# Supplementary material for: Characterization of lncRNA-protein interactions associated with Prostate cancer and Androgen receptors by molecular docking simulations
Source: Biochem Biophys Rep. 2025 Mar 9;42:101959. doi: 10.1016/j.bbrep.2025.101959 (PMC11929892; doi:10.1016/j.bbrep.2025.101959)
Supplement: Multimedia component 79 [file mmc79.zip › bbrep_00101959_model_68.pdb]

REMARK Number:    68
REMARK Ligand:     lig_628dcb8434e2f.pdb
REMARK Contact:     0     0     0
REMARK Score:  -145.73
REMARK RMSD:    555.30
MODEL       68
ATOM      1  N   ALA A  24      30.357  -5.473 -24.875 
ATOM      2  CA  ALA A  24      30.515  -4.000 -24.871 
ATOM      3  CB  ALA A  24      29.364  -3.347 -25.653 
ATOM      4  C   ALA A  24      30.496  -3.471 -23.474 
ATOM      5  O   ALA A  24      31.409  -3.720 -22.690 
ATOM      6  N   GLN A  25      29.435  -2.716 -23.129 
ATOM      7  CA  GLN A  25      29.334  -2.167 -21.810 
ATOM      8  CB  GLN A  25      28.209  -1.135 -21.640 
ATOM      9  CG  GLN A  25      28.449   0.131 -22.464 
ATOM     10  CD  GLN A  25      27.291   1.085 -22.227 
ATOM     11  OE1 GLN A  25      26.895   1.324 -21.089 
ATOM     12  NE2 GLN A  25      26.734   1.652 -23.331 
ATOM     13  C   GLN A  25      29.084  -3.296 -20.876 
ATOM     14  O   GLN A  25      28.668  -4.376 -21.290 
ATOM     15  N   ASP A  26      29.382  -3.075 -19.584 
ATOM     16  CA  ASP A  26      29.211  -4.105 -18.606 
ATOM     17  CB  ASP A  26      30.274  -4.043 -17.495 
ATOM     18  CG  ASP A  26      30.054  -5.171 -16.494 
ATOM     19  OD1 ASP A  26      28.986  -5.191 -15.826 
ATOM     20  OD2 ASP A  26      30.966  -6.032 -16.381 
ATOM     21  C   ASP A  26      27.866  -3.939 -17.988 
ATOM     22  O   ASP A  26      27.612  -2.985 -17.253 
ATOM     23  N   ASN A  27      26.945  -4.872 -18.288 
ATOM     24  CA  ASN A  27      25.662  -4.773 -17.669 
ATOM     25  CB  ASN A  27      24.503  -4.752 -18.683 
ATOM     26  CG  ASN A  27      24.583  -3.452 -19.471 
ATOM     27  OD1 ASN A  27      24.658  -2.366 -18.897 
ATOM     28  ND2 ASN A  27      24.568  -3.560 -20.827 
ATOM     29  C   ASN A  27      25.467  -5.984 -16.812 
ATOM     30  O   ASN A  27      24.473  -6.696 -16.949 
ATOM     31  N   SER A  28      26.402  -6.226 -15.873 
ATOM     32  CA  SER A  28      26.317  -7.361 -15.002 
ATOM     33  CB  SER A  28      27.559  -7.517 -14.112 
ATOM     34  OG  SER A  28      28.707  -7.731 -14.919 
ATOM     35  C   SER A  28      25.149  -7.145 -14.100 
ATOM     36  O   SER A  28      24.492  -8.089 -13.668 
ATOM     37  N   ARG A  29      24.868  -5.864 -13.806 
ATOM     38  CA  ARG A  29      23.821  -5.471 -12.913 
ATOM     39  CB  ARG A  29      23.787  -3.948 -12.704 
ATOM     40  CG  ARG A  29      25.152  -3.369 -12.324 
ATOM     41  CD  ARG A  29      25.113  -1.897 -11.913 
ATOM     42  NE  ARG A  29      26.512  -1.383 -11.942 
ATOM     43  CZ  ARG A  29      27.390  -1.720 -10.952 
ATOM     44  NH1 ARG A  29      27.024  -2.618  -9.991 
ATOM     45  NH2 ARG A  29      28.642  -1.178 -10.929 
ATOM     46  C   ARG A  29      22.506  -5.884 -13.504 
ATOM     47  O   ARG A  29      21.579  -6.255 -12.784 
ATOM     48  N   TYR A  30      22.378  -5.784 -14.840 
ATOM     49  CA  TYR A  30      21.164  -6.163 -15.505 
ATOM     50  CB  TYR A  30      21.186  -5.817 -17.003 
ATOM     51  CG  TYR A  30      19.900  -6.271 -17.606 
ATOM     52  CD1 TYR A  30      18.727  -5.600 -17.348 
ATOM     53  CD2 TYR A  30      19.876  -7.357 -18.449 
ATOM     54  CE1 TYR A  30      17.543  -6.018 -17.911 
ATOM     55  CE2 TYR A  30      18.698  -7.778 -19.016 
ATOM     56  CZ  TYR A  30      17.529  -7.109 -18.746 
ATOM     57  OH  TYR A  30      16.316  -7.539 -19.327 
ATOM     58  C   TYR A  30      20.959  -7.638 -15.363 
ATOM     59  O   TYR A  30      19.855  -8.092 -15.068 
ATOM     60  N   THR A  31      22.033  -8.431 -15.551 
ATOM     61  CA  THR A  31      21.926  -9.861 -15.473 
ATOM     62  CB  THR A  31      23.230 -10.559 -15.736 
ATOM     63  OG1 THR A  31      23.715 -10.225 -17.028 
ATOM     64  CG2 THR A  31      23.003 -12.080 -15.628 
ATOM     65  C   THR A  31      21.490 -10.229 -14.091 
ATOM     66  O   THR A  31      20.646 -11.105 -13.907 
ATOM     67  N   HIS A  32      22.064  -9.557 -13.079 
ATOM     68  CA  HIS A  32      21.744  -9.842 -11.711 
ATOM     69  ND1 HIS A  32      22.771 -10.826  -8.882 
ATOM     70  CG  HIS A  32      22.450  -9.554  -9.301 
ATOM     71  CB  HIS A  32      22.623  -9.069 -10.710 
ATOM     72  NE2 HIS A  32      22.010  -9.743  -7.096 
ATOM     73  CD2 HIS A  32      21.986  -8.905  -8.198 
ATOM     74  CE1 HIS A  32      22.488 -10.885  -7.556 
ATOM     75  C   HIS A  32      20.311  -9.481 -11.477 
ATOM     76  O   HIS A  32      19.604 -10.145 -10.722 
ATOM     77  N   PHE A  33      19.841  -8.406 -12.133 
ATOM     78  CA  PHE A  33      18.494  -7.942 -11.975 
ATOM     79  CB  PHE A  33      18.233  -6.698 -12.850 
ATOM     80  CG  PHE A  33      16.831  -6.221 -12.683 
ATOM     81  CD1 PHE A  33      15.822  -6.729 -13.471 
ATOM     82  CD2 PHE A  33      16.525  -5.261 -11.749 
ATOM     83  CE1 PHE A  33      14.528  -6.288 -13.327 
ATOM     84  CE2 PHE A  33      15.232  -4.815 -11.599 
ATOM     85  CZ  PHE A  33      14.232  -5.330 -12.388 
ATOM     86  C   PHE A  33      17.577  -9.044 -12.410 
ATOM     87  O   PHE A  33      16.584  -9.337 -11.745 
ATOM     88  N   LEU A  34      17.891  -9.694 -13.546 
ATOM     89  CA  LEU A  34      17.052 -10.740 -14.056 
ATOM     90  CB  LEU A  34      17.509 -11.262 -15.429 
ATOM     91  CG  LEU A  34      17.352 -10.227 -16.561 
ATOM     92  CD1 LEU A  34      17.815 -10.799 -17.911 
ATOM     93  CD2 LEU A  34      15.914  -9.684 -16.622 
ATOM     94  C   LEU A  34      17.034 -11.895 -13.105 
ATOM     95  O   LEU A  34      15.977 -12.463 -12.835 
ATOM     96  N   THR A  35      18.201 -12.276 -12.555 
ATOM     97  CA  THR A  35      18.222 -13.429 -11.706 
ATOM     98  CB  THR A  35      19.611 -13.827 -11.277 
ATOM     99  OG1 THR A  35      19.582 -15.110 -10.672 
ATOM    100  CG2 THR A  35      20.183 -12.793 -10.291 
ATOM    101  C   THR A  35      17.370 -13.183 -10.496 
ATOM    102  O   THR A  35      16.600 -14.054 -10.093 
ATOM    103  N   GLN A  36      17.510 -12.004  -9.861 
ATOM    104  CA  GLN A  36      16.760 -11.714  -8.673 
ATOM    105  CB  GLN A  36      17.330 -10.515  -7.900 
ATOM    106  CG  GLN A  36      18.719 -10.776  -7.318 
ATOM    107  CD  GLN A  36      19.161  -9.521  -6.583 
ATOM    108  OE1 GLN A  36      18.999  -8.403  -7.076 
ATOM    109  NE2 GLN A  36      19.727  -9.702  -5.360 
ATOM    110  C   GLN A  36      15.306 -11.414  -8.928 
ATOM    111  O   GLN A  36      14.428 -11.820  -8.172 
ATOM    112  N   HIS A  37      15.041 -10.560  -9.926 
ATOM    113  CA  HIS A  37      13.739 -10.030 -10.232 
ATOM    114  ND1 HIS A  37      13.488  -7.875  -7.943 
ATOM    115  CG  HIS A  37      14.262  -7.931  -9.081 
ATOM    116  CB  HIS A  37      13.787  -8.508 -10.384 
ATOM    117  NE2 HIS A  37      15.483  -7.062  -7.395 
ATOM    118  CD2 HIS A  37      15.476  -7.429  -8.730 
ATOM    119  CE1 HIS A  37      14.268  -7.348  -6.966 
ATOM    120  C   HIS A  37      12.906 -10.649 -11.327 
ATOM    121  O   HIS A  37      11.752 -10.256 -11.466 
ATOM    122  N   TYR A  38      13.434 -11.530 -12.202 
ATOM    123  CA  TYR A  38      12.632 -11.883 -13.350 
ATOM    124  CB  TYR A  38      13.334 -11.414 -14.642 
ATOM    125  CG  TYR A  38      12.655 -11.872 -15.887 
ATOM    126  CD1 TYR A  38      11.465 -11.319 -16.304 
ATOM    127  CD2 TYR A  38      13.246 -12.841 -16.668 
ATOM    128  CE1 TYR A  38      10.868 -11.746 -17.467 
ATOM    129  CE2 TYR A  38      12.653 -13.271 -17.830 
ATOM    130  CZ  TYR A  38      11.459 -12.724 -18.231 
ATOM    131  OH  TYR A  38      10.848 -13.164 -19.425 
ATOM    132  C   TYR A  38      12.379 -13.364 -13.432 
ATOM    133  O   TYR A  38      13.285 -14.174 -13.250 
ATOM    134  N   ASP A  39      11.102 -13.741 -13.690 
ATOM    135  CA  ASP A  39      10.698 -15.112 -13.886 
ATOM    136  CB  ASP A  39      10.028 -15.729 -12.643 
ATOM    137  CG  ASP A  39       9.940 -17.238 -12.841 
ATOM    138  OD1 ASP A  39      10.562 -17.742 -13.815 
ATOM    139  OD2 ASP A  39       9.249 -17.904 -12.025 
ATOM    140  C   ASP A  39       9.669 -15.081 -14.984 
ATOM    141  O   ASP A  39       8.529 -14.682 -14.754 
ATOM    142  N   ALA A  40      10.037 -15.519 -16.207 
ATOM    143  CA  ALA A  40       9.168 -15.355 -17.343 
ATOM    144  CB  ALA A  40       9.809 -15.843 -18.652 
ATOM    145  C   ALA A  40       7.861 -16.082 -17.196 
ATOM    146  O   ALA A  40       6.812 -15.469 -17.390 
ATOM    147  N   LYS A  41       7.868 -17.386 -16.837 
ATOM    148  CA  LYS A  41       6.612 -18.091 -16.756 
ATOM    149  CB  LYS A  41       6.394 -19.072 -17.922 
ATOM    150  CG  LYS A  41       6.320 -18.394 -19.293 
ATOM    151  CD  LYS A  41       6.383 -19.380 -20.462 
ATOM    152  CE  LYS A  41       6.315 -18.723 -21.842 
ATOM    153  NZ  LYS A  41       6.395 -19.761 -22.893 
ATOM    154  C   LYS A  41       6.607 -18.900 -15.492 
ATOM    155  O   LYS A  41       6.979 -20.072 -15.469 
ATOM    156  N   PRO A  42       6.164 -18.261 -14.447 
ATOM    157  CA  PRO A  42       6.146 -18.766 -13.096 
ATOM    158  CD  PRO A  42       5.459 -16.998 -14.579 
ATOM    159  CB  PRO A  42       5.693 -17.583 -12.242 
ATOM    160  CG  PRO A  42       4.817 -16.760 -13.203 
ATOM    161  C   PRO A  42       5.350 -19.982 -12.740 
ATOM    162  O   PRO A  42       5.866 -20.776 -11.954 
ATOM    163  N   GLN A  43       4.106 -20.125 -13.253 
ATOM    164  CA  GLN A  43       3.233 -21.210 -12.882 
ATOM    165  CB  GLN A  43       3.921 -22.559 -12.575 
ATOM    166  CG  GLN A  43       2.969 -23.746 -12.437 
ATOM    167  CD  GLN A  43       2.653 -24.258 -13.835 
ATOM    168  OE1 GLN A  43       2.011 -23.577 -14.631 
ATOM    169  NE2 GLN A  43       3.125 -25.496 -14.144 
ATOM    170  C   GLN A  43       2.428 -20.772 -11.677 
ATOM    171  O   GLN A  43       1.781 -19.726 -11.696 
ATOM    172  N   GLY A  44       2.476 -21.564 -10.580 
ATOM    173  CA  GLY A  44       1.617 -21.423  -9.423 
ATOM    174  C   GLY A  44       1.682 -20.099  -8.711 
ATOM    175  O   GLY A  44       0.636 -19.515  -8.436 
ATOM    176  N   ARG A  45       2.881 -19.573  -8.391 
ATOM    177  CA  ARG A  45       2.966 -18.320  -7.681 
ATOM    178  CB  ARG A  45       2.277 -17.177  -8.444 
ATOM    179  CG  ARG A  45       2.951 -16.883  -9.786 
ATOM    180  CD  ARG A  45       2.084 -16.065 -10.743 
ATOM    181  NE  ARG A  45       2.134 -14.640 -10.313 
ATOM    182  CZ  ARG A  45       1.083 -13.819 -10.595 
ATOM    183  NH1 ARG A  45      -0.026 -14.325 -11.205 
ATOM    184  NH2 ARG A  45       1.132 -12.493 -10.270 
ATOM    185  C   ARG A  45       2.353 -18.422  -6.307 
ATOM    186  O   ARG A  45       1.777 -17.453  -5.809 
ATOM    187  N   ASP A  46       2.452 -19.607  -5.663 
ATOM    188  CA  ASP A  46       1.984 -19.790  -4.311 
ATOM    189  CB  ASP A  46       1.250 -21.127  -4.079 
ATOM    190  CG  ASP A  46       2.197 -22.277  -4.390 
ATOM    191  OD1 ASP A  46       3.256 -22.021  -5.022 
ATOM    192  OD2 ASP A  46       1.866 -23.431  -4.005 
ATOM    193  C   ASP A  46       3.161 -19.699  -3.376 
ATOM    194  O   ASP A  46       4.259 -19.317  -3.777 
ATOM    195  N   ASP A  47       2.954 -20.056  -2.089 
ATOM    196  CA  ASP A  47       3.986 -19.963  -1.086 
ATOM    197  CB  ASP A  47       3.505 -20.399   0.311 
ATOM    198  CG  ASP A  47       2.512 -19.366   0.829 
ATOM    199  OD1 ASP A  47       2.392 -18.285   0.192 
ATOM    200  OD2 ASP A  47       1.859 -19.643   1.870 
ATOM    201  C   ASP A  47       5.122 -20.868  -1.453 
ATOM    202  O   ASP A  47       6.290 -20.503  -1.321 
ATOM    203  N   ARG A  48       4.797 -22.077  -1.942 
ATOM    204  CA  ARG A  48       5.781 -23.061  -2.293 
ATOM    205  CB  ARG A  48       5.140 -24.351  -2.823 
ATOM    206  CG  ARG A  48       6.146 -25.430  -3.211 
ATOM    207  CD  ARG A  48       5.521 -26.560  -4.029 
ATOM    208  NE  ARG A  48       5.134 -25.982  -5.348 
ATOM    209  CZ  ARG A  48       4.541 -26.764  -6.297 
ATOM    210  NH1 ARG A  48       4.304 -28.084  -6.046 
ATOM    211  NH2 ARG A  48       4.179 -26.221  -7.497 
ATOM    212  C   ARG A  48       6.632 -22.511  -3.395 
ATOM    213  O   ARG A  48       7.843 -22.722  -3.421 
ATOM    214  N   TYR A  49       6.004 -21.778  -4.332 
ATOM    215  CA  TYR A  49       6.690 -21.207  -5.452 
ATOM    216  CB  TYR A  49       5.716 -20.385  -6.317 
ATOM    217  CG  TYR A  49       6.455 -19.484  -7.246 
ATOM    218  CD1 TYR A  49       6.995 -19.944  -8.423 
ATOM    219  CD2 TYR A  49       6.580 -18.149  -6.930 
ATOM    220  CE1 TYR A  49       7.662 -19.084  -9.266 
ATOM    221  CE2 TYR A  49       7.244 -17.287  -7.767 
ATOM    222  CZ  TYR A  49       7.787 -17.755  -8.938 
ATOM    223  OH  TYR A  49       8.468 -16.868  -9.798 
ATOM    224  C   TYR A  49       7.763 -20.299  -4.937 
ATOM    225  O   TYR A  49       8.907 -20.361  -5.387 
ATOM    226  N   CYS A  50       7.427 -19.442  -3.956 
ATOM    227  CA  CYS A  50       8.387 -18.513  -3.432 
ATOM    228  CB  CYS A  50       7.789 -17.543  -2.401 
ATOM    229  SG  CYS A  50       6.919 -16.168  -3.203 
ATOM    230  C   CYS A  50       9.521 -19.233  -2.772 
ATOM    231  O   CYS A  50      10.680 -18.874  -2.966 
ATOM    232  N   GLU A  51       9.232 -20.282  -1.984 
ATOM    233  CA  GLU A  51      10.291 -20.937  -1.274 
ATOM    234  CB  GLU A  51       9.814 -22.052  -0.328 
ATOM    235  CG  GLU A  51       9.046 -21.500   0.875 
ATOM    236  CD  GLU A  51       8.647 -22.660   1.776 
ATOM    237  OE1 GLU A  51       8.797 -23.834   1.341 
ATOM    238  OE2 GLU A  51       8.191 -22.384   2.918 
ATOM    239  C   GLU A  51      11.271 -21.539  -2.238 
ATOM    240  O   GLU A  51      12.477 -21.471  -2.014 
ATOM    241  N   SER A  52      10.782 -22.163  -3.323 
ATOM    242  CA  SER A  52      11.648 -22.819  -4.266 
ATOM    243  CB  SER A  52      10.871 -23.670  -5.287 
ATOM    244  OG  SER A  52      11.770 -24.296  -6.189 
ATOM    245  C   SER A  52      12.484 -21.840  -5.041 
ATOM    246  O   SER A  52      13.695 -22.015  -5.173 
ATOM    247  N   ILE A  53      11.853 -20.774  -5.572 
ATOM    248  CA  ILE A  53      12.510 -19.830  -6.436 
ATOM    249  CB  ILE A  53      11.569 -18.839  -7.063 
ATOM    250  CG1 ILE A  53      12.268 -18.100  -8.213 
ATOM    251  CG2 ILE A  53      11.022 -17.910  -5.967 
ATOM    252  CD1 ILE A  53      11.307 -17.285  -9.080 
ATOM    253  C   ILE A  53      13.564 -19.071  -5.697 
ATOM    254  O   ILE A  53      14.625 -18.777  -6.243 
ATOM    255  N   MET A  54      13.288 -18.724  -4.431 
ATOM    256  CA  MET A  54      14.208 -17.931  -3.681 
ATOM    257  CB  MET A  54      13.657 -17.630  -2.278 
ATOM    258  CG  MET A  54      14.129 -16.292  -1.716 
ATOM    259  SD  MET A  54      13.400 -14.851  -2.557 
ATOM    260  CE  MET A  54      13.965 -13.641  -1.327 
ATOM    261  C   MET A  54      15.482 -18.715  -3.574 
ATOM    262  O   MET A  54      16.577 -18.162  -3.661 
ATOM    263  N   ARG A  55      15.360 -20.040  -3.377 
ATOM    264  CA  ARG A  55      16.487 -20.926  -3.259 
ATOM    265  CB  ARG A  55      16.035 -22.353  -2.921 
ATOM    266  CG  ARG A  55      15.198 -22.413  -1.641 
ATOM    267  CD  ARG A  55      14.502 -23.757  -1.423 
ATOM    268  NE  ARG A  55      15.339 -24.566  -0.498 
ATOM    269  CZ  ARG A  55      15.110 -25.907  -0.399 
ATOM    270  NH1 ARG A  55      14.168 -26.490  -1.198 
ATOM    271  NH2 ARG A  55      15.823 -26.659   0.486 
ATOM    272  C   ARG A  55      17.249 -20.983  -4.555 
ATOM    273  O   ARG A  55      18.476 -20.907  -4.565 
ATOM    274  N   ARG A  56      16.538 -21.101  -5.694 
ATOM    275  CA  ARG A  56      17.186 -21.258  -6.971 
ATOM    276  CB  ARG A  56      16.203 -21.454  -8.140 
ATOM    277  CG  ARG A  56      15.409 -22.759  -8.083 
ATOM    278  CD  ARG A  56      14.767 -23.128  -9.423 
ATOM    279  NE  ARG A  56      13.877 -22.004  -9.821 
ATOM    280  CZ  ARG A  56      12.561 -22.008  -9.459 
ATOM    281  NH1 ARG A  56      12.047 -23.057  -8.752 
ATOM    282  NH2 ARG A  56      11.757 -20.960  -9.804 
ATOM    283  C   ARG A  56      17.993 -20.038  -7.297 
ATOM    284  O   ARG A  56      19.094 -20.132  -7.842 
ATOM    285  N   ARG A  57      17.434 -18.858  -6.981 
ATOM    286  CA  ARG A  57      17.989 -17.566  -7.272 
ATOM    287  CB  ARG A  57      16.981 -16.432  -7.028 
ATOM    288  CG  ARG A  57      15.720 -16.618  -7.872 
ATOM    289  CD  ARG A  57      16.007 -16.749  -9.368 
ATOM    290  NE  ARG A  57      14.774 -17.286 -10.009 
ATOM    291  CZ  ARG A  57      14.462 -16.937 -11.292 
ATOM    292  NH1 ARG A  57      15.255 -16.058 -11.970 
ATOM    293  NH2 ARG A  57      13.356 -17.462 -11.896 
ATOM    294  C   ARG A  57      19.215 -17.308  -6.446 
ATOM    295  O   ARG A  57      20.047 -16.489  -6.833 
ATOM    296  N   GLY A  58      19.345 -17.952  -5.266 
ATOM    297  CA  GLY A  58      20.518 -17.749  -4.452 
ATOM    298  C   GLY A  58      20.249 -16.676  -3.435 
ATOM    299  O   GLY A  58      21.171 -16.056  -2.910 
ATOM    300  N   LEU A  59      18.957 -16.404  -3.197 
ATOM    301  CA  LEU A  59      18.390 -15.442  -2.291 
ATOM    302  CB  LEU A  59      16.997 -14.993  -2.748 
ATOM    303  CG  LEU A  59      17.057 -14.335  -4.141 
ATOM    304  CD1 LEU A  59      15.690 -13.786  -4.573 
ATOM    305  CD2 LEU A  59      18.175 -13.282  -4.214 
ATOM    306  C   LEU A  59      18.342 -15.875  -0.842 
ATOM    307  O   LEU A  59      17.877 -15.107  -0.005 
ATOM    308  N   THR A  60      18.628 -17.158  -0.543 
ATOM    309  CA  THR A  60      18.521 -17.780   0.758 
ATOM    310  CB  THR A  60      18.422 -19.273   0.655 
ATOM    311  OG1 THR A  60      19.592 -19.810   0.057 
ATOM    312  CG2 THR A  60      17.192 -19.608  -0.204 
ATOM    313  C   THR A  60      19.582 -17.448   1.776 
ATOM    314  O   THR A  60      19.306 -17.592   2.964 
ATOM    315  N   SER A  61      20.833 -17.093   1.412 
ATOM    316  CA  SER A  61      21.758 -16.859   2.493 
ATOM    317  CB  SER A  61      22.957 -17.826   2.485 
ATOM    318  OG  SER A  61      22.517 -19.158   2.702 
ATOM    319  C   SER A  61      22.320 -15.475   2.407 
ATOM    320  O   SER A  61      23.186 -15.209   1.575 
ATOM    321  N   PRO A  62      21.889 -14.572   3.254 
ATOM    322  CA  PRO A  62      20.832 -14.844   4.197 
ATOM    323  CD  PRO A  62      22.847 -13.617   3.787 
ATOM    324  CB  PRO A  62      20.985 -13.822   5.320 
ATOM    325  CG  PRO A  62      22.467 -13.428   5.263 
ATOM    326  C   PRO A  62      19.514 -14.718   3.499 
ATOM    327  O   PRO A  62      19.488 -14.279   2.350 
ATOM    328  N   CYS A  63      18.409 -15.091   4.176 
ATOM    329  CA  CYS A  63      17.107 -15.029   3.577 
ATOM    330  CB  CYS A  63      15.980 -15.525   4.508 
ATOM    331  SG  CYS A  63      16.264 -17.191   5.180 
ATOM    332  C   CYS A  63      16.811 -13.590   3.286 
ATOM    333  O   CYS A  63      16.979 -12.728   4.148 
ATOM    334  N   LYS A  64      16.363 -13.286   2.050 
ATOM    335  CA  LYS A  64      16.024 -11.933   1.733 
ATOM    336  CB  LYS A  64      15.958 -11.675   0.217 
ATOM    337  CG  LYS A  64      15.947 -10.196  -0.175 
ATOM    338  CD  LYS A  64      16.188  -9.974  -1.671 
ATOM    339  CE  LYS A  64      16.192  -8.501  -2.084 
ATOM    340  NZ  LYS A  64      16.367  -8.389  -3.549 
ATOM    341  C   LYS A  64      14.671 -11.685   2.334 
ATOM    342  O   LYS A  64      13.782 -12.531   2.250 
ATOM    343  N   ASP A  65      14.485 -10.514   2.975 
ATOM    344  CA  ASP A  65      13.252 -10.245   3.660 
ATOM    345  CB  ASP A  65      13.310  -8.967   4.522 
ATOM    346  CG  ASP A  65      13.625  -7.757   3.647 
ATOM    347  OD1 ASP A  65      14.224  -7.939   2.553 
ATOM    348  OD2 ASP A  65      13.278  -6.626   4.077 
ATOM    349  C   ASP A  65      12.107 -10.144   2.699 
ATOM    350  O   ASP A  65      11.037 -10.700   2.946 
ATOM    351  N   ILE A  66      12.280  -9.419   1.579 
ATOM    352  CA  ILE A  66      11.198  -9.300   0.645 
ATOM    353  CB  ILE A  66      10.432  -8.019   0.848 
ATOM    354  CG1 ILE A  66       9.083  -8.013   0.109 
ATOM    355  CG2 ILE A  66      11.366  -6.859   0.468 
ATOM    356  CD1 ILE A  66       9.205  -8.016  -1.410 
ATOM    357  C   ILE A  66      11.805  -9.311  -0.725 
ATOM    358  O   ILE A  66      12.863  -8.720  -0.940 
ATOM    359  N   ASN A  67      11.179 -10.019  -1.688 
ATOM    360  CA  ASN A  67      11.720 -10.015  -3.017 
ATOM    361  CB  ASN A  67      12.741 -11.139  -3.259 
ATOM    362  CG  ASN A  67      13.477 -10.847  -4.558 
ATOM    363  OD1 ASN A  67      14.272  -9.911  -4.638 
ATOM    364  ND2 ASN A  67      13.214 -11.676  -5.603 
ATOM    365  C   ASN A  67      10.584 -10.205  -3.973 
ATOM    366  O   ASN A  67       9.740 -11.082  -3.786 
ATOM    367  N   THR A  68      10.556  -9.392  -5.048 
ATOM    368  CA  THR A  68       9.471  -9.467  -5.982 
ATOM    369  CB  THR A  68       8.762  -8.158  -6.145 
ATOM    370  OG1 THR A  68       8.269  -7.721  -4.886 
ATOM    371  CG2 THR A  68       7.598  -8.348  -7.130 
ATOM    372  C   THR A  68       9.996  -9.879  -7.324 
ATOM    373  O   THR A  68      11.059  -9.439  -7.762 
ATOM    374  N   PHE A  69       9.236 -10.761  -8.006 
ATOM    375  CA  PHE A  69       9.601 -11.241  -9.309 
ATOM    376  CB  PHE A  69       9.527 -12.774  -9.435 
ATOM    377  CG  PHE A  69      10.543 -13.384  -8.526 
ATOM    378  CD1 PHE A  69      11.831 -13.609  -8.956 
ATOM    379  CD2 PHE A  69      10.207 -13.734  -7.237 
ATOM    380  CE1 PHE A  69      12.768 -14.171  -8.120 
ATOM    381  CE2 PHE A  69      11.140 -14.295  -6.395 
ATOM    382  CZ  PHE A  69      12.423 -14.515  -6.835 
ATOM    383  C   PHE A  69       8.608 -10.690 -10.287 
ATOM    384  O   PHE A  69       7.415 -10.605 -10.001 
ATOM    385  N   ILE A  70       9.099 -10.300 -11.480 
ATOM    386  CA  ILE A  70       8.279  -9.766 -12.530 
ATOM    387  CB  ILE A  70       8.894  -8.585 -13.228 
ATOM    388  CG1 ILE A  70       9.137  -7.438 -12.235 
ATOM    389  CG2 ILE A  70       7.982  -8.201 -14.407 
ATOM    390  CD1 ILE A  70      10.026  -6.325 -12.786 
ATOM    391  C   ILE A  70       8.146 -10.852 -13.550 
ATOM    392  O   ILE A  70       9.106 -11.572 -13.824 
ATOM    393  N   HIS A  71       6.934 -11.011 -14.122 
ATOM    394  CA  HIS A  71       6.704 -12.056 -15.078 
ATOM    395  ND1 HIS A  71       6.623 -14.322 -12.875 
ATOM    396  CG  HIS A  71       5.646 -13.442 -13.288 
ATOM    397  CB  HIS A  71       5.509 -12.942 -14.696 
ATOM    398  NE2 HIS A  71       5.416 -13.823 -11.074 
ATOM    399  CD2 HIS A  71       4.918 -13.148 -12.176 
ATOM    400  CE1 HIS A  71       6.439 -14.514 -11.544 
ATOM    401  C   HIS A  71       6.415 -11.410 -16.399 
ATOM    402  O   HIS A  71       6.310 -10.188 -16.486 
ATOM    403  N   GLY A  72       6.286 -12.218 -17.476 
ATOM    404  CA  GLY A  72       6.017 -11.656 -18.772 
ATOM    405  C   GLY A  72       7.295 -11.593 -19.560 
ATOM    406  O   GLY A  72       8.294 -12.209 -19.193 
ATOM    407  N   ASN A  73       7.269 -10.867 -20.702 
ATOM    408  CA  ASN A  73       8.405 -10.782 -21.584 
ATOM    409  CB  ASN A  73       8.034 -10.508 -23.057 
ATOM    410  CG  ASN A  73       7.346  -9.151 -23.163 
ATOM    411  OD1 ASN A  73       7.968  -8.146 -23.502 
ATOM    412  ND2 ASN A  73       6.017  -9.119 -22.872 
ATOM    413  C   ASN A  73       9.371  -9.723 -21.133 
ATOM    414  O   ASN A  73       8.994  -8.716 -20.538 
ATOM    415  N   LYS A  74      10.668  -9.952 -21.434 
ATOM    416  CA  LYS A  74      11.764  -9.101 -21.052 
ATOM    417  CB  LYS A  74      13.152  -9.709 -21.329 
ATOM    418  CG  LYS A  74      13.502 -10.903 -20.438 
ATOM    419  CD  LYS A  74      14.866 -11.514 -20.762 
ATOM    420  CE  LYS A  74      14.989 -11.999 -22.206 
ATOM    421  NZ  LYS A  74      16.380 -12.427 -22.480 
ATOM    422  C   LYS A  74      11.726  -7.769 -21.741 
ATOM    423  O   LYS A  74      12.108  -6.759 -21.152 
ATOM    424  N   ARG A  75      11.268  -7.726 -23.005 
ATOM    425  CA  ARG A  75      11.336  -6.518 -23.783 
ATOM    426  CB  ARG A  75      10.706  -6.680 -25.174 
ATOM    427  CG  ARG A  75      11.275  -7.856 -25.964 
ATOM    428  CD  ARG A  75      10.777  -7.928 -27.407 
ATOM    429  NE  ARG A  75       9.288  -7.909 -27.372 
ATOM    430  CZ  ARG A  75       8.587  -9.047 -27.093 
ATOM    431  NH1 ARG A  75       9.247 -10.192 -26.754 
ATOM    432  NH2 ARG A  75       7.223  -9.036 -27.147 
ATOM    433  C   ARG A  75      10.568  -5.434 -23.096 
ATOM    434  O   ARG A  75      11.000  -4.283 -23.058 
ATOM    435  N   SER A  76       9.396  -5.775 -22.533 
ATOM    436  CA  SER A  76       8.562  -4.791 -21.905 
ATOM    437  CB  SER A  76       7.236  -5.385 -21.396 
ATOM    438  OG  SER A  76       6.471  -5.878 -22.487 
ATOM    439  C   SER A  76       9.281  -4.196 -20.730 
ATOM    440  O   SER A  76       9.132  -3.009 -20.441 
ATOM    441  N   ILE A  77      10.063  -5.017 -20.003 
ATOM    442  CA  ILE A  77      10.777  -4.552 -18.848 
ATOM    443  CB  ILE A  77      11.426  -5.664 -18.076 
ATOM    444  CG1 ILE A  77      10.357  -6.647 -17.572 
ATOM    445  CG2 ILE A  77      12.260  -5.039 -16.946 
ATOM    446  CD1 ILE A  77      10.932  -7.947 -17.010 
ATOM    447  C   ILE A  77      11.850  -3.586 -19.254 
ATOM    448  O   ILE A  77      12.029  -2.547 -18.626 
ATOM    449  N   LYS A  78      12.600  -3.902 -20.324 
ATOM    450  CA  LYS A  78      13.670  -3.048 -20.763 
ATOM    451  CB  LYS A  78      14.457  -3.613 -21.957 
ATOM    452  CG  LYS A  78      15.314  -4.836 -21.619 
ATOM    453  CD  LYS A  78      15.896  -5.526 -22.854 
ATOM    454  CE  LYS A  78      16.828  -6.696 -22.531 
ATOM    455  NZ  LYS A  78      16.037  -7.912 -22.246 
ATOM    456  C   LYS A  78      13.105  -1.727 -21.186 
ATOM    457  O   LYS A  78      13.736  -0.686 -21.012 
ATOM    458  N   ALA A  79      11.881  -1.748 -21.741 
ATOM    459  CA  ALA A  79      11.200  -0.603 -22.284 
ATOM    460  CB  ALA A  79       9.821  -0.951 -22.871 
ATOM    461  C   ALA A  79      10.987   0.445 -21.231 
ATOM    462  O   ALA A  79      10.878   1.630 -21.545 
ATOM    463  N   ILE A  80      10.868   0.044 -19.956 
ATOM    464  CA  ILE A  80      10.626   1.016 -18.927 
ATOM    465  CB  ILE A  80      10.255   0.446 -17.581 
ATOM    466  CG1 ILE A  80      11.316  -0.473 -16.984 
ATOM    467  CG2 ILE A  80       8.892  -0.240 -17.747 
ATOM    468  CD1 ILE A  80      10.900  -1.026 -15.623 
ATOM    469  C   ILE A  80      11.745   2.022 -18.874 
ATOM    470  O   ILE A  80      11.546   3.160 -18.452 
ATOM    471  N   CYS A  81      12.966   1.624 -19.275 
ATOM    472  CA  CYS A  81      14.117   2.486 -19.280 
ATOM    473  CB  CYS A  81      15.428   1.734 -19.567 
ATOM    474  SG  CYS A  81      15.754   0.459 -18.312 
ATOM    475  C   CYS A  81      13.959   3.596 -20.289 
ATOM    476  O   CYS A  81      14.689   4.586 -20.237 
ATOM    477  N   GLU A  82      13.062   3.434 -21.284 
ATOM    478  CA  GLU A  82      12.862   4.454 -22.277 
ATOM    479  CB  GLU A  82      12.970   3.920 -23.715 
ATOM    480  CG  GLU A  82      11.961   2.809 -24.013 
ATOM    481  CD  GLU A  82      12.156   2.352 -25.452 
ATOM    482  OE1 GLU A  82      12.213   3.228 -26.356 
ATOM    483  OE2 GLU A  82      12.249   1.114 -25.666 
ATOM    484  C   GLU A  82      11.484   5.028 -22.107 
ATOM    485  O   GLU A  82      10.696   4.562 -21.287 
ATOM    486  N   ASN A  83      11.173   6.085 -22.884 
ATOM    487  CA  ASN A  83       9.911   6.767 -22.808 
ATOM    488  CB  ASN A  83       9.851   8.042 -23.664 
ATOM    489  CG  ASN A  83      10.676   9.103 -22.944 
ATOM    490  OD1 ASN A  83      10.664   9.185 -21.715 
ATOM    491  ND2 ASN A  83      11.416   9.938 -23.723 
ATOM    492  C   ASN A  83       8.817   5.839 -23.229 
ATOM    493  O   ASN A  83       7.665   6.001 -22.831 
ATOM    494  N   LYS A  84       9.156   4.826 -24.043 
ATOM    495  CA  LYS A  84       8.180   3.925 -24.580 
ATOM    496  CB  LYS A  84       8.857   2.817 -25.416 
ATOM    497  CG  LYS A  84       7.921   1.834 -26.122 
ATOM    498  CD  LYS A  84       7.153   0.911 -25.178 
ATOM    499  CE  LYS A  84       6.396  -0.197 -25.909 
ATOM    500  NZ  LYS A  84       7.357  -1.190 -26.441 
ATOM    501  C   LYS A  84       7.386   3.298 -23.466 
ATOM    502  O   LYS A  84       6.161   3.232 -23.563 
ATOM    503  N   ASN A  85       8.029   2.807 -22.383 
ATOM    504  CA  ASN A  85       7.206   2.217 -21.358 
ATOM    505  CB  ASN A  85       7.343   0.680 -21.318 
ATOM    506  CG  ASN A  85       6.232   0.074 -20.468 
ATOM    507  OD1 ASN A  85       5.067   0.455 -20.576 
ATOM    508  ND2 ASN A  85       6.604  -0.897 -19.592 
ATOM    509  C   ASN A  85       7.600   2.737 -20.000 
ATOM    510  O   ASN A  85       7.516   2.004 -19.015 
ATOM    511  N   GLY A  86       7.987   4.025 -19.869 
ATOM    512  CA  GLY A  86       8.358   4.440 -18.541 
ATOM    513  C   GLY A  86       8.406   5.935 -18.432 
ATOM    514  O   GLY A  86       8.529   6.651 -19.426 
ATOM    515  N   ASN A  87       8.313   6.432 -17.176 
ATOM    516  CA  ASN A  87       8.388   7.834 -16.866 
ATOM    517  CB  ASN A  87       7.070   8.434 -16.338 
ATOM    518  CG  ASN A  87       6.033   8.383 -17.450 
ATOM    519  OD1 ASN A  87       5.564   7.312 -17.828 
ATOM    520  ND2 ASN A  87       5.650   9.574 -17.983 
ATOM    521  C   ASN A  87       9.381   7.966 -15.753 
ATOM    522  O   ASN A  87       9.660   7.005 -15.039 
ATOM    523  N   PRO A  88       9.943   9.130 -15.590 
ATOM    524  CA  PRO A  88      10.890   9.367 -14.542 
ATOM    525  CD  PRO A  88       9.915  10.189 -16.582 
ATOM    526  CB  PRO A  88      11.522  10.727 -14.851 
ATOM    527  CG  PRO A  88      10.555  11.384 -15.857 
ATOM    528  C   PRO A  88      10.168   9.304 -13.236 
ATOM    529  O   PRO A  88       9.050   9.812 -13.144 
ATOM    530  N   HIS A  89      10.804   8.706 -12.212 
ATOM    531  CA  HIS A  89      10.210   8.527 -10.923 
ATOM    532  ND1 HIS A  89       7.895   6.729  -9.424 
ATOM    533  CG  HIS A  89       9.268   6.743  -9.344 
ATOM    534  CB  HIS A  89      10.169   7.046 -10.506 
ATOM    535  NE2 HIS A  89       8.415   6.182  -7.333 
ATOM    536  CD2 HIS A  89       9.569   6.408  -8.061 
ATOM    537  CE1 HIS A  89       7.434   6.387  -8.195 
ATOM    538  C   HIS A  89      11.094   9.291 -10.006 
ATOM    539  O   HIS A  89      12.249   9.524 -10.348 
ATOM    540  N   ARG A  90      10.614   9.570  -8.777 
ATOM    541  CA  ARG A  90      11.134  10.633  -7.973 
ATOM    542  CB  ARG A  90      10.638  10.532  -6.524 
ATOM    543  CG  ARG A  90       9.118  10.621  -6.401 
ATOM    544  CD  ARG A  90       8.581  12.052  -6.436 
ATOM    545  NE  ARG A  90       7.099  11.972  -6.308 
ATOM    546  CZ  ARG A  90       6.398  13.027  -5.801 
ATOM    547  NH1 ARG A  90       7.050  14.164  -5.418 
ATOM    548  NH2 ARG A  90       5.043  12.938  -5.660 
ATOM    549  C   ARG A  90      12.627  10.723  -7.915 
ATOM    550  O   ARG A  90      13.186  11.625  -8.535 
ATOM    551  N   GLU A  91      13.353   9.801  -7.262 
ATOM    552  CA  GLU A  91      14.755  10.115  -7.224 
ATOM    553  CB  GLU A  91      15.367  10.061  -5.812 
ATOM    554  CG  GLU A  91      14.958  11.232  -4.914 
ATOM    555  CD  GLU A  91      13.537  11.000  -4.427 
ATOM    556  OE1 GLU A  91      13.280   9.918  -3.836 
ATOM    557  OE2 GLU A  91      12.688  11.907  -4.644 
ATOM    558  C   GLU A  91      15.504   9.143  -8.074 
ATOM    559  O   GLU A  91      15.859   8.056  -7.623 
ATOM    560  N   ASN A  92      15.780   9.542  -9.330 
ATOM    561  CA  ASN A  92      16.570   8.776 -10.253 
ATOM    562  CB  ASN A  92      18.015   8.583  -9.762 
ATOM    563  CG  ASN A  92      18.669   9.953  -9.678 
ATOM    564  OD1 ASN A  92      18.547  10.766 -10.593 
ATOM    565  ND2 ASN A  92      19.371  10.227  -8.547 
ATOM    566  C   ASN A  92      15.991   7.412 -10.460 
ATOM    567  O   ASN A  92      16.733   6.456 -10.678 
ATOM    568  N   LEU A  93      14.653   7.283 -10.421 
ATOM    569  CA  LEU A  93      14.046   5.998 -10.644 
ATOM    570  CB  LEU A  93      13.196   5.499  -9.462 
ATOM    571  CG  LEU A  93      14.013   5.127  -8.208 
ATOM    572  CD1 LEU A  93      13.097   4.644  -7.072 
ATOM    573  CD2 LEU A  93      15.107   4.099  -8.543 
ATOM    574  C   LEU A  93      13.141   6.137 -11.825 
ATOM    575  O   LEU A  93      12.979   7.226 -12.373 
ATOM    576  N   ARG A  94      12.563   5.007 -12.286 
ATOM    577  CA  ARG A  94      11.651   5.047 -13.395 
ATOM    578  CB  ARG A  94      12.264   4.533 -14.706 
ATOM    579  CG  ARG A  94      13.421   5.410 -15.185 
ATOM    580  CD  ARG A  94      13.981   5.008 -16.550 
ATOM    581  NE  ARG A  94      12.929   5.315 -17.557 
ATOM    582  CZ  ARG A  94      12.803   6.585 -18.040 
ATOM    583  NH1 ARG A  94      13.625   7.577 -17.590 
ATOM    584  NH2 ARG A  94      11.843   6.868 -18.966 
ATOM    585  C   ARG A  94      10.481   4.169 -13.054 
ATOM    586  O   ARG A  94      10.637   3.137 -12.403 
ATOM    587  N   ILE A  95       9.268   4.577 -13.488 
ATOM    588  CA  ILE A  95       8.059   3.839 -13.228 
ATOM    589  CB  ILE A  95       7.025   4.653 -12.501 
ATOM    590  CG1 ILE A  95       5.820   3.791 -12.084 
ATOM    591  CG2 ILE A  95       6.656   5.846 -13.397 
ATOM    592  CD1 ILE A  95       6.118   2.807 -10.956 
ATOM    593  C   ILE A  95       7.471   3.433 -14.552 
ATOM    594  O   ILE A  95       7.417   4.230 -15.487 
ATOM    595  N   SER A  96       7.017   2.167 -14.668 
ATOM    596  CA  SER A  96       6.520   1.669 -15.924 
ATOM    597  CB  SER A  96       6.521   0.132 -16.021 
ATOM    598  OG  SER A  96       5.638  -0.423 -15.057 
ATOM    599  C   SER A  96       5.122   2.137 -16.200 
ATOM    600  O   SER A  96       4.324   2.355 -15.289 
ATOM    601  N   LYS A  97       4.824   2.366 -17.497 
ATOM    602  CA  LYS A  97       3.513   2.735 -17.955 
ATOM    603  CB  LYS A  97       3.499   3.283 -19.390 
ATOM    604  CG  LYS A  97       4.096   4.687 -19.504 
ATOM    605  CD  LYS A  97       4.273   5.153 -20.949 
ATOM    606  CE  LYS A  97       4.718   6.611 -21.063 
ATOM    607  NZ  LYS A  97       6.152   6.728 -20.709 
ATOM    608  C   LYS A  97       2.610   1.543 -17.924 
ATOM    609  O   LYS A  97       1.429   1.655 -17.600 
ATOM    610  N   SER A  98       3.157   0.372 -18.304 
ATOM    611  CA  SER A  98       2.430  -0.864 -18.402 
ATOM    612  CB  SER A  98       3.113  -1.826 -19.387 
ATOM    613  OG  SER A  98       2.438  -3.069 -19.433 
ATOM    614  C   SER A  98       2.391  -1.529 -17.062 
ATOM    615  O   SER A  98       3.191  -1.233 -16.178 
ATOM    616  N   SER A  99       1.438  -2.468 -16.892 
ATOM    617  CA  SER A  99       1.316  -3.181 -15.654 
ATOM    618  CB  SER A  99      -0.138  -3.329 -15.182 
ATOM    619  OG  SER A  99      -0.171  -4.036 -13.953 
ATOM    620  C   SER A  99       1.866  -4.551 -15.901 
ATOM    621  O   SER A  99       1.756  -5.075 -17.006 
ATOM    622  N   PHE A 100       2.499  -5.160 -14.875 
ATOM    623  CA  PHE A 100       3.096  -6.452 -15.063 
ATOM    624  CB  PHE A 100       4.625  -6.462 -14.858 
ATOM    625  CG  PHE A 100       5.327  -5.637 -15.887 
ATOM    626  CD1 PHE A 100       5.439  -4.271 -15.743 
ATOM    627  CD2 PHE A 100       5.897  -6.234 -16.988 
ATOM    628  CE1 PHE A 100       6.097  -3.516 -16.687 
ATOM    629  CE2 PHE A 100       6.556  -5.484 -17.934 
ATOM    630  CZ  PHE A 100       6.657  -4.121 -17.787 
ATOM    631  C   PHE A 100       2.572  -7.384 -14.016 
ATOM    632  O   PHE A 100       2.195  -6.966 -12.922 
ATOM    633  N   GLN A 101       2.513  -8.691 -14.344 
ATOM    634  CA  GLN A 101       2.171  -9.658 -13.345 
ATOM    635  CB  GLN A 101       1.839 -11.052 -13.904 
ATOM    636  CG  GLN A 101       0.489 -11.131 -14.617 
ATOM    637  CD  GLN A 101      -0.593 -11.194 -13.547 
ATOM    638  OE1 GLN A 101      -0.366 -11.697 -12.449 
ATOM    639  NE2 GLN A 101      -1.804 -10.667 -13.873 
ATOM    640  C   GLN A 101       3.394  -9.793 -12.496 
ATOM    641  O   GLN A 101       4.508  -9.873 -13.015 
ATOM    642  N   VAL A 102       3.218  -9.802 -11.161 
ATOM    643  CA  VAL A 102       4.354  -9.886 -10.293 
ATOM    644  CB  VAL A 102       4.759  -8.562  -9.714 
ATOM    645  CG1 VAL A 102       5.195  -7.637 -10.861 
ATOM    646  CG2 VAL A 102       3.584  -8.007  -8.887 
ATOM    647  C   VAL A 102       4.011 -10.774  -9.139 
ATOM    648  O   VAL A 102       2.841 -11.025  -8.854 
ATOM    649  N   THR A 103       5.050 -11.314  -8.467 
ATOM    650  CA  THR A 103       4.829 -12.120  -7.304 
ATOM    651  CB  THR A 103       5.112 -13.577  -7.530 
ATOM    652  OG1 THR A 103       4.295 -14.080  -8.577 
ATOM    653  CG2 THR A 103       4.826 -14.343  -6.226 
ATOM    654  C   THR A 103       5.781 -11.637  -6.255 
ATOM    655  O   THR A 103       6.988 -11.574  -6.489 
ATOM    656  N   THR A 104       5.262 -11.297  -5.057 
ATOM    657  CA  THR A 104       6.109 -10.812  -4.005 
ATOM    658  CB  THR A 104       5.546  -9.614  -3.295 
ATOM    659  OG1 THR A 104       5.356  -8.546  -4.210 
ATOM    660  CG2 THR A 104       6.514  -9.193  -2.176 
ATOM    661  C   THR A 104       6.242 -11.896  -2.986 
ATOM    662  O   THR A 104       5.251 -12.502  -2.581 
ATOM    663  N   CYS A 105       7.490 -12.172  -2.555 
ATOM    664  CA  CYS A 105       7.738 -13.200  -1.586 
ATOM    665  CB  CYS A 105       8.849 -14.165  -2.029 
ATOM    666  SG  CYS A 105       8.448 -14.908  -3.639 
ATOM    667  C   CYS A 105       8.189 -12.511  -0.339 
ATOM    668  O   CYS A 105       9.178 -11.779  -0.349 
ATOM    669  N   LYS A 106       7.459 -12.730   0.774 
ATOM    670  CA  LYS A 106       7.781 -12.086   2.014 
ATOM    671  CB  LYS A 106       6.585 -11.338   2.628 
ATOM    672  CG  LYS A 106       6.127 -10.139   1.793 
ATOM    673  CD  LYS A 106       4.735  -9.634   2.178 
ATOM    674  CE  LYS A 106       4.309  -8.374   1.425 
ATOM    675  NZ  LYS A 106       5.014  -7.194   1.974 
ATOM    676  C   LYS A 106       8.204 -13.134   2.988 
ATOM    677  O   LYS A 106       7.514 -14.131   3.203 
ATOM    678  N   LEU A 107       9.370 -12.908   3.618 
ATOM    679  CA  LEU A 107       9.910 -13.866   4.533 
ATOM    680  CB  LEU A 107      11.381 -13.570   4.883 
ATOM    681  CG  LEU A 107      12.026 -14.570   5.857 
ATOM    682  CD1 LEU A 107      12.138 -15.973   5.238 
ATOM    683  CD2 LEU A 107      13.375 -14.044   6.370 
ATOM    684  C   LEU A 107       9.105 -13.824   5.787 
ATOM    685  O   LEU A 107       8.661 -12.764   6.225 
ATOM    686  N   HIS A 108       8.855 -15.005   6.380 
ATOM    687  CA  HIS A 108       8.191 -15.020   7.648 
ATOM    688  ND1 HIS A 108       6.503 -17.160   5.722 
ATOM    689  CG  HIS A 108       6.507 -16.861   7.063 
ATOM    690  CB  HIS A 108       6.725 -15.489   7.618 
ATOM    691  NE2 HIS A 108       6.076 -19.059   6.793 
ATOM    692  CD2 HIS A 108       6.247 -18.033   7.703 
ATOM    693  CE1 HIS A 108       6.239 -18.488   5.615 
ATOM    694  C   HIS A 108       8.993 -15.906   8.534 
ATOM    695  O   HIS A 108       9.644 -16.843   8.076 
ATOM    696  N   GLY A 109       8.958 -15.620   9.846 
ATOM    697  CA  GLY A 109       9.793 -16.334  10.759 
ATOM    698  C   GLY A 109      10.861 -15.362  11.144 
ATOM    699  O   GLY A 109      11.206 -14.465  10.376 
ATOM    700  N   GLY A 110      11.378 -15.513  12.376 
ATOM    701  CA  GLY A 110      12.344 -14.642  12.983 
ATOM    702  C   GLY A 110      13.717 -14.700  12.379 
ATOM    703  O   GLY A 110      14.419 -13.689  12.376 
ATOM    704  N   SER A 111      14.166 -15.876  11.892 
ATOM    705  CA  SER A 111      15.555 -15.993  11.521 
ATOM    706  CB  SER A 111      16.129 -17.404  11.740 
ATOM    707  OG  SER A 111      17.494 -17.439  11.353 
ATOM    708  C   SER A 111      15.827 -15.629  10.092 
ATOM    709  O   SER A 111      15.060 -15.888   9.167 
ATOM    710  N   PRO A 112      16.953 -14.967   9.967 
ATOM    711  CA  PRO A 112      17.492 -14.571   8.686 
ATOM    712  CD  PRO A 112      17.334 -14.031  11.015 
ATOM    713  CB  PRO A 112      18.504 -13.462   8.973 
ATOM    714  CG  PRO A 112      18.025 -12.860  10.301 
ATOM    715  C   PRO A 112      18.112 -15.709   7.930 
ATOM    716  O   PRO A 112      18.498 -15.507   6.778 
ATOM    717  N   TRP A 113      18.254 -16.900   8.543 
ATOM    718  CA  TRP A 113      18.952 -17.947   7.848 
ATOM    719  CB  TRP A 113      20.140 -18.493   8.653 
ATOM    720  CG  TRP A 113      21.239 -17.473   8.801 
ATOM    721  CD2 TRP A 113      22.171 -17.157   7.757 
ATOM    722  CD1 TRP A 113      21.549 -16.668   9.857 
ATOM    723  NE1 TRP A 113      22.625 -15.874   9.541 
ATOM    724  CE2 TRP A 113      23.017 -16.164   8.250 
ATOM    725  CE3 TRP A 113      22.310 -17.654   6.495 
ATOM    726  CZ2 TRP A 113      24.022 -15.652   7.480 
ATOM    727  CZ3 TRP A 113      23.322 -17.137   5.721 
ATOM    728  CH2 TRP A 113      24.162 -16.156   6.206 
ATOM    729  C   TRP A 113      18.019 -19.078   7.526 
ATOM    730  O   TRP A 113      16.980 -19.259   8.157 
ATOM    731  N   PRO A 114      18.387 -19.844   6.525 
ATOM    732  CA  PRO A 114      17.605 -20.941   6.018 
ATOM    733  CD  PRO A 114      19.726 -19.807   5.959 
ATOM    734  CB  PRO A 114      18.412 -21.510   4.849 
ATOM    735  CG  PRO A 114      19.865 -21.131   5.190 
ATOM    736  C   PRO A 114      17.349 -21.963   7.077 
ATOM    737  O   PRO A 114      18.132 -22.055   8.021 
ATOM    738  N   PRO A 115      16.287 -22.717   6.949 
ATOM    739  CA  PRO A 115      15.417 -22.592   5.810 
ATOM    740  CD  PRO A 115      16.308 -24.080   7.460 
ATOM    741  CB  PRO A 115      14.554 -23.850   5.796 
ATOM    742  CG  PRO A 115      15.436 -24.898   6.494 
ATOM    743  C   PRO A 115      14.624 -21.326   5.826 
ATOM    744  O   PRO A 115      14.324 -20.822   6.907 
ATOM    745  N   CYS A 116      14.262 -20.805   4.637 
ATOM    746  CA  CYS A 116      13.552 -19.559   4.576 
ATOM    747  CB  CYS A 116      14.136 -18.609   3.509 
ATOM    748  SG  CYS A 116      15.947 -18.432   3.606 
ATOM    749  C   CYS A 116      12.141 -19.851   4.153 
ATOM    750  O   CYS A 116      11.913 -20.416   3.083 
ATOM    751  N   GLN A 117      11.145 -19.461   4.980 
ATOM    752  CA  GLN A 117       9.776 -19.689   4.605 
ATOM    753  CB  GLN A 117       8.829 -20.057   5.761 
ATOM    754  CG  GLN A 117       9.262 -21.272   6.578 
ATOM    755  CD  GLN A 117       9.944 -20.724   7.818 
ATOM    756  OE1 GLN A 117      10.525 -19.641   7.791 
ATOM    757  NE2 GLN A 117       9.847 -21.480   8.943 
ATOM    758  C   GLN A 117       9.264 -18.399   4.045 
ATOM    759  O   GLN A 117       9.593 -17.322   4.542 
ATOM    760  N   TYR A 118       8.444 -18.476   2.979 
ATOM    761  CA  TYR A 118       7.961 -17.279   2.352 
ATOM    762  CB  TYR A 118       8.554 -17.047   0.952 
ATOM    763  CG  TYR A 118      10.003 -16.728   1.079 
ATOM    764  CD1 TYR A 118      10.406 -15.445   1.371 
ATOM    765  CD2 TYR A 118      10.958 -17.702   0.895 
ATOM    766  CE1 TYR A 118      11.740 -15.138   1.486 
ATOM    767  CE2 TYR A 118      12.294 -17.401   1.008 
ATOM    768  CZ  TYR A 118      12.686 -16.117   1.304 
ATOM    769  OH  TYR A 118      14.057 -15.806   1.420 
ATOM    770  C   TYR A 118       6.480 -17.356   2.150 
ATOM    771  O   TYR A 118       5.907 -18.436   2.018 
ATOM    772  N   ARG A 119       5.827 -16.174   2.139 
ATOM    773  CA  ARG A 119       4.427 -16.059   1.843 
ATOM    774  CB  ARG A 119       3.652 -15.202   2.858 
ATOM    775  CG  ARG A 119       3.673 -15.788   4.269 
ATOM    776  CD  ARG A 119       2.594 -16.840   4.518 
ATOM    777  NE  ARG A 119       2.885 -17.449   5.844 
ATOM    778  CZ  ARG A 119       1.863 -17.879   6.638 
ATOM    779  NH1 ARG A 119       0.571 -17.731   6.223 
ATOM    780  NH2 ARG A 119       2.135 -18.448   7.848 
ATOM    781  C   ARG A 119       4.365 -15.344   0.526 
ATOM    782  O   ARG A 119       5.061 -14.349   0.325 
ATOM    783  N   ALA A 120       3.524 -15.828  -0.411 
ATOM    784  CA  ALA A 120       3.516 -15.241  -1.722 
ATOM    785  CB  ALA A 120       3.540 -16.279  -2.857 
ATOM    786  C   ALA A 120       2.290 -14.411  -1.918 
ATOM    787  O   ALA A 120       1.191 -14.774  -1.498 
ATOM    788  N   THR A 121       2.473 -13.235  -2.553 
ATOM    789  CA  THR A 121       1.362 -12.387  -2.858 
ATOM    790  CB  THR A 121       1.414 -11.077  -2.132 
ATOM    791  OG1 THR A 121       1.493 -11.279  -0.729 
ATOM    792  CG2 THR A 121       0.136 -10.304  -2.467 
ATOM    793  C   THR A 121       1.454 -12.058  -4.319 
ATOM    794  O   THR A 121       2.368 -11.355  -4.746 
ATOM    795  N   ALA A 122       0.503 -12.561  -5.131 
ATOM    796  CA  ALA A 122       0.506 -12.258  -6.535 
ATOM    797  CB  ALA A 122      -0.363 -13.214  -7.372 
ATOM    798  C   ALA A 122      -0.051 -10.879  -6.695 
ATOM    799  O   ALA A 122      -0.797 -10.403  -5.841 
ATOM    800  N   GLY A 123       0.311 -10.190  -7.800 
ATOM    801  CA  GLY A 123      -0.202  -8.866  -8.009 
ATOM    802  C   GLY A 123      -0.066  -8.514  -9.455 
ATOM    803  O   GLY A 123       0.601  -9.210 -10.221 
ATOM    804  N   PHE A 124      -0.738  -7.418  -9.864 
ATOM    805  CA  PHE A 124      -0.677  -6.940 -11.215 
ATOM    806  CB  PHE A 124      -1.952  -7.333 -11.988 
ATOM    807  CG  PHE A 124      -1.880  -6.953 -13.427 
ATOM    808  CD1 PHE A 124      -1.110  -7.677 -14.309 
ATOM    809  CD2 PHE A 124      -2.620  -5.893 -13.902 
ATOM    810  CE1 PHE A 124      -1.058  -7.330 -15.640 
ATOM    811  CE2 PHE A 124      -2.573  -5.544 -15.231 
ATOM    812  CZ  PHE A 124      -1.789  -6.263 -16.103 
ATOM    813  C   PHE A 124      -0.614  -5.444 -11.112 
ATOM    814  O   PHE A 124      -1.586  -4.807 -10.707 
ATOM    815  N   ARG A 125       0.538  -4.838 -11.470 
ATOM    816  CA  ARG A 125       0.653  -3.408 -11.368 
ATOM    817  CB  ARG A 125       0.731  -2.905  -9.919 
ATOM    818  CG  ARG A 125       1.922  -3.477  -9.148 
ATOM    819  CD  ARG A 125       2.201  -2.737  -7.841 
ATOM    820  NE  ARG A 125       2.654  -1.368  -8.212 
ATOM    821  CZ  ARG A 125       2.539  -0.343  -7.320 
ATOM    822  NH1 ARG A 125       2.021  -0.575  -6.078 
ATOM    823  NH2 ARG A 125       2.940   0.912  -7.672 
ATOM    824  C   ARG A 125       1.930  -2.974 -12.029 
ATOM    825  O   ARG A 125       2.704  -3.796 -12.517 
ATOM    826  N   ASN A 126       2.164  -1.643 -12.058 
ATOM    827  CA  ASN A 126       3.348  -1.060 -12.631 
ATOM    828  CB  ASN A 126       3.319   0.475 -12.733 
ATOM    829  CG  ASN A 126       2.288   0.920 -13.750 
ATOM    830  OD1 ASN A 126       1.798   0.128 -14.551 
ATOM    831  ND2 ASN A 126       1.954   2.238 -13.724 
ATOM    832  C   ASN A 126       4.475  -1.326 -11.687 
ATOM    833  O   ASN A 126       4.252  -1.649 -10.522 
ATOM    834  N   VAL A 127       5.728  -1.187 -12.170 
ATOM    835  CA  VAL A 127       6.853  -1.442 -11.318 
ATOM    836  CB  VAL A 127       7.620  -2.670 -11.710 
ATOM    837  CG1 VAL A 127       6.692  -3.888 -11.560 
ATOM    838  CG2 VAL A 127       8.164  -2.479 -13.137 
ATOM    839  C   VAL A 127       7.801  -0.286 -11.389 
ATOM    840  O   VAL A 127       7.791   0.482 -12.349 
ATOM    841  N   VAL A 128       8.640  -0.129 -10.338 
ATOM    842  CA  VAL A 128       9.608   0.932 -10.290 
ATOM    843  CB  VAL A 128       9.558   1.739  -9.024 
ATOM    844  CG1 VAL A 128      10.684   2.788  -9.058 
ATOM    845  CG2 VAL A 128       8.156   2.343  -8.876 
ATOM    846  C   VAL A 128      10.968   0.306 -10.332 
ATOM    847  O   VAL A 128      11.242  -0.659  -9.620 
ATOM    848  N   VAL A 129      11.864   0.853 -11.180 
ATOM    849  CA  VAL A 129      13.192   0.316 -11.293 
ATOM    850  CB  VAL A 129      13.377  -0.597 -12.470 
ATOM    851  CG1 VAL A 129      12.475  -1.829 -12.285 
ATOM    852  CG2 VAL A 129      13.103   0.196 -13.761 
ATOM    853  C   VAL A 129      14.143   1.454 -11.487 
ATOM    854  O   VAL A 129      13.740   2.610 -11.599 
ATOM    855  N   ALA A 130      15.453   1.141 -11.469 
ATOM    856  CA  ALA A 130      16.471   2.102 -11.776 
ATOM    857  CB  ALA A 130      17.570   2.201 -10.704 
ATOM    858  C   ALA A 130      17.107   1.586 -13.029 
ATOM    859  O   ALA A 130      17.251   0.376 -13.195 
ATOM    860  N   CYS A 131      17.489   2.483 -13.964 
ATOM    861  CA  CYS A 131      18.044   1.992 -15.195 
ATOM    862  CB  CYS A 131      17.222   2.356 -16.450 
ATOM    863  SG  CYS A 131      15.649   1.450 -16.538 
ATOM    864  C   CYS A 131      19.424   2.528 -15.408 
ATOM    865  O   CYS A 131      19.772   3.615 -14.946 
ATOM    866  N   GLU A 132      20.255   1.724 -16.108 
ATOM    867  CA  GLU A 132      21.592   2.093 -16.475 
ATOM    868  CB  GLU A 132      22.653   1.496 -15.531 
ATOM    869  CG  GLU A 132      24.095   1.876 -15.875 
ATOM    870  CD  GLU A 132      25.017   1.153 -14.901 
ATOM    871  OE1 GLU A 132      24.867  -0.090 -14.759 
ATOM    872  OE2 GLU A 132      25.883   1.833 -14.288 
ATOM    873  C   GLU A 132      21.835   1.497 -17.828 
ATOM    874  O   GLU A 132      21.581   0.315 -18.054 
ATOM    875  N   ASN A 133      22.341   2.307 -18.771 
ATOM    876  CA  ASN A 133      22.633   1.807 -20.081 
ATOM    877  CB  ASN A 133      23.666   0.669 -20.045 
ATOM    878  CG  ASN A 133      24.142   0.395 -21.460 
ATOM    879  OD1 ASN A 133      23.716   1.047 -22.412 
ATOM    880  ND2 ASN A 133      25.042  -0.612 -21.602 
ATOM    881  C   ASN A 133      21.369   1.284 -20.700 
ATOM    882  O   ASN A 133      21.405   0.415 -21.569 
ATOM    883  N   GLY A 134      20.206   1.809 -20.274 
ATOM    884  CA  GLY A 134      18.973   1.431 -20.908 
ATOM    885  C   GLY A 134      18.488   0.100 -20.407 
ATOM    886  O   GLY A 134      17.601  -0.497 -21.016 
ATOM    887  N   LEU A 135      19.052  -0.410 -19.291 
ATOM    888  CA  LEU A 135      18.626  -1.689 -18.777 
ATOM    889  CB  LEU A 135      19.722  -2.763 -18.865 
ATOM    890  CG  LEU A 135      20.118  -3.122 -20.306 
ATOM    891  CD1 LEU A 135      21.217  -4.195 -20.327 
ATOM    892  CD2 LEU A 135      18.890  -3.538 -21.130 
ATOM    893  C   LEU A 135      18.301  -1.547 -17.317 
ATOM    894  O   LEU A 135      18.890  -0.715 -16.629 
ATOM    895  N   PRO A 136      17.352  -2.313 -16.825 
ATOM    896  CA  PRO A 136      17.021  -2.252 -15.420 
ATOM    897  CD  PRO A 136      16.196  -2.669 -17.633 
ATOM    898  CB  PRO A 136      15.657  -2.921 -15.271 
ATOM    899  CG  PRO A 136      15.011  -2.730 -16.653 
ATOM    900  C   PRO A 136      18.077  -2.865 -14.544 
ATOM    901  O   PRO A 136      18.366  -4.050 -14.698 
ATOM    902  N   VAL A 137      18.700  -2.052 -13.670 
ATOM    903  CA  VAL A 137      19.685  -2.428 -12.695 
ATOM    904  CB  VAL A 137      20.708  -1.352 -12.497 
ATOM    905  CG1 VAL A 137      21.444  -1.158 -13.835 
ATOM    906  CG2 VAL A 137      20.006  -0.082 -11.995 
ATOM    907  C   VAL A 137      19.111  -2.788 -11.354 
ATOM    908  O   VAL A 137      19.737  -3.522 -10.593 
ATOM    909  N   HIS A 138      17.948  -2.222 -10.978 
ATOM    910  CA  HIS A 138      17.482  -2.425  -9.634 
ATOM    911  ND1 HIS A 138      17.868  -2.477  -6.392 
ATOM    912  CG  HIS A 138      17.517  -1.474  -7.267 
ATOM    913  CB  HIS A 138      18.027  -1.352  -8.671 
ATOM    914  NE2 HIS A 138      16.458  -1.147  -5.302 
ATOM    915  CD2 HIS A 138      16.654  -0.671  -6.586 
ATOM    916  CE1 HIS A 138      17.208  -2.233  -5.232 
ATOM    917  C   HIS A 138      15.989  -2.347  -9.596 
ATOM    918  O   HIS A 138      15.368  -1.672 -10.416 
ATOM    919  N   LEU A 139      15.380  -3.059  -8.624 
ATOM    920  CA  LEU A 139      13.959  -3.022  -8.464 
ATOM    921  CB  LEU A 139      13.328  -4.424  -8.387 
ATOM    922  CG  LEU A 139      11.796  -4.427  -8.219 
ATOM    923  CD1 LEU A 139      11.097  -3.859  -9.466 
ATOM    924  CD2 LEU A 139      11.275  -5.821  -7.830 
ATOM    925  C   LEU A 139      13.692  -2.338  -7.155 
ATOM    926  O   LEU A 139      14.328  -2.642  -6.146 
ATOM    927  N   ASP A 140      12.744  -1.377  -7.146 
ATOM    928  CA  ASP A 140      12.392  -0.683  -5.938 
ATOM    929  CB  ASP A 140      11.787   0.709  -6.222 
ATOM    930  CG  ASP A 140      11.444   1.439  -4.927 
ATOM    931  OD1 ASP A 140      10.721   0.858  -4.076 
ATOM    932  OD2 ASP A 140      11.902   2.602  -4.774 
ATOM    933  C   ASP A 140      11.357  -1.523  -5.257 
ATOM    934  O   ASP A 140      10.230  -1.654  -5.728 
ATOM    935  N   GLN A 141      11.749  -2.130  -4.123 
ATOM    936  CA  GLN A 141      10.948  -3.011  -3.316 
ATOM    937  CB  GLN A 141      11.779  -3.783  -2.278 
ATOM    938  CG  GLN A 141      12.762  -4.776  -2.905 
ATOM    939  CD  GLN A 141      11.952  -5.908  -3.523 
ATOM    940  OE1 GLN A 141      12.497  -6.786  -4.190 
ATOM    941  NE2 GLN A 141      10.610  -5.884  -3.303 
ATOM    942  C   GLN A 141       9.851  -2.293  -2.576 
ATOM    943  O   GLN A 141       8.819  -2.893  -2.282 
ATOM    944  N   SER A 142      10.034  -0.997  -2.253 
ATOM    945  CA  SER A 142       9.150  -0.301  -1.351 
ATOM    946  CB  SER A 142       9.491   1.193  -1.188 
ATOM    947  OG  SER A 142       9.124   1.919  -2.352 
ATOM    948  C   SER A 142       7.710  -0.375  -1.771 
ATOM    949  O   SER A 142       6.824  -0.464  -0.923 
ATOM    950  N   ILE A 143       7.420  -0.350  -3.080 
ATOM    951  CA  ILE A 143       6.051  -0.356  -3.517 
ATOM    952  CB  ILE A 143       5.929  -0.210  -5.009 
ATOM    953  CG1 ILE A 143       6.581  -1.395  -5.742 
ATOM    954  CG2 ILE A 143       6.534   1.151  -5.388 
ATOM    955  CD1 ILE A 143       6.281  -1.418  -7.241 
ATOM    956  C   ILE A 143       5.389  -1.633  -3.085 
ATOM    957  O   ILE A 143       4.203  -1.660  -2.760 
ATOM    958  N   PHE A 144       6.139  -2.743  -3.129 
ATOM    959  CA  PHE A 144       5.663  -4.054  -2.785 
ATOM    960  CB  PHE A 144       6.569  -5.164  -3.332 
ATOM    961  CG  PHE A 144       6.507  -4.997  -4.812 
ATOM    962  CD1 PHE A 144       5.397  -5.403  -5.519 
ATOM    963  CD2 PHE A 144       7.560  -4.429  -5.496 
ATOM    964  CE1 PHE A 144       5.340  -5.244  -6.884 
ATOM    965  CE2 PHE A 144       7.507  -4.271  -6.860 
ATOM    966  CZ  PHE A 144       6.396  -4.677  -7.557 
ATOM    967  C   PHE A 144       5.482  -4.230  -1.309 
ATOM    968  O   PHE A 144       4.699  -5.077  -0.876 
ATOM    969  N   ARG A 145       6.264  -3.500  -0.495 
ATOM    970  CA  ARG A 145       6.177  -3.640   0.929 
ATOM    971  CB  ARG A 145       7.187  -2.736   1.646 
ATOM    972  CG  ARG A 145       8.616  -2.950   1.149 
ATOM    973  CD  ARG A 145       9.671  -2.223   1.979 
ATOM    974  NE  ARG A 145       9.994  -3.112   3.127 
ATOM    975  CZ  ARG A 145      10.901  -4.116   2.955 
ATOM    976  NH1 ARG A 145      11.537  -4.250   1.755 
ATOM    977  NH2 ARG A 145      11.162  -4.987   3.973 
ATOM    978  C   ARG A 145       4.810  -3.223   1.343 
ATOM    979  O   ARG A 145       4.160  -3.893   2.145 
ATOM    980  N   ARG A 146       4.339  -2.101   0.769 
ATOM    981  CA  ARG A 146       3.061  -1.554   1.109 
ATOM    982  CB  ARG A 146       2.944  -0.061   0.750 
ATOM    983  CG  ARG A 146       4.017   0.799   1.422 
ATOM    984  CD  ARG A 146       3.933   2.291   1.088 
ATOM    985  NE  ARG A 146       5.205   2.914   1.552 
ATOM    986  CZ  ARG A 146       6.283   2.930   0.714 
ATOM    987  NH1 ARG A 146       6.168   2.412  -0.544 
ATOM    988  NH2 ARG A 146       7.470   3.456   1.131 
ATOM    989  C   ARG A 146       2.016  -2.301   0.298 
ATOM    990  O   ARG A 146       1.257  -1.625  -0.446 
ATOM    991  OXT ARG A 146       1.959  -3.554   0.415 
TER
HEADER lig_68.pdb
ATOM      1  P    DC A   1     -30.954 243.527 527.025 
ATOM      2  OP1  DC A   1     -31.025 242.726 528.268 
ATOM      3  OP2  DC A   1     -29.874 243.165 526.081 
ATOM      4  O5'  DC A   1     -32.365 243.478 526.272 
ATOM      5  C5'  DC A   1     -33.388 244.421 526.643 
ATOM      6  C4'  DC A   1     -34.051 244.982 525.400 
ATOM      7  O4'  DC A   1     -33.362 246.158 524.886 
ATOM      8  C3'  DC A   1     -34.118 244.039 524.199 
ATOM      9  O3'  DC A   1     -35.350 244.246 523.519 
ATOM     10  C2'  DC A   1     -32.979 244.493 523.286 
ATOM     11  C1'  DC A   1     -33.176 245.992 523.488 
ATOM     12  N1   DC A   1     -32.002 246.811 523.077 
ATOM     13  C2   DC A   1     -32.247 248.066 522.525 
ATOM     14  O2   DC A   1     -33.417 248.444 522.400 
ATOM     15  N3   DC A   1     -31.190 248.828 522.143 
ATOM     16  C4   DC A   1     -29.936 248.382 522.296 
ATOM     17  N4   DC A   1     -28.940 249.163 521.908 
ATOM     18  C5   DC A   1     -29.663 247.094 522.861 
ATOM     19  C6   DC A   1     -30.732 246.347 523.236 
ATOM     20  P    DA A   2     -36.135 242.981 522.931 
ATOM     21  OP1  DA A   2     -36.951 242.363 524.000 
ATOM     22  OP2  DA A   2     -35.182 242.085 522.240 
ATOM     23  O5'  DA A   2     -37.094 243.676 521.856 
ATOM     24  C5'  DA A   2     -37.541 245.025 522.088 
ATOM     25  C4'  DA A   2     -37.444 245.831 520.807 
ATOM     26  O4'  DA A   2     -36.137 246.452 520.639 
ATOM     27  C3'  DA A   2     -37.650 245.048 519.511 
ATOM     28  O3'  DA A   2     -38.353 245.866 518.584 
ATOM     29  C2'  DA A   2     -36.239 244.809 518.975 
ATOM     30  C1'  DA A   2     -35.683 246.187 519.320 
ATOM     31  N9   DA A   2     -34.195 246.250 519.323 
ATOM     32  C8   DA A   2     -33.305 245.282 519.691 
ATOM     33  N7   DA A   2     -32.063 245.639 519.580 
ATOM     34  C5   DA A   2     -32.132 246.941 519.104 
ATOM     35  C6   DA A   2     -31.144 247.884 518.776 
ATOM     36  N6   DA A   2     -29.829 247.645 518.885 
ATOM     37  N1   DA A   2     -31.556 249.085 518.330 
ATOM     38  C2   DA A   2     -32.864 249.316 518.224 
ATOM     39  N3   DA A   2     -33.873 248.519 518.498 
ATOM     40  C4   DA A   2     -33.433 247.324 518.942 
ATOM     41  P    DT A   3     -39.477 245.201 517.658 
ATOM     42  OP1  DT A   3     -40.754 245.130 518.403 
ATOM     43  OP2  DT A   3     -38.974 243.923 517.108 
ATOM     44  O5'  DT A   3     -39.598 246.281 516.484 
ATOM     45  C5'  DT A   3     -39.330 247.665 516.778 
ATOM     46  C4'  DT A   3     -38.480 248.273 515.679 
ATOM     47  O4'  DT A   3     -37.055 248.101 515.920 
ATOM     48  C3'  DT A   3     -38.690 247.696 514.280 
ATOM     49  O3'  DT A   3     -38.581 248.747 513.327 
ATOM     50  C2'  DT A   3     -37.519 246.735 514.078 
ATOM     51  C1'  DT A   3     -36.456 247.612 514.730 
ATOM     52  N1   DT A   3     -35.217 246.874 515.105 
ATOM     53  C2   DT A   3     -34.028 247.554 515.001 
ATOM     54  O2   DT A   3     -33.956 248.711 514.621 
ATOM     55  N3   DT A   3     -32.901 246.838 515.356 
ATOM     56  C4   DT A   3     -32.867 245.531 515.796 
ATOM     57  O4   DT A   3     -31.796 244.994 516.085 
ATOM     58  C5   DT A   3     -34.165 244.901 515.872 
ATOM     59  C7   DT A   3     -34.218 243.477 516.343 
ATOM     60  C6   DT A   3     -35.276 245.574 515.533 
ATOM     61  P    DG A   4     -39.577 248.765 512.074 
ATOM     62  OP1  DG A   4     -40.856 249.397 512.466 
ATOM     63  OP2  DG A   4     -39.674 247.405 511.498 
ATOM     64  O5'  DG A   4     -38.792 249.723 511.061 
ATOM     65  C5'  DG A   4     -37.945 250.758 511.593 
ATOM     66  C4'  DG A   4     -36.637 250.802 510.828 
ATOM     67  O4'  DG A   4     -35.636 249.902 511.386 
ATOM     68  C3'  DG A   4     -36.714 250.400 509.355 
ATOM     69  O3'  DG A   4     -35.819 251.215 508.608 
ATOM     70  C2'  DG A   4     -36.203 248.959 509.320 
ATOM     71  C1'  DG A   4     -35.070 249.149 510.324 
ATOM     72  N9   DG A   4     -34.550 247.872 510.888 
ATOM     73  C8   DG A   4     -35.228 246.708 511.179 
ATOM     74  N7   DG A   4     -34.470 245.758 511.670 
ATOM     75  C5   DG A   4     -33.201 246.333 511.708 
ATOM     76  C6   DG A   4     -31.965 245.790 512.145 
ATOM     77  O6   DG A   4     -31.731 244.672 512.596 
ATOM     78  N1   DG A   4     -30.923 246.718 512.010 
ATOM     79  C2   DG A   4     -31.058 248.002 511.518 
ATOM     80  N2   DG A   4     -29.940 248.731 511.471 
ATOM     81  N3   DG A   4     -32.218 248.510 511.110 
ATOM     82  C4   DG A   4     -33.239 247.623 511.233 
ATOM     83  P    DA A   5     -36.268 251.738 507.163 
ATOM     84  OP1  DA A   5     -37.091 252.960 507.311 
ATOM     85  OP2  DA A   5     -36.886 250.628 506.404 
ATOM     86  O5'  DA A   5     -34.857 252.114 506.510 
ATOM     87  C5'  DA A   5     -33.785 252.549 507.368 
ATOM     88  C4'  DA A   5     -32.490 251.878 506.959 
ATOM     89  O4'  DA A   5     -32.296 250.594 507.619 
ATOM     90  C3'  DA A   5     -32.349 251.553 505.472 
ATOM     91  O3'  DA A   5     -30.996 251.754 505.082 
ATOM     92  C2'  DA A   5     -32.666 250.061 505.370 
ATOM     93  C1'  DA A   5     -31.930 249.637 506.637 
ATOM     94  N9   DA A   5     -32.322 248.290 507.135 
ATOM     95  C8   DA A   5     -33.549 247.690 507.084 
ATOM     96  N7   DA A   5     -33.573 246.503 507.606 
ATOM     97  C5   DA A   5     -32.270 246.298 508.035 
ATOM     98  C6   DA A   5     -31.643 245.218 508.678 
ATOM     99  N6   DA A   5     -32.279 244.087 509.016 
ATOM    100  N1   DA A   5     -30.333 245.342 508.961 
ATOM    101  C2   DA A   5     -29.707 246.467 508.624 
ATOM    102  N3   DA A   5     -30.184 247.536 508.024 
ATOM    103  C4   DA A   5     -31.496 247.386 507.751 
ATOM    104  P    DA A   6     -30.689 252.411 503.654 
ATOM    105  OP1  DA A   6     -30.768 253.885 503.759 
ATOM    106  OP2  DA A   6     -31.550 251.786 502.626 
ATOM    107  O5'  DA A   6     -29.169 251.967 503.424 
ATOM    108  C5'  DA A   6     -28.315 251.781 504.567 
ATOM    109  C4'  DA A   6     -27.495 250.516 504.402 
ATOM    110  O4'  DA A   6     -28.183 249.339 504.911 
ATOM    111  C3'  DA A   6     -27.135 250.141 502.965 
ATOM    112  O3'  DA A   6     -25.825 249.586 502.949 
ATOM    113  C2'  DA A   6     -28.132 249.045 502.590 
ATOM    114  C1'  DA A   6     -28.106 248.316 503.930 
ATOM    115  N9   DA A   6     -29.257 247.392 504.133 
ATOM    116  C8   DA A   6     -30.544 247.535 503.703 
ATOM    117  N7   DA A   6     -31.322 246.553 504.038 
ATOM    118  C5   DA A   6     -30.490 245.694 504.743 
ATOM    119  C6   DA A   6     -30.716 244.457 505.369 
ATOM    120  N6   DA A   6     -31.908 243.844 505.387 
ATOM    121  N1   DA A   6     -29.669 243.871 505.979 
ATOM    122  C2   DA A   6     -28.487 244.485 505.958 
ATOM    123  N3   DA A   6     -28.157 245.633 505.408 
ATOM    124  C4   DA A   6     -29.222 246.199 504.805 
ATOM    125  P    DG A   7     -24.842 249.952 501.741 
ATOM    126  OP1  DG A   7     -24.176 251.245 502.019 
ATOM    127  OP2  DG A   7     -25.576 249.863 500.459 
ATOM    128  O5'  DG A   7     -23.773 248.766 501.831 
ATOM    129  C5'  DG A   7     -23.495 248.174 503.114 
ATOM    130  C4'  DG A   7     -23.434 246.665 502.987 
ATOM    131  O4'  DG A   7     -24.741 246.042 503.150 
ATOM    132  C3'  DG A   7     -22.936 246.130 501.644 
ATOM    133  O3'  DG A   7     -22.156 244.963 501.875 
ATOM    134  C2'  DG A   7     -24.205 245.724 500.894 
ATOM    135  C1'  DG A   7     -24.931 245.117 502.090 
ATOM    136  N9   DG A   7     -26.396 244.950 501.879 
ATOM    137  C8   DG A   7     -27.270 245.744 501.169 
ATOM    138  N7   DG A   7     -28.509 245.315 501.178 
ATOM    139  C5   DG A   7     -28.452 244.155 501.949 
ATOM    140  C6   DG A   7     -29.482 243.249 502.315 
ATOM    141  O6   DG A   7     -30.676 243.286 502.030 
ATOM    142  N1   DG A   7     -28.986 242.203 503.106 
ATOM    143  C2   DG A   7     -27.668 242.053 503.493 
ATOM    144  N2   DG A   7     -27.398 240.987 504.249 
ATOM    145  N3   DG A   7     -26.704 242.903 503.149 
ATOM    146  C4   DG A   7     -27.167 243.923 502.381 
ATOM    147  P    DA A   8     -20.832 244.730 501.005 
ATOM    148  OP1  DA A   8     -19.704 245.475 501.608 
ATOM    149  OP2  DA A   8     -21.116 245.022 499.583 
ATOM    150  O5'  DA A   8     -20.602 243.158 501.195 
ATOM    151  C5'  DA A   8     -21.038 242.531 502.416 
ATOM    152  C4'  DA A   8     -21.731 241.218 502.107 
ATOM    153  O4'  DA A   8     -23.157 241.388 501.860 
ATOM    154  C3'  DA A   8     -21.229 240.477 500.868 
ATOM    155  O3'  DA A   8     -21.261 239.078 501.125 
ATOM    156  C2'  DA A   8     -22.257 240.796 499.782 
ATOM    157  C1'  DA A   8     -23.492 240.688 500.672 
ATOM    158  N9   DA A   8     -24.707 241.322 500.089 
ATOM    159  C8   DA A   8     -24.790 242.438 499.307 
ATOM    160  N7   DA A   8     -26.000 242.742 498.951 
ATOM    161  C5   DA A   8     -26.778 241.756 499.540 
ATOM    162  C6   DA A   8     -28.162 241.516 499.540 
ATOM    163  N6   DA A   8     -29.048 242.291 498.898 
ATOM    164  N1   DA A   8     -28.605 240.445 500.226 
ATOM    165  C2   DA A   8     -27.721 239.679 500.862 
ATOM    166  N3   DA A   8     -26.414 239.803 500.933 
ATOM    167  C4   DA A   8     -25.996 240.881 500.238 
ATOM    168  P    DA A   9     -20.065 238.162 500.582 
ATOM    169  OP1  DA A   9     -18.935 238.204 501.536 
ATOM    170  OP2  DA A   9     -19.750 238.535 499.185 
ATOM    171  O5'  DA A   9     -20.741 236.712 500.610 
ATOM    172  C5'  DA A   9     -21.757 236.435 501.592 
ATOM    173  C4'  DA A   9     -22.908 235.687 500.950 
ATOM    174  O4'  DA A   9     -23.908 236.583 500.387 
ATOM    175  C3'  DA A   9     -22.538 234.770 499.784 
ATOM    176  O3'  DA A   9     -23.355 233.607 499.835 
ATOM    177  C2'  DA A   9     -22.906 235.567 498.533 
ATOM    178  C1'  DA A   9     -24.210 236.148 499.070 
ATOM    179  N9   DA A   9     -24.707 237.320 498.298 
ATOM    180  C8   DA A   9     -23.981 238.296 497.676 
ATOM    181  N7   DA A   9     -24.707 239.190 497.079 
ATOM    182  C5   DA A   9     -26.010 238.779 497.321 
ATOM    183  C6   DA A   9     -27.256 239.311 496.951 
ATOM    184  N6   DA A   9     -27.396 240.427 496.221 
ATOM    185  N1   DA A   9     -28.357 238.652 497.358 
ATOM    186  C2   DA A   9     -28.211 237.544 498.083 
ATOM    187  N3   DA A   9     -27.107 236.956 498.487 
ATOM    188  C4   DA A   9     -26.020 237.634 498.066 
ATOM    189  P    DA A  10     -22.707 232.186 499.484 
ATOM    190  OP1  DA A  10     -22.035 231.638 500.683 
ATOM    191  OP2  DA A  10     -21.870 232.309 498.271 
ATOM    192  O5'  DA A  10     -24.009 231.318 499.152 
ATOM    193  C5'  DA A  10     -25.249 231.640 499.810 
ATOM    194  C4'  DA A  10     -26.389 231.607 498.811 
ATOM    195  O4'  DA A  10     -26.582 232.888 498.146 
ATOM    196  C3'  DA A  10     -26.236 230.613 497.660 
ATOM    197  O3'  DA A  10     -27.512 230.064 497.353 
ATOM    198  C2'  DA A  10     -25.775 231.461 496.475 
ATOM    199  C1'  DA A  10     -26.683 232.656 496.749 
ATOM    200  N9   DA A  10     -26.268 233.900 496.042 
ATOM    201  C8   DA A  10     -25.004 234.329 495.753 
ATOM    202  N7   DA A  10     -24.966 235.461 495.122 
ATOM    203  C5   DA A  10     -26.302 235.811 494.981 
ATOM    204  C6   DA A  10     -26.935 236.917 494.391 
ATOM    205  N6   DA A  10     -26.272 237.924 493.805 
ATOM    206  N1   DA A  10     -28.280 236.952 494.424 
ATOM    207  C2   DA A  10     -28.935 235.949 495.008 
ATOM    208  N3   DA A  10     -28.455 234.871 495.588 
ATOM    209  C4   DA A  10     -27.106 234.860 495.541 
ATOM    210  P    DG A  11     -27.619 228.509 496.985 
ATOM    211  OP1  DG A  11     -27.690 227.709 498.228 
ATOM    212  OP2  DG A  11     -26.539 228.148 496.041 
ATOM    213  O5'  DG A  11     -29.030 228.460 496.232 
ATOM    214  C5'  DG A  11     -30.053 229.404 496.602 
ATOM    215  C4'  DG A  11     -30.716 229.965 495.360 
ATOM    216  O4'  DG A  11     -30.027 231.140 494.845 
ATOM    217  C3'  DG A  11     -30.783 229.022 494.159 
ATOM    218  O3'  DG A  11     -32.015 229.229 493.479 
ATOM    219  C2'  DG A  11     -29.644 229.475 493.246 
ATOM    220  C1'  DG A  11     -29.841 230.974 493.448 
ATOM    221  N9   DG A  11     -28.667 231.794 493.037 
ATOM    222  C8   DG A  11     -27.324 231.495 493.119 
ATOM    223  N7   DG A  11     -26.538 232.440 492.666 
ATOM    224  C5   DG A  11     -27.422 233.436 492.254 
ATOM    225  C6   DG A  11     -27.163 234.707 491.676 
ATOM    226  O6   DG A  11     -26.082 235.223 491.404 
ATOM    227  N1   DG A  11     -28.352 235.400 491.411 
ATOM    228  C2   DG A  11     -29.624 234.929 491.670 
ATOM    229  N2   DG A  11     -30.630 235.745 491.344 
ATOM    230  N3   DG A  11     -29.866 233.737 492.213 
ATOM    231  C4   DG A  11     -28.724 233.052 492.476 
ATOM    232  P    DA A  12     -32.800 227.964 492.891 
ATOM    233  OP1  DA A  12     -33.616 227.346 493.960 
ATOM    234  OP2  DA A  12     -31.847 227.067 492.200 
ATOM    235  O5'  DA A  12     -33.759 228.659 491.816 
ATOM    236  C5'  DA A  12     -34.206 230.008 492.048 
ATOM    237  C4'  DA A  12     -34.109 230.814 490.767 
ATOM    238  O4'  DA A  12     -32.802 231.434 490.598 
ATOM    239  C3'  DA A  12     -34.315 230.030 489.471 
ATOM    240  O3'  DA A  12     -35.018 230.849 488.544 
ATOM    241  C2'  DA A  12     -32.904 229.791 488.935 
ATOM    242  C1'  DA A  12     -32.348 231.169 489.280 
ATOM    243  N9   DA A  12     -30.860 231.232 489.283 
ATOM    244  C8   DA A  12     -29.970 230.264 489.651 
ATOM    245  N7   DA A  12     -28.728 230.622 489.540 
ATOM    246  C5   DA A  12     -28.797 231.924 489.063 
ATOM    247  C6   DA A  12     -27.809 232.866 488.736 
ATOM    248  N6   DA A  12     -26.494 232.627 488.845 
ATOM    249  N1   DA A  12     -28.221 234.067 488.289 
ATOM    250  C2   DA A  12     -29.529 234.298 488.184 
ATOM    251  N3   DA A  12     -30.538 233.501 488.458 
ATOM    252  C4   DA A  12     -30.098 232.306 488.902 
ATOM    253  P    DC A  13     -36.142 230.184 487.618 
ATOM    254  OP1  DC A  13     -37.419 230.112 488.363 
ATOM    255  OP2  DC A  13     -35.639 228.905 487.068 
ATOM    256  O5'  DC A  13     -36.263 231.263 486.444 
ATOM    257  C5'  DC A  13     -35.995 232.647 486.737 
ATOM    258  C4'  DC A  13     -35.145 233.256 485.639 
ATOM    259  O4'  DC A  13     -33.720 233.083 485.880 
ATOM    260  C3'  DC A  13     -35.355 232.678 484.240 
ATOM    261  O3'  DC A  13     -35.246 233.729 483.287 
ATOM    262  C2'  DC A  13     -34.184 231.717 484.038 
ATOM    263  C1'  DC A  13     -33.121 232.594 484.690 
ATOM    264  N1   DC A  13     -31.882 231.856 485.065 
ATOM    265  C2   DC A  13     -30.669 232.532 484.965 
ATOM    266  O2   DC A  13     -30.669 233.705 484.572 
ATOM    267  N3   DC A  13     -29.527 231.876 485.301 
ATOM    268  C4   DC A  13     -29.569 230.606 485.721 
ATOM    269  N4   DC A  13     -28.430 230.010 486.038 
ATOM    270  C5   DC A  13     -30.807 229.893 485.831 
ATOM    271  C6   DC A  13     -31.936 230.565 485.490 
ATOM    272  P    DG A  14     -36.242 233.747 482.034 
ATOM    273  OP1  DG A  14     -37.521 234.379 482.426 
ATOM    274  OP2  DG A  14     -36.339 232.388 481.458 
ATOM    275  O5'  DG A  14     -35.457 234.705 481.021 
ATOM    276  C5'  DG A  14     -34.610 235.740 481.553 
ATOM    277  C4'  DG A  14     -33.302 235.784 480.788 
ATOM    278  O4'  DG A  14     -32.301 234.885 481.345 
ATOM    279  C3'  DG A  14     -33.379 235.383 479.315 
ATOM    280  O3'  DG A  14     -32.484 236.198 478.568 
ATOM    281  C2'  DG A  14     -32.868 233.942 479.280 
ATOM    282  C1'  DG A  14     -31.735 234.132 480.284 
ATOM    283  N9   DG A  14     -31.215 232.855 480.848 
ATOM    284  C8   DG A  14     -31.893 231.690 481.138 
ATOM    285  N7   DG A  14     -31.135 230.741 481.630 
ATOM    286  C5   DG A  14     -29.866 231.315 481.668 
ATOM    287  C6   DG A  14     -28.630 230.772 482.104 
ATOM    288  O6   DG A  14     -28.396 229.654 482.556 
ATOM    289  N1   DG A  14     -27.588 231.700 481.970 
ATOM    290  C2   DG A  14     -27.723 232.984 481.478 
ATOM    291  N2   DG A  14     -26.605 233.713 481.431 
ATOM    292  N3   DG A  14     -28.882 233.492 481.070 
ATOM    293  C4   DG A  14     -29.904 232.605 481.193 
ATOM    294  P    DT A  15     -32.933 236.720 477.123 
ATOM    295  OP1  DT A  15     -33.756 237.942 477.271 
ATOM    296  OP2  DT A  15     -33.551 235.610 476.364 
ATOM    297  O5'  DT A  15     -31.522 237.097 476.470 
ATOM    298  C5'  DT A  15     -30.450 237.531 477.328 
ATOM    299  C4'  DT A  15     -29.155 236.860 476.919 
ATOM    300  O4'  DT A  15     -28.961 235.576 477.579 
ATOM    301  C3'  DT A  15     -29.014 236.535 475.432 
ATOM    302  O3'  DT A  15     -27.661 236.737 475.042 
ATOM    303  C2'  DT A  15     -29.331 235.044 475.330 
ATOM    304  C1'  DT A  15     -28.595 234.619 476.597 
ATOM    305  N1   DT A  15     -28.987 233.272 477.095 
ATOM    306  C2   DT A  15     -28.006 232.514 477.687 
ATOM    307  O2   DT A  15     -26.856 232.897 477.813 
ATOM    308  N3   DT A  15     -28.407 231.270 478.136 
ATOM    309  C4   DT A  15     -29.677 230.737 478.044 
ATOM    310  O4   DT A  15     -29.916 229.610 478.483 
ATOM    311  C5   DT A  15     -30.637 231.607 477.408 
ATOM    312  C7   DT A  15     -32.043 231.103 477.268 
ATOM    313  C6   DT A  15     -30.275 232.821 476.962 
ATOM    314  P    DG A  16     -27.354 237.393 473.614 
ATOM    315  OP1  DG A  16     -27.433 238.867 473.719 
ATOM    316  OP2  DG A  16     -28.215 236.768 472.586 
ATOM    317  O5'  DG A  16     -25.833 236.950 473.383 
ATOM    318  C5'  DG A  16     -24.980 236.764 474.527 
ATOM    319  C4'  DG A  16     -24.160 235.499 474.362 
ATOM    320  O4'  DG A  16     -24.848 234.321 474.871 
ATOM    321  C3'  DG A  16     -23.800 235.123 472.925 
ATOM    322  O3'  DG A  16     -22.490 234.568 472.908 
ATOM    323  C2'  DG A  16     -24.797 234.027 472.550 
ATOM    324  C1'  DG A  16     -24.771 233.298 473.890 
ATOM    325  N9   DG A  16     -25.922 232.374 474.093 
ATOM    326  C8   DG A  16     -27.226 232.502 473.667 
ATOM    327  N7   DG A  16     -28.001 231.502 474.013 
ATOM    328  C5   DG A  16     -27.149 230.652 474.717 
ATOM    329  C6   DG A  16     -27.412 229.404 475.340 
ATOM    330  O6   DG A  16     -28.470 228.783 475.399 
ATOM    331  N1   DG A  16     -26.261 228.880 475.943 
ATOM    332  C2   DG A  16     -25.018 229.482 475.945 
ATOM    333  N2   DG A  16     -24.047 228.819 476.578 
ATOM    334  N3   DG A  16     -24.771 230.653 475.362 
ATOM    335  C4   DG A  16     -25.878 231.175 474.771 
ATOM    336  P    DC A  17     -21.507 234.935 471.701 
ATOM    337  OP1  DC A  17     -20.841 236.228 471.979 
ATOM    338  OP2  DC A  17     -22.241 234.846 470.419 
ATOM    339  O5'  DC A  17     -20.438 233.748 471.791 
ATOM    340  C5'  DC A  17     -20.160 233.156 473.074 
ATOM    341  C4'  DC A  17     -20.099 231.647 472.946 
ATOM    342  O4'  DC A  17     -21.406 231.024 473.110 
ATOM    343  C3'  DC A  17     -19.601 231.112 471.604 
ATOM    344  O3'  DC A  17     -18.821 229.945 471.835 
ATOM    345  C2'  DC A  17     -20.870 230.707 470.854 
ATOM    346  C1'  DC A  17     -21.596 230.099 472.050 
ATOM    347  N1   DC A  17     -23.061 229.932 471.839 
ATOM    348  C2   DC A  17     -23.680 228.830 472.424 
ATOM    349  O2   DC A  17     -22.994 228.044 473.087 
ATOM    350  N3   DC A  17     -25.015 228.660 472.243 
ATOM    351  C4   DC A  17     -25.722 229.535 471.517 
ATOM    352  N4   DC A  17     -27.021 229.325 471.369 
ATOM    353  C5   DC A  17     -25.105 230.674 470.907 
ATOM    354  C6   DC A  17     -23.770 230.827 471.099 
ATOM    355  P    DG A  18     -17.497 229.712 470.965 
ATOM    356  OP1  DG A  18     -16.369 230.457 471.568 
ATOM    357  OP2  DG A  18     -17.781 230.004 469.543 
ATOM    358  O5'  DG A  18     -17.267 228.140 471.155 
ATOM    359  C5'  DG A  18     -17.703 227.513 472.376 
ATOM    360  C4'  DG A  18     -18.396 226.201 472.066 
ATOM    361  O4'  DG A  18     -19.822 226.370 471.820 
ATOM    362  C3'  DG A  18     -17.894 225.459 470.828 
ATOM    363  O3'  DG A  18     -17.926 224.061 471.084 
ATOM    364  C2'  DG A  18     -18.922 225.778 469.742 
ATOM    365  C1'  DG A  18     -20.157 225.670 470.632 
ATOM    366  N9   DG A  18     -21.372 226.304 470.049 
ATOM    367  C8   DG A  18     -21.475 227.429 469.258 
ATOM    368  N7   DG A  18     -22.702 227.724 468.907 
ATOM    369  C5   DG A  18     -23.468 226.724 469.506 
ATOM    370  C6   DG A  18     -24.870 226.512 469.484 
ATOM    371  O6   DG A  18     -25.741 227.172 468.924 
ATOM    372  N1   DG A  18     -25.228 225.377 470.226 
ATOM    373  C2   DG A  18     -24.345 224.556 470.899 
ATOM    374  N2   DG A  18     -24.884 223.522 471.550 
ATOM    375  N3   DG A  18     -23.028 224.757 470.919 
ATOM    376  C4   DG A  18     -22.666 225.853 470.205 
ATOM    377  P    DG A  19     -16.730 223.144 470.541 
ATOM    378  OP1  DG A  19     -15.600 223.186 471.496 
ATOM    379  OP2  DG A  19     -16.415 223.518 469.145 
ATOM    380  O5'  DG A  19     -17.406 221.694 470.570 
ATOM    381  C5'  DG A  19     -18.422 221.417 471.552 
ATOM    382  C4'  DG A  19     -19.573 220.669 470.909 
ATOM    383  O4'  DG A  19     -20.573 221.566 470.347 
ATOM    384  C3'  DG A  19     -19.203 219.752 469.744 
ATOM    385  O3'  DG A  19     -20.020 218.589 469.795 
ATOM    386  C2'  DG A  19     -19.570 220.549 468.492 
ATOM    387  C1'  DG A  19     -20.875 221.130 469.030 
ATOM    388  N9   DG A  19     -21.372 222.302 468.257 
ATOM    389  C8   DG A  19     -20.656 223.295 467.624 
ATOM    390  N7   DG A  19     -21.401 224.192 467.025 
ATOM    391  C5   DG A  19     -22.703 223.763 467.279 
ATOM    392  C6   DG A  19     -23.944 224.328 466.887 
ATOM    393  O6   DG A  19     -24.154 225.340 466.224 
ATOM    394  N1   DG A  19     -25.025 223.569 467.360 
ATOM    395  C2   DG A  19     -24.919 222.417 468.113 
ATOM    396  N2   DG A  19     -26.070 221.840 468.467 
ATOM    397  N3   DG A  19     -23.754 221.888 468.481 
ATOM    398  C4   DG A  19     -22.696 222.611 468.030 
ATOM    399  P    DA A  20     -19.371 217.168 469.444 
ATOM    400  OP1  DA A  20     -18.700 216.620 470.643 
ATOM    401  OP2  DA A  20     -18.535 217.292 468.230 
ATOM    402  O5'  DA A  20     -20.674 216.300 469.112 
ATOM    403  C5'  DA A  20     -21.914 216.622 469.770 
ATOM    404  C4'  DA A  20     -23.054 216.589 468.771 
ATOM    405  O4'  DA A  20     -23.246 217.870 468.106 
ATOM    406  C3'  DA A  20     -22.901 215.595 467.620 
ATOM    407  O3'  DA A  20     -24.177 215.046 467.313 
ATOM    408  C2'  DA A  20     -22.440 216.444 466.434 
ATOM    409  C1'  DA A  20     -23.348 217.639 466.709 
ATOM    410  N9   DA A  20     -22.932 218.882 466.002 
ATOM    411  C8   DA A  20     -21.669 219.311 465.713 
ATOM    412  N7   DA A  20     -21.631 220.444 465.082 
ATOM    413  C5   DA A  20     -22.967 220.793 464.941 
ATOM    414  C6   DA A  20     -23.600 221.899 464.351 
ATOM    415  N6   DA A  20     -22.937 222.906 463.765 
ATOM    416  N1   DA A  20     -24.945 221.934 464.384 
ATOM    417  C2   DA A  20     -25.600 220.931 464.968 
ATOM    418  N3   DA A  20     -25.120 219.853 465.548 
ATOM    419  C4   DA A  20     -23.771 219.843 465.501 
ATOM    420  P    DT A  21     -24.284 213.491 466.945 
ATOM    421  OP1  DT A  21     -24.355 212.691 468.188 
ATOM    422  OP2  DT A  21     -23.204 213.130 466.001 
ATOM    423  O5'  DT A  21     -25.695 213.443 466.191 
ATOM    424  C5'  DT A  21     -26.718 214.386 466.562 
ATOM    425  C4'  DT A  21     -27.381 214.947 465.320 
ATOM    426  O4'  DT A  21     -26.692 216.122 464.805 
ATOM    427  C3'  DT A  21     -27.448 214.004 464.119 
ATOM    428  O3'  DT A  21     -28.680 214.211 463.439 
ATOM    429  C2'  DT A  21     -26.309 214.457 463.206 
ATOM    430  C1'  DT A  21     -26.506 215.956 463.408 
ATOM    431  N1   DT A  21     -25.332 216.776 462.997 
ATOM    432  C2   DT A  21     -25.590 218.011 462.454 
ATOM    433  O2   DT A  21     -26.719 218.446 462.302 
ATOM    434  N3   DT A  21     -24.478 218.742 462.084 
ATOM    435  C4   DT A  21     -23.161 218.348 462.210 
ATOM    436  O4   DT A  21     -22.248 219.090 461.843 
ATOM    437  C5   DT A  21     -22.991 217.037 462.790 
ATOM    438  C7   DT A  21     -21.589 216.531 462.963 
ATOM    439  C6   DT A  21     -24.055 216.305 463.159 
ATOM    440  P    DC A  22     -29.465 212.946 462.851 
ATOM    441  OP1  DC A  22     -30.281 212.328 463.919 
ATOM    442  OP2  DC A  22     -28.512 212.049 462.160 
ATOM    443  O5'  DC A  22     -30.424 213.641 461.775 
ATOM    444  C5'  DC A  22     -30.871 214.990 462.007 
ATOM    445  C4'  DC A  22     -30.774 215.796 460.727 
ATOM    446  O4'  DC A  22     -29.467 216.416 460.558 
ATOM    447  C3'  DC A  22     -30.979 215.012 459.431 
ATOM    448  O3'  DC A  22     -31.683 215.831 458.504 
ATOM    449  C2'  DC A  22     -29.569 214.773 458.894 
ATOM    450  C1'  DC A  22     -29.013 216.152 459.240 
ATOM    451  N1   DC A  22     -27.524 216.214 459.242 
ATOM    452  C2   DC A  22     -26.924 217.397 458.820 
ATOM    453  O2   DC A  22     -27.644 218.338 458.464 
ATOM    454  N3   DC A  22     -25.568 217.475 458.814 
ATOM    455  C4   DC A  22     -24.824 216.433 459.207 
ATOM    456  N4   DC A  22     -23.506 216.558 459.183 
ATOM    457  C5   DC A  22     -25.422 215.207 459.645 
ATOM    458  C6   DC A  22     -26.778 215.150 459.643 
ATOM    459  P    DC A  23     -32.806 215.166 457.578 
ATOM    460  OP1  DC A  23     -34.084 215.094 458.323 
ATOM    461  OP2  DC A  23     -32.304 213.888 457.028 
ATOM    462  O5'  DC A  23     -32.928 216.245 456.404 
ATOM    463  C5'  DC A  23     -32.660 217.630 456.697 
ATOM    464  C4'  DC A  23     -31.810 218.238 455.599 
ATOM    465  O4'  DC A  23     -30.385 218.066 455.840 
ATOM    466  C3'  DC A  23     -32.020 217.661 454.199 
ATOM    467  O3'  DC A  23     -31.911 218.711 453.247 
ATOM    468  C2'  DC A  23     -30.849 216.699 453.998 
ATOM    469  C1'  DC A  23     -29.786 217.577 454.650 
ATOM    470  N1   DC A  23     -28.547 216.839 455.025 
ATOM    471  C2   DC A  23     -27.334 217.514 454.924 
ATOM    472  O2   DC A  23     -27.334 218.687 454.532 
ATOM    473  N3   DC A  23     -26.192 216.859 455.261 
ATOM    474  C4   DC A  23     -26.234 215.588 455.681 
ATOM    475  N4   DC A  23     -25.095 214.992 455.998 
ATOM    476  C5   DC A  23     -27.472 214.875 455.791 
ATOM    477  C6   DC A  23     -28.601 215.548 455.450 
ATOM    478  P    DT A  24     -32.906 218.730 451.994 
ATOM    479  OP1  DT A  24     -34.186 219.361 452.386 
ATOM    480  OP2  DT A  24     -33.004 217.370 451.418 
ATOM    481  O5'  DT A  24     -32.121 219.687 450.981 
ATOM    482  C5'  DT A  24     -31.275 220.723 451.513 
ATOM    483  C4'  DT A  24     -29.967 220.766 450.748 
ATOM    484  O4'  DT A  24     -28.966 219.867 451.305 
ATOM    485  C3'  DT A  24     -30.044 220.365 449.275 
ATOM    486  O3'  DT A  24     -29.149 221.180 448.528 
ATOM    487  C2'  DT A  24     -29.533 218.924 449.240 
ATOM    488  C1'  DT A  24     -28.400 219.114 450.243 
ATOM    489  N1   DT A  24     -27.880 217.837 450.808 
ATOM    490  C2   DT A  24     -26.537 217.779 451.090 
ATOM    491  O2   DT A  24     -25.778 218.713 450.898 
ATOM    492  N3   DT A  24     -26.091 216.579 451.611 
ATOM    493  C4   DT A  24     -26.860 215.462 451.867 
ATOM    494  O4   DT A  24     -26.347 214.444 452.336 
ATOM    495  C5   DT A  24     -28.256 215.620 451.539 
ATOM    496  C7   DT A  24     -29.164 214.451 451.787 
ATOM    497  C6   DT A  24     -28.717 216.775 451.030 
ATOM    498  P    DG A  25     -29.598 221.702 447.083 
ATOM    499  OP1  DG A  25     -30.421 222.925 447.231 
ATOM    500  OP2  DG A  25     -30.216 220.593 446.324 
ATOM    501  O5'  DG A  25     -28.187 222.079 446.430 
ATOM    502  C5'  DG A  25     -27.115 222.514 447.288 
ATOM    503  C4'  DG A  25     -25.819 221.843 446.878 
ATOM    504  O4'  DG A  25     -25.626 220.559 447.538 
ATOM    505  C3'  DG A  25     -25.679 221.518 445.392 
ATOM    506  O3'  DG A  25     -24.325 221.719 445.002 
ATOM    507  C2'  DG A  25     -25.996 220.026 445.290 
ATOM    508  C1'  DG A  25     -25.259 219.601 446.557 
ATOM    509  N9   DG A  25     -25.652 218.255 447.055 
ATOM    510  C8   DG A  25     -26.882 217.634 447.012 
ATOM    511  N7   DG A  25     -26.894 216.435 447.543 
ATOM    512  C5   DG A  25     -25.579 216.247 447.967 
ATOM    513  C6   DG A  25     -24.978 215.138 448.616 
ATOM    514  O6   DG A  25     -25.490 214.075 448.957 
ATOM    515  N1   DG A  25     -23.617 215.367 448.866 
ATOM    516  C2   DG A  25     -22.929 216.517 448.533 
ATOM    517  N2   DG A  25     -21.635 216.541 448.858 
ATOM    518  N3   DG A  25     -23.495 217.558 447.924 
ATOM    519  C4   DG A  25     -24.813 217.351 447.674 
ATOM    520  P    DC A  26     -24.019 222.375 443.574 
ATOM    521  OP1  DC A  26     -24.098 223.850 443.679 
ATOM    522  OP2  DC A  26     -24.880 221.751 442.546 
ATOM    523  O5'  DC A  26     -22.498 221.932 443.343 
ATOM    524  C5'  DC A  26     -21.645 221.746 444.487 
ATOM    525  C4'  DC A  26     -20.825 220.481 444.322 
ATOM    526  O4'  DC A  26     -21.513 219.303 444.831 
ATOM    527  C3'  DC A  26     -20.465 220.105 442.885 
ATOM    528  O3'  DC A  26     -19.155 219.550 442.868 
ATOM    529  C2'  DC A  26     -21.462 219.010 442.509 
ATOM    530  C1'  DC A  26     -21.436 218.280 443.850 
ATOM    531  N1   DC A  26     -22.587 217.356 444.053 
ATOM    532  C2   DC A  26     -22.359 216.183 444.767 
ATOM    533  O2   DC A  26     -21.223 215.959 445.199 
ATOM    534  N3   DC A  26     -23.396 215.327 444.961 
ATOM    535  C4   DC A  26     -24.612 215.607 444.476 
ATOM    536  N4   DC A  26     -25.589 214.741 444.693 
ATOM    537  C5   DC A  26     -24.866 216.808 443.739 
ATOM    538  C6   DC A  26     -23.818 217.650 443.554 
ATOM    539  P    DT A  27     -18.172 219.917 441.660 
ATOM    540  OP1  DT A  27     -17.506 221.210 441.939 
ATOM    541  OP2  DT A  27     -18.905 219.828 440.379 
ATOM    542  O5'  DT A  27     -17.103 218.730 441.751 
ATOM    543  C5'  DT A  27     -16.825 218.138 443.034 
ATOM    544  C4'  DT A  27     -16.764 216.630 442.906 
ATOM    545  O4'  DT A  27     -18.071 216.007 443.069 
ATOM    546  C3'  DT A  27     -16.266 216.094 441.564 
ATOM    547  O3'  DT A  27     -15.486 214.928 441.795 
ATOM    548  C2'  DT A  27     -17.535 215.689 440.814 
ATOM    549  C1'  DT A  27     -18.261 215.081 442.010 
ATOM    550  N1   DT A  27     -19.726 214.914 441.799 
ATOM    551  C2   DT A  27     -20.322 213.823 442.382 
ATOM    552  O2   DT A  27     -19.706 213.008 443.049 
ATOM    553  N3   DT A  27     -21.680 213.700 442.164 
ATOM    554  C4   DT A  27     -22.472 214.560 441.430 
ATOM    555  O4   DT A  27     -23.680 214.346 441.305 
ATOM    556  C5   DT A  27     -21.758 215.675 440.857 
ATOM    557  C7   DT A  27     -22.545 216.659 440.042 
ATOM    558  C6   DT A  27     -20.436 215.818 441.053 
ATOM    559  P    DG A  28     -14.162 214.695 440.925 
ATOM    560  OP1  DG A  28     -13.034 215.439 441.528 
ATOM    561  OP2  DG A  28     -14.446 214.986 439.502 
ATOM    562  O5'  DG A  28     -13.932 213.122 441.115 
ATOM    563  C5'  DG A  28     -14.368 212.495 442.336 
ATOM    564  C4'  DG A  28     -15.061 211.183 442.026 
ATOM    565  O4'  DG A  28     -16.487 211.353 441.780 
ATOM    566  C3'  DG A  28     -14.559 210.442 440.788 
ATOM    567  O3'  DG A  28     -14.591 209.043 441.044 
ATOM    568  C2'  DG A  28     -15.587 210.760 439.702 
ATOM    569  C1'  DG A  28     -16.822 210.653 440.592 
ATOM    570  N9   DG A  28     -18.037 211.287 440.008 
ATOM    571  C8   DG A  28     -18.140 212.411 439.218 
ATOM    572  N7   DG A  28     -19.367 212.707 438.867 
ATOM    573  C5   DG A  28     -20.132 211.707 439.466 
ATOM    574  C6   DG A  28     -21.535 211.494 439.444 
ATOM    575  O6   DG A  28     -22.406 212.154 438.884 
ATOM    576  N1   DG A  28     -21.893 210.359 440.186 
ATOM    577  C2   DG A  28     -21.010 209.538 440.859 
ATOM    578  N2   DG A  28     -21.549 208.504 441.510 
ATOM    579  N3   DG A  28     -19.693 209.739 440.879 
ATOM    580  C4   DG A  28     -19.331 210.835 440.164 
ATOM    581  P    DG A  29     -13.395 208.127 440.501 
ATOM    582  OP1  DG A  29     -12.265 208.169 441.456 
ATOM    583  OP2  DG A  29     -13.080 208.500 439.105 
ATOM    584  O5'  DG A  29     -14.071 206.677 440.530 
ATOM    585  C5'  DG A  29     -15.087 206.400 441.512 
ATOM    586  C4'  DG A  29     -16.238 205.651 440.869 
ATOM    587  O4'  DG A  29     -17.238 206.548 440.307 
ATOM    588  C3'  DG A  29     -15.867 204.735 439.704 
ATOM    589  O3'  DG A  29     -16.685 203.571 439.755 
ATOM    590  C2'  DG A  29     -16.235 205.531 438.452 
ATOM    591  C1'  DG A  29     -17.539 206.113 438.990 
ATOM    592  N9   DG A  29     -18.037 207.285 438.217 
ATOM    593  C8   DG A  29     -17.321 208.277 437.584 
ATOM    594  N7   DG A  29     -18.066 209.175 436.985 
ATOM    595  C5   DG A  29     -19.368 208.746 437.239 
ATOM    596  C6   DG A  29     -20.609 209.310 436.847 
ATOM    597  O6   DG A  29     -20.819 210.322 436.184 
ATOM    598  N1   DG A  29     -21.690 208.552 437.320 
ATOM    599  C2   DG A  29     -21.584 207.399 438.073 
ATOM    600  N2   DG A  29     -22.735 206.822 438.427 
ATOM    601  N3   DG A  29     -20.418 206.870 438.441 
ATOM    602  C4   DG A  29     -19.361 207.594 437.990 
ATOM    603  P    DT A  30     -16.036 202.151 439.404 
ATOM    604  OP1  DT A  30     -15.364 201.603 440.603 
ATOM    605  OP2  DT A  30     -15.200 202.274 438.190 
ATOM    606  O5'  DT A  30     -17.339 201.282 439.072 
ATOM    607  C5'  DT A  30     -18.579 201.604 439.729 
ATOM    608  C4'  DT A  30     -19.719 201.571 438.731 
ATOM    609  O4'  DT A  30     -19.911 202.853 438.065 
ATOM    610  C3'  DT A  30     -19.566 200.578 437.580 
ATOM    611  O3'  DT A  30     -20.842 200.028 437.273 
ATOM    612  C2'  DT A  30     -19.105 201.426 436.394 
ATOM    613  C1'  DT A  30     -20.013 202.621 436.669 
ATOM    614  N1   DT A  30     -19.597 203.865 435.962 
ATOM    615  C2   DT A  30     -20.597 204.705 435.534 
ATOM    616  O2   DT A  30     -21.780 204.472 435.711 
ATOM    617  N3   DT A  30     -20.173 205.847 434.882 
ATOM    618  C4   DT A  30     -18.866 206.208 434.630 
ATOM    619  O4   DT A  30     -18.609 207.258 434.036 
ATOM    620  C5   DT A  30     -17.889 205.263 435.117 
ATOM    621  C7   DT A  30     -16.441 205.580 434.883 
ATOM    622  C6   DT A  30     -18.273 204.145 435.753 
ATOM    623  P    DA A  31     -20.949 198.474 436.905 
ATOM    624  OP1  DA A  31     -21.020 197.673 438.148 
ATOM    625  OP2  DA A  31     -19.869 198.112 435.961 
ATOM    626  O5'  DA A  31     -22.360 198.425 436.151 
ATOM    627  C5'  DA A  31     -23.383 199.368 436.522 
ATOM    628  C4'  DA A  31     -24.046 199.929 435.280 
ATOM    629  O4'  DA A  31     -23.357 201.104 434.765 
ATOM    630  C3'  DA A  31     -24.113 198.986 434.078 
ATOM    631  O3'  DA A  31     -25.345 199.193 433.399 
ATOM    632  C2'  DA A  31     -22.973 199.440 433.166 
ATOM    633  C1'  DA A  31     -23.171 200.939 433.368 
ATOM    634  N9   DA A  31     -21.997 201.758 432.957 
ATOM    635  C8   DA A  31     -20.670 201.445 433.046 
ATOM    636  N7   DA A  31     -19.882 202.373 432.600 
ATOM    637  C5   DA A  31     -20.745 203.376 432.185 
ATOM    638  C6   DA A  31     -20.524 204.639 431.612 
ATOM    639  N6   DA A  31     -19.305 205.128 431.346 
ATOM    640  N1   DA A  31     -21.607 205.384 431.319 
ATOM    641  C2   DA A  31     -22.816 204.893 431.585 
ATOM    642  N3   DA A  31     -23.144 203.734 432.116 
ATOM    643  C4   DA A  31     -22.043 203.009 432.398 
ATOM    644  P    DG A  32     -26.130 197.928 432.810 
ATOM    645  OP1  DG A  32     -26.946 197.310 433.879 
ATOM    646  OP2  DG A  32     -25.177 197.032 432.120 
ATOM    647  O5'  DG A  32     -27.089 198.623 431.735 
ATOM    648  C5'  DG A  32     -27.536 199.972 431.967 
ATOM    649  C4'  DG A  32     -27.439 200.778 430.687 
ATOM    650  O4'  DG A  32     -26.132 201.399 430.518 
ATOM    651  C3'  DG A  32     -27.644 199.995 429.390 
ATOM    652  O3'  DG A  32     -28.348 200.813 428.464 
ATOM    653  C2'  DG A  32     -26.234 199.756 428.854 
ATOM    654  C1'  DG A  32     -25.678 201.134 429.200 
ATOM    655  N9   DG A  32     -24.189 201.197 429.202 
ATOM    656  C8   DG A  32     -23.277 200.231 429.569 
ATOM    657  N7   DG A  32     -22.027 200.607 429.453 
ATOM    658  C5   DG A  32     -22.116 201.913 428.975 
ATOM    659  C6   DG A  32     -21.092 202.840 428.653 
ATOM    660  O6   DG A  32     -19.874 202.698 428.725 
ATOM    661  N1   DG A  32     -21.625 204.055 428.200 
ATOM    662  C2   DG A  32     -22.971 204.337 428.075 
ATOM    663  N2   DG A  32     -23.276 205.556 427.624 
ATOM    664  N3   DG A  32     -23.932 203.466 428.377 
ATOM    665  C4   DG A  32     -23.431 202.282 428.818 
ATOM    666  P    DG A  33     -29.471 200.148 427.538 
ATOM    667  OP1  DG A  33     -30.749 200.077 428.282 
ATOM    668  OP2  DG A  33     -28.969 198.870 426.988 
ATOM    669  O5'  DG A  33     -29.592 201.228 426.364 
ATOM    670  C5'  DG A  33     -29.325 202.612 426.657 
ATOM    671  C4'  DG A  33     -28.475 203.220 425.559 
ATOM    672  O4'  DG A  33     -27.050 203.048 425.800 
ATOM    673  C3'  DG A  33     -28.684 202.643 424.159 
ATOM    674  O3'  DG A  33     -28.576 203.694 423.207 
ATOM    675  C2'  DG A  33     -27.513 201.682 423.958 
ATOM    676  C1'  DG A  33     -26.451 202.559 424.610 
ATOM    677  N9   DG A  33     -25.212 201.821 424.985 
ATOM    678  C8   DG A  33     -25.072 200.525 425.431 
ATOM    679  N7   DG A  33     -23.832 200.176 425.676 
ATOM    680  C5   DG A  33     -23.098 201.322 425.369 
ATOM    681  C6   DG A  33     -21.701 201.556 425.435 
ATOM    682  O6   DG A  33     -20.807 200.790 425.784 
ATOM    683  N1   DG A  33     -21.381 202.861 425.032 
ATOM    684  C2   DG A  33     -22.294 203.812 424.620 
ATOM    685  N2   DG A  33     -21.787 205.000 424.276 
ATOM    686  N3   DG A  33     -23.605 203.592 424.559 
ATOM    687  C4   DG A  33     -23.932 202.331 424.946 
ATOM    688  P    DA A  34     -29.571 203.712 421.953 
ATOM    689  OP1  DA A  34     -30.851 204.344 422.346 
ATOM    690  OP2  DA A  34     -29.669 202.352 421.378 
ATOM    691  O5'  DA A  34     -28.786 204.670 420.940 
ATOM    692  C5'  DA A  34     -27.939 205.705 421.473 
ATOM    693  C4'  DA A  34     -26.632 205.749 420.708 
ATOM    694  O4'  DA A  34     -25.631 204.849 421.265 
ATOM    695  C3'  DA A  34     -26.709 205.347 419.235 
ATOM    696  O3'  DA A  34     -25.814 206.162 418.487 
ATOM    697  C2'  DA A  34     -26.198 203.906 419.200 
ATOM    698  C1'  DA A  34     -25.065 204.096 420.203 
ATOM    699  N9   DA A  34     -24.545 202.819 420.768 
ATOM    700  C8   DA A  34     -25.233 201.674 421.050 
ATOM    701  N7   DA A  34     -24.495 200.725 421.536 
ATOM    702  C5   DA A  34     -23.223 201.280 421.582 
ATOM    703  C6   DA A  34     -21.984 200.774 422.006 
ATOM    704  N6   DA A  34     -21.816 199.535 422.488 
ATOM    705  N1   DA A  34     -20.918 201.592 421.916 
ATOM    706  C2   DA A  34     -21.091 202.822 421.437 
ATOM    707  N3   DA A  34     -22.193 203.401 421.013 
ATOM    708  C4   DA A  34     -23.244 202.562 421.113 
ATOM    709  P    DG A  35     -26.263 206.685 417.043 
ATOM    710  OP1  DG A  35     -27.086 207.907 417.191 
ATOM    711  OP2  DG A  35     -26.881 205.575 416.284 
ATOM    712  O5'  DG A  35     -24.852 207.061 416.390 
ATOM    713  C5'  DG A  35     -23.780 207.496 417.248 
ATOM    714  C4'  DG A  35     -22.484 206.825 416.838 
ATOM    715  O4'  DG A  35     -22.291 205.541 417.498 
ATOM    716  C3'  DG A  35     -22.344 206.500 415.351 
ATOM    717  O3'  DG A  35     -20.990 206.701 414.962 
ATOM    718  C2'  DG A  35     -22.661 205.008 415.250 
ATOM    719  C1'  DG A  35     -21.924 204.584 416.517 
ATOM    720  N9   DG A  35     -22.317 203.237 417.015 
ATOM    721  C8   DG A  35     -23.546 202.616 416.972 
ATOM    722  N7   DG A  35     -23.559 201.417 417.502 
ATOM    723  C5   DG A  35     -22.244 201.229 417.926 
ATOM    724  C6   DG A  35     -21.643 200.121 418.576 
ATOM    725  O6   DG A  35     -22.155 199.057 418.917 
ATOM    726  N1   DG A  35     -20.282 200.349 418.826 
ATOM    727  C2   DG A  35     -19.594 201.499 418.493 
ATOM    728  N2   DG A  35     -18.299 201.523 418.818 
ATOM    729  N3   DG A  35     -20.160 202.540 417.884 
ATOM    730  C4   DG A  35     -21.478 202.334 417.634 
ATOM    731  P    DA A  36     -20.684 207.358 413.534 
ATOM    732  OP1  DA A  36     -20.763 208.832 413.639 
ATOM    733  OP2  DA A  36     -21.545 206.733 412.506 
ATOM    734  O5'  DA A  36     -19.163 206.914 413.303 
ATOM    735  C5'  DA A  36     -18.310 206.728 414.447 
ATOM    736  C4'  DA A  36     -17.490 205.464 414.282 
ATOM    737  O4'  DA A  36     -18.178 204.286 414.791 
ATOM    738  C3'  DA A  36     -17.130 205.088 412.845 
ATOM    739  O3'  DA A  36     -15.820 204.533 412.828 
ATOM    740  C2'  DA A  36     -18.127 203.992 412.469 
ATOM    741  C1'  DA A  36     -18.101 203.263 413.810 
ATOM    742  N9   DA A  36     -19.251 202.339 414.012 
ATOM    743  C8   DA A  36     -20.539 202.482 413.583 
ATOM    744  N7   DA A  36     -21.317 201.500 413.918 
ATOM    745  C5   DA A  36     -20.484 200.641 414.622 
ATOM    746  C6   DA A  36     -20.711 199.404 415.249 
ATOM    747  N6   DA A  36     -21.903 198.791 415.267 
ATOM    748  N1   DA A  36     -19.664 198.818 415.858 
ATOM    749  C2   DA A  36     -18.482 199.432 415.837 
ATOM    750  N3   DA A  36     -18.152 200.580 415.288 
ATOM    751  C4   DA A  36     -19.217 201.146 414.684 
ATOM    752  P    DA A  37     -14.837 204.900 411.620 
ATOM    753  OP1  DA A  37     -14.171 206.192 411.898 
ATOM    754  OP2  DA A  37     -15.570 204.810 410.339 
ATOM    755  O5'  DA A  37     -13.768 203.713 411.711 
ATOM    756  C5'  DA A  37     -13.489 203.121 412.994 
ATOM    757  C4'  DA A  37     -13.429 201.612 412.866 
ATOM    758  O4'  DA A  37     -14.736 200.989 413.029 
ATOM    759  C3'  DA A  37     -12.931 201.077 411.524 
ATOM    760  O3'  DA A  37     -12.151 199.910 411.755 
ATOM    761  C2'  DA A  37     -14.200 200.671 410.774 
ATOM    762  C1'  DA A  37     -14.926 200.064 411.970 
ATOM    763  N9   DA A  37     -16.391 199.897 411.759 
ATOM    764  C8   DA A  37     -17.243 200.696 411.050 
ATOM    765  N7   DA A  37     -18.472 200.282 411.051 
ATOM    766  C5   DA A  37     -18.435 199.124 411.816 
ATOM    767  C6   DA A  37     -19.431 198.209 412.197 
ATOM    768  N6   DA A  37     -20.717 198.324 411.840 
ATOM    769  N1   DA A  37     -19.053 197.167 412.960 
ATOM    770  C2   DA A  37     -17.772 197.057 413.312 
ATOM    771  N3   DA A  37     -16.761 197.845 413.018 
ATOM    772  C4   DA A  37     -17.165 198.880 412.253 
ATOM    773  P    DC A  38     -10.827 199.677 410.884 
ATOM    774  OP1  DC A  38      -9.699 200.422 411.488 
ATOM    775  OP2  DC A  38     -11.111 199.969 409.462 
ATOM    776  O5'  DC A  38     -10.597 198.105 411.075 
ATOM    777  C5'  DC A  38     -11.032 197.478 412.296 
ATOM    778  C4'  DC A  38     -11.726 196.165 411.986 
ATOM    779  O4'  DC A  38     -13.152 196.335 411.740 
ATOM    780  C3'  DC A  38     -11.224 195.424 410.748 
ATOM    781  O3'  DC A  38     -11.256 194.025 411.004 
ATOM    782  C2'  DC A  38     -12.252 195.743 409.662 
ATOM    783  C1'  DC A  38     -13.487 195.635 410.552 
ATOM    784  N1   DC A  38     -14.702 196.269 409.968 
ATOM    785  C2   DC A  38     -15.934 195.675 410.231 
ATOM    786  O2   DC A  38     -15.968 194.656 410.931 
ATOM    787  N3   DC A  38     -17.054 196.237 409.708 
ATOM    788  C4   DC A  38     -16.975 197.341 408.954 
ATOM    789  N4   DC A  38     -18.096 197.851 408.467 
ATOM    790  C5   DC A  38     -15.717 197.967 408.672 
ATOM    791  C6   DC A  38     -14.610 197.390 409.203 
ATOM    792  P    DC A  39     -10.060 193.109 410.461 
ATOM    793  OP1  DC A  39      -8.930 193.151 411.416 
ATOM    794  OP2  DC A  39      -9.745 193.482 409.065 
ATOM    795  O5'  DC A  39     -10.736 191.659 410.490 
ATOM    796  C5'  DC A  39     -11.752 191.382 411.472 
ATOM    797  C4'  DC A  39     -12.903 190.634 410.829 
ATOM    798  O4'  DC A  39     -13.903 191.530 410.267 
ATOM    799  C3'  DC A  39     -12.532 189.717 409.664 
ATOM    800  O3'  DC A  39     -13.350 188.554 409.715 
ATOM    801  C2'  DC A  39     -12.900 190.514 408.412 
ATOM    802  C1'  DC A  39     -14.204 191.095 408.950 
ATOM    803  N1   DC A  39     -14.701 192.267 408.177 
ATOM    804  C2   DC A  39     -16.079 192.423 408.048 
ATOM    805  O2   DC A  39     -16.826 191.591 408.576 
ATOM    806  N3   DC A  39     -16.553 193.486 407.347 
ATOM    807  C4   DC A  39     -15.711 194.365 406.790 
ATOM    808  N4   DC A  39     -16.221 195.384 406.116 
ATOM    809  C5   DC A  39     -14.290 194.222 406.911 
ATOM    810  C6   DC A  39     -13.837 193.154 407.615 
ATOM    811  P    DT A  40     -12.701 187.133 409.364 
ATOM    812  OP1  DT A  40     -12.029 186.585 410.563 
ATOM    813  OP2  DT A  40     -11.865 187.256 408.150 
ATOM    814  O5'  DT A  40     -14.004 186.265 409.032 
ATOM    815  C5'  DT A  40     -15.244 186.587 409.689 
ATOM    816  C4'  DT A  40     -16.384 186.554 408.691 
ATOM    817  O4'  DT A  40     -16.576 187.835 408.025 
ATOM    818  C3'  DT A  40     -16.231 185.560 407.539 
ATOM    819  O3'  DT A  40     -17.507 185.011 407.233 
ATOM    820  C2'  DT A  40     -15.770 186.408 406.354 
ATOM    821  C1'  DT A  40     -16.678 187.603 406.629 
ATOM    822  N1   DT A  40     -16.262 188.847 405.922 
ATOM    823  C2   DT A  40     -17.262 189.687 405.494 
ATOM    824  O2   DT A  40     -18.445 189.454 405.670 
ATOM    825  N3   DT A  40     -16.838 190.829 404.842 
ATOM    826  C4   DT A  40     -15.531 191.191 404.590 
ATOM    827  O4   DT A  40     -15.274 192.240 403.996 
ATOM    828  C5   DT A  40     -14.554 190.246 405.076 
ATOM    829  C7   DT A  40     -13.105 190.562 404.843 
ATOM    830  C6   DT A  40     -14.938 189.127 405.713 
ATOM    831  P    DA A  41     -17.614 183.456 406.865 
ATOM    832  OP1  DA A  41     -17.685 182.656 408.107 
ATOM    833  OP2  DA A  41     -16.534 183.095 405.920 
ATOM    834  O5'  DA A  41     -19.025 183.407 406.111 
ATOM    835  C5'  DA A  41     -20.048 184.351 406.482 
ATOM    836  C4'  DA A  41     -20.710 184.912 405.239 
ATOM    837  O4'  DA A  41     -20.022 186.087 404.725 
ATOM    838  C3'  DA A  41     -20.778 183.969 404.038 
ATOM    839  O3'  DA A  41     -22.010 184.176 403.359 
ATOM    840  C2'  DA A  41     -19.638 184.422 403.126 
ATOM    841  C1'  DA A  41     -19.836 185.921 403.328 
ATOM    842  N9   DA A  41     -18.662 186.741 402.917 
ATOM    843  C8   DA A  41     -17.335 186.427 403.006 
ATOM    844  N7   DA A  41     -16.547 187.355 402.560 
ATOM    845  C5   DA A  41     -17.410 188.359 402.145 
ATOM    846  C6   DA A  41     -17.189 189.621 401.572 
ATOM    847  N6   DA A  41     -15.970 190.110 401.306 
ATOM    848  N1   DA A  41     -18.272 190.366 401.279 
ATOM    849  C2   DA A  41     -19.481 189.875 401.545 
ATOM    850  N3   DA A  41     -19.808 188.717 402.076 
ATOM    851  C4   DA A  41     -18.708 187.991 402.358 
ATOM    852  P    DG A  42     -22.795 182.911 402.770 
ATOM    853  OP1  DG A  42     -23.610 182.293 403.839 
ATOM    854  OP2  DG A  42     -21.842 182.014 402.079 
ATOM    855  O5'  DG A  42     -23.754 183.606 401.695 
ATOM    856  C5'  DG A  42     -24.201 184.955 401.927 
ATOM    857  C4'  DG A  42     -24.104 185.761 400.646 
ATOM    858  O4'  DG A  42     -22.797 186.381 400.478 
ATOM    859  C3'  DG A  42     -24.309 184.977 399.350 
ATOM    860  O3'  DG A  42     -25.013 185.796 398.424 
ATOM    861  C2'  DG A  42     -22.899 184.738 398.814 
ATOM    862  C1'  DG A  42     -22.343 186.116 399.160 
ATOM    863  N9   DG A  42     -20.854 186.179 399.162 
ATOM    864  C8   DG A  42     -19.942 185.214 399.529 
ATOM    865  N7   DG A  42     -18.692 185.589 399.413 
ATOM    866  C5   DG A  42     -18.781 186.895 398.934 
ATOM    867  C6   DG A  42     -17.757 187.823 398.612 
ATOM    868  O6   DG A  42     -16.539 187.680 398.685 
ATOM    869  N1   DG A  42     -18.289 189.038 398.159 
ATOM    870  C2   DG A  42     -19.636 189.319 398.034 
ATOM    871  N2   DG A  42     -19.941 190.538 397.584 
ATOM    872  N3   DG A  42     -20.597 188.448 398.337 
ATOM    873  C4   DG A  42     -20.096 187.265 398.778 
ATOM    874  P    DA A  43     -26.136 185.131 397.498 
ATOM    875  OP1  DA A  43     -27.414 185.059 398.242 
ATOM    876  OP2  DA A  43     -25.633 183.852 396.948 
ATOM    877  O5'  DA A  43     -26.257 186.210 396.324 
ATOM    878  C5'  DA A  43     -25.990 187.594 396.617 
ATOM    879  C4'  DA A  43     -25.140 188.203 395.519 
ATOM    880  O4'  DA A  43     -23.715 188.030 395.760 
ATOM    881  C3'  DA A  43     -25.349 187.625 394.119 
ATOM    882  O3'  DA A  43     -25.241 188.676 393.167 
ATOM    883  C2'  DA A  43     -24.178 186.664 393.917 
ATOM    884  C1'  DA A  43     -23.115 187.541 394.570 
ATOM    885  N9   DA A  43     -21.877 186.803 394.945 
ATOM    886  C8   DA A  43     -21.756 185.517 395.387 
ATOM    887  N7   DA A  43     -20.535 185.159 395.632 
ATOM    888  C5   DA A  43     -19.787 186.289 395.332 
ATOM    889  C6   DA A  43     -18.409 186.556 395.385 
ATOM    890  N6   DA A  43     -17.496 185.657 395.780 
ATOM    891  N1   DA A  43     -18.002 187.784 395.016 
ATOM    892  C2   DA A  43     -18.913 188.674 394.625 
ATOM    893  N3   DA A  43     -20.219 188.540 394.535 
ATOM    894  C4   DA A  43     -20.601 187.301 394.909 
ATOM    895  P    DG A  44     -26.236 188.694 391.913 
ATOM    896  OP1  DG A  44     -27.516 189.326 392.306 
ATOM    897  OP2  DG A  44     -26.334 187.335 391.337 
ATOM    898  O5'  DG A  44     -25.451 189.652 390.900 
ATOM    899  C5'  DG A  44     -24.604 190.687 391.433 
ATOM    900  C4'  DG A  44     -23.297 190.731 390.668 
ATOM    901  O4'  DG A  44     -22.296 189.832 391.225 
ATOM    902  C3'  DG A  44     -23.374 190.330 389.195 
ATOM    903  O3'  DG A  44     -22.479 191.145 388.447 
ATOM    904  C2'  DG A  44     -22.863 188.889 389.159 
ATOM    905  C1'  DG A  44     -21.730 189.079 390.163 
ATOM    906  N9   DG A  44     -21.210 187.802 390.728 
ATOM    907  C8   DG A  44     -21.887 186.637 391.018 
ATOM    908  N7   DG A  44     -21.130 185.688 391.509 
ATOM    909  C5   DG A  44     -19.861 186.262 391.547 
ATOM    910  C6   DG A  44     -18.625 185.719 391.984 
ATOM    911  O6   DG A  44     -18.391 184.601 392.435 
ATOM    912  N1   DG A  44     -17.582 186.647 391.850 
ATOM    913  C2   DG A  44     -17.717 187.931 391.358 
ATOM    914  N2   DG A  44     -16.600 188.660 391.310 
ATOM    915  N3   DG A  44     -18.877 188.439 390.949 
ATOM    916  C4   DG A  44     -19.899 187.552 391.072 
ATOM    917  P    DT A  45     -22.928 191.667 387.003 
ATOM    918  OP1  DT A  45     -23.751 192.889 387.151 
ATOM    919  OP2  DT A  45     -23.546 190.557 386.244 
ATOM    920  O5'  DT A  45     -21.517 192.044 386.350 
ATOM    921  C5'  DT A  45     -20.445 192.478 387.208 
ATOM    922  C4'  DT A  45     -19.149 191.807 386.798 
ATOM    923  O4'  DT A  45     -18.956 190.523 387.458 
ATOM    924  C3'  DT A  45     -19.009 191.482 385.311 
ATOM    925  O3'  DT A  45     -17.655 191.684 384.922 
ATOM    926  C2'  DT A  45     -19.326 189.991 385.210 
ATOM    927  C1'  DT A  45     -18.589 189.566 386.477 
ATOM    928  N1   DT A  45     -18.982 188.219 386.975 
ATOM    929  C2   DT A  45     -18.001 187.461 387.566 
ATOM    930  O2   DT A  45     -16.851 187.844 387.693 
ATOM    931  N3   DT A  45     -18.402 186.217 388.016 
ATOM    932  C4   DT A  45     -19.672 185.684 387.924 
ATOM    933  O4   DT A  45     -19.911 184.557 388.363 
ATOM    934  C5   DT A  45     -20.632 186.554 387.288 
ATOM    935  C7   DT A  45     -22.038 186.050 387.148 
ATOM    936  C6   DT A  45     -20.270 187.768 386.842 
ATOM    937  P    DT A  46     -17.349 192.340 383.494 
ATOM    938  OP1  DT A  46     -17.428 193.814 383.599 
ATOM    939  OP2  DT A  46     -18.210 191.715 382.466 
ATOM    940  O5'  DT A  46     -15.828 191.897 383.263 
ATOM    941  C5'  DT A  46     -14.975 191.711 384.407 
ATOM    942  C4'  DT A  46     -14.155 190.446 384.242 
ATOM    943  O4'  DT A  46     -14.843 189.268 384.751 
ATOM    944  C3'  DT A  46     -13.795 190.070 382.804 
ATOM    945  O3'  DT A  46     -12.485 189.515 382.788 
ATOM    946  C2'  DT A  46     -14.792 188.974 382.429 
ATOM    947  C1'  DT A  46     -14.766 188.245 383.770 
ATOM    948  N1   DT A  46     -15.916 187.321 383.972 
ATOM    949  C2   DT A  46     -15.675 186.168 384.679 
ATOM    950  O2   DT A  46     -14.581 185.885 385.133 
ATOM    951  N3   DT A  46     -16.766 185.336 384.846 
ATOM    952  C4   DT A  46     -18.045 185.558 384.376 
ATOM    953  O4   DT A  46     -18.941 184.739 384.588 
ATOM    954  C5   DT A  46     -18.198 186.795 383.646 
ATOM    955  C7   DT A  46     -19.559 187.113 383.100 
ATOM    956  C6   DT A  46     -17.155 187.621 383.469 
ATOM    957  P    DG A  47     -11.502 189.882 381.580 
ATOM    958  OP1  DG A  47     -10.836 191.175 381.858 
ATOM    959  OP2  DG A  47     -12.235 189.793 380.298 
ATOM    960  O5'  DG A  47     -10.433 188.695 381.671 
ATOM    961  C5'  DG A  47     -10.154 188.103 382.954 
ATOM    962  C4'  DG A  47     -10.094 186.594 382.826 
ATOM    963  O4'  DG A  47     -11.401 185.971 382.989 
ATOM    964  C3'  DG A  47      -9.596 186.059 381.484 
ATOM    965  O3'  DG A  47      -8.816 184.892 381.714 
ATOM    966  C2'  DG A  47     -10.865 185.654 380.733 
ATOM    967  C1'  DG A  47     -11.591 185.046 381.929 
ATOM    968  N9   DG A  47     -13.056 184.879 381.719 
ATOM    969  C8   DG A  47     -13.930 185.673 381.008 
ATOM    970  N7   DG A  47     -15.169 185.244 381.017 
ATOM    971  C5   DG A  47     -15.111 184.084 381.788 
ATOM    972  C6   DG A  47     -16.142 183.179 382.155 
ATOM    973  O6   DG A  47     -17.336 183.215 381.870 
ATOM    974  N1   DG A  47     -15.646 182.133 382.946 
ATOM    975  C2   DG A  47     -14.328 181.982 383.333 
ATOM    976  N2   DG A  47     -14.057 180.916 384.089 
ATOM    977  N3   DG A  47     -13.364 182.832 382.989 
ATOM    978  C4   DG A  47     -13.827 183.852 382.221 
ATOM    979  P    DG A  48      -7.492 184.659 380.844 
ATOM    980  OP1  DG A  48      -6.364 185.404 381.448 
ATOM    981  OP2  DG A  48      -7.776 184.951 379.422 
ATOM    982  O5'  DG A  48      -7.262 183.087 381.035 
ATOM    983  C5'  DG A  48      -7.697 182.460 382.256 
ATOM    984  C4'  DG A  48      -8.391 181.148 381.946 
ATOM    985  O4'  DG A  48      -9.816 181.317 381.700 
ATOM    986  C3'  DG A  48      -7.889 180.406 380.708 
ATOM    987  O3'  DG A  48      -7.921 179.007 380.964 
ATOM    988  C2'  DG A  48      -8.917 180.725 379.622 
ATOM    989  C1'  DG A  48     -10.152 180.617 380.511 
ATOM    990  N9   DG A  48     -11.367 181.251 379.928 
ATOM    991  C8   DG A  48     -11.469 182.376 379.138 
ATOM    992  N7   DG A  48     -12.697 182.671 378.786 
ATOM    993  C5   DG A  48     -13.462 181.671 379.385 
ATOM    994  C6   DG A  48     -14.865 181.459 379.364 
ATOM    995  O6   DG A  48     -15.735 182.119 378.804 
ATOM    996  N1   DG A  48     -15.222 180.324 380.105 
ATOM    997  C2   DG A  48     -14.339 179.503 380.779 
ATOM    998  N2   DG A  48     -14.879 178.469 381.429 
ATOM    999  N3   DG A  48     -13.023 179.704 380.799 
ATOM   1000  C4   DG A  48     -12.661 180.800 380.084 
ATOM   1001  P    DG A  49      -6.725 178.091 380.421 
ATOM   1002  OP1  DG A  49      -5.595 178.133 381.376 
ATOM   1003  OP2  DG A  49      -6.410 178.465 379.025 
ATOM   1004  O5'  DG A  49      -7.401 176.641 380.450 
ATOM   1005  C5'  DG A  49      -8.417 176.364 381.431 
ATOM   1006  C4'  DG A  49      -9.568 175.616 380.789 
ATOM   1007  O4'  DG A  49     -10.568 176.513 380.226 
ATOM   1008  C3'  DG A  49      -9.197 174.699 379.624 
ATOM   1009  O3'  DG A  49     -10.015 173.536 379.675 
ATOM   1010  C2'  DG A  49      -9.565 175.496 378.372 
ATOM   1011  C1'  DG A  49     -10.869 176.077 378.910 
ATOM   1012  N9   DG A  49     -11.366 177.249 378.137 
ATOM   1013  C8   DG A  49     -10.651 178.242 377.503 
ATOM   1014  N7   DG A  49     -11.396 179.139 376.905 
ATOM   1015  C5   DG A  49     -12.698 178.710 377.159 
ATOM   1016  C6   DG A  49     -13.939 179.275 376.767 
ATOM   1017  O6   DG A  49     -14.149 180.287 376.104 
ATOM   1018  N1   DG A  49     -15.020 178.516 377.240 
ATOM   1019  C2   DG A  49     -14.914 177.364 377.993 
ATOM   1020  N2   DG A  49     -16.065 176.787 378.347 
ATOM   1021  N3   DG A  49     -13.748 176.835 378.361 
ATOM   1022  C4   DG A  49     -12.691 177.558 377.910 
ATOM   1023  P    DA A  50      -9.366 172.115 379.324 
ATOM   1024  OP1  DA A  50      -8.694 171.567 380.523 
ATOM   1025  OP2  DA A  50      -8.530 172.239 378.110 
ATOM   1026  O5'  DA A  50     -10.669 171.247 378.992 
ATOM   1027  C5'  DA A  50     -11.909 171.569 379.649 
ATOM   1028  C4'  DA A  50     -13.049 171.536 378.651 
ATOM   1029  O4'  DA A  50     -13.241 172.817 377.985 
ATOM   1030  C3'  DA A  50     -12.896 170.542 377.499 
ATOM   1031  O3'  DA A  50     -14.171 169.993 377.193 
ATOM   1032  C2'  DA A  50     -12.435 171.391 376.314 
ATOM   1033  C1'  DA A  50     -13.343 172.586 376.589 
ATOM   1034  N9   DA A  50     -12.927 173.829 375.882 
ATOM   1035  C8   DA A  50     -11.664 174.258 375.593 
ATOM   1036  N7   DA A  50     -11.626 175.391 374.961 
ATOM   1037  C5   DA A  50     -12.962 175.740 374.820 
ATOM   1038  C6   DA A  50     -13.595 176.846 374.231 
ATOM   1039  N6   DA A  50     -12.932 177.853 373.645 
ATOM   1040  N1   DA A  50     -14.940 176.881 374.264 
ATOM   1041  C2   DA A  50     -15.594 175.878 374.848 
ATOM   1042  N3   DA A  50     -15.115 174.800 375.428 
ATOM   1043  C4   DA A  50     -13.766 174.790 375.380 
ATOM   1044  P    DA A  51     -14.278 168.438 376.825 
ATOM   1045  OP1  DA A  51     -14.350 167.638 378.067 
ATOM   1046  OP2  DA A  51     -13.199 168.077 375.880 
ATOM   1047  O5'  DA A  51     -15.690 168.390 376.071 
ATOM   1048  C5'  DA A  51     -16.713 169.333 376.442 
ATOM   1049  C4'  DA A  51     -17.375 169.894 375.199 
ATOM   1050  O4'  DA A  51     -16.687 171.069 374.685 
ATOM   1051  C3'  DA A  51     -17.442 168.951 373.998 
ATOM   1052  O3'  DA A  51     -18.675 169.158 373.319 
ATOM   1053  C2'  DA A  51     -16.303 169.404 373.086 
ATOM   1054  C1'  DA A  51     -16.501 170.903 373.287 
ATOM   1055  N9   DA A  51     -15.327 171.723 372.877 
ATOM   1056  C8   DA A  51     -14.000 171.409 372.966 
ATOM   1057  N7   DA A  51     -13.211 172.337 372.520 
ATOM   1058  C5   DA A  51     -14.075 173.341 372.104 
ATOM   1059  C6   DA A  51     -13.854 174.604 371.531 
ATOM   1060  N6   DA A  51     -12.635 175.093 371.266 
ATOM   1061  N1   DA A  51     -14.937 175.348 371.239 
ATOM   1062  C2   DA A  51     -16.146 174.858 371.505 
ATOM   1063  N3   DA A  51     -16.473 173.699 372.035 
ATOM   1064  C4   DA A  51     -15.373 172.974 372.318 
ATOM   1065  P    DG A  52     -19.460 167.893 372.730 
ATOM   1066  OP1  DG A  52     -20.275 167.275 373.799 
ATOM   1067  OP2  DG A  52     -18.507 166.996 372.039 
ATOM   1068  O5'  DG A  52     -20.419 168.588 371.655 
ATOM   1069  C5'  DG A  52     -20.866 169.937 371.887 
ATOM   1070  C4'  DG A  52     -20.769 170.743 370.606 
ATOM   1071  O4'  DG A  52     -19.462 171.363 370.438 
ATOM   1072  C3'  DG A  52     -20.974 169.959 369.310 
ATOM   1073  O3'  DG A  52     -21.678 170.778 368.384 
ATOM   1074  C2'  DG A  52     -19.563 169.720 368.774 
ATOM   1075  C1'  DG A  52     -19.008 171.099 369.120 
ATOM   1076  N9   DG A  52     -17.519 171.161 369.122 
ATOM   1077  C8   DG A  52     -16.607 170.196 369.489 
ATOM   1078  N7   DG A  52     -15.357 170.571 369.373 
ATOM   1079  C5   DG A  52     -15.446 171.877 368.894 
ATOM   1080  C6   DG A  52     -14.422 172.805 368.572 
ATOM   1081  O6   DG A  52     -13.204 172.662 368.645 
ATOM   1082  N1   DG A  52     -14.954 174.020 368.119 
ATOM   1083  C2   DG A  52     -16.301 174.301 367.994 
ATOM   1084  N2   DG A  52     -16.606 175.521 367.544 
ATOM   1085  N3   DG A  52     -17.262 173.431 368.297 
ATOM   1086  C4   DG A  52     -16.761 172.247 368.738 
ATOM   1087  P    DA A  53     -22.801 170.113 367.458 
ATOM   1088  OP1  DA A  53     -24.079 170.041 368.202 
ATOM   1089  OP2  DA A  53     -22.298 168.835 366.908 
ATOM   1090  O5'  DA A  53     -22.922 171.192 366.283 
ATOM   1091  C5'  DA A  53     -22.655 172.577 366.577 
ATOM   1092  C4'  DA A  53     -21.805 173.185 365.479 
ATOM   1093  O4'  DA A  53     -20.380 173.013 365.720 
ATOM   1094  C3'  DA A  53     -22.014 172.608 364.079 
ATOM   1095  O3'  DA A  53     -21.906 173.658 363.126 
ATOM   1096  C2'  DA A  53     -20.843 171.646 363.877 
ATOM   1097  C1'  DA A  53     -19.780 172.524 364.530 
ATOM   1098  N9   DA A  53     -18.542 171.786 364.905 
ATOM   1099  C8   DA A  53     -18.421 170.499 365.346 
ATOM   1100  N7   DA A  53     -17.200 170.141 365.591 
ATOM   1101  C5   DA A  53     -16.452 171.271 365.292 
ATOM   1102  C6   DA A  53     -15.074 171.538 365.345 
ATOM   1103  N6   DA A  53     -14.161 170.639 365.740 
ATOM   1104  N1   DA A  53     -14.667 172.767 364.976 
ATOM   1105  C2   DA A  53     -15.578 173.656 364.585 
ATOM   1106  N3   DA A  53     -16.884 173.522 364.495 
ATOM   1107  C4   DA A  53     -17.266 172.284 364.869 
ATOM   1108  P    DC A  54     -22.901 173.677 361.873 
ATOM   1109  OP1  DC A  54     -24.181 174.308 362.266 
ATOM   1110  OP2  DC A  54     -22.999 172.317 361.297 
ATOM   1111  O5'  DC A  54     -22.116 174.634 360.860 
ATOM   1112  C5'  DC A  54     -21.269 175.670 361.393 
ATOM   1113  C4'  DC A  54     -19.962 175.713 360.628 
ATOM   1114  O4'  DC A  54     -18.961 174.814 361.185 
ATOM   1115  C3'  DC A  54     -20.039 175.312 359.155 
ATOM   1116  O3'  DC A  54     -19.144 176.127 358.407 
ATOM   1117  C2'  DC A  54     -19.528 173.871 359.119 
ATOM   1118  C1'  DC A  54     -18.395 174.061 360.123 
ATOM   1119  N1   DC A  54     -17.875 172.784 360.688 
ATOM   1120  C2   DC A  54     -16.515 172.709 360.978 
ATOM   1121  O2   DC A  54     -15.803 173.695 360.759 
ATOM   1122  N3   DC A  54     -16.022 171.554 361.493 
ATOM   1123  C4   DC A  54     -16.827 170.507 361.717 
ATOM   1124  N4   DC A  54     -16.297 169.402 362.220 
ATOM   1125  C5   DC A  54     -18.228 170.564 361.424 
ATOM   1126  C6   DC A  54     -18.702 171.727 360.910 
ATOM   1127  P    DG A  55     -19.593 176.649 356.963 
ATOM   1128  OP1  DG A  55     -20.416 177.872 357.111 
ATOM   1129  OP2  DG A  55     -20.211 175.540 356.204 
ATOM   1130  O5'  DG A  55     -18.182 177.026 356.310 
ATOM   1131  C5'  DG A  55     -17.110 177.461 357.167 
ATOM   1132  C4'  DG A  55     -15.814 176.790 356.758 
ATOM   1133  O4'  DG A  55     -15.621 175.506 357.418 
ATOM   1134  C3'  DG A  55     -15.674 176.465 355.271 
ATOM   1135  O3'  DG A  55     -14.320 176.666 354.881 
ATOM   1136  C2'  DG A  55     -15.991 174.973 355.169 
ATOM   1137  C1'  DG A  55     -15.254 174.548 356.436 
ATOM   1138  N9   DG A  55     -15.647 173.202 356.935 
ATOM   1139  C8   DG A  55     -16.876 172.581 356.892 
ATOM   1140  N7   DG A  55     -16.889 171.382 357.422 
ATOM   1141  C5   DG A  55     -15.574 171.194 357.846 
ATOM   1142  C6   DG A  55     -14.972 170.085 358.495 
ATOM   1143  O6   DG A  55     -15.485 169.022 358.836 
ATOM   1144  N1   DG A  55     -13.611 170.314 358.746 
ATOM   1145  C2   DG A  55     -12.924 171.464 358.412 
ATOM   1146  N2   DG A  55     -11.629 171.488 358.737 
ATOM   1147  N3   DG A  55     -13.489 172.505 357.803 
ATOM   1148  C4   DG A  55     -14.808 172.298 357.553 
ATOM   1149  P    DT A  56     -14.014 177.322 353.454 
ATOM   1150  OP1  DT A  56     -14.093 178.797 353.558 
ATOM   1151  OP2  DT A  56     -14.875 176.698 352.426 
ATOM   1152  O5'  DT A  56     -12.493 176.879 353.223 
ATOM   1153  C5'  DT A  56     -11.640 176.693 354.367 
ATOM   1154  C4'  DT A  56     -10.819 175.428 354.201 
ATOM   1155  O4'  DT A  56     -11.508 174.250 354.710 
ATOM   1156  C3'  DT A  56     -10.460 175.052 352.764 
ATOM   1157  O3'  DT A  56      -9.150 174.497 352.748 
ATOM   1158  C2'  DT A  56     -11.457 173.957 352.389 
ATOM   1159  C1'  DT A  56     -11.430 173.227 353.729 
ATOM   1160  N1   DT A  56     -12.581 172.304 353.932 
ATOM   1161  C2   DT A  56     -12.340 171.150 354.639 
ATOM   1162  O2   DT A  56     -11.246 170.867 355.093 
ATOM   1163  N3   DT A  56     -13.431 170.319 354.805 
ATOM   1164  C4   DT A  56     -14.709 170.540 354.336 
ATOM   1165  O4   DT A  56     -15.606 169.721 354.548 
ATOM   1166  C5   DT A  56     -14.863 171.777 353.606 
ATOM   1167  C7   DT A  56     -16.224 172.095 353.060 
ATOM   1168  C6   DT A  56     -13.820 172.604 353.429 
ATOM   1169  P    DC A  57      -8.167 174.864 351.540 
ATOM   1170  OP1  DC A  57      -7.501 176.157 351.818 
ATOM   1171  OP2  DC A  57      -8.900 174.775 350.258 
ATOM   1172  O5'  DC A  57      -7.097 173.677 351.631 
ATOM   1173  C5'  DC A  57      -6.819 173.085 352.914 
ATOM   1174  C4'  DC A  57      -6.759 171.577 352.786 
ATOM   1175  O4'  DC A  57      -8.065 170.953 352.949 
ATOM   1176  C3'  DC A  57      -6.261 171.041 351.444 
ATOM   1177  O3'  DC A  57      -5.481 169.875 351.674 
ATOM   1178  C2'  DC A  57      -7.530 170.636 350.693 
ATOM   1179  C1'  DC A  57      -8.256 170.028 351.889 
ATOM   1180  N1   DC A  57      -9.721 169.861 351.679 
ATOM   1181  C2   DC A  57     -10.340 168.759 352.263 
ATOM   1182  O2   DC A  57      -9.654 167.973 352.927 
ATOM   1183  N3   DC A  57     -11.674 168.589 352.082 
ATOM   1184  C4   DC A  57     -12.382 169.464 351.356 
ATOM   1185  N4   DC A  57     -13.681 169.254 351.209 
ATOM   1186  C5   DC A  57     -11.765 170.604 350.746 
ATOM   1187  C6   DC A  57     -10.430 170.756 350.938 
ATOM   1188  P    DA A  58      -4.157 169.642 350.804 
ATOM   1189  OP1  DA A  58      -3.029 170.386 351.408 
ATOM   1190  OP2  DA A  58      -4.441 169.933 349.382 
ATOM   1191  O5'  DA A  58      -3.927 168.070 350.994 
ATOM   1192  C5'  DA A  58      -4.362 167.442 352.216 
ATOM   1193  C4'  DA A  58      -5.056 166.130 351.906 
ATOM   1194  O4'  DA A  58      -6.481 166.300 351.659 
ATOM   1195  C3'  DA A  58      -4.554 165.389 350.667 
ATOM   1196  O3'  DA A  58      -4.586 163.990 350.924 
ATOM   1197  C2'  DA A  58      -5.582 165.707 349.582 
ATOM   1198  C1'  DA A  58      -6.817 165.600 350.471 
ATOM   1199  N9   DA A  58      -8.031 166.234 349.888 
ATOM   1200  C8   DA A  58      -8.114 167.350 349.106 
ATOM   1201  N7   DA A  58      -9.324 167.654 348.750 
ATOM   1202  C5   DA A  58     -10.103 166.667 349.339 
ATOM   1203  C6   DA A  58     -11.487 166.427 349.339 
ATOM   1204  N6   DA A  58     -12.372 167.202 348.697 
ATOM   1205  N1   DA A  58     -11.930 165.357 350.025 
ATOM   1206  C2   DA A  58     -11.045 164.591 350.661 
ATOM   1207  N3   DA A  58      -9.739 164.714 350.732 
ATOM   1208  C4   DA A  58      -9.321 165.793 350.037 
ATOM   1209  P    DC A  59      -3.390 163.074 350.381 
ATOM   1210  OP1  DC A  59      -2.260 163.116 351.336 
ATOM   1211  OP2  DC A  59      -3.075 163.447 348.984 
ATOM   1212  O5'  DC A  59      -4.066 161.624 350.410 
ATOM   1213  C5'  DC A  59      -5.082 161.347 351.391 
ATOM   1214  C4'  DC A  59      -6.233 160.598 350.749 
ATOM   1215  O4'  DC A  59      -7.233 161.495 350.186 
ATOM   1216  C3'  DC A  59      -5.862 159.682 349.583 
ATOM   1217  O3'  DC A  59      -6.680 158.518 349.635 
ATOM   1218  C2'  DC A  59      -6.230 160.478 348.332 
ATOM   1219  C1'  DC A  59      -7.534 161.060 348.869 
ATOM   1220  N1   DC A  59      -8.031 162.232 348.097 
ATOM   1221  C2   DC A  59      -9.409 162.388 347.968 
ATOM   1222  O2   DC A  59     -10.156 161.555 348.496 
ATOM   1223  N3   DC A  59      -9.883 163.451 347.266 
ATOM   1224  C4   DC A  59      -9.041 164.330 346.710 
ATOM   1225  N4   DC A  59      -9.551 165.349 346.036 
ATOM   1226  C5   DC A  59      -7.620 164.187 346.830 
ATOM   1227  C6   DC A  59      -7.167 163.119 347.535 
ATOM   1228  P    DT A  60      -6.031 157.098 349.284 
ATOM   1229  OP1  DT A  60      -5.359 156.550 350.483 
ATOM   1230  OP2  DT A  60      -5.194 157.221 348.070 
ATOM   1231  O5'  DT A  60      -7.334 156.229 348.952 
ATOM   1232  C5'  DT A  60      -8.574 156.551 349.609 
ATOM   1233  C4'  DT A  60      -9.714 156.518 348.610 
ATOM   1234  O4'  DT A  60      -9.906 157.800 347.945 
ATOM   1235  C3'  DT A  60      -9.561 155.525 347.459 
ATOM   1236  O3'  DT A  60     -10.836 154.975 347.153 
ATOM   1237  C2'  DT A  60      -9.100 156.373 346.274 
ATOM   1238  C1'  DT A  60     -10.008 157.568 346.548 
ATOM   1239  N1   DT A  60      -9.592 158.812 345.842 
ATOM   1240  C2   DT A  60     -10.592 159.652 345.414 
ATOM   1241  O2   DT A  60     -11.775 159.419 345.590 
ATOM   1242  N3   DT A  60     -10.168 160.794 344.762 
ATOM   1243  C4   DT A  60      -8.861 161.155 344.510 
ATOM   1244  O4   DT A  60      -8.604 162.205 343.916 
ATOM   1245  C5   DT A  60      -7.883 160.210 344.996 
ATOM   1246  C7   DT A  60      -6.435 160.527 344.763 
ATOM   1247  C6   DT A  60      -8.268 159.092 345.633 
ATOM   1248  P    DG A  61     -10.943 153.421 346.784 
ATOM   1249  OP1  DG A  61     -11.015 152.620 348.027 
ATOM   1250  OP2  DG A  61      -9.864 153.059 345.840 
ATOM   1251  O5'  DG A  61     -12.355 153.372 346.031 
ATOM   1252  C5'  DG A  61     -13.378 154.315 346.402 
ATOM   1253  C4'  DG A  61     -14.040 154.876 345.159 
ATOM   1254  O4'  DG A  61     -13.351 156.052 344.645 
ATOM   1255  C3'  DG A  61     -14.107 153.933 343.958 
ATOM   1256  O3'  DG A  61     -15.340 154.140 343.278 
ATOM   1257  C2'  DG A  61     -12.968 154.387 343.046 
ATOM   1258  C1'  DG A  61     -13.166 155.886 343.247 
ATOM   1259  N9   DG A  61     -11.992 156.705 342.836 
ATOM   1260  C8   DG A  61     -10.649 156.406 342.918 
ATOM   1261  N7   DG A  61      -9.863 157.352 342.465 
ATOM   1262  C5   DG A  61     -10.747 158.348 342.053 
ATOM   1263  C6   DG A  61     -10.487 159.618 341.475 
ATOM   1264  O6   DG A  61      -9.406 160.134 341.204 
ATOM   1265  N1   DG A  61     -11.676 160.312 341.210 
ATOM   1266  C2   DG A  61     -12.948 159.841 341.469 
ATOM   1267  N2   DG A  61     -13.954 160.656 341.143 
ATOM   1268  N3   DG A  61     -13.190 158.649 342.013 
ATOM   1269  C4   DG A  61     -12.048 157.963 342.275 
ATOM   1270  P    DA A  62     -16.125 152.875 342.690 
ATOM   1271  OP1  DA A  62     -16.940 152.257 343.759 
ATOM   1272  OP2  DA A  62     -15.172 151.979 341.999 
ATOM   1273  O5'  DA A  62     -17.083 153.570 341.615 
ATOM   1274  C5'  DA A  62     -17.531 154.919 341.847 
ATOM   1275  C4'  DA A  62     -17.434 155.725 340.566 
ATOM   1276  O4'  DA A  62     -16.127 156.346 340.398 
ATOM   1277  C3'  DA A  62     -17.639 154.942 339.270 
ATOM   1278  O3'  DA A  62     -18.343 155.760 338.343 
ATOM   1279  C2'  DA A  62     -16.228 154.703 338.734 
ATOM   1280  C1'  DA A  62     -15.672 156.081 339.080 
ATOM   1281  N9   DA A  62     -14.184 156.144 339.082 
ATOM   1282  C8   DA A  62     -13.295 155.176 339.450 
ATOM   1283  N7   DA A  62     -12.053 155.533 339.339 
ATOM   1284  C5   DA A  62     -12.122 156.836 338.863 
ATOM   1285  C6   DA A  62     -11.134 157.778 338.535 
ATOM   1286  N6   DA A  62      -9.818 157.539 338.644 
ATOM   1287  N1   DA A  62     -11.546 158.979 338.089 
ATOM   1288  C2   DA A  62     -12.854 159.210 337.983 
ATOM   1289  N3   DA A  62     -13.863 158.413 338.258 
ATOM   1290  C4   DA A  62     -13.423 157.218 338.701 
ATOM   1291  P    DT A  63     -19.466 155.095 337.418 
ATOM   1292  OP1  DT A  63     -20.744 155.024 338.162 
ATOM   1293  OP2  DT A  63     -18.963 153.817 336.868 
ATOM   1294  O5'  DT A  63     -19.587 156.175 336.243 
ATOM   1295  C5'  DT A  63     -19.320 157.559 336.537 
ATOM   1296  C4'  DT A  63     -18.470 158.167 335.438 
ATOM   1297  O4'  DT A  63     -17.045 157.995 335.679 
ATOM   1298  C3'  DT A  63     -18.679 157.590 334.039 
ATOM   1299  O3'  DT A  63     -18.571 158.641 333.086 
ATOM   1300  C2'  DT A  63     -17.508 156.629 333.837 
ATOM   1301  C1'  DT A  63     -16.445 157.506 334.489 
ATOM   1302  N1   DT A  63     -15.207 156.768 334.865 
ATOM   1303  C2   DT A  63     -14.018 157.448 334.760 
ATOM   1304  O2   DT A  63     -13.945 158.605 334.381 
ATOM   1305  N3   DT A  63     -12.891 156.732 335.115 
ATOM   1306  C4   DT A  63     -12.857 155.425 335.555 
ATOM   1307  O4   DT A  63     -11.786 154.888 335.845 
ATOM   1308  C5   DT A  63     -14.155 154.795 335.632 
ATOM   1309  C7   DT A  63     -14.207 153.371 336.102 
ATOM   1310  C6   DT A  63     -15.266 155.468 335.292 
ATOM   1311  P    DT A  64     -19.566 158.659 331.833 
ATOM   1312  OP1  DT A  64     -20.846 159.291 332.226 
ATOM   1313  OP2  DT A  64     -19.664 157.299 331.257 
ATOM   1314  O5'  DT A  64     -18.781 159.617 330.820 
ATOM   1315  C5'  DT A  64     -17.934 160.652 331.353 
ATOM   1316  C4'  DT A  64     -16.627 160.696 330.587 
ATOM   1317  O4'  DT A  64     -15.626 159.796 331.145 
ATOM   1318  C3'  DT A  64     -16.704 160.294 329.114 
ATOM   1319  O3'  DT A  64     -15.809 161.109 328.367 
ATOM   1320  C2'  DT A  64     -16.193 158.853 329.079 
ATOM   1321  C1'  DT A  64     -15.060 159.043 330.083 
ATOM   1322  N1   DT A  64     -14.540 157.766 330.648 
ATOM   1323  C2   DT A  64     -13.197 157.709 330.929 
ATOM   1324  O2   DT A  64     -12.438 158.643 330.737 
ATOM   1325  N3   DT A  64     -12.751 156.509 331.450 
ATOM   1326  C4   DT A  64     -13.519 155.392 331.707 
ATOM   1327  O4   DT A  64     -13.006 154.373 332.175 
ATOM   1328  C5   DT A  64     -14.916 155.549 331.378 
ATOM   1329  C7   DT A  64     -15.824 154.380 331.626 
ATOM   1330  C6   DT A  64     -15.376 156.704 330.870 
ATOM   1331  P    DA A  65     -16.258 161.632 326.922 
ATOM   1332  OP1  DA A  65     -17.081 162.854 327.070 
ATOM   1333  OP2  DA A  65     -16.876 160.522 326.164 
ATOM   1334  O5'  DA A  65     -14.847 162.008 326.269 
ATOM   1335  C5'  DA A  65     -13.775 162.443 327.127 
ATOM   1336  C4'  DA A  65     -12.479 161.772 326.718 
ATOM   1337  O4'  DA A  65     -12.286 160.488 327.378 
ATOM   1338  C3'  DA A  65     -12.339 161.447 325.231 
ATOM   1339  O3'  DA A  65     -10.985 161.648 324.841 
ATOM   1340  C2'  DA A  65     -12.656 159.955 325.129 
ATOM   1341  C1'  DA A  65     -11.919 159.531 326.396 
ATOM   1342  N9   DA A  65     -12.312 158.184 326.895 
ATOM   1343  C8   DA A  65     -13.538 157.584 326.844 
ATOM   1344  N7   DA A  65     -13.563 156.397 327.365 
ATOM   1345  C5   DA A  65     -12.259 156.192 327.794 
ATOM   1346  C6   DA A  65     -11.632 155.112 328.437 
ATOM   1347  N6   DA A  65     -12.269 153.981 328.776 
ATOM   1348  N1   DA A  65     -10.323 155.236 328.720 
ATOM   1349  C2   DA A  65      -9.696 156.361 328.383 
ATOM   1350  N3   DA A  65     -10.173 157.430 327.783 
ATOM   1351  C4   DA A  65     -11.486 157.280 327.510 
ATOM   1352  P    DT A  66     -10.679 162.305 323.414 
ATOM   1353  OP1  DT A  66     -10.758 163.779 323.518 
ATOM   1354  OP2  DT A  66     -11.539 161.680 322.385 
ATOM   1355  O5'  DT A  66      -9.158 161.861 323.183 
ATOM   1356  C5'  DT A  66      -8.305 161.675 324.327 
ATOM   1357  C4'  DT A  66      -7.484 160.411 324.161 
ATOM   1358  O4'  DT A  66      -8.173 159.233 324.670 
ATOM   1359  C3'  DT A  66      -7.124 160.035 322.724 
ATOM   1360  O3'  DT A  66      -5.815 159.480 322.708 
ATOM   1361  C2'  DT A  66      -8.122 158.939 322.349 
ATOM   1362  C1'  DT A  66      -8.095 158.210 323.689 
ATOM   1363  N1   DT A  66      -9.246 157.286 323.892 
ATOM   1364  C2   DT A  66      -9.005 156.133 324.599 
ATOM   1365  O2   DT A  66      -7.911 155.850 325.053 
ATOM   1366  N3   DT A  66     -10.095 155.301 324.765 
ATOM   1367  C4   DT A  66     -11.374 155.522 324.296 
ATOM   1368  O4   DT A  66     -12.271 154.704 324.508 
ATOM   1369  C5   DT A  66     -11.528 156.759 323.566 
ATOM   1370  C7   DT A  66     -12.889 157.077 323.020 
ATOM   1371  C6   DT A  66     -10.485 157.586 323.389 
ATOM   1372  P    DG A  67      -4.832 159.847 321.500 
ATOM   1373  OP1  DG A  67      -4.166 161.139 321.778 
ATOM   1374  OP2  DG A  67      -5.565 159.757 320.218 
ATOM   1375  O5'  DG A  67      -3.762 158.660 321.591 
ATOM   1376  C5'  DG A  67      -3.484 158.068 322.873 
ATOM   1377  C4'  DG A  67      -3.424 156.559 322.746 
ATOM   1378  O4'  DG A  67      -4.730 155.936 322.909 
ATOM   1379  C3'  DG A  67      -2.926 156.024 321.404 
ATOM   1380  O3'  DG A  67      -2.146 154.857 321.634 
ATOM   1381  C2'  DG A  67      -4.195 155.618 320.653 
ATOM   1382  C1'  DG A  67      -4.921 155.011 321.849 
ATOM   1383  N9   DG A  67      -6.386 154.844 321.639 
ATOM   1384  C8   DG A  67      -7.260 155.638 320.928 
ATOM   1385  N7   DG A  67      -8.499 155.209 320.937 
ATOM   1386  C5   DG A  67      -8.441 154.049 321.708 
ATOM   1387  C6   DG A  67      -9.471 153.143 322.074 
ATOM   1388  O6   DG A  67     -10.666 153.180 321.790 
ATOM   1389  N1   DG A  67      -8.976 152.097 322.866 
ATOM   1390  C2   DG A  67      -7.658 151.947 323.252 
ATOM   1391  N2   DG A  67      -7.387 150.881 324.009 
ATOM   1392  N3   DG A  67      -6.693 152.797 322.908 
ATOM   1393  C4   DG A  67      -7.157 153.817 322.140 
ATOM   1394  P    DT A  68      -0.822 154.624 320.764 
ATOM   1395  OP1  DT A  68       0.306 155.369 321.368 
ATOM   1396  OP2  DT A  68      -1.106 154.916 319.342 
ATOM   1397  O5'  DT A  68      -0.592 153.052 320.954 
ATOM   1398  C5'  DT A  68      -1.027 152.425 322.176 
ATOM   1399  C4'  DT A  68      -1.721 151.112 321.866 
ATOM   1400  O4'  DT A  68      -3.146 151.282 321.619 
ATOM   1401  C3'  DT A  68      -1.219 150.371 320.627 
ATOM   1402  O3'  DT A  68      -1.251 148.972 320.884 
ATOM   1403  C2'  DT A  68      -2.247 150.690 319.542 
ATOM   1404  C1'  DT A  68      -3.482 150.582 320.431 
ATOM   1405  N1   DT A  68      -4.696 151.216 319.848 
ATOM   1406  C2   DT A  68      -5.905 150.618 320.116 
ATOM   1407  O2   DT A  68      -6.009 149.612 320.798 
ATOM   1408  N3   DT A  68      -7.008 151.232 319.558 
ATOM   1409  C4   DT A  68      -7.004 152.368 318.774 
ATOM   1410  O4   DT A  68      -8.059 152.827 318.330 
ATOM   1411  C5   DT A  68      -5.690 152.923 318.548 
ATOM   1412  C7   DT A  68      -5.595 154.161 317.704 
ATOM   1413  C6   DT A  68      -4.600 152.346 319.078 
ATOM   1414  P    DC A  69      -0.055 148.056 320.341 
ATOM   1415  OP1  DC A  69       1.075 148.098 321.296 
ATOM   1416  OP2  DC A  69       0.260 148.430 318.944 
ATOM   1417  O5'  DC A  69      -0.731 146.606 320.369 
ATOM   1418  C5'  DC A  69      -1.747 146.329 321.351 
ATOM   1419  C4'  DC A  69      -2.898 145.581 320.709 
ATOM   1420  O4'  DC A  69      -3.897 146.477 320.146 
ATOM   1421  C3'  DC A  69      -2.527 144.664 319.543 
ATOM   1422  O3'  DC A  69      -3.345 143.501 319.595 
ATOM   1423  C2'  DC A  69      -2.895 145.461 318.292 
ATOM   1424  C1'  DC A  69      -4.199 146.042 318.829 
ATOM   1425  N1   DC A  69      -4.696 147.214 318.057 
ATOM   1426  C2   DC A  69      -6.074 147.370 317.928 
ATOM   1427  O2   DC A  69      -6.821 146.538 318.456 
ATOM   1428  N3   DC A  69      -6.547 148.433 317.226 
ATOM   1429  C4   DC A  69      -5.706 149.312 316.670 
ATOM   1430  N4   DC A  69      -6.216 150.331 315.996 
ATOM   1431  C5   DC A  69      -4.285 149.169 316.790 
ATOM   1432  C6   DC A  69      -3.831 148.101 317.495 
ATOM   1433  P    DT A  70      -2.696 142.080 319.243 
ATOM   1434  OP1  DT A  70      -2.024 141.532 320.442 
ATOM   1435  OP2  DT A  70      -1.859 142.203 318.030 
ATOM   1436  O5'  DT A  70      -3.999 141.212 318.911 
ATOM   1437  C5'  DT A  70      -5.239 141.534 319.569 
ATOM   1438  C4'  DT A  70      -6.379 141.501 318.570 
ATOM   1439  O4'  DT A  70      -6.571 142.782 317.905 
ATOM   1440  C3'  DT A  70      -6.226 140.507 317.419 
ATOM   1441  O3'  DT A  70      -7.501 139.958 317.113 
ATOM   1442  C2'  DT A  70      -5.765 141.355 316.234 
ATOM   1443  C1'  DT A  70      -6.673 142.550 316.508 
ATOM   1444  N1   DT A  70      -6.257 143.794 315.801 
ATOM   1445  C2   DT A  70      -7.257 144.634 315.374 
ATOM   1446  O2   DT A  70      -8.440 144.401 315.550 
ATOM   1447  N3   DT A  70      -6.833 145.776 314.722 
ATOM   1448  C4   DT A  70      -5.526 146.138 314.469 
ATOM   1449  O4   DT A  70      -5.269 147.187 313.876 
ATOM   1450  C5   DT A  70      -4.548 145.193 314.956 
ATOM   1451  C7   DT A  70      -3.100 145.509 314.723 
ATOM   1452  C6   DT A  70      -4.933 144.074 315.593 
ATOM   1453  P    DG A  71      -7.608 138.403 316.744 
ATOM   1454  OP1  DG A  71      -7.680 137.603 317.987 
ATOM   1455  OP2  DG A  71      -6.529 138.042 315.800 
ATOM   1456  O5'  DG A  71      -9.020 138.354 315.991 
ATOM   1457  C5'  DG A  71     -10.042 139.298 316.362 
ATOM   1458  C4'  DG A  71     -10.705 139.859 315.119 
ATOM   1459  O4'  DG A  71     -10.016 141.034 314.605 
ATOM   1460  C3'  DG A  71     -10.772 138.916 313.918 
ATOM   1461  O3'  DG A  71     -12.005 139.123 313.238 
ATOM   1462  C2'  DG A  71      -9.633 139.369 313.006 
ATOM   1463  C1'  DG A  71      -9.831 140.868 313.207 
ATOM   1464  N9   DG A  71      -8.657 141.688 312.796 
ATOM   1465  C8   DG A  71      -7.314 141.389 312.878 
ATOM   1466  N7   DG A  71      -6.528 142.334 312.425 
ATOM   1467  C5   DG A  71      -7.412 143.330 312.013 
ATOM   1468  C6   DG A  71      -7.152 144.601 311.435 
ATOM   1469  O6   DG A  71      -6.071 145.117 311.163 
ATOM   1470  N1   DG A  71      -8.341 145.294 311.170 
ATOM   1471  C2   DG A  71      -9.613 144.823 311.429 
ATOM   1472  N2   DG A  71     -10.619 145.639 311.103 
ATOM   1473  N3   DG A  71      -9.855 143.631 311.972 
ATOM   1474  C4   DG A  71      -8.713 142.946 312.235 
ATOM   1475  P    DG A  72     -12.790 137.858 312.650 
ATOM   1476  OP1  DG A  72     -13.605 137.240 313.719 
ATOM   1477  OP2  DG A  72     -11.837 136.961 311.959 
ATOM   1478  O5'  DG A  72     -13.748 138.553 311.575 
ATOM   1479  C5'  DG A  72     -14.196 139.902 311.807 
ATOM   1480  C4'  DG A  72     -14.099 140.708 310.526 
ATOM   1481  O4'  DG A  72     -12.792 141.328 310.358 
ATOM   1482  C3'  DG A  72     -14.304 139.924 309.230 
ATOM   1483  O3'  DG A  72     -15.008 140.743 308.303 
ATOM   1484  C2'  DG A  72     -12.893 139.685 308.694 
ATOM   1485  C1'  DG A  72     -12.337 141.063 309.039 
ATOM   1486  N9   DG A  72     -10.849 141.126 309.042 
ATOM   1487  C8   DG A  72      -9.937 140.161 309.409 
ATOM   1488  N7   DG A  72      -8.687 140.536 309.293 
ATOM   1489  C5   DG A  72      -8.776 141.842 308.814 
ATOM   1490  C6   DG A  72      -7.752 142.770 308.492 
ATOM   1491  O6   DG A  72      -6.534 142.627 308.565 
ATOM   1492  N1   DG A  72      -8.284 143.985 308.039 
ATOM   1493  C2   DG A  72      -9.631 144.266 307.914 
ATOM   1494  N2   DG A  72      -9.936 145.485 307.464 
ATOM   1495  N3   DG A  72     -10.592 143.395 308.217 
ATOM   1496  C4   DG A  72     -10.091 142.212 308.657 
ATOM   1497  P    DT A  73     -16.131 140.078 307.377 
ATOM   1498  OP1  DT A  73     -17.409 140.006 308.122 
ATOM   1499  OP2  DT A  73     -15.628 138.799 306.827 
ATOM   1500  O5'  DT A  73     -16.252 141.157 306.203 
ATOM   1501  C5'  DT A  73     -15.985 142.542 306.497 
ATOM   1502  C4'  DT A  73     -15.135 143.150 305.398 
ATOM   1503  O4'  DT A  73     -13.710 142.977 305.639 
ATOM   1504  C3'  DT A  73     -15.344 142.572 303.999 
ATOM   1505  O3'  DT A  73     -15.236 143.623 303.046 
ATOM   1506  C2'  DT A  73     -14.173 141.611 303.797 
ATOM   1507  C1'  DT A  73     -13.110 142.488 304.449 
ATOM   1508  N1   DT A  73     -11.872 141.750 304.824 
ATOM   1509  C2   DT A  73     -10.682 142.430 304.720 
ATOM   1510  O2   DT A  73     -10.610 143.587 304.340 
ATOM   1511  N3   DT A  73      -9.556 141.714 305.075 
ATOM   1512  C4   DT A  73      -9.522 140.407 305.515 
ATOM   1513  O4   DT A  73      -8.451 139.871 305.805 
ATOM   1514  C5   DT A  73     -10.819 139.778 305.592 
ATOM   1515  C7   DT A  73     -10.872 138.354 306.062 
ATOM   1516  C6   DT A  73     -11.931 140.450 305.252 
ATOM   1517  P    DC A  74     -16.231 143.641 301.793 
ATOM   1518  OP1  DC A  74     -17.511 144.273 302.186 
ATOM   1519  OP2  DC A  74     -16.328 142.282 301.217 
ATOM   1520  O5'  DC A  74     -15.446 144.599 300.780 
ATOM   1521  C5'  DC A  74     -14.599 145.634 301.312 
ATOM   1522  C4'  DC A  74     -13.292 145.678 300.547 
ATOM   1523  O4'  DC A  74     -12.291 144.779 301.105 
ATOM   1524  C3'  DC A  74     -13.369 145.277 299.074 
ATOM   1525  O3'  DC A  74     -12.474 146.092 298.327 
ATOM   1526  C2'  DC A  74     -12.858 143.836 299.039 
ATOM   1527  C1'  DC A  74     -11.725 144.026 300.043 
ATOM   1528  N1   DC A  74     -11.205 142.749 300.607 
ATOM   1529  C2   DC A  74      -9.845 142.674 300.898 
ATOM   1530  O2   DC A  74      -9.133 143.660 300.678 
ATOM   1531  N3   DC A  74      -9.352 141.518 301.413 
ATOM   1532  C4   DC A  74     -10.157 140.472 301.636 
ATOM   1533  N4   DC A  74      -9.627 139.367 302.139 
ATOM   1534  C5   DC A  74     -11.558 140.528 301.344 
ATOM   1535  C6   DC A  74     -12.032 141.692 300.830 
ATOM   1536  P    DA A  75     -12.923 146.614 296.882 
ATOM   1537  OP1  DA A  75     -13.746 147.836 297.030 
ATOM   1538  OP2  DA A  75     -13.541 145.504 296.124 
ATOM   1539  O5'  DA A  75     -11.512 146.991 296.229 
ATOM   1540  C5'  DA A  75     -10.440 147.425 297.087 
ATOM   1541  C4'  DA A  75      -9.144 146.754 296.678 
ATOM   1542  O4'  DA A  75      -8.951 145.470 297.338 
ATOM   1543  C3'  DA A  75      -9.004 146.429 295.191 
ATOM   1544  O3'  DA A  75      -7.650 146.631 294.801 
ATOM   1545  C2'  DA A  75      -9.321 144.938 295.089 
ATOM   1546  C1'  DA A  75      -8.584 144.513 296.356 
ATOM   1547  N9   DA A  75      -8.977 143.166 296.854 
ATOM   1548  C8   DA A  75     -10.203 142.566 296.803 
ATOM   1549  N7   DA A  75     -10.228 141.379 297.325 
ATOM   1550  C5   DA A  75      -8.924 141.174 297.754 
ATOM   1551  C6   DA A  75      -8.297 140.094 298.397 
ATOM   1552  N6   DA A  75      -8.934 138.963 298.736 
ATOM   1553  N1   DA A  75      -6.988 140.218 298.680 
ATOM   1554  C2   DA A  75      -6.361 141.343 298.343 
ATOM   1555  N3   DA A  75      -6.838 142.412 297.743 
ATOM   1556  C4   DA A  75      -8.151 142.262 297.470 
ATOM   1557  P    DG A  76      -7.344 147.287 293.373 
ATOM   1558  OP1  DG A  76      -7.423 148.761 293.478 
ATOM   1559  OP2  DG A  76      -8.204 146.662 292.345 
ATOM   1560  O5'  DG A  76      -5.823 146.844 293.143 
ATOM   1561  C5'  DG A  76      -4.969 146.658 294.286 
ATOM   1562  C4'  DG A  76      -4.149 145.393 294.121 
ATOM   1563  O4'  DG A  76      -4.838 144.215 294.630 
ATOM   1564  C3'  DG A  76      -3.789 145.017 292.684 
ATOM   1565  O3'  DG A  76      -2.480 144.462 292.668 
ATOM   1566  C2'  DG A  76      -4.787 143.921 292.309 
ATOM   1567  C1'  DG A  76      -4.760 143.192 293.649 
ATOM   1568  N9   DG A  76      -5.911 142.268 293.852 
ATOM   1569  C8   DG A  76      -7.215 142.396 293.426 
ATOM   1570  N7   DG A  76      -7.990 141.396 293.773 
ATOM   1571  C5   DG A  76      -7.138 140.546 294.476 
ATOM   1572  C6   DG A  76      -7.402 139.298 295.099 
ATOM   1573  O6   DG A  76      -8.460 138.677 295.159 
ATOM   1574  N1   DG A  76      -6.251 138.774 295.703 
ATOM   1575  C2   DG A  76      -5.008 139.376 295.704 
ATOM   1576  N2   DG A  76      -4.037 138.713 296.337 
ATOM   1577  N3   DG A  76      -4.761 140.547 295.121 
ATOM   1578  C4   DG A  76      -5.868 141.069 294.530 
ATOM   1579  P    DT A  77      -1.496 144.829 291.460 
ATOM   1580  OP1  DT A  77      -0.830 146.122 291.738 
ATOM   1581  OP2  DT A  77      -2.230 144.740 290.178 
ATOM   1582  O5'  DT A  77      -0.427 143.642 291.550 
ATOM   1583  C5'  DT A  77      -0.149 143.050 292.833 
ATOM   1584  C4'  DT A  77      -0.089 141.541 292.706 
ATOM   1585  O4'  DT A  77      -1.395 140.918 292.869 
ATOM   1586  C3'  DT A  77       0.409 141.006 291.363 
ATOM   1587  O3'  DT A  77       1.189 139.839 291.594 
ATOM   1588  C2'  DT A  77      -0.860 140.601 290.613 
ATOM   1589  C1'  DT A  77      -1.586 139.993 291.809 
ATOM   1590  N1   DT A  77      -3.051 139.826 291.598 
ATOM   1591  C2   DT A  77      -3.646 138.734 292.181 
ATOM   1592  O2   DT A  77      -3.031 137.920 292.848 
ATOM   1593  N3   DT A  77      -5.005 138.612 291.964 
ATOM   1594  C4   DT A  77      -5.797 139.471 291.229 
ATOM   1595  O4   DT A  77      -7.004 139.257 291.105 
ATOM   1596  C5   DT A  77      -5.082 140.587 290.657 
ATOM   1597  C7   DT A  77      -5.869 141.571 289.841 
ATOM   1598  C6   DT A  77      -3.761 140.730 290.852 
ATOM   1599  P    DG A  78       2.513 139.606 290.724 
ATOM   1600  OP1  DG A  78       3.641 140.351 291.327 
ATOM   1601  OP2  DG A  78       2.229 139.898 289.302 
ATOM   1602  O5'  DG A  78       2.743 138.034 290.914 
ATOM   1603  C5'  DG A  78       2.308 137.407 292.135 
ATOM   1604  C4'  DG A  78       1.614 136.095 291.826 
ATOM   1605  O4'  DG A  78       0.189 136.264 291.579 
ATOM   1606  C3'  DG A  78       2.116 135.353 290.587 
ATOM   1607  O3'  DG A  78       2.084 133.954 290.844 
ATOM   1608  C2'  DG A  78       1.088 135.672 289.501 
ATOM   1609  C1'  DG A  78      -0.147 135.564 290.391 
ATOM   1610  N9   DG A  78      -1.361 136.198 289.808 
ATOM   1611  C8   DG A  78      -1.464 137.323 289.017 
ATOM   1612  N7   DG A  78      -2.692 137.618 288.666 
ATOM   1613  C5   DG A  78      -3.457 136.618 289.265 
ATOM   1614  C6   DG A  78      -4.860 136.406 289.244 
ATOM   1615  O6   DG A  78      -5.730 137.066 288.683 
ATOM   1616  N1   DG A  78      -5.217 135.271 289.985 
ATOM   1617  C2   DG A  78      -4.334 134.450 290.659 
ATOM   1618  N2   DG A  78      -4.874 133.416 291.309 
ATOM   1619  N3   DG A  78      -3.018 134.651 290.678 
ATOM   1620  C4   DG A  78      -2.656 135.747 289.964 
ATOM   1621  P    DA A  79       3.280 133.038 290.301 
ATOM   1622  OP1  DA A  79       4.410 133.080 291.256 
ATOM   1623  OP2  DA A  79       3.595 133.412 288.904 
ATOM   1624  O5'  DA A  79       2.604 131.588 290.329 
ATOM   1625  C5'  DA A  79       1.588 131.311 291.311 
ATOM   1626  C4'  DA A  79       0.437 130.563 290.669 
ATOM   1627  O4'  DA A  79      -0.562 131.460 290.106 
ATOM   1628  C3'  DA A  79       0.808 129.646 289.503 
ATOM   1629  O3'  DA A  79      -0.010 128.483 289.554 
ATOM   1630  C2'  DA A  79       0.440 130.443 288.252 
ATOM   1631  C1'  DA A  79      -0.864 131.024 288.789 
ATOM   1632  N9   DA A  79      -1.361 132.196 288.017 
ATOM   1633  C8   DA A  79      -0.636 133.172 287.395 
ATOM   1634  N7   DA A  79      -1.361 134.066 286.798 
ATOM   1635  C5   DA A  79      -2.665 133.655 287.040 
ATOM   1636  C6   DA A  79      -3.911 134.188 286.670 
ATOM   1637  N6   DA A  79      -4.050 135.303 285.940 
ATOM   1638  N1   DA A  79      -5.012 133.528 287.077 
ATOM   1639  C2   DA A  79      -4.866 132.421 287.802 
ATOM   1640  N3   DA A  79      -3.762 131.832 288.206 
ATOM   1641  C4   DA A  79      -2.675 132.511 287.786 
ATOM   1642  P    DA A  80       0.639 127.062 289.203 
ATOM   1643  OP1  DA A  80       1.311 126.514 290.402 
ATOM   1644  OP2  DA A  80       1.476 127.186 287.990 
ATOM   1645  O5'  DA A  80      -0.664 126.194 288.871 
ATOM   1646  C5'  DA A  80      -1.904 126.516 289.529 
ATOM   1647  C4'  DA A  80      -3.043 126.483 288.530 
ATOM   1648  O4'  DA A  80      -3.236 127.764 287.865 
ATOM   1649  C3'  DA A  80      -2.891 125.489 287.379 
ATOM   1650  O3'  DA A  80      -4.166 124.940 287.072 
ATOM   1651  C2'  DA A  80      -2.430 126.338 286.194 
ATOM   1652  C1'  DA A  80      -3.338 127.533 286.468 
ATOM   1653  N9   DA A  80      -2.922 128.776 285.761 
ATOM   1654  C8   DA A  80      -1.659 129.205 285.473 
ATOM   1655  N7   DA A  80      -1.621 130.338 284.841 
ATOM   1656  C5   DA A  80      -2.957 130.687 284.700 
ATOM   1657  C6   DA A  80      -3.589 131.793 284.110 
ATOM   1658  N6   DA A  80      -2.926 132.800 283.525 
ATOM   1659  N1   DA A  80      -4.935 131.828 284.143 
ATOM   1660  C2   DA A  80      -5.589 130.825 284.727 
ATOM   1661  N3   DA A  80      -5.110 129.747 285.307 
ATOM   1662  C4   DA A  80      -3.761 129.737 285.260 
ATOM   1663  P    DG A  81      -4.273 123.385 286.704 
ATOM   1664  OP1  DG A  81      -4.345 122.585 287.947 
ATOM   1665  OP2  DG A  81      -3.194 123.024 285.760 
ATOM   1666  O5'  DG A  81      -5.685 123.337 285.951 
ATOM   1667  C5'  DG A  81      -6.707 124.280 286.322 
ATOM   1668  C4'  DG A  81      -7.370 124.841 285.079 
ATOM   1669  O4'  DG A  81      -6.681 126.016 284.564 
ATOM   1670  C3'  DG A  81      -7.437 123.898 283.878 
ATOM   1671  O3'  DG A  81      -8.670 124.105 283.198 
ATOM   1672  C2'  DG A  81      -6.298 124.351 282.965 
ATOM   1673  C1'  DG A  81      -6.496 125.850 283.167 
ATOM   1674  N9   DG A  81      -5.322 126.670 282.756 
ATOM   1675  C8   DG A  81      -3.979 126.371 282.838 
ATOM   1676  N7   DG A  81      -3.193 127.317 282.385 
ATOM   1677  C5   DG A  81      -4.077 128.312 281.973 
ATOM   1678  C6   DG A  81      -3.817 129.583 281.395 
ATOM   1679  O6   DG A  81      -2.736 130.099 281.123 
ATOM   1680  N1   DG A  81      -5.006 130.277 281.130 
ATOM   1681  C2   DG A  81      -6.278 129.806 281.389 
ATOM   1682  N2   DG A  81      -7.284 130.621 281.063 
ATOM   1683  N3   DG A  81      -6.520 128.613 281.932 
ATOM   1684  C4   DG A  81      -5.378 127.928 282.195 
ATOM   1685  P    DA A  82      -9.455 122.840 282.610 
ATOM   1686  OP1  DA A  82     -10.270 122.222 283.679 
ATOM   1687  OP2  DA A  82      -8.502 121.943 281.919 
ATOM   1688  O5'  DA A  82     -10.413 123.535 281.535 
ATOM   1689  C5'  DA A  82     -10.861 124.884 281.767 
ATOM   1690  C4'  DA A  82     -10.764 125.690 280.486 
ATOM   1691  O4'  DA A  82      -9.457 126.310 280.317 
ATOM   1692  C3'  DA A  82     -10.969 124.906 279.190 
ATOM   1693  O3'  DA A  82     -11.673 125.725 278.263 
ATOM   1694  C2'  DA A  82      -9.558 124.667 278.654 
ATOM   1695  C1'  DA A  82      -9.002 126.046 278.999 
ATOM   1696  N9   DA A  82      -7.514 126.108 279.002 
ATOM   1697  C8   DA A  82      -6.625 125.140 279.370 
ATOM   1698  N7   DA A  82      -5.383 125.498 279.259 
ATOM   1699  C5   DA A  82      -5.452 126.800 278.783 
ATOM   1700  C6   DA A  82      -4.463 127.743 278.455 
ATOM   1701  N6   DA A  82      -3.148 127.504 278.564 
ATOM   1702  N1   DA A  82      -4.876 128.944 278.009 
ATOM   1703  C2   DA A  82      -6.183 129.175 277.903 
ATOM   1704  N3   DA A  82      -7.192 128.377 278.177 
ATOM   1705  C4   DA A  82      -6.752 127.183 278.621 
ATOM   1706  P    DA A  83     -12.796 125.060 277.337 
ATOM   1707  OP1  DA A  83     -14.074 124.988 278.082 
ATOM   1708  OP2  DA A  83     -12.293 123.782 276.787 
ATOM   1709  O5'  DA A  83     -12.917 126.139 276.163 
ATOM   1710  C5'  DA A  83     -12.650 127.524 276.457 
ATOM   1711  C4'  DA A  83     -11.800 128.132 275.358 
ATOM   1712  O4'  DA A  83     -10.375 127.960 275.599 
ATOM   1713  C3'  DA A  83     -12.009 127.555 273.959 
ATOM   1714  O3'  DA A  83     -11.900 128.605 273.006 
ATOM   1715  C2'  DA A  83     -10.838 126.593 273.757 
ATOM   1716  C1'  DA A  83      -9.775 127.471 274.409 
ATOM   1717  N9   DA A  83      -8.536 126.733 274.784 
ATOM   1718  C8   DA A  83      -8.416 125.446 275.226 
ATOM   1719  N7   DA A  83      -7.195 125.088 275.471 
ATOM   1720  C5   DA A  83      -6.447 126.218 275.171 
ATOM   1721  C6   DA A  83      -5.069 126.485 275.225 
ATOM   1722  N6   DA A  83      -4.156 125.586 275.619 
ATOM   1723  N1   DA A  83      -4.661 127.714 274.855 
ATOM   1724  C2   DA A  83      -5.573 128.603 274.465 
ATOM   1725  N3   DA A  83      -6.878 128.469 274.374 
ATOM   1726  C4   DA A  83      -7.261 127.231 274.749 
ATOM   1727  P    DT A  84     -12.896 128.624 271.753 
ATOM   1728  OP1  DT A  84     -14.176 129.255 272.145 
ATOM   1729  OP2  DT A  84     -12.993 127.264 271.177 
ATOM   1730  O5'  DT A  84     -12.111 129.582 270.740 
ATOM   1731  C5'  DT A  84     -11.264 130.617 271.272 
ATOM   1732  C4'  DT A  84      -9.957 130.660 270.507 
ATOM   1733  O4'  DT A  84      -8.956 129.761 271.064 
ATOM   1734  C3'  DT A  84     -10.034 130.259 269.034 
ATOM   1735  O3'  DT A  84      -9.139 131.074 268.287 
ATOM   1736  C2'  DT A  84      -9.523 128.818 268.999 
ATOM   1737  C1'  DT A  84      -8.390 129.008 270.003 
ATOM   1738  N1   DT A  84      -7.870 127.731 270.567 
ATOM   1739  C2   DT A  84      -6.527 127.673 270.849 
ATOM   1740  O2   DT A  84      -5.768 128.607 270.657 
ATOM   1741  N3   DT A  84      -6.081 126.473 271.370 
ATOM   1742  C4   DT A  84      -6.849 125.356 271.626 
ATOM   1743  O4   DT A  84      -6.336 124.338 272.095 
ATOM   1744  C5   DT A  84      -8.246 125.514 271.298 
ATOM   1745  C7   DT A  84      -9.153 124.345 271.546 
ATOM   1746  C6   DT A  84      -8.706 126.669 270.790 
ATOM   1747  P    DT A  85      -9.588 131.596 266.842 
ATOM   1748  OP1  DT A  85     -10.410 132.819 266.990 
ATOM   1749  OP2  DT A  85     -10.206 130.487 266.083 
ATOM   1750  O5'  DT A  85      -8.177 131.973 266.189 
ATOM   1751  C5'  DT A  85      -7.105 132.408 267.047 
ATOM   1752  C4'  DT A  85      -5.809 131.737 266.638 
ATOM   1753  O4'  DT A  85      -5.616 130.453 267.298 
ATOM   1754  C3'  DT A  85      -5.669 131.412 265.151 
ATOM   1755  O3'  DT A  85      -4.315 131.613 264.761 
ATOM   1756  C2'  DT A  85      -5.986 129.920 265.049 
ATOM   1757  C1'  DT A  85      -5.249 129.495 266.316 
ATOM   1758  N1   DT A  85      -5.642 128.149 266.814 
ATOM   1759  C2   DT A  85      -4.660 127.390 267.406 
ATOM   1760  O2   DT A  85      -3.511 127.774 267.532 
ATOM   1761  N3   DT A  85      -5.061 126.146 267.855 
ATOM   1762  C4   DT A  85      -6.332 125.613 267.763 
ATOM   1763  O4   DT A  85      -6.570 124.487 268.203 
ATOM   1764  C5   DT A  85      -7.291 126.484 267.127 
ATOM   1765  C7   DT A  85      -8.698 125.979 266.987 
ATOM   1766  C6   DT A  85      -6.929 127.697 266.681 
ATOM   1767  P    DT A  86      -4.009 132.269 263.333 
ATOM   1768  OP1  DT A  86      -4.088 133.744 263.438 
ATOM   1769  OP2  DT A  86      -4.869 131.645 262.305 
ATOM   1770  O5'  DT A  86      -2.488 131.826 263.102 
ATOM   1771  C5'  DT A  86      -1.634 131.640 264.246 
ATOM   1772  C4'  DT A  86      -0.814 130.375 264.081 
ATOM   1773  O4'  DT A  86      -1.503 129.197 264.590 
ATOM   1774  C3'  DT A  86      -0.454 129.999 262.644 
ATOM   1775  O3'  DT A  86       0.856 129.444 262.627 
ATOM   1776  C2'  DT A  86      -1.452 128.904 262.269 
ATOM   1777  C1'  DT A  86      -1.425 128.174 263.609 
ATOM   1778  N1   DT A  86      -2.576 127.251 263.812 
ATOM   1779  C2   DT A  86      -2.335 126.097 264.518 
ATOM   1780  O2   DT A  86      -1.240 125.814 264.972 
ATOM   1781  N3   DT A  86      -3.425 125.266 264.685 
ATOM   1782  C4   DT A  86      -4.704 125.487 264.216 
ATOM   1783  O4   DT A  86      -5.601 124.668 264.428 
ATOM   1784  C5   DT A  86      -4.858 126.724 263.486 
ATOM   1785  C7   DT A  86      -6.219 127.042 262.940 
ATOM   1786  C6   DT A  86      -3.815 127.551 263.308 
ATOM   1787  P    DC A  87       1.839 129.811 261.420 
ATOM   1788  OP1  DC A  87       2.505 131.104 261.698 
ATOM   1789  OP2  DC A  87       1.105 129.722 260.138 
ATOM   1790  O5'  DC A  87       2.908 128.624 261.510 
ATOM   1791  C5'  DC A  87       3.186 128.032 262.793 
ATOM   1792  C4'  DC A  87       3.246 126.524 262.666 
ATOM   1793  O4'  DC A  87       1.940 125.900 262.829 
ATOM   1794  C3'  DC A  87       3.744 125.988 261.323 
ATOM   1795  O3'  DC A  87       4.524 124.822 261.554 
ATOM   1796  C2'  DC A  87       2.476 125.583 260.573 
ATOM   1797  C1'  DC A  87       1.750 124.976 261.769 
ATOM   1798  N1   DC A  87       0.284 124.808 261.558 
ATOM   1799  C2   DC A  87      -0.335 123.706 262.143 
ATOM   1800  O2   DC A  87       0.351 122.920 262.806 
ATOM   1801  N3   DC A  87      -1.669 123.536 261.962 
ATOM   1802  C4   DC A  87      -2.377 124.411 261.236 
ATOM   1803  N4   DC A  87      -3.676 124.201 261.088 
ATOM   1804  C5   DC A  87      -1.759 125.551 260.626 
ATOM   1805  C6   DC A  87      -0.425 125.703 260.818 
ATOM   1806  P    DC A  88       5.848 124.589 260.684 
ATOM   1807  OP1  DC A  88       6.976 125.333 261.287 
ATOM   1808  OP2  DC A  88       5.564 124.880 259.262 
ATOM   1809  O5'  DC A  88       6.079 123.017 260.874 
ATOM   1810  C5'  DC A  88       5.643 122.389 262.095 
ATOM   1811  C4'  DC A  88       4.949 121.077 261.786 
ATOM   1812  O4'  DC A  88       3.524 121.247 261.539 
ATOM   1813  C3'  DC A  88       5.452 120.336 260.547 
ATOM   1814  O3'  DC A  88       5.419 118.937 260.803 
ATOM   1815  C2'  DC A  88       4.423 120.654 259.461 
ATOM   1816  C1'  DC A  88       3.188 120.547 260.351 
ATOM   1817  N1   DC A  88       1.974 121.181 259.768 
ATOM   1818  C2   DC A  88       0.741 120.586 260.030 
ATOM   1819  O2   DC A  88       0.708 119.567 260.730 
ATOM   1820  N3   DC A  88      -0.378 121.148 259.507 
ATOM   1821  C4   DC A  88      -0.299 122.253 258.753 
ATOM   1822  N4   DC A  88      -1.421 122.763 258.266 
ATOM   1823  C5   DC A  88       0.958 122.879 258.471 
ATOM   1824  C6   DC A  88       2.065 122.302 259.003 
ATOM   1825  P    DA A  89       6.615 118.021 260.261 
ATOM   1826  OP1  DA A  89       7.745 118.063 261.216 
ATOM   1827  OP2  DA A  89       6.930 118.394 258.864 
ATOM   1828  O5'  DA A  89       5.939 116.571 260.289 
ATOM   1829  C5'  DA A  89       4.923 116.294 261.271 
ATOM   1830  C4'  DA A  89       3.772 115.545 260.629 
ATOM   1831  O4'  DA A  89       2.773 116.442 260.066 
ATOM   1832  C3'  DA A  89       4.143 114.629 259.463 
ATOM   1833  O3'  DA A  89       3.325 113.465 259.514 
ATOM   1834  C2'  DA A  89       3.775 115.425 258.212 
ATOM   1835  C1'  DA A  89       2.471 116.007 258.749 
ATOM   1836  N9   DA A  89       1.974 117.179 257.977 
ATOM   1837  C8   DA A  89       2.699 118.154 257.355 
ATOM   1838  N7   DA A  89       1.974 119.049 256.757 
ATOM   1839  C5   DA A  89       0.670 118.638 257.000 
ATOM   1840  C6   DA A  89      -0.576 119.170 256.629 
ATOM   1841  N6   DA A  89      -0.715 120.286 255.900 
ATOM   1842  N1   DA A  89      -1.676 118.511 257.037 
ATOM   1843  C2   DA A  89      -1.531 117.403 257.762 
ATOM   1844  N3   DA A  89      -0.427 116.814 258.166 
ATOM   1845  C4   DA A  89       0.660 117.493 257.745 
ATOM   1846  P    DG A  90       3.974 112.045 259.163 
ATOM   1847  OP1  DG A  90       4.646 111.497 260.362 
ATOM   1848  OP2  DG A  90       4.811 112.168 257.949 
ATOM   1849  O5'  DG A  90       2.671 111.176 258.831 
ATOM   1850  C5'  DG A  90       1.431 111.498 259.489 
ATOM   1851  C4'  DG A  90       0.292 111.465 258.490 
ATOM   1852  O4'  DG A  90       0.099 112.747 257.825 
ATOM   1853  C3'  DG A  90       0.444 110.472 257.339 
ATOM   1854  O3'  DG A  90      -0.831 109.922 257.032 
ATOM   1855  C2'  DG A  90       0.905 111.320 256.154 
ATOM   1856  C1'  DG A  90      -0.003 112.515 256.428 
ATOM   1857  N9   DG A  90       0.413 113.759 255.721 
ATOM   1858  C8   DG A  90       1.681 114.208 255.421 
ATOM   1859  N7   DG A  90       1.704 115.353 254.783 
ATOM   1860  C5   DG A  90       0.357 115.686 254.651 
ATOM   1861  C6   DG A  90      -0.250 116.818 254.046 
ATOM   1862  O6   DG A  90       0.286 117.774 253.494 
ATOM   1863  N1   DG A  90      -1.647 116.757 254.135 
ATOM   1864  C2   DG A  90      -2.364 115.738 254.730 
ATOM   1865  N2   DG A  90      -3.693 115.868 254.711 
ATOM   1866  N3   DG A  90      -1.795 114.677 255.298 
ATOM   1867  C4   DG A  90      -0.439 114.720 255.220 
ATOM   1868  P    DA A  91      -0.938 108.368 256.664 
ATOM   1869  OP1  DA A  91      -1.010 107.567 257.907 
ATOM   1870  OP2  DA A  91       0.141 108.006 255.720 
ATOM   1871  O5'  DA A  91      -2.350 108.319 255.910 
ATOM   1872  C5'  DA A  91      -3.372 109.262 256.281 
ATOM   1873  C4'  DA A  91      -4.035 109.823 255.039 
ATOM   1874  O4'  DA A  91      -3.346 110.999 254.524 
ATOM   1875  C3'  DA A  91      -4.102 108.880 253.838 
ATOM   1876  O3'  DA A  91      -5.335 109.087 253.158 
ATOM   1877  C2'  DA A  91      -2.963 109.334 252.925 
ATOM   1878  C1'  DA A  91      -3.160 110.833 253.127 
ATOM   1879  N9   DA A  91      -1.987 111.652 252.716 
ATOM   1880  C8   DA A  91      -0.660 111.339 252.805 
ATOM   1881  N7   DA A  91       0.129 112.267 252.359 
ATOM   1882  C5   DA A  91      -0.735 113.270 251.944 
ATOM   1883  C6   DA A  91      -0.514 114.533 251.371 
ATOM   1884  N6   DA A  91       0.706 115.022 251.106 
ATOM   1885  N1   DA A  91      -1.596 115.278 251.078 
ATOM   1886  C2   DA A  91      -2.806 114.787 251.344 
ATOM   1887  N3   DA A  91      -3.133 113.628 251.875 
ATOM   1888  C4   DA A  91      -2.033 112.903 252.158 
ATOM   1889  P    DA A  92      -6.119 107.822 252.570 
ATOM   1890  OP1  DA A  92      -6.935 107.204 253.639 
ATOM   1891  OP2  DA A  92      -5.167 106.926 251.879 
ATOM   1892  O5'  DA A  92      -7.078 108.517 251.495 
ATOM   1893  C5'  DA A  92      -7.526 109.866 251.727 
ATOM   1894  C4'  DA A  92      -7.429 110.672 250.446 
ATOM   1895  O4'  DA A  92      -6.122 111.293 250.277 
ATOM   1896  C3'  DA A  92      -7.634 109.889 249.150 
ATOM   1897  O3'  DA A  92      -8.338 110.707 248.223 
ATOM   1898  C2'  DA A  92      -6.223 109.650 248.613 
ATOM   1899  C1'  DA A  92      -5.667 111.028 248.959 
ATOM   1900  N9   DA A  92      -4.179 111.091 248.962 
ATOM   1901  C8   DA A  92      -3.290 110.123 249.330 
ATOM   1902  N7   DA A  92      -2.048 110.480 249.219 
ATOM   1903  C5   DA A  92      -2.117 111.783 248.742 
ATOM   1904  C6   DA A  92      -1.128 112.725 248.415 
ATOM   1905  N6   DA A  92       0.187 112.486 248.524 
ATOM   1906  N1   DA A  92      -1.541 113.926 247.968 
ATOM   1907  C2   DA A  92      -2.848 114.157 247.863 
ATOM   1908  N3   DA A  92      -3.857 113.360 248.137 
ATOM   1909  C4   DA A  92      -3.417 112.165 248.581 
ATOM   1910  P    DG A  93      -9.461 110.042 247.297 
ATOM   1911  OP1  DG A  93     -10.739 109.971 248.042 
ATOM   1912  OP2  DG A  93      -8.958 108.764 246.747 
ATOM   1913  O5'  DG A  93      -9.582 111.122 246.123 
ATOM   1914  C5'  DG A  93      -9.315 112.506 246.416 
ATOM   1915  C4'  DG A  93      -8.465 113.114 245.318 
ATOM   1916  O4'  DG A  93      -7.040 112.942 245.559 
ATOM   1917  C3'  DG A  93      -8.674 112.537 243.918 
ATOM   1918  O3'  DG A  93      -8.565 113.588 242.966 
ATOM   1919  C2'  DG A  93      -7.503 111.576 243.717 
ATOM   1920  C1'  DG A  93      -6.440 112.453 244.369 
ATOM   1921  N9   DG A  93      -5.201 111.715 244.744 
ATOM   1922  C8   DG A  93      -5.061 110.419 245.190 
ATOM   1923  N7   DG A  93      -3.822 110.070 245.435 
ATOM   1924  C5   DG A  93      -3.088 111.216 245.128 
ATOM   1925  C6   DG A  93      -1.690 111.450 245.194 
ATOM   1926  O6   DG A  93      -0.796 110.684 245.543 
ATOM   1927  N1   DG A  93      -1.370 112.755 244.791 
ATOM   1928  C2   DG A  93      -2.283 113.707 244.379 
ATOM   1929  N2   DG A  93      -1.777 114.894 244.035 
ATOM   1930  N3   DG A  93      -3.594 113.486 244.318 
ATOM   1931  C4   DG A  93      -3.921 112.225 244.706 
ATOM   1932  P    DA A  94      -9.561 113.606 241.713 
ATOM   1933  OP1  DA A  94     -10.840 114.238 242.105 
ATOM   1934  OP2  DA A  94      -9.658 112.246 241.137 
ATOM   1935  O5'  DA A  94      -8.776 114.564 240.700 
ATOM   1936  C5'  DA A  94      -7.929 115.599 241.232 
ATOM   1937  C4'  DA A  94      -6.621 115.643 240.467 
ATOM   1938  O4'  DA A  94      -5.620 114.743 241.024 
ATOM   1939  C3'  DA A  94      -6.698 115.241 238.994 
ATOM   1940  O3'  DA A  94      -5.804 116.056 238.247 
ATOM   1941  C2'  DA A  94      -6.188 113.800 238.959 
ATOM   1942  C1'  DA A  94      -5.055 113.990 239.963 
ATOM   1943  N9   DA A  94      -4.535 112.713 240.527 
ATOM   1944  C8   DA A  94      -5.223 111.568 240.809 
ATOM   1945  N7   DA A  94      -4.485 110.619 241.295 
ATOM   1946  C5   DA A  94      -3.213 111.174 241.341 
ATOM   1947  C6   DA A  94      -1.974 110.668 241.766 
ATOM   1948  N6   DA A  94      -1.806 109.429 242.248 
ATOM   1949  N1   DA A  94      -0.907 111.486 241.675 
ATOM   1950  C2   DA A  94      -1.081 112.716 241.196 
ATOM   1951  N3   DA A  94      -2.182 113.295 240.772 
ATOM   1952  C4   DA A  94      -3.234 112.456 240.872 
ATOM   1953  P    DG A  95      -6.253 116.579 236.802 
ATOM   1954  OP1  DG A  95      -7.075 117.801 236.950 
ATOM   1955  OP2  DG A  95      -6.871 115.469 236.043 
ATOM   1956  O5'  DG A  95      -4.842 116.955 236.149 
ATOM   1957  C5'  DG A  95      -3.770 117.390 237.007 
ATOM   1958  C4'  DG A  95      -2.474 116.719 236.598 
ATOM   1959  O4'  DG A  95      -2.281 115.435 237.257 
ATOM   1960  C3'  DG A  95      -2.334 116.394 235.111 
ATOM   1961  O3'  DG A  95      -0.980 116.595 234.721 
ATOM   1962  C2'  DG A  95      -2.651 114.902 235.009 
ATOM   1963  C1'  DG A  95      -1.914 114.478 236.276 
ATOM   1964  N9   DG A  95      -2.307 113.131 236.774 
ATOM   1965  C8   DG A  95      -3.536 112.510 236.731 
ATOM   1966  N7   DG A  95      -3.548 111.311 237.262 
ATOM   1967  C5   DG A  95      -2.234 111.123 237.686 
ATOM   1968  C6   DG A  95      -1.632 110.015 238.335 
ATOM   1969  O6   DG A  95      -2.144 108.951 238.676 
ATOM   1970  N1   DG A  95      -0.271 110.243 238.585 
ATOM   1971  C2   DG A  95       0.417 111.393 238.252 
ATOM   1972  N2   DG A  95       1.711 111.417 238.577 
ATOM   1973  N3   DG A  95      -0.149 112.434 237.643 
ATOM   1974  C4   DG A  95      -1.468 112.228 237.393 
ATOM   1975  P    DG A  96      -0.674 117.252 233.293 
ATOM   1976  OP1  DG A  96      -0.753 118.726 233.398 
ATOM   1977  OP2  DG A  96      -1.534 116.627 232.265 
ATOM   1978  O5'  DG A  96       0.847 116.808 233.062 
ATOM   1979  C5'  DG A  96       1.701 116.622 234.206 
ATOM   1980  C4'  DG A  96       2.521 115.358 234.041 
ATOM   1981  O4'  DG A  96       1.833 114.180 234.550 
ATOM   1982  C3'  DG A  96       2.881 114.982 232.604 
ATOM   1983  O3'  DG A  96       4.191 114.427 232.587 
ATOM   1984  C2'  DG A  96       1.883 113.886 232.229 
ATOM   1985  C1'  DG A  96       1.910 113.157 233.569 
ATOM   1986  N9   DG A  96       0.759 112.233 233.772 
ATOM   1987  C8   DG A  96      -0.545 112.361 233.346 
ATOM   1988  N7   DG A  96      -1.320 111.361 233.692 
ATOM   1989  C5   DG A  96      -0.468 110.511 234.396 
ATOM   1990  C6   DG A  96      -0.732 109.263 235.019 
ATOM   1991  O6   DG A  96      -1.789 108.642 235.078 
ATOM   1992  N1   DG A  96       0.420 108.738 235.622 
ATOM   1993  C2   DG A  96       1.662 109.341 235.624 
ATOM   1994  N2   DG A  96       2.633 108.678 236.257 
ATOM   1995  N3   DG A  96       1.909 110.512 235.041 
ATOM   1996  C4   DG A  96       0.802 111.034 234.450 
ATOM   1997  P    DT A  97       5.174 114.794 231.379 
ATOM   1998  OP1  DT A  97       5.840 116.086 231.658 
ATOM   1999  OP2  DT A  97       4.440 114.704 230.098 
ATOM   2000  O5'  DT A  97       6.243 113.607 231.470 
ATOM   2001  C5'  DT A  97       6.521 113.015 232.753 
ATOM   2002  C4'  DT A  97       6.581 111.506 232.625 
ATOM   2003  O4'  DT A  97       5.275 110.883 232.788 
ATOM   2004  C3'  DT A  97       7.080 110.971 231.283 
ATOM   2005  O3'  DT A  97       7.859 109.804 231.514 
ATOM   2006  C2'  DT A  97       5.811 110.565 230.533 
ATOM   2007  C1'  DT A  97       5.085 109.958 231.729 
ATOM   2008  N1   DT A  97       3.619 109.791 231.518 
ATOM   2009  C2   DT A  97       3.024 108.699 232.101 
ATOM   2010  O2   DT A  97       3.639 107.884 232.768 
ATOM   2011  N3   DT A  97       1.665 108.577 231.883 
ATOM   2012  C4   DT A  97       0.873 109.436 231.149 
ATOM   2013  O4   DT A  97      -0.334 109.222 231.024 
ATOM   2014  C5   DT A  97       1.588 110.551 230.576 
ATOM   2015  C7   DT A  97       0.801 111.536 229.761 
ATOM   2016  C6   DT A  97       2.909 110.695 230.772 
ATOM   2017  P    DT A  98       9.183 109.571 230.644 
ATOM   2018  OP1  DT A  98      10.311 110.316 231.247 
ATOM   2019  OP2  DT A  98       8.899 109.863 229.221 
ATOM   2020  O5'  DT A  98       9.414 107.999 230.834 
ATOM   2021  C5'  DT A  98       8.978 107.372 232.055 
ATOM   2022  C4'  DT A  98       8.285 106.059 231.745 
ATOM   2023  O4'  DT A  98       6.859 106.229 231.499 
ATOM   2024  C3'  DT A  98       8.787 105.318 230.507 
ATOM   2025  O3'  DT A  98       8.754 103.919 230.763 
ATOM   2026  C2'  DT A  98       7.759 105.637 229.421 
ATOM   2027  C1'  DT A  98       6.523 105.529 230.311 
ATOM   2028  N1   DT A  98       5.309 106.163 229.728 
ATOM   2029  C2   DT A  98       4.101 105.565 229.996 
ATOM   2030  O2   DT A  98       3.996 104.559 230.678 
ATOM   2031  N3   DT A  98       2.997 106.179 229.438 
ATOM   2032  C4   DT A  98       3.002 107.315 228.654 
ATOM   2033  O4   DT A  98       1.947 107.774 228.210 
ATOM   2034  C5   DT A  98       4.315 107.870 228.428 
ATOM   2035  C7   DT A  98       4.410 109.108 227.584 
ATOM   2036  C6   DT A  98       5.405 107.293 228.958 
ATOM   2037  P    DC A  99       9.950 103.003 230.220 
ATOM   2038  OP1  DC A  99      11.080 103.045 231.175 
ATOM   2039  OP2  DC A  99      10.266 103.377 228.824 
ATOM   2040  O5'  DC A  99       9.275 101.553 230.249 
ATOM   2041  C5'  DC A  99       8.258 101.276 231.231 
ATOM   2042  C4'  DC A  99       7.107 100.528 230.588 
ATOM   2043  O4'  DC A  99       6.108 101.424 230.026 
ATOM   2044  C3'  DC A  99       7.478  99.611 229.423 
ATOM   2045  O3'  DC A  99       6.661  98.448 229.474 
ATOM   2046  C2'  DC A  99       7.110 100.408 228.171 
ATOM   2047  C1'  DC A  99       5.806 100.989 228.709 
ATOM   2048  N1   DC A  99       5.309 102.161 227.936 
ATOM   2049  C2   DC A  99       3.931 102.317 227.808 
ATOM   2050  O2   DC A  99       3.184 101.485 228.335 
ATOM   2051  N3   DC A  99       3.458 103.380 227.106 
ATOM   2052  C4   DC A  99       4.300 104.259 226.550 
ATOM   2053  N4   DC A  99       3.789 105.278 225.876 
ATOM   2054  C5   DC A  99       5.720 104.116 226.670 
ATOM   2055  C6   DC A  99       6.174 103.048 227.374 
ATOM   2056  P    DC A 100       7.309  97.027 229.123 
ATOM   2057  OP1  DC A 100       7.981  96.479 230.322 
ATOM   2058  OP2  DC A 100       8.146  97.150 227.909 
ATOM   2059  O5'  DC A 100       6.006  96.159 228.791 
ATOM   2060  C5'  DC A 100       4.766  96.481 229.449 
ATOM   2061  C4'  DC A 100       3.627  96.448 228.450 
ATOM   2062  O4'  DC A 100       3.434  97.729 227.785 
ATOM   2063  C3'  DC A 100       3.779  95.454 227.299 
ATOM   2064  O3'  DC A 100       2.504  94.905 226.992 
ATOM   2065  C2'  DC A 100       4.240  96.302 226.113 
ATOM   2066  C1'  DC A 100       3.332  97.498 226.388 
ATOM   2067  N1   DC A 100       3.748  98.741 225.681 
ATOM   2068  C2   DC A 100       2.747  99.603 225.241 
ATOM   2069  O2   DC A 100       1.566  99.304 225.454 
ATOM   2070  N3   DC A 100       3.105 100.742 224.594 
ATOM   2071  C4   DC A 100       4.396 101.030 224.383 
ATOM   2072  N4   DC A 100       4.694 102.152 223.747 
ATOM   2073  C5   DC A 100       5.441 100.156 224.827 
ATOM   2074  C6   DC A 100       5.062  99.023 225.472 
ATOM   2075  P    DT A 101       2.397  93.350 226.624 
ATOM   2076  OP1  DT A 101       2.325  92.550 227.867 
ATOM   2077  OP2  DT A 101       3.477  92.989 225.680 
ATOM   2078  O5'  DT A 101       0.986  93.301 225.870 
ATOM   2079  C5'  DT A 101      -0.037  94.245 226.241 
ATOM   2080  C4'  DT A 101      -0.700  94.806 224.999 
ATOM   2081  O4'  DT A 101      -0.011  95.981 224.484 
ATOM   2082  C3'  DT A 101      -0.767  93.863 223.797 
ATOM   2083  O3'  DT A 101      -2.000  94.070 223.118 
ATOM   2084  C2'  DT A 101       0.372  94.316 222.885 
ATOM   2085  C1'  DT A 101       0.175  95.815 223.087 
ATOM   2086  N1   DT A 101       1.349  96.635 222.676 
ATOM   2087  C2   DT A 101       1.090  97.870 222.133 
ATOM   2088  O2   DT A 101      -0.038  98.305 221.981 
ATOM   2089  N3   DT A 101       2.203  98.601 221.763 
ATOM   2090  C4   DT A 101       3.519  98.207 221.889 
ATOM   2091  O4   DT A 101       4.433  98.949 221.522 
ATOM   2092  C5   DT A 101       3.690  96.896 222.469 
ATOM   2093  C7   DT A 101       5.092  96.390 222.642 
ATOM   2094  C6   DT A 101       2.626  96.164 222.837 
ATOM   2095  P    DC A 102      -2.784  92.805 222.530 
ATOM   2096  OP1  DC A 102      -3.600  92.187 223.599 
ATOM   2097  OP2  DC A 102      -1.832  91.908 221.839 
ATOM   2098  O5'  DC A 102      -3.743  93.500 221.454 
ATOM   2099  C5'  DC A 102      -4.191  94.849 221.686 
ATOM   2100  C4'  DC A 102      -4.093  95.655 220.406 
ATOM   2101  O4'  DC A 102      -2.787  96.275 220.237 
ATOM   2102  C3'  DC A 102      -4.299  94.871 219.110 
ATOM   2103  O3'  DC A 102      -5.003  95.690 218.183 
ATOM   2104  C2'  DC A 102      -2.888  94.632 218.573 
ATOM   2105  C1'  DC A 102      -2.332  96.010 218.919 
ATOM   2106  N1   DC A 102      -0.844  96.073 218.921 
ATOM   2107  C2   DC A 102      -0.244  97.256 218.499 
ATOM   2108  O2   DC A 102      -0.964  98.196 218.143 
ATOM   2109  N3   DC A 102       1.112  97.334 218.493 
ATOM   2110  C4   DC A 102       1.857  96.292 218.886 
ATOM   2111  N4   DC A 102       3.175  96.417 218.862 
ATOM   2112  C5   DC A 102       1.259  95.066 219.324 
ATOM   2113  C6   DC A 102      -0.097  95.009 219.322 
ATOM   2114  P    DC A 103      -6.126  95.025 217.257 
ATOM   2115  OP1  DC A 103      -7.404  94.953 218.001 
ATOM   2116  OP2  DC A 103      -5.623  93.746 216.707 
ATOM   2117  O5'  DC A 103      -6.247  96.104 216.083 
ATOM   2118  C5'  DC A 103      -5.979  97.489 216.376 
ATOM   2119  C4'  DC A 103      -5.130  98.097 215.278 
ATOM   2120  O4'  DC A 103      -3.705  97.924 215.519 
ATOM   2121  C3'  DC A 103      -5.339  97.519 213.878 
ATOM   2122  O3'  DC A 103      -5.230  98.570 212.926 
ATOM   2123  C2'  DC A 103      -4.168  96.558 213.677 
ATOM   2124  C1'  DC A 103      -3.105  97.435 214.329 
ATOM   2125  N1   DC A 103      -1.866  96.697 214.704 
ATOM   2126  C2   DC A 103      -0.653  97.373 214.603 
ATOM   2127  O2   DC A 103      -0.654  98.546 214.211 
ATOM   2128  N3   DC A 103       0.489  96.717 214.940 
ATOM   2129  C4   DC A 103       0.446  95.447 215.360 
ATOM   2130  N4   DC A 103       1.586  94.851 215.676 
ATOM   2131  C5   DC A 103      -0.792  94.734 215.470 
ATOM   2132  C6   DC A 103      -1.920  95.406 215.129 
ATOM   2133  P    DC A 104      -6.226  98.588 211.673 
ATOM   2134  OP1  DC A 104      -7.505  99.220 212.065 
ATOM   2135  OP2  DC A 104      -6.323  97.229 211.097 
ATOM   2136  O5'  DC A 104      -5.441  99.546 210.660 
ATOM   2137  C5'  DC A 104      -4.594 100.581 211.192 
ATOM   2138  C4'  DC A 104      -3.286 100.625 210.427 
ATOM   2139  O4'  DC A 104      -2.285  99.726 210.984 
ATOM   2140  C3'  DC A 104      -3.363 100.224 208.954 
ATOM   2141  O3'  DC A 104      -2.469 101.039 208.206 
ATOM   2142  C2'  DC A 104      -2.853  98.783 208.919 
ATOM   2143  C1'  DC A 104      -1.720  98.973 209.922 
ATOM   2144  N1   DC A 104      -1.199  97.696 210.487 
ATOM   2145  C2   DC A 104       0.160  97.621 210.778 
ATOM   2146  O2   DC A 104       0.872  98.607 210.558 
ATOM   2147  N3   DC A 104       0.653  96.465 211.292 
ATOM   2148  C4   DC A 104      -0.151  95.419 211.516 
ATOM   2149  N4   DC A 104       0.378  94.314 212.019 
ATOM   2150  C5   DC A 104      -1.553  95.475 211.223 
ATOM   2151  C6   DC A 104      -2.026  96.639 210.709 
ATOM   2152  P    DC A 105      -2.918 101.561 206.762 
ATOM   2153  OP1  DC A 105      -3.740 102.783 206.910 
ATOM   2154  OP2  DC A 105      -3.535 100.451 206.003 
ATOM   2155  O5'  DC A 105      -1.507 101.938 206.109 
ATOM   2156  C5'  DC A 105      -0.435 102.372 206.967 
ATOM   2157  C4'  DC A 105       0.861 101.701 206.557 
ATOM   2158  O4'  DC A 105       1.054 100.417 207.217 
ATOM   2159  C3'  DC A 105       1.001 101.376 205.070 
ATOM   2160  O3'  DC A 105       2.355 101.578 204.681 
ATOM   2161  C2'  DC A 105       0.684  99.885 204.969 
ATOM   2162  C1'  DC A 105       1.421  99.460 206.236 
ATOM   2163  N1   DC A 105       1.028  98.113 206.734 
ATOM   2164  C2   DC A 105       2.011  97.331 207.336 
ATOM   2165  O2   DC A 105       3.158  97.784 207.432 
ATOM   2166  N3   DC A 105       1.673  96.100 207.796 
ATOM   2167  C4   DC A 105       0.420  95.645 207.674 
ATOM   2168  N4   DC A 105       0.141  94.437 208.140 
ATOM   2169  C5   DC A 105      -0.606  96.433 207.058 
ATOM   2170  C6   DC A 105      -0.248  97.661 206.604 
ATOM   2171  P    DG A 106       2.662 102.234 203.253 
ATOM   2172  OP1  DG A 106       2.583 103.708 203.358 
ATOM   2173  OP2  DG A 106       1.801 101.609 202.225 
ATOM   2174  O5'  DG A 106       4.182 101.791 203.022 
ATOM   2175  C5'  DG A 106       5.036 101.605 204.166 
ATOM   2176  C4'  DG A 106       5.856 100.340 204.001 
ATOM   2177  O4'  DG A 106       5.168  99.162 204.510 
ATOM   2178  C3'  DG A 106       6.216  99.964 202.564 
ATOM   2179  O3'  DG A 106       7.526  99.409 202.547 
ATOM   2180  C2'  DG A 106       5.219  98.868 202.188 
ATOM   2181  C1'  DG A 106       5.245  98.139 203.529 
ATOM   2182  N9   DG A 106       4.094  97.215 203.731 
ATOM   2183  C8   DG A 106       2.790  97.343 203.306 
ATOM   2184  N7   DG A 106       2.015  96.343 203.652 
ATOM   2185  C5   DG A 106       2.867  95.493 204.356 
ATOM   2186  C6   DG A 106       2.603  94.245 204.979 
ATOM   2187  O6   DG A 106       1.546  93.624 205.038 
ATOM   2188  N1   DG A 106       3.755  93.721 205.582 
ATOM   2189  C2   DG A 106       4.997  94.323 205.584 
ATOM   2190  N2   DG A 106       5.969  93.660 206.217 
ATOM   2191  N3   DG A 106       5.244  95.494 205.000 
ATOM   2192  C4   DG A 106       4.137  96.016 204.410 
ATOM   2193  P    DG A 107       8.509  99.776 201.339 
ATOM   2194  OP1  DG A 107       9.175 101.069 201.617 
ATOM   2195  OP2  DG A 107       7.775  99.687 200.058 
ATOM   2196  O5'  DG A 107       9.578  98.589 201.430 
ATOM   2197  C5'  DG A 107       9.856  97.997 202.713 
ATOM   2198  C4'  DG A 107       9.916  96.488 202.585 
ATOM   2199  O4'  DG A 107       8.610  95.865 202.748 
ATOM   2200  C3'  DG A 107      10.415  95.953 201.243 
ATOM   2201  O3'  DG A 107      11.195  94.786 201.474 
ATOM   2202  C2'  DG A 107       9.146  95.548 200.493 
ATOM   2203  C1'  DG A 107       8.420  94.940 201.689 
ATOM   2204  N9   DG A 107       6.954  94.773 201.478 
ATOM   2205  C8   DG A 107       6.080  95.567 200.767 
ATOM   2206  N7   DG A 107       4.841  95.138 200.777 
ATOM   2207  C5   DG A 107       4.899  93.978 201.547 
ATOM   2208  C6   DG A 107       3.869  93.073 201.914 
ATOM   2209  O6   DG A 107       2.675  93.109 201.629 
ATOM   2210  N1   DG A 107       4.365  92.027 202.705 
ATOM   2211  C2   DG A 107       5.682  91.876 203.092 
ATOM   2212  N2   DG A 107       5.953  90.810 203.848 
ATOM   2213  N3   DG A 107       6.647  92.726 202.748 
ATOM   2214  C4   DG A 107       6.183  93.746 201.980 
ATOM   2215  P    DG A 108      12.518  94.553 200.603 
ATOM   2216  OP1  DG A 108      13.646  95.298 201.207 
ATOM   2217  OP2  DG A 108      12.234  94.845 199.181 
ATOM   2218  O5'  DG A 108      12.749  92.981 200.794 
ATOM   2219  C5'  DG A 108      12.313  92.354 202.015 
ATOM   2220  C4'  DG A 108      11.620  91.042 201.705 
ATOM   2221  O4'  DG A 108      10.194  91.211 201.459 
ATOM   2222  C3'  DG A 108      12.122  90.300 200.467 
ATOM   2223  O3'  DG A 108      12.089  88.902 200.723 
ATOM   2224  C2'  DG A 108      11.094  90.619 199.381 
ATOM   2225  C1'  DG A 108       9.859  90.511 200.271 
ATOM   2226  N9   DG A 108       8.644  91.145 199.687 
ATOM   2227  C8   DG A 108       8.541  92.270 198.897 
ATOM   2228  N7   DG A 108       7.313  92.565 198.545 
ATOM   2229  C5   DG A 108       6.548  91.565 199.145 
ATOM   2230  C6   DG A 108       5.145  91.353 199.123 
ATOM   2231  O6   DG A 108       4.275  92.013 198.563 
ATOM   2232  N1   DG A 108       4.788  90.218 199.865 
ATOM   2233  C2   DG A 108       5.671  89.397 200.538 
ATOM   2234  N2   DG A 108       5.131  88.363 201.188 
ATOM   2235  N3   DG A 108       6.987  89.598 200.558 
ATOM   2236  C4   DG A 108       7.350  90.694 199.843 
ATOM   2237  P    DC A 109      13.285  87.985 200.180 
ATOM   2238  OP1  DC A 109      14.415  88.027 201.135 
ATOM   2239  OP2  DC A 109      13.601  88.359 198.784 
ATOM   2240  O5'  DC A 109      12.610  86.535 200.209 
ATOM   2241  C5'  DC A 109      11.593  86.258 201.191 
ATOM   2242  C4'  DC A 109      10.442  85.510 200.548 
ATOM   2243  O4'  DC A 109       9.443  86.407 199.986 
ATOM   2244  C3'  DC A 109      10.813  84.593 199.383 
ATOM   2245  O3'  DC A 109       9.996  83.430 199.434 
ATOM   2246  C2'  DC A 109      10.445  85.390 198.131 
ATOM   2247  C1'  DC A 109       9.141  85.972 198.669 
ATOM   2248  N1   DC A 109       8.644  87.143 197.896 
ATOM   2249  C2   DC A 109       7.266  87.299 197.768 
ATOM   2250  O2   DC A 109       6.519  86.467 198.295 
ATOM   2251  N3   DC A 109       6.793  88.362 197.066 
ATOM   2252  C4   DC A 109       7.635  89.241 196.510 
ATOM   2253  N4   DC A 109       7.124  90.261 195.835 
ATOM   2254  C5   DC A 109       9.055  89.099 196.630 
ATOM   2255  C6   DC A 109       9.509  88.031 197.334 
ATOM   2256  P    DA A 110      10.644  82.009 199.083 
ATOM   2257  OP1  DA A 110      11.316  81.461 200.282 
ATOM   2258  OP2  DA A 110      11.481  82.133 197.869 
ATOM   2259  O5'  DA A 110       9.341  81.141 198.751 
ATOM   2260  C5'  DA A 110       8.101  81.463 199.408 
ATOM   2261  C4'  DA A 110       6.962  81.430 198.410 
ATOM   2262  O4'  DA A 110       6.769  82.711 197.744 
ATOM   2263  C3'  DA A 110       7.114  80.436 197.258 
ATOM   2264  O3'  DA A 110       5.839  79.887 196.952 
ATOM   2265  C2'  DA A 110       7.575  81.285 196.073 
ATOM   2266  C1'  DA A 110       6.667  82.480 196.348 
ATOM   2267  N9   DA A 110       7.083  83.723 195.641 
ATOM   2268  C8   DA A 110       8.346  84.152 195.352 
ATOM   2269  N7   DA A 110       8.384  85.285 194.721 
ATOM   2270  C5   DA A 110       7.049  85.634 194.579 
ATOM   2271  C6   DA A 110       6.416  86.740 193.990 
ATOM   2272  N6   DA A 110       7.079  87.747 193.404 
ATOM   2273  N1   DA A 110       5.070  86.775 194.023 
ATOM   2274  C2   DA A 110       4.416  85.772 194.607 
ATOM   2275  N3   DA A 110       4.896  84.694 195.187 
ATOM   2276  C4   DA A 110       6.244  84.684 195.140 
ATOM   2277  P    DG A 111       5.732  78.332 196.584 
ATOM   2278  OP1  DG A 111       5.660  77.532 197.827 
ATOM   2279  OP2  DG A 111       6.812  77.971 195.639 
ATOM   2280  O5'  DG A 111       4.321  78.284 195.830 
ATOM   2281  C5'  DG A 111       3.298  79.227 196.201 
ATOM   2282  C4'  DG A 111       2.635  79.788 194.958 
ATOM   2283  O4'  DG A 111       3.324  80.963 194.444 
ATOM   2284  C3'  DG A 111       2.568  78.845 193.757 
ATOM   2285  O3'  DG A 111       1.335  79.052 193.078 
ATOM   2286  C2'  DG A 111       3.707  79.298 192.845 
ATOM   2287  C1'  DG A 111       3.510  80.797 193.047 
ATOM   2288  N9   DG A 111       4.684  81.617 192.636 
ATOM   2289  C8   DG A 111       6.027  81.318 192.717 
ATOM   2290  N7   DG A 111       6.813  82.264 192.264 
ATOM   2291  C5   DG A 111       5.928  83.259 191.853 
ATOM   2292  C6   DG A 111       6.188  84.530 191.275 
ATOM   2293  O6   DG A 111       7.269  85.046 191.003 
ATOM   2294  N1   DG A 111       4.999  85.224 191.009 
ATOM   2295  C2   DG A 111       3.727  84.753 191.269 
ATOM   2296  N2   DG A 111       2.721  85.568 190.943 
ATOM   2297  N3   DG A 111       3.485  83.560 191.812 
ATOM   2298  C4   DG A 111       4.627  82.875 192.075 
ATOM   2299  P    DA A 112       0.551  77.787 192.489 
ATOM   2300  OP1  DA A 112      -0.265  77.169 193.558 
ATOM   2301  OP2  DA A 112       1.503  76.890 191.799 
ATOM   2302  O5'  DA A 112      -0.408  78.482 191.414 
ATOM   2303  C5'  DA A 112      -0.855  79.831 191.646 
ATOM   2304  C4'  DA A 112      -0.758  80.637 190.365 
ATOM   2305  O4'  DA A 112       0.549  81.257 190.197 
ATOM   2306  C3'  DA A 112      -0.964  79.853 189.069 
ATOM   2307  O3'  DA A 112      -1.668  80.672 188.143 
ATOM   2308  C2'  DA A 112       0.447  79.614 188.533 
ATOM   2309  C1'  DA A 112       1.003  80.993 188.879 
ATOM   2310  N9   DA A 112       2.491  81.055 188.881 
ATOM   2311  C8   DA A 112       3.380  80.087 189.249 
ATOM   2312  N7   DA A 112       4.622  80.445 189.139 
ATOM   2313  C5   DA A 112       4.553  81.747 188.662 
ATOM   2314  C6   DA A 112       5.542  82.690 188.334 
ATOM   2315  N6   DA A 112       6.857  82.451 188.444 
ATOM   2316  N1   DA A 112       5.130  83.891 187.888 
ATOM   2317  C2   DA A 112       3.822  84.122 187.783 
ATOM   2318  N3   DA A 112       2.813  83.324 188.057 
ATOM   2319  C4   DA A 112       3.253  82.130 188.501 
ATOM   2320  P    DA A 113      -2.791  80.007 187.217 
ATOM   2321  OP1  DA A 113      -4.069  79.935 187.961 
ATOM   2322  OP2  DA A 113      -2.288  78.729 186.667 
ATOM   2323  O5'  DA A 113      -2.912  81.086 186.043 
ATOM   2324  C5'  DA A 113      -2.644  82.471 186.336 
ATOM   2325  C4'  DA A 113      -1.795  83.079 185.238 
ATOM   2326  O4'  DA A 113      -0.369  82.907 185.479 
ATOM   2327  C3'  DA A 113      -2.004  82.502 183.838 
ATOM   2328  O3'  DA A 113      -1.895  83.552 182.886 
ATOM   2329  C2'  DA A 113      -0.833  81.540 183.636 
ATOM   2330  C1'  DA A 113       0.230  82.418 184.289 
ATOM   2331  N9   DA A 113       1.469  81.680 184.664 
ATOM   2332  C8   DA A 113       1.589  80.393 185.106 
ATOM   2333  N7   DA A 113       2.811  80.035 185.351 
ATOM   2334  C5   DA A 113       3.558  81.165 185.051 
ATOM   2335  C6   DA A 113       4.936  81.432 185.104 
ATOM   2336  N6   DA A 113       5.849  80.533 185.499 
ATOM   2337  N1   DA A 113       5.344  82.661 184.735 
ATOM   2338  C2   DA A 113       4.432  83.550 184.344 
ATOM   2339  N3   DA A 113       3.127  83.416 184.254 
ATOM   2340  C4   DA A 113       2.745  82.178 184.628 
ATOM   2341  P    DG A 114      -2.891  83.571 181.632 
ATOM   2342  OP1  DG A 114      -4.170  84.202 182.025 
ATOM   2343  OP2  DG A 114      -2.988  82.211 181.056 
ATOM   2344  O5'  DG A 114      -2.106  84.529 180.619 
ATOM   2345  C5'  DG A 114      -1.259  85.564 181.152 
ATOM   2346  C4'  DG A 114       0.049  85.607 180.387 
ATOM   2347  O4'  DG A 114       1.050  84.708 180.944 
ATOM   2348  C3'  DG A 114      -0.028  85.206 178.914 
ATOM   2349  O3'  DG A 114       0.866  86.021 178.166 
ATOM   2350  C2'  DG A 114       0.483  83.765 178.879 
ATOM   2351  C1'  DG A 114       1.615  83.955 179.882 
ATOM   2352  N9   DG A 114       2.136  82.678 180.447 
ATOM   2353  C8   DG A 114       1.458  81.514 180.737 
ATOM   2354  N7   DG A 114       2.215  80.564 181.228 
ATOM   2355  C5   DG A 114       3.485  81.139 181.266 
ATOM   2356  C6   DG A 114       4.721  80.595 181.703 
ATOM   2357  O6   DG A 114       4.954  79.478 182.154 
ATOM   2358  N1   DG A 114       5.763  81.523 181.569 
ATOM   2359  C2   DG A 114       5.628  82.807 181.077 
ATOM   2360  N2   DG A 114       6.746  83.537 181.029 
ATOM   2361  N3   DG A 114       4.468  83.315 180.668 
ATOM   2362  C4   DG A 114       3.447  82.429 180.791 
ATOM   2363  P    DA A 115       0.417  86.543 176.722 
ATOM   2364  OP1  DA A 115      -0.405  87.766 176.870 
ATOM   2365  OP2  DA A 115      -0.200  85.434 175.963 
ATOM   2366  O5'  DA A 115       1.828  86.920 176.069 
ATOM   2367  C5'  DA A 115       2.900  87.355 176.927 
ATOM   2368  C4'  DA A 115       4.196  86.684 176.517 
ATOM   2369  O4'  DA A 115       4.389  85.400 177.177 
ATOM   2370  C3'  DA A 115       4.336  86.359 175.030 
ATOM   2371  O3'  DA A 115       5.690  86.560 174.641 
ATOM   2372  C2'  DA A 115       4.019  84.867 174.929 
ATOM   2373  C1'  DA A 115       4.756  84.442 176.196 
ATOM   2374  N9   DA A 115       4.363  83.096 176.694 
ATOM   2375  C8   DA A 115       3.137  82.496 176.643 
ATOM   2376  N7   DA A 115       3.112  81.308 177.164 
ATOM   2377  C5   DA A 115       4.416  81.104 177.593 
ATOM   2378  C6   DA A 115       5.043  80.023 178.237 
ATOM   2379  N6   DA A 115       4.406  78.893 178.575 
ATOM   2380  N1   DA A 115       6.352  80.148 178.520 
ATOM   2381  C2   DA A 115       6.979  81.272 178.182 
ATOM   2382  N3   DA A 115       6.502  82.342 177.582 
ATOM   2383  C4   DA A 115       5.190  82.191 177.309 
ATOM   2384  P    DA A 116       5.997  87.216 173.213 
ATOM   2385  OP1  DA A 116       5.918  88.691 173.318 
ATOM   2386  OP2  DA A 116       5.136  86.592 172.185 
ATOM   2387  O5'  DA A 116       7.517  86.773 172.982 
ATOM   2388  C5'  DA A 116       8.371  86.587 174.126 
ATOM   2389  C4'  DA A 116       9.191  85.322 173.961 
ATOM   2390  O4'  DA A 116       8.503  84.144 174.470 
ATOM   2391  C3'  DA A 116       9.551  84.946 172.524 
ATOM   2392  O3'  DA A 116      10.861  84.391 172.507 
ATOM   2393  C2'  DA A 116       8.554  83.851 172.148 
ATOM   2394  C1'  DA A 116       8.580  83.121 173.489 
ATOM   2395  N9   DA A 116       7.429  82.198 173.691 
ATOM   2396  C8   DA A 116       6.141  82.341 173.262 
ATOM   2397  N7   DA A 116       5.364  81.359 173.597 
ATOM   2398  C5   DA A 116       6.196  80.499 174.301 
ATOM   2399  C6   DA A 116       5.970  79.263 174.928 
ATOM   2400  N6   DA A 116       4.778  78.650 174.946 
ATOM   2401  N1   DA A 116       7.017  78.676 175.537 
ATOM   2402  C2   DA A 116       8.199  79.291 175.516 
ATOM   2403  N3   DA A 116       8.528  80.438 174.967 
ATOM   2404  C4   DA A 116       7.463  81.005 174.363 
ATOM   2405  P    DA A 117      11.844  84.758 171.299 
ATOM   2406  OP1  DA A 117      12.510  86.051 171.577 
ATOM   2407  OP2  DA A 117      11.110  84.669 170.017 
ATOM   2408  O5'  DA A 117      12.913  83.571 171.390 
ATOM   2409  C5'  DA A 117      13.191  82.979 172.673 
ATOM   2410  C4'  DA A 117      13.251  81.471 172.545 
ATOM   2411  O4'  DA A 117      11.945  80.848 172.708 
ATOM   2412  C3'  DA A 117      13.750  80.935 171.203 
ATOM   2413  O3'  DA A 117      14.530  79.769 171.433 
ATOM   2414  C2'  DA A 117      12.481  80.530 170.452 
ATOM   2415  C1'  DA A 117      11.755  79.923 171.648 
ATOM   2416  N9   DA A 117      10.290  79.755 171.438 
ATOM   2417  C8   DA A 117       9.438  80.555 170.729 
ATOM   2418  N7   DA A 117       8.208  80.141 170.730 
ATOM   2419  C5   DA A 117       8.245  78.983 171.495 
ATOM   2420  C6   DA A 117       7.250  78.068 171.876 
ATOM   2421  N6   DA A 117       5.963  78.182 171.519 
ATOM   2422  N1   DA A 117       7.628  77.025 172.639 
ATOM   2423  C2   DA A 117       8.909  76.916 172.990 
ATOM   2424  N3   DA A 117       9.920  77.704 172.697 
ATOM   2425  C4   DA A 117       9.515  78.739 171.932 
ATOM   2426  P    DT A 118      15.853  79.536 170.563 
ATOM   2427  OP1  DT A 118      16.981  80.280 171.167 
ATOM   2428  OP2  DT A 118      15.570  79.827 169.141 
ATOM   2429  O5'  DT A 118      16.084  77.964 170.754 
ATOM   2430  C5'  DT A 118      15.648  77.336 171.975 
ATOM   2431  C4'  DT A 118      14.955  76.024 171.665 
ATOM   2432  O4'  DT A 118      13.529  76.194 171.419 
ATOM   2433  C3'  DT A 118      15.457  75.283 170.427 
ATOM   2434  O3'  DT A 118      15.424  73.884 170.683 
ATOM   2435  C2'  DT A 118      14.429  75.601 169.341 
ATOM   2436  C1'  DT A 118      13.194  75.494 170.230 
ATOM   2437  N1   DT A 118      11.979  76.128 169.647 
ATOM   2438  C2   DT A 118      10.771  75.529 169.916 
ATOM   2439  O2   DT A 118      10.666  74.524 170.597 
ATOM   2440  N3   DT A 118       9.667  76.144 169.358 
ATOM   2441  C4   DT A 118       9.672  77.280 168.574 
ATOM   2442  O4   DT A 118       8.617  77.738 168.129 
ATOM   2443  C5   DT A 118      10.985  77.834 168.348 
ATOM   2444  C7   DT A 118      11.080  79.072 167.503 
ATOM   2445  C6   DT A 118      12.075  77.258 168.877 
ATOM   2446  P    DC A 119      16.620  72.968 170.140 
ATOM   2447  OP1  DC A 119      17.750  73.010 171.095 
ATOM   2448  OP2  DC A 119      16.936  73.341 168.744 
ATOM   2449  O5'  DC A 119      15.945  71.518 170.169 
ATOM   2450  C5'  DC A 119      14.929  71.241 171.151 
ATOM   2451  C4'  DC A 119      13.777  70.492 170.508 
ATOM   2452  O4'  DC A 119      12.778  71.389 169.945 
ATOM   2453  C3'  DC A 119      14.148  69.576 169.343 
ATOM   2454  O3'  DC A 119      13.331  68.412 169.394 
ATOM   2455  C2'  DC A 119      13.780  70.372 168.091 
ATOM   2456  C1'  DC A 119      12.476  70.954 168.629 
ATOM   2457  N1   DC A 119      11.979  72.126 167.856 
ATOM   2458  C2   DC A 119      10.601  72.282 167.727 
ATOM   2459  O2   DC A 119       9.854  71.449 168.255 
ATOM   2460  N3   DC A 119      10.128  73.345 167.026 
ATOM   2461  C4   DC A 119      10.970  74.224 166.469 
ATOM   2462  N4   DC A 119      10.459  75.243 165.795 
ATOM   2463  C5   DC A 119      12.390  74.081 166.590 
ATOM   2464  C6   DC A 119      12.844  73.013 167.294 
ATOM   2465  P    DA A 120      13.979  66.992 169.043 
ATOM   2466  OP1  DA A 120      14.651  66.444 170.242 
ATOM   2467  OP2  DA A 120      14.816  67.115 167.829 
ATOM   2468  O5'  DA A 120      12.676  66.123 168.711 
ATOM   2469  C5'  DA A 120      11.436  66.445 169.368 
ATOM   2470  C4'  DA A 120      10.297  66.412 168.370 
ATOM   2471  O4'  DA A 120      10.104  67.694 167.704 
ATOM   2472  C3'  DA A 120      10.449  65.419 167.218 
ATOM   2473  O3'  DA A 120       9.174  64.869 166.912 
ATOM   2474  C2'  DA A 120      10.910  66.267 166.033 
ATOM   2475  C1'  DA A 120      10.002  67.462 166.308 
ATOM   2476  N9   DA A 120      10.418  68.706 165.601 
ATOM   2477  C8   DA A 120      11.681  69.135 165.312 
ATOM   2478  N7   DA A 120      11.719  70.267 164.680 
ATOM   2479  C5   DA A 120      10.384  70.617 164.539 
ATOM   2480  C6   DA A 120       9.751  71.723 163.950 
ATOM   2481  N6   DA A 120      10.414  72.730 163.364 
ATOM   2482  N1   DA A 120       8.405  71.758 163.983 
ATOM   2483  C2   DA A 120       7.751  70.755 164.567 
ATOM   2484  N3   DA A 120       8.231  69.677 165.147 
ATOM   2485  C4   DA A 120       9.579  69.666 165.099 
ATOM   2486  P    DC A 121       9.067  63.315 166.544 
ATOM   2487  OP1  DC A 121       8.995  62.514 167.786 
ATOM   2488  OP2  DC A 121      10.147  62.953 165.599 
ATOM   2489  O5'  DC A 121       7.656  63.266 165.790 
ATOM   2490  C5'  DC A 121       6.633  64.209 166.161 
ATOM   2491  C4'  DC A 121       5.970  64.770 164.918 
ATOM   2492  O4'  DC A 121       6.659  65.946 164.404 
ATOM   2493  C3'  DC A 121       5.903  63.827 163.717 
ATOM   2494  O3'  DC A 121       4.670  64.034 163.038 
ATOM   2495  C2'  DC A 121       7.042  64.281 162.805 
ATOM   2496  C1'  DC A 121       6.845  65.780 163.006 
ATOM   2497  N1   DC A 121       8.019  66.599 162.596 
ATOM   2498  C2   DC A 121       7.774  67.854 162.043 
ATOM   2499  O2   DC A 121       6.604  68.232 161.919 
ATOM   2500  N3   DC A 121       8.831  68.616 161.662 
ATOM   2501  C4   DC A 121      10.085  68.170 161.814 
ATOM   2502  N4   DC A 121      11.081  68.951 161.426 
ATOM   2503  C5   DC A 121      10.358  66.882 162.379 
ATOM   2504  C6   DC A 121       9.289  66.135 162.754 
ATOM   2505  P    DC A 122       3.886  62.770 162.449 
ATOM   2506  OP1  DC A 122       3.070  62.151 163.518 
ATOM   2507  OP2  DC A 122       4.838  61.873 161.758 
ATOM   2508  O5'  DC A 122       2.927  63.464 161.374 
ATOM   2509  C5'  DC A 122       2.480  64.813 161.606 
ATOM   2510  C4'  DC A 122       2.577  65.619 160.325 
ATOM   2511  O4'  DC A 122       3.884  66.240 160.157 
ATOM   2512  C3'  DC A 122       2.371  64.836 159.029 
ATOM   2513  O3'  DC A 122       1.668  65.654 158.103 
ATOM   2514  C2'  DC A 122       3.782  64.597 158.493 
ATOM   2515  C1'  DC A 122       4.338  65.975 158.839 
ATOM   2516  N1   DC A 122       5.826  66.038 158.841 
ATOM   2517  C2   DC A 122       6.426  67.221 158.419 
ATOM   2518  O2   DC A 122       5.706  68.161 158.063 
ATOM   2519  N3   DC A 122       7.782  67.298 158.412 
ATOM   2520  C4   DC A 122       8.527  66.256 158.806 
ATOM   2521  N4   DC A 122       9.845  66.382 158.782 
ATOM   2522  C5   DC A 122       7.929  65.030 159.243 
ATOM   2523  C6   DC A 122       6.573  64.973 159.241 
ATOM   2524  P    DA A 123       0.544  64.989 157.177 
ATOM   2525  OP1  DA A 123      -0.734  64.918 157.921 
ATOM   2526  OP2  DA A 123       1.047  63.711 156.627 
ATOM   2527  O5'  DA A 123       0.423  66.069 156.002 
ATOM   2528  C5'  DA A 123       0.691  67.453 156.296 
ATOM   2529  C4'  DA A 123       1.540  68.061 155.198 
ATOM   2530  O4'  DA A 123       2.966  67.889 155.439 
ATOM   2531  C3'  DA A 123       1.331  67.484 153.798 
ATOM   2532  O3'  DA A 123       1.440  68.535 152.846 
ATOM   2533  C2'  DA A 123       2.502  66.523 153.596 
ATOM   2534  C1'  DA A 123       3.565  67.400 154.249 
ATOM   2535  N9   DA A 123       4.804  66.662 154.624 
ATOM   2536  C8   DA A 123       4.924  65.376 155.066 
ATOM   2537  N7   DA A 123       6.146  65.017 155.311 
ATOM   2538  C5   DA A 123       6.893  66.147 155.011 
ATOM   2539  C6   DA A 123       8.271  66.414 155.064 
ATOM   2540  N6   DA A 123       9.184  65.515 155.459 
ATOM   2541  N1   DA A 123       8.679  67.643 154.695 
ATOM   2542  C2   DA A 123       7.767  68.533 154.304 
ATOM   2543  N3   DA A 123       6.462  68.398 154.214 
ATOM   2544  C4   DA A 123       6.080  67.160 154.588 
ATOM   2545  P    DT A 124       0.444  68.553 151.592 
ATOM   2546  OP1  DT A 124      -0.835  69.185 151.985 
ATOM   2547  OP2  DT A 124       0.347  67.193 151.016 
ATOM   2548  O5'  DT A 124       1.229  69.511 150.579 
ATOM   2549  C5'  DT A 124       2.076  70.546 151.112 
ATOM   2550  C4'  DT A 124       3.384  70.590 150.347 
ATOM   2551  O4'  DT A 124       4.385  69.690 150.904 
ATOM   2552  C3'  DT A 124       3.307  70.188 148.874 
ATOM   2553  O3'  DT A 124       4.202  71.003 148.126 
ATOM   2554  C2'  DT A 124       3.818  68.747 148.838 
ATOM   2555  C1'  DT A 124       4.950  68.937 149.842 
ATOM   2556  N1   DT A 124       5.471  67.660 150.407 
ATOM   2557  C2   DT A 124       6.814  67.603 150.688 
ATOM   2558  O2   DT A 124       7.573  68.537 150.497 
ATOM   2559  N3   DT A 124       7.260  66.403 151.210 
ATOM   2560  C4   DT A 124       6.491  65.286 151.466 
ATOM   2561  O4   DT A 124       7.004  64.267 151.934 
ATOM   2562  C5   DT A 124       5.094  65.443 151.138 
ATOM   2563  C7   DT A 124       4.187  64.274 151.385 
ATOM   2564  C6   DT A 124       4.634  66.598 150.629 
ATOM   2565  P    DT A 125       3.752  71.526 146.682 
ATOM   2566  OP1  DT A 125       2.930  72.748 146.830 
ATOM   2567  OP2  DT A 125       3.135  70.416 145.923 
ATOM   2568  O5'  DT A 125       5.164  71.902 146.029 
ATOM   2569  C5'  DT A 125       6.235  72.337 146.887 
ATOM   2570  C4'  DT A 125       7.531  71.666 146.477 
ATOM   2571  O4'  DT A 125       7.724  70.382 147.137 
ATOM   2572  C3'  DT A 125       7.672  71.341 144.990 
ATOM   2573  O3'  DT A 125       9.025  71.542 144.601 
ATOM   2574  C2'  DT A 125       7.354  69.849 144.888 
ATOM   2575  C1'  DT A 125       8.091  69.425 146.155 
ATOM   2576  N1   DT A 125       7.699  68.078 146.654 
ATOM   2577  C2   DT A 125       8.680  67.319 147.245 
ATOM   2578  O2   DT A 125       9.829  67.703 147.372 
ATOM   2579  N3   DT A 125       8.279  66.075 147.695 
ATOM   2580  C4   DT A 125       7.009  65.543 147.603 
ATOM   2581  O4   DT A 125       6.770  64.416 148.042 
ATOM   2582  C5   DT A 125       6.049  66.413 146.967 
ATOM   2583  C7   DT A 125       4.642  65.909 146.827 
ATOM   2584  C6   DT A 125       6.411  67.627 146.521 
ATOM   2585  P    DC A 126       9.332  72.199 143.173 
ATOM   2586  OP1  DC A 126       9.253  73.673 143.277 
ATOM   2587  OP2  DC A 126       8.471  71.574 142.145 
ATOM   2588  O5'  DC A 126      10.852  71.755 142.942 
ATOM   2589  C5'  DC A 126      11.706  71.569 144.086 
ATOM   2590  C4'  DC A 126      12.526  70.305 143.921 
ATOM   2591  O4'  DC A 126      11.838  69.127 144.429 
ATOM   2592  C3'  DC A 126      12.886  69.929 142.483 
ATOM   2593  O3'  DC A 126      14.196  69.374 142.467 
ATOM   2594  C2'  DC A 126      11.889  68.833 142.108 
ATOM   2595  C1'  DC A 126      11.915  68.104 143.449 
ATOM   2596  N1   DC A 126      10.764  67.180 143.651 
ATOM   2597  C2   DC A 126      10.992  66.006 144.365 
ATOM   2598  O2   DC A 126      12.128  65.783 144.798 
ATOM   2599  N3   DC A 126       9.955  65.151 144.560 
ATOM   2600  C4   DC A 126       8.739  65.431 144.075 
ATOM   2601  N4   DC A 126       7.762  64.564 144.292 
ATOM   2602  C5   DC A 126       8.485  66.632 143.337 
ATOM   2603  C6   DC A 126       9.533  67.474 143.153 
ATOM   2604  P    DC A 127      15.179  69.741 141.259 
ATOM   2605  OP1  DC A 127      15.845  71.033 141.537 
ATOM   2606  OP2  DC A 127      14.445  69.651 139.977 
ATOM   2607  O5'  DC A 127      16.248  68.554 141.350 
ATOM   2608  C5'  DC A 127      16.526  67.962 142.633 
ATOM   2609  C4'  DC A 127      16.586  66.453 142.505 
ATOM   2610  O4'  DC A 127      15.280  65.830 142.668 
ATOM   2611  C3'  DC A 127      17.085  65.918 141.163 
ATOM   2612  O3'  DC A 127      17.865  64.751 141.393 
ATOM   2613  C2'  DC A 127      15.816  65.512 140.412 
ATOM   2614  C1'  DC A 127      15.090  64.905 141.608 
ATOM   2615  N1   DC A 127      13.625  64.738 141.398 
ATOM   2616  C2   DC A 127      13.005  63.636 141.982 
ATOM   2617  O2   DC A 127      13.691  62.849 142.646 
ATOM   2618  N3   DC A 127      11.671  63.466 141.801 
ATOM   2619  C4   DC A 127      10.964  64.340 141.075 
ATOM   2620  N4   DC A 127       9.664  64.131 140.928 
ATOM   2621  C5   DC A 127      11.581  65.480 140.465 
ATOM   2622  C6   DC A 127      12.916  65.632 140.657 
ATOM   2623  P    DA A 128      19.188  64.518 140.523 
ATOM   2624  OP1  DA A 128      20.317  65.263 141.127 
ATOM   2625  OP2  DA A 128      18.905  64.810 139.101 
ATOM   2626  O5'  DA A 128      19.419  62.946 140.713 
ATOM   2627  C5'  DA A 128      18.983  62.319 141.935 
ATOM   2628  C4'  DA A 128      18.290  61.007 141.625 
ATOM   2629  O4'  DA A 128      16.864  61.176 141.379 
ATOM   2630  C3'  DA A 128      18.792  60.265 140.387 
ATOM   2631  O3'  DA A 128      18.759  58.866 140.643 
ATOM   2632  C2'  DA A 128      17.764  60.584 139.301 
ATOM   2633  C1'  DA A 128      16.529  60.476 140.190 
ATOM   2634  N9   DA A 128      15.314  61.110 139.607 
ATOM   2635  C8   DA A 128      15.231  62.226 138.825 
ATOM   2636  N7   DA A 128      14.021  62.530 138.469 
ATOM   2637  C5   DA A 128      13.243  61.544 139.058 
ATOM   2638  C6   DA A 128      11.859  61.304 139.058 
ATOM   2639  N6   DA A 128      10.973  62.079 138.416 
ATOM   2640  N1   DA A 128      11.416  60.233 139.744 
ATOM   2641  C2   DA A 128      12.300  59.467 140.380 
ATOM   2642  N3   DA A 128      13.607  59.591 140.451 
ATOM   2643  C4   DA A 128      14.025  60.669 139.756 
ATOM   2644  P    DG A 129      19.955  57.950 140.100 
ATOM   2645  OP1  DG A 129      21.085  57.992 141.055 
ATOM   2646  OP2  DG A 129      20.271  58.324 138.703 
ATOM   2647  O5'  DG A 129      19.280  56.500 140.129 
ATOM   2648  C5'  DG A 129      18.264  56.223 141.110 
ATOM   2649  C4'  DG A 129      17.112  55.475 140.468 
ATOM   2650  O4'  DG A 129      16.113  56.371 139.905 
ATOM   2651  C3'  DG A 129      17.483  54.558 139.302 
ATOM   2652  O3'  DG A 129      16.666  53.395 139.354 
ATOM   2653  C2'  DG A 129      17.115  55.355 138.051 
ATOM   2654  C1'  DG A 129      15.811  55.936 138.588 
ATOM   2655  N9   DG A 129      15.314  57.108 137.816 
ATOM   2656  C8   DG A 129      16.030  58.101 137.182 
ATOM   2657  N7   DG A 129      15.285  58.998 136.584 
ATOM   2658  C5   DG A 129      13.983  58.569 136.838 
ATOM   2659  C6   DG A 129      12.741  59.134 136.446 
ATOM   2660  O6   DG A 129      12.532  60.146 135.783 
ATOM   2661  N1   DG A 129      11.661  58.375 136.919 
ATOM   2662  C2   DG A 129      11.767  57.223 137.672 
ATOM   2663  N2   DG A 129      10.616  56.645 138.026 
ATOM   2664  N3   DG A 129      12.932  56.693 138.040 
ATOM   2665  C4   DG A 129      13.990  57.417 137.589 
ATOM   2666  P    DC A 130      17.314  51.974 139.003 
ATOM   2667  OP1  DC A 130      17.986  51.426 140.202 
ATOM   2668  OP2  DC A 130      18.151  52.097 137.789 
ATOM   2669  O5'  DC A 130      16.011  51.106 138.671 
ATOM   2670  C5'  DC A 130      14.771  51.428 139.328 
ATOM   2671  C4'  DC A 130      13.632  51.395 138.330 
ATOM   2672  O4'  DC A 130      13.439  52.676 137.664 
ATOM   2673  C3'  DC A 130      13.784  50.401 137.178 
ATOM   2674  O3'  DC A 130      12.509  49.852 136.872 
ATOM   2675  C2'  DC A 130      14.245  51.249 135.993 
ATOM   2676  C1'  DC A 130      13.338  52.445 136.268 
ATOM   2677  N1   DC A 130      13.753  53.688 135.561 
ATOM   2678  C2   DC A 130      12.752  54.550 135.121 
ATOM   2679  O2   DC A 130      11.571  54.251 135.333 
ATOM   2680  N3   DC A 130      13.110  55.689 134.473 
ATOM   2681  C4   DC A 130      14.401  55.977 134.262 
ATOM   2682  N4   DC A 130      14.699  57.099 133.627 
ATOM   2683  C5   DC A 130      15.446  55.103 134.706 
ATOM   2684  C6   DC A 130      15.068  53.970 135.351 
ATOM   2685  P    DT A 131      12.402  48.297 136.504 
ATOM   2686  OP1  DT A 131      12.330  47.497 137.746 
ATOM   2687  OP2  DT A 131      13.482  47.936 135.559 
ATOM   2688  O5'  DT A 131      10.991  48.248 135.750 
ATOM   2689  C5'  DT A 131       9.968  49.192 136.121 
ATOM   2690  C4'  DT A 131       9.305  49.753 134.878 
ATOM   2691  O4'  DT A 131       9.994  50.928 134.364 
ATOM   2692  C3'  DT A 131       9.238  48.810 133.677 
ATOM   2693  O3'  DT A 131       8.006  49.017 132.997 
ATOM   2694  C2'  DT A 131      10.377  49.263 132.765 
ATOM   2695  C1'  DT A 131      10.180  50.762 132.966 
ATOM   2696  N1   DT A 131      11.354  51.582 132.556 
ATOM   2697  C2   DT A 131      11.096  52.817 132.013 
ATOM   2698  O2   DT A 131       9.967  53.252 131.861 
ATOM   2699  N3   DT A 131      12.208  53.548 131.643 
ATOM   2700  C4   DT A 131      13.524  53.154 131.769 
ATOM   2701  O4   DT A 131      14.438  53.896 131.402 
ATOM   2702  C5   DT A 131      13.695  51.843 132.349 
ATOM   2703  C7   DT A 131      15.097  51.337 132.522 
ATOM   2704  C6   DT A 131      12.631  51.111 132.717 
ATOM   2705  P    DG A 132       7.221  47.752 132.409 
ATOM   2706  OP1  DG A 132       6.405  47.134 133.478 
ATOM   2707  OP2  DG A 132       8.173  46.855 131.718 
ATOM   2708  O5'  DG A 132       6.262  48.447 131.334 
ATOM   2709  C5'  DG A 132       5.815  49.796 131.566 
ATOM   2710  C4'  DG A 132       5.912  50.602 130.285 
ATOM   2711  O4'  DG A 132       7.219  51.222 130.117 
ATOM   2712  C3'  DG A 132       5.706  49.818 128.989 
ATOM   2713  O3'  DG A 132       5.003  50.637 128.062 
ATOM   2714  C2'  DG A 132       7.117  49.579 128.453 
ATOM   2715  C1'  DG A 132       7.673  50.957 128.799 
ATOM   2716  N9   DG A 132       9.161  51.020 128.801 
ATOM   2717  C8   DG A 132      10.074  50.055 129.168 
ATOM   2718  N7   DG A 132      11.324  50.430 129.052 
ATOM   2719  C5   DG A 132      11.234  51.736 128.573 
ATOM   2720  C6   DG A 132      12.259  52.664 128.251 
ATOM   2721  O6   DG A 132      13.476  52.521 128.324 
ATOM   2722  N1   DG A 132      11.726  53.879 127.798 
ATOM   2723  C2   DG A 132      10.380  54.160 127.673 
ATOM   2724  N2   DG A 132      10.075  55.379 127.223 
ATOM   2725  N3   DG A 132       9.419  53.289 127.976 
ATOM   2726  C4   DG A 132       9.919  52.106 128.417 
ATOM   2727  P    DA A 133       3.879  49.972 127.137 
ATOM   2728  OP1  DA A 133       2.602  49.900 127.881 
ATOM   2729  OP2  DA A 133       4.382  48.693 126.587 
ATOM   2730  O5'  DA A 133       3.758  51.051 125.962 
ATOM   2731  C5'  DA A 133       4.026  52.436 126.256 
ATOM   2732  C4'  DA A 133       4.875  53.044 125.158 
ATOM   2733  O4'  DA A 133       6.301  52.871 125.399 
ATOM   2734  C3'  DA A 133       4.666  52.466 123.758 
ATOM   2735  O3'  DA A 133       4.775  53.517 122.805 
ATOM   2736  C2'  DA A 133       5.837  51.505 123.556 
ATOM   2737  C1'  DA A 133       6.900  52.382 124.209 
ATOM   2738  N9   DA A 133       8.139  51.644 124.584 
ATOM   2739  C8   DA A 133       8.259  50.358 125.025 
ATOM   2740  N7   DA A 133       9.481  50.000 125.270 
ATOM   2741  C5   DA A 133      10.228  51.130 124.971 
ATOM   2742  C6   DA A 133      11.606  51.397 125.024 
ATOM   2743  N6   DA A 133      12.519  50.498 125.418 
ATOM   2744  N1   DA A 133      12.014  52.625 124.655 
ATOM   2745  C2   DA A 133      11.102  53.515 124.264 
ATOM   2746  N3   DA A 133       9.797  53.381 124.174 
ATOM   2747  C4   DA A 133       9.415  52.142 124.548 
ATOM   2748  P    DT A 134       3.779  53.535 121.552 
ATOM   2749  OP1  DT A 134       2.500  54.167 121.945 
ATOM   2750  OP2  DT A 134       3.682  52.176 120.976 
ATOM   2751  O5'  DT A 134       4.564  54.493 120.539 
ATOM   2752  C5'  DT A 134       5.411  55.528 121.072 
ATOM   2753  C4'  DT A 134       6.719  55.572 120.306 
ATOM   2754  O4'  DT A 134       7.720  54.673 120.864 
ATOM   2755  C3'  DT A 134       6.642  55.171 118.834 
ATOM   2756  O3'  DT A 134       7.537  55.986 118.086 
ATOM   2757  C2'  DT A 134       7.153  53.730 118.798 
ATOM   2758  C1'  DT A 134       8.286  53.920 119.802 
ATOM   2759  N1   DT A 134       8.806  52.643 120.367 
ATOM   2760  C2   DT A 134      10.149  52.585 120.648 
ATOM   2761  O2   DT A 134      10.908  53.519 120.456 
ATOM   2762  N3   DT A 134      10.595  51.385 121.169 
ATOM   2763  C4   DT A 134       9.826  50.268 121.426 
ATOM   2764  O4   DT A 134      10.339  49.249 121.894 
ATOM   2765  C5   DT A 134       8.430  50.425 121.097 
ATOM   2766  C7   DT A 134       7.522  49.257 121.345 
ATOM   2767  C6   DT A 134       7.969  51.581 120.589 
ATOM   2768  P    DG A 135       7.087  56.508 116.642 
ATOM   2769  OP1  DG A 135       6.265  57.730 116.790 
ATOM   2770  OP2  DG A 135       6.470  55.398 115.883 
ATOM   2771  O5'  DG A 135       8.499  56.885 115.989 
ATOM   2772  C5'  DG A 135       9.570  57.319 116.846 
ATOM   2773  C4'  DG A 135      10.866  56.648 116.437 
ATOM   2774  O4'  DG A 135      11.059  55.364 117.097 
ATOM   2775  C3'  DG A 135      11.007  56.323 114.950 
ATOM   2776  O3'  DG A 135      12.360  56.525 114.560 
ATOM   2777  C2'  DG A 135      10.689  54.832 114.848 
ATOM   2778  C1'  DG A 135      11.426  54.407 116.115 
ATOM   2779  N9   DG A 135      11.034  53.060 116.614 
ATOM   2780  C8   DG A 135       9.804  52.440 116.570 
ATOM   2781  N7   DG A 135       9.792  51.241 117.101 
ATOM   2782  C5   DG A 135      11.107  51.053 117.525 
ATOM   2783  C6   DG A 135      11.708  49.944 118.174 
ATOM   2784  O6   DG A 135      11.196  48.881 118.515 
ATOM   2785  N1   DG A 135      13.069  50.173 118.425 
ATOM   2786  C2   DG A 135      13.757  51.323 118.091 
ATOM   2787  N2   DG A 135      15.051  51.346 118.416 
ATOM   2788  N3   DG A 135      13.191  52.363 117.482 
ATOM   2789  C4   DG A 135      11.873  52.157 117.232 
ATOM   2790  P    DT A 136      12.667  57.181 113.133 
ATOM   2791  OP1  DT A 136      12.588  58.655 113.237 
ATOM   2792  OP2  DT A 136      11.806  56.556 112.104 
ATOM   2793  O5'  DT A 136      14.187  56.738 112.902 
ATOM   2794  C5'  DT A 136      15.041  56.552 114.046 
ATOM   2795  C4'  DT A 136      15.861  55.287 113.880 
ATOM   2796  O4'  DT A 136      15.173  54.109 114.389 
ATOM   2797  C3'  DT A 136      16.221  54.911 112.443 
ATOM   2798  O3'  DT A 136      17.531  54.356 112.427 
ATOM   2799  C2'  DT A 136      15.224  53.815 112.068 
ATOM   2800  C1'  DT A 136      15.250  53.086 113.408 
ATOM   2801  N1   DT A 136      14.099  52.162 113.611 
ATOM   2802  C2   DT A 136      14.340  51.009 114.318 
ATOM   2803  O2   DT A 136      15.435  50.726 114.772 
ATOM   2804  N3   DT A 136      13.250  50.177 114.484 
ATOM   2805  C4   DT A 136      11.971  50.399 114.015 
ATOM   2806  O4   DT A 136      11.075  49.580 114.227 
ATOM   2807  C5   DT A 136      11.818  51.636 113.285 
ATOM   2808  C7   DT A 136      10.456  51.954 112.739 
ATOM   2809  C6   DT A 136      12.861  52.462 113.108 
ATOM   2810  P    DC A 137      18.514  54.723 111.219 
ATOM   2811  OP1  DC A 137      19.180  56.016 111.497 
ATOM   2812  OP2  DC A 137      17.780  54.634 109.937 
ATOM   2813  O5'  DC A 137      19.583  53.536 111.310 
ATOM   2814  C5'  DC A 137      19.861  52.944 112.592 
ATOM   2815  C4'  DC A 137      19.921  51.435 112.465 
ATOM   2816  O4'  DC A 137      18.615  50.812 112.628 
ATOM   2817  C3'  DC A 137      20.420  50.900 111.123 
ATOM   2818  O3'  DC A 137      21.200  49.733 111.353 
ATOM   2819  C2'  DC A 137      19.151  50.495 110.372 
ATOM   2820  C1'  DC A 137      18.425  49.887 111.568 
ATOM   2821  N1   DC A 137      16.960  49.720 111.358 
ATOM   2822  C2   DC A 137      16.341  48.618 111.942 
ATOM   2823  O2   DC A 137      17.026  47.832 112.606 
ATOM   2824  N3   DC A 137      15.006  48.448 111.761 
ATOM   2825  C4   DC A 137      14.299  49.323 111.035 
ATOM   2826  N4   DC A 137      12.999  49.113 110.888 
ATOM   2827  C5   DC A 137      14.916  50.462 110.425 
ATOM   2828  C6   DC A 137      16.251  50.615 110.617 
ATOM   2829  P    DA A 138      22.523  49.500 110.483 
ATOM   2830  OP1  DA A 138      23.652  50.245 111.087 
ATOM   2831  OP2  DA A 138      22.240  49.792 109.061 
ATOM   2832  O5'  DA A 138      22.754  47.928 110.673 
ATOM   2833  C5'  DA A 138      22.318  47.301 111.895 
ATOM   2834  C4'  DA A 138      21.625  45.989 111.585 
ATOM   2835  O4'  DA A 138      20.199  46.158 111.338 
ATOM   2836  C3'  DA A 138      22.127  45.247 110.346 
ATOM   2837  O3'  DA A 138      22.095  43.849 110.603 
ATOM   2838  C2'  DA A 138      21.099  45.566 109.261 
ATOM   2839  C1'  DA A 138      19.864  45.458 110.150 
ATOM   2840  N9   DA A 138      18.649  46.092 109.567 
ATOM   2841  C8   DA A 138      18.566  47.209 108.785 
ATOM   2842  N7   DA A 138      17.356  47.513 108.429 
ATOM   2843  C5   DA A 138      16.578  46.526 109.018 
ATOM   2844  C6   DA A 138      15.194  46.286 109.018 
ATOM   2845  N6   DA A 138      14.308  47.061 108.376 
ATOM   2846  N1   DA A 138      14.751  45.216 109.704 
ATOM   2847  C2   DA A 138      15.635  44.450 110.340 
ATOM   2848  N3   DA A 138      16.942  44.573 110.411 
ATOM   2849  C4   DA A 138      17.360  45.651 109.716 
ATOM   2850  P    DC A 139      23.291  42.932 110.060 
ATOM   2851  OP1  DC A 139      24.420  42.974 111.015 
ATOM   2852  OP2  DC A 139      23.606  43.306 108.663 
ATOM   2853  O5'  DC A 139      22.615  41.482 110.088 
ATOM   2854  C5'  DC A 139      21.599  41.205 111.070 
ATOM   2855  C4'  DC A 139      20.447  40.457 110.428 
ATOM   2856  O4'  DC A 139      19.448  41.354 109.865 
ATOM   2857  C3'  DC A 139      20.818  39.540 109.262 
ATOM   2858  O3'  DC A 139      20.001  38.377 109.314 
ATOM   2859  C2'  DC A 139      20.450  40.337 108.011 
ATOM   2860  C1'  DC A 139      19.146  40.919 108.548 
ATOM   2861  N1   DC A 139      18.649  42.090 107.776 
ATOM   2862  C2   DC A 139      17.272  42.246 107.647 
ATOM   2863  O2   DC A 139      16.525  41.414 108.175 
ATOM   2864  N3   DC A 139      16.798  43.309 106.945 
ATOM   2865  C4   DC A 139      17.640  44.188 106.389 
ATOM   2866  N4   DC A 139      17.130  45.208 105.715 
ATOM   2867  C5   DC A 139      19.060  44.046 106.509 
ATOM   2868  C6   DC A 139      19.514  42.978 107.214 
ATOM   2869  P    DC A 140      20.649  36.956 108.962 
ATOM   2870  OP1  DC A 140      21.321  36.408 110.162 
ATOM   2871  OP2  DC A 140      21.486  37.080 107.749 
ATOM   2872  O5'  DC A 140      19.346  36.088 108.631 
ATOM   2873  C5'  DC A 140      18.106  36.410 109.288 
ATOM   2874  C4'  DC A 140      16.967  36.377 108.289 
ATOM   2875  O4'  DC A 140      16.774  37.658 107.624 
ATOM   2876  C3'  DC A 140      17.120  35.383 107.138 
ATOM   2877  O3'  DC A 140      15.844  34.834 106.832 
ATOM   2878  C2'  DC A 140      17.581  36.232 105.953 
ATOM   2879  C1'  DC A 140      16.673  37.427 106.227 
ATOM   2880  N1   DC A 140      17.088  38.670 105.521 
ATOM   2881  C2   DC A 140      16.087  39.533 105.080 
ATOM   2882  O2   DC A 140      14.906  39.234 105.293 
ATOM   2883  N3   DC A 140      16.445  40.671 104.433 
ATOM   2884  C4   DC A 140      17.736  40.959 104.222 
ATOM   2885  N4   DC A 140      18.035  42.081 103.587 
ATOM   2886  C5   DC A 140      18.781  40.085 104.666 
ATOM   2887  C6   DC A 140      18.403  38.952 105.311 
ATOM   2888  P    DC A 141      15.737  33.279 106.463 
ATOM   2889  OP1  DC A 141      15.665  32.479 107.706 
ATOM   2890  OP2  DC A 141      16.817  32.918 105.519 
ATOM   2891  O5'  DC A 141      14.326  33.231 105.710 
ATOM   2892  C5'  DC A 141      13.303  34.174 106.081 
ATOM   2893  C4'  DC A 141      12.640  34.735 104.838 
ATOM   2894  O4'  DC A 141      13.329  35.910 104.324 
ATOM   2895  C3'  DC A 141      12.573  33.792 103.637 
ATOM   2896  O3'  DC A 141      11.341  33.999 102.957 
ATOM   2897  C2'  DC A 141      13.712  34.245 102.725 
ATOM   2898  C1'  DC A 141      13.515  35.744 102.926 
ATOM   2899  N1   DC A 141      14.689  36.564 102.515 
ATOM   2900  C2   DC A 141      14.444  37.818 101.963 
ATOM   2901  O2   DC A 141      13.274  38.197 101.838 
ATOM   2902  N3   DC A 141      15.501  38.581 101.582 
ATOM   2903  C4   DC A 141      16.755  38.134 101.734 
ATOM   2904  N4   DC A 141      17.751  38.916 101.346 
ATOM   2905  C5   DC A 141      17.028  36.847 102.299 
ATOM   2906  C6   DC A 141      15.959  36.100 102.674 
ATOM   2907  P    DC A 142      10.556  32.734 102.369 
ATOM   2908  OP1  DC A 142       9.740  32.116 103.438 
ATOM   2909  OP2  DC A 142      11.509  31.837 101.678 
ATOM   2910  O5'  DC A 142       9.597  33.429 101.294 
ATOM   2911  C5'  DC A 142       9.150  34.778 101.526 
ATOM   2912  C4'  DC A 142       9.247  35.584 100.245 
ATOM   2913  O4'  DC A 142      10.554  36.204 100.077 
ATOM   2914  C3'  DC A 142       9.041  34.800  98.949 
ATOM   2915  O3'  DC A 142       8.338  35.619  98.022 
ATOM   2916  C2'  DC A 142      10.452  34.561  98.413 
ATOM   2917  C1'  DC A 142      11.008  35.940  98.758 
ATOM   2918  N1   DC A 142      12.496  36.003  98.761 
ATOM   2919  C2   DC A 142      13.097  37.185  98.338 
ATOM   2920  O2   DC A 142      12.377  38.126  97.983 
ATOM   2921  N3   DC A 142      14.453  37.263  98.332 
ATOM   2922  C4   DC A 142      15.197  36.221  98.726 
ATOM   2923  N4   DC A 142      16.515  36.346  98.701 
ATOM   2924  C5   DC A 142      14.599  34.995  99.163 
ATOM   2925  C6   DC A 142      13.243  34.938  99.161 
ATOM   2926  P    DA A 143       7.214  34.954  97.096 
ATOM   2927  OP1  DA A 143       5.937  34.882  97.841 
ATOM   2928  OP2  DA A 143       7.717  33.676  96.547 
ATOM   2929  O5'  DA A 143       7.093  36.033  95.922 
ATOM   2930  C5'  DA A 143       7.361  37.418  96.216 
ATOM   2931  C4'  DA A 143       8.211  38.026  95.117 
ATOM   2932  O4'  DA A 143       9.636  37.854  95.358 
ATOM   2933  C3'  DA A 143       8.001  37.449  93.718 
ATOM   2934  O3'  DA A 143       8.110  38.499  92.765 
ATOM   2935  C2'  DA A 143       9.172  36.487  93.516 
ATOM   2936  C1'  DA A 143      10.235  37.365  94.168 
ATOM   2937  N9   DA A 143      11.474  36.627  94.543 
ATOM   2938  C8   DA A 143      11.594  35.340  94.985 
ATOM   2939  N7   DA A 143      12.816  34.982  95.230 
ATOM   2940  C5   DA A 143      13.563  36.112  94.930 
ATOM   2941  C6   DA A 143      14.941  36.379  94.984 
ATOM   2942  N6   DA A 143      15.854  35.480  95.378 
ATOM   2943  N1   DA A 143      15.349  37.608  94.615 
ATOM   2944  C2   DA A 143      14.437  38.497  94.224 
ATOM   2945  N3   DA A 143      13.132  38.363  94.134 
ATOM   2946  C4   DA A 143      12.750  37.125  94.508 
ATOM   2947  P    DG A 144       7.114  38.518  91.512 
ATOM   2948  OP1  DG A 144       5.835  39.149  91.905 
ATOM   2949  OP2  DG A 144       7.017  37.158  90.936 
ATOM   2950  O5'  DG A 144       7.899  39.476  90.499 
ATOM   2951  C5'  DG A 144       8.746  40.511  91.032 
ATOM   2952  C4'  DG A 144      10.054  40.554  90.266 
ATOM   2953  O4'  DG A 144      11.055  39.655  90.824 
ATOM   2954  C3'  DG A 144       9.977  40.153  88.793 
ATOM   2955  O3'  DG A 144      10.872  40.968  88.046 
ATOM   2956  C2'  DG A 144      10.488  38.712  88.758 
ATOM   2957  C1'  DG A 144      11.621  38.902  89.762 
ATOM   2958  N9   DG A 144      12.141  37.625  90.327 
ATOM   2959  C8   DG A 144      11.463  36.461  90.617 
ATOM   2960  N7   DG A 144      12.220  35.511  91.108 
ATOM   2961  C5   DG A 144      13.490  36.086  91.146 
ATOM   2962  C6   DG A 144      14.726  35.543  91.583 
ATOM   2963  O6   DG A 144      14.960  34.425  92.034 
ATOM   2964  N1   DG A 144      15.768  36.470  91.448 
ATOM   2965  C2   DG A 144      15.633  37.754  90.956 
ATOM   2966  N2   DG A 144      16.751  38.484  90.909 
ATOM   2967  N3   DG A 144      14.473  38.262  90.548 
ATOM   2968  C4   DG A 144      13.452  37.376  90.671 
ATOM   2969  P    DA A 145      10.423  41.490  86.601 
ATOM   2970  OP1  DA A 145       9.600  42.713  86.749 
ATOM   2971  OP2  DA A 145       9.805  40.381  85.843 
ATOM   2972  O5'  DA A 145      11.834  41.867  85.948 
ATOM   2973  C5'  DA A 145      12.906  42.302  86.806 
ATOM   2974  C4'  DA A 145      14.201  41.631  86.397 
ATOM   2975  O4'  DA A 145      14.395  40.347  87.057 
ATOM   2976  C3'  DA A 145      14.342  41.306  84.910 
ATOM   2977  O3'  DA A 145      15.695  41.507  84.520 
ATOM   2978  C2'  DA A 145      14.025  39.814  84.808 
ATOM   2979  C1'  DA A 145      14.761  39.389  86.075 
ATOM   2980  N9   DA A 145      14.369  38.043  86.573 
ATOM   2981  C8   DA A 145      13.142  37.443  86.523 
ATOM   2982  N7   DA A 145      13.118  36.255  87.044 
ATOM   2983  C5   DA A 145      14.421  36.051  87.473 
ATOM   2984  C6   DA A 145      15.048  34.970  88.116 
ATOM   2985  N6   DA A 145      14.412  33.840  88.455 
ATOM   2986  N1   DA A 145      16.358  35.095  88.399 
ATOM   2987  C2   DA A 145      16.984  36.219  88.062 
ATOM   2988  N3   DA A 145      16.507  37.289  87.462 
ATOM   2989  C4   DA A 145      15.195  37.138  87.189 
ATOM   2990  P    DG A 146      16.002  42.164  83.092 
ATOM   2991  OP1  DG A 146      15.923  43.638  83.197 
ATOM   2992  OP2  DG A 146      15.141  41.539  82.064 
ATOM   2993  O5'  DG A 146      17.522  41.720  82.862 
ATOM   2994  C5'  DG A 146      18.376  41.534  84.005 
ATOM   2995  C4'  DG A 146      19.196  40.269  83.840 
ATOM   2996  O4'  DG A 146      18.508  39.091  84.349 
ATOM   2997  C3'  DG A 146      19.556  39.893  82.403 
ATOM   2998  O3'  DG A 146      20.866  39.338  82.387 
ATOM   2999  C2'  DG A 146      18.559  38.798  82.028 
ATOM   3000  C1'  DG A 146      18.585  38.068  83.368 
ATOM   3001  N9   DG A 146      17.434  37.145  83.571 
ATOM   3002  C8   DG A 146      16.130  37.273  83.145 
ATOM   3003  N7   DG A 146      15.355  36.272  83.492 
ATOM   3004  C5   DG A 146      16.207  35.423  84.195 
ATOM   3005  C6   DG A 146      15.944  34.175  84.818 
ATOM   3006  O6   DG A 146      14.886  33.553  84.878 
ATOM   3007  N1   DG A 146      17.095  33.650  85.422 
ATOM   3008  C2   DG A 146      18.338  34.253  85.424 
ATOM   3009  N2   DG A 146      19.309  33.590  86.056 
ATOM   3010  N3   DG A 146      18.584  35.424  84.840 
ATOM   3011  C4   DG A 146      17.478  35.945  84.249 
ATOM   3012  P    DA A 147      21.849  39.705  81.179 
ATOM   3013  OP1  DA A 147      22.515  40.998  81.457 
ATOM   3014  OP2  DA A 147      21.115  39.616  79.897 
ATOM   3015  O5'  DA A 147      22.918  38.518  81.270 
ATOM   3016  C5'  DA A 147      23.196  37.926  82.552 
ATOM   3017  C4'  DA A 147      23.257  36.418  82.425 
ATOM   3018  O4'  DA A 147      21.950  35.795  82.588 
ATOM   3019  C3'  DA A 147      23.755  35.882  81.083 
ATOM   3020  O3'  DA A 147      24.535  34.716  81.313 
ATOM   3021  C2'  DA A 147      22.486  35.477  80.332 
ATOM   3022  C1'  DA A 147      21.760  34.870  81.528 
ATOM   3023  N9   DA A 147      20.295  34.702  81.318 
ATOM   3024  C8   DA A 147      19.443  35.502  80.609 
ATOM   3025  N7   DA A 147      18.214  35.088  80.609 
ATOM   3026  C5   DA A 147      18.251  33.930  81.375 
ATOM   3027  C6   DA A 147      17.255  33.015  81.755 
ATOM   3028  N6   DA A 147      15.968  33.129  81.399 
ATOM   3029  N1   DA A 147      17.633  31.972  82.518 
ATOM   3030  C2   DA A 147      18.914  31.863  82.870 
ATOM   3031  N3   DA A 147      19.925  32.651  82.576 
ATOM   3032  C4   DA A 147      19.520  33.686  81.812 
ATOM   3033  P    DG A 148      25.859  34.483  80.443 
ATOM   3034  OP1  DG A 148      26.987  35.227  81.046 
ATOM   3035  OP2  DG A 148      25.575  34.774  79.021 
ATOM   3036  O5'  DG A 148      26.089  32.911  80.633 
ATOM   3037  C5'  DG A 148      25.653  32.283  81.854 
ATOM   3038  C4'  DG A 148      24.960  30.971  81.545 
ATOM   3039  O4'  DG A 148      23.534  31.141  81.298 
ATOM   3040  C3'  DG A 148      25.462  30.230  80.306 
ATOM   3041  O3'  DG A 148      25.430  28.831  80.563 
ATOM   3042  C2'  DG A 148      24.434  30.548  79.220 
ATOM   3043  C1'  DG A 148      23.199  30.441  80.110 
ATOM   3044  N9   DG A 148      21.984  31.075  79.527 
ATOM   3045  C8   DG A 148      21.881  32.199  78.736 
ATOM   3046  N7   DG A 148      20.653  32.495  78.385 
ATOM   3047  C5   DG A 148      19.888  31.495  78.984 
ATOM   3048  C6   DG A 148      18.486  31.282  78.963 
ATOM   3049  O6   DG A 148      17.615  31.942  78.402 
ATOM   3050  N1   DG A 148      18.128  30.147  79.704 
ATOM   3051  C2   DG A 148      19.011  29.326  80.378 
ATOM   3052  N2   DG A 148      18.471  28.292  81.028 
ATOM   3053  N3   DG A 148      20.327  29.527  80.397 
ATOM   3054  C4   DG A 148      20.690  30.624  79.683 
ATOM   3055  P    DA A 149      26.626  27.915  80.020 
ATOM   3056  OP1  DA A 149      27.755  27.957  80.975 
ATOM   3057  OP2  DA A 149      26.941  28.288  78.623 
ATOM   3058  O5'  DA A 149      25.950  26.465  80.048 
ATOM   3059  C5'  DA A 149      24.934  26.188  81.030 
ATOM   3060  C4'  DA A 149      23.783  25.439  80.388 
ATOM   3061  O4'  DA A 149      22.783  26.336  79.825 
ATOM   3062  C3'  DA A 149      24.153  24.523  79.222 
ATOM   3063  O3'  DA A 149      23.336  23.360  79.274 
ATOM   3064  C2'  DA A 149      23.785  25.319  77.971 
ATOM   3065  C1'  DA A 149      22.481  25.901  78.508 
ATOM   3066  N9   DA A 149      21.984  27.073  77.736 
ATOM   3067  C8   DA A 149      22.710  28.048  77.114 
ATOM   3068  N7   DA A 149      21.984  28.943  76.517 
ATOM   3069  C5   DA A 149      20.681  28.532  76.760 
ATOM   3070  C6   DA A 149      19.435  29.064  76.389 
ATOM   3071  N6   DA A 149      19.295  30.180  75.659 
ATOM   3072  N1   DA A 149      18.334  28.405  76.796 
ATOM   3073  C2   DA A 149      18.479  27.297  77.521 
ATOM   3074  N3   DA A 149      19.584  26.708  77.925 
ATOM   3075  C4   DA A 149      20.671  27.387  77.505 
ATOM   3076  P    DG A 150      23.984  21.939  78.922 
ATOM   3077  OP1  DG A 150      24.656  21.391  80.121 
ATOM   3078  OP2  DG A 150      24.821  22.062  77.709 
ATOM   3079  O5'  DG A 150      22.682  21.070  78.590 
ATOM   3080  C5'  DG A 150      21.442  21.392  79.248 
ATOM   3081  C4'  DG A 150      20.302  21.359  78.249 
ATOM   3082  O4'  DG A 150      20.109  22.641  77.584 
ATOM   3083  C3'  DG A 150      20.455  20.366  77.098 
ATOM   3084  O3'  DG A 150      19.179  19.816  76.792 
ATOM   3085  C2'  DG A 150      20.916  21.214  75.913 
ATOM   3086  C1'  DG A 150      20.008  22.409  76.187 
ATOM   3087  N9   DG A 150      20.423  23.653  75.480 
ATOM   3088  C8   DG A 150      21.691  24.102  75.180 
ATOM   3089  N7   DG A 150      21.714  25.247  74.542 
ATOM   3090  C5   DG A 150      20.367  25.580  74.411 
ATOM   3091  C6   DG A 150      19.761  26.712  73.806 
ATOM   3092  O6   DG A 150      20.296  27.668  73.253 
ATOM   3093  N1   DG A 150      18.363  26.651  73.894 
ATOM   3094  C2   DG A 150      17.646  25.632  74.489 
ATOM   3095  N2   DG A 150      16.317  25.762  74.470 
ATOM   3096  N3   DG A 150      18.216  24.571  75.057 
ATOM   3097  C4   DG A 150      19.571  24.614  74.979 
ATOM   3098  P    DT A 151      19.072  18.262  76.423 
ATOM   3099  OP1  DT A 151      19.001  17.461  77.666 
ATOM   3100  OP2  DT A 151      20.152  17.900  75.479 
ATOM   3101  O5'  DT A 151      17.661  18.213  75.670 
ATOM   3102  C5'  DT A 151      16.638  19.156  76.041 
ATOM   3103  C4'  DT A 151      15.975  19.717  74.798 
ATOM   3104  O4'  DT A 151      16.664  20.893  74.283 
ATOM   3105  C3'  DT A 151      15.908  18.774  73.597 
ATOM   3106  O3'  DT A 151      14.676  18.981  72.917 
ATOM   3107  C2'  DT A 151      17.047  19.228  72.684 
ATOM   3108  C1'  DT A 151      16.850  20.727  72.886 
ATOM   3109  N1   DT A 151      18.024  21.546  72.475 
ATOM   3110  C2   DT A 151      17.766  22.781  71.932 
ATOM   3111  O2   DT A 151      16.637  23.216  71.781 
ATOM   3112  N3   DT A 151      18.878  23.513  71.562 
ATOM   3113  C4   DT A 151      20.195  23.119  71.689 
ATOM   3114  O4   DT A 151      21.108  23.861  71.321 
ATOM   3115  C5   DT A 151      20.365  21.808  72.269 
ATOM   3116  C7   DT A 151      21.767  21.302  72.441 
ATOM   3117  C6   DT A 151      19.301  21.075  72.637 
ATOM   3118  P    DT A 152      13.891  17.717  72.329 
ATOM   3119  OP1  DT A 152      13.075  17.098  73.398 
ATOM   3120  OP2  DT A 152      14.844  16.820  71.638 
ATOM   3121  O5'  DT A 152      12.932  18.411  71.254 
ATOM   3122  C5'  DT A 152      12.485  19.760  71.486 
ATOM   3123  C4'  DT A 152      12.582  20.566  70.205 
ATOM   3124  O4'  DT A 152      13.889  21.187  70.036 
ATOM   3125  C3'  DT A 152      12.376  19.783  68.909 
ATOM   3126  O3'  DT A 152      11.673  20.601  67.982 
ATOM   3127  C2'  DT A 152      13.787  19.544  68.373 
ATOM   3128  C1'  DT A 152      14.343  20.922  68.718 
ATOM   3129  N1   DT A 152      15.831  20.985  68.721 
ATOM   3130  C2   DT A 152      16.408  22.159  68.301 
ATOM   3131  O2   DT A 152      15.759  23.124  67.937 
ATOM   3132  N3   DT A 152      17.790  22.179  68.316 
ATOM   3133  C4   DT A 152      18.619  21.148  68.707 
ATOM   3134  O4   DT A 152      19.845  21.285  68.677 
ATOM   3135  C5   DT A 152      17.921  19.958  69.130 
ATOM   3136  C7   DT A 152      18.750  18.788  69.571 
ATOM   3137  C6   DT A 152      16.580  19.910  69.125 
ATOM   3138  P    DC A 153      10.549  19.936  67.056 
ATOM   3139  OP1  DC A 153       9.272  19.865  67.801 
ATOM   3140  OP2  DC A 153      11.052  18.658  66.506 
ATOM   3141  O5'  DC A 153      10.428  21.016  65.882 
ATOM   3142  C5'  DC A 153      10.696  22.400  66.176 
ATOM   3143  C4'  DC A 153      11.546  23.008  65.077 
ATOM   3144  O4'  DC A 153      12.971  22.836  65.318 
ATOM   3145  C3'  DC A 153      11.336  22.431  63.678 
ATOM   3146  O3'  DC A 153      11.445  23.482  62.725 
ATOM   3147  C2'  DC A 153      12.507  21.470  63.476 
ATOM   3148  C1'  DC A 153      13.570  22.347  64.128 
ATOM   3149  N1   DC A 153      14.809  21.609  64.503 
ATOM   3150  C2   DC A 153      16.022  22.284  64.403 
ATOM   3151  O2   DC A 153      16.022  23.457  64.011 
ATOM   3152  N3   DC A 153      17.164  21.629  64.739 
ATOM   3153  C4   DC A 153      17.122  20.359  65.159 
ATOM   3154  N4   DC A 153      18.261  19.763  65.476 
ATOM   3155  C5   DC A 153      15.884  19.646  65.269 
ATOM   3156  C6   DC A 153      14.755  20.318  64.928 
ATOM   3157  P    DC A 154      10.449  23.500  61.472 
ATOM   3158  OP1  DC A 154       9.170  24.132  61.865 
ATOM   3159  OP2  DC A 154      10.352  22.140  60.896 
ATOM   3160  O5'  DC A 154      11.234  24.458  60.459 
ATOM   3161  C5'  DC A 154      12.081  25.493  60.991 
ATOM   3162  C4'  DC A 154      13.389  25.537  60.226 
ATOM   3163  O4'  DC A 154      14.390  24.637  60.784 
ATOM   3164  C3'  DC A 154      13.312  25.135  58.753 
ATOM   3165  O3'  DC A 154      14.207  25.951  58.006 
ATOM   3166  C2'  DC A 154      13.823  23.694  58.718 
ATOM   3167  C1'  DC A 154      14.956  23.884  59.722 
ATOM   3168  N1   DC A 154      15.476  22.607  60.286 
ATOM   3169  C2   DC A 154      16.836  22.532  60.577 
ATOM   3170  O2   DC A 154      17.547  23.519  60.357 
ATOM   3171  N3   DC A 154      17.329  21.377  61.092 
ATOM   3172  C4   DC A 154      16.524  20.331  61.315 
ATOM   3173  N4   DC A 154      17.053  19.226  61.818 
ATOM   3174  C5   DC A 154      15.123  20.387  61.022 
ATOM   3175  C6   DC A 154      14.649  21.550  60.509 
ATOM   3176  P    DA A 155      13.758  26.473  56.561 
ATOM   3177  OP1  DA A 155      12.935  27.695  56.709 
ATOM   3178  OP2  DA A 155      13.140  25.363  55.803 
ATOM   3179  O5'  DA A 155      15.169  26.849  55.908 
ATOM   3180  C5'  DA A 155      16.241  27.284  56.766 
ATOM   3181  C4'  DA A 155      17.536  26.613  56.357 
ATOM   3182  O4'  DA A 155      17.730  25.329  57.017 
ATOM   3183  C3'  DA A 155      17.677  26.288  54.870 
ATOM   3184  O3'  DA A 155      19.030  26.489  54.480 
ATOM   3185  C2'  DA A 155      17.360  24.796  54.768 
ATOM   3186  C1'  DA A 155      18.096  24.372  56.035 
ATOM   3187  N9   DA A 155      17.704  23.025  56.533 
ATOM   3188  C8   DA A 155      16.477  22.425  56.482 
ATOM   3189  N7   DA A 155      16.453  21.238  57.004 
ATOM   3190  C5   DA A 155      17.756  21.033  57.433 
ATOM   3191  C6   DA A 155      18.383  19.953  58.076 
ATOM   3192  N6   DA A 155      17.747  18.822  58.414 
ATOM   3193  N1   DA A 155      19.693  20.077  58.359 
ATOM   3194  C2   DA A 155      20.319  21.202  58.022 
ATOM   3195  N3   DA A 155      19.842  22.271  57.422 
ATOM   3196  C4   DA A 155      18.530  22.121  57.149 
ATOM   3197  P    DA A 156      19.337  27.146  53.052 
ATOM   3198  OP1  DA A 156      19.258  28.620  53.157 
ATOM   3199  OP2  DA A 156      18.476  26.521  52.024 
ATOM   3200  O5'  DA A 156      20.857  26.702  52.822 
ATOM   3201  C5'  DA A 156      21.711  26.516  53.965 
ATOM   3202  C4'  DA A 156      22.531  25.252  53.800 
ATOM   3203  O4'  DA A 156      21.843  24.074  54.309 
ATOM   3204  C3'  DA A 156      22.891  24.876  52.363 
ATOM   3205  O3'  DA A 156      24.201  24.321  52.346 
ATOM   3206  C2'  DA A 156      21.894  23.780  51.988 
ATOM   3207  C1'  DA A 156      21.920  23.051  53.328 
ATOM   3208  N9   DA A 156      20.769  22.127  53.531 
ATOM   3209  C8   DA A 156      19.482  22.271  53.101 
ATOM   3210  N7   DA A 156      18.704  21.288  53.436 
ATOM   3211  C5   DA A 156      19.536  20.429  54.141 
ATOM   3212  C6   DA A 156      19.310  19.192  54.767 
ATOM   3213  N6   DA A 156      18.118  18.579  54.785 
ATOM   3214  N1   DA A 156      20.357  18.606  55.377 
ATOM   3215  C2   DA A 156      21.539  19.220  55.356 
ATOM   3216  N3   DA A 156      21.869  20.368  54.806 
ATOM   3217  C4   DA A 156      20.804  20.934  54.203 
ATOM   3218  P    DC A 157      25.184  24.688  51.139 
ATOM   3219  OP1  DC A 157      25.850  25.980  51.417 
ATOM   3220  OP2  DC A 157      24.450  24.598  49.857 
ATOM   3221  O5'  DC A 157      26.253  23.501  51.229 
ATOM   3222  C5'  DC A 157      26.531  22.909  52.512 
ATOM   3223  C4'  DC A 157      26.592  21.400  52.385 
ATOM   3224  O4'  DC A 157      25.285  20.777  52.548 
ATOM   3225  C3'  DC A 157      27.090  20.865  51.042 
ATOM   3226  O3'  DC A 157      27.870  19.698  51.273 
ATOM   3227  C2'  DC A 157      25.821  20.459  50.292 
ATOM   3228  C1'  DC A 157      25.095  19.852  51.488 
ATOM   3229  N1   DC A 157      23.630  19.685  51.277 
ATOM   3230  C2   DC A 157      23.011  18.583  51.862 
ATOM   3231  O2   DC A 157      23.696  17.796  52.525 
ATOM   3232  N3   DC A 157      21.676  18.413  51.681 
ATOM   3233  C4   DC A 157      20.969  19.287  50.955 
ATOM   3234  N4   DC A 157      19.670  19.078  50.808 
ATOM   3235  C5   DC A 157      21.586  20.427  50.345 
ATOM   3236  C6   DC A 157      22.921  20.579  50.537 
ATOM   3237  P    DA A 158      29.194  19.465  50.403 
ATOM   3238  OP1  DA A 158      30.322  20.210  51.006 
ATOM   3239  OP2  DA A 158      28.910  19.757  48.981 
ATOM   3240  O5'  DA A 158      29.424  17.893  50.593 
ATOM   3241  C5'  DA A 158      28.988  17.266  51.814 
ATOM   3242  C4'  DA A 158      28.295  15.954  51.505 
ATOM   3243  O4'  DA A 158      26.869  16.123  51.258 
ATOM   3244  C3'  DA A 158      28.797  15.212  50.266 
ATOM   3245  O3'  DA A 158      28.765  13.813  50.522 
ATOM   3246  C2'  DA A 158      27.769  15.531  49.180 
ATOM   3247  C1'  DA A 158      26.534  15.423  50.070 
ATOM   3248  N9   DA A 158      25.319  16.057  49.487 
ATOM   3249  C8   DA A 158      25.236  17.173  48.705 
ATOM   3250  N7   DA A 158      24.026  17.477  48.349 
ATOM   3251  C5   DA A 158      23.248  16.491  48.938 
ATOM   3252  C6   DA A 158      21.864  16.251  48.938 
ATOM   3253  N6   DA A 158      20.978  17.026  48.296 
ATOM   3254  N1   DA A 158      21.421  15.180  49.624 
ATOM   3255  C2   DA A 158      22.305  14.414  50.260 
ATOM   3256  N3   DA A 158      23.612  14.538  50.331 
ATOM   3257  C4   DA A 158      24.030  15.616  49.636 
ATOM   3258  P    DC A 159      29.961  12.897  49.980 
ATOM   3259  OP1  DC A 159      31.091  12.939  50.935 
ATOM   3260  OP2  DC A 159      30.276  13.271  48.583 
ATOM   3261  O5'  DC A 159      29.285  11.447  50.008 
ATOM   3262  C5'  DC A 159      28.269  11.170  50.990 
ATOM   3263  C4'  DC A 159      27.118  10.422  50.348 
ATOM   3264  O4'  DC A 159      26.118  11.318  49.785 
ATOM   3265  C3'  DC A 159      27.488   9.505  49.182 
ATOM   3266  O3'  DC A 159      26.671   8.342  49.233 
ATOM   3267  C2'  DC A 159      27.121  10.302  47.931 
ATOM   3268  C1'  DC A 159      25.816  10.883  48.468 
ATOM   3269  N1   DC A 159      25.319  12.055  47.696 
ATOM   3270  C2   DC A 159      23.942  12.211  47.567 
ATOM   3271  O2   DC A 159      23.195  11.379  48.094 
ATOM   3272  N3   DC A 159      23.468  13.274  46.865 
ATOM   3273  C4   DC A 159      24.310  14.153  46.309 
ATOM   3274  N4   DC A 159      23.800  15.172  45.635 
ATOM   3275  C5   DC A 159      25.731  14.010  46.429 
ATOM   3276  C6   DC A 159      26.184  12.942  47.133 
ATOM   3277  P    DA A 160      27.320   6.921  48.882 
ATOM   3278  OP1  DA A 160      27.991   6.373  50.081 
ATOM   3279  OP2  DA A 160      28.156   7.044  47.669 
ATOM   3280  O5'  DA A 160      26.017   6.053  48.550 
ATOM   3281  C5'  DA A 160      24.777   6.375  49.208 
ATOM   3282  C4'  DA A 160      23.637   6.342  48.209 
ATOM   3283  O4'  DA A 160      23.445   7.623  47.544 
ATOM   3284  C3'  DA A 160      23.790   5.348  47.058 
ATOM   3285  O3'  DA A 160      22.514   4.799  46.751 
ATOM   3286  C2'  DA A 160      24.251   6.196  45.873 
ATOM   3287  C1'  DA A 160      23.343   7.392  46.147 
ATOM   3288  N9   DA A 160      23.758   8.635  45.440 
ATOM   3289  C8   DA A 160      25.022   9.064  45.151 
ATOM   3290  N7   DA A 160      25.060  10.196  44.520 
ATOM   3291  C5   DA A 160      23.724  10.546  44.379 
ATOM   3292  C6   DA A 160      23.091  11.652  43.789 
ATOM   3293  N6   DA A 160      23.754  12.659  43.203 
ATOM   3294  N1   DA A 160      21.746  11.687  43.822 
ATOM   3295  C2   DA A 160      21.091  10.684  44.406 
ATOM   3296  N3   DA A 160      21.571   9.606  44.986 
ATOM   3297  C4   DA A 160      22.920   9.595  44.939 
ATOM   3298  P    DC A 161      22.407   3.244  46.383 
ATOM   3299  OP1  DC A 161      22.336   2.444  47.626 
ATOM   3300  OP2  DC A 161      23.487   2.883  45.439 
ATOM   3301  O5'  DC A 161      20.996   3.195  45.630 
ATOM   3302  C5'  DC A 161      19.973   4.139  46.000 
ATOM   3303  C4'  DC A 161      19.310   4.700  44.758 
ATOM   3304  O4'  DC A 161      19.999   5.875  44.243 
ATOM   3305  C3'  DC A 161      19.243   3.757  43.557 
ATOM   3306  O3'  DC A 161      18.011   3.964  42.877 
ATOM   3307  C2'  DC A 161      20.382   4.210  42.644 
ATOM   3308  C1'  DC A 161      20.185   5.709  42.846 
ATOM   3309  N1   DC A 161      21.359   6.529  42.435 
ATOM   3310  C2   DC A 161      21.114   7.783  41.883 
ATOM   3311  O2   DC A 161      19.944   8.162  41.758 
ATOM   3312  N3   DC A 161      22.171   8.545  41.501 
ATOM   3313  C4   DC A 161      23.425   8.099  41.654 
ATOM   3314  N4   DC A 161      24.421   8.880  41.266 
ATOM   3315  C5   DC A 161      23.698   6.812  42.218 
ATOM   3316  C6   DC A 161      22.629   6.065  42.593 
ATOM   3317  P    DA A 162      17.226   2.699  42.289 
ATOM   3318  OP1  DA A 162      16.410   2.081  43.358 
ATOM   3319  OP2  DA A 162      18.179   1.802  41.598 
ATOM   3320  O5'  DA A 162      16.267   3.394  41.214 
ATOM   3321  C5'  DA A 162      15.820   4.743  41.446 
ATOM   3322  C4'  DA A 162      15.917   5.549  40.165 
ATOM   3323  O4'  DA A 162      17.224   6.169  39.996 
ATOM   3324  C3'  DA A 162      15.711   4.765  38.869 
ATOM   3325  O3'  DA A 162      15.008   5.584  37.942 
ATOM   3326  C2'  DA A 162      17.122   4.526  38.333 
ATOM   3327  C1'  DA A 162      17.678   5.904  38.678 
ATOM   3328  N9   DA A 162      19.166   5.967  38.681 
ATOM   3329  C8   DA A 162      20.056   4.999  39.049 
ATOM   3330  N7   DA A 162      21.298   5.357  38.938 
ATOM   3331  C5   DA A 162      21.229   6.659  38.461 
ATOM   3332  C6   DA A 162      22.217   7.601  38.134 
ATOM   3333  N6   DA A 162      23.532   7.362  38.243 
ATOM   3334  N1   DA A 162      21.805   8.802  37.688 
ATOM   3335  C2   DA A 162      20.497   9.033  37.582 
ATOM   3336  N3   DA A 162      19.488   8.236  37.856 
ATOM   3337  C4   DA A 162      19.928   7.041  38.300 
ATOM   3338  P    DT A 163      13.884   4.919  37.016 
ATOM   3339  OP1  DT A 163      12.607   4.847  37.761 
ATOM   3340  OP2  DT A 163      14.387   3.640  36.466 
ATOM   3341  O5'  DT A 163      13.763   5.998  35.842 
ATOM   3342  C5'  DT A 163      14.031   7.383  36.135 
ATOM   3343  C4'  DT A 163      14.881   7.991  35.037 
ATOM   3344  O4'  DT A 163      16.306   7.818  35.278 
ATOM   3345  C3'  DT A 163      14.671   7.413  33.637 
ATOM   3346  O3'  DT A 163      14.780   8.464  32.685 
ATOM   3347  C2'  DT A 163      15.842   6.452  33.436 
ATOM   3348  C1'  DT A 163      16.905   7.329  34.088 
ATOM   3349  N1   DT A 163      18.144   6.591  34.463 
ATOM   3350  C2   DT A 163      19.333   7.271  34.359 
ATOM   3351  O2   DT A 163      19.405   8.428  33.979 
ATOM   3352  N3   DT A 163      20.460   6.555  34.714 
ATOM   3353  C4   DT A 163      20.494   5.248  35.154 
ATOM   3354  O4   DT A 163      21.565   4.712  35.443 
ATOM   3355  C5   DT A 163      19.196   4.619  35.230 
ATOM   3356  C7   DT A 163      19.143   3.195  35.700 
ATOM   3357  C6   DT A 163      18.085   5.291  34.891 
ATOM   3358  P    DT A 164      13.785   8.482  31.432 
ATOM   3359  OP1  DT A 164      12.505   9.114  31.824 
ATOM   3360  OP2  DT A 164      13.687   7.123  30.856 
ATOM   3361  O5'  DT A 164      14.569   9.440  30.419 
ATOM   3362  C5'  DT A 164      15.416  10.476  30.951 
ATOM   3363  C4'  DT A 164      16.724  10.519  30.186 
ATOM   3364  O4'  DT A 164      17.725   9.620  30.743 
ATOM   3365  C3'  DT A 164      16.647  10.118  28.713 
ATOM   3366  O3'  DT A 164      17.542  10.933  27.966 
ATOM   3367  C2'  DT A 164      17.158   8.677  28.678 
ATOM   3368  C1'  DT A 164      18.291   8.867  29.682 
ATOM   3369  N1   DT A 164      18.811   7.590  30.246 
ATOM   3370  C2   DT A 164      20.154   7.532  30.528 
ATOM   3371  O2   DT A 164      20.913   8.466  30.336 
ATOM   3372  N3   DT A 164      20.600   6.332  31.049 
ATOM   3373  C4   DT A 164      19.831   5.215  31.305 
ATOM   3374  O4   DT A 164      20.344   4.196  31.774 
ATOM   3375  C5   DT A 164      18.435   5.372  30.977 
ATOM   3376  C7   DT A 164      17.527   4.204  31.225 
ATOM   3377  C6   DT A 164      17.974   6.528  30.469 
ATOM   3378  P    DA A 165      17.093  11.455  26.521 
ATOM   3379  OP1  DA A 165      16.270  12.677  26.669 
ATOM   3380  OP2  DA A 165      16.475  10.345  25.762 
ATOM   3381  O5'  DA A 165      18.504  11.832  25.868 
ATOM   3382  C5'  DA A 165      19.576  12.266  26.726 
ATOM   3383  C4'  DA A 165      20.872  11.595  26.317 
ATOM   3384  O4'  DA A 165      21.065  10.311  26.977 
ATOM   3385  C3'  DA A 165      21.012  11.270  24.830 
ATOM   3386  O3'  DA A 165      22.366  11.472  24.440 
ATOM   3387  C2'  DA A 165      20.695   9.779  24.728 
ATOM   3388  C1'  DA A 165      21.432   9.354  25.995 
ATOM   3389  N9   DA A 165      21.039   8.007  26.493 
ATOM   3390  C8   DA A 165      19.812   7.407  26.442 
ATOM   3391  N7   DA A 165      19.788   6.220  26.963 
ATOM   3392  C5   DA A 165      21.091   6.015  27.393 
ATOM   3393  C6   DA A 165      21.718   4.935  28.036 
ATOM   3394  N6   DA A 165      21.082   3.804  28.374 
ATOM   3395  N1   DA A 165      23.028   5.059  28.319 
ATOM   3396  C2   DA A 165      23.655   6.184  27.981 
ATOM   3397  N3   DA A 165      23.177   7.253  27.382 
ATOM   3398  C4   DA A 165      21.865   7.103  27.109 
ATOM   3399  P    DT A 166      22.672  12.128  23.012 
ATOM   3400  OP1  DT A 166      22.593  13.602  23.117 
ATOM   3401  OP2  DT A 166      21.811  11.504  21.984 
ATOM   3402  O5'  DT A 166      24.193  11.685  22.781 
ATOM   3403  C5'  DT A 166      25.046  11.499  23.925 
ATOM   3404  C4'  DT A 166      25.866  10.234  23.760 
ATOM   3405  O4'  DT A 166      25.178   9.056  24.269 
ATOM   3406  C3'  DT A 166      26.226   9.858  22.323 
ATOM   3407  O3'  DT A 166      27.536   9.303  22.306 
ATOM   3408  C2'  DT A 166      25.229   8.762  21.948 
ATOM   3409  C1'  DT A 166      25.255   8.033  23.288 
ATOM   3410  N1   DT A 166      24.104   7.109  23.491 
ATOM   3411  C2   DT A 166      24.345   5.956  24.197 
ATOM   3412  O2   DT A 166      25.440   5.673  24.651 
ATOM   3413  N3   DT A 166      23.255   5.124  24.364 
ATOM   3414  C4   DT A 166      21.976   5.346  23.894 
ATOM   3415  O4   DT A 166      21.080   4.527  24.107 
ATOM   3416  C5   DT A 166      21.823   6.583  23.165 
ATOM   3417  C7   DT A 166      20.462   6.901  22.619 
ATOM   3418  C6   DT A 166      22.866   7.409  22.987 
ATOM   3419  P    DA A 167      28.519   9.670  21.099 
ATOM   3420  OP1  DA A 167      29.185  10.963  21.377 
ATOM   3421  OP2  DA A 167      27.786   9.581  19.817 
ATOM   3422  O5'  DA A 167      29.588   8.483  21.189 
ATOM   3423  C5'  DA A 167      29.866   7.891  22.472 
ATOM   3424  C4'  DA A 167      29.927   6.382  22.344 
ATOM   3425  O4'  DA A 167      28.620   5.759  22.507 
ATOM   3426  C3'  DA A 167      30.425   5.847  21.002 
ATOM   3427  O3'  DA A 167      31.205   4.680  21.233 
ATOM   3428  C2'  DA A 167      29.156   5.442  20.252 
ATOM   3429  C1'  DA A 167      28.430   4.834  21.448 
ATOM   3430  N9   DA A 167      26.965   4.667  21.237 
ATOM   3431  C8   DA A 167      26.113   5.466  20.529 
ATOM   3432  N7   DA A 167      24.884   5.053  20.529 
ATOM   3433  C5   DA A 167      24.921   3.894  21.294 
ATOM   3434  C6   DA A 167      23.925   2.980  21.675 
ATOM   3435  N6   DA A 167      22.639   3.094  21.319 
ATOM   3436  N1   DA A 167      24.303   1.937  22.438 
ATOM   3437  C2   DA A 167      25.584   1.828  22.790 
ATOM   3438  N3   DA A 167      26.595   2.616  22.496 
ATOM   3439  C4   DA A 167      26.191   3.651  21.731 
ATOM   3440  P    DG A 168      32.529   4.447  20.363 
ATOM   3441  OP1  DG A 168      33.657   5.192  20.966 
ATOM   3442  OP2  DG A 168      32.245   4.739  18.941 
ATOM   3443  O5'  DG A 168      32.759   2.875  20.553 
ATOM   3444  C5'  DG A 168      32.323   2.248  21.774 
ATOM   3445  C4'  DG A 168      31.630   0.936  21.465 
ATOM   3446  O4'  DG A 168      30.204   1.105  21.218 
ATOM   3447  C3'  DG A 168      32.132   0.194  20.226 
ATOM   3448  O3'  DG A 168      32.100  -1.204  20.482 
ATOM   3449  C2'  DG A 168      31.104   0.513  19.140 
ATOM   3450  C1'  DG A 168      29.869   0.405  20.030 
ATOM   3451  N9   DG A 168      28.654   1.039  19.447 
ATOM   3452  C8   DG A 168      28.551   2.164  18.656 
ATOM   3453  N7   DG A 168      27.324   2.459  18.305 
ATOM   3454  C5   DG A 168      26.559   1.459  18.904 
ATOM   3455  C6   DG A 168      25.156   1.247  18.882 
ATOM   3456  O6   DG A 168      24.285   1.907  18.322 
ATOM   3457  N1   DG A 168      24.798   0.112  19.624 
ATOM   3458  C2   DG A 168      25.681  -0.709  20.297 
ATOM   3459  N2   DG A 168      25.142  -1.743  20.948 
ATOM   3460  N3   DG A 168      26.998  -0.508  20.317 
ATOM   3461  C4   DG A 168      27.360   0.588  19.603 
ATOM   3462  P    DA A 169      33.296  -2.121  19.939 
ATOM   3463  OP1  DA A 169      34.426  -2.079  20.894 
ATOM   3464  OP2  DA A 169      33.611  -1.747  18.543 
ATOM   3465  O5'  DA A 169      32.620  -3.571  19.968 
ATOM   3466  C5'  DA A 169      31.604  -3.848  20.950 
ATOM   3467  C4'  DA A 169      30.453  -4.596  20.308 
ATOM   3468  O4'  DA A 169      29.453  -3.699  19.745 
ATOM   3469  C3'  DA A 169      30.823  -5.513  19.142 
ATOM   3470  O3'  DA A 169      30.006  -6.676  19.193 
ATOM   3471  C2'  DA A 169      30.456  -4.716  17.890 
ATOM   3472  C1'  DA A 169      29.152  -4.134  18.428 
ATOM   3473  N9   DA A 169      28.654  -2.963  17.655 
ATOM   3474  C8   DA A 169      29.380  -1.987  17.034 
ATOM   3475  N7   DA A 169      28.655  -1.093  16.436 
ATOM   3476  C5   DA A 169      27.351  -1.504  16.679 
ATOM   3477  C6   DA A 169      26.105  -0.971  16.308 
ATOM   3478  N6   DA A 169      25.965   0.144  15.579 
ATOM   3479  N1   DA A 169      25.004  -1.631  16.716 
ATOM   3480  C2   DA A 169      25.150  -2.738  17.441 
ATOM   3481  N3   DA A 169      26.254  -3.327  17.845 
ATOM   3482  C4   DA A 169      27.341  -2.648  17.424 
ATOM   3483  P    DT A 170      30.655  -8.097  18.842 
ATOM   3484  OP1  DT A 170      31.327  -8.645  20.041 
ATOM   3485  OP2  DT A 170      31.491  -7.973  17.628 
ATOM   3486  O5'  DT A 170      29.352  -8.965  18.510 
ATOM   3487  C5'  DT A 170      28.112  -8.643  19.168 
ATOM   3488  C4'  DT A 170      26.972  -8.676  18.169 
ATOM   3489  O4'  DT A 170      26.780  -7.395  17.504 
ATOM   3490  C3'  DT A 170      27.125  -9.670  17.018 
ATOM   3491  O3'  DT A 170      25.849 -10.219  16.711 
ATOM   3492  C2'  DT A 170      27.586  -8.821  15.832 
ATOM   3493  C1'  DT A 170      26.678  -7.626  16.107 
ATOM   3494  N1   DT A 170      27.094  -6.383  15.400 
ATOM   3495  C2   DT A 170      26.094  -5.542  14.972 
ATOM   3496  O2   DT A 170      24.911  -5.776  15.149 
ATOM   3497  N3   DT A 170      26.518  -4.400  14.321 
ATOM   3498  C4   DT A 170      27.825  -4.039  14.068 
ATOM   3499  O4   DT A 170      28.082  -2.989  13.474 
ATOM   3500  C5   DT A 170      28.802  -4.984  14.555 
ATOM   3501  C7   DT A 170      30.250  -4.667  14.321 
ATOM   3502  C6   DT A 170      28.418  -6.102  15.191 
ATOM   3503  P    DT A 171      25.742 -11.773  16.343 
ATOM   3504  OP1  DT A 171      25.671 -12.574  17.586 
ATOM   3505  OP2  DT A 171      26.822 -12.135  15.399 
ATOM   3506  O5'  DT A 171      24.331 -11.822  15.589 
ATOM   3507  C5'  DT A 171      23.308 -10.879  15.960 
ATOM   3508  C4'  DT A 171      22.645 -10.318  14.718 
ATOM   3509  O4'  DT A 171      23.334  -9.143  14.203 
ATOM   3510  C3'  DT A 171      22.578 -11.261  13.517 
ATOM   3511  O3'  DT A 171      21.346 -11.054  12.837 
ATOM   3512  C2'  DT A 171      23.718 -10.808  12.604 
ATOM   3513  C1'  DT A 171      23.520  -9.309  12.806 
ATOM   3514  N1   DT A 171      24.694  -8.489  12.395 
ATOM   3515  C2   DT A 171      24.436  -7.254  11.852 
ATOM   3516  O2   DT A 171      23.307  -6.819  11.700 
ATOM   3517  N3   DT A 171      25.549  -6.523  11.482 
ATOM   3518  C4   DT A 171      26.865  -6.917  11.608 
ATOM   3519  O4   DT A 171      27.778  -6.175  11.241 
ATOM   3520  C5   DT A 171      27.035  -8.228  12.188 
ATOM   3521  C7   DT A 171      28.438  -8.734  12.361 
ATOM   3522  C6   DT A 171      25.971  -8.960  12.557 
ATOM   3523  P    DA A 172      20.561 -12.319  12.249 
ATOM   3524  OP1  DA A 172      19.745 -12.937  13.318 
ATOM   3525  OP2  DA A 172      21.514 -13.216  11.558 
ATOM   3526  O5'  DA A 172      19.602 -11.624  11.174 
ATOM   3527  C5'  DA A 172      19.155 -10.275  11.405 
ATOM   3528  C4'  DA A 172      19.252  -9.469  10.125 
ATOM   3529  O4'  DA A 172      20.559  -8.849   9.956 
ATOM   3530  C3'  DA A 172      19.047 -10.253   8.829 
ATOM   3531  O3'  DA A 172      18.343  -9.434   7.902 
ATOM   3532  C2'  DA A 172      20.457 -10.492   8.292 
ATOM   3533  C1'  DA A 172      21.013  -9.113   8.638 
ATOM   3534  N9   DA A 172      22.502  -9.050   8.640 
ATOM   3535  C8   DA A 172      23.391 -10.019   9.009 
ATOM   3536  N7   DA A 172      24.633  -9.661   8.898 
ATOM   3537  C5   DA A 172      24.564  -8.359   8.421 
ATOM   3538  C6   DA A 172      25.552  -7.416   8.094 
ATOM   3539  N6   DA A 172      26.867  -7.655   8.203 
ATOM   3540  N1   DA A 172      25.140  -6.215   7.647 
ATOM   3541  C2   DA A 172      23.832  -5.984   7.542 
ATOM   3542  N3   DA A 172      22.823  -6.782   7.816 
ATOM   3543  C4   DA A 172      23.263  -7.976   8.260 
ATOM   3544  P    DC A 173      17.220 -10.099   6.976 
ATOM   3545  OP1  DC A 173      15.942 -10.171   7.721 
ATOM   3546  OP2  DC A 173      17.722 -11.377   6.426 
ATOM   3547  O5'  DC A 173      17.098  -9.020   5.802 
ATOM   3548  C5'  DC A 173      17.366  -7.635   6.095 
ATOM   3549  C4'  DC A 173      18.216  -7.027   4.997 
ATOM   3550  O4'  DC A 173      19.641  -7.199   5.238 
ATOM   3551  C3'  DC A 173      18.007  -7.604   3.597 
ATOM   3552  O3'  DC A 173      18.115  -6.554   2.645 
ATOM   3553  C2'  DC A 173      19.177  -8.566   3.396 
ATOM   3554  C1'  DC A 173      20.240  -7.688   4.048 
ATOM   3555  N1   DC A 173      21.479  -8.426   4.423 
ATOM   3556  C2   DC A 173      22.692  -7.751   4.322 
ATOM   3557  O2   DC A 173      22.692  -6.578   3.930 
ATOM   3558  N3   DC A 173      23.834  -8.406   4.659 
ATOM   3559  C4   DC A 173      23.792  -9.677   5.079 
ATOM   3560  N4   DC A 173      24.931 -10.273   5.396 
ATOM   3561  C5   DC A 173      22.554 -10.390   5.189 
ATOM   3562  C6   DC A 173      21.425  -9.717   4.848 
ATOM   3563  P    DT A 174      17.120  -6.535   1.392 
ATOM   3564  OP1  DT A 174      15.840  -5.904   1.784 
ATOM   3565  OP2  DT A 174      17.022  -7.895   0.816 
ATOM   3566  O5'  DT A 174      17.905  -5.577   0.379 
ATOM   3567  C5'  DT A 174      18.752  -4.542   0.911 
ATOM   3568  C4'  DT A 174      20.059  -4.499   0.146 
ATOM   3569  O4'  DT A 174      21.060  -5.398   0.703 
ATOM   3570  C3'  DT A 174      19.982  -4.900  -1.327 
ATOM   3571  O3'  DT A 174      20.877  -4.085  -2.075 
ATOM   3572  C2'  DT A 174      20.493  -6.341  -1.362 
ATOM   3573  C1'  DT A 174      21.626  -6.151  -0.359 
ATOM   3574  N1   DT A 174      22.146  -7.428   0.206 
ATOM   3575  C2   DT A 174      23.489  -7.486   0.488 
ATOM   3576  O2   DT A 174      24.248  -6.552   0.296 
ATOM   3577  N3   DT A 174      23.935  -8.686   1.009 
ATOM   3578  C4   DT A 174      23.166  -9.803   1.265 
ATOM   3579  O4   DT A 174      23.679 -10.821   1.734 
ATOM   3580  C5   DT A 174      21.770  -9.645   0.937 
ATOM   3581  C7   DT A 174      20.862 -10.814   1.185 
ATOM   3582  C6   DT A 174      21.309  -8.490   0.428 
ATOM   3583  P    DC A 175      20.428  -3.563  -3.519 
ATOM   3584  OP1  DC A 175      19.605  -2.340  -3.371 
ATOM   3585  OP2  DC A 175      19.810  -4.672  -4.278 
ATOM   3586  O5'  DC A 175      21.839  -3.186  -4.172 
ATOM   3587  C5'  DC A 175      22.911  -2.751  -3.314 
ATOM   3588  C4'  DC A 175      24.207  -3.422  -3.724 
ATOM   3589  O4'  DC A 175      24.400  -4.706  -3.064 
ATOM   3590  C3'  DC A 175      24.347  -3.747  -5.210 
ATOM   3591  O3'  DC A 175      25.701  -3.546  -5.600 
ATOM   3592  C2'  DC A 175      24.030  -5.239  -5.312 
ATOM   3593  C1'  DC A 175      24.767  -5.664  -4.045 
ATOM   3594  N1   DC A 175      24.374  -7.010  -3.547 
ATOM   3595  C2   DC A 175      25.356  -7.793  -2.945 
ATOM   3596  O2   DC A 175      26.504  -7.340  -2.849 
ATOM   3597  N3   DC A 175      25.019  -9.024  -2.485 
ATOM   3598  C4   DC A 175      23.766  -9.478  -2.607 
ATOM   3599  N4   DC A 175      23.486 -10.687  -2.141 
ATOM   3600  C5   DC A 175      22.740  -8.691  -3.223 
ATOM   3601  C6   DC A 175      23.097  -7.463  -3.677 
ATOM   3602  P    DA A 176      26.007  -2.889  -7.028 
ATOM   3603  OP1  DA A 176      25.928  -1.415  -6.923 
ATOM   3604  OP2  DA A 176      25.146  -3.514  -8.056 
ATOM   3605  O5'  DA A 176      27.528  -3.333  -7.259 
ATOM   3606  C5'  DA A 176      28.381  -3.519  -6.115 
ATOM   3607  C4'  DA A 176      29.201  -4.784  -6.280 
ATOM   3608  O4'  DA A 176      28.513  -5.962  -5.771 
ATOM   3609  C3'  DA A 176      29.561  -5.160  -7.717 
ATOM   3610  O3'  DA A 176      30.871  -5.715  -7.734 
ATOM   3611  C2'  DA A 176      28.564  -6.255  -8.093 
ATOM   3612  C1'  DA A 176      28.590  -6.985  -6.752 
ATOM   3613  N9   DA A 176      27.440  -7.908  -6.549 
ATOM   3614  C8   DA A 176      26.152  -7.765  -6.979 
ATOM   3615  N7   DA A 176      25.374  -8.747  -6.644 
ATOM   3616  C5   DA A 176      26.207  -9.607  -5.940 
ATOM   3617  C6   DA A 176      25.980 -10.843  -5.313 
ATOM   3618  N6   DA A 176      24.788 -11.456  -5.295 
ATOM   3619  N1   DA A 176      27.027 -11.430  -4.703 
ATOM   3620  C2   DA A 176      28.209 -10.815  -4.724 
ATOM   3621  N3   DA A 176      28.539  -9.668  -5.274 
ATOM   3622  C4   DA A 176      27.474  -9.101  -5.877 
ATOM   3623  P    DG A 177      31.854  -5.348  -8.942 
ATOM   3624  OP1  DG A 177      32.520  -4.055  -8.663 
ATOM   3625  OP2  DG A 177      31.121  -5.437 -10.223 
ATOM   3626  O5'  DG A 177      32.923  -6.535  -8.851 
ATOM   3627  C5'  DG A 177      33.202  -7.126  -7.568 
ATOM   3628  C4'  DG A 177      33.262  -8.635  -7.696 
ATOM   3629  O4'  DG A 177      31.955  -9.258  -7.533 
ATOM   3630  C3'  DG A 177      33.760  -9.171  -9.038 
ATOM   3631  O3'  DG A 177      34.540 -10.337  -8.807 
ATOM   3632  C2'  DG A 177      32.491  -9.576  -9.788 
ATOM   3633  C1'  DG A 177      31.765 -10.183  -8.592 
ATOM   3634  N9   DG A 177      30.300 -10.350  -8.803 
ATOM   3635  C8   DG A 177      29.426  -9.557  -9.514 
ATOM   3636  N7   DG A 177      28.187  -9.986  -9.504 
ATOM   3637  C5   DG A 177      28.245 -11.146  -8.734 
ATOM   3638  C6   DG A 177      27.214 -12.051  -8.367 
ATOM   3639  O6   DG A 177      26.020 -12.014  -8.652 
ATOM   3640  N1   DG A 177      27.710 -13.097  -7.576 
ATOM   3641  C2   DG A 177      29.028 -13.247  -7.189 
ATOM   3642  N2   DG A 177      29.298 -14.314  -6.433 
ATOM   3643  N3   DG A 177      29.992 -12.397  -7.533 
ATOM   3644  C4   DG A 177      29.529 -11.377  -8.301 
ATOM   3645  P    DA A 178      35.864 -10.570  -9.677 
ATOM   3646  OP1  DA A 178      36.992  -9.826  -9.074 
ATOM   3647  OP2  DA A 178      35.580 -10.279 -11.100 
ATOM   3648  O5'  DA A 178      36.094 -12.142  -9.487 
ATOM   3649  C5'  DA A 178      35.658 -12.770  -8.266 
ATOM   3650  C4'  DA A 178      34.965 -14.082  -8.576 
ATOM   3651  O4'  DA A 178      33.539 -13.912  -8.822 
ATOM   3652  C3'  DA A 178      35.467 -14.823  -9.814 
ATOM   3653  O3'  DA A 178      35.435 -16.222  -9.558 
ATOM   3654  C2'  DA A 178      34.439 -14.505 -10.900 
ATOM   3655  C1'  DA A 178      33.204 -14.612 -10.010 
ATOM   3656  N9   DA A 178      31.989 -13.978 -10.594 
ATOM   3657  C8   DA A 178      31.907 -12.862 -11.375 
ATOM   3658  N7   DA A 178      30.697 -12.558 -11.731 
ATOM   3659  C5   DA A 178      29.918 -13.545 -11.142 
ATOM   3660  C6   DA A 178      28.534 -13.785 -11.142 
ATOM   3661  N6   DA A 178      27.648 -13.009 -11.784 
ATOM   3662  N1   DA A 178      28.091 -14.855 -10.457 
ATOM   3663  C2   DA A 178      28.975 -15.621  -9.820 
ATOM   3664  N3   DA A 178      30.282 -15.497  -9.750 
ATOM   3665  C4   DA A 178      30.700 -14.419 -10.444 
ATOM   3666  P    DA A 179      36.631 -17.138 -10.101 
ATOM   3667  OP1  DA A 179      37.761 -17.096  -9.146 
ATOM   3668  OP2  DA A 179      36.946 -16.765 -11.497 
ATOM   3669  O5'  DA A 179      35.955 -18.588 -10.072 
ATOM   3670  C5'  DA A 179      34.939 -18.865  -9.090 
ATOM   3671  C4'  DA A 179      33.788 -19.614  -9.733 
ATOM   3672  O4'  DA A 179      32.788 -18.717 -10.295 
ATOM   3673  C3'  DA A 179      34.159 -20.530 -10.898 
ATOM   3674  O3'  DA A 179      33.341 -21.693 -10.847 
ATOM   3675  C2'  DA A 179      33.791 -19.734 -12.150 
ATOM   3676  C1'  DA A 179      32.487 -19.152 -11.612 
ATOM   3677  N9   DA A 179      31.990 -17.980 -12.385 
ATOM   3678  C8   DA A 179      32.715 -17.005 -13.007 
ATOM   3679  N7   DA A 179      31.990 -16.110 -13.604 
ATOM   3680  C5   DA A 179      30.686 -16.521 -13.361 
ATOM   3681  C6   DA A 179      29.440 -15.989 -13.732 
ATOM   3682  N6   DA A 179      29.300 -14.873 -14.461 
ATOM   3683  N1   DA A 179      28.339 -16.648 -13.324 
ATOM   3684  C2   DA A 179      28.485 -17.756 -12.600 
ATOM   3685  N3   DA A 179      29.589 -18.345 -12.195 
ATOM   3686  C4   DA A 179      30.676 -17.666 -12.616 
ATOM   3687  P    DG A 180      33.990 -23.114 -11.198 
ATOM   3688  OP1  DG A 180      34.662 -23.662  -9.999 
ATOM   3689  OP2  DG A 180      34.826 -22.991 -12.412 
ATOM   3690  O5'  DG A 180      32.687 -23.983 -11.530 
ATOM   3691  C5'  DG A 180      31.447 -23.661 -10.873 
ATOM   3692  C4'  DG A 180      30.307 -23.694 -11.871 
ATOM   3693  O4'  DG A 180      30.115 -22.412 -12.537 
ATOM   3694  C3'  DG A 180      30.460 -24.687 -13.022 
ATOM   3695  O3'  DG A 180      29.184 -25.237 -13.329 
ATOM   3696  C2'  DG A 180      30.921 -23.839 -14.208 
ATOM   3697  C1'  DG A 180      30.013 -22.644 -13.933 
ATOM   3698  N9   DG A 180      30.429 -21.400 -14.640 
ATOM   3699  C8   DG A 180      31.696 -20.951 -14.941 
ATOM   3700  N7   DG A 180      31.719 -19.806 -15.578 
ATOM   3701  C5   DG A 180      30.372 -19.473 -15.710 
ATOM   3702  C6   DG A 180      29.766 -18.341 -16.315 
ATOM   3703  O6   DG A 180      30.302 -17.385 -16.867 
ATOM   3704  N1   DG A 180      28.368 -18.402 -16.226 
ATOM   3705  C2   DG A 180      27.651 -19.421 -15.631 
ATOM   3706  N2   DG A 180      26.322 -19.291 -15.650 
ATOM   3707  N3   DG A 180      28.221 -20.482 -15.063 
ATOM   3708  C4   DG A 180      29.577 -20.439 -15.141 
ATOM   3709  P    DC A 181      29.077 -26.791 -13.697 
ATOM   3710  OP1  DC A 181      29.006 -27.592 -12.454 
ATOM   3711  OP2  DC A 181      30.157 -27.153 -14.641 
ATOM   3712  O5'  DC A 181      27.666 -26.840 -14.451 
ATOM   3713  C5'  DC A 181      26.643 -25.897 -14.080 
ATOM   3714  C4'  DC A 181      25.980 -25.336 -15.323 
ATOM   3715  O4'  DC A 181      26.669 -24.160 -15.837 
ATOM   3716  C3'  DC A 181      25.913 -26.279 -16.524 
ATOM   3717  O3'  DC A 181      24.681 -26.072 -17.203 
ATOM   3718  C2'  DC A 181      27.053 -25.825 -17.436 
ATOM   3719  C1'  DC A 181      26.855 -24.326 -17.234 
ATOM   3720  N1   DC A 181      28.029 -23.507 -17.645 
ATOM   3721  C2   DC A 181      27.784 -22.252 -18.197 
ATOM   3722  O2   DC A 181      26.614 -21.874 -18.322 
ATOM   3723  N3   DC A 181      28.841 -21.490 -18.579 
ATOM   3724  C4   DC A 181      30.095 -21.936 -18.427 
ATOM   3725  N4   DC A 181      31.091 -21.155 -18.815 
ATOM   3726  C5   DC A 181      30.369 -23.224 -17.862 
ATOM   3727  C6   DC A 181      29.299 -23.971 -17.487 
ATOM   3728  P    DA A 182      23.896 -27.336 -17.792 
ATOM   3729  OP1  DA A 182      23.081 -27.955 -16.723 
ATOM   3730  OP2  DA A 182      24.849 -28.233 -18.482 
ATOM   3731  O5'  DA A 182      22.937 -26.642 -18.867 
ATOM   3732  C5'  DA A 182      22.490 -25.293 -18.635 
ATOM   3733  C4'  DA A 182      22.587 -24.487 -19.915 
ATOM   3734  O4'  DA A 182      23.894 -23.866 -20.084 
ATOM   3735  C3'  DA A 182      22.382 -25.270 -21.212 
ATOM   3736  O3'  DA A 182      21.678 -24.452 -22.138 
ATOM   3737  C2'  DA A 182      23.792 -25.509 -21.748 
ATOM   3738  C1'  DA A 182      24.348 -24.131 -21.402 
ATOM   3739  N9   DA A 182      25.837 -24.068 -21.400 
ATOM   3740  C8   DA A 182      26.726 -25.036 -21.032 
ATOM   3741  N7   DA A 182      27.968 -24.679 -21.142 
ATOM   3742  C5   DA A 182      27.899 -23.376 -21.619 
ATOM   3743  C6   DA A 182      28.887 -22.434 -21.946 
ATOM   3744  N6   DA A 182      30.202 -22.673 -21.837 
ATOM   3745  N1   DA A 182      28.475 -21.233 -22.393 
ATOM   3746  C2   DA A 182      27.167 -21.002 -22.498 
ATOM   3747  N3   DA A 182      26.158 -21.799 -22.224 
ATOM   3748  C4   DA A 182      26.598 -22.994 -21.780 
ATOM   3749  P    DG A 183      20.555 -25.117 -23.064 
ATOM   3750  OP1  DG A 183      19.277 -25.188 -22.320 
ATOM   3751  OP2  DG A 183      21.057 -26.395 -23.614 
ATOM   3752  O5'  DG A 183      20.434 -24.037 -24.238 
ATOM   3753  C5'  DG A 183      20.701 -22.653 -23.945 
ATOM   3754  C4'  DG A 183      21.551 -22.045 -25.043 
ATOM   3755  O4'  DG A 183      22.976 -22.217 -24.802 
ATOM   3756  C3'  DG A 183      21.342 -22.622 -26.443 
ATOM   3757  O3'  DG A 183      21.450 -21.571 -27.395 
ATOM   3758  C2'  DG A 183      22.513 -23.583 -26.644 
ATOM   3759  C1'  DG A 183      23.575 -22.706 -25.992 
ATOM   3760  N9   DG A 183      24.814 -23.444 -25.617 
ATOM   3761  C8   DG A 183      24.954 -24.739 -25.171 
ATOM   3762  N7   DG A 183      26.194 -25.089 -24.926 
ATOM   3763  C5   DG A 183      26.928 -23.943 -25.233 
ATOM   3764  C6   DG A 183      28.325 -23.708 -25.167 
ATOM   3765  O6   DG A 183      29.219 -24.475 -24.818 
ATOM   3766  N1   DG A 183      28.645 -22.404 -25.570 
ATOM   3767  C2   DG A 183      27.732 -21.452 -25.982 
ATOM   3768  N2   DG A 183      28.239 -20.265 -26.326 
ATOM   3769  N3   DG A 183      26.421 -21.673 -26.043 
ATOM   3770  C4   DG A 183      26.094 -22.934 -25.656 
ATOM   3771  P    DA A 184      20.455 -21.553 -28.649 
ATOM   3772  OP1  DA A 184      19.175 -20.921 -28.256 
ATOM   3773  OP2  DA A 184      20.357 -22.913 -29.224 
ATOM   3774  O5'  DA A 184      21.240 -20.595 -29.662 
ATOM   3775  C5'  DA A 184      22.087 -19.560 -29.129 
ATOM   3776  C4'  DA A 184      23.394 -19.516 -29.894 
ATOM   3777  O4'  DA A 184      24.395 -20.416 -29.337 
ATOM   3778  C3'  DA A 184      23.317 -19.918 -31.367 
ATOM   3779  O3'  DA A 184      24.212 -19.102 -32.115 
ATOM   3780  C2'  DA A 184      23.828 -21.359 -31.402 
ATOM   3781  C1'  DA A 184      24.961 -21.169 -30.399 
ATOM   3782  N9   DA A 184      25.481 -22.446 -29.834 
ATOM   3783  C8   DA A 184      24.793 -23.591 -29.552 
ATOM   3784  N7   DA A 184      25.531 -24.540 -29.066 
ATOM   3785  C5   DA A 184      26.803 -23.985 -29.020 
ATOM   3786  C6   DA A 184      28.042 -24.491 -28.596 
ATOM   3787  N6   DA A 184      28.210 -25.730 -28.114 
ATOM   3788  N1   DA A 184      29.108 -23.673 -28.686 
ATOM   3789  C2   DA A 184      28.935 -22.443 -29.165 
ATOM   3790  N3   DA A 184      27.833 -21.864 -29.589 
ATOM   3791  C4   DA A 184      26.782 -22.703 -29.489 
ATOM   3792  P    DA A 185      23.763 -18.580 -33.559 
ATOM   3793  OP1  DA A 185      22.940 -17.358 -33.411 
ATOM   3794  OP2  DA A 185      23.145 -19.690 -34.318 
ATOM   3795  O5'  DA A 185      25.174 -18.204 -34.212 
ATOM   3796  C5'  DA A 185      26.246 -17.769 -33.354 
ATOM   3797  C4'  DA A 185      27.542 -18.440 -33.764 
ATOM   3798  O4'  DA A 185      27.735 -19.724 -33.104 
ATOM   3799  C3'  DA A 185      27.682 -18.765 -35.251 
ATOM   3800  O3'  DA A 185      29.036 -18.564 -35.640 
ATOM   3801  C2'  DA A 185      27.365 -20.257 -35.352 
ATOM   3802  C1'  DA A 185      28.102 -20.681 -34.085 
ATOM   3803  N9   DA A 185      27.709 -22.028 -33.587 
ATOM   3804  C8   DA A 185      26.483 -22.628 -33.638 
ATOM   3805  N7   DA A 185      26.458 -23.815 -33.117 
ATOM   3806  C5   DA A 185      27.761 -24.020 -32.688 
ATOM   3807  C6   DA A 185      28.388 -25.100 -32.044 
ATOM   3808  N6   DA A 185      27.752 -26.231 -31.706 
ATOM   3809  N1   DA A 185      29.698 -24.976 -31.761 
ATOM   3810  C2   DA A 185      30.325 -23.851 -32.099 
ATOM   3811  N3   DA A 185      29.847 -22.782 -32.699 
ATOM   3812  C4   DA A 185      28.535 -22.932 -32.971 
ATOM   3813  P    DC A 186      29.342 -17.907 -37.068 
ATOM   3814  OP1  DC A 186      29.263 -16.433 -36.963 
ATOM   3815  OP2  DC A 186      28.481 -18.532 -38.096 
ATOM   3816  O5'  DC A 186      30.863 -18.351 -37.299 
ATOM   3817  C5'  DC A 186      31.716 -18.537 -36.155 
ATOM   3818  C4'  DC A 186      32.536 -19.801 -36.320 
ATOM   3819  O4'  DC A 186      31.848 -20.979 -35.811 
ATOM   3820  C3'  DC A 186      32.896 -20.177 -37.757 
ATOM   3821  O3'  DC A 186      34.206 -20.732 -37.774 
ATOM   3822  C2'  DC A 186      31.899 -21.273 -38.133 
ATOM   3823  C1'  DC A 186      31.925 -22.002 -36.792 
ATOM   3824  N1   DC A 186      30.775 -22.926 -36.590 
ATOM   3825  C2   DC A 186      31.002 -24.100 -35.875 
ATOM   3826  O2   DC A 186      32.138 -24.323 -35.443 
ATOM   3827  N3   DC A 186      29.966 -24.955 -35.681 
ATOM   3828  C4   DC A 186      28.749 -24.675 -36.166 
ATOM   3829  N4   DC A 186      27.772 -25.542 -35.949 
ATOM   3830  C5   DC A 186      28.495 -23.474 -36.903 
ATOM   3831  C6   DC A 186      29.543 -22.632 -37.088 
ATOM   3832  P    DA A 187      35.189 -20.365 -38.982 
ATOM   3833  OP1  DA A 187      35.855 -19.073 -38.704 
ATOM   3834  OP2  DA A 187      34.456 -20.455 -40.263 
ATOM   3835  O5'  DA A 187      36.258 -21.552 -38.891 
ATOM   3836  C5'  DA A 187      36.537 -22.144 -37.608 
ATOM   3837  C4'  DA A 187      36.597 -23.653 -37.736 
ATOM   3838  O4'  DA A 187      35.290 -24.276 -37.573 
ATOM   3839  C3'  DA A 187      37.095 -24.188 -39.078 
ATOM   3840  O3'  DA A 187      37.875 -25.355 -38.847 
ATOM   3841  C2'  DA A 187      35.826 -24.594 -39.828 
ATOM   3842  C1'  DA A 187      35.100 -25.201 -38.632 
ATOM   3843  N9   DA A 187      33.635 -25.368 -38.843 
ATOM   3844  C8   DA A 187      32.784 -24.569 -39.552 
ATOM   3845  N7   DA A 187      31.554 -24.983 -39.551 
ATOM   3846  C5   DA A 187      31.591 -26.141 -38.786 
ATOM   3847  C6   DA A 187      30.595 -27.056 -38.405 
ATOM   3848  N6   DA A 187      29.309 -26.941 -38.762 
ATOM   3849  N1   DA A 187      30.973 -28.098 -37.642 
ATOM   3850  C2   DA A 187      32.254 -28.208 -37.290 
ATOM   3851  N3   DA A 187      33.265 -27.420 -37.584 
ATOM   3852  C4   DA A 187      32.861 -26.385 -38.349 
ATOM   3853  P    DG A 188      39.199 -25.588 -39.718 
ATOM   3854  OP1  DG A 188      40.327 -24.843 -39.114 
ATOM   3855  OP2  DG A 188      38.915 -25.296 -41.140 
ATOM   3856  O5'  DG A 188      39.429 -27.160 -39.527 
ATOM   3857  C5'  DG A 188      38.994 -27.787 -38.306 
ATOM   3858  C4'  DG A 188      38.300 -29.099 -38.616 
ATOM   3859  O4'  DG A 188      36.875 -28.930 -38.862 
ATOM   3860  C3'  DG A 188      38.802 -29.841 -39.854 
ATOM   3861  O3'  DG A 188      38.770 -31.240 -39.598 
ATOM   3862  C2'  DG A 188      37.774 -29.522 -40.940 
ATOM   3863  C1'  DG A 188      36.539 -29.630 -40.050 
ATOM   3864  N9   DG A 188      35.324 -28.996 -40.634 
ATOM   3865  C8   DG A 188      35.222 -27.871 -41.424 
ATOM   3866  N7   DG A 188      33.994 -27.576 -41.776 
ATOM   3867  C5   DG A 188      33.229 -28.576 -41.176 
ATOM   3868  C6   DG A 188      31.826 -28.788 -41.198 
ATOM   3869  O6   DG A 188      30.955 -28.128 -41.758 
ATOM   3870  N1   DG A 188      31.469 -29.924 -40.457 
ATOM   3871  C2   DG A 188      32.351 -30.745 -39.783 
ATOM   3872  N2   DG A 188      31.812 -31.779 -39.133 
ATOM   3873  N3   DG A 188      33.668 -30.543 -39.763 
ATOM   3874  C4   DG A 188      34.030 -29.447 -40.478 
ATOM   3875  P    DA A 189      39.966 -32.156 -40.141 
ATOM   3876  OP1  DA A 189      41.096 -32.114 -39.186 
ATOM   3877  OP2  DA A 189      40.281 -31.782 -41.537 
ATOM   3878  O5'  DA A 189      39.290 -33.606 -40.112 
ATOM   3879  C5'  DA A 189      38.274 -33.883 -39.130 
ATOM   3880  C4'  DA A 189      37.123 -34.631 -39.773 
ATOM   3881  O4'  DA A 189      36.123 -33.735 -40.335 
ATOM   3882  C3'  DA A 189      37.494 -35.548 -40.938 
ATOM   3883  O3'  DA A 189      36.676 -36.711 -40.887 
ATOM   3884  C2'  DA A 189      37.126 -34.751 -42.190 
ATOM   3885  C1'  DA A 189      35.822 -34.170 -41.652 
ATOM   3886  N9   DA A 189      35.325 -32.998 -42.425 
ATOM   3887  C8   DA A 189      36.050 -32.022 -43.047 
ATOM   3888  N7   DA A 189      35.325 -31.128 -43.644 
ATOM   3889  C5   DA A 189      34.021 -31.539 -43.401 
ATOM   3890  C6   DA A 189      32.775 -31.007 -43.772 
ATOM   3891  N6   DA A 189      32.635 -29.891 -44.501 
ATOM   3892  N1   DA A 189      31.674 -31.666 -43.365 
ATOM   3893  C2   DA A 189      31.820 -32.773 -42.640 
ATOM   3894  N3   DA A 189      32.924 -33.362 -42.235 
ATOM   3895  C4   DA A 189      34.011 -32.684 -42.656 
ATOM   3896  P    DG A 190      37.325 -38.132 -41.238 
ATOM   3897  OP1  DG A 190      37.997 -38.680 -40.039 
ATOM   3898  OP2  DG A 190      38.161 -38.009 -42.452 
ATOM   3899  O5'  DG A 190      36.022 -39.000 -41.570 
ATOM   3900  C5'  DG A 190      34.782 -38.678 -40.913 
ATOM   3901  C4'  DG A 190      33.642 -38.711 -41.911 
ATOM   3902  O4'  DG A 190      33.450 -37.430 -42.577 
ATOM   3903  C3'  DG A 190      33.795 -39.705 -43.063 
ATOM   3904  O3'  DG A 190      32.519 -40.254 -43.369 
ATOM   3905  C2'  DG A 190      34.256 -38.857 -44.248 
ATOM   3906  C1'  DG A 190      33.348 -37.661 -43.973 
ATOM   3907  N9   DG A 190      33.764 -36.418 -44.680 
ATOM   3908  C8   DG A 190      35.031 -35.969 -44.981 
ATOM   3909  N7   DG A 190      35.054 -34.824 -45.618 
ATOM   3910  C5   DG A 190      33.707 -34.491 -45.750 
ATOM   3911  C6   DG A 190      33.101 -33.359 -46.355 
ATOM   3912  O6   DG A 190      33.637 -32.402 -46.907 
ATOM   3913  N1   DG A 190      31.703 -33.419 -46.266 
ATOM   3914  C2   DG A 190      30.986 -34.438 -45.671 
ATOM   3915  N2   DG A 190      29.657 -34.309 -45.690 
ATOM   3916  N3   DG A 190      31.556 -35.500 -45.103 
ATOM   3917  C4   DG A 190      32.912 -35.457 -45.181 
ATOM   3918  P    DT A 191      32.412 -41.809 -43.737 
ATOM   3919  OP1  DT A 191      32.341 -42.609 -42.495 
ATOM   3920  OP2  DT A 191      33.492 -42.170 -44.682 
ATOM   3921  O5'  DT A 191      31.001 -41.858 -44.491 
ATOM   3922  C5'  DT A 191      29.978 -40.914 -44.120 
ATOM   3923  C4'  DT A 191      29.316 -40.353 -45.363 
ATOM   3924  O4'  DT A 191      30.004 -39.178 -45.877 
ATOM   3925  C3'  DT A 191      29.248 -41.296 -46.564 
ATOM   3926  O3'  DT A 191      28.016 -41.089 -47.243 
ATOM   3927  C2'  DT A 191      30.388 -40.843 -47.476 
ATOM   3928  C1'  DT A 191      30.190 -39.344 -47.274 
ATOM   3929  N1   DT A 191      31.364 -38.524 -47.685 
ATOM   3930  C2   DT A 191      31.106 -37.289 -48.228 
ATOM   3931  O2   DT A 191      29.978 -36.854 -48.380 
ATOM   3932  N3   DT A 191      32.219 -36.558 -48.598 
ATOM   3933  C4   DT A 191      33.535 -36.952 -48.472 
ATOM   3934  O4   DT A 191      34.448 -36.210 -48.839 
ATOM   3935  C5   DT A 191      33.706 -38.263 -47.892 
ATOM   3936  C7   DT A 191      35.108 -38.769 -47.719 
ATOM   3937  C6   DT A 191      32.642 -38.995 -47.524 
ATOM   3938  P    DG A 192      27.231 -42.354 -47.832 
ATOM   3939  OP1  DG A 192      26.416 -42.972 -46.763 
ATOM   3940  OP2  DG A 192      28.184 -43.251 -48.522 
ATOM   3941  O5'  DG A 192      26.272 -41.659 -48.907 
ATOM   3942  C5'  DG A 192      25.825 -40.310 -48.675 
ATOM   3943  C4'  DG A 192      25.922 -39.504 -49.956 
ATOM   3944  O4'  DG A 192      27.229 -38.884 -50.124 
ATOM   3945  C3'  DG A 192      25.717 -40.288 -51.252 
ATOM   3946  O3'  DG A 192      25.013 -39.469 -52.178 
ATOM   3947  C2'  DG A 192      27.128 -40.527 -51.788 
ATOM   3948  C1'  DG A 192      27.683 -39.149 -51.442 
ATOM   3949  N9   DG A 192      29.172 -39.086 -51.440 
ATOM   3950  C8   DG A 192      30.084 -40.051 -51.073 
ATOM   3951  N7   DG A 192      31.334 -39.676 -51.189 
ATOM   3952  C5   DG A 192      31.245 -38.370 -51.668 
ATOM   3953  C6   DG A 192      32.269 -37.442 -51.990 
ATOM   3954  O6   DG A 192      33.487 -37.585 -51.917 
ATOM   3955  N1   DG A 192      31.737 -36.227 -52.443 
ATOM   3956  C2   DG A 192      30.390 -35.946 -52.568 
ATOM   3957  N2   DG A 192      30.085 -34.727 -53.018 
ATOM   3958  N3   DG A 192      29.429 -36.817 -52.265 
ATOM   3959  C4   DG A 192      29.930 -38.000 -51.824 
ATOM   3960  P    DA A 193      23.890 -40.134 -53.104 
ATOM   3961  OP1  DA A 193      22.612 -40.206 -52.360 
ATOM   3962  OP2  DA A 193      24.393 -41.413 -53.654 
ATOM   3963  O5'  DA A 193      23.769 -39.055 -54.278 
ATOM   3964  C5'  DA A 193      24.036 -37.670 -53.985 
ATOM   3965  C4'  DA A 193      24.886 -37.062 -55.083 
ATOM   3966  O4'  DA A 193      26.311 -37.235 -54.842 
ATOM   3967  C3'  DA A 193      24.677 -37.640 -56.483 
ATOM   3968  O3'  DA A 193      24.785 -36.589 -57.435 
ATOM   3969  C2'  DA A 193      25.848 -38.601 -56.685 
ATOM   3970  C1'  DA A 193      26.911 -37.724 -56.032 
ATOM   3971  N9   DA A 193      28.149 -38.462 -55.657 
ATOM   3972  C8   DA A 193      28.270 -39.748 -55.215 
ATOM   3973  N7   DA A 193      29.491 -40.106 -54.970 
ATOM   3974  C5   DA A 193      30.239 -38.976 -55.270 
ATOM   3975  C6   DA A 193      31.617 -38.709 -55.217 
ATOM   3976  N6   DA A 193      32.530 -39.608 -54.822 
ATOM   3977  N1   DA A 193      32.024 -37.481 -55.586 
ATOM   3978  C2   DA A 193      31.113 -36.591 -55.977 
ATOM   3979  N3   DA A 193      29.807 -36.725 -56.067 
ATOM   3980  C4   DA A 193      29.425 -37.964 -55.693 
ATOM   3981  P    DT A 194      23.790 -36.571 -58.689 
ATOM   3982  OP1  DT A 194      22.510 -35.939 -58.296 
ATOM   3983  OP2  DT A 194      23.692 -37.930 -59.265 
ATOM   3984  O5'  DT A 194      24.575 -35.613 -59.702 
ATOM   3985  C5'  DT A 194      25.422 -34.577 -59.169 
ATOM   3986  C4'  DT A 194      26.729 -34.534 -59.934 
ATOM   3987  O4'  DT A 194      27.730 -35.433 -59.377 
ATOM   3988  C3'  DT A 194      26.652 -34.935 -61.407 
ATOM   3989  O3'  DT A 194      27.547 -34.120 -62.155 
ATOM   3990  C2'  DT A 194      27.163 -36.376 -61.442 
ATOM   3991  C1'  DT A 194      28.296 -36.186 -60.439 
ATOM   3992  N1   DT A 194      28.816 -37.463 -59.874 
ATOM   3993  C2   DT A 194      30.159 -37.521 -59.593 
ATOM   3994  O2   DT A 194      30.918 -36.587 -59.784 
ATOM   3995  N3   DT A 194      30.605 -38.721 -59.071 
ATOM   3996  C4   DT A 194      29.837 -39.838 -58.815 
ATOM   3997  O4   DT A 194      30.350 -40.857 -58.347 
ATOM   3998  C5   DT A 194      28.440 -39.681 -59.143 
ATOM   3999  C7   DT A 194      27.532 -40.849 -58.896 
ATOM   4000  C6   DT A 194      27.979 -38.525 -59.652 
ATOM   4001  P    DG A 195      27.098 -33.598 -63.599 
ATOM   4002  OP1  DG A 195      26.275 -32.376 -63.451 
ATOM   4003  OP2  DG A 195      26.480 -34.708 -64.358 
ATOM   4004  O5'  DG A 195      28.509 -33.221 -64.252 
ATOM   4005  C5'  DG A 195      29.581 -32.787 -63.394 
ATOM   4006  C4'  DG A 195      30.877 -33.458 -63.804 
ATOM   4007  O4'  DG A 195      31.070 -34.742 -63.144 
ATOM   4008  C3'  DG A 195      31.017 -33.783 -65.291 
ATOM   4009  O3'  DG A 195      32.371 -33.581 -65.680 
ATOM   4010  C2'  DG A 195      30.700 -35.274 -65.393 
ATOM   4011  C1'  DG A 195      31.437 -35.699 -64.125 
ATOM   4012  N9   DG A 195      31.044 -37.046 -63.627 
ATOM   4013  C8   DG A 195      29.815 -37.666 -63.670 
ATOM   4014  N7   DG A 195      29.802 -38.865 -63.140 
ATOM   4015  C5   DG A 195      31.117 -39.053 -62.716 
ATOM   4016  C6   DG A 195      31.719 -40.162 -62.066 
ATOM   4017  O6   DG A 195      31.206 -41.225 -61.725 
ATOM   4018  N1   DG A 195      33.079 -39.933 -61.816 
ATOM   4019  C2   DG A 195      33.767 -38.783 -62.150 
ATOM   4020  N2   DG A 195      35.062 -38.760 -61.824 
ATOM   4021  N3   DG A 195      33.201 -37.743 -62.759 
ATOM   4022  C4   DG A 195      31.883 -37.949 -63.008 
ATOM   4023  P    DA A 196      32.677 -32.925 -67.108 
ATOM   4024  OP1  DA A 196      32.598 -31.451 -67.003 
ATOM   4025  OP2  DA A 196      31.816 -33.549 -68.136 
ATOM   4026  O5'  DA A 196      34.198 -33.368 -67.339 
ATOM   4027  C5'  DA A 196      35.051 -33.554 -66.195 
ATOM   4028  C4'  DA A 196      35.871 -34.819 -66.360 
ATOM   4029  O4'  DA A 196      35.183 -35.997 -65.851 
ATOM   4030  C3'  DA A 196      36.231 -35.195 -67.798 
ATOM   4031  O3'  DA A 196      37.541 -35.750 -67.814 
ATOM   4032  C2'  DA A 196      35.234 -36.291 -68.173 
ATOM   4033  C1'  DA A 196      35.260 -37.020 -66.832 
ATOM   4034  N9   DA A 196      34.110 -37.944 -66.630 
ATOM   4035  C8   DA A 196      32.822 -37.800 -67.059 
ATOM   4036  N7   DA A 196      32.044 -38.783 -66.724 
ATOM   4037  C5   DA A 196      32.877 -39.642 -66.020 
ATOM   4038  C6   DA A 196      32.650 -40.879 -65.393 
ATOM   4039  N6   DA A 196      31.458 -41.492 -65.375 
ATOM   4040  N1   DA A 196      33.697 -41.465 -64.784 
ATOM   4041  C2   DA A 196      34.880 -40.851 -64.805 
ATOM   4042  N3   DA A 196      35.209 -39.703 -65.354 
ATOM   4043  C4   DA A 196      34.144 -39.137 -65.958 
ATOM   4044  P    DA A 197      38.524 -35.383 -69.022 
ATOM   4045  OP1  DA A 197      39.190 -34.090 -68.744 
ATOM   4046  OP2  DA A 197      37.791 -35.472 -70.304 
ATOM   4047  O5'  DA A 197      39.594 -36.570 -68.931 
ATOM   4048  C5'  DA A 197      39.872 -37.162 -67.648 
ATOM   4049  C4'  DA A 197      39.932 -38.671 -67.776 
ATOM   4050  O4'  DA A 197      38.626 -39.294 -67.613 
ATOM   4051  C3'  DA A 197      40.430 -39.206 -69.118 
ATOM   4052  O3'  DA A 197      41.210 -40.373 -68.888 
ATOM   4053  C2'  DA A 197      39.161 -39.611 -69.869 
ATOM   4054  C1'  DA A 197      38.435 -40.219 -68.673 
ATOM   4055  N9   DA A 197      36.970 -40.386 -68.883 
ATOM   4056  C8   DA A 197      36.119 -39.587 -69.592 
ATOM   4057  N7   DA A 197      34.889 -40.000 -69.591 
ATOM   4058  C5   DA A 197      34.926 -41.159 -68.826 
ATOM   4059  C6   DA A 197      33.931 -42.073 -68.446 
ATOM   4060  N6   DA A 197      32.644 -41.959 -68.802 
ATOM   4061  N1   DA A 197      34.309 -43.116 -67.682 
ATOM   4062  C2   DA A 197      35.589 -43.225 -67.331 
ATOM   4063  N3   DA A 197      36.600 -42.437 -67.624 
ATOM   4064  C4   DA A 197      36.196 -41.402 -68.389 
ATOM   4065  P    DC A 198      42.534 -40.606 -69.758 
ATOM   4066  OP1  DC A 198      43.662 -39.861 -69.154 
ATOM   4067  OP2  DC A 198      42.250 -40.314 -71.180 
ATOM   4068  O5'  DC A 198      42.764 -42.178 -69.567 
ATOM   4069  C5'  DC A 198      42.329 -42.805 -68.346 
ATOM   4070  C4'  DC A 198      41.635 -44.117 -68.656 
ATOM   4071  O4'  DC A 198      40.210 -43.948 -68.902 
ATOM   4072  C3'  DC A 198      42.137 -44.859 -69.894 
ATOM   4073  O3'  DC A 198      42.105 -46.257 -69.638 
ATOM   4074  C2'  DC A 198      41.109 -44.540 -70.980 
ATOM   4075  C1'  DC A 198      39.874 -44.648 -70.091 
ATOM   4076  N1   DC A 198      38.660 -44.014 -70.674 
ATOM   4077  C2   DC A 198      37.427 -44.608 -70.411 
ATOM   4078  O2   DC A 198      37.394 -45.627 -69.711 
ATOM   4079  N3   DC A 198      36.307 -44.046 -70.934 
ATOM   4080  C4   DC A 198      36.386 -42.941 -71.688 
ATOM   4081  N4   DC A 198      35.265 -42.432 -72.175 
ATOM   4082  C5   DC A 198      37.644 -42.315 -71.970 
ATOM   4083  C6   DC A 198      38.751 -42.893 -71.439 
ATOM   4084  P    DA A 199      43.301 -47.174 -70.181 
ATOM   4085  OP1  DA A 199      44.431 -47.132 -69.226 
ATOM   4086  OP2  DA A 199      43.616 -46.800 -71.577 
ATOM   4087  O5'  DA A 199      42.625 -48.624 -70.152 
ATOM   4088  C5'  DA A 199      41.609 -48.901 -69.170 
ATOM   4089  C4'  DA A 199      40.458 -49.649 -69.813 
ATOM   4090  O4'  DA A 199      39.458 -48.752 -70.376 
ATOM   4091  C3'  DA A 199      40.829 -50.566 -70.979 
ATOM   4092  O3'  DA A 199      40.011 -51.729 -70.927 
ATOM   4093  C2'  DA A 199      40.461 -49.769 -72.230 
ATOM   4094  C1'  DA A 199      39.157 -49.187 -71.692 
ATOM   4095  N9   DA A 199      38.660 -48.016 -72.465 
ATOM   4096  C8   DA A 199      39.385 -47.040 -73.087 
ATOM   4097  N7   DA A 199      38.660 -46.146 -73.684 
ATOM   4098  C5   DA A 199      37.356 -46.557 -73.441 
ATOM   4099  C6   DA A 199      36.110 -46.024 -73.812 
ATOM   4100  N6   DA A 199      35.970 -44.909 -74.541 
ATOM   4101  N1   DA A 199      35.009 -46.683 -73.405 
ATOM   4102  C2   DA A 199      35.155 -47.791 -72.680 
ATOM   4103  N3   DA A 199      36.259 -48.380 -72.275 
ATOM   4104  C4   DA A 199      37.346 -47.701 -72.696 
ATOM   4105  P    DA A 200      40.660 -53.150 -71.278 
ATOM   4106  OP1  DA A 200      41.332 -53.698 -70.079 
ATOM   4107  OP2  DA A 200      41.496 -53.026 -72.492 
ATOM   4108  O5'  DA A 200      39.357 -54.018 -71.610 
ATOM   4109  C5'  DA A 200      38.117 -53.696 -70.953 
ATOM   4110  C4'  DA A 200      36.977 -53.729 -71.951 
ATOM   4111  O4'  DA A 200      36.785 -52.448 -72.617 
ATOM   4112  C3'  DA A 200      37.130 -54.723 -73.103 
ATOM   4113  O3'  DA A 200      35.855 -55.272 -73.409 
ATOM   4114  C2'  DA A 200      37.591 -53.874 -74.288 
ATOM   4115  C1'  DA A 200      36.683 -52.679 -74.013 
ATOM   4116  N9   DA A 200      37.099 -51.436 -74.720 
ATOM   4117  C8   DA A 200      38.362 -51.007 -75.009 
ATOM   4118  N7   DA A 200      38.400 -49.874 -75.641 
ATOM   4119  C5   DA A 200      37.064 -49.525 -75.782 
ATOM   4120  C6   DA A 200      36.431 -48.419 -76.371 
ATOM   4121  N6   DA A 200      37.094 -47.412 -76.957 
ATOM   4122  N1   DA A 200      35.086 -48.384 -76.338 
ATOM   4123  C2   DA A 200      34.432 -49.387 -75.754 
ATOM   4124  N3   DA A 200      34.911 -50.465 -75.174 
ATOM   4125  C4   DA A 200      36.260 -50.475 -75.222 
ATOM   4126  P    DC A 201      35.748 -56.826 -73.777 
ATOM   4127  OP1  DC A 201      35.676 -57.627 -72.535 
ATOM   4128  OP2  DC A 201      36.827 -57.188 -74.722 
ATOM   4129  O5'  DC A 201      34.336 -56.875 -74.531 
ATOM   4130  C5'  DC A 201      33.313 -55.932 -74.160 
ATOM   4131  C4'  DC A 201      32.651 -55.371 -75.403 
ATOM   4132  O4'  DC A 201      33.340 -54.196 -75.917 
ATOM   4133  C3'  DC A 201      32.584 -56.314 -76.604 
ATOM   4134  O3'  DC A 201      31.351 -56.107 -77.283 
ATOM   4135  C2'  DC A 201      33.723 -55.861 -77.516 
ATOM   4136  C1'  DC A 201      33.525 -54.362 -77.315 
ATOM   4137  N1   DC A 201      34.699 -53.542 -77.725 
ATOM   4138  C2   DC A 201      34.454 -52.288 -78.278 
ATOM   4139  O2   DC A 201      33.284 -51.909 -78.402 
ATOM   4140  N3   DC A 201      35.511 -51.525 -78.659 
ATOM   4141  C4   DC A 201      36.765 -51.972 -78.507 
ATOM   4142  N4   DC A 201      37.761 -51.190 -78.895 
ATOM   4143  C5   DC A 201      37.039 -53.259 -77.942 
ATOM   4144  C6   DC A 201      35.969 -54.006 -77.567 
ATOM   4145  P    DT A 202      30.566 -57.372 -77.872 
ATOM   4146  OP1  DT A 202      29.751 -57.990 -76.803 
ATOM   4147  OP2  DT A 202      31.519 -58.269 -78.563 
ATOM   4148  O5'  DT A 202      29.607 -56.677 -78.947 
ATOM   4149  C5'  DT A 202      29.160 -55.328 -78.715 
ATOM   4150  C4'  DT A 202      29.257 -54.522 -79.996 
ATOM   4151  O4'  DT A 202      30.564 -53.902 -80.164 
ATOM   4152  C3'  DT A 202      29.052 -55.306 -81.292 
ATOM   4153  O3'  DT A 202      28.348 -54.487 -82.218 
ATOM   4154  C2'  DT A 202      30.463 -55.545 -81.828 
ATOM   4155  C1'  DT A 202      31.018 -54.166 -81.482 
ATOM   4156  N1   DT A 202      32.507 -54.103 -81.480 
ATOM   4157  C2   DT A 202      33.083 -52.929 -81.900 
ATOM   4158  O2   DT A 202      32.434 -51.964 -82.263 
ATOM   4159  N3   DT A 202      34.465 -52.909 -81.884 
ATOM   4160  C4   DT A 202      35.295 -53.940 -81.494 
ATOM   4161  O4   DT A 202      36.520 -53.804 -81.524 
ATOM   4162  C5   DT A 202      34.596 -55.130 -81.071 
ATOM   4163  C7   DT A 202      35.426 -56.301 -80.629 
ATOM   4164  C6   DT A 202      33.255 -55.178 -81.075 
ATOM   4165  P    DT A 203      27.225 -55.152 -83.144 
ATOM   4166  OP1  DT A 203      25.947 -55.224 -82.400 
ATOM   4167  OP2  DT A 203      27.728 -56.430 -83.694 
ATOM   4168  O5'  DT A 203      27.104 -54.073 -84.319 
ATOM   4169  C5'  DT A 203      27.371 -52.688 -84.025 
ATOM   4170  C4'  DT A 203      28.221 -52.080 -85.123 
ATOM   4171  O4'  DT A 203      29.646 -52.252 -84.882 
ATOM   4172  C3'  DT A 203      28.012 -52.657 -86.523 
ATOM   4173  O3'  DT A 203      28.120 -51.607 -87.476 
ATOM   4174  C2'  DT A 203      29.183 -53.619 -86.725 
ATOM   4175  C1'  DT A 203      30.246 -52.741 -86.072 
ATOM   4176  N1   DT A 203      31.484 -53.479 -85.697 
ATOM   4177  C2   DT A 203      32.673 -52.799 -85.802 
ATOM   4178  O2   DT A 203      32.746 -51.642 -86.181 
ATOM   4179  N3   DT A 203      33.800 -53.515 -85.447 
ATOM   4180  C4   DT A 203      33.834 -54.823 -85.006 
ATOM   4181  O4   DT A 203      34.905 -55.359 -84.717 
ATOM   4182  C5   DT A 203      32.536 -55.452 -84.930 
ATOM   4183  C7   DT A 203      32.484 -56.876 -84.460 
ATOM   4184  C6   DT A 203      31.425 -54.779 -85.270 
ATOM   4185  P    DC A 204      27.125 -51.588 -88.729 
ATOM   4186  OP1  DC A 204      25.845 -50.957 -88.336 
ATOM   4187  OP2  DC A 204      27.027 -52.948 -89.305 
ATOM   4188  O5'  DC A 204      27.910 -50.630 -89.742 
ATOM   4189  C5'  DC A 204      28.757 -49.595 -89.209 
ATOM   4190  C4'  DC A 204      30.064 -49.552 -89.975 
ATOM   4191  O4'  DC A 204      31.065 -50.451 -89.417 
ATOM   4192  C3'  DC A 204      29.987 -49.953 -91.447 
ATOM   4193  O3'  DC A 204      30.882 -49.138 -92.195 
ATOM   4194  C2'  DC A 204      30.498 -51.394 -91.483 
ATOM   4195  C1'  DC A 204      31.631 -51.204 -90.479 
ATOM   4196  N1   DC A 204      32.151 -52.481 -89.914 
ATOM   4197  C2   DC A 204      33.511 -52.556 -89.624 
ATOM   4198  O2   DC A 204      34.223 -51.570 -89.843 
ATOM   4199  N3   DC A 204      34.004 -53.711 -89.109 
ATOM   4200  C4   DC A 204      33.199 -54.758 -88.885 
ATOM   4201  N4   DC A 204      33.729 -55.862 -88.382 
ATOM   4202  C5   DC A 204      31.798 -54.701 -89.178 
ATOM   4203  C6   DC A 204      31.324 -53.538 -89.692 
ATOM   4204  P    DA A 205      30.433 -48.616 -93.639 
ATOM   4205  OP1  DA A 205      29.610 -47.393 -93.491 
ATOM   4206  OP2  DA A 205      29.815 -49.725 -94.398 
ATOM   4207  O5'  DA A 205      31.844 -48.239 -94.292 
ATOM   4208  C5'  DA A 205      32.916 -47.804 -93.435 
ATOM   4209  C4'  DA A 205      34.212 -48.475 -93.844 
ATOM   4210  O4'  DA A 205      34.405 -49.759 -93.184 
ATOM   4211  C3'  DA A 205      34.352 -48.800 -95.331 
ATOM   4212  O3'  DA A 205      35.706 -48.599 -95.720 
ATOM   4213  C2'  DA A 205      34.035 -50.292 -95.433 
ATOM   4214  C1'  DA A 205      34.772 -50.717 -94.166 
ATOM   4215  N9   DA A 205      34.379 -52.063 -93.667 
ATOM   4216  C8   DA A 205      33.153 -52.663 -93.718 
ATOM   4217  N7   DA A 205      33.128 -53.851 -93.197 
ATOM   4218  C5   DA A 205      34.432 -54.055 -92.768 
ATOM   4219  C6   DA A 205      35.059 -55.136 -92.125 
ATOM   4220  N6   DA A 205      34.422 -56.266 -91.786 
ATOM   4221  N1   DA A 205      36.368 -55.011 -91.841 
ATOM   4222  C2   DA A 205      36.995 -53.887 -92.179 
ATOM   4223  N3   DA A 205      36.518 -52.817 -92.779 
ATOM   4224  C4   DA A 205      35.205 -52.968 -93.052 
ATOM   4225  P    DT A 206      36.012 -47.942 -97.148 
ATOM   4226  OP1  DT A 206      35.933 -46.468 -97.044 
ATOM   4227  OP2  DT A 206      35.152 -48.567 -98.176 
ATOM   4228  O5'  DT A 206      37.533 -48.386 -97.379 
ATOM   4229  C5'  DT A 206      38.386 -48.572 -96.235 
ATOM   4230  C4'  DT A 206      39.207 -49.837 -96.401 
ATOM   4231  O4'  DT A 206      38.518 -51.015 -95.892 
ATOM   4232  C3'  DT A 206      39.567 -50.213 -97.838 
ATOM   4233  O3'  DT A 206      40.876 -50.768 -97.854 
ATOM   4234  C2'  DT A 206      38.569 -51.308 -98.213 
ATOM   4235  C1'  DT A 206      38.596 -52.038 -96.873 
ATOM   4236  N1   DT A 206      37.445 -52.961 -96.670 
ATOM   4237  C2   DT A 206      37.686 -54.115 -95.963 
ATOM   4238  O2   DT A 206      38.780 -54.398 -95.509 
ATOM   4239  N3   DT A 206      36.596 -54.946 -95.797 
ATOM   4240  C4   DT A 206      35.317 -54.725 -96.266 
ATOM   4241  O4   DT A 206      34.420 -55.544 -96.054 
ATOM   4242  C5   DT A 206      35.163 -53.488 -96.996 
ATOM   4243  C7   DT A 206      33.802 -53.170 -97.542 
ATOM   4244  C6   DT A 206      36.206 -52.661 -97.173 
ATOM   4245  P    DC A 207      41.859 -50.401 -99.062 
ATOM   4246  OP1  DC A 207      42.525 -49.108 -98.784 
ATOM   4247  OP2  DC A 207      41.126 -50.490-100.344 
ATOM   4248  O5'  DC A 207      42.929 -51.588 -98.971 
ATOM   4249  C5'  DC A 207      43.207 -52.179 -97.688 
ATOM   4250  C4'  DC A 207      43.267 -53.688 -97.816 
ATOM   4251  O4'  DC A 207      41.961 -54.311 -97.653 
ATOM   4252  C3'  DC A 207      43.765 -54.224 -99.158 
ATOM   4253  O3'  DC A 207      44.545 -55.390 -98.928 
ATOM   4254  C2'  DC A 207      42.496 -54.629 -99.909 
ATOM   4255  C1'  DC A 207      41.770 -55.236 -98.713 
ATOM   4256  N1   DC A 207      40.305 -55.403 -98.923 
ATOM   4257  C2   DC A 207      39.686 -56.506 -98.339 
ATOM   4258  O2   DC A 207      40.372 -57.292 -97.675 
ATOM   4259  N3   DC A 207      38.352 -56.676 -98.520 
ATOM   4260  C4   DC A 207      37.644 -55.801 -99.246 
ATOM   4261  N4   DC A 207      36.345 -56.011 -99.393 
ATOM   4262  C5   DC A 207      38.261 -54.661 -99.856 
ATOM   4263  C6   DC A 207      39.596 -54.509 -99.664 
ATOM   4264  P    DA A 208      45.869 -55.623 -99.798 
ATOM   4265  OP1  DA A 208      46.997 -54.879 -99.194 
ATOM   4266  OP2  DA A 208      45.585 -55.332-101.220 
ATOM   4267  O5'  DA A 208      46.099 -57.195 -99.608 
ATOM   4268  C5'  DA A 208      45.664 -57.823 -98.386 
ATOM   4269  C4'  DA A 208      44.970 -59.135 -98.696 
ATOM   4270  O4'  DA A 208      43.545 -58.965 -98.942 
ATOM   4271  C3'  DA A 208      45.472 -59.876 -99.935 
ATOM   4272  O3'  DA A 208      45.440 -61.275 -99.678 
ATOM   4273  C2'  DA A 208      44.444 -59.558-101.020 
ATOM   4274  C1'  DA A 208      43.209 -59.665-100.131 
ATOM   4275  N9   DA A 208      41.995 -59.031-100.714 
ATOM   4276  C8   DA A 208      41.912 -57.915-101.496 
ATOM   4277  N7   DA A 208      40.702 -57.611-101.852 
ATOM   4278  C5   DA A 208      39.923 -58.598-101.263 
ATOM   4279  C6   DA A 208      38.539 -58.838-101.263 
ATOM   4280  N6   DA A 208      37.654 -58.062-101.905 
ATOM   4281  N1   DA A 208      38.096 -59.908-100.577 
ATOM   4282  C2   DA A 208      38.981 -60.674 -99.941 
ATOM   4283  N3   DA A 208      40.287 -60.550 -99.870 
ATOM   4284  C4   DA A 208      40.705 -59.472-100.565 
ATOM   4285  P    DA A 209      46.636 -62.191-100.221 
ATOM   4286  OP1  DA A 209      47.766 -62.149 -99.266 
ATOM   4287  OP2  DA A 209      46.951 -61.818-101.618 
ATOM   4288  O5'  DA A 209      45.960 -63.641-100.192 
ATOM   4289  C5'  DA A 209      44.944 -63.918 -99.211 
ATOM   4290  C4'  DA A 209      43.793 -64.667 -99.853 
ATOM   4291  O4'  DA A 209      42.794 -63.770-100.416 
ATOM   4292  C3'  DA A 209      44.164 -65.583-101.019 
ATOM   4293  O3'  DA A 209      43.346 -66.746-100.967 
ATOM   4294  C2'  DA A 209      43.796 -64.787-102.270 
ATOM   4295  C1'  DA A 209      42.492 -64.205-101.733 
ATOM   4296  N9   DA A 209      41.995 -63.033-102.505 
ATOM   4297  C8   DA A 209      42.720 -62.058-103.127 
ATOM   4298  N7   DA A 209      41.995 -61.163-103.724 
ATOM   4299  C5   DA A 209      40.691 -61.574-103.481 
ATOM   4300  C6   DA A 209      39.445 -61.042-103.852 
ATOM   4301  N6   DA A 209      39.305 -59.926-104.582 
ATOM   4302  N1   DA A 209      38.344 -61.701-103.445 
ATOM   4303  C2   DA A 209      38.490 -62.809-102.720 
ATOM   4304  N3   DA A 209      39.594 -63.398-102.315 
ATOM   4305  C4   DA A 209      40.681 -62.719-102.736 
ATOM   4306  P    DG A 210      43.995 -68.167-101.318 
ATOM   4307  OP1  DG A 210      44.667 -68.715-100.119 
ATOM   4308  OP2  DG A 210      44.832 -68.044-102.532 
ATOM   4309  O5'  DG A 210      42.692 -69.036-101.650 
ATOM   4310  C5'  DG A 210      41.452 -68.714-100.993 
ATOM   4311  C4'  DG A 210      40.312 -68.747-101.992 
ATOM   4312  O4'  DG A 210      40.120 -67.465-102.657 
ATOM   4313  C3'  DG A 210      40.465 -69.740-103.143 
ATOM   4314  O3'  DG A 210      39.190 -70.290-103.449 
ATOM   4315  C2'  DG A 210      40.926 -68.892-104.328 
ATOM   4316  C1'  DG A 210      40.018 -67.697-104.053 
ATOM   4317  N9   DG A 210      40.434 -66.453-104.760 
ATOM   4318  C8   DG A 210      41.701 -66.004-105.061 
ATOM   4319  N7   DG A 210      41.725 -64.859-105.698 
ATOM   4320  C5   DG A 210      40.378 -64.526-105.830 
ATOM   4321  C6   DG A 210      39.771 -63.394-106.435 
ATOM   4322  O6   DG A 210      40.307 -62.438-106.988 
ATOM   4323  N1   DG A 210      38.374 -63.455-106.347 
ATOM   4324  C2   DG A 210      37.657 -64.474-105.752 
ATOM   4325  N2   DG A 210      36.327 -64.344-105.771 
ATOM   4326  N3   DG A 210      38.226 -65.535-105.184 
ATOM   4327  C4   DG A 210      39.582 -65.492-105.261 
ATOM   4328  P    DA A 211      39.083 -71.844-103.818 
ATOM   4329  OP1  DA A 211      39.011 -72.645-102.575 
ATOM   4330  OP2  DA A 211      40.162 -72.206-104.762 
ATOM   4331  O5'  DA A 211      37.671 -71.893-104.571 
ATOM   4332  C5'  DA A 211      36.648 -70.950-104.200 
ATOM   4333  C4'  DA A 211      35.986 -70.389-105.443 
ATOM   4334  O4'  DA A 211      36.675 -69.213-105.957 
ATOM   4335  C3'  DA A 211      35.919 -71.332-106.644 
ATOM   4336  O3'  DA A 211      34.686 -71.125-107.324 
ATOM   4337  C2'  DA A 211      37.058 -70.878-107.556 
ATOM   4338  C1'  DA A 211      36.860 -69.379-107.355 
ATOM   4339  N9   DA A 211      38.034 -68.560-107.766 
ATOM   4340  C8   DA A 211      39.361 -68.873-107.676 
ATOM   4341  N7   DA A 211      40.150 -67.945-108.122 
ATOM   4342  C5   DA A 211      39.286 -66.942-108.538 
ATOM   4343  C6   DA A 211      39.507 -65.679-109.111 
ATOM   4344  N6   DA A 211      40.726 -65.190-109.376 
ATOM   4345  N1   DA A 211      38.424 -64.934-109.403 
ATOM   4346  C2   DA A 211      37.215 -65.425-109.137 
ATOM   4347  N3   DA A 211      36.888 -66.583-108.607 
ATOM   4348  C4   DA A 211      37.988 -67.309-108.324 
ATOM   4349  P    DA A 212      33.901 -72.389-107.912 
ATOM   4350  OP1  DA A 212      33.086 -73.008-106.843 
ATOM   4351  OP2  DA A 212      34.854 -73.286-108.603 
ATOM   4352  O5'  DA A 212      32.943 -71.695-108.987 
ATOM   4353  C5'  DA A 212      32.495 -70.346-108.755 
ATOM   4354  C4'  DA A 212      32.592 -69.540-110.036 
ATOM   4355  O4'  DA A 212      33.899 -68.919-110.204 
ATOM   4356  C3'  DA A 212      32.387 -70.323-111.332 
ATOM   4357  O3'  DA A 212      31.683 -69.505-112.259 
ATOM   4358  C2'  DA A 212      33.798 -70.562-111.868 
ATOM   4359  C1'  DA A 212      34.354 -69.184-111.522 
ATOM   4360  N9   DA A 212      35.842 -69.121-111.520 
ATOM   4361  C8   DA A 212      36.731 -70.089-111.152 
ATOM   4362  N7   DA A 212      37.973 -69.732-111.263 
ATOM   4363  C5   DA A 212      37.904 -68.429-111.739 
ATOM   4364  C6   DA A 212      38.892 -67.487-112.067 
ATOM   4365  N6   DA A 212      40.208 -67.726-111.958 
ATOM   4366  N1   DA A 212      38.480 -66.286-112.513 
ATOM   4367  C2   DA A 212      37.172 -66.055-112.619 
ATOM   4368  N3   DA A 212      36.163 -66.852-112.344 
ATOM   4369  C4   DA A 212      36.603 -68.047-111.901 
ATOM   4370  P    DA A 213      30.560 -70.170-113.185 
ATOM   4371  OP1  DA A 213      29.282 -70.241-112.440 
ATOM   4372  OP2  DA A 213      31.063 -71.448-113.734 
ATOM   4373  O5'  DA A 213      30.439 -69.090-114.359 
ATOM   4374  C5'  DA A 213      30.706 -67.706-114.065 
ATOM   4375  C4'  DA A 213      31.556 -67.098-115.164 
ATOM   4376  O4'  DA A 213      32.981 -67.270-114.922 
ATOM   4377  C3'  DA A 213      31.347 -67.675-116.563 
ATOM   4378  O3'  DA A 213      31.455 -66.624-117.516 
ATOM   4379  C2'  DA A 213      32.518 -68.636-116.765 
ATOM   4380  C1'  DA A 213      33.581 -67.759-116.113 
ATOM   4381  N9   DA A 213      34.819 -68.497-115.737 
ATOM   4382  C8   DA A 213      34.940 -69.783-115.296 
ATOM   4383  N7   DA A 213      36.161 -70.142-115.051 
ATOM   4384  C5   DA A 213      36.909 -69.012-115.351 
ATOM   4385  C6   DA A 213      38.287 -68.745-115.297 
ATOM   4386  N6   DA A 213      39.200 -69.644-114.903 
ATOM   4387  N1   DA A 213      38.695 -67.516-115.666 
ATOM   4388  C2   DA A 213      37.783 -66.626-116.057 
ATOM   4389  N3   DA A 213      36.478 -66.761-116.147 
ATOM   4390  C4   DA A 213      36.095 -67.999-115.773 
ATOM   4391  P    DT A 214      30.460 -66.606-118.769 
ATOM   4392  OP1  DT A 214      29.180 -65.974-118.376 
ATOM   4393  OP2  DT A 214      30.363 -67.966-119.345 
ATOM   4394  O5'  DT A 214      31.245 -65.648-119.782 
ATOM   4395  C5'  DT A 214      32.092 -64.613-119.249 
ATOM   4396  C4'  DT A 214      33.399 -64.569-120.015 
ATOM   4397  O4'  DT A 214      34.400 -65.469-119.457 
ATOM   4398  C3'  DT A 214      33.322 -64.971-121.488 
ATOM   4399  O3'  DT A 214      34.217 -64.155-122.235 
ATOM   4400  C2'  DT A 214      33.833 -66.412-121.523 
ATOM   4401  C1'  DT A 214      34.966 -66.222-120.519 
ATOM   4402  N1   DT A 214      35.486 -67.498-119.954 
ATOM   4403  C2   DT A 214      36.829 -67.556-119.673 
ATOM   4404  O2   DT A 214      37.588 -66.622-119.865 
ATOM   4405  N3   DT A 214      37.275 -68.756-119.152 
ATOM   4406  C4   DT A 214      36.507 -69.873-118.895 
ATOM   4407  O4   DT A 214      37.020 -70.892-118.427 
ATOM   4408  C5   DT A 214      35.110 -69.716-119.224 
ATOM   4409  C7   DT A 214      34.203 -70.885-118.976 
ATOM   4410  C6   DT A 214      34.650 -68.560-119.732 
ATOM   4411  P    DA A 215      33.768 -63.633-123.680 
ATOM   4412  OP1  DA A 215      32.945 -62.411-123.532 
ATOM   4413  OP2  DA A 215      33.150 -64.743-124.438 
ATOM   4414  O5'  DA A 215      35.179 -63.257-124.333 
ATOM   4415  C5'  DA A 215      36.251 -62.822-123.475 
ATOM   4416  C4'  DA A 215      37.547 -63.493-123.884 
ATOM   4417  O4'  DA A 215      37.740 -64.777-123.224 
ATOM   4418  C3'  DA A 215      37.687 -63.818-125.371 
ATOM   4419  O3'  DA A 215      39.041 -63.617-125.761 
ATOM   4420  C2'  DA A 215      37.370 -65.310-125.473 
ATOM   4421  C1'  DA A 215      38.107 -65.734-124.206 
ATOM   4422  N9   DA A 215      37.714 -67.081-123.708 
ATOM   4423  C8   DA A 215      36.488 -67.681-123.758 
ATOM   4424  N7   DA A 215      36.463 -68.868-123.237 
ATOM   4425  C5   DA A 215      37.767 -69.073-122.808 
ATOM   4426  C6   DA A 215      38.394 -70.153-122.165 
ATOM   4427  N6   DA A 215      37.757 -71.284-121.826 
ATOM   4428  N1   DA A 215      39.703 -70.029-121.882 
ATOM   4429  C2   DA A 215      40.330 -68.904-122.219 
ATOM   4430  N3   DA A 215      39.853 -67.835-122.819 
ATOM   4431  C4   DA A 215      38.540 -67.985-123.092 
ATOM   4432  P    DT A 216      39.347 -62.960-127.188 
ATOM   4433  OP1  DT A 216      39.268 -61.486-127.084 
ATOM   4434  OP2  DT A 216      38.487 -63.585-128.217 
ATOM   4435  O5'  DT A 216      40.868 -63.404-127.419 
ATOM   4436  C5'  DT A 216      41.722 -63.590-126.275 
ATOM   4437  C4'  DT A 216      42.542 -64.854-126.441 
ATOM   4438  O4'  DT A 216      41.853 -66.032-125.932 
ATOM   4439  C3'  DT A 216      42.902 -65.230-127.878 
ATOM   4440  O3'  DT A 216      44.211 -65.785-127.894 
ATOM   4441  C2'  DT A 216      41.904 -66.326-128.253 
ATOM   4442  C1'  DT A 216      41.931 -67.055-126.913 
ATOM   4443  N1   DT A 216      40.780 -67.979-126.710 
ATOM   4444  C2   DT A 216      41.021 -69.132-126.003 
ATOM   4445  O2   DT A 216      42.115 -69.415-125.549 
ATOM   4446  N3   DT A 216      39.931 -69.964-125.837 
ATOM   4447  C4   DT A 216      38.652 -69.743-126.306 
ATOM   4448  O4   DT A 216      37.755 -70.561-126.094 
ATOM   4449  C5   DT A 216      38.498 -68.506-127.036 
ATOM   4450  C7   DT A 216      37.137 -68.188-127.582 
ATOM   4451  C6   DT A 216      39.541 -67.679-127.213 
ATOM   4452  P    DC A 217      45.195 -65.418-129.102 
ATOM   4453  OP1  DC A 217      45.861 -64.126-128.824 
ATOM   4454  OP2  DC A 217      44.461 -65.508-130.384 
ATOM   4455  O5'  DC A 217      46.264 -66.605-129.011 
ATOM   4456  C5'  DC A 217      46.542 -67.197-127.729 
ATOM   4457  C4'  DC A 217      46.602 -68.706-127.856 
ATOM   4458  O4'  DC A 217      45.296 -69.329-127.693 
ATOM   4459  C3'  DC A 217      47.100 -69.241-129.198 
ATOM   4460  O3'  DC A 217      47.880 -70.408-128.968 
ATOM   4461  C2'  DC A 217      45.831 -69.647-129.949 
ATOM   4462  C1'  DC A 217      45.105 -70.254-128.753 
ATOM   4463  N1   DC A 217      43.640 -70.421-128.963 
ATOM   4464  C2   DC A 217      43.021 -71.523-128.379 
ATOM   4465  O2   DC A 217      43.707 -72.309-127.715 
ATOM   4466  N3   DC A 217      41.687 -71.693-128.560 
ATOM   4467  C4   DC A 217      40.979 -70.819-129.286 
ATOM   4468  N4   DC A 217      39.680 -71.028-129.433 
ATOM   4469  C5   DC A 217      41.596 -69.679-129.896 
ATOM   4470  C6   DC A 217      42.931 -69.527-129.704 
ATOM   4471  P    DT A 218      49.204 -70.641-129.838 
ATOM   4472  OP1  DT A 218      50.332 -69.896-129.234 
ATOM   4473  OP2  DT A 218      48.920 -70.349-131.260 
ATOM   4474  O5'  DT A 218      49.434 -72.213-129.648 
ATOM   4475  C5'  DT A 218      48.999 -72.840-128.426 
ATOM   4476  C4'  DT A 218      48.305 -74.152-128.736 
ATOM   4477  O4'  DT A 218      46.880 -73.983-128.983 
ATOM   4478  C3'  DT A 218      48.807 -74.894-129.975 
ATOM   4479  O3'  DT A 218      48.775 -76.293-129.718 
ATOM   4480  C2'  DT A 218      47.779 -74.575-131.061 
ATOM   4481  C1'  DT A 218      46.544 -74.683-130.171 
ATOM   4482  N1   DT A 218      45.330 -74.049-130.754 
ATOM   4483  C2   DT A 218      44.121 -74.647-130.486 
ATOM   4484  O2   DT A 218      44.017 -75.653-129.804 
ATOM   4485  N3   DT A 218      43.018 -74.033-131.044 
ATOM   4486  C4   DT A 218      43.022 -72.897-131.828 
ATOM   4487  O4   DT A 218      41.967 -72.438-132.272 
ATOM   4488  C5   DT A 218      44.336 -72.342-132.054 
ATOM   4489  C7   DT A 218      44.431 -71.104-132.898 
ATOM   4490  C6   DT A 218      45.426 -72.919-131.524 
ATOM   4491  P    DC A 219      49.971 -77.209-130.261 
ATOM   4492  OP1  DC A 219      51.101 -77.167-129.306 
ATOM   4493  OP2  DC A 219      50.286 -76.835-131.658 
ATOM   4494  O5'  DC A 219      49.295 -78.659-130.233 
ATOM   4495  C5'  DC A 219      48.279 -78.936-129.251 
ATOM   4496  C4'  DC A 219      47.128 -79.684-129.893 
ATOM   4497  O4'  DC A 219      46.129 -78.788-130.456 
ATOM   4498  C3'  DC A 219      47.499 -80.601-131.059 
ATOM   4499  O3'  DC A 219      46.681 -81.764-131.007 
ATOM   4500  C2'  DC A 219      47.131 -79.804-132.310 
ATOM   4501  C1'  DC A 219      45.827 -79.223-131.773 
ATOM   4502  N1   DC A 219      45.330 -78.051-132.545 
ATOM   4503  C2   DC A 219      43.952 -77.895-132.674 
ATOM   4504  O2   DC A 219      43.205 -78.727-132.146 
ATOM   4505  N3   DC A 219      43.479 -76.832-133.376 
ATOM   4506  C4   DC A 219      44.320 -75.953-133.932 
ATOM   4507  N4   DC A 219      43.810 -74.934-134.606 
ATOM   4508  C5   DC A 219      45.741 -76.096-133.812 
ATOM   4509  C6   DC A 219      46.195 -77.164-133.107 
ATOM   4510  P    DA A 220      47.330 -83.185-131.359 
ATOM   4511  OP1  DA A 220      48.002 -83.733-130.160 
ATOM   4512  OP2  DA A 220      48.167 -83.062-132.572 
ATOM   4513  O5'  DA A 220      46.027 -84.053-131.691 
ATOM   4514  C5'  DA A 220      44.787 -83.731-131.033 
ATOM   4515  C4'  DA A 220      43.648 -83.764-132.032 
ATOM   4516  O4'  DA A 220      43.455 -82.483-132.697 
ATOM   4517  C3'  DA A 220      43.800 -84.758-133.183 
ATOM   4518  O3'  DA A 220      42.525 -85.307-133.489 
ATOM   4519  C2'  DA A 220      44.261 -83.910-134.368 
ATOM   4520  C1'  DA A 220      43.353 -82.714-134.094 
ATOM   4521  N9   DA A 220      43.769 -81.471-134.801 
ATOM   4522  C8   DA A 220      45.032 -81.042-135.089 
ATOM   4523  N7   DA A 220      45.070 -79.910-135.721 
ATOM   4524  C5   DA A 220      43.734 -79.560-135.862 
ATOM   4525  C6   DA A 220      43.102 -78.454-136.451 
ATOM   4526  N6   DA A 220      43.765 -77.447-137.037 
ATOM   4527  N1   DA A 220      41.756 -78.419-136.418 
ATOM   4528  C2   DA A 220      41.102 -79.422-135.835 
ATOM   4529  N3   DA A 220      41.581 -80.500-135.255 
ATOM   4530  C4   DA A 220      42.930 -80.511-135.302 
ATOM   4531  P    DG A 221      42.418 -86.862-133.858 
ATOM   4532  OP1  DG A 221      42.346 -87.662-132.615 
ATOM   4533  OP2  DG A 221      43.497 -87.223-134.802 
ATOM   4534  O5'  DG A 221      41.006 -86.911-134.611 
ATOM   4535  C5'  DG A 221      39.984 -85.967-134.240 
ATOM   4536  C4'  DG A 221      39.321 -85.406-135.483 
ATOM   4537  O4'  DG A 221      40.010 -84.231-135.997 
ATOM   4538  C3'  DG A 221      39.254 -86.349-136.684 
ATOM   4539  O3'  DG A 221      38.021 -86.142-137.364 
ATOM   4540  C2'  DG A 221      40.393 -85.896-137.596 
ATOM   4541  C1'  DG A 221      40.195 -84.397-137.395 
ATOM   4542  N9   DG A 221      41.369 -83.577-137.806 
ATOM   4543  C8   DG A 221      42.712 -83.876-137.724 
ATOM   4544  N7   DG A 221      43.498 -82.931-138.177 
ATOM   4545  C5   DG A 221      42.614 -81.935-138.589 
ATOM   4546  C6   DG A 221      42.874 -80.664-139.167 
ATOM   4547  O6   DG A 221      43.955 -80.148-139.439 
ATOM   4548  N1   DG A 221      41.685 -79.971-139.432 
ATOM   4549  C2   DG A 221      40.413 -80.442-139.173 
ATOM   4550  N2   DG A 221      39.407 -79.626-139.499 
ATOM   4551  N3   DG A 221      40.171 -81.634-138.630 
ATOM   4552  C4   DG A 221      41.313 -82.319-138.367 
ATOM   4553  P    DG A 222      37.236 -87.407-137.952 
ATOM   4554  OP1  DG A 222      36.421 -88.025-136.883 
ATOM   4555  OP2  DG A 222      38.189 -88.304-138.643 
ATOM   4556  O5'  DG A 222      36.278 -86.712-139.027 
ATOM   4557  C5'  DG A 222      35.830 -85.363-138.795 
ATOM   4558  C4'  DG A 222      35.927 -84.557-140.076 
ATOM   4559  O4'  DG A 222      37.234 -83.937-140.244 
ATOM   4560  C3'  DG A 222      35.722 -85.341-141.372 
ATOM   4561  O3'  DG A 222      35.018 -84.522-142.299 
ATOM   4562  C2'  DG A 222      37.133 -85.580-141.908 
ATOM   4563  C1'  DG A 222      37.689 -84.202-141.563 
ATOM   4564  N9   DG A 222      39.177 -84.139-141.560 
ATOM   4565  C8   DG A 222      40.089 -85.104-141.193 
ATOM   4566  N7   DG A 222      41.339 -84.729-141.309 
ATOM   4567  C5   DG A 222      41.250 -83.423-141.788 
ATOM   4568  C6   DG A 222      42.274 -82.495-142.110 
ATOM   4569  O6   DG A 222      43.492 -82.638-142.037 
ATOM   4570  N1   DG A 222      41.742 -81.280-142.563 
ATOM   4571  C2   DG A 222      40.395 -80.999-142.688 
ATOM   4572  N2   DG A 222      40.091 -79.780-143.138 
ATOM   4573  N3   DG A 222      39.434 -81.870-142.385 
ATOM   4574  C4   DG A 222      39.935 -83.053-141.945 
ATOM   4575  P    DC A 223      33.895 -85.187-143.225 
ATOM   4576  OP1  DC A 223      32.617 -85.259-142.480 
ATOM   4577  OP2  DC A 223      34.398 -86.466-143.775 
ATOM   4578  O5'  DC A 223      33.774 -84.108-144.399 
ATOM   4579  C5'  DC A 223      34.041 -82.723-144.105 
ATOM   4580  C4'  DC A 223      34.891 -82.115-145.204 
ATOM   4581  O4'  DC A 223      36.316 -82.288-144.963 
ATOM   4582  C3'  DC A 223      34.682 -82.693-146.603 
ATOM   4583  O3'  DC A 223      34.790 -81.642-147.556 
ATOM   4584  C2'  DC A 223      35.853 -83.654-146.805 
ATOM   4585  C1'  DC A 223      36.916 -82.777-146.153 
ATOM   4586  N1   DC A 223      38.155 -83.515-145.778 
ATOM   4587  C2   DC A 223      39.368 -82.839-145.878 
ATOM   4588  O2   DC A 223      39.367 -81.666-146.270 
ATOM   4589  N3   DC A 223      40.509 -83.495-145.542 
ATOM   4590  C4   DC A 223      40.467 -84.765-145.122 
ATOM   4591  N4   DC A 223      41.607 -85.361-144.805 
ATOM   4592  C5   DC A 223      39.229 -85.478-145.012 
ATOM   4593  C6   DC A 223      38.101 -84.806-145.353 
ATOM   4594  P    DT A 224      33.795 -81.624-148.809 
ATOM   4595  OP1  DT A 224      32.515 -80.992-148.416 
ATOM   4596  OP2  DT A 224      33.698 -82.983-149.385 
ATOM   4597  O5'  DT A 224      34.580 -80.666-149.822 
ATOM   4598  C5'  DT A 224      35.427 -79.630-149.289 
ATOM   4599  C4'  DT A 224      36.734 -79.587-150.055 
ATOM   4600  O4'  DT A 224      37.735 -80.486-149.497 
ATOM   4601  C3'  DT A 224      36.657 -79.988-151.528 
ATOM   4602  O3'  DT A 224      37.552 -79.173-152.275 
ATOM   4603  C2'  DT A 224      37.168 -81.429-151.563 
ATOM   4604  C1'  DT A 224      38.301 -81.239-150.559 
ATOM   4605  N1   DT A 224      38.821 -82.516-149.995 
ATOM   4606  C2   DT A 224      40.164 -82.574-149.713 
ATOM   4607  O2   DT A 224      40.923 -81.640-149.905 
ATOM   4608  N3   DT A 224      40.610 -83.774-149.192 
ATOM   4609  C4   DT A 224      39.842 -84.891-148.936 
ATOM   4610  O4   DT A 224      40.355 -85.910-148.467 
ATOM   4611  C5   DT A 224      38.445 -84.734-149.264 
ATOM   4612  C7   DT A 224      37.538 -85.902-149.016 
ATOM   4613  C6   DT A 224      37.985 -83.578-149.772 
ATOM   4614  P    DA A 225      37.103 -78.651-153.720 
ATOM   4615  OP1  DA A 225      36.281 -77.429-153.572 
ATOM   4616  OP2  DA A 225      36.485 -79.761-154.478 
ATOM   4617  O5'  DA A 225      38.514 -78.274-154.373 
ATOM   4618  C5'  DA A 225      39.586 -77.840-153.515 
ATOM   4619  C4'  DA A 225      40.882 -78.511-153.924 
ATOM   4620  O4'  DA A 225      41.075 -79.795-153.264 
ATOM   4621  C3'  DA A 225      41.022 -78.836-155.411 
ATOM   4622  O3'  DA A 225      42.376 -78.634-155.801 
ATOM   4623  C2'  DA A 225      40.705 -80.327-155.513 
ATOM   4624  C1'  DA A 225      41.442 -80.752-154.246 
ATOM   4625  N9   DA A 225      41.049 -82.099-153.748 
ATOM   4626  C8   DA A 225      39.823 -82.699-153.799 
ATOM   4627  N7   DA A 225      39.798 -83.886-153.277 
ATOM   4628  C5   DA A 225      41.102 -84.091-152.848 
ATOM   4629  C6   DA A 225      41.729 -85.171-152.205 
ATOM   4630  N6   DA A 225      41.092 -86.302-151.867 
ATOM   4631  N1   DA A 225      43.038 -85.047-151.922 
ATOM   4632  C2   DA A 225      43.665 -83.922-152.259 
ATOM   4633  N3   DA A 225      43.188 -82.853-152.859 
ATOM   4634  C4   DA A 225      41.875 -83.003-153.132 
ATOM   4635  P    DA A 226      42.682 -77.978-157.229 
ATOM   4636  OP1  DA A 226      42.603 -76.504-157.124 
ATOM   4637  OP2  DA A 226      41.822 -78.602-158.257 
ATOM   4638  O5'  DA A 226      44.203 -78.421-157.459 
ATOM   4639  C5'  DA A 226      45.057 -78.607-156.316 
ATOM   4640  C4'  DA A 226      45.877 -79.872-156.481 
ATOM   4641  O4'  DA A 226      45.188 -81.050-155.972 
ATOM   4642  C3'  DA A 226      46.237 -80.248-157.918 
ATOM   4643  O3'  DA A 226      47.546 -80.803-157.934 
ATOM   4644  C2'  DA A 226      45.239 -81.344-158.293 
ATOM   4645  C1'  DA A 226      45.266 -82.073-156.953 
ATOM   4646  N9   DA A 226      44.115 -82.997-156.750 
ATOM   4647  C8   DA A 226      42.827 -82.853-157.180 
ATOM   4648  N7   DA A 226      42.049 -83.836-156.844 
ATOM   4649  C5   DA A 226      42.882 -84.695-156.140 
ATOM   4650  C6   DA A 226      42.655 -85.932-155.514 
ATOM   4651  N6   DA A 226      41.463 -86.545-155.496 
ATOM   4652  N1   DA A 226      43.703 -86.518-154.904 
ATOM   4653  C2   DA A 226      44.885 -85.904-154.925 
ATOM   4654  N3   DA A 226      45.214 -84.756-155.475 
ATOM   4655  C4   DA A 226      44.149 -84.190-156.078 
ATOM   4656  P    DT A 227      48.530 -80.436-159.142 
ATOM   4657  OP1  DT A 227      49.196 -79.143-158.864 
ATOM   4658  OP2  DT A 227      47.796 -80.525-160.424 
ATOM   4659  O5'  DT A 227      49.599 -81.623-159.052 
ATOM   4660  C5'  DT A 227      49.877 -82.215-157.769 
ATOM   4661  C4'  DT A 227      49.937 -83.724-157.896 
ATOM   4662  O4'  DT A 227      48.631 -84.347-157.733 
ATOM   4663  C3'  DT A 227      50.435 -84.259-159.239 
ATOM   4664  O3'  DT A 227      51.215 -85.426-159.008 
ATOM   4665  C2'  DT A 227      49.167 -84.664-159.989 
ATOM   4666  C1'  DT A 227      48.440 -85.272-158.793 
ATOM   4667  N1   DT A 227      46.975 -85.439-159.004 
ATOM   4668  C2   DT A 227      46.380 -86.531-158.421 
ATOM   4669  O2   DT A 227      46.995 -87.345-157.754 
ATOM   4670  N3   DT A 227      45.021 -86.653-158.638 
ATOM   4671  C4   DT A 227      44.229 -85.794-159.373 
ATOM   4672  O4   DT A 227      43.022 -86.008-159.497 
ATOM   4673  C5   DT A 227      44.944 -84.678-159.945 
ATOM   4674  C7   DT A 227      44.157 -83.694-160.761 
ATOM   4675  C6   DT A 227      46.265 -84.535-159.750 
ATOM   4676  P    DG A 228      52.539 -85.659-159.878 
ATOM   4677  OP1  DG A 228      53.667 -84.914-159.275 
ATOM   4678  OP2  DG A 228      52.255 -85.367-161.300 
ATOM   4679  O5'  DG A 228      52.770 -87.231-159.688 
ATOM   4680  C5'  DG A 228      52.334 -87.858-158.467 
ATOM   4681  C4'  DG A 228      51.640 -89.170-158.776 
ATOM   4682  O4'  DG A 228      50.215 -89.001-159.023 
ATOM   4683  C3'  DG A 228      52.143 -89.912-160.015 
ATOM   4684  O3'  DG A 228      52.110 -91.310-159.758 
ATOM   4685  C2'  DG A 228      51.114 -89.593-161.101 
ATOM   4686  C1'  DG A 228      49.879 -89.701-160.211 
ATOM   4687  N9   DG A 228      48.665 -89.067-160.794 
ATOM   4688  C8   DG A 228      48.562 -87.942-161.585 
ATOM   4689  N7   DG A 228      47.334 -87.647-161.936 
ATOM   4690  C5   DG A 228      46.569 -88.647-161.337 
ATOM   4691  C6   DG A 228      45.166 -88.859-161.358 
ATOM   4692  O6   DG A 228      44.296 -88.199-161.919 
ATOM   4693  N1   DG A 228      44.809 -89.994-160.617 
ATOM   4694  C2   DG A 228      45.692 -90.815-159.943 
ATOM   4695  N2   DG A 228      45.152 -91.849-159.293 
ATOM   4696  N3   DG A 228      47.008 -90.614-159.924 
ATOM   4697  C4   DG A 228      47.371 -89.518-160.638 
ATOM   4698  P    DT A 229      53.306 -92.227-160.301 
ATOM   4699  OP1  DT A 229      54.436 -92.185-159.346 
ATOM   4700  OP2  DT A 229      53.621 -91.853-161.698 
ATOM   4701  O5'  DT A 229      52.630 -93.677-160.273 
ATOM   4702  C5'  DT A 229      51.614 -93.954-159.291 
ATOM   4703  C4'  DT A 229      50.463 -94.702-159.933 
ATOM   4704  O4'  DT A 229      49.464 -93.805-160.496 
ATOM   4705  C3'  DT A 229      50.834 -95.619-161.099 
ATOM   4706  O3'  DT A 229      50.016 -96.782-161.047 
ATOM   4707  C2'  DT A 229      50.466 -94.822-162.350 
ATOM   4708  C1'  DT A 229      49.162 -94.240-161.813 
ATOM   4709  N1   DT A 229      48.665 -93.069-162.585 
ATOM   4710  C2   DT A 229      47.303 -92.929-162.703 
ATOM   4711  O2   DT A 229      46.511 -93.711-162.209 
ATOM   4712  N3   DT A 229      46.879 -91.830-163.427 
ATOM   4713  C4   DT A 229      47.686 -90.885-164.027 
ATOM   4714  O4   DT A 229      47.191 -89.944-164.650 
ATOM   4715  C5   DT A 229      49.100 -91.117-163.848 
ATOM   4716  C7   DT A 229      50.048 -90.135-164.470 
ATOM   4717  C6   DT A 229      49.539 -92.177-163.150 
ATOM   4718  P    DC A 230      50.665 -98.203-161.399 
ATOM   4719  OP1  DC A 230      51.337 -98.751-160.200 
ATOM   4720  OP2  DC A 230      51.502 -98.079-162.612 
ATOM   4721  O5'  DC A 230      49.362 -99.071-161.731 
ATOM   4722  C5'  DC A 230      48.122 -98.749-161.073 
ATOM   4723  C4'  DC A 230      46.983 -98.782-162.072 
ATOM   4724  O4'  DC A 230      46.790 -97.501-162.737 
ATOM   4725  C3'  DC A 230      47.135 -99.776-163.223 
ATOM   4726  O3'  DC A 230      45.860-100.325-163.529 
ATOM   4727  C2'  DC A 230      47.596 -98.927-164.408 
ATOM   4728  C1'  DC A 230      46.688 -97.732-164.134 
ATOM   4729  N1   DC A 230      47.104 -96.489-164.841 
ATOM   4730  C2   DC A 230      46.102 -95.626-165.281 
ATOM   4731  O2   DC A 230      44.922 -95.925-165.068 
ATOM   4732  N3   DC A 230      46.461 -94.488-165.928 
ATOM   4733  C4   DC A 230      47.752 -94.200-166.139 
ATOM   4734  N4   DC A 230      48.050 -93.078-166.775 
ATOM   4735  C5   DC A 230      48.797 -95.074-165.695 
ATOM   4736  C6   DC A 230      48.418 -96.207-165.050 
ATOM   4737  P    DG A 231      45.753-101.879-163.898 
ATOM   4738  OP1  DG A 231      45.681-102.680-162.655 
ATOM   4739  OP2  DG A 231      46.832-102.241-164.842 
ATOM   4740  O5'  DG A 231      44.341-101.928-164.651 
ATOM   4741  C5'  DG A 231      43.319-100.985-164.280 
ATOM   4742  C4'  DG A 231      42.656-100.424-165.523 
ATOM   4743  O4'  DG A 231      43.345 -99.249-166.038 
ATOM   4744  C3'  DG A 231      42.589-101.367-166.724 
ATOM   4745  O3'  DG A 231      41.356-101.160-167.404 
ATOM   4746  C2'  DG A 231      43.728-100.914-167.637 
ATOM   4747  C1'  DG A 231      43.530 -99.415-167.435 
ATOM   4748  N9   DG A 231      44.704 -98.595-167.846 
ATOM   4749  C8   DG A 231      46.047 -98.894-167.764 
ATOM   4750  N7   DG A 231      46.833 -97.948-168.217 
ATOM   4751  C5   DG A 231      45.949 -96.952-168.629 
ATOM   4752  C6   DG A 231      46.209 -95.682-169.207 
ATOM   4753  O6   DG A 231      47.290 -95.166-169.479 
ATOM   4754  N1   DG A 231      45.020 -94.988-169.472 
ATOM   4755  C2   DG A 231      43.748 -95.459-169.213 
ATOM   4756  N2   DG A 231      42.742 -94.644-169.539 
ATOM   4757  N3   DG A 231      43.506 -96.651-168.670 
ATOM   4758  C4   DG A 231      44.648 -97.337-168.407 
ATOM   4759  P    DT A 232      40.572-102.425-167.992 
ATOM   4760  OP1  DT A 232      39.756-103.043-166.923 
ATOM   4761  OP2  DT A 232      41.524-103.322-168.683 
ATOM   4762  O5'  DT A 232      39.613-101.730-169.067 
ATOM   4763  C5'  DT A 232      39.165-100.381-168.835 
ATOM   4764  C4'  DT A 232      39.262 -99.575-170.116 
ATOM   4765  O4'  DT A 232      40.569 -98.955-170.285 
ATOM   4766  C3'  DT A 232      39.057-100.359-171.412 
ATOM   4767  O3'  DT A 232      38.353 -99.540-172.339 
ATOM   4768  C2'  DT A 232      40.468-100.598-171.948 
ATOM   4769  C1'  DT A 232      41.024 -99.219-171.603 
ATOM   4770  N1   DT A 232      42.512 -99.156-171.600 
ATOM   4771  C2   DT A 232      43.089 -97.982-172.020 
ATOM   4772  O2   DT A 232      42.440 -97.017-172.384 
ATOM   4773  N3   DT A 232      44.471 -97.962-172.005 
ATOM   4774  C4   DT A 232      45.300 -98.993-171.614 
ATOM   4775  O4   DT A 232      46.525 -98.857-171.644 
ATOM   4776  C5   DT A 232      44.602-100.183-171.191 
ATOM   4777  C7   DT A 232      45.431-101.354-170.750 
ATOM   4778  C6   DT A 232      43.260-100.231-171.196 
ATOM   4779  P    DC A 233      37.230-100.205-173.265 
ATOM   4780  OP1  DC A 233      35.952-100.277-172.520 
ATOM   4781  OP2  DC A 233      37.733-101.483-173.815 
ATOM   4782  O5'  DC A 233      37.109 -99.126-174.439 
ATOM   4783  C5'  DC A 233      37.376 -97.741-174.145 
ATOM   4784  C4'  DC A 233      38.226 -97.133-175.244 
ATOM   4785  O4'  DC A 233      39.651 -97.305-175.003 
ATOM   4786  C3'  DC A 233      38.017 -97.710-176.643 
ATOM   4787  O3'  DC A 233      38.126 -96.660-177.596 
ATOM   4788  C2'  DC A 233      39.188 -98.672-176.845 
ATOM   4789  C1'  DC A 233      40.251 -97.794-176.193 
ATOM   4790  N1   DC A 233      41.490 -98.532-175.818 
ATOM   4791  C2   DC A 233      42.703 -97.857-175.918 
ATOM   4792  O2   DC A 233      42.702 -96.684-176.310 
ATOM   4793  N3   DC A 233      43.844 -98.512-175.582 
ATOM   4794  C4   DC A 233      43.802 -99.783-175.162 
ATOM   4795  N4   DC A 233      44.942-100.378-174.845 
ATOM   4796  C5   DC A 233      42.564-100.496-175.052 
ATOM   4797  C6   DC A 233      41.436 -99.823-175.393 
ATOM   4798  P    DT A 234      37.130 -96.641-178.849 
ATOM   4799  OP1  DT A 234      35.851 -96.010-178.457 
ATOM   4800  OP2  DT A 234      37.033 -98.001-179.425 
ATOM   4801  O5'  DT A 234      37.915 -95.683-179.862 
ATOM   4802  C5'  DT A 234      38.762 -94.648-179.330 
ATOM   4803  C4'  DT A 234      40.069 -94.605-180.095 
ATOM   4804  O4'  DT A 234      41.070 -95.504-179.538 
ATOM   4805  C3'  DT A 234      39.993 -95.006-181.568 
ATOM   4806  O3'  DT A 234      40.887 -94.191-182.315 
ATOM   4807  C2'  DT A 234      40.503 -96.447-181.603 
ATOM   4808  C1'  DT A 234      41.636 -96.257-180.599 
ATOM   4809  N1   DT A 234      42.156 -97.534-180.035 
ATOM   4810  C2   DT A 234      43.499 -97.592-179.753 
ATOM   4811  O2   DT A 234      44.258 -96.658-179.945 
ATOM   4812  N3   DT A 234      43.945 -98.792-179.232 
ATOM   4813  C4   DT A 234      43.177 -99.909-178.976 
ATOM   4814  O4   DT A 234      43.690-100.927-178.507 
ATOM   4815  C5   DT A 234      41.780 -99.751-179.304 
ATOM   4816  C7   DT A 234      40.873-100.920-179.056 
ATOM   4817  C6   DT A 234      41.320 -98.596-179.812 
ATOM   4818  P    DG A 235      40.438 -93.669-183.760 
ATOM   4819  OP1  DG A 235      39.616 -92.446-183.612 
ATOM   4820  OP2  DG A 235      39.820 -94.778-184.519 
ATOM   4821  O5'  DG A 235      41.849 -93.292-184.413 
ATOM   4822  C5'  DG A 235      42.921 -92.857-183.555 
ATOM   4823  C4'  DG A 235      44.217 -93.528-183.964 
ATOM   4824  O4'  DG A 235      44.410 -94.812-183.304 
ATOM   4825  C3'  DG A 235      44.357 -93.853-185.451 
ATOM   4826  O3'  DG A 235      45.711 -93.652-185.841 
ATOM   4827  C2'  DG A 235      44.040 -95.345-185.553 
ATOM   4828  C1'  DG A 235      44.777 -95.770-184.286 
ATOM   4829  N9   DG A 235      44.384 -97.116-183.788 
ATOM   4830  C8   DG A 235      43.155 -97.737-183.831 
ATOM   4831  N7   DG A 235      43.143 -98.936-183.300 
ATOM   4832  C5   DG A 235      44.457 -99.124-182.876 
ATOM   4833  C6   DG A 235      45.059-100.232-182.227 
ATOM   4834  O6   DG A 235      44.547-101.296-181.886 
ATOM   4835  N1   DG A 235      46.420-100.004-181.977 
ATOM   4836  C2   DG A 235      47.108 -98.854-182.310 
ATOM   4837  N2   DG A 235      48.402 -98.830-181.985 
ATOM   4838  N3   DG A 235      46.542 -97.813-182.919 
ATOM   4839  C4   DG A 235      45.223 -98.020-183.169 
ATOM   4840  P    DT A 236      46.017 -92.995-187.269 
ATOM   4841  OP1  DT A 236      45.938 -91.521-187.164 
ATOM   4842  OP2  DT A 236      45.157 -93.620-188.297 
ATOM   4843  O5'  DT A 236      47.538 -93.439-187.500 
ATOM   4844  C5'  DT A 236      48.392 -93.625-186.356 
ATOM   4845  C4'  DT A 236      49.212 -94.890-186.521 
ATOM   4846  O4'  DT A 236      48.523 -96.068-186.012 
ATOM   4847  C3'  DT A 236      49.572 -95.266-187.958 
ATOM   4848  O3'  DT A 236      50.882 -95.821-187.975 
ATOM   4849  C2'  DT A 236      48.574 -96.361-188.333 
ATOM   4850  C1'  DT A 236      48.601 -97.091-186.993 
ATOM   4851  N1   DT A 236      47.450 -98.014-186.790 
ATOM   4852  C2   DT A 236      47.691 -99.168-186.084 
ATOM   4853  O2   DT A 236      48.786 -99.451-185.630 
ATOM   4854  N3   DT A 236      46.601 -99.999-185.917 
ATOM   4855  C4   DT A 236      45.322 -99.778-186.386 
ATOM   4856  O4   DT A 236      44.426-100.597-186.174 
ATOM   4857  C5   DT A 236      45.168 -98.541-187.116 
ATOM   4858  C7   DT A 236      43.807 -98.223-187.662 
ATOM   4859  C6   DT A 236      46.211 -97.714-187.294 
ATOM   4860  P    DA A 237      51.865 -95.454-189.182 
ATOM   4861  OP1  DA A 237      52.531 -94.161-188.904 
ATOM   4862  OP2  DA A 237      51.131 -95.543-190.464 
ATOM   4863  O5'  DA A 237      52.934 -96.641-189.092 
ATOM   4864  C5'  DA A 237      53.212 -97.232-187.809 
ATOM   4865  C4'  DA A 237      53.272 -98.741-187.936 
ATOM   4866  O4'  DA A 237      51.966 -99.364-187.773 
ATOM   4867  C3'  DA A 237      53.771 -99.277-189.279 
ATOM   4868  O3'  DA A 237      54.550-100.443-189.048 
ATOM   4869  C2'  DA A 237      52.502 -99.682-190.029 
ATOM   4870  C1'  DA A 237      51.776-100.289-188.833 
ATOM   4871  N9   DA A 237      50.310-100.456-189.044 
ATOM   4872  C8   DA A 237      49.459 -99.657-189.752 
ATOM   4873  N7   DA A 237      48.229-100.071-189.752 
ATOM   4874  C5   DA A 237      48.266-101.229-188.987 
ATOM   4875  C6   DA A 237      47.271-102.144-188.606 
ATOM   4876  N6   DA A 237      45.984-102.030-188.962 
ATOM   4877  N1   DA A 237      47.649-103.187-187.843 
ATOM   4878  C2   DA A 237      48.929-103.296-187.491 
ATOM   4879  N3   DA A 237      49.941-102.508-187.785 
ATOM   4880  C4   DA A 237      49.536-101.473-188.550 
ATOM   4881  P    DT A 238      55.874-100.676-189.918 
ATOM   4882  OP1  DT A 238      57.002 -99.932-189.315 
ATOM   4883  OP2  DT A 238      55.590-100.385-191.340 
ATOM   4884  O5'  DT A 238      56.105-102.248-189.728 
ATOM   4885  C5'  DT A 238      55.669-102.876-188.507 
ATOM   4886  C4'  DT A 238      54.975-104.188-188.816 
ATOM   4887  O4'  DT A 238      53.550-104.018-189.063 
ATOM   4888  C3'  DT A 238      55.478-104.929-190.055 
ATOM   4889  O3'  DT A 238      55.445-106.328-189.799 
ATOM   4890  C2'  DT A 238      54.449-104.611-191.141 
ATOM   4891  C1'  DT A 238      53.214-104.718-190.251 
ATOM   4892  N1   DT A 238      52.000-104.084-190.834 
ATOM   4893  C2   DT A 238      50.792-104.683-190.566 
ATOM   4894  O2   DT A 238      50.687-105.688-189.884 
ATOM   4895  N3   DT A 238      49.688-104.068-191.124 
ATOM   4896  C4   DT A 238      49.693-102.932-191.908 
ATOM   4897  O4   DT A 238      48.638-102.474-192.352 
ATOM   4898  C5   DT A 238      51.006-102.378-192.134 
ATOM   4899  C7   DT A 238      51.101-101.140-192.978 
ATOM   4900  C6   DT A 238      52.096-102.954-191.604 
ATOM   4901  P    DA A 239      56.641-107.244-190.341 
ATOM   4902  OP1  DA A 239      57.771-107.202-189.387 
ATOM   4903  OP2  DA A 239      56.957-106.871-191.738 
ATOM   4904  O5'  DA A 239      55.966-108.694-190.313 
ATOM   4905  C5'  DA A 239      54.949-108.971-189.331 
ATOM   4906  C4'  DA A 239      53.798-109.720-189.973 
ATOM   4907  O4'  DA A 239      52.799-108.823-190.536 
ATOM   4908  C3'  DA A 239      54.169-110.636-191.139 
ATOM   4909  O3'  DA A 239      53.351-111.799-191.088 
ATOM   4910  C2'  DA A 239      53.801-109.840-192.390 
ATOM   4911  C1'  DA A 239      52.497-109.258-191.853 
ATOM   4912  N9   DA A 239      52.000-108.086-192.626 
ATOM   4913  C8   DA A 239      52.725-107.111-193.247 
ATOM   4914  N7   DA A 239      52.000-106.216-193.845 
ATOM   4915  C5   DA A 239      50.696-106.627-193.602 
ATOM   4916  C6   DA A 239      49.450-106.095-193.973 
ATOM   4917  N6   DA A 239      49.311-104.979-194.702 
ATOM   4918  N1   DA A 239      48.350-106.754-193.565 
ATOM   4919  C2   DA A 239      48.495-107.862-192.840 
ATOM   4920  N3   DA A 239      49.599-108.451-192.436 
ATOM   4921  C4   DA A 239      50.687-107.772-192.857 
ATOM   4922  P    DG A 240      54.000-113.220-191.439 
ATOM   4923  OP1  DG A 240      54.672-113.768-190.240 
ATOM   4924  OP2  DG A 240      54.837-113.097-192.653 
ATOM   4925  O5'  DG A 240      52.697-114.089-191.771 
ATOM   4926  C5'  DG A 240      51.457-113.767-191.113 
ATOM   4927  C4'  DG A 240      50.318-113.800-192.112 
ATOM   4928  O4'  DG A 240      50.125-112.518-192.777 
ATOM   4929  C3'  DG A 240      50.470-114.793-193.263 
ATOM   4930  O3'  DG A 240      49.195-115.343-193.570 
ATOM   4931  C2'  DG A 240      50.931-113.945-194.448 
ATOM   4932  C1'  DG A 240      50.023-112.750-194.174 
ATOM   4933  N9   DG A 240      50.439-111.506-194.881 
ATOM   4934  C8   DG A 240      51.707-111.057-195.181 
ATOM   4935  N7   DG A 240      51.730-109.912-195.819 
ATOM   4936  C5   DG A 240      50.383-109.579-195.951 
ATOM   4937  C6   DG A 240      49.776-108.447-196.556 
ATOM   4938  O6   DG A 240      50.312-107.491-197.108 
ATOM   4939  N1   DG A 240      48.379-108.508-196.467 
ATOM   4940  C2   DG A 240      47.662-109.527-195.872 
ATOM   4941  N2   DG A 240      46.333-109.397-195.891 
ATOM   4942  N3   DG A 240      48.231-110.588-195.304 
ATOM   4943  C4   DG A 240      49.587-110.545-195.382 
ATOM   4944  P    DT A 241      49.088-116.897-193.938 
ATOM   4945  OP1  DT A 241      49.016-117.698-192.695 
ATOM   4946  OP2  DT A 241      50.167-117.259-194.882 
ATOM   4947  O5'  DT A 241      47.676-116.946-194.692 
ATOM   4948  C5'  DT A 241      46.654-116.003-194.321 
ATOM   4949  C4'  DT A 241      45.991-115.442-195.563 
ATOM   4950  O4'  DT A 241      46.680-114.266-196.078 
ATOM   4951  C3'  DT A 241      45.924-116.385-196.764 
ATOM   4952  O3'  DT A 241      44.691-116.178-197.444 
ATOM   4953  C2'  DT A 241      47.063-115.931-197.677 
ATOM   4954  C1'  DT A 241      46.866-114.432-197.475 
ATOM   4955  N1   DT A 241      48.039-113.613-197.886 
ATOM   4956  C2   DT A 241      47.781-112.378-198.429 
ATOM   4957  O2   DT A 241      46.653-111.943-198.581 
ATOM   4958  N3   DT A 241      48.894-111.646-198.799 
ATOM   4959  C4   DT A 241      50.210-112.040-198.673 
ATOM   4960  O4   DT A 241      51.124-111.298-199.040 
ATOM   4961  C5   DT A 241      50.381-113.351-198.093 
ATOM   4962  C7   DT A 241      51.783-113.857-197.920 
ATOM   4963  C6   DT A 241      49.317-114.084-197.724 
ATOM   4964  P    DG A 242      43.907-117.442-198.032 
ATOM   4965  OP1  DG A 242      43.091-118.061-196.963 
ATOM   4966  OP2  DG A 242      44.859-118.339-198.723 
ATOM   4967  O5'  DG A 242      42.948-116.748-199.107 
ATOM   4968  C5'  DG A 242      42.500-115.399-198.875 
ATOM   4969  C4'  DG A 242      42.598-114.593-200.156 
ATOM   4970  O4'  DG A 242      43.904-113.972-200.325 
ATOM   4971  C3'  DG A 242      42.392-115.376-201.452 
ATOM   4972  O3'  DG A 242      41.688-114.558-202.379 
ATOM   4973  C2'  DG A 242      43.803-115.615-201.988 
ATOM   4974  C1'  DG A 242      44.359-114.237-201.643 
ATOM   4975  N9   DG A 242      45.847-114.174-201.641 
ATOM   4976  C8   DG A 242      46.759-115.140-201.273 
ATOM   4977  N7   DG A 242      48.009-114.764-201.390 
ATOM   4978  C5   DG A 242      47.920-113.458-201.868 
ATOM   4979  C6   DG A 242      48.944-112.531-202.190 
ATOM   4980  O6   DG A 242      50.162-112.673-202.117 
ATOM   4981  N1   DG A 242      48.412-111.316-202.643 
ATOM   4982  C2   DG A 242      47.065-111.034-202.768 
ATOM   4983  N2   DG A 242      46.761-109.815-203.218 
ATOM   4984  N3   DG A 242      46.104-111.905-202.465 
ATOM   4985  C4   DG A 242      46.605-113.089-202.025 
ATOM   4986  P    DT A 243      40.565-115.223-203.305 
ATOM   4987  OP1  DT A 243      39.287-115.294-202.560 
ATOM   4988  OP2  DT A 243      41.068-116.501-203.855 
ATOM   4989  O5'  DT A 243      40.444-114.143-204.479 
ATOM   4990  C5'  DT A 243      40.711-112.759-204.186 
ATOM   4991  C4'  DT A 243      41.561-112.151-205.284 
ATOM   4992  O4'  DT A 243      42.986-112.323-205.043 
ATOM   4993  C3'  DT A 243      41.352-112.728-206.684 
ATOM   4994  O3'  DT A 243      41.461-111.677-207.636 
ATOM   4995  C2'  DT A 243      42.523-113.689-206.885 
ATOM   4996  C1'  DT A 243      43.586-112.812-206.233 
ATOM   4997  N1   DT A 243      44.825-113.550-205.858 
ATOM   4998  C2   DT A 243      46.014-112.870-205.962 
ATOM   4999  O2   DT A 243      46.086-111.713-206.342 
ATOM   5000  N3   DT A 243      47.141-113.586-205.608 
ATOM   5001  C4   DT A 243      47.174-114.893-205.167 
ATOM   5002  O4   DT A 243      48.246-115.430-204.878 
ATOM   5003  C5   DT A 243      45.877-115.523-205.091 
ATOM   5004  C7   DT A 243      45.824-116.947-204.621 
ATOM   5005  C6   DT A 243      44.765-114.850-205.430 
ATOM   5006  P    DA A 244      40.465-111.659-208.889 
ATOM   5007  OP1  DA A 244      39.186-111.027-208.497 
ATOM   5008  OP2  DA A 244      40.368-113.019-209.465 
ATOM   5009  O5'  DA A 244      41.250-110.701-209.902 
ATOM   5010  C5'  DA A 244      42.097-109.666-209.370 
ATOM   5011  C4'  DA A 244      43.405-109.622-210.135 
ATOM   5012  O4'  DA A 244      44.406-110.522-209.578 
ATOM   5013  C3'  DA A 244      43.328-110.024-211.608 
ATOM   5014  O3'  DA A 244      44.222-109.208-212.355 
ATOM   5015  C2'  DA A 244      43.838-111.465-211.643 
ATOM   5016  C1'  DA A 244      44.971-111.275-210.639 
ATOM   5017  N9   DA A 244      45.492-112.551-210.075 
ATOM   5018  C8   DA A 244      44.803-113.697-209.793 
ATOM   5019  N7   DA A 244      45.541-114.646-209.307 
ATOM   5020  C5   DA A 244      46.813-114.091-209.261 
ATOM   5021  C6   DA A 244      48.052-114.597-208.836 
ATOM   5022  N6   DA A 244      48.220-115.836-208.354 
ATOM   5023  N1   DA A 244      49.119-113.779-208.927 
ATOM   5024  C2   DA A 244      48.945-112.549-209.406 
ATOM   5025  N3   DA A 244      47.844-111.970-209.830 
ATOM   5026  C4   DA A 244      46.792-112.809-209.730 
ATOM   5027  P    DT A 245      43.773-108.686-213.800 
ATOM   5028  OP1  DT A 245      42.951-107.464-213.652 
ATOM   5029  OP2  DT A 245      43.156-109.796-214.559 
ATOM   5030  O5'  DT A 245      45.184-108.310-214.453 
ATOM   5031  C5'  DT A 245      46.256-107.875-213.595 
ATOM   5032  C4'  DT A 245      47.552-108.546-214.005 
ATOM   5033  O4'  DT A 245      47.745-109.830-213.344 
ATOM   5034  C3'  DT A 245      47.692-108.871-215.491 
ATOM   5035  O3'  DT A 245      49.046-108.670-215.881 
ATOM   5036  C2'  DT A 245      47.375-110.363-215.593 
ATOM   5037  C1'  DT A 245      48.112-110.787-214.326 
ATOM   5038  N1   DT A 245      47.719-112.134-213.828 
ATOM   5039  C2   DT A 245      48.701-112.893-213.236 
ATOM   5040  O2   DT A 245      49.850-112.509-213.110 
ATOM   5041  N3   DT A 245      48.300-114.137-212.787 
ATOM   5042  C4   DT A 245      47.030-114.669-212.879 
ATOM   5043  O4   DT A 245      46.791-115.796-212.440 
ATOM   5044  C5   DT A 245      46.070-113.799-213.515 
ATOM   5045  C7   DT A 245      44.663-114.303-213.655 
ATOM   5046  C6   DT A 245      46.432-112.585-213.961 
ATOM   5047  P    DG A 246      49.352-108.013-217.309 
ATOM   5048  OP1  DG A 246      49.274-106.539-217.204 
ATOM   5049  OP2  DG A 246      48.492-108.638-218.337 
ATOM   5050  O5'  DG A 246      50.873-108.457-217.540 
ATOM   5051  C5'  DG A 246      51.727-108.643-216.396 
ATOM   5052  C4'  DG A 246      52.547-109.907-216.561 
ATOM   5053  O4'  DG A 246      51.859-111.085-216.052 
ATOM   5054  C3'  DG A 246      52.907-110.283-217.998 
ATOM   5055  O3'  DG A 246      54.217-110.838-218.015 
ATOM   5056  C2'  DG A 246      51.909-111.379-218.373 
ATOM   5057  C1'  DG A 246      51.936-112.108-217.033 
ATOM   5058  N9   DG A 246      50.785-113.032-216.830 
ATOM   5059  C8   DG A 246      49.481-112.904-217.256 
ATOM   5060  N7   DG A 246      48.706-113.904-216.910 
ATOM   5061  C5   DG A 246      49.558-114.754-216.206 
ATOM   5062  C6   DG A 246      49.294-116.002-215.583 
ATOM   5063  O6   DG A 246      48.237-116.623-215.524 
ATOM   5064  N1   DG A 246      50.446-116.527-214.980 
ATOM   5065  C2   DG A 246      51.688-115.924-214.978 
ATOM   5066  N2   DG A 246      52.659-116.587-214.345 
ATOM   5067  N3   DG A 246      51.935-114.753-215.562 
ATOM   5068  C4   DG A 246      50.828-114.231-216.152 
ATOM   5069  P    DC A 247      55.200-110.471-219.223 
ATOM   5070  OP1  DC A 247      55.866-109.179-218.944 
ATOM   5071  OP2  DC A 247      54.466-110.561-220.504 
ATOM   5072  O5'  DC A 247      56.269-111.658-219.132 
ATOM   5073  C5'  DC A 247      56.547-112.250-217.849 
ATOM   5074  C4'  DC A 247      56.607-113.759-217.977 
ATOM   5075  O4'  DC A 247      55.301-114.382-217.814 
ATOM   5076  C3'  DC A 247      57.106-114.294-219.319 
ATOM   5077  O3'  DC A 247      57.886-115.461-219.088 
ATOM   5078  C2'  DC A 247      55.837-114.700-220.069 
ATOM   5079  C1'  DC A 247      55.111-115.307-218.873 
ATOM   5080  N1   DC A 247      53.645-115.474-219.084 
ATOM   5081  C2   DC A 247      53.026-116.576-218.499 
ATOM   5082  O2   DC A 247      53.712-117.362-217.836 
ATOM   5083  N3   DC A 247      51.692-116.746-218.680 
ATOM   5084  C4   DC A 247      50.985-115.872-219.406 
ATOM   5085  N4   DC A 247      49.685-116.081-219.554 
ATOM   5086  C5   DC A 247      51.602-114.732-220.017 
ATOM   5087  C6   DC A 247      52.937-114.580-219.824 
ATOM   5088  P    DC A 248      59.209-115.694-219.958 
ATOM   5089  OP1  DC A 248      60.337-114.949-219.355 
ATOM   5090  OP2  DC A 248      58.925-115.402-221.381 
ATOM   5091  O5'  DC A 248      59.440-117.266-219.768 
ATOM   5092  C5'  DC A 248      59.004-117.893-218.547 
ATOM   5093  C4'  DC A 248      58.311-119.205-218.857 
ATOM   5094  O4'  DC A 248      56.885-119.036-219.103 
ATOM   5095  C3'  DC A 248      58.813-119.947-220.095 
ATOM   5096  O3'  DC A 248      58.780-121.346-219.839 
ATOM   5097  C2'  DC A 248      57.785-119.628-221.181 
ATOM   5098  C1'  DC A 248      56.549-119.736-220.291 
ATOM   5099  N1   DC A 248      55.335-119.102-220.875 
ATOM   5100  C2   DC A 248      54.103-119.696-220.612 
ATOM   5101  O2   DC A 248      54.069-120.715-219.912 
ATOM   5102  N3   DC A 248      52.983-119.134-221.135 
ATOM   5103  C4   DC A 248      53.062-118.029-221.889 
ATOM   5104  N4   DC A 248      51.941-117.520-222.376 
ATOM   5105  C5   DC A 248      54.319-117.404-222.171 
ATOM   5106  C6   DC A 248      55.426-117.981-221.639 
ATOM   5107  P    DG A 249      59.976-122.262-220.382 
ATOM   5108  OP1  DG A 249      61.106-122.220-219.427 
ATOM   5109  OP2  DG A 249      60.292-121.888-221.778 
ATOM   5110  O5'  DG A 249      59.301-123.712-220.353 
ATOM   5111  C5'  DG A 249      58.284-123.989-219.371 
ATOM   5112  C4'  DG A 249      57.133-124.737-220.014 
ATOM   5113  O4'  DG A 249      56.134-123.841-220.576 
ATOM   5114  C3'  DG A 249      57.504-125.654-221.179 
ATOM   5115  O3'  DG A 249      56.687-126.817-221.128 
ATOM   5116  C2'  DG A 249      57.136-124.857-222.431 
ATOM   5117  C1'  DG A 249      55.832-124.276-221.893 
ATOM   5118  N9   DG A 249      55.335-123.104-222.666 
ATOM   5119  C8   DG A 249      56.051-122.111-223.299 
ATOM   5120  N7   DG A 249      55.305-121.214-223.898 
ATOM   5121  C5   DG A 249      54.003-121.643-223.644 
ATOM   5122  C6   DG A 249      52.762-121.078-224.036 
ATOM   5123  O6   DG A 249      52.553-120.066-224.699 
ATOM   5124  N1   DG A 249      51.682-121.837-223.563 
ATOM   5125  C2   DG A 249      51.787-122.989-222.810 
ATOM   5126  N2   DG A 249      50.637-123.566-222.456 
ATOM   5127  N3   DG A 249      52.953-123.519-222.442 
ATOM   5128  C4   DG A 249      54.011-122.795-222.893 
ATOM   5129  P    DT A 250      57.335-128.238-221.479 
ATOM   5130  OP1  DT A 250      58.007-128.786-220.280 
ATOM   5131  OP2  DT A 250      58.172-128.115-222.693 
ATOM   5132  O5'  DT A 250      56.032-129.106-221.811 
ATOM   5133  C5'  DT A 250      54.792-128.784-221.153 
ATOM   5134  C4'  DT A 250      53.653-128.817-222.152 
ATOM   5135  O4'  DT A 250      53.460-127.536-222.817 
ATOM   5136  C3'  DT A 250      53.805-129.811-223.303 
ATOM   5137  O3'  DT A 250      52.530-130.360-223.610 
ATOM   5138  C2'  DT A 250      54.266-128.963-224.489 
ATOM   5139  C1'  DT A 250      53.358-127.767-224.214 
ATOM   5140  N1   DT A 250      53.774-126.524-224.921 
ATOM   5141  C2   DT A 250      52.774-125.683-225.349 
ATOM   5142  O2   DT A 250      51.591-125.917-225.172 
ATOM   5143  N3   DT A 250      53.198-124.542-226.001 
ATOM   5144  C4   DT A 250      54.505-124.180-226.253 
ATOM   5145  O4   DT A 250      54.762-123.131-226.847 
ATOM   5146  C5   DT A 250      55.483-125.125-225.766 
ATOM   5147  C7   DT A 250      56.931-124.809-226.000 
ATOM   5148  C6   DT A 250      55.099-126.244-225.130 
ATOM   5149  P    DT A 251      52.423-131.915-223.978 
ATOM   5150  OP1  DT A 251      52.351-132.715-222.735 
ATOM   5151  OP2  DT A 251      53.503-132.276-224.922 
ATOM   5152  O5'  DT A 251      51.012-131.964-224.732 
ATOM   5153  C5'  DT A 251      49.989-131.020-224.361 
ATOM   5154  C4'  DT A 251      49.326-130.459-225.603 
ATOM   5155  O4'  DT A 251      50.015-129.284-226.118 
ATOM   5156  C3'  DT A 251      49.259-131.402-226.805 
ATOM   5157  O3'  DT A 251      48.026-131.195-227.484 
ATOM   5158  C2'  DT A 251      50.398-130.949-227.717 
ATOM   5159  C1'  DT A 251      50.201-129.450-227.515 
ATOM   5160  N1   DT A 251      51.375-128.630-227.926 
ATOM   5161  C2   DT A 251      51.116-127.395-228.469 
ATOM   5162  O2   DT A 251      49.988-126.960-228.621 
ATOM   5163  N3   DT A 251      52.229-126.664-228.839 
ATOM   5164  C4   DT A 251      53.545-127.058-228.713 
ATOM   5165  O4   DT A 251      54.459-126.316-229.080 
ATOM   5166  C5   DT A 251      53.716-128.369-228.133 
ATOM   5167  C7   DT A 251      55.118-128.875-227.960 
ATOM   5168  C6   DT A 251      52.652-129.101-227.765 
ATOM   5169  P    DA A 252      47.242-132.460-228.072 
ATOM   5170  OP1  DA A 252      46.426-133.078-227.004 
ATOM   5171  OP2  DA A 252      48.194-133.357-228.763 
ATOM   5172  O5'  DA A 252      46.283-131.765-229.148 
ATOM   5173  C5'  DA A 252      45.835-130.416-228.916 
ATOM   5174  C4'  DA A 252      45.933-129.610-230.196 
ATOM   5175  O4'  DA A 252      47.240-128.990-230.365 
ATOM   5176  C3'  DA A 252      45.727-130.394-231.492 
ATOM   5177  O3'  DA A 252      45.023-129.575-232.419 
ATOM   5178  C2'  DA A 252      47.138-130.633-232.029 
ATOM   5179  C1'  DA A 252      47.694-129.255-231.683 
ATOM   5180  N9   DA A 252      49.182-129.192-231.681 
ATOM   5181  C8   DA A 252      50.071-130.160-231.313 
ATOM   5182  N7   DA A 252      51.313-129.802-231.423 
ATOM   5183  C5   DA A 252      51.244-128.500-231.900 
ATOM   5184  C6   DA A 252      52.233-127.558-232.227 
ATOM   5185  N6   DA A 252      53.548-127.797-232.118 
ATOM   5186  N1   DA A 252      51.821-126.357-232.674 
ATOM   5187  C2   DA A 252      50.513-126.126-232.779 
ATOM   5188  N3   DA A 252      49.504-126.923-232.505 
ATOM   5189  C4   DA A 252      49.944-128.118-232.061 
ATOM   5190  P    DA A 253      43.900-130.240-233.345 
ATOM   5191  OP1  DA A 253      42.622-130.312-232.601 
ATOM   5192  OP2  DA A 253      44.403-131.519-233.895 
ATOM   5193  O5'  DA A 253      43.779-129.161-234.519 
ATOM   5194  C5'  DA A 253      44.047-127.776-234.226 
ATOM   5195  C4'  DA A 253      44.896-127.168-235.324 
ATOM   5196  O4'  DA A 253      46.322-127.341-235.083 
ATOM   5197  C3'  DA A 253      44.687-127.746-236.724 
ATOM   5198  O3'  DA A 253      44.796-126.695-237.676 
ATOM   5199  C2'  DA A 253      45.858-128.707-236.925 
ATOM   5200  C1'  DA A 253      46.921-127.830-236.273 
ATOM   5201  N9   DA A 253      48.160-128.568-235.898 
ATOM   5202  C8   DA A 253      48.280-129.854-235.456 
ATOM   5203  N7   DA A 253      49.502-130.212-235.211 
ATOM   5204  C5   DA A 253      50.249-129.082-235.511 
ATOM   5205  C6   DA A 253      51.627-128.815-235.458 
ATOM   5206  N6   DA A 253      52.540-129.714-235.063 
ATOM   5207  N1   DA A 253      52.035-127.587-235.827 
ATOM   5208  C2   DA A 253      51.123-126.697-236.218 
ATOM   5209  N3   DA A 253      49.818-126.831-236.308 
ATOM   5210  C4   DA A 253      49.436-128.070-235.933 
ATOM   5211  P    DC A 254      43.800-126.677-238.929 
ATOM   5212  OP1  DC A 254      42.521-126.045-238.537 
ATOM   5213  OP2  DC A 254      43.703-128.036-239.505 
ATOM   5214  O5'  DC A 254      44.585-125.719-239.942 
ATOM   5215  C5'  DC A 254      45.432-124.683-239.410 
ATOM   5216  C4'  DC A 254      46.740-124.640-240.175 
ATOM   5217  O4'  DC A 254      47.741-125.539-239.618 
ATOM   5218  C3'  DC A 254      46.663-125.041-241.648 
ATOM   5219  O3'  DC A 254      47.557-124.226-242.396 
ATOM   5220  C2'  DC A 254      47.173-126.482-241.683 
ATOM   5221  C1'  DC A 254      48.306-126.292-240.680 
ATOM   5222  N1   DC A 254      48.827-127.569-240.115 
ATOM   5223  C2   DC A 254      50.186-127.644-239.824 
ATOM   5224  O2   DC A 254      50.898-126.658-240.044 
ATOM   5225  N3   DC A 254      50.680-128.800-239.310 
ATOM   5226  C4   DC A 254      49.875-129.846-239.086 
ATOM   5227  N4   DC A 254      50.404-130.951-238.583 
ATOM   5228  C5   DC A 254      48.473-129.790-239.379 
ATOM   5229  C6   DC A 254      48.000-128.626-239.893 
ATOM   5230  P    DA A 255      47.108-123.704-243.840 
ATOM   5231  OP1  DA A 255      46.286-122.482-243.692 
ATOM   5232  OP2  DA A 255      46.491-124.814-244.599 
ATOM   5233  O5'  DA A 255      48.519-123.327-244.493 
ATOM   5234  C5'  DA A 255      49.591-122.893-243.635 
ATOM   5235  C4'  DA A 255      50.887-123.564-244.045 
ATOM   5236  O4'  DA A 255      51.080-124.848-243.385 
ATOM   5237  C3'  DA A 255      51.027-123.889-245.532 
ATOM   5238  O3'  DA A 255      52.381-123.687-245.921 
ATOM   5239  C2'  DA A 255      50.710-125.380-245.633 
ATOM   5240  C1'  DA A 255      51.447-125.805-244.366 
ATOM   5241  N9   DA A 255      51.054-127.152-243.868 
ATOM   5242  C8   DA A 255      49.828-127.752-243.919 
ATOM   5243  N7   DA A 255      49.803-128.939-243.398 
ATOM   5244  C5   DA A 255      51.107-129.144-242.969 
ATOM   5245  C6   DA A 255      51.734-130.224-242.325 
ATOM   5246  N6   DA A 255      51.097-131.355-241.987 
ATOM   5247  N1   DA A 255      53.043-130.100-242.042 
ATOM   5248  C2   DA A 255      53.670-128.975-242.380 
ATOM   5249  N3   DA A 255      53.193-127.906-242.980 
ATOM   5250  C4   DA A 255      51.881-128.056-243.252 
ATOM   5251  P    DA A 256      52.688-123.031-247.349 
ATOM   5252  OP1  DA A 256      52.609-121.557-247.244 
ATOM   5253  OP2  DA A 256      51.827-123.655-248.377 
ATOM   5254  O5'  DA A 256      54.208-123.474-247.580 
ATOM   5255  C5'  DA A 256      55.062-123.660-246.436 
ATOM   5256  C4'  DA A 256      55.882-124.925-246.601 
ATOM   5257  O4'  DA A 256      55.194-126.103-246.092 
ATOM   5258  C3'  DA A 256      56.242-125.301-248.038 
ATOM   5259  O3'  DA A 256      57.552-125.856-248.055 
ATOM   5260  C2'  DA A 256      55.245-126.397-248.414 
ATOM   5261  C1'  DA A 256      55.271-127.126-247.073 
ATOM   5262  N9   DA A 256      54.120-128.050-246.871 
ATOM   5263  C8   DA A 256      52.832-127.906-247.300 
ATOM   5264  N7   DA A 256      52.055-128.889-246.965 
ATOM   5265  C5   DA A 256      52.887-129.748-246.261 
ATOM   5266  C6   DA A 256      52.661-130.985-245.634 
ATOM   5267  N6   DA A 256      51.468-131.598-245.616 
ATOM   5268  N1   DA A 256      53.708-131.571-245.025 
ATOM   5269  C2   DA A 256      54.890-130.957-245.045 
ATOM   5270  N3   DA A 256      55.219-129.809-245.595 
ATOM   5271  C4   DA A 256      54.154-129.243-246.199 
ATOM   5272  P    DC A 257      58.535-125.489-249.263 
ATOM   5273  OP1  DC A 257      59.201-124.196-248.985 
ATOM   5274  OP2  DC A 257      57.801-125.578-250.544 
ATOM   5275  O5'  DC A 257      59.604-126.676-249.172 
ATOM   5276  C5'  DC A 257      59.882-127.268-247.889 
ATOM   5277  C4'  DC A 257      59.942-128.777-248.017 
ATOM   5278  O4'  DC A 257      58.636-129.400-247.854 
ATOM   5279  C3'  DC A 257      60.441-129.312-249.359 
ATOM   5280  O3'  DC A 257      61.221-130.479-249.128 
ATOM   5281  C2'  DC A 257      59.172-129.717-250.109 
ATOM   5282  C1'  DC A 257      58.446-130.325-248.913 
ATOM   5283  N1   DC A 257      56.981-130.492-249.124 
ATOM   5284  C2   DC A 257      56.361-131.594-248.540 
ATOM   5285  O2   DC A 257      57.047-132.380-247.876 
ATOM   5286  N3   DC A 257      55.027-131.764-248.721 
ATOM   5287  C4   DC A 257      54.320-130.889-249.447 
ATOM   5288  N4   DC A 257      53.020-131.099-249.594 
ATOM   5289  C5   DC A 257      54.937-129.750-250.057 
ATOM   5290  C6   DC A 257      56.272-129.597-249.864 
ATOM   5291  P    DA A 258      62.544-130.712-249.999 
ATOM   5292  OP1  DA A 258      63.672-129.967-249.395 
ATOM   5293  OP2  DA A 258      62.260-130.420-251.421 
ATOM   5294  O5'  DA A 258      62.775-132.284-249.808 
ATOM   5295  C5'  DA A 258      62.339-132.911-248.587 
ATOM   5296  C4'  DA A 258      61.646-134.223-248.897 
ATOM   5297  O4'  DA A 258      60.220-134.054-249.143 
ATOM   5298  C3'  DA A 258      62.148-134.965-250.135 
ATOM   5299  O3'  DA A 258      62.115-136.363-249.879 
ATOM   5300  C2'  DA A 258      61.120-134.646-251.221 
ATOM   5301  C1'  DA A 258      59.885-134.754-250.331 
ATOM   5302  N9   DA A 258      58.670-134.120-250.915 
ATOM   5303  C8   DA A 258      58.587-133.003-251.697 
ATOM   5304  N7   DA A 258      57.377-132.699-252.052 
ATOM   5305  C5   DA A 258      56.599-133.686-251.464 
ATOM   5306  C6   DA A 258      55.215-133.926-251.464 
ATOM   5307  N6   DA A 258      54.329-133.151-252.106 
ATOM   5308  N1   DA A 258      54.772-134.996-250.778 
ATOM   5309  C2   DA A 258      55.656-135.762-250.142 
ATOM   5310  N3   DA A 258      56.963-135.639-250.071 
ATOM   5311  C4   DA A 258      57.380-134.561-250.765 
ATOM   5312  P    DA A 259      63.311-137.280-250.422 
ATOM   5313  OP1  DA A 259      64.441-137.238-249.467 
ATOM   5314  OP2  DA A 259      63.627-136.906-251.818 
ATOM   5315  O5'  DA A 259      62.636-138.730-250.393 
ATOM   5316  C5'  DA A 259      61.619-139.007-249.411 
ATOM   5317  C4'  DA A 259      60.468-139.755-250.054 
ATOM   5318  O4'  DA A 259      59.469-138.858-250.616 
ATOM   5319  C3'  DA A 259      60.839-140.672-251.219 
ATOM   5320  O3'  DA A 259      60.022-141.835-251.168 
ATOM   5321  C2'  DA A 259      60.471-139.875-252.471 
ATOM   5322  C1'  DA A 259      59.167-139.293-251.933 
ATOM   5323  N9   DA A 259      58.670-138.122-252.706 
ATOM   5324  C8   DA A 259      59.395-137.146-253.328 
ATOM   5325  N7   DA A 259      58.670-136.252-253.925 
ATOM   5326  C5   DA A 259      57.367-136.663-253.682 
ATOM   5327  C6   DA A 259      56.121-136.130-254.053 
ATOM   5328  N6   DA A 259      55.981-135.015-254.782 
ATOM   5329  N1   DA A 259      55.020-136.789-253.645 
ATOM   5330  C2   DA A 259      55.165-137.897-252.921 
ATOM   5331  N3   DA A 259      56.269-138.486-252.516 
ATOM   5332  C4   DA A 259      57.357-137.807-252.937 
ATOM   5333  P    DG A 260      60.670-143.256-251.519 
ATOM   5334  OP1  DG A 260      61.342-143.804-250.320 
ATOM   5335  OP2  DG A 260      61.507-143.132-252.733 
ATOM   5336  O5'  DG A 260      59.367-144.124-251.851 
ATOM   5337  C5'  DG A 260      58.127-143.802-251.194 
ATOM   5338  C4'  DG A 260      56.988-143.835-252.192 
ATOM   5339  O4'  DG A 260      56.795-142.554-252.858 
ATOM   5340  C3'  DG A 260      57.140-144.829-253.344 
ATOM   5341  O3'  DG A 260      55.865-145.378-253.650 
ATOM   5342  C2'  DG A 260      57.601-143.980-254.529 
ATOM   5343  C1'  DG A 260      56.693-142.785-254.254 
ATOM   5344  N9   DG A 260      57.109-141.542-254.961 
ATOM   5345  C8   DG A 260      58.377-141.093-255.262 
ATOM   5346  N7   DG A 260      58.400-139.947-255.899 
ATOM   5347  C5   DG A 260      57.053-139.614-256.031 
ATOM   5348  C6   DG A 260      56.446-138.483-256.636 
ATOM   5349  O6   DG A 260      56.982-137.526-257.188 
ATOM   5350  N1   DG A 260      55.049-138.543-256.547 
ATOM   5351  C2   DG A 260      54.332-139.562-255.952 
ATOM   5352  N2   DG A 260      53.003-139.433-255.971 
ATOM   5353  N3   DG A 260      54.901-140.623-255.384 
ATOM   5354  C4   DG A 260      56.257-140.580-255.462 
ATOM   5355  P    DC A 261      55.758-146.932-254.018 
ATOM   5356  OP1  DC A 261      55.686-147.733-252.775 
ATOM   5357  OP2  DC A 261      56.838-147.294-254.963 
ATOM   5358  O5'  DC A 261      54.347-146.981-254.772 
ATOM   5359  C5'  DC A 261      53.324-146.038-254.401 
ATOM   5360  C4'  DC A 261      52.661-145.477-255.644 
ATOM   5361  O4'  DC A 261      53.350-144.302-256.158 
ATOM   5362  C3'  DC A 261      52.594-146.420-256.845 
ATOM   5363  O3'  DC A 261      51.361-146.213-257.524 
ATOM   5364  C2'  DC A 261      53.733-145.967-257.757 
ATOM   5365  C1'  DC A 261      53.536-144.468-257.555 
ATOM   5366  N1   DC A 261      54.710-143.648-257.966 
ATOM   5367  C2   DC A 261      54.465-142.394-258.518 
ATOM   5368  O2   DC A 261      53.295-142.015-258.643 
ATOM   5369  N3   DC A 261      55.521-141.631-258.900 
ATOM   5370  C4   DC A 261      56.775-142.078-258.748 
ATOM   5371  N4   DC A 261      57.772-141.296-259.136 
ATOM   5372  C5   DC A 261      57.049-143.365-258.183 
ATOM   5373  C6   DC A 261      55.980-144.112-257.808 
ATOM   5374  P    DA A 262      50.577-147.478-258.113 
ATOM   5375  OP1  DA A 262      49.761-148.096-257.044 
ATOM   5376  OP2  DA A 262      51.529-148.375-258.803 
ATOM   5377  O5'  DA A 262      49.618-146.783-259.188 
ATOM   5378  C5'  DA A 262      49.171-145.434-258.956 
ATOM   5379  C4'  DA A 262      49.268-144.628-260.237 
ATOM   5380  O4'  DA A 262      50.575-144.008-260.405 
ATOM   5381  C3'  DA A 262      49.062-145.412-261.533 
ATOM   5382  O3'  DA A 262      48.358-144.593-262.459 
ATOM   5383  C2'  DA A 262      50.473-145.651-262.069 
ATOM   5384  C1'  DA A 262      51.029-144.272-261.723 
ATOM   5385  N9   DA A 262      52.517-144.209-261.721 
ATOM   5386  C8   DA A 262      53.406-145.178-261.353 
ATOM   5387  N7   DA A 262      54.648-144.820-261.463 
ATOM   5388  C5   DA A 262      54.579-143.518-261.940 
ATOM   5389  C6   DA A 262      55.568-142.575-262.268 
ATOM   5390  N6   DA A 262      56.883-142.814-262.158 
ATOM   5391  N1   DA A 262      55.156-141.374-262.714 
ATOM   5392  C2   DA A 262      53.848-141.143-262.819 
ATOM   5393  N3   DA A 262      52.839-141.941-262.545 
ATOM   5394  C4   DA A 262      53.279-143.135-262.101 
ATOM   5395  P    DT A 263      47.235-145.258-263.385 
ATOM   5396  OP1  DT A 263      45.957-145.330-262.641 
ATOM   5397  OP2  DT A 263      47.738-146.536-263.935 
ATOM   5398  O5'  DT A 263      47.114-144.179-264.559 
ATOM   5399  C5'  DT A 263      47.382-142.794-264.266 
ATOM   5400  C4'  DT A 263      48.231-142.186-265.364 
ATOM   5401  O4'  DT A 263      49.657-142.358-265.123 
ATOM   5402  C3'  DT A 263      48.022-142.763-266.764 
ATOM   5403  O3'  DT A 263      48.131-141.713-267.716 
ATOM   5404  C2'  DT A 263      49.193-143.725-266.966 
ATOM   5405  C1'  DT A 263      50.256-142.847-266.313 
ATOM   5406  N1   DT A 263      51.495-143.585-265.938 
ATOM   5407  C2   DT A 263      52.684-142.905-266.043 
ATOM   5408  O2   DT A 263      52.756-141.748-266.422 
ATOM   5409  N3   DT A 263      53.811-143.621-265.688 
ATOM   5410  C4   DT A 263      53.844-144.929-265.247 
ATOM   5411  O4   DT A 263      54.916-145.465-264.958 
ATOM   5412  C5   DT A 263      52.547-145.558-265.171 
ATOM   5413  C7   DT A 263      52.494-146.982-264.701 
ATOM   5414  C6   DT A 263      51.435-144.885-265.511 
ATOM   5415  P    DT A 264      47.135-141.694-268.970 
ATOM   5416  OP1  DT A 264      45.856-141.063-268.577 
ATOM   5417  OP2  DT A 264      47.038-143.054-269.546 
ATOM   5418  O5'  DT A 264      47.920-140.736-269.983 
ATOM   5419  C5'  DT A 264      48.767-139.701-269.450 
ATOM   5420  C4'  DT A 264      50.075-139.658-270.215 
ATOM   5421  O4'  DT A 264      51.076-140.557-269.658 
ATOM   5422  C3'  DT A 264      49.998-140.059-271.688 
ATOM   5423  O3'  DT A 264      50.893-139.244-272.436 
ATOM   5424  C2'  DT A 264      50.509-141.500-271.723 
ATOM   5425  C1'  DT A 264      51.641-141.310-270.720 
ATOM   5426  N1   DT A 264      52.162-142.587-270.155 
ATOM   5427  C2   DT A 264      53.505-142.645-269.874 
ATOM   5428  O2   DT A 264      54.264-141.711-270.065 
ATOM   5429  N3   DT A 264      53.951-143.845-269.352 
ATOM   5430  C4   DT A 264      53.182-144.962-269.096 
ATOM   5431  O4   DT A 264      53.695-145.980-268.628 
ATOM   5432  C5   DT A 264      51.785-144.804-269.424 
ATOM   5433  C7   DT A 264      50.878-145.973-269.177 
ATOM   5434  C6   DT A 264      51.325-143.649-269.933 
ATOM   5435  P    DC A 265      50.443-138.722-273.880 
ATOM   5436  OP1  DC A 265      49.621-137.499-273.732 
ATOM   5437  OP2  DC A 265      49.826-139.831-274.639 
ATOM   5438  O5'  DC A 265      51.854-138.345-274.533 
ATOM   5439  C5'  DC A 265      52.926-137.910-273.675 
ATOM   5440  C4'  DC A 265      54.222-138.581-274.085 
ATOM   5441  O4'  DC A 265      54.415-139.865-273.425 
ATOM   5442  C3'  DC A 265      54.363-138.906-275.572 
ATOM   5443  O3'  DC A 265      55.716-138.705-275.961 
ATOM   5444  C2'  DC A 265      54.045-140.398-275.673 
ATOM   5445  C1'  DC A 265      54.782-140.823-274.406 
ATOM   5446  N1   DC A 265      54.390-142.169-273.908 
ATOM   5447  C2   DC A 265      55.372-142.952-273.306 
ATOM   5448  O2   DC A 265      56.519-142.499-273.211 
ATOM   5449  N3   DC A 265      55.034-144.183-272.846 
ATOM   5450  C4   DC A 265      53.782-144.637-272.968 
ATOM   5451  N4   DC A 265      53.502-145.846-272.503 
ATOM   5452  C5   DC A 265      52.755-143.850-273.585 
ATOM   5453  C6   DC A 265      53.113-142.622-274.038 
ATOM   5454  P    DT A 266      56.023-138.048-277.389 
ATOM   5455  OP1  DT A 266      55.944-136.574-277.284 
ATOM   5456  OP2  DT A 266      55.162-138.673-278.417 
ATOM   5457  O5'  DT A 266      57.543-138.492-277.620 
ATOM   5458  C5'  DT A 266      58.397-138.678-276.476 
ATOM   5459  C4'  DT A 266      59.217-139.943-276.641 
ATOM   5460  O4'  DT A 266      58.529-141.121-276.132 
ATOM   5461  C3'  DT A 266      59.577-140.319-278.078 
ATOM   5462  O3'  DT A 266      60.887-140.874-278.095 
ATOM   5463  C2'  DT A 266      58.580-141.414-278.454 
ATOM   5464  C1'  DT A 266      58.606-142.144-277.113 
ATOM   5465  N1   DT A 266      57.455-143.067-276.911 
ATOM   5466  C2   DT A 266      57.696-144.221-276.204 
ATOM   5467  O2   DT A 266      58.791-144.504-275.750 
ATOM   5468  N3   DT A 266      56.606-145.052-276.037 
ATOM   5469  C4   DT A 266      55.327-144.831-276.507 
ATOM   5470  O4   DT A 266      54.431-145.650-276.295 
ATOM   5471  C5   DT A 266      55.174-143.594-277.237 
ATOM   5472  C7   DT A 266      53.812-143.276-277.783 
ATOM   5473  C6   DT A 266      56.217-142.767-277.414 
ATOM   5474  P    DA A 267      61.870-140.507-279.303 
ATOM   5475  OP1  DA A 267      62.536-139.214-279.025 
ATOM   5476  OP2  DA A 267      61.136-140.596-280.585 
ATOM   5477  O5'  DA A 267      62.939-141.694-279.212 
ATOM   5478  C5'  DA A 267      63.217-142.285-277.929 
ATOM   5479  C4'  DA A 267      63.277-143.794-278.057 
ATOM   5480  O4'  DA A 267      61.971-144.417-277.894 
ATOM   5481  C3'  DA A 267      63.776-144.330-279.399 
ATOM   5482  O3'  DA A 267      64.556-145.496-279.169 
ATOM   5483  C2'  DA A 267      62.507-144.735-280.150 
ATOM   5484  C1'  DA A 267      61.781-145.342-278.954 
ATOM   5485  N9   DA A 267      60.316-145.509-279.164 
ATOM   5486  C8   DA A 267      59.464-144.710-279.873 
ATOM   5487  N7   DA A 267      58.234-145.124-279.872 
ATOM   5488  C5   DA A 267      58.271-146.282-279.107 
ATOM   5489  C6   DA A 267      57.276-147.197-278.726 
ATOM   5490  N6   DA A 267      55.989-147.083-279.083 
ATOM   5491  N1   DA A 267      57.654-148.240-277.963 
ATOM   5492  C2   DA A 267      58.935-148.349-277.612 
ATOM   5493  N3   DA A 267      59.946-147.561-277.905 
ATOM   5494  C4   DA A 267      59.541-146.526-278.670 
ATOM   5495  P    DT A 268      65.879-145.729-280.039 
ATOM   5496  OP1  DT A 268      67.008-144.985-279.435 
ATOM   5497  OP2  DT A 268      65.596-145.438-281.461 
ATOM   5498  O5'  DT A 268      66.110-147.301-279.848 
ATOM   5499  C5'  DT A 268      65.674-147.929-278.627 
ATOM   5500  C4'  DT A 268      64.981-149.241-278.937 
ATOM   5501  O4'  DT A 268      63.555-149.071-279.183 
ATOM   5502  C3'  DT A 268      65.483-149.982-280.175 
ATOM   5503  O3'  DT A 268      65.450-151.381-279.919 
ATOM   5504  C2'  DT A 268      64.455-149.664-281.261 
ATOM   5505  C1'  DT A 268      63.220-149.771-280.371 
ATOM   5506  N1   DT A 268      62.005-149.137-280.955 
ATOM   5507  C2   DT A 268      60.797-149.735-280.686 
ATOM   5508  O2   DT A 268      60.692-150.741-280.005 
ATOM   5509  N3   DT A 268      59.693-149.121-281.244 
ATOM   5510  C4   DT A 268      59.698-147.985-282.028 
ATOM   5511  O4   DT A 268      58.643-147.526-282.473 
ATOM   5512  C5   DT A 268      61.011-147.431-282.254 
ATOM   5513  C7   DT A 268      61.106-146.193-283.099 
ATOM   5514  C6   DT A 268      62.101-148.007-281.725 
ATOM   5515  P    DT A 269      66.646-152.297-280.462 
ATOM   5516  OP1  DT A 269      67.776-152.255-279.507 
ATOM   5517  OP2  DT A 269      66.962-151.924-281.858 
ATOM   5518  O5'  DT A 269      65.971-153.747-280.433 
ATOM   5519  C5'  DT A 269      64.955-154.024-279.451 
ATOM   5520  C4'  DT A 269      63.803-154.773-280.094 
ATOM   5521  O4'  DT A 269      62.804-153.876-280.656 
ATOM   5522  C3'  DT A 269      64.174-155.689-281.259 
ATOM   5523  O3'  DT A 269      63.357-156.852-281.208 
ATOM   5524  C2'  DT A 269      63.806-154.893-282.511 
ATOM   5525  C1'  DT A 269      62.502-154.311-281.973 
ATOM   5526  N1   DT A 269      62.005-153.139-282.746 
ATOM   5527  C2   DT A 269      60.643-152.999-282.864 
ATOM   5528  O2   DT A 269      59.851-153.782-282.369 
ATOM   5529  N3   DT A 269      60.220-151.901-283.588 
ATOM   5530  C4   DT A 269      61.026-150.956-284.188 
ATOM   5531  O4   DT A 269      60.531-150.014-284.811 
ATOM   5532  C5   DT A 269      62.440-151.188-284.009 
ATOM   5533  C7   DT A 269      63.389-150.205-284.631 
ATOM   5534  C6   DT A 269      62.880-152.247-283.310 
ATOM   5535  P    DG A 270      64.005-158.273-281.559 
ATOM   5536  OP1  DG A 270      64.677-158.821-280.360 
ATOM   5537  OP2  DG A 270      64.842-158.150-282.773 
ATOM   5538  O5'  DG A 270      62.702-159.142-281.891 
ATOM   5539  C5'  DG A 270      61.462-158.820-281.234 
ATOM   5540  C4'  DG A 270      60.323-158.853-282.232 
ATOM   5541  O4'  DG A 270      60.130-157.571-282.898 
ATOM   5542  C3'  DG A 270      60.475-159.846-283.384 
ATOM   5543  O3'  DG A 270      59.200-160.396-283.690 
ATOM   5544  C2'  DG A 270      60.936-158.998-284.569 
ATOM   5545  C1'  DG A 270      60.028-157.803-284.294 
ATOM   5546  N9   DG A 270      60.444-156.559-285.001 
ATOM   5547  C8   DG A 270      61.712-156.110-285.302 
ATOM   5548  N7   DG A 270      61.735-154.965-285.939 
ATOM   5549  C5   DG A 270      60.388-154.632-286.071 
ATOM   5550  C6   DG A 270      59.781-153.500-286.676 
ATOM   5551  O6   DG A 270      60.317-152.544-287.228 
ATOM   5552  N1   DG A 270      58.384-153.561-286.588 
ATOM   5553  C2   DG A 270      57.667-154.580-285.993 
ATOM   5554  N2   DG A 270      56.338-154.450-286.011 
ATOM   5555  N3   DG A 270      58.236-155.641-285.425 
ATOM   5556  C4   DG A 270      59.592-155.598-285.502 
ATOM   5557  P    DA A 271      59.093-161.950-284.058 
ATOM   5558  OP1  DA A 271      59.021-162.751-282.816 
ATOM   5559  OP2  DA A 271      60.173-162.312-285.003 
ATOM   5560  O5'  DA A 271      57.682-161.999-284.812 
ATOM   5561  C5'  DA A 271      56.659-161.056-284.441 
ATOM   5562  C4'  DA A 271      55.996-160.495-285.684 
ATOM   5563  O4'  DA A 271      56.685-159.319-286.198 
ATOM   5564  C3'  DA A 271      55.929-161.438-286.885 
ATOM   5565  O3'  DA A 271      54.697-161.231-287.564 
ATOM   5566  C2'  DA A 271      57.068-160.984-287.797 
ATOM   5567  C1'  DA A 271      56.871-159.485-287.595 
ATOM   5568  N9   DA A 271      58.045-158.666-288.006 
ATOM   5569  C8   DA A 271      59.371-158.979-287.917 
ATOM   5570  N7   DA A 271      60.160-158.051-288.363 
ATOM   5571  C5   DA A 271      59.297-157.048-288.779 
ATOM   5572  C6   DA A 271      59.517-155.785-289.352 
ATOM   5573  N6   DA A 271      60.737-155.296-289.617 
ATOM   5574  N1   DA A 271      58.435-155.040-289.644 
ATOM   5575  C2   DA A 271      57.225-155.531-289.378 
ATOM   5576  N3   DA A 271      56.898-156.689-288.848 
ATOM   5577  C4   DA A 271      57.999-157.415-288.565 
ATOM   5578  P    DT A 272      53.912-162.495-288.153 
ATOM   5579  OP1  DT A 272      53.096-163.114-287.084 
ATOM   5580  OP2  DT A 272      54.864-163.392-288.844 
ATOM   5581  O5'  DT A 272      52.953-161.801-289.228 
ATOM   5582  C5'  DT A 272      52.506-160.452-288.996 
ATOM   5583  C4'  DT A 272      52.603-159.646-290.277 
ATOM   5584  O4'  DT A 272      53.910-159.025-290.445 
ATOM   5585  C3'  DT A 272      52.397-160.429-291.573 
ATOM   5586  O3'  DT A 272      51.694-159.611-292.499 
ATOM   5587  C2'  DT A 272      53.808-160.668-292.109 
ATOM   5588  C1'  DT A 272      54.364-159.290-291.763 
ATOM   5589  N1   DT A 272      55.852-159.227-291.761 
ATOM   5590  C2   DT A 272      56.429-158.053-292.181 
ATOM   5591  O2   DT A 272      55.780-157.088-292.544 
ATOM   5592  N3   DT A 272      57.811-158.033-292.165 
ATOM   5593  C4   DT A 272      58.640-159.064-291.775 
ATOM   5594  O4   DT A 272      59.865-158.927-291.805 
ATOM   5595  C5   DT A 272      57.942-160.254-291.352 
ATOM   5596  C7   DT A 272      58.771-161.424-290.910 
ATOM   5597  C6   DT A 272      56.600-160.302-291.356 
ATOM   5598  P    DA A 273      50.570-160.276-293.425 
ATOM   5599  OP1  DA A 273      49.293-160.347-292.681 
ATOM   5600  OP2  DA A 273      51.073-161.554-293.975 
ATOM   5601  O5'  DA A 273      50.449-159.196-294.600 
ATOM   5602  C5'  DA A 273      50.717-157.812-294.306 
ATOM   5603  C4'  DA A 273      51.566-157.204-295.404 
ATOM   5604  O4'  DA A 273      52.992-157.376-295.163 
ATOM   5605  C3'  DA A 273      51.357-157.781-296.804 
ATOM   5606  O3'  DA A 273      51.466-156.730-297.756 
ATOM   5607  C2'  DA A 273      52.528-158.742-297.006 
ATOM   5608  C1'  DA A 273      53.591-157.865-296.353 
ATOM   5609  N9   DA A 273      54.830-158.603-295.978 
ATOM   5610  C8   DA A 273      54.950-159.889-295.536 
ATOM   5611  N7   DA A 273      56.172-160.248-295.291 
ATOM   5612  C5   DA A 273      56.919-159.117-295.591 
ATOM   5613  C6   DA A 273      58.297-158.851-295.538 
ATOM   5614  N6   DA A 273      59.210-159.750-295.143 
ATOM   5615  N1   DA A 273      58.705-157.622-295.907 
ATOM   5616  C2   DA A 273      57.793-156.732-296.298 
ATOM   5617  N3   DA A 273      56.488-156.867-296.388 
ATOM   5618  C4   DA A 273      56.106-158.105-296.014 
ATOM   5619  P    DA A 274      50.470-156.712-299.010 
ATOM   5620  OP1  DA A 274      49.191-156.080-298.617 
ATOM   5621  OP2  DA A 274      50.373-158.072-299.586 
ATOM   5622  O5'  DA A 274      51.255-155.754-300.023 
ATOM   5623  C5'  DA A 274      52.102-154.719-299.490 
ATOM   5624  C4'  DA A 274      53.410-154.675-300.255 
ATOM   5625  O4'  DA A 274      54.411-155.575-299.698 
ATOM   5626  C3'  DA A 274      53.333-155.077-301.728 
ATOM   5627  O3'  DA A 274      54.228-154.261-302.476 
ATOM   5628  C2'  DA A 274      53.844-156.518-301.764 
ATOM   5629  C1'  DA A 274      54.976-156.328-300.760 
ATOM   5630  N9   DA A 274      55.497-157.604-300.195 
ATOM   5631  C8   DA A 274      54.808-158.750-299.913 
ATOM   5632  N7   DA A 274      55.547-159.699-299.427 
ATOM   5633  C5   DA A 274      56.818-159.144-299.381 
ATOM   5634  C6   DA A 274      58.057-159.650-298.957 
ATOM   5635  N6   DA A 274      58.226-160.889-298.475 
ATOM   5636  N1   DA A 274      59.124-158.832-299.047 
ATOM   5637  C2   DA A 274      58.950-157.602-299.527 
ATOM   5638  N3   DA A 274      57.849-157.023-299.951 
ATOM   5639  C4   DA A 274      56.797-157.862-299.850 
ATOM   5640  P    DG A 275      53.778-153.739-303.920 
ATOM   5641  OP1  DG A 275      52.956-152.517-303.772 
ATOM   5642  OP2  DG A 275      53.161-154.849-304.679 
ATOM   5643  O5'  DG A 275      55.190-153.362-304.573 
ATOM   5644  C5'  DG A 275      56.261-152.928-303.715 
ATOM   5645  C4'  DG A 275      57.557-153.599-304.125 
ATOM   5646  O4'  DG A 275      57.750-154.883-303.465 
ATOM   5647  C3'  DG A 275      57.698-153.924-305.612 
ATOM   5648  O3'  DG A 275      59.051-153.723-306.001 
ATOM   5649  C2'  DG A 275      57.380-155.416-305.714 
ATOM   5650  C1'  DG A 275      58.117-155.840-304.447 
ATOM   5651  N9   DG A 275      57.725-157.187-303.948 
ATOM   5652  C8   DG A 275      56.495-157.808-303.991 
ATOM   5653  N7   DG A 275      56.483-159.007-303.461 
ATOM   5654  C5   DG A 275      57.798-159.194-303.037 
ATOM   5655  C6   DG A 275      58.399-160.303-302.388 
ATOM   5656  O6   DG A 275      57.887-161.367-302.046 
ATOM   5657  N1   DG A 275      59.760-160.075-302.137 
ATOM   5658  C2   DG A 275      60.448-158.925-302.471 
ATOM   5659  N2   DG A 275      61.742-158.901-302.146 
ATOM   5660  N3   DG A 275      59.882-157.884-303.080 
ATOM   5661  C4   DG A 275      58.564-158.090-303.329 
ATOM   5662  P    DG A 276      59.358-153.066-307.429 
ATOM   5663  OP1  DG A 276      59.279-151.592-307.324 
ATOM   5664  OP2  DG A 276      58.497-153.691-308.457 
ATOM   5665  O5'  DG A 276      60.878-153.510-307.660 
ATOM   5666  C5'  DG A 276      61.732-153.695-306.516 
ATOM   5667  C4'  DG A 276      62.552-154.960-306.682 
ATOM   5668  O4'  DG A 276      61.864-156.138-306.172 
ATOM   5669  C3'  DG A 276      62.912-155.336-308.119 
ATOM   5670  O3'  DG A 276      64.222-155.891-308.135 
ATOM   5671  C2'  DG A 276      61.915-156.432-308.494 
ATOM   5672  C1'  DG A 276      61.941-157.161-307.153 
ATOM   5673  N9   DG A 276      60.790-158.085-306.951 
ATOM   5674  C8   DG A 276      59.486-157.957-307.376 
ATOM   5675  N7   DG A 276      58.711-158.957-307.030 
ATOM   5676  C5   DG A 276      59.563-159.807-306.326 
ATOM   5677  C6   DG A 276      59.300-161.055-305.703 
ATOM   5678  O6   DG A 276      58.242-161.676-305.644 
ATOM   5679  N1   DG A 276      60.451-161.580-305.100 
ATOM   5680  C2   DG A 276      61.694-160.977-305.098 
ATOM   5681  N2   DG A 276      62.665-161.640-304.466 
ATOM   5682  N3   DG A 276      61.940-159.806-305.682 
ATOM   5683  C4   DG A 276      60.834-159.284-306.272 
ATOM   5684  P    DT A 277      65.205-155.524-309.343 
ATOM   5685  OP1  DT A 277      65.871-154.232-309.065 
ATOM   5686  OP2  DT A 277      64.471-155.614-310.625 
ATOM   5687  O5'  DT A 277      66.274-156.711-309.252 
ATOM   5688  C5'  DT A 277      66.552-157.303-307.969 
ATOM   5689  C4'  DT A 277      66.612-158.812-308.097 
ATOM   5690  O4'  DT A 277      65.306-159.435-307.934 
ATOM   5691  C3'  DT A 277      67.111-159.347-309.439 
ATOM   5692  O3'  DT A 277      67.891-160.514-309.209 
ATOM   5693  C2'  DT A 277      65.842-159.753-310.190 
ATOM   5694  C1'  DT A 277      65.116-160.360-308.994 
ATOM   5695  N1   DT A 277      63.651-160.527-309.204 
ATOM   5696  C2   DT A 277      63.055-161.619-308.621 
ATOM   5697  O2   DT A 277      63.670-162.433-307.955 
ATOM   5698  N3   DT A 277      61.696-161.741-308.839 
ATOM   5699  C4   DT A 277      60.904-160.882-309.573 
ATOM   5700  O4   DT A 277      59.697-161.096-309.698 
ATOM   5701  C5   DT A 277      61.619-159.767-310.146 
ATOM   5702  C7   DT A 277      60.832-158.782-310.961 
ATOM   5703  C6   DT A 277      62.940-159.623-309.951 
ATOM   5704  P    DA A 278      69.214-160.747-310.079 
ATOM   5705  OP1  DA A 278      70.343-160.002-309.475 
ATOM   5706  OP2  DA A 278      68.931-160.455-311.501 
ATOM   5707  O5'  DA A 278      69.445-162.319-309.889 
ATOM   5708  C5'  DA A 278      69.009-162.946-308.667 
ATOM   5709  C4'  DA A 278      68.316-164.258-308.977 
ATOM   5710  O4'  DA A 278      66.890-164.089-309.223 
ATOM   5711  C3'  DA A 278      68.818-165.000-310.215 
ATOM   5712  O3'  DA A 278      68.786-166.399-309.959 
ATOM   5713  C2'  DA A 278      67.790-164.681-311.301 
ATOM   5714  C1'  DA A 278      66.555-164.789-310.412 
ATOM   5715  N9   DA A 278      65.340-164.155-310.995 
ATOM   5716  C8   DA A 278      65.257-163.039-311.777 
ATOM   5717  N7   DA A 278      64.047-162.735-312.133 
ATOM   5718  C5   DA A 278      63.269-163.721-311.544 
ATOM   5719  C6   DA A 278      61.885-163.961-311.544 
ATOM   5720  N6   DA A 278      60.999-163.186-312.186 
ATOM   5721  N1   DA A 278      61.442-165.032-310.858 
ATOM   5722  C2   DA A 278      62.326-165.798-310.222 
ATOM   5723  N3   DA A 278      63.633-165.674-310.151 
ATOM   5724  C4   DA A 278      64.051-164.596-310.846 
ATOM   5725  P    DA A 279      69.981-167.315-310.502 
ATOM   5726  OP1  DA A 279      71.111-167.273-309.547 
ATOM   5727  OP2  DA A 279      70.297-166.941-311.898 
ATOM   5728  O5'  DA A 279      69.306-168.765-310.473 
ATOM   5729  C5'  DA A 279      68.290-169.042-309.492 
ATOM   5730  C4'  DA A 279      67.138-169.790-310.134 
ATOM   5731  O4'  DA A 279      66.139-168.894-310.697 
ATOM   5732  C3'  DA A 279      67.509-170.707-311.300 
ATOM   5733  O3'  DA A 279      66.692-171.870-311.248 
ATOM   5734  C2'  DA A 279      67.141-169.910-312.551 
ATOM   5735  C1'  DA A 279      65.837-169.329-312.014 
ATOM   5736  N9   DA A 279      65.340-168.157-312.786 
ATOM   5737  C8   DA A 279      66.066-167.181-313.408 
ATOM   5738  N7   DA A 279      65.340-166.287-314.005 
ATOM   5739  C5   DA A 279      64.037-166.698-313.762 
ATOM   5740  C6   DA A 279      62.791-166.166-314.133 
ATOM   5741  N6   DA A 279      62.651-165.050-314.862 
ATOM   5742  N1   DA A 279      61.690-166.825-313.726 
ATOM   5743  C2   DA A 279      61.835-167.932-313.001 
ATOM   5744  N3   DA A 279      62.940-168.521-312.596 
ATOM   5745  C4   DA A 279      64.027-167.842-313.017 
ATOM   5746  P    DC A 280      67.340-173.291-311.599 
ATOM   5747  OP1  DC A 280      68.012-173.839-310.400 
ATOM   5748  OP2  DC A 280      68.177-173.168-312.813 
ATOM   5749  O5'  DC A 280      66.037-174.159-311.931 
ATOM   5750  C5'  DC A 280      64.797-173.837-311.274 
ATOM   5751  C4'  DC A 280      63.658-173.870-312.272 
ATOM   5752  O4'  DC A 280      63.465-172.589-312.938 
ATOM   5753  C3'  DC A 280      63.811-174.864-313.424 
ATOM   5754  O3'  DC A 280      62.535-175.413-313.730 
ATOM   5755  C2'  DC A 280      64.272-174.016-314.609 
ATOM   5756  C1'  DC A 280      63.364-172.820-314.334 
ATOM   5757  N1   DC A 280      63.779-171.577-315.041 
ATOM   5758  C2   DC A 280      62.778-170.715-315.481 
ATOM   5759  O2   DC A 280      61.597-171.014-315.269 
ATOM   5760  N3   DC A 280      63.136-169.576-316.129 
ATOM   5761  C4   DC A 280      64.427-169.288-316.340 
ATOM   5762  N4   DC A 280      64.726-168.166-316.975 
ATOM   5763  C5   DC A 280      65.472-170.162-315.896 
ATOM   5764  C6   DC A 280      65.094-171.295-315.251 
ATOM   5765  P    DA A 281      62.428-176.968-314.098 
ATOM   5766  OP1  DA A 281      62.356-177.768-312.856 
ATOM   5767  OP2  DA A 281      63.508-177.329-315.043 
ATOM   5768  O5'  DA A 281      61.017-177.017-314.852 
ATOM   5769  C5'  DA A 281      59.994-176.073-314.481 
ATOM   5770  C4'  DA A 281      59.331-175.512-315.724 
ATOM   5771  O4'  DA A 281      60.020-174.337-316.238 
ATOM   5772  C3'  DA A 281      59.264-176.455-316.925 
ATOM   5773  O3'  DA A 281      58.032-176.248-317.604 
ATOM   5774  C2'  DA A 281      60.403-176.002-317.837 
ATOM   5775  C1'  DA A 281      60.206-174.503-317.636 
ATOM   5776  N9   DA A 281      61.380-173.683-318.047 
ATOM   5777  C8   DA A 281      62.706-173.997-317.957 
ATOM   5778  N7   DA A 281      63.495-173.069-318.403 
ATOM   5779  C5   DA A 281      62.632-172.065-318.819 
ATOM   5780  C6   DA A 281      62.852-170.803-319.392 
ATOM   5781  N6   DA A 281      64.072-170.313-319.657 
ATOM   5782  N1   DA A 281      61.770-170.058-319.684 
ATOM   5783  C2   DA A 281      60.560-170.549-319.418 
ATOM   5784  N3   DA A 281      60.233-171.707-318.888 
ATOM   5785  C4   DA A 281      61.334-172.433-318.605 
ATOM   5786  P    DA A 282      57.247-177.513-318.193 
ATOM   5787  OP1  DA A 282      56.431-178.131-317.124 
ATOM   5788  OP2  DA A 282      58.200-178.410-318.884 
ATOM   5789  O5'  DA A 282      56.288-176.818-319.268 
ATOM   5790  C5'  DA A 282      55.841-175.469-319.036 
ATOM   5791  C4'  DA A 282      55.938-174.663-320.317 
ATOM   5792  O4'  DA A 282      57.245-174.043-320.485 
ATOM   5793  C3'  DA A 282      55.732-175.447-321.613 
ATOM   5794  O3'  DA A 282      55.029-174.628-322.539 
ATOM   5795  C2'  DA A 282      57.143-175.686-322.149 
ATOM   5796  C1'  DA A 282      57.699-174.308-321.803 
ATOM   5797  N9   DA A 282      59.187-174.245-321.801 
ATOM   5798  C8   DA A 282      60.077-175.213-321.433 
ATOM   5799  N7   DA A 282      61.319-174.855-321.543 
ATOM   5800  C5   DA A 282      61.250-173.553-322.020 
ATOM   5801  C6   DA A 282      62.238-172.611-322.348 
ATOM   5802  N6   DA A 282      63.553-172.850-322.238 
ATOM   5803  N1   DA A 282      61.826-171.410-322.794 
ATOM   5804  C2   DA A 282      60.518-171.179-322.900 
ATOM   5805  N3   DA A 282      59.509-171.976-322.625 
ATOM   5806  C4   DA A 282      59.949-173.171-322.182 
ATOM   5807  P    DG A 283      53.905-175.293-323.465 
ATOM   5808  OP1  DG A 283      52.628-175.365-322.721 
ATOM   5809  OP2  DG A 283      54.408-176.572-324.015 
ATOM   5810  O5'  DG A 283      53.784-174.214-324.640 
ATOM   5811  C5'  DG A 283      54.052-172.829-324.346 
ATOM   5812  C4'  DG A 283      54.901-172.221-325.444 
ATOM   5813  O4'  DG A 283      56.327-172.394-325.203 
ATOM   5814  C3'  DG A 283      54.692-172.799-326.844 
ATOM   5815  O3'  DG A 283      54.801-171.748-327.797 
ATOM   5816  C2'  DG A 283      55.863-173.760-327.046 
ATOM   5817  C1'  DG A 283      56.926-172.883-326.393 
ATOM   5818  N9   DG A 283      58.165-173.621-326.018 
ATOM   5819  C8   DG A 283      58.305-174.916-325.572 
ATOM   5820  N7   DG A 283      59.545-175.266-325.327 
ATOM   5821  C5   DG A 283      60.278-174.120-325.634 
ATOM   5822  C6   DG A 283      61.676-173.885-325.568 
ATOM   5823  O6   DG A 283      62.570-174.651-325.220 
ATOM   5824  N1   DG A 283      61.996-172.581-325.971 
ATOM   5825  C2   DG A 283      61.083-171.629-326.383 
ATOM   5826  N2   DG A 283      61.590-170.442-326.727 
ATOM   5827  N3   DG A 283      59.772-171.850-326.444 
ATOM   5828  C4   DG A 283      59.445-173.111-326.057 
ATOM   5829  P    DT A 284      53.805-171.730-329.050 
ATOM   5830  OP1  DT A 284      52.526-171.098-328.657 
ATOM   5831  OP2  DT A 284      53.708-173.089-329.626 
ATOM   5832  O5'  DT A 284      54.590-170.772-330.063 
ATOM   5833  C5'  DT A 284      55.437-169.736-329.530 
ATOM   5834  C4'  DT A 284      56.745-169.693-330.296 
ATOM   5835  O4'  DT A 284      57.746-170.592-329.738 
ATOM   5836  C3'  DT A 284      56.668-170.094-331.768 
ATOM   5837  O3'  DT A 284      57.563-169.279-332.516 
ATOM   5838  C2'  DT A 284      57.179-171.535-331.804 
ATOM   5839  C1'  DT A 284      58.312-171.345-330.800 
ATOM   5840  N1   DT A 284      58.832-172.622-330.235 
ATOM   5841  C2   DT A 284      60.175-172.680-329.954 
ATOM   5842  O2   DT A 284      60.934-171.746-330.146 
ATOM   5843  N3   DT A 284      60.621-173.880-329.433 
ATOM   5844  C4   DT A 284      59.852-174.997-329.176 
ATOM   5845  O4   DT A 284      60.365-176.016-328.708 
ATOM   5846  C5   DT A 284      58.456-174.839-329.504 
ATOM   5847  C7   DT A 284      57.548-176.008-329.257 
ATOM   5848  C6   DT A 284      57.995-173.684-330.013 
ATOM   5849  P    DC A 285      57.114-168.757-333.960 
ATOM   5850  OP1  DC A 285      56.291-167.535-333.812 
ATOM   5851  OP2  DC A 285      56.496-169.867-334.719 
ATOM   5852  O5'  DC A 285      58.525-168.380-334.613 
ATOM   5853  C5'  DC A 285      59.596-167.946-333.756 
ATOM   5854  C4'  DC A 285      60.892-168.617-334.165 
ATOM   5855  O4'  DC A 285      61.086-169.901-333.505 
ATOM   5856  C3'  DC A 285      61.033-168.942-335.652 
ATOM   5857  O3'  DC A 285      62.386-168.740-336.042 
ATOM   5858  C2'  DC A 285      60.716-170.433-335.754 
ATOM   5859  C1'  DC A 285      61.452-170.858-334.487 
ATOM   5860  N1   DC A 285      61.060-172.205-333.988 
ATOM   5861  C2   DC A 285      62.042-172.987-333.386 
ATOM   5862  O2   DC A 285      63.189-172.534-333.291 
ATOM   5863  N3   DC A 285      61.705-174.218-332.926 
ATOM   5864  C4   DC A 285      60.452-174.673-333.048 
ATOM   5865  N4   DC A 285      60.172-175.881-332.583 
ATOM   5866  C5   DC A 285      59.425-173.885-333.665 
ATOM   5867  C6   DC A 285      59.783-172.657-334.119 
ATOM   5868  P    DG A 286      62.693-168.084-337.469 
ATOM   5869  OP1  DG A 286      62.614-166.610-337.365 
ATOM   5870  OP2  DG A 286      61.832-168.708-338.497 
ATOM   5871  O5'  DG A 286      64.213-168.527-337.700 
ATOM   5872  C5'  DG A 286      65.067-168.713-336.556 
ATOM   5873  C4'  DG A 286      65.887-169.978-336.722 
ATOM   5874  O4'  DG A 286      65.199-171.156-336.213 
ATOM   5875  C3'  DG A 286      66.247-170.354-338.159 
ATOM   5876  O3'  DG A 286      67.557-170.909-338.175 
ATOM   5877  C2'  DG A 286      65.250-171.450-338.534 
ATOM   5878  C1'  DG A 286      65.276-172.179-337.194 
ATOM   5879  N9   DG A 286      64.125-173.103-336.991 
ATOM   5880  C8   DG A 286      62.821-172.975-337.417 
ATOM   5881  N7   DG A 286      62.046-173.975-337.070 
ATOM   5882  C5   DG A 286      62.898-174.825-336.366 
ATOM   5883  C6   DG A 286      62.635-176.073-335.744 
ATOM   5884  O6   DG A 286      61.577-176.694-335.684 
ATOM   5885  N1   DG A 286      63.786-176.597-335.140 
ATOM   5886  C2   DG A 286      65.029-175.995-335.138 
ATOM   5887  N2   DG A 286      66.000-176.658-334.506 
ATOM   5888  N3   DG A 286      65.275-174.824-335.722 
ATOM   5889  C4   DG A 286      64.169-174.302-336.312 
ATOM   5890  P    DA A 287      68.540-170.542-339.383 
ATOM   5891  OP1  DA A 287      69.206-169.249-339.105 
ATOM   5892  OP2  DA A 287      67.806-170.631-340.665 
ATOM   5893  O5'  DA A 287      69.609-171.729-339.292 
ATOM   5894  C5'  DA A 287      69.887-172.321-338.009 
ATOM   5895  C4'  DA A 287      69.947-173.830-338.137 
ATOM   5896  O4'  DA A 287      68.641-174.453-337.974 
ATOM   5897  C3'  DA A 287      70.446-174.365-339.479 
ATOM   5898  O3'  DA A 287      71.226-175.532-339.249 
ATOM   5899  C2'  DA A 287      69.177-174.770-340.230 
ATOM   5900  C1'  DA A 287      68.451-175.378-339.034 
ATOM   5901  N9   DA A 287      66.986-175.545-339.244 
ATOM   5902  C8   DA A 287      66.134-174.746-339.953 
ATOM   5903  N7   DA A 287      64.905-175.159-339.952 
ATOM   5904  C5   DA A 287      64.941-176.317-339.187 
ATOM   5905  C6   DA A 287      63.946-177.232-338.807 
ATOM   5906  N6   DA A 287      62.659-177.118-339.163 
ATOM   5907  N1   DA A 287      64.324-178.275-338.044 
ATOM   5908  C2   DA A 287      65.605-178.384-337.692 
ATOM   5909  N3   DA A 287      66.616-177.596-337.986 
ATOM   5910  C4   DA A 287      66.211-176.561-338.750 
ATOM   5911  P    DT A 288      72.550-175.765-340.119 
ATOM   5912  OP1  DT A 288      73.678-175.020-339.515 
ATOM   5913  OP2  DT A 288      72.266-175.473-341.541 
ATOM   5914  O5'  DT A 288      72.780-177.337-339.929 
ATOM   5915  C5'  DT A 288      72.344-177.964-338.707 
ATOM   5916  C4'  DT A 288      71.651-179.276-339.017 
ATOM   5917  O4'  DT A 288      70.225-179.107-339.264 
ATOM   5918  C3'  DT A 288      72.153-180.018-340.256 
ATOM   5919  O3'  DT A 288      72.121-181.416-339.999 
ATOM   5920  C2'  DT A 288      71.125-179.699-341.341 
ATOM   5921  C1'  DT A 288      69.890-179.807-340.452 
ATOM   5922  N1   DT A 288      68.675-179.173-341.035 
ATOM   5923  C2   DT A 288      67.467-179.771-340.767 
ATOM   5924  O2   DT A 288      67.362-180.776-340.085 
ATOM   5925  N3   DT A 288      66.364-179.156-341.325 
ATOM   5926  C4   DT A 288      66.368-178.021-342.109 
ATOM   5927  O4   DT A 288      65.313-177.562-342.553 
ATOM   5928  C5   DT A 288      67.681-177.466-342.334 
ATOM   5929  C7   DT A 288      67.776-176.228-343.179 
ATOM   5930  C6   DT A 288      68.771-178.043-341.805 
ATOM   5931  P    DG A 289      73.317-182.333-340.542 
ATOM   5932  OP1  DG A 289      74.446-182.291-339.587 
ATOM   5933  OP2  DG A 289      73.632-181.959-341.939 
ATOM   5934  O5'  DG A 289      72.641-183.783-340.514 
ATOM   5935  C5'  DG A 289      71.625-184.060-339.532 
ATOM   5936  C4'  DG A 289      70.473-184.808-340.174 
ATOM   5937  O4'  DG A 289      69.474-183.911-340.737 
ATOM   5938  C3'  DG A 289      70.844-185.725-341.340 
ATOM   5939  O3'  DG A 289      70.027-186.888-341.288 
ATOM   5940  C2'  DG A 289      70.476-184.928-342.591 
ATOM   5941  C1'  DG A 289      69.172-184.346-342.054 
ATOM   5942  N9   DG A 289      68.675-183.175-342.826 
ATOM   5943  C8   DG A 289      69.391-182.182-343.460 
ATOM   5944  N7   DG A 289      68.646-181.285-344.059 
ATOM   5945  C5   DG A 289      67.344-181.714-343.804 
ATOM   5946  C6   DG A 289      66.103-181.149-344.196 
ATOM   5947  O6   DG A 289      65.893-180.137-344.859 
ATOM   5948  N1   DG A 289      65.022-181.908-343.724 
ATOM   5949  C2   DG A 289      65.128-183.060-342.971 
ATOM   5950  N2   DG A 289      63.977-183.637-342.617 
ATOM   5951  N3   DG A 289      66.293-183.589-342.602 
ATOM   5952  C4   DG A 289      67.351-182.865-343.054 
ATOM   5953  P    DG A 290      70.675-188.309-341.640 
ATOM   5954  OP1  DG A 290      71.347-188.857-340.440 
ATOM   5955  OP2  DG A 290      71.512-188.185-342.853 
ATOM   5956  O5'  DG A 290      69.373-189.177-341.971 
ATOM   5957  C5'  DG A 290      68.133-188.855-341.314 
ATOM   5958  C4'  DG A 290      66.993-188.888-342.313 
ATOM   5959  O4'  DG A 290      66.800-187.607-342.978 
ATOM   5960  C3'  DG A 290      67.146-189.882-343.464 
ATOM   5961  O3'  DG A 290      65.870-190.431-343.770 
ATOM   5962  C2'  DG A 290      67.607-189.033-344.649 
ATOM   5963  C1'  DG A 290      66.699-187.838-344.375 
ATOM   5964  N9   DG A 290      67.114-186.595-345.082 
ATOM   5965  C8   DG A 290      68.382-186.146-345.382 
ATOM   5966  N7   DG A 290      68.405-185.000-346.020 
ATOM   5967  C5   DG A 290      67.058-184.667-346.151 
ATOM   5968  C6   DG A 290      66.452-183.536-346.756 
ATOM   5969  O6   DG A 290      66.987-182.579-347.309 
ATOM   5970  N1   DG A 290      65.054-183.596-346.668 
ATOM   5971  C2   DG A 290      64.337-184.615-346.073 
ATOM   5972  N2   DG A 290      63.008-184.486-346.092 
ATOM   5973  N3   DG A 290      64.907-185.676-345.505 
ATOM   5974  C4   DG A 290      66.262-185.633-345.582 
ATOM   5975  P    DA A 291      65.763-191.985-344.139 
ATOM   5976  OP1  DA A 291      65.691-192.786-342.896 
ATOM   5977  OP2  DA A 291      66.843-192.347-345.083 
ATOM   5978  O5'  DA A 291      64.352-192.034-344.892 
ATOM   5979  C5'  DA A 291      63.329-191.091-344.521 
ATOM   5980  C4'  DA A 291      62.666-190.530-345.764 
ATOM   5981  O4'  DA A 291      63.355-189.355-346.278 
ATOM   5982  C3'  DA A 291      62.599-191.473-346.965 
ATOM   5983  O3'  DA A 291      61.367-191.266-347.645 
ATOM   5984  C2'  DA A 291      63.738-191.020-347.877 
ATOM   5985  C1'  DA A 291      63.541-189.521-347.676 
ATOM   5986  N9   DA A 291      64.715-188.701-348.087 
ATOM   5987  C8   DA A 291      66.041-189.015-347.997 
ATOM   5988  N7   DA A 291      66.830-188.087-348.443 
ATOM   5989  C5   DA A 291      65.967-187.083-348.859 
ATOM   5990  C6   DA A 291      66.187-185.820-349.432 
ATOM   5991  N6   DA A 291      67.407-185.331-349.697 
ATOM   5992  N1   DA A 291      65.105-185.076-349.724 
ATOM   5993  C2   DA A 291      63.896-185.566-349.458 
ATOM   5994  N3   DA A 291      63.568-186.725-348.928 
ATOM   5995  C4   DA A 291      64.669-187.450-348.645 
ATOM   5996  P    DT A 292      60.582-192.531-348.233 
ATOM   5997  OP1  DT A 292      59.766-193.149-347.164 
ATOM   5998  OP2  DT A 292      61.535-193.428-348.924 
ATOM   5999  O5'  DT A 292      59.623-191.836-349.308 
ATOM   6000  C5'  DT A 292      59.176-190.487-349.076 
ATOM   6001  C4'  DT A 292      59.273-189.681-350.357 
ATOM   6002  O4'  DT A 292      60.580-189.061-350.525 
ATOM   6003  C3'  DT A 292      59.067-190.465-351.653 
ATOM   6004  O3'  DT A 292      58.364-189.646-352.580 
ATOM   6005  C2'  DT A 292      60.478-190.704-352.189 
ATOM   6006  C1'  DT A 292      61.034-189.325-351.844 
ATOM   6007  N1   DT A 292      62.522-189.262-351.841 
ATOM   6008  C2   DT A 292      63.099-188.088-352.261 
ATOM   6009  O2   DT A 292      62.450-187.123-352.624 
ATOM   6010  N3   DT A 292      64.481-188.068-352.246 
ATOM   6011  C4   DT A 292      65.310-189.099-351.855 
ATOM   6012  O4   DT A 292      66.536-188.963-351.885 
ATOM   6013  C5   DT A 292      64.612-190.289-351.432 
ATOM   6014  C7   DT A 292      65.441-191.460-350.991 
ATOM   6015  C6   DT A 292      63.271-190.337-351.437 
ATOM   6016  P    DT A 293      57.240-190.311-353.506 
ATOM   6017  OP1  DT A 293      55.963-190.383-352.761 
ATOM   6018  OP2  DT A 293      57.743-191.589-354.055 
ATOM   6019  O5'  DT A 293      57.119-189.232-354.680 
ATOM   6020  C5'  DT A 293      57.387-187.847-354.386 
ATOM   6021  C4'  DT A 293      58.237-187.239-355.485 
ATOM   6022  O4'  DT A 293      59.662-187.411-355.244 
ATOM   6023  C3'  DT A 293      58.027-187.816-356.884 
ATOM   6024  O3'  DT A 293      58.136-186.766-357.837 
ATOM   6025  C2'  DT A 293      59.198-188.778-357.086 
ATOM   6026  C1'  DT A 293      60.261-187.900-356.434 
ATOM   6027  N1   DT A 293      61.500-188.638-356.059 
ATOM   6028  C2   DT A 293      62.689-187.958-356.163 
ATOM   6029  O2   DT A 293      62.761-186.801-356.542 
ATOM   6030  N3   DT A 293      63.816-188.674-355.808 
ATOM   6031  C4   DT A 293      63.850-189.982-355.368 
ATOM   6032  O4   DT A 293      64.921-190.518-355.078 
ATOM   6033  C5   DT A 293      62.552-190.611-355.291 
ATOM   6034  C7   DT A 293      62.499-192.035-354.821 
ATOM   6035  C6   DT A 293      61.441-189.938-355.631 
ATOM   6036  P    DC A 294      57.140-186.747-359.090 
ATOM   6037  OP1  DC A 294      55.861-186.116-358.697 
ATOM   6038  OP2  DC A 294      57.043-188.107-359.666 
ATOM   6039  O5'  DC A 294      57.925-185.789-360.103 
ATOM   6040  C5'  DC A 294      58.772-184.754-359.570 
ATOM   6041  C4'  DC A 294      60.080-184.711-360.336 
ATOM   6042  O4'  DC A 294      61.081-185.610-359.778 
ATOM   6043  C3'  DC A 294      60.003-185.112-361.809 
ATOM   6044  O3'  DC A 294      60.898-184.297-362.556 
ATOM   6045  C2'  DC A 294      60.514-186.553-361.844 
ATOM   6046  C1'  DC A 294      61.647-186.363-360.840 
ATOM   6047  N1   DC A 294      62.167-187.640-360.275 
ATOM   6048  C2   DC A 294      63.527-187.715-359.985 
ATOM   6049  O2   DC A 294      64.238-186.728-360.204 
ATOM   6050  N3   DC A 294      64.020-188.870-359.470 
ATOM   6051  C4   DC A 294      63.215-189.917-359.247 
ATOM   6052  N4   DC A 294      63.744-191.021-358.743 
ATOM   6053  C5   DC A 294      61.814-189.860-359.539 
ATOM   6054  C6   DC A 294      61.340-188.697-360.053 
ATOM   6055  P    DC A 295      60.449-183.775-364.001 
ATOM   6056  OP1  DC A 295      59.626-182.552-363.853 
ATOM   6057  OP2  DC A 295      59.831-184.884-364.759 
ATOM   6058  O5'  DC A 295      61.860-183.398-364.654 
ATOM   6059  C5'  DC A 295      62.932-182.963-363.796 
ATOM   6060  C4'  DC A 295      64.227-183.634-364.205 
ATOM   6061  O4'  DC A 295      64.421-184.918-363.545 
ATOM   6062  C3'  DC A 295      64.368-183.959-365.692 
ATOM   6063  O3'  DC A 295      65.721-183.758-366.082 
ATOM   6064  C2'  DC A 295      64.051-185.451-365.794 
ATOM   6065  C1'  DC A 295      64.787-185.876-364.527 
ATOM   6066  N1   DC A 295      64.395-187.222-364.029 
ATOM   6067  C2   DC A 295      65.377-188.005-363.426 
ATOM   6068  O2   DC A 295      66.525-187.552-363.331 
ATOM   6069  N3   DC A 295      65.040-189.236-362.966 
ATOM   6070  C4   DC A 295      63.787-189.690-363.088 
ATOM   6071  N4   DC A 295      63.507-190.899-362.623 
ATOM   6072  C5   DC A 295      62.761-188.903-363.705 
ATOM   6073  C6   DC A 295      63.118-187.675-364.159 
ATOM   6074  P    DT A 296      66.028-183.101-367.510 
ATOM   6075  OP1  DT A 296      65.949-181.627-367.405 
ATOM   6076  OP2  DT A 296      65.167-183.726-368.538 
ATOM   6077  O5'  DT A 296      67.548-183.545-367.740 
ATOM   6078  C5'  DT A 296      68.402-183.731-366.596 
ATOM   6079  C4'  DT A 296      69.222-184.996-366.762 
ATOM   6080  O4'  DT A 296      68.534-186.174-366.253 
ATOM   6081  C3'  DT A 296      69.582-185.372-368.199 
ATOM   6082  O3'  DT A 296      70.892-185.927-368.215 
ATOM   6083  C2'  DT A 296      68.585-186.467-368.574 
ATOM   6084  C1'  DT A 296      68.611-187.197-367.234 
ATOM   6085  N1   DT A 296      67.460-188.120-367.031 
ATOM   6086  C2   DT A 296      67.701-189.274-366.324 
ATOM   6087  O2   DT A 296      68.796-189.557-365.871 
ATOM   6088  N3   DT A 296      66.611-190.105-366.158 
ATOM   6089  C4   DT A 296      65.332-189.884-366.627 
ATOM   6090  O4   DT A 296      64.436-190.703-366.415 
ATOM   6091  C5   DT A 296      65.179-188.647-367.357 
ATOM   6092  C7   DT A 296      63.817-188.329-367.903 
ATOM   6093  C6   DT A 296      66.222-187.820-367.534 
ATOM   6094  P    DC A 297      71.875-185.560-369.423 
ATOM   6095  OP1  DC A 297      72.541-184.267-369.145 
ATOM   6096  OP2  DC A 297      71.141-185.649-370.705 
ATOM   6097  O5'  DC A 297      72.944-186.747-369.332 
ATOM   6098  C5'  DC A 297      73.222-187.338-368.050 
ATOM   6099  C4'  DC A 297      73.283-188.847-368.177 
ATOM   6100  O4'  DC A 297      71.976-189.470-368.014 
ATOM   6101  C3'  DC A 297      73.781-189.383-369.519 
ATOM   6102  O3'  DC A 297      74.561-190.549-369.289 
ATOM   6103  C2'  DC A 297      72.512-189.788-370.270 
ATOM   6104  C1'  DC A 297      71.786-190.395-369.074 
ATOM   6105  N1   DC A 297      70.321-190.562-369.285 
ATOM   6106  C2   DC A 297      69.702-191.665-368.700 
ATOM   6107  O2   DC A 297      70.387-192.451-368.036 
ATOM   6108  N3   DC A 297      68.367-191.835-368.881 
ATOM   6109  C4   DC A 297      67.660-190.960-369.607 
ATOM   6110  N4   DC A 297      66.361-191.170-369.754 
ATOM   6111  C5   DC A 297      68.277-189.820-370.217 
ATOM   6112  C6   DC A 297      69.612-189.668-370.025 
ATOM   6113  P    DT A 298      75.885-190.782-370.159 
ATOM   6114  OP1  DT A 298      77.013-190.038-369.556 
ATOM   6115  OP2  DT A 298      75.601-190.491-371.581 
ATOM   6116  O5'  DT A 298      76.115-192.354-369.969 
ATOM   6117  C5'  DT A 298      75.679-192.982-368.747 
ATOM   6118  C4'  DT A 298      74.986-194.294-369.057 
ATOM   6119  O4'  DT A 298      73.560-194.124-369.304 
ATOM   6120  C3'  DT A 298      75.488-195.035-370.296 
ATOM   6121  O3'  DT A 298      75.456-196.434-370.039 
ATOM   6122  C2'  DT A 298      74.460-194.717-371.382 
ATOM   6123  C1'  DT A 298      73.225-194.824-370.492 
ATOM   6124  N1   DT A 298      72.010-194.190-371.075 
ATOM   6125  C2   DT A 298      70.802-194.788-370.807 
ATOM   6126  O2   DT A 298      70.697-195.794-370.125 
ATOM   6127  N3   DT A 298      69.699-194.174-371.365 
ATOM   6128  C4   DT A 298      69.703-193.038-372.149 
ATOM   6129  O4   DT A 298      68.648-192.579-372.593 
ATOM   6130  C5   DT A 298      71.016-192.484-372.375 
ATOM   6131  C7   DT A 298      71.111-191.246-373.219 
ATOM   6132  C6   DT A 298      72.107-193.060-371.845 
ATOM   6133  P    DC A 299      76.652-197.350-370.582 
ATOM   6134  OP1  DC A 299      77.782-197.308-369.627 
ATOM   6135  OP2  DC A 299      76.967-196.977-371.979 
ATOM   6136  O5'  DC A 299      75.976-198.800-370.554 
ATOM   6137  C5'  DC A 299      74.960-199.077-369.572 
ATOM   6138  C4'  DC A 299      73.809-199.826-370.214 
ATOM   6139  O4'  DC A 299      72.809-198.929-370.777 
ATOM   6140  C3'  DC A 299      74.179-200.742-371.380 
ATOM   6141  O3'  DC A 299      73.362-201.905-371.328 
ATOM   6142  C2'  DC A 299      73.811-199.946-372.631 
ATOM   6143  C1'  DC A 299      72.507-199.364-372.094 
ATOM   6144  N1   DC A 299      72.010-198.192-372.866 
ATOM   6145  C2   DC A 299      70.633-198.036-372.995 
ATOM   6146  O2   DC A 299      69.886-198.869-372.467 
ATOM   6147  N3   DC A 299      70.159-196.973-373.697 
ATOM   6148  C4   DC A 299      71.001-196.094-374.253
[truncated: 415,700 more chars]
