# Supplementary material for: Characterization of lncRNA-protein interactions associated with Prostate cancer and Androgen receptors by molecular docking simulations
Source: Biochem Biophys Rep. 2025 Mar 9;42:101959. doi: 10.1016/j.bbrep.2025.101959 (PMC11929892; doi:10.1016/j.bbrep.2025.101959)
Supplement: Multimedia component 80 [file mmc80.zip › bbrep_00101959_model_69.pdb]

REMARK Number:    69
REMARK Ligand:     lig_628dcb8434e2f.pdb
REMARK Contact:     0     0     0
REMARK Score:  -145.40
REMARK RMSD:    848.75
MODEL       69
ATOM      1  N   ALA A  24      30.357  -5.473 -24.875 
ATOM      2  CA  ALA A  24      30.515  -4.000 -24.871 
ATOM      3  CB  ALA A  24      29.364  -3.347 -25.653 
ATOM      4  C   ALA A  24      30.496  -3.471 -23.474 
ATOM      5  O   ALA A  24      31.409  -3.720 -22.690 
ATOM      6  N   GLN A  25      29.435  -2.716 -23.129 
ATOM      7  CA  GLN A  25      29.334  -2.167 -21.810 
ATOM      8  CB  GLN A  25      28.209  -1.135 -21.640 
ATOM      9  CG  GLN A  25      28.449   0.131 -22.464 
ATOM     10  CD  GLN A  25      27.291   1.085 -22.227 
ATOM     11  OE1 GLN A  25      26.895   1.324 -21.089 
ATOM     12  NE2 GLN A  25      26.734   1.652 -23.331 
ATOM     13  C   GLN A  25      29.084  -3.296 -20.876 
ATOM     14  O   GLN A  25      28.668  -4.376 -21.290 
ATOM     15  N   ASP A  26      29.382  -3.075 -19.584 
ATOM     16  CA  ASP A  26      29.211  -4.105 -18.606 
ATOM     17  CB  ASP A  26      30.274  -4.043 -17.495 
ATOM     18  CG  ASP A  26      30.054  -5.171 -16.494 
ATOM     19  OD1 ASP A  26      28.986  -5.191 -15.826 
ATOM     20  OD2 ASP A  26      30.966  -6.032 -16.381 
ATOM     21  C   ASP A  26      27.866  -3.939 -17.988 
ATOM     22  O   ASP A  26      27.612  -2.985 -17.253 
ATOM     23  N   ASN A  27      26.945  -4.872 -18.288 
ATOM     24  CA  ASN A  27      25.662  -4.773 -17.669 
ATOM     25  CB  ASN A  27      24.503  -4.752 -18.683 
ATOM     26  CG  ASN A  27      24.583  -3.452 -19.471 
ATOM     27  OD1 ASN A  27      24.658  -2.366 -18.897 
ATOM     28  ND2 ASN A  27      24.568  -3.560 -20.827 
ATOM     29  C   ASN A  27      25.467  -5.984 -16.812 
ATOM     30  O   ASN A  27      24.473  -6.696 -16.949 
ATOM     31  N   SER A  28      26.402  -6.226 -15.873 
ATOM     32  CA  SER A  28      26.317  -7.361 -15.002 
ATOM     33  CB  SER A  28      27.559  -7.517 -14.112 
ATOM     34  OG  SER A  28      28.707  -7.731 -14.919 
ATOM     35  C   SER A  28      25.149  -7.145 -14.100 
ATOM     36  O   SER A  28      24.492  -8.089 -13.668 
ATOM     37  N   ARG A  29      24.868  -5.864 -13.806 
ATOM     38  CA  ARG A  29      23.821  -5.471 -12.913 
ATOM     39  CB  ARG A  29      23.787  -3.948 -12.704 
ATOM     40  CG  ARG A  29      25.152  -3.369 -12.324 
ATOM     41  CD  ARG A  29      25.113  -1.897 -11.913 
ATOM     42  NE  ARG A  29      26.512  -1.383 -11.942 
ATOM     43  CZ  ARG A  29      27.390  -1.720 -10.952 
ATOM     44  NH1 ARG A  29      27.024  -2.618  -9.991 
ATOM     45  NH2 ARG A  29      28.642  -1.178 -10.929 
ATOM     46  C   ARG A  29      22.506  -5.884 -13.504 
ATOM     47  O   ARG A  29      21.579  -6.255 -12.784 
ATOM     48  N   TYR A  30      22.378  -5.784 -14.840 
ATOM     49  CA  TYR A  30      21.164  -6.163 -15.505 
ATOM     50  CB  TYR A  30      21.186  -5.817 -17.003 
ATOM     51  CG  TYR A  30      19.900  -6.271 -17.606 
ATOM     52  CD1 TYR A  30      18.727  -5.600 -17.348 
ATOM     53  CD2 TYR A  30      19.876  -7.357 -18.449 
ATOM     54  CE1 TYR A  30      17.543  -6.018 -17.911 
ATOM     55  CE2 TYR A  30      18.698  -7.778 -19.016 
ATOM     56  CZ  TYR A  30      17.529  -7.109 -18.746 
ATOM     57  OH  TYR A  30      16.316  -7.539 -19.327 
ATOM     58  C   TYR A  30      20.959  -7.638 -15.363 
ATOM     59  O   TYR A  30      19.855  -8.092 -15.068 
ATOM     60  N   THR A  31      22.033  -8.431 -15.551 
ATOM     61  CA  THR A  31      21.926  -9.861 -15.473 
ATOM     62  CB  THR A  31      23.230 -10.559 -15.736 
ATOM     63  OG1 THR A  31      23.715 -10.225 -17.028 
ATOM     64  CG2 THR A  31      23.003 -12.080 -15.628 
ATOM     65  C   THR A  31      21.490 -10.229 -14.091 
ATOM     66  O   THR A  31      20.646 -11.105 -13.907 
ATOM     67  N   HIS A  32      22.064  -9.557 -13.079 
ATOM     68  CA  HIS A  32      21.744  -9.842 -11.711 
ATOM     69  ND1 HIS A  32      22.771 -10.826  -8.882 
ATOM     70  CG  HIS A  32      22.450  -9.554  -9.301 
ATOM     71  CB  HIS A  32      22.623  -9.069 -10.710 
ATOM     72  NE2 HIS A  32      22.010  -9.743  -7.096 
ATOM     73  CD2 HIS A  32      21.986  -8.905  -8.198 
ATOM     74  CE1 HIS A  32      22.488 -10.885  -7.556 
ATOM     75  C   HIS A  32      20.311  -9.481 -11.477 
ATOM     76  O   HIS A  32      19.604 -10.145 -10.722 
ATOM     77  N   PHE A  33      19.841  -8.406 -12.133 
ATOM     78  CA  PHE A  33      18.494  -7.942 -11.975 
ATOM     79  CB  PHE A  33      18.233  -6.698 -12.850 
ATOM     80  CG  PHE A  33      16.831  -6.221 -12.683 
ATOM     81  CD1 PHE A  33      15.822  -6.729 -13.471 
ATOM     82  CD2 PHE A  33      16.525  -5.261 -11.749 
ATOM     83  CE1 PHE A  33      14.528  -6.288 -13.327 
ATOM     84  CE2 PHE A  33      15.232  -4.815 -11.599 
ATOM     85  CZ  PHE A  33      14.232  -5.330 -12.388 
ATOM     86  C   PHE A  33      17.577  -9.044 -12.410 
ATOM     87  O   PHE A  33      16.584  -9.337 -11.745 
ATOM     88  N   LEU A  34      17.891  -9.694 -13.546 
ATOM     89  CA  LEU A  34      17.052 -10.740 -14.056 
ATOM     90  CB  LEU A  34      17.509 -11.262 -15.429 
ATOM     91  CG  LEU A  34      17.352 -10.227 -16.561 
ATOM     92  CD1 LEU A  34      17.815 -10.799 -17.911 
ATOM     93  CD2 LEU A  34      15.914  -9.684 -16.622 
ATOM     94  C   LEU A  34      17.034 -11.895 -13.105 
ATOM     95  O   LEU A  34      15.977 -12.463 -12.835 
ATOM     96  N   THR A  35      18.201 -12.276 -12.555 
ATOM     97  CA  THR A  35      18.222 -13.429 -11.706 
ATOM     98  CB  THR A  35      19.611 -13.827 -11.277 
ATOM     99  OG1 THR A  35      19.582 -15.110 -10.672 
ATOM    100  CG2 THR A  35      20.183 -12.793 -10.291 
ATOM    101  C   THR A  35      17.370 -13.183 -10.496 
ATOM    102  O   THR A  35      16.600 -14.054 -10.093 
ATOM    103  N   GLN A  36      17.510 -12.004  -9.861 
ATOM    104  CA  GLN A  36      16.760 -11.714  -8.673 
ATOM    105  CB  GLN A  36      17.330 -10.515  -7.900 
ATOM    106  CG  GLN A  36      18.719 -10.776  -7.318 
ATOM    107  CD  GLN A  36      19.161  -9.521  -6.583 
ATOM    108  OE1 GLN A  36      18.999  -8.403  -7.076 
ATOM    109  NE2 GLN A  36      19.727  -9.702  -5.360 
ATOM    110  C   GLN A  36      15.306 -11.414  -8.928 
ATOM    111  O   GLN A  36      14.428 -11.820  -8.172 
ATOM    112  N   HIS A  37      15.041 -10.560  -9.926 
ATOM    113  CA  HIS A  37      13.739 -10.030 -10.232 
ATOM    114  ND1 HIS A  37      13.488  -7.875  -7.943 
ATOM    115  CG  HIS A  37      14.262  -7.931  -9.081 
ATOM    116  CB  HIS A  37      13.787  -8.508 -10.384 
ATOM    117  NE2 HIS A  37      15.483  -7.062  -7.395 
ATOM    118  CD2 HIS A  37      15.476  -7.429  -8.730 
ATOM    119  CE1 HIS A  37      14.268  -7.348  -6.966 
ATOM    120  C   HIS A  37      12.906 -10.649 -11.327 
ATOM    121  O   HIS A  37      11.752 -10.256 -11.466 
ATOM    122  N   TYR A  38      13.434 -11.530 -12.202 
ATOM    123  CA  TYR A  38      12.632 -11.883 -13.350 
ATOM    124  CB  TYR A  38      13.334 -11.414 -14.642 
ATOM    125  CG  TYR A  38      12.655 -11.872 -15.887 
ATOM    126  CD1 TYR A  38      11.465 -11.319 -16.304 
ATOM    127  CD2 TYR A  38      13.246 -12.841 -16.668 
ATOM    128  CE1 TYR A  38      10.868 -11.746 -17.467 
ATOM    129  CE2 TYR A  38      12.653 -13.271 -17.830 
ATOM    130  CZ  TYR A  38      11.459 -12.724 -18.231 
ATOM    131  OH  TYR A  38      10.848 -13.164 -19.425 
ATOM    132  C   TYR A  38      12.379 -13.364 -13.432 
ATOM    133  O   TYR A  38      13.285 -14.174 -13.250 
ATOM    134  N   ASP A  39      11.102 -13.741 -13.690 
ATOM    135  CA  ASP A  39      10.698 -15.112 -13.886 
ATOM    136  CB  ASP A  39      10.028 -15.729 -12.643 
ATOM    137  CG  ASP A  39       9.940 -17.238 -12.841 
ATOM    138  OD1 ASP A  39      10.562 -17.742 -13.815 
ATOM    139  OD2 ASP A  39       9.249 -17.904 -12.025 
ATOM    140  C   ASP A  39       9.669 -15.081 -14.984 
ATOM    141  O   ASP A  39       8.529 -14.682 -14.754 
ATOM    142  N   ALA A  40      10.037 -15.519 -16.207 
ATOM    143  CA  ALA A  40       9.168 -15.355 -17.343 
ATOM    144  CB  ALA A  40       9.809 -15.843 -18.652 
ATOM    145  C   ALA A  40       7.861 -16.082 -17.196 
ATOM    146  O   ALA A  40       6.812 -15.469 -17.390 
ATOM    147  N   LYS A  41       7.868 -17.386 -16.837 
ATOM    148  CA  LYS A  41       6.612 -18.091 -16.756 
ATOM    149  CB  LYS A  41       6.394 -19.072 -17.922 
ATOM    150  CG  LYS A  41       6.320 -18.394 -19.293 
ATOM    151  CD  LYS A  41       6.383 -19.380 -20.462 
ATOM    152  CE  LYS A  41       6.315 -18.723 -21.842 
ATOM    153  NZ  LYS A  41       6.395 -19.761 -22.893 
ATOM    154  C   LYS A  41       6.607 -18.900 -15.492 
ATOM    155  O   LYS A  41       6.979 -20.072 -15.469 
ATOM    156  N   PRO A  42       6.164 -18.261 -14.447 
ATOM    157  CA  PRO A  42       6.146 -18.766 -13.096 
ATOM    158  CD  PRO A  42       5.459 -16.998 -14.579 
ATOM    159  CB  PRO A  42       5.693 -17.583 -12.242 
ATOM    160  CG  PRO A  42       4.817 -16.760 -13.203 
ATOM    161  C   PRO A  42       5.350 -19.982 -12.740 
ATOM    162  O   PRO A  42       5.866 -20.776 -11.954 
ATOM    163  N   GLN A  43       4.106 -20.125 -13.253 
ATOM    164  CA  GLN A  43       3.233 -21.210 -12.882 
ATOM    165  CB  GLN A  43       3.921 -22.559 -12.575 
ATOM    166  CG  GLN A  43       2.969 -23.746 -12.437 
ATOM    167  CD  GLN A  43       2.653 -24.258 -13.835 
ATOM    168  OE1 GLN A  43       2.011 -23.577 -14.631 
ATOM    169  NE2 GLN A  43       3.125 -25.496 -14.144 
ATOM    170  C   GLN A  43       2.428 -20.772 -11.677 
ATOM    171  O   GLN A  43       1.781 -19.726 -11.696 
ATOM    172  N   GLY A  44       2.476 -21.564 -10.580 
ATOM    173  CA  GLY A  44       1.617 -21.423  -9.423 
ATOM    174  C   GLY A  44       1.682 -20.099  -8.711 
ATOM    175  O   GLY A  44       0.636 -19.515  -8.436 
ATOM    176  N   ARG A  45       2.881 -19.573  -8.391 
ATOM    177  CA  ARG A  45       2.966 -18.320  -7.681 
ATOM    178  CB  ARG A  45       2.277 -17.177  -8.444 
ATOM    179  CG  ARG A  45       2.951 -16.883  -9.786 
ATOM    180  CD  ARG A  45       2.084 -16.065 -10.743 
ATOM    181  NE  ARG A  45       2.134 -14.640 -10.313 
ATOM    182  CZ  ARG A  45       1.083 -13.819 -10.595 
ATOM    183  NH1 ARG A  45      -0.026 -14.325 -11.205 
ATOM    184  NH2 ARG A  45       1.132 -12.493 -10.270 
ATOM    185  C   ARG A  45       2.353 -18.422  -6.307 
ATOM    186  O   ARG A  45       1.777 -17.453  -5.809 
ATOM    187  N   ASP A  46       2.452 -19.607  -5.663 
ATOM    188  CA  ASP A  46       1.984 -19.790  -4.311 
ATOM    189  CB  ASP A  46       1.250 -21.127  -4.079 
ATOM    190  CG  ASP A  46       2.197 -22.277  -4.390 
ATOM    191  OD1 ASP A  46       3.256 -22.021  -5.022 
ATOM    192  OD2 ASP A  46       1.866 -23.431  -4.005 
ATOM    193  C   ASP A  46       3.161 -19.699  -3.376 
ATOM    194  O   ASP A  46       4.259 -19.317  -3.777 
ATOM    195  N   ASP A  47       2.954 -20.056  -2.089 
ATOM    196  CA  ASP A  47       3.986 -19.963  -1.086 
ATOM    197  CB  ASP A  47       3.505 -20.399   0.311 
ATOM    198  CG  ASP A  47       2.512 -19.366   0.829 
ATOM    199  OD1 ASP A  47       2.392 -18.285   0.192 
ATOM    200  OD2 ASP A  47       1.859 -19.643   1.870 
ATOM    201  C   ASP A  47       5.122 -20.868  -1.453 
ATOM    202  O   ASP A  47       6.290 -20.503  -1.321 
ATOM    203  N   ARG A  48       4.797 -22.077  -1.942 
ATOM    204  CA  ARG A  48       5.781 -23.061  -2.293 
ATOM    205  CB  ARG A  48       5.140 -24.351  -2.823 
ATOM    206  CG  ARG A  48       6.146 -25.430  -3.211 
ATOM    207  CD  ARG A  48       5.521 -26.560  -4.029 
ATOM    208  NE  ARG A  48       5.134 -25.982  -5.348 
ATOM    209  CZ  ARG A  48       4.541 -26.764  -6.297 
ATOM    210  NH1 ARG A  48       4.304 -28.084  -6.046 
ATOM    211  NH2 ARG A  48       4.179 -26.221  -7.497 
ATOM    212  C   ARG A  48       6.632 -22.511  -3.395 
ATOM    213  O   ARG A  48       7.843 -22.722  -3.421 
ATOM    214  N   TYR A  49       6.004 -21.778  -4.332 
ATOM    215  CA  TYR A  49       6.690 -21.207  -5.452 
ATOM    216  CB  TYR A  49       5.716 -20.385  -6.317 
ATOM    217  CG  TYR A  49       6.455 -19.484  -7.246 
ATOM    218  CD1 TYR A  49       6.995 -19.944  -8.423 
ATOM    219  CD2 TYR A  49       6.580 -18.149  -6.930 
ATOM    220  CE1 TYR A  49       7.662 -19.084  -9.266 
ATOM    221  CE2 TYR A  49       7.244 -17.287  -7.767 
ATOM    222  CZ  TYR A  49       7.787 -17.755  -8.938 
ATOM    223  OH  TYR A  49       8.468 -16.868  -9.798 
ATOM    224  C   TYR A  49       7.763 -20.299  -4.937 
ATOM    225  O   TYR A  49       8.907 -20.361  -5.387 
ATOM    226  N   CYS A  50       7.427 -19.442  -3.956 
ATOM    227  CA  CYS A  50       8.387 -18.513  -3.432 
ATOM    228  CB  CYS A  50       7.789 -17.543  -2.401 
ATOM    229  SG  CYS A  50       6.919 -16.168  -3.203 
ATOM    230  C   CYS A  50       9.521 -19.233  -2.772 
ATOM    231  O   CYS A  50      10.680 -18.874  -2.966 
ATOM    232  N   GLU A  51       9.232 -20.282  -1.984 
ATOM    233  CA  GLU A  51      10.291 -20.937  -1.274 
ATOM    234  CB  GLU A  51       9.814 -22.052  -0.328 
ATOM    235  CG  GLU A  51       9.046 -21.500   0.875 
ATOM    236  CD  GLU A  51       8.647 -22.660   1.776 
ATOM    237  OE1 GLU A  51       8.797 -23.834   1.341 
ATOM    238  OE2 GLU A  51       8.191 -22.384   2.918 
ATOM    239  C   GLU A  51      11.271 -21.539  -2.238 
ATOM    240  O   GLU A  51      12.477 -21.471  -2.014 
ATOM    241  N   SER A  52      10.782 -22.163  -3.323 
ATOM    242  CA  SER A  52      11.648 -22.819  -4.266 
ATOM    243  CB  SER A  52      10.871 -23.670  -5.287 
ATOM    244  OG  SER A  52      11.770 -24.296  -6.189 
ATOM    245  C   SER A  52      12.484 -21.840  -5.041 
ATOM    246  O   SER A  52      13.695 -22.015  -5.173 
ATOM    247  N   ILE A  53      11.853 -20.774  -5.572 
ATOM    248  CA  ILE A  53      12.510 -19.830  -6.436 
ATOM    249  CB  ILE A  53      11.569 -18.839  -7.063 
ATOM    250  CG1 ILE A  53      12.268 -18.100  -8.213 
ATOM    251  CG2 ILE A  53      11.022 -17.910  -5.967 
ATOM    252  CD1 ILE A  53      11.307 -17.285  -9.080 
ATOM    253  C   ILE A  53      13.564 -19.071  -5.697 
ATOM    254  O   ILE A  53      14.625 -18.777  -6.243 
ATOM    255  N   MET A  54      13.288 -18.724  -4.431 
ATOM    256  CA  MET A  54      14.208 -17.931  -3.681 
ATOM    257  CB  MET A  54      13.657 -17.630  -2.278 
ATOM    258  CG  MET A  54      14.129 -16.292  -1.716 
ATOM    259  SD  MET A  54      13.400 -14.851  -2.557 
ATOM    260  CE  MET A  54      13.965 -13.641  -1.327 
ATOM    261  C   MET A  54      15.482 -18.715  -3.574 
ATOM    262  O   MET A  54      16.577 -18.162  -3.661 
ATOM    263  N   ARG A  55      15.360 -20.040  -3.377 
ATOM    264  CA  ARG A  55      16.487 -20.926  -3.259 
ATOM    265  CB  ARG A  55      16.035 -22.353  -2.921 
ATOM    266  CG  ARG A  55      15.198 -22.413  -1.641 
ATOM    267  CD  ARG A  55      14.502 -23.757  -1.423 
ATOM    268  NE  ARG A  55      15.339 -24.566  -0.498 
ATOM    269  CZ  ARG A  55      15.110 -25.907  -0.399 
ATOM    270  NH1 ARG A  55      14.168 -26.490  -1.198 
ATOM    271  NH2 ARG A  55      15.823 -26.659   0.486 
ATOM    272  C   ARG A  55      17.249 -20.983  -4.555 
ATOM    273  O   ARG A  55      18.476 -20.907  -4.565 
ATOM    274  N   ARG A  56      16.538 -21.101  -5.694 
ATOM    275  CA  ARG A  56      17.186 -21.258  -6.971 
ATOM    276  CB  ARG A  56      16.203 -21.454  -8.140 
ATOM    277  CG  ARG A  56      15.409 -22.759  -8.083 
ATOM    278  CD  ARG A  56      14.767 -23.128  -9.423 
ATOM    279  NE  ARG A  56      13.877 -22.004  -9.821 
ATOM    280  CZ  ARG A  56      12.561 -22.008  -9.459 
ATOM    281  NH1 ARG A  56      12.047 -23.057  -8.752 
ATOM    282  NH2 ARG A  56      11.757 -20.960  -9.804 
ATOM    283  C   ARG A  56      17.993 -20.038  -7.297 
ATOM    284  O   ARG A  56      19.094 -20.132  -7.842 
ATOM    285  N   ARG A  57      17.434 -18.858  -6.981 
ATOM    286  CA  ARG A  57      17.989 -17.566  -7.272 
ATOM    287  CB  ARG A  57      16.981 -16.432  -7.028 
ATOM    288  CG  ARG A  57      15.720 -16.618  -7.872 
ATOM    289  CD  ARG A  57      16.007 -16.749  -9.368 
ATOM    290  NE  ARG A  57      14.774 -17.286 -10.009 
ATOM    291  CZ  ARG A  57      14.462 -16.937 -11.292 
ATOM    292  NH1 ARG A  57      15.255 -16.058 -11.970 
ATOM    293  NH2 ARG A  57      13.356 -17.462 -11.896 
ATOM    294  C   ARG A  57      19.215 -17.308  -6.446 
ATOM    295  O   ARG A  57      20.047 -16.489  -6.833 
ATOM    296  N   GLY A  58      19.345 -17.952  -5.266 
ATOM    297  CA  GLY A  58      20.518 -17.749  -4.452 
ATOM    298  C   GLY A  58      20.249 -16.676  -3.435 
ATOM    299  O   GLY A  58      21.171 -16.056  -2.910 
ATOM    300  N   LEU A  59      18.957 -16.404  -3.197 
ATOM    301  CA  LEU A  59      18.390 -15.442  -2.291 
ATOM    302  CB  LEU A  59      16.997 -14.993  -2.748 
ATOM    303  CG  LEU A  59      17.057 -14.335  -4.141 
ATOM    304  CD1 LEU A  59      15.690 -13.786  -4.573 
ATOM    305  CD2 LEU A  59      18.175 -13.282  -4.214 
ATOM    306  C   LEU A  59      18.342 -15.875  -0.842 
ATOM    307  O   LEU A  59      17.877 -15.107  -0.005 
ATOM    308  N   THR A  60      18.628 -17.158  -0.543 
ATOM    309  CA  THR A  60      18.521 -17.780   0.758 
ATOM    310  CB  THR A  60      18.422 -19.273   0.655 
ATOM    311  OG1 THR A  60      19.592 -19.810   0.057 
ATOM    312  CG2 THR A  60      17.192 -19.608  -0.204 
ATOM    313  C   THR A  60      19.582 -17.448   1.776 
ATOM    314  O   THR A  60      19.306 -17.592   2.964 
ATOM    315  N   SER A  61      20.833 -17.093   1.412 
ATOM    316  CA  SER A  61      21.758 -16.859   2.493 
ATOM    317  CB  SER A  61      22.957 -17.826   2.485 
ATOM    318  OG  SER A  61      22.517 -19.158   2.702 
ATOM    319  C   SER A  61      22.320 -15.475   2.407 
ATOM    320  O   SER A  61      23.186 -15.209   1.575 
ATOM    321  N   PRO A  62      21.889 -14.572   3.254 
ATOM    322  CA  PRO A  62      20.832 -14.844   4.197 
ATOM    323  CD  PRO A  62      22.847 -13.617   3.787 
ATOM    324  CB  PRO A  62      20.985 -13.822   5.320 
ATOM    325  CG  PRO A  62      22.467 -13.428   5.263 
ATOM    326  C   PRO A  62      19.514 -14.718   3.499 
ATOM    327  O   PRO A  62      19.488 -14.279   2.350 
ATOM    328  N   CYS A  63      18.409 -15.091   4.176 
ATOM    329  CA  CYS A  63      17.107 -15.029   3.577 
ATOM    330  CB  CYS A  63      15.980 -15.525   4.508 
ATOM    331  SG  CYS A  63      16.264 -17.191   5.180 
ATOM    332  C   CYS A  63      16.811 -13.590   3.286 
ATOM    333  O   CYS A  63      16.979 -12.728   4.148 
ATOM    334  N   LYS A  64      16.363 -13.286   2.050 
ATOM    335  CA  LYS A  64      16.024 -11.933   1.733 
ATOM    336  CB  LYS A  64      15.958 -11.675   0.217 
ATOM    337  CG  LYS A  64      15.947 -10.196  -0.175 
ATOM    338  CD  LYS A  64      16.188  -9.974  -1.671 
ATOM    339  CE  LYS A  64      16.192  -8.501  -2.084 
ATOM    340  NZ  LYS A  64      16.367  -8.389  -3.549 
ATOM    341  C   LYS A  64      14.671 -11.685   2.334 
ATOM    342  O   LYS A  64      13.782 -12.531   2.250 
ATOM    343  N   ASP A  65      14.485 -10.514   2.975 
ATOM    344  CA  ASP A  65      13.252 -10.245   3.660 
ATOM    345  CB  ASP A  65      13.310  -8.967   4.522 
ATOM    346  CG  ASP A  65      13.625  -7.757   3.647 
ATOM    347  OD1 ASP A  65      14.224  -7.939   2.553 
ATOM    348  OD2 ASP A  65      13.278  -6.626   4.077 
ATOM    349  C   ASP A  65      12.107 -10.144   2.699 
ATOM    350  O   ASP A  65      11.037 -10.700   2.946 
ATOM    351  N   ILE A  66      12.280  -9.419   1.579 
ATOM    352  CA  ILE A  66      11.198  -9.300   0.645 
ATOM    353  CB  ILE A  66      10.432  -8.019   0.848 
ATOM    354  CG1 ILE A  66       9.083  -8.013   0.109 
ATOM    355  CG2 ILE A  66      11.366  -6.859   0.468 
ATOM    356  CD1 ILE A  66       9.205  -8.016  -1.410 
ATOM    357  C   ILE A  66      11.805  -9.311  -0.725 
ATOM    358  O   ILE A  66      12.863  -8.720  -0.940 
ATOM    359  N   ASN A  67      11.179 -10.019  -1.688 
ATOM    360  CA  ASN A  67      11.720 -10.015  -3.017 
ATOM    361  CB  ASN A  67      12.741 -11.139  -3.259 
ATOM    362  CG  ASN A  67      13.477 -10.847  -4.558 
ATOM    363  OD1 ASN A  67      14.272  -9.911  -4.638 
ATOM    364  ND2 ASN A  67      13.214 -11.676  -5.603 
ATOM    365  C   ASN A  67      10.584 -10.205  -3.973 
ATOM    366  O   ASN A  67       9.740 -11.082  -3.786 
ATOM    367  N   THR A  68      10.556  -9.392  -5.048 
ATOM    368  CA  THR A  68       9.471  -9.467  -5.982 
ATOM    369  CB  THR A  68       8.762  -8.158  -6.145 
ATOM    370  OG1 THR A  68       8.269  -7.721  -4.886 
ATOM    371  CG2 THR A  68       7.598  -8.348  -7.130 
ATOM    372  C   THR A  68       9.996  -9.879  -7.324 
ATOM    373  O   THR A  68      11.059  -9.439  -7.762 
ATOM    374  N   PHE A  69       9.236 -10.761  -8.006 
ATOM    375  CA  PHE A  69       9.601 -11.241  -9.309 
ATOM    376  CB  PHE A  69       9.527 -12.774  -9.435 
ATOM    377  CG  PHE A  69      10.543 -13.384  -8.526 
ATOM    378  CD1 PHE A  69      11.831 -13.609  -8.956 
ATOM    379  CD2 PHE A  69      10.207 -13.734  -7.237 
ATOM    380  CE1 PHE A  69      12.768 -14.171  -8.120 
ATOM    381  CE2 PHE A  69      11.140 -14.295  -6.395 
ATOM    382  CZ  PHE A  69      12.423 -14.515  -6.835 
ATOM    383  C   PHE A  69       8.608 -10.690 -10.287 
ATOM    384  O   PHE A  69       7.415 -10.605 -10.001 
ATOM    385  N   ILE A  70       9.099 -10.300 -11.480 
ATOM    386  CA  ILE A  70       8.279  -9.766 -12.530 
ATOM    387  CB  ILE A  70       8.894  -8.585 -13.228 
ATOM    388  CG1 ILE A  70       9.137  -7.438 -12.235 
ATOM    389  CG2 ILE A  70       7.982  -8.201 -14.407 
ATOM    390  CD1 ILE A  70      10.026  -6.325 -12.786 
ATOM    391  C   ILE A  70       8.146 -10.852 -13.550 
ATOM    392  O   ILE A  70       9.106 -11.572 -13.824 
ATOM    393  N   HIS A  71       6.934 -11.011 -14.122 
ATOM    394  CA  HIS A  71       6.704 -12.056 -15.078 
ATOM    395  ND1 HIS A  71       6.623 -14.322 -12.875 
ATOM    396  CG  HIS A  71       5.646 -13.442 -13.288 
ATOM    397  CB  HIS A  71       5.509 -12.942 -14.696 
ATOM    398  NE2 HIS A  71       5.416 -13.823 -11.074 
ATOM    399  CD2 HIS A  71       4.918 -13.148 -12.176 
ATOM    400  CE1 HIS A  71       6.439 -14.514 -11.544 
ATOM    401  C   HIS A  71       6.415 -11.410 -16.399 
ATOM    402  O   HIS A  71       6.310 -10.188 -16.486 
ATOM    403  N   GLY A  72       6.286 -12.218 -17.476 
ATOM    404  CA  GLY A  72       6.017 -11.656 -18.772 
ATOM    405  C   GLY A  72       7.295 -11.593 -19.560 
ATOM    406  O   GLY A  72       8.294 -12.209 -19.193 
ATOM    407  N   ASN A  73       7.269 -10.867 -20.702 
ATOM    408  CA  ASN A  73       8.405 -10.782 -21.584 
ATOM    409  CB  ASN A  73       8.034 -10.508 -23.057 
ATOM    410  CG  ASN A  73       7.346  -9.151 -23.163 
ATOM    411  OD1 ASN A  73       7.968  -8.146 -23.502 
ATOM    412  ND2 ASN A  73       6.017  -9.119 -22.872 
ATOM    413  C   ASN A  73       9.371  -9.723 -21.133 
ATOM    414  O   ASN A  73       8.994  -8.716 -20.538 
ATOM    415  N   LYS A  74      10.668  -9.952 -21.434 
ATOM    416  CA  LYS A  74      11.764  -9.101 -21.052 
ATOM    417  CB  LYS A  74      13.152  -9.709 -21.329 
ATOM    418  CG  LYS A  74      13.502 -10.903 -20.438 
ATOM    419  CD  LYS A  74      14.866 -11.514 -20.762 
ATOM    420  CE  LYS A  74      14.989 -11.999 -22.206 
ATOM    421  NZ  LYS A  74      16.380 -12.427 -22.480 
ATOM    422  C   LYS A  74      11.726  -7.769 -21.741 
ATOM    423  O   LYS A  74      12.108  -6.759 -21.152 
ATOM    424  N   ARG A  75      11.268  -7.726 -23.005 
ATOM    425  CA  ARG A  75      11.336  -6.518 -23.783 
ATOM    426  CB  ARG A  75      10.706  -6.680 -25.174 
ATOM    427  CG  ARG A  75      11.275  -7.856 -25.964 
ATOM    428  CD  ARG A  75      10.777  -7.928 -27.407 
ATOM    429  NE  ARG A  75       9.288  -7.909 -27.372 
ATOM    430  CZ  ARG A  75       8.587  -9.047 -27.093 
ATOM    431  NH1 ARG A  75       9.247 -10.192 -26.754 
ATOM    432  NH2 ARG A  75       7.223  -9.036 -27.147 
ATOM    433  C   ARG A  75      10.568  -5.434 -23.096 
ATOM    434  O   ARG A  75      11.000  -4.283 -23.058 
ATOM    435  N   SER A  76       9.396  -5.775 -22.533 
ATOM    436  CA  SER A  76       8.562  -4.791 -21.905 
ATOM    437  CB  SER A  76       7.236  -5.385 -21.396 
ATOM    438  OG  SER A  76       6.471  -5.878 -22.487 
ATOM    439  C   SER A  76       9.281  -4.196 -20.730 
ATOM    440  O   SER A  76       9.132  -3.009 -20.441 
ATOM    441  N   ILE A  77      10.063  -5.017 -20.003 
ATOM    442  CA  ILE A  77      10.777  -4.552 -18.848 
ATOM    443  CB  ILE A  77      11.426  -5.664 -18.076 
ATOM    444  CG1 ILE A  77      10.357  -6.647 -17.572 
ATOM    445  CG2 ILE A  77      12.260  -5.039 -16.946 
ATOM    446  CD1 ILE A  77      10.932  -7.947 -17.010 
ATOM    447  C   ILE A  77      11.850  -3.586 -19.254 
ATOM    448  O   ILE A  77      12.029  -2.547 -18.626 
ATOM    449  N   LYS A  78      12.600  -3.902 -20.324 
ATOM    450  CA  LYS A  78      13.670  -3.048 -20.763 
ATOM    451  CB  LYS A  78      14.457  -3.613 -21.957 
ATOM    452  CG  LYS A  78      15.314  -4.836 -21.619 
ATOM    453  CD  LYS A  78      15.896  -5.526 -22.854 
ATOM    454  CE  LYS A  78      16.828  -6.696 -22.531 
ATOM    455  NZ  LYS A  78      16.037  -7.912 -22.246 
ATOM    456  C   LYS A  78      13.105  -1.727 -21.186 
ATOM    457  O   LYS A  78      13.736  -0.686 -21.012 
ATOM    458  N   ALA A  79      11.881  -1.748 -21.741 
ATOM    459  CA  ALA A  79      11.200  -0.603 -22.284 
ATOM    460  CB  ALA A  79       9.821  -0.951 -22.871 
ATOM    461  C   ALA A  79      10.987   0.445 -21.231 
ATOM    462  O   ALA A  79      10.878   1.630 -21.545 
ATOM    463  N   ILE A  80      10.868   0.044 -19.956 
ATOM    464  CA  ILE A  80      10.626   1.016 -18.927 
ATOM    465  CB  ILE A  80      10.255   0.446 -17.581 
ATOM    466  CG1 ILE A  80      11.316  -0.473 -16.984 
ATOM    467  CG2 ILE A  80       8.892  -0.240 -17.747 
ATOM    468  CD1 ILE A  80      10.900  -1.026 -15.623 
ATOM    469  C   ILE A  80      11.745   2.022 -18.874 
ATOM    470  O   ILE A  80      11.546   3.160 -18.452 
ATOM    471  N   CYS A  81      12.966   1.624 -19.275 
ATOM    472  CA  CYS A  81      14.117   2.486 -19.280 
ATOM    473  CB  CYS A  81      15.428   1.734 -19.567 
ATOM    474  SG  CYS A  81      15.754   0.459 -18.312 
ATOM    475  C   CYS A  81      13.959   3.596 -20.289 
ATOM    476  O   CYS A  81      14.689   4.586 -20.237 
ATOM    477  N   GLU A  82      13.062   3.434 -21.284 
ATOM    478  CA  GLU A  82      12.862   4.454 -22.277 
ATOM    479  CB  GLU A  82      12.970   3.920 -23.715 
ATOM    480  CG  GLU A  82      11.961   2.809 -24.013 
ATOM    481  CD  GLU A  82      12.156   2.352 -25.452 
ATOM    482  OE1 GLU A  82      12.213   3.228 -26.356 
ATOM    483  OE2 GLU A  82      12.249   1.114 -25.666 
ATOM    484  C   GLU A  82      11.484   5.028 -22.107 
ATOM    485  O   GLU A  82      10.696   4.562 -21.287 
ATOM    486  N   ASN A  83      11.173   6.085 -22.884 
ATOM    487  CA  ASN A  83       9.911   6.767 -22.808 
ATOM    488  CB  ASN A  83       9.851   8.042 -23.664 
ATOM    489  CG  ASN A  83      10.676   9.103 -22.944 
ATOM    490  OD1 ASN A  83      10.664   9.185 -21.715 
ATOM    491  ND2 ASN A  83      11.416   9.938 -23.723 
ATOM    492  C   ASN A  83       8.817   5.839 -23.229 
ATOM    493  O   ASN A  83       7.665   6.001 -22.831 
ATOM    494  N   LYS A  84       9.156   4.826 -24.043 
ATOM    495  CA  LYS A  84       8.180   3.925 -24.580 
ATOM    496  CB  LYS A  84       8.857   2.817 -25.416 
ATOM    497  CG  LYS A  84       7.921   1.834 -26.122 
ATOM    498  CD  LYS A  84       7.153   0.911 -25.178 
ATOM    499  CE  LYS A  84       6.396  -0.197 -25.909 
ATOM    500  NZ  LYS A  84       7.357  -1.190 -26.441 
ATOM    501  C   LYS A  84       7.386   3.298 -23.466 
ATOM    502  O   LYS A  84       6.161   3.232 -23.563 
ATOM    503  N   ASN A  85       8.029   2.807 -22.383 
ATOM    504  CA  ASN A  85       7.206   2.217 -21.358 
ATOM    505  CB  ASN A  85       7.343   0.680 -21.318 
ATOM    506  CG  ASN A  85       6.232   0.074 -20.468 
ATOM    507  OD1 ASN A  85       5.067   0.455 -20.576 
ATOM    508  ND2 ASN A  85       6.604  -0.897 -19.592 
ATOM    509  C   ASN A  85       7.600   2.737 -20.000 
ATOM    510  O   ASN A  85       7.516   2.004 -19.015 
ATOM    511  N   GLY A  86       7.987   4.025 -19.869 
ATOM    512  CA  GLY A  86       8.358   4.440 -18.541 
ATOM    513  C   GLY A  86       8.406   5.935 -18.432 
ATOM    514  O   GLY A  86       8.529   6.651 -19.426 
ATOM    515  N   ASN A  87       8.313   6.432 -17.176 
ATOM    516  CA  ASN A  87       8.388   7.834 -16.866 
ATOM    517  CB  ASN A  87       7.070   8.434 -16.338 
ATOM    518  CG  ASN A  87       6.033   8.383 -17.450 
ATOM    519  OD1 ASN A  87       5.564   7.312 -17.828 
ATOM    520  ND2 ASN A  87       5.650   9.574 -17.983 
ATOM    521  C   ASN A  87       9.381   7.966 -15.753 
ATOM    522  O   ASN A  87       9.660   7.005 -15.039 
ATOM    523  N   PRO A  88       9.943   9.130 -15.590 
ATOM    524  CA  PRO A  88      10.890   9.367 -14.542 
ATOM    525  CD  PRO A  88       9.915  10.189 -16.582 
ATOM    526  CB  PRO A  88      11.522  10.727 -14.851 
ATOM    527  CG  PRO A  88      10.555  11.384 -15.857 
ATOM    528  C   PRO A  88      10.168   9.304 -13.236 
ATOM    529  O   PRO A  88       9.050   9.812 -13.144 
ATOM    530  N   HIS A  89      10.804   8.706 -12.212 
ATOM    531  CA  HIS A  89      10.210   8.527 -10.923 
ATOM    532  ND1 HIS A  89       7.895   6.729  -9.424 
ATOM    533  CG  HIS A  89       9.268   6.743  -9.344 
ATOM    534  CB  HIS A  89      10.169   7.046 -10.506 
ATOM    535  NE2 HIS A  89       8.415   6.182  -7.333 
ATOM    536  CD2 HIS A  89       9.569   6.408  -8.061 
ATOM    537  CE1 HIS A  89       7.434   6.387  -8.195 
ATOM    538  C   HIS A  89      11.094   9.291 -10.006 
ATOM    539  O   HIS A  89      12.249   9.524 -10.348 
ATOM    540  N   ARG A  90      10.614   9.570  -8.777 
ATOM    541  CA  ARG A  90      11.134  10.633  -7.973 
ATOM    542  CB  ARG A  90      10.638  10.532  -6.524 
ATOM    543  CG  ARG A  90       9.118  10.621  -6.401 
ATOM    544  CD  ARG A  90       8.581  12.052  -6.436 
ATOM    545  NE  ARG A  90       7.099  11.972  -6.308 
ATOM    546  CZ  ARG A  90       6.398  13.027  -5.801 
ATOM    547  NH1 ARG A  90       7.050  14.164  -5.418 
ATOM    548  NH2 ARG A  90       5.043  12.938  -5.660 
ATOM    549  C   ARG A  90      12.627  10.723  -7.915 
ATOM    550  O   ARG A  90      13.186  11.625  -8.535 
ATOM    551  N   GLU A  91      13.353   9.801  -7.262 
ATOM    552  CA  GLU A  91      14.755  10.115  -7.224 
ATOM    553  CB  GLU A  91      15.367  10.061  -5.812 
ATOM    554  CG  GLU A  91      14.958  11.232  -4.914 
ATOM    555  CD  GLU A  91      13.537  11.000  -4.427 
ATOM    556  OE1 GLU A  91      13.280   9.918  -3.836 
ATOM    557  OE2 GLU A  91      12.688  11.907  -4.644 
ATOM    558  C   GLU A  91      15.504   9.143  -8.074 
ATOM    559  O   GLU A  91      15.859   8.056  -7.623 
ATOM    560  N   ASN A  92      15.780   9.542  -9.330 
ATOM    561  CA  ASN A  92      16.570   8.776 -10.253 
ATOM    562  CB  ASN A  92      18.015   8.583  -9.762 
ATOM    563  CG  ASN A  92      18.669   9.953  -9.678 
ATOM    564  OD1 ASN A  92      18.547  10.766 -10.593 
ATOM    565  ND2 ASN A  92      19.371  10.227  -8.547 
ATOM    566  C   ASN A  92      15.991   7.412 -10.460 
ATOM    567  O   ASN A  92      16.733   6.456 -10.678 
ATOM    568  N   LEU A  93      14.653   7.283 -10.421 
ATOM    569  CA  LEU A  93      14.046   5.998 -10.644 
ATOM    570  CB  LEU A  93      13.196   5.499  -9.462 
ATOM    571  CG  LEU A  93      14.013   5.127  -8.208 
ATOM    572  CD1 LEU A  93      13.097   4.644  -7.072 
ATOM    573  CD2 LEU A  93      15.107   4.099  -8.543 
ATOM    574  C   LEU A  93      13.141   6.137 -11.825 
ATOM    575  O   LEU A  93      12.979   7.226 -12.373 
ATOM    576  N   ARG A  94      12.563   5.007 -12.286 
ATOM    577  CA  ARG A  94      11.651   5.047 -13.395 
ATOM    578  CB  ARG A  94      12.264   4.533 -14.706 
ATOM    579  CG  ARG A  94      13.421   5.410 -15.185 
ATOM    580  CD  ARG A  94      13.981   5.008 -16.550 
ATOM    581  NE  ARG A  94      12.929   5.315 -17.557 
ATOM    582  CZ  ARG A  94      12.803   6.585 -18.040 
ATOM    583  NH1 ARG A  94      13.625   7.577 -17.590 
ATOM    584  NH2 ARG A  94      11.843   6.868 -18.966 
ATOM    585  C   ARG A  94      10.481   4.169 -13.054 
ATOM    586  O   ARG A  94      10.637   3.137 -12.403 
ATOM    587  N   ILE A  95       9.268   4.577 -13.488 
ATOM    588  CA  ILE A  95       8.059   3.839 -13.228 
ATOM    589  CB  ILE A  95       7.025   4.653 -12.501 
ATOM    590  CG1 ILE A  95       5.820   3.791 -12.084 
ATOM    591  CG2 ILE A  95       6.656   5.846 -13.397 
ATOM    592  CD1 ILE A  95       6.118   2.807 -10.956 
ATOM    593  C   ILE A  95       7.471   3.433 -14.552 
ATOM    594  O   ILE A  95       7.417   4.230 -15.487 
ATOM    595  N   SER A  96       7.017   2.167 -14.668 
ATOM    596  CA  SER A  96       6.520   1.669 -15.924 
ATOM    597  CB  SER A  96       6.521   0.132 -16.021 
ATOM    598  OG  SER A  96       5.638  -0.423 -15.057 
ATOM    599  C   SER A  96       5.122   2.137 -16.200 
ATOM    600  O   SER A  96       4.324   2.355 -15.289 
ATOM    601  N   LYS A  97       4.824   2.366 -17.497 
ATOM    602  CA  LYS A  97       3.513   2.735 -17.955 
ATOM    603  CB  LYS A  97       3.499   3.283 -19.390 
ATOM    604  CG  LYS A  97       4.096   4.687 -19.504 
ATOM    605  CD  LYS A  97       4.273   5.153 -20.949 
ATOM    606  CE  LYS A  97       4.718   6.611 -21.063 
ATOM    607  NZ  LYS A  97       6.152   6.728 -20.709 
ATOM    608  C   LYS A  97       2.610   1.543 -17.924 
ATOM    609  O   LYS A  97       1.429   1.655 -17.600 
ATOM    610  N   SER A  98       3.157   0.372 -18.304 
ATOM    611  CA  SER A  98       2.430  -0.864 -18.402 
ATOM    612  CB  SER A  98       3.113  -1.826 -19.387 
ATOM    613  OG  SER A  98       2.438  -3.069 -19.433 
ATOM    614  C   SER A  98       2.391  -1.529 -17.062 
ATOM    615  O   SER A  98       3.191  -1.233 -16.178 
ATOM    616  N   SER A  99       1.438  -2.468 -16.892 
ATOM    617  CA  SER A  99       1.316  -3.181 -15.654 
ATOM    618  CB  SER A  99      -0.138  -3.329 -15.182 
ATOM    619  OG  SER A  99      -0.171  -4.036 -13.953 
ATOM    620  C   SER A  99       1.866  -4.551 -15.901 
ATOM    621  O   SER A  99       1.756  -5.075 -17.006 
ATOM    622  N   PHE A 100       2.499  -5.160 -14.875 
ATOM    623  CA  PHE A 100       3.096  -6.452 -15.063 
ATOM    624  CB  PHE A 100       4.625  -6.462 -14.858 
ATOM    625  CG  PHE A 100       5.327  -5.637 -15.887 
ATOM    626  CD1 PHE A 100       5.439  -4.271 -15.743 
ATOM    627  CD2 PHE A 100       5.897  -6.234 -16.988 
ATOM    628  CE1 PHE A 100       6.097  -3.516 -16.687 
ATOM    629  CE2 PHE A 100       6.556  -5.484 -17.934 
ATOM    630  CZ  PHE A 100       6.657  -4.121 -17.787 
ATOM    631  C   PHE A 100       2.572  -7.384 -14.016 
ATOM    632  O   PHE A 100       2.195  -6.966 -12.922 
ATOM    633  N   GLN A 101       2.513  -8.691 -14.344 
ATOM    634  CA  GLN A 101       2.171  -9.658 -13.345 
ATOM    635  CB  GLN A 101       1.839 -11.052 -13.904 
ATOM    636  CG  GLN A 101       0.489 -11.131 -14.617 
ATOM    637  CD  GLN A 101      -0.593 -11.194 -13.547 
ATOM    638  OE1 GLN A 101      -0.366 -11.697 -12.449 
ATOM    639  NE2 GLN A 101      -1.804 -10.667 -13.873 
ATOM    640  C   GLN A 101       3.394  -9.793 -12.496 
ATOM    641  O   GLN A 101       4.508  -9.873 -13.015 
ATOM    642  N   VAL A 102       3.218  -9.802 -11.161 
ATOM    643  CA  VAL A 102       4.354  -9.886 -10.293 
ATOM    644  CB  VAL A 102       4.759  -8.562  -9.714 
ATOM    645  CG1 VAL A 102       5.195  -7.637 -10.861 
ATOM    646  CG2 VAL A 102       3.584  -8.007  -8.887 
ATOM    647  C   VAL A 102       4.011 -10.774  -9.139 
ATOM    648  O   VAL A 102       2.841 -11.025  -8.854 
ATOM    649  N   THR A 103       5.050 -11.314  -8.467 
ATOM    650  CA  THR A 103       4.829 -12.120  -7.304 
ATOM    651  CB  THR A 103       5.112 -13.577  -7.530 
ATOM    652  OG1 THR A 103       4.295 -14.080  -8.577 
ATOM    653  CG2 THR A 103       4.826 -14.343  -6.226 
ATOM    654  C   THR A 103       5.781 -11.637  -6.255 
ATOM    655  O   THR A 103       6.988 -11.574  -6.489 
ATOM    656  N   THR A 104       5.262 -11.297  -5.057 
ATOM    657  CA  THR A 104       6.109 -10.812  -4.005 
ATOM    658  CB  THR A 104       5.546  -9.614  -3.295 
ATOM    659  OG1 THR A 104       5.356  -8.546  -4.210 
ATOM    660  CG2 THR A 104       6.514  -9.193  -2.176 
ATOM    661  C   THR A 104       6.242 -11.896  -2.986 
ATOM    662  O   THR A 104       5.251 -12.502  -2.581 
ATOM    663  N   CYS A 105       7.490 -12.172  -2.555 
ATOM    664  CA  CYS A 105       7.738 -13.200  -1.586 
ATOM    665  CB  CYS A 105       8.849 -14.165  -2.029 
ATOM    666  SG  CYS A 105       8.448 -14.908  -3.639 
ATOM    667  C   CYS A 105       8.189 -12.511  -0.339 
ATOM    668  O   CYS A 105       9.178 -11.779  -0.349 
ATOM    669  N   LYS A 106       7.459 -12.730   0.774 
ATOM    670  CA  LYS A 106       7.781 -12.086   2.014 
ATOM    671  CB  LYS A 106       6.585 -11.338   2.628 
ATOM    672  CG  LYS A 106       6.127 -10.139   1.793 
ATOM    673  CD  LYS A 106       4.735  -9.634   2.178 
ATOM    674  CE  LYS A 106       4.309  -8.374   1.425 
ATOM    675  NZ  LYS A 106       5.014  -7.194   1.974 
ATOM    676  C   LYS A 106       8.204 -13.134   2.988 
ATOM    677  O   LYS A 106       7.514 -14.131   3.203 
ATOM    678  N   LEU A 107       9.370 -12.908   3.618 
ATOM    679  CA  LEU A 107       9.910 -13.866   4.533 
ATOM    680  CB  LEU A 107      11.381 -13.570   4.883 
ATOM    681  CG  LEU A 107      12.026 -14.570   5.857 
ATOM    682  CD1 LEU A 107      12.138 -15.973   5.238 
ATOM    683  CD2 LEU A 107      13.375 -14.044   6.370 
ATOM    684  C   LEU A 107       9.105 -13.824   5.787 
ATOM    685  O   LEU A 107       8.661 -12.764   6.225 
ATOM    686  N   HIS A 108       8.855 -15.005   6.380 
ATOM    687  CA  HIS A 108       8.191 -15.020   7.648 
ATOM    688  ND1 HIS A 108       6.503 -17.160   5.722 
ATOM    689  CG  HIS A 108       6.507 -16.861   7.063 
ATOM    690  CB  HIS A 108       6.725 -15.489   7.618 
ATOM    691  NE2 HIS A 108       6.076 -19.059   6.793 
ATOM    692  CD2 HIS A 108       6.247 -18.033   7.703 
ATOM    693  CE1 HIS A 108       6.239 -18.488   5.615 
ATOM    694  C   HIS A 108       8.993 -15.906   8.534 
ATOM    695  O   HIS A 108       9.644 -16.843   8.076 
ATOM    696  N   GLY A 109       8.958 -15.620   9.846 
ATOM    697  CA  GLY A 109       9.793 -16.334  10.759 
ATOM    698  C   GLY A 109      10.861 -15.362  11.144 
ATOM    699  O   GLY A 109      11.206 -14.465  10.376 
ATOM    700  N   GLY A 110      11.378 -15.513  12.376 
ATOM    701  CA  GLY A 110      12.344 -14.642  12.983 
ATOM    702  C   GLY A 110      13.717 -14.700  12.379 
ATOM    703  O   GLY A 110      14.419 -13.689  12.376 
ATOM    704  N   SER A 111      14.166 -15.876  11.892 
ATOM    705  CA  SER A 111      15.555 -15.993  11.521 
ATOM    706  CB  SER A 111      16.129 -17.404  11.740 
ATOM    707  OG  SER A 111      17.494 -17.439  11.353 
ATOM    708  C   SER A 111      15.827 -15.629  10.092 
ATOM    709  O   SER A 111      15.060 -15.888   9.167 
ATOM    710  N   PRO A 112      16.953 -14.967   9.967 
ATOM    711  CA  PRO A 112      17.492 -14.571   8.686 
ATOM    712  CD  PRO A 112      17.334 -14.031  11.015 
ATOM    713  CB  PRO A 112      18.504 -13.462   8.973 
ATOM    714  CG  PRO A 112      18.025 -12.860  10.301 
ATOM    715  C   PRO A 112      18.112 -15.709   7.930 
ATOM    716  O   PRO A 112      18.498 -15.507   6.778 
ATOM    717  N   TRP A 113      18.254 -16.900   8.543 
ATOM    718  CA  TRP A 113      18.952 -17.947   7.848 
ATOM    719  CB  TRP A 113      20.140 -18.493   8.653 
ATOM    720  CG  TRP A 113      21.239 -17.473   8.801 
ATOM    721  CD2 TRP A 113      22.171 -17.157   7.757 
ATOM    722  CD1 TRP A 113      21.549 -16.668   9.857 
ATOM    723  NE1 TRP A 113      22.625 -15.874   9.541 
ATOM    724  CE2 TRP A 113      23.017 -16.164   8.250 
ATOM    725  CE3 TRP A 113      22.310 -17.654   6.495 
ATOM    726  CZ2 TRP A 113      24.022 -15.652   7.480 
ATOM    727  CZ3 TRP A 113      23.322 -17.137   5.721 
ATOM    728  CH2 TRP A 113      24.162 -16.156   6.206 
ATOM    729  C   TRP A 113      18.019 -19.078   7.526 
ATOM    730  O   TRP A 113      16.980 -19.259   8.157 
ATOM    731  N   PRO A 114      18.387 -19.844   6.525 
ATOM    732  CA  PRO A 114      17.605 -20.941   6.018 
ATOM    733  CD  PRO A 114      19.726 -19.807   5.959 
ATOM    734  CB  PRO A 114      18.412 -21.510   4.849 
ATOM    735  CG  PRO A 114      19.865 -21.131   5.190 
ATOM    736  C   PRO A 114      17.349 -21.963   7.077 
ATOM    737  O   PRO A 114      18.132 -22.055   8.021 
ATOM    738  N   PRO A 115      16.287 -22.717   6.949 
ATOM    739  CA  PRO A 115      15.417 -22.592   5.810 
ATOM    740  CD  PRO A 115      16.308 -24.080   7.460 
ATOM    741  CB  PRO A 115      14.554 -23.850   5.796 
ATOM    742  CG  PRO A 115      15.436 -24.898   6.494 
ATOM    743  C   PRO A 115      14.624 -21.326   5.826 
ATOM    744  O   PRO A 115      14.324 -20.822   6.907 
ATOM    745  N   CYS A 116      14.262 -20.805   4.637 
ATOM    746  CA  CYS A 116      13.552 -19.559   4.576 
ATOM    747  CB  CYS A 116      14.136 -18.609   3.509 
ATOM    748  SG  CYS A 116      15.947 -18.432   3.606 
ATOM    749  C   CYS A 116      12.141 -19.851   4.153 
ATOM    750  O   CYS A 116      11.913 -20.416   3.083 
ATOM    751  N   GLN A 117      11.145 -19.461   4.980 
ATOM    752  CA  GLN A 117       9.776 -19.689   4.605 
ATOM    753  CB  GLN A 117       8.829 -20.057   5.761 
ATOM    754  CG  GLN A 117       9.262 -21.272   6.578 
ATOM    755  CD  GLN A 117       9.944 -20.724   7.818 
ATOM    756  OE1 GLN A 117      10.525 -19.641   7.791 
ATOM    757  NE2 GLN A 117       9.847 -21.480   8.943 
ATOM    758  C   GLN A 117       9.264 -18.399   4.045 
ATOM    759  O   GLN A 117       9.593 -17.322   4.542 
ATOM    760  N   TYR A 118       8.444 -18.476   2.979 
ATOM    761  CA  TYR A 118       7.961 -17.279   2.352 
ATOM    762  CB  TYR A 118       8.554 -17.047   0.952 
ATOM    763  CG  TYR A 118      10.003 -16.728   1.079 
ATOM    764  CD1 TYR A 118      10.406 -15.445   1.371 
ATOM    765  CD2 TYR A 118      10.958 -17.702   0.895 
ATOM    766  CE1 TYR A 118      11.740 -15.138   1.486 
ATOM    767  CE2 TYR A 118      12.294 -17.401   1.008 
ATOM    768  CZ  TYR A 118      12.686 -16.117   1.304 
ATOM    769  OH  TYR A 118      14.057 -15.806   1.420 
ATOM    770  C   TYR A 118       6.480 -17.356   2.150 
ATOM    771  O   TYR A 118       5.907 -18.436   2.018 
ATOM    772  N   ARG A 119       5.827 -16.174   2.139 
ATOM    773  CA  ARG A 119       4.427 -16.059   1.843 
ATOM    774  CB  ARG A 119       3.652 -15.202   2.858 
ATOM    775  CG  ARG A 119       3.673 -15.788   4.269 
ATOM    776  CD  ARG A 119       2.594 -16.840   4.518 
ATOM    777  NE  ARG A 119       2.885 -17.449   5.844 
ATOM    778  CZ  ARG A 119       1.863 -17.879   6.638 
ATOM    779  NH1 ARG A 119       0.571 -17.731   6.223 
ATOM    780  NH2 ARG A 119       2.135 -18.448   7.848 
ATOM    781  C   ARG A 119       4.365 -15.344   0.526 
ATOM    782  O   ARG A 119       5.061 -14.349   0.325 
ATOM    783  N   ALA A 120       3.524 -15.828  -0.411 
ATOM    784  CA  ALA A 120       3.516 -15.241  -1.722 
ATOM    785  CB  ALA A 120       3.540 -16.279  -2.857 
ATOM    786  C   ALA A 120       2.290 -14.411  -1.918 
ATOM    787  O   ALA A 120       1.191 -14.774  -1.498 
ATOM    788  N   THR A 121       2.473 -13.235  -2.553 
ATOM    789  CA  THR A 121       1.362 -12.387  -2.858 
ATOM    790  CB  THR A 121       1.414 -11.077  -2.132 
ATOM    791  OG1 THR A 121       1.493 -11.279  -0.729 
ATOM    792  CG2 THR A 121       0.136 -10.304  -2.467 
ATOM    793  C   THR A 121       1.454 -12.058  -4.319 
ATOM    794  O   THR A 121       2.368 -11.355  -4.746 
ATOM    795  N   ALA A 122       0.503 -12.561  -5.131 
ATOM    796  CA  ALA A 122       0.506 -12.258  -6.535 
ATOM    797  CB  ALA A 122      -0.363 -13.214  -7.372 
ATOM    798  C   ALA A 122      -0.051 -10.879  -6.695 
ATOM    799  O   ALA A 122      -0.797 -10.403  -5.841 
ATOM    800  N   GLY A 123       0.311 -10.190  -7.800 
ATOM    801  CA  GLY A 123      -0.202  -8.866  -8.009 
ATOM    802  C   GLY A 123      -0.066  -8.514  -9.455 
ATOM    803  O   GLY A 123       0.601  -9.210 -10.221 
ATOM    804  N   PHE A 124      -0.738  -7.418  -9.864 
ATOM    805  CA  PHE A 124      -0.677  -6.940 -11.215 
ATOM    806  CB  PHE A 124      -1.952  -7.333 -11.988 
ATOM    807  CG  PHE A 124      -1.880  -6.953 -13.427 
ATOM    808  CD1 PHE A 124      -1.110  -7.677 -14.309 
ATOM    809  CD2 PHE A 124      -2.620  -5.893 -13.902 
ATOM    810  CE1 PHE A 124      -1.058  -7.330 -15.640 
ATOM    811  CE2 PHE A 124      -2.573  -5.544 -15.231 
ATOM    812  CZ  PHE A 124      -1.789  -6.263 -16.103 
ATOM    813  C   PHE A 124      -0.614  -5.444 -11.112 
ATOM    814  O   PHE A 124      -1.586  -4.807 -10.707 
ATOM    815  N   ARG A 125       0.538  -4.838 -11.470 
ATOM    816  CA  ARG A 125       0.653  -3.408 -11.368 
ATOM    817  CB  ARG A 125       0.731  -2.905  -9.919 
ATOM    818  CG  ARG A 125       1.922  -3.477  -9.148 
ATOM    819  CD  ARG A 125       2.201  -2.737  -7.841 
ATOM    820  NE  ARG A 125       2.654  -1.368  -8.212 
ATOM    821  CZ  ARG A 125       2.539  -0.343  -7.320 
ATOM    822  NH1 ARG A 125       2.021  -0.575  -6.078 
ATOM    823  NH2 ARG A 125       2.940   0.912  -7.672 
ATOM    824  C   ARG A 125       1.930  -2.974 -12.029 
ATOM    825  O   ARG A 125       2.704  -3.796 -12.517 
ATOM    826  N   ASN A 126       2.164  -1.643 -12.058 
ATOM    827  CA  ASN A 126       3.348  -1.060 -12.631 
ATOM    828  CB  ASN A 126       3.319   0.475 -12.733 
ATOM    829  CG  ASN A 126       2.288   0.920 -13.750 
ATOM    830  OD1 ASN A 126       1.798   0.128 -14.551 
ATOM    831  ND2 ASN A 126       1.954   2.238 -13.724 
ATOM    832  C   ASN A 126       4.475  -1.326 -11.687 
ATOM    833  O   ASN A 126       4.252  -1.649 -10.522 
ATOM    834  N   VAL A 127       5.728  -1.187 -12.170 
ATOM    835  CA  VAL A 127       6.853  -1.442 -11.318 
ATOM    836  CB  VAL A 127       7.620  -2.670 -11.710 
ATOM    837  CG1 VAL A 127       6.692  -3.888 -11.560 
ATOM    838  CG2 VAL A 127       8.164  -2.479 -13.137 
ATOM    839  C   VAL A 127       7.801  -0.286 -11.389 
ATOM    840  O   VAL A 127       7.791   0.482 -12.349 
ATOM    841  N   VAL A 128       8.640  -0.129 -10.338 
ATOM    842  CA  VAL A 128       9.608   0.932 -10.290 
ATOM    843  CB  VAL A 128       9.558   1.739  -9.024 
ATOM    844  CG1 VAL A 128      10.684   2.788  -9.058 
ATOM    845  CG2 VAL A 128       8.156   2.343  -8.876 
ATOM    846  C   VAL A 128      10.968   0.306 -10.332 
ATOM    847  O   VAL A 128      11.242  -0.659  -9.620 
ATOM    848  N   VAL A 129      11.864   0.853 -11.180 
ATOM    849  CA  VAL A 129      13.192   0.316 -11.293 
ATOM    850  CB  VAL A 129      13.377  -0.597 -12.470 
ATOM    851  CG1 VAL A 129      12.475  -1.829 -12.285 
ATOM    852  CG2 VAL A 129      13.103   0.196 -13.761 
ATOM    853  C   VAL A 129      14.143   1.454 -11.487 
ATOM    854  O   VAL A 129      13.740   2.610 -11.599 
ATOM    855  N   ALA A 130      15.453   1.141 -11.469 
ATOM    856  CA  ALA A 130      16.471   2.102 -11.776 
ATOM    857  CB  ALA A 130      17.570   2.201 -10.704 
ATOM    858  C   ALA A 130      17.107   1.586 -13.029 
ATOM    859  O   ALA A 130      17.251   0.376 -13.195 
ATOM    860  N   CYS A 131      17.489   2.483 -13.964 
ATOM    861  CA  CYS A 131      18.044   1.992 -15.195 
ATOM    862  CB  CYS A 131      17.222   2.356 -16.450 
ATOM    863  SG  CYS A 131      15.649   1.450 -16.538 
ATOM    864  C   CYS A 131      19.424   2.528 -15.408 
ATOM    865  O   CYS A 131      19.772   3.615 -14.946 
ATOM    866  N   GLU A 132      20.255   1.724 -16.108 
ATOM    867  CA  GLU A 132      21.592   2.093 -16.475 
ATOM    868  CB  GLU A 132      22.653   1.496 -15.531 
ATOM    869  CG  GLU A 132      24.095   1.876 -15.875 
ATOM    870  CD  GLU A 132      25.017   1.153 -14.901 
ATOM    871  OE1 GLU A 132      24.867  -0.090 -14.759 
ATOM    872  OE2 GLU A 132      25.883   1.833 -14.288 
ATOM    873  C   GLU A 132      21.835   1.497 -17.828 
ATOM    874  O   GLU A 132      21.581   0.315 -18.054 
ATOM    875  N   ASN A 133      22.341   2.307 -18.771 
ATOM    876  CA  ASN A 133      22.633   1.807 -20.081 
ATOM    877  CB  ASN A 133      23.666   0.669 -20.045 
ATOM    878  CG  ASN A 133      24.142   0.395 -21.460 
ATOM    879  OD1 ASN A 133      23.716   1.047 -22.412 
ATOM    880  ND2 ASN A 133      25.042  -0.612 -21.602 
ATOM    881  C   ASN A 133      21.369   1.284 -20.700 
ATOM    882  O   ASN A 133      21.405   0.415 -21.569 
ATOM    883  N   GLY A 134      20.206   1.809 -20.274 
ATOM    884  CA  GLY A 134      18.973   1.431 -20.908 
ATOM    885  C   GLY A 134      18.488   0.100 -20.407 
ATOM    886  O   GLY A 134      17.601  -0.497 -21.016 
ATOM    887  N   LEU A 135      19.052  -0.410 -19.291 
ATOM    888  CA  LEU A 135      18.626  -1.689 -18.777 
ATOM    889  CB  LEU A 135      19.722  -2.763 -18.865 
ATOM    890  CG  LEU A 135      20.118  -3.122 -20.306 
ATOM    891  CD1 LEU A 135      21.217  -4.195 -20.327 
ATOM    892  CD2 LEU A 135      18.890  -3.538 -21.130 
ATOM    893  C   LEU A 135      18.301  -1.547 -17.317 
ATOM    894  O   LEU A 135      18.890  -0.715 -16.629 
ATOM    895  N   PRO A 136      17.352  -2.313 -16.825 
ATOM    896  CA  PRO A 136      17.021  -2.252 -15.420 
ATOM    897  CD  PRO A 136      16.196  -2.669 -17.633 
ATOM    898  CB  PRO A 136      15.657  -2.921 -15.271 
ATOM    899  CG  PRO A 136      15.011  -2.730 -16.653 
ATOM    900  C   PRO A 136      18.077  -2.865 -14.544 
ATOM    901  O   PRO A 136      18.366  -4.050 -14.698 
ATOM    902  N   VAL A 137      18.700  -2.052 -13.670 
ATOM    903  CA  VAL A 137      19.685  -2.428 -12.695 
ATOM    904  CB  VAL A 137      20.708  -1.352 -12.497 
ATOM    905  CG1 VAL A 137      21.444  -1.158 -13.835 
ATOM    906  CG2 VAL A 137      20.006  -0.082 -11.995 
ATOM    907  C   VAL A 137      19.111  -2.788 -11.354 
ATOM    908  O   VAL A 137      19.737  -3.522 -10.593 
ATOM    909  N   HIS A 138      17.948  -2.222 -10.978 
ATOM    910  CA  HIS A 138      17.482  -2.425  -9.634 
ATOM    911  ND1 HIS A 138      17.868  -2.477  -6.392 
ATOM    912  CG  HIS A 138      17.517  -1.474  -7.267 
ATOM    913  CB  HIS A 138      18.027  -1.352  -8.671 
ATOM    914  NE2 HIS A 138      16.458  -1.147  -5.302 
ATOM    915  CD2 HIS A 138      16.654  -0.671  -6.586 
ATOM    916  CE1 HIS A 138      17.208  -2.233  -5.232 
ATOM    917  C   HIS A 138      15.989  -2.347  -9.596 
ATOM    918  O   HIS A 138      15.368  -1.672 -10.416 
ATOM    919  N   LEU A 139      15.380  -3.059  -8.624 
ATOM    920  CA  LEU A 139      13.959  -3.022  -8.464 
ATOM    921  CB  LEU A 139      13.328  -4.424  -8.387 
ATOM    922  CG  LEU A 139      11.796  -4.427  -8.219 
ATOM    923  CD1 LEU A 139      11.097  -3.859  -9.466 
ATOM    924  CD2 LEU A 139      11.275  -5.821  -7.830 
ATOM    925  C   LEU A 139      13.692  -2.338  -7.155 
ATOM    926  O   LEU A 139      14.328  -2.642  -6.146 
ATOM    927  N   ASP A 140      12.744  -1.377  -7.146 
ATOM    928  CA  ASP A 140      12.392  -0.683  -5.938 
ATOM    929  CB  ASP A 140      11.787   0.709  -6.222 
ATOM    930  CG  ASP A 140      11.444   1.439  -4.927 
ATOM    931  OD1 ASP A 140      10.721   0.858  -4.076 
ATOM    932  OD2 ASP A 140      11.902   2.602  -4.774 
ATOM    933  C   ASP A 140      11.357  -1.523  -5.257 
ATOM    934  O   ASP A 140      10.230  -1.654  -5.728 
ATOM    935  N   GLN A 141      11.749  -2.130  -4.123 
ATOM    936  CA  GLN A 141      10.948  -3.011  -3.316 
ATOM    937  CB  GLN A 141      11.779  -3.783  -2.278 
ATOM    938  CG  GLN A 141      12.762  -4.776  -2.905 
ATOM    939  CD  GLN A 141      11.952  -5.908  -3.523 
ATOM    940  OE1 GLN A 141      12.497  -6.786  -4.190 
ATOM    941  NE2 GLN A 141      10.610  -5.884  -3.303 
ATOM    942  C   GLN A 141       9.851  -2.293  -2.576 
ATOM    943  O   GLN A 141       8.819  -2.893  -2.282 
ATOM    944  N   SER A 142      10.034  -0.997  -2.253 
ATOM    945  CA  SER A 142       9.150  -0.301  -1.351 
ATOM    946  CB  SER A 142       9.491   1.193  -1.188 
ATOM    947  OG  SER A 142       9.124   1.919  -2.352 
ATOM    948  C   SER A 142       7.710  -0.375  -1.771 
ATOM    949  O   SER A 142       6.824  -0.464  -0.923 
ATOM    950  N   ILE A 143       7.420  -0.350  -3.080 
ATOM    951  CA  ILE A 143       6.051  -0.356  -3.517 
ATOM    952  CB  ILE A 143       5.929  -0.210  -5.009 
ATOM    953  CG1 ILE A 143       6.581  -1.395  -5.742 
ATOM    954  CG2 ILE A 143       6.534   1.151  -5.388 
ATOM    955  CD1 ILE A 143       6.281  -1.418  -7.241 
ATOM    956  C   ILE A 143       5.389  -1.633  -3.085 
ATOM    957  O   ILE A 143       4.203  -1.660  -2.760 
ATOM    958  N   PHE A 144       6.139  -2.743  -3.129 
ATOM    959  CA  PHE A 144       5.663  -4.054  -2.785 
ATOM    960  CB  PHE A 144       6.569  -5.164  -3.332 
ATOM    961  CG  PHE A 144       6.507  -4.997  -4.812 
ATOM    962  CD1 PHE A 144       5.397  -5.403  -5.519 
ATOM    963  CD2 PHE A 144       7.560  -4.429  -5.496 
ATOM    964  CE1 PHE A 144       5.340  -5.244  -6.884 
ATOM    965  CE2 PHE A 144       7.507  -4.271  -6.860 
ATOM    966  CZ  PHE A 144       6.396  -4.677  -7.557 
ATOM    967  C   PHE A 144       5.482  -4.230  -1.309 
ATOM    968  O   PHE A 144       4.699  -5.077  -0.876 
ATOM    969  N   ARG A 145       6.264  -3.500  -0.495 
ATOM    970  CA  ARG A 145       6.177  -3.640   0.929 
ATOM    971  CB  ARG A 145       7.187  -2.736   1.646 
ATOM    972  CG  ARG A 145       8.616  -2.950   1.149 
ATOM    973  CD  ARG A 145       9.671  -2.223   1.979 
ATOM    974  NE  ARG A 145       9.994  -3.112   3.127 
ATOM    975  CZ  ARG A 145      10.901  -4.116   2.955 
ATOM    976  NH1 ARG A 145      11.537  -4.250   1.755 
ATOM    977  NH2 ARG A 145      11.162  -4.987   3.973 
ATOM    978  C   ARG A 145       4.810  -3.223   1.343 
ATOM    979  O   ARG A 145       4.160  -3.893   2.145 
ATOM    980  N   ARG A 146       4.339  -2.101   0.769 
ATOM    981  CA  ARG A 146       3.061  -1.554   1.109 
ATOM    982  CB  ARG A 146       2.944  -0.061   0.750 
ATOM    983  CG  ARG A 146       4.017   0.799   1.422 
ATOM    984  CD  ARG A 146       3.933   2.291   1.088 
ATOM    985  NE  ARG A 146       5.205   2.914   1.552 
ATOM    986  CZ  ARG A 146       6.283   2.930   0.714 
ATOM    987  NH1 ARG A 146       6.168   2.412  -0.544 
ATOM    988  NH2 ARG A 146       7.470   3.456   1.131 
ATOM    989  C   ARG A 146       2.016  -2.301   0.298 
ATOM    990  O   ARG A 146       1.257  -1.625  -0.446 
ATOM    991  OXT ARG A 146       1.959  -3.554   0.415 
TER
HEADER lig_69.pdb
ATOM      1  P    DC A   1     -21.672 255.373-495.379 
ATOM      2  OP1  DC A   1     -22.695 256.420-495.591 
ATOM      3  OP2  DC A   1     -20.929 255.439-494.102 
ATOM      4  O5'  DC A   1     -22.340 253.927-495.538 
ATOM      5  C5'  DC A   1     -22.446 253.347-496.851 
ATOM      6  C4'  DC A   1     -22.052 251.883-496.805 
ATOM      7  O4'  DC A   1     -20.622 251.687-496.996 
ATOM      8  C3'  DC A   1     -22.352 251.155-495.495 
ATOM      9  O3'  DC A   1     -22.754 249.823-495.790 
ATOM     10  C2'  DC A   1     -21.012 251.107-494.763 
ATOM     11  C1'  DC A   1     -20.153 250.807-495.987 
ATOM     12  N1   DC A   1     -18.701 251.072-495.780 
ATOM     13  C2   DC A   1     -17.790 250.237-496.420 
ATOM     14  O2   DC A   1     -18.219 249.318-497.127 
ATOM     15  N3   DC A   1     -16.463 250.462-496.244 
ATOM     16  C4   DC A   1     -16.039 251.469-495.469 
ATOM     17  N4   DC A   1     -14.734 251.647-495.330 
ATOM     18  C5   DC A   1     -16.959 252.340-494.802 
ATOM     19  C6   DC A   1     -18.281 252.098-494.990 
ATOM     20  P    DA A   2     -23.937 249.161-494.938 
ATOM     21  OP1  DA A   2     -25.242 249.567-495.505 
ATOM     22  OP2  DA A   2     -23.734 249.450-493.502 
ATOM     23  O5'  DA A   2     -23.691 247.605-495.213 
ATOM     24  C5'  DA A   2     -23.105 247.200-496.464 
ATOM     25  C4'  DA A   2     -22.048 246.139-496.223 
ATOM     26  O4'  DA A   2     -20.735 246.713-495.962 
ATOM     27  C3'  DA A   2     -22.291 245.219-495.027 
ATOM     28  O3'  DA A   2     -21.849 243.908-495.358 
ATOM     29  C2'  DA A   2     -21.392 245.771-493.923 
ATOM     30  C1'  DA A   2     -20.192 246.083-494.812 
ATOM     31  N9   DA A   2     -19.213 247.019-494.192 
ATOM     32  C8   DA A   2     -19.456 248.066-493.351 
ATOM     33  N7   DA A   2     -18.387 248.698-492.975 
ATOM     34  C5   DA A   2     -17.357 248.019-493.613 
ATOM     35  C6   DA A   2     -15.965 248.202-493.621 
ATOM     36  N6   DA A   2     -15.342 249.172-492.935 
ATOM     37  N1   DA A   2     -15.232 247.350-494.362 
ATOM     38  C2   DA A   2     -15.857 246.389-495.041 
ATOM     39  N3   DA A   2     -17.143 246.123-495.109 
ATOM     40  C4   DA A   2     -17.853 246.989-494.360 
ATOM     41  P    DT A   3     -22.710 242.651-494.869 
ATOM     42  OP1  DT A   3     -23.814 242.404-495.824 
ATOM     43  OP2  DT A   3     -23.106 242.840-493.456 
ATOM     44  O5'  DT A   3     -21.635 241.471-494.972 
ATOM     45  C5'  DT A   3     -20.595 241.560-495.965 
ATOM     46  C4'  DT A   3     -19.265 241.156-495.359 
ATOM     47  O4'  DT A   3     -18.570 242.279-494.746 
ATOM     48  C3'  DT A   3     -19.331 240.111-494.245 
ATOM     49  O3'  DT A   3     -18.206 239.248-494.356 
ATOM     50  C2'  DT A   3     -19.201 240.915-492.952 
ATOM     51  C1'  DT A   3     -18.137 241.885-493.453 
ATOM     52  N1   DT A   3     -18.001 243.110-492.617 
ATOM     53  C2   DT A   3     -16.741 243.643-492.487 
ATOM     54  O2   DT A   3     -15.757 243.158-493.020 
ATOM     55  N3   DT A   3     -16.654 244.778-491.704 
ATOM     56  C4   DT A   3     -17.698 245.408-491.057 
ATOM     57  O4   DT A   3     -17.497 246.420-490.383 
ATOM     58  C5   DT A   3     -18.981 244.774-491.253 
ATOM     59  C7   DT A   3     -20.170 245.397-490.583 
ATOM     60  C6   DT A   3     -19.094 243.670-492.009 
ATOM     61  P    DG A   4     -18.398 237.682-494.083 
ATOM     62  OP1  DG A   4     -18.892 237.022-495.312 
ATOM     63  OP2  DG A   4     -19.219 237.488-492.868 
ATOM     64  O5'  DG A   4     -16.893 237.225-493.794 
ATOM     65  C5'  DG A   4     -15.813 237.935-494.429 
ATOM     66  C4'  DG A   4     -14.703 238.191-493.429 
ATOM     67  O4'  DG A   4     -14.892 239.435-492.695 
ATOM     68  C3'  DG A   4     -14.538 237.138-492.333 
ATOM     69  O3'  DG A   4     -13.153 236.978-492.052 
ATOM     70  C2'  DG A   4     -15.216 237.749-491.105 
ATOM     71  C1'  DG A   4     -14.707 239.172-491.313 
ATOM     72  N9   DG A   4     -15.465 240.197-490.542 
ATOM     73  C8   DG A   4     -16.805 240.232-490.222 
ATOM     74  N7   DG A   4     -17.160 241.283-489.525 
ATOM     75  C5   DG A   4     -15.971 241.995-489.371 
ATOM     76  C6   DG A   4     -15.722 243.223-488.704 
ATOM     77  O6   DG A   4     -16.510 243.947-488.103 
ATOM     78  N1   DG A   4     -14.371 243.586-488.791 
ATOM     79  C2   DG A   4     -13.390 242.859-489.437 
ATOM     80  N2   DG A   4     -12.159 243.377-489.406 
ATOM     81  N3   DG A   4     -13.626 241.708-490.062 
ATOM     82  C4   DG A   4     -14.931 241.341-489.988 
ATOM     83  P    DA A   5     -12.584 235.510-491.766 
ATOM     84  OP1  DA A   5     -12.294 234.832-493.050 
ATOM     85  OP2  DA A   5     -13.496 234.795-490.847 
ATOM     86  O5'  DA A   5     -11.213 235.843-491.012 
ATOM     87  C5'  DA A   5     -10.522 237.067-491.328 
ATOM     88  C4'  DA A   5     -10.040 237.733-490.055 
ATOM     89  O4'  DA A   5     -11.041 238.623-489.481 
ATOM     90  C3'  DA A   5      -9.681 236.792-488.906 
ATOM     91  O3'  DA A   5      -8.557 237.322-488.211 
ATOM     92  C2'  DA A   5     -10.892 236.837-487.975 
ATOM     93  C1'  DA A   5     -11.152 238.336-488.095 
ATOM     94  N9   DA A   5     -12.511 238.746-487.646 
ATOM     95  C8   DA A   5     -13.685 238.058-487.756 
ATOM     96  N7   DA A   5     -14.709 238.684-487.264 
ATOM     97  C5   DA A   5     -14.176 239.876-486.792 
ATOM     98  C6   DA A   5     -14.756 240.985-486.153 
ATOM     99  N6   DA A   5     -16.063 241.075-485.866 
ATOM    100  N1   DA A   5     -13.940 242.001-485.818 
ATOM    101  C2   DA A   5     -12.644 241.907-486.105 
ATOM    102  N3   DA A   5     -11.993 240.928-486.696 
ATOM    103  C4   DA A   5     -12.832 239.923-487.021 
ATOM    104  P    DA A   6      -7.425 236.318-487.689 
ATOM    105  OP1  DA A   6      -6.476 236.026-488.787 
ATOM    106  OP2  DA A   6      -8.058 235.144-487.051 
ATOM    107  O5'  DA A   6      -6.702 237.211-486.575 
ATOM    108  C5'  DA A   6      -6.680 238.641-486.733 
ATOM    109  C4'  DA A   6      -6.995 239.314-485.411 
ATOM    110  O4'  DA A   6      -8.425 239.507-485.215 
ATOM    111  C3'  DA A   6      -6.550 238.560-484.158 
ATOM    112  O3'  DA A   6      -6.110 239.502-483.187 
ATOM    113  C2'  DA A   6      -7.819 237.885-483.641 
ATOM    114  C1'  DA A   6      -8.764 239.051-483.914 
ATOM    115  N9   DA A   6     -10.204 238.669-483.918 
ATOM    116  C8   DA A   6     -10.769 237.500-484.341 
ATOM    117  N7   DA A   6     -12.059 237.465-484.216 
ATOM    118  C5   DA A   6     -12.375 238.702-483.670 
ATOM    119  C6   DA A   6     -13.595 239.290-483.296 
ATOM    120  N6   DA A   6     -14.780 238.676-483.422 
ATOM    121  N1   DA A   6     -13.552 240.534-482.785 
ATOM    122  C2   DA A   6     -12.371 241.138-482.662 
ATOM    123  N3   DA A   6     -11.174 240.693-482.975 
ATOM    124  C4   DA A   6     -11.244 239.446-483.484 
ATOM    125  P    DG A   7      -4.828 239.154-482.294 
ATOM    126  OP1  DG A   7      -3.597 239.504-483.037 
ATOM    127  OP2  DG A   7      -4.922 237.757-481.815 
ATOM    128  O5'  DG A   7      -5.019 240.158-481.063 
ATOM    129  C5'  DG A   7      -5.690 241.413-481.284 
ATOM    130  C4'  DG A   7      -6.667 241.683-480.157 
ATOM    131  O4'  DG A   7      -7.980 241.107-480.412 
ATOM    132  C3'  DG A   7      -6.278 241.122-478.790 
ATOM    133  O3'  DG A   7      -6.683 242.041-477.783 
ATOM    134  C2'  DG A   7      -7.108 239.846-478.644 
ATOM    135  C1'  DG A   7      -8.393 240.401-479.252 
ATOM    136  N9   DG A   7      -9.360 239.349-479.670 
ATOM    137  C8   DG A   7      -9.115 238.095-480.186 
ATOM    138  N7   DG A   7     -10.198 237.405-480.453 
ATOM    139  C5   DG A   7     -11.234 238.264-480.088 
ATOM    140  C6   DG A   7     -12.640 238.075-480.146 
ATOM    141  O6   DG A   7     -13.269 237.096-480.539 
ATOM    142  N1   DG A   7     -13.327 239.202-479.675 
ATOM    143  C2   DG A   7     -12.734 240.360-479.209 
ATOM    144  N2   DG A   7     -13.565 241.323-478.804 
ATOM    145  N3   DG A   7     -11.416 240.535-479.156 
ATOM    146  C4   DG A   7     -10.734 239.451-479.609 
ATOM    147  P    DA A   8      -5.722 242.290-476.527 
ATOM    148  OP1  DA A   8      -4.693 243.294-476.880 
ATOM    149  OP2  DA A   8      -5.218 240.994-476.024 
ATOM    150  O5'  DA A   8      -6.743 242.917-475.467 
ATOM    151  C5'  DA A   8      -7.867 243.680-475.946 
ATOM    152  C4'  DA A   8      -9.119 243.293-475.184 
ATOM    153  O4'  DA A   8      -9.814 242.166-475.792 
ATOM    154  C3'  DA A   8      -8.908 242.856-473.735 
ATOM    155  O3'  DA A   8      -9.995 243.327-472.948 
ATOM    156  C2'  DA A   8      -8.966 241.329-473.778 
ATOM    157  C1'  DA A   8     -10.117 241.224-474.775 
ATOM    158  N9   DA A   8     -10.240 239.882-475.408 
ATOM    159  C8   DA A   8      -9.247 239.010-475.748 
ATOM    160  N7   DA A   8      -9.675 237.910-476.288 
ATOM    161  C5   DA A   8     -11.054 238.064-476.308 
ATOM    162  C6   DA A   8     -12.093 237.235-476.763 
ATOM    163  N6   DA A   8     -11.891 236.028-477.311 
ATOM    164  N1   DA A   8     -13.352 237.692-476.633 
ATOM    165  C2   DA A   8     -13.547 238.891-476.088 
ATOM    166  N3   DA A   8     -12.663 239.749-475.630 
ATOM    167  C4   DA A   8     -11.410 239.267-475.771 
ATOM    168  P    DA A   9      -9.703 243.885-471.476 
ATOM    169  OP1  DA A   9      -9.284 245.302-471.556 
ATOM    170  OP2  DA A   9      -8.774 242.971-470.775 
ATOM    171  O5'  DA A   9     -11.154 243.789-470.809 
ATOM    172  C5'  DA A   9     -12.317 243.929-471.646 
ATOM    173  C4'  DA A   9     -13.350 242.882-471.278 
ATOM    174  O4'  DA A   9     -13.161 241.636-472.006 
ATOM    175  C3'  DA A   9     -13.368 242.454-469.811 
ATOM    176  O3'  DA A   9     -14.715 242.223-469.415 
ATOM    177  C2'  DA A   9     -12.620 241.121-469.787 
ATOM    178  C1'  DA A   9     -13.213 240.563-471.078 
ATOM    179  N9   DA A   9     -12.445 239.421-471.646 
ATOM    180  C8   DA A   9     -11.096 239.212-471.623 
ATOM    181  N7   DA A   9     -10.724 238.115-472.207 
ATOM    182  C5   DA A   9     -11.914 237.554-472.651 
ATOM    183  C6   DA A   9     -12.199 236.371-473.353 
ATOM    184  N6   DA A   9     -11.260 235.501-473.749 
ATOM    185  N1   DA A   9     -13.490 236.114-473.634 
ATOM    186  C2   DA A   9     -14.419 236.983-473.239 
ATOM    187  N3   DA A   9     -14.273 238.113-472.581 
ATOM    188  C4   DA A   9     -12.973 238.346-472.312 
ATOM    189  P    DA A  10     -15.186 242.683-467.956 
ATOM    190  OP1  DA A  10     -15.550 244.117-467.982 
ATOM    191  OP2  DA A  10     -14.165 242.290-466.959 
ATOM    192  O5'  DA A  10     -16.502 241.795-467.754 
ATOM    193  C5'  DA A  10     -17.277 241.423-468.910 
ATOM    194  C4'  DA A  10     -17.681 239.966-468.815 
ATOM    195  O4'  DA A  10     -16.680 239.074-469.384 
ATOM    196  C3'  DA A  10     -17.895 239.425-467.401 
ATOM    197  O3'  DA A  10     -18.980 238.505-467.419 
ATOM    198  C2'  DA A  10     -16.613 238.658-467.081 
ATOM    199  C1'  DA A  10     -16.438 238.025-468.459 
ATOM    200  N9   DA A  10     -15.067 237.497-468.706 
ATOM    201  C8   DA A  10     -13.875 237.995-468.266 
ATOM    202  N7   DA A  10     -12.845 237.307-468.650 
ATOM    203  C5   DA A  10     -13.392 236.276-469.402 
ATOM    204  C6   DA A  10     -12.816 235.198-470.093 
ATOM    205  N6   DA A  10     -11.496 234.969-470.140 
ATOM    206  N1   DA A  10     -13.649 234.359-470.737 
ATOM    207  C2   DA A  10     -14.960 234.591-470.688 
ATOM    208  N3   DA A  10     -15.609 235.559-470.079 
ATOM    209  C4   DA A  10     -14.752 236.385-469.442 
ATOM    210  P    DG A  11     -20.013 238.500-466.196 
ATOM    211  OP1  DG A  11     -21.037 239.548-466.408 
ATOM    212  OP2  DG A  11     -19.271 238.567-464.919 
ATOM    213  O5'  DG A  11     -20.682 237.055-466.355 
ATOM    214  C5'  DG A  11     -20.788 236.475-467.668 
ATOM    215  C4'  DG A  11     -20.394 235.011-467.622 
ATOM    216  O4'  DG A  11     -18.964 234.815-467.813 
ATOM    217  C3'  DG A  11     -20.694 234.283-466.312 
ATOM    218  O3'  DG A  11     -21.096 232.951-466.607 
ATOM    219  C2'  DG A  11     -19.354 234.235-465.580 
ATOM    220  C1'  DG A  11     -18.494 233.934-466.804 
ATOM    221  N9   DG A  11     -17.043 234.200-466.597 
ATOM    222  C8   DG A  11     -16.436 235.180-465.842 
ATOM    223  N7   DG A  11     -15.126 235.141-465.870 
ATOM    224  C5   DG A  11     -14.846 234.058-466.701 
ATOM    225  C6   DG A  11     -13.597 233.520-467.112 
ATOM    226  O6   DG A  11     -12.464 233.896-466.822 
ATOM    227  N1   DG A  11     -13.769 232.417-467.960 
ATOM    228  C2   DG A  11     -14.987 231.902-468.359 
ATOM    229  N2   DG A  11     -14.938 230.844-469.172 
ATOM    230  N3   DG A  11     -16.157 232.407-467.973 
ATOM    231  C4   DG A  11     -16.008 233.477-467.150 
ATOM    232  P    DA A  12     -22.279 232.289-465.755 
ATOM    233  OP1  DA A  12     -23.584 232.695-466.322 
ATOM    234  OP2  DA A  12     -22.076 232.578-464.319 
ATOM    235  O5'  DA A  12     -22.033 230.733-466.030 
ATOM    236  C5'  DA A  12     -21.446 230.328-467.281 
ATOM    237  C4'  DA A  12     -20.390 229.267-467.040 
ATOM    238  O4'  DA A  12     -19.076 229.841-466.779 
ATOM    239  C3'  DA A  12     -20.633 228.346-465.844 
ATOM    240  O3'  DA A  12     -20.190 227.036-466.175 
ATOM    241  C2'  DA A  12     -19.734 228.899-464.740 
ATOM    242  C1'  DA A  12     -18.534 229.211-465.629 
ATOM    243  N9   DA A  12     -17.554 230.146-465.009 
ATOM    244  C8   DA A  12     -17.798 231.194-464.168 
ATOM    245  N7   DA A  12     -16.729 231.826-463.792 
ATOM    246  C5   DA A  12     -15.699 231.147-464.430 
ATOM    247  C6   DA A  12     -14.307 231.330-464.438 
ATOM    248  N6   DA A  12     -13.684 232.300-463.752 
ATOM    249  N1   DA A  12     -13.574 230.478-465.179 
ATOM    250  C2   DA A  12     -14.198 229.517-465.858 
ATOM    251  N3   DA A  12     -15.484 229.250-465.926 
ATOM    252  C4   DA A  12     -16.194 230.117-465.177 
ATOM    253  P    DC A  13     -21.052 225.779-465.686 
ATOM    254  OP1  DC A  13     -22.156 225.532-466.641 
ATOM    255  OP2  DC A  13     -21.448 225.968-464.273 
ATOM    256  O5'  DC A  13     -19.977 224.599-465.790 
ATOM    257  C5'  DC A  13     -18.937 224.687-466.782 
ATOM    258  C4'  DC A  13     -17.607 224.284-466.176 
ATOM    259  O4'  DC A  13     -16.912 225.407-465.563 
ATOM    260  C3'  DC A  13     -17.673 223.239-465.062 
ATOM    261  O3'  DC A  13     -16.548 222.376-465.173 
ATOM    262  C2'  DC A  13     -17.543 224.043-463.769 
ATOM    263  C1'  DC A  13     -16.478 225.013-464.270 
ATOM    264  N1   DC A  13     -16.343 226.238-463.434 
ATOM    265  C2   DC A  13     -15.073 226.790-463.292 
ATOM    266  O2   DC A  13     -14.119 226.246-463.861 
ATOM    267  N3   DC A  13     -14.927 227.907-462.533 
ATOM    268  C4   DC A  13     -15.986 228.466-461.933 
ATOM    269  N4   DC A  13     -15.793 229.555-461.204 
ATOM    270  C5   DC A  13     -17.301 227.914-462.066 
ATOM    271  C6   DC A  13     -17.425 226.798-462.828 
ATOM    272  P    DG A  14     -16.740 220.810-464.900 
ATOM    273  OP1  DG A  14     -17.234 220.150-466.129 
ATOM    274  OP2  DG A  14     -17.561 220.616-463.685 
ATOM    275  O5'  DG A  14     -15.235 220.353-464.611 
ATOM    276  C5'  DG A  14     -14.155 221.063-465.246 
ATOM    277  C4'  DG A  14     -13.045 221.319-464.246 
ATOM    278  O4'  DG A  14     -13.233 222.563-463.513 
ATOM    279  C3'  DG A  14     -12.880 220.266-463.150 
ATOM    280  O3'  DG A  14     -11.495 220.106-462.869 
ATOM    281  C2'  DG A  14     -13.557 220.877-461.923 
ATOM    282  C1'  DG A  14     -13.049 222.300-462.130 
ATOM    283  N9   DG A  14     -13.807 223.325-461.359 
ATOM    284  C8   DG A  14     -15.147 223.360-461.039 
ATOM    285  N7   DG A  14     -15.502 224.411-460.342 
ATOM    286  C5   DG A  14     -14.313 225.123-460.188 
ATOM    287  C6   DG A  14     -14.063 226.351-459.521 
ATOM    288  O6   DG A  14     -14.852 227.075-458.920 
ATOM    289  N1   DG A  14     -12.712 226.714-459.608 
ATOM    290  C2   DG A  14     -11.732 225.986-460.254 
ATOM    291  N2   DG A  14     -10.501 226.505-460.223 
ATOM    292  N3   DG A  14     -11.967 224.836-460.879 
ATOM    293  C4   DG A  14     -13.273 224.468-460.805 
ATOM    294  P    DT A  15     -10.926 218.638-462.583 
ATOM    295  OP1  DT A  15     -10.636 217.960-463.867 
ATOM    296  OP2  DT A  15     -11.837 217.923-461.664 
ATOM    297  O5'  DT A  15      -9.555 218.971-461.829 
ATOM    298  C5'  DT A  15      -8.864 220.195-462.145 
ATOM    299  C4'  DT A  15      -8.382 220.861-460.872 
ATOM    300  O4'  DT A  15      -9.383 221.750-460.298 
ATOM    301  C3'  DT A  15      -8.022 219.920-459.723 
ATOM    302  O3'  DT A  15      -6.899 220.450-459.029 
ATOM    303  C2'  DT A  15      -9.234 219.965-458.792 
ATOM    304  C1'  DT A  15      -9.494 221.464-458.912 
ATOM    305  N1   DT A  15     -10.852 221.874-458.463 
ATOM    306  C2   DT A  15     -10.966 223.101-457.853 
ATOM    307  O2   DT A  15     -10.016 223.843-457.675 
ATOM    308  N3   DT A  15     -12.241 223.447-457.449 
ATOM    309  C4   DT A  15     -13.383 222.686-457.601 
ATOM    310  O4   DT A  15     -14.470 223.102-457.198 
ATOM    311  C5   DT A  15     -13.162 221.416-458.250 
ATOM    312  C7   DT A  15     -14.354 220.526-458.454 
ATOM    313  C6   DT A  15     -11.934 221.054-458.654 
ATOM    314  P    DG A  16      -5.766 219.446-458.506 
ATOM    315  OP1  DG A  16      -4.817 219.154-459.604 
ATOM    316  OP2  DG A  16      -6.400 218.272-457.868 
ATOM    317  O5'  DG A  16      -5.044 220.339-457.392 
ATOM    318  C5'  DG A  16      -5.021 221.769-457.550 
ATOM    319  C4'  DG A  16      -5.337 222.442-456.228 
ATOM    320  O4'  DG A  16      -6.767 222.635-456.032 
ATOM    321  C3'  DG A  16      -4.892 221.688-454.975 
ATOM    322  O3'  DG A  16      -4.451 222.630-454.004 
ATOM    323  C2'  DG A  16      -6.161 221.013-454.458 
ATOM    324  C1'  DG A  16      -7.106 222.179-454.731 
ATOM    325  N9   DG A  16      -8.546 221.796-454.735 
ATOM    326  C8   DG A  16      -9.133 220.624-455.157 
ATOM    327  N7   DG A  16     -10.438 220.603-455.025 
ATOM    328  C5   DG A  16     -10.734 221.850-454.477 
ATOM    329  C6   DG A  16     -11.985 222.413-454.109 
ATOM    330  O6   DG A  16     -13.105 221.918-454.194 
ATOM    331  N1   DG A  16     -11.831 223.706-453.590 
ATOM    332  C2   DG A  16     -10.628 224.368-453.446 
ATOM    333  N2   DG A  16     -10.694 225.598-452.930 
ATOM    334  N3   DG A  16      -9.455 223.840-453.791 
ATOM    335  C4   DG A  16      -9.587 222.586-454.296 
ATOM    336  P    DC A  17      -3.170 222.282-453.111 
ATOM    337  OP1  DC A  17      -1.938 222.632-453.854 
ATOM    338  OP2  DC A  17      -3.264 220.885-452.632 
ATOM    339  O5'  DC A  17      -3.361 223.286-451.880 
ATOM    340  C5'  DC A  17      -4.032 224.541-452.101 
ATOM    341  C4'  DC A  17      -5.009 224.811-450.974 
ATOM    342  O4'  DC A  17      -6.322 224.235-451.229 
ATOM    343  C3'  DC A  17      -4.620 224.250-449.607 
ATOM    344  O3'  DC A  17      -5.025 225.169-448.600 
ATOM    345  C2'  DC A  17      -5.450 222.974-449.461 
ATOM    346  C1'  DC A  17      -6.734 223.529-450.069 
ATOM    347  N1   DC A  17      -7.702 222.477-450.487 
ATOM    348  C2   DC A  17      -9.061 222.753-450.355 
ATOM    349  O2   DC A  17      -9.404 223.851-449.901 
ATOM    350  N3   DC A  17      -9.958 221.807-450.730 
ATOM    351  C4   DC A  17      -9.546 220.630-451.217 
ATOM    352  N4   DC A  17     -10.461 219.739-451.569 
ATOM    353  C5   DC A  17      -8.154 220.325-451.361 
ATOM    354  C6   DC A  17      -7.272 221.284-450.980 
ATOM    355  P    DG A  18      -4.064 225.418-447.344 
ATOM    356  OP1  DG A  18      -3.035 226.422-447.697 
ATOM    357  OP2  DG A  18      -3.560 224.121-446.841 
ATOM    358  O5'  DG A  18      -5.085 226.045-446.284 
ATOM    359  C5'  DG A  18      -6.209 226.808-446.763 
ATOM    360  C4'  DG A  18      -7.461 226.421-446.001 
ATOM    361  O4'  DG A  18      -8.156 225.294-446.609 
ATOM    362  C3'  DG A  18      -7.249 225.984-444.552 
ATOM    363  O3'  DG A  18      -8.337 226.455-443.765 
ATOM    364  C2'  DG A  18      -7.308 224.456-444.595 
ATOM    365  C1'  DG A  18      -8.459 224.352-445.592 
ATOM    366  N9   DG A  18      -8.582 223.010-446.225 
ATOM    367  C8   DG A  18      -7.593 222.117-446.575 
ATOM    368  N7   DG A  18      -8.040 221.011-447.119 
ATOM    369  C5   DG A  18      -9.423 221.184-447.130 
ATOM    370  C6   DG A  18     -10.447 220.321-447.600 
ATOM    371  O6   DG A  18     -10.343 219.209-448.111 
ATOM    372  N1   DG A  18     -11.717 220.888-447.420 
ATOM    373  C2   DG A  18     -11.964 222.126-446.860 
ATOM    374  N2   DG A  18     -13.247 222.487-446.777 
ATOM    375  N3   DG A  18     -11.001 222.935-446.420 
ATOM    376  C4   DG A  18      -9.765 222.400-446.587 
ATOM    377  P    DG A  19      -8.045 227.013-442.293 
ATOM    378  OP1  DG A  19      -7.625 228.430-442.373 
ATOM    379  OP2  DG A  19      -7.115 226.099-441.592 
ATOM    380  O5'  DG A  19      -9.496 226.917-441.626 
ATOM    381  C5'  DG A  19     -10.659 227.057-442.463 
ATOM    382  C4'  DG A  19     -11.692 226.010-442.095 
ATOM    383  O4'  DG A  19     -11.503 224.764-442.823 
ATOM    384  C3'  DG A  19     -11.710 225.582-440.628 
ATOM    385  O3'  DG A  19     -13.057 225.351-440.232 
ATOM    386  C2'  DG A  19     -10.962 224.249-440.605 
ATOM    387  C1'  DG A  19     -11.555 223.691-441.895 
ATOM    388  N9   DG A  19     -10.786 222.549-442.463 
ATOM    389  C8   DG A  19      -9.427 222.321-442.449 
ATOM    390  N7   DG A  19      -9.066 221.209-443.043 
ATOM    391  C5   DG A  19     -10.271 220.662-443.481 
ATOM    392  C6   DG A  19     -10.524 219.459-444.190 
ATOM    393  O6   DG A  19      -9.723 218.617-444.586 
ATOM    394  N1   DG A  19     -11.894 219.286-444.433 
ATOM    395  C2   DG A  19     -12.888 220.160-444.041 
ATOM    396  N2   DG A  19     -14.136 219.814-444.369 
ATOM    397  N3   DG A  19     -12.650 221.288-443.375 
ATOM    398  C4   DG A  19     -11.326 221.471-443.132 
ATOM    399  P    DA A  20     -13.527 225.811-438.773 
ATOM    400  OP1  DA A  20     -13.892 227.244-438.799 
ATOM    401  OP2  DA A  20     -12.507 225.418-437.776 
ATOM    402  O5'  DA A  20     -14.844 224.923-438.572 
ATOM    403  C5'  DA A  20     -15.619 224.551-439.727 
ATOM    404  C4'  DA A  20     -16.023 223.094-439.632 
ATOM    405  O4'  DA A  20     -15.022 222.201-440.201 
ATOM    406  C3'  DA A  20     -16.237 222.553-438.218 
ATOM    407  O3'  DA A  20     -17.322 221.633-438.236 
ATOM    408  C2'  DA A  20     -14.954 221.786-437.898 
ATOM    409  C1'  DA A  20     -14.779 221.153-439.276 
ATOM    410  N9   DA A  20     -13.409 220.625-439.524 
ATOM    411  C8   DA A  20     -12.216 221.123-439.083 
ATOM    412  N7   DA A  20     -11.186 220.435-439.467 
ATOM    413  C5   DA A  20     -11.734 219.404-440.219 
ATOM    414  C6   DA A  20     -11.158 218.326-440.910 
ATOM    415  N6   DA A  20      -9.838 218.097-440.957 
ATOM    416  N1   DA A  20     -11.991 217.486-441.554 
ATOM    417  C2   DA A  20     -13.302 217.719-441.505 
ATOM    418  N3   DA A  20     -13.951 218.687-440.896 
ATOM    419  C4   DA A  20     -13.094 219.513-440.259 
ATOM    420  P    DT A  21     -18.355 221.628-437.013 
ATOM    421  OP1  DT A  21     -19.379 222.676-437.225 
ATOM    422  OP2  DT A  21     -17.612 221.695-435.736 
ATOM    423  O5'  DT A  21     -19.024 220.183-437.172 
ATOM    424  C5'  DT A  21     -19.130 219.602-438.485 
ATOM    425  C4'  DT A  21     -18.736 218.139-438.439 
ATOM    426  O4'  DT A  21     -17.306 217.943-438.630 
ATOM    427  C3'  DT A  21     -19.036 217.411-437.129 
ATOM    428  O3'  DT A  21     -19.438 216.079-437.424 
ATOM    429  C2'  DT A  21     -17.695 217.363-436.397 
ATOM    430  C1'  DT A  21     -16.836 217.062-437.621 
ATOM    431  N1   DT A  21     -15.385 217.328-437.414 
ATOM    432  C2   DT A  21     -14.499 216.495-438.052 
ATOM    433  O2   DT A  21     -14.853 215.570-438.764 
ATOM    434  N3   DT A  21     -13.162 216.771-437.837 
ATOM    435  C4   DT A  21     -12.653 217.788-437.055 
ATOM    436  O4   DT A  21     -11.435 217.937-436.938 
ATOM    437  C5   DT A  21     -13.660 218.609-436.426 
ATOM    438  C7   DT A  21     -13.191 219.739-435.557 
ATOM    439  C6   DT A  21     -14.966 218.363-436.618 
ATOM    440  P    DC A  22     -20.620 215.417-436.573 
ATOM    441  OP1  DC A  22     -21.926 215.823-437.139 
ATOM    442  OP2  DC A  22     -20.418 215.706-435.136 
ATOM    443  O5'  DC A  22     -20.375 213.861-436.847 
ATOM    444  C5'  DC A  22     -19.788 213.456-438.098 
ATOM    445  C4'  DC A  22     -18.732 212.395-437.857 
ATOM    446  O4'  DC A  22     -17.418 212.968-437.596 
ATOM    447  C3'  DC A  22     -18.975 211.474-436.661 
ATOM    448  O3'  DC A  22     -18.532 210.163-436.992 
ATOM    449  C2'  DC A  22     -18.075 212.027-435.557 
ATOM    450  C1'  DC A  22     -16.875 212.339-436.446 
ATOM    451  N1   DC A  22     -15.896 213.274-435.826 
ATOM    452  C2   DC A  22     -14.547 213.088-436.115 
ATOM    453  O2   DC A  22     -14.221 212.163-436.869 
ATOM    454  N3   DC A  22     -13.638 213.930-435.559 
ATOM    455  C4   DC A  22     -14.033 214.920-434.748 
ATOM    456  N4   DC A  22     -13.108 215.714-434.230 
ATOM    457  C5   DC A  22     -15.415 215.128-434.437 
ATOM    458  C6   DC A  22     -16.308 214.276-435.002 
ATOM    459  P    DC A  23     -19.394 208.907-436.503 
ATOM    460  OP1  DC A  23     -20.498 208.660-437.458 
ATOM    461  OP2  DC A  23     -19.789 209.096-435.090 
ATOM    462  O5'  DC A  23     -18.319 207.727-436.607 
ATOM    463  C5'  DC A  23     -17.278 207.815-437.599 
ATOM    464  C4'  DC A  23     -15.949 207.412-436.993 
ATOM    465  O4'  DC A  23     -15.254 208.534-436.380 
ATOM    466  C3'  DC A  23     -16.015 206.367-435.879 
ATOM    467  O3'  DC A  23     -14.890 205.504-435.990 
ATOM    468  C2'  DC A  23     -15.885 207.171-434.586 
ATOM    469  C1'  DC A  23     -14.820 208.141-435.087 
ATOM    470  N1   DC A  23     -14.685 209.366-434.251 
ATOM    471  C2   DC A  23     -13.414 209.918-434.109 
ATOM    472  O2   DC A  23     -12.461 209.374-434.678 
ATOM    473  N3   DC A  23     -13.269 211.035-433.350 
ATOM    474  C4   DC A  23     -14.327 211.594-432.750 
ATOM    475  N4   DC A  23     -14.135 212.683-432.021 
ATOM    476  C5   DC A  23     -15.643 211.042-432.883 
ATOM    477  C6   DC A  23     -15.767 209.926-433.645 
ATOM    478  P    DT A  24     -15.082 203.938-435.717 
ATOM    479  OP1  DT A  24     -15.576 203.278-436.946 
ATOM    480  OP2  DT A  24     -15.903 203.744-434.502 
ATOM    481  O5'  DT A  24     -13.576 203.481-435.428 
ATOM    482  C5'  DT A  24     -12.497 204.190-436.063 
ATOM    483  C4'  DT A  24     -11.387 204.447-435.063 
ATOM    484  O4'  DT A  24     -11.575 205.691-434.330 
ATOM    485  C3'  DT A  24     -11.222 203.394-433.967 
ATOM    486  O3'  DT A  24      -9.836 203.234-433.686 
ATOM    487  C2'  DT A  24     -11.899 204.005-432.740 
ATOM    488  C1'  DT A  24     -11.391 205.428-432.947 
ATOM    489  N1   DT A  24     -12.149 206.453-432.176 
ATOM    490  C2   DT A  24     -11.439 207.529-431.701 
ATOM    491  O2   DT A  24     -10.243 207.668-431.885 
ATOM    492  N3   DT A  24     -12.175 208.458-430.990 
ATOM    493  C4   DT A  24     -13.528 208.400-430.723 
ATOM    494  O4   DT A  24     -14.077 209.293-430.075 
ATOM    495  C5   DT A  24     -14.186 207.234-431.263 
ATOM    496  C7   DT A  24     -15.659 207.092-431.018 
ATOM    497  C6   DT A  24     -13.494 206.314-431.958 
ATOM    498  P    DG A  25      -9.268 201.766-433.400 
ATOM    499  OP1  DG A  25      -8.977 201.088-434.685 
ATOM    500  OP2  DG A  25     -10.179 201.051-432.481 
ATOM    501  O5'  DG A  25      -7.897 202.099-432.646 
ATOM    502  C5'  DG A  25      -7.206 203.323-432.962 
ATOM    503  C4'  DG A  25      -6.724 203.989-431.689 
ATOM    504  O4'  DG A  25      -7.725 204.878-431.115 
ATOM    505  C3'  DG A  25      -6.364 203.048-430.540 
ATOM    506  O3'  DG A  25      -5.241 203.578-429.846 
ATOM    507  C2'  DG A  25      -7.575 203.093-429.609 
ATOM    508  C1'  DG A  25      -7.835 204.592-429.729 
ATOM    509  N9   DG A  25      -9.194 205.002-429.280 
ATOM    510  C8   DG A  25     -10.388 204.322-429.382 
ATOM    511  N7   DG A  25     -11.415 204.966-428.882 
ATOM    512  C5   DG A  25     -10.862 206.157-428.414 
ATOM    513  C6   DG A  25     -11.479 207.260-427.770 
ATOM    514  O6   DG A  25     -12.662 207.417-427.475 
ATOM    515  N1   DG A  25     -10.547 208.262-427.463 
ATOM    516  C2   DG A  25      -9.196 208.205-427.743 
ATOM    517  N2   DG A  25      -8.475 209.264-427.371 
ATOM    518  N3   DG A  25      -8.618 207.169-428.349 
ATOM    519  C4   DG A  25      -9.508 206.189-428.652 
ATOM    520  P    DC A  26      -4.108 202.574-429.323 
ATOM    521  OP1  DC A  26      -3.159 202.282-430.421 
ATOM    522  OP2  DC A  26      -4.742 201.400-428.685 
ATOM    523  O5'  DC A  26      -3.385 203.466-428.209 
ATOM    524  C5'  DC A  26      -3.363 204.897-428.367 
ATOM    525  C4'  DC A  26      -3.679 205.570-427.045 
ATOM    526  O4'  DC A  26      -5.109 205.763-426.849 
ATOM    527  C3'  DC A  26      -3.233 204.816-425.792 
ATOM    528  O3'  DC A  26      -2.793 205.758-424.821 
ATOM    529  C2'  DC A  26      -4.503 204.140-425.275 
ATOM    530  C1'  DC A  26      -5.448 205.307-425.548 
ATOM    531  N1   DC A  26      -6.887 204.924-425.552 
ATOM    532  C2   DC A  26      -7.807 205.852-425.069 
ATOM    533  O2   DC A  26      -7.395 206.943-424.662 
ATOM    534  N3   DC A  26      -9.124 205.521-425.064 
ATOM    535  C4   DC A  26      -9.530 204.327-425.515 
ATOM    536  N4   DC A  26     -10.825 204.053-425.489 
ATOM    537  C5   DC A  26      -8.600 203.360-426.015 
ATOM    538  C6   DC A  26      -7.288 203.708-426.012 
ATOM    539  P    DT A  27      -1.512 205.410-423.928 
ATOM    540  OP1  DT A  27      -0.280 205.760-424.671 
ATOM    541  OP2  DT A  27      -1.605 204.013-423.449 
ATOM    542  O5'  DT A  27      -1.702 206.414-422.697 
ATOM    543  C5'  DT A  27      -2.373 207.669-422.918 
ATOM    544  C4'  DT A  27      -3.351 207.939-421.791 
ATOM    545  O4'  DT A  27      -4.664 207.363-422.046 
ATOM    546  C3'  DT A  27      -2.962 207.378-420.424 
ATOM    547  O3'  DT A  27      -3.367 208.297-419.417 
ATOM    548  C2'  DT A  27      -3.792 206.102-420.278 
ATOM    549  C1'  DT A  27      -5.076 206.657-420.886 
ATOM    550  N1   DT A  27      -6.044 205.605-421.304 
ATOM    551  C2   DT A  27      -7.380 205.893-421.168 
ATOM    552  O2   DT A  27      -7.788 206.954-420.727 
ATOM    553  N3   DT A  27      -8.247 204.894-421.564 
ATOM    554  C4   DT A  27      -7.896 203.660-422.074 
ATOM    555  O4   DT A  27      -8.763 202.845-422.395 
ATOM    556  C5   DT A  27      -6.472 203.450-422.179 
ATOM    557  C7   DT A  27      -6.003 202.132-422.725 
ATOM    558  C6   DT A  27      -5.606 204.405-421.800 
ATOM    559  P    DG A  28      -2.405 208.546-418.161 
ATOM    560  OP1  DG A  28      -1.377 209.550-418.514 
ATOM    561  OP2  DG A  28      -1.902 207.249-417.658 
ATOM    562  O5'  DG A  28      -3.427 209.173-417.101 
ATOM    563  C5'  DG A  28      -4.551 209.936-417.580 
ATOM    564  C4'  DG A  28      -5.803 209.549-416.818 
ATOM    565  O4'  DG A  28      -6.498 208.422-417.426 
ATOM    566  C3'  DG A  28      -5.591 209.112-415.369 
ATOM    567  O3'  DG A  28      -6.679 209.583-414.582 
ATOM    568  C2'  DG A  28      -5.650 207.584-415.412 
ATOM    569  C1'  DG A  28      -6.801 207.480-416.409 
ATOM    570  N9   DG A  28      -6.924 206.138-417.042 
ATOM    571  C8   DG A  28      -5.934 205.244-417.392 
ATOM    572  N7   DG A  28      -6.381 204.139-417.936 
ATOM    573  C5   DG A  28      -7.765 204.312-417.948 
ATOM    574  C6   DG A  28      -8.789 203.449-418.417 
ATOM    575  O6   DG A  28      -8.685 202.337-418.928 
ATOM    576  N1   DG A  28     -10.059 204.016-418.237 
ATOM    577  C2   DG A  28     -10.305 205.254-417.677 
ATOM    578  N2   DG A  28     -11.588 205.615-417.594 
ATOM    579  N3   DG A  28      -9.343 206.063-417.238 
ATOM    580  C4   DG A  28      -8.106 205.527-417.404 
ATOM    581  P    DG A  29      -6.386 210.140-413.110 
ATOM    582  OP1  DG A  29      -5.967 211.557-413.190 
ATOM    583  OP2  DG A  29      -5.457 209.226-412.409 
ATOM    584  O5'  DG A  29      -7.838 210.045-412.443 
ATOM    585  C5'  DG A  29      -9.001 210.185-413.280 
ATOM    586  C4'  DG A  29     -10.034 209.138-412.912 
ATOM    587  O4'  DG A  29      -9.844 207.892-413.640 
ATOM    588  C3'  DG A  29     -10.052 208.709-411.445 
ATOM    589  O3'  DG A  29     -11.399 208.479-411.049 
ATOM    590  C2'  DG A  29      -9.304 207.377-411.422 
ATOM    591  C1'  DG A  29      -9.897 206.819-412.712 
ATOM    592  N9   DG A  29      -9.128 205.677-413.280 
ATOM    593  C8   DG A  29      -7.769 205.449-413.266 
ATOM    594  N7   DG A  29      -7.408 204.337-413.860 
ATOM    595  C5   DG A  29      -8.613 203.790-414.298 
ATOM    596  C6   DG A  29      -8.865 202.587-415.008 
ATOM    597  O6   DG A  29      -8.065 201.744-415.403 
ATOM    598  N1   DG A  29     -10.236 202.414-415.250 
ATOM    599  C2   DG A  29     -11.230 203.287-414.858 
ATOM    600  N2   DG A  29     -12.478 202.942-415.186 
ATOM    601  N3   DG A  29     -10.992 204.416-414.192 
ATOM    602  C4   DG A  29      -9.668 204.599-413.949 
ATOM    603  P    DT A  30     -11.869 208.938-409.590 
ATOM    604  OP1  DT A  30     -12.234 210.372-409.616 
ATOM    605  OP2  DT A  30     -10.849 208.546-408.593 
ATOM    606  O5'  DT A  30     -13.186 208.051-409.389 
ATOM    607  C5'  DT A  30     -13.961 207.679-410.544 
ATOM    608  C4'  DT A  30     -14.365 206.221-410.449 
ATOM    609  O4'  DT A  30     -13.364 205.329-411.018 
ATOM    610  C3'  DT A  30     -14.579 205.681-409.035 
ATOM    611  O3'  DT A  30     -15.663 204.761-409.053 
ATOM    612  C2'  DT A  30     -13.296 204.914-408.716 
ATOM    613  C1'  DT A  30     -13.121 204.281-410.093 
ATOM    614  N1   DT A  30     -11.750 203.753-410.341 
ATOM    615  C2   DT A  30     -11.646 202.618-411.109 
ATOM    616  O2   DT A  30     -12.613 202.046-411.581 
ATOM    617  N3   DT A  30     -10.360 202.159-411.316 
ATOM    618  C4   DT A  30      -9.200 202.726-410.831 
ATOM    619  O4   DT A  30      -8.103 202.223-411.083 
ATOM    620  C5   DT A  30      -9.411 203.913-410.036 
ATOM    621  C7   DT A  30      -8.200 204.593-409.468 
ATOM    622  C6   DT A  30     -10.651 204.381-409.818 
ATOM    623  P    DA A  31     -16.697 204.756-407.830 
ATOM    624  OP1  DA A  31     -17.721 205.804-408.042 
ATOM    625  OP2  DA A  31     -15.954 204.822-406.553 
ATOM    626  O5'  DA A  31     -17.365 203.311-407.989 
ATOM    627  C5'  DA A  31     -17.472 202.730-409.302 
ATOM    628  C4'  DA A  31     -17.078 201.267-409.256 
ATOM    629  O4'  DA A  31     -15.648 201.071-409.447 
ATOM    630  C3'  DA A  31     -17.378 200.539-407.946 
ATOM    631  O3'  DA A  31     -17.779 199.207-408.241 
ATOM    632  C2'  DA A  31     -16.037 200.491-407.214 
ATOM    633  C1'  DA A  31     -15.178 200.190-408.438 
ATOM    634  N9   DA A  31     -13.727 200.456-408.231 
ATOM    635  C8   DA A  31     -13.143 201.434-407.478 
ATOM    636  N7   DA A  31     -11.846 201.406-407.496 
ATOM    637  C5   DA A  31     -11.546 200.332-408.322 
ATOM    638  C6   DA A  31     -10.329 199.775-408.748 
ATOM    639  N6   DA A  31      -9.130 200.249-408.381 
ATOM    640  N1   DA A  31     -10.389 198.708-409.567 
ATOM    641  C2   DA A  31     -11.583 198.242-409.928 
ATOM    642  N3   DA A  31     -12.780 198.676-409.596 
ATOM    643  C4   DA A  31     -12.691 199.743-408.776 
ATOM    644  P    DG A  32     -18.962 198.545-407.390 
ATOM    645  OP1  DG A  32     -20.268 198.951-407.956 
ATOM    646  OP2  DG A  32     -18.760 198.834-405.953 
ATOM    647  O5'  DG A  32     -18.717 196.988-407.664 
ATOM    648  C5'  DG A  32     -18.130 196.584-408.915 
ATOM    649  C4'  DG A  32     -17.074 195.523-408.674 
ATOM    650  O4'  DG A  32     -15.760 196.096-408.413 
ATOM    651  C3'  DG A  32     -17.317 194.602-407.478 
ATOM    652  O3'  DG A  32     -16.874 193.291-407.809 
ATOM    653  C2'  DG A  32     -16.417 195.155-406.374 
ATOM    654  C1'  DG A  32     -15.217 195.467-407.263 
ATOM    655  N9   DG A  32     -14.238 196.402-406.643 
ATOM    656  C8   DG A  32     -14.465 197.463-405.793 
ATOM    657  N7   DG A  32     -13.376 198.092-405.422 
ATOM    658  C5   DG A  32     -12.356 197.398-406.071 
ATOM    659  C6   DG A  32     -10.953 197.612-406.056 
ATOM    660  O6   DG A  32     -10.312 198.471-405.458 
ATOM    661  N1   DG A  32     -10.284 196.675-406.856 
ATOM    662  C2   DG A  32     -10.891 195.664-407.575 
ATOM    663  N2   DG A  32     -10.077 194.873-408.278 
ATOM    664  N3   DG A  32     -12.208 195.465-407.589 
ATOM    665  C4   DG A  32     -12.871 196.365-406.818 
ATOM    666  P    DG A  33     -17.736 192.035-407.320 
ATOM    667  OP1  DG A  33     -18.840 191.788-408.275 
ATOM    668  OP2  DG A  33     -18.131 192.224-405.907 
ATOM    669  O5'  DG A  33     -16.661 190.855-407.424 
ATOM    670  C5'  DG A  33     -15.620 190.943-408.416 
ATOM    671  C4'  DG A  33     -14.290 190.539-407.810 
ATOM    672  O4'  DG A  33     -13.596 191.662-407.197 
ATOM    673  C3'  DG A  33     -14.356 189.495-406.696 
ATOM    674  O3'  DG A  33     -13.232 188.632-406.807 
ATOM    675  C2'  DG A  33     -14.226 190.299-405.403 
ATOM    676  C1'  DG A  33     -13.162 191.268-405.904 
ATOM    677  N9   DG A  33     -13.027 192.494-405.068 
ATOM    678  C8   DG A  33     -13.997 193.194-404.385 
ATOM    679  N7   DG A  33     -13.545 194.240-403.737 
ATOM    680  C5   DG A  33     -12.177 194.232-404.009 
ATOM    681  C6   DG A  33     -11.155 195.120-403.582 
ATOM    682  O6   DG A  33     -11.247 196.112-402.866 
ATOM    683  N1   DG A  33      -9.904 194.743-404.091 
ATOM    684  C2   DG A  33      -9.672 193.651-404.905 
ATOM    685  N2   DG A  33      -8.406 193.462-405.285 
ATOM    686  N3   DG A  33     -10.631 192.819-405.305 
ATOM    687  C4   DG A  33     -11.851 193.170-404.820 
ATOM    688  P    DA A  34     -13.424 187.066-406.534 
ATOM    689  OP1  DA A  34     -13.917 186.406-407.763 
ATOM    690  OP2  DA A  34     -14.245 186.872-405.319 
ATOM    691  O5'  DA A  34     -11.918 186.609-406.245 
ATOM    692  C5'  DA A  34     -10.838 187.318-406.880 
ATOM    693  C4'  DA A  34      -9.729 187.575-405.880 
ATOM    694  O4'  DA A  34      -9.917 188.819-405.147 
ATOM    695  C3'  DA A  34      -9.564 186.522-404.784 
ATOM    696  O3'  DA A  34      -8.178 186.362-404.503 
ATOM    697  C2'  DA A  34     -10.241 187.132-403.557 
ATOM    698  C1'  DA A  34      -9.733 188.556-403.764 
ATOM    699  N9   DA A  34     -10.490 189.581-402.993 
ATOM    700  C8   DA A  34     -11.821 189.599-402.686 
ATOM    701  N7   DA A  34     -12.186 190.634-401.995 
ATOM    702  C5   DA A  34     -11.013 191.357-401.831 
ATOM    703  C6   DA A  34     -10.731 192.570-401.181 
ATOM    704  N6   DA A  34     -11.656 193.301-400.545 
ATOM    705  N1   DA A  34      -9.456 193.005-401.208 
ATOM    706  C2   DA A  34      -8.542 192.273-401.842 
ATOM    707  N3   DA A  34      -8.686 191.133-402.480 
ATOM    708  C4   DA A  34      -9.969 190.720-402.438 
ATOM    709  P    DG A  35      -7.609 184.894-404.217 
ATOM    710  OP1  DG A  35      -7.319 184.215-405.502 
ATOM    711  OP2  DG A  35      -8.521 184.179-403.298 
ATOM    712  O5'  DG A  35      -6.238 185.227-403.463 
ATOM    713  C5'  DG A  35      -5.548 186.450-403.779 
ATOM    714  C4'  DG A  35      -5.066 187.117-402.506 
ATOM    715  O4'  DG A  35      -6.066 188.006-401.932 
ATOM    716  C3'  DG A  35      -4.706 186.176-401.357 
ATOM    717  O3'  DG A  35      -3.583 186.705-400.663 
ATOM    718  C2'  DG A  35      -5.917 186.221-400.426 
ATOM    719  C1'  DG A  35      -6.177 187.720-400.546 
ATOM    720  N9   DG A  35      -7.536 188.130-400.097 
ATOM    721  C8   DG A  35      -8.730 187.450-400.199 
ATOM    722  N7   DG A  35      -9.757 188.094-399.699 
ATOM    723  C5   DG A  35      -9.204 189.285-399.231 
ATOM    724  C6   DG A  35      -9.821 190.388-398.587 
ATOM    725  O6   DG A  35     -11.004 190.545-398.292 
ATOM    726  N1   DG A  35      -8.889 191.390-398.280 
ATOM    727  C2   DG A  35      -7.538 191.333-398.560 
ATOM    728  N2   DG A  35      -6.817 192.392-398.188 
ATOM    729  N3   DG A  35      -6.960 190.297-399.166 
ATOM    730  C4   DG A  35      -7.850 189.317-399.469 
ATOM    731  P    DA A  36      -2.450 185.701-400.140 
ATOM    732  OP1  DA A  36      -1.501 185.410-401.238 
ATOM    733  OP2  DA A  36      -3.084 184.527-399.502 
ATOM    734  O5'  DA A  36      -1.727 186.594-399.026 
ATOM    735  C5'  DA A  36      -1.705 188.025-399.184 
ATOM    736  C4'  DA A  36      -2.021 188.698-397.862 
ATOM    737  O4'  DA A  36      -3.450 188.891-397.666 
ATOM    738  C3'  DA A  36      -1.575 187.944-396.610 
ATOM    739  O3'  DA A  36      -1.135 188.886-395.638 
ATOM    740  C2'  DA A  36      -2.845 187.268-396.092 
ATOM    741  C1'  DA A  36      -3.790 188.435-396.365 
ATOM    742  N9   DA A  36      -5.229 188.052-396.369 
ATOM    743  C8   DA A  36      -5.794 186.884-396.792 
ATOM    744  N7   DA A  36      -7.085 186.849-396.667 
ATOM    745  C5   DA A  36      -7.400 188.086-396.121 
ATOM    746  C6   DA A  36      -8.620 188.673-395.747 
ATOM    747  N6   DA A  36      -9.806 188.060-395.874 
ATOM    748  N1   DA A  36      -8.578 189.918-395.236 
ATOM    749  C2   DA A  36      -7.397 190.522-395.113 
ATOM    750  N3   DA A  36      -6.200 190.077-395.426 
ATOM    751  C4   DA A  36      -6.270 188.829-395.935 
ATOM    752  P    DA A  37       0.146 188.538-394.745 
ATOM    753  OP1  DA A  37       1.378 188.888-395.488 
ATOM    754  OP2  DA A  37       0.053 187.141-394.266 
ATOM    755  O5'  DA A  37      -0.044 189.542-393.514 
ATOM    756  C5'  DA A  37      -0.715 190.797-393.735 
ATOM    757  C4'  DA A  37      -1.693 191.067-392.608 
ATOM    758  O4'  DA A  37      -3.006 190.491-392.863 
ATOM    759  C3'  DA A  37      -1.304 190.506-391.241 
ATOM    760  O3'  DA A  37      -1.709 191.425-390.234 
ATOM    761  C2'  DA A  37      -2.134 189.230-391.095 
ATOM    762  C1'  DA A  37      -3.418 189.785-391.703 
ATOM    763  N9   DA A  37      -4.386 188.732-392.121 
ATOM    764  C8   DA A  37      -4.123 187.493-392.632 
ATOM    765  N7   DA A  37      -5.186 186.800-392.900 
ATOM    766  C5   DA A  37      -6.232 187.641-392.542 
ATOM    767  C6   DA A  37      -7.628 187.486-392.587 
ATOM    768  N6   DA A  37      -8.237 186.379-393.031 
ATOM    769  N1   DA A  37      -8.377 188.517-392.154 
ATOM    770  C2   DA A  37      -7.767 189.617-391.713 
ATOM    771  N3   DA A  37      -6.480 189.872-391.625 
ATOM    772  C4   DA A  37      -5.751 188.825-392.064 
ATOM    773  P    DC A  38      -0.747 191.674-388.978 
ATOM    774  OP1  DC A  38       0.282 192.678-389.331 
ATOM    775  OP2  DC A  38      -0.244 190.377-388.475 
ATOM    776  O5'  DC A  38      -1.769 192.301-387.918 
ATOM    777  C5'  DC A  38      -2.893 193.064-388.397 
ATOM    778  C4'  DC A  38      -4.145 192.677-387.635 
ATOM    779  O4'  DC A  38      -4.840 191.550-388.243 
ATOM    780  C3'  DC A  38      -3.933 192.239-386.186 
ATOM    781  O3'  DC A  38      -5.020 192.711-385.399 
ATOM    782  C2'  DC A  38      -3.991 190.712-386.229 
ATOM    783  C1'  DC A  38      -5.142 190.608-387.226 
ATOM    784  N1   DC A  38      -5.266 189.266-387.859 
ATOM    785  C2   DC A  38      -6.546 188.805-388.159 
ATOM    786  O2   DC A  38      -7.516 189.522-387.889 
ATOM    787  N3   DC A  38      -6.680 187.583-388.736 
ATOM    788  C4   DC A  38      -5.602 186.837-389.012 
ATOM    789  N4   DC A  38      -5.787 185.652-389.575 
ATOM    790  C5   DC A  38      -4.278 187.293-388.712 
ATOM    791  C6   DC A  38      -4.165 188.516-388.135 
ATOM    792  P    DC A  39      -4.728 193.268-383.927 
ATOM    793  OP1  DC A  39      -4.309 194.685-384.007 
ATOM    794  OP2  DC A  39      -3.799 192.354-383.227 
ATOM    795  O5'  DC A  39      -6.180 193.173-383.260 
ATOM    796  C5'  DC A  39      -7.343 193.313-384.097 
ATOM    797  C4'  DC A  39      -8.376 192.266-383.729 
ATOM    798  O4'  DC A  39      -8.186 191.020-384.457 
ATOM    799  C3'  DC A  39      -8.394 191.837-382.262 
ATOM    800  O3'  DC A  39      -9.741 191.606-381.866 
ATOM    801  C2'  DC A  39      -7.646 190.505-382.239 
ATOM    802  C1'  DC A  39      -8.239 189.947-383.529 
ATOM    803  N1   DC A  39      -7.470 188.805-384.097 
ATOM    804  C2   DC A  39      -8.184 187.799-384.744 
ATOM    805  O2   DC A  39      -9.414 187.894-384.819 
ATOM    806  N3   DC A  39      -7.501 186.748-385.268 
ATOM    807  C4   DC A  39      -6.168 186.682-385.166 
ATOM    808  N4   DC A  39      -5.548 185.638-385.694 
ATOM    809  C5   DC A  39      -5.415 187.706-384.505 
ATOM    810  C6   DC A  39      -6.115 188.748-383.987 
ATOM    811  P    DT A  40     -10.211 192.066-380.407 
ATOM    812  OP1  DT A  40     -10.576 193.500-380.433 
ATOM    813  OP2  DT A  40      -9.191 191.674-379.410 
ATOM    814  O5'  DT A  40     -11.528 191.179-380.206 
ATOM    815  C5'  DT A  40     -12.302 190.807-381.361 
ATOM    816  C4'  DT A  40     -12.707 189.349-381.266 
ATOM    817  O4'  DT A  40     -11.706 188.457-381.835 
ATOM    818  C3'  DT A  40     -12.921 188.809-379.852 
ATOM    819  O3'  DT A  40     -14.005 187.889-379.870 
ATOM    820  C2'  DT A  40     -11.638 188.042-379.533 
ATOM    821  C1'  DT A  40     -11.463 187.409-380.910 
ATOM    822  N1   DT A  40     -10.092 186.881-381.158 
ATOM    823  C2   DT A  40      -9.988 185.746-381.926 
ATOM    824  O2   DT A  40     -10.955 185.174-382.398 
ATOM    825  N3   DT A  40      -8.702 185.287-382.133 
ATOM    826  C4   DT A  40      -7.541 185.854-381.648 
ATOM    827  O4   DT A  40      -6.444 185.351-381.900 
ATOM    828  C5   DT A  40      -7.753 187.040-380.853 
ATOM    829  C7   DT A  40      -6.542 187.721-380.285 
ATOM    830  C6   DT A  40      -8.993 187.509-380.635 
ATOM    831  P    DA A  41     -15.039 187.884-378.647 
ATOM    832  OP1  DA A  41     -16.063 188.932-378.859 
ATOM    833  OP2  DA A  41     -14.296 187.950-377.370 
ATOM    834  O5'  DA A  41     -15.707 186.438-378.806 
ATOM    835  C5'  DA A  41     -15.814 185.858-380.119 
ATOM    836  C4'  DA A  41     -15.420 184.395-380.073 
ATOM    837  O4'  DA A  41     -13.990 184.199-380.264 
ATOM    838  C3'  DA A  41     -15.719 183.667-378.763 
ATOM    839  O3'  DA A  41     -16.121 182.334-379.058 
ATOM    840  C2'  DA A  41     -14.379 183.619-378.031 
ATOM    841  C1'  DA A  41     -13.520 183.318-379.255 
ATOM    842  N9   DA A  41     -12.069 183.584-379.048 
ATOM    843  C8   DA A  41     -11.484 184.562-378.295 
ATOM    844  N7   DA A  41     -10.188 184.534-378.313 
ATOM    845  C5   DA A  41      -9.887 183.459-379.139 
ATOM    846  C6   DA A  41      -8.671 182.903-379.565 
ATOM    847  N6   DA A  41      -7.472 183.377-379.198 
ATOM    848  N1   DA A  41      -8.731 181.836-380.384 
ATOM    849  C2   DA A  41      -9.925 181.370-380.745 
ATOM    850  N3   DA A  41     -11.121 181.804-380.413 
ATOM    851  C4   DA A  41     -11.033 182.871-379.593 
ATOM    852  P    DG A  42     -17.304 181.673-378.207 
ATOM    853  OP1  DG A  42     -18.609 182.079-378.773 
ATOM    854  OP2  DG A  42     -17.102 181.962-376.770 
ATOM    855  O5'  DG A  42     -17.059 180.116-378.481 
ATOM    856  C5'  DG A  42     -16.472 179.712-379.732 
ATOM    857  C4'  DG A  42     -15.415 178.651-379.491 
ATOM    858  O4'  DG A  42     -14.102 179.224-379.230 
ATOM    859  C3'  DG A  42     -15.659 177.730-378.295 
ATOM    860  O3'  DG A  42     -15.216 176.419-378.626 
ATOM    861  C2'  DG A  42     -14.759 178.283-377.191 
ATOM    862  C1'  DG A  42     -13.559 178.595-378.080 
ATOM    863  N9   DG A  42     -12.580 179.530-377.460 
ATOM    864  C8   DG A  42     -12.806 180.591-376.610 
ATOM    865  N7   DG A  42     -11.718 181.220-376.239 
ATOM    866  C5   DG A  42     -10.698 180.526-376.888 
ATOM    867  C6   DG A  42      -9.295 180.739-376.873 
ATOM    868  O6   DG A  42      -8.654 181.599-376.275 
ATOM    869  N1   DG A  42      -8.626 179.802-377.673 
ATOM    870  C2   DG A  42      -9.233 178.792-378.392 
ATOM    871  N2   DG A  42      -8.418 178.001-379.095 
ATOM    872  N3   DG A  42     -10.550 178.593-378.406 
ATOM    873  C4   DG A  42     -11.213 179.493-377.635 
ATOM    874  P    DA A  43     -16.077 175.162-378.137 
ATOM    875  OP1  DA A  43     -17.181 174.916-379.092 
ATOM    876  OP2  DA A  43     -16.473 175.352-376.724 
ATOM    877  O5'  DA A  43     -15.002 173.983-378.241 
ATOM    878  C5'  DA A  43     -13.962 174.071-379.233 
ATOM    879  C4'  DA A  43     -12.632 173.667-378.627 
ATOM    880  O4'  DA A  43     -11.938 174.790-378.014 
ATOM    881  C3'  DA A  43     -12.698 172.623-377.513 
ATOM    882  O3'  DA A  43     -11.573 171.760-377.624 
ATOM    883  C2'  DA A  43     -12.568 173.426-376.220 
ATOM    884  C1'  DA A  43     -11.504 174.396-376.721 
ATOM    885  N9   DA A  43     -11.368 175.622-375.885 
ATOM    886  C8   DA A  43     -12.343 176.304-375.214 
ATOM    887  N7   DA A  43     -11.908 177.340-374.568 
ATOM    888  C5   DA A  43     -10.545 177.350-374.828 
ATOM    889  C6   DA A  43      -9.510 178.209-374.425 
ATOM    890  N6   DA A  43      -9.698 179.276-373.636 
ATOM    891  N1   DA A  43      -8.268 177.929-374.862 
ATOM    892  C2   DA A  43      -8.086 176.867-375.646 
ATOM    893  N3   DA A  43      -8.970 175.999-376.086 
ATOM    894  C4   DA A  43     -10.205 176.300-375.633 
ATOM    895  P    DG A  44     -11.766 170.194-377.351 
ATOM    896  OP1  DG A  44     -12.259 169.534-378.580 
ATOM    897  OP2  DG A  44     -12.587 170.000-376.136 
ATOM    898  O5'  DG A  44     -10.260 169.737-377.062 
ATOM    899  C5'  DG A  44      -9.180 170.446-377.697 
ATOM    900  C4'  DG A  44      -8.070 170.703-376.697 
ATOM    901  O4'  DG A  44      -8.259 171.947-375.964 
ATOM    902  C3'  DG A  44      -7.905 169.650-375.601 
ATOM    903  O3'  DG A  44      -6.520 169.490-375.320 
ATOM    904  C2'  DG A  44      -8.583 170.260-374.374 
ATOM    905  C1'  DG A  44      -8.074 171.683-374.581 
ATOM    906  N9   DG A  44      -8.832 172.709-373.810 
ATOM    907  C8   DG A  44     -10.172 172.744-373.490 
ATOM    908  N7   DG A  44     -10.527 173.795-372.793 
ATOM    909  C5   DG A  44      -9.338 174.507-372.639 
ATOM    910  C6   DG A  44      -9.089 175.734-371.972 
ATOM    911  O6   DG A  44      -9.877 176.458-371.371 
ATOM    912  N1   DG A  44      -7.738 176.098-372.059 
ATOM    913  C2   DG A  44      -6.757 175.370-372.705 
ATOM    914  N2   DG A  44      -5.527 175.889-372.674 
ATOM    915  N3   DG A  44      -6.993 174.219-373.330 
ATOM    916  C4   DG A  44      -8.298 173.852-373.256 
ATOM    917  P    DT A  45      -5.951 168.022-375.035 
ATOM    918  OP1  DT A  45      -5.661 167.343-376.319 
ATOM    919  OP2  DT A  45      -6.863 167.306-374.115 
ATOM    920  O5'  DT A  45      -4.580 168.355-374.280 
ATOM    921  C5'  DT A  45      -3.890 169.578-374.596 
ATOM    922  C4'  DT A  45      -3.408 170.245-373.323 
ATOM    923  O4'  DT A  45      -4.408 171.134-372.749 
ATOM    924  C3'  DT A  45      -3.048 169.304-372.174 
ATOM    925  O3'  DT A  45      -1.925 169.833-371.480 
ATOM    926  C2'  DT A  45      -4.259 169.349-371.243 
ATOM    927  C1'  DT A  45      -4.519 170.848-371.363 
ATOM    928  N1   DT A  45      -5.878 171.258-370.914 
ATOM    929  C2   DT A  45      -5.991 172.484-370.305 
ATOM    930  O2   DT A  45      -5.042 173.227-370.126 
ATOM    931  N3   DT A  45      -7.267 172.831-369.900 
ATOM    932  C4   DT A  45      -8.408 172.069-370.052 
ATOM    933  O4   DT A  45      -9.496 172.486-369.649 
ATOM    934  C5   DT A  45      -8.188 170.799-370.702 
ATOM    935  C7   DT A  45      -9.379 169.910-370.906 
ATOM    936  C6   DT A  45      -6.959 170.437-371.105 
ATOM    937  P    DT A  46      -0.792 168.829-370.957 
ATOM    938  OP1  DT A  46       0.157 168.538-372.055 
ATOM    939  OP2  DT A  46      -1.426 167.655-370.319 
ATOM    940  O5'  DT A  46      -0.069 169.722-369.843 
ATOM    941  C5'  DT A  46      -0.047 171.153-370.001 
ATOM    942  C4'  DT A  46      -0.362 171.826-368.679 
ATOM    943  O4'  DT A  46      -1.792 172.019-368.483 
ATOM    944  C3'  DT A  46       0.083 171.072-367.427 
ATOM    945  O3'  DT A  46       0.523 172.013-366.455 
ATOM    946  C2'  DT A  46      -1.186 170.396-366.909 
ATOM    947  C1'  DT A  46      -2.131 171.563-367.182 
ATOM    948  N1   DT A  46      -3.571 171.180-367.186 
ATOM    949  C2   DT A  46      -4.466 172.106-366.707 
ATOM    950  O2   DT A  46      -4.128 173.200-366.290 
ATOM    951  N3   DT A  46      -5.790 171.715-366.726 
ATOM    952  C4   DT A  46      -6.282 170.506-367.174 
ATOM    953  O4   DT A  46      -7.491 170.269-367.141 
ATOM    954  C5   DT A  46      -5.265 169.600-367.658 
ATOM    955  C7   DT A  46      -5.715 168.261-368.164 
ATOM    956  C6   DT A  46      -3.970 169.954-367.650 
ATOM    957  P    DG A  47       1.804 171.666-365.562 
ATOM    958  OP1  DG A  47       3.036 172.016-366.305 
ATOM    959  OP2  DG A  47       1.711 170.269-365.083 
ATOM    960  O5'  DG A  47       1.614 172.670-364.331 
ATOM    961  C5'  DG A  47       0.943 173.925-364.552 
ATOM    962  C4'  DG A  47      -0.034 174.195-363.425 
ATOM    963  O4'  DG A  47      -1.348 173.618-363.680 
ATOM    964  C3'  DG A  47       0.355 173.634-362.058 
ATOM    965  O3'  DG A  47      -0.050 174.553-361.051 
ATOM    966  C2'  DG A  47      -0.476 172.358-361.912 
ATOM    967  C1'  DG A  47      -1.760 172.913-362.520 
ATOM    968  N9   DG A  47      -2.728 171.860-362.938 
ATOM    969  C8   DG A  47      -2.482 170.606-363.454 
ATOM    970  N7   DG A  47      -3.565 169.917-363.721 
ATOM    971  C5   DG A  47      -4.601 170.775-363.356 
ATOM    972  C6   DG A  47      -6.007 170.586-363.414 
ATOM    973  O6   DG A  47      -6.636 169.608-363.807 
ATOM    974  N1   DG A  47      -6.694 171.714-362.943 
ATOM    975  C2   DG A  47      -6.101 172.871-362.477 
ATOM    976  N2   DG A  47      -6.933 173.834-362.072 
ATOM    977  N3   DG A  47      -4.783 173.047-362.424 
ATOM    978  C4   DG A  47      -4.101 171.963-362.877 
ATOM    979  P    DG A  48       0.911 174.802-359.795 
ATOM    980  OP1  DG A  48       1.940 175.806-360.148 
ATOM    981  OP2  DG A  48       1.415 173.505-359.292 
ATOM    982  O5'  DG A  48      -0.111 175.429-358.735 
ATOM    983  C5'  DG A  48      -1.235 176.192-359.214 
ATOM    984  C4'  DG A  48      -2.487 175.804-358.452 
ATOM    985  O4'  DG A  48      -3.181 174.678-359.060 
ATOM    986  C3'  DG A  48      -2.275 175.367-357.003 
ATOM    987  O3'  DG A  48      -3.362 175.839-356.216 
ATOM    988  C2'  DG A  48      -2.333 173.840-357.046 
ATOM    989  C1'  DG A  48      -3.484 173.736-358.043 
ATOM    990  N9   DG A  48      -3.607 172.394-358.676 
ATOM    991  C8   DG A  48      -2.618 171.500-359.026 
ATOM    992  N7   DG A  48      -3.065 170.395-359.570 
ATOM    993  C5   DG A  48      -4.449 170.567-359.582 
ATOM    994  C6   DG A  48      -5.472 169.705-360.051 
ATOM    995  O6   DG A  48      -5.369 168.593-360.562 
ATOM    996  N1   DG A  48      -6.742 170.271-359.871 
ATOM    997  C2   DG A  48      -6.989 171.510-359.311 
ATOM    998  N2   DG A  48      -8.272 171.871-359.228 
ATOM    999  N3   DG A  48      -6.027 172.318-358.872 
ATOM   1000  C4   DG A  48      -4.790 171.783-359.038 
ATOM   1001  P    DG A  49      -3.070 176.396-354.744 
ATOM   1002  OP1  DG A  49      -2.651 177.813-354.824 
ATOM   1003  OP2  DG A  49      -2.141 175.482-354.044 
ATOM   1004  O5'  DG A  49      -4.521 176.301-354.077 
ATOM   1005  C5'  DG A  49      -5.685 176.441-354.914 
ATOM   1006  C4'  DG A  49      -6.717 175.394-354.546 
ATOM   1007  O4'  DG A  49      -6.528 174.148-355.274 
ATOM   1008  C3'  DG A  49      -6.735 174.965-353.079 
ATOM   1009  O3'  DG A  49      -8.082 174.734-352.683 
ATOM   1010  C2'  DG A  49      -5.988 173.632-353.056 
ATOM   1011  C1'  DG A  49      -6.581 173.075-354.346 
ATOM   1012  N9   DG A  49      -5.812 171.933-354.914 
ATOM   1013  C8   DG A  49      -4.453 171.705-354.900 
ATOM   1014  N7   DG A  49      -4.091 170.593-355.494 
ATOM   1015  C5   DG A  49      -5.296 170.045-355.932 
ATOM   1016  C6   DG A  49      -5.549 168.843-356.642 
ATOM   1017  O6   DG A  49      -4.749 168.000-357.037 
ATOM   1018  N1   DG A  49      -6.919 168.669-356.884 
ATOM   1019  C2   DG A  49      -7.914 169.543-356.492 
ATOM   1020  N2   DG A  49      -9.161 169.198-356.820 
ATOM   1021  N3   DG A  49      -7.676 170.672-355.827 
ATOM   1022  C4   DG A  49      -6.352 170.855-355.583 
ATOM   1023  P    DA A  50      -8.553 175.194-351.224 
ATOM   1024  OP1  DA A  50      -8.917 176.628-351.250 
ATOM   1025  OP2  DA A  50      -7.532 174.802-350.228 
ATOM   1026  O5'  DA A  50      -9.869 174.307-351.023 
ATOM   1027  C5'  DA A  50     -10.644 173.935-352.178 
ATOM   1028  C4'  DA A  50     -11.049 172.477-352.083 
ATOM   1029  O4'  DA A  50     -10.048 171.585-352.652 
ATOM   1030  C3'  DA A  50     -11.263 171.937-350.669 
ATOM   1031  O3'  DA A  50     -12.347 171.017-350.687 
ATOM   1032  C2'  DA A  50      -9.980 171.169-350.350 
ATOM   1033  C1'  DA A  50      -9.805 170.536-351.727 
ATOM   1034  N9   DA A  50      -8.434 170.009-351.975 
ATOM   1035  C8   DA A  50      -7.242 170.506-351.534 
ATOM   1036  N7   DA A  50      -6.212 169.818-351.918 
ATOM   1037  C5   DA A  50      -6.759 168.788-352.670 
ATOM   1038  C6   DA A  50      -6.183 167.710-353.361 
ATOM   1039  N6   DA A  50      -4.864 167.480-353.408 
ATOM   1040  N1   DA A  50      -7.016 166.870-354.005 
ATOM   1041  C2   DA A  50      -8.327 167.103-353.956 
ATOM   1042  N3   DA A  50      -8.976 168.070-353.347 
ATOM   1043  C4   DA A  50      -8.120 168.896-352.710 
ATOM   1044  P    DA A  51     -13.381 171.012-349.464 
ATOM   1045  OP1  DA A  51     -14.404 172.060-349.676 
ATOM   1046  OP2  DA A  51     -12.638 171.078-348.187 
ATOM   1047  O5'  DA A  51     -14.049 169.566-349.623 
ATOM   1048  C5'  DA A  51     -14.156 168.986-350.936 
ATOM   1049  C4'  DA A  51     -13.761 167.523-350.890 
ATOM   1050  O4'  DA A  51     -12.331 167.327-351.081 
ATOM   1051  C3'  DA A  51     -14.061 166.795-349.580 
ATOM   1052  O3'  DA A  51     -14.463 165.462-349.875 
ATOM   1053  C2'  DA A  51     -12.721 166.746-348.848 
ATOM   1054  C1'  DA A  51     -11.862 166.446-350.072 
ATOM   1055  N9   DA A  51     -10.411 166.712-349.865 
ATOM   1056  C8   DA A  51      -9.826 167.690-349.112 
ATOM   1057  N7   DA A  51      -8.530 167.662-349.130 
ATOM   1058  C5   DA A  51      -8.229 166.587-349.956 
ATOM   1059  C6   DA A  51      -7.013 166.031-350.382 
ATOM   1060  N6   DA A  51      -5.814 166.505-350.015 
ATOM   1061  N1   DA A  51      -7.073 164.964-351.201 
ATOM   1062  C2   DA A  51      -8.267 164.497-351.562 
ATOM   1063  N3   DA A  51      -9.463 164.932-351.230 
ATOM   1064  C4   DA A  51      -9.375 165.999-350.410 
ATOM   1065  P    DG A  52     -15.646 164.801-349.024 
ATOM   1066  OP1  DG A  52     -16.951 165.207-349.590 
ATOM   1067  OP2  DG A  52     -15.443 165.089-347.587 
ATOM   1068  O5'  DG A  52     -15.400 163.244-349.298 
ATOM   1069  C5'  DG A  52     -14.814 162.840-350.549 
ATOM   1070  C4'  DG A  52     -13.757 161.779-350.308 
ATOM   1071  O4'  DG A  52     -12.444 162.352-350.048 
ATOM   1072  C3'  DG A  52     -14.001 160.858-349.112 
ATOM   1073  O3'  DG A  52     -13.558 159.547-349.443 
ATOM   1074  C2'  DG A  52     -13.101 161.411-348.008 
ATOM   1075  C1'  DG A  52     -11.901 161.723-348.897 
ATOM   1076  N9   DG A  52     -10.922 162.658-348.277 
ATOM   1077  C8   DG A  52     -11.148 163.719-347.427 
ATOM   1078  N7   DG A  52     -10.060 164.348-347.056 
ATOM   1079  C5   DG A  52      -9.040 163.654-347.705 
ATOM   1080  C6   DG A  52      -7.637 163.867-347.690 
ATOM   1081  O6   DG A  52      -6.995 164.727-347.092 
ATOM   1082  N1   DG A  52      -6.967 162.930-348.490 
ATOM   1083  C2   DG A  52      -7.575 161.920-349.209 
ATOM   1084  N2   DG A  52      -6.760 161.129-349.912 
ATOM   1085  N3   DG A  52      -8.892 161.721-349.223 
ATOM   1086  C4   DG A  52      -9.555 162.621-348.452 
ATOM   1087  P    DA A  53     -14.419 158.290-348.954 
ATOM   1088  OP1  DA A  53     -15.523 158.044-349.909 
ATOM   1089  OP2  DA A  53     -14.815 158.480-347.541 
ATOM   1090  O5'  DA A  53     -13.344 157.111-349.058 
ATOM   1091  C5'  DA A  53     -12.304 157.199-350.050 
ATOM   1092  C4'  DA A  53     -10.974 156.795-349.444 
ATOM   1093  O4'  DA A  53     -10.280 157.918-348.831 
ATOM   1094  C3'  DA A  53     -11.040 155.751-348.330 
ATOM   1095  O3'  DA A  53      -9.915 154.887-348.441 
ATOM   1096  C2'  DA A  53     -10.910 156.554-347.037 
ATOM   1097  C1'  DA A  53      -9.846 157.524-347.538 
ATOM   1098  N9   DA A  53      -9.710 158.750-346.702 
ATOM   1099  C8   DA A  53     -10.685 159.432-346.031 
ATOM   1100  N7   DA A  53     -10.250 160.468-345.385 
ATOM   1101  C5   DA A  53      -8.887 160.477-345.645 
ATOM   1102  C6   DA A  53      -7.851 161.337-345.242 
ATOM   1103  N6   DA A  53      -8.040 162.404-344.453 
ATOM   1104  N1   DA A  53      -6.609 161.057-345.679 
ATOM   1105  C2   DA A  53      -6.428 159.995-346.463 
ATOM   1106  N3   DA A  53      -7.312 159.127-346.903 
ATOM   1107  C4   DA A  53      -8.547 159.428-346.450 
ATOM   1108  P    DC A  54     -10.107 153.322-348.168 
ATOM   1109  OP1  DC A  54     -10.601 152.662-349.398 
ATOM   1110  OP2  DC A  54     -10.928 153.127-346.953 
ATOM   1111  O5'  DC A  54      -8.602 152.865-347.879 
ATOM   1112  C5'  DC A  54      -7.522 153.574-348.514 
ATOM   1113  C4'  DC A  54      -6.412 153.831-347.514 
ATOM   1114  O4'  DC A  54      -6.601 155.075-346.781 
ATOM   1115  C3'  DC A  54      -6.247 152.778-346.418 
ATOM   1116  O3'  DC A  54      -4.862 152.618-346.137 
ATOM   1117  C2'  DC A  54      -6.925 153.388-345.191 
ATOM   1118  C1'  DC A  54      -6.416 154.811-345.398 
ATOM   1119  N1   DC A  54      -7.174 155.837-344.627 
ATOM   1120  C2   DC A  54      -6.469 156.933-344.138 
ATOM   1121  O2   DC A  54      -5.256 157.011-344.363 
ATOM   1122  N3   DC A  54      -7.142 157.878-343.433 
ATOM   1123  C4   DC A  54      -8.457 157.758-343.211 
ATOM   1124  N4   DC A  54      -9.068 158.706-342.517 
ATOM   1125  C5   DC A  54      -9.200 156.637-343.705 
ATOM   1126  C6   DC A  54      -8.510 155.703-344.408 
ATOM   1127  P    DG A  55      -4.293 151.149-345.852 
ATOM   1128  OP1  DG A  55      -4.003 150.471-347.136 
ATOM   1129  OP2  DG A  55      -5.205 150.434-344.932 
ATOM   1130  O5'  DG A  55      -2.922 151.483-345.097 
ATOM   1131  C5'  DG A  55      -2.231 152.706-345.413 
ATOM   1132  C4'  DG A  55      -1.749 153.373-344.141 
ATOM   1133  O4'  DG A  55      -2.750 154.262-343.566 
ATOM   1134  C3'  DG A  55      -1.390 152.432-342.991 
ATOM   1135  O3'  DG A  55      -0.266 152.961-342.297 
ATOM   1136  C2'  DG A  55      -2.601 152.477-342.060 
ATOM   1137  C1'  DG A  55      -2.861 153.976-342.180 
ATOM   1138  N9   DG A  55      -4.220 154.386-341.731 
ATOM   1139  C8   DG A  55      -5.413 153.705-341.833 
ATOM   1140  N7   DG A  55      -6.440 154.350-341.333 
ATOM   1141  C5   DG A  55      -5.888 155.541-340.865 
ATOM   1142  C6   DG A  55      -6.505 156.644-340.221 
ATOM   1143  O6   DG A  55      -7.687 156.800-339.926 
ATOM   1144  N1   DG A  55      -5.573 157.646-339.915 
ATOM   1145  C2   DG A  55      -4.222 157.589-340.194 
ATOM   1146  N2   DG A  55      -3.500 158.648-339.822 
ATOM   1147  N3   DG A  55      -3.643 156.553-340.800 
ATOM   1148  C4   DG A  55      -4.533 155.573-341.103 
ATOM   1149  P    DT A  56       0.866 151.957-341.775 
ATOM   1150  OP1  DT A  56       1.815 151.666-342.872 
ATOM   1151  OP2  DT A  56       0.233 150.783-341.136 
ATOM   1152  O5'  DT A  56       1.589 152.850-340.660 
ATOM   1153  C5'  DT A  56       1.611 154.281-340.818 
ATOM   1154  C4'  DT A  56       1.296 154.954-339.497 
ATOM   1155  O4'  DT A  56      -0.134 155.147-339.300 
ATOM   1156  C3'  DT A  56       1.741 154.200-338.244 
ATOM   1157  O3'  DT A  56       2.181 155.141-337.272 
ATOM   1158  C2'  DT A  56       0.472 153.524-337.726 
ATOM   1159  C1'  DT A  56      -0.473 154.691-337.999 
ATOM   1160  N1   DT A  56      -1.913 154.308-338.004 
ATOM   1161  C2   DT A  56      -2.807 155.234-337.524 
ATOM   1162  O2   DT A  56      -2.470 156.328-337.107 
ATOM   1163  N3   DT A  56      -4.132 154.843-337.543 
ATOM   1164  C4   DT A  56      -4.623 153.634-337.991 
ATOM   1165  O4   DT A  56      -5.832 153.397-337.958 
ATOM   1166  C5   DT A  56      -3.607 152.728-338.475 
ATOM   1167  C7   DT A  56      -4.057 151.389-338.981 
ATOM   1168  C6   DT A  56      -2.312 153.082-338.467 
ATOM   1169  P    DC A  57       3.463 154.794-336.379 
ATOM   1170  OP1  DC A  57       4.694 155.144-337.122 
ATOM   1171  OP2  DC A  57       3.369 153.397-335.900 
ATOM   1172  O5'  DC A  57       3.272 155.798-335.148 
ATOM   1173  C5'  DC A  57       2.601 157.053-335.369 
ATOM   1174  C4'  DC A  57       1.624 157.322-334.242 
ATOM   1175  O4'  DC A  57       0.311 156.746-334.497 
ATOM   1176  C3'  DC A  57       2.013 156.762-332.875 
ATOM   1177  O3'  DC A  57       1.608 157.681-331.868 
ATOM   1178  C2'  DC A  57       1.183 155.486-332.729 
ATOM   1179  C1'  DC A  57      -0.102 156.041-333.337 
ATOM   1180  N1   DC A  57      -1.069 154.988-333.755 
ATOM   1181  C2   DC A  57      -2.428 155.265-333.623 
ATOM   1182  O2   DC A  57      -2.771 156.363-333.169 
ATOM   1183  N3   DC A  57      -3.325 154.318-333.998 
ATOM   1184  C4   DC A  57      -2.913 153.142-334.485 
ATOM   1185  N4   DC A  57      -3.828 152.251-334.837 
ATOM   1186  C5   DC A  57      -1.521 152.836-334.629 
ATOM   1187  C6   DC A  57      -0.639 153.796-334.248 
ATOM   1188  P    DA A  58       2.569 157.930-330.612 
ATOM   1189  OP1  DA A  58       3.598 158.934-330.966 
ATOM   1190  OP2  DA A  58       3.073 156.633-330.109 
ATOM   1191  O5'  DA A  58       1.548 158.557-329.552 
ATOM   1192  C5'  DA A  58       0.424 159.319-330.031 
ATOM   1193  C4'  DA A  58      -0.828 158.932-329.269 
ATOM   1194  O4'  DA A  58      -1.523 157.806-329.877 
ATOM   1195  C3'  DA A  58      -0.617 158.495-327.820 
ATOM   1196  O3'  DA A  58      -1.704 158.967-327.033 
ATOM   1197  C2'  DA A  58      -0.675 156.968-327.863 
ATOM   1198  C1'  DA A  58      -1.826 156.864-328.860 
ATOM   1199  N9   DA A  58      -1.949 155.522-329.493 
ATOM   1200  C8   DA A  58      -0.956 154.649-329.833 
ATOM   1201  N7   DA A  58      -1.384 153.550-330.373 
ATOM   1202  C5   DA A  58      -2.763 153.703-330.393 
ATOM   1203  C6   DA A  58      -3.802 152.874-330.848 
ATOM   1204  N6   DA A  58      -3.600 151.668-331.396 
ATOM   1205  N1   DA A  58      -5.062 153.332-330.718 
ATOM   1206  C2   DA A  58      -5.256 154.531-330.173 
ATOM   1207  N3   DA A  58      -4.372 155.388-329.715 
ATOM   1208  C4   DA A  58      -3.119 154.907-329.856 
ATOM   1209  P    DC A  59      -1.412 159.524-325.561 
ATOM   1210  OP1  DC A  59      -0.993 160.941-325.641 
ATOM   1211  OP2  DC A  59      -0.483 158.610-324.861 
ATOM   1212  O5'  DC A  59      -2.863 159.429-324.894 
ATOM   1213  C5'  DC A  59      -4.026 159.569-325.731 
ATOM   1214  C4'  DC A  59      -5.059 158.522-325.363 
ATOM   1215  O4'  DC A  59      -4.870 157.275-326.091 
ATOM   1216  C3'  DC A  59      -5.077 158.093-323.896 
ATOM   1217  O3'  DC A  59      -6.424 157.862-323.500 
ATOM   1218  C2'  DC A  59      -4.330 156.760-323.873 
ATOM   1219  C1'  DC A  59      -4.922 156.202-325.163 
ATOM   1220  N1   DC A  59      -4.154 155.061-325.731 
ATOM   1221  C2   DC A  59      -4.867 154.055-326.378 
ATOM   1222  O2   DC A  59      -6.098 154.150-326.453 
ATOM   1223  N3   DC A  59      -4.184 153.004-326.903 
ATOM   1224  C4   DC A  59      -2.851 152.938-326.800 
ATOM   1225  N4   DC A  59      -2.231 151.894-327.328 
ATOM   1226  C5   DC A  59      -2.099 153.962-326.139 
ATOM   1227  C6   DC A  59      -2.799 155.003-325.621 
ATOM   1228  P    DT A  60      -6.895 158.322-322.041 
ATOM   1229  OP1  DT A  60      -7.259 159.756-322.067 
ATOM   1230  OP2  DT A  60      -5.874 157.930-321.045 
ATOM   1231  O5'  DT A  60      -8.211 157.435-321.840 
ATOM   1232  C5'  DT A  60      -8.986 157.063-322.995 
ATOM   1233  C4'  DT A  60      -9.390 155.605-322.900 
ATOM   1234  O4'  DT A  60      -8.389 154.713-323.469 
ATOM   1235  C3'  DT A  60      -9.605 155.065-321.486 
ATOM   1236  O3'  DT A  60     -10.689 154.145-321.504 
ATOM   1237  C2'  DT A  60      -8.322 154.297-321.167 
ATOM   1238  C1'  DT A  60      -8.147 153.664-322.544 
ATOM   1239  N1   DT A  60      -6.776 153.137-322.792 
ATOM   1240  C2   DT A  60      -6.671 152.002-323.560 
ATOM   1241  O2   DT A  60      -7.638 151.430-324.032 
ATOM   1242  N3   DT A  60      -5.385 151.543-323.767 
ATOM   1243  C4   DT A  60      -4.225 152.110-323.282 
ATOM   1244  O4   DT A  60      -3.128 151.607-323.534 
ATOM   1245  C5   DT A  60      -4.436 153.296-322.487 
ATOM   1246  C7   DT A  60      -3.225 153.977-321.919 
ATOM   1247  C6   DT A  60      -5.676 153.765-322.269 
ATOM   1248  P    DG A  61     -11.722 154.140-320.281 
ATOM   1249  OP1  DG A  61     -12.746 155.188-320.493 
ATOM   1250  OP2  DG A  61     -10.980 154.206-319.004 
ATOM   1251  O5'  DG A  61     -12.391 152.694-320.440 
ATOM   1252  C5'  DG A  61     -12.497 152.114-321.753 
ATOM   1253  C4'  DG A  61     -12.103 150.651-321.707 
ATOM   1254  O4'  DG A  61     -10.673 150.454-321.898 
ATOM   1255  C3'  DG A  61     -12.403 149.923-320.397 
ATOM   1256  O3'  DG A  61     -12.805 148.590-320.692 
ATOM   1257  C2'  DG A  61     -11.063 149.874-319.665 
ATOM   1258  C1'  DG A  61     -10.203 149.574-320.889 
ATOM   1259  N9   DG A  61      -8.752 149.840-320.682 
ATOM   1260  C8   DG A  61      -8.145 150.820-319.927 
ATOM   1261  N7   DG A  61      -6.835 150.780-319.955 
ATOM   1262  C5   DG A  61      -6.555 149.697-320.787 
ATOM   1263  C6   DG A  61      -5.306 149.160-321.197 
ATOM   1264  O6   DG A  61      -4.173 149.535-320.907 
ATOM   1265  N1   DG A  61      -5.479 148.057-322.045 
ATOM   1266  C2   DG A  61      -6.696 147.541-322.444 
ATOM   1267  N2   DG A  61      -6.647 146.483-323.257 
ATOM   1268  N3   DG A  61      -7.866 148.047-322.058 
ATOM   1269  C4   DG A  61      -7.717 149.117-321.236 
ATOM   1270  P    DA A  62     -13.988 147.929-319.841 
ATOM   1271  OP1  DA A  62     -15.293 148.335-320.407 
ATOM   1272  OP2  DA A  62     -13.785 148.217-318.404 
ATOM   1273  O5'  DA A  62     -13.742 146.372-320.115 
ATOM   1274  C5'  DA A  62     -13.155 145.968-321.366 
ATOM   1275  C4'  DA A  62     -12.099 144.907-321.125 
ATOM   1276  O4'  DA A  62     -10.785 145.480-320.865 
ATOM   1277  C3'  DA A  62     -12.342 143.986-319.930 
ATOM   1278  O3'  DA A  62     -11.900 142.675-320.260 
ATOM   1279  C2'  DA A  62     -11.443 144.539-318.825 
ATOM   1280  C1'  DA A  62     -10.243 144.850-319.714 
ATOM   1281  N9   DA A  62      -9.263 145.786-319.094 
ATOM   1282  C8   DA A  62      -9.507 146.834-318.253 
ATOM   1283  N7   DA A  62      -8.438 147.465-317.877 
ATOM   1284  C5   DA A  62      -7.408 146.787-318.515 
ATOM   1285  C6   DA A  62      -6.016 146.970-318.523 
ATOM   1286  N6   DA A  62      -5.393 147.939-317.837 
ATOM   1287  N1   DA A  62      -5.283 146.117-319.264 
ATOM   1288  C2   DA A  62      -5.908 145.157-319.943 
ATOM   1289  N3   DA A  62      -7.193 144.890-320.012 
ATOM   1290  C4   DA A  62      -7.903 145.757-319.262 
ATOM   1291  P    DT A  63     -12.761 141.418-319.771 
ATOM   1292  OP1  DT A  63     -13.865 141.172-320.726 
ATOM   1293  OP2  DT A  63     -13.157 141.608-318.358 
ATOM   1294  O5'  DT A  63     -11.686 140.239-319.875 
ATOM   1295  C5'  DT A  63     -10.646 140.327-320.867 
ATOM   1296  C4'  DT A  63      -9.316 139.923-320.261 
ATOM   1297  O4'  DT A  63      -8.621 141.046-319.648 
ATOM   1298  C3'  DT A  63      -9.382 138.878-319.147 
ATOM   1299  O3'  DT A  63      -8.257 138.015-319.258 
ATOM   1300  C2'  DT A  63      -9.252 139.682-317.854 
ATOM   1301  C1'  DT A  63      -8.187 140.652-318.355 
ATOM   1302  N1   DT A  63      -8.052 141.878-317.519 
ATOM   1303  C2   DT A  63      -6.792 142.410-317.389 
ATOM   1304  O2   DT A  63      -5.808 141.925-317.922 
ATOM   1305  N3   DT A  63      -6.705 143.545-316.606 
ATOM   1306  C4   DT A  63      -7.748 144.175-315.959 
ATOM   1307  O4   DT A  63      -7.548 145.187-315.285 
ATOM   1308  C5   DT A  63      -9.031 143.542-316.155 
ATOM   1309  C7   DT A  63     -10.221 144.164-315.485 
ATOM   1310  C6   DT A  63      -9.144 142.438-316.911 
ATOM   1311  P    DT A  64      -8.449 136.450-318.985 
ATOM   1312  OP1  DT A  64      -8.943 135.790-320.215 
ATOM   1313  OP2  DT A  64      -9.270 136.255-317.770 
ATOM   1314  O5'  DT A  64      -6.944 135.993-318.696 
ATOM   1315  C5'  DT A  64      -5.864 136.702-319.331 
ATOM   1316  C4'  DT A  64      -4.754 136.958-318.331 
ATOM   1317  O4'  DT A  64      -4.942 138.203-317.598 
ATOM   1318  C3'  DT A  64      -4.589 135.906-317.235 
ATOM   1319  O3'  DT A  64      -3.204 135.746-316.954 
ATOM   1320  C2'  DT A  64      -5.266 136.516-316.008 
ATOM   1321  C1'  DT A  64      -4.758 137.939-316.215 
ATOM   1322  N1   DT A  64      -5.516 138.964-315.444 
ATOM   1323  C2   DT A  64      -4.807 140.040-314.969 
ATOM   1324  O2   DT A  64      -3.610 140.179-315.153 
ATOM   1325  N3   DT A  64      -5.543 140.969-314.258 
ATOM   1326  C4   DT A  64      -6.895 140.911-313.992 
ATOM   1327  O4   DT A  64      -7.444 141.805-313.343 
ATOM   1328  C5   DT A  64      -7.553 139.745-314.531 
ATOM   1329  C7   DT A  64      -9.026 139.604-314.287 
ATOM   1330  C6   DT A  64      -6.861 138.826-315.226 
ATOM   1331  P    DA A  65      -2.635 134.277-316.669 
ATOM   1332  OP1  DA A  65      -2.345 133.599-317.953 
ATOM   1333  OP2  DA A  65      -3.546 133.562-315.749 
ATOM   1334  O5'  DA A  65      -1.264 134.611-315.914 
ATOM   1335  C5'  DA A  65      -0.573 135.834-316.230 
ATOM   1336  C4'  DA A  65      -0.091 136.501-314.958 
ATOM   1337  O4'  DA A  65      -1.092 137.390-314.383 
ATOM   1338  C3'  DA A  65       0.269 135.560-313.808 
ATOM   1339  O3'  DA A  65       1.392 136.089-313.114 
ATOM   1340  C2'  DA A  65      -0.943 135.605-312.877 
ATOM   1341  C1'  DA A  65      -1.203 137.104-312.997 
ATOM   1342  N9   DA A  65      -2.561 137.514-312.548 
ATOM   1343  C8   DA A  65      -3.736 136.825-312.658 
ATOM   1344  N7   DA A  65      -4.759 137.452-312.166 
ATOM   1345  C5   DA A  65      -4.227 138.643-311.695 
ATOM   1346  C6   DA A  65      -4.807 139.752-311.055 
ATOM   1347  N6   DA A  65      -6.113 139.842-310.768 
ATOM   1348  N1   DA A  65      -3.991 140.769-310.720 
ATOM   1349  C2   DA A  65      -2.695 140.674-311.008 
ATOM   1350  N3   DA A  65      -2.044 139.695-311.598 
ATOM   1351  C4   DA A  65      -2.883 138.691-311.923 
ATOM   1352  P    DT A  66       2.525 135.085-312.592 
ATOM   1353  OP1  DT A  66       3.473 134.794-313.689 
ATOM   1354  OP2  DT A  66       1.891 133.911-311.953 
ATOM   1355  O5'  DT A  66       3.247 135.978-311.477 
ATOM   1356  C5'  DT A  66       3.270 137.408-311.635 
ATOM   1357  C4'  DT A  66       2.954 138.081-310.314 
ATOM   1358  O4'  DT A  66       1.524 138.275-310.117 
ATOM   1359  C3'  DT A  66       3.399 137.328-309.061 
ATOM   1360  O3'  DT A  66       3.840 138.269-308.089 
ATOM   1361  C2'  DT A  66       2.130 136.652-308.543 
ATOM   1362  C1'  DT A  66       1.185 137.819-308.816 
ATOM   1363  N1   DT A  66      -0.255 137.436-308.821 
ATOM   1364  C2   DT A  66      -1.149 138.362-308.341 
ATOM   1365  O2   DT A  66      -0.812 139.456-307.924 
ATOM   1366  N3   DT A  66      -2.474 137.971-308.360 
ATOM   1367  C4   DT A  66      -2.965 136.762-308.808 
ATOM   1368  O4   DT A  66      -4.174 136.525-308.775 
ATOM   1369  C5   DT A  66      -1.949 135.856-309.292 
ATOM   1370  C7   DT A  66      -2.399 134.517-309.798 
ATOM   1371  C6   DT A  66      -0.654 136.210-309.284 
ATOM   1372  P    DG A  67       5.121 137.921-307.196 
ATOM   1373  OP1  DG A  67       6.353 138.272-307.939 
ATOM   1374  OP2  DG A  67       5.027 136.525-306.717 
ATOM   1375  O5'  DG A  67       4.930 138.926-305.965 
ATOM   1376  C5'  DG A  67       4.259 140.180-306.186 
ATOM   1377  C4'  DG A  67       3.282 140.450-305.059 
ATOM   1378  O4'  DG A  67       1.969 139.874-305.314 
ATOM   1379  C3'  DG A  67       3.671 139.890-303.692 
ATOM   1380  O3'  DG A  67       3.266 140.809-302.685 
ATOM   1381  C2'  DG A  67       2.841 138.614-303.546 
ATOM   1382  C1'  DG A  67       1.557 139.169-304.154 
ATOM   1383  N9   DG A  67       0.589 138.116-304.572 
ATOM   1384  C8   DG A  67       0.834 136.862-305.088 
ATOM   1385  N7   DG A  67      -0.249 136.173-305.355 
ATOM   1386  C5   DG A  67      -1.285 137.031-304.990 
ATOM   1387  C6   DG A  67      -2.690 136.842-305.048 
ATOM   1388  O6   DG A  67      -3.320 135.863-305.441 
ATOM   1389  N1   DG A  67      -3.378 137.970-304.577 
ATOM   1390  C2   DG A  67      -2.785 139.127-304.112 
ATOM   1391  N2   DG A  67      -3.616 140.090-303.707 
ATOM   1392  N3   DG A  67      -1.466 139.303-304.058 
ATOM   1393  C4   DG A  67      -0.785 138.219-304.511 
ATOM   1394  P    DT A  68       4.227 141.058-301.429 
ATOM   1395  OP1  DT A  68       5.256 142.062-301.783 
ATOM   1396  OP2  DT A  68       4.731 139.761-300.926 
ATOM   1397  O5'  DT A  68       3.206 141.685-300.369 
ATOM   1398  C5'  DT A  68       2.082 142.447-300.848 
ATOM   1399  C4'  DT A  68       0.830 142.060-300.086 
ATOM   1400  O4'  DT A  68       0.135 140.934-300.694 
ATOM   1401  C3'  DT A  68       1.041 141.623-298.637 
ATOM   1402  O3'  DT A  68      -0.046 142.095-297.850 
ATOM   1403  C2'  DT A  68       0.983 140.096-298.680 
ATOM   1404  C1'  DT A  68      -0.168 139.992-299.677 
ATOM   1405  N1   DT A  68      -0.291 138.650-300.310 
ATOM   1406  C2   DT A  68      -1.561 138.209-300.600 
ATOM   1407  O2   DT A  68      -2.561 138.864-300.360 
ATOM   1408  N3   DT A  68      -1.636 136.961-301.185 
ATOM   1409  C4   DT A  68      -0.574 136.137-301.498 
ATOM   1410  O4   DT A  68      -0.766 135.038-302.022 
ATOM   1411  C5   DT A  68       0.717 136.686-301.157 
ATOM   1412  C7   DT A  68       1.929 135.854-301.464 
ATOM   1413  C6   DT A  68       0.820 137.897-300.587 
ATOM   1414  P    DC A  69       0.246 142.652-296.378 
ATOM   1415  OP1  DC A  69       0.666 144.069-296.458 
ATOM   1416  OP2  DC A  69       1.176 141.738-295.678 
ATOM   1417  O5'  DC A  69      -1.205 142.557-295.711 
ATOM   1418  C5'  DC A  69      -2.368 142.697-296.548 
ATOM   1419  C4'  DC A  69      -3.401 141.650-296.180 
ATOM   1420  O4'  DC A  69      -3.212 140.403-296.908 
ATOM   1421  C3'  DC A  69      -3.419 141.221-294.713 
ATOM   1422  O3'  DC A  69      -4.766 140.990-294.318 
ATOM   1423  C2'  DC A  69      -2.671 139.888-294.690 
ATOM   1424  C1'  DC A  69      -3.264 139.330-295.980 
ATOM   1425  N1   DC A  69      -2.495 138.189-296.548 
ATOM   1426  C2   DC A  69      -3.209 137.183-297.195 
ATOM   1427  O2   DC A  69      -4.440 137.278-297.270 
ATOM   1428  N3   DC A  69      -2.526 136.132-297.720 
ATOM   1429  C4   DC A  69      -1.193 136.066-297.617 
ATOM   1430  N4   DC A  69      -0.573 135.022-298.145 
ATOM   1431  C5   DC A  69      -0.440 137.090-296.956 
ATOM   1432  C6   DC A  69      -1.141 138.131-296.438 
ATOM   1433  P    DT A  70      -5.236 141.450-292.858 
ATOM   1434  OP1  DT A  70      -5.601 142.884-292.884 
ATOM   1435  OP2  DT A  70      -4.216 141.057-291.862 
ATOM   1436  O5'  DT A  70      -6.553 140.563-292.657 
ATOM   1437  C5'  DT A  70      -7.328 140.191-293.812 
ATOM   1438  C4'  DT A  70      -7.732 138.733-293.717 
ATOM   1439  O4'  DT A  70      -6.731 137.841-294.286 
ATOM   1440  C3'  DT A  70      -7.946 138.193-292.303 
ATOM   1441  O3'  DT A  70      -9.031 137.273-292.321 
ATOM   1442  C2'  DT A  70      -6.663 137.425-291.984 
ATOM   1443  C1'  DT A  70      -6.488 136.792-293.361 
ATOM   1444  N1   DT A  70      -5.118 136.265-293.609 
ATOM   1445  C2   DT A  70      -5.013 135.130-294.377 
ATOM   1446  O2   DT A  70      -5.980 134.558-294.849 
ATOM   1447  N3   DT A  70      -3.727 134.671-294.584 
ATOM   1448  C4   DT A  70      -2.567 135.237-294.099 
ATOM   1449  O4   DT A  70      -1.470 134.734-294.351 
ATOM   1450  C5   DT A  70      -2.778 136.424-293.304 
ATOM   1451  C7   DT A  70      -1.567 137.105-292.736 
ATOM   1452  C6   DT A  70      -4.018 136.893-293.086 
ATOM   1453  P    DG A  71     -10.064 137.268-291.098 
ATOM   1454  OP1  DG A  71     -11.088 138.315-291.310 
ATOM   1455  OP2  DG A  71      -9.321 137.334-289.821 
ATOM   1456  O5'  DG A  71     -10.733 135.822-291.257 
ATOM   1457  C5'  DG A  71     -10.839 135.242-292.570 
ATOM   1458  C4'  DG A  71     -10.445 133.779-292.524 
ATOM   1459  O4'  DG A  71      -9.015 133.582-292.715 
ATOM   1460  C3'  DG A  71     -10.745 133.051-291.214 
ATOM   1461  O3'  DG A  71     -11.147 131.718-291.509 
ATOM   1462  C2'  DG A  71      -9.404 133.002-290.482 
ATOM   1463  C1'  DG A  71      -8.545 132.702-291.706 
ATOM   1464  N9   DG A  71      -7.094 132.968-291.499 
ATOM   1465  C8   DG A  71      -6.487 133.948-290.744 
ATOM   1466  N7   DG A  71      -5.177 133.908-290.772 
ATOM   1467  C5   DG A  71      -4.897 132.825-291.604 
ATOM   1468  C6   DG A  71      -3.648 132.288-292.014 
ATOM   1469  O6   DG A  71      -2.515 132.663-291.724 
ATOM   1470  N1   DG A  71      -3.820 131.185-292.862 
ATOM   1471  C2   DG A  71      -5.038 130.669-293.261 
ATOM   1472  N2   DG A  71      -4.989 129.611-294.074 
ATOM   1473  N3   DG A  71      -6.208 131.175-292.875 
ATOM   1474  C4   DG A  71      -6.059 132.245-292.053 
ATOM   1475  P    DG A  72     -12.329 131.057-290.658 
ATOM   1476  OP1  DG A  72     -13.635 131.462-291.224 
ATOM   1477  OP2  DG A  72     -12.127 131.345-289.221 
ATOM   1478  O5'  DG A  72     -12.084 129.500-290.932 
ATOM   1479  C5'  DG A  72     -11.497 129.095-292.183 
ATOM   1480  C4'  DG A  72     -10.441 128.035-291.942 
ATOM   1481  O4'  DG A  72      -9.127 128.608-291.682 
ATOM   1482  C3'  DG A  72     -10.684 127.114-290.747 
ATOM   1483  O3'  DG A  72     -10.241 125.803-291.077 
ATOM   1484  C2'  DG A  72      -9.784 127.667-289.642 
ATOM   1485  C1'  DG A  72      -8.585 127.978-290.531 
ATOM   1486  N9   DG A  72      -7.605 128.914-289.911 
ATOM   1487  C8   DG A  72      -7.832 129.975-289.061 
ATOM   1488  N7   DG A  72      -6.744 130.603-288.690 
ATOM   1489  C5   DG A  72      -5.723 129.910-289.339 
ATOM   1490  C6   DG A  72      -4.320 130.123-289.324 
ATOM   1491  O6   DG A  72      -3.679 130.983-288.726 
ATOM   1492  N1   DG A  72      -3.651 129.186-290.124 
ATOM   1493  C2   DG A  72      -4.259 128.176-290.843 
ATOM   1494  N2   DG A  72      -3.444 127.385-291.546 
ATOM   1495  N3   DG A  72      -5.575 127.976-290.857 
ATOM   1496  C4   DG A  72      -6.238 128.877-290.086 
ATOM   1497  P    DT A  73     -11.103 124.546-290.588 
ATOM   1498  OP1  DT A  73     -12.207 124.300-291.543 
ATOM   1499  OP2  DT A  73     -11.498 124.735-289.175 
ATOM   1500  O5'  DT A  73     -10.028 123.366-290.692 
ATOM   1501  C5'  DT A  73      -8.987 123.455-291.684 
ATOM   1502  C4'  DT A  73      -7.658 123.051-291.078 
ATOM   1503  O4'  DT A  73      -6.963 124.174-290.465 
ATOM   1504  C3'  DT A  73      -7.724 122.006-289.964 
ATOM   1505  O3'  DT A  73      -6.599 121.143-290.075 
ATOM   1506  C2'  DT A  73      -7.594 122.810-288.671 
ATOM   1507  C1'  DT A  73      -6.529 123.780-289.172 
ATOM   1508  N1   DT A  73      -6.394 125.006-288.336 
ATOM   1509  C2   DT A  73      -5.134 125.538-288.206 
ATOM   1510  O2   DT A  73      -4.150 125.053-288.739 
ATOM   1511  N3   DT A  73      -5.047 126.673-287.423 
ATOM   1512  C4   DT A  73      -6.090 127.303-286.776 
ATOM   1513  O4   DT A  73      -5.890 128.315-286.102 
ATOM   1514  C5   DT A  73      -7.373 126.670-286.973 
ATOM   1515  C7   DT A  73      -8.563 127.292-286.302 
ATOM   1516  C6   DT A  73      -7.486 125.565-287.728 
ATOM   1517  P    DC A  74      -6.791 119.578-289.802 
ATOM   1518  OP1  DC A  74      -7.285 118.918-291.032 
ATOM   1519  OP2  DC A  74      -7.612 119.383-288.587 
ATOM   1520  O5'  DC A  74      -5.285 119.120-289.513 
ATOM   1521  C5'  DC A  74      -4.206 119.830-290.148 
ATOM   1522  C4'  DC A  74      -3.096 120.086-289.148 
ATOM   1523  O4'  DC A  74      -3.284 121.330-288.415 
ATOM   1524  C3'  DC A  74      -2.931 119.034-288.052 
ATOM   1525  O3'  DC A  74      -1.545 118.873-287.771 
ATOM   1526  C2'  DC A  74      -3.608 119.644-286.825 
ATOM   1527  C1'  DC A  74      -3.100 121.067-287.032 
ATOM   1528  N1   DC A  74      -3.858 122.092-286.261 
ATOM   1529  C2   DC A  74      -3.153 123.189-285.772 
ATOM   1530  O2   DC A  74      -1.940 123.266-285.997 
ATOM   1531  N3   DC A  74      -3.826 124.134-285.067 
ATOM   1532  C4   DC A  74      -5.141 124.013-284.845 
ATOM   1533  N4   DC A  74      -5.752 124.961-284.151 
ATOM   1534  C5   DC A  74      -5.884 122.892-285.339 
ATOM   1535  C6   DC A  74      -5.194 121.959-286.042 
ATOM   1536  P    DA A  75      -0.977 117.405-287.486 
ATOM   1537  OP1  DA A  75      -0.686 116.727-288.770 
ATOM   1538  OP2  DA A  75      -1.888 116.690-286.566 
ATOM   1539  O5'  DA A  75       0.394 117.739-286.731 
ATOM   1540  C5'  DA A  75       1.085 118.962-287.047 
ATOM   1541  C4'  DA A  75       1.567 119.629-285.775 
ATOM   1542  O4'  DA A  75       0.566 120.518-285.200 
ATOM   1543  C3'  DA A  75       1.927 118.687-284.625 
ATOM   1544  O3'  DA A  75       3.050 119.217-283.931 
ATOM   1545  C2'  DA A  75       0.716 118.733-283.694 
ATOM   1546  C1'  DA A  75       0.455 120.231-283.814 
ATOM   1547  N9   DA A  75      -0.903 120.642-283.365 
ATOM   1548  C8   DA A  75      -2.078 119.953-283.475 
ATOM   1549  N7   DA A  75      -3.101 120.580-282.983 
ATOM   1550  C5   DA A  75      -2.569 121.771-282.512 
ATOM   1551  C6   DA A  75      -3.148 122.880-281.872 
ATOM   1552  N6   DA A  75      -4.455 122.970-281.586 
ATOM   1553  N1   DA A  75      -2.333 123.896-281.537 
ATOM   1554  C2   DA A  75      -1.037 123.802-281.825 
ATOM   1555  N3   DA A  75      -0.385 122.823-282.415 
ATOM   1556  C4   DA A  75      -1.224 121.819-282.740 
ATOM   1557  P    DG A  76       4.183 118.213-283.409 
ATOM   1558  OP1  DG A  76       5.132 117.922-284.506 
ATOM   1559  OP2  DG A  76       3.549 117.039-282.770 
ATOM   1560  O5'  DG A  76       4.906 119.106-282.294 
ATOM   1561  C5'  DG A  76       4.928 120.536-282.452 
ATOM   1562  C4'  DG A  76       4.612 121.209-281.131 
ATOM   1563  O4'  DG A  76       3.182 121.403-280.934 
ATOM   1564  C3'  DG A  76       5.058 120.456-279.878 
ATOM   1565  O3'  DG A  76       5.498 121.397-278.906 
ATOM   1566  C2'  DG A  76       3.788 119.780-279.360 
ATOM   1567  C1'  DG A  76       2.843 120.947-279.633 
ATOM   1568  N9   DG A  76       1.404 120.564-279.638 
ATOM   1569  C8   DG A  76       0.816 119.391-280.059 
ATOM   1570  N7   DG A  76      -0.489 119.370-279.927 
ATOM   1571  C5   DG A  76      -0.785 120.617-279.379 
ATOM   1572  C6   DG A  76      -2.035 121.181-279.012 
ATOM   1573  O6   DG A  76      -3.156 120.685-279.097 
ATOM   1574  N1   DG A  76      -1.882 122.473-278.493 
ATOM   1575  C2   DG A  76      -0.678 123.136-278.348 
ATOM   1576  N2   DG A  76      -0.745 124.365-277.832 
ATOM   1577  N3   DG A  76       0.494 122.607-278.694 
ATOM   1578  C4   DG A  76       0.362 121.353-279.198 
ATOM   1579  P    DT A  77       6.779 121.049-278.013 
ATOM   1580  OP1  DT A  77       8.011 121.400-278.756 
ATOM   1581  OP2  DT A  77       6.686 119.653-277.534 
ATOM   1582  O5'  DT A  77       6.589 122.054-276.782 
ATOM   1583  C5'  DT A  77       5.918 123.308-277.003 
ATOM   1584  C4'  DT A  77       4.940 123.578-275.876 
ATOM   1585  O4'  DT A  77       3.627 123.002-276.131 
ATOM   1586  C3'  DT A  77       5.329 123.017-274.509 
ATOM   1587  O3'  DT A  77       4.924 123.937-273.502 
ATOM   1588  C2'  DT A  77       4.499 121.742-274.363 
ATOM   1589  C1'  DT A  77       3.215 122.296-274.971 
ATOM   1590  N1   DT A  77       2.247 121.244-275.389 
ATOM   1591  C2   DT A  77       0.911 121.532-275.253 
ATOM   1592  O2   DT A  77       0.503 122.594-274.813 
ATOM   1593  N3   DT A  77       0.044 120.533-275.650 
ATOM   1594  C4   DT A  77       0.395 119.299-276.159 
ATOM   1595  O4   DT A  77      -0.472 118.485-276.481 
ATOM   1596  C5   DT A  77       1.819 119.089-276.265 
ATOM   1597  C7   DT A  77       2.288 117.772-276.810 
ATOM   1598  C6   DT A  77       2.685 120.044-275.886 
ATOM   1599  P    DG A  78       5.886 124.185-272.246 
ATOM   1600  OP1  DG A  78       6.914 125.189-272.600 
ATOM   1601  OP2  DG A  78       6.389 122.889-271.743 
ATOM   1602  O5'  DG A  78       4.864 124.813-271.186 
ATOM   1603  C5'  DG A  78       3.740 125.575-271.665 
ATOM   1604  C4'  DG A  78       2.488 125.188-270.903 
ATOM   1605  O4'  DG A  78       1.793 124.062-271.512 
ATOM   1606  C3'  DG A  78       2.700 124.751-269.454 
ATOM   1607  O3'  DG A  78       1.612 125.223-268.667 
ATOM   1608  C2'  DG A  78       2.641 123.224-269.497 
ATOM   1609  C1'  DG A  78       1.490 123.120-270.494 
ATOM   1610  N9   DG A  78       1.367 121.778-271.127 
ATOM   1611  C8   DG A  78       2.357 120.884-271.477 
ATOM   1612  N7   DG A  78       1.910 119.778-272.021 
ATOM   1613  C5   DG A  78       0.526 119.951-272.033 
ATOM   1614  C6   DG A  78      -0.498 119.088-272.502 
ATOM   1615  O6   DG A  78      -0.394 117.977-273.013 
ATOM   1616  N1   DG A  78      -1.768 119.655-272.322 
ATOM   1617  C2   DG A  78      -2.014 120.893-271.762 
ATOM   1618  N2   DG A  78      -3.297 121.255-271.679 
ATOM   1619  N3   DG A  78      -1.052 121.702-271.323 
ATOM   1620  C4   DG A  78       0.184 121.167-271.490 
ATOM   1621  P    DA A  79       1.905 125.780-267.195 
ATOM   1622  OP1  DA A  79       2.324 127.197-267.275 
ATOM   1623  OP2  DA A  79       2.834 124.866-266.495 
ATOM   1624  O5'  DA A  79       0.453 125.684-266.528 
ATOM   1625  C5'  DA A  79      -0.710 125.824-267.365 
ATOM   1626  C4'  DA A  79      -1.743 124.778-266.997 
ATOM   1627  O4'  DA A  79      -1.553 123.531-267.725 
ATOM   1628  C3'  DA A  79      -1.761 124.349-265.530 
ATOM   1629  O3'  DA A  79      -3.108 124.118-265.135 
ATOM   1630  C2'  DA A  79      -1.013 123.016-265.507 
ATOM   1631  C1'  DA A  79      -1.606 122.458-266.797 
ATOM   1632  N9   DA A  79      -0.837 121.317-267.366 
ATOM   1633  C8   DA A  79       0.512 121.107-267.342 
ATOM   1634  N7   DA A  79       0.883 120.010-267.926 
ATOM   1635  C5   DA A  79      -0.306 119.449-268.370 
ATOM   1636  C6   DA A  79      -0.592 118.266-269.073 
ATOM   1637  N6   DA A  79       0.348 117.396-269.468 
ATOM   1638  N1   DA A  79      -1.883 118.010-269.353 
ATOM   1639  C2   DA A  79      -2.812 118.878-268.958 
ATOM   1640  N3   DA A  79      -2.666 120.008-268.300 
ATOM   1641  C4   DA A  79      -1.365 120.242-268.031 
ATOM   1642  P    DA A  80      -3.578 124.578-263.675 
ATOM   1643  OP1  DA A  80      -3.943 126.012-263.701 
ATOM   1644  OP2  DA A  80      -2.558 124.185-262.679 
ATOM   1645  O5'  DA A  80      -4.895 123.691-263.474 
ATOM   1646  C5'  DA A  80      -5.670 123.319-264.629 
ATOM   1647  C4'  DA A  80      -6.074 121.861-264.534 
ATOM   1648  O4'  DA A  80      -5.073 120.969-265.103 
ATOM   1649  C3'  DA A  80      -6.288 121.321-263.120 
ATOM   1650  O3'  DA A  80      -7.372 120.401-263.138 
ATOM   1651  C2'  DA A  80      -5.005 120.553-262.801 
ATOM   1652  C1'  DA A  80      -4.830 119.920-264.178 
ATOM   1653  N9   DA A  80      -3.459 119.393-264.426 
ATOM   1654  C8   DA A  80      -2.267 119.890-263.985 
ATOM   1655  N7   DA A  80      -1.237 119.202-264.370 
ATOM   1656  C5   DA A  80      -1.785 118.172-265.122 
ATOM   1657  C6   DA A  80      -1.209 117.093-265.812 
ATOM   1658  N6   DA A  80       0.111 116.864-265.859 
ATOM   1659  N1   DA A  80      -2.042 116.254-266.456 
ATOM   1660  C2   DA A  80      -3.352 116.487-266.407 
ATOM   1661  N3   DA A  80      -4.002 117.454-265.798 
ATOM   1662  C4   DA A  80      -3.145 118.280-265.161 
ATOM   1663  P    DG A  81      -8.406 120.396-261.915 
ATOM   1664  OP1  DG A  81      -9.430 121.443-262.127 
ATOM   1665  OP2  DG A  81      -7.663 120.462-260.638 
ATOM   1666  O5'  DG A  81      -9.075 118.950-262.074 
ATOM   1667  C5'  DG A  81      -9.181 118.370-263.387 
ATOM   1668  C4'  DG A  81      -8.787 116.907-263.341 
ATOM   1669  O4'  DG A  81      -7.357 116.710-263.532 
ATOM   1670  C3'  DG A  81      -9.087 116.178-262.031 
ATOM   1671  O3'  DG A  81      -9.488 114.846-262.326 
ATOM   1672  C2'  DG A  81      -7.746 116.130-261.299 
ATOM   1673  C1'  DG A  81      -6.887 115.830-262.523 
ATOM   1674  N9   DG A  81      -5.436 116.096-262.316 
ATOM   1675  C8   DG A  81      -4.828 117.076-261.561 
ATOM   1676  N7   DG A  81      -3.519 117.036-261.589 
ATOM   1677  C5   DG A  81      -3.238 115.953-262.421 
ATOM   1678  C6   DG A  81      -1.990 115.416-262.831 
ATOM   1679  O6   DG A  81      -0.857 115.791-262.541 
ATOM   1680  N1   DG A  81      -2.162 114.313-263.679 
ATOM   1681  C2   DG A  81      -3.379 113.797-264.078 
ATOM   1682  N2   DG A  81      -3.331 112.739-264.891 
ATOM   1683  N3   DG A  81      -4.550 114.303-263.692 
ATOM   1684  C4   DG A  81      -4.401 115.372-262.870 
ATOM   1685  P    DA A  82     -10.671 114.184-261.475 
ATOM   1686  OP1  DA A  82     -11.977 114.590-262.041 
ATOM   1687  OP2  DA A  82     -10.469 114.473-260.038 
ATOM   1688  O5'  DA A  82     -10.426 112.628-261.749 
ATOM   1689  C5'  DA A  82      -9.839 112.223-263.000 
ATOM   1690  C4'  DA A  82      -8.783 111.163-262.759 
ATOM   1691  O4'  DA A  82      -7.469 111.736-262.499 
ATOM   1692  C3'  DA A  82      -9.026 110.242-261.564 
ATOM   1693  O3'  DA A  82      -8.583 108.931-261.894 
ATOM   1694  C2'  DA A  82      -8.126 110.794-260.459 
ATOM   1695  C1'  DA A  82      -6.926 111.106-261.348 
ATOM   1696  N9   DA A  82      -5.947 112.042-260.728 
ATOM   1697  C8   DA A  82      -6.190 113.090-259.887 
ATOM   1698  N7   DA A  82      -5.122 113.721-259.511 
ATOM   1699  C5   DA A  82      -4.092 113.043-260.149 
ATOM   1700  C6   DA A  82      -2.699 113.225-260.158 
ATOM   1701  N6   DA A  82      -2.076 114.195-259.472 
ATOM   1702  N1   DA A  82      -1.966 112.373-260.898 
ATOM   1703  C2   DA A  82      -2.591 111.413-261.577 
ATOM   1704  N3   DA A  82      -3.877 111.146-261.646 
ATOM   1705  C4   DA A  82      -4.587 112.013-260.896 
ATOM   1706  P    DA A  83      -9.445 107.674-261.405 
ATOM   1707  OP1  DA A  83     -10.549 107.428-262.361 
ATOM   1708  OP2  DA A  83      -9.840 107.863-259.992 
ATOM   1709  O5'  DA A  83      -8.370 106.494-261.509 
ATOM   1710  C5'  DA A  83      -7.329 106.583-262.501 
ATOM   1711  C4'  DA A  83      -5.999 106.179-261.895 
ATOM   1712  O4'  DA A  83      -5.305 107.302-261.282 
ATOM   1713  C3'  DA A  83      -6.066 105.134-260.781 
ATOM   1714  O3'  DA A  83      -4.941 104.271-260.892 
ATOM   1715  C2'  DA A  83      -5.936 105.938-259.488 
ATOM   1716  C1'  DA A  83      -4.871 106.908-259.989 
ATOM   1717  N9   DA A  83      -4.736 108.134-259.153 
ATOM   1718  C8   DA A  83      -5.710 108.815-258.483 
ATOM   1719  N7   DA A  83      -5.276 109.852-257.836 
ATOM   1720  C5   DA A  83      -3.913 109.861-258.096 
ATOM   1721  C6   DA A  83      -2.877 110.720-257.693 
ATOM   1722  N6   DA A  83      -3.065 111.788-256.904 
ATOM   1723  N1   DA A  83      -1.635 110.441-258.131 
ATOM   1724  C2   DA A  83      -1.453 109.379-258.914 
ATOM   1725  N3   DA A  83      -2.338 108.510-259.354 
ATOM   1726  C4   DA A  83      -3.572 108.812-258.901 
ATOM   1727  P    DT A  84      -5.133 102.706-260.619 
ATOM   1728  OP1  DT A  84      -5.626 102.045-261.849 
ATOM   1729  OP2  DT A  84      -5.954 102.511-259.404 
ATOM   1730  O5'  DT A  84      -3.627 102.248-260.330 
ATOM   1731  C5'  DT A  84      -2.548 102.958-260.965 
ATOM   1732  C4'  DT A  84      -1.438 103.214-259.965 
ATOM   1733  O4'  DT A  84      -1.626 104.458-259.232 
ATOM   1734  C3'  DT A  84      -1.273 102.161-258.869 
ATOM   1735  O3'  DT A  84       0.113 102.001-258.588 
ATOM   1736  C2'  DT A  84      -1.950 102.772-257.642 
ATOM   1737  C1'  DT A  84      -1.442 104.195-257.849 
ATOM   1738  N1   DT A  84      -2.199 105.220-257.078 
ATOM   1739  C2   DT A  84      -1.490 106.296-256.603 
ATOM   1740  O2   DT A  84      -0.293 106.435-256.787 
ATOM   1741  N3   DT A  84      -2.226 107.225-255.892 
ATOM   1742  C4   DT A  84      -3.579 107.167-255.626 
ATOM   1743  O4   DT A  84      -4.128 108.061-254.977 
ATOM   1744  C5   DT A  84      -4.236 106.001-256.165 
ATOM   1745  C7   DT A  84      -5.710 105.859-255.921 
ATOM   1746  C6   DT A  84      -3.545 105.082-256.860 
ATOM   1747  P    DT A  85       0.682 100.533-258.303 
ATOM   1748  OP1  DT A  85       0.972  99.855-259.587 
ATOM   1749  OP2  DT A  85      -0.230  99.818-257.383 
ATOM   1750  O5'  DT A  85       2.053 100.866-257.548 
ATOM   1751  C5'  DT A  85       2.743 102.090-257.864 
ATOM   1752  C4'  DT A  85       3.225 102.757-256.592 
ATOM   1753  O4'  DT A  85       2.225 103.646-256.017 
ATOM   1754  C3'  DT A  85       3.585 101.815-255.442 
ATOM   1755  O3'  DT A  85       4.708 102.345-254.748 
ATOM   1756  C2'  DT A  85       2.374 101.861-254.511 
ATOM   1757  C1'  DT A  85       2.114 103.359-254.631 
ATOM   1758  N1   DT A  85       0.755 103.769-254.182 
ATOM   1759  C2   DT A  85       0.642 104.996-253.573 
ATOM   1760  O2   DT A  85       1.591 105.739-253.394 
ATOM   1761  N3   DT A  85      -0.634 105.342-253.168 
ATOM   1762  C4   DT A  85      -1.775 104.581-253.320 
ATOM   1763  O4   DT A  85      -2.863 104.998-252.917 
ATOM   1764  C5   DT A  85      -1.555 103.311-253.970 
ATOM   1765  C7   DT A  85      -2.746 102.421-254.174 
ATOM   1766  C6   DT A  85      -0.326 102.949-254.373 
ATOM   1767  P    DT A  86       5.841 101.341-254.226 
ATOM   1768  OP1  DT A  86       6.790 101.050-255.323 
ATOM   1769  OP2  DT A  86       5.207 100.167-253.587 
ATOM   1770  O5'  DT A  86       6.564 102.234-253.111 
ATOM   1771  C5'  DT A  86       6.586 103.664-253.269 
ATOM   1772  C4'  DT A  86       6.270 104.337-251.948 
ATOM   1773  O4'  DT A  86       4.841 104.531-251.751 
ATOM   1774  C3'  DT A  86       6.716 103.584-250.695 
ATOM   1775  O3'  DT A  86       7.156 104.525-249.723 
ATOM   1776  C2'  DT A  86       5.446 102.908-250.177 
ATOM   1777  C1'  DT A  86       4.501 104.075-250.450 
ATOM   1778  N1   DT A  86       3.062 103.692-250.455 
ATOM   1779  C2   DT A  86       2.167 104.618-249.975 
ATOM   1780  O2   DT A  86       2.505 105.712-249.558 
ATOM   1781  N3   DT A  86       0.842 104.227-249.994 
ATOM   1782  C4   DT A  86       0.351 103.017-250.442 
ATOM   1783  O4   DT A  86      -0.858 102.781-250.409 
ATOM   1784  C5   DT A  86       1.367 102.112-250.926 
ATOM   1785  C7   DT A  86       0.918 100.772-251.432 
ATOM   1786  C6   DT A  86       2.662 102.466-250.919 
ATOM   1787  P    DC A  87       8.437 104.177-248.830 
ATOM   1788  OP1  DC A  87       9.669 104.528-249.573 
ATOM   1789  OP2  DC A  87       8.344 102.781-248.351 
ATOM   1790  O5'  DC A  87       8.247 105.181-247.599 
ATOM   1791  C5'  DC A  87       7.576 106.436-247.820 
ATOM   1792  C4'  DC A  87       6.598 106.706-246.693 
ATOM   1793  O4'  DC A  87       5.285 106.130-246.948 
ATOM   1794  C3'  DC A  87       6.987 106.145-245.326 
ATOM   1795  O3'  DC A  87       6.582 107.065-244.319 
ATOM   1796  C2'  DC A  87       6.157 104.870-245.180 
ATOM   1797  C1'  DC A  87       4.873 105.424-245.788 
ATOM   1798  N1   DC A  87       3.905 104.372-246.206 
ATOM   1799  C2   DC A  87       2.547 104.649-246.074 
ATOM   1800  O2   DC A  87       2.204 105.747-245.620 
ATOM   1801  N3   DC A  87       1.649 103.702-246.449 
ATOM   1802  C4   DC A  87       2.062 102.525-246.936 
ATOM   1803  N4   DC A  87       1.147 101.635-247.288 
ATOM   1804  C5   DC A  87       3.454 102.220-247.080 
ATOM   1805  C6   DC A  87       4.335 103.179-246.699 
ATOM   1806  P    DC A  88       7.544 107.313-243.063 
ATOM   1807  OP1  DC A  88       8.572 108.317-243.417 
ATOM   1808  OP2  DC A  88       8.047 106.017-242.560 
ATOM   1809  O5'  DC A  88       6.522 107.941-242.003 
ATOM   1810  C5'  DC A  88       5.398 108.703-242.482 
ATOM   1811  C4'  DC A  88       4.146 108.316-241.720 
ATOM   1812  O4'  DC A  88       3.451 107.190-242.329 
ATOM   1813  C3'  DC A  88       4.358 107.879-240.271 
ATOM   1814  O3'  DC A  88       3.271 108.350-239.484 
ATOM   1815  C2'  DC A  88       4.300 106.352-240.315 
ATOM   1816  C1'  DC A  88       3.149 106.248-241.311 
ATOM   1817  N1   DC A  88       3.025 104.906-241.944 
ATOM   1818  C2   DC A  88       1.745 104.444-242.244 
ATOM   1819  O2   DC A  88       0.775 105.161-241.974 
ATOM   1820  N3   DC A  88       1.611 103.223-242.821 
ATOM   1821  C4   DC A  88       2.689 102.476-243.097 
ATOM   1822  N4   DC A  88       2.504 101.292-243.661 
ATOM   1823  C5   DC A  88       4.013 102.932-242.797 
ATOM   1824  C6   DC A  88       4.126 104.155-242.220 
ATOM   1825  P    DA A  89       3.563 108.908-238.012 
ATOM   1826  OP1  DA A  89       3.982 110.325-238.092 
ATOM   1827  OP2  DA A  89       4.492 107.994-237.312 
ATOM   1828  O5'  DA A  89       2.111 108.812-237.345 
ATOM   1829  C5'  DA A  89       0.948 108.952-238.182 
ATOM   1830  C4'  DA A  89      -0.085 107.906-237.814 
ATOM   1831  O4'  DA A  89       0.105 106.659-238.542 
ATOM   1832  C3'  DA A  89      -0.103 107.477-236.347 
ATOM   1833  O3'  DA A  89      -1.450 107.246-235.952 
ATOM   1834  C2'  DA A  89       0.645 106.144-236.324 
ATOM   1835  C1'  DA A  89       0.052 105.586-237.614 
ATOM   1836  N9   DA A  89       0.821 104.445-238.183 
ATOM   1837  C8   DA A  89       2.170 104.235-238.159 
ATOM   1838  N7   DA A  89       2.542 103.138-238.743 
ATOM   1839  C5   DA A  89       1.352 102.577-239.187 
ATOM   1840  C6   DA A  89       1.066 101.394-239.890 
ATOM   1841  N6   DA A  89       2.006 100.524-240.285 
ATOM   1842  N1   DA A  89      -0.225 101.137-240.170 
ATOM   1843  C2   DA A  89      -1.154 102.006-239.775 
ATOM   1844  N3   DA A  89      -1.008 103.136-239.117 
ATOM   1845  C4   DA A  89       0.293 103.370-238.848 
ATOM   1846  P    DG A  90      -1.920 107.706-234.492 
ATOM   1847  OP1  DG A  90      -2.285 109.140-234.518 
ATOM   1848  OP2  DG A  90      -0.900 107.313-233.496 
ATOM   1849  O5'  DG A  90      -3.237 106.819-234.291 
ATOM   1850  C5'  DG A  90      -4.012 106.446-235.446 
ATOM   1851  C4'  DG A  90      -4.416 104.989-235.351 
ATOM   1852  O4'  DG A  90      -3.415 104.097-235.920 
ATOM   1853  C3'  DG A  90      -4.630 104.448-233.937 
ATOM   1854  O3'  DG A  90      -5.714 103.529-233.955 
ATOM   1855  C2'  DG A  90      -3.347 103.681-233.618 
ATOM   1856  C1'  DG A  90      -3.172 103.048-234.995 
ATOM   1857  N9   DG A  90      -1.801 102.520-235.243 
ATOM   1858  C8   DG A  90      -0.588 103.008-234.807 
ATOM   1859  N7   DG A  90       0.444 102.303-235.203 
ATOM   1860  C5   DG A  90      -0.126 101.276-235.954 
ATOM   1861  C6   DG A  90       0.490 100.197-236.642 
ATOM   1862  O6   DG A  90       1.683  99.923-236.731 
ATOM   1863  N1   DG A  90      -0.461  99.387-237.277 
ATOM   1864  C2   DG A  90      -1.827  99.591-237.251 
ATOM   1865  N2   DG A  90      -2.565  98.703-237.921 
ATOM   1866  N3   DG A  90      -2.403 100.603-236.606 
ATOM   1867  C4   DG A  90      -1.495 101.400-235.985 
ATOM   1868  P    DA A  91      -6.748 103.524-232.733 
ATOM   1869  OP1  DA A  91      -7.772 104.571-232.944 
ATOM   1870  OP2  DA A  91      -6.005 103.590-231.455 
ATOM   1871  O5'  DA A  91      -7.416 102.078-232.891 
ATOM   1872  C5'  DA A  91      -7.523 101.498-234.204 
ATOM   1873  C4'  DA A  91      -7.129 100.035-234.158 
ATOM   1874  O4'  DA A  91      -5.699  99.838-234.349 
ATOM   1875  C3'  DA A  91      -7.429  99.306-232.848 
ATOM   1876  O3'  DA A  91      -7.830  97.974-233.143 
ATOM   1877  C2'  DA A  91      -6.088  99.258-232.116 
ATOM   1878  C1'  DA A  91      -5.229  98.958-233.340 
ATOM   1879  N9   DA A  91      -3.778  99.224-233.133 
ATOM   1880  C8   DA A  91      -3.193 100.202-232.380 
ATOM   1881  N7   DA A  91      -1.897 100.173-232.399 
ATOM   1882  C5   DA A  91      -1.596  99.099-233.224 
ATOM   1883  C6   DA A  91      -0.380  98.542-233.650 
ATOM   1884  N6   DA A  91       0.819  99.016-233.283 
ATOM   1885  N1   DA A  91      -0.440  97.476-234.469 
ATOM   1886  C2   DA A  91      -1.634  97.009-234.830 
ATOM   1887  N3   DA A  91      -2.830  97.444-234.498 
ATOM   1888  C4   DA A  91      -2.742  98.510-233.679 
ATOM   1889  P    DA A  92      -9.013  97.312-232.292 
ATOM   1890  OP1  DA A  92     -10.318  97.718-232.858 
ATOM   1891  OP2  DA A  92      -8.811  97.601-230.855 
ATOM   1892  O5'  DA A  92      -8.768  95.756-232.566 
ATOM   1893  C5'  DA A  92      -8.181  95.351-233.817 
ATOM   1894  C4'  DA A  92      -7.124  94.291-233.576 
ATOM   1895  O4'  DA A  92      -5.811  94.864-233.316 
ATOM   1896  C3'  DA A  92      -7.368  93.370-232.381 
ATOM   1897  O3'  DA A  92      -6.925  92.059-232.711 
ATOM   1898  C2'  DA A  92      -6.468  93.922-231.276 
ATOM   1899  C1'  DA A  92      -5.268  94.234-232.165 
ATOM   1900  N9   DA A  92      -4.289  95.170-231.545 
ATOM   1901  C8   DA A  92      -4.532  96.217-230.704 
ATOM   1902  N7   DA A  92      -3.463  96.849-230.328 
ATOM   1903  C5   DA A  92      -2.433  96.171-230.966 
ATOM   1904  C6   DA A  92      -1.041  96.353-230.975 
ATOM   1905  N6   DA A  92      -0.418  97.323-230.289 
ATOM   1906  N1   DA A  92      -0.308  95.501-231.715 
ATOM   1907  C2   DA A  92      -0.933  94.540-232.394 
ATOM   1908  N3   DA A  92      -2.219  94.274-232.463 
ATOM   1909  C4   DA A  92      -2.929  95.140-231.713 
ATOM   1910  P    DG A  93      -7.787  90.802-232.222 
ATOM   1911  OP1  DG A  93      -8.890  90.555-233.178 
ATOM   1912  OP2  DG A  93      -8.182  90.991-230.809 
ATOM   1913  O5'  DG A  93      -6.711  89.622-232.326 
ATOM   1914  C5'  DG A  93      -5.671  89.711-233.318 
ATOM   1915  C4'  DG A  93      -4.341  89.307-232.712 
ATOM   1916  O4'  DG A  93      -3.647  90.430-232.099 
ATOM   1917  C3'  DG A  93      -4.407  88.262-231.599 
ATOM   1918  O3'  DG A  93      -3.282  87.399-231.709 
ATOM   1919  C2'  DG A  93      -4.277  89.066-230.305 
ATOM   1920  C1'  DG A  93      -3.213  90.036-230.806 
ATOM   1921  N9   DG A  93      -3.077  91.262-229.970 
ATOM   1922  C8   DG A  93      -4.048  91.961-229.287 
ATOM   1923  N7   DG A  93      -3.596  93.007-228.639 
ATOM   1924  C5   DG A  93      -2.227  92.999-228.911 
ATOM   1925  C6   DG A  93      -1.206  93.887-228.485 
ATOM   1926  O6   DG A  93      -1.298  94.880-227.768 
ATOM   1927  N1   DG A  93       0.045  93.510-228.993 
ATOM   1928  C2   DG A  93       0.277  92.418-229.808 
ATOM   1929  N2   DG A  93       1.543  92.230-230.188 
ATOM   1930  N3   DG A  93      -0.682  91.587-230.207 
ATOM   1931  C4   DG A  93      -1.902  91.938-229.722 
ATOM   1932  P    DA A  94      -3.475  85.834-231.437 
ATOM   1933  OP1  DA A  94      -3.968  85.173-232.666 
ATOM   1934  OP2  DA A  94      -4.296  85.639-230.221 
ATOM   1935  O5'  DA A  94      -1.969  85.376-231.147 
ATOM   1936  C5'  DA A  94      -0.889  86.086-231.782 
ATOM   1937  C4'  DA A  94       0.220  86.342-230.782 
ATOM   1938  O4'  DA A  94       0.032  87.586-230.049 
ATOM   1939  C3'  DA A  94       0.386  85.289-229.686 
ATOM   1940  O3'  DA A  94       1.771  85.129-229.405 
ATOM   1941  C2'  DA A  94      -0.292  85.900-228.459 
ATOM   1942  C1'  DA A  94       0.217  87.323-228.666 
ATOM   1943  N9   DA A  94      -0.541  88.348-227.895 
ATOM   1944  C8   DA A  94      -1.872  88.366-227.588 
ATOM   1945  N7   DA A  94      -2.236  89.401-226.898 
ATOM   1946  C5   DA A  94      -1.063  90.125-226.733 
ATOM   1947  C6   DA A  94      -0.781  91.337-226.083 
ATOM   1948  N6   DA A  94      -1.707  92.069-225.447 
ATOM   1949  N1   DA A  94       0.493  91.772-226.110 
ATOM   1950  C2   DA A  94       1.408  91.041-226.744 
ATOM   1951  N3   DA A  94       1.264  89.901-227.382 
ATOM   1952  C4   DA A  94      -0.020  89.487-227.340 
ATOM   1953  P    DG A  95       2.340  83.661-229.120 
ATOM   1954  OP1  DG A  95       2.630  82.983-230.404 
ATOM   1955  OP2  DG A  95       1.428  82.946-228.200 
ATOM   1956  O5'  DG A  95       3.711  83.994-228.365 
ATOM   1957  C5'  DG A  95       4.401  85.218-228.681 
ATOM   1958  C4'  DG A  95       4.883  85.885-227.409 
ATOM   1959  O4'  DG A  95       3.883  86.774-226.834 
ATOM   1960  C3'  DG A  95       5.243  84.943-226.259 
ATOM   1961  O3'  DG A  95       6.366  85.473-225.565 
ATOM   1962  C2'  DG A  95       4.032  84.988-225.328 
ATOM   1963  C1'  DG A  95       3.772  86.487-225.448 
ATOM   1964  N9   DG A  95       2.413  86.897-224.999 
ATOM   1965  C8   DG A  95       1.219  86.217-225.101 
ATOM   1966  N7   DG A  95       0.193  86.861-224.601 
ATOM   1967  C5   DG A  95       0.745  88.053-224.133 
ATOM   1968  C6   DG A  95       0.128  89.156-223.489 
ATOM   1969  O6   DG A  95      -1.054  89.312-223.194 
ATOM   1970  N1   DG A  95       1.060  90.158-223.183 
ATOM   1971  C2   DG A  95       2.411  90.100-223.463 
ATOM   1972  N2   DG A  95       3.132  91.160-223.090 
ATOM   1973  N3   DG A  95       2.990  89.064-224.068 
ATOM   1974  C4   DG A  95       2.100  88.085-224.371 
ATOM   1975  P    DG A  96       7.499  84.469-225.043 
ATOM   1976  OP1  DG A  96       8.448  84.178-226.141 
ATOM   1977  OP2  DG A  96       6.865  83.295-224.404 
ATOM   1978  O5'  DG A  96       8.222  85.362-223.928 
ATOM   1979  C5'  DG A  96       8.244  86.792-224.086 
ATOM   1980  C4'  DG A  96       7.928  87.465-222.765 
ATOM   1981  O4'  DG A  96       6.499  87.658-222.568 
ATOM   1982  C3'  DG A  96       8.374  86.712-221.512 
ATOM   1983  O3'  DG A  96       8.814  87.653-220.540 
ATOM   1984  C2'  DG A  96       7.105  86.036-220.994 
ATOM   1985  C1'  DG A  96       6.160  87.203-221.267 
ATOM   1986  N9   DG A  96       4.720  86.820-221.272 
ATOM   1987  C8   DG A  96       4.133  85.647-221.693 
ATOM   1988  N7   DG A  96       2.828  85.626-221.561 
ATOM   1989  C5   DG A  96       2.531  86.873-221.013 
ATOM   1990  C6   DG A  96       1.281  87.436-220.646 
ATOM   1991  O6   DG A  96       0.160  86.941-220.731 
ATOM   1992  N1   DG A  96       1.434  88.729-220.127 
ATOM   1993  C2   DG A  96       2.638  89.391-219.982 
ATOM   1994  N2   DG A  96       2.571  90.621-219.466 
ATOM   1995  N3   DG A  96       3.810  88.863-220.328 
ATOM   1996  C4   DG A  96       3.678  87.609-220.833 
ATOM   1997  P    DT A  97      10.095  87.305-219.647 
ATOM   1998  OP1  DT A  97      11.327  87.656-220.390 
ATOM   1999  OP2  DT A  97      10.002  85.909-219.168 
ATOM   2000  O5'  DT A  97       9.905  88.309-218.416 
ATOM   2001  C5'  DT A  97       9.234  89.564-218.637 
ATOM   2002  C4'  DT A  97       8.257  89.834-217.511 
ATOM   2003  O4'  DT A  97       6.943  89.258-217.765 
ATOM   2004  C3'  DT A  97       8.646  89.273-216.143 
ATOM   2005  O3'  DT A  97       8.241  90.193-215.136 
ATOM   2006  C2'  DT A  97       7.815  87.998-215.997 
ATOM   2007  C1'  DT A  97       6.531  88.552-216.605 
ATOM   2008  N1   DT A  97       5.563  87.500-217.023 
ATOM   2009  C2   DT A  97       4.227  87.788-216.887 
ATOM   2010  O2   DT A  97       3.819  88.850-216.447 
ATOM   2011  N3   DT A  97       3.360  86.789-217.284 
ATOM   2012  C4   DT A  97       3.711  85.555-217.794 
ATOM   2013  O4   DT A  97       2.844  84.741-218.115 
ATOM   2014  C5   DT A  97       5.135  85.345-217.899 
ATOM   2015  C7   DT A  97       5.605  84.028-218.444 
ATOM   2016  C6   DT A  97       6.001  86.300-217.520 
ATOM   2017  P    DT A  98       9.202  90.441-213.880 
ATOM   2018  OP1  DT A  98      10.231  91.445-214.234 
ATOM   2019  OP2  DT A  98       9.706  89.145-213.377 
ATOM   2020  O5'  DT A  98       8.180  91.069-212.820 
ATOM   2021  C5'  DT A  98       7.056  91.831-213.299 
ATOM   2022  C4'  DT A  98       5.804  91.444-212.537 
ATOM   2023  O4'  DT A  98       5.109  90.317-213.146 
ATOM   2024  C3'  DT A  98       6.016  91.007-211.088 
ATOM   2025  O3'  DT A  98       4.929  91.478-210.301 
ATOM   2026  C2'  DT A  98       5.958  89.480-211.132 
ATOM   2027  C1'  DT A  98       4.807  89.375-212.128 
ATOM   2028  N1   DT A  98       4.684  88.034-212.761 
ATOM   2029  C2   DT A  98       3.414  87.592-213.051 
ATOM   2030  O2   DT A  98       2.414  88.248-212.812 
ATOM   2031  N3   DT A  98       3.339  86.344-213.636 
ATOM   2032  C4   DT A  98       4.401  85.521-213.949 
ATOM   2033  O4   DT A  98       4.209  84.422-214.473 
ATOM   2034  C5   DT A  98       5.692  86.070-213.608 
ATOM   2035  C7   DT A  98       6.903  85.238-213.915 
ATOM   2036  C6   DT A  98       5.795  87.281-213.038 
ATOM   2037  P    DC A  99       5.221  92.036-208.829 
ATOM   2038  OP1  DC A  99       5.640  93.453-208.909 
ATOM   2039  OP2  DC A  99       6.150  91.122-208.129 
ATOM   2040  O5'  DC A  99       3.770  91.940-208.162 
ATOM   2041  C5'  DC A  99       2.606  92.080-208.999 
ATOM   2042  C4'  DC A  99       1.574  91.034-208.631 
ATOM   2043  O4'  DC A  99       1.763  89.787-209.359 
ATOM   2044  C3'  DC A  99       1.556  90.605-207.164 
ATOM   2045  O3'  DC A  99       0.209  90.374-206.769 
ATOM   2046  C2'  DC A  99       2.303  89.272-207.141 
ATOM   2047  C1'  DC A  99       1.710  88.714-208.431 
ATOM   2048  N1   DC A  99       2.479  87.572-209.000 
ATOM   2049  C2   DC A  99       1.765  86.567-209.646 
ATOM   2050  O2   DC A  99       0.535  86.662-209.721 
ATOM   2051  N3   DC A  99       2.449  85.516-210.171 
ATOM   2052  C4   DC A  99       3.781  85.450-210.068 
ATOM   2053  N4   DC A  99       4.402  84.406-210.596 
ATOM   2054  C5   DC A  99       4.534  86.474-209.407 
ATOM   2055  C6   DC A  99       3.834  87.515-208.889 
ATOM   2056  P    DC A 100      -0.262  90.834-205.309 
ATOM   2057  OP1  DC A 100      -0.626  92.268-205.335 
ATOM   2058  OP2  DC A 100       0.759  90.441-204.313 
ATOM   2059  O5'  DC A 100      -1.578  89.946-205.108 
ATOM   2060  C5'  DC A 100      -2.353  89.574-206.263 
ATOM   2061  C4'  DC A 100      -2.758  88.117-206.168 
ATOM   2062  O4'  DC A 100      -1.757  87.225-206.737 
ATOM   2063  C3'  DC A 100      -2.972  87.576-204.754 
ATOM   2064  O3'  DC A 100      -4.056  86.656-204.772 
ATOM   2065  C2'  DC A 100      -1.689  86.809-204.435 
ATOM   2066  C1'  DC A 100      -1.514  86.176-205.812 
ATOM   2067  N1   DC A 100      -0.143  85.648-206.060 
ATOM   2068  C2   DC A 100      -0.020  84.499-206.837 
ATOM   2069  O2   DC A 100      -1.044  83.970-207.285 
ATOM   2070  N3   DC A 100       1.221  84.001-207.073 
ATOM   2071  C4   DC A 100       2.305  84.605-206.570 
ATOM   2072  N4   DC A 100       3.493  84.082-206.829 
ATOM   2073  C5   DC A 100       2.201  85.788-205.768 
ATOM   2074  C6   DC A 100       0.951  86.269-205.542 
ATOM   2075  P    DT A 101      -5.090  86.652-203.550 
ATOM   2076  OP1  DT A 101      -6.114  87.699-203.761 
ATOM   2077  OP2  DT A 101      -4.347  86.718-202.272 
ATOM   2078  O5'  DT A 101      -5.758  85.206-203.708 
ATOM   2079  C5'  DT A 101      -5.865  84.626-205.021 
ATOM   2080  C4'  DT A 101      -5.470  83.162-204.975 
ATOM   2081  O4'  DT A 101      -4.040  82.966-205.166 
ATOM   2082  C3'  DT A 101      -5.770  82.434-203.665 
ATOM   2083  O3'  DT A 101      -6.172  81.102-203.960 
ATOM   2084  C2'  DT A 101      -4.430  82.386-202.933 
ATOM   2085  C1'  DT A 101      -3.571  82.086-204.157 
ATOM   2086  N1   DT A 101      -2.120  82.351-203.950 
ATOM   2087  C2   DT A 101      -1.233  81.518-204.589 
ATOM   2088  O2   DT A 101      -1.587  80.594-205.300 
ATOM   2089  N3   DT A 101       0.103  81.794-204.373 
ATOM   2090  C4   DT A 101       0.612  82.811-203.591 
ATOM   2091  O4   DT A 101       1.830  82.960-203.474 
ATOM   2092  C5   DT A 101      -0.394  83.632-202.962 
ATOM   2093  C7   DT A 101       0.074  84.762-202.093 
ATOM   2094  C6   DT A 101      -1.701  83.386-203.154 
ATOM   2095  P    DC A 102      -7.355  80.440-203.109 
ATOM   2096  OP1  DC A 102      -8.660  80.846-203.675 
ATOM   2097  OP2  DC A 102      -7.153  80.729-201.672 
ATOM   2098  O5'  DC A 102      -7.109  78.884-203.383 
ATOM   2099  C5'  DC A 102      -6.523  78.479-204.634 
ATOM   2100  C4'  DC A 102      -5.466  77.419-204.393 
ATOM   2101  O4'  DC A 102      -4.153  77.992-204.133 
ATOM   2102  C3'  DC A 102      -5.710  76.498-203.198 
ATOM   2103  O3'  DC A 102      -5.267  75.187-203.528 
ATOM   2104  C2'  DC A 102      -4.810  77.050-202.093 
ATOM   2105  C1'  DC A 102      -3.610  77.362-202.982 
ATOM   2106  N1   DC A 102      -2.631  78.298-202.362 
ATOM   2107  C2   DC A 102      -1.282  78.111-202.652 
ATOM   2108  O2   DC A 102      -0.956  77.186-203.405 
ATOM   2109  N3   DC A 102      -0.372  78.953-202.095 
ATOM   2110  C4   DC A 102      -0.767  79.943-201.284 
ATOM   2111  N4   DC A 102       0.158  80.737-200.766 
ATOM   2112  C5   DC A 102      -2.150  80.151-200.973 
ATOM   2113  C6   DC A 102      -3.042  79.299-201.539 
ATOM   2114  P    DC A 103      -6.128  73.930-203.039 
ATOM   2115  OP1  DC A 103      -7.232  73.683-203.995 
ATOM   2116  OP2  DC A 103      -6.524  74.119-201.626 
ATOM   2117  O5'  DC A 103      -5.053  72.750-203.143 
ATOM   2118  C5'  DC A 103      -4.013  72.839-204.135 
ATOM   2119  C4'  DC A 103      -2.683  72.435-203.529 
ATOM   2120  O4'  DC A 103      -1.989  73.558-202.916 
ATOM   2121  C3'  DC A 103      -2.749  71.390-202.416 
ATOM   2122  O3'  DC A 103      -1.624  70.527-202.526 
ATOM   2123  C2'  DC A 103      -2.619  72.194-201.122 
ATOM   2124  C1'  DC A 103      -1.555  73.164-201.623 
ATOM   2125  N1   DC A 103      -1.419  74.389-200.787 
ATOM   2126  C2   DC A 103      -0.149  74.941-200.645 
ATOM   2127  O2   DC A 103       0.805  74.397-201.214 
ATOM   2128  N3   DC A 103      -0.003  76.058-199.886 
ATOM   2129  C4   DC A 103      -1.062  76.617-199.287 
ATOM   2130  N4   DC A 103      -0.870  77.706-198.558 
ATOM   2131  C5   DC A 103      -2.378  76.065-199.419 
ATOM   2132  C6   DC A 103      -2.501  74.949-200.181 
ATOM   2133  P    DC A 104      -1.816  68.961-202.254 
ATOM   2134  OP1  DC A 104      -2.310  68.301-203.483 
ATOM   2135  OP2  DC A 104      -2.638  68.767-201.038 
ATOM   2136  O5'  DC A 104      -0.311  68.504-201.964 
ATOM   2137  C5'  DC A 104       0.769  69.214-202.599 
ATOM   2138  C4'  DC A 104       1.879  69.470-201.599 
ATOM   2139  O4'  DC A 104       1.690  70.714-200.866 
ATOM   2140  C3'  DC A 104       2.044  68.417-200.503 
ATOM   2141  O3'  DC A 104       3.429  68.257-200.223 
ATOM   2142  C2'  DC A 104       1.366  69.028-199.276 
ATOM   2143  C1'  DC A 104       1.875  70.451-199.483 
ATOM   2144  N1   DC A 104       1.117  71.476-198.712 
ATOM   2145  C2   DC A 104       1.822  72.573-198.223 
ATOM   2146  O2   DC A 104       3.035  72.650-198.448 
ATOM   2147  N3   DC A 104       1.149  73.517-197.518 
ATOM   2148  C4   DC A 104      -0.166  73.397-197.296 
ATOM   2149  N4   DC A 104      -0.777  74.345-196.603 
ATOM   2150  C5   DC A 104      -0.910  72.276-197.790 
ATOM   2151  C6   DC A 104      -0.219  71.343-198.493 
ATOM   2152  P    DC A 105       3.998  66.789-199.937 
ATOM   2153  OP1  DC A 105       4.288  66.111-201.221 
ATOM   2154  OP2  DC A 105       3.086  66.074-199.017 
ATOM   2155  O5'  DC A 105       5.369  67.122-199.182 
ATOM   2156  C5'  DC A 105       6.060  68.346-199.498 
ATOM   2157  C4'  DC A 105       6.542  69.012-198.226 
ATOM   2158  O4'  DC A 105       5.541  69.902-197.651 
ATOM   2159  C3'  DC A 105       6.901  68.071-197.076 
ATOM   2160  O3'  DC A 105       8.025  68.601-196.382 
ATOM   2161  C2'  DC A 105       5.690  68.116-196.145 
ATOM   2162  C1'  DC A 105       5.430  69.615-196.265 
ATOM   2163  N1   DC A 105       4.071  70.025-195.816 
ATOM   2164  C2   DC A 105       3.938  71.266-195.196 
ATOM   2165  O2   DC A 105       4.946  71.968-195.047 
ATOM   2166  N3   DC A 105       2.708  71.658-194.779 
ATOM   2167  C4   DC A 105       1.643  70.868-194.958 
ATOM   2168  N4   DC A 105       0.463  71.296-194.533 
ATOM   2169  C5   DC A 105       1.757  69.588-195.593 
ATOM   2170  C6   DC A 105       2.995  69.214-196.003 
ATOM   2171  P    DG A 106       9.157  67.597-195.860 
ATOM   2172  OP1  DG A 106      10.106  67.305-196.958 
ATOM   2173  OP2  DG A 106       8.523  66.423-195.221 
ATOM   2174  O5'  DG A 106       9.880  68.490-194.745 
ATOM   2175  C5'  DG A 106       9.902  69.920-194.904 
ATOM   2176  C4'  DG A 106       9.587  70.593-193.582 
ATOM   2177  O4'  DG A 106       8.157  70.786-193.385 
ATOM   2178  C3'  DG A 106      10.032  69.839-192.329 
ATOM   2179  O3'  DG A 106      10.472  70.781-191.357 
ATOM   2180  C2'  DG A 106       8.763  69.164-191.811 
ATOM   2181  C1'  DG A 106       7.818  70.330-192.084 
ATOM   2182  N9   DG A 106       6.378  69.948-192.089 
ATOM   2183  C8   DG A 106       5.791  68.775-192.510 
ATOM   2184  N7   DG A 106       4.486  68.754-192.378 
ATOM   2185  C5   DG A 106       4.189  70.001-191.830 
ATOM   2186  C6   DG A 106       2.939  70.564-191.463 
ATOM   2187  O6   DG A 106       1.819  70.069-191.548 
ATOM   2188  N1   DG A 106       3.093  71.857-190.944 
ATOM   2189  C2   DG A 106       4.296  72.519-190.799 
ATOM   2190  N2   DG A 106       4.229  73.749-190.283 
ATOM   2191  N3   DG A 106       5.468  71.991-191.145 
ATOM   2192  C4   DG A 106       5.337  70.737-191.650 
ATOM   2193  P    DG A 107      11.754  70.433-190.464 
ATOM   2194  OP1  DG A 107      12.985  70.784-191.207 
ATOM   2195  OP2  DG A 107      11.660  69.036-189.985 
ATOM   2196  O5'  DG A 107      11.563  71.437-189.233 
ATOM   2197  C5'  DG A 107      10.892  72.692-189.454 
ATOM   2198  C4'  DG A 107       9.915  72.962-188.328 
ATOM   2199  O4'  DG A 107       8.602  72.386-188.583 
ATOM   2200  C3'  DG A 107      10.304  72.401-186.960 
ATOM   2201  O3'  DG A 107       9.899  73.320-185.953 
ATOM   2202  C2'  DG A 107       9.474  71.126-186.814 
ATOM   2203  C1'  DG A 107       8.189  71.680-187.422 
ATOM   2204  N9   DG A 107       7.222  70.628-187.840 
ATOM   2205  C8   DG A 107       7.467  69.374-188.356 
ATOM   2206  N7   DG A 107       6.384  68.685-188.623 
ATOM   2207  C5   DG A 107       5.348  69.543-188.258 
ATOM   2208  C6   DG A 107       3.942  69.354-188.316 
ATOM   2209  O6   DG A 107       3.313  68.375-188.709 
ATOM   2210  N1   DG A 107       3.255  70.481-187.845 
ATOM   2211  C2   DG A 107       3.848  71.639-187.380 
ATOM   2212  N2   DG A 107       3.017  72.602-186.975 
ATOM   2213  N3   DG A 107       5.166  71.814-187.326 
ATOM   2214  C4   DG A 107       5.848  70.731-187.779 
ATOM   2215  P    DG A 108      10.860  73.569-184.697 
ATOM   2216  OP1  DG A 108      11.889  74.573-185.051 
ATOM   2217  OP2  DG A 108      11.364  72.273-184.194 
ATOM   2218  O5'  DG A 108       9.839  74.196-183.637 
ATOM   2219  C5'  DG A 108       8.715  74.959-184.116 
ATOM   2220  C4'  DG A 108       7.462  74.572-183.354 
ATOM   2221  O4'  DG A 108       6.768  73.445-183.963 
ATOM   2222  C3'  DG A 108       7.674  74.135-181.905 
ATOM   2223  O3'  DG A 108       6.587  74.606-181.118 
ATOM   2224  C2'  DG A 108       7.616  72.608-181.949 
ATOM   2225  C1'  DG A 108       6.465  72.503-182.945 
ATOM   2226  N9   DG A 108       6.342  71.161-183.579 
ATOM   2227  C8   DG A 108       7.331  70.268-183.928 
ATOM   2228  N7   DG A 108       6.884  69.162-184.473 
ATOM   2229  C5   DG A 108       5.501  69.335-184.484 
ATOM   2230  C6   DG A 108       4.477  68.472-184.953 
ATOM   2231  O6   DG A 108       4.580  67.360-185.464 
ATOM   2232  N1   DG A 108       3.207  69.039-184.773 
ATOM   2233  C2   DG A 108       2.960  70.277-184.213 
ATOM   2234  N2   DG A 108       1.677  70.638-184.130 
ATOM   2235  N3   DG A 108       3.922  71.086-183.774 
ATOM   2236  C4   DG A 108       5.159  70.551-183.941 
ATOM   2237  P    DC A 109       6.879  75.164-179.646 
ATOM   2238  OP1  DC A 109       7.298  76.581-179.726 
ATOM   2239  OP2  DC A 109       7.808  74.250-178.946 
ATOM   2240  O5'  DC A 109       5.428  75.068-178.979 
ATOM   2241  C5'  DC A 109       4.265  75.208-179.816 
ATOM   2242  C4'  DC A 109       3.232  74.162-179.448 
ATOM   2243  O4'  DC A 109       3.421  72.915-180.176 
ATOM   2244  C3'  DC A 109       3.214  73.733-177.981 
ATOM   2245  O3'  DC A 109       1.867  73.502-177.586 
ATOM   2246  C2'  DC A 109       3.961  72.400-177.958 
ATOM   2247  C1'  DC A 109       3.369  71.842-179.248 
ATOM   2248  N1   DC A 109       4.137  70.700-179.817 
ATOM   2249  C2   DC A 109       3.423  69.694-180.463 
ATOM   2250  O2   DC A 109       2.193  69.790-180.538 
ATOM   2251  N3   DC A 109       4.107  68.644-180.988 
ATOM   2252  C4   DC A 109       5.439  68.578-180.885 
ATOM   2253  N4   DC A 109       6.060  67.534-181.413 
ATOM   2254  C5   DC A 109       6.192  69.602-180.224 
ATOM   2255  C6   DC A 109       5.492  70.643-179.706 
ATOM   2256  P    DA A 110       1.396  73.962-176.126 
ATOM   2257  OP1  DA A 110       1.032  75.396-176.152 
ATOM   2258  OP2  DA A 110       2.417  73.569-175.130 
ATOM   2259  O5'  DA A 110       0.080  73.074-175.925 
ATOM   2260  C5'  DA A 110      -0.695  72.702-177.080 
ATOM   2261  C4'  DA A 110      -1.099  71.245-176.985 
ATOM   2262  O4'  DA A 110      -0.099  70.353-177.554 
ATOM   2263  C3'  DA A 110      -1.314  70.704-175.571 
ATOM   2264  O3'  DA A 110      -2.398  69.784-175.589 
ATOM   2265  C2'  DA A 110      -0.031  69.937-175.252 
ATOM   2266  C1'  DA A 110       0.144  69.304-176.629 
ATOM   2267  N9   DA A 110       1.515  68.776-176.877 
ATOM   2268  C8   DA A 110       2.707  69.274-176.436 
ATOM   2269  N7   DA A 110       3.737  68.586-176.821 
ATOM   2270  C5   DA A 110       3.190  67.555-177.573 
ATOM   2271  C6   DA A 110       3.766  66.477-178.263 
ATOM   2272  N6   DA A 110       5.085  66.248-178.310 
ATOM   2273  N1   DA A 110       2.933  65.638-178.907 
ATOM   2274  C2   DA A 110       1.622  65.870-178.858 
ATOM   2275  N3   DA A 110       0.973  66.838-178.249 
ATOM   2276  C4   DA A 110       1.829  67.664-177.612 
ATOM   2277  P    DG A 111      -3.431  69.779-174.367 
ATOM   2278  OP1  DG A 111      -4.455  70.827-174.578 
ATOM   2279  OP2  DG A 111      -2.689  69.846-173.089 
ATOM   2280  O5'  DG A 111      -4.100  68.334-174.525 
ATOM   2281  C5'  DG A 111      -4.206  67.754-175.839 
ATOM   2282  C4'  DG A 111      -3.812  66.290-175.792 
ATOM   2283  O4'  DG A 111      -2.382  66.094-175.983 
ATOM   2284  C3'  DG A 111      -4.112  65.562-174.482 
ATOM   2285  O3'  DG A 111      -4.514  64.230-174.777 
ATOM   2286  C2'  DG A 111      -2.772  65.514-173.750 
ATOM   2287  C1'  DG A 111      -1.912  65.213-174.974 
ATOM   2288  N9   DG A 111      -0.461  65.479-174.768 
ATOM   2289  C8   DG A 111       0.146  66.459-174.012 
ATOM   2290  N7   DG A 111       1.456  66.420-174.040 
ATOM   2291  C5   DG A 111       1.736  65.337-174.872 
ATOM   2292  C6   DG A 111       2.985  64.799-175.282 
ATOM   2293  O6   DG A 111       4.118  65.175-174.992 
ATOM   2294  N1   DG A 111       2.812  63.696-176.130 
ATOM   2295  C2   DG A 111       1.595  63.181-176.529 
ATOM   2296  N2   DG A 111       1.644  62.123-177.342 
ATOM   2297  N3   DG A 111       0.425  63.686-176.144 
ATOM   2298  C4   DG A 111       0.574  64.756-175.321 
ATOM   2299  P    DA A 112      -5.697  63.568-173.926 
ATOM   2300  OP1  DA A 112      -7.002  63.974-174.492 
ATOM   2301  OP2  DA A 112      -5.494  63.857-172.489 
ATOM   2302  O5'  DA A 112      -5.451  62.012-174.200 
ATOM   2303  C5'  DA A 112      -4.864  61.607-175.451 
ATOM   2304  C4'  DA A 112      -3.808  60.546-175.210 
ATOM   2305  O4'  DA A 112      -2.495  61.120-174.950 
ATOM   2306  C3'  DA A 112      -4.051  59.625-174.015 
ATOM   2307  O3'  DA A 112      -3.609  58.315-174.346 
ATOM   2308  C2'  DA A 112      -3.152  60.178-172.910 
ATOM   2309  C1'  DA A 112      -1.952  60.490-173.799 
ATOM   2310  N9   DA A 112      -0.972  61.425-173.179 
ATOM   2311  C8   DA A 112      -1.216  62.473-172.338 
ATOM   2312  N7   DA A 112      -0.147  63.105-171.962 
ATOM   2313  C5   DA A 112       0.883  62.426-172.601 
ATOM   2314  C6   DA A 112       2.275  62.609-172.609 
ATOM   2315  N6   DA A 112       2.898  63.579-171.923 
ATOM   2316  N1   DA A 112       3.008  61.757-173.349 
ATOM   2317  C2   DA A 112       2.383  60.796-174.028 
ATOM   2318  N3   DA A 112       1.098  60.529-174.097 
ATOM   2319  C4   DA A 112       0.388  61.396-173.347 
ATOM   2320  P    DA A 113      -4.470  57.058-173.856 
ATOM   2321  OP1  DA A 113      -5.574  56.811-174.812 
ATOM   2322  OP2  DA A 113      -4.866  57.247-172.443 
ATOM   2323  O5'  DA A 113      -3.395  55.878-173.960 
ATOM   2324  C5'  DA A 113      -2.355  55.966-174.952 
ATOM   2325  C4'  DA A 113      -1.025  55.563-174.346 
ATOM   2326  O4'  DA A 113      -0.330  56.686-173.733 
ATOM   2327  C3'  DA A 113      -1.091  54.518-173.233 
ATOM   2328  O3'  DA A 113       0.034  53.655-173.343 
ATOM   2329  C2'  DA A 113      -0.961  55.322-171.939 
ATOM   2330  C1'  DA A 113       0.104  56.292-172.440 
ATOM   2331  N9   DA A 113       0.239  57.517-171.604 
ATOM   2332  C8   DA A 113      -0.736  58.199-170.934 
ATOM   2333  N7   DA A 113      -0.301  59.235-170.288 
ATOM   2334  C5   DA A 113       1.062  59.245-170.547 
ATOM   2335  C6   DA A 113       2.098  60.104-170.144 
ATOM   2336  N6   DA A 113       1.909  61.172-169.355 
ATOM   2337  N1   DA A 113       3.340  59.825-170.582 
ATOM   2338  C2   DA A 113       3.522  58.763-171.366 
ATOM   2339  N3   DA A 113       2.637  57.894-171.805 
ATOM   2340  C4   DA A 113       1.402  58.196-171.352 
ATOM   2341  P    DG A 114      -0.158  52.089-173.071 
ATOM   2342  OP1  DG A 114      -0.652  51.429-174.300 
ATOM   2343  OP2  DG A 114      -0.979  51.895-171.855 
ATOM   2344  O5'  DG A 114       1.347  51.632-172.781 
ATOM   2345  C5'  DG A 114       2.427  52.342-173.416 
ATOM   2346  C4'  DG A 114       3.537  52.598-172.416 
ATOM   2347  O4'  DG A 114       3.348  53.842-171.683 
ATOM   2348  C3'  DG A 114       3.702  51.545-171.321 
ATOM   2349  O3'  DG A 114       5.087  51.385-171.040 
ATOM   2350  C2'  DG A 114       3.025  52.156-170.093 
ATOM   2351  C1'  DG A 114       3.533  53.579-170.301 
ATOM   2352  N9   DG A 114       2.775  54.604-169.529 
ATOM   2353  C8   DG A 114       1.435  54.639-169.210 
ATOM   2354  N7   DG A 114       1.080  55.690-168.512 
ATOM   2355  C5   DG A 114       2.269  56.402-168.358 
ATOM   2356  C6   DG A 114       2.519  57.630-167.691 
ATOM   2357  O6   DG A 114       1.730  58.354-167.090 
ATOM   2358  N1   DG A 114       3.870  57.993-167.778 
ATOM   2359  C2   DG A 114       4.850  57.265-168.424 
ATOM   2360  N2   DG A 114       6.081  57.784-168.393 
ATOM   2361  N3   DG A 114       4.614  56.115-169.050 
ATOM   2362  C4   DG A 114       3.309  55.747-168.975 
ATOM   2363  P    DA A 115       5.656  49.917-170.754 
ATOM   2364  OP1  DA A 115       5.946  49.239-172.038 
ATOM   2365  OP2  DA A 115       4.745  49.202-169.834 
ATOM   2366  O5'  DA A 115       7.027  50.250-170.000 
ATOM   2367  C5'  DA A 115       7.718  51.474-170.316 
ATOM   2368  C4'  DA A 115       8.200  52.140-169.043 
ATOM   2369  O4'  DA A 115       7.199  53.029-168.468 
ATOM   2370  C3'  DA A 115       8.559  51.199-167.893 
ATOM   2371  O3'  DA A 115       9.683  51.729-167.199 
ATOM   2372  C2'  DA A 115       7.348  51.244-166.962 
ATOM   2373  C1'  DA A 115       7.088  52.743-167.083 
ATOM   2374  N9   DA A 115       5.730  53.153-166.633 
ATOM   2375  C8   DA A 115       4.555  52.464-166.743 
ATOM   2376  N7   DA A 115       3.532  53.091-166.251 
ATOM   2377  C5   DA A 115       4.064  54.283-165.780 
ATOM   2378  C6   DA A 115       3.484  55.392-165.141 
ATOM   2379  N6   DA A 115       2.178  55.482-164.854 
ATOM   2380  N1   DA A 115       4.300  56.408-164.805 
ATOM   2381  C2   DA A 115       5.596  56.314-165.093 
ATOM   2382  N3   DA A 115       6.247  55.335-165.683 
ATOM   2383  C4   DA A 115       5.408  54.330-166.008 
ATOM   2384  P    DA A 116      10.816  50.725-166.677 
ATOM   2385  OP1  DA A 116      11.764  50.433-167.775 
ATOM   2386  OP2  DA A 116      10.182  49.551-166.038 
ATOM   2387  O5'  DA A 116      11.538  51.618-165.562 
ATOM   2388  C5'  DA A 116      11.561  53.048-165.721 
ATOM   2389  C4'  DA A 116      11.245  53.721-164.399 
ATOM   2390  O4'  DA A 116       9.815  53.914-164.202 
ATOM   2391  C3'  DA A 116      11.690  52.967-163.146 
ATOM   2392  O3'  DA A 116      12.130  53.909-162.174 
ATOM   2393  C2'  DA A 116      10.421  52.292-162.628 
ATOM   2394  C1'  DA A 116       9.476  53.458-162.901 
ATOM   2395  N9   DA A 116       8.036  53.076-162.906 
ATOM   2396  C8   DA A 116       7.471  51.907-163.328 
ATOM   2397  N7   DA A 116       6.181  51.872-163.203 
ATOM   2398  C5   DA A 116       5.865  53.109-162.658 
ATOM   2399  C6   DA A 116       4.645  53.696-162.283 
ATOM   2400  N6   DA A 116       3.460  53.083-162.410 
ATOM   2401  N1   DA A 116       4.688  54.941-161.772 
ATOM   2402  C2   DA A 116       5.869  55.545-161.650 
ATOM   2403  N3   DA A 116       7.066  55.100-161.962 
ATOM   2404  C4   DA A 116       6.996  53.853-162.471 
ATOM   2405  P    DA A 117      13.412  53.561-161.281 
ATOM   2406  OP1  DA A 117      14.644  53.911-162.024 
ATOM   2407  OP2  DA A 117      13.318  52.164-160.802 
ATOM   2408  O5'  DA A 117      13.221  54.565-160.050 
ATOM   2409  C5'  DA A 117      12.550  55.820-160.271 
ATOM   2410  C4'  DA A 117      11.573  56.090-159.145 
ATOM   2411  O4'  DA A 117      10.260  55.514-159.400 
ATOM   2412  C3'  DA A 117      11.962  55.529-157.777 
ATOM   2413  O3'  DA A 117      11.557  56.448-156.770 
ATOM   2414  C2'  DA A 117      11.132  54.253-157.631 
ATOM   2415  C1'  DA A 117       9.848  54.808-158.239 
ATOM   2416  N9   DA A 117       8.880  53.756-158.657 
ATOM   2417  C8   DA A 117       9.143  52.516-159.168 
ATOM   2418  N7   DA A 117       8.079  51.823-159.436 
ATOM   2419  C5   DA A 117       7.033  52.664-159.078 
ATOM   2420  C6   DA A 117       5.638  52.510-159.123 
ATOM   2421  N6   DA A 117       5.029  51.402-159.568 
ATOM   2422  N1   DA A 117       4.888  53.541-158.690 
ATOM   2423  C2   DA A 117       5.499  54.640-158.249 
ATOM   2424  N3   DA A 117       6.786  54.896-158.161 
ATOM   2425  C4   DA A 117       7.514  53.848-158.600 
ATOM   2426  P    DT A 118      12.518  56.697-155.514 
ATOM   2427  OP1  DT A 118      13.547  57.701-155.868 
ATOM   2428  OP2  DT A 118      13.022  55.400-155.011 
ATOM   2429  O5'  DT A 118      11.497  57.324-154.454 
ATOM   2430  C5'  DT A 118      10.373  58.087-154.933 
ATOM   2431  C4'  DT A 118       9.121  57.700-154.171 
ATOM   2432  O4'  DT A 118       8.426  56.573-154.780 
ATOM   2433  C3'  DT A 118       9.332  57.263-152.722 
ATOM   2434  O3'  DT A 118       8.245  57.734-151.936 
ATOM   2435  C2'  DT A 118       9.274  55.735-152.766 
ATOM   2436  C1'  DT A 118       8.123  55.631-153.762 
ATOM   2437  N1   DT A 118       8.000  54.289-154.396 
ATOM   2438  C2   DT A 118       6.730  53.848-154.685 
ATOM   2439  O2   DT A 118       5.730  54.504-154.446 
ATOM   2440  N3   DT A 118       6.655  52.600-155.270 
ATOM   2441  C4   DT A 118       7.717  51.777-155.583 
ATOM   2442  O4   DT A 118       7.525  50.677-156.108 
ATOM   2443  C5   DT A 118       9.008  52.326-155.242 
ATOM   2444  C7   DT A 118      10.220  51.494-155.549 
ATOM   2445  C6   DT A 118       9.111  53.536-154.672 
ATOM   2446  P    DC A 119       8.537  58.292-150.463 
ATOM   2447  OP1  DC A 119       8.956  59.709-150.543 
ATOM   2448  OP2  DC A 119       9.467  57.378-149.763 
ATOM   2449  O5'  DC A 119       7.086  58.196-149.796 
ATOM   2450  C5'  DC A 119       5.923  58.336-150.633 
ATOM   2451  C4'  DC A 119       4.890  57.289-150.265 
ATOM   2452  O4'  DC A 119       5.079  56.043-150.993 
ATOM   2453  C3'  DC A 119       4.872  56.861-148.798 
ATOM   2454  O3'  DC A 119       3.525  56.630-148.403 
ATOM   2455  C2'  DC A 119       5.620  55.528-148.775 
ATOM   2456  C1'  DC A 119       5.027  54.970-150.065 
ATOM   2457  N1   DC A 119       5.795  53.828-150.634 
ATOM   2458  C2   DC A 119       5.082  52.822-151.280 
ATOM   2459  O2   DC A 119       3.851  52.918-151.355 
ATOM   2460  N3   DC A 119       5.765  51.772-151.805 
ATOM   2461  C4   DC A 119       7.098  51.706-151.702 
ATOM   2462  N4   DC A 119       7.718  50.662-152.230 
ATOM   2463  C5   DC A 119       7.851  52.730-151.041 
ATOM   2464  C6   DC A 119       7.150  53.771-150.523 
ATOM   2465  P    DA A 120       3.055  57.090-146.943 
ATOM   2466  OP1  DA A 120       2.690  58.523-146.969 
ATOM   2467  OP2  DA A 120       4.075  56.697-145.947 
ATOM   2468  O5'  DA A 120       1.738  56.202-146.742 
ATOM   2469  C5'  DA A 120       0.963  55.830-147.897 
ATOM   2470  C4'  DA A 120       0.559  54.373-147.802 
ATOM   2471  O4'  DA A 120       1.560  53.480-148.371 
ATOM   2472  C3'  DA A 120       0.345  53.832-146.388 
ATOM   2473  O3'  DA A 120      -0.740  52.912-146.406 
ATOM   2474  C2'  DA A 120       1.628  53.065-146.069 
ATOM   2475  C1'  DA A 120       1.802  52.432-147.446 
ATOM   2476  N9   DA A 120       3.173  51.904-147.694 
ATOM   2477  C8   DA A 120       4.366  52.402-147.253 
ATOM   2478  N7   DA A 120       5.395  51.714-147.638 
ATOM   2479  C5   DA A 120       4.848  50.683-148.390 
ATOM   2480  C6   DA A 120       5.424  49.605-149.080 
ATOM   2481  N6   DA A 120       6.744  49.376-149.127 
ATOM   2482  N1   DA A 120       4.591  48.765-149.724 
ATOM   2483  C2   DA A 120       3.280  48.998-149.675 
ATOM   2484  N3   DA A 120       2.631  49.966-149.066 
ATOM   2485  C4   DA A 120       3.488  50.792-148.429 
ATOM   2486  P    DC A 121      -1.773  52.907-145.184 
ATOM   2487  OP1  DC A 121      -2.797  53.955-145.395 
ATOM   2488  OP2  DC A 121      -1.030  52.974-143.906 
ATOM   2489  O5'  DC A 121      -2.442  51.462-145.342 
ATOM   2490  C5'  DC A 121      -2.548  50.881-146.656 
ATOM   2491  C4'  DC A 121      -2.154  49.418-146.609 
ATOM   2492  O4'  DC A 121      -0.724  49.222-146.800 
ATOM   2493  C3'  DC A 121      -2.454  48.690-145.299 
ATOM   2494  O3'  DC A 121      -2.856  47.358-145.594 
ATOM   2495  C2'  DC A 121      -1.113  48.642-144.567 
ATOM   2496  C1'  DC A 121      -0.254  48.341-145.791 
ATOM   2497  N1   DC A 121       1.197  48.607-145.585 
ATOM   2498  C2   DC A 121       2.108  47.771-146.225 
ATOM   2499  O2   DC A 121       1.680  46.852-146.932 
ATOM   2500  N3   DC A 121       3.435  47.997-146.048 
ATOM   2501  C4   DC A 121       3.860  49.004-145.274 
ATOM   2502  N4   DC A 121       5.164  49.182-145.134 
ATOM   2503  C5   DC A 121       2.939  49.875-144.606 
ATOM   2504  C6   DC A 121       1.617  49.633-144.794 
ATOM   2505  P    DC A 122      -4.038  46.696-144.743 
ATOM   2506  OP1  DC A 122      -5.344  47.102-145.310 
ATOM   2507  OP2  DC A 122      -3.836  46.985-143.306 
ATOM   2508  O5'  DC A 122      -3.793  45.140-145.017 
ATOM   2509  C5'  DC A 122      -3.206  44.735-146.269 
ATOM   2510  C4'  DC A 122      -2.150  43.674-146.027 
ATOM   2511  O4'  DC A 122      -0.836  44.247-145.767 
ATOM   2512  C3'  DC A 122      -2.393  42.753-144.832 
ATOM   2513  O3'  DC A 122      -1.950  41.442-145.163 
ATOM   2514  C2'  DC A 122      -1.493  43.306-143.727 
ATOM   2515  C1'  DC A 122      -0.294  43.618-144.617 
ATOM   2516  N1   DC A 122       0.686  44.553-143.996 
ATOM   2517  C2   DC A 122       2.035  44.367-144.286 
ATOM   2518  O2   DC A 122       2.361  43.442-145.039 
ATOM   2519  N3   DC A 122       2.944  45.209-143.729 
ATOM   2520  C4   DC A 122       2.549  46.199-142.918 
ATOM   2521  N4   DC A 122       3.474  46.993-142.400 
ATOM   2522  C5   DC A 122       1.167  46.407-142.607 
ATOM   2523  C6   DC A 122       0.274  45.555-143.173 
ATOM   2524  P    DA A 123      -2.812  40.186-144.673 
ATOM   2525  OP1  DA A 123      -3.916  39.939-145.629 
ATOM   2526  OP2  DA A 123      -3.208  40.375-143.260 
ATOM   2527  O5'  DA A 123      -1.737  39.006-144.777 
ATOM   2528  C5'  DA A 123      -0.696  39.094-145.769 
ATOM   2529  C4'  DA A 123       0.633  38.691-145.163 
ATOM   2530  O4'  DA A 123       1.328  39.813-144.550 
ATOM   2531  C3'  DA A 123       0.567  37.646-144.050 
ATOM   2532  O3'  DA A 123       1.692  36.783-144.160 
ATOM   2533  C2'  DA A 123       0.697  38.450-142.756 
ATOM   2534  C1'  DA A 123       1.762  39.420-143.257 
ATOM   2535  N9   DA A 123       1.897  40.645-142.421 
ATOM   2536  C8   DA A 123       0.923  41.327-141.751 
ATOM   2537  N7   DA A 123       1.357  42.363-141.105 
ATOM   2538  C5   DA A 123       2.720  42.373-141.364 
ATOM   2539  C6   DA A 123       3.756  43.232-140.961 
ATOM   2540  N6   DA A 123       3.567  44.299-140.172 
ATOM   2541  N1   DA A 123       4.998  42.953-141.399 
ATOM   2542  C2   DA A 123       5.180  41.891-142.183 
ATOM   2543  N3   DA A 123       4.295  41.022-142.622 
ATOM   2544  C4   DA A 123       3.061  41.324-142.169 
ATOM   2545  P    DT A 124       1.500  35.217-143.888 
ATOM   2546  OP1  DT A 124       1.006  34.557-145.117 
ATOM   2547  OP2  DT A 124       0.679  35.023-142.672 
ATOM   2548  O5'  DT A 124       3.006  34.760-143.598 
ATOM   2549  C5'  DT A 124       4.085  35.469-144.233 
ATOM   2550  C4'  DT A 124       5.195  35.726-143.233 
ATOM   2551  O4'  DT A 124       5.007  36.970-142.500 
ATOM   2552  C3'  DT A 124       5.360  34.673-142.138 
ATOM   2553  O3'  DT A 124       6.745  34.513-141.857 
ATOM   2554  C2'  DT A 124       4.683  35.284-140.910 
ATOM   2555  C1'  DT A 124       5.191  36.707-141.118 
ATOM   2556  N1   DT A 124       4.433  37.732-140.346 
ATOM   2557  C2   DT A 124       5.143  38.808-139.871 
ATOM   2558  O2   DT A 124       6.339  38.947-140.055 
ATOM   2559  N3   DT A 124       4.407  39.737-139.160 
ATOM   2560  C4   DT A 124       3.054  39.679-138.894 
ATOM   2561  O4   DT A 124       2.505  40.572-138.246 
ATOM   2562  C5   DT A 124       2.396  38.513-139.434 
ATOM   2563  C7   DT A 124       0.923  38.371-139.189 
ATOM   2564  C6   DT A 124       3.088  37.593-140.128 
ATOM   2565  P    DT A 125       7.314  33.045-141.571 
ATOM   2566  OP1  DT A 125       7.605  32.367-142.855 
ATOM   2567  OP2  DT A 125       6.403  32.330-140.651 
ATOM   2568  O5'  DT A 125       8.685  33.378-140.817 
ATOM   2569  C5'  DT A 125       9.376  34.602-141.133 
ATOM   2570  C4'  DT A 125       9.858  35.268-139.860 
ATOM   2571  O4'  DT A 125       8.857  36.157-139.285 
ATOM   2572  C3'  DT A 125      10.218  34.327-138.710 
ATOM   2573  O3'  DT A 125      11.341  34.857-138.016 
ATOM   2574  C2'  DT A 125       9.006  34.372-137.779 
ATOM   2575  C1'  DT A 125       8.746  35.871-137.900 
ATOM   2576  N1   DT A 125       7.388  36.281-137.450 
ATOM   2577  C2   DT A 125       7.274  37.508-136.841 
ATOM   2578  O2   DT A 125       8.224  38.250-136.662 
ATOM   2579  N3   DT A 125       5.999  37.854-136.436 
ATOM   2580  C4   DT A 125       4.857  37.093-136.588 
ATOM   2581  O4   DT A 125       3.770  37.509-136.185 
ATOM   2582  C5   DT A 125       5.078  35.823-137.238 
ATOM   2583  C7   DT A 125       3.887  34.933-137.442 
ATOM   2584  C6   DT A 125       6.306  35.460-137.641 
ATOM   2585  P    DC A 126      12.474  33.853-137.494 
ATOM   2586  OP1  DC A 126      13.423  33.561-138.592 
ATOM   2587  OP2  DC A 126      11.840  32.679-136.855 
ATOM   2588  O5'  DC A 126      13.197  34.745-136.379 
ATOM   2589  C5'  DC A 126      13.219  36.176-136.538 
ATOM   2590  C4'  DC A 126      12.903  36.849-135.216 
ATOM   2591  O4'  DC A 126      11.473  37.042-135.019 
ATOM   2592  C3'  DC A 126      13.349  36.095-133.963 
ATOM   2593  O3'  DC A 126      13.789  37.037-132.991 
ATOM   2594  C2'  DC A 126      12.079  35.419-133.445 
ATOM   2595  C1'  DC A 126      11.134  36.586-133.719 
ATOM   2596  N1   DC A 126       9.695  36.203-133.723 
ATOM   2597  C2   DC A 126       8.775  37.131-133.240 
ATOM   2598  O2   DC A 126       9.187  38.222-132.832 
ATOM   2599  N3   DC A 126       7.458  36.800-133.235 
ATOM   2600  C4   DC A 126       7.052  35.606-133.685 
ATOM   2601  N4   DC A 126       5.757  35.332-133.659 
ATOM   2602  C5   DC A 126       7.982  34.639-134.185 
ATOM   2603  C6   DC A 126       9.294  34.987-134.182 
ATOM   2604  P    DC A 127      15.070  36.689-132.098 
ATOM   2605  OP1  DC A 127      16.302  37.039-132.841 
ATOM   2606  OP2  DC A 127      14.977  35.292-131.619 
ATOM   2607  O5'  DC A 127      14.880  37.693-130.867 
ATOM   2608  C5'  DC A 127      14.208  38.948-131.088 
ATOM   2609  C4'  DC A 127      13.231  39.218-129.962 
ATOM   2610  O4'  DC A 127      11.918  38.642-130.217 
ATOM   2611  C3'  DC A 127      13.620  38.657-128.594 
ATOM   2612  O3'  DC A 127      13.215  39.576-127.587 
ATOM   2613  C2'  DC A 127      12.790  37.381-128.448 
ATOM   2614  C1'  DC A 127      11.506  37.936-129.056 
ATOM   2615  N1   DC A 127      10.538  36.884-129.474 
ATOM   2616  C2   DC A 127       9.179  37.160-129.342 
ATOM   2617  O2   DC A 127       8.837  38.258-128.888 
ATOM   2618  N3   DC A 127       8.282  36.214-129.717 
ATOM   2619  C4   DC A 127       8.694  35.037-130.205 
ATOM   2620  N4   DC A 127       7.780  34.146-130.557 
ATOM   2621  C5   DC A 127      10.086  34.732-130.348 
ATOM   2622  C6   DC A 127      10.968  35.691-129.967 
ATOM   2623  P    DA A 128      14.177  39.825-126.331 
ATOM   2624  OP1  DA A 128      15.205  40.829-126.685 
ATOM   2625  OP2  DA A 128      14.680  38.528-125.828 
ATOM   2626  O5'  DA A 128      13.155  40.452-125.271 
ATOM   2627  C5'  DA A 128      12.031  41.215-125.750 
ATOM   2628  C4'  DA A 128      10.779  40.828-124.988 
ATOM   2629  O4'  DA A 128      10.084  39.701-125.597 
ATOM   2630  C3'  DA A 128      10.991  40.391-123.539 
ATOM   2631  O3'  DA A 128       9.903  40.862-122.753 
ATOM   2632  C2'  DA A 128      10.932  38.863-123.583 
ATOM   2633  C1'  DA A 128       9.781  38.759-124.579 
ATOM   2634  N9   DA A 128       9.658  37.417-125.213 
ATOM   2635  C8   DA A 128      10.651  36.544-125.553 
ATOM   2636  N7   DA A 128      10.223  35.445-126.092 
ATOM   2637  C5   DA A 128       8.844  35.599-126.112 
ATOM   2638  C6   DA A 128       7.805  34.770-126.567 
ATOM   2639  N6   DA A 128       8.008  33.563-127.116 
ATOM   2640  N1   DA A 128       6.546  35.227-126.437 
ATOM   2641  C2   DA A 128       6.351  36.426-125.892 
ATOM   2642  N3   DA A 128       7.236  37.284-125.434 
ATOM   2643  C4   DA A 128       8.488  36.802-125.576 
ATOM   2644  P    DG A 129      10.195  41.419-121.280 
ATOM   2645  OP1  DG A 129      10.615  42.837-121.360 
ATOM   2646  OP2  DG A 129      11.125  40.505-120.580 
ATOM   2647  O5'  DG A 129       8.744  41.324-120.613 
ATOM   2648  C5'  DG A 129       7.581  41.464-121.450 
ATOM   2649  C4'  DG A 129       6.548  40.417-121.082 
ATOM   2650  O4'  DG A 129       6.737  39.171-121.810 
ATOM   2651  C3'  DG A 129       6.530  39.989-119.615 
ATOM   2652  O3'  DG A 129       5.183  39.758-119.220 
ATOM   2653  C2'  DG A 129       7.278  38.656-119.592 
ATOM   2654  C1'  DG A 129       6.685  38.098-120.882 
ATOM   2655  N9   DG A 129       7.454  36.956-121.451 
ATOM   2656  C8   DG A 129       8.813  36.728-121.437 
ATOM   2657  N7   DG A 129       9.174  35.616-122.030 
ATOM   2658  C5   DG A 129       7.969  35.069-122.468 
ATOM   2659  C6   DG A 129       7.717  33.866-123.178 
ATOM   2660  O6   DG A 129       8.517  33.023-123.573 
ATOM   2661  N1   DG A 129       6.346  33.693-123.420 
ATOM   2662  C2   DG A 129       5.352  34.566-123.029 
ATOM   2663  N2   DG A 129       4.104  34.221-123.356 
ATOM   2664  N3   DG A 129       5.590  35.695-122.363 
ATOM   2665  C4   DG A 129       6.914  35.878-122.120 
ATOM   2666  P    DC A 130       4.713  40.218-117.760 
ATOM   2667  OP1  DC A 130       4.348  41.651-117.786 
ATOM   2668  OP2  DC A 130       5.733  39.825-116.764 
ATOM   2669  O5'  DC A 130       3.396  39.330-117.559 
ATOM   2670  C5'  DC A 130       2.621  38.958-118.714 
ATOM   2671  C4'  DC A 130       2.217  37.501-118.619 
ATOM   2672  O4'  DC A 130       3.218  36.608-119.188 
ATOM   2673  C3'  DC A 130       2.003  36.960-117.206 
ATOM   2674  O3'  DC A 130       0.919  36.040-117.224 
ATOM   2675  C2'  DC A 130       3.286  36.193-116.886 
ATOM   2676  C1'  DC A 130       3.461  35.560-118.263 
ATOM   2677  N1   DC A 130       4.832  35.032-118.511 
ATOM   2678  C2   DC A 130       4.954  33.883-119.288 
ATOM   2679  O2   DC A 130       3.931  33.353-119.736 
ATOM   2680  N3   DC A 130       6.196  33.385-119.524 
ATOM   2681  C4   DC A 130       7.280  33.989-119.021 
ATOM   2682  N4   DC A 130       8.468  33.465-119.280 
ATOM   2683  C5   DC A 130       7.175  35.172-118.219 
ATOM   2684  C6   DC A 130       5.926  35.653-117.993 
ATOM   2685  P    DT A 131      -0.115  36.035-116.001 
ATOM   2686  OP1  DT A 131      -1.139  37.083-116.212 
ATOM   2687  OP2  DT A 131       0.628  36.101-114.723 
ATOM   2688  O5'  DT A 131      -0.784  34.590-116.159 
ATOM   2689  C5'  DT A 131      -0.890  34.009-117.473 
ATOM   2690  C4'  DT A 131      -0.496  32.546-117.426 
ATOM   2691  O4'  DT A 131       0.934  32.350-117.617 
ATOM   2692  C3'  DT A 131      -0.796  31.818-116.116 
ATOM   2693  O3'  DT A 131      -1.197  30.486-116.411 
ATOM   2694  C2'  DT A 131       0.545  31.770-115.384 
ATOM   2695  C1'  DT A 131       1.404  31.469-116.608 
ATOM   2696  N1   DT A 131       2.855  31.735-116.402 
ATOM   2697  C2   DT A 131       3.741  30.902-117.040 
ATOM   2698  O2   DT A 131       3.388  29.977-117.751 
ATOM   2699  N3   DT A 131       5.078  31.178-116.824 
ATOM   2700  C4   DT A 131       5.587  32.195-116.043 
ATOM   2701  O4   DT A 131       6.805  32.344-115.925 
ATOM   2702  C5   DT A 131       4.580  33.016-115.413 
ATOM   2703  C7   DT A 131       5.049  34.146-114.544 
ATOM   2704  C6   DT A 131       3.274  32.770-115.605 
ATOM   2705  P    DG A 132      -2.380  29.824-115.560 
ATOM   2706  OP1  DG A 132      -3.686  30.230-116.127 
ATOM   2707  OP2  DG A 132      -2.178  30.113-114.123 
ATOM   2708  O5'  DG A 132      -2.135  28.267-115.834 
ATOM   2709  C5'  DG A 132      -1.548  27.863-117.086 
ATOM   2710  C4'  DG A 132      -0.492  26.802-116.844 
ATOM   2711  O4'  DG A 132       0.822  27.375-116.584 
ATOM   2712  C3'  DG A 132      -0.735  25.881-115.649 
ATOM   2713  O3'  DG A 132      -0.292  24.570-115.980 
ATOM   2714  C2'  DG A 132       0.165  26.434-114.544 
ATOM   2715  C1'  DG A 132       1.365  26.746-115.434 
ATOM   2716  N9   DG A 132       2.344  27.681-114.813 
ATOM   2717  C8   DG A 132       2.117  28.742-113.964 
ATOM   2718  N7   DG A 132       3.206  29.371-113.593 
ATOM   2719  C5   DG A 132       4.226  28.677-114.241 
ATOM   2720  C6   DG A 132       5.629  28.891-114.227 
ATOM   2721  O6   DG A 132       6.270  29.750-113.628 
ATOM   2722  N1   DG A 132       6.298  27.954-115.026 
ATOM   2723  C2   DG A 132       5.691  26.943-115.746 
ATOM   2724  N2   DG A 132       6.505  26.152-116.448 
ATOM   2725  N3   DG A 132       4.374  26.744-115.760 
ATOM   2726  C4   DG A 132       3.711  27.644-114.988 
ATOM   2727  P    DA A 133      -1.154  23.314-115.490 
ATOM   2728  OP1  DA A 133      -2.258  23.067-116.446 
ATOM   2729  OP2  DA A 133      -1.549  23.503-114.077 
ATOM   2730  O5'  DA A 133      -0.079  22.134-115.594 
ATOM   2731  C5'  DA A 133       0.962  22.222-116.586 
ATOM   2732  C4'  DA A 133       2.292  21.818-115.980 
ATOM   2733  O4'  DA A 133       2.986  22.941-115.367 
ATOM   2734  C3'  DA A 133       2.225  20.774-114.867 
ATOM   2735  O3'  DA A 133       3.350  19.911-114.977 
ATOM   2736  C2'  DA A 133       2.355  21.578-113.573 
ATOM   2737  C1'  DA A 133       3.420  22.547-114.074 
ATOM   2738  N9   DA A 133       3.555  23.773-113.238 
ATOM   2739  C8   DA A 133       2.581  24.455-112.568 
ATOM   2740  N7   DA A 133       3.015  25.491-111.922 
ATOM   2741  C5   DA A 133       4.378  25.501-112.181 
ATOM   2742  C6   DA A 133       5.414  26.360-111.778 
ATOM   2743  N6   DA A 133       5.226  27.427-110.989 
ATOM   2744  N1   DA A 133       6.656  26.080-112.216 
ATOM   2745  C2   DA A 133       6.838  25.018-113.000 
ATOM   2746  N3   DA A 133       5.953  24.150-113.439 
ATOM   2747  C4   DA A 133       4.719  24.451-112.986 
ATOM   2748  P    DT A 134       3.158  18.345-114.705 
ATOM   2749  OP1  DT A 134       2.665  17.685-115.934 
ATOM   2750  OP2  DT A 134       2.337  18.151-113.489 
ATOM   2751  O5'  DT A 134       4.664  17.888-114.415 
ATOM   2752  C5'  DT A 134       5.743  18.597-115.050 
ATOM   2753  C4'  DT A 134       6.853  18.854-114.050 
ATOM   2754  O4'  DT A 134       6.665  20.098-113.317 
ATOM   2755  C3'  DT A 134       7.018  17.801-112.955 
ATOM   2756  O3'  DT A 134       8.404  17.641-112.674 
ATOM   2757  C2'  DT A 134       6.341  18.411-111.727 
ATOM   2758  C1'  DT A 134       6.849  19.835-111.935 
ATOM   2759  N1   DT A 134       6.091  20.860-111.164 
ATOM   2760  C2   DT A 134       6.801  21.935-110.688 
ATOM   2761  O2   DT A 134       7.998  22.075-110.872 
ATOM   2762  N3   DT A 134       6.065  22.865-109.977 
ATOM   2763  C4   DT A 134       4.712  22.807-109.711 
ATOM   2764  O4   DT A 134       4.163  23.700-109.063 
ATOM   2765  C5   DT A 134       4.055  21.641-110.251 
ATOM   2766  C7   DT A 134       2.581  21.499-110.006 
ATOM   2767  C6   DT A 134       4.746  20.721-110.945 
ATOM   2768  P    DG A 135       8.973  16.173-112.388 
ATOM   2769  OP1  DG A 135       9.263  15.494-113.672 
ATOM   2770  OP2  DG A 135       8.061  15.458-111.468 
ATOM   2771  O5'  DG A 135      10.344  16.506-111.634 
ATOM   2772  C5'  DG A 135      11.034  17.729-111.950 
ATOM   2773  C4'  DG A 135      11.516  18.396-110.677 
ATOM   2774  O4'  DG A 135      10.515  19.285-110.102 
ATOM   2775  C3'  DG A 135      11.876  17.455-109.528 
ATOM   2776  O3'  DG A 135      12.999  17.984-108.833 
ATOM   2777  C2'  DG A 135      10.665  17.500-108.596 
ATOM   2778  C1'  DG A 135      10.405  18.999-108.717 
ATOM   2779  N9   DG A 135       9.046  19.409-108.267 
ATOM   2780  C8   DG A 135       7.852  18.729-108.369 
ATOM   2781  N7   DG A 135       6.825  19.373-107.869 
ATOM   2782  C5   DG A 135       7.378  20.564-107.401 
ATOM   2783  C6   DG A 135       6.761  21.667-106.758 
ATOM   2784  O6   DG A 135       5.578  21.824-106.462 
ATOM   2785  N1   DG A 135       7.693  22.669-106.451 
ATOM   2786  C2   DG A 135       9.044  22.612-106.731 
ATOM   2787  N2   DG A 135       9.765  23.671-106.358 
ATOM   2788  N3   DG A 135       9.622  21.576-107.336 
ATOM   2789  C4   DG A 135       8.732  20.596-107.639 
ATOM   2790  P    DT A 136      14.132  16.980-108.311 
ATOM   2791  OP1  DT A 136      15.081  16.689-109.409 
ATOM   2792  OP2  DT A 136      13.498  15.806-107.672 
ATOM   2793  O5'  DT A 136      14.855  17.873-107.196 
ATOM   2794  C5'  DT A 136      14.877  19.304-107.355 
ATOM   2795  C4'  DT A 136      14.561  19.977-106.033 
ATOM   2796  O4'  DT A 136      13.132  20.170-105.836 
ATOM   2797  C3'  DT A 136      15.007  19.223-104.780 
ATOM   2798  O3'  DT A 136      15.447  20.165-103.808 
ATOM   2799  C2'  DT A 136      13.737  18.547-104.262 
ATOM   2800  C1'  DT A 136      12.792  19.714-104.536 
ATOM   2801  N1   DT A 136      11.353  19.331-104.540 
ATOM   2802  C2   DT A 136      10.458  20.257-104.060 
ATOM   2803  O2   DT A 136      10.796  21.351-103.643 
ATOM   2804  N3   DT A 136       9.133  19.866-104.079 
ATOM   2805  C4   DT A 136       8.642  18.657-104.527 
ATOM   2806  O4   DT A 136       7.433  18.420-104.495 
ATOM   2807  C5   DT A 136       9.658  17.752-105.011 
ATOM   2808  C7   DT A 136       9.209  16.412-105.517 
ATOM   2809  C6   DT A 136      10.953  18.106-105.004 
ATOM   2810  P    DC A 137      16.728  19.817-102.915 
ATOM   2811  OP1  DC A 137      17.960  20.167-103.658 
ATOM   2812  OP2  DC A 137      16.635  18.420-102.436 
ATOM   2813  O5'  DC A 137      16.538  20.821-101.684 
ATOM   2814  C5'  DC A 137      15.867  22.076-101.905 
ATOM   2815  C4'  DC A 137      14.889  22.346-100.779 
ATOM   2816  O4'  DC A 137      13.576  21.770-101.034 
ATOM   2817  C3'  DC A 137      15.278  21.785 -99.411 
ATOM   2818  O3'  DC A 137      14.873  22.704 -98.404 
ATOM   2819  C2'  DC A 137      14.448  20.509 -99.265 
ATOM   2820  C1'  DC A 137      13.164  21.064 -99.873 
ATOM   2821  N1   DC A 137      12.196  20.011-100.291 
ATOM   2822  C2   DC A 137      10.838  20.288-100.159 
ATOM   2823  O2   DC A 137      10.495  21.386 -99.705 
ATOM   2824  N3   DC A 137       9.940  19.342-100.534 
ATOM   2825  C4   DC A 137      10.353  18.165-101.022 
ATOM   2826  N4   DC A 137       9.438  17.274-101.374 
ATOM   2827  C5   DC A 137      11.745  17.860-101.165 
ATOM   2828  C6   DC A 137      12.626  18.819-100.784 
ATOM   2829  P    DA A 138      15.835  22.953 -97.148 
ATOM   2830  OP1  DA A 138      16.863  23.957 -97.502 
ATOM   2831  OP2  DA A 138      16.338  21.656 -96.645 
ATOM   2832  O5'  DA A 138      14.813  23.580 -96.088 
ATOM   2833  C5'  DA A 138      13.689  24.343 -96.568 
ATOM   2834  C4'  DA A 138      12.437  23.956 -95.805 
ATOM   2835  O4'  DA A 138      11.742  22.829 -96.414 
ATOM   2836  C3'  DA A 138      12.649  23.519 -94.356 
ATOM   2837  O3'  DA A 138      11.562  23.990 -93.570 
ATOM   2838  C2'  DA A 138      12.591  21.991 -94.400 
ATOM   2839  C1'  DA A 138      11.440  21.887 -95.396 
ATOM   2840  N9   DA A 138      11.316  20.545 -96.030 
ATOM   2841  C8   DA A 138      12.310  19.672 -96.370 
ATOM   2842  N7   DA A 138      11.881  18.573 -96.909 
ATOM   2843  C5   DA A 138      10.502  18.727 -96.929 
ATOM   2844  C6   DA A 138       9.464  17.898 -97.384 
ATOM   2845  N6   DA A 138       9.666  16.691 -97.933 
ATOM   2846  N1   DA A 138       8.204  18.355 -97.254 
ATOM   2847  C2   DA A 138       8.009  19.554 -96.709 
ATOM   2848  N3   DA A 138       8.894  20.412 -96.251 
ATOM   2849  C4   DA A 138      10.146  19.930 -96.393 
ATOM   2850  P    DC A 139      11.854  24.547 -92.097 
ATOM   2851  OP1  DC A 139      12.273  25.964 -92.177 
ATOM   2852  OP2  DC A 139      12.783  23.633 -91.397 
ATOM   2853  O5'  DC A 139      10.402  24.452 -91.430 
ATOM   2854  C5'  DC A 139       9.239  24.592 -92.267 
ATOM   2855  C4'  DC A 139       8.206  23.545 -91.899 
ATOM   2856  O4'  DC A 139       8.396  22.299 -92.627 
ATOM   2857  C3'  DC A 139       8.188  23.116 -90.432 
ATOM   2858  O3'  DC A 139       6.841  22.886 -90.037 
ATOM   2859  C2'  DC A 139       8.936  21.784 -90.409 
ATOM   2860  C1'  DC A 139       8.343  21.226 -91.699 
ATOM   2861  N1   DC A 139       9.112  20.084 -92.268 
ATOM   2862  C2   DC A 139       8.398  19.078 -92.914 
ATOM   2863  O2   DC A 139       7.167  19.173 -92.989 
ATOM   2864  N3   DC A 139       9.081  18.027 -93.439 
ATOM   2865  C4   DC A 139      10.414  17.961 -93.336 
ATOM   2866  N4   DC A 139      11.034  16.917 -93.864 
ATOM   2867  C5   DC A 139      11.167  18.985 -92.675 
ATOM   2868  C6   DC A 139      10.467  20.027 -92.157 
ATOM   2869  P    DC A 140       6.371  23.345 -88.577 
ATOM   2870  OP1  DC A 140       6.006  24.779 -88.603 
ATOM   2871  OP2  DC A 140       7.391  22.953 -87.581 
ATOM   2872  O5'  DC A 140       5.054  22.458 -88.376 
ATOM   2873  C5'  DC A 140       4.279  22.086 -89.531 
ATOM   2874  C4'  DC A 140       3.875  20.628 -89.436 
ATOM   2875  O4'  DC A 140       4.876  19.736 -90.005 
ATOM   2876  C3'  DC A 140       3.661  20.088 -88.023 
ATOM   2877  O3'  DC A 140       2.577  19.168 -88.041 
ATOM   2878  C2'  DC A 140       4.944  19.321 -87.703 
ATOM   2879  C1'  DC A 140       5.119  18.688 -89.080 
ATOM   2880  N1   DC A 140       6.490  18.160 -89.328 
ATOM   2881  C2   DC A 140       6.612  17.010 -90.105 
ATOM   2882  O2   DC A 140       5.589  16.481 -90.553 
ATOM   2883  N3   DC A 140       7.854  16.513 -90.341 
ATOM   2884  C4   DC A 140       8.938  17.116 -89.838 
ATOM   2885  N4   DC A 140      10.126  16.593 -90.097 
ATOM   2886  C5   DC A 140       8.834  18.299 -89.036 
ATOM   2887  C6   DC A 140       7.584  18.781 -88.810 
ATOM   2888  P    DC A 141       1.543  19.163 -86.818 
ATOM   2889  OP1  DC A 141       0.519  20.211 -87.029 
ATOM   2890  OP2  DC A 141       2.286  19.229 -85.540 
ATOM   2891  O5'  DC A 141       0.875  17.717 -86.976 
ATOM   2892  C5'  DC A 141       0.768  17.137 -88.290 
ATOM   2893  C4'  DC A 141       1.162  15.674 -88.243 
ATOM   2894  O4'  DC A 141       2.592  15.478 -88.434 
ATOM   2895  C3'  DC A 141       0.862  14.946 -86.933 
ATOM   2896  O3'  DC A 141       0.461  13.614 -87.228 
ATOM   2897  C2'  DC A 141       2.203  14.898 -86.201 
ATOM   2898  C1'  DC A 141       3.062  14.597 -87.425 
ATOM   2899  N1   DC A 141       4.513  14.863 -87.219 
ATOM   2900  C2   DC A 141       5.424  14.027 -87.859 
ATOM   2901  O2   DC A 141       4.996  13.108 -88.566 
ATOM   2902  N3   DC A 141       6.752  14.253 -87.683 
ATOM   2903  C4   DC A 141       7.176  15.260 -86.908 
ATOM   2904  N4   DC A 141       8.481  15.438 -86.768 
ATOM   2905  C5   DC A 141       6.256  16.131 -86.240 
ATOM   2906  C6   DC A 141       4.933  15.889 -86.428 
ATOM   2907  P    DC A 142      -0.722  12.952 -86.377 
ATOM   2908  OP1  DC A 142      -2.028  13.358 -86.944 
ATOM   2909  OP2  DC A 142      -0.520  13.241 -84.940 
ATOM   2910  O5'  DC A 142      -0.477  11.395 -86.651 
ATOM   2911  C5'  DC A 142       0.110  10.991 -87.903 
ATOM   2912  C4'  DC A 142       1.167   9.930 -87.661 
ATOM   2913  O4'  DC A 142       2.480  10.503 -87.401 
ATOM   2914  C3'  DC A 142       0.923   9.009 -86.466 
ATOM   2915  O3'  DC A 142       1.366   7.698 -86.797 
ATOM   2916  C2'  DC A 142       1.823   9.562 -85.361 
ATOM   2917  C1'  DC A 142       3.023   9.874 -86.251 
ATOM   2918  N1   DC A 142       4.002  10.809 -85.630 
ATOM   2919  C2   DC A 142       5.351  10.623 -85.920 
ATOM   2920  O2   DC A 142       5.677   9.698 -86.673 
ATOM   2921  N3   DC A 142       6.260  11.464 -85.363 
ATOM   2922  C4   DC A 142       5.865  12.455 -84.552 
ATOM   2923  N4   DC A 142       6.790  13.249 -84.035 
ATOM   2924  C5   DC A 142       4.483  12.663 -84.241 
ATOM   2925  C6   DC A 142       3.591  11.811 -84.807 
ATOM   2926  P    DA A 143       0.504   6.441 -86.307 
ATOM   2927  OP1  DA A 143      -0.599   6.195 -87.263 
ATOM   2928  OP2  DA A 143       0.109   6.631 -84.894 
ATOM   2929  O5'  DA A 143       1.580   5.262 -86.411 
ATOM   2930  C5'  DA A 143       2.620   5.350 -87.403 
ATOM   2931  C4'  DA A 143       3.950   4.946 -86.797 
ATOM   2932  O4'  DA A 143       4.644   6.069 -86.184 
ATOM   2933  C3'  DA A 143       3.884   3.902 -85.684 
ATOM   2934  O3'  DA A 143       5.009   3.039 -85.794 
ATOM   2935  C2'  DA A 143       4.014   4.705 -84.390 
ATOM   2936  C1'  DA A 143       5.078   5.675 -84.891 
ATOM   2937  N9   DA A 143       5.214   6.901 -84.055 
ATOM   2938  C8   DA A 143       4.239   7.583 -83.385 
ATOM   2939  N7   DA A 143       4.673   8.619 -82.739 
ATOM   2940  C5   DA A 143       6.037   8.629 -82.998 
ATOM   2941  C6   DA A 143       7.072   9.488 -82.595 
ATOM   2942  N6   DA A 143       6.884  10.555 -81.806 
ATOM   2943  N1   DA A 143       8.314   9.208 -83.033 
ATOM   2944  C2   DA A 143       8.496   8.146 -83.817 
ATOM   2945  N3   DA A 143       7.611   7.278 -84.256 
ATOM   2946  C4   DA A 143       6.377   7.579 -83.803 
ATOM   2947  P    DG A 144       4.816   1.473 -85.522 
ATOM   2948  OP1  DG A 144       4.323   0.813 -86.751 
ATOM   2949  OP2  DG A 144       3.995   1.279 -84.306 
ATOM   2950  O5'  DG A 144       6.322   1.016 -85.232 
ATOM   2951  C5'  DG A 144       7.402   1.725 -85.867 
ATOM   2952  C4'  DG A 144       8.511   1.982 -84.868 
ATOM   2953  O4'  DG A 144       8.323   3.226 -84.134 
ATOM   2954  C3'  DG A 144       8.676   0.929 -83.772 
ATOM   2955  O3'  DG A 144      10.062   0.769 -83.491 
ATOM   2956  C2'  DG A 144       7.999   1.539 -82.544 
ATOM   2957  C1'  DG A 144       8.508   2.962 -82.752 
ATOM   2958  N9   DG A 144       7.750   3.988 -81.981 
ATOM   2959  C8   DG A 144       6.410   4.023 -81.661 
ATOM   2960  N7   DG A 144       6.055   5.074 -80.964 
ATOM   2961  C5   DG A 144       7.243   5.786 -80.809 
ATOM   2962  C6   DG A 144       7.493   7.013 -80.143 
ATOM   2963  O6   DG A 144       6.705   7.737 -79.542 
ATOM   2964  N1   DG A 144       8.844   7.377 -80.229 
ATOM   2965  C2   DG A 144       9.825   6.649 -80.875 
ATOM   2966  N2   DG A 144      11.055   7.168 -80.844 
ATOM   2967  N3   DG A 144       9.589   5.498 -81.501 
ATOM   2968  C4   DG A 144       8.284   5.131 -81.426 
ATOM   2969  P    DA A 145      10.631  -0.699 -83.205 
ATOM   2970  OP1  DA A 145      10.921  -1.378 -84.489 
ATOM   2971  OP2  DA A 145       9.719  -1.415 -82.285 
ATOM   2972  O5'  DA A 145      12.002  -0.366 -82.451 
ATOM   2973  C5'  DA A 145      12.692   0.857 -82.767 
ATOM   2974  C4'  DA A 145      13.174   1.524 -81.494 
ATOM   2975  O4'  DA A 145      12.174   2.413 -80.919 
ATOM   2976  C3'  DA A 145      13.534   0.583 -80.345 
ATOM   2977  O3'  DA A 145      14.657   1.112 -79.650 
ATOM   2978  C2'  DA A 145      12.323   0.628 -79.413 
ATOM   2979  C1'  DA A 145      12.063   2.127 -79.534 
ATOM   2980  N9   DA A 145      10.704   2.537 -79.084 
ATOM   2981  C8   DA A 145       9.529   1.848 -79.195 
ATOM   2982  N7   DA A 145       8.506   2.475 -78.702 
ATOM   2983  C5   DA A 145       9.038   3.667 -78.231 
ATOM   2984  C6   DA A 145       8.459   4.775 -77.592 
ATOM   2985  N6   DA A 145       7.152   4.865 -77.305 
ATOM   2986  N1   DA A 145       9.274   5.792 -77.256 
ATOM   2987  C2   DA A 145      10.571   5.698 -77.544 
ATOM   2988  N3   DA A 145      11.222   4.719 -78.134 
ATOM   2989  C4   DA A 145      10.383   3.714 -78.459 
ATOM   2990  P    DG A 146      15.790   0.108 -79.128 
ATOM   2991  OP1  DG A 146      16.739  -0.183 -80.226 
ATOM   2992  OP2  DG A 146      15.156  -1.066 -78.489 
ATOM   2993  O5'  DG A 146      16.513   1.001 -78.013 
ATOM   2994  C5'  DG A 146      16.535   2.432 -78.172 
ATOM   2995  C4'  DG A 146      16.219   3.105 -76.850 
ATOM   2996  O4'  DG A 146      14.790   3.298 -76.653 
ATOM   2997  C3'  DG A 146      16.665   2.351 -75.597 
ATOM   2998  O3'  DG A 146      17.105   3.292 -74.625 
ATOM   2999  C2'  DG A 146      15.396   1.675 -75.079 
ATOM   3000  C1'  DG A 146      14.450   2.842 -75.353 
ATOM   3001  N9   DG A 146      13.011   2.459 -75.357 
ATOM   3002  C8   DG A 146      12.424   1.286 -75.778 
ATOM   3003  N7   DG A 146      11.119   1.266 -75.647 
ATOM   3004  C5   DG A 146      10.822   2.513 -75.099 
ATOM   3005  C6   DG A 146       9.572   3.076 -74.731 
ATOM   3006  O6   DG A 146       8.451   2.581 -74.816 
ATOM   3007  N1   DG A 146       9.725   4.369 -74.212 
ATOM   3008  C2   DG A 146      10.929   5.031 -74.067 
ATOM   3009  N2   DG A 146      10.862   6.261 -73.552 
ATOM   3010  N3   DG A 146      12.101   4.503 -74.413 
ATOM   3011  C4   DG A 146      11.969   3.248 -74.918 
ATOM   3012  P    DA A 147      18.386   2.945 -73.732 
ATOM   3013  OP1  DA A 147      19.618   3.295 -74.475 
ATOM   3014  OP2  DA A 147      18.293   1.548 -73.253 
ATOM   3015  O5'  DA A 147      18.196   3.949 -72.501 
ATOM   3016  C5'  DA A 147      17.525   5.204 -72.722 
ATOM   3017  C4'  DA A 147      16.548   5.474 -71.596 
ATOM   3018  O4'  DA A 147      15.234   4.897 -71.851 
ATOM   3019  C3'  DA A 147      16.937   4.913 -70.228 
ATOM   3020  O3'  DA A 147      16.532   5.832 -69.221 
ATOM   3021  C2'  DA A 147      16.106   3.637 -70.082 
ATOM   3022  C1'  DA A 147      14.822   4.192 -70.690 
ATOM   3023  N9   DA A 147      13.854   3.139 -71.108 
ATOM   3024  C8   DA A 147      14.117   1.900 -71.619 
ATOM   3025  N7   DA A 147      13.054   1.207 -71.887 
ATOM   3026  C5   DA A 147      12.008   2.047 -71.529 
ATOM   3027  C6   DA A 147      10.613   1.893 -71.574 
ATOM   3028  N6   DA A 147      10.003   0.786 -72.019 
ATOM   3029  N1   DA A 147       9.863   2.924 -71.141 
ATOM   3030  C2   DA A 147      10.473   4.024 -70.700 
ATOM   3031  N3   DA A 147      11.760   4.279 -70.612 
ATOM   3032  C4   DA A 147      12.489   3.232 -71.051 
ATOM   3033  P    DG A 148      17.493   6.081 -67.965 
ATOM   3034  OP1  DG A 148      18.522   7.085 -68.319 
ATOM   3035  OP2  DG A 148      17.997   4.784 -67.462 
ATOM   3036  O5'  DG A 148      16.471   6.708 -66.905 
ATOM   3037  C5'  DG A 148      15.347   7.471 -67.385 
ATOM   3038  C4'  DG A 148      14.095   7.083 -66.622 
ATOM   3039  O4'  DG A 148      13.400   5.957 -67.231 
ATOM   3040  C3'  DG A 148      14.307   6.646 -65.173 
ATOM   3041  O3'  DG A 148      13.220   7.118 -64.387 
ATOM   3042  C2'  DG A 148      14.249   5.119 -65.217 
ATOM   3043  C1'  DG A 148      13.098   5.015 -66.213 
ATOM   3044  N9   DG A 148      12.974   3.673 -66.847 
ATOM   3045  C8   DG A 148      13.964   2.779 -67.196 
ATOM   3046  N7   DG A 148      13.517   1.674 -67.741 
ATOM   3047  C5   DG A 148      12.133   1.846 -67.752 
ATOM   3048  C6   DG A 148      11.109   0.984 -68.222 
ATOM   3049  O6   DG A 148      11.213  -0.128 -68.732 
ATOM   3050  N1   DG A 148       9.840   1.550 -68.041 
ATOM   3051  C2   DG A 148       9.593   2.789 -67.482 
ATOM   3052  N2   DG A 148       8.310   3.150 -67.399 
ATOM   3053  N3   DG A 148      10.555   3.598 -67.042 
ATOM   3054  C4   DG A 148      11.792   3.062 -67.209 
ATOM   3055  P    DA A 149      13.512   7.675 -62.914 
ATOM   3056  OP1  DA A 149      13.931   9.092 -62.994 
ATOM   3057  OP2  DA A 149      14.441   6.761 -62.214 
ATOM   3058  O5'  DA A 149      12.061   7.580 -62.247 
ATOM   3059  C5'  DA A 149      10.897   7.720 -63.084 
ATOM   3060  C4'  DA A 149       9.865   6.673 -62.716 
ATOM   3061  O4'  DA A 149      10.054   5.427 -63.444 
ATOM   3062  C3'  DA A 149       9.847   6.244 -61.249 
ATOM   3063  O3'  DA A 149       8.500   6.013 -60.854 
ATOM   3064  C2'  DA A 149      10.594   4.911 -61.226 
ATOM   3065  C1'  DA A 149      10.001   4.354 -62.516 
ATOM   3066  N9   DA A 149      10.770   3.212 -63.085 
ATOM   3067  C8   DA A 149      12.119   3.002 -63.062 
ATOM   3068  N7   DA A 149      12.491   1.905 -63.645 
ATOM   3069  C5   DA A 149      11.301   1.344 -64.090 
ATOM   3070  C6   DA A 149      11.016   0.162 -64.792 
ATOM   3071  N6   DA A 149      11.955  -0.709 -65.188 
ATOM   3072  N1   DA A 149       9.724  -0.095 -65.073 
ATOM   3073  C2   DA A 149       8.796   0.774 -64.677 
ATOM   3074  N3   DA A 149       8.941   1.903 -64.020 
ATOM   3075  C4   DA A 149      10.242   2.137 -63.750 
ATOM   3076  P    DG A 150       8.029   6.473 -59.394 
ATOM   3077  OP1  DG A 150       7.665   7.907 -59.420 
ATOM   3078  OP2  DG A 150       9.050   6.081 -58.398 
ATOM   3079  O5'  DG A 150       6.713   5.586 -59.193 
ATOM   3080  C5'  DG A 150       5.938   5.214 -60.348 
ATOM   3081  C4'  DG A 150       5.533   3.756 -60.253 
ATOM   3082  O4'  DG A 150       6.534   2.864 -60.822 
ATOM   3083  C3'  DG A 150       5.319   3.216 -58.840 
ATOM   3084  O3'  DG A 150       4.235   2.296 -58.858 
ATOM   3085  C2'  DG A 150       6.602   2.448 -58.520 
ATOM   3086  C1'  DG A 150       6.777   1.815 -59.897 
ATOM   3087  N9   DG A 150       8.148   1.288 -60.145 
ATOM   3088  C8   DG A 150       9.361   1.775 -59.709 
ATOM   3089  N7   DG A 150      10.393   1.070 -60.106 
ATOM   3090  C5   DG A 150       9.823   0.044 -60.857 
ATOM   3091  C6   DG A 150      10.439  -1.035 -61.544 
ATOM   3092  O6   DG A 150      11.632  -1.310 -61.633 
ATOM   3093  N1   DG A 150       9.488  -1.846 -62.179 
ATOM   3094  C2   DG A 150       8.123  -1.642 -62.153 
ATOM   3095  N2   DG A 150       7.384  -2.530 -62.823 
ATOM   3096  N3   DG A 150       7.546  -0.629 -61.508 
ATOM   3097  C4   DG A 150       8.454   0.167 -60.887 
ATOM   3098  P    DT A 151       3.201   2.291 -57.635 
ATOM   3099  OP1  DT A 151       2.177   3.339 -57.846 
ATOM   3100  OP2  DT A 151       3.944   2.357 -56.357 
ATOM   3101  O5'  DT A 151       2.533   0.845 -57.793 
ATOM   3102  C5'  DT A 151       2.426   0.265 -59.107 
ATOM   3103  C4'  DT A 151       2.820  -1.198 -59.060 
ATOM   3104  O4'  DT A 151       4.251  -1.394 -59.252 
ATOM   3105  C3'  DT A 151       2.521  -1.926 -57.750 
ATOM   3106  O3'  DT A 151       2.119  -3.259 -58.046 
ATOM   3107  C2'  DT A 151       3.861  -1.975 -57.018 
ATOM   3108  C1'  DT A 151       4.720  -2.275 -58.242 
ATOM   3109  N1   DT A 151       6.171  -2.009 -58.036 
ATOM   3110  C2   DT A 151       7.058  -2.842 -58.674 
ATOM   3111  O2   DT A 151       6.704  -3.767 -59.385 
ATOM   3112  N3   DT A 151       8.394  -2.566 -58.458 
ATOM   3113  C4   DT A 151       8.903  -1.550 -57.677 
ATOM   3114  O4   DT A 151      10.121  -1.401 -57.559 
ATOM   3115  C5   DT A 151       7.897  -0.728 -57.047 
ATOM   3116  C7   DT A 151       8.365   0.401 -56.178 
ATOM   3117  C6   DT A 151       6.590  -0.975 -57.239 
ATOM   3118  P    DT A 152       0.936  -3.920 -57.194 
ATOM   3119  OP1  DT A 152      -0.369  -3.514 -57.761 
ATOM   3120  OP2  DT A 152       1.138  -3.632 -55.757 
ATOM   3121  O5'  DT A 152       1.182  -5.477 -57.468 
ATOM   3122  C5'  DT A 152       1.768  -5.881 -58.720 
ATOM   3123  C4'  DT A 152       2.825  -6.942 -58.478 
ATOM   3124  O4'  DT A 152       4.138  -6.369 -58.218 
ATOM   3125  C3'  DT A 152       2.581  -7.863 -57.283 
ATOM   3126  O3'  DT A 152       3.024  -9.174 -57.614 
ATOM   3127  C2'  DT A 152       3.481  -7.310 -56.178 
ATOM   3128  C1'  DT A 152       4.681  -6.998 -57.068 
ATOM   3129  N1   DT A 152       5.660  -6.063 -56.447 
ATOM   3130  C2   DT A 152       6.987  -6.261 -56.743 
ATOM   3131  O2   DT A 152       7.378  -7.151 -57.477 
ATOM   3132  N3   DT A 152       7.866  -5.374 -56.149 
ATOM   3133  C4   DT A 152       7.533  -4.334 -55.305 
ATOM   3134  O4   DT A 152       8.409  -3.606 -54.833 
ATOM   3135  C5   DT A 152       6.117  -4.208 -55.055 
ATOM   3136  C7   DT A 152       5.670  -3.100 -54.146 
ATOM   3137  C6   DT A 152       5.241  -5.055 -55.619 
ATOM   3138  P    DC A 153       2.163 -10.431 -57.124 
ATOM   3139  OP1  DC A 153       1.059 -10.677 -58.080 
ATOM   3140  OP2  DC A 153       1.767 -10.241 -55.711 
ATOM   3141  O5'  DC A 153       3.238 -11.610 -57.228 
ATOM   3142  C5'  DC A 153       4.278 -11.522 -58.220 
ATOM   3143  C4'  DC A 153       5.608 -11.926 -57.614 
ATOM   3144  O4'  DC A 153       6.302 -10.803 -57.001 
ATOM   3145  C3'  DC A 153       5.542 -12.970 -56.501 
ATOM   3146  O3'  DC A 153       6.667 -13.834 -56.611 
ATOM   3147  C2'  DC A 153       5.672 -12.167 -55.207 
ATOM   3148  C1'  DC A 153       6.736 -11.197 -55.709 
ATOM   3149  N1   DC A 153       6.872  -9.971 -54.872 
ATOM   3150  C2   DC A 153       8.142  -9.419 -54.731 
ATOM   3151  O2   DC A 153       9.096  -9.963 -55.300 
ATOM   3152  N3   DC A 153       8.287  -8.302 -53.972 
ATOM   3153  C4   DC A 153       7.229  -7.743 -53.372 
ATOM   3154  N4   DC A 153       7.421  -6.655 -52.643 
ATOM   3155  C5   DC A 153       5.913  -8.296 -53.505 
ATOM   3156  C6   DC A 153       5.790  -9.412 -54.267 
ATOM   3157  P    DC A 154       6.475 -15.399 -56.339 
ATOM   3158  OP1  DC A 154       5.981 -16.059 -57.568 
ATOM   3159  OP2  DC A 154       5.653 -15.594 -55.123 
ATOM   3160  O5'  DC A 154       7.980 -15.856 -56.049 
ATOM   3161  C5'  DC A 154       9.060 -15.147 -56.684 
ATOM   3162  C4'  DC A 154      10.170 -14.890 -55.685 
ATOM   3163  O4'  DC A 154       9.981 -13.646 -54.951 
ATOM   3164  C3'  DC A 154      10.335 -15.943 -54.589 
ATOM   3165  O3'  DC A 154      11.720 -16.103 -54.308 
ATOM   3166  C2'  DC A 154       9.657 -15.333 -53.361 
ATOM   3167  C1'  DC A 154      10.166 -13.910 -53.569 
ATOM   3168  N1   DC A 154       9.408 -12.884 -52.798 
ATOM   3169  C2   DC A 154      10.113 -11.788 -52.309 
ATOM   3170  O2   DC A 154      11.326 -11.710 -52.533 
ATOM   3171  N3   DC A 154       9.440 -10.843 -51.603 
ATOM   3172  C4   DC A 154       8.125 -10.963 -51.382 
ATOM   3173  N4   DC A 154       7.514 -10.015 -50.688 
ATOM   3174  C5   DC A 154       7.381 -12.084 -51.875 
ATOM   3175  C6   DC A 154       8.072 -13.018 -52.578 
ATOM   3176  P    DA A 155      12.289 -17.572 -54.022 
ATOM   3177  OP1  DA A 155      12.579 -18.250 -55.306 
ATOM   3178  OP2  DA A 155      11.377 -18.287 -53.102 
ATOM   3179  O5'  DA A 155      13.660 -17.238 -53.268 
ATOM   3180  C5'  DA A 155      14.350 -16.015 -53.584 
ATOM   3181  C4'  DA A 155      14.833 -15.348 -52.311 
ATOM   3182  O4'  DA A 155      13.832 -14.459 -51.736 
ATOM   3183  C3'  DA A 155      15.192 -16.289 -51.162 
ATOM   3184  O3'  DA A 155      16.316 -15.760 -50.467 
ATOM   3185  C2'  DA A 155      13.981 -16.244 -50.230 
ATOM   3186  C1'  DA A 155      13.721 -14.745 -50.351 
ATOM   3187  N9   DA A 155      12.362 -14.335 -49.901 
ATOM   3188  C8   DA A 155      11.188 -15.024 -50.012 
ATOM   3189  N7   DA A 155      10.164 -14.397 -49.519 
ATOM   3190  C5   DA A 155      10.696 -13.205 -49.048 
ATOM   3191  C6   DA A 155      10.117 -12.097 -48.409 
ATOM   3192  N6   DA A 155       8.810 -12.007 -48.122 
ATOM   3193  N1   DA A 155      10.932 -11.080 -48.073 
ATOM   3194  C2   DA A 155      12.229 -11.175 -48.361 
ATOM   3195  N3   DA A 155      12.880 -12.154 -48.951 
ATOM   3196  C4   DA A 155      12.041 -13.158 -49.276 
ATOM   3197  P    DA A 156      17.448 -16.764 -49.945 
ATOM   3198  OP1  DA A 156      18.397 -17.055 -51.043 
ATOM   3199  OP2  DA A 156      16.814 -17.938 -49.306 
ATOM   3200  O5'  DA A 156      18.171 -15.871 -48.830 
ATOM   3201  C5'  DA A 156      18.193 -14.440 -48.989 
ATOM   3202  C4'  DA A 156      17.878 -13.767 -47.667 
ATOM   3203  O4'  DA A 156      16.448 -13.574 -47.470 
ATOM   3204  C3'  DA A 156      18.323 -14.521 -46.414 
ATOM   3205  O3'  DA A 156      18.763 -13.580 -45.442 
ATOM   3206  C2'  DA A 156      17.054 -15.197 -45.896 
ATOM   3207  C1'  DA A 156      16.109 -14.030 -46.170 
ATOM   3208  N9   DA A 156      14.669 -14.413 -46.174 
ATOM   3209  C8   DA A 156      14.104 -15.582 -46.597 
ATOM   3210  N7   DA A 156      12.814 -15.616 -46.471 
ATOM   3211  C5   DA A 156      12.498 -14.379 -45.926 
ATOM   3212  C6   DA A 156      11.278 -13.792 -45.552 
ATOM   3213  N6   DA A 156      10.092 -14.405 -45.678 
ATOM   3214  N1   DA A 156      11.321 -12.548 -45.040 
ATOM   3215  C2   DA A 156      12.502 -11.943 -44.918 
ATOM   3216  N3   DA A 156      13.698 -12.389 -45.231 
ATOM   3217  C4   DA A 156      13.629 -13.636 -45.739 
ATOM   3218  P    DC A 157      20.044 -13.927 -44.549 
ATOM   3219  OP1  DC A 157      21.276 -13.577 -45.292 
ATOM   3220  OP2  DC A 157      19.951 -15.324 -44.070 
ATOM   3221  O5'  DC A 157      19.854 -12.923 -43.319 
ATOM   3222  C5'  DC A 157      19.183 -11.668 -43.539 
ATOM   3223  C4'  DC A 157      18.206 -11.398 -42.413 
ATOM   3224  O4'  DC A 157      16.893 -11.975 -42.668 
ATOM   3225  C3'  DC A 157      18.595 -11.959 -41.045 
ATOM   3226  O3'  DC A 157      18.190 -11.040 -40.038 
ATOM   3227  C2'  DC A 157      17.765 -13.235 -40.899 
ATOM   3228  C1'  DC A 157      16.480 -12.680 -41.507 
ATOM   3229  N1   DC A 157      15.513 -13.733 -41.925 
ATOM   3230  C2   DC A 157      14.154 -13.456 -41.793 
ATOM   3231  O2   DC A 157      13.811 -12.358 -41.339 
ATOM   3232  N3   DC A 157      13.256 -14.402 -42.168 
ATOM   3233  C4   DC A 157      13.669 -15.579 -42.656 
ATOM   3234  N4   DC A 157      12.754 -16.470 -43.008 
ATOM   3235  C5   DC A 157      15.061 -15.885 -42.799 
ATOM   3236  C6   DC A 157      15.943 -14.925 -42.419 
ATOM   3237  P    DA A 158      19.151 -10.791 -38.782 
ATOM   3238  OP1  DA A 158      20.180  -9.787 -39.136 
ATOM   3239  OP2  DA A 158      19.655 -12.088 -38.279 
ATOM   3240  O5'  DA A 158      18.130 -10.164 -37.722 
ATOM   3241  C5'  DA A 158      17.005  -9.402 -38.202 
ATOM   3242  C4'  DA A 158      15.753  -9.789 -37.439 
ATOM   3243  O4'  DA A 158      15.059 -10.915 -38.048 
ATOM   3244  C3'  DA A 158      15.965 -10.226 -35.990 
ATOM   3245  O3'  DA A 158      14.878  -9.754 -35.204 
ATOM   3246  C2'  DA A 158      15.907 -11.753 -36.034 
ATOM   3247  C1'  DA A 158      14.756 -11.857 -37.030 
ATOM   3248  N9   DA A 158      14.633 -13.199 -37.664 
ATOM   3249  C8   DA A 158      15.626 -14.072 -38.004 
ATOM   3250  N7   DA A 158      15.198 -15.171 -38.543 
ATOM   3251  C5   DA A 158      13.819 -15.018 -38.564 
ATOM   3252  C6   DA A 158      12.780 -15.847 -39.019 
ATOM   3253  N6   DA A 158      12.982 -17.053 -39.567 
ATOM   3254  N1   DA A 158      11.520 -15.389 -38.888 
ATOM   3255  C2   DA A 158      11.326 -14.190 -38.344 
ATOM   3256  N3   DA A 158      12.210 -13.333 -37.885 
ATOM   3257  C4   DA A 158      13.462 -13.814 -38.027 
ATOM   3258  P    DC A 159      15.170  -9.197 -33.731 
ATOM   3259  OP1  DC A 159      15.589  -7.780 -33.811 
ATOM   3260  OP2  DC A 159      16.099 -10.111 -33.031 
ATOM   3261  O5'  DC A 159      13.719  -9.292 -33.064 
ATOM   3262  C5'  DC A 159      12.556  -9.152 -33.901 
ATOM   3263  C4'  DC A 159      11.523 -10.199 -33.533 
ATOM   3264  O4'  DC A 159      11.712 -11.445 -34.261 
ATOM   3265  C3'  DC A 159      11.505 -10.628 -32.066 
ATOM   3266  O3'  DC A 159      10.158 -10.859 -31.671 
ATOM   3267  C2'  DC A 159      12.252 -11.961 -32.043 
ATOM   3268  C1'  DC A 159      11.660 -12.519 -33.333 
ATOM   3269  N1   DC A 159      12.428 -13.660 -33.902 
ATOM   3270  C2   DC A 159      11.714 -14.666 -34.548 
ATOM   3271  O2   DC A 159      10.484 -14.571 -34.623 
ATOM   3272  N3   DC A 159      12.398 -15.717 -35.073 
ATOM   3273  C4   DC A 159      13.730 -15.783 -34.970 
ATOM   3274  N4   DC A 159      14.351 -16.827 -35.498 
ATOM   3275  C5   DC A 159      14.483 -14.759 -34.309 
ATOM   3276  C6   DC A 159      13.783 -13.718 -33.791 
ATOM   3277  P    DA A 160       9.687 -10.399 -30.211 
ATOM   3278  OP1  DA A 160       9.323  -8.965 -30.237 
ATOM   3279  OP2  DA A 160      10.708 -10.791 -29.215 
ATOM   3280  O5'  DA A 160       8.371 -11.286 -30.010 
ATOM   3281  C5'  DA A 160       7.596 -11.658 -31.165 
ATOM   3282  C4'  DA A 160       7.191 -13.116 -31.070 
ATOM   3283  O4'  DA A 160       8.192 -14.008 -31.639 
ATOM   3284  C3'  DA A 160       6.977 -13.656 -29.657 
ATOM   3285  O3'  DA A 160       5.893 -14.576 -29.675 
ATOM   3286  C2'  DA A 160       8.260 -14.424 -29.337 
ATOM   3287  C1'  DA A 160       8.435 -15.057 -30.714 
ATOM   3288  N9   DA A 160       9.806 -15.584 -30.962 
ATOM   3289  C8   DA A 160      10.998 -15.087 -30.521 
ATOM   3290  N7   DA A 160      12.028 -15.775 -30.906 
ATOM   3291  C5   DA A 160      11.481 -16.805 -31.658 
ATOM   3292  C6   DA A 160      12.057 -17.883 -32.349 
ATOM   3293  N6   DA A 160      13.376 -18.113 -32.395 
ATOM   3294  N1   DA A 160      11.224 -18.723 -32.993 
ATOM   3295  C2   DA A 160       9.913 -18.490 -32.943 
ATOM   3296  N3   DA A 160       9.264 -17.523 -32.334 
ATOM   3297  C4   DA A 160      10.120 -16.697 -31.697 
ATOM   3298  P    DC A 161       4.860 -14.581 -28.452 
ATOM   3299  OP1  DC A 161       3.836 -13.533 -28.663 
ATOM   3300  OP2  DC A 161       5.602 -14.515 -27.174 
ATOM   3301  O5'  DC A 161       4.191 -16.027 -28.610 
ATOM   3302  C5'  DC A 161       4.085 -16.607 -29.924 
ATOM   3303  C4'  DC A 161       4.479 -18.070 -29.877 
ATOM   3304  O4'  DC A 161       5.909 -18.267 -30.069 
ATOM   3305  C3'  DC A 161       4.179 -18.798 -28.567 
ATOM   3306  O3'  DC A 161       3.777 -20.131 -28.863 
ATOM   3307  C2'  DC A 161       5.519 -18.847 -27.835 
ATOM   3308  C1'  DC A 161       6.379 -19.147 -29.059 
ATOM   3309  N1   DC A 161       7.830 -18.881 -28.853 
ATOM   3310  C2   DC A 161       8.741 -19.717 -29.493 
ATOM   3311  O2   DC A 161       8.312 -20.636 -30.200 
ATOM   3312  N3   DC A 161      10.068 -19.492 -29.317 
ATOM   3313  C4   DC A 161      10.492 -18.484 -28.542 
ATOM   3314  N4   DC A 161      11.797 -18.306 -28.402 
ATOM   3315  C5   DC A 161       9.572 -17.614 -27.874 
ATOM   3316  C6   DC A 161       8.250 -17.855 -28.063 
ATOM   3317  P    DA A 162       2.594 -20.792 -28.011 
ATOM   3318  OP1  DA A 162       1.289 -20.386 -28.578 
ATOM   3319  OP2  DA A 162       2.797 -20.504 -26.574 
ATOM   3320  O5'  DA A 162       2.840 -22.349 -28.285 
ATOM   3321  C5'  DA A 162       3.427 -22.753 -29.537 
ATOM   3322  C4'  DA A 162       4.483 -23.814 -29.295 
ATOM   3323  O4'  DA A 162       5.796 -23.241 -29.035 
ATOM   3324  C3'  DA A 162       4.240 -24.735 -28.100 
ATOM   3325  O3'  DA A 162       4.682 -26.046 -28.431 
ATOM   3326  C2'  DA A 162       5.139 -24.182 -26.995 
ATOM   3327  C1'  DA A 162       6.339 -23.870 -27.885 
ATOM   3328  N9   DA A 162       7.318 -22.935 -27.264 
ATOM   3329  C8   DA A 162       7.075 -21.887 -26.424 
ATOM   3330  N7   DA A 162       8.144 -21.256 -26.048 
ATOM   3331  C5   DA A 162       9.174 -21.934 -26.686 
ATOM   3332  C6   DA A 162      10.566 -21.751 -26.694 
ATOM   3333  N6   DA A 162      11.189 -20.782 -26.008 
ATOM   3334  N1   DA A 162      11.299 -22.604 -27.434 
ATOM   3335  C2   DA A 162      10.674 -23.564 -28.114 
ATOM   3336  N3   DA A 162       9.388 -23.831 -28.182 
ATOM   3337  C4   DA A 162       8.679 -22.964 -27.432 
ATOM   3338  P    DT A 163       3.821 -27.303 -27.941 
ATOM   3339  OP1  DT A 163       2.717 -27.549 -28.897 
ATOM   3340  OP2  DT A 163       3.425 -27.113 -26.528 
ATOM   3341  O5'  DT A 163       4.896 -28.482 -28.045 
ATOM   3342  C5'  DT A 163       5.936 -28.394 -29.037 
ATOM   3343  C4'  DT A 163       7.266 -28.798 -28.432 
ATOM   3344  O4'  DT A 163       7.961 -27.675 -27.818 
ATOM   3345  C3'  DT A 163       7.200 -29.842 -27.318 
ATOM   3346  O3'  DT A 163       8.325 -30.706 -27.429 
ATOM   3347  C2'  DT A 163       7.330 -29.039 -26.024 
ATOM   3348  C1'  DT A 163       8.395 -28.069 -26.526 
ATOM   3349  N1   DT A 163       8.530 -26.843 -25.689 
ATOM   3350  C2   DT A 163       9.790 -26.311 -25.559 
ATOM   3351  O2   DT A 163      10.774 -26.796 -26.092 
ATOM   3352  N3   DT A 163       9.877 -25.176 -24.777 
ATOM   3353  C4   DT A 163       8.834 -24.546 -24.130 
ATOM   3354  O4   DT A 163       9.034 -23.534 -23.455 
ATOM   3355  C5   DT A 163       7.551 -25.179 -24.326 
ATOM   3356  C7   DT A 163       6.361 -24.557 -23.656 
ATOM   3357  C6   DT A 163       7.437 -26.283 -25.082 
ATOM   3358  P    DT A 164       8.133 -32.271 -27.156 
ATOM   3359  OP1  DT A 164       7.639 -32.931 -28.385 
ATOM   3360  OP2  DT A 164       7.312 -32.466 -25.940 
ATOM   3361  O5'  DT A 164       9.638 -32.728 -26.866 
ATOM   3362  C5'  DT A 164      10.718 -32.019 -27.501 
ATOM   3363  C4'  DT A 164      11.828 -31.763 -26.502 
ATOM   3364  O4'  DT A 164      11.639 -30.518 -25.768 
ATOM   3365  C3'  DT A 164      11.993 -32.815 -25.406 
ATOM   3366  O3'  DT A 164      13.378 -32.975 -25.125 
ATOM   3367  C2'  DT A 164      11.315 -32.205 -24.178 
ATOM   3368  C1'  DT A 164      11.824 -30.782 -24.386 
ATOM   3369  N1   DT A 164      11.066 -29.757 -23.615 
ATOM   3370  C2   DT A 164      11.775 -28.681 -23.139 
ATOM   3371  O2   DT A 164      12.972 -28.542 -23.323 
ATOM   3372  N3   DT A 164      11.039 -27.752 -22.429 
ATOM   3373  C4   DT A 164       9.687 -27.810 -22.162 
ATOM   3374  O4   DT A 164       9.138 -26.916 -21.514 
ATOM   3375  C5   DT A 164       9.029 -28.976 -22.702 
ATOM   3376  C7   DT A 164       7.556 -29.117 -22.457 
ATOM   3377  C6   DT A 164       9.721 -29.895 -23.396 
ATOM   3378  P    DA A 165      13.947 -34.444 -24.839 
ATOM   3379  OP1  DA A 165      14.237 -35.122 -26.123 
ATOM   3380  OP2  DA A 165      13.036 -35.159 -23.919 
ATOM   3381  O5'  DA A 165      15.318 -34.110 -24.085 
ATOM   3382  C5'  DA A 165      16.009 -32.887 -24.401 
ATOM   3383  C4'  DA A 165      16.491 -32.220 -23.128 
ATOM   3384  O4'  DA A 165      15.490 -31.331 -22.553 
ATOM   3385  C3'  DA A 165      16.850 -33.161 -21.979 
ATOM   3386  O3'  DA A 165      17.974 -32.632 -21.284 
ATOM   3387  C2'  DA A 165      15.639 -33.116 -21.048 
ATOM   3388  C1'  DA A 165      15.379 -31.617 -21.168 
ATOM   3389  N9   DA A 165      14.021 -31.207 -20.718 
ATOM   3390  C8   DA A 165      12.846 -31.896 -20.829 
ATOM   3391  N7   DA A 165      11.823 -31.269 -20.336 
ATOM   3392  C5   DA A 165      12.355 -30.078 -19.865 
ATOM   3393  C6   DA A 165      11.775 -28.969 -19.226 
ATOM   3394  N6   DA A 165      10.469 -28.879 -18.939 
ATOM   3395  N1   DA A 165      12.591 -27.952 -18.890 
ATOM   3396  C2   DA A 165      13.887 -28.047 -19.178 
ATOM   3397  N3   DA A 165      14.538 -29.026 -19.768 
ATOM   3398  C4   DA A 165      13.699 -30.030 -20.093 
ATOM   3399  P    DT A 166      19.107 -33.636 -20.762 
ATOM   3400  OP1  DT A 166      20.055 -33.927 -21.860 
ATOM   3401  OP2  DT A 166      18.473 -34.810 -20.123 
ATOM   3402  O5'  DT A 166      19.829 -32.743 -19.647 
ATOM   3403  C5'  DT A 166      19.852 -31.313 -19.806 
ATOM   3404  C4'  DT A 166      19.536 -30.640 -18.484 
ATOM   3405  O4'  DT A 166      18.106 -30.446 -18.287 
ATOM   3406  C3'  DT A 166      19.981 -31.393 -17.231 
ATOM   3407  O3'  DT A 166      20.421 -30.452 -16.260 
ATOM   3408  C2'  DT A 166      18.712 -32.069 -16.713 
ATOM   3409  C1'  DT A 166      17.767 -30.902 -16.987 
ATOM   3410  N1   DT A 166      16.327 -31.285 -16.991 
ATOM   3411  C2   DT A 166      15.433 -30.359 -16.511 
ATOM   3412  O2   DT A 166      15.770 -29.265 -16.095 
ATOM   3413  N3   DT A 166      14.108 -30.750 -16.530 
ATOM   3414  C4   DT A 166      13.617 -31.959 -16.978 
ATOM   3415  O4   DT A 166      12.408 -32.196 -16.946 
ATOM   3416  C5   DT A 166      14.633 -32.865 -17.462 
ATOM   3417  C7   DT A 166      14.183 -34.204 -17.968 
ATOM   3418  C6   DT A 166      15.928 -32.511 -17.455 
ATOM   3419  P    DA A 167      21.703 -30.800 -15.366 
ATOM   3420  OP1  DA A 167      22.935 -30.449 -16.109 
ATOM   3421  OP2  DA A 167      21.609 -32.196 -14.887 
ATOM   3422  O5'  DA A 167      21.512 -29.795 -14.136 
ATOM   3423  C5'  DA A 167      20.841 -28.541 -14.356 
ATOM   3424  C4'  DA A 167      19.864 -28.271 -13.230 
ATOM   3425  O4'  DA A 167      18.551 -28.847 -13.485 
ATOM   3426  C3'  DA A 167      20.253 -28.831 -11.862 
ATOM   3427  O3'  DA A 167      19.848 -27.912 -10.855 
ATOM   3428  C2'  DA A 167      19.423 -30.107 -11.716 
ATOM   3429  C1'  DA A 167      18.138 -29.552 -12.324 
ATOM   3430  N9   DA A 167      17.171 -30.605 -12.742 
ATOM   3431  C8   DA A 167      17.434 -31.844 -13.253 
ATOM   3432  N7   DA A 167      16.370 -32.537 -13.521 
ATOM   3433  C5   DA A 167      15.324 -31.697 -13.164 
ATOM   3434  C6   DA A 167      13.929 -31.851 -13.208 
ATOM   3435  N6   DA A 167      13.320 -32.958 -13.653 
ATOM   3436  N1   DA A 167      13.179 -30.820 -12.775 
ATOM   3437  C2   DA A 167      13.790 -29.721 -12.334 
ATOM   3438  N3   DA A 167      15.077 -29.465 -12.247 
ATOM   3439  C4   DA A 167      15.805 -30.512 -12.685 
ATOM   3440  P    DG A 168      20.809 -27.663  -9.599 
ATOM   3441  OP1  DG A 168      21.838 -26.659  -9.953 
ATOM   3442  OP2  DG A 168      21.313 -28.960  -9.096 
ATOM   3443  O5'  DG A 168      19.788 -27.036  -8.539 
ATOM   3444  C5'  DG A 168      18.664 -26.274  -9.019 
ATOM   3445  C4'  DG A 168      17.412 -26.661  -8.257 
ATOM   3446  O4'  DG A 168      16.717 -27.787  -8.865 
ATOM   3447  C3'  DG A 168      17.623 -27.098  -6.807 
ATOM   3448  O3'  DG A 168      16.536 -26.626  -6.021 
ATOM   3449  C2'  DG A 168      17.565 -28.625  -6.851 
ATOM   3450  C1'  DG A 168      16.414 -28.729  -7.847 
ATOM   3451  N9   DG A 168      16.291 -30.071  -8.481 
ATOM   3452  C8   DG A 168      17.280 -30.965  -8.830 
ATOM   3453  N7   DG A 168      16.833 -32.071  -9.375 
ATOM   3454  C5   DG A 168      15.450 -31.898  -9.386 
ATOM   3455  C6   DG A 168      14.426 -32.761  -9.856 
ATOM   3456  O6   DG A 168      14.530 -33.872 -10.366 
ATOM   3457  N1   DG A 168      13.156 -32.194  -9.676 
ATOM   3458  C2   DG A 168      12.909 -30.956  -9.116 
ATOM   3459  N2   DG A 168      11.626 -30.594  -9.033 
ATOM   3460  N3   DG A 168      13.872 -30.147  -8.676 
ATOM   3461  C4   DG A 168      15.108 -30.682  -8.843 
ATOM   3462  P    DA A 169      16.828 -26.069  -4.548 
ATOM   3463  OP1  DA A 169      17.247 -24.652  -4.628 
ATOM   3464  OP2  DA A 169      17.758 -26.983  -3.848 
ATOM   3465  O5'  DA A 169      15.377 -26.164  -3.881 
ATOM   3466  C5'  DA A 169      14.214 -26.024  -4.719 
ATOM   3467  C4'  DA A 169      13.181 -27.071  -4.350 
ATOM   3468  O4'  DA A 169      13.370 -28.318  -5.078 
ATOM   3469  C3'  DA A 169      13.163 -27.500  -2.883 
ATOM   3470  O3'  DA A 169      11.816 -27.731  -2.488 
ATOM   3471  C2'  DA A 169      13.911 -28.833  -2.860 
ATOM   3472  C1'  DA A 169      13.318 -29.391  -4.150 
ATOM   3473  N9   DA A 169      14.086 -30.532  -4.719 
ATOM   3474  C8   DA A 169      15.436 -30.742  -4.696 
ATOM   3475  N7   DA A 169      15.807 -31.839  -5.279 
ATOM   3476  C5   DA A 169      14.618 -32.400  -5.724 
ATOM   3477  C6   DA A 169      14.332 -33.583  -6.426 
ATOM   3478  N6   DA A 169      15.271 -34.453  -6.822 
ATOM   3479  N1   DA A 169      13.041 -33.839  -6.707 
ATOM   3480  C2   DA A 169      12.112 -32.971  -6.311 
ATOM   3481  N3   DA A 169      12.258 -31.841  -5.654 
ATOM   3482  C4   DA A 169      13.559 -31.607  -5.384 
ATOM   3483  P    DT A 170      11.345 -27.271  -1.028 
ATOM   3484  OP1  DT A 170      10.981 -25.837  -1.054 
ATOM   3485  OP2  DT A 170      12.366 -27.664  -0.032 
ATOM   3486  O5'  DT A 170      10.029 -28.158  -0.827 
ATOM   3487  C5'  DT A 170       9.254 -28.530  -1.982 
ATOM   3488  C4'  DT A 170       8.850 -29.988  -1.887 
ATOM   3489  O4'  DT A 170       9.851 -30.880  -2.456 
ATOM   3490  C3'  DT A 170       8.636 -30.528  -0.474 
ATOM   3491  O3'  DT A 170       7.551 -31.448  -0.492 
ATOM   3492  C2'  DT A 170       9.918 -31.296  -0.154 
ATOM   3493  C1'  DT A 170      10.093 -31.929  -1.531 
ATOM   3494  N1   DT A 170      11.464 -32.456  -1.779 
ATOM   3495  C2   DT A 170      11.569 -33.591  -2.547 
ATOM   3496  O2   DT A 170      10.602 -34.163  -3.020 
ATOM   3497  N3   DT A 170      12.855 -34.050  -2.754 
ATOM   3498  C4   DT A 170      14.015 -33.484  -2.269 
ATOM   3499  O4   DT A 170      15.112 -33.987  -2.522 
ATOM   3500  C5   DT A 170      13.804 -32.297  -1.474 
ATOM   3501  C7   DT A 170      15.015 -31.616  -0.907 
ATOM   3502  C6   DT A 170      12.564 -31.828  -1.256 
ATOM   3503  P    DT A 171       6.518 -31.453   0.731 
ATOM   3504  OP1  DT A 171       5.494 -30.406   0.519 
ATOM   3505  OP2  DT A 171       7.260 -31.387   2.009 
ATOM   3506  O5'  DT A 171       5.849 -32.899   0.573 
ATOM   3507  C5'  DT A 171       5.743 -33.479  -0.741 
ATOM   3508  C4'  DT A 171       6.137 -34.942  -0.694 
ATOM   3509  O4'  DT A 171       7.567 -35.139  -0.886 
ATOM   3510  C3'  DT A 171       5.837 -35.670   0.616 
ATOM   3511  O3'  DT A 171       5.435 -37.003   0.320 
ATOM   3512  C2'  DT A 171       7.178 -35.719   1.348 
ATOM   3513  C1'  DT A 171       8.037 -36.019   0.124 
ATOM   3514  N1   DT A 171       9.488 -35.753   0.330 
ATOM   3515  C2   DT A 171      10.374 -36.586  -0.308 
ATOM   3516  O2   DT A 171      10.020 -37.511  -1.019 
ATOM   3517  N3   DT A 171      11.711 -36.310  -0.093 
ATOM   3518  C4   DT A 171      12.220 -35.294   0.689 
ATOM   3519  O4   DT A 171      13.438 -35.145   0.807 
ATOM   3520  C5   DT A 171      11.213 -34.472   1.319 
ATOM   3521  C7   DT A 171      11.682 -33.343   2.188 
ATOM   3522  C6   DT A 171       9.907 -34.719   1.127 
ATOM   3523  P    DA A 172       4.253 -37.664   1.172 
ATOM   3524  OP1  DA A 172       2.947 -37.259   0.605 
ATOM   3525  OP2  DA A 172       4.455 -37.376   2.609 
ATOM   3526  O5'  DA A 172       4.498 -39.221   0.898 
ATOM   3527  C5'  DA A 172       5.085 -39.626  -0.354 
ATOM   3528  C4'  DA A 172       6.141 -40.686  -0.112 
ATOM   3529  O4'  DA A 172       7.455 -40.113   0.148 
ATOM   3530  C3'  DA A 172       5.898 -41.607   1.083 
ATOM   3531  O3'  DA A 172       6.341 -42.918   0.752 
ATOM   3532  C2'  DA A 172       6.798 -41.054   2.188 
ATOM   3533  C1'  DA A 172       7.997 -40.743   1.298 
ATOM   3534  N9   DA A 172       8.977 -39.807   1.919 
ATOM   3535  C8   DA A 172       8.733 -38.759   2.759 
ATOM   3536  N7   DA A 172       9.802 -38.128   3.135 
ATOM   3537  C5   DA A 172      10.832 -38.806   2.497 
ATOM   3538  C6   DA A 172      12.225 -38.623   2.489 
ATOM   3539  N6   DA A 172      12.847 -37.654   3.175 
ATOM   3540  N1   DA A 172      12.958 -39.476   1.749 
ATOM   3541  C2   DA A 172      12.333 -40.436   1.069 
ATOM   3542  N3   DA A 172      11.047 -40.703   1.001 
ATOM   3543  C4   DA A 172      10.337 -39.836   1.751 
ATOM   3544  P    DC A 173       5.479 -44.175   1.241 
ATOM   3545  OP1  DC A 173       4.375 -44.421   0.286 
ATOM   3546  OP2  DC A 173       5.083 -43.986   2.655 
ATOM   3547  O5'  DC A 173       6.554 -45.355   1.138 
ATOM   3548  C5'  DC A 173       7.595 -45.266   0.146 
ATOM   3549  C4'  DC A 173       8.924 -45.670   0.751 
ATOM   3550  O4'  DC A 173       9.619 -44.547   1.365 
ATOM   3551  C3'  DC A 173       8.858 -46.715   1.865 
ATOM   3552  O3'  DC A 173       9.983 -47.578   1.754 
ATOM   3553  C2'  DC A 173       8.988 -45.911   3.159 
ATOM   3554  C1'  DC A 173      10.053 -44.941   2.657 
ATOM   3555  N1   DC A 173      10.188 -43.715   3.494 
ATOM   3556  C2   DC A 173      11.458 -43.163   3.635 
ATOM   3557  O2   DC A 173      12.412 -43.708   3.066 
ATOM   3558  N3   DC A 173      11.604 -42.046   4.394 
ATOM   3559  C4   DC A 173      10.545 -41.487   4.994 
ATOM   3560  N4   DC A 173      10.738 -40.399   5.723 
ATOM   3561  C5   DC A 173       9.230 -42.040   4.861 
ATOM   3562  C6   DC A 173       9.106 -43.156   4.099 
ATOM   3563  P    DT A 174       9.791 -49.143   2.027 
ATOM   3564  OP1  DT A 174       9.297 -49.803   0.798 
ATOM   3565  OP2  DT A 174       8.970 -49.338   3.243 
ATOM   3566  O5'  DT A 174      11.297 -49.601   2.317 
ATOM   3567  C5'  DT A 174      12.376 -48.891   1.681 
ATOM   3568  C4'  DT A 174      13.486 -48.635   2.681 
ATOM   3569  O4'  DT A 174      13.298 -47.391   3.415 
ATOM   3570  C3'  DT A 174      13.651 -49.687   3.777 
ATOM   3571  O3'  DT A 174      15.036 -49.848   4.058 
ATOM   3572  C2'  DT A 174      12.974 -49.077   5.005 
ATOM   3573  C1'  DT A 174      13.482 -47.654   4.797 
ATOM   3574  N1   DT A 174      12.724 -46.629   5.568 
ATOM   3575  C2   DT A 174      13.434 -45.553   6.044 
ATOM   3576  O2   DT A 174      14.630 -45.414   5.859 
ATOM   3577  N3   DT A 174      12.698 -44.624   6.754 
ATOM   3578  C4   DT A 174      11.345 -44.682   7.021 
ATOM   3579  O4   DT A 174      10.796 -43.788   7.669 
ATOM   3580  C5   DT A 174      10.687 -45.848   6.481 
ATOM   3581  C7   DT A 174       9.214 -45.990   6.726 
ATOM   3582  C6   DT A 174      11.379 -46.767   5.787 
ATOM   3583  P    DC A 175      15.605 -51.316   4.344 
ATOM   3584  OP1  DC A 175      15.896 -51.994   3.060 
ATOM   3585  OP2  DC A 175      14.694 -52.031   5.264 
ATOM   3586  O5'  DC A 175      16.976 -50.982   5.098 
ATOM   3587  C5'  DC A 175      17.667 -49.759   4.782 
ATOM   3588  C4'  DC A 175      18.149 -49.092   6.055 
ATOM   3589  O4'  DC A 175      17.148 -48.203   6.629 
ATOM   3590  C3'  DC A 175      18.509 -50.034   7.204 
ATOM   3591  O3'  DC A 175      19.632 -49.504   7.899 
ATOM   3592  C2'  DC A 175      17.297 -49.988   8.135 
ATOM   3593  C1'  DC A 175      17.037 -48.490   8.015 
ATOM   3594  N1   DC A 175      15.679 -48.079   8.465 
ATOM   3595  C2   DC A 175      15.546 -46.839   9.084 
ATOM   3596  O2   DC A 175      16.553 -46.136   9.233 
ATOM   3597  N3   DC A 175      14.315 -46.447   9.502 
ATOM   3598  C4   DC A 175      13.250 -47.237   9.322 
ATOM   3599  N4   DC A 175      12.071 -46.809   9.748 
ATOM   3600  C5   DC A 175      13.364 -48.517   8.688 
ATOM   3601  C6   DC A 175      14.602 -48.891   8.278 
ATOM   3602  P    DA A 176      20.765 -50.508   8.421 
ATOM   3603  OP1  DA A 176      21.714 -50.799   7.323 
ATOM   3604  OP2  DA A 176      20.131 -51.682   9.060 
ATOM   3605  O5'  DA A 176      21.488 -49.615   9.536 
ATOM   3606  C5'  DA A 176      21.510 -48.185   9.377 
ATOM   3607  C4'  DA A 176      21.194 -47.512  10.699 
ATOM   3608  O4'  DA A 176      19.764 -47.318  10.896 
ATOM   3609  C3'  DA A 176      21.640 -48.265  11.952 
ATOM   3610  O3'  DA A 176      22.080 -47.324  12.923 
ATOM   3611  C2'  DA A 176      20.370 -48.941  12.470 
ATOM   3612  C1'  DA A 176      19.425 -47.774  12.196 
ATOM   3613  N9   DA A 176      17.985 -48.157  12.192 
ATOM   3614  C8   DA A 176      17.421 -49.326  11.769 
ATOM   3615  N7   DA A 176      16.130 -49.360  11.894 
ATOM   3616  C5   DA A 176      15.815 -48.123  12.440 
ATOM   3617  C6   DA A 176      14.594 -47.536  12.814 
ATOM   3618  N6   DA A 176      13.409 -48.149  12.688 
ATOM   3619  N1   DA A 176      14.637 -46.292  13.326 
ATOM   3620  C2   DA A 176      15.818 -45.688  13.448 
ATOM   3621  N3   DA A 176      17.015 -46.133  13.135 
ATOM   3622  C4   DA A 176      16.945 -47.380  12.627 
ATOM   3623  P    DG A 177      23.361 -47.672  13.816 
ATOM   3624  OP1  DG A 177      24.593 -47.321  13.074 
ATOM   3625  OP2  DG A 177      23.267 -49.068  14.296 
ATOM   3626  O5'  DG A 177      23.170 -46.667  15.047 
ATOM   3627  C5'  DG A 177      22.499 -45.413  14.827 
ATOM   3628  C4'  DG A 177      21.522 -45.143  15.953 
ATOM   3629  O4'  DG A 177      20.209 -45.719  15.698 
ATOM   3630  C3'  DG A 177      21.911 -45.703  17.321 
ATOM   3631  O3'  DG A 177      21.506 -44.784  18.327 
ATOM   3632  C2'  DG A 177      21.081 -46.979  17.467 
ATOM   3633  C1'  DG A 177      19.797 -46.425  16.859 
ATOM   3634  N9   DG A 177      18.829 -47.477  16.441 
ATOM   3635  C8   DG A 177      19.075 -48.731  15.925 
ATOM   3636  N7   DG A 177      17.992 -49.420  15.657 
ATOM   3637  C5   DG A 177      16.956 -48.562  16.023 
ATOM   3638  C6   DG A 177      15.550 -48.751  15.964 
ATOM   3639  O6   DG A 177      14.920 -49.730  15.572 
ATOM   3640  N1   DG A 177      14.862 -47.623  16.436 
ATOM   3641  C2   DG A 177      15.455 -46.466  16.901 
ATOM   3642  N2   DG A 177      14.624 -45.503  17.306 
ATOM   3643  N3   DG A 177      16.774 -46.290  16.954 
ATOM   3644  C4   DG A 177      17.455 -47.374  16.502 
ATOM   3645  P    DA A 178      22.467 -44.536  19.584 
ATOM   3646  OP1  DA A 178      23.496 -43.532  19.230 
ATOM   3647  OP2  DA A 178      22.971 -45.832  20.087 
ATOM   3648  O5'  DA A 178      21.446 -43.908  20.644 
ATOM   3649  C5'  DA A 178      20.322 -43.146  20.164 
ATOM   3650  C4'  DA A 178      19.070 -43.533  20.926 
ATOM   3651  O4'  DA A 178      18.375 -44.659  20.318 
ATOM   3652  C3'  DA A 178      19.282 -43.970  22.376 
ATOM   3653  O3'  DA A 178      18.194 -43.498  23.162 
ATOM   3654  C2'  DA A 178      19.223 -45.497  22.332 
ATOM   3655  C1'  DA A 178      18.072 -45.601  21.336 
ATOM   3656  N9   DA A 178      17.949 -46.943  20.702 
ATOM   3657  C8   DA A 178      18.942 -47.816  20.362 
ATOM   3658  N7   DA A 178      18.514 -48.916  19.822 
ATOM   3659  C5   DA A 178      17.135 -48.762  19.802 
ATOM   3660  C6   DA A 178      16.096 -49.591  19.347 
ATOM   3661  N6   DA A 178      16.299 -50.797  18.799 
ATOM   3662  N1   DA A 178      14.837 -49.134  19.477 
ATOM   3663  C2   DA A 178      14.642 -47.934  20.022 
ATOM   3664  N3   DA A 178      15.527 -47.077  20.481 
ATOM   3665  C4   DA A 178      16.779 -47.558  20.339 
ATOM   3666  P    DA A 179      18.486 -42.941  24.635 
ATOM   3667  OP1  DA A 179      18.906 -41.524  24.555 
ATOM   3668  OP2  DA A 179      19.416 -43.855  25.335 
ATOM   3669  O5'  DA A 179      17.035 -43.037  25.302 
ATOM   3670  C5'  DA A 179      15.872 -42.897  24.464 
ATOM   3671  C4'  DA A 179      14.839 -43.943  24.833 
ATOM   3672  O4'  DA A 179      15.028 -45.190  24.105 
ATOM   3673  C3'  DA A 179      14.821 -44.372  26.300 
ATOM   3674  O3'  DA A 179      13.474 -44.603  26.695 
ATOM   3675  C2'  DA A 179      15.569 -45.705  26.323 
ATOM   3676  C1'  DA A 179      14.976 -46.263  25.033 
ATOM   3677  N9   DA A 179      15.745 -47.404  24.464 
ATOM   3678  C8   DA A 179      17.094 -47.614  24.487 
ATOM   3679  N7   DA A 179      17.465 -48.711  23.904 
ATOM   3680  C5   DA A 179      16.276 -49.272  23.459 
ATOM   3681  C6   DA A 179      15.990 -50.455  22.757 
ATOM   3682  N6   DA A 179      16.930 -51.325  22.361 
ATOM   3683  N1   DA A 179      14.699 -50.711  22.476 
ATOM   3684  C2   DA A 179      13.770 -49.843  22.872 
ATOM   3685  N3   DA A 179      13.916 -48.713  23.529 
ATOM   3686  C4   DA A 179      15.217 -48.479  23.799 
ATOM   3687  P    DG A 180      13.004 -44.143  28.155 
ATOM   3688  OP1  DG A 180      12.639 -42.709  28.129 
ATOM   3689  OP2  DG A 180      14.024 -44.536  29.151 
ATOM   3690  O5'  DG A 180      11.687 -45.030  28.356 
ATOM   3691  C5'  DG A 180      10.912 -45.402  27.201 
ATOM   3692  C4'  DG A 180      10.508 -46.860  27.296 
ATOM   3693  O4'  DG A 180      11.509 -47.752  26.727 
ATOM   3694  C3'  DG A 180      10.294 -47.400  28.709 
ATOM   3695  O3'  DG A 180       9.210 -48.320  28.691 
ATOM   3696  C2'  DG A 180      11.577 -48.168  29.029 
ATOM   3697  C1'  DG A 180      11.752 -48.801  27.651 
ATOM   3698  N9   DG A 180      13.123 -49.328  27.404 
ATOM   3699  C8   DG A 180      14.335 -48.841  27.840 
ATOM   3700  N7   DG A 180      15.367 -49.546  27.443 
ATOM   3701  C5   DG A 180      14.798 -50.573  26.692 
ATOM   3702  C6   DG A 180      15.413 -51.651  26.005 
ATOM   3703  O6   DG A 180      16.607 -51.926  25.916 
ATOM   3704  N1   DG A 180      14.462 -52.462  25.370 
ATOM   3705  C2   DG A 180      13.097 -52.258  25.396 
ATOM   3706  N2   DG A 180      12.358 -53.146  24.726 
ATOM   3707  N3   DG A 180      12.520 -51.246  26.041 
ATOM   3708  C4   DG A 180      13.429 -50.449  26.662 
ATOM   3709  P    DC A 181       8.176 -48.325  29.914 
ATOM   3710  OP1  DC A 181       7.152 -47.278  29.702 
ATOM   3711  OP2  DC A 181       8.919 -48.259  31.192 
ATOM   3712  O5'  DC A 181       7.507 -49.771  29.756 
ATOM   3713  C5'  DC A 181       7.401 -50.351  28.442 
ATOM   3714  C4'  DC A 181       7.795 -51.814  28.489 
ATOM   3715  O4'  DC A 181       9.225 -52.011  28.297 
ATOM   3716  C3'  DC A 181       7.495 -52.542  29.799 
ATOM   3717  O3'  DC A 181       7.093 -53.875  29.503 
ATOM   3718  C2'  DC A 181       8.836 -52.591  30.531 
ATOM   3719  C1'  DC A 181       9.695 -52.891  29.307 
ATOM   3720  N1   DC A 181      11.146 -52.625  29.513 
ATOM   3721  C2   DC A 181      12.057 -53.461  28.873 
ATOM   3722  O2   DC A 181      11.629 -54.380  28.166 
ATOM   3723  N3   DC A 181      13.384 -53.236  29.049 
ATOM   3724  C4   DC A 181      13.809 -52.228  29.824 
ATOM   3725  N4   DC A 181      15.113 -52.050  29.964 
ATOM   3726  C5   DC A 181      12.889 -51.358  30.492 
ATOM   3727  C6   DC A 181      11.566 -51.599  30.303 
ATOM   3728  P    DA A 182       5.911 -54.537  30.355 
ATOM   3729  OP1  DA A 182       4.605 -54.131  29.788 
ATOM   3730  OP2  DA A 182       6.113 -54.248  31.792 
ATOM   3731  O5'  DA A 182       6.156 -56.093  30.081 
ATOM   3732  C5'  DA A 182       6.743 -56.498  28.829 
ATOM   3733  C4'  DA A 182       7.799 -57.558  29.071 
ATOM   3734  O4'  DA A 182       9.113 -56.985  29.331 
ATOM   3735  C3'  DA A 182       7.556 -58.479  30.266 
ATOM   3736  O3'  DA A 182       7.999 -59.790  29.935 
ATOM   3737  C2'  DA A 182       8.456 -57.927  31.371 
ATOM   3738  C1'  DA A 182       9.656 -57.615  30.481 
ATOM   3739  N9   DA A 182      10.635 -56.679  31.102 
ATOM   3740  C8   DA A 182      10.392 -55.631  31.942 
ATOM   3741  N7   DA A 182      11.460 -55.000  32.318 
ATOM   3742  C5   DA A 182      12.490 -55.678  31.680 
ATOM   3743  C6   DA A 182      13.883 -55.496  31.672 
ATOM   3744  N6   DA A 182      14.506 -54.526  32.358 
ATOM   3745  N1   DA A 182      14.616 -56.348  30.932 
ATOM   3746  C2   DA A 182      13.991 -57.308  30.252 
ATOM   3747  N3   DA A 182      12.705 -57.575  30.184 
ATOM   3748  C4   DA A 182      11.995 -56.708  30.934 
ATOM   3749  P    DG A 183       7.137 -61.047  30.424 
ATOM   3750  OP1  DG A 183       6.033 -61.293  29.469 
ATOM   3751  OP2  DG A 183       6.742 -60.858  31.838 
ATOM   3752  O5'  DG A 183       8.212 -62.227  30.321 
ATOM   3753  C5'  DG A 183       9.253 -62.138  29.329 
ATOM   3754  C4'  DG A 183      10.583 -62.542  29.934 
ATOM   3755  O4'  DG A 183      11.277 -61.419  30.548 
ATOM   3756  C3'  DG A 183      10.516 -63.587  31.048 
ATOM   3757  O3'  DG A 183      11.641 -64.450  30.937 
ATOM   3758  C2'  DG A 183      10.646 -62.783  32.342 
ATOM   3759  C1'  DG A 183      11.711 -61.813  31.840 
ATOM   3760  N9   DG A 183      11.846 -60.587  32.677 
ATOM   3761  C8   DG A 183      10.876 -59.888  33.359 
ATOM   3762  N7   DG A 183      11.328 -58.842  34.008 
ATOM   3763  C5   DG A 183      12.696 -58.850  33.736 
ATOM   3764  C6   DG A 183      13.718 -57.962  34.162 
ATOM   3765  O6   DG A 183      13.626 -56.969  34.879 
ATOM   3766  N1   DG A 183      14.969 -58.339  33.653 
ATOM   3767  C2   DG A 183      15.200 -59.431  32.839 
ATOM   3768  N2   DG A 183      16.467 -59.619  32.459 
ATOM   3769  N3   DG A 183      14.242 -60.262  32.439 
ATOM   3770  C4   DG A 183      13.022 -59.911  32.924 
ATOM   3771  P    DA A 184      11.449 -66.015  31.210 
ATOM   3772  OP1  DA A 184      10.956 -66.676  29.981 
ATOM   3773  OP2  DA A 184      10.628 -66.210  32.426 
ATOM   3774  O5'  DA A 184      12.955 -66.473  31.500 
ATOM   3775  C5'  DA A 184      14.034 -65.763  30.864 
ATOM   3776  C4'  DA A 184      15.144 -65.507  31.864 
ATOM   3777  O4'  DA A 184      14.956 -64.263  32.598 
ATOM   3778  C3'  DA A 184      15.309 -66.560  32.960 
ATOM   3779  O3'  DA A 184      16.695 -66.720  33.241 
ATOM   3780  C2'  DA A 184      14.632 -65.949  34.188 
ATOM   3781  C1'  DA A 184      15.140 -64.526  33.980 
ATOM   3782  N9   DA A 184      14.382 -63.501  34.751 
ATOM   3783  C8   DA A 184      13.051 -63.483  35.058 
ATOM   3784  N7   DA A 184      12.687 -62.448  35.749 
ATOM   3785  C5   DA A 184      13.860 -61.724  35.913 
ATOM   3786  C6   DA A 184      14.142 -60.512  36.563 
ATOM   3787  N6   DA A 184      13.217 -59.780  37.200 
ATOM   3788  N1   DA A 184      15.417 -60.077  36.537 
ATOM   3789  C2   DA A 184      16.331 -60.808  35.902 
ATOM   3790  N3   DA A 184      16.187 -61.948  35.264 
ATOM   3791  C4   DA A 184      14.904 -62.362  35.306 
ATOM   3792  P    DA A 185      17.264 -68.188  33.527 
ATOM   3793  OP1  DA A 185      17.554 -68.866  32.243 
ATOM   3794  OP2  DA A 185      16.352 -68.903  34.447 
ATOM   3795  O5'  DA A 185      18.635 -67.855  34.281 
ATOM   3796  C5'  DA A 185      19.325 -66.631  33.965 
ATOM   3797  C4'  DA A 185      19.807 -65.964  35.238 
ATOM   3798  O4'  DA A 185      18.806 -65.075  35.812 
ATOM   3799  C3'  DA A 185      20.167 -66.906  36.387 
ATOM   3800  O3'  DA A 185      21.290 -66.376  37.082 
ATOM   3801  C2'  DA A 185      18.956 -66.860  37.318 
ATOM   3802  C1'  DA A 185      18.696 -65.362  37.198 
ATOM   3803  N9   DA A 185      17.337 -64.952  37.648 
ATOM   3804  C8   DA A 185      16.162 -65.640  37.537 
ATOM   3805  N7   DA A 185      15.139 -65.013  38.029 
ATOM   3806  C5   DA A 185      15.671 -63.822  38.501 
ATOM   3807  C6   DA A 185      15.092 -62.713  39.140 
ATOM   3808  N6   DA A 185      13.785 -62.623  39.427 
ATOM   3809  N1   DA A 185      15.907 -61.697  39.476 
ATOM   3810  C2   DA A 185      17.203 -61.791  39.188 
ATOM   3811  N3   DA A 185      17.855 -62.770  38.598 
ATOM   3812  C4   DA A 185      17.016 -63.774  38.273 
ATOM   3813  P    DC A 186      22.423 -67.380  37.604 
ATOM   3814  OP1  DC A 186      23.372 -67.671  36.506 
ATOM   3815  OP2  DC A 186      21.789 -68.554  38.243 
ATOM   3816  O5'  DC A 186      23.146 -66.487  38.719 
ATOM   3817  C5'  DC A 186      23.168 -65.057  38.560 
ATOM   3818  C4'  DC A 186      22.852 -64.384  39.882 
ATOM   3819  O4'  DC A 186      21.422 -64.190  40.079 
ATOM   3820  C3'  DC A 186      23.298 -65.137  41.135 
ATOM   3821  O3'  DC A 186      23.738 -64.196  42.106 
ATOM   3822  C2'  DC A 186      22.028 -65.813  41.652 
ATOM   3823  C1'  DC A 186      21.083 -64.646  41.379 
ATOM   3824  N1   DC A 186      19.644 -65.029  41.375 
ATOM   3825  C2   DC A 186      18.724 -64.102  41.858 
ATOM   3826  O2   DC A 186      19.136 -63.010  42.266 
ATOM   3827  N3   DC A 186      17.407 -64.433  41.863 
ATOM   3828  C4   DC A 186      17.001 -65.626  41.412 
ATOM   3829  N4   DC A 186      15.706 -65.901  41.438 
ATOM   3830  C5   DC A 186      17.931 -66.594  40.912 
ATOM   3831  C6   DC A 186      19.243 -66.245  40.916 
ATOM   3832  P    DA A 187      25.019 -64.544  42.999 
ATOM   3833  OP1  DA A 187      26.251 -64.193  42.257 
ATOM   3834  OP2  DA A 187      24.926 -65.940  43.479 
ATOM   3835  O5'  DA A 187      24.829 -63.539  44.230 
ATOM   3836  C5'  DA A 187      24.158 -62.285  44.010 
ATOM   3837  C4'  DA A 187      23.180 -62.015  45.136 
ATOM   3838  O4'  DA A 187      21.867 -62.591  44.881 
ATOM   3839  C3'  DA A 187      23.569 -62.576  46.504 
ATOM   3840  O3'  DA A 187      23.164 -61.656  47.510 
ATOM   3841  C2'  DA A 187      22.739 -63.851  46.650 
ATOM   3842  C1'  DA A 187      21.455 -63.297  46.042 
ATOM   3843  N9   DA A 187      20.487 -64.349  45.624 
ATOM   3844  C8   DA A 187      20.750 -65.588  45.113 
ATOM   3845  N7   DA A 187      19.686 -66.281  44.845 
ATOM   3846  C5   DA A 187      18.641 -65.441  45.202 
ATOM   3847  C6   DA A 187      17.245 -65.595  45.158 
ATOM   3848  N6   DA A 187      16.636 -66.702  44.713 
ATOM   3849  N1   DA A 187      16.496 -64.564  45.591 
ATOM   3850  C2   DA A 187      17.106 -63.465  46.032 
ATOM   3851  N3   DA A 187      18.393 -63.209  46.119 
ATOM   3852  C4   DA A 187      19.122 -64.256  45.681 
ATOM   3853  P    DG A 188      24.126 -61.408  48.766 
ATOM   3854  OP1  DG A 188      25.154 -60.404  48.413 
ATOM   3855  OP2  DG A 188      24.629 -62.704  49.270 
ATOM   3856  O5'  DG A 188      23.104 -60.780  49.827 
ATOM   3857  C5'  DG A 188      21.980 -60.018  49.347 
ATOM   3858  C4'  DG A 188      20.728 -60.405  50.109 
ATOM   3859  O4'  DG A 188      20.033 -61.531  49.501 
ATOM   3860  C3'  DG A 188      20.940 -60.842  51.559 
ATOM   3861  O3'  DG A 188      19.853 -60.370  52.345 
ATOM   3862  C2'  DG A 188      20.882 -62.369  51.515 
ATOM   3863  C1'  DG A 188      19.731 -62.473  50.519 
ATOM   3864  N9   DG A 188      19.607 -63.815  49.885 
ATOM   3865  C8   DG A 188      20.597 -64.709  49.535 
ATOM   3866  N7   DG A 188      20.150 -65.815  48.991 
ATOM   3867  C5   DG A 188      18.766 -65.642  48.980 
ATOM   3868  C6   DG A 188      17.742 -66.505  48.510 
ATOM   3869  O6   DG A 188      17.846 -67.616  47.999 
ATOM   3870  N1   DG A 188      16.472 -65.938  48.690 
ATOM   3871  C2   DG A 188      16.226 -64.700  49.250 
ATOM   3872  N2   DG A 188      14.943 -64.338  49.333 
ATOM   3873  N3   DG A 188      17.188 -63.891  49.690 
ATOM   3874  C4   DG A 188      18.425 -64.426  49.523 
ATOM   3875  P    DA A 189      20.145 -59.813  53.818 
ATOM   3876  OP1  DA A 189      20.564 -58.396  53.738 
ATOM   3877  OP2  DA A 189      21.074 -60.727  54.518 
ATOM   3878  O5'  DA A 189      18.693 -59.909  54.484 
ATOM   3879  C5'  DA A 189      17.530 -59.769  53.647 
ATOM   3880  C4'  DA A 189      16.497 -60.815  54.016 
ATOM   3881  O4'  DA A 189      16.687 -62.062  53.288 
ATOM   3882  C3'  DA A 189      16.479 -61.244  55.483 
ATOM   3883  O3'  DA A 189      15.132 -61.475  55.878 
ATOM   3884  C2'  DA A 189      17.227 -62.577  55.506 
ATOM   3885  C1'  DA A 189      16.634 -63.135  54.215 
ATOM   3886  N9   DA A 189      17.403 -64.276  53.647 
ATOM   3887  C8   DA A 189      18.752 -64.486  53.670 
ATOM   3888  N7   DA A 189      19.124 -65.583  53.086 
ATOM   3889  C5   DA A 189      17.934 -66.144  52.642 
ATOM   3890  C6   DA A 189      17.648 -67.327  51.940 
ATOM   3891  N6   DA A 189      18.588 -68.197  51.544 
ATOM   3892  N1   DA A 189      16.357 -67.584  51.659 
ATOM   3893  C2   DA A 189      15.428 -66.715  52.055 
ATOM   3894  N3   DA A 189      15.574 -65.585  52.712 
ATOM   3895  C4   DA A 189      16.875 -65.351  52.982 
ATOM   3896  P    DG A 190      14.662 -61.015  57.338 
ATOM   3897  OP1  DG A 190      14.297 -59.581  57.312 
ATOM   3898  OP2  DG A 190      15.682 -61.408  58.334 
ATOM   3899  O5'  DG A 190      13.345 -61.902  57.539 
ATOM   3900  C5'  DG A 190      12.570 -62.275  56.384 
ATOM   3901  C4'  DG A 190      12.166 -63.732  56.479 
ATOM   3902  O4'  DG A 190      13.167 -64.624  55.909 
ATOM   3903  C3'  DG A 190      11.952 -64.273  57.892 
ATOM   3904  O3'  DG A 190      10.868 -65.192  57.874 
ATOM   3905  C2'  DG A 190      13.235 -65.040  58.212 
ATOM   3906  C1'  DG A 190      13.410 -65.673  56.834 
ATOM   3907  N9   DG A 190      14.781 -66.201  56.587 
ATOM   3908  C8   DG A 190      15.994 -65.713  57.023 
ATOM   3909  N7   DG A 190      17.026 -66.418  56.626 
ATOM   3910  C5   DG A 190      16.456 -67.445  55.875 
ATOM   3911  C6   DG A 190      17.072 -68.524  55.188 
ATOM   3912  O6   DG A 190      18.265 -68.798  55.099 
ATOM   3913  N1   DG A 190      16.121 -69.334  54.553 
ATOM   3914  C2   DG A 190      14.755 -69.130  54.579 
ATOM   3915  N2   DG A 190      14.017 -70.018  53.909 
ATOM   3916  N3   DG A 190      14.178 -68.118  55.224 
ATOM   3917  C4   DG A 190      15.087 -67.321  55.845 
ATOM   3918  P    DT A 191       9.834 -65.197  59.097 
ATOM   3919  OP1  DT A 191       8.810 -64.150  58.885 
ATOM   3920  OP2  DT A 191      10.577 -65.131  60.375 
ATOM   3921  O5'  DT A 191       9.166 -66.643  58.939 
ATOM   3922  C5'  DT A 191       9.059 -67.223  57.625 
ATOM   3923  C4'  DT A 191       9.453 -68.686  57.672 
ATOM   3924  O4'  DT A 191      10.883 -68.883  57.480 
ATOM   3925  C3'  DT A 191       9.153 -69.415  58.982 
ATOM   3926  O3'  DT A 191       8.752 -70.747  58.686 
ATOM   3927  C2'  DT A 191      10.494 -69.463  59.714 
ATOM   3928  C1'  DT A 191      11.353 -69.763  58.490 
ATOM   3929  N1   DT A 191      12.804 -69.497  58.696 
ATOM   3930  C2   DT A 191      13.690 -70.331  58.058 
ATOM   3931  O2   DT A 191      13.337 -71.255  57.347 
ATOM   3932  N3   DT A 191      15.027 -70.054  58.273 
ATOM   3933  C4   DT A 191      15.536 -69.038  59.055 
ATOM   3934  O4   DT A 191      16.754 -68.889  59.173 
ATOM   3935  C5   DT A 191      14.529 -68.217  59.685 
ATOM   3936  C7   DT A 191      14.998 -67.087  60.554 
ATOM   3937  C6   DT A 191      13.223 -68.463  59.493 
ATOM   3938  P    DG A 192       7.569 -71.409  59.538 
ATOM   3939  OP1  DG A 192       6.263 -71.003  58.971 
ATOM   3940  OP2  DG A 192       7.771 -71.120  60.975 
ATOM   3941  O5'  DG A 192       7.814 -72.965  59.264 
ATOM   3942  C5'  DG A 192       8.401 -73.370  58.012 
ATOM   3943  C4'  DG A 192       9.458 -74.430  58.254 
ATOM   3944  O4'  DG A 192      10.771 -73.857  58.514 
ATOM   3945  C3'  DG A 192       9.214 -75.351  59.449 
ATOM   3946  O3'  DG A 192       9.657 -76.662  59.118 
ATOM   3947  C2'  DG A 192      10.114 -74.799  60.554 
ATOM   3948  C1'  DG A 192      11.314 -74.487  59.664 
ATOM   3949  N9   DG A 192      12.293 -73.551  60.285 
ATOM   3950  C8   DG A 192      12.066 -72.490  61.134 
ATOM   3951  N7   DG A 192      13.155 -71.862  61.505 
ATOM   3952  C5   DG A 192      14.175 -72.555  60.857 
ATOM   3953  C6   DG A 192      15.578 -72.342  60.871 
ATOM   3954  O6   DG A 192      16.219 -71.482  61.469 
ATOM   3955  N1   DG A 192      16.247 -73.279  60.072 
ATOM   3956  C2   DG A 192      15.640 -74.289  59.352 
ATOM   3957  N2   DG A 192      16.454 -75.080  58.650 
ATOM   3958  N3   DG A 192      14.323 -74.489  59.338 
ATOM   3959  C4   DG A 192      13.660 -73.588  60.109 
ATOM   3960  P    DA A 193       8.795 -77.919  59.607 
ATOM   3961  OP1  DA A 193       7.691 -78.166  58.652 
ATOM   3962  OP2  DA A 193       8.400 -77.730  61.021 
ATOM   3963  O5'  DA A 193       9.870 -79.099  59.504 
ATOM   3964  C5'  DA A 193      10.911 -79.010  58.512 
ATOM   3965  C4'  DA A 193      12.241 -79.414  59.117 
ATOM   3966  O4'  DA A 193      12.935 -78.291  59.731 
ATOM   3967  C3'  DA A 193      12.175 -80.459  60.231 
ATOM   3968  O3'  DA A 193      13.300 -81.322  60.120 
ATOM   3969  C2'  DA A 193      12.305 -79.655  61.525 
ATOM   3970  C1'  DA A 193      13.369 -78.685  61.023 
ATOM   3971  N9   DA A 193      13.505 -77.459  61.860 
ATOM   3972  C8   DA A 193      12.530 -76.778  62.530 
ATOM   3973  N7   DA A 193      12.964 -75.741  63.176 
ATOM   3974  C5   DA A 193      14.328 -75.732  62.917 
ATOM   3975  C6   DA A 193      15.363 -74.873  63.320 
ATOM   3976  N6   DA A 193      15.175 -73.805  64.109 
ATOM   3977  N1   DA A 193      16.605 -75.152  62.882 
ATOM   3978  C2   DA A 193      16.787 -76.214  62.098 
ATOM   3979  N3   DA A 193      15.902 -77.083  61.659 
ATOM   3980  C4   DA A 193      14.668 -76.781  62.112 
ATOM   3981  P    DT A 194      13.107 -82.887  60.393 
ATOM   3982  OP1  DT A 194      12.614 -83.548  59.164 
ATOM   3983  OP2  DT A 194      12.286 -83.082  61.609 
ATOM   3984  O5'  DT A 194      14.613 -83.345  60.683 
ATOM   3985  C5'  DT A 194      15.693 -82.635  60.047 
ATOM   3986  C4'  DT A 194      16.802 -82.379  61.047 
ATOM   3987  O4'  DT A 194      16.614 -81.135  61.781 
ATOM   3988  C3'  DT A 194      16.967 -83.432  62.143 
ATOM   3989  O3'  DT A 194      18.353 -83.592  62.424 
ATOM   3990  C2'  DT A 194      16.290 -82.821  63.371 
ATOM   3991  C1'  DT A 194      16.799 -81.398  63.163 
ATOM   3992  N1   DT A 194      16.041 -80.373  63.934 
ATOM   3993  C2   DT A 194      16.750 -79.297  64.409 
ATOM   3994  O2   DT A 194      17.947 -79.158  64.225 
ATOM   3995  N3   DT A 194      16.014 -78.368  65.120 
ATOM   3996  C4   DT A 194      14.661 -78.426  65.387 
ATOM   3997  O4   DT A 194      14.112 -77.532  66.035 
ATOM   3998  C5   DT A 194      14.004 -79.592  64.847 
ATOM   3999  C7   DT A 194      12.530 -79.734  65.092 
ATOM   4000  C6   DT A 194      14.695 -80.511  64.153 
ATOM   4001  P    DG A 195      18.922 -85.060  62.710 
ATOM   4002  OP1  DG A 195      19.212 -85.738  61.426 
ATOM   4003  OP2  DG A 195      18.010 -85.775  63.630 
ATOM   4004  O5'  DG A 195      20.293 -84.727  63.464 
ATOM   4005  C5'  DG A 195      20.983 -83.503  63.148 
ATOM   4006  C4'  DG A 195      21.465 -82.836  64.421 
ATOM   4007  O4'  DG A 195      20.465 -81.947  64.995 
ATOM   4008  C3'  DG A 195      21.825 -83.778  65.570 
ATOM   4009  O3'  DG A 195      22.948 -83.248  66.265 
ATOM   4010  C2'  DG A 195      20.614 -83.733  66.501 
ATOM   4011  C1'  DG A 195      20.354 -82.234  66.381 
ATOM   4012  N9   DG A 195      18.995 -81.824  66.831 
ATOM   4013  C8   DG A 195      17.801 -82.504  66.728 
ATOM   4014  N7   DG A 195      16.775 -81.860  67.229 
ATOM   4015  C5   DG A 195      17.327 -80.668  67.696 
ATOM   4016  C6   DG A 195      16.710 -79.565  68.340 
ATOM   4017  O6   DG A 195      15.528 -79.409  68.635 
ATOM   4018  N1   DG A 195      17.642 -78.563  68.647 
ATOM   4019  C2   DG A 195      18.993 -78.621  68.367 
ATOM   4020  N2   DG A 195      19.714 -77.561  68.740 
ATOM   4021  N3   DG A 195      19.571 -79.657  67.762 
ATOM   4022  C4   DG A 195      18.681 -80.636  67.459 
ATOM   4023  P    DA A 196      24.081 -84.252  66.787 
ATOM   4024  OP1  DA A 196      25.030 -84.543  65.689 
ATOM   4025  OP2  DA A 196      23.447 -85.426  67.426 
ATOM   4026  O5'  DA A 196      24.804 -83.359  67.902 
ATOM   4027  C5'  DA A 196      24.826 -81.929  67.743 
ATOM   4028  C4'  DA A 196      24.510 -81.256  69.065 
ATOM   4029  O4'  DA A 196      23.081 -81.062  69.261 
ATOM   4030  C3'  DA A 196      24.956 -82.009  70.318 
ATOM   4031  O3'  DA A 196      25.396 -81.068  71.289 
ATOM   4032  C2'  DA A 196      23.686 -82.685  70.835 
ATOM   4033  C1'  DA A 196      22.741 -81.518  70.562 
ATOM   4034  N9   DA A 196      21.302 -81.901  70.558 
ATOM   4035  C8   DA A 196      20.737 -83.070  70.135 
ATOM   4036  N7   DA A 196      19.447 -83.104  70.260 
ATOM   4037  C5   DA A 196      19.131 -81.868  70.806 
ATOM   4038  C6   DA A 196      17.911 -81.280  71.180 
ATOM   4039  N6   DA A 196      16.725 -81.893  71.054 
ATOM   4040  N1   DA A 196      17.953 -80.036  71.691 
ATOM   4041  C2   DA A 196      19.135 -79.432  71.814 
ATOM   4042  N3   DA A 196      20.331 -79.877  71.501 
ATOM   4043  C4   DA A 196      20.261 -81.124  70.992 
ATOM   4044  P    DA A 197      26.677 -81.416  72.182 
ATOM   4045  OP1  DA A 197      27.909 -81.065  71.440 
ATOM   4046  OP2  DA A 197      26.584 -82.812  72.662 
ATOM   4047  O5'  DA A 197      26.487 -80.412  73.413 
ATOM   4048  C5'  DA A 197      25.816 -79.157  73.193 
ATOM   4049  C4'  DA A 197      24.838 -78.887  74.319 
ATOM   4050  O4'  DA A 197      23.525 -79.463  74.064 
ATOM   4051  C3'  DA A 197      25.228 -79.448  75.687 
ATOM   4052  O3'  DA A 197      24.822 -78.528  76.693 
ATOM   4053  C2'  DA A 197      24.397 -80.723  75.832 
ATOM   4054  C1'  DA A 197      23.113 -80.169  75.225 
ATOM   4055  N9   DA A 197      22.145 -81.221  74.806 
ATOM   4056  C8   DA A 197      22.408 -82.460  74.296 
ATOM   4057  N7   DA A 197      21.345 -83.153  74.027 
ATOM   4058  C5   DA A 197      20.299 -82.313  74.385 
ATOM   4059  C6   DA A 197      18.903 -82.467  74.341 
ATOM   4060  N6   DA A 197      18.294 -83.575  73.896 
ATOM   4061  N1   DA A 197      18.154 -81.436  74.774 
ATOM   4062  C2   DA A 197      18.764 -80.337  75.215 
ATOM   4063  N3   DA A 197      20.051 -80.081  75.302 
ATOM   4064  C4   DA A 197      20.780 -81.129  74.864 
ATOM   4065  P    DC A 198      25.784 -78.280  77.949 
ATOM   4066  OP1  DC A 198      26.813 -77.276  77.596 
ATOM   4067  OP2  DC A 198      26.288 -79.576  78.453 
ATOM   4068  O5'  DC A 198      24.762 -77.652  79.010 
ATOM   4069  C5'  DC A 198      23.638 -76.890  78.530 
ATOM   4070  C4'  DC A 198      22.386 -77.277  79.292 
ATOM   4071  O4'  DC A 198      21.691 -78.404  78.684 
ATOM   4072  C3'  DC A 198      22.598 -77.714  80.742 
ATOM   4073  O3'  DC A 198      21.511 -77.243  81.528 
ATOM   4074  C2'  DC A 198      22.540 -79.241  80.698 
ATOM   4075  C1'  DC A 198      21.389 -79.345  79.702 
ATOM   4076  N1   DC A 198      21.265 -80.687  79.068 
ATOM   4077  C2   DC A 198      19.986 -81.149  78.769 
ATOM   4078  O2   DC A 198      19.015 -80.432  79.039 
ATOM   4079  N3   DC A 198      19.851 -82.371  78.192 
ATOM   4080  C4   DC A 198      20.929 -83.117  77.915 
ATOM   4081  N4   DC A 198      20.744 -84.301  77.352 
ATOM   4082  C5   DC A 198      22.253 -82.661  78.216 
ATOM   4083  C6   DC A 198      22.366 -81.438  78.793 
ATOM   4084  P    DA A 199      21.803 -76.685  83.001 
ATOM   4085  OP1  DA A 199      22.222 -75.268  82.921 
ATOM   4086  OP2  DA A 199      22.732 -77.599  83.701 
ATOM   4087  O5'  DA A 199      20.352 -76.781  83.667 
ATOM   4088  C5'  DA A 199      19.188 -76.641  82.830 
ATOM   4089  C4'  DA A 199      18.155 -77.687  83.199 
ATOM   4090  O4'  DA A 199      18.345 -78.934  82.471 
ATOM   4091  C3'  DA A 199      18.138 -78.116  84.666 
ATOM   4092  O3'  DA A 199      16.791 -78.347  85.061 
ATOM   4093  C2'  DA A 199      18.885 -79.449  84.689 
ATOM   4094  C1'  DA A 199      18.292 -80.007  83.398 
ATOM   4095  N9   DA A 199      19.061 -81.148  82.830 
ATOM   4096  C8   DA A 199      20.410 -81.358  82.853 
ATOM   4097  N7   DA A 199      20.782 -82.455  82.269 
ATOM   4098  C5   DA A 199      19.592 -83.016  81.825 
ATOM   4099  C6   DA A 199      19.307 -84.199  81.123 
ATOM   4100  N6   DA A 199      20.246 -85.069  80.727 
ATOM   4101  N1   DA A 199      18.015 -84.456  80.842 
ATOM   4102  C2   DA A 199      17.086 -83.587  81.238 
ATOM   4103  N3   DA A 199      17.232 -82.457  81.895 
ATOM   4104  C4   DA A 199      18.533 -82.224  82.165 
ATOM   4105  P    DA A 200      16.320 -77.887  86.521 
ATOM   4106  OP1  DA A 200      15.956 -76.453  86.495 
ATOM   4107  OP2  DA A 200      17.340 -78.280  87.517 
ATOM   4108  O5'  DA A 200      15.003 -78.775  86.722 
ATOM   4109  C5'  DA A 200      14.229 -79.147  85.567 
ATOM   4110  C4'  DA A 200      13.824 -80.604  85.662 
ATOM   4111  O4'  DA A 200      14.825 -81.496  85.092 
ATOM   4112  C3'  DA A 200      13.610 -81.145  87.075 
ATOM   4113  O3'  DA A 200      12.526 -82.065  87.057 
ATOM   4114  C2'  DA A 200      14.893 -81.912  87.395 
ATOM   4115  C1'  DA A 200      15.068 -82.545  86.017 
ATOM   4116  N9   DA A 200      16.439 -83.073  85.770 
ATOM   4117  C8   DA A 200      17.631 -82.575  86.211 
ATOM   4118  N7   DA A 200      18.661 -83.263  85.826 
ATOM   4119  C5   DA A 200      18.114 -84.293  85.074 
ATOM   4120  C6   DA A 200      18.689 -85.372  84.383 
ATOM   4121  N6   DA A 200      20.009 -85.601  84.336 
ATOM   4122  N1   DA A 200      17.857 -86.211  83.739 
ATOM   4123  C2   DA A 200      16.546 -85.979  83.789 
ATOM   4124  N3   DA A 200      15.897 -85.011  84.398 
ATOM   4125  C4   DA A 200      16.753 -84.185  85.035 
ATOM   4126  P    DC A 201      11.492 -82.069  88.280 
ATOM   4127  OP1  DC A 201      10.468 -81.022  88.068 
ATOM   4128  OP2  DC A 201      12.235 -82.003  89.558 
ATOM   4129  O5'  DC A 201      10.824 -83.515  88.122 
ATOM   4130  C5'  DC A 201      10.717 -84.095  86.808 
ATOM   4131  C4'  DC A 201      11.111 -85.559  86.855 
ATOM   4132  O4'  DC A 201      12.541 -85.755  86.663 
ATOM   4133  C3'  DC A 201      10.812 -86.287  88.165 
ATOM   4134  O3'  DC A 201      10.410 -87.619  87.869 
ATOM   4135  C2'  DC A 201      12.152 -86.335  88.897 
ATOM   4136  C1'  DC A 201      13.011 -86.635  87.673 
ATOM   4137  N1   DC A 201      14.462 -86.370  87.879 
ATOM   4138  C2   DC A 201      15.374 -87.205  87.239 
ATOM   4139  O2   DC A 201      14.945 -88.124  86.532 
ATOM   4140  N3   DC A 201      16.701 -86.980  87.415 
ATOM   4141  C4   DC A 201      17.125 -85.973  88.190 
ATOM   4142  N4   DC A 201      18.430 -85.794  88.330 
ATOM   4143  C5   DC A 201      16.205 -85.102  88.858 
ATOM   4144  C6   DC A 201      14.883 -85.344  88.669 
ATOM   4145  P    DT A 202       9.227 -88.281  88.721 
ATOM   4146  OP1  DT A 202       7.922 -87.875  88.154 
ATOM   4147  OP2  DT A 202       9.429 -87.992  90.158 
ATOM   4148  O5'  DT A 202       9.473 -89.837  88.447 
ATOM   4149  C5'  DT A 202      10.059 -90.242  87.195 
ATOM   4150  C4'  DT A 202      11.116 -91.302  87.437 
ATOM   4151  O4'  DT A 202      12.429 -90.729  87.697 
ATOM   4152  C3'  DT A 202      10.872 -92.223  88.632 
ATOM   4153  O3'  DT A 202      11.315 -93.534  88.301 
ATOM   4154  C2'  DT A 202      11.772 -91.671  89.737 
ATOM   4155  C1'  DT A 202      12.972 -91.359  88.847 
ATOM   4156  N1   DT A 202      13.951 -90.423  89.468 
ATOM   4157  C2   DT A 202      15.278 -90.621  89.172 
ATOM   4158  O2   DT A 202      15.669 -91.512  88.438 
ATOM   4159  N3   DT A 202      16.156 -89.734  89.766 
ATOM   4160  C4   DT A 202      15.824 -88.695  90.609 
ATOM   4161  O4   DT A 202      16.700 -87.966  91.081 
ATOM   4162  C5   DT A 202      14.408 -88.568  90.860 
ATOM   4163  C7   DT A 202      13.961 -87.461  91.769 
ATOM   4164  C6   DT A 202      13.532 -89.415  90.296 
ATOM   4165  P    DT A 203      10.454 -94.791  88.790 
ATOM   4166  OP1  DT A 203       9.350 -95.038  87.835 
ATOM   4167  OP2  DT A 203      10.058 -94.602  90.204 
ATOM   4168  O5'  DT A 203      11.529 -95.971  88.687 
ATOM   4169  C5'  DT A 203      12.569 -95.882  87.695 
ATOM   4170  C4'  DT A 203      13.899 -96.286  88.300 
ATOM   4171  O4'  DT A 203      14.593 -95.163  88.914 
ATOM   4172  C3'  DT A 203      13.833 -97.331  89.414 
ATOM   4173  O3'  DT A 203      14.958 -98.194  89.303 
ATOM   4174  C2'  DT A 203      13.963 -96.527  90.708 
ATOM   4175  C1'  DT A 203      15.027 -95.557  90.206 
ATOM   4176  N1   DT A 203      15.163 -94.332  91.043 
ATOM   4177  C2   DT A 203      16.423 -93.799  91.172 
ATOM   4178  O2   DT A 203      17.406 -94.284  90.640 
ATOM   4179  N3   DT A 203      16.510 -92.664  91.955 
ATOM   4180  C4   DT A 203      15.466 -92.034  92.602 
ATOM   4181  O4   DT A 203      15.667 -91.022  93.276 
ATOM   4182  C5   DT A 203      14.183 -92.668  92.406 
ATOM   4183  C7   DT A 203      12.994 -92.045  93.076 
ATOM   4184  C6   DT A 203      14.070 -93.772  91.650 
ATOM   4185  P    DC A 204      14.766 -99.760  89.576 
ATOM   4186  OP1  DC A 204      14.272-100.420  88.347 
ATOM   4187  OP2  DC A 204      13.944 -99.954  90.792 
ATOM   4188  O5'  DC A 204      16.271-100.217  89.866 
ATOM   4189  C5'  DC A 204      17.351 -99.507  89.230 
ATOM   4190  C4'  DC A 204      18.461 -99.251  90.230 
ATOM   4191  O4'  DC A 204      18.272 -98.007  90.964 
ATOM   4192  C3'  DC A 204      18.626-100.304  91.326 
ATOM   4193  O3'  DC A 204      20.011-100.464  91.607 
ATOM   4194  C2'  DC A 204      17.948 -99.693  92.554 
ATOM   4195  C1'  DC A 204      18.457 -98.270  92.346 
ATOM   4196  N1   DC A 204      17.699 -97.245  93.117 
ATOM   4197  C2   DC A 204      18.404 -96.148  93.606 
ATOM   4198  O2   DC A 204      19.617 -96.071  93.382 
ATOM   4199  N3   DC A 204      17.731 -95.203  94.312 
ATOM   4200  C4   DC A 204      16.416 -95.324  94.533 
ATOM   4201  N4   DC A 204      15.805 -94.376  95.227 
ATOM   4202  C5   DC A 204      15.672 -96.445  94.040 
ATOM   4203  C6   DC A 204      16.363 -97.378  93.337 
ATOM   4204  P    DA A 205      20.580-101.932  91.893 
ATOM   4205  OP1  DA A 205      20.870-102.610  90.609 
ATOM   4206  OP2  DA A 205      19.668-102.647  92.813 
ATOM   4207  O5'  DA A 205      21.951-101.599  92.647 
ATOM   4208  C5'  DA A 205      22.641-100.375  92.331 
ATOM   4209  C4'  DA A 205      23.123 -99.709  93.604 
ATOM   4210  O4'  DA A 205      22.123 -98.819  94.178 
ATOM   4211  C3'  DA A 205      23.483-100.650  94.753 
ATOM   4212  O3'  DA A 205      24.607-100.120  95.448 
ATOM   4213  C2'  DA A 205      22.272-100.605  95.684 
ATOM   4214  C1'  DA A 205      22.012 -99.106  95.564 
ATOM   4215  N9   DA A 205      20.653 -98.696  96.014 
ATOM   4216  C8   DA A 205      19.479 -99.384  95.903 
ATOM   4217  N7   DA A 205      18.455 -98.758  96.395 
ATOM   4218  C5   DA A 205      18.987 -97.566  96.867 
ATOM   4219  C6   DA A 205      18.408 -96.457  97.506 
ATOM   4220  N6   DA A 205      17.101 -96.367  97.793 
ATOM   4221  N1   DA A 205      19.223 -95.441  97.841 
ATOM   4222  C2   DA A 205      20.520 -95.535  97.554 
ATOM   4223  N3   DA A 205      21.171 -96.514  96.963 
ATOM   4224  C4   DA A 205      20.332 -97.519  96.639 
ATOM   4225  P    DT A 206      25.739-101.124  95.970 
ATOM   4226  OP1  DT A 206      26.688-101.416  94.872 
ATOM   4227  OP2  DT A 206      25.105-102.298  96.609 
ATOM   4228  O5'  DT A 206      26.462-100.231  97.085 
ATOM   4229  C5'  DT A 206      26.484 -98.801  96.926 
ATOM   4230  C4'  DT A 206      26.169 -98.128  98.248 
ATOM   4231  O4'  DT A 206      24.739 -97.935  98.444 
ATOM   4232  C3'  DT A 206      26.614 -98.882  99.501 
ATOM   4233  O3'  DT A 206      27.054 -97.940 100.472 
ATOM   4234  C2'  DT A 206      25.345 -99.557 100.018 
ATOM   4235  C1'  DT A 206      24.400 -98.391  99.745 
ATOM   4236  N1   DT A 206      22.960 -98.773  99.741 
ATOM   4237  C2   DT A 206      22.066 -97.848 100.221 
ATOM   4238  O2   DT A 206      22.403 -96.754 100.637 
ATOM   4239  N3   DT A 206      20.741 -98.238 100.202 
ATOM   4240  C4   DT A 206      20.249 -99.448  99.754 
ATOM   4241  O4   DT A 206      19.041 -99.684  99.786 
ATOM   4242  C5   DT A 206      21.266-100.353  99.270 
ATOM   4243  C7   DT A 206      20.816-101.693  98.764 
ATOM   4244  C6   DT A 206      22.561 -99.999  99.277 
ATOM   4245  P    DC A 207      28.335 -98.288 101.365 
ATOM   4246  OP1  DC A 207      29.567 -97.937 100.622 
ATOM   4247  OP2  DC A 207      28.242 -99.684 101.845 
ATOM   4248  O5'  DC A 207      28.145 -97.284 102.596 
ATOM   4249  C5'  DC A 207      27.474 -96.029 102.376 
ATOM   4250  C4'  DC A 207      26.497 -95.759 103.502 
ATOM   4251  O4'  DC A 207      25.184 -96.335 103.247 
ATOM   4252  C3'  DC A 207      26.886 -96.320 104.870 
ATOM   4253  O3'  DC A 207      26.481 -95.401 105.876 
ATOM   4254  C2'  DC A 207      26.056 -97.595 105.015 
ATOM   4255  C1'  DC A 207      24.771 -97.041 104.408 
ATOM   4256  N1   DC A 207      23.804 -98.093 103.989 
ATOM   4257  C2   DC A 207      22.445 -97.816 104.121 
ATOM   4258  O2   DC A 207      22.102 -96.719 104.575 
ATOM   4259  N3   DC A 207      21.547 -98.763 103.747 
ATOM   4260  C4   DC A 207      21.960 -99.940 103.259 
ATOM   4261  N4   DC A 207      21.045-100.831 102.907 
ATOM   4262  C5   DC A 207      23.352-100.245 103.116 
ATOM   4263  C6   DC A 207      24.234 -99.286 103.496 
ATOM   4264  P    DA A 208      27.442 -95.152 107.132 
ATOM   4265  OP1  DA A 208      28.471 -94.148 106.779 
ATOM   4266  OP2  DA A 208      27.946 -96.448 107.636 
ATOM   4267  O5'  DA A 208      26.421 -94.525 108.193 
ATOM   4268  C5'  DA A 208      25.296 -93.762 107.713 
ATOM   4269  C4'  DA A 208      24.044 -94.149 108.475 
ATOM   4270  O4'  DA A 208      23.350 -95.276 107.867 
ATOM   4271  C3'  DA A 208      24.256 -94.586 109.925 
ATOM   4272  O3'  DA A 208      23.169 -94.115 110.711 
ATOM   4273  C2'  DA A 208      24.198 -96.113 109.881 
ATOM   4274  C1'  DA A 208      23.047 -96.218 108.885 
ATOM   4275  N9   DA A 208      22.924 -97.560 108.251 
ATOM   4276  C8   DA A 208      23.917 -98.432 107.911 
ATOM   4277  N7   DA A 208      23.489 -99.532 107.371 
ATOM   4278  C5   DA A 208      22.110 -99.378 107.351 
ATOM   4279  C6   DA A 208      21.071-100.207 106.896 
ATOM   4280  N6   DA A 208      21.273-101.414 106.348 
ATOM   4281  N1   DA A 208      19.811 -99.750 107.026 
ATOM   4282  C2   DA A 208      19.617 -98.550 107.571 
ATOM   4283  N3   DA A 208      20.501 -97.693 108.029 
ATOM   4284  C4   DA A 208      21.753 -98.175 107.888 
ATOM   4285  P    DA A 209      23.461 -93.557 112.184 
ATOM   4286  OP1  DA A 209      23.880 -92.140 112.104 
ATOM   4287  OP2  DA A 209      24.390 -94.471 112.884 
ATOM   4288  O5'  DA A 209      22.010 -93.653 112.850 
ATOM   4289  C5'  DA A 209      20.847 -93.513 112.013 
ATOM   4290  C4'  DA A 209      19.814 -94.559 112.382 
ATOM   4291  O4'  DA A 209      20.003 -95.806 111.654 
ATOM   4292  C3'  DA A 209      19.796 -94.988 113.849 
ATOM   4293  O3'  DA A 209      18.449 -95.219 114.244 
ATOM   4294  C2'  DA A 209      20.543 -96.321 113.872 
ATOM   4295  C1'  DA A 209      19.951 -96.879 112.581 
ATOM   4296  N9   DA A 209      20.719 -98.021 112.013 
ATOM   4297  C8   DA A 209      22.068 -98.230 112.036 
ATOM   4298  N7   DA A 209      22.440 -99.327 111.452 
ATOM   4299  C5   DA A 209      21.250 -99.888 111.008 
ATOM   4300  C6   DA A 209      20.965-101.071 110.306 
ATOM   4301  N6   DA A 209      21.904-101.941 109.910 
ATOM   4302  N1   DA A 209      19.673-101.328 110.025 
ATOM   4303  C2   DA A 209      18.745-100.459 110.421 
ATOM   4304  N3   DA A 209      18.890 -99.329 111.078 
ATOM   4305  C4   DA A 209      20.191 -99.096 111.347 
ATOM   4306  P    DG A 210      17.978 -94.759 115.703 
ATOM   4307  OP1  DG A 210      17.614 -93.325 115.678 
ATOM   4308  OP2  DG A 210      18.999 -95.152 116.700 
ATOM   4309  O5'  DG A 210      16.662 -95.647 115.905 
ATOM   4310  C5'  DG A 210      15.887 -96.019 114.749 
ATOM   4311  C4'  DG A 210      15.482 -97.476 114.845 
ATOM   4312  O4'  DG A 210      16.483 -98.368 114.275 
ATOM   4313  C3'  DG A 210      15.268 -98.017 116.258 
ATOM   4314  O3'  DG A 210      14.184 -98.937 116.240 
ATOM   4315  C2'  DG A 210      16.551 -98.784 116.578 
ATOM   4316  C1'  DG A 210      16.726 -99.417 115.200 
ATOM   4317  N9   DG A 210      18.097 -99.945 114.953 
ATOM   4318  C8   DG A 210      19.310 -99.457 115.389 
ATOM   4319  N7   DG A 210      20.342-100.162 114.992 
ATOM   4320  C5   DG A 210      19.772-101.189 114.241 
ATOM   4321  C6   DG A 210      20.388-102.268 113.554 
ATOM   4322  O6   DG A 210      21.581-102.542 113.465 
ATOM   4323  N1   DG A 210      19.437-103.079 112.919 
ATOM   4324  C2   DG A 210      18.072-102.874 112.945 
ATOM   4325  N2   DG A 210      17.333-103.762 112.274 
ATOM   4326  N3   DG A 210      17.495-101.862 113.589 
ATOM   4327  C4   DG A 210      18.403-101.066 114.211 
ATOM   4328  P    DA A 211      13.151 -98.941 117.463 
ATOM   4329  OP1  DA A 211      12.127 -97.894 117.251 
ATOM   4330  OP2  DA A 211      13.893 -98.875 118.740 
ATOM   4331  O5'  DA A 211      12.482-100.387 117.305 
ATOM   4332  C5'  DA A 211      12.376-100.967 115.991 
ATOM   4333  C4'  DA A 211      12.770-102.431 116.038 
ATOM   4334  O4'  DA A 211      14.200-102.627 115.846 
ATOM   4335  C3'  DA A 211      12.470-103.159 117.348 
ATOM   4336  O3'  DA A 211      12.068-104.491 117.052 
ATOM   4337  C2'  DA A 211      13.810-103.207 118.080 
ATOM   4338  C1'  DA A 211      14.670-103.507 116.856 
ATOM   4339  N9   DA A 211      16.121-103.242 117.062 
ATOM   4340  C8   DA A 211      16.705-102.263 117.815 
ATOM   4341  N7   DA A 211      18.001-102.292 117.797 
ATOM   4342  C5   DA A 211      18.302-103.366 116.971 
ATOM   4343  C6   DA A 211      19.518-103.923 116.546 
ATOM   4344  N6   DA A 211      20.718-103.449 116.912 
ATOM   4345  N1   DA A 211      19.458-104.989 115.727 
ATOM   4346  C2   DA A 211      18.264-105.456 115.365 
ATOM   4347  N3   DA A 211      17.068-105.021 115.697 
ATOM   4348  C4   DA A 211      17.156-103.955 116.517 
ATOM   4349  P    DA A 212      10.885-105.153 117.904 
ATOM   4350  OP1  DA A 212       9.580-104.747 117.337 
ATOM   4351  OP2  DA A 212      11.088-104.864 119.341 
ATOM   4352  O5'  DA A 212      11.131-106.709 117.630 
ATOM   4353  C5'  DA A 212      11.717-107.114 116.378 
ATOM   4354  C4'  DA A 212      12.774-108.175 116.620 
ATOM   4355  O4'  DA A 212      14.087-107.601 116.880 
ATOM   4356  C3'  DA A 212      12.531-109.096 117.815 
ATOM   4357  O3'  DA A 212      12.973-110.406 117.484 
ATOM   4358  C2'  DA A 212      13.430-108.543 118.920 
ATOM   4359  C1'  DA A 212      14.630-108.231 118.030 
ATOM   4360  N9   DA A 212      15.609-107.296 118.651 
ATOM   4361  C8   DA A 212      15.366-106.248 119.491 
ATOM   4362  N7   DA A 212      16.435-105.616 119.867 
ATOM   4363  C5   DA A 212      17.465-106.295 119.229 
ATOM   4364  C6   DA A 212      18.857-106.112 119.221 
ATOM   4365  N6   DA A 212      19.480-105.142 119.907 
ATOM   4366  N1   DA A 212      19.590-106.964 118.481 
ATOM   4367  C2   DA A 212      18.965-107.925 117.801 
ATOM   4368  N3   DA A 212      17.679-108.192 117.733 
ATOM   4369  C4   DA A 212      16.969-107.325 118.482 
ATOM   4370  P    DA A 213      12.112-111.663 117.973 
ATOM   4371  OP1  DA A 213      11.008-111.910 117.018 
ATOM   4372  OP2  DA A 213      11.716-111.474 119.387 
ATOM   4373  O5'  DA A 213      13.187-112.843 117.870 
ATOM   4374  C5'  DA A 213      14.227-112.755 116.878 
ATOM   4375  C4'  DA A 213      15.557-113.158 117.483 
ATOM   4376  O4'  DA A 213      16.252-112.035 118.097 
ATOM   4377  C3'  DA A 213      15.491-114.203 118.597 
ATOM   4378  O3'  DA A 213      16.616-115.066 118.486 
ATOM   4379  C2'  DA A 213      15.621-113.399 119.891 
ATOM   4380  C1'  DA A 213      16.685-112.429 119.389 
ATOM   4381  N9   DA A 213      16.821-111.204 120.225 
ATOM   4382  C8   DA A 213      15.846-110.522 120.896 
ATOM   4383  N7   DA A 213      16.281-109.486 121.542 
ATOM   4384  C5   DA A 213      17.644-109.476 121.283 
ATOM   4385  C6   DA A 213      18.680-108.617 121.686 
ATOM   4386  N6   DA A 213      18.491-107.549 122.475 
ATOM   4387  N1   DA A 213      19.922-108.896 121.248 
ATOM   4388  C2   DA A 213      20.104-109.958 120.464 
ATOM   4389  N3   DA A 213      19.219-110.827 120.025 
ATOM   4390  C4   DA A 213      17.984-110.525 120.478 
ATOM   4391  P    DT A 214      16.424-116.632 118.759 
ATOM   4392  OP1  DT A 214      15.930-117.292 117.530 
ATOM   4393  OP2  DT A 214      15.603-116.826 119.975 
ATOM   4394  O5'  DT A 214      17.929-117.089 119.049 
ATOM   4395  C5'  DT A 214      19.009-116.379 118.413 
ATOM   4396  C4'  DT A 214      20.119-116.123 119.413 
ATOM   4397  O4'  DT A 214      19.930-114.879 120.147 
ATOM   4398  C3'  DT A 214      20.284-117.176 120.509 
ATOM   4399  O3'  DT A 214      21.669-117.336 120.790 
ATOM   4400  C2'  DT A 214      19.606-116.565 121.737 
ATOM   4401  C1'  DT A 214      20.115-115.142 121.529 
ATOM   4402  N1   DT A 214      19.357-114.117 122.300 
ATOM   4403  C2   DT A 214      20.066-113.041 122.775 
ATOM   4404  O2   DT A 214      21.263-112.902 122.591 
ATOM   4405  N3   DT A 214      19.330-112.112 123.486 
ATOM   4406  C4   DT A 214      17.978-112.170 123.753 
ATOM   4407  O4   DT A 214      17.429-111.277 124.401 
ATOM   4408  C5   DT A 214      17.320-113.336 123.213 
ATOM   4409  C7   DT A 214      15.847-113.478 123.458 
ATOM   4410  C6   DT A 214      18.012-114.255 122.519 
ATOM   4411  P    DA A 215      22.238-118.804 121.076 
ATOM   4412  OP1  DA A 215      22.528-119.482 119.792 
ATOM   4413  OP2  DA A 215      21.327-119.519 121.996 
ATOM   4414  O5'  DA A 215      23.609-118.471 121.830 
ATOM   4415  C5'  DA A 215      24.300-117.247 121.514 
ATOM   4416  C4'  DA A 215      24.782-116.581 122.787 
ATOM   4417  O4'  DA A 215      23.781-115.692 123.361 
ATOM   4418  C3'  DA A 215      25.141-117.522 123.936 
ATOM   4419  O3'  DA A 215      26.265-116.992 124.631 
ATOM   4420  C2'  DA A 215      23.930-117.477 124.867 
ATOM   4421  C1'  DA A 215      23.670-115.978 124.747 
ATOM   4422  N9   DA A 215      22.311-115.568 125.197 
ATOM   4423  C8   DA A 215      21.137-116.257 125.086 
ATOM   4424  N7   DA A 215      20.114-115.630 125.578 
ATOM   4425  C5   DA A 215      20.646-114.438 126.050 
ATOM   4426  C6   DA A 215      20.066-113.329 126.689 
ATOM   4427  N6   DA A 215      18.759-113.239 126.976 
ATOM   4428  N1   DA A 215      20.882-112.313 127.024 
ATOM   4429  C2   DA A 215      22.178-112.407 126.737 
ATOM   4430  N3   DA A 215      22.829-113.386 126.146 
ATOM   4431  C4   DA A 215      21.990-114.391 125.821 
ATOM   4432  P    DT A 216      27.397-117.996 125.153 
ATOM   4433  OP1  DT A 216      28.346-118.288 124.055 
ATOM   4434  OP2  DT A 216      26.764-119.170 125.792 
ATOM   4435  O5'  DT A 216      28.120-117.103 126.268 
ATOM   4436  C5'  DT A 216      28.143-115.673 126.109 
ATOM   4437  C4'  DT A 216      27.827-115.000 127.431 
ATOM   4438  O4'  DT A 216      26.397-114.807 127.627 
ATOM   4439  C3'  DT A 216      28.272-115.754 128.684 
ATOM   4440  O3'  DT A 216      28.712-114.812 129.655 
ATOM   4441  C2'  DT A 216      27.003-116.429 129.201 
ATOM   4442  C1'  DT A 216      26.058-115.263 128.928 
ATOM   4443  N1   DT A 216      24.618-115.645 128.924 
ATOM   4444  C2   DT A 216      23.724-114.720 129.404 
ATOM   4445  O2   DT A 216      24.061-113.626 129.820 
ATOM   4446  N3   DT A 216      22.399-115.110 129.385 
ATOM   4447  C4   DT A 216      21.908-116.320 128.937 
ATOM   4448  O4   DT A 216      20.699-116.556 128.969 
ATOM   4449  C5   DT A 216      22.924-117.225 128.453 
ATOM   4450  C7   DT A 216      22.474-118.565 127.947 
ATOM   4451  C6   DT A 216      24.219-116.871 128.460 
ATOM   4452  P    DC A 217      29.994-115.160 130.548 
ATOM   4453  OP1  DC A 217      31.226-114.810 129.805 
ATOM   4454  OP2  DC A 217      29.900-116.557 131.028 
ATOM   4455  O5'  DC A 217      29.803-114.156 131.779 
ATOM   4456  C5'  DC A 217      29.132-112.901 131.559 
ATOM   4457  C4'  DC A 217      28.155-112.631 132.685 
ATOM   4458  O4'  DC A 217      26.842-113.207 132.430 
ATOM   4459  C3'  DC A 217      28.544-113.192 134.053 
ATOM   4460  O3'  DC A 217      28.139-112.273 135.059 
ATOM   4461  C2'  DC A 217      27.714-114.468 134.198 
ATOM   4462  C1'  DC A 217      26.429-113.913 133.591 
ATOM   4463  N1   DC A 217      25.462-114.965 133.172 
ATOM   4464  C2   DC A 217      24.103-114.689 133.304 
ATOM   4465  O2   DC A 217      23.760-113.591 133.758 
ATOM   4466  N3   DC A 217      23.206-115.635 132.930 
ATOM   4467  C4   DC A 217      23.618-116.812 132.442 
ATOM   4468  N4   DC A 217      22.703-117.703 132.090 
ATOM   4469  C5   DC A 217      25.010-117.117 132.299 
ATOM   4470  C6   DC A 217      25.892-116.158 132.679 
ATOM   4471  P    DT A 218      29.100-112.024 136.315 
ATOM   4472  OP1  DT A 218      30.129-111.020 135.962 
ATOM   4473  OP2  DT A 218      29.604-113.320 136.819 
ATOM   4474  O5'  DT A 218      28.079-111.397 137.376 
ATOM   4475  C5'  DT A 218      26.955-110.634 136.896 
ATOM   4476  C4'  DT A 218      25.703-111.021 137.658 
ATOM   4477  O4'  DT A 218      25.008-112.148 137.050 
ATOM   4478  C3'  DT A 218      25.914-111.458 139.108 
ATOM   4479  O3'  DT A 218      24.827-110.987 139.894 
ATOM   4480  C2'  DT A 218      25.856-112.986 139.064 
ATOM   4481  C1'  DT A 218      24.705-113.090 138.068 
ATOM   4482  N1   DT A 218      24.582-114.432 137.434 
ATOM   4483  C2   DT A 218      23.312-114.873 137.145 
ATOM   4484  O2   DT A 218      22.312-114.217 137.384 
ATOM   4485  N3   DT A 218      23.237-116.121 136.559 
ATOM   4486  C4   DT A 218      24.299-116.944 136.246 
ATOM   4487  O4   DT A 218      24.107-118.044 135.722 
ATOM   4488  C5   DT A 218      25.590-116.395 136.587 
ATOM   4489  C7   DT A 218      26.802-117.227 136.280 
ATOM   4490  C6   DT A 218      25.693-115.185 137.158 
ATOM   4491  P    DC A 219      25.119-110.429 141.367 
ATOM   4492  OP1  DC A 219      25.538-109.012 141.287 
ATOM   4493  OP2  DC A 219      26.049-111.343 142.067 
ATOM   4494  O5'  DC A 219      23.668-110.525 142.033 
ATOM   4495  C5'  DC A 219      22.505-110.385 141.196 
ATOM   4496  C4'  DC A 219      21.472-111.432 141.565 
ATOM   4497  O4'  DC A 219      21.661-112.678 140.837 
ATOM   4498  C3'  DC A 219      21.454-111.860 143.032 
ATOM   4499  O3'  DC A 219      20.107-112.091 143.427 
ATOM   4500  C2'  DC A 219      22.202-113.193 143.055 
ATOM   4501  C1'  DC A 219      21.609-113.751 141.764 
ATOM   4502  N1   DC A 219      22.377-114.893 141.196 
ATOM   4503  C2   DC A 219      21.664-115.899 140.550 
ATOM   4504  O2   DC A 219      20.433-115.803 140.475 
ATOM   4505  N3   DC A 219      22.347-116.949 140.025 
ATOM   4506  C4   DC A 219      23.680-117.015 140.127 
ATOM   4507  N4   DC A 219      24.300-118.059 139.599 
ATOM   4508  C5   DC A 219      24.432-115.991 140.789 
ATOM   4509  C6   DC A 219      23.732-114.950 141.307 
ATOM   4510  P    DA A 220      19.636-111.631 144.886 
ATOM   4511  OP1  DA A 220      19.272-110.198 144.861 
ATOM   4512  OP2  DA A 220      20.657-112.024 145.883 
ATOM   4513  O5'  DA A 220      18.320-112.519 145.088 
ATOM   4514  C5'  DA A 220      17.545-112.891 143.932 
ATOM   4515  C4'  DA A 220      17.141-114.348 144.028 
ATOM   4516  O4'  DA A 220      18.142-115.241 143.458 
ATOM   4517  C3'  DA A 220      16.927-114.889 145.441 
ATOM   4518  O3'  DA A 220      15.842-115.809 145.423 
ATOM   4519  C2'  DA A 220      18.209-115.656 145.761 
ATOM   4520  C1'  DA A 220      18.384-116.289 144.383 
ATOM   4521  N9   DA A 220      19.755-116.817 144.136 
ATOM   4522  C8   DA A 220      20.947-116.319 144.577 
ATOM   4523  N7   DA A 220      21.977-117.007 144.192 
ATOM   4524  C5   DA A 220      21.430-118.038 143.440 
ATOM   4525  C6   DA A 220      22.006-119.116 142.749 
ATOM   4526  N6   DA A 220      23.326-119.345 142.702 
ATOM   4527  N1   DA A 220      21.173-119.955 142.105 
ATOM   4528  C2   DA A 220      19.862-119.723 142.155 
ATOM   4529  N3   DA A 220      19.213-118.755 142.764 
ATOM   4530  C4   DA A 220      20.070-117.929 143.401 
ATOM   4531  P    DG A 221      14.809-115.814 146.646 
ATOM   4532  OP1  DG A 221      13.785-114.766 146.434 
ATOM   4533  OP2  DG A 221      15.551-115.747 147.923 
ATOM   4534  O5'  DG A 221      14.140-117.259 146.488 
ATOM   4535  C5'  DG A 221      14.034-117.840 145.174 
ATOM   4536  C4'  DG A 221      14.428-119.303 145.221 
ATOM   4537  O4'  DG A 221      15.858-119.499 145.029 
ATOM   4538  C3'  DG A 221      14.128-120.031 146.531 
ATOM   4539  O3'  DG A 221      13.726-121.363 146.235 
ATOM   4540  C2'  DG A 221      15.469-120.079 147.263 
ATOM   4541  C1'  DG A 221      16.328-120.380 146.039 
ATOM   4542  N9   DG A 221      17.779-120.114 146.245 
ATOM   4543  C8   DG A 221      18.386-119.134 147.000 
ATOM   4544  N7   DG A 221      19.696-119.173 146.972 
ATOM   4545  C5   DG A 221      19.976-120.256 146.141 
ATOM   4546  C6   DG A 221      21.225-120.794 145.730 
ATOM   4547  O6   DG A 221      22.358-120.418 146.021 
ATOM   4548  N1   DG A 221      21.053-121.897 144.883 
ATOM   4549  C2   DG A 221      19.835-122.412 144.484 
ATOM   4550  N2   DG A 221      19.884-123.470 143.670 
ATOM   4551  N3   DG A 221      18.665-121.907 144.869 
ATOM   4552  C4   DG A 221      18.814-120.837 145.692 
ATOM   4553  P    DG A 222      12.544-122.025 147.087 
ATOM   4554  OP1  DG A 222      11.238-121.619 146.520 
ATOM   4555  OP2  DG A 222      12.746-121.736 148.524 
ATOM   4556  O5'  DG A 222      12.789-123.581 146.812 
ATOM   4557  C5'  DG A 222      13.376-123.986 145.561 
ATOM   4558  C4'  DG A 222      14.432-125.047 145.803 
ATOM   4559  O4'  DG A 222      15.746-124.474 146.063 
ATOM   4560  C3'  DG A 222      14.189-125.968 146.998 
ATOM   4561  O3'  DG A 222      14.632-127.278 146.667 
ATOM   4562  C2'  DG A 222      15.089-125.415 148.102 
ATOM   4563  C1'  DG A 222      16.288-125.103 147.213 
ATOM   4564  N9   DG A 222      17.268-124.168 147.834 
ATOM   4565  C8   DG A 222      17.041-123.107 148.683 
ATOM   4566  N7   DG A 222      18.129-122.478 149.054 
ATOM   4567  C5   DG A 222      19.150-123.171 148.405 
ATOM   4568  C6   DG A 222      20.553-122.958 148.420 
ATOM   4569  O6   DG A 222      21.194-122.098 149.018 
ATOM   4570  N1   DG A 222      21.222-123.895 147.621 
ATOM   4571  C2   DG A 222      20.614-124.906 146.901 
ATOM   4572  N2   DG A 222      21.429-125.697 146.199 
ATOM   4573  N3   DG A 222      19.298-125.105 146.887 
ATOM   4574  C4   DG A 222      18.635-124.204 147.658 
ATOM   4575  P    DC A 223      13.770-128.535 147.156 
ATOM   4576  OP1  DC A 223      12.666-128.782 146.201 
ATOM   4577  OP2  DC A 223      13.374-128.346 148.570 
ATOM   4578  O5'  DC A 223      14.845-129.715 147.053 
ATOM   4579  C5'  DC A 223      15.886-129.627 146.061 
ATOM   4580  C4'  DC A 223      17.215-130.030 146.666 
ATOM   4581  O4'  DC A 223      17.910-128.908 147.279 
ATOM   4582  C3'  DC A 223      17.149-131.075 147.780 
ATOM   4583  O3'  DC A 223      18.274-131.938 147.669 
ATOM   4584  C2'  DC A 223      17.279-130.271 149.073 
ATOM   4585  C1'  DC A 223      18.344-129.301 148.572 
ATOM   4586  N1   DC A 223      18.479-128.076 149.408 
ATOM   4587  C2   DC A 223      19.749-127.524 149.550 
ATOM   4588  O2   DC A 223      20.703-128.068 148.981 
ATOM   4589  N3   DC A 223      19.895-126.407 150.309 
ATOM   4590  C4   DC A 223      18.836-125.848 150.909 
ATOM   4591  N4   DC A 223      19.029-124.759 151.638 
ATOM   4592  C5   DC A 223      17.521-126.400 150.776 
ATOM   4593  C6   DC A 223      17.397-127.516 150.014 
ATOM   4594  P    DT A 224      18.082-133.504 147.942 
ATOM   4595  OP1  DT A 224      17.588-134.164 146.713 
ATOM   4596  OP2  DT A 224      17.261-133.698 149.158 
ATOM   4597  O5'  DT A 224      19.587-133.961 148.232 
ATOM   4598  C5'  DT A 224      20.667-133.251 147.596 
ATOM   4599  C4'  DT A 224      21.777-132.995 148.596 
ATOM   4600  O4'  DT A 224      21.589-131.751 149.330 
ATOM   4601  C3'  DT A 224      21.942-134.048 149.692 
ATOM   4602  O3'  DT A 224      23.327-134.208 149.973 
ATOM   4603  C2'  DT A 224      21.265-133.437 150.920 
ATOM   4604  C1'  DT A 224      21.773-132.014 150.712 
ATOM   4605  N1   DT A 224      21.015-130.989 151.483 
ATOM   4606  C2   DT A 224      21.725-129.913 151.958 
ATOM   4607  O2   DT A 224      22.921-129.774 151.774 
ATOM   4608  N3   DT A 224      20.988-128.984 152.669 
ATOM   4609  C4   DT A 224      19.636-129.042 152.936 
ATOM   4610  O4   DT A 224      19.087-128.149 153.584 
ATOM   4611  C5   DT A 224      18.978-130.208 152.396 
ATOM   4612  C7   DT A 224      17.505-130.350 152.641 
ATOM   4613  C6   DT A 224      19.670-131.128 151.702 
ATOM   4614  P    DA A 225      23.896-135.676 150.259 
ATOM   4615  OP1  DA A 225      24.187-136.354 148.975 
ATOM   4616  OP2  DA A 225      22.985-136.391 151.179 
ATOM   4617  O5'  DA A 225      25.267-135.343 151.013 
ATOM   4618  C5'  DA A 225      25.958-134.119 150.697 
ATOM   4619  C4'  DA A 225      26.440-133.453 151.970 
ATOM   4620  O4'  DA A 225      25.439-132.564 152.544 
ATOM   4621  C3'  DA A 225      26.800-134.394 153.119 
ATOM   4622  O3'  DA A 225      27.923-133.864 153.814 
ATOM   4623  C2'  DA A 225      25.588-134.349 154.050 
ATOM   4624  C1'  DA A 225      25.328-132.850 153.930 
ATOM   4625  N9   DA A 225      23.970-132.440 154.380 
ATOM   4626  C8   DA A 225      22.795-133.129 154.269 
ATOM   4627  N7   DA A 225      21.772-132.502 154.761 
ATOM   4628  C5   DA A 225      22.304-131.310 155.233 
ATOM   4629  C6   DA A 225      21.724-130.201 155.872 
ATOM   4630  N6   DA A 225      20.418-130.112 156.159 
ATOM   4631  N1   DA A 225      22.540-129.185 156.207 
ATOM   4632  C2   DA A 225      23.836-129.279 155.920 
ATOM   4633  N3   DA A 225      24.487-130.258 155.329 
ATOM   4634  C4   DA A 225      23.648-131.263 155.004 
ATOM   4635  P    DA A 226      29.056-134.868 154.336 
ATOM   4636  OP1  DA A 226      30.005-135.160 153.238 
ATOM   4637  OP2  DA A 226      28.422-136.042 154.974 
ATOM   4638  O5'  DA A 226      29.779-133.976 155.450 
ATOM   4639  C5'  DA A 226      29.801-132.545 155.292 
ATOM   4640  C4'  DA A 226      29.485-131.872 156.614 
ATOM   4641  O4'  DA A 226      28.055-131.679 156.810 
ATOM   4642  C3'  DA A 226      29.930-132.626 157.867 
ATOM   4643  O3'  DA A 226      30.371-131.684 158.838 
ATOM   4644  C2'  DA A 226      28.661-133.302 158.384 
ATOM   4645  C1'  DA A 226      27.716-132.135 158.111 
ATOM   4646  N9   DA A 226      26.276-132.518 158.107 
ATOM   4647  C8   DA A 226      25.712-133.686 157.684 
ATOM   4648  N7   DA A 226      24.421-133.721 157.809 
ATOM   4649  C5   DA A 226      24.106-132.484 158.355 
ATOM   4650  C6   DA A 226      22.885-131.897 158.729 
ATOM   4651  N6   DA A 226      21.700-132.510 158.603 
ATOM   4652  N1   DA A 226      22.928-130.652 159.240 
ATOM   4653  C2   DA A 226      24.109-130.048 159.363 
ATOM   4654  N3   DA A 226      25.306-130.493 159.050 
ATOM   4655  C4   DA A 226      25.236-131.740 158.541 
ATOM   4656  P    DT A 227      31.652-132.032 159.731 
ATOM   4657  OP1  DT A 227      32.884-131.682 158.988 
ATOM   4658  OP2  DT A 227      31.558-133.429 160.211 
ATOM   4659  O5'  DT A 227      31.461-131.028 160.962 
ATOM   4660  C5'  DT A 227      30.790-129.773 160.742 
ATOM   4661  C4'  DT A 227      29.813-129.503 161.868 
ATOM   4662  O4'  DT A 227      28.500-130.079 161.613 
ATOM   4663  C3'  DT A 227      30.202-130.064 163.236 
ATOM   4664  O3'  DT A 227      29.797-129.145 164.242 
ATOM   4665  C2'  DT A 227      29.372-131.340 163.381 
ATOM   4666  C1'  DT A 227      28.088-130.785 162.773 
ATOM   4667  N1   DT A 227      27.120-131.837 162.355 
ATOM   4668  C2   DT A 227      25.784-131.549 162.492 
ATOM   4669  O2   DT A 227      25.376-130.488 162.932 
ATOM   4670  N3   DT A 227      24.917-132.548 162.095 
ATOM   4671  C4   DT A 227      25.268-133.782 161.585 
ATOM   4672  O4   DT A 227      24.401-134.597 161.264 
ATOM   4673  C5   DT A 227      26.692-133.992 161.480 
ATOM   4674  C7   DT A 227      27.161-135.309 160.934 
ATOM   4675  C6   DT A 227      27.558-133.037 161.859 
ATOM   4676  P    DG A 228      30.758-128.896 165.498 
ATOM   4677  OP1  DG A 228      31.787-127.892 165.145 
ATOM   4678  OP2  DG A 228      31.262-130.193 166.001 
ATOM   4679  O5'  DG A 228      29.737-128.269 166.559 
ATOM   4680  C5'  DG A 228      28.613-127.506 166.079 
ATOM   4681  C4'  DG A 228      27.361-127.893 166.841 
ATOM   4682  O4'  DG A 228      26.666-129.020 166.233 
ATOM   4683  C3'  DG A 228      27.573-128.330 168.290 
ATOM   4684  O3'  DG A 228      26.485-127.859 169.077 
ATOM   4685  C2'  DG A 228      27.514-129.858 168.247 
ATOM   4686  C1'  DG A 228      26.363-129.962 167.251 
ATOM   4687  N9   DG A 228      26.240-131.304 166.617 
ATOM   4688  C8   DG A 228      27.229-132.198 166.267 
ATOM   4689  N7   DG A 228      26.782-133.303 165.723 
ATOM   4690  C5   DG A 228      25.399-133.130 165.712 
ATOM   4691  C6   DG A 228      24.375-133.993 165.242 
ATOM   4692  O6   DG A 228      24.479-135.105 164.731 
ATOM   4693  N1   DG A 228      23.105-133.426 165.422 
ATOM   4694  C2   DG A 228      22.858-132.188 165.982 
ATOM   4695  N2   DG A 228      21.575-131.827 166.065 
ATOM   4696  N3   DG A 228      23.821-131.379 166.422 
ATOM   4697  C4   DG A 228      25.057-131.914 166.255 
ATOM   4698  P    DT A 229      26.777-127.302 170.550 
ATOM   4699  OP1  DT A 229      27.197-125.884 170.470 
ATOM   4700  OP2  DT A 229      27.707-128.216 171.250 
ATOM   4701  O5'  DT A 229      25.326-127.397 171.216 
ATOM   4702  C5'  DT A 229      24.163-127.257 170.379 
ATOM   4703  C4'  DT A 229      23.130-128.304 170.748 
ATOM   4704  O4'  DT A 229      23.319-129.550 170.020 
ATOM   4705  C3'  DT A 229      23.112-128.732 172.215 
ATOM   4706  O3'  DT A 229      21.765-128.963 172.610 
ATOM   4707  C2'  DT A 229      23.860-130.065 172.238 
ATOM   4708  C1'  DT A 229      23.267-130.623 170.947 
ATOM   4709  N1   DT A 229      24.036-131.765 170.379 
ATOM   4710  C2   DT A 229      23.317-132.749 169.744 
ATOM   4711  O2   DT A 229      22.104-132.718 169.635 
ATOM   4712  N3   DT A 229      24.064-133.792 169.231 
ATOM   4713  C4   DT A 229      25.435-133.927 169.298 
ATOM   4714  O4   DT A 229      25.994-134.907 168.800 
ATOM   4715  C5   DT A 229      26.102-132.845 169.983 
ATOM   4716  C7   DT A 229      27.596-132.914 170.101 
ATOM   4717  C6   DT A 229      25.401-131.819 170.492 
ATOM   4718  P    DC A 230      21.295-128.503 174.069 
ATOM   4719  OP1  DC A 230      20.930-127.070 174.044 
ATOM   4720  OP2  DC A 230      22.315-128.896 175.066 
ATOM   4721  O5'  DC A 230      19.978-129.391 174.271 
ATOM   4722  C5'  DC A 230      19.203-129.763 173.115 
ATOM   4723  C4'  DC A 230      18.799-131.220 173.211 
ATOM   4724  O4'  DC A 230      19.800-132.113 172.641 
ATOM   4725  C3'  DC A 230      18.585-131.761 174.624 
ATOM   4726  O3'  DC A 230      17.500-132.681 174.606 
ATOM   4727  C2'  DC A 230      19.868-132.528 174.944 
ATOM   4728  C1'  DC A 230      20.043-133.161 173.566 
ATOM   4729  N1   DC A 230      21.414-133.689 173.319 
ATOM   4730  C2   DC A 230      21.536-134.838 172.542 
ATOM   4731  O2   DC A 230      20.513-135.368 172.094 
ATOM   4732  N3   DC A 230      22.778-135.336 172.305 
ATOM   4733  C4   DC A 230      23.862-134.732 172.809 
ATOM   4734  N4   DC A 230      25.050-135.256 172.550 
ATOM   4735  C5   DC A 230      23.757-133.549 173.611 
ATOM   4736  C6   DC A 230      22.508-133.068 173.836 
ATOM   4737  P    DG A 231      16.467-132.686 175.829 
ATOM   4738  OP1  DG A 231      15.443-131.638 175.617 
ATOM   4739  OP2  DG A 231      17.210-132.619 177.106 
ATOM   4740  O5'  DG A 231      15.798-134.131 175.671 
ATOM   4741  C5'  DG A 231      15.692-134.712 174.357 
ATOM   4742  C4'  DG A 231      16.086-136.175 174.403 
ATOM   4743  O4'  DG A 231      17.516-136.371 174.212 
ATOM   4744  C3'  DG A 231      15.786-136.903 175.713 
ATOM   4745  O3'  DG A 231      15.384-138.235 175.418 
ATOM   4746  C2'  DG A 231      17.127-136.951 176.446 
ATOM   4747  C1'  DG A 231      17.986-137.252 175.221 
ATOM   4748  N9   DG A 231      19.437-136.986 175.428 
ATOM   4749  C8   DG A 231      20.045-136.006 176.183 
ATOM   4750  N7   DG A 231      21.354-136.045 176.155 
ATOM   4751  C5   DG A 231      21.635-137.128 175.324 
ATOM   4752  C6   DG A 231      22.883-137.666 174.913 
ATOM   4753  O6   DG A 231      24.016-137.290 175.203 
ATOM   4754  N1   DG A 231      22.711-138.769 174.066 
ATOM   4755  C2   DG A 231      21.494-139.285 173.666 
ATOM   4756  N2   DG A 231      21.542-140.342 172.853 
ATOM   4757  N3   DG A 231      20.323-138.779 174.052 
ATOM   4758  C4   DG A 231      20.472-137.709 174.875 
ATOM   4759  P    DT A 232      14.202-138.897 176.270 
ATOM   4760  OP1  DT A 232      12.896-138.491 175.703 
ATOM   4761  OP2  DT A 232      14.404-138.608 177.707 
ATOM   4762  O5'  DT A 232      14.447-140.454 175.995 
ATOM   4763  C5'  DT A 232      15.034-140.858 174.744 
ATOM   4764  C4'  DT A 232      16.090-141.919 174.986 
ATOM   4765  O4'  DT A 232      17.404-141.346 175.246 
ATOM   4766  C3'  DT A 232      15.847-142.840 176.181 
ATOM   4767  O3'  DT A 232      16.290-144.151 175.850 
ATOM   4768  C2'  DT A 232      16.747-142.287 177.285 
ATOM   4769  C1'  DT A 232      17.947-141.975 176.396 
ATOM   4770  N1   DT A 232      18.926-141.040 177.017 
ATOM   4771  C2   DT A 232      20.253-141.237 176.720 
ATOM   4772  O2   DT A 232      20.644-142.128 175.987 
ATOM   4773  N3   DT A 232      21.131-140.351 177.315 
ATOM   4774  C4   DT A 232      20.798-139.311 178.158 
ATOM   4775  O4   DT A 232      21.675-138.582 178.630 
ATOM   4776  C5   DT A 232      19.382-139.185 178.409 
ATOM   4777  C7   DT A 232      18.935-138.077 179.317 
ATOM   4778  C6   DT A 232      18.507-140.032 177.845 
ATOM   4779  P    DC A 233      15.428-145.407 176.339 
ATOM   4780  OP1  DC A 233      14.324-145.654 175.384 
ATOM   4781  OP2  DC A 233      15.033-145.218 177.753 
ATOM   4782  O5'  DC A 233      16.503-146.587 176.236 
ATOM   4783  C5'  DC A 233      17.544-146.499 175.243 
ATOM   4784  C4'  DC A 233      18.873-146.903 175.849 
ATOM   4785  O4'  DC A 233      19.568-145.780 176.462 
ATOM   4786  C3'  DC A 233      18.807-147.947 176.963 
ATOM   4787  O3'  DC A 233      19.932-148.810 176.852 
ATOM   4788  C2'  DC A 233      18.937-147.143 178.256 
ATOM   4789  C1'  DC A 233      20.002-146.173 177.755 
ATOM   4790  N1   DC A 233      20.137-144.948 178.591 
ATOM   4791  C2   DC A 233      21.408-144.396 178.733 
ATOM   4792  O2   DC A 233      22.362-144.940 178.164 
ATOM   4793  N3   DC A 233      21.553-143.279 179.492 
ATOM   4794  C4   DC A 233      20.495-142.720 180.092 
ATOM   4795  N4   DC A 233      20.687-141.632 180.821 
ATOM   4796  C5   DC A 233      19.179-143.272 179.959 
ATOM   4797  C6   DC A 233      19.055-144.389 179.197 
ATOM   4798  P    DT A 234      19.740-150.376 177.125 
ATOM   4799  OP1  DT A 234      19.247-151.036 175.896 
ATOM   4800  OP2  DT A 234      18.919-150.570 178.341 
ATOM   4801  O5'  DT A 234      21.246-150.833 177.415 
ATOM   4802  C5'  DT A 234      22.325-150.124 176.779 
ATOM   4803  C4'  DT A 234      23.435-149.867 177.779 
ATOM   4804  O4'  DT A 234      23.247-148.623 178.513 
ATOM   4805  C3'  DT A 234      23.600-150.920 178.875 
ATOM   4806  O3'  DT A 234      24.986-151.080 179.156 
ATOM   4807  C2'  DT A 234      22.923-150.310 180.103 
ATOM   4808  C1'  DT A 234      23.431-148.886 179.895 
ATOM   4809  N1   DT A 234      22.673-147.861 180.666 
ATOM   4810  C2   DT A 234      23.383-146.786 181.141 
ATOM   4811  O2   DT A 234      24.579-146.646 180.957 
ATOM   4812  N3   DT A 234      22.647-145.856 181.852 
ATOM   4813  C4   DT A 234      21.294-145.914 182.119 
ATOM   4814  O4   DT A 234      20.745-145.021 182.767 
ATOM   4815  C5   DT A 234      20.636-147.080 181.579 
ATOM   4816  C7   DT A 234      19.163-147.222 181.824 
ATOM   4817  C6   DT A 234      21.328-148.000 180.885 
ATOM   4818  P    DG A 235      25.554-152.548 179.442 
ATOM   4819  OP1  DG A 235      25.845-153.227 178.158 
ATOM   4820  OP2  DG A 235      24.643-153.263 180.361 
ATOM   4821  O5'  DG A 235      26.926-152.215 180.196 
ATOM   4822  C5'  DG A 235      27.616-150.992 179.880 
ATOM   4823  C4'  DG A 235      28.098-150.325 181.153 
ATOM   4824  O4'  DG A 235      27.097-149.436 181.727 
ATOM   4825  C3'  DG A 235      28.458-151.266 182.302 
ATOM   4826  O3'  DG A 235      29.581-150.736 182.997 
ATOM   4827  C2'  DG A 235      27.247-151.221 183.233 
ATOM   4828  C1'  DG A 235      26.987-149.722 183.113 
ATOM   4829  N9   DG A 235      25.628-149.312 183.563 
ATOM   4830  C8   DG A 235      24.434-149.992 183.460 
ATOM   4831  N7   DG A 235      23.407-149.348 183.960 
ATOM   4832  C5   DG A 235      23.960-148.157 184.428 
ATOM   4833  C6   DG A 235      23.343-147.054 185.072 
ATOM   4834  O6   DG A 235      22.160-146.897 185.367 
ATOM   4835  N1   DG A 235      24.275-146.052 185.379 
ATOM   4836  C2   DG A 235      25.626-146.109 185.099 
ATOM   4837  N2   DG A 235      26.347-145.050 185.471 
ATOM   4838  N3   DG A 235      26.204-147.145 184.494 
ATOM   4839  C4   DG A 235      25.314-148.125 184.191 
ATOM   4840  P    DT A 236      30.714-151.740 183.519 
ATOM   4841  OP1  DT A 236      31.663-152.032 182.421 
ATOM   4842  OP2  DT A 236      30.080-152.914 184.157 
ATOM   4843  O5'  DT A 236      31.437-150.848 184.633 
ATOM   4844  C5'  DT A 236      31.459-149.417 184.475 
ATOM   4845  C4'  DT A 236      31.143-148.744 185.797 
ATOM   4846  O4'  DT A 236      29.713-148.551 185.993 
ATOM   4847  C3'  DT A 236      31.589-149.498 187.050 
ATOM   4848  O3'  DT A 236      32.029-148.556 188.021 
ATOM   4849  C2'  DT A 236      30.319-150.174 187.567 
ATOM   4850  C1'  DT A 236      29.374-149.007 187.294 
ATOM   4851  N1   DT A 236      27.935-149.390 187.290 
ATOM   4852  C2   DT A 236      27.040-148.464 187.769 
ATOM   4853  O2   DT A 236      27.378-147.370 188.186 
ATOM   4854  N3   DT A 236      25.715-148.855 187.751 
ATOM   4855  C4   DT A 236      25.224-150.064 187.303 
ATOM   4856  O4   DT A 236      24.015-150.301 187.335 
ATOM   4857  C5   DT A 236      26.240-150.969 186.819 
ATOM   4858  C7   DT A 236      25.791-152.309 186.312 
ATOM   4859  C6   DT A 236      27.535-150.615 186.826 
ATOM   4860  P    DA A 237      33.310-148.904 188.914 
ATOM   4861  OP1  DA A 237      34.542-148.554 188.171 
ATOM   4862  OP2  DA A 237      33.217-150.301 189.393 
ATOM   4863  O5'  DA A 237      33.120-147.900 190.145 
ATOM   4864  C5'  DA A 237      32.449-146.645 189.925 
ATOM   4865  C4'  DA A 237      31.471-146.375 191.051 
ATOM   4866  O4'  DA A 237      30.158-146.951 190.796 
ATOM   4867  C3'  DA A 237      31.860-146.936 192.419 
ATOM   4868  O3'  DA A 237      31.455-146.017 193.425 
ATOM   4869  C2'  DA A 237      31.030-148.212 192.564 
ATOM   4870  C1'  DA A 237      29.746-147.657 191.956 
ATOM   4871  N9   DA A 237      28.778-148.710 191.538 
ATOM   4872  C8   DA A 237      29.041-149.949 191.028 
ATOM   4873  N7   DA A 237      27.977-150.642 190.759 
ATOM   4874  C5   DA A 237      26.932-149.801 191.117 
ATOM   4875  C6   DA A 237      25.536-149.955 191.073 
ATOM   4876  N6   DA A 237      24.927-151.063 190.628 
ATOM   4877  N1   DA A 237      24.786-148.924 191.506 
ATOM   4878  C2   DA A 237      25.397-147.825 191.947 
ATOM   4879  N3   DA A 237      26.684-147.570 192.034 
ATOM   4880  C4   DA A 237      27.412-148.617 191.595 
ATOM   4881  P    DT A 238      32.417-145.768 194.681 
ATOM   4882  OP1  DT A 238      33.445-144.764 194.328 
ATOM   4883  OP2  DT A 238      32.920-147.065 195.184 
ATOM   4884  O5'  DT A 238      31.395-145.141 195.742 
ATOM   4885  C5'  DT A 238      30.271-144.378 195.262 
ATOM   4886  C4'  DT A 238      29.019-144.765 196.024 
ATOM   4887  O4'  DT A 238      28.324-145.892 195.416 
ATOM   4888  C3'  DT A 238      29.231-145.202 197.473 
ATOM   4889  O3'  DT A 238      28.144-144.731 198.260 
ATOM   4890  C2'  DT A 238      29.173-146.730 197.430 
ATOM   4891  C1'  DT A 238      28.022-146.834 196.434 
ATOM   4892  N1   DT A 238      27.898-148.176 195.800 
ATOM   4893  C2   DT A 238      26.629-148.617 195.511 
ATOM   4894  O2   DT A 238      25.629-147.961 195.750 
ATOM   4895  N3   DT A 238      26.553-149.865 194.925 
ATOM   4896  C4   DT A 238      27.616-150.688 194.612 
ATOM   4897  O4   DT A 238      27.423-151.788 194.088 
ATOM   4898  C5   DT A 238      28.906-150.139 194.953 
ATOM   4899  C7   DT A 238      30.118-150.972 194.646 
ATOM   4900  C6   DT A 238      29.010-148.929 195.524 
ATOM   4901  P    DA A 239      28.436-144.174 199.733 
ATOM   4902  OP1  DA A 239      28.855-142.757 199.653 
ATOM   4903  OP2  DA A 239      29.365-145.088 200.433 
ATOM   4904  O5'  DA A 239      26.984-144.269 200.399 
ATOM   4905  C5'  DA A 239      25.821-144.129 199.562 
ATOM   4906  C4'  DA A 239      24.788-145.176 199.931 
ATOM   4907  O4'  DA A 239      24.978-146.422 199.203 
ATOM   4908  C3'  DA A 239      24.770-145.605 201.398 
ATOM   4909  O3'  DA A 239      23.423-145.835 201.793 
ATOM   4910  C2'  DA A 239      25.518-146.937 201.421 
ATOM   4911  C1'  DA A 239      24.925-147.495 200.130 
ATOM   4912  N9   DA A 239      25.694-148.637 199.562 
ATOM   4913  C8   DA A 239      27.043-148.846 199.585 
ATOM   4914  N7   DA A 239      27.415-149.943 199.001 
ATOM   4915  C5   DA A 239      26.225-150.505 198.557 
ATOM   4916  C6   DA A 239      25.939-151.687 197.855 
ATOM   4917  N6   DA A 239      26.879-152.558 197.459 
ATOM   4918  N1   DA A 239      24.648-151.944 197.574 
ATOM   4919  C2   DA A 239      23.719-151.075 197.969 
ATOM   4920  N3   DA A 239      23.865-149.946 198.627 
ATOM   4921  C4   DA A 239      25.166-149.712 198.896 
ATOM   4922  P    DG A 240      22.953-145.376 203.252 
ATOM   4923  OP1  DG A 240      22.588-143.942 203.227 
ATOM   4924  OP2  DG A 240      23.973-145.768 204.249 
ATOM   4925  O5'  DG A 240      21.636-146.263 203.454 
ATOM   4926  C5'  DG A 240      20.861-146.635 202.298 
ATOM   4927  C4'  DG A 240      20.457-148.093 202.393 
ATOM   4928  O4'  DG A 240      21.458-148.985 201.824 
ATOM   4929  C3'  DG A 240      20.243-148.633 203.807 
ATOM   4930  O3'  DG A 240      19.159-149.553 203.789 
ATOM   4931  C2'  DG A 240      21.526-149.400 204.127 
ATOM   4932  C1'  DG A 240      21.701-150.033 202.749 
ATOM   4933  N9   DG A 240      23.072-150.561 202.502 
ATOM   4934  C8   DG A 240      24.285-150.074 202.938 
ATOM   4935  N7   DG A 240      25.316-150.778 202.541 
ATOM   4936  C5   DG A 240      24.747-151.805 201.790 
ATOM   4937  C6   DG A 240      25.362-152.884 201.102 
ATOM   4938  O6   DG A 240      26.556-153.159 201.013 
ATOM   4939  N1   DG A 240      24.412-153.695 200.468 
ATOM   4940  C2   DG A 240      23.046-153.491 200.494 
ATOM   4941  N2   DG A 240      22.307-154.379 199.823 
ATOM   4942  N3   DG A 240      22.469-152.478 201.138 
ATOM   4943  C4   DG A 240      23.378-151.682 201.760 
ATOM   4944  P    DT A 241      18.125-149.558 205.012 
ATOM   4945  OP1  DT A 241      17.101-148.510 204.800 
ATOM   4946  OP2  DT A 241      18.868-149.492 206.289 
ATOM   4947  O5'  DT A 241      17.457-151.004 204.854 
ATOM   4948  C5'  DT A 241      17.350-151.584 203.540 
ATOM   4949  C4'  DT A 241      17.744-153.047 203.586 
ATOM   4950  O4'  DT A 241      19.174-153.243 203.395 
ATOM   4951  C3'  DT A 241      17.444-153.775 204.896 
ATOM   4952  O3'  DT A 241      17.043-155.107 204.601 
ATOM   4953  C2'  DT A 241      18.785-153.823 205.628 
ATOM   4954  C1'  DT A 241      19.644-154.124 204.404 
ATOM   4955  N1   DT A 241      21.095-153.858 204.611 
ATOM   4956  C2   DT A 241      21.981-154.691 203.973 
ATOM   4957  O2   DT A 241      21.628-155.616 203.262 
ATOM   4958  N3   DT A 241      23.318-154.415 204.188 
ATOM   4959  C4   DT A 241      23.827-153.398 204.970 
ATOM   4960  O4   DT A 241      25.045-153.249 205.088 
ATOM   4961  C5   DT A 241      22.820-152.577 205.599 
ATOM   4962  C7   DT A 241      23.289-151.447 206.469 
ATOM   4963  C6   DT A 241      21.514-152.823 205.407 
ATOM   4964  P    DG A 242      15.860-155.769 205.453 
ATOM   4965  OP1  DG A 242      14.554-155.363 204.886 
ATOM   4966  OP2  DG A 242      16.062-155.480 206.890 
ATOM   4967  O5'  DG A 242      16.105-157.326 205.178 
ATOM   4968  C5'  DG A 242      16.692-157.730 203.927 
ATOM   4969  C4'  DG A 242      17.749-158.791 204.169 
ATOM   4970  O4'  DG A 242      19.062-158.218 204.429 
ATOM   4971  C3'  DG A 242      17.505-159.712 205.364 
ATOM   4972  O3'  DG A 242      17.948-161.023 205.033 
ATOM   4973  C2'  DG A 242      18.405-159.159 206.468 
ATOM   4974  C1'  DG A 242      19.605-158.847 205.579 
ATOM   4975  N9   DG A 242      20.584-157.912 206.199 
ATOM   4976  C8   DG A 242      20.357-156.851 207.049 
ATOM   4977  N7   DG A 242      21.446-156.222 207.420 
ATOM   4978  C5   DG A 242      22.466-156.916 206.771 
ATOM   4979  C6   DG A 242      23.869-156.703 206.786 
ATOM   4980  O6   DG A 242      24.510-155.843 207.384 
ATOM   4981  N1   DG A 242      24.538-157.640 205.987 
ATOM   4982  C2   DG A 242      23.931-158.650 205.267 
ATOM   4983  N2   DG A 242      24.745-159.441 204.564 
ATOM   4984  N3   DG A 242      22.614-158.849 205.253 
ATOM   4985  C4   DG A 242      21.951-157.949 206.024 
ATOM   4986  P    DT A 243      17.086-162.280 205.522 
ATOM   4987  OP1  DT A 243      15.982-162.526 204.567 
ATOM   4988  OP2  DT A 243      16.691-162.090 206.936 
ATOM   4989  O5'  DT A 243      18.161-163.459 205.419 
ATOM   4990  C5'  DT A 243      19.202-163.371 204.426 
ATOM   4991  C4'  DT A 243      20.532-163.775 205.032 
ATOM   4992  O4'  DT A 243      21.226-162.652 205.645 
ATOM   4993  C3'  DT A 243      20.466-164.819 206.146 
ATOM   4994  O3'  DT A 243      21.591-165.682 206.035 
ATOM   4995  C2'  DT A 243      20.596-164.016 207.439 
ATOM   4996  C1'  DT A 243      21.660-163.046 206.938 
ATOM   4997  N1   DT A 243      21.796-161.820 207.774 
ATOM   4998  C2   DT A 243      23.055-161.287 207.904 
ATOM   4999  O2   DT A 243      24.039-161.772 207.371 
ATOM   5000  N3   DT A 243      23.143-160.153 208.687 
ATOM   5001  C4   DT A 243      22.099-159.522 209.334 
ATOM   5002  O4   DT A 243      22.300-158.511 210.008 
ATOM   5003  C5   DT A 243      20.816-160.156 209.138 
ATOM   5004  C7   DT A 243      19.627-159.534 209.808 
ATOM   5005  C6   DT A 243      20.703-161.260 208.382 
ATOM   5006  P    DA A 244      21.398-167.248 206.308 
ATOM   5007  OP1  DA A 244      20.905-167.908 205.079 
ATOM   5008  OP2  DA A 244      20.577-167.442 207.523 
ATOM   5009  O5'  DA A 244      22.904-167.705 206.597 
ATOM   5010  C5'  DA A 244      23.984-166.996 205.962 
ATOM   5011  C4'  DA A 244      25.093-166.739 206.962 
ATOM   5012  O4'  DA A 244      24.905-165.495 207.696 
ATOM   5013  C3'  DA A 244      25.258-167.792 208.058 
ATOM   5014  O3'  DA A 244      26.644-167.952 208.339 
ATOM   5015  C2'  DA A 244      24.581-167.182 209.286 
ATOM   5016  C1'  DA A 244      25.090-165.758 209.078 
ATOM   5017  N9   DA A 244      24.332-164.733 209.849 
ATOM   5018  C8   DA A 244      23.001-164.715 210.156 
ATOM   5019  N7   DA A 244      22.636-163.680 210.847 
ATOM   5020  C5   DA A 244      23.809-162.957 211.011 
ATOM   5021  C6   DA A 244      24.091-161.744 211.661 
ATOM   5022  N6   DA A 244      23.166-161.013 212.298 
ATOM   5023  N1   DA A 244      25.366-161.309 211.635 
ATOM   5024  C2   DA A 244      26.280-162.041 211.000 
ATOM   5025  N3   DA A 244      26.136-163.181 210.362 
ATOM   5026  C4   DA A 244      24.853-163.594 210.404 
ATOM   5027  P    DT A 245      27.213-169.420 208.625 
ATOM   5028  OP1  DT A 245      27.503-170.099 207.341 
ATOM   5029  OP2  DT A 245      26.301-170.136 209.544 
ATOM   5030  O5'  DT A 245      28.584-169.087 209.379 
ATOM   5031  C5'  DT A 245      29.274-167.864 209.063 
ATOM   5032  C4'  DT A 245      29.756-167.197 210.336 
ATOM   5033  O4'  DT A 245      28.756-166.308 210.910 
ATOM   5034  C3'  DT A 245      30.116-168.138 211.485 
ATOM   5035  O3'  DT A 245      31.239-167.609 212.180 
ATOM   5036  C2'  DT A 245      28.905-168.093 212.416 
ATOM   5037  C1'  DT A 245      28.645-166.594 212.296 
ATOM   5038  N1   DT A 245      27.286-166.184 212.746 
ATOM   5039  C2   DT A 245      27.173-164.958 213.355 
ATOM   5040  O2   DT A 245      28.122-164.215 213.534 
ATOM   5041  N3   DT A 245      25.897-164.611 213.759 
ATOM   5042  C4   DT A 245      24.756-165.373 213.607 
ATOM   5043  O4   DT A 245      23.668-164.956 214.011 
ATOM   5044  C5   DT A 245      24.976-166.643 212.958 
ATOM   5045  C7   DT A 245      23.785-167.532 212.754 
ATOM   5046  C6   DT A 245      26.205-167.005 212.555 
ATOM   5047  P    DG A 246      32.372-168.613 212.702 
ATOM   5048  OP1  DG A 246      33.321-168.904 211.604 
ATOM   5049  OP2  DG A 246      31.738-169.787 213.340 
ATOM   5050  O5'  DG A 246      33.095-167.720 213.816 
ATOM   5051  C5'  DG A 246      33.117-166.289 213.658 
ATOM   5052  C4'  DG A 246      32.801-165.616 214.980 
ATOM   5053  O4'  DG A 246      31.372-165.423 215.176 
ATOM   5054  C3'  DG A 246      33.247-166.370 216.233 
ATOM   5055  O3'  DG A 246      33.687-165.428 217.204 
ATOM   5056  C2'  DG A 246      31.977-167.046 216.750 
ATOM   5057  C1'  DG A 246      31.032-165.879 216.477 
ATOM   5058  N9   DG A 246      29.593-166.262 216.473 
ATOM   5059  C8   DG A 246      29.006-167.435 216.051 
ATOM   5060  N7   DG A 246      27.701-167.455 216.183 
ATOM   5061  C5   DG A 246      27.404-166.208 216.731 
ATOM   5062  C6   DG A 246      26.154-165.645 217.099 
ATOM   5063  O6   DG A 246      25.033-166.140 217.014 
ATOM   5064  N1   DG A 246      26.307-164.352 217.618 
ATOM   5065  C2   DG A 246      27.511-163.690 217.762 
ATOM   5066  N2   DG A 246      27.444-162.460 218.278 
ATOM   5067  N3   DG A 246      28.683-164.218 217.417 
ATOM   5068  C4   DG A 246      28.551-165.473 216.912 
ATOM   5069  P    DC A 247      34.968-165.776 218.097 
ATOM   5070  OP1  DC A 247      36.200-165.426 217.354 
ATOM   5071  OP2  DC A 247      34.875-167.173 218.576 
ATOM   5072  O5'  DC A 247      34.778-164.772 219.328 
ATOM   5073  C5'  DC A 247      34.107-163.517 219.108 
ATOM   5074  C4'  DC A 247      33.129-163.247 220.234 
ATOM   5075  O4'  DC A 247      31.816-163.824 219.979 
ATOM   5076  C3'  DC A 247      33.518-163.808 221.602 
ATOM   5077  O3'  DC A 247      33.113-162.889 222.608 
ATOM   5078  C2'  DC A 247      32.688-165.084 221.747 
ATOM   5079  C1'  DC A 247      31.404-164.529 221.139 
ATOM   5080  N1   DC A 247      30.436-165.582 220.721 
ATOM   5081  C2   DC A 247      29.078-165.305 220.853 
ATOM   5082  O2   DC A 247      28.735-164.207 221.307 
ATOM   5083  N3   DC A 247      28.180-166.251 220.478 
ATOM   5084  C4   DC A 247      28.593-167.428 219.991 
ATOM   5085  N4   DC A 247      27.678-168.319 219.639 
ATOM   5086  C5   DC A 247      29.985-167.733 219.848 
ATOM   5087  C6   DC A 247      30.866-166.774 220.228 
ATOM   5088  P    DC A 248      34.075-162.640 223.864 
ATOM   5089  OP1  DC A 248      35.104-161.636 223.511 
ATOM   5090  OP2  DC A 248      34.578-163.937 224.367 
ATOM   5091  O5'  DC A 248      33.053-162.013 224.925 
ATOM   5092  C5'  DC A 248      31.929-161.250 224.445 
ATOM   5093  C4'  DC A 248      30.677-161.637 225.207 
ATOM   5094  O4'  DC A 248      29.982-162.764 224.599 
ATOM   5095  C3'  DC A 248      30.889-162.075 226.656 
ATOM   5096  O3'  DC A 248      29.802-161.603 227.443 
ATOM   5097  C2'  DC A 248      30.831-163.602 226.613 
ATOM   5098  C1'  DC A 248      29.680-163.706 225.617 
ATOM   5099  N1   DC A 248      29.556-165.048 224.983 
ATOM   5100  C2   DC A 248      28.277-165.509 224.684 
ATOM   5101  O2   DC A 248      27.306-164.792 224.953 
ATOM   5102  N3   DC A 248      28.142-166.731 224.106 
ATOM   5103  C4   DC A 248      29.220-167.477 223.830 
ATOM   5104  N4   DC A 248      29.035-168.662 223.267 
ATOM   5105  C5   DC A 248      30.544-167.021 224.131 
ATOM   5106  C6   DC A 248      30.657-165.798 224.708 
ATOM   5107  P    DG A 249      30.094-161.046 228.915 
ATOM   5108  OP1  DG A 249      30.513-159.629 228.835 
ATOM   5109  OP2  DG A 249      31.023-161.960 229.616 
ATOM   5110  O5'  DG A 249      28.643-161.141 229.582 
ATOM   5111  C5'  DG A 249      27.479-161.001 228.745 
ATOM   5112  C4'  DG A 249      26.446-162.048 229.114 
ATOM   5113  O4'  DG A 249      26.636-163.294 228.386 
ATOM   5114  C3'  DG A 249      26.428-162.477 230.581 
ATOM   5115  O3'  DG A 249      25.082-162.708 230.976 
ATOM   5116  C2'  DG A 249      27.176-163.810 230.604 
ATOM   5117  C1'  DG A 249      26.583-164.367 229.313 
ATOM   5118  N9   DG A 249      27.352-165.509 228.745 
ATOM   5119  C8   DG A 249      28.711-165.737 228.759 
ATOM   5120  N7   DG A 249      29.073-166.849 228.165 
ATOM   5121  C5   DG A 249      27.868-167.397 227.727 
ATOM   5122  C6   DG A 249      27.615-168.599 227.018 
ATOM   5123  O6   DG A 249      28.415-169.442 226.622 
ATOM   5124  N1   DG A 249      26.244-168.773 226.775 
ATOM   5125  C2   DG A 249      25.250-167.899 227.167 
ATOM   5126  N2   DG A 249      24.003-168.244 226.839 
ATOM   5127  N3   DG A 249      25.488-166.770 227.833 
ATOM   5128  C4   DG A 249      26.812-166.587 228.076 
ATOM   5129  P    DT A 250      24.611-162.248 232.435 
ATOM   5130  OP1  DT A 250      24.247-160.814 232.410 
ATOM   5131  OP2  DT A 250      25.631-162.640 233.432 
ATOM   5132  O5'  DT A 250      23.294-163.135 232.637 
ATOM   5133  C5'  DT A 250      22.520-163.507 231.481 
ATOM   5134  C4'  DT A 250      22.115-164.965 231.576 
ATOM   5135  O4'  DT A 250      23.116-165.857 231.007 
ATOM   5136  C3'  DT A 250      21.901-165.505 232.990 
ATOM   5137  O3'  DT A 250      20.817-166.425 232.972 
ATOM   5138  C2'  DT A 250      23.184-166.273 233.310 
ATOM   5139  C1'  DT A 250      23.359-166.906 231.932 
ATOM   5140  N1   DT A 250      24.730-167.433 231.685 
ATOM   5141  C2   DT A 250      24.834-168.568 230.916 
ATOM   5142  O2   DT A 250      23.867-169.140 230.444 
ATOM   5143  N3   DT A 250      26.120-169.027 230.709 
ATOM   5144  C4   DT A 250      27.281-168.460 231.194 
ATOM   5145  O4   DT A 250      28.378-168.963 230.942 
ATOM   5146  C5   DT A 250      27.069-167.274 231.990 
ATOM   5147  C7   DT A 250      28.280-166.593 232.557 
ATOM   5148  C6   DT A 250      25.829-166.805 232.207 
ATOM   5149  P    DT A 251      19.783-166.430 234.195 
ATOM   5150  OP1  DT A 251      18.759-165.382 233.983 
ATOM   5151  OP2  DT A 251      20.526-166.364 235.472 
ATOM   5152  O5'  DT A 251      19.115-167.876 234.037 
ATOM   5153  C5'  DT A 251      19.008-168.456 232.723 
ATOM   5154  C4'  DT A 251      19.402-169.919 232.769 
ATOM   5155  O4'  DT A 251      20.832-170.115 232.578 
ATOM   5156  C3'  DT A 251      19.103-170.647 234.079 
ATOM   5157  O3'  DT A 251      18.701-171.980 233.784 
ATOM   5158  C2'  DT A 251      20.443-170.695 234.811 
ATOM   5159  C1'  DT A 251      21.302-170.996 233.587 
ATOM   5160  N1   DT A 251      22.753-170.730 233.794 
ATOM   5161  C2   DT A 251      23.639-171.563 233.156 
ATOM   5162  O2   DT A 251      23.286-172.488 232.444 
ATOM   5163  N3   DT A 251      24.976-171.287 233.371 
ATOM   5164  C4   DT A 251      25.485-170.271 234.153 
ATOM   5165  O4   DT A 251      26.703-170.122 234.271 
ATOM   5166  C5   DT A 251      24.479-169.449 234.782 
ATOM   5167  C7   DT A 251      24.947-168.320 235.652 
ATOM   5168  C6   DT A 251      23.172-169.696 234.590 
ATOM   5169  P    DA A 252      17.518-172.641 234.636 
ATOM   5170  OP1  DA A 252      16.213-172.235 234.069 
ATOM   5171  OP2  DA A 252      17.720-172.352 236.072 
ATOM   5172  O5'  DA A 252      17.763-174.198 234.361 
ATOM   5173  C5'  DA A 252      18.350-174.602 233.110 
ATOM   5174  C4'  DA A 252      19.407-175.663 233.351 
ATOM   5175  O4'  DA A 252      20.720-175.090 233.612 
ATOM   5176  C3'  DA A 252      19.163-176.584 234.547 
ATOM   5177  O3'  DA A 252      19.606-177.895 234.216 
ATOM   5178  C2'  DA A 252      20.063-176.031 235.651 
ATOM   5179  C1'  DA A 252      21.263-175.719 234.762 
ATOM   5180  N9   DA A 252      22.242-174.784 235.382 
ATOM   5181  C8   DA A 252      21.999-173.736 236.223 
ATOM   5182  N7   DA A 252      23.068-173.105 236.599 
ATOM   5183  C5   DA A 252      24.098-173.783 235.961 
ATOM   5184  C6   DA A 252      25.490-173.600 235.953 
ATOM   5185  N6   DA A 252      26.113-172.630 236.639 
ATOM   5186  N1   DA A 252      26.223-174.453 235.213 
ATOM   5187  C2   DA A 252      25.598-175.413 234.533 
ATOM   5188  N3   DA A 252      24.312-175.680 234.465 
ATOM   5189  C4   DA A 252      23.602-174.813 235.214 
ATOM   5190  P    DA A 253      18.745-179.152 234.705 
ATOM   5191  OP1  DA A 253      17.641-179.398 233.750 
ATOM   5192  OP2  DA A 253      18.349-178.962 236.118 
ATOM   5193  O5'  DA A 253      19.820-180.331 234.602 
ATOM   5194  C5'  DA A 253      20.860-180.243 233.609 
ATOM   5195  C4'  DA A 253      22.190-180.647 234.215 
ATOM   5196  O4'  DA A 253      22.884-179.524 234.828 
ATOM   5197  C3'  DA A 253      22.124-181.691 235.329 
ATOM   5198  O3'  DA A 253      23.249-182.555 235.218 
ATOM   5199  C2'  DA A 253      22.254-180.888 236.622 
ATOM   5200  C1'  DA A 253      23.318-179.918 236.121 
ATOM   5201  N9   DA A 253      23.454-178.692 236.957 
ATOM   5202  C8   DA A 253      22.479-178.010 237.628 
ATOM   5203  N7   DA A 253      22.914-176.974 238.274 
ATOM   5204  C5   DA A 253      24.277-176.964 238.015 
ATOM   5205  C6   DA A 253      25.312-176.105 238.418 
ATOM   5206  N6   DA A 253      25.124-175.038 239.206 
ATOM   5207  N1   DA A 253      26.555-176.385 237.980 
ATOM   5208  C2   DA A 253      26.736-177.447 237.196 
ATOM   5209  N3   DA A 253      25.852-178.315 236.757 
ATOM   5210  C4   DA A 253      24.617-178.014 237.209 
ATOM   5211  P    DC A 254      23.056-184.120 235.491 
ATOM   5212  OP1  DC A 254      22.563-184.780 234.262 
ATOM   5213  OP2  DC A 254      22.235-184.315 236.706 
ATOM   5214  O5'  DC A 254      24.562-184.577 235.780 
ATOM   5215  C5'  DC A 254      25.642-183.868 235.145 
ATOM   5216  C4'  DC A 254      26.752-183.611 236.145 
ATOM   5217  O4'  DC A 254      26.563-182.367 236.879 
ATOM   5218  C3'  DC A 254      26.917-184.664 237.241 
ATOM   5219  O3'  DC A 254      28.302-184.824 237.522 
ATOM   5220  C2'  DC A 254      26.239-184.054 238.469 
ATOM   5221  C1'  DC A 254      26.748-182.631 238.261 
ATOM   5222  N1   DC A 254      25.990-181.605 239.032 
ATOM   5223  C2   DC A 254      26.695-180.509 239.521 
ATOM   5224  O2   DC A 254      27.908-180.431 239.297 
ATOM   5225  N3   DC A 254      26.022-179.564 240.227 
ATOM   5226  C4   DC A 254      24.707-179.684 240.448 
ATOM   5227  N4   DC A 254      24.096-178.736 241.142 
ATOM   5228  C5   DC A 254      23.963-180.805 239.954 
ATOM   5229  C6   DC A 254      24.654-181.739 239.252 
ATOM   5230  P    DA A 255      28.871-186.292 237.808 
ATOM   5231  OP1  DA A 255      29.161-186.971 236.524 
ATOM   5232  OP2  DA A 255      27.959-187.008 238.727 
ATOM   5233  O5'  DA A 255      30.242-185.959 238.562 
ATOM   5234  C5'  DA A 255      30.932-184.736 238.246 
ATOM   5235  C4'  DA A 255      31.414-184.069 239.519 
ATOM   5236  O4'  DA A 255      30.414-183.180 240.093 
ATOM   5237  C3'  DA A 255      31.774-185.010 240.668 
ATOM   5238  O3'  DA A 255      32.898-184.481 241.363 
ATOM   5239  C2'  DA A 255      30.563-184.965 241.599 
ATOM   5240  C1'  DA A 255      30.303-183.466 241.479 
ATOM   5241  N9   DA A 255      28.944-183.056 241.929 
ATOM   5242  C8   DA A 255      27.769-183.745 241.818 
ATOM   5243  N7   DA A 255      26.746-183.118 242.310 
ATOM   5244  C5   DA A 255      27.278-181.926 242.782 
ATOM   5245  C6   DA A 255      26.699-180.818 243.421 
ATOM   5246  N6   DA A 255      25.392-180.728 243.708 
ATOM   5247  N1   DA A 255      27.514-179.801 243.756 
ATOM   5248  C2   DA A 255      28.811-179.895 243.469 
ATOM   5249  N3   DA A 255      29.462-180.875 242.878 
ATOM   5250  C4   DA A 255      28.623-181.879 242.553 
ATOM   5251  P    DA A 256      34.030-185.485 241.885 
ATOM   5252  OP1  DA A 256      34.979-185.776 240.787 
ATOM   5253  OP2  DA A 256      33.396-186.659 242.523 
ATOM   5254  O5'  DA A 256      34.753-184.592 242.999 
ATOM   5255  C5'  DA A 256      34.775-183.161 242.841 
ATOM   5256  C4'  DA A 256      34.460-182.488 244.163 
ATOM   5257  O4'  DA A 256      33.030-182.295 244.359 
ATOM   5258  C3'  DA A 256      34.905-183.242 245.416 
ATOM   5259  O3'  DA A 256      35.345-182.301 246.387 
ATOM   5260  C2'  DA A 256      33.636-183.918 245.933 
ATOM   5261  C1'  DA A 256      32.691-182.751 245.660 
ATOM   5262  N9   DA A 256      31.251-183.134 245.656 
ATOM   5263  C8   DA A 256      30.686-184.303 245.233 
ATOM   5264  N7   DA A 256      29.396-184.337 245.358 
ATOM   5265  C5   DA A 256      29.080-183.100 245.904 
ATOM   5266  C6   DA A 256      27.860-182.513 246.278 
ATOM   5267  N6   DA A 256      26.674-183.126 246.152 
ATOM   5268  N1   DA A 256      27.902-181.269 246.789 
ATOM   5269  C2   DA A 256      29.084-180.664 246.912 
ATOM   5270  N3   DA A 256      30.280-181.110 246.599 
ATOM   5271  C4   DA A 256      30.210-182.357 246.090 
ATOM   5272  P    DC A 257      36.626-182.648 247.280 
ATOM   5273  OP1  DC A 257      37.858-182.298 246.537 
ATOM   5274  OP2  DC A 257      36.533-184.045 247.759 
ATOM   5275  O5'  DC A 257      36.436-181.644 248.511 
ATOM   5276  C5'  DC A 257      35.765-180.389 248.290 
ATOM   5277  C4'  DC A 257      34.788-180.119 249.417 
ATOM   5278  O4'  DC A 257      33.474-180.696 249.162 
ATOM   5279  C3'  DC A 257      35.177-180.680 250.784 
ATOM   5280  O3'  DC A 257      34.772-179.761 251.791 
ATOM   5281  C2'  DC A 257      34.347-181.956 250.930 
ATOM   5282  C1'  DC A 257      33.062-181.401 250.322 
ATOM   5283  N1   DC A 257      32.094-182.454 249.904 
ATOM   5284  C2   DC A 257      30.736-182.177 250.036 
ATOM   5285  O2   DC A 257      30.393-181.079 250.490 
ATOM   5286  N3   DC A 257      29.838-183.123 249.661 
ATOM   5287  C4   DC A 257      30.251-184.300 249.174 
ATOM   5288  N4   DC A 257      29.336-185.191 248.822 
ATOM   5289  C5   DC A 257      31.643-184.606 249.030 
ATOM   5290  C6   DC A 257      32.525-183.646 249.411 
ATOM   5291  P    DA A 258      35.733-179.512 253.047 
ATOM   5292  OP1  DA A 258      36.762-178.508 252.694 
ATOM   5293  OP2  DA A 258      36.237-180.809 253.550 
ATOM   5294  O5'  DA A 258      34.712-178.885 254.107 
ATOM   5295  C5'  DA A 258      33.587-178.123 253.628 
ATOM   5296  C4'  DA A 258      32.335-178.510 254.390 
ATOM   5297  O4'  DA A 258      31.641-179.636 253.782 
ATOM   5298  C3'  DA A 258      32.547-178.947 255.839 
ATOM   5299  O3'  DA A 258      31.460-178.475 256.626 
ATOM   5300  C2'  DA A 258      32.489-180.474 255.796 
ATOM   5301  C1'  DA A 258      31.338-180.578 254.799 
ATOM   5302  N9   DA A 258      31.215-181.920 254.166 
ATOM   5303  C8   DA A 258      32.208-182.793 253.826 
ATOM   5304  N7   DA A 258      31.780-183.892 253.286 
ATOM   5305  C5   DA A 258      30.401-183.739 253.266 
ATOM   5306  C6   DA A 258      29.362-184.568 252.811 
ATOM   5307  N6   DA A 258      29.564-185.774 252.263 
ATOM   5308  N1   DA A 258      28.102-184.110 252.941 
ATOM   5309  C2   DA A 258      27.908-182.911 253.486 
ATOM   5310  N3   DA A 258      28.792-182.053 253.944 
ATOM   5311  C4   DA A 258      30.044-182.535 253.803 
ATOM   5312  P    DA A 259      31.752-177.918 258.098 
ATOM   5313  OP1  DA A 259      32.171-176.501 258.018 
ATOM   5314  OP2  DA A 259      32.681-178.832 258.799 
ATOM   5315  O5'  DA A 259      30.301-178.013 258.765 
ATOM   5316  C5'  DA A 259      29.137-177.873 257.928 
ATOM   5317  C4'  DA A 259      28.105-178.920 258.296 
ATOM   5318  O4'  DA A 259      28.294-180.166 257.569 
ATOM   5319  C3'  DA A 259      28.087-179.349 259.764 
ATOM   5320  O3'  DA A 259      26.740-179.580 260.159 
ATOM   5321  C2'  DA A 259      28.834-180.682 259.787 
ATOM   5322  C1'  DA A 259      28.242-181.239 258.496 
ATOM   5323  N9   DA A 259      29.010-182.381 257.928 
ATOM   5324  C8   DA A 259      30.359-182.591 257.951 
ATOM   5325  N7   DA A 259      30.731-183.688 257.367 
ATOM   5326  C5   DA A 259      29.541-184.249 256.923 
ATOM   5327  C6   DA A 259      29.256-185.432 256.221 
ATOM   5328  N6   DA A 259      30.195-186.302 255.825 
ATOM   5329  N1   DA A 259      27.964-185.688 255.940 
ATOM   5330  C2   DA A 259      27.036-184.819 256.335 
ATOM   5331  N3   DA A 259      27.181-183.690 256.993 
ATOM   5332  C4   DA A 259      28.482-183.456 257.262 
ATOM   5333  P    DG A 260      26.269-179.120 261.618 
ATOM   5334  OP1  DG A 260      25.905-177.686 261.592 
ATOM   5335  OP2  DG A 260      27.290-179.512 262.615 
ATOM   5336  O5'  DG A 260      24.953-180.007 261.820 
ATOM   5337  C5'  DG A 260      24.178-180.379 260.664 
ATOM   5338  C4'  DG A 260      23.773-181.837 260.759 
ATOM   5339  O4'  DG A 260      24.774-182.729 260.190 
ATOM   5340  C3'  DG A 260      23.559-182.377 262.173 
ATOM   5341  O3'  DG A 260      22.475-183.297 262.155 
ATOM   5342  C2'  DG A 260      24.842-183.145 262.493 
ATOM   5343  C1'  DG A 260      25.017-183.778 261.115 
ATOM   5344  N9   DG A 260      26.388-184.305 260.868 
ATOM   5345  C8   DG A 260      27.601-183.818 261.304 
ATOM   5346  N7   DG A 260      28.633-184.523 260.907 
ATOM   5347  C5   DG A 260      28.063-185.550 260.156 
ATOM   5348  C6   DG A 260      28.679-186.628 259.468 
ATOM   5349  O6   DG A 260      29.872-186.903 259.379 
ATOM   5350  N1   DG A 260      27.728-187.439 258.834 
ATOM   5351  C2   DG A 260      26.363-187.235 258.860 
ATOM   5352  N2   DG A 260      25.624-188.123 258.189 
ATOM   5353  N3   DG A 260      25.786-186.222 259.504 
ATOM   5354  C4   DG A 260      26.694-185.426 260.126 
ATOM   5355  P    DC A 261      21.441-183.302 263.378 
ATOM   5356  OP1  DC A 261      20.418-182.254 263.166 
ATOM   5357  OP2  DC A 261      22.184-183.236 264.655 
ATOM   5358  O5'  DC A 261      20.773-184.748 263.220 
ATOM   5359  C5'  DC A 261      20.667-185.328 261.906 
ATOM   5360  C4'  DC A 261      21.061-186.791 261.952 
ATOM   5361  O4'  DC A 261      22.491-186.988 261.761 
ATOM   5362  C3'  DC A 261      20.761-187.519 263.262 
ATOM   5363  O3'  DC A 261      20.359-188.852 262.967 
ATOM   5364  C2'  DC A 261      22.101-187.568 263.994 
ATOM   5365  C1'  DC A 261      22.960-187.868 262.770 
ATOM   5366  N1   DC A 261      24.412-187.602 262.977 
ATOM   5367  C2   DC A 261      25.323-188.438 262.337 
ATOM   5368  O2   DC A 261      24.894-189.357 261.630 
ATOM   5369  N3   DC A 261      26.650-188.213 262.513 
ATOM   5370  C4   DC A 261      27.074-187.205 263.288 
ATOM   5371  N4   DC A 261      28.379-187.027 263.427 
ATOM   5372  C5   DC A 261      26.154-186.335 263.955 
ATOM   5373  C6   DC A 261      24.832-186.576 263.767 
ATOM   5374  P    DA A 262      19.176-189.513 263.819 
ATOM   5375  OP1  DA A 262      17.871-189.107 263.252 
ATOM   5376  OP2  DA A 262      19.379-189.225 265.255 
ATOM   5377  O5'  DA A 262      19.422-191.070 263.544 
ATOM   5378  C5'  DA A 262      20.008-191.474 262.293 
ATOM   5379  C4'  DA A 262      21.065-192.535 262.534 
ATOM   5380  O4'  DA A 262      22.378-191.962 262.795 
ATOM   5381  C3'  DA A 262      20.822-193.456 263.730 
ATOM   5382  O3'  DA A 262      21.264-194.767 263.399 
ATOM   5383  C2'  DA A 262      21.721-192.903 264.834 
ATOM   5384  C1'  DA A 262      22.921-192.591 263.945 
ATOM   5385  N9   DA A 262      23.900-191.656 264.565 
ATOM   5386  C8   DA A 262      23.657-190.608 265.406 
ATOM   5387  N7   DA A 262      24.726-189.977 265.782 
ATOM   5388  C5   DA A 262      25.756-190.655 265.144 
ATOM   5389  C6   DA A 262      27.148-190.472 265.136 
ATOM   5390  N6   DA A 262      27.771-189.503 265.822 
ATOM   5391  N1   DA A 262      27.881-191.325 264.395 
ATOM   5392  C2   DA A 262      27.256-192.285 263.716 
ATOM   5393  N3   DA A 262      25.970-192.552 263.648 
ATOM   5394  C4   DA A 262      25.260-191.685 264.397 
ATOM   5395  P    DT A 263      20.403-196.024 263.888 
ATOM   5396  OP1  DT A 263      19.299-196.270 262.933 
ATOM   5397  OP2  DT A 263      20.007-195.834 265.301 
ATOM   5398  O5'  DT A 263      21.478-197.203 263.785 
ATOM   5399  C5'  DT A 263      22.518-197.115 262.792 
ATOM   5400  C4'  DT A 263      23.848-197.519 263.398 
ATOM   5401  O4'  DT A 263      24.543-196.396 264.011 
ATOM   5402  C3'  DT A 263      23.782-198.564 264.512 
ATOM   5403  O3'  DT A 263      24.907-199.427 264.401 
ATOM   5404  C2'  DT A 263      23.912-197.760 265.805 
ATOM   5405  C1'  DT A 263      24.976-196.790 265.304 
ATOM   5406  N1   DT A 263      25.112-195.564 266.140 
ATOM   5407  C2   DT A 263      26.372-195.032 266.270 
ATOM   5408  O2   DT A 263      27.356-195.517 265.737 
ATOM   5409  N3   DT A 263      26.459-193.897 267.053 
ATOM   5410  C4   DT A 263      25.415-193.267 267.700 
ATOM   5411  O4   DT A 263      25.616-192.255 268.374 
ATOM   5412  C5   DT A 263      24.132-193.900 267.504 
ATOM   5413  C7   DT A 263      22.943-193.278 268.174 
ATOM   5414  C6   DT A 263      24.019-195.004 266.748 
ATOM   5415  P    DT A 264      24.715-200.992 264.674 
ATOM   5416  OP1  DT A 264      24.221-201.652 263.445 
ATOM   5417  OP2  DT A 264      23.894-201.187 265.889 
ATOM   5418  O5'  DT A 264      26.220-201.449 264.963 
ATOM   5419  C5'  DT A 264      27.300-200.740 264.328 
ATOM   5420  C4'  DT A 264      28.410-200.484 265.328 
ATOM   5421  O4'  DT A 264      28.221-199.239 266.062 
ATOM   5422  C3'  DT A 264      28.575-201.536 266.424 
ATOM   5423  O3'  DT A 264      29.960-201.696 266.705 
ATOM   5424  C2'  DT A 264      27.897-200.926 267.652 
ATOM   5425  C1'  DT A 264      28.406-199.503 267.444 
ATOM   5426  N1   DT A 264      27.648-198.478 268.215 
ATOM   5427  C2   DT A 264      28.357-197.402 268.690 
ATOM   5428  O2   DT A 264      29.554-197.262 268.506 
ATOM   5429  N3   DT A 264      27.621-196.473 269.401 
ATOM   5430  C4   DT A 264      26.269-196.531 269.668 
ATOM   5431  O4   DT A 264      25.720-195.637 270.316 
ATOM   5432  C5   DT A 264      25.611-197.697 269.128 
ATOM   5433  C7   DT A 264      24.138-197.838 269.373 
ATOM   5434  C6   DT A 264      26.302-198.616 268.433 
ATOM   5435  P    DC A 265      30.529-203.165 266.991 
ATOM   5436  OP1  DC A 265      30.819-203.843 265.707 
ATOM   5437  OP2  DC A 265      29.617-203.880 267.910 
ATOM   5438  O5'  DC A 265      31.900-202.831 267.745 
ATOM   5439  C5'  DC A 265      32.591-201.608 267.429 
ATOM   5440  C4'  DC A 265      33.073-200.941 268.702 
ATOM   5441  O4'  DC A 265      32.072-200.052 269.276 
ATOM   5442  C3'  DC A 265      33.432-201.882 269.851 
ATOM   5443  O3'  DC A 265      34.556-201.353 270.546 
ATOM   5444  C2'  DC A 265      32.221-201.837 270.782 
ATOM   5445  C1'  DC A 265      31.961-200.338 270.662 
ATOM   5446  N1   DC A 265      30.602-199.928 271.111 
ATOM   5447  C2   DC A 265      30.470-198.688 271.731 
ATOM   5448  O2   DC A 265      31.477-197.985 271.880 
ATOM   5449  N3   DC A 265      29.239-198.296 272.149 
ATOM   5450  C4   DC A 265      28.174-199.086 271.969 
ATOM   5451  N4   DC A 265      26.994-198.658 272.394 
ATOM   5452  C5   DC A 265      28.288-200.366 271.335 
ATOM   5453  C6   DC A 265      29.526-200.739 270.925 
ATOM   5454  P    DT A 266      35.688-202.357 271.068 
ATOM   5455  OP1  DT A 266      36.637-202.648 269.970 
ATOM   5456  OP2  DT A 266      35.055-203.531 271.706 
ATOM   5457  O5'  DT A 266      36.411-201.464 272.182 
ATOM   5458  C5'  DT A 266      36.433-200.034 272.024 
ATOM   5459  C4'  DT A 266      36.118-199.361 273.346 
ATOM   5460  O4'  DT A 266      34.688-199.167 273.542 
ATOM   5461  C3'  DT A 266      36.563-200.114 274.599 
ATOM   5462  O3'  DT A 266      37.003-199.173 275.570 
ATOM   5463  C2'  DT A 266      35.294-200.790 275.116 
ATOM   5464  C1'  DT A 266      34.349-199.623 274.843 
ATOM   5465  N1   DT A 266      32.909-200.006 274.839 
ATOM   5466  C2   DT A 266      32.015-199.080 275.318 
ATOM   5467  O2   DT A 266      32.352-197.986 275.735 
ATOM   5468  N3   DT A 266      30.690-199.471 275.300 
ATOM   5469  C4   DT A 266      30.199-200.680 274.851 
ATOM   5470  O4   DT A 266      28.990-200.917 274.884 
ATOM   5471  C5   DT A 266      31.215-201.586 274.367 
ATOM   5472  C7   DT A 266      30.765-202.925 273.861 
ATOM   5473  C6   DT A 266      32.510-201.232 274.375 
ATOM   5474  P    DA A 267      38.285-199.521 276.463 
ATOM   5475  OP1  DA A 267      39.516-199.170 275.720 
ATOM   5476  OP2  DA A 267      38.191-200.917 276.942 
ATOM   5477  O5'  DA A 267      38.094-198.516 277.694 
ATOM   5478  C5'  DA A 267      37.423-197.262 277.473 
ATOM   5479  C4'  DA A 267      36.446-196.992 278.600 
ATOM   5480  O4'  DA A 267      35.133-197.568 278.345 
ATOM   5481  C3'  DA A 267      36.835-197.552 279.967 
ATOM   5482  O3'  DA A 267      36.430-196.633 280.974 
ATOM   5483  C2'  DA A 267      36.005-198.828 280.113 
ATOM   5484  C1'  DA A 267      34.720-198.273 279.505 
ATOM   5485  N9   DA A 267      33.753-199.326 279.087 
ATOM   5486  C8   DA A 267      34.016-200.565 278.577 
ATOM   5487  N7   DA A 267      32.952-201.258 278.308 
ATOM   5488  C5   DA A 267      31.906-200.418 278.666 
ATOM   5489  C6   DA A 267      30.511-200.572 278.622 
ATOM   5490  N6   DA A 267      29.902-201.679 278.177 
ATOM   5491  N1   DA A 267      29.761-199.541 279.054 
ATOM   5492  C2   DA A 267      30.372-198.442 279.496 
ATOM   5493  N3   DA A 267      31.659-198.186 279.583 
ATOM   5494  C4   DA A 267      32.387-199.233 279.144 
ATOM   5495  P    DT A 268      37.391-196.384 282.230 
ATOM   5496  OP1  DT A 268      38.420-195.380 281.877 
ATOM   5497  OP2  DT A 268      37.895-197.681 282.733 
ATOM   5498  O5'  DT A 268      36.370-195.757 283.290 
ATOM   5499  C5'  DT A 268      35.246-194.995 282.811 
ATOM   5500  C4'  DT A 268      33.994-195.382 283.573 
ATOM   5501  O4'  DT A 268      33.299-196.508 282.965 
ATOM   5502  C3'  DT A 268      34.205-195.819 285.022 
ATOM   5503  O3'  DT A 268      33.118-195.347 285.809 
ATOM   5504  C2'  DT A 268      34.147-197.346 284.979 
ATOM   5505  C1'  DT A 268      32.996-197.450 283.982 
ATOM   5506  N1   DT A 268      32.873-198.792 283.349 
ATOM   5507  C2   DT A 268      31.603-199.233 283.060 
ATOM   5508  O2   DT A 268      30.603-198.578 283.299 
ATOM   5509  N3   DT A 268      31.528-200.481 282.474 
ATOM   5510  C4   DT A 268      32.590-201.305 282.161 
ATOM   5511  O4   DT A 268      32.398-202.404 281.637 
ATOM   5512  C5   DT A 268      33.881-200.756 282.502 
ATOM   5513  C7   DT A 268      35.093-201.588 282.195 
ATOM   5514  C6   DT A 268      33.984-199.545 283.072 
ATOM   5515  P    DT A 269      33.410-194.790 287.281 
ATOM   5516  OP1  DT A 269      33.829-193.373 287.201 
ATOM   5517  OP2  DT A 269      34.339-195.704 287.982 
ATOM   5518  O5'  DT A 269      31.959-194.885 287.948 
ATOM   5519  C5'  DT A 269      30.796-194.745 287.111 
ATOM   5520  C4'  DT A 269      29.763-195.792 287.479 
ATOM   5521  O4'  DT A 269      29.952-197.039 286.751 
ATOM   5522  C3'  DT A 269      29.745-196.221 288.946 
ATOM   5523  O3'  DT A 269      28.398-196.452 289.342 
ATOM   5524  C2'  DT A 269      30.493-197.554 288.970 
ATOM   5525  C1'  DT A 269      29.900-198.112 287.679 
ATOM   5526  N1   DT A 269      30.668-199.253 287.111 
ATOM   5527  C2   DT A 269      29.949-200.238 286.476 
ATOM   5528  O2   DT A 269      28.737-200.206 286.367 
ATOM   5529  N3   DT A 269      30.697-201.281 285.962 
ATOM   5530  C4   DT A 269      32.068-201.416 286.030 
ATOM   5531  O4   DT A 269      32.627-202.396 285.532 
ATOM   5532  C5   DT A 269      32.735-200.333 286.715 
ATOM   5533  C7   DT A 269      34.229-200.402 286.833 
ATOM   5534  C6   DT A 269      32.033-199.307 287.224 
ATOM   5535  P    DG A 270      27.927-195.992 290.801 
ATOM   5536  OP1  DG A 270      27.563-194.558 290.775 
ATOM   5537  OP2  DG A 270      28.948-196.385 291.798 
ATOM   5538  O5'  DG A 270      26.611-196.879 291.003 
ATOM   5539  C5'  DG A 270      25.836-197.251 289.847 
ATOM   5540  C4'  DG A 270      25.432-198.709 289.942 
ATOM   5541  O4'  DG A 270      26.433-199.601 289.373 
ATOM   5542  C3'  DG A 270      25.218-199.249 291.356 
ATOM   5543  O3'  DG A 270      24.133-200.169 291.338 
ATOM   5544  C2'  DG A 270      26.500-200.017 291.676 
ATOM   5545  C1'  DG A 270      26.675-200.650 290.298 
ATOM   5546  N9   DG A 270      28.046-201.177 290.051 
ATOM   5547  C8   DG A 270      29.259-200.690 290.487 
ATOM   5548  N7   DG A 270      30.291-201.395 290.090 
ATOM   5549  C5   DG A 270      29.722-202.422 289.339 
ATOM   5550  C6   DG A 270      30.337-203.500 288.651 
ATOM   5551  O6   DG A 270      31.530-203.775 288.562 
ATOM   5552  N1   DG A 270      29.386-204.311 288.017 
ATOM   5553  C2   DG A 270      28.021-204.107 288.043 
ATOM   5554  N2   DG A 270      27.282-204.995 287.372 
ATOM   5555  N3   DG A 270      27.444-203.094 288.687 
ATOM   5556  C4   DG A 270      28.353-202.298 289.309 
ATOM   5557  P    DA A 271      23.100-200.174 292.561 
ATOM   5558  OP1  DA A 271      22.076-199.127 292.349 
ATOM   5559  OP2  DA A 271      23.842-200.108 293.838 
ATOM   5560  O5'  DA A 271      22.431-201.620 292.402 
ATOM   5561  C5'  DA A 271      22.325-202.200 291.089 
ATOM   5562  C4'  DA A 271      22.719-203.663 291.135 
ATOM   5563  O4'  DA A 271      24.149-203.860 290.944 
ATOM   5564  C3'  DA A 271      22.419-204.391 292.445 
ATOM   5565  O3'  DA A 271      22.017-205.724 292.150 
ATOM   5566  C2'  DA A 271      23.759-204.440 293.177 
ATOM   5567  C1'  DA A 271      24.619-204.740 291.953 
ATOM   5568  N9   DA A 271      26.070-204.474 292.160 
ATOM   5569  C8   DA A 271      26.654-203.496 292.913 
ATOM   5570  N7   DA A 271      27.951-203.525 292.895 
ATOM   5571  C5   DA A 271      28.251-204.599 292.069 
ATOM   5572  C6   DA A 271      29.468-205.155 291.644 
ATOM   5573  N6   DA A 271      30.667-204.681 292.010 
ATOM   5574  N1   DA A 271      29.407-206.222 290.824 
ATOM   5575  C2   DA A 271      28.213-206.689 290.463 
ATOM   5576  N3   DA A 271      27.017-206.254 290.795 
ATOM   5577  C4   DA A 271      27.105-205.187 291.615 
ATOM   5578  P    DT A 272      20.834-206.385 293.002 
ATOM   5579  OP1  DT A 272      19.529-205.980 292.435 
ATOM   5580  OP2  DT A 272      21.037-206.097 294.438 
ATOM   5581  O5'  DT A 272      21.080-207.942 292.727 
ATOM   5582  C5'  DT A 272      21.667-208.346 291.476 
ATOM   5583  C4'  DT A 272      22.723-209.407 291.717 
ATOM   5584  O4'  DT A 272      24.037-208.834 291.978 
ATOM   5585  C3'  DT A 272      22.480-210.328 292.913 
ATOM   5586  O3'  DT A 272      22.923-211.639 292.582 
ATOM   5587  C2'  DT A 272      23.379-209.775 294.017 
ATOM   5588  C1'  DT A 272      24.579-209.464 293.128 
ATOM   5589  N1   DT A 272      25.559-208.528 293.748 
ATOM   5590  C2   DT A 272      26.886-208.726 293.452 
ATOM   5591  O2   DT A 272      27.276-209.617 292.719 
ATOM   5592  N3   DT A 272      27.764-207.839 294.047 
ATOM   5593  C4   DT A 272      27.431-206.799 294.890 
ATOM   5594  O4   DT A 272      28.307-206.071 295.362 
ATOM   5595  C5   DT A 272      26.015-206.673 295.141 
ATOM   5596  C7   DT A 272      25.568-205.566 296.049 
ATOM   5597  C6   DT A 272      25.140-207.520 294.577 
ATOM   5598  P    DA A 273      22.061-212.896 293.071 
ATOM   5599  OP1  DA A 273      20.957-213.142 292.116 
ATOM   5600  OP2  DA A 273      21.665-212.707 294.484 
ATOM   5601  O5'  DA A 273      23.136-214.076 292.967 
ATOM   5602  C5'  DA A 273      24.176-213.987 291.975 
ATOM   5603  C4'  DA A 273      25.506-214.391 292.581 
ATOM   5604  O4'  DA A 273      26.201-213.268 293.194 
ATOM   5605  C3'  DA A 273      25.440-215.436 293.695 
ATOM   5606  O3'  DA A 273      26.565-216.299 293.584 
ATOM   5607  C2'  DA A 273      25.570-214.632 294.988 
ATOM   5608  C1'  DA A 273      26.635-213.662 294.487 
ATOM   5609  N9   DA A 273      26.770-212.436 295.323 
ATOM   5610  C8   DA A 273      25.796-211.754 295.994 
ATOM   5611  N7   DA A 273      26.230-210.718 296.640 
ATOM   5612  C5   DA A 273      27.593-210.709 296.380 
ATOM   5613  C6   DA A 273      28.629-209.850 296.784 
ATOM   5614  N6   DA A 273      28.440-208.782 297.572 
ATOM   5615  N1   DA A 273      29.871-210.129 296.346 
ATOM   5616  C2   DA A 273      30.053-211.191 295.562 
ATOM   5617  N3   DA A 273      29.168-212.060 295.123 
ATOM   5618  C4   DA A 273      27.933-211.758 295.575 
ATOM   5619  P    DA A 274      26.373-217.864 293.857 
ATOM   5620  OP1  DA A 274      25.879-218.524 292.628 
ATOM   5621  OP2  DA A 274      25.552-218.059 295.072 
ATOM   5622  O5'  DA A 274      27.878-218.322 294.146 
ATOM   5623  C5'  DA A 274      28.958-217.612 293.511 
ATOM   5624  C4'  DA A 274      30.068-217.356 294.511 
ATOM   5625  O4'  DA A 274      29.880-216.111 295.245 
ATOM   5626  C3'  DA A 274      30.233-218.408 295.607 
ATOM   5627  O3'  DA A 274      31.618-218.569 295.888 
ATOM   5628  C2'  DA A 274      29.556-217.798 296.835 
ATOM   5629  C1'  DA A 274      30.064-216.375 296.627 
ATOM   5630  N9   DA A 274      29.306-215.350 297.398 
ATOM   5631  C8   DA A 274      27.975-215.332 297.705 
ATOM   5632  N7   DA A 274      27.611-214.296 298.396 
ATOM   5633  C5   DA A 274      28.784-213.573 298.560 
ATOM   5634  C6   DA A 274      29.066-212.361 299.210 
ATOM   5635  N6   DA A 274      28.141-211.629 299.847 
ATOM   5636  N1   DA A 274      30.340-211.926 299.184 
ATOM   5637  C2   DA A 274      31.255-212.657 298.549 
ATOM   5638  N3   DA A 274      31.111-213.797 297.911 
ATOM   5639  C4   DA A 274      29.828-214.211 297.953 
ATOM   5640  P    DG A 275      32.187-220.037 296.174 
ATOM   5641  OP1  DG A 275      32.477-220.715 294.889 
ATOM   5642  OP2  DG A 275      31.276-220.752 297.093 
ATOM   5643  O5'  DG A 275      33.558-219.703 296.928 
ATOM   5644  C5'  DG A 275      34.249-218.480 296.612 
ATOM   5645  C4'  DG A 275      34.731-217.813 297.885 
ATOM   5646  O4'  DG A 275      33.730-216.924 298.459 
ATOM   5647  C3'  DG A 275      35.091-218.755 299.034 
ATOM   5648  O3'  DG A 275      36.214-218.225 299.729 
ATOM   5649  C2'  DG A 275      33.879-218.709 299.965 
ATOM   5650  C1'  DG A 275      33.619-217.210 299.845 
ATOM   5651  N9   DG A 275      32.261-216.800 300.294 
ATOM   5652  C8   DG A 275      31.067-217.481 300.192 
ATOM   5653  N7   DG A 275      30.040-216.837 300.692 
ATOM   5654  C5   DG A 275      30.593-215.645 301.160 
ATOM   5655  C6   DG A 275      29.976-214.542 301.804 
ATOM   5656  O6   DG A 275      28.793-214.386 302.099 
ATOM   5657  N1   DG A 275      30.908-213.540 302.111 
ATOM   5658  C2   DG A 275      32.258-213.597 301.831 
ATOM   5659  N2   DG A 275      32.980-212.538 302.203 
ATOM   5660  N3   DG A 275      32.837-214.633 301.225 
ATOM   5661  C4   DG A 275      31.947-215.613 300.922 
ATOM   5662  P    DG A 276      37.347-219.229 300.251 
ATOM   5663  OP1  DG A 276      38.296-219.520 299.153 
ATOM   5664  OP2  DG A 276      36.713-220.403 300.889 
ATOM   5665  O5'  DG A 276      38.069-218.336 301.365 
ATOM   5666  C5'  DG A 276      38.092-216.906 301.207 
ATOM   5667  C4'  DG A 276      37.776-216.233 302.529 
ATOM   5668  O4'  DG A 276      36.346-216.039 302.725 
ATOM   5669  C3'  DG A 276      38.221-216.986 303.782 
ATOM   5670  O3'  DG A 276      38.662-216.045 304.753 
ATOM   5671  C2'  DG A 276      36.952-217.662 304.299 
ATOM   5672  C1'  DG A 276      36.007-216.495 304.026 
ATOM   5673  N9   DG A 276      34.567-216.878 304.022 
ATOM   5674  C8   DG A 276      33.980-218.051 303.600 
ATOM   5675  N7   DG A 276      32.675-218.071 303.732 
ATOM   5676  C5   DG A 276      32.379-216.825 304.280 
ATOM   5677  C6   DG A 276      31.128-216.261 304.648 
ATOM   5678  O6   DG A 276      30.008-216.756 304.563 
ATOM   5679  N1   DG A 276      31.282-214.968 305.167 
ATOM   5680  C2   DG A 276      32.485-214.306 305.311 
ATOM   5681  N2   DG A 276      32.419-213.077 305.827 
ATOM   5682  N3   DG A 276      33.658-214.835 304.966 
ATOM   5683  C4   DG A 276      33.526-216.089 304.461 
ATOM   5684  P    DT A 277      39.943-216.393 305.646 
ATOM   5685  OP1  DT A 277      41.175-216.042 304.903 
ATOM   5686  OP2  DT A 277      39.849-217.789 306.125 
ATOM   5687  O5'  DT A 277      39.752-215.388 306.877 
ATOM   5688  C5'  DT A 277      39.081-214.134 306.656 
ATOM   5689  C4'  DT A 277      38.104-213.864 307.783 
ATOM   5690  O4'  DT A 277      36.791-214.440 307.528 
ATOM   5691  C3'  DT A 277      38.493-214.424 309.150 
ATOM   5692  O3'  DT A 277      38.088-213.505 310.157 
ATOM   5693  C2'  DT A 277      37.663-215.700 309.296 
ATOM   5694  C1'  DT A 277      36.379-215.146 308.688 
ATOM   5695  N1   DT A 277      35.411-216.198 308.270 
ATOM   5696  C2   DT A 277      34.075-215.910 308.406 
ATOM   5697  O2   DT A 277      33.667-214.848 308.847 
ATOM   5698  N3   DT A 277      33.208-216.909 308.010 
ATOM   5699  C4   DT A 277      33.559-218.142 307.500 
ATOM   5700  O4   DT A 277      32.692-218.957 307.179 
ATOM   5701  C5   DT A 277      34.983-218.353 307.395 
ATOM   5702  C7   DT A 277      35.452-219.670 306.849 
ATOM   5703  C6   DT A 277      35.849-217.398 307.774 
ATOM   5704  P    DA A 278      39.049-213.257 311.413 
ATOM   5705  OP1  DA A 278      40.078-212.253 311.060 
ATOM   5706  OP2  DA A 278      39.553-214.553 311.916 
ATOM   5707  O5'  DA A 278      38.028-212.629 312.473 
ATOM   5708  C5'  DA A 278      36.904-211.867 311.994 
ATOM   5709  C4'  DA A 278      35.652-212.254 312.756 
ATOM   5710  O4'  DA A 278      34.957-213.380 312.148 
ATOM   5711  C3'  DA A 278      35.864-212.691 314.205 
ATOM   5712  O3'  DA A 278      34.776-212.219 314.992 
ATOM   5713  C2'  DA A 278      35.805-214.218 314.162 
ATOM   5714  C1'  DA A 278      34.654-214.322 313.165 
ATOM   5715  N9   DA A 278      34.531-215.664 312.532 
ATOM   5716  C8   DA A 278      35.524-216.537 312.192 
ATOM   5717  N7   DA A 278      35.096-217.637 311.652 
ATOM   5718  C5   DA A 278      33.717-217.483 311.632 
ATOM   5719  C6   DA A 278      32.678-218.312 311.177 
ATOM   5720  N6   DA A 278      32.881-219.518 310.629 
ATOM   5721  N1   DA A 278      31.419-217.855 311.307 
ATOM   5722  C2   DA A 278      31.224-216.655 311.852 
ATOM   5723  N3   DA A 278      32.109-215.798 312.310 
ATOM   5724  C4   DA A 278      33.361-216.279 312.169 
ATOM   5725  P    DA A 279      35.068-211.662 316.464 
ATOM   5726  OP1  DA A 279      35.488-210.245 316.384 
ATOM   5727  OP2  DA A 279      35.998-212.576 317.165 
ATOM   5728  O5'  DA A 279      33.617-211.758 317.131 
ATOM   5729  C5'  DA A 279      32.454-211.618 316.294 
ATOM   5730  C4'  DA A 279      31.421-212.664 316.662 
ATOM   5731  O4'  DA A 279      31.610-213.911 315.934 
ATOM   5732  C3'  DA A 279      31.403-213.093 318.129 
ATOM   5733  O3'  DA A 279      30.056-213.324 318.525 
ATOM   5734  C2'  DA A 279      32.151-214.426 318.152 
ATOM   5735  C1'  DA A 279      31.558-214.984 316.862 
ATOM   5736  N9   DA A 279      32.327-216.125 316.294 
ATOM   5737  C8   DA A 279      33.676-216.335 316.317 
ATOM   5738  N7   DA A 279      34.047-217.432 315.733 
ATOM   5739  C5   DA A 279      32.858-217.993 315.289 
ATOM   5740  C6   DA A 279      32.572-219.176 314.587 
ATOM   5741  N6   DA A 279      33.512-220.046 314.191 
ATOM   5742  N1   DA A 279      31.281-219.432 314.306 
ATOM   5743  C2   DA A 279      30.352-218.564 314.701 
ATOM   5744  N3   DA A 279      30.498-217.434 315.359 
ATOM   5745  C4   DA A 279      31.799-217.200 315.628 
ATOM   5746  P    DC A 280      29.586-212.864 319.984 
ATOM   5747  OP1  DC A 280      29.221-211.430 319.958 
ATOM   5748  OP2  DC A 280      30.606-213.257 320.981 
ATOM   5749  O5'  DC A 280      28.269-213.751 320.185 
ATOM   5750  C5'  DC A 280      27.494-214.123 319.030 
ATOM   5751  C4'  DC A 280      27.090-215.581 319.125 
ATOM   5752  O4'  DC A 280      28.091-216.473 318.556 
ATOM   5753  C3'  DC A 280      26.876-216.121 320.539 
ATOM   5754  O3'  DC A 280      25.791-217.041 320.521 
ATOM   5755  C2'  DC A 280      28.159-216.889 320.858 
ATOM   5756  C1'  DC A 280      28.334-217.522 319.481 
ATOM   5757  N1   DC A 280      29.704-218.049 319.233 
ATOM   5758  C2   DC A 280      29.827-219.199 318.457 
ATOM   5759  O2   DC A 280      28.804-219.728 318.009 
ATOM   5760  N3   DC A 280      31.068-219.696 318.220 
ATOM   5761  C4   DC A 280      32.153-219.093 318.724 
ATOM   5762  N4   DC A 280      33.341-219.616 318.465 
ATOM   5763  C5   DC A 280      32.048-217.910 319.526 
ATOM   5764  C6   DC A 280      30.799-217.429 319.751 
ATOM   5765  P    DA A 281      24.758-217.046 321.744 
ATOM   5766  OP1  DA A 281      23.734-215.999 321.532 
ATOM   5767  OP2  DA A 281      25.501-216.980 323.021 
ATOM   5768  O5'  DA A 281      24.089-218.492 321.585 
ATOM   5769  C5'  DA A 281      23.983-219.072 320.272 
ATOM   5770  C4'  DA A 281      24.377-220.535 320.318 
ATOM   5771  O4'  DA A 281      25.807-220.732 320.127 
ATOM   5772  C3'  DA A 281      24.077-221.263 321.628 
ATOM   5773  O3'  DA A 281      23.675-222.596 321.333 
ATOM   5774  C2'  DA A 281      25.418-221.312 322.360 
ATOM   5775  C1'  DA A 281      26.277-221.612 321.136 
ATOM   5776  N9   DA A 281      27.728-221.346 321.343 
ATOM   5777  C8   DA A 281      28.312-220.368 322.096 
ATOM   5778  N7   DA A 281      29.609-220.397 322.078 
ATOM   5779  C5   DA A 281      29.909-221.471 321.252 
ATOM   5780  C6   DA A 281      31.126-222.028 320.827 
ATOM   5781  N6   DA A 281      32.325-221.553 321.193 
ATOM   5782  N1   DA A 281      31.066-223.094 320.007 
ATOM   5783  C2   DA A 281      29.872-223.561 319.646 
ATOM   5784  N3   DA A 281      28.675-223.126 319.978 
ATOM   5785  C4   DA A 281      28.764-222.059 320.798 
ATOM   5786  P    DA A 282      22.493-223.258 322.185 
ATOM   5787  OP1  DA A 282      21.187-222.852 321.618 
ATOM   5788  OP2  DA A 282      22.695-222.969 323.621 
ATOM   5789  O5'  DA A 282      22.738-224.814 321.910 
ATOM   5790  C5'  DA A 282      23.325-225.219 320.659 
ATOM   5791  C4'  DA A 282      24.381-226.279 320.900 
ATOM   5792  O4'  DA A 282      25.695-225.706 321.161 
ATOM   5793  C3'  DA A 282      24.138-227.200 322.096 
ATOM   5794  O3'  DA A 282      24.581-228.511 321.765 
ATOM   5795  C2'  DA A 282      25.038-226.648 323.200 
ATOM   5796  C1'  DA A 282      26.238-226.336 322.311 
ATOM   5797  N9   DA A 282      27.217-225.400 322.931 
ATOM   5798  C8   DA A 282      26.973-224.352 323.772 
ATOM   5799  N7   DA A 282      28.042-223.721 324.148 
ATOM   5800  C5   DA A 282      29.072-224.399 323.510 
ATOM   5801  C6   DA A 282      30.465-224.216 323.502 
ATOM   5802  N6   DA A 282      31.087-223.247 324.188 
ATOM   5803  N1   DA A 282      31.198-225.069 322.761 
ATOM   5804  C2   DA A 282      30.573-226.029 322.082 
ATOM   5805  N3   DA A 282      29.287-226.296 322.014 
ATOM   5806  C4   DA A 282      28.577-225.429 322.763 
ATOM   5807  P    DG A 283      23.719-229.768 322.254 
ATOM   5808  OP1  DG A 283      22.615-230.014 321.299 
ATOM   5809  OP2  DG A 283      23.324-229.579 323.667 
ATOM   5810  O5'  DG A 283      24.794-230.948 322.150 
ATOM   5811  C5'  DG A 283      25.835-230.859 321.158 
ATOM   5812  C4'  DG A 283      27.164-231.263 321.764 
ATOM   5813  O4'  DG A 283      27.859-230.140 322.377 
ATOM   5814  C3'  DG A 283      27.098-232.308 322.878 
ATOM   5815  O3'  DG A 283      28.223-233.171 322.767 
ATOM   5816  C2'  DG A 283      27.228-231.504 324.171 
ATOM   5817  C1'  DG A 283      28.293-230.534 323.670 
ATOM   5818  N9   DG A 283      28.428-229.308 324.506 
ATOM   5819  C8   DG A 283      27.458-228.609 325.189 
ATOM   5820  N7   DG A 283      27.910-227.563 325.838 
ATOM   5821  C5   DG A 283      29.278-227.571 325.565 
ATOM   5822  C6   DG A 283      30.300-226.683 325.992 
ATOM   5823  O6   DG A 283      30.208-225.690 326.708 
ATOM   5824  N1   DG A 283      31.551-227.060 325.483 
ATOM   5825  C2   DG A 283      31.782-228.152 324.669 
ATOM   5826  N2   DG A 283      33.049-228.340 324.289 
ATOM   5827  N3   DG A 283      30.824-228.983 324.269 
ATOM   5828  C4   DG A 283      29.604-228.632 324.754 
ATOM   5829  P    DT A 284      28.031-234.736 323.040 
ATOM   5830  OP1  DT A 284      27.537-235.397 321.811 
ATOM   5831  OP2  DT A 284      27.210-234.931 324.255 
ATOM   5832  O5'  DT A 284      29.537-235.194 323.329 
ATOM   5833  C5'  DT A 284      30.616-234.484 322.694 
ATOM   5834  C4'  DT A 284      31.726-234.228 323.694 
ATOM   5835  O4'  DT A 284      31.538-232.984 324.427 
ATOM   5836  C3'  DT A 284      31.891-235.281 324.790 
ATOM   5837  O3'  DT A 284      33.277-235.441 325.071 
ATOM   5838  C2'  DT A 284      31.214-234.670 326.017 
ATOM   5839  C1'  DT A 284      31.722-233.247 325.810 
ATOM   5840  N1   DT A 284      30.964-232.222 326.581 
ATOM   5841  C2   DT A 284      31.674-231.146 327.056 
ATOM   5842  O2   DT A 284      32.870-231.007 326.872 
ATOM   5843  N3   DT A 284      30.938-230.217 327.767 
ATOM   5844  C4   DT A 284      29.585-230.275 328.034 
ATOM   5845  O4   DT A 284      29.036-229.381 328.682 
ATOM   5846  C5   DT A 284      28.927-231.441 327.494 
ATOM   5847  C7   DT A 284      27.454-231.583 327.739 
ATOM   5848  C6   DT A 284      29.619-232.360 326.799 
ATOM   5849  P    DC A 285      33.845-236.909 325.357 
ATOM   5850  OP1  DC A 285      34.136-237.587 324.072 
ATOM   5851  OP2  DC A 285      32.934-237.624 326.276 
ATOM   5852  O5'  DC A 285      35.216-236.576 326.111 
ATOM   5853  C5'  DC A 285      35.907-235.352 325.795 
ATOM   5854  C4'  DC A 285      36.389-234.685 327.068 
ATOM   5855  O4'  DC A 285      35.388-233.796 327.642 
ATOM   5856  C3'  DC A 285      36.749-235.627 328.217 
ATOM   5857  O3'  DC A 285      37.872-235.097 328.911 
ATOM   5858  C2'  DC A 285      35.538-235.581 329.148 
ATOM   5859  C1'  DC A 285      35.278-234.083 329.028 
ATOM   5860  N1   DC A 285      33.919-233.673 329.477 
ATOM   5861  C2   DC A 285      33.786-232.432 330.097 
ATOM   5862  O2   DC A 285      34.793-231.729 330.246 
ATOM   5863  N3   DC A 285      32.556-232.040 330.515 
ATOM   5864  C4   DC A 285      31.490-232.830 330.335 
ATOM   5865  N4   DC A 285      30.311-232.402 330.760 
ATOM   5866  C5   DC A 285      31.604-234.110 329.701 
ATOM   5867  C6   DC A 285      32.842-234.484 329.291 
ATOM   5868  P    DG A 286      39.005-236.101 329.434 
ATOM   5869  OP1  DG A 286      39.954-236.392 328.336 
ATOM   5870  OP2  DG A 286      38.371-237.275 330.072 
ATOM   5871  O5'  DG A 286      39.728-235.208 330.548 
ATOM   5872  C5'  DG A 286      39.750-233.778 330.390 
ATOM   5873  C4'  DG A 286      39.434-233.105 331.712 
ATOM   5874  O4'  DG A 286      38.004-232.911 331.908 
ATOM   5875  C3'  DG A 286      39.880-233.858 332.965 
ATOM   5876  O3'  DG A 286      40.320-232.917 333.936 
ATOM   5877  C2'  DG A 286      38.610-234.534 333.482 
ATOM   5878  C1'  DG A 286      37.665-233.367 333.209 
ATOM   5879  N9   DG A 286      36.226-233.750 333.205 
ATOM   5880  C8   DG A 286      35.638-234.923 332.783 
ATOM   5881  N7   DG A 286      34.333-234.944 332.915 
ATOM   5882  C5   DG A 286      34.037-233.697 333.463 
ATOM   5883  C6   DG A 286      32.787-233.134 333.831 
ATOM   5884  O6   DG A 286      31.666-233.629 333.746 
ATOM   5885  N1   DG A 286      32.940-231.841 334.350 
ATOM   5886  C2   DG A 286      34.144-231.178 334.494 
ATOM   5887  N2   DG A 286      34.077-229.949 335.010 
ATOM   5888  N3   DG A 286      35.316-231.707 334.149 
ATOM   5889  C4   DG A 286      35.184-232.961 333.644 
ATOM   5890  P    DA A 287      41.601-233.265 334.829 
ATOM   5891  OP1  DA A 287      42.833-232.914 334.086 
ATOM   5892  OP2  DA A 287      41.508-234.661 335.308 
ATOM   5893  O5'  DA A 287      41.411-232.260 336.060 
ATOM   5894  C5'  DA A 287      40.740-231.006 335.839 
ATOM   5895  C4'  DA A 287      39.762-230.736 336.966 
ATOM   5896  O4'  DA A 287      38.449-231.312 336.711 
ATOM   5897  C3'  DA A 287      40.151-231.297 338.333 
ATOM   5898  O3'  DA A 287      39.746-230.377 339.340 
ATOM   5899  C2'  DA A 287      39.321-232.572 338.479 
ATOM   5900  C1'  DA A 287      38.037-232.018 337.871 
ATOM   5901  N9   DA A 287      37.069-233.070 337.453 
ATOM   5902  C8   DA A 287      37.332-234.309 336.943 
ATOM   5903  N7   DA A 287      36.268-235.002 336.674 
ATOM   5904  C5   DA A 287      35.223-234.162 337.032 
ATOM   5905  C6   DA A 287      33.827-234.316 336.988 
ATOM   5906  N6   DA A 287      33.218-235.423 336.543 
ATOM   5907  N1   DA A 287      33.077-233.285 337.420 
ATOM   5908  C2   DA A 287      33.688-232.186 337.861 
ATOM   5909  N3   DA A 287      34.975-231.930 337.949 
ATOM   5910  C4   DA A 287      35.703-232.977 337.510 
ATOM   5911  P    DT A 288      40.708-230.129 340.596 
ATOM   5912  OP1  DT A 288      41.736-229.125 340.243 
ATOM   5913  OP2  DT A 288      41.211-231.425 341.099 
ATOM   5914  O5'  DT A 288      39.686-229.501 341.656 
ATOM   5915  C5'  DT A 288      38.562-228.739 341.177 
ATOM   5916  C4'  DT A 288      37.310-229.126 341.939 
ATOM   5917  O4'  DT A 288      36.615-230.252 341.331 
ATOM   5918  C3'  DT A 288      37.522-229.563 343.388 
ATOM   5919  O3'  DT A 288      36.434-229.091 344.175 
ATOM   5920  C2'  DT A 288      37.463-231.090 343.345 
ATOM   5921  C1'  DT A 288      36.312-231.194 342.348 
ATOM   5922  N1   DT A 288      36.189-232.536 341.715 
ATOM   5923  C2   DT A 288      34.920-232.977 341.426 
ATOM   5924  O2   DT A 288      33.920-232.322 341.665 
ATOM   5925  N3   DT A 288      34.844-234.226 340.840 
ATOM   5926  C4   DT A 288      35.907-235.049 340.527 
ATOM   5927  O4   DT A 288      35.714-236.148 340.003 
ATOM   5928  C5   DT A 288      37.197-234.500 340.868 
ATOM   5929  C7   DT A 288      38.409-235.332 340.561 
ATOM   5930  C6   DT A 288      37.301-233.289 341.438 
ATOM   5931  P    DG A 289      36.727-228.534 345.647 
ATOM   5932  OP1  DG A 289      37.146-227.117 345.567 
ATOM   5933  OP2  DG A 289      37.656-229.448 346.348 
ATOM   5934  O5'  DG A 289      35.275-228.630 346.314 
ATOM   5935  C5'  DG A 289      34.112-228.490 345.477 
ATOM   5936  C4'  DG A 289      33.079-229.536 345.845 
ATOM   5937  O4'  DG A 289      33.269-230.783 345.117 
ATOM   5938  C3'  DG A 289      33.061-229.965 347.312 
ATOM   5939  O3'  DG A 289      31.714-230.196 347.708 
ATOM   5940  C2'  DG A 289      33.809-231.298 347.335 
ATOM   5941  C1'  DG A 289      33.216-231.856 346.045 
ATOM   5942  N9   DG A 289      33.985-232.997 345.477 
ATOM   5943  C8   DG A 289      35.344-233.226 345.491 
ATOM   5944  N7   DG A 289      35.705-234.337 344.897 
ATOM   5945  C5   DG A 289      34.500-234.885 344.459 
ATOM   5946  C6   DG A 289      34.248-236.087 343.749 
ATOM   5947  O6   DG A 289      35.048-236.930 343.354 
ATOM   5948  N1   DG A 289      32.877-236.261 343.507 
ATOM   5949  C2   DG A 289      31.883-235.387 343.899 
ATOM   5950  N2   DG A 289      30.635-235.733 343.571 
ATOM   5951  N3   DG A 289      32.121-234.258 344.565 
ATOM   5952  C4   DG A 289      33.445-234.075 344.808 
ATOM   5953  P    DG A 290      31.244-229.736 349.167 
ATOM   5954  OP1  DG A 290      30.879-228.302 349.141 
ATOM   5955  OP2  DG A 290      32.264-230.129 350.164 
ATOM   5956  O5'  DG A 290      29.927-230.623 349.368 
ATOM   5957  C5'  DG A 290      29.152-230.996 348.213 
ATOM   5958  C4'  DG A 290      28.748-232.453 348.308 
ATOM   5959  O4'  DG A 290      29.749-233.345 347.739 
ATOM   5960  C3'  DG A 290      28.534-232.994 349.722 
ATOM   5961  O3'  DG A 290      27.450-233.913 349.704 
ATOM   5962  C2'  DG A 290      29.817-233.761 350.041 
ATOM   5963  C1'  DG A 290      29.992-234.394 348.664 
ATOM   5964  N9   DG A 290      31.363-234.921 348.416 
ATOM   5965  C8   DG A 290      32.575-234.434 348.852 
ATOM   5966  N7   DG A 290      33.607-235.139 348.456 
ATOM   5967  C5   DG A 290      33.038-236.166 347.705 
ATOM   5968  C6   DG A 290      33.653-237.245 347.017 
ATOM   5969  O6   DG A 290      34.847-237.519 346.928 
ATOM   5970  N1   DG A 290      32.703-238.055 346.383 
ATOM   5971  C2   DG A 290      31.337-237.851 346.409 
ATOM   5972  N2   DG A 290      30.598-238.739 345.738 
ATOM   5973  N3   DG A 290      30.760-236.839 347.053 
ATOM   5974  C4   DG A 290      31.669-236.042 347.675 
ATOM   5975  P    DA A 291      26.416-233.918 350.927 
ATOM   5976  OP1  DA A 291      25.392-232.871 350.715 
ATOM   5977  OP2  DA A 291      27.159-233.852 352.204 
ATOM   5978  O5'  DA A 291      25.748-235.364 350.768 
ATOM   5979  C5'  DA A 291      25.641-235.944 349.455 
ATOM   5980  C4'  DA A 291      26.035-237.407 349.501 
ATOM   5981  O4'  DA A 291      27.465-237.604 349.310 
ATOM   5982  C3'  DA A 291      25.735-238.136 350.811 
ATOM   5983  O3'  DA A 291      25.334-239.468 350.516 
ATOM   5984  C2'  DA A 291      27.076-238.184 351.543 
ATOM   5985  C1'  DA A 291      27.935-238.484 350.319 
ATOM   5986  N9   DA A 291      29.386-238.218 350.526 
ATOM   5987  C8   DA A 291      29.970-237.240 351.279 
ATOM   5988  N7   DA A 291      31.267-237.269 351.261 
ATOM   5989  C5   DA A 291      31.567-238.343 350.435 
ATOM   5990  C6   DA A 291      32.784-238.900 350.009 
ATOM   5991  N6   DA A 291      33.983-238.426 350.376 
ATOM   5992  N1   DA A 291      32.724-239.966 349.190 
ATOM   5993  C2   DA A 291      31.530-240.433 348.829 
ATOM   5994  N3   DA A 291      30.333-239.998 349.161 
ATOM   5995  C4   DA A 291      30.422-238.932 349.981 
ATOM   5996  P    DT A 292      24.151-240.130 351.367 
ATOM   5997  OP1  DT A 292      22.845-239.724 350.801 
ATOM   5998  OP2  DT A 292      24.353-239.841 352.804 
ATOM   5999  O5'  DT A 292      24.396-241.686 351.093 
ATOM   6000  C5'  DT A 292      24.983-242.091 349.842 
ATOM   6001  C4'  DT A 292      26.039-243.151 350.083 
ATOM   6002  O4'  DT A 292      27.353-242.578 350.344 
ATOM   6003  C3'  DT A 292      25.796-244.072 351.279 
ATOM   6004  O3'  DT A 292      26.239-245.383 350.948 
ATOM   6005  C2'  DT A 292      26.696-243.520 352.383 
ATOM   6006  C1'  DT A 292      27.896-243.208 351.494 
ATOM   6007  N1   DT A 292      28.875-242.272 352.114 
ATOM   6008  C2   DT A 292      30.202-242.470 351.818 
ATOM   6009  O2   DT A 292      30.593-243.361 351.084 
ATOM   6010  N3   DT A 292      31.080-241.583 352.413 
ATOM   6011  C4   DT A 292      30.747-240.543 353.256 
ATOM   6012  O4   DT A 292      31.624-239.815 353.728 
ATOM   6013  C5   DT A 292      29.332-240.417 353.507 
ATOM   6014  C7   DT A 292      28.884-239.310 354.415 
ATOM   6015  C6   DT A 292      28.456-241.264 352.943 
ATOM   6016  P    DT A 293      25.377-246.640 351.437 
ATOM   6017  OP1  DT A 293      24.273-246.887 350.482 
ATOM   6018  OP2  DT A 293      24.982-246.451 352.850 
ATOM   6019  O5'  DT A 293      26.452-247.820 351.333 
ATOM   6020  C5'  DT A 293      27.493-247.731 350.341 
ATOM   6021  C4'  DT A 293      28.823-248.135 350.947 
ATOM   6022  O4'  DT A 293      29.517-247.012 351.560 
ATOM   6023  C3'  DT A 293      28.757-249.180 352.061 
ATOM   6024  O3'  DT A 293      29.881-250.043 351.950 
ATOM   6025  C2'  DT A 293      28.887-248.376 353.354 
ATOM   6026  C1'  DT A 293      29.951-247.406 352.853 
ATOM   6027  N1   DT A 293      30.086-246.180 353.689 
ATOM   6028  C2   DT A 293      31.346-245.648 353.819 
ATOM   6029  O2   DT A 293      32.330-246.133 353.286 
ATOM   6030  N3   DT A 293      31.434-244.513 354.602 
ATOM   6031  C4   DT A 293      30.390-243.883 355.249 
ATOM   6032  O4   DT A 293      30.591-242.871 355.923 
ATOM   6033  C5   DT A 293      29.107-244.516 355.053 
ATOM   6034  C7   DT A 293      27.918-243.894 355.723 
ATOM   6035  C6   DT A 293      28.994-245.621 354.297 
ATOM   6036  P    DC A 294      29.689-251.608 352.223 
ATOM   6037  OP1  DC A 294      29.196-252.269 350.994 
ATOM   6038  OP2  DC A 294      28.868-251.803 353.438 
ATOM   6039  O5'  DC A 294      31.195-252.066 352.512 
ATOM   6040  C5'  DC A 294      32.275-251.356 351.877 
ATOM   6041  C4'  DC A 294      33.384-251.100 352.877 
ATOM   6042  O4'  DC A 294      33.196-249.856 353.610 
ATOM   6043  C3'  DC A 294      33.549-252.153 353.973 
ATOM   6044  O3'  DC A 294      34.935-252.313 354.254 
ATOM   6045  C2'  DC A 294      32.872-251.542 355.200 
ATOM   6046  C1'  DC A 294      33.380-250.119 354.993 
ATOM   6047  N1   DC A 294      32.623-249.094 355.764 
ATOM   6048  C2   DC A 294      33.327-247.997 356.253 
ATOM   6049  O2   DC A 294      34.540-247.920 356.028 
ATOM   6050  N3   DC A 294      32.655-247.052 356.958 
ATOM   6051  C4   DC A 294      31.339-247.173 357.180 
ATOM   6052  N4   DC A 294      30.729-246.225 357.874 
ATOM   6053  C5   DC A 294      30.596-248.294 356.686 
ATOM   6054  C6   DC A 294      31.287-249.227 355.984 
ATOM   6055  P    DC A 295      35.504-253.781 354.539 
ATOM   6056  OP1  DC A 295      35.794-254.459 353.255 
ATOM   6057  OP2  DC A 295      34.592-254.496 355.459 
ATOM   6058  O5'  DC A 295      36.875-253.448 355.294 
ATOM   6059  C5'  DC A 295      37.565-252.224 354.978 
ATOM   6060  C4'  DC A 295      38.047-251.557 356.251 
ATOM   6061  O4'  DC A 295      37.047-250.668 356.825 
ATOM   6062  C3'  DC A 295      38.407-252.499 357.400 
ATOM   6063  O3'  DC A 295      39.530-251.969 358.094 
ATOM   6064  C2'  DC A 295      37.196-252.454 358.331 
ATOM   6065  C1'  DC A 295      36.936-250.955 358.211 
ATOM   6066  N1   DC A 295      35.577-250.545 358.660 
ATOM   6067  C2   DC A 295      35.444-249.304 359.280 
ATOM   6068  O2   DC A 295      36.451-248.601 359.429 
ATOM   6069  N3   DC A 295      34.214-248.912 359.698 
ATOM   6070  C4   DC A 295      33.148-249.702 359.518 
ATOM   6071  N4   DC A 295      31.969-249.274 359.943 
ATOM   6072  C5   DC A 295      33.263-250.982 358.884 
ATOM   6073  C6   DC A 295      34.501-251.356 358.473 
ATOM   6074  P    DT A 296      40.663-252.973 358.617 
ATOM   6075  OP1  DT A 296      41.612-253.264 357.519 
ATOM   6076  OP2  DT A 296      40.029-254.147 359.255 
ATOM   6077  O5'  DT A 296      41.386-252.080 359.731 
ATOM   6078  C5'  DT A 296      41.408-250.650 359.573 
ATOM   6079  C4'  DT A 296      41.092-249.977 360.895 
ATOM   6080  O4'  DT A 296      39.663-249.783 361.091 
ATOM   6081  C3'  DT A 296      41.538-250.730 362.148 
ATOM   6082  O3'  DT A 296      41.978-249.789 363.119 
ATOM   6083  C2'  DT A 296      40.268-251.406 362.665 
ATOM   6084  C1'  DT A 296      39.323-250.239 362.392 
ATOM   6085  N1   DT A 296      37.884-250.622 362.388 
ATOM   6086  C2   DT A 296      36.989-249.697 362.867 
ATOM   6087  O2   DT A 296      37.327-248.602 363.284 
ATOM   6088  N3   DT A 296      35.665-250.087 362.848 
ATOM   6089  C4   DT A 296      35.173-251.297 362.400 
ATOM   6090  O4   DT A 296      33.964-251.533 362.433 
ATOM   6091  C5   DT A 296      36.189-252.202 361.916 
ATOM   6092  C7   DT A 296      35.740-253.542 361.410 
ATOM   6093  C6   DT A 296      37.485-251.848 361.924 
ATOM   6094  P    DC A 297      43.259-250.137 364.012 
ATOM   6095  OP1  DC A 297      44.491-249.786 363.269 
ATOM   6096  OP2  DC A 297      43.166-251.533 364.491 
ATOM   6097  O5'  DC A 297      43.069-249.133 365.243 
ATOM   6098  C5'  DC A 297      42.398-247.878 365.022 
ATOM   6099  C4'  DC A 297      41.420-247.608 366.149 
ATOM   6100  O4'  DC A 297      40.107-248.184 365.894 
ATOM   6101  C3'  DC A 297      41.809-248.169 367.516 
ATOM   6102  O3'  DC A 297      41.404-247.249 368.523 
ATOM   6103  C2'  DC A 297      40.979-249.444 367.662 
ATOM   6104  C1'  DC A 297      39.695-248.890 367.054 
ATOM   6105  N1   DC A 297      38.727-249.942 366.636 
ATOM   6106  C2   DC A 297      37.369-249.665 366.768 
ATOM   6107  O2   DC A 297      37.026-248.568 367.222 
ATOM   6108  N3   DC A 297      36.471-250.612 366.393 
ATOM   6109  C4   DC A 297      36.884-251.789 365.906 
ATOM   6110  N4   DC A 297      35.969-252.679 365.554 
ATOM   6111  C5   DC A 297      38.276-252.094 365.762 
ATOM   6112  C6   DC A 297      39.157-251.135 366.143 
ATOM   6113  P    DT A 298      42.366-247.001 369.779 
ATOM   6114  OP1  DT A 298      43.395-245.997 369.426 
ATOM   6115  OP2  DT A 298      42.869-248.297 370.282 
ATOM   6116  O5'  DT A 298      41.344-246.373 370.839 
ATOM   6117  C5'  DT A 298      40.220-245.611 370.360 
ATOM   6118  C4'  DT A 298      38.968-245.998 371.122 
ATOM   6119  O4'  DT A 298      38.273-247.125 370.514 
ATOM   6120  C3'  DT A 298      39.180-246.435 372.571 
ATOM   6121  O3'  DT A 298      38.093-245.964 373.358 
ATOM   6122  C2'  DT A 298      39.122-247.962 372.528 
ATOM   6123  C1'  DT A 298      37.971-248.066 371.531 
ATOM   6124  N1   DT A 298      37.847-249.408 370.898 
ATOM   6125  C2   DT A 298      36.578-249.850 370.608 
ATOM   6126  O2   DT A 298      35.578-249.194 370.848 
ATOM   6127  N3   DT A 298      36.502-251.098 370.023 
ATOM   6128  C4   DT A 298      37.565-251.921 369.710 
ATOM   6129  O4   DT A 298      37.372-253.020 369.186 
ATOM   6130  C5   DT A 298      38.856-251.372 370.051 
ATOM   6131  C7   DT A 298      40.067-252.204 369.744 
ATOM   6132  C6   DT A 298      38.959-250.161 370.621 
ATOM   6133  P    DC A 299      38.385-245.406 374.830 
ATOM   6134  OP1  DC A 299      38.804-243.989 374.750 
ATOM   6135  OP2  DC A 299      39.314-246.320 375.530 
ATOM   6136  O5'  DC A 299      36.933-245.502 375.497 
ATOM   6137  C5'  DC A 299      35.770-245.362 374.660 
ATOM   6138  C4'  DC A 299      34.737-246.408 375.028 
ATOM   6139  O4'  DC A 299      34.927-247.655 374.300 
ATOM   6140  C3'  DC A 299      34.719-246.837 376.495 
ATOM   6141  O3'  DC A 299      33.372-247.068 376.891 
ATOM   6142  C2'  DC A 299      35.467-248.170 376.518 
ATOM   6143  C1'  DC A 299      34.874-248.728 375.228 
ATOM   6144  N1   DC A 299      35.643-249.869 374.660 
ATOM   6145  C2   DC A 299      34.929-250.875 374.013 
ATOM   6146  O2   DC A 299      33.699-250.780 373.938 
ATOM   6147  N3   DC A 299      35.612-251.926 373.489 
ATOM   6148  C4   DC A 299      36.945-251.992 373.591
[truncated: 415,700 more chars]
