# Supplementary material for: Characterization of lncRNA-protein interactions associated with Prostate cancer and Androgen receptors by molecular docking simulations
Source: Biochem Biophys Rep. 2025 Mar 9;42:101959. doi: 10.1016/j.bbrep.2025.101959 (PMC11929892; doi:10.1016/j.bbrep.2025.101959)
Supplement: Multimedia component 81 [file mmc81.zip › bbrep_00101959_model_70.pdb]

REMARK Number:    70
REMARK Ligand:     lig_628dcb8434e2f.pdb
REMARK Contact:     0     0     0
REMARK Score:  -145.09
REMARK RMSD:    800.41
MODEL       70
ATOM      1  N   ALA A  24      30.357  -5.473 -24.875 
ATOM      2  CA  ALA A  24      30.515  -4.000 -24.871 
ATOM      3  CB  ALA A  24      29.364  -3.347 -25.653 
ATOM      4  C   ALA A  24      30.496  -3.471 -23.474 
ATOM      5  O   ALA A  24      31.409  -3.720 -22.690 
ATOM      6  N   GLN A  25      29.435  -2.716 -23.129 
ATOM      7  CA  GLN A  25      29.334  -2.167 -21.810 
ATOM      8  CB  GLN A  25      28.209  -1.135 -21.640 
ATOM      9  CG  GLN A  25      28.449   0.131 -22.464 
ATOM     10  CD  GLN A  25      27.291   1.085 -22.227 
ATOM     11  OE1 GLN A  25      26.895   1.324 -21.089 
ATOM     12  NE2 GLN A  25      26.734   1.652 -23.331 
ATOM     13  C   GLN A  25      29.084  -3.296 -20.876 
ATOM     14  O   GLN A  25      28.668  -4.376 -21.290 
ATOM     15  N   ASP A  26      29.382  -3.075 -19.584 
ATOM     16  CA  ASP A  26      29.211  -4.105 -18.606 
ATOM     17  CB  ASP A  26      30.274  -4.043 -17.495 
ATOM     18  CG  ASP A  26      30.054  -5.171 -16.494 
ATOM     19  OD1 ASP A  26      28.986  -5.191 -15.826 
ATOM     20  OD2 ASP A  26      30.966  -6.032 -16.381 
ATOM     21  C   ASP A  26      27.866  -3.939 -17.988 
ATOM     22  O   ASP A  26      27.612  -2.985 -17.253 
ATOM     23  N   ASN A  27      26.945  -4.872 -18.288 
ATOM     24  CA  ASN A  27      25.662  -4.773 -17.669 
ATOM     25  CB  ASN A  27      24.503  -4.752 -18.683 
ATOM     26  CG  ASN A  27      24.583  -3.452 -19.471 
ATOM     27  OD1 ASN A  27      24.658  -2.366 -18.897 
ATOM     28  ND2 ASN A  27      24.568  -3.560 -20.827 
ATOM     29  C   ASN A  27      25.467  -5.984 -16.812 
ATOM     30  O   ASN A  27      24.473  -6.696 -16.949 
ATOM     31  N   SER A  28      26.402  -6.226 -15.873 
ATOM     32  CA  SER A  28      26.317  -7.361 -15.002 
ATOM     33  CB  SER A  28      27.559  -7.517 -14.112 
ATOM     34  OG  SER A  28      28.707  -7.731 -14.919 
ATOM     35  C   SER A  28      25.149  -7.145 -14.100 
ATOM     36  O   SER A  28      24.492  -8.089 -13.668 
ATOM     37  N   ARG A  29      24.868  -5.864 -13.806 
ATOM     38  CA  ARG A  29      23.821  -5.471 -12.913 
ATOM     39  CB  ARG A  29      23.787  -3.948 -12.704 
ATOM     40  CG  ARG A  29      25.152  -3.369 -12.324 
ATOM     41  CD  ARG A  29      25.113  -1.897 -11.913 
ATOM     42  NE  ARG A  29      26.512  -1.383 -11.942 
ATOM     43  CZ  ARG A  29      27.390  -1.720 -10.952 
ATOM     44  NH1 ARG A  29      27.024  -2.618  -9.991 
ATOM     45  NH2 ARG A  29      28.642  -1.178 -10.929 
ATOM     46  C   ARG A  29      22.506  -5.884 -13.504 
ATOM     47  O   ARG A  29      21.579  -6.255 -12.784 
ATOM     48  N   TYR A  30      22.378  -5.784 -14.840 
ATOM     49  CA  TYR A  30      21.164  -6.163 -15.505 
ATOM     50  CB  TYR A  30      21.186  -5.817 -17.003 
ATOM     51  CG  TYR A  30      19.900  -6.271 -17.606 
ATOM     52  CD1 TYR A  30      18.727  -5.600 -17.348 
ATOM     53  CD2 TYR A  30      19.876  -7.357 -18.449 
ATOM     54  CE1 TYR A  30      17.543  -6.018 -17.911 
ATOM     55  CE2 TYR A  30      18.698  -7.778 -19.016 
ATOM     56  CZ  TYR A  30      17.529  -7.109 -18.746 
ATOM     57  OH  TYR A  30      16.316  -7.539 -19.327 
ATOM     58  C   TYR A  30      20.959  -7.638 -15.363 
ATOM     59  O   TYR A  30      19.855  -8.092 -15.068 
ATOM     60  N   THR A  31      22.033  -8.431 -15.551 
ATOM     61  CA  THR A  31      21.926  -9.861 -15.473 
ATOM     62  CB  THR A  31      23.230 -10.559 -15.736 
ATOM     63  OG1 THR A  31      23.715 -10.225 -17.028 
ATOM     64  CG2 THR A  31      23.003 -12.080 -15.628 
ATOM     65  C   THR A  31      21.490 -10.229 -14.091 
ATOM     66  O   THR A  31      20.646 -11.105 -13.907 
ATOM     67  N   HIS A  32      22.064  -9.557 -13.079 
ATOM     68  CA  HIS A  32      21.744  -9.842 -11.711 
ATOM     69  ND1 HIS A  32      22.771 -10.826  -8.882 
ATOM     70  CG  HIS A  32      22.450  -9.554  -9.301 
ATOM     71  CB  HIS A  32      22.623  -9.069 -10.710 
ATOM     72  NE2 HIS A  32      22.010  -9.743  -7.096 
ATOM     73  CD2 HIS A  32      21.986  -8.905  -8.198 
ATOM     74  CE1 HIS A  32      22.488 -10.885  -7.556 
ATOM     75  C   HIS A  32      20.311  -9.481 -11.477 
ATOM     76  O   HIS A  32      19.604 -10.145 -10.722 
ATOM     77  N   PHE A  33      19.841  -8.406 -12.133 
ATOM     78  CA  PHE A  33      18.494  -7.942 -11.975 
ATOM     79  CB  PHE A  33      18.233  -6.698 -12.850 
ATOM     80  CG  PHE A  33      16.831  -6.221 -12.683 
ATOM     81  CD1 PHE A  33      15.822  -6.729 -13.471 
ATOM     82  CD2 PHE A  33      16.525  -5.261 -11.749 
ATOM     83  CE1 PHE A  33      14.528  -6.288 -13.327 
ATOM     84  CE2 PHE A  33      15.232  -4.815 -11.599 
ATOM     85  CZ  PHE A  33      14.232  -5.330 -12.388 
ATOM     86  C   PHE A  33      17.577  -9.044 -12.410 
ATOM     87  O   PHE A  33      16.584  -9.337 -11.745 
ATOM     88  N   LEU A  34      17.891  -9.694 -13.546 
ATOM     89  CA  LEU A  34      17.052 -10.740 -14.056 
ATOM     90  CB  LEU A  34      17.509 -11.262 -15.429 
ATOM     91  CG  LEU A  34      17.352 -10.227 -16.561 
ATOM     92  CD1 LEU A  34      17.815 -10.799 -17.911 
ATOM     93  CD2 LEU A  34      15.914  -9.684 -16.622 
ATOM     94  C   LEU A  34      17.034 -11.895 -13.105 
ATOM     95  O   LEU A  34      15.977 -12.463 -12.835 
ATOM     96  N   THR A  35      18.201 -12.276 -12.555 
ATOM     97  CA  THR A  35      18.222 -13.429 -11.706 
ATOM     98  CB  THR A  35      19.611 -13.827 -11.277 
ATOM     99  OG1 THR A  35      19.582 -15.110 -10.672 
ATOM    100  CG2 THR A  35      20.183 -12.793 -10.291 
ATOM    101  C   THR A  35      17.370 -13.183 -10.496 
ATOM    102  O   THR A  35      16.600 -14.054 -10.093 
ATOM    103  N   GLN A  36      17.510 -12.004  -9.861 
ATOM    104  CA  GLN A  36      16.760 -11.714  -8.673 
ATOM    105  CB  GLN A  36      17.330 -10.515  -7.900 
ATOM    106  CG  GLN A  36      18.719 -10.776  -7.318 
ATOM    107  CD  GLN A  36      19.161  -9.521  -6.583 
ATOM    108  OE1 GLN A  36      18.999  -8.403  -7.076 
ATOM    109  NE2 GLN A  36      19.727  -9.702  -5.360 
ATOM    110  C   GLN A  36      15.306 -11.414  -8.928 
ATOM    111  O   GLN A  36      14.428 -11.820  -8.172 
ATOM    112  N   HIS A  37      15.041 -10.560  -9.926 
ATOM    113  CA  HIS A  37      13.739 -10.030 -10.232 
ATOM    114  ND1 HIS A  37      13.488  -7.875  -7.943 
ATOM    115  CG  HIS A  37      14.262  -7.931  -9.081 
ATOM    116  CB  HIS A  37      13.787  -8.508 -10.384 
ATOM    117  NE2 HIS A  37      15.483  -7.062  -7.395 
ATOM    118  CD2 HIS A  37      15.476  -7.429  -8.730 
ATOM    119  CE1 HIS A  37      14.268  -7.348  -6.966 
ATOM    120  C   HIS A  37      12.906 -10.649 -11.327 
ATOM    121  O   HIS A  37      11.752 -10.256 -11.466 
ATOM    122  N   TYR A  38      13.434 -11.530 -12.202 
ATOM    123  CA  TYR A  38      12.632 -11.883 -13.350 
ATOM    124  CB  TYR A  38      13.334 -11.414 -14.642 
ATOM    125  CG  TYR A  38      12.655 -11.872 -15.887 
ATOM    126  CD1 TYR A  38      11.465 -11.319 -16.304 
ATOM    127  CD2 TYR A  38      13.246 -12.841 -16.668 
ATOM    128  CE1 TYR A  38      10.868 -11.746 -17.467 
ATOM    129  CE2 TYR A  38      12.653 -13.271 -17.830 
ATOM    130  CZ  TYR A  38      11.459 -12.724 -18.231 
ATOM    131  OH  TYR A  38      10.848 -13.164 -19.425 
ATOM    132  C   TYR A  38      12.379 -13.364 -13.432 
ATOM    133  O   TYR A  38      13.285 -14.174 -13.250 
ATOM    134  N   ASP A  39      11.102 -13.741 -13.690 
ATOM    135  CA  ASP A  39      10.698 -15.112 -13.886 
ATOM    136  CB  ASP A  39      10.028 -15.729 -12.643 
ATOM    137  CG  ASP A  39       9.940 -17.238 -12.841 
ATOM    138  OD1 ASP A  39      10.562 -17.742 -13.815 
ATOM    139  OD2 ASP A  39       9.249 -17.904 -12.025 
ATOM    140  C   ASP A  39       9.669 -15.081 -14.984 
ATOM    141  O   ASP A  39       8.529 -14.682 -14.754 
ATOM    142  N   ALA A  40      10.037 -15.519 -16.207 
ATOM    143  CA  ALA A  40       9.168 -15.355 -17.343 
ATOM    144  CB  ALA A  40       9.809 -15.843 -18.652 
ATOM    145  C   ALA A  40       7.861 -16.082 -17.196 
ATOM    146  O   ALA A  40       6.812 -15.469 -17.390 
ATOM    147  N   LYS A  41       7.868 -17.386 -16.837 
ATOM    148  CA  LYS A  41       6.612 -18.091 -16.756 
ATOM    149  CB  LYS A  41       6.394 -19.072 -17.922 
ATOM    150  CG  LYS A  41       6.320 -18.394 -19.293 
ATOM    151  CD  LYS A  41       6.383 -19.380 -20.462 
ATOM    152  CE  LYS A  41       6.315 -18.723 -21.842 
ATOM    153  NZ  LYS A  41       6.395 -19.761 -22.893 
ATOM    154  C   LYS A  41       6.607 -18.900 -15.492 
ATOM    155  O   LYS A  41       6.979 -20.072 -15.469 
ATOM    156  N   PRO A  42       6.164 -18.261 -14.447 
ATOM    157  CA  PRO A  42       6.146 -18.766 -13.096 
ATOM    158  CD  PRO A  42       5.459 -16.998 -14.579 
ATOM    159  CB  PRO A  42       5.693 -17.583 -12.242 
ATOM    160  CG  PRO A  42       4.817 -16.760 -13.203 
ATOM    161  C   PRO A  42       5.350 -19.982 -12.740 
ATOM    162  O   PRO A  42       5.866 -20.776 -11.954 
ATOM    163  N   GLN A  43       4.106 -20.125 -13.253 
ATOM    164  CA  GLN A  43       3.233 -21.210 -12.882 
ATOM    165  CB  GLN A  43       3.921 -22.559 -12.575 
ATOM    166  CG  GLN A  43       2.969 -23.746 -12.437 
ATOM    167  CD  GLN A  43       2.653 -24.258 -13.835 
ATOM    168  OE1 GLN A  43       2.011 -23.577 -14.631 
ATOM    169  NE2 GLN A  43       3.125 -25.496 -14.144 
ATOM    170  C   GLN A  43       2.428 -20.772 -11.677 
ATOM    171  O   GLN A  43       1.781 -19.726 -11.696 
ATOM    172  N   GLY A  44       2.476 -21.564 -10.580 
ATOM    173  CA  GLY A  44       1.617 -21.423  -9.423 
ATOM    174  C   GLY A  44       1.682 -20.099  -8.711 
ATOM    175  O   GLY A  44       0.636 -19.515  -8.436 
ATOM    176  N   ARG A  45       2.881 -19.573  -8.391 
ATOM    177  CA  ARG A  45       2.966 -18.320  -7.681 
ATOM    178  CB  ARG A  45       2.277 -17.177  -8.444 
ATOM    179  CG  ARG A  45       2.951 -16.883  -9.786 
ATOM    180  CD  ARG A  45       2.084 -16.065 -10.743 
ATOM    181  NE  ARG A  45       2.134 -14.640 -10.313 
ATOM    182  CZ  ARG A  45       1.083 -13.819 -10.595 
ATOM    183  NH1 ARG A  45      -0.026 -14.325 -11.205 
ATOM    184  NH2 ARG A  45       1.132 -12.493 -10.270 
ATOM    185  C   ARG A  45       2.353 -18.422  -6.307 
ATOM    186  O   ARG A  45       1.777 -17.453  -5.809 
ATOM    187  N   ASP A  46       2.452 -19.607  -5.663 
ATOM    188  CA  ASP A  46       1.984 -19.790  -4.311 
ATOM    189  CB  ASP A  46       1.250 -21.127  -4.079 
ATOM    190  CG  ASP A  46       2.197 -22.277  -4.390 
ATOM    191  OD1 ASP A  46       3.256 -22.021  -5.022 
ATOM    192  OD2 ASP A  46       1.866 -23.431  -4.005 
ATOM    193  C   ASP A  46       3.161 -19.699  -3.376 
ATOM    194  O   ASP A  46       4.259 -19.317  -3.777 
ATOM    195  N   ASP A  47       2.954 -20.056  -2.089 
ATOM    196  CA  ASP A  47       3.986 -19.963  -1.086 
ATOM    197  CB  ASP A  47       3.505 -20.399   0.311 
ATOM    198  CG  ASP A  47       2.512 -19.366   0.829 
ATOM    199  OD1 ASP A  47       2.392 -18.285   0.192 
ATOM    200  OD2 ASP A  47       1.859 -19.643   1.870 
ATOM    201  C   ASP A  47       5.122 -20.868  -1.453 
ATOM    202  O   ASP A  47       6.290 -20.503  -1.321 
ATOM    203  N   ARG A  48       4.797 -22.077  -1.942 
ATOM    204  CA  ARG A  48       5.781 -23.061  -2.293 
ATOM    205  CB  ARG A  48       5.140 -24.351  -2.823 
ATOM    206  CG  ARG A  48       6.146 -25.430  -3.211 
ATOM    207  CD  ARG A  48       5.521 -26.560  -4.029 
ATOM    208  NE  ARG A  48       5.134 -25.982  -5.348 
ATOM    209  CZ  ARG A  48       4.541 -26.764  -6.297 
ATOM    210  NH1 ARG A  48       4.304 -28.084  -6.046 
ATOM    211  NH2 ARG A  48       4.179 -26.221  -7.497 
ATOM    212  C   ARG A  48       6.632 -22.511  -3.395 
ATOM    213  O   ARG A  48       7.843 -22.722  -3.421 
ATOM    214  N   TYR A  49       6.004 -21.778  -4.332 
ATOM    215  CA  TYR A  49       6.690 -21.207  -5.452 
ATOM    216  CB  TYR A  49       5.716 -20.385  -6.317 
ATOM    217  CG  TYR A  49       6.455 -19.484  -7.246 
ATOM    218  CD1 TYR A  49       6.995 -19.944  -8.423 
ATOM    219  CD2 TYR A  49       6.580 -18.149  -6.930 
ATOM    220  CE1 TYR A  49       7.662 -19.084  -9.266 
ATOM    221  CE2 TYR A  49       7.244 -17.287  -7.767 
ATOM    222  CZ  TYR A  49       7.787 -17.755  -8.938 
ATOM    223  OH  TYR A  49       8.468 -16.868  -9.798 
ATOM    224  C   TYR A  49       7.763 -20.299  -4.937 
ATOM    225  O   TYR A  49       8.907 -20.361  -5.387 
ATOM    226  N   CYS A  50       7.427 -19.442  -3.956 
ATOM    227  CA  CYS A  50       8.387 -18.513  -3.432 
ATOM    228  CB  CYS A  50       7.789 -17.543  -2.401 
ATOM    229  SG  CYS A  50       6.919 -16.168  -3.203 
ATOM    230  C   CYS A  50       9.521 -19.233  -2.772 
ATOM    231  O   CYS A  50      10.680 -18.874  -2.966 
ATOM    232  N   GLU A  51       9.232 -20.282  -1.984 
ATOM    233  CA  GLU A  51      10.291 -20.937  -1.274 
ATOM    234  CB  GLU A  51       9.814 -22.052  -0.328 
ATOM    235  CG  GLU A  51       9.046 -21.500   0.875 
ATOM    236  CD  GLU A  51       8.647 -22.660   1.776 
ATOM    237  OE1 GLU A  51       8.797 -23.834   1.341 
ATOM    238  OE2 GLU A  51       8.191 -22.384   2.918 
ATOM    239  C   GLU A  51      11.271 -21.539  -2.238 
ATOM    240  O   GLU A  51      12.477 -21.471  -2.014 
ATOM    241  N   SER A  52      10.782 -22.163  -3.323 
ATOM    242  CA  SER A  52      11.648 -22.819  -4.266 
ATOM    243  CB  SER A  52      10.871 -23.670  -5.287 
ATOM    244  OG  SER A  52      11.770 -24.296  -6.189 
ATOM    245  C   SER A  52      12.484 -21.840  -5.041 
ATOM    246  O   SER A  52      13.695 -22.015  -5.173 
ATOM    247  N   ILE A  53      11.853 -20.774  -5.572 
ATOM    248  CA  ILE A  53      12.510 -19.830  -6.436 
ATOM    249  CB  ILE A  53      11.569 -18.839  -7.063 
ATOM    250  CG1 ILE A  53      12.268 -18.100  -8.213 
ATOM    251  CG2 ILE A  53      11.022 -17.910  -5.967 
ATOM    252  CD1 ILE A  53      11.307 -17.285  -9.080 
ATOM    253  C   ILE A  53      13.564 -19.071  -5.697 
ATOM    254  O   ILE A  53      14.625 -18.777  -6.243 
ATOM    255  N   MET A  54      13.288 -18.724  -4.431 
ATOM    256  CA  MET A  54      14.208 -17.931  -3.681 
ATOM    257  CB  MET A  54      13.657 -17.630  -2.278 
ATOM    258  CG  MET A  54      14.129 -16.292  -1.716 
ATOM    259  SD  MET A  54      13.400 -14.851  -2.557 
ATOM    260  CE  MET A  54      13.965 -13.641  -1.327 
ATOM    261  C   MET A  54      15.482 -18.715  -3.574 
ATOM    262  O   MET A  54      16.577 -18.162  -3.661 
ATOM    263  N   ARG A  55      15.360 -20.040  -3.377 
ATOM    264  CA  ARG A  55      16.487 -20.926  -3.259 
ATOM    265  CB  ARG A  55      16.035 -22.353  -2.921 
ATOM    266  CG  ARG A  55      15.198 -22.413  -1.641 
ATOM    267  CD  ARG A  55      14.502 -23.757  -1.423 
ATOM    268  NE  ARG A  55      15.339 -24.566  -0.498 
ATOM    269  CZ  ARG A  55      15.110 -25.907  -0.399 
ATOM    270  NH1 ARG A  55      14.168 -26.490  -1.198 
ATOM    271  NH2 ARG A  55      15.823 -26.659   0.486 
ATOM    272  C   ARG A  55      17.249 -20.983  -4.555 
ATOM    273  O   ARG A  55      18.476 -20.907  -4.565 
ATOM    274  N   ARG A  56      16.538 -21.101  -5.694 
ATOM    275  CA  ARG A  56      17.186 -21.258  -6.971 
ATOM    276  CB  ARG A  56      16.203 -21.454  -8.140 
ATOM    277  CG  ARG A  56      15.409 -22.759  -8.083 
ATOM    278  CD  ARG A  56      14.767 -23.128  -9.423 
ATOM    279  NE  ARG A  56      13.877 -22.004  -9.821 
ATOM    280  CZ  ARG A  56      12.561 -22.008  -9.459 
ATOM    281  NH1 ARG A  56      12.047 -23.057  -8.752 
ATOM    282  NH2 ARG A  56      11.757 -20.960  -9.804 
ATOM    283  C   ARG A  56      17.993 -20.038  -7.297 
ATOM    284  O   ARG A  56      19.094 -20.132  -7.842 
ATOM    285  N   ARG A  57      17.434 -18.858  -6.981 
ATOM    286  CA  ARG A  57      17.989 -17.566  -7.272 
ATOM    287  CB  ARG A  57      16.981 -16.432  -7.028 
ATOM    288  CG  ARG A  57      15.720 -16.618  -7.872 
ATOM    289  CD  ARG A  57      16.007 -16.749  -9.368 
ATOM    290  NE  ARG A  57      14.774 -17.286 -10.009 
ATOM    291  CZ  ARG A  57      14.462 -16.937 -11.292 
ATOM    292  NH1 ARG A  57      15.255 -16.058 -11.970 
ATOM    293  NH2 ARG A  57      13.356 -17.462 -11.896 
ATOM    294  C   ARG A  57      19.215 -17.308  -6.446 
ATOM    295  O   ARG A  57      20.047 -16.489  -6.833 
ATOM    296  N   GLY A  58      19.345 -17.952  -5.266 
ATOM    297  CA  GLY A  58      20.518 -17.749  -4.452 
ATOM    298  C   GLY A  58      20.249 -16.676  -3.435 
ATOM    299  O   GLY A  58      21.171 -16.056  -2.910 
ATOM    300  N   LEU A  59      18.957 -16.404  -3.197 
ATOM    301  CA  LEU A  59      18.390 -15.442  -2.291 
ATOM    302  CB  LEU A  59      16.997 -14.993  -2.748 
ATOM    303  CG  LEU A  59      17.057 -14.335  -4.141 
ATOM    304  CD1 LEU A  59      15.690 -13.786  -4.573 
ATOM    305  CD2 LEU A  59      18.175 -13.282  -4.214 
ATOM    306  C   LEU A  59      18.342 -15.875  -0.842 
ATOM    307  O   LEU A  59      17.877 -15.107  -0.005 
ATOM    308  N   THR A  60      18.628 -17.158  -0.543 
ATOM    309  CA  THR A  60      18.521 -17.780   0.758 
ATOM    310  CB  THR A  60      18.422 -19.273   0.655 
ATOM    311  OG1 THR A  60      19.592 -19.810   0.057 
ATOM    312  CG2 THR A  60      17.192 -19.608  -0.204 
ATOM    313  C   THR A  60      19.582 -17.448   1.776 
ATOM    314  O   THR A  60      19.306 -17.592   2.964 
ATOM    315  N   SER A  61      20.833 -17.093   1.412 
ATOM    316  CA  SER A  61      21.758 -16.859   2.493 
ATOM    317  CB  SER A  61      22.957 -17.826   2.485 
ATOM    318  OG  SER A  61      22.517 -19.158   2.702 
ATOM    319  C   SER A  61      22.320 -15.475   2.407 
ATOM    320  O   SER A  61      23.186 -15.209   1.575 
ATOM    321  N   PRO A  62      21.889 -14.572   3.254 
ATOM    322  CA  PRO A  62      20.832 -14.844   4.197 
ATOM    323  CD  PRO A  62      22.847 -13.617   3.787 
ATOM    324  CB  PRO A  62      20.985 -13.822   5.320 
ATOM    325  CG  PRO A  62      22.467 -13.428   5.263 
ATOM    326  C   PRO A  62      19.514 -14.718   3.499 
ATOM    327  O   PRO A  62      19.488 -14.279   2.350 
ATOM    328  N   CYS A  63      18.409 -15.091   4.176 
ATOM    329  CA  CYS A  63      17.107 -15.029   3.577 
ATOM    330  CB  CYS A  63      15.980 -15.525   4.508 
ATOM    331  SG  CYS A  63      16.264 -17.191   5.180 
ATOM    332  C   CYS A  63      16.811 -13.590   3.286 
ATOM    333  O   CYS A  63      16.979 -12.728   4.148 
ATOM    334  N   LYS A  64      16.363 -13.286   2.050 
ATOM    335  CA  LYS A  64      16.024 -11.933   1.733 
ATOM    336  CB  LYS A  64      15.958 -11.675   0.217 
ATOM    337  CG  LYS A  64      15.947 -10.196  -0.175 
ATOM    338  CD  LYS A  64      16.188  -9.974  -1.671 
ATOM    339  CE  LYS A  64      16.192  -8.501  -2.084 
ATOM    340  NZ  LYS A  64      16.367  -8.389  -3.549 
ATOM    341  C   LYS A  64      14.671 -11.685   2.334 
ATOM    342  O   LYS A  64      13.782 -12.531   2.250 
ATOM    343  N   ASP A  65      14.485 -10.514   2.975 
ATOM    344  CA  ASP A  65      13.252 -10.245   3.660 
ATOM    345  CB  ASP A  65      13.310  -8.967   4.522 
ATOM    346  CG  ASP A  65      13.625  -7.757   3.647 
ATOM    347  OD1 ASP A  65      14.224  -7.939   2.553 
ATOM    348  OD2 ASP A  65      13.278  -6.626   4.077 
ATOM    349  C   ASP A  65      12.107 -10.144   2.699 
ATOM    350  O   ASP A  65      11.037 -10.700   2.946 
ATOM    351  N   ILE A  66      12.280  -9.419   1.579 
ATOM    352  CA  ILE A  66      11.198  -9.300   0.645 
ATOM    353  CB  ILE A  66      10.432  -8.019   0.848 
ATOM    354  CG1 ILE A  66       9.083  -8.013   0.109 
ATOM    355  CG2 ILE A  66      11.366  -6.859   0.468 
ATOM    356  CD1 ILE A  66       9.205  -8.016  -1.410 
ATOM    357  C   ILE A  66      11.805  -9.311  -0.725 
ATOM    358  O   ILE A  66      12.863  -8.720  -0.940 
ATOM    359  N   ASN A  67      11.179 -10.019  -1.688 
ATOM    360  CA  ASN A  67      11.720 -10.015  -3.017 
ATOM    361  CB  ASN A  67      12.741 -11.139  -3.259 
ATOM    362  CG  ASN A  67      13.477 -10.847  -4.558 
ATOM    363  OD1 ASN A  67      14.272  -9.911  -4.638 
ATOM    364  ND2 ASN A  67      13.214 -11.676  -5.603 
ATOM    365  C   ASN A  67      10.584 -10.205  -3.973 
ATOM    366  O   ASN A  67       9.740 -11.082  -3.786 
ATOM    367  N   THR A  68      10.556  -9.392  -5.048 
ATOM    368  CA  THR A  68       9.471  -9.467  -5.982 
ATOM    369  CB  THR A  68       8.762  -8.158  -6.145 
ATOM    370  OG1 THR A  68       8.269  -7.721  -4.886 
ATOM    371  CG2 THR A  68       7.598  -8.348  -7.130 
ATOM    372  C   THR A  68       9.996  -9.879  -7.324 
ATOM    373  O   THR A  68      11.059  -9.439  -7.762 
ATOM    374  N   PHE A  69       9.236 -10.761  -8.006 
ATOM    375  CA  PHE A  69       9.601 -11.241  -9.309 
ATOM    376  CB  PHE A  69       9.527 -12.774  -9.435 
ATOM    377  CG  PHE A  69      10.543 -13.384  -8.526 
ATOM    378  CD1 PHE A  69      11.831 -13.609  -8.956 
ATOM    379  CD2 PHE A  69      10.207 -13.734  -7.237 
ATOM    380  CE1 PHE A  69      12.768 -14.171  -8.120 
ATOM    381  CE2 PHE A  69      11.140 -14.295  -6.395 
ATOM    382  CZ  PHE A  69      12.423 -14.515  -6.835 
ATOM    383  C   PHE A  69       8.608 -10.690 -10.287 
ATOM    384  O   PHE A  69       7.415 -10.605 -10.001 
ATOM    385  N   ILE A  70       9.099 -10.300 -11.480 
ATOM    386  CA  ILE A  70       8.279  -9.766 -12.530 
ATOM    387  CB  ILE A  70       8.894  -8.585 -13.228 
ATOM    388  CG1 ILE A  70       9.137  -7.438 -12.235 
ATOM    389  CG2 ILE A  70       7.982  -8.201 -14.407 
ATOM    390  CD1 ILE A  70      10.026  -6.325 -12.786 
ATOM    391  C   ILE A  70       8.146 -10.852 -13.550 
ATOM    392  O   ILE A  70       9.106 -11.572 -13.824 
ATOM    393  N   HIS A  71       6.934 -11.011 -14.122 
ATOM    394  CA  HIS A  71       6.704 -12.056 -15.078 
ATOM    395  ND1 HIS A  71       6.623 -14.322 -12.875 
ATOM    396  CG  HIS A  71       5.646 -13.442 -13.288 
ATOM    397  CB  HIS A  71       5.509 -12.942 -14.696 
ATOM    398  NE2 HIS A  71       5.416 -13.823 -11.074 
ATOM    399  CD2 HIS A  71       4.918 -13.148 -12.176 
ATOM    400  CE1 HIS A  71       6.439 -14.514 -11.544 
ATOM    401  C   HIS A  71       6.415 -11.410 -16.399 
ATOM    402  O   HIS A  71       6.310 -10.188 -16.486 
ATOM    403  N   GLY A  72       6.286 -12.218 -17.476 
ATOM    404  CA  GLY A  72       6.017 -11.656 -18.772 
ATOM    405  C   GLY A  72       7.295 -11.593 -19.560 
ATOM    406  O   GLY A  72       8.294 -12.209 -19.193 
ATOM    407  N   ASN A  73       7.269 -10.867 -20.702 
ATOM    408  CA  ASN A  73       8.405 -10.782 -21.584 
ATOM    409  CB  ASN A  73       8.034 -10.508 -23.057 
ATOM    410  CG  ASN A  73       7.346  -9.151 -23.163 
ATOM    411  OD1 ASN A  73       7.968  -8.146 -23.502 
ATOM    412  ND2 ASN A  73       6.017  -9.119 -22.872 
ATOM    413  C   ASN A  73       9.371  -9.723 -21.133 
ATOM    414  O   ASN A  73       8.994  -8.716 -20.538 
ATOM    415  N   LYS A  74      10.668  -9.952 -21.434 
ATOM    416  CA  LYS A  74      11.764  -9.101 -21.052 
ATOM    417  CB  LYS A  74      13.152  -9.709 -21.329 
ATOM    418  CG  LYS A  74      13.502 -10.903 -20.438 
ATOM    419  CD  LYS A  74      14.866 -11.514 -20.762 
ATOM    420  CE  LYS A  74      14.989 -11.999 -22.206 
ATOM    421  NZ  LYS A  74      16.380 -12.427 -22.480 
ATOM    422  C   LYS A  74      11.726  -7.769 -21.741 
ATOM    423  O   LYS A  74      12.108  -6.759 -21.152 
ATOM    424  N   ARG A  75      11.268  -7.726 -23.005 
ATOM    425  CA  ARG A  75      11.336  -6.518 -23.783 
ATOM    426  CB  ARG A  75      10.706  -6.680 -25.174 
ATOM    427  CG  ARG A  75      11.275  -7.856 -25.964 
ATOM    428  CD  ARG A  75      10.777  -7.928 -27.407 
ATOM    429  NE  ARG A  75       9.288  -7.909 -27.372 
ATOM    430  CZ  ARG A  75       8.587  -9.047 -27.093 
ATOM    431  NH1 ARG A  75       9.247 -10.192 -26.754 
ATOM    432  NH2 ARG A  75       7.223  -9.036 -27.147 
ATOM    433  C   ARG A  75      10.568  -5.434 -23.096 
ATOM    434  O   ARG A  75      11.000  -4.283 -23.058 
ATOM    435  N   SER A  76       9.396  -5.775 -22.533 
ATOM    436  CA  SER A  76       8.562  -4.791 -21.905 
ATOM    437  CB  SER A  76       7.236  -5.385 -21.396 
ATOM    438  OG  SER A  76       6.471  -5.878 -22.487 
ATOM    439  C   SER A  76       9.281  -4.196 -20.730 
ATOM    440  O   SER A  76       9.132  -3.009 -20.441 
ATOM    441  N   ILE A  77      10.063  -5.017 -20.003 
ATOM    442  CA  ILE A  77      10.777  -4.552 -18.848 
ATOM    443  CB  ILE A  77      11.426  -5.664 -18.076 
ATOM    444  CG1 ILE A  77      10.357  -6.647 -17.572 
ATOM    445  CG2 ILE A  77      12.260  -5.039 -16.946 
ATOM    446  CD1 ILE A  77      10.932  -7.947 -17.010 
ATOM    447  C   ILE A  77      11.850  -3.586 -19.254 
ATOM    448  O   ILE A  77      12.029  -2.547 -18.626 
ATOM    449  N   LYS A  78      12.600  -3.902 -20.324 
ATOM    450  CA  LYS A  78      13.670  -3.048 -20.763 
ATOM    451  CB  LYS A  78      14.457  -3.613 -21.957 
ATOM    452  CG  LYS A  78      15.314  -4.836 -21.619 
ATOM    453  CD  LYS A  78      15.896  -5.526 -22.854 
ATOM    454  CE  LYS A  78      16.828  -6.696 -22.531 
ATOM    455  NZ  LYS A  78      16.037  -7.912 -22.246 
ATOM    456  C   LYS A  78      13.105  -1.727 -21.186 
ATOM    457  O   LYS A  78      13.736  -0.686 -21.012 
ATOM    458  N   ALA A  79      11.881  -1.748 -21.741 
ATOM    459  CA  ALA A  79      11.200  -0.603 -22.284 
ATOM    460  CB  ALA A  79       9.821  -0.951 -22.871 
ATOM    461  C   ALA A  79      10.987   0.445 -21.231 
ATOM    462  O   ALA A  79      10.878   1.630 -21.545 
ATOM    463  N   ILE A  80      10.868   0.044 -19.956 
ATOM    464  CA  ILE A  80      10.626   1.016 -18.927 
ATOM    465  CB  ILE A  80      10.255   0.446 -17.581 
ATOM    466  CG1 ILE A  80      11.316  -0.473 -16.984 
ATOM    467  CG2 ILE A  80       8.892  -0.240 -17.747 
ATOM    468  CD1 ILE A  80      10.900  -1.026 -15.623 
ATOM    469  C   ILE A  80      11.745   2.022 -18.874 
ATOM    470  O   ILE A  80      11.546   3.160 -18.452 
ATOM    471  N   CYS A  81      12.966   1.624 -19.275 
ATOM    472  CA  CYS A  81      14.117   2.486 -19.280 
ATOM    473  CB  CYS A  81      15.428   1.734 -19.567 
ATOM    474  SG  CYS A  81      15.754   0.459 -18.312 
ATOM    475  C   CYS A  81      13.959   3.596 -20.289 
ATOM    476  O   CYS A  81      14.689   4.586 -20.237 
ATOM    477  N   GLU A  82      13.062   3.434 -21.284 
ATOM    478  CA  GLU A  82      12.862   4.454 -22.277 
ATOM    479  CB  GLU A  82      12.970   3.920 -23.715 
ATOM    480  CG  GLU A  82      11.961   2.809 -24.013 
ATOM    481  CD  GLU A  82      12.156   2.352 -25.452 
ATOM    482  OE1 GLU A  82      12.213   3.228 -26.356 
ATOM    483  OE2 GLU A  82      12.249   1.114 -25.666 
ATOM    484  C   GLU A  82      11.484   5.028 -22.107 
ATOM    485  O   GLU A  82      10.696   4.562 -21.287 
ATOM    486  N   ASN A  83      11.173   6.085 -22.884 
ATOM    487  CA  ASN A  83       9.911   6.767 -22.808 
ATOM    488  CB  ASN A  83       9.851   8.042 -23.664 
ATOM    489  CG  ASN A  83      10.676   9.103 -22.944 
ATOM    490  OD1 ASN A  83      10.664   9.185 -21.715 
ATOM    491  ND2 ASN A  83      11.416   9.938 -23.723 
ATOM    492  C   ASN A  83       8.817   5.839 -23.229 
ATOM    493  O   ASN A  83       7.665   6.001 -22.831 
ATOM    494  N   LYS A  84       9.156   4.826 -24.043 
ATOM    495  CA  LYS A  84       8.180   3.925 -24.580 
ATOM    496  CB  LYS A  84       8.857   2.817 -25.416 
ATOM    497  CG  LYS A  84       7.921   1.834 -26.122 
ATOM    498  CD  LYS A  84       7.153   0.911 -25.178 
ATOM    499  CE  LYS A  84       6.396  -0.197 -25.909 
ATOM    500  NZ  LYS A  84       7.357  -1.190 -26.441 
ATOM    501  C   LYS A  84       7.386   3.298 -23.466 
ATOM    502  O   LYS A  84       6.161   3.232 -23.563 
ATOM    503  N   ASN A  85       8.029   2.807 -22.383 
ATOM    504  CA  ASN A  85       7.206   2.217 -21.358 
ATOM    505  CB  ASN A  85       7.343   0.680 -21.318 
ATOM    506  CG  ASN A  85       6.232   0.074 -20.468 
ATOM    507  OD1 ASN A  85       5.067   0.455 -20.576 
ATOM    508  ND2 ASN A  85       6.604  -0.897 -19.592 
ATOM    509  C   ASN A  85       7.600   2.737 -20.000 
ATOM    510  O   ASN A  85       7.516   2.004 -19.015 
ATOM    511  N   GLY A  86       7.987   4.025 -19.869 
ATOM    512  CA  GLY A  86       8.358   4.440 -18.541 
ATOM    513  C   GLY A  86       8.406   5.935 -18.432 
ATOM    514  O   GLY A  86       8.529   6.651 -19.426 
ATOM    515  N   ASN A  87       8.313   6.432 -17.176 
ATOM    516  CA  ASN A  87       8.388   7.834 -16.866 
ATOM    517  CB  ASN A  87       7.070   8.434 -16.338 
ATOM    518  CG  ASN A  87       6.033   8.383 -17.450 
ATOM    519  OD1 ASN A  87       5.564   7.312 -17.828 
ATOM    520  ND2 ASN A  87       5.650   9.574 -17.983 
ATOM    521  C   ASN A  87       9.381   7.966 -15.753 
ATOM    522  O   ASN A  87       9.660   7.005 -15.039 
ATOM    523  N   PRO A  88       9.943   9.130 -15.590 
ATOM    524  CA  PRO A  88      10.890   9.367 -14.542 
ATOM    525  CD  PRO A  88       9.915  10.189 -16.582 
ATOM    526  CB  PRO A  88      11.522  10.727 -14.851 
ATOM    527  CG  PRO A  88      10.555  11.384 -15.857 
ATOM    528  C   PRO A  88      10.168   9.304 -13.236 
ATOM    529  O   PRO A  88       9.050   9.812 -13.144 
ATOM    530  N   HIS A  89      10.804   8.706 -12.212 
ATOM    531  CA  HIS A  89      10.210   8.527 -10.923 
ATOM    532  ND1 HIS A  89       7.895   6.729  -9.424 
ATOM    533  CG  HIS A  89       9.268   6.743  -9.344 
ATOM    534  CB  HIS A  89      10.169   7.046 -10.506 
ATOM    535  NE2 HIS A  89       8.415   6.182  -7.333 
ATOM    536  CD2 HIS A  89       9.569   6.408  -8.061 
ATOM    537  CE1 HIS A  89       7.434   6.387  -8.195 
ATOM    538  C   HIS A  89      11.094   9.291 -10.006 
ATOM    539  O   HIS A  89      12.249   9.524 -10.348 
ATOM    540  N   ARG A  90      10.614   9.570  -8.777 
ATOM    541  CA  ARG A  90      11.134  10.633  -7.973 
ATOM    542  CB  ARG A  90      10.638  10.532  -6.524 
ATOM    543  CG  ARG A  90       9.118  10.621  -6.401 
ATOM    544  CD  ARG A  90       8.581  12.052  -6.436 
ATOM    545  NE  ARG A  90       7.099  11.972  -6.308 
ATOM    546  CZ  ARG A  90       6.398  13.027  -5.801 
ATOM    547  NH1 ARG A  90       7.050  14.164  -5.418 
ATOM    548  NH2 ARG A  90       5.043  12.938  -5.660 
ATOM    549  C   ARG A  90      12.627  10.723  -7.915 
ATOM    550  O   ARG A  90      13.186  11.625  -8.535 
ATOM    551  N   GLU A  91      13.353   9.801  -7.262 
ATOM    552  CA  GLU A  91      14.755  10.115  -7.224 
ATOM    553  CB  GLU A  91      15.367  10.061  -5.812 
ATOM    554  CG  GLU A  91      14.958  11.232  -4.914 
ATOM    555  CD  GLU A  91      13.537  11.000  -4.427 
ATOM    556  OE1 GLU A  91      13.280   9.918  -3.836 
ATOM    557  OE2 GLU A  91      12.688  11.907  -4.644 
ATOM    558  C   GLU A  91      15.504   9.143  -8.074 
ATOM    559  O   GLU A  91      15.859   8.056  -7.623 
ATOM    560  N   ASN A  92      15.780   9.542  -9.330 
ATOM    561  CA  ASN A  92      16.570   8.776 -10.253 
ATOM    562  CB  ASN A  92      18.015   8.583  -9.762 
ATOM    563  CG  ASN A  92      18.669   9.953  -9.678 
ATOM    564  OD1 ASN A  92      18.547  10.766 -10.593 
ATOM    565  ND2 ASN A  92      19.371  10.227  -8.547 
ATOM    566  C   ASN A  92      15.991   7.412 -10.460 
ATOM    567  O   ASN A  92      16.733   6.456 -10.678 
ATOM    568  N   LEU A  93      14.653   7.283 -10.421 
ATOM    569  CA  LEU A  93      14.046   5.998 -10.644 
ATOM    570  CB  LEU A  93      13.196   5.499  -9.462 
ATOM    571  CG  LEU A  93      14.013   5.127  -8.208 
ATOM    572  CD1 LEU A  93      13.097   4.644  -7.072 
ATOM    573  CD2 LEU A  93      15.107   4.099  -8.543 
ATOM    574  C   LEU A  93      13.141   6.137 -11.825 
ATOM    575  O   LEU A  93      12.979   7.226 -12.373 
ATOM    576  N   ARG A  94      12.563   5.007 -12.286 
ATOM    577  CA  ARG A  94      11.651   5.047 -13.395 
ATOM    578  CB  ARG A  94      12.264   4.533 -14.706 
ATOM    579  CG  ARG A  94      13.421   5.410 -15.185 
ATOM    580  CD  ARG A  94      13.981   5.008 -16.550 
ATOM    581  NE  ARG A  94      12.929   5.315 -17.557 
ATOM    582  CZ  ARG A  94      12.803   6.585 -18.040 
ATOM    583  NH1 ARG A  94      13.625   7.577 -17.590 
ATOM    584  NH2 ARG A  94      11.843   6.868 -18.966 
ATOM    585  C   ARG A  94      10.481   4.169 -13.054 
ATOM    586  O   ARG A  94      10.637   3.137 -12.403 
ATOM    587  N   ILE A  95       9.268   4.577 -13.488 
ATOM    588  CA  ILE A  95       8.059   3.839 -13.228 
ATOM    589  CB  ILE A  95       7.025   4.653 -12.501 
ATOM    590  CG1 ILE A  95       5.820   3.791 -12.084 
ATOM    591  CG2 ILE A  95       6.656   5.846 -13.397 
ATOM    592  CD1 ILE A  95       6.118   2.807 -10.956 
ATOM    593  C   ILE A  95       7.471   3.433 -14.552 
ATOM    594  O   ILE A  95       7.417   4.230 -15.487 
ATOM    595  N   SER A  96       7.017   2.167 -14.668 
ATOM    596  CA  SER A  96       6.520   1.669 -15.924 
ATOM    597  CB  SER A  96       6.521   0.132 -16.021 
ATOM    598  OG  SER A  96       5.638  -0.423 -15.057 
ATOM    599  C   SER A  96       5.122   2.137 -16.200 
ATOM    600  O   SER A  96       4.324   2.355 -15.289 
ATOM    601  N   LYS A  97       4.824   2.366 -17.497 
ATOM    602  CA  LYS A  97       3.513   2.735 -17.955 
ATOM    603  CB  LYS A  97       3.499   3.283 -19.390 
ATOM    604  CG  LYS A  97       4.096   4.687 -19.504 
ATOM    605  CD  LYS A  97       4.273   5.153 -20.949 
ATOM    606  CE  LYS A  97       4.718   6.611 -21.063 
ATOM    607  NZ  LYS A  97       6.152   6.728 -20.709 
ATOM    608  C   LYS A  97       2.610   1.543 -17.924 
ATOM    609  O   LYS A  97       1.429   1.655 -17.600 
ATOM    610  N   SER A  98       3.157   0.372 -18.304 
ATOM    611  CA  SER A  98       2.430  -0.864 -18.402 
ATOM    612  CB  SER A  98       3.113  -1.826 -19.387 
ATOM    613  OG  SER A  98       2.438  -3.069 -19.433 
ATOM    614  C   SER A  98       2.391  -1.529 -17.062 
ATOM    615  O   SER A  98       3.191  -1.233 -16.178 
ATOM    616  N   SER A  99       1.438  -2.468 -16.892 
ATOM    617  CA  SER A  99       1.316  -3.181 -15.654 
ATOM    618  CB  SER A  99      -0.138  -3.329 -15.182 
ATOM    619  OG  SER A  99      -0.171  -4.036 -13.953 
ATOM    620  C   SER A  99       1.866  -4.551 -15.901 
ATOM    621  O   SER A  99       1.756  -5.075 -17.006 
ATOM    622  N   PHE A 100       2.499  -5.160 -14.875 
ATOM    623  CA  PHE A 100       3.096  -6.452 -15.063 
ATOM    624  CB  PHE A 100       4.625  -6.462 -14.858 
ATOM    625  CG  PHE A 100       5.327  -5.637 -15.887 
ATOM    626  CD1 PHE A 100       5.439  -4.271 -15.743 
ATOM    627  CD2 PHE A 100       5.897  -6.234 -16.988 
ATOM    628  CE1 PHE A 100       6.097  -3.516 -16.687 
ATOM    629  CE2 PHE A 100       6.556  -5.484 -17.934 
ATOM    630  CZ  PHE A 100       6.657  -4.121 -17.787 
ATOM    631  C   PHE A 100       2.572  -7.384 -14.016 
ATOM    632  O   PHE A 100       2.195  -6.966 -12.922 
ATOM    633  N   GLN A 101       2.513  -8.691 -14.344 
ATOM    634  CA  GLN A 101       2.171  -9.658 -13.345 
ATOM    635  CB  GLN A 101       1.839 -11.052 -13.904 
ATOM    636  CG  GLN A 101       0.489 -11.131 -14.617 
ATOM    637  CD  GLN A 101      -0.593 -11.194 -13.547 
ATOM    638  OE1 GLN A 101      -0.366 -11.697 -12.449 
ATOM    639  NE2 GLN A 101      -1.804 -10.667 -13.873 
ATOM    640  C   GLN A 101       3.394  -9.793 -12.496 
ATOM    641  O   GLN A 101       4.508  -9.873 -13.015 
ATOM    642  N   VAL A 102       3.218  -9.802 -11.161 
ATOM    643  CA  VAL A 102       4.354  -9.886 -10.293 
ATOM    644  CB  VAL A 102       4.759  -8.562  -9.714 
ATOM    645  CG1 VAL A 102       5.195  -7.637 -10.861 
ATOM    646  CG2 VAL A 102       3.584  -8.007  -8.887 
ATOM    647  C   VAL A 102       4.011 -10.774  -9.139 
ATOM    648  O   VAL A 102       2.841 -11.025  -8.854 
ATOM    649  N   THR A 103       5.050 -11.314  -8.467 
ATOM    650  CA  THR A 103       4.829 -12.120  -7.304 
ATOM    651  CB  THR A 103       5.112 -13.577  -7.530 
ATOM    652  OG1 THR A 103       4.295 -14.080  -8.577 
ATOM    653  CG2 THR A 103       4.826 -14.343  -6.226 
ATOM    654  C   THR A 103       5.781 -11.637  -6.255 
ATOM    655  O   THR A 103       6.988 -11.574  -6.489 
ATOM    656  N   THR A 104       5.262 -11.297  -5.057 
ATOM    657  CA  THR A 104       6.109 -10.812  -4.005 
ATOM    658  CB  THR A 104       5.546  -9.614  -3.295 
ATOM    659  OG1 THR A 104       5.356  -8.546  -4.210 
ATOM    660  CG2 THR A 104       6.514  -9.193  -2.176 
ATOM    661  C   THR A 104       6.242 -11.896  -2.986 
ATOM    662  O   THR A 104       5.251 -12.502  -2.581 
ATOM    663  N   CYS A 105       7.490 -12.172  -2.555 
ATOM    664  CA  CYS A 105       7.738 -13.200  -1.586 
ATOM    665  CB  CYS A 105       8.849 -14.165  -2.029 
ATOM    666  SG  CYS A 105       8.448 -14.908  -3.639 
ATOM    667  C   CYS A 105       8.189 -12.511  -0.339 
ATOM    668  O   CYS A 105       9.178 -11.779  -0.349 
ATOM    669  N   LYS A 106       7.459 -12.730   0.774 
ATOM    670  CA  LYS A 106       7.781 -12.086   2.014 
ATOM    671  CB  LYS A 106       6.585 -11.338   2.628 
ATOM    672  CG  LYS A 106       6.127 -10.139   1.793 
ATOM    673  CD  LYS A 106       4.735  -9.634   2.178 
ATOM    674  CE  LYS A 106       4.309  -8.374   1.425 
ATOM    675  NZ  LYS A 106       5.014  -7.194   1.974 
ATOM    676  C   LYS A 106       8.204 -13.134   2.988 
ATOM    677  O   LYS A 106       7.514 -14.131   3.203 
ATOM    678  N   LEU A 107       9.370 -12.908   3.618 
ATOM    679  CA  LEU A 107       9.910 -13.866   4.533 
ATOM    680  CB  LEU A 107      11.381 -13.570   4.883 
ATOM    681  CG  LEU A 107      12.026 -14.570   5.857 
ATOM    682  CD1 LEU A 107      12.138 -15.973   5.238 
ATOM    683  CD2 LEU A 107      13.375 -14.044   6.370 
ATOM    684  C   LEU A 107       9.105 -13.824   5.787 
ATOM    685  O   LEU A 107       8.661 -12.764   6.225 
ATOM    686  N   HIS A 108       8.855 -15.005   6.380 
ATOM    687  CA  HIS A 108       8.191 -15.020   7.648 
ATOM    688  ND1 HIS A 108       6.503 -17.160   5.722 
ATOM    689  CG  HIS A 108       6.507 -16.861   7.063 
ATOM    690  CB  HIS A 108       6.725 -15.489   7.618 
ATOM    691  NE2 HIS A 108       6.076 -19.059   6.793 
ATOM    692  CD2 HIS A 108       6.247 -18.033   7.703 
ATOM    693  CE1 HIS A 108       6.239 -18.488   5.615 
ATOM    694  C   HIS A 108       8.993 -15.906   8.534 
ATOM    695  O   HIS A 108       9.644 -16.843   8.076 
ATOM    696  N   GLY A 109       8.958 -15.620   9.846 
ATOM    697  CA  GLY A 109       9.793 -16.334  10.759 
ATOM    698  C   GLY A 109      10.861 -15.362  11.144 
ATOM    699  O   GLY A 109      11.206 -14.465  10.376 
ATOM    700  N   GLY A 110      11.378 -15.513  12.376 
ATOM    701  CA  GLY A 110      12.344 -14.642  12.983 
ATOM    702  C   GLY A 110      13.717 -14.700  12.379 
ATOM    703  O   GLY A 110      14.419 -13.689  12.376 
ATOM    704  N   SER A 111      14.166 -15.876  11.892 
ATOM    705  CA  SER A 111      15.555 -15.993  11.521 
ATOM    706  CB  SER A 111      16.129 -17.404  11.740 
ATOM    707  OG  SER A 111      17.494 -17.439  11.353 
ATOM    708  C   SER A 111      15.827 -15.629  10.092 
ATOM    709  O   SER A 111      15.060 -15.888   9.167 
ATOM    710  N   PRO A 112      16.953 -14.967   9.967 
ATOM    711  CA  PRO A 112      17.492 -14.571   8.686 
ATOM    712  CD  PRO A 112      17.334 -14.031  11.015 
ATOM    713  CB  PRO A 112      18.504 -13.462   8.973 
ATOM    714  CG  PRO A 112      18.025 -12.860  10.301 
ATOM    715  C   PRO A 112      18.112 -15.709   7.930 
ATOM    716  O   PRO A 112      18.498 -15.507   6.778 
ATOM    717  N   TRP A 113      18.254 -16.900   8.543 
ATOM    718  CA  TRP A 113      18.952 -17.947   7.848 
ATOM    719  CB  TRP A 113      20.140 -18.493   8.653 
ATOM    720  CG  TRP A 113      21.239 -17.473   8.801 
ATOM    721  CD2 TRP A 113      22.171 -17.157   7.757 
ATOM    722  CD1 TRP A 113      21.549 -16.668   9.857 
ATOM    723  NE1 TRP A 113      22.625 -15.874   9.541 
ATOM    724  CE2 TRP A 113      23.017 -16.164   8.250 
ATOM    725  CE3 TRP A 113      22.310 -17.654   6.495 
ATOM    726  CZ2 TRP A 113      24.022 -15.652   7.480 
ATOM    727  CZ3 TRP A 113      23.322 -17.137   5.721 
ATOM    728  CH2 TRP A 113      24.162 -16.156   6.206 
ATOM    729  C   TRP A 113      18.019 -19.078   7.526 
ATOM    730  O   TRP A 113      16.980 -19.259   8.157 
ATOM    731  N   PRO A 114      18.387 -19.844   6.525 
ATOM    732  CA  PRO A 114      17.605 -20.941   6.018 
ATOM    733  CD  PRO A 114      19.726 -19.807   5.959 
ATOM    734  CB  PRO A 114      18.412 -21.510   4.849 
ATOM    735  CG  PRO A 114      19.865 -21.131   5.190 
ATOM    736  C   PRO A 114      17.349 -21.963   7.077 
ATOM    737  O   PRO A 114      18.132 -22.055   8.021 
ATOM    738  N   PRO A 115      16.287 -22.717   6.949 
ATOM    739  CA  PRO A 115      15.417 -22.592   5.810 
ATOM    740  CD  PRO A 115      16.308 -24.080   7.460 
ATOM    741  CB  PRO A 115      14.554 -23.850   5.796 
ATOM    742  CG  PRO A 115      15.436 -24.898   6.494 
ATOM    743  C   PRO A 115      14.624 -21.326   5.826 
ATOM    744  O   PRO A 115      14.324 -20.822   6.907 
ATOM    745  N   CYS A 116      14.262 -20.805   4.637 
ATOM    746  CA  CYS A 116      13.552 -19.559   4.576 
ATOM    747  CB  CYS A 116      14.136 -18.609   3.509 
ATOM    748  SG  CYS A 116      15.947 -18.432   3.606 
ATOM    749  C   CYS A 116      12.141 -19.851   4.153 
ATOM    750  O   CYS A 116      11.913 -20.416   3.083 
ATOM    751  N   GLN A 117      11.145 -19.461   4.980 
ATOM    752  CA  GLN A 117       9.776 -19.689   4.605 
ATOM    753  CB  GLN A 117       8.829 -20.057   5.761 
ATOM    754  CG  GLN A 117       9.262 -21.272   6.578 
ATOM    755  CD  GLN A 117       9.944 -20.724   7.818 
ATOM    756  OE1 GLN A 117      10.525 -19.641   7.791 
ATOM    757  NE2 GLN A 117       9.847 -21.480   8.943 
ATOM    758  C   GLN A 117       9.264 -18.399   4.045 
ATOM    759  O   GLN A 117       9.593 -17.322   4.542 
ATOM    760  N   TYR A 118       8.444 -18.476   2.979 
ATOM    761  CA  TYR A 118       7.961 -17.279   2.352 
ATOM    762  CB  TYR A 118       8.554 -17.047   0.952 
ATOM    763  CG  TYR A 118      10.003 -16.728   1.079 
ATOM    764  CD1 TYR A 118      10.406 -15.445   1.371 
ATOM    765  CD2 TYR A 118      10.958 -17.702   0.895 
ATOM    766  CE1 TYR A 118      11.740 -15.138   1.486 
ATOM    767  CE2 TYR A 118      12.294 -17.401   1.008 
ATOM    768  CZ  TYR A 118      12.686 -16.117   1.304 
ATOM    769  OH  TYR A 118      14.057 -15.806   1.420 
ATOM    770  C   TYR A 118       6.480 -17.356   2.150 
ATOM    771  O   TYR A 118       5.907 -18.436   2.018 
ATOM    772  N   ARG A 119       5.827 -16.174   2.139 
ATOM    773  CA  ARG A 119       4.427 -16.059   1.843 
ATOM    774  CB  ARG A 119       3.652 -15.202   2.858 
ATOM    775  CG  ARG A 119       3.673 -15.788   4.269 
ATOM    776  CD  ARG A 119       2.594 -16.840   4.518 
ATOM    777  NE  ARG A 119       2.885 -17.449   5.844 
ATOM    778  CZ  ARG A 119       1.863 -17.879   6.638 
ATOM    779  NH1 ARG A 119       0.571 -17.731   6.223 
ATOM    780  NH2 ARG A 119       2.135 -18.448   7.848 
ATOM    781  C   ARG A 119       4.365 -15.344   0.526 
ATOM    782  O   ARG A 119       5.061 -14.349   0.325 
ATOM    783  N   ALA A 120       3.524 -15.828  -0.411 
ATOM    784  CA  ALA A 120       3.516 -15.241  -1.722 
ATOM    785  CB  ALA A 120       3.540 -16.279  -2.857 
ATOM    786  C   ALA A 120       2.290 -14.411  -1.918 
ATOM    787  O   ALA A 120       1.191 -14.774  -1.498 
ATOM    788  N   THR A 121       2.473 -13.235  -2.553 
ATOM    789  CA  THR A 121       1.362 -12.387  -2.858 
ATOM    790  CB  THR A 121       1.414 -11.077  -2.132 
ATOM    791  OG1 THR A 121       1.493 -11.279  -0.729 
ATOM    792  CG2 THR A 121       0.136 -10.304  -2.467 
ATOM    793  C   THR A 121       1.454 -12.058  -4.319 
ATOM    794  O   THR A 121       2.368 -11.355  -4.746 
ATOM    795  N   ALA A 122       0.503 -12.561  -5.131 
ATOM    796  CA  ALA A 122       0.506 -12.258  -6.535 
ATOM    797  CB  ALA A 122      -0.363 -13.214  -7.372 
ATOM    798  C   ALA A 122      -0.051 -10.879  -6.695 
ATOM    799  O   ALA A 122      -0.797 -10.403  -5.841 
ATOM    800  N   GLY A 123       0.311 -10.190  -7.800 
ATOM    801  CA  GLY A 123      -0.202  -8.866  -8.009 
ATOM    802  C   GLY A 123      -0.066  -8.514  -9.455 
ATOM    803  O   GLY A 123       0.601  -9.210 -10.221 
ATOM    804  N   PHE A 124      -0.738  -7.418  -9.864 
ATOM    805  CA  PHE A 124      -0.677  -6.940 -11.215 
ATOM    806  CB  PHE A 124      -1.952  -7.333 -11.988 
ATOM    807  CG  PHE A 124      -1.880  -6.953 -13.427 
ATOM    808  CD1 PHE A 124      -1.110  -7.677 -14.309 
ATOM    809  CD2 PHE A 124      -2.620  -5.893 -13.902 
ATOM    810  CE1 PHE A 124      -1.058  -7.330 -15.640 
ATOM    811  CE2 PHE A 124      -2.573  -5.544 -15.231 
ATOM    812  CZ  PHE A 124      -1.789  -6.263 -16.103 
ATOM    813  C   PHE A 124      -0.614  -5.444 -11.112 
ATOM    814  O   PHE A 124      -1.586  -4.807 -10.707 
ATOM    815  N   ARG A 125       0.538  -4.838 -11.470 
ATOM    816  CA  ARG A 125       0.653  -3.408 -11.368 
ATOM    817  CB  ARG A 125       0.731  -2.905  -9.919 
ATOM    818  CG  ARG A 125       1.922  -3.477  -9.148 
ATOM    819  CD  ARG A 125       2.201  -2.737  -7.841 
ATOM    820  NE  ARG A 125       2.654  -1.368  -8.212 
ATOM    821  CZ  ARG A 125       2.539  -0.343  -7.320 
ATOM    822  NH1 ARG A 125       2.021  -0.575  -6.078 
ATOM    823  NH2 ARG A 125       2.940   0.912  -7.672 
ATOM    824  C   ARG A 125       1.930  -2.974 -12.029 
ATOM    825  O   ARG A 125       2.704  -3.796 -12.517 
ATOM    826  N   ASN A 126       2.164  -1.643 -12.058 
ATOM    827  CA  ASN A 126       3.348  -1.060 -12.631 
ATOM    828  CB  ASN A 126       3.319   0.475 -12.733 
ATOM    829  CG  ASN A 126       2.288   0.920 -13.750 
ATOM    830  OD1 ASN A 126       1.798   0.128 -14.551 
ATOM    831  ND2 ASN A 126       1.954   2.238 -13.724 
ATOM    832  C   ASN A 126       4.475  -1.326 -11.687 
ATOM    833  O   ASN A 126       4.252  -1.649 -10.522 
ATOM    834  N   VAL A 127       5.728  -1.187 -12.170 
ATOM    835  CA  VAL A 127       6.853  -1.442 -11.318 
ATOM    836  CB  VAL A 127       7.620  -2.670 -11.710 
ATOM    837  CG1 VAL A 127       6.692  -3.888 -11.560 
ATOM    838  CG2 VAL A 127       8.164  -2.479 -13.137 
ATOM    839  C   VAL A 127       7.801  -0.286 -11.389 
ATOM    840  O   VAL A 127       7.791   0.482 -12.349 
ATOM    841  N   VAL A 128       8.640  -0.129 -10.338 
ATOM    842  CA  VAL A 128       9.608   0.932 -10.290 
ATOM    843  CB  VAL A 128       9.558   1.739  -9.024 
ATOM    844  CG1 VAL A 128      10.684   2.788  -9.058 
ATOM    845  CG2 VAL A 128       8.156   2.343  -8.876 
ATOM    846  C   VAL A 128      10.968   0.306 -10.332 
ATOM    847  O   VAL A 128      11.242  -0.659  -9.620 
ATOM    848  N   VAL A 129      11.864   0.853 -11.180 
ATOM    849  CA  VAL A 129      13.192   0.316 -11.293 
ATOM    850  CB  VAL A 129      13.377  -0.597 -12.470 
ATOM    851  CG1 VAL A 129      12.475  -1.829 -12.285 
ATOM    852  CG2 VAL A 129      13.103   0.196 -13.761 
ATOM    853  C   VAL A 129      14.143   1.454 -11.487 
ATOM    854  O   VAL A 129      13.740   2.610 -11.599 
ATOM    855  N   ALA A 130      15.453   1.141 -11.469 
ATOM    856  CA  ALA A 130      16.471   2.102 -11.776 
ATOM    857  CB  ALA A 130      17.570   2.201 -10.704 
ATOM    858  C   ALA A 130      17.107   1.586 -13.029 
ATOM    859  O   ALA A 130      17.251   0.376 -13.195 
ATOM    860  N   CYS A 131      17.489   2.483 -13.964 
ATOM    861  CA  CYS A 131      18.044   1.992 -15.195 
ATOM    862  CB  CYS A 131      17.222   2.356 -16.450 
ATOM    863  SG  CYS A 131      15.649   1.450 -16.538 
ATOM    864  C   CYS A 131      19.424   2.528 -15.408 
ATOM    865  O   CYS A 131      19.772   3.615 -14.946 
ATOM    866  N   GLU A 132      20.255   1.724 -16.108 
ATOM    867  CA  GLU A 132      21.592   2.093 -16.475 
ATOM    868  CB  GLU A 132      22.653   1.496 -15.531 
ATOM    869  CG  GLU A 132      24.095   1.876 -15.875 
ATOM    870  CD  GLU A 132      25.017   1.153 -14.901 
ATOM    871  OE1 GLU A 132      24.867  -0.090 -14.759 
ATOM    872  OE2 GLU A 132      25.883   1.833 -14.288 
ATOM    873  C   GLU A 132      21.835   1.497 -17.828 
ATOM    874  O   GLU A 132      21.581   0.315 -18.054 
ATOM    875  N   ASN A 133      22.341   2.307 -18.771 
ATOM    876  CA  ASN A 133      22.633   1.807 -20.081 
ATOM    877  CB  ASN A 133      23.666   0.669 -20.045 
ATOM    878  CG  ASN A 133      24.142   0.395 -21.460 
ATOM    879  OD1 ASN A 133      23.716   1.047 -22.412 
ATOM    880  ND2 ASN A 133      25.042  -0.612 -21.602 
ATOM    881  C   ASN A 133      21.369   1.284 -20.700 
ATOM    882  O   ASN A 133      21.405   0.415 -21.569 
ATOM    883  N   GLY A 134      20.206   1.809 -20.274 
ATOM    884  CA  GLY A 134      18.973   1.431 -20.908 
ATOM    885  C   GLY A 134      18.488   0.100 -20.407 
ATOM    886  O   GLY A 134      17.601  -0.497 -21.016 
ATOM    887  N   LEU A 135      19.052  -0.410 -19.291 
ATOM    888  CA  LEU A 135      18.626  -1.689 -18.777 
ATOM    889  CB  LEU A 135      19.722  -2.763 -18.865 
ATOM    890  CG  LEU A 135      20.118  -3.122 -20.306 
ATOM    891  CD1 LEU A 135      21.217  -4.195 -20.327 
ATOM    892  CD2 LEU A 135      18.890  -3.538 -21.130 
ATOM    893  C   LEU A 135      18.301  -1.547 -17.317 
ATOM    894  O   LEU A 135      18.890  -0.715 -16.629 
ATOM    895  N   PRO A 136      17.352  -2.313 -16.825 
ATOM    896  CA  PRO A 136      17.021  -2.252 -15.420 
ATOM    897  CD  PRO A 136      16.196  -2.669 -17.633 
ATOM    898  CB  PRO A 136      15.657  -2.921 -15.271 
ATOM    899  CG  PRO A 136      15.011  -2.730 -16.653 
ATOM    900  C   PRO A 136      18.077  -2.865 -14.544 
ATOM    901  O   PRO A 136      18.366  -4.050 -14.698 
ATOM    902  N   VAL A 137      18.700  -2.052 -13.670 
ATOM    903  CA  VAL A 137      19.685  -2.428 -12.695 
ATOM    904  CB  VAL A 137      20.708  -1.352 -12.497 
ATOM    905  CG1 VAL A 137      21.444  -1.158 -13.835 
ATOM    906  CG2 VAL A 137      20.006  -0.082 -11.995 
ATOM    907  C   VAL A 137      19.111  -2.788 -11.354 
ATOM    908  O   VAL A 137      19.737  -3.522 -10.593 
ATOM    909  N   HIS A 138      17.948  -2.222 -10.978 
ATOM    910  CA  HIS A 138      17.482  -2.425  -9.634 
ATOM    911  ND1 HIS A 138      17.868  -2.477  -6.392 
ATOM    912  CG  HIS A 138      17.517  -1.474  -7.267 
ATOM    913  CB  HIS A 138      18.027  -1.352  -8.671 
ATOM    914  NE2 HIS A 138      16.458  -1.147  -5.302 
ATOM    915  CD2 HIS A 138      16.654  -0.671  -6.586 
ATOM    916  CE1 HIS A 138      17.208  -2.233  -5.232 
ATOM    917  C   HIS A 138      15.989  -2.347  -9.596 
ATOM    918  O   HIS A 138      15.368  -1.672 -10.416 
ATOM    919  N   LEU A 139      15.380  -3.059  -8.624 
ATOM    920  CA  LEU A 139      13.959  -3.022  -8.464 
ATOM    921  CB  LEU A 139      13.328  -4.424  -8.387 
ATOM    922  CG  LEU A 139      11.796  -4.427  -8.219 
ATOM    923  CD1 LEU A 139      11.097  -3.859  -9.466 
ATOM    924  CD2 LEU A 139      11.275  -5.821  -7.830 
ATOM    925  C   LEU A 139      13.692  -2.338  -7.155 
ATOM    926  O   LEU A 139      14.328  -2.642  -6.146 
ATOM    927  N   ASP A 140      12.744  -1.377  -7.146 
ATOM    928  CA  ASP A 140      12.392  -0.683  -5.938 
ATOM    929  CB  ASP A 140      11.787   0.709  -6.222 
ATOM    930  CG  ASP A 140      11.444   1.439  -4.927 
ATOM    931  OD1 ASP A 140      10.721   0.858  -4.076 
ATOM    932  OD2 ASP A 140      11.902   2.602  -4.774 
ATOM    933  C   ASP A 140      11.357  -1.523  -5.257 
ATOM    934  O   ASP A 140      10.230  -1.654  -5.728 
ATOM    935  N   GLN A 141      11.749  -2.130  -4.123 
ATOM    936  CA  GLN A 141      10.948  -3.011  -3.316 
ATOM    937  CB  GLN A 141      11.779  -3.783  -2.278 
ATOM    938  CG  GLN A 141      12.762  -4.776  -2.905 
ATOM    939  CD  GLN A 141      11.952  -5.908  -3.523 
ATOM    940  OE1 GLN A 141      12.497  -6.786  -4.190 
ATOM    941  NE2 GLN A 141      10.610  -5.884  -3.303 
ATOM    942  C   GLN A 141       9.851  -2.293  -2.576 
ATOM    943  O   GLN A 141       8.819  -2.893  -2.282 
ATOM    944  N   SER A 142      10.034  -0.997  -2.253 
ATOM    945  CA  SER A 142       9.150  -0.301  -1.351 
ATOM    946  CB  SER A 142       9.491   1.193  -1.188 
ATOM    947  OG  SER A 142       9.124   1.919  -2.352 
ATOM    948  C   SER A 142       7.710  -0.375  -1.771 
ATOM    949  O   SER A 142       6.824  -0.464  -0.923 
ATOM    950  N   ILE A 143       7.420  -0.350  -3.080 
ATOM    951  CA  ILE A 143       6.051  -0.356  -3.517 
ATOM    952  CB  ILE A 143       5.929  -0.210  -5.009 
ATOM    953  CG1 ILE A 143       6.581  -1.395  -5.742 
ATOM    954  CG2 ILE A 143       6.534   1.151  -5.388 
ATOM    955  CD1 ILE A 143       6.281  -1.418  -7.241 
ATOM    956  C   ILE A 143       5.389  -1.633  -3.085 
ATOM    957  O   ILE A 143       4.203  -1.660  -2.760 
ATOM    958  N   PHE A 144       6.139  -2.743  -3.129 
ATOM    959  CA  PHE A 144       5.663  -4.054  -2.785 
ATOM    960  CB  PHE A 144       6.569  -5.164  -3.332 
ATOM    961  CG  PHE A 144       6.507  -4.997  -4.812 
ATOM    962  CD1 PHE A 144       5.397  -5.403  -5.519 
ATOM    963  CD2 PHE A 144       7.560  -4.429  -5.496 
ATOM    964  CE1 PHE A 144       5.340  -5.244  -6.884 
ATOM    965  CE2 PHE A 144       7.507  -4.271  -6.860 
ATOM    966  CZ  PHE A 144       6.396  -4.677  -7.557 
ATOM    967  C   PHE A 144       5.482  -4.230  -1.309 
ATOM    968  O   PHE A 144       4.699  -5.077  -0.876 
ATOM    969  N   ARG A 145       6.264  -3.500  -0.495 
ATOM    970  CA  ARG A 145       6.177  -3.640   0.929 
ATOM    971  CB  ARG A 145       7.187  -2.736   1.646 
ATOM    972  CG  ARG A 145       8.616  -2.950   1.149 
ATOM    973  CD  ARG A 145       9.671  -2.223   1.979 
ATOM    974  NE  ARG A 145       9.994  -3.112   3.127 
ATOM    975  CZ  ARG A 145      10.901  -4.116   2.955 
ATOM    976  NH1 ARG A 145      11.537  -4.250   1.755 
ATOM    977  NH2 ARG A 145      11.162  -4.987   3.973 
ATOM    978  C   ARG A 145       4.810  -3.223   1.343 
ATOM    979  O   ARG A 145       4.160  -3.893   2.145 
ATOM    980  N   ARG A 146       4.339  -2.101   0.769 
ATOM    981  CA  ARG A 146       3.061  -1.554   1.109 
ATOM    982  CB  ARG A 146       2.944  -0.061   0.750 
ATOM    983  CG  ARG A 146       4.017   0.799   1.422 
ATOM    984  CD  ARG A 146       3.933   2.291   1.088 
ATOM    985  NE  ARG A 146       5.205   2.914   1.552 
ATOM    986  CZ  ARG A 146       6.283   2.930   0.714 
ATOM    987  NH1 ARG A 146       6.168   2.412  -0.544 
ATOM    988  NH2 ARG A 146       7.470   3.456   1.131 
ATOM    989  C   ARG A 146       2.016  -2.301   0.298 
ATOM    990  O   ARG A 146       1.257  -1.625  -0.446 
ATOM    991  OXT ARG A 146       1.959  -3.554   0.415 
TER
HEADER lig_70.pdb
ATOM      1  P    DC A   1     -38.918-206.633 215.071 
ATOM      2  OP1  DC A   1     -40.244-206.995 215.619 
ATOM      3  OP2  DC A   1     -38.820-206.566 213.597 
ATOM      4  O5'  DC A   1     -38.435-205.245 215.705 
ATOM      5  C5'  DC A   1     -37.743-205.257 216.968 
ATOM      6  C4'  DC A   1     -36.554-204.319 216.917 
ATOM      7  O4'  DC A   1     -35.351-204.973 216.421 
ATOM      8  C3'  DC A   1     -36.709-203.098 216.011 
ATOM      9  O3'  DC A   1     -36.065-201.986 216.622 
ATOM     10  C2'  DC A   1     -35.946-203.460 214.738 
ATOM     11  C1'  DC A   1     -34.769-204.145 215.426 
ATOM     12  N1   DC A   1     -33.965-205.010 214.518 
ATOM     13  C2   DC A   1     -32.592-205.084 214.739 
ATOM     14  O2   DC A   1     -32.102-204.436 215.670 
ATOM     15  N3   DC A   1     -31.841-205.866 213.922 
ATOM     16  C4   DC A   1     -32.410-206.553 212.922 
ATOM     17  N4   DC A   1     -31.634-207.302 212.153 
ATOM     18  C5   DC A   1     -33.820-206.491 212.678 
ATOM     19  C6   DC A   1     -34.553-205.703 213.505 
ATOM     20  P    DA A   2     -36.752-200.543 216.530 
ATOM     21  OP1  DA A   2     -37.766-200.408 217.599 
ATOM     22  OP2  DA A   2     -37.229-200.309 215.149 
ATOM     23  O5'  DA A   2     -35.511-199.582 216.840 
ATOM     24  C5'  DA A   2     -34.455-200.059 217.695 
ATOM     25  C4'  DA A   2     -33.106-199.691 217.107 
ATOM     26  O4'  DA A   2     -32.610-200.700 216.182 
ATOM     27  C3'  DA A   2     -33.065-198.396 216.297 
ATOM     28  O3'  DA A   2     -31.821-197.746 216.532 
ATOM     29  C2'  DA A   2     -33.109-198.849 214.839 
ATOM     30  C1'  DA A   2     -32.178-200.047 214.998 
ATOM     31  N9   DA A   2     -32.258-201.023 213.876 
ATOM     32  C8   DA A   2     -33.350-201.375 213.135 
ATOM     33  N7   DA A   2     -33.100-202.259 212.218 
ATOM     34  C5   DA A   2     -31.743-202.513 212.361 
ATOM     35  C6   DA A   2     -30.862-203.368 211.678 
ATOM     36  N6   DA A   2     -31.239-204.162 210.665 
ATOM     37  N1   DA A   2     -29.575-203.377 212.073 
ATOM     38  C2   DA A   2     -29.208-202.586 213.080 
ATOM     39  N3   DA A   2     -29.936-201.751 213.789 
ATOM     40  C4   DA A   2     -31.218-201.761 213.373 
ATOM     41  P    DT A   3     -31.793-196.152 216.673 
ATOM     42  OP1  DT A   3     -32.133-195.771 218.062 
ATOM     43  OP2  DT A   3     -32.626-195.545 215.611 
ATOM     44  O5'  DT A   3     -30.250-195.837 216.391 
ATOM     45  C5'  DT A   3     -29.260-196.823 216.743 
ATOM     46  C4'  DT A   3     -28.242-196.957 215.628 
ATOM     47  O4'  DT A   3     -28.642-197.933 214.625 
ATOM     48  C3'  DT A   3     -27.971-195.689 214.819 
ATOM     49  O3'  DT A   3     -26.590-195.645 214.480 
ATOM     50  C2'  DT A   3     -28.780-195.868 213.535 
ATOM     51  C1'  DT A   3     -28.479-197.350 213.342 
ATOM     52  N1   DT A   3     -29.411-198.033 212.401 
ATOM     53  C2   DT A   3     -28.888-199.034 211.619 
ATOM     54  O2   DT A   3     -27.717-199.373 211.669 
ATOM     55  N3   DT A   3     -29.780-199.644 210.759 
ATOM     56  C4   DT A   3     -31.120-199.342 210.621 
ATOM     57  O4   DT A   3     -31.821-199.958 209.816 
ATOM     58  C5   DT A   3     -31.576-198.278 211.484 
ATOM     59  C7   DT A   3     -33.022-197.886 211.396 
ATOM     60  C6   DT A   3     -30.729-197.668 212.329 
ATOM     61  P    DG A   4     -25.824-194.240 214.526 
ATOM     62  OP1  DG A   4     -25.384-193.960 215.911 
ATOM     63  OP2  DG A   4     -26.658-193.199 213.887 
ATOM     64  O5'  DG A   4     -24.550-194.546 213.608 
ATOM     65  C5'  DG A   4     -24.033-195.889 213.555 
ATOM     66  C4'  DG A   4     -23.708-196.263 212.123 
ATOM     67  O4'  DG A   4     -24.851-196.835 211.425 
ATOM     68  C3'  DG A   4     -23.261-195.114 211.220 
ATOM     69  O3'  DG A   4     -22.258-195.589 210.330 
ATOM     70  C2'  DG A   4     -24.505-194.758 210.404 
ATOM     71  C1'  DG A   4     -24.976-196.189 210.167 
ATOM     72  N9   DG A   4     -26.399-196.288 209.736 
ATOM     73  C8   DG A   4     -27.475-195.506 210.097 
ATOM     74  N7   DG A   4     -28.604-195.859 209.533 
ATOM     75  C5   DG A   4     -28.251-196.952 208.742 
ATOM     76  C6   DG A   4     -29.051-197.761 207.894 
ATOM     77  O6   DG A   4     -30.254-197.679 207.662 
ATOM     78  N1   DG A   4     -28.290-198.763 207.277 
ATOM     79  C2   DG A   4     -26.934-198.958 207.457 
ATOM     80  N2   DG A   4     -26.393-199.972 206.776 
ATOM     81  N3   DG A   4     -26.186-198.199 208.253 
ATOM     82  C4   DG A   4     -26.908-197.221 208.859 
ATOM     83  P    DA A   5     -21.013-194.643 209.988 
ATOM     84  OP1  DA A   5     -19.986-194.771 211.047 
ATOM     85  OP2  DA A   5     -21.494-193.271 209.713 
ATOM     86  O5'  DA A   5     -20.476-195.305 208.634 
ATOM     87  C5'  DA A   5     -20.658-196.719 208.429 
ATOM     88  C4'  DA A   5     -21.124-196.981 207.010 
ATOM     89  O4'  DA A   5     -22.574-196.928 206.883 
ATOM     90  C3'  DA A   5     -20.625-195.996 205.954 
ATOM     91  O3'  DA A   5     -20.370-196.705 204.747 
ATOM     92  C2'  DA A   5     -21.802-195.049 205.720 
ATOM     93  C1'  DA A   5     -22.896-196.112 205.767 
ATOM     94  N9   DA A   5     -24.261-195.558 205.978 
ATOM     95  C8   DA A   5     -24.631-194.473 206.721 
ATOM     96  N7   DA A   5     -25.907-194.239 206.708 
ATOM     97  C5   DA A   5     -26.423-195.241 205.898 
ATOM     98  C6   DA A   5     -27.731-195.546 205.486 
ATOM     99  N6   DA A   5     -28.807-194.836 205.853 
ATOM    100  N1   DA A   5     -27.892-196.611 204.680 
ATOM    101  C2   DA A   5     -26.820-197.313 204.320 
ATOM    102  N3   DA A   5     -25.558-197.125 204.639 
ATOM    103  C4   DA A   5     -25.423-196.053 205.446 
ATOM    104  P    DA A   6     -19.088-196.311 203.872 
ATOM    105  OP1  DA A   6     -17.892-197.000 204.406 
ATOM    106  OP2  DA A   6     -18.995-194.839 203.764 
ATOM    107  O5'  DA A   6     -19.476-196.931 202.448 
ATOM    108  C5'  DA A   6     -20.313-198.100 202.401 
ATOM    109  C4'  DA A   6     -21.367-197.941 201.322 
ATOM    110  O4'  DA A   6     -22.569-197.282 201.814 
ATOM    111  C3'  DA A   6     -20.957-197.103 200.111 
ATOM    112  O3'  DA A   6     -21.533-197.671 198.941 
ATOM    113  C2'  DA A   6     -21.595-195.735 200.352 
ATOM    114  C1'  DA A   6     -22.921-196.253 200.901 
ATOM    115  N9   DA A   6     -23.705-195.226 201.642 
ATOM    116  C8   DA A   6     -23.242-194.206 202.422 
ATOM    117  N7   DA A   6     -24.179-193.472 202.937 
ATOM    118  C5   DA A   6     -25.351-194.046 202.464 
ATOM    119  C6   DA A   6     -26.706-193.727 202.653 
ATOM    120  N6   DA A   6     -27.127-192.701 203.405 
ATOM    121  N1   DA A   6     -27.617-194.504 202.037 
ATOM    122  C2   DA A   6     -27.193-195.523 201.290 
ATOM    123  N3   DA A   6     -25.963-195.915 201.042 
ATOM    124  C4   DA A   6     -25.071-195.121 201.669 
ATOM    125  P    DG A   7     -20.673-197.711 197.593 
ATOM    126  OP1  DG A   7     -19.788-198.898 197.605 
ATOM    127  OP2  DG A   7     -20.005-196.407 197.391 
ATOM    128  O5'  DG A   7     -21.818-197.905 196.493 
ATOM    129  C5'  DG A   7     -23.021-198.610 196.854 
ATOM    130  C4'  DG A   7     -24.232-197.879 196.311 
ATOM    131  O4'  DG A   7     -24.728-196.866 197.232 
ATOM    132  C3'  DG A   7     -24.019-197.116 195.004 
ATOM    133  O3'  DG A   7     -25.195-197.222 194.212 
ATOM    134  C2'  DG A   7     -23.852-195.657 195.431 
ATOM    135  C1'  DG A   7     -24.932-195.663 196.507 
ATOM    136  N9   DG A   7     -24.831-194.524 197.463 
ATOM    137  C8   DG A   7     -23.707-193.889 197.946 
ATOM    138  N7   DG A   7     -23.964-192.912 198.782 
ATOM    139  C5   DG A   7     -25.355-192.898 198.857 
ATOM    140  C6   DG A   7     -26.222-192.058 199.605 
ATOM    141  O6   DG A   7     -25.934-191.139 200.367 
ATOM    142  N1   DG A   7     -27.567-192.388 199.388 
ATOM    143  C2   DG A   7     -28.016-193.397 198.558 
ATOM    144  N2   DG A   7     -29.340-193.553 198.488 
ATOM    145  N3   DG A   7     -27.202-194.184 197.858 
ATOM    146  C4   DG A   7     -25.894-193.878 198.056 
ATOM    147  P    DA A   8     -25.050-197.414 192.629 
ATOM    148  OP1  DA A   8     -24.841-198.847 192.320 
ATOM    149  OP2  DA A   8     -24.027-196.482 192.108 
ATOM    150  O5'  DA A   8     -26.499-196.961 192.121 
ATOM    151  C5'  DA A   8     -27.635-197.158 192.984 
ATOM    152  C4'  DA A   8     -28.517-195.925 192.970 
ATOM    153  O4'  DA A   8     -28.116-194.943 193.969 
ATOM    154  C3'  DA A   8     -28.533-195.134 191.662 
ATOM    155  O3'  DA A   8     -29.846-194.634 191.443 
ATOM    156  C2'  DA A   8     -27.598-193.951 191.913 
ATOM    157  C1'  DA A   8     -28.049-193.671 193.344 
ATOM    158  N9   DA A   8     -27.097-192.825 194.117 
ATOM    159  C8   DA A   8     -25.734-192.796 194.042 
ATOM    160  N7   DA A   8     -25.182-191.945 194.850 
ATOM    161  C5   DA A   8     -26.257-191.366 195.510 
ATOM    162  C6   DA A   8     -26.336-190.377 196.505 
ATOM    163  N6   DA A   8     -25.263-189.769 197.031 
ATOM    164  N1   DA A   8     -27.562-190.033 196.940 
ATOM    165  C2   DA A   8     -28.624-190.641 196.414 
ATOM    166  N3   DA A   8     -28.674-191.572 195.488 
ATOM    167  C4   DA A   8     -27.434-191.898 195.068 
ATOM    168  P    DA A   9     -30.439-194.637 189.955 
ATOM    169  OP1  DA A   9     -31.010-195.969 189.651 
ATOM    170  OP2  DA A   9     -29.414-194.139 189.012 
ATOM    171  O5'  DA A   9     -31.618-193.563 190.084 
ATOM    172  C5'  DA A   9     -32.281-193.402 191.352 
ATOM    173  C4'  DA A   9     -32.470-191.929 191.654 
ATOM    174  O4'  DA A   9     -31.327-191.354 192.348 
ATOM    175  C3'  DA A   9     -32.661-191.020 190.440 
ATOM    176  O3'  DA A   9     -33.597-190.001 190.771 
ATOM    177  C2'  DA A   9     -31.294-190.371 190.224 
ATOM    178  C1'  DA A   9     -30.971-190.143 191.697 
ATOM    179  N9   DA A   9     -29.529-189.882 191.961 
ATOM    180  C8   DA A   9     -28.441-190.401 191.320 
ATOM    181  N7   DA A   9     -27.306-189.977 191.782 
ATOM    182  C5   DA A   9     -27.665-189.112 192.807 
ATOM    183  C6   DA A   9     -26.909-188.333 193.698 
ATOM    184  N6   DA A   9     -25.569-188.300 193.697 
ATOM    185  N1   DA A   9     -27.582-187.586 194.592 
ATOM    186  C2   DA A   9     -28.914-187.624 194.589 
ATOM    187  N3   DA A   9     -29.723-188.308 193.810 
ATOM    188  C4   DA A   9     -29.024-189.047 192.923 
ATOM    189  P    DA A  10     -34.669-189.545 189.673 
ATOM    190  OP1  DA A  10     -35.825-190.468 189.695 
ATOM    191  OP2  DA A  10     -33.998-189.378 188.365 
ATOM    192  O5'  DA A  10     -35.110-188.114 190.237 
ATOM    193  C5'  DA A  10     -35.075-187.883 191.658 
ATOM    194  C4'  DA A  10     -34.474-186.522 191.946 
ATOM    195  O4'  DA A  10     -33.023-186.571 192.069 
ATOM    196  C3'  DA A  10     -34.718-185.448 190.886 
ATOM    197  O3'  DA A  10     -34.906-184.196 191.534 
ATOM    198  C2'  DA A  10     -33.416-185.391 190.087 
ATOM    199  C1'  DA A  10     -32.471-185.531 191.277 
ATOM    200  N9   DA A  10     -31.085-185.923 190.898 
ATOM    201  C8   DA A  10     -30.683-186.742 189.883 
ATOM    202  N7   DA A  10     -29.397-186.890 189.807 
ATOM    203  C5   DA A  10     -28.907-186.114 190.848 
ATOM    204  C6   DA A  10     -27.606-185.850 191.303 
ATOM    205  N6   DA A  10     -26.505-186.367 190.739 
ATOM    206  N1   DA A  10     -27.474-185.032 192.364 
ATOM    207  C2   DA A  10     -28.571-184.522 192.922 
ATOM    208  N3   DA A  10     -29.830-184.694 192.586 
ATOM    209  C4   DA A  10     -29.934-185.517 191.522 
ATOM    210  P    DG A  11     -36.014-183.189 190.968 
ATOM    211  OP1  DG A  11     -37.340-183.551 191.515 
ATOM    212  OP2  DG A  11     -35.916-183.122 189.493 
ATOM    213  O5'  DG A  11     -35.531-181.801 191.602 
ATOM    214  C5'  DG A  11     -34.839-181.813 192.865 
ATOM    215  C4'  DG A  11     -33.650-180.874 192.813 
ATOM    216  O4'  DG A  11     -32.447-181.529 192.318 
ATOM    217  C3'  DG A  11     -33.805-179.653 191.907 
ATOM    218  O3'  DG A  11     -33.161-178.542 192.519 
ATOM    219  C2'  DG A  11     -33.042-180.016 190.634 
ATOM    220  C1'  DG A  11     -31.865-180.701 191.322 
ATOM    221  N9   DG A  11     -31.061-181.566 190.414 
ATOM    222  C8   DG A  11     -31.476-182.333 189.347 
ATOM    223  N7   DG A  11     -30.508-182.983 188.748 
ATOM    224  C5   DG A  11     -29.371-182.619 189.468 
ATOM    225  C6   DG A  11     -28.016-183.005 189.291 
ATOM    226  O6   DG A  11     -27.533-183.759 188.450 
ATOM    227  N1   DG A  11     -27.184-182.401 190.245 
ATOM    228  C2   DG A  11     -27.606-181.540 191.238 
ATOM    229  N2   DG A  11     -26.655-181.070 192.050 
ATOM    230  N3   DG A  11     -28.878-181.179 191.403 
ATOM    231  C4   DG A  11     -29.697-181.755 190.486 
ATOM    232  P    DA A  12     -33.848-177.099 192.426 
ATOM    233  OP1  DA A  12     -34.862-176.964 193.496 
ATOM    234  OP2  DA A  12     -34.325-176.864 191.046 
ATOM    235  O5'  DA A  12     -32.607-176.138 192.736 
ATOM    236  C5'  DA A  12     -31.551-176.614 193.591 
ATOM    237  C4'  DA A  12     -30.202-176.247 193.004 
ATOM    238  O4'  DA A  12     -29.706-177.256 192.078 
ATOM    239  C3'  DA A  12     -30.161-174.951 192.194 
ATOM    240  O3'  DA A  12     -28.917-174.302 192.428 
ATOM    241  C2'  DA A  12     -30.205-175.405 190.735 
ATOM    242  C1'  DA A  12     -29.274-176.603 190.895 
ATOM    243  N9   DA A  12     -29.354-177.579 189.772 
ATOM    244  C8   DA A  12     -30.446-177.930 189.031 
ATOM    245  N7   DA A  12     -30.196-178.814 188.115 
ATOM    246  C5   DA A  12     -28.839-179.069 188.258 
ATOM    247  C6   DA A  12     -27.958-179.923 187.574 
ATOM    248  N6   DA A  12     -28.335-180.718 186.562 
ATOM    249  N1   DA A  12     -26.671-179.932 187.970 
ATOM    250  C2   DA A  12     -26.304-179.141 188.977 
ATOM    251  N3   DA A  12     -27.032-178.306 189.686 
ATOM    252  C4   DA A  12     -28.314-178.316 189.269 
ATOM    253  P    DC A  13     -28.889-172.708 192.569 
ATOM    254  OP1  DC A  13     -29.229-172.326 193.959 
ATOM    255  OP2  DC A  13     -29.722-172.101 191.508 
ATOM    256  O5'  DC A  13     -27.346-172.393 192.287 
ATOM    257  C5'  DC A  13     -26.356-173.378 192.639 
ATOM    258  C4'  DC A  13     -25.338-173.512 191.524 
ATOM    259  O4'  DC A  13     -25.738-174.489 190.522 
ATOM    260  C3'  DC A  13     -25.067-172.244 190.715 
ATOM    261  O3'  DC A  13     -23.686-172.200 190.377 
ATOM    262  C2'  DC A  13     -25.876-172.423 189.431 
ATOM    263  C1'  DC A  13     -25.575-173.906 189.238 
ATOM    264  N1   DC A  13     -26.507-174.589 188.297 
ATOM    265  C2   DC A  13     -25.992-175.606 187.498 
ATOM    266  O2   DC A  13     -24.795-175.897 187.601 
ATOM    267  N3   DC A  13     -26.825-176.241 186.633 
ATOM    268  C4   DC A  13     -28.116-175.895 186.551 
ATOM    269  N4   DC A  13     -28.888-176.544 185.693 
ATOM    270  C5   DC A  13     -28.665-174.851 187.365 
ATOM    271  C6   DC A  13     -27.817-174.229 188.222 
ATOM    272  P    DG A  14     -22.920-170.796 190.422 
ATOM    273  OP1  DG A  14     -22.480-170.516 191.807 
ATOM    274  OP2  DG A  14     -23.754-169.754 189.783 
ATOM    275  O5'  DG A  14     -21.646-171.102 189.504 
ATOM    276  C5'  DG A  14     -21.129-172.444 189.452 
ATOM    277  C4'  DG A  14     -20.804-172.818 188.019 
ATOM    278  O4'  DG A  14     -21.947-173.391 187.321 
ATOM    279  C3'  DG A  14     -20.357-171.669 187.116 
ATOM    280  O3'  DG A  14     -19.354-172.145 186.227 
ATOM    281  C2'  DG A  14     -21.601-171.313 186.300 
ATOM    282  C1'  DG A  14     -22.072-172.745 186.063 
ATOM    283  N9   DG A  14     -23.495-172.844 185.632 
ATOM    284  C8   DG A  14     -24.571-172.061 185.993 
ATOM    285  N7   DG A  14     -25.700-172.415 185.429 
ATOM    286  C5   DG A  14     -25.348-173.507 184.639 
ATOM    287  C6   DG A  14     -26.147-174.316 183.790 
ATOM    288  O6   DG A  14     -27.350-174.235 183.558 
ATOM    289  N1   DG A  14     -25.386-175.319 183.173 
ATOM    290  C2   DG A  14     -24.030-175.514 183.353 
ATOM    291  N2   DG A  14     -23.489-176.528 182.673 
ATOM    292  N3   DG A  14     -23.282-174.754 184.149 
ATOM    293  C4   DG A  14     -24.004-173.777 184.755 
ATOM    294  P    DT A  15     -18.109-171.199 185.884 
ATOM    295  OP1  DT A  15     -17.082-171.327 186.943 
ATOM    296  OP2  DT A  15     -18.590-169.827 185.609 
ATOM    297  O5'  DT A  15     -17.572-171.861 184.530 
ATOM    298  C5'  DT A  15     -17.754-173.275 184.325 
ATOM    299  C4'  DT A  15     -18.220-173.536 182.907 
ATOM    300  O4'  DT A  15     -19.670-173.483 182.780 
ATOM    301  C3'  DT A  15     -17.721-172.551 181.850 
ATOM    302  O3'  DT A  15     -17.466-173.261 180.643 
ATOM    303  C2'  DT A  15     -18.898-171.605 181.616 
ATOM    304  C1'  DT A  15     -19.992-172.668 181.663 
ATOM    305  N1   DT A  15     -21.357-172.113 181.874 
ATOM    306  C2   DT A  15     -22.398-172.758 181.250 
ATOM    307  O2   DT A  15     -22.243-173.743 180.549 
ATOM    308  N3   DT A  15     -23.650-172.215 181.469 
ATOM    309  C4   DT A  15     -23.937-171.107 182.241 
ATOM    310  O4   DT A  15     -25.100-170.714 182.361 
ATOM    311  C5   DT A  15     -22.781-170.499 182.854 
ATOM    312  C7   DT A  15     -23.007-169.288 183.711 
ATOM    313  C6   DT A  15     -21.553-171.006 182.659 
ATOM    314  P    DG A  16     -16.184-172.867 179.768 
ATOM    315  OP1  DG A  16     -14.988-173.555 180.302 
ATOM    316  OP2  DG A  16     -16.091-171.394 179.660 
ATOM    317  O5'  DG A  16     -16.572-173.486 178.344 
ATOM    318  C5'  DG A  16     -17.410-174.656 178.297 
ATOM    319  C4'  DG A  16     -18.463-174.496 177.218 
ATOM    320  O4'  DG A  16     -19.665-173.838 177.710 
ATOM    321  C3'  DG A  16     -18.053-173.658 176.008 
ATOM    322  O3'  DG A  16     -18.629-174.227 174.838 
ATOM    323  C2'  DG A  16     -18.691-172.290 176.249 
ATOM    324  C1'  DG A  16     -20.017-172.808 176.798 
ATOM    325  N9   DG A  16     -20.801-171.781 177.538 
ATOM    326  C8   DG A  16     -20.352-170.746 178.329 
ATOM    327  N7   DG A  16     -21.310-170.013 178.843 
ATOM    328  C5   DG A  16     -22.476-170.604 178.357 
ATOM    329  C6   DG A  16     -23.835-170.254 178.569 
ATOM    330  O6   DG A  16     -24.296-169.335 179.241 
ATOM    331  N1   DG A  16     -24.699-171.121 177.887 
ATOM    332  C2   DG A  16     -24.303-172.187 177.104 
ATOM    333  N2   DG A  16     -25.283-172.895 176.538 
ATOM    334  N3   DG A  16     -23.028-172.516 176.906 
ATOM    335  C4   DG A  16     -22.176-171.683 177.561 
ATOM    336  P    DC A  17     -17.769-174.267 173.489 
ATOM    337  OP1  DC A  17     -16.884-175.454 173.501 
ATOM    338  OP2  DC A  17     -17.101-172.962 173.288 
ATOM    339  O5'  DC A  17     -18.914-174.460 172.389 
ATOM    340  C5'  DC A  17     -20.117-175.165 172.750 
ATOM    341  C4'  DC A  17     -21.328-174.435 172.207 
ATOM    342  O4'  DC A  17     -21.824-173.422 173.129 
ATOM    343  C3'  DC A  17     -21.115-173.671 170.900 
ATOM    344  O3'  DC A  17     -22.291-173.777 170.108 
ATOM    345  C2'  DC A  17     -20.948-172.213 171.327 
ATOM    346  C1'  DC A  17     -22.028-172.218 172.404 
ATOM    347  N1   DC A  17     -21.927-171.080 173.359 
ATOM    348  C2   DC A  17     -23.111-170.547 173.863 
ATOM    349  O2   DC A  17     -24.187-171.036 173.499 
ATOM    350  N3   DC A  17     -23.040-169.509 174.734 
ATOM    351  C4   DC A  17     -21.855-169.007 175.103 
ATOM    352  N4   DC A  17     -21.838-167.994 175.956 
ATOM    353  C5   DC A  17     -20.625-169.540 174.597 
ATOM    354  C6   DC A  17     -20.717-170.577 173.727 
ATOM    355  P    DG A  18     -22.146-173.970 168.525 
ATOM    356  OP1  DG A  18     -21.937-175.403 168.217 
ATOM    357  OP2  DG A  18     -21.123-173.038 168.004 
ATOM    358  O5'  DG A  18     -23.595-173.516 168.018 
ATOM    359  C5'  DG A  18     -24.731-173.713 168.881 
ATOM    360  C4'  DG A  18     -25.613-172.480 168.866 
ATOM    361  O4'  DG A  18     -25.212-171.499 169.865 
ATOM    362  C3'  DG A  18     -25.629-171.690 167.558 
ATOM    363  O3'  DG A  18     -26.942-171.190 167.339 
ATOM    364  C2'  DG A  18     -24.694-170.506 167.810 
ATOM    365  C1'  DG A  18     -25.145-170.226 169.240 
ATOM    366  N9   DG A  18     -24.193-169.381 170.013 
ATOM    367  C8   DG A  18     -22.817-169.337 169.951 
ATOM    368  N7   DG A  18     -22.273-168.473 170.773 
ATOM    369  C5   DG A  18     -23.365-167.904 171.425 
ATOM    370  C6   DG A  18     -23.408-166.902 172.429 
ATOM    371  O6   DG A  18     -22.477-166.302 172.959 
ATOM    372  N1   DG A  18     -24.726-166.618 172.813 
ATOM    373  C2   DG A  18     -25.854-167.223 172.294 
ATOM    374  N2   DG A  18     -27.023-166.812 172.794 
ATOM    375  N3   DG A  18     -25.812-168.163 171.353 
ATOM    376  C4   DG A  18     -24.541-168.450 170.969 
ATOM    377  P    DG A  19     -27.536-171.193 165.852 
ATOM    378  OP1  DG A  19     -28.106-172.524 165.548 
ATOM    379  OP2  DG A  19     -26.510-170.694 164.908 
ATOM    380  O5'  DG A  19     -28.714-170.119 165.980 
ATOM    381  C5'  DG A  19     -29.377-169.958 167.248 
ATOM    382  C4'  DG A  19     -29.566-168.484 167.551 
ATOM    383  O4'  DG A  19     -28.423-167.909 168.244 
ATOM    384  C3'  DG A  19     -29.757-167.576 166.337 
ATOM    385  O3'  DG A  19     -30.693-166.557 166.667 
ATOM    386  C2'  DG A  19     -28.390-166.927 166.120 
ATOM    387  C1'  DG A  19     -28.067-166.699 167.594 
ATOM    388  N9   DG A  19     -26.625-166.437 167.858 
ATOM    389  C8   DG A  19     -25.516-166.951 167.221 
ATOM    390  N7   DG A  19     -24.376-166.515 167.699 
ATOM    391  C5   DG A  19     -24.756-165.650 168.724 
ATOM    392  C6   DG A  19     -23.961-164.875 169.608 
ATOM    393  O6   DG A  19     -22.738-164.792 169.670 
ATOM    394  N1   DG A  19     -24.755-164.137 170.497 
ATOM    395  C2   DG A  19     -26.136-164.146 170.528 
ATOM    396  N2   DG A  19     -26.707-163.372 171.453 
ATOM    397  N3   DG A  19     -26.881-164.874 169.698 
ATOM    398  C4   DG A  19     -26.126-165.596 168.829 
ATOM    399  P    DA A  20     -31.765-166.101 165.569 
ATOM    400  OP1  DA A  20     -32.921-167.024 165.592 
ATOM    401  OP2  DA A  20     -31.094-165.933 164.261 
ATOM    402  O5'  DA A  20     -32.206-164.670 166.133 
ATOM    403  C5'  DA A  20     -32.171-164.438 167.554 
ATOM    404  C4'  DA A  20     -31.570-163.078 167.843 
ATOM    405  O4'  DA A  20     -30.119-163.127 167.966 
ATOM    406  C3'  DA A  20     -31.814-162.004 166.783 
ATOM    407  O3'  DA A  20     -32.002-160.752 167.430 
ATOM    408  C2'  DA A  20     -30.512-161.946 165.983 
ATOM    409  C1'  DA A  20     -29.567-162.087 167.173 
ATOM    410  N9   DA A  20     -28.181-162.479 166.795 
ATOM    411  C8   DA A  20     -27.779-163.298 165.779 
ATOM    412  N7   DA A  20     -26.493-163.446 165.703 
ATOM    413  C5   DA A  20     -26.004-162.669 166.744 
ATOM    414  C6   DA A  20     -24.702-162.406 167.200 
ATOM    415  N6   DA A  20     -23.601-162.922 166.635 
ATOM    416  N1   DA A  20     -24.570-161.587 168.261 
ATOM    417  C2   DA A  20     -25.667-161.077 168.818 
ATOM    418  N3   DA A  20     -26.926-161.250 168.483 
ATOM    419  C4   DA A  20     -27.030-162.073 167.418 
ATOM    420  P    DT A  21     -33.110-159.744 166.864 
ATOM    421  OP1  DT A  21     -34.436-160.107 167.412 
ATOM    422  OP2  DT A  21     -33.012-159.677 165.390 
ATOM    423  O5'  DT A  21     -32.627-158.356 167.498 
ATOM    424  C5'  DT A  21     -31.935-158.368 168.761 
ATOM    425  C4'  DT A  21     -30.746-157.430 168.710 
ATOM    426  O4'  DT A  21     -29.543-158.084 168.214 
ATOM    427  C3'  DT A  21     -30.901-156.209 167.804 
ATOM    428  O3'  DT A  21     -30.257-155.097 168.415 
ATOM    429  C2'  DT A  21     -30.138-156.571 166.530 
ATOM    430  C1'  DT A  21     -28.961-157.256 167.218 
ATOM    431  N1   DT A  21     -28.157-158.121 166.311 
ATOM    432  C2   DT A  21     -26.804-158.184 166.541 
ATOM    433  O2   DT A  21     -26.256-157.571 167.441 
ATOM    434  N3   DT A  21     -26.090-158.994 165.680 
ATOM    435  C4   DT A  21     -26.607-159.729 164.632 
ATOM    436  O4   DT A  21     -25.868-160.420 163.928 
ATOM    437  C5   DT A  21     -28.036-159.599 164.468 
ATOM    438  C7   DT A  21     -28.679-160.367 163.351 
ATOM    439  C6   DT A  21     -28.754-158.818 165.292 
ATOM    440  P    DC A  22     -30.944-153.654 168.323 
ATOM    441  OP1  DC A  22     -31.958-153.519 169.392 
ATOM    442  OP2  DC A  22     -31.421-153.420 166.942 
ATOM    443  O5'  DC A  22     -29.703-152.693 168.633 
ATOM    444  C5'  DC A  22     -28.647-153.170 169.488 
ATOM    445  C4'  DC A  22     -27.299-152.802 168.900 
ATOM    446  O4'  DC A  22     -26.802-153.811 167.974 
ATOM    447  C3'  DC A  22     -27.257-151.507 168.090 
ATOM    448  O3'  DC A  22     -26.013-150.857 168.325 
ATOM    449  C2'  DC A  22     -27.301-151.960 166.631 
ATOM    450  C1'  DC A  22     -26.370-153.158 166.791 
ATOM    451  N1   DC A  22     -26.451-154.134 165.668 
ATOM    452  C2   DC A  22     -25.282-154.793 165.296 
ATOM    453  O2   DC A  22     -24.236-154.544 165.906 
ATOM    454  N3   DC A  22     -25.334-155.686 164.274 
ATOM    455  C4   DC A  22     -26.488-155.928 163.638 
ATOM    456  N4   DC A  22     -26.487-156.808 162.648 
ATOM    457  C5   DC A  22     -27.701-155.260 164.005 
ATOM    458  C6   DC A  22     -27.627-154.372 165.028 
ATOM    459  P    DC A  23     -25.985-149.263 168.466 
ATOM    460  OP1  DC A  23     -26.325-148.882 169.855 
ATOM    461  OP2  DC A  23     -26.818-148.656 167.404 
ATOM    462  O5'  DC A  23     -24.442-148.948 168.183 
ATOM    463  C5'  DC A  23     -23.452-149.934 168.536 
ATOM    464  C4'  DC A  23     -22.434-150.068 167.420 
ATOM    465  O4'  DC A  23     -22.834-151.044 166.418 
ATOM    466  C3'  DC A  23     -22.163-148.800 166.611 
ATOM    467  O3'  DC A  23     -20.782-148.756 166.273 
ATOM    468  C2'  DC A  23     -22.972-148.979 165.327 
ATOM    469  C1'  DC A  23     -22.671-150.461 165.134 
ATOM    470  N1   DC A  23     -23.603-151.144 164.194 
ATOM    471  C2   DC A  23     -23.088-152.161 163.394 
ATOM    472  O2   DC A  23     -21.891-152.453 163.497 
ATOM    473  N3   DC A  23     -23.921-152.796 162.529 
ATOM    474  C4   DC A  23     -25.212-152.451 162.448 
ATOM    475  N4   DC A  23     -25.984-153.099 161.589 
ATOM    476  C5   DC A  23     -25.761-151.407 163.261 
ATOM    477  C6   DC A  23     -24.913-150.785 164.118 
ATOM    478  P    DT A  24     -20.016-147.351 166.318 
ATOM    479  OP1  DT A  24     -19.576-147.072 167.704 
ATOM    480  OP2  DT A  24     -20.850-146.310 165.680 
ATOM    481  O5'  DT A  24     -18.742-147.657 165.400 
ATOM    482  C5'  DT A  24     -18.225-149.000 165.348 
ATOM    483  C4'  DT A  24     -17.900-149.374 163.916 
ATOM    484  O4'  DT A  24     -19.043-149.946 163.217 
ATOM    485  C3'  DT A  24     -17.453-148.225 163.012 
ATOM    486  O3'  DT A  24     -16.450-148.700 162.123 
ATOM    487  C2'  DT A  24     -18.697-147.869 162.196 
ATOM    488  C1'  DT A  24     -19.168-149.300 161.960 
ATOM    489  N1   DT A  24     -20.591-149.399 161.529 
ATOM    490  C2   DT A  24     -20.908-150.401 160.645 
ATOM    491  O2   DT A  24     -20.086-151.191 160.214 
ATOM    492  N3   DT A  24     -22.236-150.461 160.267 
ATOM    493  C4   DT A  24     -23.246-149.621 160.691 
ATOM    494  O4   DT A  24     -24.400-149.774 160.283 
ATOM    495  C5   DT A  24     -22.815-148.602 161.617 
ATOM    496  C7   DT A  24     -23.852-147.645 162.129 
ATOM    497  C6   DT A  24     -21.530-148.521 162.001 
ATOM    498  P    DG A  25     -15.206-147.754 161.780 
ATOM    499  OP1  DG A  25     -14.178-147.882 162.839 
ATOM    500  OP2  DG A  25     -15.686-146.383 161.505 
ATOM    501  O5'  DG A  25     -14.668-148.417 160.427 
ATOM    502  C5'  DG A  25     -14.850-149.830 160.221 
ATOM    503  C4'  DG A  25     -15.316-150.092 158.803 
ATOM    504  O4'  DG A  25     -16.766-150.039 158.676 
ATOM    505  C3'  DG A  25     -14.817-149.107 157.746 
ATOM    506  O3'  DG A  25     -14.562-149.816 156.539 
ATOM    507  C2'  DG A  25     -15.994-148.160 157.513 
ATOM    508  C1'  DG A  25     -17.088-149.223 157.559 
ATOM    509  N9   DG A  25     -18.453-148.669 157.771 
ATOM    510  C8   DG A  25     -18.845-147.577 158.515 
ATOM    511  N7   DG A  25     -20.136-147.352 158.495 
ATOM    512  C5   DG A  25     -20.636-148.365 157.678 
ATOM    513  C6   DG A  25     -21.969-148.645 157.281 
ATOM    514  O6   DG A  25     -23.001-148.046 157.572 
ATOM    515  N1   DG A  25     -22.029-149.770 156.445 
ATOM    516  C2   DG A  25     -20.944-150.525 156.047 
ATOM    517  N2   DG A  25     -21.211-151.560 155.249 
ATOM    518  N3   DG A  25     -19.693-150.262 156.422 
ATOM    519  C4   DG A  25     -19.618-149.174 157.231 
ATOM    520  P    DC A  26     -13.280-149.422 155.664 
ATOM    521  OP1  DC A  26     -12.084-150.111 156.199 
ATOM    522  OP2  DC A  26     -13.187-147.950 155.556 
ATOM    523  O5'  DC A  26     -13.668-150.042 154.241 
ATOM    524  C5'  DC A  26     -14.506-151.211 154.194 
ATOM    525  C4'  DC A  26     -15.559-151.052 153.115 
ATOM    526  O4'  DC A  26     -16.761-150.393 153.606 
ATOM    527  C3'  DC A  26     -15.149-150.214 151.904 
ATOM    528  O3'  DC A  26     -15.726-150.782 150.734 
ATOM    529  C2'  DC A  26     -15.787-148.846 152.145 
ATOM    530  C1'  DC A  26     -17.113-149.364 152.694 
ATOM    531  N1   DC A  26     -17.897-148.337 153.435 
ATOM    532  C2   DC A  26     -19.286-148.390 153.343 
ATOM    533  O2   DC A  26     -19.805-149.279 152.659 
ATOM    534  N3   DC A  26     -20.019-147.461 154.011 
ATOM    535  C4   DC A  26     -19.418-146.515 154.742 
ATOM    536  N4   DC A  26     -20.177-145.633 155.374 
ATOM    537  C5   DC A  26     -17.991-146.443 154.849 
ATOM    538  C6   DC A  26     -17.276-147.379 154.174 
ATOM    539  P    DT A  27     -14.865-150.823 149.386 
ATOM    540  OP1  DT A  27     -13.980-152.010 149.398 
ATOM    541  OP2  DT A  27     -14.197-149.518 149.184 
ATOM    542  O5'  DT A  27     -16.010-151.016 148.285 
ATOM    543  C5'  DT A  27     -17.213-151.721 148.646 
ATOM    544  C4'  DT A  27     -18.424-150.990 148.103 
ATOM    545  O4'  DT A  27     -18.920-149.977 149.025 
ATOM    546  C3'  DT A  27     -18.211-150.227 146.797 
ATOM    547  O3'  DT A  27     -19.388-150.333 146.004 
ATOM    548  C2'  DT A  27     -18.044-148.768 147.223 
ATOM    549  C1'  DT A  27     -19.124-148.774 148.300 
ATOM    550  N1   DT A  27     -19.023-147.636 149.256 
ATOM    551  C2   DT A  27     -20.200-147.121 149.743 
ATOM    552  O2   DT A  27     -21.294-147.555 149.427 
ATOM    553  N3   DT A  27     -20.067-146.067 150.625 
ATOM    554  C4   DT A  27     -18.883-145.499 151.050 
ATOM    555  O4   DT A  27     -18.889-144.556 151.844 
ATOM    556  C5   DT A  27     -17.702-146.106 150.484 
ATOM    557  C7   DT A  27     -16.370-145.548 150.893 
ATOM    558  C6   DT A  27     -17.802-147.133 149.623 
ATOM    559  P    DG A  28     -19.242-150.526 144.422 
ATOM    560  OP1  DG A  28     -19.033-151.958 144.113 
ATOM    561  OP2  DG A  28     -18.219-149.593 143.900 
ATOM    562  O5'  DG A  28     -20.691-150.072 143.914 
ATOM    563  C5'  DG A  28     -21.827-150.269 144.777 
ATOM    564  C4'  DG A  28     -22.709-149.036 144.762 
ATOM    565  O4'  DG A  28     -22.308-148.054 145.761 
ATOM    566  C3'  DG A  28     -22.725-148.245 143.455 
ATOM    567  O3'  DG A  28     -24.039-147.745 143.235 
ATOM    568  C2'  DG A  28     -21.790-147.062 143.706 
ATOM    569  C1'  DG A  28     -22.241-146.782 145.137 
ATOM    570  N9   DG A  28     -21.290-145.937 145.909 
ATOM    571  C8   DG A  28     -19.913-145.893 145.847 
ATOM    572  N7   DG A  28     -19.369-145.029 146.669 
ATOM    573  C5   DG A  28     -20.461-144.459 147.322 
ATOM    574  C6   DG A  28     -20.504-143.457 148.326 
ATOM    575  O6   DG A  28     -19.573-142.857 148.855 
ATOM    576  N1   DG A  28     -21.822-143.173 148.709 
ATOM    577  C2   DG A  28     -22.950-143.778 148.191 
ATOM    578  N2   DG A  28     -24.119-143.368 148.690 
ATOM    579  N3   DG A  28     -22.908-144.719 147.249 
ATOM    580  C4   DG A  28     -21.637-145.005 146.866 
ATOM    581  P    DG A  29     -24.632-147.748 141.748 
ATOM    582  OP1  DG A  29     -25.202-149.080 141.444 
ATOM    583  OP2  DG A  29     -23.606-147.250 140.805 
ATOM    584  O5'  DG A  29     -25.810-146.674 141.876 
ATOM    585  C5'  DG A  29     -26.473-146.513 143.145 
ATOM    586  C4'  DG A  29     -26.662-145.040 143.447 
ATOM    587  O4'  DG A  29     -25.519-144.465 144.140 
ATOM    588  C3'  DG A  29     -26.853-144.131 142.233 
ATOM    589  O3'  DG A  29     -27.789-143.112 142.564 
ATOM    590  C2'  DG A  29     -25.486-143.482 142.016 
ATOM    591  C1'  DG A  29     -25.163-143.254 143.490 
ATOM    592  N9   DG A  29     -23.721-142.993 143.754 
ATOM    593  C8   DG A  29     -22.612-143.507 143.117 
ATOM    594  N7   DG A  29     -21.472-143.070 143.595 
ATOM    595  C5   DG A  29     -21.852-142.205 144.620 
ATOM    596  C6   DG A  29     -21.057-141.431 145.504 
ATOM    597  O6   DG A  29     -19.834-141.347 145.566 
ATOM    598  N1   DG A  29     -21.851-140.692 146.393 
ATOM    599  C2   DG A  29     -23.232-140.702 146.424 
ATOM    600  N2   DG A  29     -23.804-139.927 147.349 
ATOM    601  N3   DG A  29     -23.977-141.429 145.594 
ATOM    602  C4   DG A  29     -23.222-142.151 144.725 
ATOM    603  P    DT A  30     -28.861-142.656 141.465 
ATOM    604  OP1  DT A  30     -30.017-143.579 141.488 
ATOM    605  OP2  DT A  30     -28.190-142.489 140.158 
ATOM    606  O5'  DT A  30     -29.302-141.225 142.030 
ATOM    607  C5'  DT A  30     -29.267-140.994 143.451 
ATOM    608  C4'  DT A  30     -28.666-139.633 143.739 
ATOM    609  O4'  DT A  30     -27.215-139.682 143.862 
ATOM    610  C3'  DT A  30     -28.910-138.559 142.679 
ATOM    611  O3'  DT A  30     -29.098-137.307 143.327 
ATOM    612  C2'  DT A  30     -27.608-138.502 141.879 
ATOM    613  C1'  DT A  30     -26.663-138.642 143.069 
ATOM    614  N1   DT A  30     -25.277-139.035 142.691 
ATOM    615  C2   DT A  30     -24.252-138.517 143.446 
ATOM    616  O2   DT A  30     -24.437-137.769 144.390 
ATOM    617  N3   DT A  30     -22.982-138.902 143.065 
ATOM    618  C4   DT A  30     -22.660-139.741 142.018 
ATOM    619  O4   DT A  30     -21.483-140.014 141.773 
ATOM    620  C5   DT A  30     -23.802-140.233 141.284 
ATOM    621  C7   DT A  30     -23.540-141.152 140.128 
ATOM    622  C6   DT A  30     -25.048-139.874 141.633 
ATOM    623  P    DA A  31     -30.206-136.300 142.760 
ATOM    624  OP1  DA A  31     -31.532-136.662 143.308 
ATOM    625  OP2  DA A  31     -30.108-136.233 141.286 
ATOM    626  O5'  DA A  31     -29.723-134.912 143.394 
ATOM    627  C5'  DA A  31     -29.031-134.924 144.657 
ATOM    628  C4'  DA A  31     -27.842-133.985 144.606 
ATOM    629  O4'  DA A  31     -26.639-134.640 144.110 
ATOM    630  C3'  DA A  31     -27.997-132.764 143.700 
ATOM    631  O3'  DA A  31     -27.353-131.653 144.311 
ATOM    632  C2'  DA A  31     -27.234-133.127 142.427 
ATOM    633  C1'  DA A  31     -26.057-133.812 143.115 
ATOM    634  N9   DA A  31     -25.253-134.677 142.207 
ATOM    635  C8   DA A  31     -25.683-135.432 141.153 
ATOM    636  N7   DA A  31     -24.734-136.079 140.551 
ATOM    637  C5   DA A  31     -23.590-135.731 141.255 
ATOM    638  C6   DA A  31     -22.241-136.091 141.109 
ATOM    639  N6   DA A  31     -21.797-136.924 140.157 
ATOM    640  N1   DA A  31     -21.361-135.562 141.979 
ATOM    641  C2   DA A  31     -21.808-134.735 142.923 
ATOM    642  N3   DA A  31     -23.038-134.327 143.155 
ATOM    643  C4   DA A  31     -23.898-134.871 142.270 
ATOM    644  P    DG A  32     -28.040-130.210 144.219 
ATOM    645  OP1  DG A  32     -29.054-130.075 145.288 
ATOM    646  OP2  DG A  32     -28.517-129.975 142.838 
ATOM    647  O5'  DG A  32     -26.799-129.249 144.529 
ATOM    648  C5'  DG A  32     -25.743-129.725 145.384 
ATOM    649  C4'  DG A  32     -24.395-129.358 144.796 
ATOM    650  O4'  DG A  32     -23.898-130.367 143.871 
ATOM    651  C3'  DG A  32     -24.353-128.063 143.986 
ATOM    652  O3'  DG A  32     -23.109-127.413 144.221 
ATOM    653  C2'  DG A  32     -24.397-128.516 142.528 
ATOM    654  C1'  DG A  32     -23.466-129.714 142.687 
ATOM    655  N9   DG A  32     -23.547-130.690 141.565 
ATOM    656  C8   DG A  32     -24.637-131.057 140.806 
ATOM    657  N7   DG A  32     -24.370-131.950 139.885 
ATOM    658  C5   DG A  32     -23.007-132.192 140.044 
ATOM    659  C6   DG A  32     -22.145-133.066 139.332 
ATOM    660  O6   DG A  32     -22.412-133.820 138.400 
ATOM    661  N1   DG A  32     -20.832-133.001 139.820 
ATOM    662  C2   DG A  32     -20.408-132.196 140.859 
ATOM    663  N2   DG A  32     -19.114-132.280 141.175 
ATOM    664  N3   DG A  32     -21.218-131.376 141.527 
ATOM    665  C4   DG A  32     -22.494-131.428 141.066 
ATOM    666  P    DG A  33     -23.081-125.819 144.362 
ATOM    667  OP1  DG A  33     -23.421-125.438 145.751 
ATOM    668  OP2  DG A  33     -23.914-125.212 143.300 
ATOM    669  O5'  DG A  33     -21.538-125.504 144.080 
ATOM    670  C5'  DG A  33     -20.548-126.489 144.432 
ATOM    671  C4'  DG A  33     -19.530-126.623 143.317 
ATOM    672  O4'  DG A  33     -19.930-127.600 142.314 
ATOM    673  C3'  DG A  33     -19.259-125.355 142.508 
ATOM    674  O3'  DG A  33     -17.878-125.311 142.169 
ATOM    675  C2'  DG A  33     -20.068-125.534 141.224 
ATOM    676  C1'  DG A  33     -19.767-127.017 141.031 
ATOM    677  N9   DG A  33     -20.699-127.700 140.090 
ATOM    678  C8   DG A  33     -22.041-127.475 139.877 
ATOM    679  N7   DG A  33     -22.577-128.255 138.969 
ATOM    680  C5   DG A  33     -21.512-129.054 138.551 
ATOM    681  C6   DG A  33     -21.474-130.090 137.582 
ATOM    682  O6   DG A  33     -22.384-130.525 136.883 
ATOM    683  N1   DG A  33     -20.188-130.638 137.470 
ATOM    684  C2   DG A  33     -19.085-130.237 138.199 
ATOM    685  N2   DG A  33     -17.946-130.887 137.945 
ATOM    686  N3   DG A  33     -19.122-129.265 139.108 
ATOM    687  C4   DG A  33     -20.363-128.722 139.229 
ATOM    688  P    DA A  34     -17.112-123.907 142.215 
ATOM    689  OP1  DA A  34     -16.672-123.627 143.600 
ATOM    690  OP2  DA A  34     -17.946-122.865 141.576 
ATOM    691  O5'  DA A  34     -15.838-124.213 141.297 
ATOM    692  C5'  DA A  34     -15.321-125.555 141.244 
ATOM    693  C4'  DA A  34     -14.996-125.930 139.812 
ATOM    694  O4'  DA A  34     -16.139-126.502 139.114 
ATOM    695  C3'  DA A  34     -14.549-124.780 138.909 
ATOM    696  O3'  DA A  34     -13.546-125.256 138.019 
ATOM    697  C2'  DA A  34     -15.793-124.425 138.092 
ATOM    698  C1'  DA A  34     -16.264-125.856 137.856 
ATOM    699  N9   DA A  34     -17.687-125.955 137.425 
ATOM    700  C8   DA A  34     -18.741-125.169 137.794 
ATOM    701  N7   DA A  34     -19.865-125.508 137.243 
ATOM    702  C5   DA A  34     -19.535-126.597 136.449 
ATOM    703  C6   DA A  34     -20.297-127.418 135.602 
ATOM    704  N6   DA A  34     -21.613-127.258 135.404 
ATOM    705  N1   DA A  34     -19.654-128.413 134.961 
ATOM    706  C2   DA A  34     -18.346-128.566 135.162 
ATOM    707  N3   DA A  34     -17.535-127.867 135.925 
ATOM    708  C4   DA A  34     -18.202-126.878 136.554 
ATOM    709  P    DG A  35     -12.302-124.310 137.677 
ATOM    710  OP1  DG A  35     -11.274-124.438 138.736 
ATOM    711  OP2  DG A  35     -12.782-122.938 137.402 
ATOM    712  O5'  DG A  35     -11.764-124.972 136.323 
ATOM    713  C5'  DG A  35     -11.946-126.386 136.118 
ATOM    714  C4'  DG A  35     -12.412-126.648 134.699 
ATOM    715  O4'  DG A  35     -13.862-126.594 134.572 
ATOM    716  C3'  DG A  35     -11.913-125.662 133.643 
ATOM    717  O3'  DG A  35     -11.658-126.372 132.436 
ATOM    718  C2'  DG A  35     -13.090-124.716 133.409 
ATOM    719  C1'  DG A  35     -14.184-125.779 133.456 
ATOM    720  N9   DG A  35     -15.549-125.224 133.667 
ATOM    721  C8   DG A  35     -15.941-124.133 134.411 
ATOM    722  N7   DG A  35     -17.232-123.907 134.391 
ATOM    723  C5   DG A  35     -17.732-124.921 133.574 
ATOM    724  C6   DG A  35     -19.065-125.201 133.177 
ATOM    725  O6   DG A  35     -20.097-124.602 133.468 
ATOM    726  N1   DG A  35     -19.125-126.326 132.341 
ATOM    727  C2   DG A  35     -18.040-127.081 131.944 
ATOM    728  N2   DG A  35     -18.307-128.116 131.145 
ATOM    729  N3   DG A  35     -16.789-126.817 132.318 
ATOM    730  C4   DG A  35     -16.714-125.730 133.127 
ATOM    731  P    DA A  36     -10.376-125.978 131.561 
ATOM    732  OP1  DA A  36      -9.180-126.666 132.095 
ATOM    733  OP2  DA A  36     -10.283-124.505 131.453 
ATOM    734  O5'  DA A  36     -10.764-126.598 130.137 
ATOM    735  C5'  DA A  36     -11.602-127.767 130.090 
ATOM    736  C4'  DA A  36     -12.655-127.607 129.011 
ATOM    737  O4'  DA A  36     -13.857-126.949 129.502 
ATOM    738  C3'  DA A  36     -12.245-126.769 127.800 
ATOM    739  O3'  DA A  36     -12.822-127.338 126.630 
ATOM    740  C2'  DA A  36     -12.883-125.402 128.041 
ATOM    741  C1'  DA A  36     -14.209-125.920 128.590 
ATOM    742  N9   DA A  36     -14.994-124.892 129.331 
ATOM    743  C8   DA A  36     -14.530-123.873 130.111 
ATOM    744  N7   DA A  36     -15.468-123.138 130.626 
ATOM    745  C5   DA A  36     -16.639-123.713 130.153 
ATOM    746  C6   DA A  36     -17.995-123.394 130.342 
ATOM    747  N6   DA A  36     -18.415-122.368 131.094 
ATOM    748  N1   DA A  36     -18.905-124.171 129.726 
ATOM    749  C2   DA A  36     -18.481-125.190 128.979 
ATOM    750  N3   DA A  36     -17.251-125.581 128.731 
ATOM    751  C4   DA A  36     -16.359-124.788 129.358 
ATOM    752  P    DA A  37     -11.961-127.378 125.282 
ATOM    753  OP1  DA A  37     -11.076-128.565 125.294 
ATOM    754  OP2  DA A  37     -11.294-126.073 125.080 
ATOM    755  O5'  DA A  37     -13.106-127.572 124.182 
ATOM    756  C5'  DA A  37     -14.309-128.276 124.543 
ATOM    757  C4'  DA A  37     -15.521-127.546 124.000 
ATOM    758  O4'  DA A  37     -16.016-126.533 124.921 
ATOM    759  C3'  DA A  37     -15.307-126.782 122.693 
ATOM    760  O3'  DA A  37     -16.484-126.888 121.901 
ATOM    761  C2'  DA A  37     -15.140-125.324 123.120 
ATOM    762  C1'  DA A  37     -16.220-125.329 124.196 
ATOM    763  N9   DA A  37     -16.119-124.191 125.152 
ATOM    764  C8   DA A  37     -14.994-123.574 125.620 
ATOM    765  N7   DA A  37     -15.234-122.604 126.448 
ATOM    766  C5   DA A  37     -16.619-122.575 126.536 
ATOM    767  C6   DA A  37     -17.504-121.761 127.263 
ATOM    768  N6   DA A  37     -17.104-120.774 128.077 
ATOM    769  N1   DA A  37     -18.821-122.000 127.121 
ATOM    770  C2   DA A  37     -19.213-122.983 126.311 
ATOM    771  N3   DA A  37     -18.483-123.802 125.587 
ATOM    772  C4   DA A  37     -17.169-123.542 125.746 
ATOM    773  P    DC A  38     -16.338-127.081 120.318 
ATOM    774  OP1  DC A  38     -16.129-128.514 120.009 
ATOM    775  OP2  DC A  38     -15.315-126.149 119.797 
ATOM    776  O5'  DC A  38     -17.787-126.628 119.810 
ATOM    777  C5'  DC A  38     -18.923-126.824 120.673 
ATOM    778  C4'  DC A  38     -19.805-125.592 120.659 
ATOM    779  O4'  DC A  38     -19.404-124.610 121.658 
ATOM    780  C3'  DC A  38     -19.821-124.801 119.351 
ATOM    781  O3'  DC A  38     -21.135-124.301 119.132 
ATOM    782  C2'  DC A  38     -18.886-123.617 119.602 
ATOM    783  C1'  DC A  38     -19.337-123.337 121.033 
ATOM    784  N1   DC A  38     -18.386-122.492 121.806 
ATOM    785  C2   DC A  38     -18.916-121.601 122.736 
ATOM    786  O2   DC A  38     -20.143-121.550 122.880 
ATOM    787  N3   DC A  38     -18.065-120.821 123.450 
ATOM    788  C4   DC A  38     -16.741-120.906 123.265 
ATOM    789  N4   DC A  38     -15.954-120.124 123.986 
ATOM    790  C5   DC A  38     -16.176-121.816 122.313 
ATOM    791  C6   DC A  38     -17.043-122.586 121.608 
ATOM    792  P    DC A  39     -21.728-124.304 117.644 
ATOM    793  OP1  DC A  39     -22.298-125.635 117.340 
ATOM    794  OP2  DC A  39     -20.702-123.805 116.701 
ATOM    795  O5'  DC A  39     -22.907-123.230 117.772 
ATOM    796  C5'  DC A  39     -23.569-123.069 119.041 
ATOM    797  C4'  DC A  39     -23.758-121.596 119.343 
ATOM    798  O4'  DC A  39     -22.615-121.020 120.037 
ATOM    799  C3'  DC A  39     -23.949-120.687 118.129 
ATOM    800  O3'  DC A  39     -24.885-119.668 118.460 
ATOM    801  C2'  DC A  39     -22.582-120.038 117.913 
ATOM    802  C1'  DC A  39     -22.259-119.810 119.386 
ATOM    803  N1   DC A  39     -20.817-119.549 119.650 
ATOM    804  C2   DC A  39     -20.495-118.664 120.676 
ATOM    805  O2   DC A  39     -21.410-118.138 121.320 
ATOM    806  N3   DC A  39     -19.184-118.412 120.933 
ATOM    807  C4   DC A  39     -18.223-119.003 120.212 
ATOM    808  N4   DC A  39     -16.961-118.724 120.500 
ATOM    809  C5   DC A  39     -18.534-119.915 119.152 
ATOM    810  C6   DC A  39     -19.848-120.153 118.911 
ATOM    811  P    DT A  40     -25.957-119.212 117.362 
ATOM    812  OP1  DT A  40     -27.113-120.135 117.384 
ATOM    813  OP2  DT A  40     -25.286-119.044 116.054 
ATOM    814  O5'  DT A  40     -26.398-117.781 117.926 
ATOM    815  C5'  DT A  40     -26.363-117.550 119.347 
ATOM    816  C4'  DT A  40     -25.762-116.189 119.635 
ATOM    817  O4'  DT A  40     -24.311-116.238 119.758 
ATOM    818  C3'  DT A  40     -26.006-115.115 118.575 
ATOM    819  O3'  DT A  40     -26.194-113.863 119.223 
ATOM    820  C2'  DT A  40     -24.704-115.058 117.776 
ATOM    821  C1'  DT A  40     -23.759-115.198 118.966 
ATOM    822  N1   DT A  40     -22.373-115.590 118.587 
ATOM    823  C2   DT A  40     -21.348-115.073 119.343 
ATOM    824  O2   DT A  40     -21.533-114.324 120.287 
ATOM    825  N3   DT A  40     -20.078-115.458 118.962 
ATOM    826  C4   DT A  40     -19.756-116.296 117.915 
ATOM    827  O4   DT A  40     -18.579-116.569 117.669 
ATOM    828  C5   DT A  40     -20.898-116.788 117.181 
ATOM    829  C7   DT A  40     -20.636-117.708 116.024 
ATOM    830  C6   DT A  40     -22.144-116.430 117.529 
ATOM    831  P    DA A  41     -27.302-112.855 118.657 
ATOM    832  OP1  DA A  41     -28.628-113.218 119.204 
ATOM    833  OP2  DA A  41     -27.204-112.788 117.182 
ATOM    834  O5'  DA A  41     -26.819-111.467 119.291 
ATOM    835  C5'  DA A  41     -26.127-111.479 120.554 
ATOM    836  C4'  DA A  41     -24.938-110.541 120.502 
ATOM    837  O4'  DA A  41     -23.735-111.195 120.006 
ATOM    838  C3'  DA A  41     -25.093-109.320 119.596 
ATOM    839  O3'  DA A  41     -24.449-108.208 120.208 
ATOM    840  C2'  DA A  41     -24.330-109.683 118.323 
ATOM    841  C1'  DA A  41     -23.153-110.368 119.011 
ATOM    842  N9   DA A  41     -22.349-111.232 118.103 
ATOM    843  C8   DA A  41     -22.779-111.987 117.049 
ATOM    844  N7   DA A  41     -21.830-112.635 116.447 
ATOM    845  C5   DA A  41     -20.686-112.286 117.151 
ATOM    846  C6   DA A  41     -19.337-112.647 117.005 
ATOM    847  N6   DA A  41     -18.893-113.480 116.053 
ATOM    848  N1   DA A  41     -18.457-112.117 117.875 
ATOM    849  C2   DA A  41     -18.904-111.290 118.819 
ATOM    850  N3   DA A  41     -20.134-110.883 119.051 
ATOM    851  C4   DA A  41     -20.994-111.427 118.167 
ATOM    852  P    DG A  42     -25.136-106.765 120.115 
ATOM    853  OP1  DG A  42     -26.150-106.630 121.185 
ATOM    854  OP2  DG A  42     -25.613-106.531 118.735 
ATOM    855  O5'  DG A  42     -23.896-105.804 120.425 
ATOM    856  C5'  DG A  42     -22.839-106.281 121.280 
ATOM    857  C4'  DG A  42     -21.491-105.914 120.693 
ATOM    858  O4'  DG A  42     -20.994-106.923 119.767 
ATOM    859  C3'  DG A  42     -21.449-104.618 119.883 
ATOM    860  O3'  DG A  42     -20.205-103.968 120.117 
ATOM    861  C2'  DG A  42     -21.493-105.071 118.424 
ATOM    862  C1'  DG A  42     -20.562-106.270 118.583 
ATOM    863  N9   DG A  42     -20.643-107.245 117.461 
ATOM    864  C8   DG A  42     -21.733-107.612 116.702 
ATOM    865  N7   DG A  42     -21.466-108.506 115.782 
ATOM    866  C5   DG A  42     -20.103-108.748 115.940 
ATOM    867  C6   DG A  42     -19.241-109.622 115.229 
ATOM    868  O6   DG A  42     -19.508-110.376 114.296 
ATOM    869  N1   DG A  42     -17.928-109.557 115.716 
ATOM    870  C2   DG A  42     -17.504-108.752 116.756 
ATOM    871  N2   DG A  42     -16.210-108.835 117.071 
ATOM    872  N3   DG A  42     -18.314-107.932 117.424 
ATOM    873  C4   DG A  42     -19.591-107.984 116.962 
ATOM    874  P    DA A  43     -20.177-102.374 120.258 
ATOM    875  OP1  DA A  43     -20.517-101.993 121.648 
ATOM    876  OP2  DA A  43     -21.010-101.767 119.197 
ATOM    877  O5'  DA A  43     -18.634-102.059 119.976 
ATOM    878  C5'  DA A  43     -17.645-103.045 120.328 
ATOM    879  C4'  DA A  43     -16.626-103.179 119.213 
ATOM    880  O4'  DA A  43     -17.026-104.156 118.211 
ATOM    881  C3'  DA A  43     -16.355-101.911 118.404 
ATOM    882  O3'  DA A  43     -14.974-101.867 118.066 
ATOM    883  C2'  DA A  43     -17.164-102.090 117.120 
ATOM    884  C1'  DA A  43     -16.863-103.572 116.927 
ATOM    885  N9   DA A  43     -17.795-104.255 115.986 
ATOM    886  C8   DA A  43     -19.125-104.019 115.788 
ATOM    887  N7   DA A  43     -19.666-104.784 114.892 
ATOM    888  C5   DA A  43     -18.620-105.589 114.463 
ATOM    889  C6   DA A  43     -18.546-106.619 113.511 
ATOM    890  N6   DA A  43     -19.595-107.034 112.787 
ATOM    891  N1   DA A  43     -17.350-107.210 113.330 
ATOM    892  C2   DA A  43     -16.311-106.794 114.053 
ATOM    893  N3   DA A  43     -16.261-105.847 114.965 
ATOM    894  C4   DA A  43     -17.470-105.272 115.127 
ATOM    895  P    DG A  44     -14.208-100.462 118.111 
ATOM    896  OP1  DG A  44     -13.768-100.183 119.496 
ATOM    897  OP2  DG A  44     -15.042 -99.421 117.472 
ATOM    898  O5'  DG A  44     -12.934-100.768 117.193 
ATOM    899  C5'  DG A  44     -12.417-102.111 117.141 
ATOM    900  C4'  DG A  44     -12.092-102.485 115.708 
ATOM    901  O4'  DG A  44     -13.235-103.057 115.010 
ATOM    902  C3'  DG A  44     -11.645-101.336 114.805 
ATOM    903  O3'  DG A  44     -10.642-101.811 113.916 
ATOM    904  C2'  DG A  44     -12.889-100.980 113.989 
ATOM    905  C1'  DG A  44     -13.360-102.412 113.752 
ATOM    906  N9   DG A  44     -14.783-102.510 113.321 
ATOM    907  C8   DG A  44     -15.859-101.728 113.682 
ATOM    908  N7   DG A  44     -16.988-102.081 113.118 
ATOM    909  C5   DG A  44     -16.636-103.174 112.328 
ATOM    910  C6   DG A  44     -17.436-103.983 111.479 
ATOM    911  O6   DG A  44     -18.638-103.901 111.247 
ATOM    912  N1   DG A  44     -16.674-104.985 110.862 
ATOM    913  C2   DG A  44     -15.318-105.180 111.042 
ATOM    914  N2   DG A  44     -14.777-106.194 110.362 
ATOM    915  N3   DG A  44     -14.570-104.421 111.838 
ATOM    916  C4   DG A  44     -15.292-103.444 112.444 
ATOM    917  P    DT A  45      -9.398-100.865 113.573 
ATOM    918  OP1  DT A  45      -8.371-100.994 114.632 
ATOM    919  OP2  DT A  45      -9.878 -99.494 113.298 
ATOM    920  O5'  DT A  45      -8.860-101.528 112.219 
ATOM    921  C5'  DT A  45      -9.042-102.941 112.014 
ATOM    922  C4'  DT A  45      -9.508-103.203 110.596 
ATOM    923  O4'  DT A  45     -10.958-103.150 110.468 
ATOM    924  C3'  DT A  45      -9.009-102.218 109.539 
ATOM    925  O3'  DT A  45      -8.754-102.927 108.332 
ATOM    926  C2'  DT A  45     -10.186-101.272 109.305 
ATOM    927  C1'  DT A  45     -11.280-102.334 109.352 
ATOM    928  N1   DT A  45     -12.645-101.780 109.563 
ATOM    929  C2   DT A  45     -13.686-102.425 108.939 
ATOM    930  O2   DT A  45     -13.531-103.410 108.238 
ATOM    931  N3   DT A  45     -14.938-101.881 109.158 
ATOM    932  C4   DT A  45     -15.226-100.774 109.930 
ATOM    933  O4   DT A  45     -16.388-100.381 110.050 
ATOM    934  C5   DT A  45     -14.069-100.166 110.543 
ATOM    935  C7   DT A  45     -14.295 -98.955 111.400 
ATOM    936  C6   DT A  45     -12.841-100.673 110.348 
ATOM    937  P    DT A  46      -7.472-102.533 107.457 
ATOM    938  OP1  DT A  46      -6.276-103.222 107.991 
ATOM    939  OP2  DT A  46      -7.379-101.061 107.349 
ATOM    940  O5'  DT A  46      -7.860-103.153 106.033 
ATOM    941  C5'  DT A  46      -8.698-104.323 105.986 
ATOM    942  C4'  DT A  46      -9.751-104.163 104.907 
ATOM    943  O4'  DT A  46     -10.953-103.504 105.399 
ATOM    944  C3'  DT A  46      -9.341-103.325 103.696 
ATOM    945  O3'  DT A  46      -9.918-103.893 102.527 
ATOM    946  C2'  DT A  46      -9.979-101.957 103.938 
ATOM    947  C1'  DT A  46     -11.305-102.475 104.487 
ATOM    948  N1   DT A  46     -12.090-101.448 105.227 
ATOM    949  C2   DT A  46     -13.458-101.514 105.127 
ATOM    950  O2   DT A  46     -14.034-102.363 104.470 
ATOM    951  N3   DT A  46     -14.151-100.545 105.826 
ATOM    952  C4   DT A  46     -13.602 -99.541 106.599 
ATOM    953  O4   DT A  46     -14.325 -98.730 107.179 
ATOM    954  C5   DT A  46     -12.158 -99.555 106.642 
ATOM    955  C7   DT A  46     -11.480 -98.495 107.460 
ATOM    956  C6   DT A  46     -11.460-100.485 105.971 
ATOM    957  P    DG A  47      -9.057-103.934 101.178 
ATOM    958  OP1  DG A  47      -8.172-105.121 101.190 
ATOM    959  OP2  DG A  47      -8.390-102.629 100.976 
ATOM    960  O5'  DG A  47     -10.202-104.127 100.078 
ATOM    961  C5'  DG A  47     -11.405-104.832 100.439 
ATOM    962  C4'  DG A  47     -12.617-104.101  99.896 
ATOM    963  O4'  DG A  47     -13.112-103.088 100.818 
ATOM    964  C3'  DG A  47     -12.403-103.338  98.589 
ATOM    965  O3'  DG A  47     -13.580-103.444  97.797 
ATOM    966  C2'  DG A  47     -12.236-101.879  99.016 
ATOM    967  C1'  DG A  47     -13.316-101.885 100.093 
ATOM    968  N9   DG A  47     -13.215-100.747 101.048 
ATOM    969  C8   DG A  47     -12.091-100.112 101.531 
ATOM    970  N7   DG A  47     -12.348 -99.134 102.367 
ATOM    971  C5   DG A  47     -13.740 -99.121 102.442 
ATOM    972  C6   DG A  47     -14.606 -98.280 103.190 
ATOM    973  O6   DG A  47     -14.318 -97.361 103.952 
ATOM    974  N1   DG A  47     -15.951 -98.610 102.973 
ATOM    975  C2   DG A  47     -16.400 -99.619 102.143 
ATOM    976  N2   DG A  47     -17.724 -99.775 102.073 
ATOM    977  N3   DG A  47     -15.587-100.407 101.443 
ATOM    978  C4   DG A  47     -14.278-100.100 101.641 
ATOM    979  P    DG A  48     -13.434-103.637  96.214 
ATOM    980  OP1  DG A  48     -13.225-105.069  95.906 
ATOM    981  OP2  DG A  48     -12.411-102.704  95.693 
ATOM    982  O5'  DG A  48     -14.883-103.183  95.707 
ATOM    983  C5'  DG A  48     -16.019-103.380  96.570 
ATOM    984  C4'  DG A  48     -16.901-102.147  96.555 
ATOM    985  O4'  DG A  48     -16.500-101.165  97.554 
ATOM    986  C3'  DG A  48     -16.917-101.356  95.247 
ATOM    987  O3'  DG A  48     -18.231-100.856  95.028 
ATOM    988  C2'  DG A  48     -15.982-100.173  95.499 
ATOM    989  C1'  DG A  48     -16.433 -99.893  96.929 
ATOM    990  N9   DG A  48     -15.482 -99.048  97.702 
ATOM    991  C8   DG A  48     -14.105 -99.004  97.640 
ATOM    992  N7   DG A  48     -13.561 -98.140  98.462 
ATOM    993  C5   DG A  48     -14.653 -97.570  99.114 
ATOM    994  C6   DG A  48     -14.696 -96.569 100.118 
ATOM    995  O6   DG A  48     -13.765 -95.968 100.648 
ATOM    996  N1   DG A  48     -16.015 -96.284 100.502 
ATOM    997  C2   DG A  48     -17.142 -96.889  99.983 
ATOM    998  N2   DG A  48     -18.311 -96.479 100.483 
ATOM    999  N3   DG A  48     -17.100 -97.830  99.042 
ATOM   1000  C4   DG A  48     -15.830 -98.116  98.658 
ATOM   1001  P    DG A  49     -18.824-100.859  93.540 
ATOM   1002  OP1  DG A  49     -19.394-102.191  93.237 
ATOM   1003  OP2  DG A  49     -17.798-100.361  92.597 
ATOM   1004  O5'  DG A  49     -20.003 -99.785  93.669 
ATOM   1005  C5'  DG A  49     -20.665 -99.624  94.937 
ATOM   1006  C4'  DG A  49     -20.854 -98.151  95.240 
ATOM   1007  O4'  DG A  49     -19.711 -97.576  95.933 
ATOM   1008  C3'  DG A  49     -21.045 -97.242  94.026 
ATOM   1009  O3'  DG A  49     -21.981 -96.223  94.356 
ATOM   1010  C2'  DG A  49     -19.678 -96.594  93.809 
ATOM   1011  C1'  DG A  49     -19.355 -96.365  95.282 
ATOM   1012  N9   DG A  49     -17.913 -96.104  95.547 
ATOM   1013  C8   DG A  49     -16.804 -96.618  94.910 
ATOM   1014  N7   DG A  49     -15.664 -96.182  95.388 
ATOM   1015  C5   DG A  49     -16.044 -95.317  96.413 
ATOM   1016  C6   DG A  49     -15.250 -94.542  97.297 
ATOM   1017  O6   DG A  49     -14.026 -94.458  97.359 
ATOM   1018  N1   DG A  49     -16.044 -93.803  98.186 
ATOM   1019  C2   DG A  49     -17.424 -93.813  98.216 
ATOM   1020  N2   DG A  49     -17.996 -93.038  99.142 
ATOM   1021  N3   DG A  49     -18.169 -94.541  97.387 
ATOM   1022  C4   DG A  49     -17.414 -95.262  96.518 
ATOM   1023  P    DA A  50     -23.053 -95.768  93.258 
ATOM   1024  OP1  DA A  50     -24.209 -96.691  93.281 
ATOM   1025  OP2  DA A  50     -22.382 -95.600  91.950 
ATOM   1026  O5'  DA A  50     -23.494 -94.337  93.822 
ATOM   1027  C5'  DA A  50     -23.459 -94.105  95.243 
ATOM   1028  C4'  DA A  50     -22.858 -92.744  95.532 
ATOM   1029  O4'  DA A  50     -21.407 -92.793  95.655 
ATOM   1030  C3'  DA A  50     -23.102 -91.670  94.472 
ATOM   1031  O3'  DA A  50     -23.290 -90.418  95.119 
ATOM   1032  C2'  DA A  50     -21.800 -91.613  93.672 
ATOM   1033  C1'  DA A  50     -20.855 -91.753  94.862 
ATOM   1034  N9   DA A  50     -19.469 -92.146  94.484 
ATOM   1035  C8   DA A  50     -19.067 -92.964  93.468 
ATOM   1036  N7   DA A  50     -17.781 -93.113  93.392 
ATOM   1037  C5   DA A  50     -17.292 -92.336  94.433 
ATOM   1038  C6   DA A  50     -15.990 -92.072  94.888 
ATOM   1039  N6   DA A  50     -14.889 -92.589  94.324 
ATOM   1040  N1   DA A  50     -15.858 -91.254  95.950 
ATOM   1041  C2   DA A  50     -16.955 -90.744  96.507 
ATOM   1042  N3   DA A  50     -18.214 -90.917  96.172 
ATOM   1043  C4   DA A  50     -18.319 -91.739  95.107 
ATOM   1044  P    DA A  51     -24.398 -89.411  94.553 
ATOM   1045  OP1  DA A  51     -25.724 -89.773  95.101 
ATOM   1046  OP2  DA A  51     -24.300 -89.344  93.079 
ATOM   1047  O5'  DA A  51     -23.915 -88.023  95.187 
ATOM   1048  C5'  DA A  51     -23.223 -88.035  96.450 
ATOM   1049  C4'  DA A  51     -22.034 -87.096  96.399 
ATOM   1050  O4'  DA A  51     -20.831 -87.751  95.903 
ATOM   1051  C3'  DA A  51     -22.189 -85.875  95.493 
ATOM   1052  O3'  DA A  51     -21.545 -84.764  96.104 
ATOM   1053  C2'  DA A  51     -21.426 -86.238  94.219 
ATOM   1054  C1'  DA A  51     -20.249 -86.923  94.907 
ATOM   1055  N9   DA A  51     -19.445 -87.788  94.000 
ATOM   1056  C8   DA A  51     -19.875 -88.543  92.946 
ATOM   1057  N7   DA A  51     -18.926 -89.190  92.343 
ATOM   1058  C5   DA A  51     -17.782 -88.842  93.047 
ATOM   1059  C6   DA A  51     -16.433 -89.202  92.901 
ATOM   1060  N6   DA A  51     -15.989 -90.035  91.950 
ATOM   1061  N1   DA A  51     -15.553 -88.673  93.771 
ATOM   1062  C2   DA A  51     -16.000 -87.846  94.715 
ATOM   1063  N3   DA A  51     -17.230 -87.439  94.948 
ATOM   1064  C4   DA A  51     -18.090 -87.982  94.063 
ATOM   1065  P    DG A  52     -22.232 -83.321  96.012 
ATOM   1066  OP1  DG A  52     -23.246 -83.186  97.081 
ATOM   1067  OP2  DG A  52     -22.709 -83.086  94.631 
ATOM   1068  O5'  DG A  52     -20.992 -82.360  96.322 
ATOM   1069  C5'  DG A  52     -19.935 -82.837  97.177 
ATOM   1070  C4'  DG A  52     -18.587 -82.469  96.589 
ATOM   1071  O4'  DG A  52     -18.090 -83.478  95.663 
ATOM   1072  C3'  DG A  52     -18.545 -81.174  95.779 
ATOM   1073  O3'  DG A  52     -17.301 -80.524  96.014 
ATOM   1074  C2'  DG A  52     -18.589 -81.627  94.320 
ATOM   1075  C1'  DG A  52     -17.658 -82.825  94.480 
ATOM   1076  N9   DG A  52     -17.739 -83.801  93.357 
ATOM   1077  C8   DG A  52     -18.829 -84.168  92.599 
ATOM   1078  N7   DG A  52     -18.562 -85.061  91.678 
ATOM   1079  C5   DG A  52     -17.199 -85.303  91.836 
ATOM   1080  C6   DG A  52     -16.337 -86.177  91.125 
ATOM   1081  O6   DG A  52     -16.604 -86.931  90.193 
ATOM   1082  N1   DG A  52     -15.024 -86.112  91.612 
ATOM   1083  C2   DG A  52     -14.601 -85.308  92.652 
ATOM   1084  N2   DG A  52     -13.306 -85.391  92.968 
ATOM   1085  N3   DG A  52     -15.410 -84.488  93.320 
ATOM   1086  C4   DG A  52     -16.687 -84.539  92.858 
ATOM   1087  P    DA A  53     -17.273 -78.930  96.154 
ATOM   1088  OP1  DA A  53     -17.613 -78.549  97.544 
ATOM   1089  OP2  DA A  53     -18.106 -78.323  95.093 
ATOM   1090  O5'  DA A  53     -15.730 -78.615  95.872 
ATOM   1091  C5'  DA A  53     -14.741 -79.600  96.225 
ATOM   1092  C4'  DA A  53     -13.722 -79.734  95.109 
ATOM   1093  O4'  DA A  53     -14.122 -80.711  94.107 
ATOM   1094  C3'  DA A  53     -13.451 -78.466  94.300 
ATOM   1095  O3'  DA A  53     -12.070 -78.422  93.962 
ATOM   1096  C2'  DA A  53     -14.261 -78.645  93.016 
ATOM   1097  C1'  DA A  53     -13.959 -80.128  92.823 
ATOM   1098  N9   DA A  53     -14.891 -80.811  91.883 
ATOM   1099  C8   DA A  53     -16.221 -80.575  91.685 
ATOM   1100  N7   DA A  53     -16.762 -81.340  90.789 
ATOM   1101  C5   DA A  53     -15.716 -82.144  90.359 
ATOM   1102  C6   DA A  53     -15.642 -83.175  89.408 
ATOM   1103  N6   DA A  53     -16.691 -83.590  88.683 
ATOM   1104  N1   DA A  53     -14.446 -83.766  89.226 
ATOM   1105  C2   DA A  53     -13.407 -83.350  89.949 
ATOM   1106  N3   DA A  53     -13.357 -82.403  90.861 
ATOM   1107  C4   DA A  53     -14.566 -81.827  91.023 
ATOM   1108  P    DC A  54     -11.304 -77.018  94.007 
ATOM   1109  OP1  DC A  54     -10.864 -76.738  95.393 
ATOM   1110  OP2  DC A  54     -12.138 -75.976  93.369 
ATOM   1111  O5'  DC A  54     -10.030 -77.324  93.089 
ATOM   1112  C5'  DC A  54      -9.513 -78.666  93.037 
ATOM   1113  C4'  DC A  54      -9.188 -79.041  91.605 
ATOM   1114  O4'  DC A  54     -10.331 -79.613  90.906 
ATOM   1115  C3'  DC A  54      -8.741 -77.891  90.701 
ATOM   1116  O3'  DC A  54      -7.738 -78.367  89.812 
ATOM   1117  C2'  DC A  54      -9.985 -77.536  89.885 
ATOM   1118  C1'  DC A  54     -10.456 -78.967  89.649 
ATOM   1119  N1   DC A  54     -11.879 -79.066  89.217 
ATOM   1120  C2   DC A  54     -12.217 -80.076  88.321 
ATOM   1121  O2   DC A  54     -11.332 -80.842  87.925 
ATOM   1122  N3   DC A  54     -13.508 -80.182  87.916 
ATOM   1123  C4   DC A  54     -14.438 -79.332  88.369 
ATOM   1124  N4   DC A  54     -15.684 -79.476  87.944 
ATOM   1125  C5   DC A  54     -14.111 -78.285  89.291 
ATOM   1126  C6   DC A  54     -12.815 -78.195  89.684 
ATOM   1127  P    DG A  55      -6.494 -77.421  89.469 
ATOM   1128  OP1  DG A  55      -5.467 -77.549  90.528 
ATOM   1129  OP2  DG A  55      -6.974 -76.049  89.194 
ATOM   1130  O5'  DG A  55      -5.956 -78.083  88.116 
ATOM   1131  C5'  DG A  55      -6.138 -79.497  87.910 
ATOM   1132  C4'  DG A  55      -6.604 -79.759  86.492 
ATOM   1133  O4'  DG A  55      -8.054 -79.706  86.365 
ATOM   1134  C3'  DG A  55      -6.105 -78.774  85.435 
ATOM   1135  O3'  DG A  55      -5.850 -79.483  84.228 
ATOM   1136  C2'  DG A  55      -7.282 -77.827  85.202 
ATOM   1137  C1'  DG A  55      -8.376 -78.890  85.248 
ATOM   1138  N9   DG A  55      -9.741 -78.335  85.460 
ATOM   1139  C8   DG A  55     -10.133 -77.244  86.204 
ATOM   1140  N7   DG A  55     -11.424 -77.018  86.183 
ATOM   1141  C5   DG A  55     -11.924 -78.032  85.367 
ATOM   1142  C6   DG A  55     -13.257 -78.312  84.969 
ATOM   1143  O6   DG A  55     -14.289 -77.713  85.261 
ATOM   1144  N1   DG A  55     -13.318 -79.437  84.134 
ATOM   1145  C2   DG A  55     -12.232 -80.192  83.736 
ATOM   1146  N2   DG A  55     -12.499 -81.227  82.938 
ATOM   1147  N3   DG A  55     -10.981 -79.929  84.111 
ATOM   1148  C4   DG A  55     -10.906 -78.841  84.920 
ATOM   1149  P    DT A  56      -4.568 -79.089  83.353 
ATOM   1150  OP1  DT A  56      -3.372 -79.777  83.888 
ATOM   1151  OP2  DT A  56      -4.475 -77.617  83.245 
ATOM   1152  O5'  DT A  56      -4.956 -79.709  81.930 
ATOM   1153  C5'  DT A  56      -5.794 -80.878  81.883 
ATOM   1154  C4'  DT A  56      -6.847 -80.718  80.804 
ATOM   1155  O4'  DT A  56      -8.049 -80.060  81.295 
ATOM   1156  C3'  DT A  56      -6.437 -79.881  79.593 
ATOM   1157  O3'  DT A  56      -7.014 -80.449  78.423 
ATOM   1158  C2'  DT A  56      -7.075 -78.513  79.834 
ATOM   1159  C1'  DT A  56      -8.401 -79.031  80.383 
ATOM   1160  N1   DT A  56      -9.186 -78.004  81.124 
ATOM   1161  C2   DT A  56     -10.554 -78.070  81.023 
ATOM   1162  O2   DT A  56     -11.131 -78.918  80.366 
ATOM   1163  N3   DT A  56     -11.247 -77.101  81.723 
ATOM   1164  C4   DT A  56     -10.698 -76.097  82.495 
ATOM   1165  O4   DT A  56     -11.421 -75.285  83.075 
ATOM   1166  C5   DT A  56      -9.254 -76.111  82.538 
ATOM   1167  C7   DT A  56      -8.576 -75.051  83.356 
ATOM   1168  C6   DT A  56      -8.556 -77.041  81.867 
ATOM   1169  P    DC A  57      -6.153 -80.489  77.075 
ATOM   1170  OP1  DC A  57      -5.268 -81.676  77.087 
ATOM   1171  OP2  DC A  57      -5.486 -79.184  76.873 
ATOM   1172  O5'  DC A  57      -7.298 -80.683  75.974 
ATOM   1173  C5'  DC A  57      -8.501 -81.388  76.335 
ATOM   1174  C4'  DC A  57      -9.713 -80.657  75.792 
ATOM   1175  O4'  DC A  57     -10.208 -79.644  76.714 
ATOM   1176  C3'  DC A  57      -9.499 -79.893  74.486 
ATOM   1177  O3'  DC A  57     -10.676 -79.999  73.693 
ATOM   1178  C2'  DC A  57      -9.332 -78.435  74.912 
ATOM   1179  C1'  DC A  57     -10.412 -78.440  75.989 
ATOM   1180  N1   DC A  57     -10.311 -77.302  76.945 
ATOM   1181  C2   DC A  57     -11.495 -76.769  77.448 
ATOM   1182  O2   DC A  57     -12.571 -77.259  77.084 
ATOM   1183  N3   DC A  57     -11.424 -75.731  78.319 
ATOM   1184  C4   DC A  57     -10.239 -75.229  78.688 
ATOM   1185  N4   DC A  57     -10.222 -74.216  79.541 
ATOM   1186  C5   DC A  57      -9.009 -75.762  78.182 
ATOM   1187  C6   DC A  57      -9.101 -76.800  77.312 
ATOM   1188  P    DA A  58     -10.530 -80.192  72.110 
ATOM   1189  OP1  DA A  58     -10.322 -81.625  71.802 
ATOM   1190  OP2  DA A  58      -9.507 -79.260  71.589 
ATOM   1191  O5'  DA A  58     -11.979 -79.739  71.603 
ATOM   1192  C5'  DA A  58     -13.115 -79.936  72.466 
ATOM   1193  C4'  DA A  58     -13.997 -78.703  72.451 
ATOM   1194  O4'  DA A  58     -13.597 -77.721  73.450 
ATOM   1195  C3'  DA A  58     -14.013 -77.912  71.144 
ATOM   1196  O3'  DA A  58     -15.327 -77.412  70.924 
ATOM   1197  C2'  DA A  58     -13.079 -76.728  71.395 
ATOM   1198  C1'  DA A  58     -13.530 -76.448  72.826 
ATOM   1199  N9   DA A  58     -12.578 -75.603  73.598 
ATOM   1200  C8   DA A  58     -11.215 -75.574  73.524 
ATOM   1201  N7   DA A  58     -10.662 -74.722  74.332 
ATOM   1202  C5   DA A  58     -11.737 -74.144  74.992 
ATOM   1203  C6   DA A  58     -11.816 -73.155  75.986 
ATOM   1204  N6   DA A  58     -10.743 -72.546  76.513 
ATOM   1205  N1   DA A  58     -13.043 -72.811  76.422 
ATOM   1206  C2   DA A  58     -14.104 -73.419  75.896 
ATOM   1207  N3   DA A  58     -14.154 -74.350  74.969 
ATOM   1208  C4   DA A  58     -12.914 -74.675  74.550 
ATOM   1209  P    DC A  59     -15.920 -77.415  69.437 
ATOM   1210  OP1  DC A  59     -16.490 -78.747  69.133 
ATOM   1211  OP2  DC A  59     -14.894 -76.917  68.494 
ATOM   1212  O5'  DC A  59     -17.099 -76.341  69.565 
ATOM   1213  C5'  DC A  59     -17.761 -76.180  70.833 
ATOM   1214  C4'  DC A  59     -17.950 -74.707  71.136 
ATOM   1215  O4'  DC A  59     -16.807 -74.131  71.829 
ATOM   1216  C3'  DC A  59     -18.141 -73.798  69.922 
ATOM   1217  O3'  DC A  59     -19.077 -72.779  70.253 
ATOM   1218  C2'  DC A  59     -16.774 -73.149  69.705 
ATOM   1219  C1'  DC A  59     -16.451 -72.921  71.179 
ATOM   1220  N1   DC A  59     -15.009 -72.660  71.443 
ATOM   1221  C2   DC A  59     -14.687 -71.775  72.469 
ATOM   1222  O2   DC A  59     -15.602 -71.249  73.113 
ATOM   1223  N3   DC A  59     -13.376 -71.523  72.725 
ATOM   1224  C4   DC A  59     -12.415 -72.114  72.005 
ATOM   1225  N4   DC A  59     -11.153 -71.835  72.293 
ATOM   1226  C5   DC A  59     -12.726 -73.026  70.945 
ATOM   1227  C6   DC A  59     -14.040 -73.264  70.704 
ATOM   1228  P    DT A  60     -20.149 -72.323  69.154 
ATOM   1229  OP1  DT A  60     -21.305 -73.246  69.177 
ATOM   1230  OP2  DT A  60     -19.478 -72.156  67.847 
ATOM   1231  O5'  DT A  60     -20.590 -70.892  69.719 
ATOM   1232  C5'  DT A  60     -20.555 -70.661  71.139 
ATOM   1233  C4'  DT A  60     -19.954 -69.300  71.428 
ATOM   1234  O4'  DT A  60     -18.503 -69.349  71.551 
ATOM   1235  C3'  DT A  60     -20.198 -68.226  70.368 
ATOM   1236  O3'  DT A  60     -20.386 -66.974  71.016 
ATOM   1237  C2'  DT A  60     -18.896 -68.169  69.568 
ATOM   1238  C1'  DT A  60     -17.951 -68.309  70.758 
ATOM   1239  N1   DT A  60     -16.565 -68.701  70.380 
ATOM   1240  C2   DT A  60     -15.540 -68.184  71.135 
ATOM   1241  O2   DT A  60     -15.725 -67.435  72.079 
ATOM   1242  N3   DT A  60     -14.270 -68.569  70.754 
ATOM   1243  C4   DT A  60     -13.948 -69.407  69.707 
ATOM   1244  O4   DT A  60     -12.771 -69.680  69.462 
ATOM   1245  C5   DT A  60     -15.090 -69.900  68.973 
ATOM   1246  C7   DT A  60     -14.828 -70.819  67.817 
ATOM   1247  C6   DT A  60     -16.336 -69.541  69.322 
ATOM   1248  P    DG A  61     -21.494 -65.966  70.449 
ATOM   1249  OP1  DG A  61     -22.820 -66.329  70.997 
ATOM   1250  OP2  DG A  61     -21.396 -65.899  68.975 
ATOM   1251  O5'  DG A  61     -21.011 -64.578  71.083 
ATOM   1252  C5'  DG A  61     -20.319 -64.590  72.346 
ATOM   1253  C4'  DG A  61     -19.130 -63.652  72.295 
ATOM   1254  O4'  DG A  61     -17.927 -64.306  71.799 
ATOM   1255  C3'  DG A  61     -19.285 -62.431  71.389 
ATOM   1256  O3'  DG A  61     -18.641 -61.319  72.000 
ATOM   1257  C2'  DG A  61     -18.522 -62.794  70.116 
ATOM   1258  C1'  DG A  61     -17.345 -63.479  70.804 
ATOM   1259  N9   DG A  61     -16.541 -64.343  69.896 
ATOM   1260  C8   DG A  61     -16.956 -65.111  68.829 
ATOM   1261  N7   DG A  61     -15.988 -65.760  68.230 
ATOM   1262  C5   DG A  61     -14.851 -65.397  68.950 
ATOM   1263  C6   DG A  61     -13.496 -65.783  68.773 
ATOM   1264  O6   DG A  61     -13.013 -66.536  67.932 
ATOM   1265  N1   DG A  61     -12.665 -65.179  69.726 
ATOM   1266  C2   DG A  61     -13.086 -64.317  70.720 
ATOM   1267  N2   DG A  61     -12.136 -63.848  71.532 
ATOM   1268  N3   DG A  61     -14.358 -63.957  70.885 
ATOM   1269  C4   DG A  61     -15.177 -64.533  69.968 
ATOM   1270  P    DA A  62     -19.328 -59.876  71.908 
ATOM   1271  OP1  DA A  62     -20.342 -59.741  72.977 
ATOM   1272  OP2  DA A  62     -19.805 -59.642  70.527 
ATOM   1273  O5'  DA A  62     -18.088 -58.915  72.218 
ATOM   1274  C5'  DA A  62     -17.031 -59.392  73.073 
ATOM   1275  C4'  DA A  62     -15.683 -59.025  72.485 
ATOM   1276  O4'  DA A  62     -15.187 -60.034  71.560 
ATOM   1277  C3'  DA A  62     -15.641 -57.729  71.675 
ATOM   1278  O3'  DA A  62     -14.397 -57.079  71.910 
ATOM   1279  C2'  DA A  62     -15.685 -58.183  70.217 
ATOM   1280  C1'  DA A  62     -14.754 -59.381  70.376 
ATOM   1281  N9   DA A  62     -14.835 -60.356  69.254 
ATOM   1282  C8   DA A  62     -15.926 -60.708  68.512 
ATOM   1283  N7   DA A  62     -15.676 -61.592  67.596 
ATOM   1284  C5   DA A  62     -14.319 -61.846  67.739 
ATOM   1285  C6   DA A  62     -13.438 -62.701  67.056 
ATOM   1286  N6   DA A  62     -13.815 -63.495  66.043 
ATOM   1287  N1   DA A  62     -12.152 -62.710  67.451 
ATOM   1288  C2   DA A  62     -11.784 -61.919  68.458 
ATOM   1289  N3   DA A  62     -12.512 -61.084  69.167 
ATOM   1290  C4   DA A  62     -13.795 -61.094  68.751 
ATOM   1291  P    DT A  63     -14.369 -55.485  72.051 
ATOM   1292  OP1  DT A  63     -14.709 -55.104  73.440 
ATOM   1293  OP2  DT A  63     -15.202 -54.878  70.989 
ATOM   1294  O5'  DT A  63     -12.826 -55.171  71.769 
ATOM   1295  C5'  DT A  63     -11.837 -56.156  72.121 
ATOM   1296  C4'  DT A  63     -10.818 -56.290  71.006 
ATOM   1297  O4'  DT A  63     -11.218 -57.267  70.003 
ATOM   1298  C3'  DT A  63     -10.547 -55.022  70.197 
ATOM   1299  O3'  DT A  63      -9.167 -54.978  69.858 
ATOM   1300  C2'  DT A  63     -11.357 -55.201  68.913 
ATOM   1301  C1'  DT A  63     -11.056 -56.683  68.720 
ATOM   1302  N1   DT A  63     -11.987 -57.367  67.779 
ATOM   1303  C2   DT A  63     -11.464 -58.368  66.997 
ATOM   1304  O2   DT A  63     -10.293 -58.706  67.047 
ATOM   1305  N3   DT A  63     -12.356 -58.977  66.137 
ATOM   1306  C4   DT A  63     -13.696 -58.676  65.999 
ATOM   1307  O4   DT A  63     -14.397 -59.291  65.194 
ATOM   1308  C5   DT A  63     -14.152 -57.611  66.862 
ATOM   1309  C7   DT A  63     -15.598 -57.220  66.774 
ATOM   1310  C6   DT A  63     -13.305 -57.001  67.707 
ATOM   1311  P    DT A  64      -8.400 -53.574  69.904 
ATOM   1312  OP1  DT A  64      -7.960 -53.294  71.289 
ATOM   1313  OP2  DT A  64      -9.235 -52.532  69.265 
ATOM   1314  O5'  DT A  64      -7.126 -53.879  68.986 
ATOM   1315  C5'  DT A  64      -6.609 -55.222  68.933 
ATOM   1316  C4'  DT A  64      -6.284 -55.596  67.501 
ATOM   1317  O4'  DT A  64      -7.427 -56.168  66.803 
ATOM   1318  C3'  DT A  64      -5.838 -54.447  66.598 
ATOM   1319  O3'  DT A  64      -4.834 -54.923  65.708 
ATOM   1320  C2'  DT A  64      -7.081 -54.091  65.781 
ATOM   1321  C1'  DT A  64      -7.552 -55.523  65.545 
ATOM   1322  N1   DT A  64      -8.975 -55.621  65.114 
ATOM   1323  C2   DT A  64      -9.292 -56.623  64.230 
ATOM   1324  O2   DT A  64      -8.470 -57.413  63.799 
ATOM   1325  N3   DT A  64     -10.621 -56.683  63.852 
ATOM   1326  C4   DT A  64     -11.631 -55.844  64.276 
ATOM   1327  O4   DT A  64     -12.784 -55.996  63.868 
ATOM   1328  C5   DT A  64     -11.199 -54.824  65.203 
ATOM   1329  C7   DT A  64     -12.236 -53.867  65.714 
ATOM   1330  C6   DT A  64      -9.914 -54.743  65.586 
ATOM   1331  P    DA A  65      -3.590 -53.977  65.366 
ATOM   1332  OP1  DA A  65      -2.563 -54.105  66.425 
ATOM   1333  OP2  DA A  65      -4.070 -52.605  65.091 
ATOM   1334  O5'  DA A  65      -3.052 -54.639  64.012 
ATOM   1335  C5'  DA A  65      -3.235 -56.052  63.807 
ATOM   1336  C4'  DA A  65      -3.700 -56.314  62.388 
ATOM   1337  O4'  DA A  65      -5.150 -56.261  62.261 
ATOM   1338  C3'  DA A  65      -3.201 -55.329  61.331 
ATOM   1339  O3'  DA A  65      -2.946 -56.039  60.125 
ATOM   1340  C2'  DA A  65      -4.378 -54.383  61.098 
ATOM   1341  C1'  DA A  65      -5.472 -55.446  61.145 
ATOM   1342  N9   DA A  65      -6.837 -54.891  61.356 
ATOM   1343  C8   DA A  65      -7.207 -53.806  62.099 
ATOM   1344  N7   DA A  65      -8.483 -53.572  62.086 
ATOM   1345  C5   DA A  65      -8.999 -54.574  61.276 
ATOM   1346  C6   DA A  65     -10.307 -54.879  60.864 
ATOM   1347  N6   DA A  65     -11.383 -54.169  61.231 
ATOM   1348  N1   DA A  65     -10.469 -55.944  60.058 
ATOM   1349  C2   DA A  65      -9.396 -56.646  59.697 
ATOM   1350  N3   DA A  65      -8.134 -56.458  60.017 
ATOM   1351  C4   DA A  65      -8.000 -55.386  60.824 
ATOM   1352  P    DT A  66      -1.664 -55.644  59.250 
ATOM   1353  OP1  DT A  66      -0.468 -56.333  59.784 
ATOM   1354  OP2  DT A  66      -1.571 -54.172  59.141 
ATOM   1355  O5'  DT A  66      -2.052 -56.264  57.826 
ATOM   1356  C5'  DT A  66      -2.890 -57.434  57.779 
ATOM   1357  C4'  DT A  66      -3.943 -57.274  56.700 
ATOM   1358  O4'  DT A  66      -5.145 -56.615  57.191 
ATOM   1359  C3'  DT A  66      -3.533 -56.436  55.489 
ATOM   1360  O3'  DT A  66      -4.110 -57.004  54.319 
ATOM   1361  C2'  DT A  66      -4.171 -55.068  55.730 
ATOM   1362  C1'  DT A  66      -5.497 -55.586  56.279 
ATOM   1363  N1   DT A  66      -6.282 -54.559  57.020 
ATOM   1364  C2   DT A  66      -7.650 -54.625  56.920 
ATOM   1365  O2   DT A  66      -8.227 -55.474  56.263 
ATOM   1366  N3   DT A  66      -8.343 -53.656  57.619 
ATOM   1367  C4   DT A  66      -7.794 -52.653  58.391 
ATOM   1368  O4   DT A  66      -8.517 -51.841  58.972 
ATOM   1369  C5   DT A  66      -6.350 -52.666  58.434 
ATOM   1370  C7   DT A  66      -5.672 -51.606  59.253 
ATOM   1371  C6   DT A  66      -5.652 -53.596  57.764 
ATOM   1372  P    DG A  67      -3.249 -57.045  52.971 
ATOM   1373  OP1  DG A  67      -2.364 -58.232  52.983 
ATOM   1374  OP2  DG A  67      -2.582 -55.740  52.769 
ATOM   1375  O5'  DG A  67      -4.394 -57.238  51.871 
ATOM   1376  C5'  DG A  67      -5.597 -57.943  52.232 
ATOM   1377  C4'  DG A  67      -6.809 -57.212  51.689 
ATOM   1378  O4'  DG A  67      -7.304 -56.199  52.610 
ATOM   1379  C3'  DG A  67      -6.595 -56.449  50.382 
ATOM   1380  O3'  DG A  67      -7.772 -56.555  49.590 
ATOM   1381  C2'  DG A  67      -6.428 -54.990  50.809 
ATOM   1382  C1'  DG A  67      -7.508 -54.996  51.885 
ATOM   1383  N9   DG A  67      -7.407 -53.858  52.841 
ATOM   1384  C8   DG A  67      -6.283 -53.223  53.324 
ATOM   1385  N7   DG A  67      -6.540 -52.245  54.160 
ATOM   1386  C5   DG A  67      -7.932 -52.232  54.235 
ATOM   1387  C6   DG A  67      -8.798 -51.391  54.983 
ATOM   1388  O6   DG A  67      -8.510 -50.472  55.745 
ATOM   1389  N1   DG A  67     -10.143 -51.721  54.766 
ATOM   1390  C2   DG A  67     -10.592 -52.730  53.936 
ATOM   1391  N2   DG A  67     -11.916 -52.886  53.866 
ATOM   1392  N3   DG A  67      -9.779 -53.518  53.236 
ATOM   1393  C4   DG A  67      -8.471 -53.211  53.434 
ATOM   1394  P    DT A  68      -7.626 -56.748  48.007 
ATOM   1395  OP1  DT A  68      -7.418 -58.180  47.698 
ATOM   1396  OP2  DT A  68      -6.603 -55.815  47.486 
ATOM   1397  O5'  DT A  68      -9.075 -56.294  47.499 
ATOM   1398  C5'  DT A  68     -10.211 -56.491  48.362 
ATOM   1399  C4'  DT A  68     -11.093 -55.258  48.348 
ATOM   1400  O4'  DT A  68     -10.693 -54.277  49.347 
ATOM   1401  C3'  DT A  68     -11.109 -54.467  47.040 
ATOM   1402  O3'  DT A  68     -12.423 -53.967  46.821 
ATOM   1403  C2'  DT A  68     -10.175 -53.284  47.291 
ATOM   1404  C1'  DT A  68     -10.626 -53.004  48.722 
ATOM   1405  N1   DT A  68      -9.674 -52.159  49.495 
ATOM   1406  C2   DT A  68     -10.213 -51.285  50.409 
ATOM   1407  O2   DT A  68     -11.413 -51.183  50.601 
ATOM   1408  N3   DT A  68      -9.301 -50.517  51.105 
ATOM   1409  C4   DT A  68      -7.928 -50.551  50.968 
ATOM   1410  O4   DT A  68      -7.212 -49.814  51.649 
ATOM   1411  C5   DT A  68      -7.458 -51.498  49.986 
ATOM   1412  C7   DT A  68      -5.975 -51.599  49.772 
ATOM   1413  C6   DT A  68      -8.322 -52.257  49.293 
ATOM   1414  P    DC A  69     -13.016 -53.971  45.333 
ATOM   1415  OP1  DC A  69     -13.586 -55.302  45.029 
ATOM   1416  OP2  DC A  69     -11.990 -53.472  44.390 
ATOM   1417  O5'  DC A  69     -14.195 -52.897  45.461 
ATOM   1418  C5'  DC A  69     -14.857 -52.736  46.730 
ATOM   1419  C4'  DC A  69     -15.047 -51.262  47.032 
ATOM   1420  O4'  DC A  69     -13.903 -50.687  47.726 
ATOM   1421  C3'  DC A  69     -15.237 -50.353  45.818 
ATOM   1422  O3'  DC A  69     -16.173 -49.335  46.149 
ATOM   1423  C2'  DC A  69     -13.870 -49.705  45.602 
ATOM   1424  C1'  DC A  69     -13.547 -49.476  47.075 
ATOM   1425  N1   DC A  69     -12.105 -49.215  47.339 
ATOM   1426  C2   DC A  69     -11.783 -48.331  48.365 
ATOM   1427  O2   DC A  69     -12.698 -47.805  49.009 
ATOM   1428  N3   DC A  69     -10.472 -48.079  48.622 
ATOM   1429  C4   DC A  69      -9.511 -48.669  47.901 
ATOM   1430  N4   DC A  69      -8.249 -48.391  48.189 
ATOM   1431  C5   DC A  69      -9.822 -49.581  46.841 
ATOM   1432  C6   DC A  69     -11.136 -49.820  46.600 
ATOM   1433  P    DT A  70     -17.245 -48.879  45.050 
ATOM   1434  OP1  DT A  70     -18.401 -49.802  45.073 
ATOM   1435  OP2  DT A  70     -16.574 -48.711  43.743 
ATOM   1436  O5'  DT A  70     -17.686 -47.448  45.615 
ATOM   1437  C5'  DT A  70     -17.652 -47.216  47.036 
ATOM   1438  C4'  DT A  70     -17.050 -45.855  47.324 
ATOM   1439  O4'  DT A  70     -15.599 -45.904  47.447 
ATOM   1440  C3'  DT A  70     -17.294 -44.782  46.264 
ATOM   1441  O3'  DT A  70     -17.482 -43.530  46.912 
ATOM   1442  C2'  DT A  70     -15.992 -44.724  45.465 
ATOM   1443  C1'  DT A  70     -15.048 -44.864  46.655 
ATOM   1444  N1   DT A  70     -13.661 -45.257  46.276 
ATOM   1445  C2   DT A  70     -12.636 -44.739  47.032 
ATOM   1446  O2   DT A  70     -12.821 -43.991  47.976 
ATOM   1447  N3   DT A  70     -11.366 -45.124  46.651 
ATOM   1448  C4   DT A  70     -11.044 -45.963  45.604 
ATOM   1449  O4   DT A  70      -9.867 -46.236  45.358 
ATOM   1450  C5   DT A  70     -12.186 -46.455  44.870 
ATOM   1451  C7   DT A  70     -11.924 -47.374  43.713 
ATOM   1452  C6   DT A  70     -13.432 -46.096  45.218 
ATOM   1453  P    DG A  71     -18.590 -42.522  46.346 
ATOM   1454  OP1  DG A  71     -19.916 -42.884  46.893 
ATOM   1455  OP2  DG A  71     -18.492 -42.455  44.871 
ATOM   1456  O5'  DG A  71     -18.107 -41.134  46.980 
ATOM   1457  C5'  DG A  71     -17.416 -41.146  48.243 
ATOM   1458  C4'  DG A  71     -16.226 -40.208  48.191 
ATOM   1459  O4'  DG A  71     -15.023 -40.862  47.695 
ATOM   1460  C3'  DG A  71     -16.381 -38.986  47.285 
ATOM   1461  O3'  DG A  71     -15.737 -37.875  47.897 
ATOM   1462  C2'  DG A  71     -15.618 -39.349  46.012 
ATOM   1463  C1'  DG A  71     -14.441 -40.034  46.700 
ATOM   1464  N9   DG A  71     -13.637 -40.899  45.792 
ATOM   1465  C8   DG A  71     -14.052 -41.666  44.725 
ATOM   1466  N7   DG A  71     -13.084 -42.316  44.126 
ATOM   1467  C5   DG A  71     -11.947 -41.953  44.846 
ATOM   1468  C6   DG A  71     -10.592 -42.338  44.669 
ATOM   1469  O6   DG A  71     -10.109 -43.092  43.828 
ATOM   1470  N1   DG A  71      -9.761 -41.735  45.623 
ATOM   1471  C2   DG A  71     -10.182 -40.873  46.616 
ATOM   1472  N2   DG A  71      -9.232 -40.403  47.428 
ATOM   1473  N3   DG A  71     -11.454 -40.513  46.781 
ATOM   1474  C4   DG A  71     -12.273 -41.089  45.864 
ATOM   1475  P    DG A  72     -16.424 -36.432  47.804 
ATOM   1476  OP1  DG A  72     -17.438 -36.297  48.874 
ATOM   1477  OP2  DG A  72     -16.901 -36.197  46.424 
ATOM   1478  O5'  DG A  72     -15.184 -35.471  48.114 
ATOM   1479  C5'  DG A  72     -14.128 -35.948  48.969 
ATOM   1480  C4'  DG A  72     -12.779 -35.580  48.382 
ATOM   1481  O4'  DG A  72     -12.283 -36.589  47.456 
ATOM   1482  C3'  DG A  72     -12.737 -34.285  47.572 
ATOM   1483  O3'  DG A  72     -11.493 -33.635  47.806 
ATOM   1484  C2'  DG A  72     -12.781 -34.738  46.113 
ATOM   1485  C1'  DG A  72     -11.850 -35.936  46.272 
ATOM   1486  N9   DG A  72     -11.931 -36.912  45.150 
ATOM   1487  C8   DG A  72     -13.021 -37.279  44.391 
ATOM   1488  N7   DG A  72     -12.754 -38.172  43.471 
ATOM   1489  C5   DG A  72     -11.391 -38.414  43.629 
ATOM   1490  C6   DG A  72     -10.529 -39.289  42.917 
ATOM   1491  O6   DG A  72     -10.796 -40.042  41.985 
ATOM   1492  N1   DG A  72      -9.216 -39.223  43.405 
ATOM   1493  C2   DG A  72      -8.793 -38.419  44.445 
ATOM   1494  N2   DG A  72      -7.498 -38.502  44.760 
ATOM   1495  N3   DG A  72      -9.602 -37.599  45.113 
ATOM   1496  C4   DG A  72     -10.879 -37.650  44.651 
ATOM   1497  P    DT A  73     -11.465 -32.041  47.947 
ATOM   1498  OP1  DT A  73     -11.805 -31.660  49.337 
ATOM   1499  OP2  DT A  73     -12.298 -31.434  46.886 
ATOM   1500  O5'  DT A  73      -9.922 -31.726  47.665 
ATOM   1501  C5'  DT A  73      -8.933 -32.711  48.017 
ATOM   1502  C4'  DT A  73      -7.914 -32.845  46.902 
ATOM   1503  O4'  DT A  73      -8.314 -33.822  45.900 
ATOM   1504  C3'  DT A  73      -7.643 -31.577  46.093 
ATOM   1505  O3'  DT A  73      -6.263 -31.533  45.755 
ATOM   1506  C2'  DT A  73      -8.453 -31.757  44.809 
ATOM   1507  C1'  DT A  73      -8.152 -33.239  44.616 
ATOM   1508  N1   DT A  73      -9.083 -33.922  43.675 
ATOM   1509  C2   DT A  73      -8.560 -34.923  42.893 
ATOM   1510  O2   DT A  73      -7.389 -35.262  42.943 
ATOM   1511  N3   DT A  73      -9.453 -35.533  42.033 
ATOM   1512  C4   DT A  73     -10.792 -35.231  41.895 
ATOM   1513  O4   DT A  73     -11.493 -35.847  41.090 
ATOM   1514  C5   DT A  73     -11.248 -34.167  42.758 
ATOM   1515  C7   DT A  73     -12.694 -33.775  42.671 
ATOM   1516  C6   DT A  73     -10.401 -33.557  43.603 
ATOM   1517  P    DC A  74      -5.496 -30.129  45.800 
ATOM   1518  OP1  DC A  74      -5.056 -29.849  47.185 
ATOM   1519  OP2  DC A  74      -6.331 -29.087  45.161 
ATOM   1520  O5'  DC A  74      -4.222 -30.435  44.882 
ATOM   1521  C5'  DC A  74      -3.705 -31.778  44.830 
ATOM   1522  C4'  DC A  74      -3.380 -32.152  43.397 
ATOM   1523  O4'  DC A  74      -4.523 -32.724  42.699 
ATOM   1524  C3'  DC A  74      -2.934 -31.003  42.494 
ATOM   1525  O3'  DC A  74      -1.930 -31.478  41.605 
ATOM   1526  C2'  DC A  74      -4.177 -30.647  41.678 
ATOM   1527  C1'  DC A  74      -4.648 -32.078  41.441 
ATOM   1528  N1   DC A  74      -6.071 -32.177  41.010 
ATOM   1529  C2   DC A  74      -6.409 -33.187  40.114 
ATOM   1530  O2   DC A  74      -5.524 -33.953  39.718 
ATOM   1531  N3   DC A  74      -7.700 -33.293  39.708 
ATOM   1532  C4   DC A  74      -8.630 -32.443  40.162 
ATOM   1533  N4   DC A  74      -9.876 -32.588  39.736 
ATOM   1534  C5   DC A  74      -8.303 -31.396  41.083 
ATOM   1535  C6   DC A  74      -7.007 -31.307  41.476 
ATOM   1536  P    DA A  75      -0.686 -30.532  41.262 
ATOM   1537  OP1  DA A  75       0.341 -30.660  42.321 
ATOM   1538  OP2  DA A  75      -1.166 -29.160  40.987 
ATOM   1539  O5'  DA A  75      -0.148 -31.194  39.908 
ATOM   1540  C5'  DA A  75      -0.331 -32.608  39.703 
ATOM   1541  C4'  DA A  75      -0.796 -32.870  38.285 
ATOM   1542  O4'  DA A  75      -2.246 -32.817  38.157 
ATOM   1543  C3'  DA A  75      -0.297 -31.885  37.228 
ATOM   1544  O3'  DA A  75      -0.042 -32.594  36.021 
ATOM   1545  C2'  DA A  75      -1.474 -30.938  36.994 
ATOM   1546  C1'  DA A  75      -2.568 -32.001  37.041 
ATOM   1547  N9   DA A  75      -3.933 -31.446  37.252 
ATOM   1548  C8   DA A  75      -4.303 -30.361  37.996 
ATOM   1549  N7   DA A  75      -5.579 -30.128  37.982 
ATOM   1550  C5   DA A  75      -6.095 -31.130  37.173 
ATOM   1551  C6   DA A  75      -7.403 -31.435  36.760 
ATOM   1552  N6   DA A  75      -8.480 -30.724  37.127 
ATOM   1553  N1   DA A  75      -7.565 -32.500  35.954 
ATOM   1554  C2   DA A  75      -6.492 -33.202  35.594 
ATOM   1555  N3   DA A  75      -5.230 -33.014  35.913 
ATOM   1556  C4   DA A  75      -5.096 -31.942  36.720 
ATOM   1557  P    DG A  76       1.240 -32.200  35.146 
ATOM   1558  OP1  DG A  76       2.436 -32.889  35.680 
ATOM   1559  OP2  DG A  76       1.333 -30.728  35.038 
ATOM   1560  O5'  DG A  76       0.852 -32.820  33.722 
ATOM   1561  C5'  DG A  76       0.014 -33.989  33.675 
ATOM   1562  C4'  DG A  76      -1.039 -33.829  32.596 
ATOM   1563  O4'  DG A  76      -2.241 -33.171  33.088 
ATOM   1564  C3'  DG A  76      -0.629 -32.992  31.385 
ATOM   1565  O3'  DG A  76      -1.206 -33.560  30.216 
ATOM   1566  C2'  DG A  76      -1.267 -31.624  31.627 
ATOM   1567  C1'  DG A  76      -2.593 -32.142  32.176 
ATOM   1568  N9   DG A  76      -3.378 -31.115  32.916 
ATOM   1569  C8   DG A  76      -2.928 -30.080  33.707 
ATOM   1570  N7   DG A  76      -3.887 -29.346  34.221 
ATOM   1571  C5   DG A  76      -5.052 -29.937  33.735 
ATOM   1572  C6   DG A  76      -6.411 -29.587  33.947 
ATOM   1573  O6   DG A  76      -6.873 -28.668  34.619 
ATOM   1574  N1   DG A  76      -7.276 -30.455  33.265 
ATOM   1575  C2   DG A  76      -6.879 -31.521  32.482 
ATOM   1576  N2   DG A  76      -7.860 -32.228  31.916 
ATOM   1577  N3   DG A  76      -5.604 -31.849  32.284 
ATOM   1578  C4   DG A  76      -4.753 -31.017  32.938 
ATOM   1579  P    DT A  77      -0.345 -33.600  28.867 
ATOM   1580  OP1  DT A  77       0.540 -34.787  28.879 
ATOM   1581  OP2  DT A  77       0.322 -32.295  28.665 
ATOM   1582  O5'  DT A  77      -1.490 -33.794  27.767 
ATOM   1583  C5'  DT A  77      -2.693 -34.499  28.128 
ATOM   1584  C4'  DT A  77      -3.905 -33.768  27.585 
ATOM   1585  O4'  DT A  77      -4.400 -32.755  28.507 
ATOM   1586  C3'  DT A  77      -3.691 -33.005  26.278 
ATOM   1587  O3'  DT A  77      -4.868 -33.110  25.486 
ATOM   1588  C2'  DT A  77      -3.524 -31.546  26.705 
ATOM   1589  C1'  DT A  77      -4.604 -31.552  27.782 
ATOM   1590  N1   DT A  77      -4.503 -30.413  28.737 
ATOM   1591  C2   DT A  77      -5.680 -29.899  29.225 
ATOM   1592  O2   DT A  77      -6.775 -30.333  28.909 
ATOM   1593  N3   DT A  77      -5.547 -28.844  30.107 
ATOM   1594  C4   DT A  77      -4.363 -28.277  30.531 
ATOM   1595  O4   DT A  77      -4.370 -27.334  31.325 
ATOM   1596  C5   DT A  77      -3.182 -28.884  29.965 
ATOM   1597  C7   DT A  77      -1.850 -28.326  30.374 
ATOM   1598  C6   DT A  77      -3.282 -29.910  29.105 
ATOM   1599  P    DG A  78      -4.723 -33.303  23.903 
ATOM   1600  OP1  DG A  78      -4.514 -34.736  23.595 
ATOM   1601  OP2  DG A  78      -3.699 -32.371  23.382 
ATOM   1602  O5'  DG A  78      -6.171 -32.850  23.396 
ATOM   1603  C5'  DG A  78      -7.307 -33.047  24.259 
ATOM   1604  C4'  DG A  78      -8.189 -31.814  24.244 
ATOM   1605  O4'  DG A  78      -7.789 -30.832  25.243 
ATOM   1606  C3'  DG A  78      -8.205 -31.023  22.936 
ATOM   1607  O3'  DG A  78      -9.519 -30.523  22.717 
ATOM   1608  C2'  DG A  78      -7.271 -29.839  23.188 
ATOM   1609  C1'  DG A  78      -7.722 -29.559  24.618 
ATOM   1610  N9   DG A  78      -6.770 -28.714  25.391 
ATOM   1611  C8   DG A  78      -5.393 -28.671  25.329 
ATOM   1612  N7   DG A  78      -4.849 -27.807  26.151 
ATOM   1613  C5   DG A  78      -5.941 -27.237  26.803 
ATOM   1614  C6   DG A  78      -5.984 -26.235  27.807 
ATOM   1615  O6   DG A  78      -5.053 -25.635  28.337 
ATOM   1616  N1   DG A  78      -7.303 -25.951  28.191 
ATOM   1617  C2   DG A  78      -8.431 -26.556  27.672 
ATOM   1618  N2   DG A  78      -9.599 -26.145  28.172 
ATOM   1619  N3   DG A  78      -8.389 -27.497  26.730 
ATOM   1620  C4   DG A  78      -7.118 -27.783  26.347 
ATOM   1621  P    DA A  79     -10.112 -30.526  21.229 
ATOM   1622  OP1  DA A  79     -10.682 -31.858  20.926 
ATOM   1623  OP2  DA A  79      -9.086 -30.028  20.286 
ATOM   1624  O5'  DA A  79     -11.291 -29.452  21.358 
ATOM   1625  C5'  DA A  79     -11.953 -29.291  22.626 
ATOM   1626  C4'  DA A  79     -12.143 -27.818  22.929 
ATOM   1627  O4'  DA A  79     -10.999 -27.242  23.622 
ATOM   1628  C3'  DA A  79     -12.333 -26.909  21.715 
ATOM   1629  O3'  DA A  79     -13.269 -25.890  22.045 
ATOM   1630  C2'  DA A  79     -10.966 -26.260  21.498 
ATOM   1631  C1'  DA A  79     -10.643 -26.032  22.971 
ATOM   1632  N9   DA A  79      -9.201 -25.771  23.236 
ATOM   1633  C8   DA A  79      -8.114 -26.290  22.594 
ATOM   1634  N7   DA A  79      -6.978 -25.866  23.056 
ATOM   1635  C5   DA A  79      -7.338 -25.001  24.081 
ATOM   1636  C6   DA A  79      -6.581 -24.222  24.972 
ATOM   1637  N6   DA A  79      -5.241 -24.189  24.971 
ATOM   1638  N1   DA A  79      -7.255 -23.475  25.867 
ATOM   1639  C2   DA A  79      -8.586 -23.513  25.863 
ATOM   1640  N3   DA A  79      -9.395 -24.197  25.084 
ATOM   1641  C4   DA A  79      -8.697 -24.936  24.198 
ATOM   1642  P    DA A  80     -14.341 -25.434  20.947 
ATOM   1643  OP1  DA A  80     -15.497 -26.357  20.970 
ATOM   1644  OP2  DA A  80     -13.670 -25.267  19.639 
ATOM   1645  O5'  DA A  80     -14.782 -24.003  21.511 
ATOM   1646  C5'  DA A  80     -14.748 -23.772  22.932 
ATOM   1647  C4'  DA A  80     -14.146 -22.411  23.221 
ATOM   1648  O4'  DA A  80     -12.695 -22.460  23.344 
ATOM   1649  C3'  DA A  80     -14.390 -21.337  22.161 
ATOM   1650  O3'  DA A  80     -14.578 -20.085  22.808 
ATOM   1651  C2'  DA A  80     -13.088 -21.280  21.361 
ATOM   1652  C1'  DA A  80     -12.144 -21.420  22.551 
ATOM   1653  N9   DA A  80     -10.757 -21.812  22.173 
ATOM   1654  C8   DA A  80     -10.355 -22.631  21.157 
ATOM   1655  N7   DA A  80      -9.069 -22.779  21.081 
ATOM   1656  C5   DA A  80      -8.580 -22.003  22.122 
ATOM   1657  C6   DA A  80      -7.278 -21.739  22.577 
ATOM   1658  N6   DA A  80      -6.178 -22.256  22.013 
ATOM   1659  N1   DA A  80      -7.146 -20.921  23.639 
ATOM   1660  C2   DA A  80      -8.243 -20.410  24.196 
ATOM   1661  N3   DA A  80      -9.503 -20.583  23.861 
ATOM   1662  C4   DA A  80      -9.607 -21.406  22.796 
ATOM   1663  P    DG A  81     -15.686 -19.078  22.242 
ATOM   1664  OP1  DG A  81     -17.012 -19.440  22.790 
ATOM   1665  OP2  DG A  81     -15.588 -19.010  20.768 
ATOM   1666  O5'  DG A  81     -15.203 -17.689  22.876 
ATOM   1667  C5'  DG A  81     -14.512 -17.702  24.139 
ATOM   1668  C4'  DG A  81     -13.322 -16.763  24.088 
ATOM   1669  O4'  DG A  81     -12.119 -17.418  23.592 
ATOM   1670  C3'  DG A  81     -13.477 -15.542  23.182 
ATOM   1671  O3'  DG A  81     -12.833 -14.430  23.793 
ATOM   1672  C2'  DG A  81     -12.714 -15.905  21.908 
ATOM   1673  C1'  DG A  81     -11.537 -16.590  22.596 
ATOM   1674  N9   DG A  81     -10.733 -17.454  21.688 
ATOM   1675  C8   DG A  81     -11.148 -18.222  20.622 
ATOM   1676  N7   DG A  81     -10.180 -18.871  20.022 
ATOM   1677  C5   DG A  81      -9.043 -18.508  20.742 
ATOM   1678  C6   DG A  81      -7.688 -18.894  20.566 
ATOM   1679  O6   DG A  81      -7.206 -19.647  19.724 
ATOM   1680  N1   DG A  81      -6.857 -18.290  21.519 
ATOM   1681  C2   DG A  81      -7.278 -17.428  22.512 
ATOM   1682  N2   DG A  81      -6.328 -16.959  23.324 
ATOM   1683  N3   DG A  81      -8.550 -17.068  22.677 
ATOM   1684  C4   DG A  81      -9.369 -17.644  21.761 
ATOM   1685  P    DA A  82     -13.520 -12.988  23.701 
ATOM   1686  OP1  DA A  82     -14.534 -12.852  24.770 
ATOM   1687  OP2  DA A  82     -13.997 -12.753  22.320 
ATOM   1688  O5'  DA A  82     -12.280 -12.027  24.011 
ATOM   1689  C5'  DA A  82     -11.224 -12.503  24.866 
ATOM   1690  C4'  DA A  82      -9.875 -12.136  24.278 
ATOM   1691  O4'  DA A  82      -9.379 -13.145  23.352 
ATOM   1692  C3'  DA A  82      -9.833 -10.840  23.468 
ATOM   1693  O3'  DA A  82      -8.589 -10.190  23.702 
ATOM   1694  C2'  DA A  82      -9.877 -11.294  22.009 
ATOM   1695  C1'  DA A  82      -8.946 -12.492  22.169 
ATOM   1696  N9   DA A  82      -9.027 -13.468  21.046 
ATOM   1697  C8   DA A  82     -10.118 -13.819  20.305 
ATOM   1698  N7   DA A  82      -9.868 -14.703  19.389 
ATOM   1699  C5   DA A  82      -8.511 -14.957  19.532 
ATOM   1700  C6   DA A  82      -7.630 -15.812  18.849 
ATOM   1701  N6   DA A  82      -8.007 -16.606  17.836 
ATOM   1702  N1   DA A  82      -6.344 -15.821  19.244 
ATOM   1703  C2   DA A  82      -5.976 -15.030  20.251 
ATOM   1704  N3   DA A  82      -6.705 -14.195  20.960 
ATOM   1705  C4   DA A  82      -7.987 -14.205  20.543 
ATOM   1706  P    DA A  83      -8.561  -8.596  23.843 
ATOM   1707  OP1  DA A  83      -8.901  -8.215  25.233 
ATOM   1708  OP2  DA A  83      -9.395  -7.989  22.782 
ATOM   1709  O5'  DA A  83      -7.019  -8.282  23.561 
ATOM   1710  C5'  DA A  83      -6.029  -9.267  23.914 
ATOM   1711  C4'  DA A  83      -5.011  -9.401  22.798 
ATOM   1712  O4'  DA A  83      -5.411 -10.378  21.796 
ATOM   1713  C3'  DA A  83      -4.739  -8.133  21.989 
ATOM   1714  O3'  DA A  83      -3.359  -8.089  21.651 
ATOM   1715  C2'  DA A  83      -5.549  -8.312  20.705 
ATOM   1716  C1'  DA A  83      -5.248  -9.794  20.512 
ATOM   1717  N9   DA A  83      -6.179 -10.478  19.572 
ATOM   1718  C8   DA A  83      -7.510 -10.242  19.374 
ATOM   1719  N7   DA A  83      -8.050 -11.006  18.478 
ATOM   1720  C5   DA A  83      -7.005 -11.811  18.048 
ATOM   1721  C6   DA A  83      -6.931 -12.841  17.097 
ATOM   1722  N6   DA A  83      -7.979 -13.257  16.372 
ATOM   1723  N1   DA A  83      -5.735 -13.432  16.915 
ATOM   1724  C2   DA A  83      -4.696 -13.016  17.638 
ATOM   1725  N3   DA A  83      -4.645 -12.069  18.550 
ATOM   1726  C4   DA A  83      -5.854 -11.494  18.712 
ATOM   1727  P    DT A  84      -2.592  -6.685  21.696 
ATOM   1728  OP1  DT A  84      -2.152  -6.405  23.082 
ATOM   1729  OP2  DT A  84      -3.427  -5.643  21.058 
ATOM   1730  O5'  DT A  84      -1.318  -6.990  20.778 
ATOM   1731  C5'  DT A  84      -0.801  -8.333  20.726 
ATOM   1732  C4'  DT A  84      -0.476  -8.707  19.294 
ATOM   1733  O4'  DT A  84      -1.619  -9.279  18.595 
ATOM   1734  C3'  DT A  84      -0.030  -7.558  18.390 
ATOM   1735  O3'  DT A  84       0.974  -8.034  17.501 
ATOM   1736  C2'  DT A  84      -1.273  -7.202  17.574 
ATOM   1737  C1'  DT A  84      -1.744  -8.634  17.338 
ATOM   1738  N1   DT A  84      -3.167  -8.732  16.906 
ATOM   1739  C2   DT A  84      -3.484  -9.734  16.022 
ATOM   1740  O2   DT A  84      -2.662 -10.524  15.591 
ATOM   1741  N3   DT A  84      -4.813  -9.794  15.645 
ATOM   1742  C4   DT A  84      -5.823  -8.955  16.069 
ATOM   1743  O4   DT A  84      -6.976  -9.107  15.660 
ATOM   1744  C5   DT A  84      -5.392  -7.935  16.995 
ATOM   1745  C7   DT A  84      -6.428  -6.979  17.507 
ATOM   1746  C6   DT A  84      -4.106  -7.854  17.379 
ATOM   1747  P    DT A  85       2.218  -7.088  17.158 
ATOM   1748  OP1  DT A  85       3.245  -7.216  18.217 
ATOM   1749  OP2  DT A  85       1.738  -5.716  16.883 
ATOM   1750  O5'  DT A  85       2.756  -7.750  15.805 
ATOM   1751  C5'  DT A  85       2.573  -9.163  15.599 
ATOM   1752  C4'  DT A  85       2.108  -9.425  14.181 
ATOM   1753  O4'  DT A  85       0.658  -9.372  14.054 
ATOM   1754  C3'  DT A  85       2.607  -8.440  13.124 
ATOM   1755  O3'  DT A  85       2.862  -9.150  11.917 
ATOM   1756  C2'  DT A  85       1.430  -7.494  12.890 
ATOM   1757  C1'  DT A  85       0.336  -8.557  12.937 
ATOM   1758  N1   DT A  85      -1.029  -8.002  13.149 
ATOM   1759  C2   DT A  85      -2.070  -8.647  12.525 
ATOM   1760  O2   DT A  85      -1.915  -9.632  11.824 
ATOM   1761  N3   DT A  85      -3.322  -8.104  12.743 
ATOM   1762  C4   DT A  85      -3.610  -6.996  13.515 
ATOM   1763  O4   DT A  85      -4.772  -6.603  13.636 
ATOM   1764  C5   DT A  85      -2.453  -6.388  14.128 
ATOM   1765  C7   DT A  85      -2.680  -5.177  14.985 
ATOM   1766  C6   DT A  85      -1.225  -6.895  13.933 
ATOM   1767  P    DT A  86       4.144  -8.755  11.042 
ATOM   1768  OP1  DT A  86       5.340  -9.444  11.577 
ATOM   1769  OP2  DT A  86       4.237  -7.283  10.934 
ATOM   1770  O5'  DT A  86       3.756  -9.375   9.618 
ATOM   1771  C5'  DT A  86       2.918 -10.545   9.572 
ATOM   1772  C4'  DT A  86       1.865 -10.385   8.493 
ATOM   1773  O4'  DT A  86       0.663  -9.726   8.984 
ATOM   1774  C3'  DT A  86       2.275  -9.547   7.282 
ATOM   1775  O3'  DT A  86       1.698 -10.116   6.112 
ATOM   1776  C2'  DT A  86       1.637  -8.179   7.523 
ATOM   1777  C1'  DT A  86       0.311  -8.697   8.072 
ATOM   1778  N1   DT A  86      -0.474  -7.670   8.813 
ATOM   1779  C2   DT A  86      -1.842  -7.736   8.712 
ATOM   1780  O2   DT A  86      -2.419  -8.585   8.055 
ATOM   1781  N3   DT A  86      -2.535  -6.767   9.412 
ATOM   1782  C4   DT A  86      -1.986  -5.764  10.184 
ATOM   1783  O4   DT A  86      -2.710  -4.952  10.764 
ATOM   1784  C5   DT A  86      -0.543  -5.777  10.227 
ATOM   1785  C7   DT A  86       0.136  -4.718  11.045 
ATOM   1786  C6   DT A  86       0.156  -6.707   9.556 
ATOM   1787  P    DC A  87       2.559 -10.156   4.764 
ATOM   1788  OP1  DC A  87       3.444 -11.343   4.776 
ATOM   1789  OP2  DC A  87       3.226  -8.851   4.562 
ATOM   1790  O5'  DC A  87       1.413 -10.349   3.663 
ATOM   1791  C5'  DC A  87       0.211 -11.054   4.024 
ATOM   1792  C4'  DC A  87      -1.001 -10.324   3.481 
ATOM   1793  O4'  DC A  87      -1.496  -9.310   4.403 
ATOM   1794  C3'  DC A  87      -0.788  -9.560   2.175 
ATOM   1795  O3'  DC A  87      -1.964  -9.666   1.382 
ATOM   1796  C2'  DC A  87      -0.620  -8.101   2.601 
ATOM   1797  C1'  DC A  87      -1.700  -8.107   3.678 
ATOM   1798  N1   DC A  87      -1.599  -6.969   4.634 
ATOM   1799  C2   DC A  87      -2.783  -6.436   5.137 
ATOM   1800  O2   DC A  87      -3.859  -6.925   4.773 
ATOM   1801  N3   DC A  87      -2.712  -5.398   6.008 
ATOM   1802  C4   DC A  87      -1.527  -4.896   6.377 
ATOM   1803  N4   DC A  87      -1.510  -3.883   7.230 
ATOM   1804  C5   DC A  87      -0.297  -5.429   5.871 
ATOM   1805  C6   DC A  87      -0.390  -6.466   5.001 
ATOM   1806  P    DC A  88      -1.819  -9.859  -0.201 
ATOM   1807  OP1  DC A  88      -1.610 -11.292  -0.509 
ATOM   1808  OP2  DC A  88      -0.795  -8.926  -0.722 
ATOM   1809  O5'  DC A  88      -3.267  -9.405  -0.708 
ATOM   1810  C5'  DC A  88      -4.403  -9.602   0.155 
ATOM   1811  C4'  DC A  88      -5.285  -8.369   0.140 
ATOM   1812  O4'  DC A  88      -4.885  -7.388   1.139 
ATOM   1813  C3'  DC A  88      -5.301  -7.578  -1.167 
ATOM   1814  O3'  DC A  88      -6.615  -7.078  -1.387 
ATOM   1815  C2'  DC A  88      -4.367  -6.395  -0.916 
ATOM   1816  C1'  DC A  88      -4.818  -6.115   0.515 
ATOM   1817  N1   DC A  88      -3.866  -5.270   1.287 
ATOM   1818  C2   DC A  88      -4.396  -4.379   2.218 
ATOM   1819  O2   DC A  88      -5.624  -4.328   2.362 
ATOM   1820  N3   DC A  88      -3.546  -3.598   2.932 
ATOM   1821  C4   DC A  88      -2.222  -3.684   2.746 
ATOM   1822  N4   DC A  88      -1.434  -2.901   3.468 
ATOM   1823  C5   DC A  88      -1.656  -4.593   1.794 
ATOM   1824  C6   DC A  88      -2.523  -5.364   1.090 
ATOM   1825  P    DA A  89      -7.208  -7.082  -2.874 
ATOM   1826  OP1  DA A  89      -7.778  -8.413  -3.178 
ATOM   1827  OP2  DA A  89      -6.183  -6.583  -3.817 
ATOM   1828  O5'  DA A  89      -8.387  -6.008  -2.746 
ATOM   1829  C5'  DA A  89      -9.049  -5.847  -1.478 
ATOM   1830  C4'  DA A  89      -9.239  -4.373  -1.175 
ATOM   1831  O4'  DA A  89      -8.095  -3.798  -0.482 
ATOM   1832  C3'  DA A  89      -9.429  -3.464  -2.389 
ATOM   1833  O3'  DA A  89     -10.366  -2.446  -2.058 
ATOM   1834  C2'  DA A  89      -8.063  -2.816  -2.606 
ATOM   1835  C1'  DA A  89      -7.739  -2.587  -1.132 
ATOM   1836  N9   DA A  89      -6.297  -2.326  -0.868 
ATOM   1837  C8   DA A  89      -5.210  -2.846  -1.510 
ATOM   1838  N7   DA A  89      -4.075  -2.422  -1.048 
ATOM   1839  C5   DA A  89      -4.434  -1.557  -0.023 
ATOM   1840  C6   DA A  89      -3.677  -0.778   0.868 
ATOM   1841  N6   DA A  89      -2.337  -0.745   0.867 
ATOM   1842  N1   DA A  89      -4.351  -0.031   1.763 
ATOM   1843  C2   DA A  89      -5.682  -0.068   1.759 
ATOM   1844  N3   DA A  89      -6.491  -0.753   0.981 
ATOM   1845  C4   DA A  89      -5.793  -1.492   0.094 
ATOM   1846  P    DG A  90     -11.437  -1.990  -3.157 
ATOM   1847  OP1  DG A  90     -12.594  -2.913  -3.134 
ATOM   1848  OP2  DG A  90     -10.766  -1.822  -4.464 
ATOM   1849  O5'  DG A  90     -11.878  -0.559  -2.592 
ATOM   1850  C5'  DG A  90     -11.844  -0.327  -1.172 
ATOM   1851  C4'  DG A  90     -11.242   1.034  -0.883 
ATOM   1852  O4'  DG A  90      -9.791   0.985  -0.760 
ATOM   1853  C3'  DG A  90     -11.486   2.107  -1.943 
ATOM   1854  O3'  DG A  90     -11.674   3.359  -1.295 
ATOM   1855  C2'  DG A  90     -10.184   2.165  -2.743 
ATOM   1856  C1'  DG A  90      -9.240   2.024  -1.553 
ATOM   1857  N9   DG A  90      -7.853   1.632  -1.931 
ATOM   1858  C8   DG A  90      -7.428   0.809  -2.951 
ATOM   1859  N7   DG A  90      -6.127   0.668  -3.016 
ATOM   1860  C5   DG A  90      -5.656   1.453  -1.965 
ATOM   1861  C6   DG A  90      -4.326   1.698  -1.532 
ATOM   1862  O6   DG A  90      -3.275   1.265  -1.993 
ATOM   1863  N1   DG A  90      -4.300   2.559  -0.426 
ATOM   1864  C2   DG A  90      -5.410   3.109   0.182 
ATOM   1865  N2   DG A  90      -5.173   3.907   1.227 
ATOM   1866  N3   DG A  90      -6.657   2.879  -0.224 
ATOM   1867  C4   DG A  90      -6.701   2.046  -1.297 
ATOM   1868  P    DA A  91     -12.782   4.367  -1.862 
ATOM   1869  OP1  DA A  91     -14.108   4.005  -1.314 
ATOM   1870  OP2  DA A  91     -12.684   4.434  -3.336 
ATOM   1871  O5'  DA A  91     -12.299   5.755  -1.228 
ATOM   1872  C5'  DA A  91     -11.608   5.743   0.035 
ATOM   1873  C4'  DA A  91     -10.418   6.681  -0.016 
ATOM   1874  O4'  DA A  91      -9.215   6.027  -0.512 
ATOM   1875  C3'  DA A  91     -10.573   7.902  -0.922 
ATOM   1876  O3'  DA A  91      -9.929   9.014  -0.311 
ATOM   1877  C2'  DA A  91      -9.810   7.540  -2.195 
ATOM   1878  C1'  DA A  91      -8.633   6.855  -1.507 
ATOM   1879  N9   DA A  91      -7.829   5.990  -2.415 
ATOM   1880  C8   DA A  91      -8.259   5.235  -3.469 
ATOM   1881  N7   DA A  91      -7.310   4.587  -4.071 
ATOM   1882  C5   DA A  91      -6.167   4.936  -3.368 
ATOM   1883  C6   DA A  91      -4.818   4.576  -3.513 
ATOM   1884  N6   DA A  91      -4.373   3.743  -4.465 
ATOM   1885  N1   DA A  91      -3.938   5.105  -2.643 
ATOM   1886  C2   DA A  91      -4.385   5.932  -1.700 
ATOM   1887  N3   DA A  91      -5.614   6.339  -1.467 
ATOM   1888  C4   DA A  91      -6.474   5.795  -2.352 
ATOM   1889  P    DA A  92     -10.616  10.457  -0.403 
ATOM   1890  OP1  DA A  92     -11.630  10.592   0.666 
ATOM   1891  OP2  DA A  92     -11.093  10.691  -1.784 
ATOM   1892  O5'  DA A  92      -9.376  11.418  -0.093 
ATOM   1893  C5'  DA A  92      -8.320  10.941   0.762 
ATOM   1894  C4'  DA A  92      -6.971  11.309   0.174 
ATOM   1895  O4'  DA A  92      -6.475  10.300  -0.751 
ATOM   1896  C3'  DA A  92      -6.929  12.604  -0.636 
ATOM   1897  O3'  DA A  92      -5.685  13.254  -0.401 
ATOM   1898  C2'  DA A  92      -6.973  12.151  -2.094 
ATOM   1899  C1'  DA A  92      -6.042  10.953  -1.935 
ATOM   1900  N9   DA A  92      -6.123   9.977  -3.057 
ATOM   1901  C8   DA A  92      -7.214   9.625  -3.799 
ATOM   1902  N7   DA A  92      -6.964   8.742  -4.715 
ATOM   1903  C5   DA A  92      -5.607   8.487  -4.572 
ATOM   1904  C6   DA A  92      -4.726   7.633  -5.255 
ATOM   1905  N6   DA A  92      -5.103   6.838  -6.268 
ATOM   1906  N1   DA A  92      -3.440   7.623  -4.860 
ATOM   1907  C2   DA A  92      -3.072   8.414  -3.853 
ATOM   1908  N3   DA A  92      -3.801   9.249  -3.144 
ATOM   1909  C4   DA A  92      -5.083   9.239  -3.560 
ATOM   1910  P    DG A  93      -5.657  14.848  -0.260 
ATOM   1911  OP1  DG A  93      -5.997  15.229   1.129 
ATOM   1912  OP2  DG A  93      -6.491  15.455  -1.322 
ATOM   1913  O5'  DG A  93      -4.115  15.163  -0.542 
ATOM   1914  C5'  DG A  93      -3.125  14.177  -0.190 
ATOM   1915  C4'  DG A  93      -2.107  14.043  -1.305 
ATOM   1916  O4'  DG A  93      -2.507  13.067  -2.308 
ATOM   1917  C3'  DG A  93      -1.835  15.312  -2.114 
ATOM   1918  O3'  DG A  93      -0.455  15.355  -2.453 
ATOM   1919  C2'  DG A  93      -2.645  15.132  -3.398 
ATOM   1920  C1'  DG A  93      -2.344  13.650  -3.591 
ATOM   1921  N9   DG A  93      -3.275  12.967  -4.532 
ATOM   1922  C8   DG A  93      -4.618  13.192  -4.745 
ATOM   1923  N7   DG A  93      -5.153  12.411  -5.653 
ATOM   1924  C5   DG A  93      -4.088  11.613  -6.071 
ATOM   1925  C6   DG A  93      -4.050  10.577  -7.040 
ATOM   1926  O6   DG A  93      -4.960  10.142  -7.739 
ATOM   1927  N1   DG A  93      -2.764  10.028  -7.152 
ATOM   1928  C2   DG A  93      -1.662  10.430  -6.423 
ATOM   1929  N2   DG A  93      -0.523   9.780  -6.677 
ATOM   1930  N3   DG A  93      -1.699  11.402  -5.514 
ATOM   1931  C4   DG A  93      -2.939  11.945  -5.393 
ATOM   1932  P    DA A  94       0.312  16.760  -2.407 
ATOM   1933  OP1  DA A  94       0.752  17.040  -1.022 
ATOM   1934  OP2  DA A  94      -0.523  17.801  -3.046 
ATOM   1935  O5'  DA A  94       1.586  16.454  -3.325 
ATOM   1936  C5'  DA A  94       2.103  15.111  -3.378 
ATOM   1937  C4'  DA A  94       2.428  14.737  -4.810 
ATOM   1938  O4'  DA A  94       1.285  14.165  -5.508 
ATOM   1939  C3'  DA A  94       2.874  15.886  -5.713 
ATOM   1940  O3'  DA A  94       3.878  15.411  -6.603 
ATOM   1941  C2'  DA A  94       1.631  16.242  -6.530 
ATOM   1942  C1'  DA A  94       1.160  14.811  -6.766 
ATOM   1943  N9   DA A  94      -0.263  14.712  -7.197 
ATOM   1944  C8   DA A  94      -1.318  15.498  -6.828 
ATOM   1945  N7   DA A  94      -2.441  15.159  -7.379 
ATOM   1946  C5   DA A  94      -2.111  14.069  -8.173 
ATOM   1947  C6   DA A  94      -2.873  13.249  -9.020 
ATOM   1948  N6   DA A  94      -4.189  13.408  -9.218 
ATOM   1949  N1   DA A  94      -2.230  12.254  -9.661 
ATOM   1950  C2   DA A  94      -0.922  12.101  -9.460 
ATOM   1951  N3   DA A  94      -0.111  12.800  -8.698 
ATOM   1952  C4   DA A  94      -0.779  13.789  -8.068 
ATOM   1953  P    DG A  95       5.122  16.357  -6.945 
ATOM   1954  OP1  DG A  95       6.149  16.229  -5.886 
ATOM   1955  OP2  DG A  95       4.642  17.729  -7.220 
ATOM   1956  O5'  DG A  95       5.660  15.695  -8.299 
ATOM   1957  C5'  DG A  95       5.477  14.281  -8.504 
ATOM   1958  C4'  DG A  95       5.012  14.019  -9.923 
ATOM   1959  O4'  DG A  95       3.562  14.072 -10.050 
ATOM   1960  C3'  DG A  95       5.511  15.004 -10.980 
ATOM   1961  O3'  DG A  95       5.766  14.295 -12.186 
ATOM   1962  C2'  DG A  95       4.334  15.951 -11.213 
ATOM   1963  C1'  DG A  95       3.240  14.888 -11.166 
ATOM   1964  N9   DG A  95       1.875  15.442 -10.955 
ATOM   1965  C8   DG A  95       1.483  16.534 -10.211 
ATOM   1966  N7   DG A  95       0.191  16.759 -10.231 
ATOM   1967  C5   DG A  95      -0.308  15.746 -11.048 
ATOM   1968  C6   DG A  95      -1.641  15.466 -11.445 
ATOM   1969  O6   DG A  95      -2.674  16.065 -11.154 
ATOM   1970  N1   DG A  95      -1.702  14.341 -12.281 
ATOM   1971  C2   DG A  95      -0.616  13.586 -12.678 
ATOM   1972  N2   DG A  95      -0.883  12.551 -13.477 
ATOM   1973  N3   DG A  95       0.635  13.849 -12.304 
ATOM   1974  C4   DG A  95       0.710  14.937 -11.495 
ATOM   1975  P    DG A  96       7.048  14.689 -13.061 
ATOM   1976  OP1  DG A  96       8.244  14.000 -12.527 
ATOM   1977  OP2  DG A  96       7.141  16.161 -13.170 
ATOM   1978  O5'  DG A  96       6.660  14.069 -14.485 
ATOM   1979  C5'  DG A  96       5.822  12.900 -14.532 
ATOM   1980  C4'  DG A  96       4.768  13.059 -15.611 
ATOM   1981  O4'  DG A  96       3.567  13.718 -15.120 
ATOM   1982  C3'  DG A  96       5.179  13.897 -16.822 
ATOM   1983  O3'  DG A  96       4.602  13.329 -17.992 
ATOM   1984  C2'  DG A  96       4.541  15.265 -16.581 
ATOM   1985  C1'  DG A  96       3.215  14.747 -16.032 
ATOM   1986  N9   DG A  96       2.430  15.774 -15.291 
ATOM   1987  C8   DG A  96       2.880  16.809 -14.501 
ATOM   1988  N7   DG A  96       1.921  17.543 -13.986 
ATOM   1989  C5   DG A  96       0.756  16.952 -14.472 
ATOM   1990  C6   DG A  96      -0.603  17.302 -14.260 
ATOM   1991  O6   DG A  96      -1.065  18.221 -13.589 
ATOM   1992  N1   DG A  96      -1.468  16.434 -14.942 
ATOM   1993  C2   DG A  96      -1.071  15.368 -15.726 
ATOM   1994  N2   DG A  96      -2.052  14.661 -16.291 
ATOM   1995  N3   DG A  96       0.204  15.040 -15.923 
ATOM   1996  C4   DG A  96       1.055  15.872 -15.269 
ATOM   1997  P    DT A  97       5.463  13.289 -19.340 
ATOM   1998  OP1  DT A  97       6.348  12.102 -19.328 
ATOM   1999  OP2  DT A  97       6.130  14.593 -19.542 
ATOM   2000  O5'  DT A  97       4.317  13.095 -20.440 
ATOM   2001  C5'  DT A  97       3.115  12.390 -20.079 
ATOM   2002  C4'  DT A  97       1.903  13.121 -20.622 
ATOM   2003  O4'  DT A  97       1.408  14.134 -19.701 
ATOM   2004  C3'  DT A  97       2.116  13.884 -21.929 
ATOM   2005  O3'  DT A  97       0.940  13.778 -22.721 
ATOM   2006  C2'  DT A  97       2.284  15.343 -21.502 
ATOM   2007  C1'  DT A  97       1.204  15.337 -20.426 
ATOM   2008  N1   DT A  97       1.305  16.476 -19.470 
ATOM   2009  C2   DT A  97       0.128  16.990 -18.983 
ATOM   2010  O2   DT A  97      -0.967  16.556 -19.299 
ATOM   2011  N3   DT A  97       0.261  18.045 -18.101 
ATOM   2012  C4   DT A  97       1.445  18.612 -17.676 
ATOM   2013  O4   DT A  97       1.438  19.555 -16.882 
ATOM   2014  C5   DT A  97       2.626  18.005 -18.242 
ATOM   2015  C7   DT A  97       3.958  18.563 -17.833 
ATOM   2016  C6   DT A  97       2.525  16.979 -19.103 
ATOM   2017  P    DT A  98       1.085  13.586 -24.304 
ATOM   2018  OP1  DT A  98       1.294  12.153 -24.613 
ATOM   2019  OP2  DT A  98       2.109  14.518 -24.825 
ATOM   2020  O5'  DT A  98      -0.363  14.039 -24.812 
ATOM   2021  C5'  DT A  98      -1.499  13.842 -23.949 
ATOM   2022  C4'  DT A  98      -2.381  15.075 -23.963 
ATOM   2023  O4'  DT A  98      -1.981  16.057 -22.965 
ATOM   2024  C3'  DT A  98      -2.397  15.866 -25.271 
ATOM   2025  O3'  DT A  98      -3.711  16.366 -25.491 
ATOM   2026  C2'  DT A  98      -1.463  17.050 -25.020 
ATOM   2027  C1'  DT A  98      -1.914  17.330 -23.589 
ATOM   2028  N1   DT A  98      -0.962  18.175 -22.816 
ATOM   2029  C2   DT A  98      -1.501  19.049 -21.902 
ATOM   2030  O2   DT A  98      -2.701  19.150 -21.710 
ATOM   2031  N3   DT A  98      -0.589  19.816 -21.206 
ATOM   2032  C4   DT A  98       0.784  19.783 -21.343 
ATOM   2033  O4   DT A  98       1.500  20.520 -20.662 
ATOM   2034  C5   DT A  98       1.254  18.835 -22.325 
ATOM   2035  C7   DT A  98       2.737  18.735 -22.539 
ATOM   2036  C6   DT A  98       0.390  18.076 -23.018 
ATOM   2037  P    DC A  99      -4.304  16.363 -26.978 
ATOM   2038  OP1  DC A  99      -4.874  15.031 -27.282 
ATOM   2039  OP2  DC A  99      -3.279  16.861 -27.921 
ATOM   2040  O5'  DC A  99      -5.483  17.437 -26.850 
ATOM   2041  C5'  DC A  99      -6.145  17.598 -25.581 
ATOM   2042  C4'  DC A  99      -6.335  19.071 -25.279 
ATOM   2043  O4'  DC A  99      -5.191  19.647 -24.585 
ATOM   2044  C3'  DC A  99      -6.525  19.980 -26.493 
ATOM   2045  O3'  DC A  99      -7.462  20.999 -26.162 
ATOM   2046  C2'  DC A  99      -5.159  20.629 -26.709 
ATOM   2047  C1'  DC A  99      -4.835  20.857 -25.236 
ATOM   2048  N1   DC A  99      -3.393  21.118 -24.972 
ATOM   2049  C2   DC A  99      -3.071  22.002 -23.946 
ATOM   2050  O2   DC A  99      -3.986  22.529 -23.302 
ATOM   2051  N3   DC A  99      -1.761  22.255 -23.690 
ATOM   2052  C4   DC A  99      -0.799  21.664 -24.410 
ATOM   2053  N4   DC A  99       0.463  21.942 -24.122 
ATOM   2054  C5   DC A  99      -1.110  20.752 -25.470 
ATOM   2055  C6   DC A  99      -2.424  20.513 -25.711 
ATOM   2056  P    DC A 100      -8.533  21.455 -27.261 
ATOM   2057  OP1  DC A 100      -9.690  20.532 -27.238 
ATOM   2058  OP2  DC A 100      -7.862  21.622 -28.568 
ATOM   2059  O5'  DC A 100      -8.975  22.886 -26.696 
ATOM   2060  C5'  DC A 100      -8.940  23.117 -25.275 
ATOM   2061  C4'  DC A 100      -8.338  24.478 -24.987 
ATOM   2062  O4'  DC A 100      -6.888  24.429 -24.864 
ATOM   2063  C3'  DC A 100      -8.582  25.552 -26.047 
ATOM   2064  O3'  DC A 100      -8.770  26.804 -25.399 
ATOM   2065  C2'  DC A 100      -7.281  25.609 -26.846 
ATOM   2066  C1'  DC A 100      -6.336  25.469 -25.657 
ATOM   2067  N1   DC A 100      -4.949  25.077 -26.035 
ATOM   2068  C2   DC A 100      -3.900  25.593 -25.279 
ATOM   2069  O2   DC A 100      -4.159  26.347 -24.334 
ATOM   2070  N3   DC A 100      -2.628  25.248 -25.608 
ATOM   2071  C4   DC A 100      -2.389  24.428 -26.639 
ATOM   2072  N4   DC A 100      -1.132  24.121 -26.920 
ATOM   2073  C5   DC A 100      -3.454  23.886 -27.430 
ATOM   2074  C6   DC A 100      -4.718  24.243 -27.085 
ATOM   2075  P    DT A 101      -9.878  27.811 -25.965 
ATOM   2076  OP1  DT A 101     -11.204  27.449 -25.418 
ATOM   2077  OP2  DT A 101      -9.780  27.878 -27.440 
ATOM   2078  O5'  DT A 101      -9.395  29.199 -25.331 
ATOM   2079  C5'  DT A 101      -8.704  29.187 -24.068 
ATOM   2080  C4'  DT A 101      -7.514  30.126 -24.120 
ATOM   2081  O4'  DT A 101      -6.312  29.471 -24.616 
ATOM   2082  C3'  DT A 101      -7.669  31.347 -25.026 
ATOM   2083  O3'  DT A 101      -7.025  32.459 -24.415 
ATOM   2084  C2'  DT A 101      -6.906  30.984 -26.299 
ATOM   2085  C1'  DT A 101      -5.730  30.299 -25.611 
ATOM   2086  N1   DT A 101      -4.925  29.435 -26.519 
ATOM   2087  C2   DT A 101      -3.572  29.372 -26.288 
ATOM   2088  O2   DT A 101      -3.024  29.985 -25.388 
ATOM   2089  N3   DT A 101      -2.859  28.561 -27.150 
ATOM   2090  C4   DT A 101      -3.376  27.827 -28.197 
ATOM   2091  O4   DT A 101      -2.636  27.136 -28.902 
ATOM   2092  C5   DT A 101      -4.804  27.956 -28.361 
ATOM   2093  C7   DT A 101      -5.447  27.189 -29.479 
ATOM   2094  C6   DT A 101      -5.522  28.738 -27.538 
ATOM   2095  P    DC A 102      -7.712  33.901 -24.507 
ATOM   2096  OP1  DC A 102      -8.726  34.037 -23.437 
ATOM   2097  OP2  DC A 102      -8.189  34.136 -25.887 
ATOM   2098  O5'  DC A 102      -6.472  34.862 -24.197 
ATOM   2099  C5'  DC A 102      -5.416  34.386 -23.342 
ATOM   2100  C4'  DC A 102      -4.067  34.753 -23.929 
ATOM   2101  O4'  DC A 102      -3.571  33.744 -24.855 
ATOM   2102  C3'  DC A 102      -4.025  36.049 -24.739 
ATOM   2103  O3'  DC A 102      -2.781  36.699 -24.505 
ATOM   2104  C2'  DC A 102      -4.069  35.595 -26.198 
ATOM   2105  C1'  DC A 102      -3.138  34.397 -26.039 
ATOM   2106  N1   DC A 102      -3.219  33.421 -27.161 
ATOM   2107  C2   DC A 102      -2.050  32.763 -27.534 
ATOM   2108  O2   DC A 102      -1.005  33.012 -26.923 
ATOM   2109  N3   DC A 102      -2.102  31.869 -28.556 
ATOM   2110  C4   DC A 102      -3.257  31.628 -29.192 
ATOM   2111  N4   DC A 102      -3.256  30.748 -30.182 
ATOM   2112  C5   DC A 102      -4.469  32.295 -28.824 
ATOM   2113  C6   DC A 102      -4.396  33.184 -27.801 
ATOM   2114  P    DC A 103      -2.753  38.292 -24.364 
ATOM   2115  OP1  DC A 103      -3.093  38.674 -22.974 
ATOM   2116  OP2  DC A 103      -3.587  38.899 -25.425 
ATOM   2117  O5'  DC A 103      -1.211  38.607 -24.646 
ATOM   2118  C5'  DC A 103      -0.221  37.622 -24.294 
ATOM   2119  C4'  DC A 103       0.797  37.488 -25.409 
ATOM   2120  O4'  DC A 103       0.397  36.511 -26.411 
ATOM   2121  C3'  DC A 103       1.069  38.756 -26.218 
ATOM   2122  O3'  DC A 103       2.449  38.800 -26.557 
ATOM   2123  C2'  DC A 103       0.259  38.577 -27.502 
ATOM   2124  C1'  DC A 103       0.560  37.095 -27.695 
ATOM   2125  N1   DC A 103      -0.372  36.411 -28.636 
ATOM   2126  C2   DC A 103       0.144  35.395 -29.435 
ATOM   2127  O2   DC A 103       1.341  35.103 -29.332 
ATOM   2128  N3   DC A 103      -0.689  34.759 -30.300 
ATOM   2129  C4   DC A 103      -1.980  35.105 -30.382 
ATOM   2130  N4   DC A 103      -2.752  34.456 -31.240 
ATOM   2131  C5   DC A 103      -2.530  36.149 -29.568 
ATOM   2132  C6   DC A 103      -1.681  36.771 -28.711 
ATOM   2133  P    DC A 104       3.216  40.204 -26.511 
ATOM   2134  OP1  DC A 104       3.656  40.484 -25.126 
ATOM   2135  OP2  DC A 104       2.381  41.246 -27.150 
ATOM   2136  O5'  DC A 104       4.490  39.898 -27.429 
ATOM   2137  C5'  DC A 104       5.007  38.556 -27.481 
ATOM   2138  C4'  DC A 104       5.332  38.182 -28.914 
ATOM   2139  O4'  DC A 104       4.188  37.610 -29.612 
ATOM   2140  C3'  DC A 104       5.778  39.331 -29.817 
ATOM   2141  O3'  DC A 104       6.782  38.855 -30.706 
ATOM   2142  C2'  DC A 104       4.535  39.687 -30.633 
ATOM   2143  C1'  DC A 104       4.064  38.255 -30.870 
ATOM   2144  N1   DC A 104       2.641  38.157 -31.301 
ATOM   2145  C2   DC A 104       2.303  37.146 -32.197 
ATOM   2146  O2   DC A 104       3.188  36.380 -32.593 
ATOM   2147  N3   DC A 104       1.011  37.040 -32.603 
ATOM   2148  C4   DC A 104       0.081  37.891 -32.149 
ATOM   2149  N4   DC A 104      -1.164  37.746 -32.575 
ATOM   2150  C5   DC A 104       0.409  38.937 -31.228 
ATOM   2151  C6   DC A 104       1.705  39.027 -30.835 
ATOM   2152  P    DC A 105       8.026  39.801 -31.049 
ATOM   2153  OP1  DC A 105       9.053  39.673 -29.990 
ATOM   2154  OP2  DC A 105       7.546  41.173 -31.324 
ATOM   2155  O5'  DC A 105       8.564  39.139 -32.403 
ATOM   2156  C5'  DC A 105       8.381  37.725 -32.608 
ATOM   2157  C4'  DC A 105       7.916  37.464 -34.026 
ATOM   2158  O4'  DC A 105       6.466  37.517 -34.154 
ATOM   2159  C3'  DC A 105       8.415  38.449 -35.083 
ATOM   2160  O3'  DC A 105       8.670  37.739 -36.290 
ATOM   2161  C2'  DC A 105       7.238  39.395 -35.317 
ATOM   2162  C1'  DC A 105       6.144  38.332 -35.270 
ATOM   2163  N1   DC A 105       4.778  38.887 -35.059 
ATOM   2164  C2   DC A 105       3.712  38.245 -35.684 
ATOM   2165  O2   DC A 105       3.942  37.250 -36.382 
ATOM   2166  N3   DC A 105       2.460  38.736 -35.505 
ATOM   2167  C4   DC A 105       2.252  39.815 -34.741 
ATOM   2168  N4   DC A 105       1.011  40.255 -34.597 
ATOM   2169  C5   DC A 105       3.335  40.491 -34.089 
ATOM   2170  C6   DC A 105       4.579  39.986 -34.281 
ATOM   2171  P    DG A 106       9.952  38.133 -37.165 
ATOM   2172  OP1  DG A 106      11.148  37.445 -36.631 
ATOM   2173  OP2  DG A 106      10.045  39.606 -37.273 
ATOM   2174  O5'  DG A 106       9.564  37.514 -38.589 
ATOM   2175  C5'  DG A 106       8.726  36.344 -38.636 
ATOM   2176  C4'  DG A 106       7.672  36.504 -39.715 
ATOM   2177  O4'  DG A 106       6.470  37.163 -39.223 
ATOM   2178  C3'  DG A 106       8.083  37.342 -40.926 
ATOM   2179  O3'  DG A 106       7.506  36.773 -42.095 
ATOM   2180  C2'  DG A 106       7.445  38.710 -40.684 
ATOM   2181  C1'  DG A 106       6.118  38.192 -40.135 
ATOM   2182  N9   DG A 106       5.334  39.219 -39.395 
ATOM   2183  C8   DG A 106       5.783  40.254 -38.604 
ATOM   2184  N7   DG A 106       4.825  40.987 -38.090 
ATOM   2185  C5   DG A 106       3.660  40.396 -38.576 
ATOM   2186  C6   DG A 106       2.301  40.746 -38.364 
ATOM   2187  O6   DG A 106       1.839  41.665 -37.692 
ATOM   2188  N1   DG A 106       1.436  39.879 -39.046 
ATOM   2189  C2   DG A 106       1.833  38.813 -39.829 
ATOM   2190  N2   DG A 106       0.852  38.105 -40.395 
ATOM   2191  N3   DG A 106       3.108  38.484 -40.027 
ATOM   2192  C4   DG A 106       3.959  39.317 -39.373 
ATOM   2193  P    DG A 107       8.367  36.733 -43.444 
ATOM   2194  OP1  DG A 107       9.251  35.546 -43.432 
ATOM   2195  OP2  DG A 107       9.034  38.038 -43.646 
ATOM   2196  O5'  DG A 107       7.221  36.540 -44.544 
ATOM   2197  C5'  DG A 107       6.019  35.835 -44.183 
ATOM   2198  C4'  DG A 107       4.807  36.565 -44.726 
ATOM   2199  O4'  DG A 107       4.311  37.579 -43.804 
ATOM   2200  C3'  DG A 107       5.020  37.329 -46.033 
ATOM   2201  O3'  DG A 107       3.844  37.223 -46.825 
ATOM   2202  C2'  DG A 107       5.188  38.787 -45.606 
ATOM   2203  C1'  DG A 107       4.108  38.782 -44.529 
ATOM   2204  N9   DG A 107       4.209  39.920 -43.574 
ATOM   2205  C8   DG A 107       5.332  40.555 -43.091 
ATOM   2206  N7   DG A 107       5.076  41.533 -42.255 
ATOM   2207  C5   DG A 107       3.684  41.546 -42.180 
ATOM   2208  C6   DG A 107       2.818  42.386 -41.432 
ATOM   2209  O6   DG A 107       3.106  43.306 -40.670 
ATOM   2210  N1   DG A 107       1.473  42.056 -41.649 
ATOM   2211  C2   DG A 107       1.024  41.047 -42.479 
ATOM   2212  N2   DG A 107      -0.301  40.892 -42.549 
ATOM   2213  N3   DG A 107       1.837  40.260 -43.179 
ATOM   2214  C4   DG A 107       3.145  40.567 -42.981 
ATOM   2215  P    DG A 108       3.989  37.030 -48.408 
ATOM   2216  OP1  DG A 108       4.198  35.597 -48.716 
ATOM   2217  OP2  DG A 108       5.012  37.962 -48.929 
ATOM   2218  O5'  DG A 108       2.541  37.484 -48.916 
ATOM   2219  C5'  DG A 108       1.405  37.287 -48.052 
ATOM   2220  C4'  DG A 108       0.523  38.520 -48.067 
ATOM   2221  O4'  DG A 108       0.923  39.501 -47.068 
ATOM   2222  C3'  DG A 108       0.506  39.310 -49.375 
ATOM   2223  O3'  DG A 108      -0.807  39.811 -49.594 
ATOM   2224  C2'  DG A 108       1.441  40.494 -49.123 
ATOM   2225  C1'  DG A 108       0.990  40.774 -47.693 
ATOM   2226  N9   DG A 108       1.942  41.619 -46.920 
ATOM   2227  C8   DG A 108       3.318  41.663 -46.982 
ATOM   2228  N7   DG A 108       3.863  42.527 -46.160 
ATOM   2229  C5   DG A 108       2.770  43.097 -45.508 
ATOM   2230  C6   DG A 108       2.727  44.098 -44.504 
ATOM   2231  O6   DG A 108       3.659  44.698 -43.974 
ATOM   2232  N1   DG A 108       1.409  44.382 -44.120 
ATOM   2233  C2   DG A 108       0.281  43.777 -44.639 
ATOM   2234  N2   DG A 108      -0.887  44.188 -44.139 
ATOM   2235  N3   DG A 108       0.323  42.837 -45.581 
ATOM   2236  C4   DG A 108       1.594  42.550 -45.964 
ATOM   2237  P    DC A 109      -1.400  39.807 -51.082 
ATOM   2238  OP1  DC A 109      -1.970  38.476 -51.385 
ATOM   2239  OP2  DC A 109      -0.375  40.306 -52.025 
ATOM   2240  O5'  DC A 109      -2.579  40.881 -50.953 
ATOM   2241  C5'  DC A 109      -3.241  41.042 -49.685 
ATOM   2242  C4'  DC A 109      -3.431  42.516 -49.382 
ATOM   2243  O4'  DC A 109      -2.287  43.091 -48.689 
ATOM   2244  C3'  DC A 109      -3.621  43.424 -50.596 
ATOM   2245  O3'  DC A 109      -4.558  44.443 -50.266 
ATOM   2246  C2'  DC A 109      -2.255  44.073 -50.813 
ATOM   2247  C1'  DC A 109      -1.931  44.301 -49.340 
ATOM   2248  N1   DC A 109      -0.490  44.563 -49.076 
ATOM   2249  C2   DC A 109      -0.167  45.447 -48.049 
ATOM   2250  O2   DC A 109      -1.082  45.973 -47.405 
ATOM   2251  N3   DC A 109       1.143  45.699 -47.793 
ATOM   2252  C4   DC A 109       2.105  45.109 -48.513 
ATOM   2253  N4   DC A 109       3.367  45.387 -48.225 
ATOM   2254  C5   DC A 109       1.794  44.197 -49.574 
ATOM   2255  C6   DC A 109       0.479  43.958 -49.815 
ATOM   2256  P    DA A 110      -5.629  44.899 -51.364 
ATOM   2257  OP1  DA A 110      -6.786  43.976 -51.341 
ATOM   2258  OP2  DA A 110      -4.958  45.067 -52.672 
ATOM   2259  O5'  DA A 110      -6.071  46.330 -50.800 
ATOM   2260  C5'  DA A 110      -6.036  46.562 -49.379 
ATOM   2261  C4'  DA A 110      -5.434  47.922 -49.090 
ATOM   2262  O4'  DA A 110      -3.984  47.873 -48.967 
ATOM   2263  C3'  DA A 110      -5.678  48.996 -50.150 
ATOM   2264  O3'  DA A 110      -5.866  50.248 -49.503 
ATOM   2265  C2'  DA A 110      -4.377  49.054 -50.950 
ATOM   2266  C1'  DA A 110      -3.432  48.913 -49.760 
ATOM   2267  N9   DA A 110      -2.045  48.521 -50.138 
ATOM   2268  C8   DA A 110      -1.643  47.702 -51.154 
ATOM   2269  N7   DA A 110      -0.357  47.554 -51.230 
ATOM   2270  C5   DA A 110       0.132  48.331 -50.189 
ATOM   2271  C6   DA A 110       1.434  48.594 -49.734 
ATOM   2272  N6   DA A 110       2.534  48.078 -50.298 
ATOM   2273  N1   DA A 110       1.566  49.413 -48.673 
ATOM   2274  C2   DA A 110       0.469  49.923 -48.115 
ATOM   2275  N3   DA A 110      -0.791  49.750 -48.450 
ATOM   2276  C4   DA A 110      -0.895  48.927 -49.515 
ATOM   2277  P    DG A 111      -6.974  51.256 -50.069 
ATOM   2278  OP1  DG A 111      -8.300  50.893 -49.521 
ATOM   2279  OP2  DG A 111      -6.876  51.323 -51.544 
ATOM   2280  O5'  DG A 111      -6.491  52.644 -49.435 
ATOM   2281  C5'  DG A 111      -5.800  52.632 -48.172 
ATOM   2282  C4'  DG A 111      -4.610  53.570 -48.223 
ATOM   2283  O4'  DG A 111      -3.408  52.916 -48.719 
ATOM   2284  C3'  DG A 111      -4.765  54.791 -49.129 
ATOM   2285  O3'  DG A 111      -4.121  55.903 -48.518 
ATOM   2286  C2'  DG A 111      -4.002  54.429 -50.403 
ATOM   2287  C1'  DG A 111      -2.826  53.744 -49.715 
ATOM   2288  N9   DG A 111      -2.021  52.879 -50.623 
ATOM   2289  C8   DG A 111      -2.436  52.111 -51.689 
ATOM   2290  N7   DG A 111      -1.469  51.462 -52.289 
ATOM   2291  C5   DG A 111      -0.332  51.825 -51.569 
ATOM   2292  C6   DG A 111       1.023  51.440 -51.745 
ATOM   2293  O6   DG A 111       1.506  50.686 -52.587 
ATOM   2294  N1   DG A 111       1.855  52.043 -50.792 
ATOM   2295  C2   DG A 111       1.434  52.905 -49.799 
ATOM   2296  N2   DG A 111       2.384  53.375 -48.987 
ATOM   2297  N3   DG A 111       0.162  53.265 -49.634 
ATOM   2298  C4   DG A 111      -0.658  52.689 -50.550 
ATOM   2299  P    DA A 112      -4.808  57.346 -48.610 
ATOM   2300  OP1  DA A 112      -5.822  57.481 -47.541 
ATOM   2301  OP2  DA A 112      -5.285  57.580 -49.991 
ATOM   2302  O5'  DA A 112      -3.568  58.307 -48.301 
ATOM   2303  C5'  DA A 112      -2.512  57.830 -47.445 
ATOM   2304  C4'  DA A 112      -1.163  58.198 -48.033 
ATOM   2305  O4'  DA A 112      -0.667  57.189 -48.959 
ATOM   2306  C3'  DA A 112      -1.121  59.493 -48.843 
ATOM   2307  O3'  DA A 112       0.122  60.143 -48.609 
ATOM   2308  C2'  DA A 112      -1.165  59.040 -50.302 
ATOM   2309  C1'  DA A 112      -0.234  57.842 -50.142 
ATOM   2310  N9   DA A 112      -0.315  56.866 -51.265 
ATOM   2311  C8   DA A 112      -1.406  56.514 -52.006 
ATOM   2312  N7   DA A 112      -1.157  55.630 -52.922 
ATOM   2313  C5   DA A 112       0.201  55.376 -52.779 
ATOM   2314  C6   DA A 112       1.081  54.521 -53.462 
ATOM   2315  N6   DA A 112       0.705  53.727 -54.475 
ATOM   2316  N1   DA A 112       2.368  54.512 -53.067 
ATOM   2317  C2   DA A 112       2.736  55.303 -52.060 
ATOM   2318  N3   DA A 112       2.007  56.138 -51.351 
ATOM   2319  C4   DA A 112       0.725  56.128 -51.768 
ATOM   2320  P    DA A 113       0.151  61.737 -48.468 
ATOM   2321  OP1  DA A 113      -0.189  62.118 -47.078 
ATOM   2322  OP2  DA A 113      -0.683  62.344 -49.529 
ATOM   2323  O5'  DA A 113       1.693  62.052 -48.750 
ATOM   2324  C5'  DA A 113       2.683  61.066 -48.397 
ATOM   2325  C4'  DA A 113       3.701  60.932 -49.513 
ATOM   2326  O4'  DA A 113       3.301  59.956 -50.515 
ATOM   2327  C3'  DA A 113       3.973  62.200 -50.322 
ATOM   2328  O3'  DA A 113       5.353  62.244 -50.660 
ATOM   2329  C2'  DA A 113       3.163  62.021 -51.606 
ATOM   2330  C1'  DA A 113       3.464  60.539 -51.799 
ATOM   2331  N9   DA A 113       2.532  59.856 -52.739 
ATOM   2332  C8   DA A 113       1.202  60.092 -52.937 
ATOM   2333  N7   DA A 113       0.661  59.327 -53.833 
ATOM   2334  C5   DA A 113       1.707  58.523 -54.263 
ATOM   2335  C6   DA A 113       1.781  57.492 -55.215 
ATOM   2336  N6   DA A 113       0.732  57.077 -55.939 
ATOM   2337  N1   DA A 113       2.977  56.901 -55.396 
ATOM   2338  C2   DA A 113       4.016  57.317 -54.673 
ATOM   2339  N3   DA A 113       4.067  58.264 -53.761 
ATOM   2340  C4   DA A 113       2.858  58.840 -53.599 
ATOM   2341  P    DG A 114       6.120  63.649 -50.615 
ATOM   2342  OP1  DG A 114       6.560  63.929 -49.230 
ATOM   2343  OP2  DG A 114       5.285  64.690 -51.254 
ATOM   2344  O5'  DG A 114       7.394  63.343 -51.533 
ATOM   2345  C5'  DG A 114       7.911  62.000 -51.585 
ATOM   2346  C4'  DG A 114       8.236  61.626 -53.017 
ATOM   2347  O4'  DG A 114       7.092  61.054 -53.716 
ATOM   2348  C3'  DG A 114       8.682  62.775 -53.921 
ATOM   2349  O3'  DG A 114       9.686  62.300 -54.810 
ATOM   2350  C2'  DG A 114       7.439  63.131 -54.737 
ATOM   2351  C1'  DG A 114       6.968  61.700 -54.973 
ATOM   2352  N9   DG A 114       5.545  61.601 -55.405 
ATOM   2353  C8   DG A 114       4.469  62.383 -55.044 
ATOM   2354  N7   DG A 114       3.340  62.030 -55.607 
ATOM   2355  C5   DG A 114       3.692  60.937 -56.398 
ATOM   2356  C6   DG A 114       2.892  60.128 -57.247 
ATOM   2357  O6   DG A 114       1.689  60.210 -57.479 
ATOM   2358  N1   DG A 114       3.654  59.126 -57.864 
ATOM   2359  C2   DG A 114       5.009  58.931 -57.684 
ATOM   2360  N2   DG A 114       5.551  57.917 -58.364 
ATOM   2361  N3   DG A 114       5.758  59.690 -56.887 
ATOM   2362  C4   DG A 114       5.035  60.667 -56.282 
ATOM   2363  P    DA A 115      10.930  63.246 -55.153 
ATOM   2364  OP1  DA A 115      11.957  63.118 -54.094 
ATOM   2365  OP2  DA A 115      10.450  64.618 -55.428 
ATOM   2366  O5'  DA A 115      11.467  62.583 -56.506 
ATOM   2367  C5'  DA A 115      11.285  61.170 -56.712 
ATOM   2368  C4'  DA A 115      10.820  60.908 -58.130 
ATOM   2369  O4'  DA A 115       9.370  60.961 -58.257 
ATOM   2370  C3'  DA A 115      11.319  61.893 -59.187 
ATOM   2371  O3'  DA A 115      11.574  61.184 -60.394 
ATOM   2372  C2'  DA A 115      10.142  62.840 -59.421 
ATOM   2373  C1'  DA A 115       9.048  61.777 -59.374 
ATOM   2374  N9   DA A 115       7.682  62.331 -59.162 
ATOM   2375  C8   DA A 115       7.312  63.416 -58.419 
ATOM   2376  N7   DA A 115       6.037  63.650 -58.432 
ATOM   2377  C5   DA A 115       5.521  62.648 -59.242 
ATOM   2378  C6   DA A 115       4.213  62.343 -59.654 
ATOM   2379  N6   DA A 115       3.136  63.053 -59.288 
ATOM   2380  N1   DA A 115       4.051  61.278 -60.461 
ATOM   2381  C2   DA A 115       5.123  60.576 -60.821 
ATOM   2382  N3   DA A 115       6.386  60.764 -60.501 
ATOM   2383  C4   DA A 115       6.520  61.836 -59.694 
ATOM   2384  P    DA A 116      12.856  61.578 -61.269 
ATOM   2385  OP1  DA A 116      14.052  60.889 -60.734 
ATOM   2386  OP2  DA A 116      12.949  63.050 -61.377 
ATOM   2387  O5'  DA A 116      12.468  60.958 -62.693 
ATOM   2388  C5'  DA A 116      11.630  59.789 -62.739 
ATOM   2389  C4'  DA A 116      10.576  59.948 -63.818 
ATOM   2390  O4'  DA A 116       9.374  60.607 -63.327 
ATOM   2391  C3'  DA A 116      10.987  60.786 -65.029 
ATOM   2392  O3'  DA A 116      10.410  60.218 -66.199 
ATOM   2393  C2'  DA A 116      10.349  62.154 -64.788 
ATOM   2394  C1'  DA A 116       9.022  61.636 -64.239 
ATOM   2395  N9   DA A 116       8.238  62.663 -63.498 
ATOM   2396  C8   DA A 116       8.701  63.683 -62.718 
ATOM   2397  N7   DA A 116       7.764  64.417 -62.204 
ATOM   2398  C5   DA A 116       6.592  63.843 -62.677 
ATOM   2399  C6   DA A 116       5.237  64.162 -62.488 
ATOM   2400  N6   DA A 116       4.816  65.188 -61.735 
ATOM   2401  N1   DA A 116       4.326  63.385 -63.104 
ATOM   2402  C2   DA A 116       4.751  62.366 -63.850 
ATOM   2403  N3   DA A 116       5.981  61.974 -64.099 
ATOM   2404  C4   DA A 116       6.873  62.768 -63.471 
ATOM   2405  P    DA A 117      11.271  60.178 -67.547 
ATOM   2406  OP1  DA A 117      12.155  58.991 -67.535 
ATOM   2407  OP2  DA A 117      11.938  61.482 -67.749 
ATOM   2408  O5'  DA A 117      10.125  59.984 -68.648 
ATOM   2409  C5'  DA A 117       8.923  59.279 -68.287 
ATOM   2410  C4'  DA A 117       7.711  60.010 -68.830 
ATOM   2411  O4'  DA A 117       7.215  61.023 -67.908 
ATOM   2412  C3'  DA A 117       7.924  60.773 -70.136 
ATOM   2413  O3'  DA A 117       6.748  60.667 -70.929 
ATOM   2414  C2'  DA A 117       8.092  62.232 -69.710 
ATOM   2415  C1'  DA A 117       7.012  62.226 -68.633 
ATOM   2416  N9   DA A 117       7.113  63.364 -67.677 
ATOM   2417  C8   DA A 117       8.238  63.982 -67.209 
ATOM   2418  N7   DA A 117       7.998  64.951 -66.382 
ATOM   2419  C5   DA A 117       6.612  64.981 -66.293 
ATOM   2420  C6   DA A 117       5.728  65.794 -65.566 
ATOM   2421  N6   DA A 117       6.127  66.781 -64.753 
ATOM   2422  N1   DA A 117       4.410  65.555 -65.708 
ATOM   2423  C2   DA A 117       4.018  64.573 -66.518 
ATOM   2424  N3   DA A 117       4.748  63.753 -67.243 
ATOM   2425  C4   DA A 117       6.062  64.013 -67.083 
ATOM   2426  P    DT A 118       6.893  60.474 -72.512 
ATOM   2427  OP1  DT A 118       7.102  59.042 -72.820 
ATOM   2428  OP2  DT A 118       7.916  61.407 -73.033 
ATOM   2429  O5'  DT A 118       5.445  60.928 -73.019 
ATOM   2430  C5'  DT A 118       4.309  60.731 -72.156 
ATOM   2431  C4'  DT A 118       3.427  61.964 -72.171 
ATOM   2432  O4'  DT A 118       3.827  62.946 -71.172 
ATOM   2433  C3'  DT A 118       3.410  62.755 -73.478 
ATOM   2434  O3'  DT A 118       2.097  63.255 -73.698 
ATOM   2435  C2'  DT A 118       4.345  63.938 -73.227 
ATOM   2436  C1'  DT A 118       3.894  64.218 -71.797 
ATOM   2437  N1   DT A 118       4.846  65.064 -71.024 
ATOM   2438  C2   DT A 118       4.307  65.938 -70.110 
ATOM   2439  O2   DT A 118       3.107  66.039 -69.918 
ATOM   2440  N3   DT A 118       5.219  66.705 -69.413 
ATOM   2441  C4   DT A 118       6.592  66.671 -69.551 
ATOM   2442  O4   DT A 118       7.308  67.409 -68.869 
ATOM   2443  C5   DT A 118       7.062  65.724 -70.533 
ATOM   2444  C7   DT A 118       8.545  65.624 -70.746 
ATOM   2445  C6   DT A 118       6.198  64.965 -71.225 
ATOM   2446  P    DC A 119       1.504  63.252 -75.185 
ATOM   2447  OP1  DC A 119       0.934  61.920 -75.489 
ATOM   2448  OP2  DC A 119       2.529  63.750 -76.128 
ATOM   2449  O5'  DC A 119       0.325  64.326 -75.057 
ATOM   2450  C5'  DC A 119      -0.337  64.487 -73.789 
ATOM   2451  C4'  DC A 119      -0.527  65.960 -73.486 
ATOM   2452  O4'  DC A 119       0.617  66.536 -72.793 
ATOM   2453  C3'  DC A 119      -0.718  66.869 -74.700 
ATOM   2454  O3'  DC A 119      -1.654  67.888 -74.369 
ATOM   2455  C2'  DC A 119       0.649  67.518 -74.917 
ATOM   2456  C1'  DC A 119       0.972  67.746 -73.443 
ATOM   2457  N1   DC A 119       2.414  68.007 -73.179 
ATOM   2458  C2   DC A 119       2.737  68.891 -72.153 
ATOM   2459  O2   DC A 119       1.822  69.418 -71.509 
ATOM   2460  N3   DC A 119       4.047  69.143 -71.897 
ATOM   2461  C4   DC A 119       5.008  68.553 -72.617 
ATOM   2462  N4   DC A 119       6.271  68.831 -72.329 
ATOM   2463  C5   DC A 119       4.698  67.641 -73.677 
ATOM   2464  C6   DC A 119       3.383  67.402 -73.918 
ATOM   2465  P    DA A 120      -2.725  68.344 -75.468 
ATOM   2466  OP1  DA A 120      -3.882  67.421 -75.445 
ATOM   2467  OP2  DA A 120      -2.054  68.511 -76.776 
ATOM   2468  O5'  DA A 120      -3.167  69.775 -74.903 
ATOM   2469  C5'  DA A 120      -3.132  70.006 -73.483 
ATOM   2470  C4'  DA A 120      -2.530  71.367 -73.194 
ATOM   2471  O4'  DA A 120      -1.080  71.318 -73.071 
ATOM   2472  C3'  DA A 120      -2.774  72.441 -74.254 
ATOM   2473  O3'  DA A 120      -2.962  73.693 -73.607 
ATOM   2474  C2'  DA A 120      -1.473  72.498 -75.054 
ATOM   2475  C1'  DA A 120      -0.528  72.358 -73.864 
ATOM   2476  N9   DA A 120       0.859  71.966 -74.242 
ATOM   2477  C8   DA A 120       1.261  71.147 -75.258 
ATOM   2478  N7   DA A 120       2.547  70.998 -75.334 
ATOM   2479  C5   DA A 120       3.036  71.775 -74.292 
ATOM   2480  C6   DA A 120       4.338  72.039 -73.837 
ATOM   2481  N6   DA A 120       5.438  71.522 -74.402 
ATOM   2482  N1   DA A 120       4.470  72.857 -72.776 
ATOM   2483  C2   DA A 120       3.373  73.367 -72.219 
ATOM   2484  N3   DA A 120       2.113  73.195 -72.554 
ATOM   2485  C4   DA A 120       2.009  72.372 -73.619 
ATOM   2486  P    DC A 121      -4.070  74.700 -74.173 
ATOM   2487  OP1  DC A 121      -5.397  74.338 -73.625 
ATOM   2488  OP2  DC A 121      -3.972  74.767 -75.647 
ATOM   2489  O5'  DC A 121      -3.587  76.088 -73.539 
ATOM   2490  C5'  DC A 121      -2.896  76.076 -72.276 
ATOM   2491  C4'  DC A 121      -1.706  77.015 -72.327 
ATOM   2492  O4'  DC A 121      -0.504  76.360 -72.823 
ATOM   2493  C3'  DC A 121      -1.861  78.236 -73.233 
ATOM   2494  O3'  DC A 121      -1.217  79.347 -72.622 
ATOM   2495  C2'  DC A 121      -1.098  77.873 -74.506 
ATOM   2496  C1'  DC A 121       0.078  77.188 -73.818 
ATOM   2497  N1   DC A 121       0.883  76.323 -74.726 
ATOM   2498  C2   DC A 121       2.256  76.250 -74.505 
ATOM   2499  O2   DC A 121       2.745  76.898 -73.574 
ATOM   2500  N3   DC A 121       3.007  75.467 -75.323 
ATOM   2501  C4   DC A 121       2.437  74.780 -76.322 
ATOM   2502  N4   DC A 121       3.213  74.031 -77.091 
ATOM   2503  C5   DC A 121       1.028  74.843 -76.566 
ATOM   2504  C6   DC A 121       0.294  75.630 -75.739 
ATOM   2505  P    DC A 122      -1.904  80.790 -72.714 
ATOM   2506  OP1  DC A 122      -2.918  80.925 -71.645 
ATOM   2507  OP2  DC A 122      -2.381  81.025 -74.095 
ATOM   2508  O5'  DC A 122      -0.664  81.751 -72.404 
ATOM   2509  C5'  DC A 122       0.392  81.275 -71.549 
ATOM   2510  C4'  DC A 122       1.741  81.642 -72.137 
ATOM   2511  O4'  DC A 122       2.237  80.633 -73.063 
ATOM   2512  C3'  DC A 122       1.783  82.938 -72.947 
ATOM   2513  O3'  DC A 122       3.026  83.587 -72.712 
ATOM   2514  C2'  DC A 122       1.739  82.484 -74.405 
ATOM   2515  C1'  DC A 122       2.670  81.286 -74.246 
ATOM   2516  N1   DC A 122       2.589  80.310 -75.369 
ATOM   2517  C2   DC A 122       3.758  79.651 -75.741 
ATOM   2518  O2   DC A 122       4.803  79.901 -75.131 
ATOM   2519  N3   DC A 122       3.705  78.758 -76.763 
ATOM   2520  C4   DC A 122       2.551  78.517 -77.399 
ATOM   2521  N4   DC A 122       2.552  77.637 -78.389 
ATOM   2522  C5   DC A 122       1.339  79.184 -77.032 
ATOM   2523  C6   DC A 122       1.412  80.073 -76.009 
ATOM   2524  P    DA A 123       3.055  85.181 -72.571 
ATOM   2525  OP1  DA A 123       2.715  85.562 -71.182 
ATOM   2526  OP2  DA A 123       2.221  85.788 -73.633 
ATOM   2527  O5'  DA A 123       4.597  85.496 -72.854 
ATOM   2528  C5'  DA A 123       5.587  84.511 -72.501 
ATOM   2529  C4'  DA A 123       6.605  84.377 -73.616 
ATOM   2530  O4'  DA A 123       6.205  83.400 -74.619 
ATOM   2531  C3'  DA A 123       6.876  85.645 -74.425 
ATOM   2532  O3'  DA A 123       8.257  85.689 -74.764 
ATOM   2533  C2'  DA A 123       6.067  85.466 -75.709 
ATOM   2534  C1'  DA A 123       6.368  83.983 -75.902 
ATOM   2535  N9   DA A 123       5.436  83.300 -76.843 
ATOM   2536  C8   DA A 123       4.106  83.536 -77.041 
ATOM   2537  N7   DA A 123       3.565  82.771 -77.937 
ATOM   2538  C5   DA A 123       4.611  81.967 -78.367 
ATOM   2539  C6   DA A 123       4.685  80.936 -79.318 
ATOM   2540  N6   DA A 123       3.636  80.521 -80.043 
ATOM   2541  N1   DA A 123       5.881  80.346 -79.499 
ATOM   2542  C2   DA A 123       6.920  80.762 -78.776 
ATOM   2543  N3   DA A 123       6.971  81.708 -77.865 
ATOM   2544  C4   DA A 123       5.762  82.284 -77.703 
ATOM   2545  P    DT A 124       9.024  87.093 -74.718 
ATOM   2546  OP1  DT A 124       9.464  87.373 -73.333 
ATOM   2547  OP2  DT A 124       8.189  88.135 -75.357 
ATOM   2548  O5'  DT A 124      10.298  86.787 -75.637 
ATOM   2549  C5'  DT A 124      10.815  85.445 -75.689 
ATOM   2550  C4'  DT A 124      11.139  85.070 -77.121 
ATOM   2551  O4'  DT A 124       9.996  84.498 -77.819 
ATOM   2552  C3'  DT A 124      11.586  86.220 -78.025 
ATOM   2553  O3'  DT A 124      12.590  85.744 -78.914 
ATOM   2554  C2'  DT A 124      10.343  86.576 -78.841 
ATOM   2555  C1'  DT A 124       9.872  85.144 -79.077 
ATOM   2556  N1   DT A 124       8.449  85.045 -79.508 
ATOM   2557  C2   DT A 124       8.131  84.044 -80.392 
ATOM   2558  O2   DT A 124       8.954  83.254 -80.823 
ATOM   2559  N3   DT A 124       6.803  83.984 -80.770 
ATOM   2560  C4   DT A 124       5.793  84.823 -80.346 
ATOM   2561  O4   DT A 124       4.640  84.671 -80.754 
ATOM   2562  C5   DT A 124       6.224  85.843 -79.419 
ATOM   2563  C7   DT A 124       5.188  86.799 -78.908 
ATOM   2564  C6   DT A 124       7.509  85.924 -79.036 
ATOM   2565  P    DT A 125      13.834  86.690 -79.256 
ATOM   2566  OP1  DT A 125      14.861  86.562 -78.197 
ATOM   2567  OP2  DT A 125      13.353  88.062 -79.532 
ATOM   2568  O5'  DT A 125      14.371  86.028 -80.610 
ATOM   2569  C5'  DT A 125      14.189  84.614 -80.815 
ATOM   2570  C4'  DT A 125      13.724  84.352 -82.234 
ATOM   2571  O4'  DT A 125      12.274  84.406 -82.361 
ATOM   2572  C3'  DT A 125      14.223  85.338 -83.291 
ATOM   2573  O3'  DT A 125      14.478  84.628 -84.497 
ATOM   2574  C2'  DT A 125      13.046  86.284 -83.524 
ATOM   2575  C1'  DT A 125      11.952  85.221 -83.477 
ATOM   2576  N1   DT A 125      10.586  85.776 -83.266 
ATOM   2577  C2   DT A 125       9.546  85.131 -83.890 
ATOM   2578  O2   DT A 125       9.700  84.146 -84.591 
ATOM   2579  N3   DT A 125       8.294  85.674 -83.672 
ATOM   2580  C4   DT A 125       8.006  86.781 -82.900 
ATOM   2581  O4   DT A 125       6.844  87.175 -82.779 
ATOM   2582  C5   DT A 125       9.163  87.390 -82.287 
ATOM   2583  C7   DT A 125       8.936  88.601 -81.430 
ATOM   2584  C6   DT A 125      10.391  86.883 -82.482 
ATOM   2585  P    DC A 126      15.760  85.022 -85.372 
ATOM   2586  OP1  DC A 126      16.956  84.334 -84.838 
ATOM   2587  OP2  DC A 126      15.852  86.495 -85.481 
ATOM   2588  O5'  DC A 126      15.372  84.403 -86.796 
ATOM   2589  C5'  DC A 126      14.534  83.233 -86.843 
ATOM   2590  C4'  DC A 126      13.480  83.393 -87.922 
ATOM   2591  O4'  DC A 126      12.278  84.051 -87.431 
ATOM   2592  C3'  DC A 126      13.891  84.231 -89.133 
ATOM   2593  O3'  DC A 126      13.314  83.662 -90.303 
ATOM   2594  C2'  DC A 126      13.253  85.599 -88.892 
ATOM   2595  C1'  DC A 126      11.926  85.081 -88.343 
ATOM   2596  N1   DC A 126      11.142  86.108 -87.602 
ATOM   2597  C2   DC A 126       9.754  86.054 -87.694 
ATOM   2598  O2   DC A 126       9.235  85.166 -88.378 
ATOM   2599  N3   DC A 126       9.021  86.983 -87.026 
ATOM   2600  C4   DC A 126       9.622  87.930 -86.294 
ATOM   2601  N4   DC A 126       8.863  88.812 -85.663 
ATOM   2602  C5   DC A 126      11.048  88.002 -86.188 
ATOM   2603  C6   DC A 126      11.763  87.066 -86.863 
ATOM   2604  P    DC A 127      14.174  83.622 -91.651 
ATOM   2605  OP1  DC A 127      15.059  82.435 -91.639 
ATOM   2606  OP2  DC A 127      14.842  84.927 -91.853 
ATOM   2607  O5'  DC A 127      13.029  83.429 -92.751 
ATOM   2608  C5'  DC A 127      11.827  82.724 -92.390 
ATOM   2609  C4'  DC A 127      10.615  83.454 -92.933 
ATOM   2610  O4'  DC A 127      10.119  84.467 -92.012 
ATOM   2611  C3'  DC A 127      10.828  84.218 -94.240 
ATOM   2612  O3'  DC A 127       9.652  84.112 -95.032 
ATOM   2613  C2'  DC A 127      10.996  85.676 -93.814 
ATOM   2614  C1'  DC A 127       9.916  85.671 -92.737 
ATOM   2615  N1   DC A 127      10.017  86.809 -91.781 
ATOM   2616  C2   DC A 127       8.832  87.342 -91.278 
ATOM   2617  O2   DC A 127       7.757  86.853 -91.641 
ATOM   2618  N3   DC A 127       8.904  88.380 -90.407 
ATOM   2619  C4   DC A 127      10.089  88.882 -90.038 
ATOM   2620  N4   DC A 127      10.105  89.895 -89.185 
ATOM   2621  C5   DC A 127      11.318  88.349 -90.544 
ATOM   2622  C6   DC A 127      11.226  87.312 -91.414 
ATOM   2623  P    DA A 128       9.797  83.919 -96.615 
ATOM   2624  OP1  DA A 128      10.006  82.486 -96.924 
ATOM   2625  OP2  DA A 128      10.820  84.851 -97.137 
ATOM   2626  O5'  DA A 128       8.349  84.372 -97.123 
ATOM   2627  C5'  DA A 128       7.213  84.176 -96.260 
ATOM   2628  C4'  DA A 128       6.331  85.408 -96.274 
ATOM   2629  O4'  DA A 128       6.731  86.390 -95.276 
ATOM   2630  C3'  DA A 128       6.314  86.199 -97.582 
ATOM   2631  O3'  DA A 128       5.001  86.699 -97.802 
ATOM   2632  C2'  DA A 128       7.249  87.383 -97.331 
ATOM   2633  C1'  DA A 128       6.798  87.663 -95.900 
ATOM   2634  N9   DA A 128       7.750  88.508 -95.127 
ATOM   2635  C8   DA A 128       9.113  88.537 -95.202 
ATOM   2636  N7   DA A 128       9.666  89.389 -94.394 
ATOM   2637  C5   DA A 128       8.591  89.968 -93.734 
ATOM   2638  C6   DA A 128       8.512  90.957 -92.739 
ATOM   2639  N6   DA A 128       9.584  91.565 -92.213 
ATOM   2640  N1   DA A 128       7.285  91.300 -92.304 
ATOM   2641  C2   DA A 128       6.223  90.692 -92.830 
ATOM   2642  N3   DA A 128       6.174  89.761 -93.757 
ATOM   2643  C4   DA A 128       7.414  89.436 -94.176 
ATOM   2644  P    DG A 129       4.408  86.696 -99.289 
ATOM   2645  OP1  DG A 129       3.838  85.365 -99.593 
ATOM   2646  OP2  DG A 129       5.433  87.195-100.232 
ATOM   2647  O5'  DG A 129       3.229  87.770 -99.161 
ATOM   2648  C5'  DG A 129       2.567  87.931 -97.892 
ATOM   2649  C4'  DG A 129       2.377  89.404 -97.590 
ATOM   2650  O4'  DG A 129       3.521  89.980 -96.896 
ATOM   2651  C3'  DG A 129       2.186  90.313 -98.804 
ATOM   2652  O3'  DG A 129       1.250  91.332 -98.473 
ATOM   2653  C2'  DG A 129       3.553  90.962 -99.020 
ATOM   2654  C1'  DG A 129       3.876  91.190 -97.547 
ATOM   2655  N9   DG A 129       5.318  91.452 -97.283 
ATOM   2656  C8   DG A 129       6.428  90.938 -97.919 
ATOM   2657  N7   DG A 129       7.568  91.374 -97.442 
ATOM   2658  C5   DG A 129       7.188  92.239 -96.416 
ATOM   2659  C6   DG A 129       7.982  93.014 -95.532 
ATOM   2660  O6   DG A 129       9.205  93.097 -95.470 
ATOM   2661  N1   DG A 129       7.188  93.752 -94.643 
ATOM   2662  C2   DG A 129       5.808  93.743 -94.613 
ATOM   2663  N2   DG A 129       5.236  94.517 -93.688 
ATOM   2664  N3   DG A 129       5.062  93.015 -95.443 
ATOM   2665  C4   DG A 129       5.818  92.293 -96.312 
ATOM   2666  P    DC A 130       0.179  91.788 -99.572 
ATOM   2667  OP1  DC A 130      -0.978  90.865 -99.549 
ATOM   2668  OP2  DC A 130       0.850  91.956-100.879 
ATOM   2669  O5'  DC A 130      -0.263  93.219 -99.007 
ATOM   2670  C5'  DC A 130      -0.228  93.451 -97.586 
ATOM   2671  C4'  DC A 130       0.374  94.811 -97.298 
ATOM   2672  O4'  DC A 130       1.824  94.762 -97.175 
ATOM   2673  C3'  DC A 130       0.130  95.885 -98.358 
ATOM   2674  O3'  DC A 130      -0.058  97.137 -97.710 
ATOM   2675  C2'  DC A 130       1.431  95.943 -99.158 
ATOM   2676  C1'  DC A 130       2.376  95.802 -97.968 
ATOM   2677  N1   DC A 130       3.763  95.410 -98.346 
ATOM   2678  C2   DC A 130       4.812  95.926 -97.590 
ATOM   2679  O2   DC A 130       4.553  96.680 -96.645 
ATOM   2680  N3   DC A 130       6.084  95.581 -97.919 
ATOM   2681  C4   DC A 130       6.323  94.761 -98.950 
ATOM   2682  N4   DC A 130       7.580  94.454 -99.231 
ATOM   2683  C5   DC A 130       5.258  94.220 -99.741 
ATOM   2684  C6   DC A 130       3.994  94.577 -99.396 
ATOM   2685  P    DT A 131      -1.166  98.145 -98.276 
ATOM   2686  OP1  DT A 131      -2.493  97.782 -97.729 
ATOM   2687  OP2  DT A 131      -1.068  98.212 -99.751 
ATOM   2688  O5'  DT A 131      -0.683  99.533 -97.642 
ATOM   2689  C5'  DT A 131       0.008  99.521 -96.379 
ATOM   2690  C4'  DT A 131       1.198 100.459 -96.431 
ATOM   2691  O4'  DT A 131       2.400  99.805 -96.927 
ATOM   2692  C3'  DT A 131       1.043 101.680 -97.337 
ATOM   2693  O3'  DT A 131       1.687 102.792 -96.726 
ATOM   2694  C2'  DT A 131       1.806 101.317 -98.610 
ATOM   2695  C1'  DT A 131       2.982 100.632 -97.922 
ATOM   2696  N1   DT A 131       3.787  99.768 -98.830 
ATOM   2697  C2   DT A 131       5.139  99.705 -98.599 
ATOM   2698  O2   DT A 131       5.688 100.318 -97.699 
ATOM   2699  N3   DT A 131       5.853  98.895 -99.461 
ATOM   2700  C4   DT A 131       5.336  98.160-100.508 
ATOM   2701  O4   DT A 131       6.075  97.469-101.213 
ATOM   2702  C5   DT A 131       3.908  98.289-100.672 
ATOM   2703  C7   DT A 131       3.264  97.522-101.790 
ATOM   2704  C6   DT A 131       3.190  99.071 -99.849 
ATOM   2705  P    DG A 132       1.000 104.235 -96.818 
ATOM   2706  OP1  DG A 132      -0.014 104.370 -95.748 
ATOM   2707  OP2  DG A 132       0.523 104.469 -98.199 
ATOM   2708  O5'  DG A 132       2.240 105.196 -96.508 
ATOM   2709  C5'  DG A 132       3.296 104.719 -95.653 
ATOM   2710  C4'  DG A 132       4.645 105.086 -96.240 
ATOM   2711  O4'  DG A 132       5.141 104.078 -97.166 
ATOM   2712  C3'  DG A 132       4.687 106.382 -97.050 
ATOM   2713  O3'  DG A 132       5.930 107.032 -96.816 
ATOM   2714  C2'  DG A 132       4.643 105.929 -98.509 
ATOM   2715  C1'  DG A 132       5.574 104.731 -98.350 
ATOM   2716  N9   DG A 132       5.493 103.755 -99.472 
ATOM   2717  C8   DG A 132       4.403 103.388-100.231 
ATOM   2718  N7   DG A 132       4.669 102.495-101.152 
ATOM   2719  C5   DG A 132       6.033 102.252-100.993 
ATOM   2720  C6   DG A 132       6.895 101.378-101.705 
ATOM   2721  O6   DG A 132       6.627 100.624-102.637 
ATOM   2722  N1   DG A 132       8.207 101.443-101.217 
ATOM   2723  C2   DG A 132       8.631 102.248-100.177 
ATOM   2724  N2   DG A 132       9.926 102.165 -99.862 
ATOM   2725  N3   DG A 132       7.822 103.068 -99.510 
ATOM   2726  C4   DG A 132       6.545 103.016 -99.971 
ATOM   2727  P    DA A 133       5.959 108.626 -96.675 
ATOM   2728  OP1  DA A 133       5.619 109.007 -95.285 
ATOM   2729  OP2  DA A 133       5.125 109.233 -97.736 
ATOM   2730  O5'  DA A 133       7.501 108.941 -96.957 
ATOM   2731  C5'  DA A 133       8.491 107.955 -96.605 
ATOM   2732  C4'  DA A 133       9.509 107.821 -97.720 
ATOM   2733  O4'  DA A 133       9.109 106.845 -98.723 
ATOM   2734  C3'  DA A 133       9.780 109.089 -98.529 
ATOM   2735  O3'  DA A 133      11.161 109.133 -98.868 
ATOM   2736  C2'  DA A 133       8.971 108.910 -99.813 
ATOM   2737  C1'  DA A 133       9.272 107.428-100.006 
ATOM   2738  N9   DA A 133       8.340 106.745-100.947 
ATOM   2739  C8   DA A 133       7.010 106.981-101.145 
ATOM   2740  N7   DA A 133       6.469 106.216-102.041 
ATOM   2741  C5   DA A 133       7.515 105.411-102.470 
ATOM   2742  C6   DA A 133       7.589 104.381-103.422 
ATOM   2743  N6   DA A 133       6.540 103.966-104.147 
ATOM   2744  N1   DA A 133       8.785 103.790-103.603 
ATOM   2745  C2   DA A 133       9.824 104.206-102.880 
ATOM   2746  N3   DA A 133       9.875 105.153-101.968 
ATOM   2747  C4   DA A 133       8.666 105.729-101.806 
ATOM   2748  P    DT A 134      11.928 110.538 -98.822 
ATOM   2749  OP1  DT A 134      12.368 110.817 -97.437 
ATOM   2750  OP2  DT A 134      11.093 111.579 -99.461 
ATOM   2751  O5'  DT A 134      13.202 110.232 -99.740 
ATOM   2752  C5'  DT A 134      13.719 108.889 -99.792 
ATOM   2753  C4'  DT A 134      14.043 108.515-101.225 
ATOM   2754  O4'  DT A 134      12.900 107.943-101.923 
ATOM   2755  C3'  DT A 134      14.490 109.664-102.128 
ATOM   2756  O3'  DT A 134      15.494 109.189-103.017 
ATOM   2757  C2'  DT A 134      13.247 110.020-102.944 
ATOM   2758  C1'  DT A 134      12.776 108.589-103.181 
ATOM   2759  N1   DT A 134      11.353 108.490-103.612 
ATOM   2760  C2   DT A 134      11.035 107.488-104.496 
ATOM   2761  O2   DT A 134      11.857 106.698-104.927 
ATOM   2762  N3   DT A 134       9.707 107.428-104.874 
ATOM   2763  C4   DT A 134       8.697 108.267-104.449 
ATOM   2764  O4   DT A 134       7.544 108.115-104.858 
ATOM   2765  C5   DT A 134       9.128 109.287-103.523 
ATOM   2766  C7   DT A 134       8.092 110.244-103.012 
ATOM   2767  C6   DT A 134      10.413 109.368-103.140 
ATOM   2768  P    DG A 135      16.738 110.135-103.360 
ATOM   2769  OP1  DG A 135      17.765 110.006-102.301 
ATOM   2770  OP2  DG A 135      16.257 111.506-103.635 
ATOM   2771  O5'  DG A 135      17.275 109.472-104.714 
ATOM   2772  C5'  DG A 135      17.093 108.059-104.919 
ATOM   2773  C4'  DG A 135      16.628 107.797-106.337 
ATOM   2774  O4'  DG A 135      15.178 107.850-106.465 
ATOM   2775  C3'  DG A 135      17.127 108.782-107.394 
ATOM   2776  O3'  DG A 135      17.382 108.073-108.601 
ATOM   2777  C2'  DG A 135      15.949 109.728-107.628 
ATOM   2778  C1'  DG A 135      14.856 108.666-107.581 
ATOM   2779  N9   DG A 135      13.490 109.220-107.370 
ATOM   2780  C8   DG A 135      13.099 110.312-106.626 
ATOM   2781  N7   DG A 135      11.807 110.537-106.646 
ATOM   2782  C5   DG A 135      11.307 109.524-107.462 
ATOM   2783  C6   DG A 135       9.975 109.244-107.860 
ATOM   2784  O6   DG A 135       8.942 109.843-107.568 
ATOM   2785  N1   DG A 135       9.914 108.119-108.695 
ATOM   2786  C2   DG A 135      11.000 107.364-109.093 
ATOM   2787  N2   DG A 135      10.732 106.329-109.892 
ATOM   2788  N3   DG A 135      12.251 107.627-108.719 
ATOM   2789  C4   DG A 135      12.326 108.715-107.909 
ATOM   2790  P    DT A 136      18.664 108.467-109.476 
ATOM   2791  OP1  DT A 136      19.860 107.778-108.942 
ATOM   2792  OP2  DT A 136      18.756 109.939-109.584 
ATOM   2793  O5'  DT A 136      18.276 107.847-110.900 
ATOM   2794  C5'  DT A 136      17.438 106.678-110.947 
ATOM   2795  C4'  DT A 136      16.384 106.837-112.026 
ATOM   2796  O4'  DT A 136      15.182 107.496-111.534 
ATOM   2797  C3'  DT A 136      16.794 107.675-113.237 
ATOM   2798  O3'  DT A 136      16.218 107.107-114.406 
ATOM   2799  C2'  DT A 136      16.157 109.043-112.995 
ATOM   2800  C1'  DT A 136      14.830 108.525-112.446 
ATOM   2801  N1   DT A 136      14.046 109.552-111.706 
ATOM   2802  C2   DT A 136      12.677 109.486-111.806 
ATOM   2803  O2   DT A 136      12.101 108.637-112.463 
ATOM   2804  N3   DT A 136      11.984 110.455-111.107 
ATOM   2805  C4   DT A 136      12.533 111.459-110.335 
ATOM   2806  O4   DT A 136      11.810 112.270-109.754 
ATOM   2807  C5   DT A 136      13.977 111.445-110.291 
ATOM   2808  C7   DT A 136      14.656 112.505-109.473 
ATOM   2809  C6   DT A 136      14.676 110.515-110.962 
ATOM   2810  P    DC A 137      17.078 107.066-115.755 
ATOM   2811  OP1  DC A 137      17.963 105.879-115.743 
ATOM   2812  OP2  DC A 137      17.746 108.371-115.957 
ATOM   2813  O5'  DC A 137      15.933 106.873-116.855 
ATOM   2814  C5'  DC A 137      14.731 106.168-116.494 
ATOM   2815  C4'  DC A 137      13.519 106.899-117.037 
ATOM   2816  O4'  DC A 137      13.023 107.912-116.115 
ATOM   2817  C3'  DC A 137      13.732 107.662-118.344 
ATOM   2818  O3'  DC A 137      12.556 107.556-119.136 
ATOM   2819  C2'  DC A 137      13.900 109.121-117.917 
ATOM   2820  C1'  DC A 137      12.820 109.115-116.840 
ATOM   2821  N1   DC A 137      12.921 110.253-115.885 
ATOM   2822  C2   DC A 137      11.736 110.787-115.382 
ATOM   2823  O2   DC A 137      10.661 110.297-115.745 
ATOM   2824  N3   DC A 137      11.807 111.825-114.510 
ATOM   2825  C4   DC A 137      12.993 112.326-114.141 
ATOM   2826  N4   DC A 137      13.009 113.339-113.288 
ATOM   2827  C5   DC A 137      14.222 111.793-114.647 
ATOM   2828  C6   DC A 137      14.130 110.756-115.518 
ATOM   2829  P    DA A 138      12.701 107.363-120.719 
ATOM   2830  OP1  DA A 138      12.910 105.931-121.027 
ATOM   2831  OP2  DA A 138      13.724 108.296-121.240 
ATOM   2832  O5'  DA A 138      11.253 107.817-121.227 
ATOM   2833  C5'  DA A 138      10.117 107.620-120.363 
ATOM   2834  C4'  DA A 138       9.234 108.853-120.378 
ATOM   2835  O4'  DA A 138       9.635 109.835-119.379 
ATOM   2836  C3'  DA A 138       9.218 109.644-121.686 
ATOM   2837  O3'  DA A 138       7.905 110.144-121.905 
ATOM   2838  C2'  DA A 138      10.153 110.827-121.434 
ATOM   2839  C1'  DA A 138       9.702 111.107-120.004 
ATOM   2840  N9   DA A 138      10.654 111.952-119.231 
ATOM   2841  C8   DA A 138      12.017 111.982-119.306 
ATOM   2842  N7   DA A 138      12.570 112.833-118.498 
ATOM   2843  C5   DA A 138      11.495 113.412-117.837 
ATOM   2844  C6   DA A 138      11.416 114.401-116.843 
ATOM   2845  N6   DA A 138      12.488 115.009-116.317 
ATOM   2846  N1   DA A 138      10.189 114.745-116.408 
ATOM   2847  C2   DA A 138       9.127 114.137-116.934 
ATOM   2848  N3   DA A 138       9.078 113.206-117.860 
ATOM   2849  C4   DA A 138      10.318 112.880-118.279 
ATOM   2850  P    DC A 139       7.312 110.141-123.393 
ATOM   2851  OP1  DC A 139       6.742 108.809-123.696 
ATOM   2852  OP2  DC A 139       8.337 110.639-124.336 
ATOM   2853  O5'  DC A 139       6.133 111.215-123.264 
ATOM   2854  C5'  DC A 139       5.471 111.376-121.996 
ATOM   2855  C4'  DC A 139       5.281 112.849-121.693 
ATOM   2856  O4'  DC A 139       6.425 113.424-121.000 
ATOM   2857  C3'  DC A 139       5.090 113.758-122.907 
ATOM   2858  O3'  DC A 139       4.154 114.777-122.577 
ATOM   2859  C2'  DC A 139       6.457 114.407-123.124 
ATOM   2860  C1'  DC A 139       6.780 114.635-121.651 
ATOM   2861  N1   DC A 139       8.222 114.896-121.387 
ATOM   2862  C2   DC A 139       8.545 115.780-120.360 
ATOM   2863  O2   DC A 139       7.630 116.307-119.716 
ATOM   2864  N3   DC A 139       9.855 116.032-120.104 
ATOM   2865  C4   DC A 139      10.816 115.442-120.824 
ATOM   2866  N4   DC A 139      12.079 115.720-120.536 
ATOM   2867  C5   DC A 139      10.506 114.530-121.885 
ATOM   2868  C6   DC A 139       9.191 114.291-122.126 
ATOM   2869  P    DC A 140       3.083 115.232-123.675 
ATOM   2870  OP1  DC A 140       1.926 114.309-123.652 
ATOM   2871  OP2  DC A 140       3.754 115.400-124.983 
ATOM   2872  O5'  DC A 140       2.641 116.664-123.111 
ATOM   2873  C5'  DC A 140       2.676 116.895-121.690 
ATOM   2874  C4'  DC A 140       3.278 118.256-121.401 
ATOM   2875  O4'  DC A 140       4.728 118.207-121.279 
ATOM   2876  C3'  DC A 140       3.034 119.330-122.461 
ATOM   2877  O3'  DC A 140       2.846 120.582-121.814 
ATOM   2878  C2'  DC A 140       4.335 119.387-123.261 
ATOM   2879  C1'  DC A 140       5.280 119.247-122.071 
ATOM   2880  N1   DC A 140       6.667 118.854-122.450 
ATOM   2881  C2   DC A 140       7.716 119.371-121.694 
ATOM   2882  O2   DC A 140       7.457 120.125-120.749 
ATOM   2883  N3   DC A 140       8.988 119.026-122.023 
ATOM   2884  C4   DC A 140       9.227 118.205-123.054 
ATOM   2885  N4   DC A 140      10.484 117.899-123.335 
ATOM   2886  C5   DC A 140       8.161 117.664-123.845 
ATOM   2887  C6   DC A 140       6.898 118.021-123.500 
ATOM   2888  P    DC A 141       1.738 121.589-122.380 
ATOM   2889  OP1  DC A 141       0.411 121.227-121.832 
ATOM   2890  OP2  DC A 141       1.836 121.656-123.855 
ATOM   2891  O5'  DC A 141       2.221 122.977-121.746 
ATOM   2892  C5'  DC A 141       2.912 122.965-120.483 
ATOM   2893  C4'  DC A 141       4.102 123.904-120.534 
ATOM   2894  O4'  DC A 141       5.304 123.249-121.030 
ATOM   2895  C3'  DC A 141       3.947 125.125-121.440 
ATOM   2896  O3'  DC A 141       4.590 126.236-120.829 
ATOM   2897  C2'  DC A 141       4.710 124.762-122.714 
ATOM   2898  C1'  DC A 141       5.886 124.077-122.026 
ATOM   2899  N1   DC A 141       6.691 123.212-122.934 
ATOM   2900  C2   DC A 141       8.063 123.138-122.713 
ATOM   2901  O2   DC A 141       8.553 123.787-121.781 
ATOM   2902  N3   DC A 141       8.814 122.356-123.530 
ATOM   2903  C4   DC A 141       8.245 121.669-124.529 
ATOM   2904  N4   DC A 141       9.021 120.920-125.298 
ATOM   2905  C5   DC A 141       6.836 121.731-124.774 
ATOM   2906  C6   DC A 141       6.102 122.519-123.946 
ATOM   2907  P    DC A 142       3.904 127.679-120.921 
ATOM   2908  OP1  DC A 142       2.889 127.814-119.852 
ATOM   2909  OP2  DC A 142       3.427 127.914-122.302 
ATOM   2910  O5'  DC A 142       5.144 128.640-120.612 
ATOM   2911  C5'  DC A 142       6.200 128.164-119.756 
ATOM   2912  C4'  DC A 142       7.549 128.531-120.344 
ATOM   2913  O4'  DC A 142       8.045 127.522-121.270 
ATOM   2914  C3'  DC A 142       7.591 129.826-121.154 
ATOM   2915  O3'  DC A 142       8.834 130.476-120.920 
ATOM   2916  C2'  DC A 142       7.547 129.373-122.613 
ATOM   2917  C1'  DC A 142       8.478 128.175-122.453 
ATOM   2918  N1   DC A 142       8.397 127.199-123.576 
ATOM   2919  C2   DC A 142       9.565 126.540-123.949 
ATOM   2920  O2   DC A 142      10.611 126.790-123.338 
ATOM   2921  N3   DC A 142       9.513 125.647-124.971 
ATOM   2922  C4   DC A 142       8.359 125.406-125.607 
ATOM   2923  N4   DC A 142       8.360 124.526-126.597 
ATOM   2924  C5   DC A 142       7.146 126.073-125.239 
ATOM   2925  C6   DC A 142       7.220 126.962-124.216 
ATOM   2926  P    DA A 143       8.863 132.070-120.779 
ATOM   2927  OP1  DA A 143       8.522 132.451-119.389 
ATOM   2928  OP2  DA A 143       8.029 132.677-121.840 
ATOM   2929  O5'  DA A 143      10.405 132.385-121.061 
ATOM   2930  C5'  DA A 143      11.395 131.400-120.709 
ATOM   2931  C4'  DA A 143      12.413 131.266-121.824 
ATOM   2932  O4'  DA A 143      12.013 130.289-122.826 
ATOM   2933  C3'  DA A 143      12.684 132.534-122.633 
ATOM   2934  O3'  DA A 143      14.065 132.578-122.971 
ATOM   2935  C2'  DA A 143      11.875 132.355-123.917 
ATOM   2936  C1'  DA A 143      12.176 130.872-124.110 
ATOM   2937  N9   DA A 143      11.244 130.189-125.050 
ATOM   2938  C8   DA A 143       9.914 130.425-125.249 
ATOM   2939  N7   DA A 143       9.373 129.660-126.144 
ATOM   2940  C5   DA A 143      10.419 128.856-126.574 
ATOM   2941  C6   DA A 143      10.493 127.825-127.526 
ATOM   2942  N6   DA A 143       9.444 127.410-128.250 
ATOM   2943  N1   DA A 143      11.689 127.234-127.707 
ATOM   2944  C2   DA A 143      12.728 127.651-126.984 
ATOM   2945  N3   DA A 143      12.779 128.597-126.072 
ATOM   2946  C4   DA A 143      11.569 129.173-125.910 
ATOM   2947  P    DG A 144      14.832 133.982-122.926 
ATOM   2948  OP1  DG A 144      15.272 134.262-121.541 
ATOM   2949  OP2  DG A 144      13.997 135.024-123.565 
ATOM   2950  O5'  DG A 144      16.106 133.676-123.844 
ATOM   2951  C5'  DG A 144      16.623 132.334-123.896 
ATOM   2952  C4'  DG A 144      16.947 131.959-125.328 
ATOM   2953  O4'  DG A 144      15.804 131.387-126.027 
ATOM   2954  C3'  DG A 144      17.394 133.109-126.232 
ATOM   2955  O3'  DG A 144      18.398 132.633-127.121 
ATOM   2956  C2'  DG A 144      16.151 133.464-127.048 
ATOM   2957  C1'  DG A 144      15.680 132.033-127.285 
ATOM   2958  N9   DG A 144      14.257 131.934-127.716 
ATOM   2959  C8   DG A 144      13.181 132.716-127.355 
ATOM   2960  N7   DG A 144      12.052 132.363-127.918 
ATOM   2961  C5   DG A 144      12.404 131.270-128.709 
ATOM   2962  C6   DG A 144      11.604 130.461-129.558 
ATOM   2963  O6   DG A 144      10.401 130.543-129.790 
ATOM   2964  N1   DG A 144      12.365 129.459-130.175 
ATOM   2965  C2   DG A 144      13.721 129.264-129.995 
ATOM   2966  N2   DG A 144      14.262 128.250-130.675 
ATOM   2967  N3   DG A 144      14.470 130.023-129.199 
ATOM   2968  C4   DG A 144      13.747 131.001-128.593 
ATOM   2969  P    DA A 145      19.642 133.579-127.464 
ATOM   2970  OP1  DA A 145      20.669 133.451-126.405 
ATOM   2971  OP2  DA A 145      19.161 134.951-127.739 
ATOM   2972  O5'  DA A 145      20.179 132.917-128.817 
ATOM   2973  C5'  DA A 145      19.997 131.503-129.023 
ATOM   2974  C4'  DA A 145      19.532 131.241-130.441 
ATOM   2975  O4'  DA A 145      18.082 131.295-130.568 
ATOM   2976  C3'  DA A 145      20.031 132.226-131.498 
ATOM   2977  O3'  DA A 145      20.286 131.517-132.705 
ATOM   2978  C2'  DA A 145      18.853 133.173-131.732 
ATOM   2979  C1'  DA A 145      17.760 132.110-131.685 
ATOM   2980  N9   DA A 145      16.394 132.665-131.473 
ATOM   2981  C8   DA A 145      16.024 133.750-130.730 
ATOM   2982  N7   DA A 145      14.749 133.983-130.743 
ATOM   2983  C5   DA A 145      14.233 132.982-131.553 
ATOM   2984  C6   DA A 145      12.925 132.676-131.965 
ATOM   2985  N6   DA A 145      11.848 133.387-131.599 
ATOM   2986  N1   DA A 145      12.763 131.611-132.772 
ATOM   2987  C2   DA A 145      13.835 130.909-133.132 
ATOM   2988  N3   DA A 145      15.098 131.097-132.812 
ATOM   2989  C4   DA A 145      15.232 132.170-132.005 
ATOM   2990  P    DG A 146      21.567 131.911-133.580 
ATOM   2991  OP1  DG A 146      22.764 131.223-133.045 
ATOM   2992  OP2  DG A 146      21.660 133.384-133.688 
ATOM   2993  O5'  DG A 146      21.180 131.291-135.004 
ATOM   2994  C5'  DG A 146      20.342 130.122-135.050 
ATOM   2995  C4'  DG A 146      19.288 130.282-136.129 
ATOM   2996  O4'  DG A 146      18.086 130.940-135.638 
ATOM   2997  C3'  DG A 146      19.698 131.120-137.340 
ATOM   2998  O3'  DG A 146      19.122 130.551-138.510 
ATOM   2999  C2'  DG A 146      19.061 132.487-137.099 
ATOM   3000  C1'  DG A 146      17.734 131.969-136.550 
ATOM   3001  N9   DG A 146      16.950 132.997-135.809 
ATOM   3002  C8   DG A 146      17.399 134.031-135.019 
ATOM   3003  N7   DG A 146      16.441 134.765-134.505 
ATOM   3004  C5   DG A 146      15.276 134.174-134.990 
ATOM   3005  C6   DG A 146      13.916 134.524-134.779 
ATOM   3006  O6   DG A 146      13.455 135.443-134.107 
ATOM   3007  N1   DG A 146      13.052 133.657-135.461 
ATOM   3008  C2   DG A 146      13.449 132.591-136.244 
ATOM   3009  N2   DG A 146      12.468 131.883-136.810 
ATOM   3010  N3   DG A 146      14.724 132.262-136.442 
ATOM   3011  C4   DG A 146      15.575 133.095-135.787 
ATOM   3012  P    DA A 147      19.982 130.511-139.858 
ATOM   3013  OP1  DA A 147      20.867 129.324-139.846 
ATOM   3014  OP2  DA A 147      20.650 131.816-140.060 
ATOM   3015  O5'  DA A 147      18.837 130.317-140.959 
ATOM   3016  C5'  DA A 147      17.635 129.613-140.598 
ATOM   3017  C4'  DA A 147      16.423 130.343-141.141 
ATOM   3018  O4'  DA A 147      15.927 131.356-140.219 
ATOM   3019  C3'  DA A 147      16.636 131.107-142.447 
ATOM   3020  O3'  DA A 147      15.460 131.001-143.240 
ATOM   3021  C2'  DA A 147      16.804 132.565-142.021 
ATOM   3022  C1'  DA A 147      15.724 132.560-140.944 
ATOM   3023  N9   DA A 147      15.824 133.698-139.988 
ATOM   3024  C8   DA A 147      16.950 134.315-139.520 
ATOM   3025  N7   DA A 147      16.710 135.285-138.693 
ATOM   3026  C5   DA A 147      15.324 135.314-138.604 
ATOM   3027  C6   DA A 147      14.440 136.128-137.877 
ATOM   3028  N6   DA A 147      14.839 137.115-137.064 
ATOM   3029  N1   DA A 147      13.122 135.889-138.019 
ATOM   3030  C2   DA A 147      12.730 134.906-138.829 
ATOM   3031  N3   DA A 147      13.460 134.087-139.554 
ATOM   3032  C4   DA A 147      14.774 134.347-139.394 
ATOM   3033  P    DG A 148      15.605 130.808-144.823 
ATOM   3034  OP1  DG A 148      15.814 129.375-145.131 
ATOM   3035  OP2  DG A 148      16.628 131.740-145.344 
ATOM   3036  O5'  DG A 148      14.157 131.261-145.330 
ATOM   3037  C5'  DG A 148      13.021 131.064-144.467 
ATOM   3038  C4'  DG A 148      12.138 132.297-144.482 
ATOM   3039  O4'  DG A 148      12.539 133.279-143.483 
ATOM   3040  C3'  DG A 148      12.122 133.088-145.790 
ATOM   3041  O3'  DG A 148      10.809 133.588-146.009 
ATOM   3042  C2'  DG A 148      13.057 134.272-145.538 
ATOM   3043  C1'  DG A 148      12.606 134.552-144.108 
ATOM   3044  N9   DG A 148      13.558 135.397-143.335 
ATOM   3045  C8   DG A 148      14.934 135.441-143.397 
ATOM   3046  N7   DG A 148      15.479 136.304-142.575 
ATOM   3047  C5   DG A 148      14.386 136.874-141.923 
ATOM   3048  C6   DG A 148      14.343 137.876-140.918 
ATOM   3049  O6   DG A 148      15.274 138.476-140.389 
ATOM   3050  N1   DG A 148      13.025 138.160-140.535 
ATOM   3051  C2   DG A 148      11.897 137.555-141.053 
ATOM   3052  N2   DG A 148      10.729 137.966-140.554 
ATOM   3053  N3   DG A 148      11.939 136.615-141.995 
ATOM   3054  C4   DG A 148      13.210 136.328-142.378 
ATOM   3055  P    DA A 149      10.216 133.585-147.496 
ATOM   3056  OP1  DA A 149       9.646 132.254-147.800 
ATOM   3057  OP2  DA A 149      11.241 134.083-148.439 
ATOM   3058  O5'  DA A 149       9.037 134.659-147.368 
ATOM   3059  C5'  DA A 149       8.375 134.820-146.100 
ATOM   3060  C4'  DA A 149       8.185 136.293-145.797 
ATOM   3061  O4'  DA A 149       9.329 136.869-145.104 
ATOM   3062  C3'  DA A 149       7.994 137.202-147.011 
ATOM   3063  O3'  DA A 149       7.058 138.221-146.680 
ATOM   3064  C2'  DA A 149       9.361 137.851-147.228 
ATOM   3065  C1'  DA A 149       9.684 138.079-145.754 
ATOM   3066  N9   DA A 149      11.126 138.340-145.490 
ATOM   3067  C8   DA A 149      12.214 137.821-146.132 
ATOM   3068  N7   DA A 149      13.349 138.245-145.670 
ATOM   3069  C5   DA A 149      12.990 139.110-144.645 
ATOM   3070  C6   DA A 149      13.747 139.889-143.754 
ATOM   3071  N6   DA A 149      15.087 139.922-143.755 
ATOM   3072  N1   DA A 149      13.073 140.636-142.859 
ATOM   3073  C2   DA A 149      11.742 140.598-142.863 
ATOM   3074  N3   DA A 149      10.932 139.914-143.642 
ATOM   3075  C4   DA A 149      11.631 139.175-144.528 
ATOM   3076  P    DG A 150       5.986 138.677-147.779 
ATOM   3077  OP1  DG A 150       4.830 137.754-147.756 
ATOM   3078  OP2  DG A 150       6.658 138.844-149.087 
ATOM   3079  O5'  DG A 150       5.545 140.108-147.214 
ATOM   3080  C5'  DG A 150       5.580 140.339-145.794 
ATOM   3081  C4'  DG A 150       6.182 141.700-145.505 
ATOM   3082  O4'  DG A 150       7.632 141.651-145.382 
ATOM   3083  C3'  DG A 150       5.938 142.774-146.565 
ATOM   3084  O3'  DG A 150       5.750 144.026-145.918 
ATOM   3085  C2'  DG A 150       7.239 142.831-147.365 
ATOM   3086  C1'  DG A 150       8.184 142.691-146.175 
ATOM   3087  N9   DG A 150       9.570 142.299-146.553 
ATOM   3088  C8   DG A 150       9.995 141.476-147.573 
ATOM   3089  N7   DG A 150      11.297 141.334-147.638 
ATOM   3090  C5   DG A 150      11.768 142.120-146.587 
ATOM   3091  C6   DG A 150      13.097 142.365-146.154 
ATOM   3092  O6   DG A 150      14.149 141.931-146.615 
ATOM   3093  N1   DG A 150      13.124 143.225-145.048 
ATOM   3094  C2   DG A 150      12.013 143.776-144.440 
ATOM   3095  N2   DG A 150      12.251 144.573-143.395 
ATOM   3096  N3   DG A 150      10.766 143.546-144.847 
ATOM   3097  C4   DG A 150      10.723 142.713-145.919 
ATOM   3098  P    DT A 151       4.642 145.034-146.484 
ATOM   3099  OP1  DT A 151       3.315 144.671-145.936 
ATOM   3100  OP2  DT A 151       4.739 145.101-147.958 
ATOM   3101  O5'  DT A 151       5.125 146.422-145.850 
ATOM   3102  C5'  DT A 151       5.816 146.410-144.587 
ATOM   3103  C4'  DT A 151       7.006 147.348-144.638 
ATOM   3104  O4'  DT A 151       8.208 146.694-145.134 
ATOM   3105  C3'  DT A 151       6.851 148.569-145.544 
ATOM   3106  O3'  DT A 151       7.494 149.681-144.933 
ATOM   3107  C2'  DT A 151       7.614 148.206-146.817 
ATOM   3108  C1'  DT A 151       8.790 147.521-146.129 
ATOM   3109  N1   DT A 151       9.595 146.657-147.037 
ATOM   3110  C2   DT A 151      10.947 146.594-146.806 
ATOM   3111  O2   DT A 151      11.495 147.207-145.906 
ATOM   3112  N3   DT A 151      11.661 145.784-147.668 
ATOM   3113  C4   DT A 151      11.144 145.049-148.715 
ATOM   3114  O4   DT A 151      11.883 144.358-149.420 
ATOM   3115  C5   DT A 151       9.716 145.178-148.879 
ATOM   3116  C7   DT A 151       9.072 144.411-149.997 
ATOM   3117  C6   DT A 151       8.998 145.960-148.056 
ATOM   3118  P    DT A 152       6.808 151.124-145.025 
ATOM   3119  OP1  DT A 152       5.793 151.259-143.956 
ATOM   3120  OP2  DT A 152       6.331 151.358-146.406 
ATOM   3121  O5'  DT A 152       8.048 152.085-144.715 
ATOM   3122  C5'  DT A 152       9.104 151.608-143.860 
ATOM   3123  C4'  DT A 152      10.453 151.975-144.448 
ATOM   3124  O4'  DT A 152      10.949 150.966-145.374 
ATOM   3125  C3'  DT A 152      10.495 153.271-145.258 
ATOM   3126  O3'  DT A 152      11.738 153.921-145.023 
ATOM   3127  C2'  DT A 152      10.451 152.818-146.716 
ATOM   3128  C1'  DT A 152      11.382 151.619-146.557 
ATOM   3129  N1   DT A 152      11.301 150.644-147.680 
ATOM   3130  C2   DT A 152      12.463 150.002-148.035 
ATOM   3131  O2   DT A 152      13.527 150.200-147.476 
ATOM   3132  N3   DT A 152      12.348 149.105-149.081 
ATOM   3133  C4   DT A 152      11.198 148.806-149.780 
ATOM   3134  O4   DT A 152      11.219 147.984-150.699 
ATOM   3135  C5   DT A 152      10.031 149.530-149.334 
ATOM   3136  C7   DT A 152       8.736 149.263-150.044 
ATOM   3137  C6   DT A 152      10.113 150.407-148.321 
ATOM   3138  P    DC A 153      11.767 155.515-144.882 
ATOM   3139  OP1  DC A 153      11.426 155.896-143.493 
ATOM   3140  OP2  DC A 153      10.933 156.122-145.944 
ATOM   3141  O5'  DC A 153      13.309 155.830-145.165 
ATOM   3142  C5'  DC A 153      14.299 154.844-144.812 
ATOM   3143  C4'  DC A 153      15.317 154.710-145.927 
ATOM   3144  O4'  DC A 153      14.917 153.733-146.930 
ATOM   3145  C3'  DC A 153      15.588 155.978-146.736 
ATOM   3146  O3'  DC A 153      16.969 156.022-147.075 
ATOM   3147  C2'  DC A 153      14.779 155.799-148.021 
ATOM   3148  C1'  DC A 153      15.080 154.317-148.213 
ATOM   3149  N1   DC A 153      14.148 153.633-149.154 
ATOM   3150  C2   DC A 153      14.663 152.617-149.954 
ATOM   3151  O2   DC A 153      15.861 152.325-149.851 
ATOM   3152  N3   DC A 153      13.831 151.982-150.819 
ATOM   3153  C4   DC A 153      12.540 152.327-150.900 
ATOM   3154  N4   DC A 153      11.768 151.678-151.758 
ATOM   3155  C5   DC A 153      11.990 153.371-150.087 
ATOM   3156  C6   DC A 153      12.839 153.993-149.230 
ATOM   3157  P    DC A 154      17.736 157.426-147.029 
ATOM   3158  OP1  DC A 154      18.175 157.706-145.644 
ATOM   3159  OP2  DC A 154      16.901 158.468-147.668 
ATOM   3160  O5'  DC A 154      19.010 157.121-147.948 
ATOM   3161  C5'  DC A 154      19.527 155.778-148.000 
ATOM   3162  C4'  DC A 154      19.851 155.404-149.432 
ATOM   3163  O4'  DC A 154      18.708 154.832-150.130 
ATOM   3164  C3'  DC A 154      20.298 156.553-150.336 
ATOM   3165  O3'  DC A 154      21.301 156.077-151.225 
ATOM   3166  C2'  DC A 154      19.055 156.909-151.152 
ATOM   3167  C1'  DC A 154      18.583 155.477-151.388 
ATOM   3168  N1   DC A 154      17.161 155.379-151.819 
ATOM   3169  C2   DC A 154      16.822 154.368-152.716 
ATOM   3170  O2   DC A 154      17.708 153.602-153.112 
ATOM   3171  N3   DC A 154      15.531 154.263-153.121 
ATOM   3172  C4   DC A 154      14.601 155.113-152.668 
ATOM   3173  N4   DC A 154      13.356 154.968-153.093 
ATOM   3174  C5   DC A 154      14.929 156.160-151.746 
ATOM   3175  C6   DC A 154      16.225 156.249-151.353 
ATOM   3176  P    DA A 155      22.546 157.024-151.567 
ATOM   3177  OP1  DA A 155      23.573 156.895-150.508 
ATOM   3178  OP2  DA A 155      22.065 158.395-151.843 
ATOM   3179  O5'  DA A 155      23.083 156.361-152.921 
ATOM   3180  C5'  DA A 155      22.901 154.948-153.126 
ATOM   3181  C4'  DA A 155      22.436 154.686-154.545 
ATOM   3182  O4'  DA A 155      20.985 154.739-154.672 
ATOM   3183  C3'  DA A 155      22.935 155.671-155.602 
ATOM   3184  O3'  DA A 155      23.190 154.962-156.808 
ATOM   3185  C2'  DA A 155      21.757 156.617-155.835 
ATOM   3186  C1'  DA A 155      20.663 155.555-155.788 
ATOM   3187  N9   DA A 155      19.298 156.109-155.577 
ATOM   3188  C8   DA A 155      18.928 157.194-154.834 
ATOM   3189  N7   DA A 155      17.652 157.428-154.847 
ATOM   3190  C5   DA A 155      17.137 156.426-155.657 
ATOM   3191  C6   DA A 155      15.829 156.121-156.069 
ATOM   3192  N6   DA A 155      14.752 156.831-155.703 
ATOM   3193  N1   DA A 155      15.667 155.056-156.875 
ATOM   3194  C2   DA A 155      16.739 154.354-157.236 
ATOM   3195  N3   DA A 155      18.002 154.542-156.916 
ATOM   3196  C4   DA A 155      18.136 155.614-156.109 
ATOM   3197  P    DA A 156      24.471 155.356-157.683 
ATOM   3198  OP1  DA A 156      25.668 154.667-157.149 
ATOM   3199  OP2  DA A 156      24.564 156.828-157.792 
ATOM   3200  O5'  DA A 156      24.084 154.736-159.107 
ATOM   3201  C5'  DA A 156      23.246 153.566-159.154 
ATOM   3202  C4'  DA A 156      22.192 153.726-160.233 
ATOM   3203  O4'  DA A 156      20.990 154.385-159.742 
ATOM   3204  C3'  DA A 156      22.602 154.564-161.444 
ATOM   3205  O3'  DA A 156      22.026 153.996-162.614 
ATOM   3206  C2'  DA A 156      21.965 155.932-161.203 
ATOM   3207  C1'  DA A 156      20.638 155.414-160.654 
ATOM   3208  N9   DA A 156      19.854 156.441-159.913 
ATOM   3209  C8   DA A 156      20.317 157.461-159.133 
ATOM   3210  N7   DA A 156      19.380 158.195-158.618 
ATOM   3211  C5   DA A 156      18.208 157.621-159.091 
ATOM   3212  C6   DA A 156      16.853 157.939-158.903 
ATOM   3213  N6   DA A 156      16.432 158.966-158.150 
ATOM   3214  N1   DA A 156      15.942 157.163-159.519 
ATOM   3215  C2   DA A 156      16.367 156.144-160.265 
ATOM   3216  N3   DA A 156      17.597 155.752-160.513 
ATOM   3217  C4   DA A 156      18.489 156.546-159.886 
ATOM   3218  P    DC A 157      22.886 153.955-163.962 
ATOM   3219  OP1  DC A 157      23.771 152.768-163.950 
ATOM   3220  OP2  DC A 157      23.554 155.260-164.164 
ATOM   3221  O5'  DC A 157      21.741 153.762-165.063 
ATOM   3222  C5'  DC A 157      20.539 153.057-164.702 
ATOM   3223  C4'  DC A 157      19.327 153.788-165.244 
ATOM   3224  O4'  DC A 157      18.831 154.801-164.323 
ATOM   3225  C3'  DC A 157      19.540 154.551-166.551 
ATOM   3226  O3'  DC A 157      18.364 154.445-167.343 
ATOM   3227  C2'  DC A 157      19.708 156.010-166.125 
ATOM   3228  C1'  DC A 157      18.627 156.004-165.048 
ATOM   3229  N1   DC A 157      18.728 157.142-164.092 
ATOM   3230  C2   DC A 157      17.544 157.675-163.589 
ATOM   3231  O2   DC A 157      16.469 157.186-163.952 
ATOM   3232  N3   DC A 157      17.615 158.714-162.718 
ATOM   3233  C4   DC A 157      18.801 159.215-162.349 
ATOM   3234  N4   DC A 157      18.817 160.228-161.496 
ATOM   3235  C5   DC A 157      20.030 158.682-162.855 
ATOM   3236  C6   DC A 157      19.938 157.645-163.725 
ATOM   3237  P    DA A 158      18.509 154.252-168.926 
ATOM   3238  OP1  DA A 158      18.718 152.820-169.235 
ATOM   3239  OP2  DA A 158      19.532 155.185-169.448 
ATOM   3240  O5'  DA A 158      17.061 154.706-169.434 
ATOM   3241  C5'  DA A 158      15.924 154.509-168.571 
ATOM   3242  C4'  DA A 158      15.042 155.742-168.585 
ATOM   3243  O4'  DA A 158      15.443 156.724-167.587 
ATOM   3244  C3'  DA A 158      15.026 156.533-169.893 
ATOM   3245  O3'  DA A 158      13.713 157.033-170.113 
ATOM   3246  C2'  DA A 158      15.961 157.716-169.642 
ATOM   3247  C1'  DA A 158      15.510 157.996-168.211 
ATOM   3248  N9   DA A 158      16.462 158.841-167.438 
ATOM   3249  C8   DA A 158      17.825 158.871-167.513 
ATOM   3250  N7   DA A 158      18.377 159.722-166.705 
ATOM   3251  C5   DA A 158      17.303 160.301-166.045 
ATOM   3252  C6   DA A 158      17.223 161.290-165.050 
ATOM   3253  N6   DA A 158      18.296 161.898-164.524 
ATOM   3254  N1   DA A 158      15.997 161.633-164.615 
ATOM   3255  C2   DA A 158      14.935 161.026-165.141 
ATOM   3256  N3   DA A 158      14.885 160.095-166.068 
ATOM   3257  C4   DA A 158      16.126 159.769-166.487 
ATOM   3258  P    DC A 159      13.120 157.030-171.600 
ATOM   3259  OP1  DC A 159      12.550 155.698-171.904 
ATOM   3260  OP2  DC A 159      14.145 157.528-172.543 
ATOM   3261  O5'  DC A 159      11.941 158.104-171.472 
ATOM   3262  C5'  DC A 159      11.279 158.265-170.203 
ATOM   3263  C4'  DC A 159      11.089 159.738-169.901 
ATOM   3264  O4'  DC A 159      12.233 160.313-169.207 
ATOM   3265  C3'  DC A 159      10.898 160.647-171.115 
ATOM   3266  O3'  DC A 159       9.962 161.666-170.784 
ATOM   3267  C2'  DC A 159      12.265 161.295-171.331 
ATOM   3268  C1'  DC A 159      12.588 161.524-169.858 
ATOM   3269  N1   DC A 159      14.030 161.785-169.594 
ATOM   3270  C2   DC A 159      14.353 162.669-168.568 
ATOM   3271  O2   DC A 159      13.438 163.196-167.924 
ATOM   3272  N3   DC A 159      15.663 162.921-168.312 
ATOM   3273  C4   DC A 159      16.624 162.331-169.032 
ATOM   3274  N4   DC A 159      17.887 162.609-168.744 
ATOM   3275  C5   DC A 159      16.314 161.419-170.092 
ATOM   3276  C6   DC A 159      14.999 161.180-170.333 
ATOM   3277  P    DA A 160       8.890 162.121-171.883 
ATOM   3278  OP1  DA A 160       7.734 161.198-171.860 
ATOM   3279  OP2  DA A 160       9.562 162.289-173.190 
ATOM   3280  O5'  DA A 160       8.449 163.552-171.318 
ATOM   3281  C5'  DA A 160       8.484 163.784-169.897 
ATOM   3282  C4'  DA A 160       9.086 165.145-169.609 
ATOM   3283  O4'  DA A 160      10.536 165.096-169.486 
ATOM   3284  C3'  DA A 160       8.842 166.219-170.669 
ATOM   3285  O3'  DA A 160       8.654 167.471-170.021 
ATOM   3286  C2'  DA A 160      10.143 166.276-171.469 
ATOM   3287  C1'  DA A 160      11.088 166.136-170.279 
ATOM   3288  N9   DA A 160      12.474 165.743-170.657 
ATOM   3289  C8   DA A 160      12.876 164.925-171.672 
ATOM   3290  N7   DA A 160      14.163 164.776-171.748 
ATOM   3291  C5   DA A 160      14.652 165.553-170.707 
ATOM   3292  C6   DA A 160      15.954 165.817-170.252 
ATOM   3293  N6   DA A 160      17.054 165.300-170.816 
ATOM   3294  N1   DA A 160      16.086 166.635-169.191 
ATOM   3295  C2   DA A 160      14.989 167.145-168.633 
ATOM   3296  N3   DA A 160      13.729 166.972-168.969 
ATOM   3297  C4   DA A 160      13.625 166.150-170.034 
ATOM   3298  P    DC A 161       7.546 168.478-170.587 
ATOM   3299  OP1  DC A 161       6.219 168.116-170.040 
ATOM   3300  OP2  DC A 161       7.643 168.545-172.062 
ATOM   3301  O5'  DC A 161       8.029 169.866-169.953 
ATOM   3302  C5'  DC A 161       8.720 169.854-168.690 
ATOM   3303  C4'  DC A 161       9.910 170.792-168.742 
ATOM   3304  O4'  DC A 161      11.112 170.138-169.238 
ATOM   3305  C3'  DC A 161       9.755 172.014-169.648 
ATOM   3306  O3'  DC A 161      10.398 173.125-169.037 
ATOM   3307  C2'  DC A 161      10.518 171.651-170.921 
ATOM   3308  C1'  DC A 161      11.694 170.966-170.233 
ATOM   3309  N1   DC A 161      12.499 170.101-171.141 
ATOM   3310  C2   DC A 161      13.871 170.027-170.920 
ATOM   3311  O2   DC A 161      14.361 170.675-169.988 
ATOM   3312  N3   DC A 161      14.622 169.245-171.737 
ATOM   3313  C4   DC A 161      14.053 168.558-172.736 
ATOM   3314  N4   DC A 161      14.829 167.809-173.505 
ATOM   3315  C5   DC A 161      12.644 168.620-172.981 
ATOM   3316  C6   DC A 161      11.910 169.408-172.154 
ATOM   3317  P    DA A 162       9.712 174.568-169.129 
ATOM   3318  OP1  DA A 162       8.697 174.703-168.060 
ATOM   3319  OP2  DA A 162       9.235 174.803-170.510 
ATOM   3320  O5'  DA A 162      10.952 175.529-168.819 
ATOM   3321  C5'  DA A 162      12.008 175.052-167.964 
ATOM   3322  C4'  DA A 162      13.357 175.420-168.551 
ATOM   3323  O4'  DA A 162      13.853 174.411-169.477 
ATOM   3324  C3'  DA A 162      13.399 176.715-169.361 
ATOM   3325  O3'  DA A 162      14.642 177.365-169.127 
ATOM   3326  C2'  DA A 162      13.354 176.262-170.820 
ATOM   3327  C1'  DA A 162      14.286 175.064-170.661 
ATOM   3328  N9   DA A 162      14.205 174.088-171.783 
ATOM   3329  C8   DA A 162      13.114 173.736-172.524 
ATOM   3330  N7   DA A 162      13.363 172.853-173.441 
ATOM   3331  C5   DA A 162      14.721 172.598-173.298 
ATOM   3332  C6   DA A 162      15.601 171.744-173.981 
ATOM   3333  N6   DA A 162      15.224 170.949-174.994 
ATOM   3334  N1   DA A 162      16.888 171.735-173.585 
ATOM   3335  C2   DA A 162      17.255 172.526-172.578 
ATOM   3336  N3   DA A 162      16.527 173.360-171.870 
ATOM   3337  C4   DA A 162      15.245 173.350-172.286 
ATOM   3338  P    DT A 163      14.671 178.959-168.986 
ATOM   3339  OP1  DT A 163      14.330 179.340-167.596 
ATOM   3340  OP2  DT A 163      13.837 179.566-170.047 
ATOM   3341  O5'  DT A 163      16.213 179.274-169.268 
ATOM   3342  C5'  DT A 163      17.203 178.289-168.916 
ATOM   3343  C4'  DT A 163      18.221 178.155-170.031 
ATOM   3344  O4'  DT A 163      17.821 177.178-171.034 
ATOM   3345  C3'  DT A 163      18.492 179.423-170.840 
ATOM   3346  O3'  DT A 163      19.873 179.467-171.179 
ATOM   3347  C2'  DT A 163      17.683 179.244-172.124 
ATOM   3348  C1'  DT A 163      17.984 177.761-172.317 
ATOM   3349  N1   DT A 163      17.052 177.078-173.258 
ATOM   3350  C2   DT A 163      17.576 176.077-174.040 
ATOM   3351  O2   DT A 163      18.746 175.739-173.990 
ATOM   3352  N3   DT A 163      16.683 175.467-174.900 
ATOM   3353  C4   DT A 163      15.343 175.769-175.038 
ATOM   3354  O4   DT A 163      14.642 175.153-175.843 
ATOM   3355  C5   DT A 163      14.887 176.833-174.175 
ATOM   3356  C7   DT A 163      13.442 177.225-174.263 
ATOM   3357  C6   DT A 163      15.734 177.443-173.330 
ATOM   3358  P    DT A 164      20.640 180.871-171.133 
ATOM   3359  OP1  DT A 164      21.079 181.151-169.748 
ATOM   3360  OP2  DT A 164      19.805 181.913-171.772 
ATOM   3361  O5'  DT A 164      21.914 180.565-172.051 
ATOM   3362  C5'  DT A 164      22.431 179.223-172.103 
ATOM   3363  C4'  DT A 164      22.755 178.848-173.536 
ATOM   3364  O4'  DT A 164      21.612 178.276-174.234 
ATOM   3365  C3'  DT A 164      23.202 179.998-174.439 
ATOM   3366  O3'  DT A 164      24.205 179.522-175.328 
ATOM   3367  C2'  DT A 164      21.959 180.353-175.255 
ATOM   3368  C1'  DT A 164      21.487 178.922-175.492 
ATOM   3369  N1   DT A 164      20.065 178.823-175.923 
ATOM   3370  C2   DT A 164      19.747 177.821-176.807 
ATOM   3371  O2   DT A 164      20.569 177.032-177.238 
ATOM   3372  N3   DT A 164      18.419 177.762-177.185 
ATOM   3373  C4   DT A 164      17.409 178.601-176.760 
ATOM   3374  O4   DT A 164      16.256 178.449-177.169 
ATOM   3375  C5   DT A 164      17.840 179.621-175.834 
ATOM   3376  C7   DT A 164      16.803 180.577-175.323 
ATOM   3377  C6   DT A 164      19.125 179.702-175.451 
ATOM   3378  P    DA A 165      25.450 180.468-175.671 
ATOM   3379  OP1  DA A 165      26.477 180.340-174.612 
ATOM   3380  OP2  DA A 165      24.969 181.840-175.946 
ATOM   3381  O5'  DA A 165      25.987 179.806-177.025 
ATOM   3382  C5'  DA A 165      25.805 178.392-177.230 
ATOM   3383  C4'  DA A 165      25.340 178.130-178.648 
ATOM   3384  O4'  DA A 165      23.889 178.183-178.776 
ATOM   3385  C3'  DA A 165      25.838 179.115-179.705 
ATOM   3386  O3'  DA A 165      26.094 178.406-180.912 
ATOM   3387  C2'  DA A 165      24.661 180.062-179.939 
ATOM   3388  C1'  DA A 165      23.567 178.999-179.892 
ATOM   3389  N9   DA A 165      22.202 179.554-179.681 
ATOM   3390  C8   DA A 165      21.832 180.639-178.938 
ATOM   3391  N7   DA A 165      20.556 180.872-178.951 
ATOM   3392  C5   DA A 165      20.040 179.870-179.760 
ATOM   3393  C6   DA A 165      18.733 179.565-180.173 
ATOM   3394  N6   DA A 165      17.656 180.276-179.806 
ATOM   3395  N1   DA A 165      18.571 178.500-180.979 
ATOM   3396  C2   DA A 165      19.643 177.798-181.339 
ATOM   3397  N3   DA A 165      20.906 177.986-181.020 
ATOM   3398  C4   DA A 165      21.040 179.059-180.213 
ATOM   3399  P    DT A 166      27.375 178.800-181.787 
ATOM   3400  OP1  DT A 166      28.572 178.111-181.253 
ATOM   3401  OP2  DT A 166      27.468 180.272-181.895 
ATOM   3402  O5'  DT A 166      26.987 178.180-183.211 
ATOM   3403  C5'  DT A 166      26.150 177.011-183.258 
ATOM   3404  C4'  DT A 166      25.096 177.171-184.337 
ATOM   3405  O4'  DT A 166      23.894 177.829-183.845 
ATOM   3406  C3'  DT A 166      25.506 178.008-185.548 
ATOM   3407  O3'  DT A 166      24.930 177.440-186.717 
ATOM   3408  C2'  DT A 166      24.869 179.376-185.306 
ATOM   3409  C1'  DT A 166      23.542 178.858-184.758 
ATOM   3410  N1   DT A 166      22.758 179.885-184.017 
ATOM   3411  C2   DT A 166      21.389 179.819-184.117 
ATOM   3412  O2   DT A 166      20.813 178.971-184.774 
ATOM   3413  N3   DT A 166      20.696 180.788-183.418 
ATOM   3414  C4   DT A 166      21.245 181.792-182.646 
ATOM   3415  O4   DT A 166      20.522 182.603-182.065 
ATOM   3416  C5   DT A 166      22.689 181.778-182.602 
ATOM   3417  C7   DT A 166      23.368 182.838-181.784 
ATOM   3418  C6   DT A 166      23.388 180.848-183.273 
ATOM   3419  P    DA A 167      25.790 177.400-188.066 
ATOM   3420  OP1  DA A 167      26.675 176.213-188.054 
ATOM   3421  OP2  DA A 167      26.458 178.705-188.268 
ATOM   3422  O5'  DA A 167      24.645 177.206-189.166 
ATOM   3423  C5'  DA A 167      23.443 176.501-188.805 
ATOM   3424  C4'  DA A 167      22.231 177.232-189.348 
ATOM   3425  O4'  DA A 167      21.735 178.245-188.426 
ATOM   3426  C3'  DA A 167      22.444 177.996-190.655 
ATOM   3427  O3'  DA A 167      21.268 177.890-191.447 
ATOM   3428  C2'  DA A 167      22.612 179.454-190.228 
ATOM   3429  C1'  DA A 167      21.531 179.449-189.151 
ATOM   3430  N9   DA A 167      21.632 180.587-188.196 
ATOM   3431  C8   DA A 167      22.757 181.204-187.728 
ATOM   3432  N7   DA A 167      22.518 182.174-186.900 
ATOM   3433  C5   DA A 167      21.132 182.203-186.811 
ATOM   3434  C6   DA A 167      20.247 183.017-186.085 
ATOM   3435  N6   DA A 167      20.647 184.004-185.271 
ATOM   3436  N1   DA A 167      18.930 182.778-186.227 
ATOM   3437  C2   DA A 167      18.538 181.795-187.036 
ATOM   3438  N3   DA A 167      19.268 180.976-187.761 
ATOM   3439  C4   DA A 167      20.582 181.236-187.602 
ATOM   3440  P    DG A 168      21.413 177.697-193.030 
ATOM   3441  OP1  DG A 168      21.622 176.264-193.338 
ATOM   3442  OP2  DG A 168      22.436 178.629-193.551 
ATOM   3443  O5'  DG A 168      19.965 178.150-193.538 
ATOM   3444  C5'  DG A 168      18.828 177.953-192.674 
ATOM   3445  C4'  DG A 168      17.946 179.186-192.689 
ATOM   3446  O4'  DG A 168      18.347 180.168-191.690 
ATOM   3447  C3'  DG A 168      17.930 179.977-193.997 
ATOM   3448  O3'  DG A 168      16.617 180.477-194.216 
ATOM   3449  C2'  DG A 168      18.865 181.161-193.745 
ATOM   3450  C1'  DG A 168      18.414 181.441-192.315 
ATOM   3451  N9   DG A 168      19.366 182.286-191.542 
ATOM   3452  C8   DG A 168      20.742 182.329-191.604 
ATOM   3453  N7   DG A 168      21.287 183.193-190.782 
ATOM   3454  C5   DG A 168      20.194 183.763-190.130 
ATOM   3455  C6   DG A 168      20.151 184.765-189.126 
ATOM   3456  O6   DG A 168      21.082 185.365-188.596 
ATOM   3457  N1   DG A 168      18.833 185.049-188.742 
ATOM   3458  C2   DG A 168      17.705 184.444-189.261 
ATOM   3459  N2   DG A 168      16.536 184.855-188.761 
ATOM   3460  N3   DG A 168      17.747 183.503-190.203 
ATOM   3461  C4   DG A 168      19.018 183.217-190.586 
ATOM   3462  P    DA A 169      16.024 180.474-195.704 
ATOM   3463  OP1  DA A 169      15.454 179.142-196.008 
ATOM   3464  OP2  DA A 169      17.049 180.972-196.647 
ATOM   3465  O5'  DA A 169      14.845 181.548-195.575 
ATOM   3466  C5'  DA A 169      14.182 181.709-194.307 
ATOM   3467  C4'  DA A 169      13.993 183.182-194.004 
ATOM   3468  O4'  DA A 169      15.137 183.758-193.311 
ATOM   3469  C3'  DA A 169      13.802 184.091-195.218 
ATOM   3470  O3'  DA A 169      12.866 185.110-194.888 
ATOM   3471  C2'  DA A 169      15.169 184.740-195.435 
ATOM   3472  C1'  DA A 169      15.492 184.968-193.962 
ATOM   3473  N9   DA A 169      16.934 185.229-193.698 
ATOM   3474  C8   DA A 169      18.022 184.710-194.339 
ATOM   3475  N7   DA A 169      19.157 185.134-193.877 
ATOM   3476  C5   DA A 169      18.798 185.999-192.852 
ATOM   3477  C6   DA A 169      19.555 186.778-191.961 
ATOM   3478  N6   DA A 169      20.894 186.811-191.962 
ATOM   3479  N1   DA A 169      18.881 187.525-191.066 
ATOM   3480  C2   DA A 169      17.550 187.487-191.070 
ATOM   3481  N3   DA A 169      16.740 186.803-191.849 
ATOM   3482  C4   DA A 169      17.439 186.064-192.735 
ATOM   3483  P    DT A 170      11.794 185.566-195.986 
ATOM   3484  OP1  DT A 170      10.638 184.643-195.963 
ATOM   3485  OP2  DT A 170      12.466 185.733-197.294 
ATOM   3486  O5'  DT A 170      11.353 186.997-195.422 
ATOM   3487  C5'  DT A 170      11.388 187.228-194.001 
ATOM   3488  C4'  DT A 170      11.990 188.589-193.712 
ATOM   3489  O4'  DT A 170      13.440 188.540-193.590 
ATOM   3490  C3'  DT A 170      11.746 189.663-194.772 
ATOM   3491  O3'  DT A 170      11.558 190.915-194.125 
ATOM   3492  C2'  DT A 170      13.047 189.720-195.572 
ATOM   3493  C1'  DT A 170      13.992 189.580-194.382 
ATOM   3494  N1   DT A 170      15.378 189.188-194.761 
ATOM   3495  C2   DT A 170      16.403 189.705-194.005 
ATOM   3496  O2   DT A 170      16.218 190.454-193.061 
ATOM   3497  N3   DT A 170      17.674 189.320-194.386 
ATOM   3498  C4   DT A 170      17.996 188.482-195.433 
ATOM   3499  O4   DT A 170      19.173 188.208-195.679 
ATOM   3500  C5   DT A 170      16.854 187.989-196.167 
ATOM   3501  C7   DT A 170      17.115 187.070-197.324 
ATOM   3502  C6   DT A 170      15.607 188.348-195.818 
ATOM   3503  P    DT A 171      10.450 191.923-194.691 
ATOM   3504  OP1  DT A 171       9.123 191.560-194.143 
ATOM   3505  OP2  DT A 171      10.547 191.990-196.166 
ATOM   3506  O5'  DT A 171      10.933 193.311-194.057 
ATOM   3507  C5'  DT A 171      11.624 193.299-192.794 
ATOM   3508  C4'  DT A 171      12.814 194.237-192.846 
ATOM   3509  O4'  DT A 171      14.016 193.583-193.341 
ATOM   3510  C3'  DT A 171      12.658 195.458-193.752 
ATOM   3511  O3'  DT A 171      13.302 196.570-193.140 
ATOM   3512  C2'  DT A 171      13.422 195.095-195.025 
ATOM   3513  C1'  DT A 171      14.598 194.410-194.337 
ATOM   3514  N1   DT A 171      15.403 193.546-195.245 
ATOM   3515  C2   DT A 171      16.755 193.483-195.014 
ATOM   3516  O2   DT A 171      17.303 194.096-194.114 
ATOM   3517  N3   DT A 171      17.469 192.673-195.876 
ATOM   3518  C4   DT A 171      16.952 191.938-196.923 
ATOM   3519  O4   DT A 171      17.691 191.247-197.627 
ATOM   3520  C5   DT A 171      15.524 192.067-197.087 
ATOM   3521  C7   DT A 171      14.880 191.300-198.204 
ATOM   3522  C6   DT A 171      14.806 192.849-196.263 
ATOM   3523  P    DA A 172      12.615 198.013-193.232 
ATOM   3524  OP1  DA A 172      11.601 198.148-192.163 
ATOM   3525  OP2  DA A 172      12.139 198.247-194.613 
ATOM   3526  O5'  DA A 172      13.856 198.973-192.923 
ATOM   3527  C5'  DA A 172      14.912 198.497-192.067 
ATOM   3528  C4'  DA A 172      16.261 198.864-192.655 
ATOM   3529  O4'  DA A 172      16.757 197.855-193.581 
ATOM   3530  C3'  DA A 172      16.303 200.160-193.465 
ATOM   3531  O3'  DA A 172      17.546 200.810-193.231 
ATOM   3532  C2'  DA A 172      16.258 199.706-194.924 
ATOM   3533  C1'  DA A 172      17.190 198.508-194.764 
ATOM   3534  N9   DA A 172      17.109 197.533-195.887 
ATOM   3535  C8   DA A 172      16.018 197.181-196.628 
ATOM   3536  N7   DA A 172      16.267 196.297-197.544 
ATOM   3537  C5   DA A 172      17.625 196.043-197.401 
ATOM   3538  C6   DA A 172      18.505 195.188-198.084 
ATOM   3539  N6   DA A 172      18.128 194.394-199.097 
ATOM   3540  N1   DA A 172      19.792 195.179-197.689 
ATOM   3541  C2   DA A 172      20.159 195.970-196.682 
ATOM   3542  N3   DA A 172      19.431 196.805-195.973 
ATOM   3543  C4   DA A 172      18.149 196.795-196.390 
ATOM   3544  P    DC A 173      17.574 202.404-193.090 
ATOM   3545  OP1  DC A 173      17.234 202.785-191.700 
ATOM   3546  OP2  DC A 173      16.741 203.011-194.151 
ATOM   3547  O5'  DC A 173      19.117 202.718-193.372 
ATOM   3548  C5'  DC A 173      20.107 201.733-193.020 
ATOM   3549  C4'  DC A 173      21.125 201.599-194.135 
ATOM   3550  O4'  DC A 173      20.725 200.622-195.137 
ATOM   3551  C3'  DC A 173      21.396 202.867-194.944 
ATOM   3552  O3'  DC A 173      22.777 202.911-195.282 
ATOM   3553  C2'  DC A 173      20.587 202.688-196.228 
ATOM   3554  C1'  DC A 173      20.888 201.206-196.421 
ATOM   3555  N1   DC A 173      19.956 200.522-197.361 
ATOM   3556  C2   DC A 173      20.471 199.506-198.161 
ATOM   3557  O2   DC A 173      21.669 199.214-198.058 
ATOM   3558  N3   DC A 173      19.638 198.870-199.026 
ATOM   3559  C4   DC A 173      18.348 199.216-199.107 
ATOM   3560  N4   DC A 173      17.576 198.567-199.966 
ATOM   3561  C5   DC A 173      17.798 200.260-198.294 
ATOM   3562  C6   DC A 173      18.647 200.882-197.437 
ATOM   3563  P    DT A 174      23.544 204.315-195.237 
ATOM   3564  OP1  DT A 174      23.983 204.595-193.852 
ATOM   3565  OP2  DT A 174      22.709 205.357-195.876 
ATOM   3566  O5'  DT A 174      24.818 204.010-196.155 
ATOM   3567  C5'  DT A 174      25.335 202.667-196.207 
ATOM   3568  C4'  DT A 174      25.659 202.293-197.639 
ATOM   3569  O4'  DT A 174      24.516 201.721-198.338 
ATOM   3570  C3'  DT A 174      26.106 203.442-198.543 
ATOM   3571  O3'  DT A 174      27.109 202.966-199.432 
ATOM   3572  C2'  DT A 174      24.863 203.798-199.359 
ATOM   3573  C1'  DT A 174      24.391 202.366-199.596 
ATOM   3574  N1   DT A 174      22.969 202.268-200.027 
ATOM   3575  C2   DT A 174      22.651 201.266-200.911 
ATOM   3576  O2   DT A 174      23.473 200.476-201.342 
ATOM   3577  N3   DT A 174      21.323 201.206-201.288 
ATOM   3578  C4   DT A 174      20.313 202.045-200.864 
ATOM   3579  O4   DT A 174      19.160 201.893-201.273 
ATOM   3580  C5   DT A 174      20.744 203.065-199.938 
ATOM   3581  C7   DT A 174      19.707 204.021-199.426 
ATOM   3582  C6   DT A 174      22.029 203.146-199.554 
ATOM   3583  P    DC A 175      28.354 203.912-199.775 
ATOM   3584  OP1  DC A 175      29.381 203.784-198.716 
ATOM   3585  OP2  DC A 175      27.873 205.284-200.050 
ATOM   3586  O5'  DC A 175      28.891 203.250-201.128 
ATOM   3587  C5'  DC A 175      28.709 201.837-201.334 
ATOM   3588  C4'  DC A 175      28.243 201.575-202.752 
ATOM   3589  O4'  DC A 175      26.793 201.628-202.879 
ATOM   3590  C3'  DC A 175      28.742 202.560-203.809 
ATOM   3591  O3'  DC A 175      28.998 201.850-205.016 
ATOM   3592  C2'  DC A 175      27.565 203.506-204.043 
ATOM   3593  C1'  DC A 175      26.471 202.443-203.996 
ATOM   3594  N1   DC A 175      25.106 202.998-203.784 
ATOM   3595  C2   DC A 175      24.040 202.356-204.410 
ATOM   3596  O2   DC A 175      24.270 201.361-205.108 
ATOM   3597  N3   DC A 175      22.787 202.847-204.230 
ATOM   3598  C4   DC A 175      22.580 203.927-203.467 
ATOM   3599  N4   DC A 175      21.339 204.367-203.323 
ATOM   3600  C5   DC A 175      23.662 204.602-202.815 
ATOM   3601  C6   DC A 175      24.907 204.097-203.007 
ATOM   3602  P    DA A 176      30.279 202.245-205.891 
ATOM   3603  OP1  DA A 176      31.475 201.556-205.356 
ATOM   3604  OP2  DA A 176      30.372 203.717-205.999 
ATOM   3605  O5'  DA A 176      29.891 201.625-207.315 
ATOM   3606  C5'  DA A 176      29.054 200.455-207.362 
ATOM   3607  C4'  DA A 176      28.000 200.615-208.441 
ATOM   3608  O4'  DA A 176      26.798 201.274-207.949 
ATOM   3609  C3'  DA A 176      28.410 201.453-209.651 
ATOM   3610  O3'  DA A 176      27.834 200.885-210.821 
ATOM   3611  C2'  DA A 176      27.773 202.821-209.410 
ATOM   3612  C1'  DA A 176      26.446 202.303-208.861 
ATOM   3613  N9   DA A 176      25.662 203.330-208.120 
ATOM   3614  C8   DA A 176      26.125 204.350-207.340 
ATOM   3615  N7   DA A 176      25.188 205.084-206.826 
ATOM   3616  C5   DA A 176      24.016 204.510-207.299 
ATOM   3617  C6   DA A 176      22.661 204.828-207.110 
ATOM   3618  N6   DA A 176      22.240 205.855-206.357 
ATOM   3619  N1   DA A 176      21.750 204.052-207.726 
ATOM   3620  C2   DA A 176      22.174 203.033-208.473 
ATOM   3621  N3   DA A 176      23.405 202.641-208.721 
ATOM   3622  C4   DA A 176      24.297 203.435-208.093 
ATOM   3623  P    DG A 177      28.694 200.844-212.169 
ATOM   3624  OP1  DG A 177      29.579 199.657-212.157 
ATOM   3625  OP2  DG A 177      29.362 202.149-212.371 
ATOM   3626  O5'  DG A 177      27.549 200.651-213.270 
ATOM   3627  C5'  DG A 177      26.346 199.946-212.909 
ATOM   3628  C4'  DG A 177      25.135 200.677-213.452 
ATOM   3629  O4'  DG A 177      24.639 201.690-212.530 
ATOM   3630  C3'  DG A 177      25.348 201.440-214.758 
ATOM   3631  O3'  DG A 177      24.172 201.334-215.551 
ATOM   3632  C2'  DG A 177      25.516 202.899-214.332 
ATOM   3633  C1'  DG A 177      24.435 202.893-213.255 
ATOM   3634  N9   DG A 177      24.536 204.031-212.300 
ATOM   3635  C8   DG A 177      25.660 204.666-211.817 
ATOM   3636  N7   DG A 177      25.404 205.644-210.981 
ATOM   3637  C5   DG A 177      24.012 205.657-210.906 
ATOM   3638  C6   DG A 177      23.146 206.498-210.158 
ATOM   3639  O6   DG A 177      23.434 207.417-209.396 
ATOM   3640  N1   DG A 177      21.800 206.168-210.375 
ATOM   3641  C2   DG A 177      21.351 205.159-211.204 
ATOM   3642  N2   DG A 177      20.027 205.003-211.275 
ATOM   3643  N3   DG A 177      22.165 204.371-211.904 
ATOM   3644  C4   DG A 177      23.473 204.678-211.706 
ATOM   3645  P    DA A 178      24.317 201.141-217.134 
ATOM   3646  OP1  DA A 178      24.526 199.709-217.442 
ATOM   3647  OP2  DA A 178      25.340 202.074-217.655 
ATOM   3648  O5'  DA A 178      22.869 201.595-217.641 
ATOM   3649  C5'  DA A 178      21.732 201.398-216.778 
ATOM   3650  C4'  DA A 178      20.850 202.631-216.793 
ATOM   3651  O4'  DA A 178      21.251 203.612-215.794 
ATOM   3652  C3'  DA A 178      20.834 203.422-218.101 
ATOM   3653  O3'  DA A 178      19.521 203.922-218.320 
ATOM   3654  C2'  DA A 178      21.769 204.605-217.849 
ATOM   3655  C1'  DA A 178      21.318 204.885-216.419 
ATOM   3656  N9   DA A 178      22.270 205.730-215.646 
ATOM   3657  C8   DA A 178      23.633 205.760-215.721 
ATOM   3658  N7   DA A 178      24.185 206.611-214.913 
ATOM   3659  C5   DA A 178      23.111 207.190-214.252 
ATOM   3660  C6   DA A 178      23.031 208.179-213.258 
ATOM   3661  N6   DA A 178      24.104 208.787-212.732 
ATOM   3662  N1   DA A 178      21.805 208.522-212.822 
ATOM   3663  C2   DA A 178      20.743 207.914-213.348 
ATOM   3664  N3   DA A 178      20.693 206.984-214.275 
ATOM   3665  C4   DA A 178      21.934 206.658-214.694 
ATOM   3666  P    DA A 179      18.928 203.918-219.807 
ATOM   3667  OP1  DA A 179      18.358 202.587-220.111 
ATOM   3668  OP2  DA A 179      19.953 204.417-220.750 
ATOM   3669  O5'  DA A 179      17.749 204.992-219.679 
ATOM   3670  C5'  DA A 179      17.086 205.153-218.411 
ATOM   3671  C4'  DA A 179      16.897 206.627-218.108 
ATOM   3672  O4'  DA A 179      18.040 207.202-217.415 
ATOM   3673  C3'  DA A 179      16.706 207.536-219.322 
ATOM   3674  O3'  DA A 179      15.770 208.554-218.991 
ATOM   3675  C2'  DA A 179      18.073 208.184-219.539 
ATOM   3676  C1'  DA A 179      18.396 208.413-218.065 
ATOM   3677  N9   DA A 179      19.838 208.674-217.801 
ATOM   3678  C8   DA A 179      20.926 208.154-218.443 
ATOM   3679  N7   DA A 179      22.061 208.578-217.981 
ATOM   3680  C5   DA A 179      21.702 209.443-216.956 
ATOM   3681  C6   DA A 179      22.458 210.222-216.065 
ATOM   3682  N6   DA A 179      23.798 210.255-216.066 
ATOM   3683  N1   DA A 179      21.785 210.969-215.170 
ATOM   3684  C2   DA A 179      20.454 210.932-215.174 
ATOM   3685  N3   DA A 179      19.644 210.247-215.953 
ATOM   3686  C4   DA A 179      20.343 209.508-216.839 
ATOM   3687  P    DG A 180      14.698 209.010-220.090 
ATOM   3688  OP1  DG A 180      13.542 208.087-220.067 
ATOM   3689  OP2  DG A 180      15.370 209.178-221.398 
ATOM   3690  O5'  DG A 180      14.257 210.441-219.525 
ATOM   3691  C5'  DG A 180      14.292 210.673-218.105 
ATOM   3692  C4'  DG A 180      14.893 212.034-217.816 
ATOM   3693  O4'  DG A 180      16.344 211.985-217.693 
ATOM   3694  C3'  DG A 180      14.650 213.107-218.876 
ATOM   3695  O3'  DG A 180      14.462 214.359-218.229 
ATOM   3696  C2'  DG A 180      15.951 213.165-219.676 
ATOM   3697  C1'  DG A 180      16.896 213.025-218.486 
ATOM   3698  N9   DG A 180      18.282 212.632-218.864 
ATOM   3699  C8   DG A 180      18.707 211.809-219.884 
ATOM   3700  N7   DG A 180      20.009 211.668-219.949 
ATOM   3701  C5   DG A 180      20.480 212.453-218.898 
ATOM   3702  C6   DG A 180      21.809 212.698-218.465 
ATOM   3703  O6   DG A 180      22.861 212.265-218.926 
ATOM   3704  N1   DG A 180      21.836 213.559-217.359 
ATOM   3705  C2   DG A 180      20.725 214.109-216.751 
ATOM   3706  N2   DG A 180      20.963 214.907-215.706 
ATOM   3707  N3   DG A 180      19.478 213.879-217.158 
ATOM   3708  C4   DG A 180      19.434 213.046-218.230 
ATOM   3709  P    DC A 181      13.354 215.367-218.795 
ATOM   3710  OP1  DC A 181      12.027 215.005-218.247 
ATOM   3711  OP2  DC A 181      13.451 215.434-220.269 
ATOM   3712  O5'  DC A 181      13.837 216.755-218.161 
ATOM   3713  C5'  DC A 181      14.528 216.743-216.898 
ATOM   3714  C4'  DC A 181      15.718 217.681-216.949 
ATOM   3715  O4'  DC A 181      16.920 217.027-217.445 
ATOM   3716  C3'  DC A 181      15.562 218.903-217.855 
ATOM   3717  O3'  DC A 181      16.206 220.014-217.244 
ATOM   3718  C2'  DC A 181      16.326 218.540-219.129 
ATOM   3719  C1'  DC A 181      17.502 217.855-218.440 
ATOM   3720  N1   DC A 181      18.307 216.990-219.348 
ATOM   3721  C2   DC A 181      19.679 216.916-219.127 
ATOM   3722  O2   DC A 181      20.169 217.564-218.196 
ATOM   3723  N3   DC A 181      20.430 216.134-219.945 
ATOM   3724  C4   DC A 181      19.861 215.447-220.944 
ATOM   3725  N4   DC A 181      20.637 214.698-221.713 
ATOM   3726  C5   DC A 181      18.451 215.509-221.189 
ATOM   3727  C6   DC A 181      17.718 216.297-220.361 
ATOM   3728  P    DA A 182      15.519 221.457-217.336 
ATOM   3729  OP1  DA A 182      14.505 221.592-216.267 
ATOM   3730  OP2  DA A 182      15.043 221.692-218.717 
ATOM   3731  O5'  DA A 182      16.760 222.418-217.026 
ATOM   3732  C5'  DA A 182      17.816 221.941-216.171 
ATOM   3733  C4'  DA A 182      19.165 222.309-216.759 
ATOM   3734  O4'  DA A 182      19.661 221.300-217.685 
ATOM   3735  C3'  DA A 182      19.206 223.604-217.569 
ATOM   3736  O3'  DA A 182      20.450 224.254-217.334 
ATOM   3737  C2'  DA A 182      19.162 223.151-219.027 
ATOM   3738  C1'  DA A 182      20.094 221.953-218.868 
ATOM   3739  N9   DA A 182      20.013 220.977-219.991 
ATOM   3740  C8   DA A 182      18.921 220.625-220.732 
ATOM   3741  N7   DA A 182      19.171 219.742-221.648 
ATOM   3742  C5   DA A 182      20.529 219.487-221.505 
ATOM   3743  C6   DA A 182      21.409 218.633-222.188 
ATOM   3744  N6   DA A 182      21.032 217.838-223.201 
ATOM   3745  N1   DA A 182      22.696 218.623-221.793 
ATOM   3746  C2   DA A 182      23.063 219.415-220.786 
ATOM   3747  N3   DA A 182      22.335 220.249-220.077 
ATOM   3748  C4   DA A 182      21.053 220.239-220.493 
ATOM   3749  P    DG A 183      20.478 225.848-217.193 
ATOM   3750  OP1  DG A 183      20.138 226.229-215.804 
ATOM   3751  OP2  DG A 183      19.645 226.455-218.255 
ATOM   3752  O5'  DG A 183      22.021 226.163-217.476 
ATOM   3753  C5'  DG A 183      23.011 225.178-217.123 
ATOM   3754  C4'  DG A 183      24.029 225.044-218.238 
ATOM   3755  O4'  DG A 183      23.629 224.067-219.241 
ATOM   3756  C3'  DG A 183      24.300 226.312-219.047 
ATOM   3757  O3'  DG A 183      25.681 226.355-219.386 
ATOM   3758  C2'  DG A 183      23.491 226.132-220.332 
ATOM   3759  C1'  DG A 183      23.792 224.650-220.525 
ATOM   3760  N9   DG A 183      22.860 223.967-221.465 
ATOM   3761  C8   DG A 183      21.518 224.192-221.678 
ATOM   3762  N7   DG A 183      20.983 223.412-222.586 
ATOM   3763  C5   DG A 183      22.047 222.613-223.005 
ATOM   3764  C6   DG A 183      22.086 221.577-223.973 
ATOM   3765  O6   DG A 183      21.175 221.142-224.672 
ATOM   3766  N1   DG A 183      23.371 221.028-224.085 
ATOM   3767  C2   DG A 183      24.474 221.430-223.356 
ATOM   3768  N2   DG A 183      25.613 220.780-223.610 
ATOM   3769  N3   DG A 183      24.437 222.402-222.447 
ATOM   3770  C4   DG A 183      23.197 222.945-222.327 
ATOM   3771  P    DA A 184      26.448 227.760-219.340 
ATOM   3772  OP1  DA A 184      26.887 228.040-217.955 
ATOM   3773  OP2  DA A 184      25.613 228.801-219.979 
ATOM   3774  O5'  DA A 184      27.722 227.454-220.259 
ATOM   3775  C5'  DA A 184      28.239 226.111-220.311 
ATOM   3776  C4'  DA A 184      28.563 225.737-221.743 
ATOM   3777  O4'  DA A 184      27.420 225.165-222.441 
ATOM   3778  C3'  DA A 184      29.010 226.886-222.647 
ATOM   3779  O3'  DA A 184      30.013 226.411-223.536 
ATOM   3780  C2'  DA A 184      27.766 227.242-223.463 
ATOM   3781  C1'  DA A 184      27.295 225.811-223.699 
ATOM   3782  N9   DA A 184      25.873 225.712-224.130 
ATOM   3783  C8   DA A 184      24.818 226.498-223.761 
ATOM   3784  N7   DA A 184      23.694 226.159-224.312 
ATOM   3785  C5   DA A 184      24.024 225.069-225.106 
ATOM   3786  C6   DA A 184      23.263 224.249-225.953 
ATOM   3787  N6   DA A 184      21.947 224.408-226.152 
ATOM   3788  N1   DA A 184      23.906 223.254-226.594 
ATOM   3789  C2   DA A 184      25.213 223.101-226.393 
ATOM   3790  N3   DA A 184      26.024 223.800-225.631 
ATOM   3791  C4   DA A 184      25.357 224.789-225.001 
ATOM   3792  P    DA A 185      31.258 227.357-223.879 
ATOM   3793  OP1  DA A 185      32.285 227.229-222.819 
ATOM   3794  OP2  DA A 185      30.777 228.729-224.154 
ATOM   3795  O5'  DA A 185      31.795 226.695-225.232 
ATOM   3796  C5'  DA A 185      31.613 225.281-225.438 
ATOM   3797  C4'  DA A 185      31.147 225.019-226.856 
ATOM   3798  O4'  DA A 185      29.697 225.072-226.983 
ATOM   3799  C3'  DA A 185      31.646 226.004-227.913 
ATOM   3800  O3'  DA A 185      31.902 225.295-229.119 
ATOM   3801  C2'  DA A 185      30.469 226.951-228.146 
ATOM   3802  C1'  DA A 185      29.375 225.888-228.099 
ATOM   3803  N9   DA A 185      28.010 226.443-227.888 
ATOM   3804  C8   DA A 185      27.640 227.527-227.145 
ATOM   3805  N7   DA A 185      26.364 227.761-227.158 
ATOM   3806  C5   DA A 185      25.848 226.759-227.968 
ATOM   3807  C6   DA A 185      24.540 226.454-228.380 
ATOM   3808  N6   DA A 185      23.464 227.165-228.014 
ATOM   3809  N1   DA A 185      24.379 225.389-229.186 
ATOM   3810  C2   DA A 185      25.451 224.687-229.547 
ATOM   3811  N3   DA A 185      26.713 224.875-229.227 
ATOM   3812  C4   DA A 185      26.848 225.947-228.420 
ATOM   3813  P    DC A 186      33.183 225.689-229.994 
ATOM   3814  OP1  DC A 186      34.379 225.000-229.460 
ATOM   3815  OP2  DC A 186      33.276 227.161-230.103 
ATOM   3816  O5'  DC A 186      32.795 225.069-231.418 
ATOM   3817  C5'  DC A 186      31.958 223.900-231.465 
ATOM   3818  C4'  DC A 186      30.904 224.060-232.544 
ATOM   3819  O4'  DC A 186      29.702 224.718-232.053 
ATOM   3820  C3'  DC A 186      31.314 224.897-233.755 
ATOM   3821  O3'  DC A 186      30.738 224.329-234.925 
ATOM   3822  C2'  DC A 186      30.677 226.265-233.514 
ATOM   3823  C1'  DC A 186      29.350 225.747-232.965 
ATOM   3824  N1   DC A 186      28.566 226.774-232.224 
ATOM   3825  C2   DC A 186      27.177 226.721-232.316 
ATOM   3826  O2   DC A 186      26.659 225.833-233.000 
ATOM   3827  N3   DC A 186      26.444 227.650-231.648 
ATOM   3828  C4   DC A 186      27.046 228.596-230.916 
ATOM   3829  N4   DC A 186      26.287 229.478-230.285 
ATOM   3830  C5   DC A 186      28.472 228.669-230.810 
ATOM   3831  C6   DC A 186      29.187 227.732-231.485 
ATOM   3832  P    DA A 187      31.598 224.289-236.273 
ATOM   3833  OP1  DA A 187      32.483 223.102-236.261 
ATOM   3834  OP2  DA A 187      32.266 225.593-236.475 
ATOM   3835  O5'  DA A 187      30.453 224.095-237.374 
ATOM   3836  C5'  DA A 187      29.250 223.390-237.013 
ATOM   3837  C4'  DA A 187      28.039 224.121-237.555 
ATOM   3838  O4'  DA A 187      27.543 225.134-236.634 
ATOM   3839  C3'  DA A 187      28.252 224.884-238.862 
ATOM   3840  O3'  DA A 187      27.076 224.778-239.654 
ATOM   3841  C2'  DA A 187      28.420 226.343-238.436 
ATOM   3842  C1'  DA A 187      27.339 226.337-237.359 
ATOM   3843  N9   DA A 187      27.440 227.476-236.403 
ATOM   3844  C8   DA A 187      28.565 228.093-235.935 
ATOM   3845  N7   DA A 187      28.325 229.063-235.107 
ATOM   3846  C5   DA A 187      26.940 229.092-235.019 
ATOM   3847  C6   DA A 187      26.055 229.905-234.292 
ATOM   3848  N6   DA A 187      26.455 230.892-233.479 
ATOM   3849  N1   DA A 187      24.738 229.667-234.434 
ATOM   3850  C2   DA A 187      24.346 228.684-235.244 
ATOM   3851  N3   DA A 187      25.076 227.864-235.968 
ATOM   3852  C4   DA A 187      26.390 228.124-235.809 
ATOM   3853  P    DG A 188      27.221 224.586-241.237 
ATOM   3854  OP1  DG A 188      27.430 223.153-241.546 
ATOM   3855  OP2  DG A 188      28.244 225.518-241.759 
ATOM   3856  O5'  DG A 188      25.773 225.039-241.745 
ATOM   3857  C5'  DG A 188      24.636 224.842-240.882 
ATOM   3858  C4'  DG A 188      23.754 226.075-240.896 
ATOM   3859  O4'  DG A 188      24.155 227.057-239.898 
ATOM   3860  C3'  DG A 188      23.738 226.866-242.204 
ATOM   3861  O3'  DG A 188      22.425 227.366-242.424 
ATOM   3862  C2'  DG A 188      24.673 228.050-241.953 
ATOM   3863  C1'  DG A 188      24.222 228.330-240.522 
ATOM   3864  N9   DG A 188      25.174 229.175-239.749 
ATOM   3865  C8   DG A 188      26.550 229.218-239.811 
ATOM   3866  N7   DG A 188      27.095 230.082-238.990 
ATOM   3867  C5   DG A 188      26.002 230.652-238.337 
ATOM   3868  C6   DG A 188      25.959 231.654-237.333 
ATOM   3869  O6   DG A 188      26.890 232.254-236.804 
ATOM   3870  N1   DG A 188      24.641 231.938-236.949 
ATOM   3871  C2   DG A 188      23.513 231.333-237.468 
ATOM   3872  N2   DG A 188      22.344 231.743-236.969 
ATOM   3873  N3   DG A 188      23.555 230.392-238.410 
ATOM   3874  C4   DG A 188      24.826 230.106-238.793 
ATOM   3875  P    DA A 189      21.832 227.363-243.911 
ATOM   3876  OP1  DA A 189      21.262 226.031-244.215 
ATOM   3877  OP2  DA A 189      22.857 227.861-244.854 
ATOM   3878  O5'  DA A 189      20.653 228.437-243.783 
ATOM   3879  C5'  DA A 189      19.990 228.598-242.514 
ATOM   3880  C4'  DA A 189      19.801 230.071-242.212 
ATOM   3881  O4'  DA A 189      20.944 230.647-241.518 
ATOM   3882  C3'  DA A 189      19.610 230.980-243.426 
ATOM   3883  O3'  DA A 189      18.674 231.999-243.095 
ATOM   3884  C2'  DA A 189      20.977 231.629-243.642 
ATOM   3885  C1'  DA A 189      21.300 231.857-242.169 
ATOM   3886  N9   DA A 189      22.742 232.118-241.905 
ATOM   3887  C8   DA A 189      23.830 231.599-242.547 
ATOM   3888  N7   DA A 189      24.965 232.023-242.084 
ATOM   3889  C5   DA A 189      24.606 232.888-241.060 
ATOM   3890  C6   DA A 189      25.362 233.667-240.169 
ATOM   3891  N6   DA A 189      26.702 233.700-240.170 
ATOM   3892  N1   DA A 189      24.689 234.414-239.274 
ATOM   3893  C2   DA A 189      23.358 234.376-239.278 
ATOM   3894  N3   DA A 189      22.548 233.692-240.056 
ATOM   3895  C4   DA A 189      23.247 232.953-240.943 
ATOM   3896  P    DG A 190      17.602 232.455-244.194 
ATOM   3897  OP1  DG A 190      16.446 231.532-244.171 
ATOM   3898  OP2  DG A 190      18.273 232.622-245.501 
ATOM   3899  O5'  DG A 190      17.161 233.886-243.629 
ATOM   3900  C5'  DG A 190      17.196 234.117-242.208 
ATOM   3901  C4'  DG A 190      17.797 235.478-241.920 
ATOM   3902  O4'  DG A 190      19.248 235.429-241.797 
ATOM   3903  C3'  DG A 190      17.554 236.552-242.980 
ATOM   3904  O3'  DG A 190      17.366 237.804-242.332 
ATOM   3905  C2'  DG A 190      18.855 236.609-243.780 
ATOM   3906  C1'  DG A 190      19.800 236.469-242.590 
ATOM   3907  N9   DG A 190      21.186 236.077-242.968 
ATOM   3908  C8   DG A 190      21.611 235.253-243.988 
ATOM   3909  N7   DG A 190      22.913 235.112-244.052 
ATOM   3910  C5   DG A 190      23.384 235.898-243.002 
ATOM   3911  C6   DG A 190      24.713 236.143-242.568 
ATOM   3912  O6   DG A 190      25.765 235.709-243.030 
ATOM   3913  N1   DG A 190      24.740 237.003-241.462 
ATOM   3914  C2   DG A 190      23.629 237.554-240.855 
ATOM   3915  N2   DG A 190      23.867 238.351-239.810 
ATOM   3916  N3   DG A 190      22.382 237.323-241.261 
ATOM   3917  C4   DG A 190      22.338 236.491-242.334 
ATOM   3918  P    DT A 191      16.257 238.811-242.898 
ATOM   3919  OP1  DT A 191      14.931 238.449-242.351 
ATOM   3920  OP2  DT A 191      16.355 238.879-244.373 
ATOM   3921  O5'  DT A 191      16.741 240.200-242.264 
ATOM   3922  C5'  DT A 191      17.432 240.187-241.001 
ATOM   3923  C4'  DT A 191      18.622 241.126-241.053 
ATOM   3924  O4'  DT A 191      19.824 240.471-241.549 
ATOM   3925  C3'  DT A 191      18.466 242.347-241.959 
ATOM   3926  O3'  DT A 191      19.110 243.459-241.348 
ATOM   3927  C2'  DT A 191      19.230 241.984-243.232 
ATOM   3928  C1'  DT A 191      20.406 241.299-242.544 
ATOM   3929  N1   DT A 191      21.210 240.435-243.452 
ATOM   3930  C2   DT A 191      22.563 240.372-243.221 
ATOM   3931  O2   DT A 191      23.111 240.985-242.321 
ATOM   3932  N3   DT A 191      23.277 239.562-244.083 
ATOM   3933  C4   DT A 191      22.760 238.827-245.130 
ATOM   3934  O4   DT A 191      23.499 238.136-245.835 
ATOM   3935  C5   DT A 191      21.332 238.956-245.294 
ATOM   3936  C7   DT A 191      20.688 238.189-246.412 
ATOM   3937  C6   DT A 191      20.614 239.738-244.471 
ATOM   3938  P    DG A 192      18.423 244.901-241.440 
ATOM   3939  OP1  DG A 192      17.409 245.037-240.371 
ATOM   3940  OP2  DG A 192      17.947 245.136-242.821 
ATOM   3941  O5'  DG A 192      19.664 245.862-241.130 
ATOM   3942  C5'  DG A 192      20.720 245.386-240.275 
ATOM   3943  C4'  DG A 192      22.069 245.753-240.862 
ATOM   3944  O4'  DG A 192      22.565 244.744-241.788 
ATOM   3945  C3'  DG A 192      22.110 247.049-241.672 
ATOM   3946  O3'  DG A 192      23.354 247.699-241.438 
ATOM   3947  C2'  DG A 192      22.066 246.595-243.131 
ATOM   3948  C1'  DG A 192      22.997 245.397-242.972 
ATOM   3949  N9   DG A 192      22.917 244.421-244.094 
ATOM   3950  C8   DG A 192      21.826 244.055-244.853 
ATOM   3951  N7   DG A 192      22.093 243.161-245.774 
ATOM   3952  C5   DG A 192      23.456 242.919-245.615 
ATOM   3953  C6   DG A 192      24.318 242.045-246.327 
ATOM   3954  O6   DG A 192      24.051 241.291-247.259 
ATOM   3955  N1   DG A 192      25.631 242.110-245.839 
ATOM   3956  C2   DG A 192      26.055 242.915-244.799 
ATOM   3957  N2   DG A 192      27.349 242.831-244.484 
ATOM   3958  N3   DG A 192      25.245 243.735-244.132 
ATOM   3959  C4   DG A 192      23.969 243.683-244.593 
ATOM   3960  P    DA A 193      23.382 249.293-241.297 
ATOM   3961  OP1  DA A 193      23.042 249.674-239.907 
ATOM   3962  OP2  DA A 193      22.549 249.900-242.358 
ATOM   3963  O5'  DA A 193      24.925 249.607-241.579 
ATOM   3964  C5'  DA A 193      25.915 248.622-241.227 
ATOM   3965  C4'  DA A 193      26.933 248.488-242.342 
ATOM   3966  O4'  DA A 193      26.533 247.511-243.345 
ATOM   3967  C3'  DA A 193      27.204 249.756-243.151 
ATOM   3968  O3'  DA A 193      28.585 249.800-243.490 
ATOM   3969  C2'  DA A 193      26.395 249.577-244.435 
ATOM   3970  C1'  DA A 193      26.696 248.095-244.628 
ATOM   3971  N9   DA A 193      25.764 247.411-245.569 
ATOM   3972  C8   DA A 193      24.434 247.647-245.767 
ATOM   3973  N7   DA A 193      23.893 246.883-246.663 
ATOM   3974  C5   DA A 193      24.939 246.078-247.092 
ATOM   3975  C6   DA A 193      25.013 245.047-248.044 
ATOM   3976  N6   DA A 193      23.964 244.632-248.769 
ATOM   3977  N1   DA A 193      26.209 244.457-248.225 
ATOM   3978  C2   DA A 193      27.248 244.873-247.502 
ATOM   3979  N3   DA A 193      27.299 245.820-246.590 
ATOM   3980  C4   DA A 193      26.089 246.395-246.428 
ATOM   3981  P    DT A 194      29.351 251.204-243.444 
ATOM   3982  OP1  DT A 194      29.791 251.484-242.059 
ATOM   3983  OP2  DT A 194      28.517 252.246-244.083 
ATOM   3984  O5'  DT A 194      30.626 250.899-244.362 
ATOM   3985  C5'  DT A 194      31.143 249.556-244.414 
ATOM   3986  C4'  DT A 194      31.467 249.182-245.847 
ATOM   3987  O4'  DT A 194      30.324 248.610-246.545 
ATOM   3988  C3'  DT A 194      31.914 250.331-246.750 
ATOM   3989  O3'  DT A 194      32.917 249.855-247.639 
ATOM   3990  C2'  DT A 194      30.670 250.687-247.566 
ATOM   3991  C1'  DT A 194      30.199 249.255-247.803 
ATOM   3992  N1   DT A 194      28.776 249.157-248.234 
ATOM   3993  C2   DT A 194      28.459 248.155-249.118 
ATOM   3994  O2   DT A 194      29.281 247.365-249.549 
ATOM   3995  N3   DT A 194      27.131 248.095-249.496 
ATOM   3996  C4   DT A 194      26.121 248.934-249.071 
ATOM   3997  O4   DT A 194      24.968 248.782-249.480 
ATOM   3998  C5   DT A 194      26.552 249.954-248.145 
ATOM   3999  C7   DT A 194      25.515 250.910-247.634 
ATOM   4000  C6   DT A 194      27.837 250.035-247.762 
ATOM   4001  P    DG A 195      34.162 250.801-247.982 
ATOM   4002  OP1  DG A 195      35.189 250.673-246.923 
ATOM   4003  OP2  DG A 195      33.681 252.173-248.257 
ATOM   4004  O5'  DG A 195      34.699 250.139-249.336 
ATOM   4005  C5'  DG A 195      34.517 248.726-249.541 
ATOM   4006  C4'  DG A 195      34.051 248.464-250.960 
ATOM   4007  O4'  DG A 195      32.601 248.517-251.087 
ATOM   4008  C3'  DG A 195      34.550 249.449-252.016 
ATOM   4009  O3'  DG A 195      34.806 248.739-253.223 
ATOM   4010  C2'  DG A 195      33.373 250.395-252.250 
ATOM   4011  C1'  DG A 195      32.279 249.332-252.203 
ATOM   4012  N9   DG A 195      30.914 249.887-251.992 
ATOM   4013  C8   DG A 195      30.522 250.978-251.248 
ATOM   4014  N7   DG A 195      29.231 251.204-251.268 
ATOM   4015  C5   DG A 195      28.731 250.190-252.084 
ATOM   4016  C6   DG A 195      27.398 249.911-252.482 
ATOM   4017  O6   DG A 195      26.366 250.510-252.190 
ATOM   4018  N1   DG A 195      27.338 248.786-253.317 
ATOM   4019  C2   DG A 195      28.423 248.031-253.715 
ATOM   4020  N2   DG A 195      28.156 246.995-254.514 
ATOM   4021  N3   DG A 195      29.674 248.294-253.341 
ATOM   4022  C4   DG A 195      29.750 249.381-252.531 
ATOM   4023  P    DA A 196      36.087 249.133-254.098 
ATOM   4024  OP1  DA A 196      37.283 248.445-253.564 
ATOM   4025  OP2  DA A 196      36.180 250.606-254.206 
ATOM   4026  O5'  DA A 196      35.699 248.514-255.522 
ATOM   4027  C5'  DA A 196      34.862 247.344-255.569 
ATOM   4028  C4'  DA A 196      33.808 247.504-256.648 
ATOM   4029  O4'  DA A 196      32.606 248.163-256.156 
ATOM   4030  C3'  DA A 196      34.218 248.342-257.859 
ATOM   4031  O3'  DA A 196      33.642 247.773-259.029 
ATOM   4032  C2'  DA A 196      33.580 249.710-257.617 
ATOM   4033  C1'  DA A 196      32.254 249.192-257.069 
ATOM   4034  N9   DA A 196      31.470 250.219-256.328 
ATOM   4035  C8   DA A 196      31.933 251.239-255.548 
ATOM   4036  N7   DA A 196      30.996 251.973-255.033 
ATOM   4037  C5   DA A 196      29.824 251.398-255.506 
ATOM   4038  C6   DA A 196      28.469 251.717-255.317 
ATOM   4039  N6   DA A 196      28.048 252.744-254.564 
ATOM   4040  N1   DA A 196      27.558 250.940-255.933 
ATOM   4041  C2   DA A 196      27.982 249.922-256.680 
ATOM   4042  N3   DA A 196      29.212 249.530-256.928 
ATOM   4043  C4   DA A 196      30.104 250.324-256.301 
ATOM   4044  P    DA A 197      34.502 247.733-260.377 
ATOM   4045  OP1  DA A 197      35.387 246.546-260.365 
ATOM   4046  OP2  DA A 197      35.170 249.038-260.579 
ATOM   4047  O5'  DA A 197      33.357 247.540-261.477 
ATOM   4048  C5'  DA A 197      32.154 246.835-261.116 
ATOM   4049  C4'  DA A 197      30.943 247.565-261.659 
ATOM   4050  O4'  DA A 197      30.447 248.579-260.738 
ATOM   4051  C3'  DA A 197      31.156 248.329-262.966 
ATOM   4052  O3'  DA A 197      29.980 248.223-263.758 
ATOM   4053  C2'  DA A 197      31.324 249.788-262.539 
ATOM   4054  C1'  DA A 197      30.243 249.782-261.462 
ATOM   4055  N9   DA A 197      30.344 250.920-260.507 
ATOM   4056  C8   DA A 197      31.469 251.537-260.039 
ATOM   4057  N7   DA A 197      31.229 252.507-259.211 
ATOM   4058  C5   DA A 197      29.844 252.536-259.122 
ATOM   4059  C6   DA A 197      28.959 253.350-258.396 
ATOM   4060  N6   DA A 197      29.359 254.337-257.582 
ATOM   4061  N1   DA A 197      27.642 253.111-258.538 
ATOM   4062  C2   DA A 197      27.250 252.128-259.348 
ATOM   4063  N3   DA A 197      27.980 251.309-260.072 
ATOM   4064  C4   DA A 197      29.294 251.569-259.913 
ATOM   4065  P    DC A 198      30.125 248.030-265.341 
ATOM   4066  OP1  DC A 198      30.334 246.597-265.649 
ATOM   4067  OP2  DC A 198      31.148 248.963-265.862 
ATOM   4068  O5'  DC A 198      28.677 248.484-265.849 
ATOM   4069  C5'  DC A 198      27.540 248.287-264.986 
ATOM   4070  C4'  DC A 198      26.658 249.520-265.000 
ATOM   4071  O4'  DC A 198      27.059 250.501-264.001 
ATOM   4072  C3'  DC A 198      26.642 250.311-266.308 
ATOM   4073  O3'  DC A 198      25.329 250.811-266.527 
ATOM   4074  C2'  DC A 198      27.577 251.494-266.057 
ATOM   4075  C1'  DC A 198      27.126 251.774-264.626 
ATOM   4076  N1   DC A 198      28.078 252.619-263.853 
ATOM   4077  C2   DC A 198      27.547 253.510-262.923 
ATOM   4078  O2   DC A 198      26.320 253.561-262.779 
ATOM   4079  N3   DC A 198      28.398 254.291-262.208 
ATOM   4080  C4   DC A 198      29.722 254.205-262.394 
ATOM   4081  N4   DC A 198      30.509 254.988-261.672 
ATOM   4082  C5   DC A 198      30.287 253.296-263.346 
ATOM   4083  C6   DC A 198      29.420 252.525-264.051 
ATOM   4084  P    DA A 199      24.736 250.807-268.015 
ATOM   4085  OP1  DA A 199      24.166 249.476-268.319 
ATOM   4086  OP2  DA A 199      25.761 251.306-268.958 
ATOM   4087  O5'  DA A 199      23.557 251.881-267.886 
ATOM   4088  C5'  DA A 199      22.894 252.042-266.618 
ATOM   4089  C4'  DA A 199      22.705 253.516-266.315 
ATOM   4090  O4'  DA A 199      23.848 254.091-265.622 
ATOM   4091  C3'  DA A 199      22.514 254.424-267.530 
ATOM   4092  O3'  DA A 199      21.578 255.443-267.199 
ATOM   4093  C2'  DA A 199      23.881 255.073-267.746 
ATOM   4094  C1'  DA A 199      24.204 255.301-266.273 
ATOM   4095  N9   DA A 199      25.646 255.563-266.009 
ATOM   4096  C8   DA A 199      26.734 255.043-266.650 
ATOM   4097  N7   DA A 199      27.869 255.467-266.188 
ATOM   4098  C5   DA A 199      27.510 256.332-265.163 
ATOM   4099  C6   DA A 199      28.266 257.111-264.272 
ATOM   4100  N6   DA A 199      29.606 257.144-264.273 
ATOM   4101  N1   DA A 199      27.593 257.858-263.378 
ATOM   4102  C2   DA A 199      26.262 257.821-263.381 
ATOM   4103  N3   DA A 199      25.452 257.136-264.160 
ATOM   4104  C4   DA A 199      26.151 256.397-265.046 
ATOM   4105  P    DA A 200      20.506 255.899-268.297 
ATOM   4106  OP1  DA A 200      19.350 254.976-268.274 
ATOM   4107  OP2  DA A 200      21.177 256.067-269.605 
ATOM   4108  O5'  DA A 200      20.065 257.330-267.733 
ATOM   4109  C5'  DA A 200      20.100 257.562-266.312 
ATOM   4110  C4'  DA A 200      20.701 258.922-266.024 
ATOM   4111  O4'  DA A 200      22.152 258.874-265.901 
ATOM   4112  C3'  DA A 200      20.457 259.996-267.084 
ATOM   4113  O3'  DA A 200      20.269 261.248-266.436 
ATOM   4114  C2'  DA A 200      21.759 260.054-267.883 
ATOM   4115  C1'  DA A 200      22.704 259.913-266.693 
ATOM   4116  N9   DA A 200      24.090 259.521-267.072 
ATOM   4117  C8   DA A 200      24.492 258.702-268.087 
ATOM   4118  N7   DA A 200      25.779 258.554-268.163 
ATOM   4119  C5   DA A 200      26.268 259.331-267.122 
ATOM   4120  C6   DA A 200      27.569 259.594-266.667 
ATOM   4121  N6   DA A 200      28.670 259.078-267.231 
ATOM   4122  N1   DA A 200      27.701 260.413-265.606 
ATOM   4123  C2   DA A 200      26.604 260.923-265.048 
ATOM   4124  N3   DA A 200      25.345 260.750-265.383 
ATOM   4125  C4   DA A 200      25.241 259.927-266.448 
ATOM   4126  P    DC A 201      19.161 262.256-267.002 
ATOM   4127  OP1  DC A 201      17.835 261.894-266.454 
ATOM   4128  OP2  DC A 201      19.259 262.323-268.477 
ATOM   4129  O5'  DC A 201      19.645 263.644-266.368 
ATOM   4130  C5'  DC A 201      20.336 263.632-265.105 
ATOM   4131  C4'  DC A 201      21.525 264.570-265.157 
ATOM   4132  O4'  DC A 201      22.728 263.916-265.652 
ATOM   4133  C3'  DC A 201      21.370 265.791-266.063 
ATOM   4134  O3'  DC A 201      22.014 266.903-265.451 
ATOM   4135  C2'  DC A 201      22.133 265.429-267.336 
ATOM   4136  C1'  DC A 201      23.310 264.744-266.648 
ATOM   4137  N1   DC A 201      24.114 263.879-267.556 
ATOM   4138  C2   DC A 201      25.487 263.805-267.335 
ATOM   4139  O2   DC A 201      25.977 264.453-266.403 
ATOM   4140  N3   DC A 201      26.238 263.023-268.152 
ATOM   4141  C4   DC A 201      25.669 262.336-269.151 
ATOM   4142  N4   DC A 201      26.445 261.587-269.920 
ATOM   4143  C5   DC A 201      24.259 262.398-269.396 
ATOM   4144  C6   DC A 201      23.526 263.186-268.569 
ATOM   4145  P    DT A 202      21.327 268.346-265.544 
ATOM   4146  OP1  DT A 202      20.313 268.481-264.474 
ATOM   4147  OP2  DT A 202      20.850 268.580-266.924 
ATOM   4148  O5'  DT A 202      22.568 269.307-265.234 
ATOM   4149  C5'  DT A 202      23.624 268.830-264.378 
ATOM   4150  C4'  DT A 202      24.973 269.198-264.966 
ATOM   4151  O4'  DT A 202      25.469 268.189-265.892 
ATOM   4152  C3'  DT A 202      25.014 270.493-265.776 
ATOM   4153  O3'  DT A 202      26.258 271.143-265.542 
ATOM   4154  C2'  DT A 202      24.970 270.040-267.235 
ATOM   4155  C1'  DT A 202      25.901 268.842-267.075 
ATOM   4156  N1   DT A 202      25.821 267.866-268.198 
ATOM   4157  C2   DT A 202      26.983 267.224-268.553 
ATOM   4158  O2   DT A 202      28.047 267.422-267.995 
ATOM   4159  N3   DT A 202      26.868 266.327-269.599 
ATOM   4160  C4   DT A 202      25.717 266.029-270.299 
ATOM   4161  O4   DT A 202      25.739 265.206-271.218 
ATOM   4162  C5   DT A 202      24.551 266.753-269.852 
ATOM   4163  C7   DT A 202      23.256 266.486-270.562 
ATOM   4164  C6   DT A 202      24.633 267.630-268.840 
ATOM   4165  P    DT A 203      26.286 272.737-265.401 
ATOM   4166  OP1  DT A 203      25.946 273.118-264.011 
ATOM   4167  OP2  DT A 203      25.453 273.344-266.462 
ATOM   4168  O5'  DT A 203      27.829 273.052-265.683 
ATOM   4169  C5'  DT A 203      28.819 272.066-265.331 
ATOM   4170  C4'  DT A 203      29.837 271.932-266.446 
ATOM   4171  O4'  DT A 203      29.437 270.956-267.448 
ATOM   4172  C3'  DT A 203      30.108 273.201-267.255 
ATOM   4173  O3'  DT A 203      31.489 273.244-267.593 
ATOM   4174  C2'  DT A 203      29.299 273.021-268.539 
ATOM   4175  C1'  DT A 203      29.600 271.539-268.732 
ATOM   4176  N1   DT A 203      28.668 270.856-269.673 
ATOM   4177  C2   DT A 203      29.191 269.855-270.454 
ATOM   4178  O2   DT A 203      30.362 269.516-270.404 
ATOM   4179  N3   DT A 203      28.299 269.245-271.315 
ATOM   4180  C4   DT A 203      26.959 269.547-271.453 
ATOM   4181  O4   DT A 203      26.258 268.931-272.258 
ATOM   4182  C5   DT A 203      26.503 270.611-270.590 
ATOM   4183  C7   DT A 203      25.057 271.003-270.677 
ATOM   4184  C6   DT A 203      27.350 271.221-269.745 
ATOM   4185  P    DC A 204      32.255 274.649-267.548 
ATOM   4186  OP1  DC A 204      32.695 274.929-266.163 
ATOM   4187  OP2  DC A 204      31.421 275.690-268.187 
ATOM   4188  O5'  DC A 204      33.530 274.343-268.466 
ATOM   4189  C5'  DC A 204      34.046 273.000-268.518 
ATOM   4190  C4'  DC A 204      34.371 272.626-269.951 
ATOM   4191  O4'  DC A 204      33.228 272.054-270.649 
ATOM   4192  C3'  DC A 204      34.818 273.775-270.854 
ATOM   4193  O3'  DC A 204      35.821 273.300-271.743 
ATOM   4194  C2'  DC A 204      33.574 274.131-271.670 
ATOM   4195  C1'  DC A 204      33.103 272.700-271.907 
ATOM   4196  N1   DC A 204      31.680 272.601-272.338 
ATOM   4197  C2   DC A 204      31.342 271.590-273.234 
ATOM   4198  O2   DC A 204      32.227 270.824-273.630 
ATOM   4199  N3   DC A 204      30.051 271.485-273.639 
ATOM   4200  C4   DC A 204      29.121 272.335-273.186 
ATOM   4201  N4   DC A 204      27.875 272.190-273.612 
ATOM   4202  C5   DC A 204      29.448 273.382-272.264 
ATOM   4203  C6   DC A 204      30.744 273.471-271.872 
ATOM   4204  P    DA A 205      37.066 274.246-272.086 
ATOM   4205  OP1  DA A 205      38.093 274.118-271.027 
ATOM   4206  OP2  DA A 205      36.585 275.618-272.361 
ATOM   4207  O5'  DA A 205      37.603 273.584-273.440 
ATOM   4208  C5'  DA A 205      37.421 272.170-273.645 
ATOM   4209  C4'  DA A 205      36.955 271.908-275.063 
ATOM   4210  O4'  DA A 205      35.505 271.961-275.190 
ATOM   4211  C3'  DA A 205      37.454 272.893-276.120 
ATOM   4212  O3'  DA A 205      37.709 272.184-277.327 
ATOM   4213  C2'  DA A 205      36.277 273.840-276.354 
ATOM   4214  C1'  DA A 205      35.183 272.777-276.307 
ATOM   4215  N9   DA A 205      33.818 273.331-276.095 
ATOM   4216  C8   DA A 205      33.448 274.416-275.352 
ATOM   4217  N7   DA A 205      32.172 274.650-275.365 
ATOM   4218  C5   DA A 205      31.656 273.648-276.175 
ATOM   4219  C6   DA A 205      30.348 273.343-276.588 
ATOM   4220  N6   DA A 205      29.272 274.053-276.221 
ATOM   4221  N1   DA A 205      30.187 272.278-277.394 
ATOM   4222  C2   DA A 205      31.259 271.576-277.754 
ATOM   4223  N3   DA A 205      32.521 271.764-277.434 
ATOM   4224  C4   DA A 205      32.656 272.836-276.627 
ATOM   4225  P    DT A 206      38.991 272.578-278.202 
ATOM   4226  OP1  DT A 206      40.187 271.889-277.668 
ATOM   4227  OP2  DT A 206      39.084 274.050-278.310 
ATOM   4228  O5'  DT A 206      38.603 271.958-279.626 
ATOM   4229  C5'  DT A 206      37.766 270.789-279.673 
ATOM   4230  C4'  DT A 206      36.712 270.948-280.752 
ATOM   4231  O4'  DT A 206      35.510 271.607-280.260 
ATOM   4232  C3'  DT A 206      37.122 271.786-281.962 
ATOM   4233  O3'  DT A 206      36.546 271.218-283.132 
ATOM   4234  C2'  DT A 206      36.484 273.154-281.721 
ATOM   4235  C1'  DT A 206      35.158 272.636-281.172 
ATOM   4236  N1   DT A 206      34.374 273.663-280.431 
ATOM   4237  C2   DT A 206      33.005 273.597-280.532 
ATOM   4238  O2   DT A 206      32.429 272.748-281.189 
ATOM   4239  N3   DT A 206      32.312 274.566-279.833 
ATOM   4240  C4   DT A 206      32.861 275.570-279.060 
ATOM   4241  O4   DT A 206      32.138 276.381-278.480 
ATOM   4242  C5   DT A 206      34.305 275.556-279.017 
ATOM   4243  C7   DT A 206      34.984 276.616-278.199 
ATOM   4244  C6   DT A 206      35.003 274.626-279.688 
ATOM   4245  P    DC A 207      37.406 271.178-284.480 
ATOM   4246  OP1  DC A 207      38.291 269.991-284.468 
ATOM   4247  OP2  DC A 207      38.074 272.482-284.682 
ATOM   4248  O5'  DC A 207      36.261 270.984-285.581 
ATOM   4249  C5'  DC A 207      35.058 270.279-285.220 
ATOM   4250  C4'  DC A 207      33.847 271.010-285.763 
ATOM   4251  O4'  DC A 207      33.351 272.023-284.841 
ATOM   4252  C3'  DC A 207      34.060 271.773-287.070 
ATOM   4253  O3'  DC A 207      32.884 271.667-287.862 
ATOM   4254  C2'  DC A 207      34.227 273.232-286.643 
ATOM   4255  C1'  DC A 207      33.147 273.226-285.566 
ATOM   4256  N1   DC A 207      33.248 274.365-284.611 
ATOM   4257  C2   DC A 207      32.064 274.898-284.107 
ATOM   4258  O2   DC A 207      30.988 274.408-284.471 
ATOM   4259  N3   DC A 207      32.135 275.936-283.236 
ATOM   4260  C4   DC A 207      33.321 276.438-282.867 
ATOM   4261  N4   DC A 207      33.337 277.451-282.014 
ATOM   4262  C5   DC A 207      34.550 275.905-283.373 
ATOM   4263  C6   DC A 207      34.458 274.867-284.243 
ATOM   4264  P    DA A 208      33.029 271.475-289.445 
ATOM   4265  OP1  DA A 208      33.238 270.042-289.753 
ATOM   4266  OP2  DA A 208      34.052 272.407-289.966 
ATOM   4267  O5'  DA A 208      31.580 271.928-289.952 
ATOM   4268  C5'  DA A 208      30.444 271.731-289.089 
ATOM   4269  C4'  DA A 208      29.562 272.964-289.104 
ATOM   4270  O4'  DA A 208      29.963 273.946-288.105 
ATOM   4271  C3'  DA A 208      29.546 273.755-290.412 
ATOM   4272  O3'  DA A 208      28.233 274.255-290.631 
ATOM   4273  C2'  DA A 208      30.481 274.938-290.160 
ATOM   4274  C1'  DA A 208      30.030 275.219-288.730 
ATOM   4275  N9   DA A 208      30.982 276.064-287.957 
ATOM   4276  C8   DA A 208      32.345 276.093-288.032 
ATOM   4277  N7   DA A 208      32.897 276.944-287.224 
ATOM   4278  C5   DA A 208      31.822 277.523-286.563 
ATOM   4279  C6   DA A 208      31.743 278.512-285.569 
ATOM   4280  N6   DA A 208      32.816 279.120-285.043 
ATOM   4281  N1   DA A 208      30.517 278.856-285.133 
ATOM   4282  C2   DA A 208      29.455 278.248-285.659 
ATOM   4283  N3   DA A 208      29.405 277.317-286.586 
ATOM   4284  C4   DA A 208      30.645 276.991-287.005 
ATOM   4285  P    DA A 209      27.640 274.252-292.118 
ATOM   4286  OP1  DA A 209      27.069 272.920-292.422 
ATOM   4287  OP2  DA A 209      28.665 274.750-293.062 
ATOM   4288  O5'  DA A 209      26.461 275.326-291.990 
ATOM   4289  C5'  DA A 209      25.798 275.487-290.722 
ATOM   4290  C4'  DA A 209      25.609 276.960-290.419 
ATOM   4291  O4'  DA A 209      26.752 277.536-289.726 
ATOM   4292  C3'  DA A 209      25.418 277.869-291.633 
ATOM   4293  O3'  DA A 209      24.482 278.888-291.302 
ATOM   4294  C2'  DA A 209      26.785 278.518-291.850 
ATOM   4295  C1'  DA A 209      27.108 278.746-290.376 
ATOM   4296  N9   DA A 209      28.550 279.007-290.112 
ATOM   4297  C8   DA A 209      29.638 278.488-290.754 
ATOM   4298  N7   DA A 209      30.773 278.912-290.292 
ATOM   4299  C5   DA A 209      30.414 279.777-289.267 
ATOM   4300  C6   DA A 209      31.170 280.556-288.376 
ATOM   4301  N6   DA A 209      32.510 280.589-288.377 
ATOM   4302  N1   DA A 209      30.497 281.303-287.481 
ATOM   4303  C2   DA A 209      29.165 281.265-287.485 
ATOM   4304  N3   DA A 209      28.356 280.581-288.264 
ATOM   4305  C4   DA A 209      29.055 279.842-289.150 
ATOM   4306  P    DG A 210      23.410 279.344-292.401 
ATOM   4307  OP1  DG A 210      22.254 278.421-292.378 
ATOM   4308  OP2  DG A 210      24.081 279.511-293.709 
ATOM   4309  O5'  DG A 210      22.969 280.775-291.837 
ATOM   4310  C5'  DG A 210      23.004 281.006-290.416 
ATOM   4311  C4'  DG A 210      23.605 282.367-290.127 
ATOM   4312  O4'  DG A 210      25.056 282.318-290.004 
ATOM   4313  C3'  DG A 210      23.361 283.441-291.187 
ATOM   4314  O3'  DG A 210      23.173 284.693-290.540 
ATOM   4315  C2'  DG A 210      24.663 283.498-291.987 
ATOM   4316  C1'  DG A 210      25.608 283.358-290.797 
ATOM   4317  N9   DG A 210      26.994 282.966-291.175 
ATOM   4318  C8   DG A 210      27.419 282.142-292.195 
ATOM   4319  N7   DG A 210      28.721 282.001-292.260 
ATOM   4320  C5   DG A 210      29.192 282.787-291.209 
ATOM   4321  C6   DG A 210      30.521 283.032-290.776 
ATOM   4322  O6   DG A 210      31.573 282.598-291.237 
ATOM   4323  N1   DG A 210      30.548 283.892-289.670 
ATOM   4324  C2   DG A 210      29.437 284.443-289.062 
ATOM   4325  N2   DG A 210      29.675 285.240-288.017 
ATOM   4326  N3   DG A 210      28.190 284.212-289.469 
ATOM   4327  C4   DG A 210      28.146 283.380-290.541 
ATOM   4328  P    DA A 211      22.065 285.700-291.106 
ATOM   4329  OP1  DA A 211      20.739 285.338-290.558 
ATOM   4330  OP2  DA A 211      22.163 285.767-292.580 
ATOM   4331  O5'  DA A 211      22.548 287.088-290.472 
ATOM   4332  C5'  DA A 211      23.240 287.076-289.209 
ATOM   4333  C4'  DA A 211      24.429 288.015-289.260 
ATOM   4334  O4'  DA A 211      25.632 287.360-289.756 
ATOM   4335  C3'  DA A 211      24.274 289.236-290.166 
ATOM   4336  O3'  DA A 211      24.918 290.348-289.555 
ATOM   4337  C2'  DA A 211      25.037 288.873-291.440 
ATOM   4338  C1'  DA A 211      26.214 288.188-290.752 
ATOM   4339  N9   DA A 211      27.018 287.323-291.659 
ATOM   4340  C8   DA A 211      26.588 286.568-292.713 
ATOM   4341  N7   DA A 211      27.537 285.921-293.316 
ATOM   4342  C5   DA A 211      28.681 286.270-292.612 
ATOM   4343  C6   DA A 211      30.030 285.909-292.758 
ATOM   4344  N6   DA A 211      30.474 285.076-293.709 
ATOM   4345  N1   DA A 211      30.910 286.439-291.887 
ATOM   4346  C2   DA A 211      30.463 287.266-290.944 
ATOM   4347  N3   DA A 211      29.234 287.673-290.711 
ATOM   4348  C4   DA A 211      28.374 287.129-291.596 
ATOM   4349  P    DA A 212      24.231 291.790-289.647 
ATOM   4350  OP1  DA A 212      23.217 291.926-288.578 
ATOM   4351  OP2  DA A 212      23.754 292.025-291.028 
ATOM   4352  O5'  DA A 212      25.472 292.751-289.337 
ATOM   4353  C5'  DA A 212      26.528 292.275-288.482 
ATOM   4354  C4'  DA A 212      27.877 292.642-289.070 
ATOM   4355  O4'  DA A 212      28.373 291.633-289.996 
ATOM   4356  C3'  DA A 212      27.918 293.938-289.880 
ATOM   4357  O3'  DA A 212      29.162 294.587-289.645 
ATOM   4358  C2'  DA A 212      27.874 293.484-291.338 
ATOM   4359  C1'  DA A 212      28.805 292.286-291.179 
ATOM   4360  N9   DA A 212      28.725 291.310-292.302 
ATOM   4361  C8   DA A 212      27.633 290.959-293.043 
ATOM   4362  N7   DA A 212      27.883 290.075-293.959 
ATOM   4363  C5   DA A 212      29.240 289.820-293.816 
ATOM   4364  C6   DA A 212      30.121 288.966-294.499 
ATOM   4365  N6   DA A 212      29.744 288.171-295.512 
ATOM   4366  N1   DA A 212      31.408 288.957-294.104 
ATOM   4367  C2   DA A 212      31.775 289.748-293.097 
ATOM   4368  N3   DA A 212      31.047 290.583-292.388 
ATOM   4369  C4   DA A 212      29.765 290.573-292.804 
ATOM   4370  P    DA A 213      29.190 296.181-289.504 
ATOM   4371  OP1  DA A 213      28.850 296.562-288.115 
ATOM   4372  OP2  DA A 213      28.357 296.788-290.566 
ATOM   4373  O5'  DA A 213      30.733 296.496-289.787 
ATOM   4374  C5'  DA A 213      31.723 295.511-289.434 
ATOM   4375  C4'  DA A 213      32.741 295.377-290.549 
ATOM   4376  O4'  DA A 213      32.341 294.400-291.552 
ATOM   4377  C3'  DA A 213      33.012 296.645-291.359 
ATOM   4378  O3'  DA A 213      34.393 296.689-291.697 
ATOM   4379  C2'  DA A 213      32.203 296.466-292.643 
ATOM   4380  C1'  DA A 213      32.504 294.983-292.836 
ATOM   4381  N9   DA A 213      31.572 294.300-293.776 
ATOM   4382  C8   DA A 213      30.242 294.536-293.974 
ATOM   4383  N7   DA A 213      29.701 293.772-294.870 
ATOM   4384  C5   DA A 213      30.747 292.967-295.300 
ATOM   4385  C6   DA A 213      30.821 291.936-296.251 
ATOM   4386  N6   DA A 213      29.772 291.521-296.976 
ATOM   4387  N1   DA A 213      32.017 291.346-296.433 
ATOM   4388  C2   DA A 213      33.056 291.762-295.710 
ATOM   4389  N3   DA A 213      33.106 292.709-294.798 
ATOM   4390  C4   DA A 213      31.897 293.284-294.636 
ATOM   4391  P    DT A 214      35.159 298.093-291.651 
ATOM   4392  OP1  DT A 214      35.599 298.373-290.266 
ATOM   4393  OP2  DT A 214      34.325 299.135-292.290 
ATOM   4394  O5'  DT A 214      36.433 297.787-292.570 
ATOM   4395  C5'  DT A 214      36.950 296.445-292.622 
ATOM   4396  C4'  DT A 214      37.275 296.071-294.054 
ATOM   4397  O4'  DT A 214      36.132 295.499-294.753 
ATOM   4398  C3'  DT A 214      37.722 297.220-294.958 
ATOM   4399  O3'  DT A 214      38.725 296.744-295.847 
ATOM   4400  C2'  DT A 214      36.478 297.576-295.774 
ATOM   4401  C1'  DT A 214      36.007 296.144-296.010 
ATOM   4402  N1   DT A 214      34.584 296.046-296.441 
ATOM   4403  C2   DT A 214      34.267 295.044-297.325 
ATOM   4404  O2   DT A 214      35.089 294.254-297.756 
ATOM   4405  N3   DT A 214      32.939 294.984-297.703 
ATOM   4406  C4   DT A 214      31.929 295.823-297.279 
ATOM   4407  O4   DT A 214      30.775 295.671-297.687 
ATOM   4408  C5   DT A 214      32.360 296.843-296.353 
ATOM   4409  C7   DT A 214      31.323 297.799-295.841 
ATOM   4410  C6   DT A 214      33.645 296.924-295.969 
ATOM   4411  P    DA A 215      39.970 297.690-296.190 
ATOM   4412  OP1  DA A 215      40.997 297.562-295.130 
ATOM   4413  OP2  DA A 215      39.489 299.062-296.465 
ATOM   4414  O5'  DA A 215      40.507 297.028-297.543 
ATOM   4415  C5'  DA A 215      40.325 295.614-297.749 
ATOM   4416  C4'  DA A 215      39.859 295.353-299.167 
ATOM   4417  O4'  DA A 215      38.409 295.406-299.294 
ATOM   4418  C3'  DA A 215      40.358 296.338-300.224 
ATOM   4419  O3'  DA A 215      40.613 295.628-301.431 
ATOM   4420  C2'  DA A 215      39.181 297.284-300.457 
ATOM   4421  C1'  DA A 215      38.087 296.221-300.410 
ATOM   4422  N9   DA A 215      36.722 296.776-300.199 
ATOM   4423  C8   DA A 215      36.352 297.861-299.456 
ATOM   4424  N7   DA A 215      35.076 298.095-299.469 
ATOM   4425  C5   DA A 215      34.560 297.093-300.279 
ATOM   4426  C6   DA A 215      33.252 296.788-300.691 
ATOM   4427  N6   DA A 215      32.176 297.498-300.325 
ATOM   4428  N1   DA A 215      33.091 295.723-301.497 
ATOM   4429  C2   DA A 215      34.163 295.021-301.858 
ATOM   4430  N3   DA A 215      35.425 295.209-301.538 
ATOM   4431  C4   DA A 215      35.559 296.281-300.731 
ATOM   4432  P    DT A 216      41.895 296.022-302.305 
ATOM   4433  OP1  DT A 216      43.091 295.334-301.771 
ATOM   4434  OP2  DT A 216      41.988 297.495-302.414 
ATOM   4435  O5'  DT A 216      41.507 295.403-303.729 
ATOM   4436  C5'  DT A 216      40.669 294.233-303.776 
ATOM   4437  C4'  DT A 216      39.616 294.393-304.855 
ATOM   4438  O4'  DT A 216      38.414 295.052-304.364 
ATOM   4439  C3'  DT A 216      40.026 295.231-306.066 
ATOM   4440  O3'  DT A 216      39.450 294.662-307.236 
ATOM   4441  C2'  DT A 216      39.388 296.599-305.825 
ATOM   4442  C1'  DT A 216      38.062 296.081-305.276 
ATOM   4443  N1   DT A 216      37.278 297.108-304.535 
ATOM   4444  C2   DT A 216      35.909 297.042-304.635 
ATOM   4445  O2   DT A 216      35.333 296.193-305.293 
ATOM   4446  N3   DT A 216      35.216 298.011-303.936 
ATOM   4447  C4   DT A 216      35.765 299.014-303.164 
ATOM   4448  O4   DT A 216      35.042 299.826-302.584 
ATOM   4449  C5   DT A 216      37.209 299.001-303.121 
ATOM   4450  C7   DT A 216      37.888 300.060-302.302 
ATOM   4451  C6   DT A 216      37.907 298.071-303.791 
ATOM   4452  P    DC A 217      40.310 294.622-308.584 
ATOM   4453  OP1  DC A 217      41.195 293.435-308.572 
ATOM   4454  OP2  DC A 217      40.978 295.927-308.786 
ATOM   4455  O5'  DC A 217      39.165 294.429-309.685 
ATOM   4456  C5'  DC A 217      37.962 293.724-309.324 
ATOM   4457  C4'  DC A 217      36.751 294.454-309.866 
ATOM   4458  O4'  DC A 217      36.255 295.467-308.945 
ATOM   4459  C3'  DC A 217      36.964 295.218-311.173 
ATOM   4460  O3'  DC A 217      35.788 295.112-311.966 
ATOM   4461  C2'  DC A 217      37.131 296.676-310.747 
ATOM   4462  C1'  DC A 217      36.051 296.671-309.670 
ATOM   4463  N1   DC A 217      36.152 297.809-308.714 
ATOM   4464  C2   DC A 217      34.968 298.342-308.211 
ATOM   4465  O2   DC A 217      33.892 297.853-308.575 
ATOM   4466  N3   DC A 217      35.039 299.380-307.340 
ATOM   4467  C4   DC A 217      36.224 299.882-306.971 
ATOM   4468  N4   DC A 217      36.241 300.895-306.118 
ATOM   4469  C5   DC A 217      37.454 299.349-307.477 
ATOM   4470  C6   DC A 217      37.362 298.312-308.347 
ATOM   4471  P    DT A 218      35.933 294.919-313.548 
ATOM   4472  OP1  DT A 218      36.142 293.486-313.857 
ATOM   4473  OP2  DT A 218      36.956 295.851-314.070 
ATOM   4474  O5'  DT A 218      34.484 295.373-314.056 
ATOM   4475  C5'  DT A 218      33.348 295.176-313.193 
ATOM   4476  C4'  DT A 218      32.466 296.409-313.208 
ATOM   4477  O4'  DT A 218      32.867 297.390-312.209 
ATOM   4478  C3'  DT A 218      32.450 297.199-314.515 
ATOM   4479  O3'  DT A 218      31.137 297.699-314.735 
ATOM   4480  C2'  DT A 218      33.385 298.383-314.264 
ATOM   4481  C1'  DT A 218      32.934 298.663-312.833 
ATOM   4482  N1   DT A 218      33.886 299.508-312.060 
ATOM   4483  C2   DT A 218      33.346 300.382-311.147 
ATOM   4484  O2   DT A 218      32.147 300.483-310.954 
ATOM   4485  N3   DT A 218      34.258 301.149-310.450 
ATOM   4486  C4   DT A 218      35.631 301.116-310.587 
ATOM   4487  O4   DT A 218      36.347 301.853-309.906 
ATOM   4488  C5   DT A 218      36.102 300.169-311.570 
ATOM   4489  C7   DT A 218      37.585 300.068-311.783 
ATOM   4490  C6   DT A 218      35.238 299.410-312.262 
ATOM   4491  P    DC A 219      30.543 297.696-316.222 
ATOM   4492  OP1  DC A 219      29.973 296.365-316.526 
ATOM   4493  OP2  DC A 219      31.569 298.195-317.165 
ATOM   4494  O5'  DC A 219      29.365 298.770-316.094 
ATOM   4495  C5'  DC A 219      28.702 298.931-314.825 
ATOM   4496  C4'  DC A 219      28.513 300.405-314.523 
ATOM   4497  O4'  DC A 219      29.656 300.980-313.830 
ATOM   4498  C3'  DC A 219      28.322 301.313-315.737 
ATOM   4499  O3'  DC A 219      27.386 302.332-315.406 
ATOM   4500  C2'  DC A 219      29.689 301.962-315.953 
ATOM   4501  C1'  DC A 219      30.012 302.190-314.480 
ATOM   4502  N1   DC A 219      31.454 302.452-314.216 
ATOM   4503  C2   DC A 219      31.776 303.336-313.190 
ATOM   4504  O2   DC A 219      30.861 303.862-312.546 
ATOM   4505  N3   DC A 219      33.087 303.588-312.934 
ATOM   4506  C4   DC A 219      34.048 302.998-313.654 
ATOM   4507  N4   DC A 219      35.310 303.276-313.366 
ATOM   4508  C5   DC A 219      33.737 302.086-314.714 
ATOM   4509  C6   DC A 219      32.423 301.847-314.955 
ATOM   4510  P    DA A 220      26.314 302.788-316.505 
ATOM   4511  OP1  DA A 220      25.158 301.865-316.482 
ATOM   4512  OP2  DA A 220      26.985 302.956-317.812 
ATOM   4513  O5'  DA A 220      25.873 304.219-315.940 
ATOM   4514  C5'  DA A 220      25.908 304.451-314.519 
ATOM   4515  C4'  DA A 220      26.509 305.811-314.231 
ATOM   4516  O4'  DA A 220      27.960 305.762-314.108 
ATOM   4517  C3'  DA A 220      26.265 306.885-315.291 
ATOM   4518  O3'  DA A 220      26.077 308.137-314.643 
ATOM   4519  C2'  DA A 220      27.567 306.943-316.091 
ATOM   4520  C1'  DA A 220      28.512 306.802-314.901 
ATOM   4521  N9   DA A 220      29.898 306.410-315.279 
ATOM   4522  C8   DA A 220      30.300 305.591-316.294 
ATOM   4523  N7   DA A 220      31.586 305.443-316.370 
ATOM   4524  C5   DA A 220      32.075 306.220-315.329 
ATOM   4525  C6   DA A 220      33.377 306.483-314.874 
ATOM   4526  N6   DA A 220      34.478 305.967-315.438 
ATOM   4527  N1   DA A 220      33.509 307.302-313.813 
ATOM   4528  C2   DA A 220      32.412 307.812-313.255 
ATOM   4529  N3   DA A 220      31.153 307.639-313.591 
ATOM   4530  C4   DA A 220      31.049 306.816-314.656 
ATOM   4531  P    DG A 221      24.969 309.145-315.210 
ATOM   4532  OP1  DG A 221      23.643 308.782-314.662 
ATOM   4533  OP2  DG A 221      25.067 309.212-316.684 
ATOM   4534  O5'  DG A 221      25.452 310.533-314.576 
ATOM   4535  C5'  DG A 221      26.144 310.521-313.312 
ATOM   4536  C4'  DG A 221      27.333 311.459-313.364 
ATOM   4537  O4'  DG A 221      28.536 310.805-313.860 
ATOM   4538  C3'  DG A 221      27.178 312.680-314.270 
ATOM   4539  O3'  DG A 221      27.822 313.792-313.659 
ATOM   4540  C2'  DG A 221      27.941 312.318-315.543 
ATOM   4541  C1'  DG A 221      29.118 311.633-314.855 
ATOM   4542  N9   DG A 221      29.922 310.768-315.763 
ATOM   4543  C8   DG A 221      29.507 310.000-316.830 
ATOM   4544  N7   DG A 221      30.475 309.351-317.429 
ATOM   4545  C5   DG A 221      31.612 309.714-316.709 
ATOM   4546  C6   DG A 221      32.967 309.329-316.886 
ATOM   4547  O6   DG A 221      33.450 308.575-317.727 
ATOM   4548  N1   DG A 221      33.799 309.932-315.933 
ATOM   4549  C2   DG A 221      33.377 310.794-314.939 
ATOM   4550  N2   DG A 221      34.328 311.263-314.127 
ATOM   4551  N3   DG A 221      32.105 311.154-314.774 
ATOM   4552  C4   DG A 221      31.286 310.578-315.691 
ATOM   4553  P    DG A 222      27.135 315.235-313.751 
ATOM   4554  OP1  DG A 222      26.121 315.370-312.682 
ATOM   4555  OP2  DG A 222      26.658 315.469-315.132 
ATOM   4556  O5'  DG A 222      28.376 316.196-313.441 
ATOM   4557  C5'  DG A 222      29.432 315.719-312.586 
ATOM   4558  C4'  DG A 222      30.781 316.087-313.174 
ATOM   4559  O4'  DG A 222      31.277 315.078-314.099 
ATOM   4560  C3'  DG A 222      30.822 317.382-313.984 
ATOM   4561  O3'  DG A 222      32.066 318.032-313.749 
ATOM   4562  C2'  DG A 222      30.778 316.929-315.442 
ATOM   4563  C1'  DG A 222      31.709 315.731-315.283 
ATOM   4564  N9   DG A 222      31.629 314.755-316.405 
ATOM   4565  C8   DG A 222      30.538 314.388-317.164 
ATOM   4566  N7   DG A 222      30.805 313.495-318.085 
ATOM   4567  C5   DG A 222      32.168 313.252-317.926 
ATOM   4568  C6   DG A 222      33.030 312.378-318.638 
ATOM   4569  O6   DG A 222      32.763 311.624-319.570 
ATOM   4570  N1   DG A 222      34.343 312.443-318.150 
ATOM   4571  C2   DG A 222      34.767 313.248-317.110 
ATOM   4572  N2   DG A 222      36.061 313.165-316.795 
ATOM   4573  N3   DG A 222      33.957 314.068-316.443 
ATOM   4574  C4   DG A 222      32.681 314.017-316.904 
ATOM   4575  P    DC A 223      32.094 319.626-313.608 
ATOM   4576  OP1  DC A 223      31.754 320.007-312.218 
ATOM   4577  OP2  DC A 223      31.261 320.233-314.669 
ATOM   4578  O5'  DC A 223      33.637 319.941-313.890 
ATOM   4579  C5'  DC A 223      34.627 318.955-313.538 
ATOM   4580  C4'  DC A 223      35.645 318.821-314.653 
ATOM   4581  O4'  DC A 223      35.245 317.845-315.656 
ATOM   4582  C3'  DC A 223      35.916 320.089-315.462 
ATOM   4583  O3'  DC A 223      37.297 320.133-315.801 
ATOM   4584  C2'  DC A 223      35.107 319.910-316.746 
ATOM   4585  C1'  DC A 223      35.408 318.428-316.939 
ATOM   4586  N1   DC A 223      34.476 317.745-317.880 
ATOM   4587  C2   DC A 223      34.991 316.728-318.679 
ATOM   4588  O2   DC A 223      36.188 316.436-318.576 
ATOM   4589  N3   DC A 223      34.158 316.093-319.545 
ATOM   4590  C4   DC A 223      32.867 316.438-319.626 
ATOM   4591  N4   DC A 223      32.095 315.790-320.484 
ATOM   4592  C5   DC A 223      32.318 317.482-318.812 
ATOM   4593  C6   DC A 223      33.166 318.104-317.955 
ATOM   4594  P    DT A 224      38.063 321.538-315.755 
ATOM   4595  OP1  DT A 224      38.503 321.818-314.370 
ATOM   4596  OP2  DT A 224      37.229 322.579-316.394 
ATOM   4597  O5'  DT A 224      39.337 321.232-316.673 
ATOM   4598  C5'  DT A 224      39.854 319.889-316.725 
ATOM   4599  C4'  DT A 224      40.179 319.515-318.158 
ATOM   4600  O4'  DT A 224      39.036 318.943-318.856 
ATOM   4601  C3'  DT A 224      40.626 320.664-319.061 
ATOM   4602  O3'  DT A 224      41.629 320.189-319.951 
ATOM   4603  C2'  DT A 224      39.382 321.020-319.877 
ATOM   4604  C1'  DT A 224      38.911 319.589-320.114 
ATOM   4605  N1   DT A 224      37.488 319.490-320.545 
ATOM   4606  C2   DT A 224      37.171 318.488-321.429 
ATOM   4607  O2   DT A 224      37.993 317.698-321.860 
ATOM   4608  N3   DT A 224      35.843 318.428-321.807 
ATOM   4609  C4   DT A 224      34.833 319.268-321.382 
ATOM   4610  O4   DT A 224      33.679 319.115-321.791 
ATOM   4611  C5   DT A 224      35.264 320.287-320.456 
ATOM   4612  C7   DT A 224      34.227 321.244-319.945 
ATOM   4613  C6   DT A 224      36.549 320.368-320.073 
ATOM   4614  P    DA A 225      42.873 321.135-320.293 
ATOM   4615  OP1  DA A 225      43.901 321.007-319.234 
ATOM   4616  OP2  DA A 225      42.393 322.506-320.568 
ATOM   4617  O5'  DA A 225      43.411 320.472-321.647 
ATOM   4618  C5'  DA A 225      43.229 319.059-321.852 
ATOM   4619  C4'  DA A 225      42.763 318.797-323.271 
ATOM   4620  O4'  DA A 225      41.313 318.850-323.398 
ATOM   4621  C3'  DA A 225      43.262 319.782-324.327 
ATOM   4622  O3'  DA A 225      43.517 319.073-325.534 
ATOM   4623  C2'  DA A 225      42.085 320.729-324.561 
ATOM   4624  C1'  DA A 225      40.991 319.666-324.514 
ATOM   4625  N9   DA A 225      39.626 320.220-324.303 
ATOM   4626  C8   DA A 225      39.256 321.305-323.560 
ATOM   4627  N7   DA A 225      37.980 321.539-323.573 
ATOM   4628  C5   DA A 225      37.464 320.537-324.383 
ATOM   4629  C6   DA A 225      36.156 320.232-324.795 
ATOM   4630  N6   DA A 225      35.080 320.942-324.428 
ATOM   4631  N1   DA A 225      35.995 319.167-325.601 
ATOM   4632  C2   DA A 225      37.067 318.465-325.961 
ATOM   4633  N3   DA A 225      38.329 318.653-325.642 
ATOM   4634  C4   DA A 225      38.463 319.725-324.835 
ATOM   4635  P    DA A 226      44.799 319.467-326.409 
ATOM   4636  OP1  DA A 226      45.995 318.778-325.875 
ATOM   4637  OP2  DA A 226      44.892 320.939-326.517 
ATOM   4638  O5'  DA A 226      44.411 318.847-327.833 
ATOM   4639  C5'  DA A 226      43.573 317.678-327.880 
ATOM   4640  C4'  DA A 226      42.520 317.837-328.959 
ATOM   4641  O4'  DA A 226      41.318 318.496-328.467 
ATOM   4642  C3'  DA A 226      42.930 318.675-330.170 
ATOM   4643  O3'  DA A 226      42.354 318.107-331.340 
ATOM   4644  C2'  DA A 226      42.292 320.043-329.928 
ATOM   4645  C1'  DA A 226      40.966 319.525-329.380 
ATOM   4646  N9   DA A 226      40.182 320.552-328.639 
ATOM   4647  C8   DA A 226      40.645 321.572-327.859 
ATOM   4648  N7   DA A 226      39.707 322.306-327.344 
ATOM   4649  C5   DA A 226      38.536 321.732-327.817 
ATOM   4650  C6   DA A 226      37.180 322.051-327.628 
ATOM   4651  N6   DA A 226      36.760 323.077-326.875 
ATOM   4652  N1   DA A 226      36.270 321.274-328.244 
ATOM   4653  C2   DA A 226      36.694 320.255-328.991 
ATOM   4654  N3   DA A 226      37.924 319.863-329.239 
ATOM   4655  C4   DA A 226      38.816 320.657-328.612 
ATOM   4656  P    DT A 227      43.214 318.066-332.688 
ATOM   4657  OP1  DT A 227      44.099 316.880-332.676 
ATOM   4658  OP2  DT A 227      43.882 319.371-332.890 
ATOM   4659  O5'  DT A 227      42.069 317.873-333.788 
ATOM   4660  C5'  DT A 227      40.866 317.168-333.427 
ATOM   4661  C4'  DT A 227      39.655 317.899-333.970 
ATOM   4662  O4'  DT A 227      39.159 318.912-333.049 
ATOM   4663  C3'  DT A 227      39.868 318.662-335.277 
ATOM   4664  O3'  DT A 227      38.691 318.556-336.069 
ATOM   4665  C2'  DT A 227      40.035 320.121-334.850 
ATOM   4666  C1'  DT A 227      38.955 320.115-333.773 
ATOM   4667  N1   DT A 227      39.056 321.253-332.818 
ATOM   4668  C2   DT A 227      37.879 321.768-332.331 
ATOM   4669  O2   DT A 227      36.785 321.334-332.646 
ATOM   4670  N3   DT A 227      38.012 322.822-331.448 
ATOM   4671  C4   DT A 227      39.196 323.390-331.024 
ATOM   4672  O4   DT A 227      39.190 324.333-330.230 
ATOM   4673  C5   DT A 227      40.377 322.783-331.590 
ATOM   4674  C7   DT A 227      41.709 323.341-331.181 
ATOM   4675  C6   DT A 227      40.277 321.756-332.451 
ATOM   4676  P    DG A 228      38.837 318.363-337.652 
ATOM   4677  OP1  DG A 228      39.046 316.931-337.960 
ATOM   4678  OP2  DG A 228      39.860 319.296-338.173 
ATOM   4679  O5'  DG A 228      37.388 318.817-338.160 
ATOM   4680  C5'  DG A 228      36.252 318.620-337.297 
ATOM   4681  C4'  DG A 228      35.370 319.853-337.311 
ATOM   4682  O4'  DG A 228      35.771 320.835-336.312 
ATOM   4683  C3'  DG A 228      35.354 320.644-338.619 
ATOM   4684  O3'  DG A 228      34.041 321.144-338.838 
ATOM   4685  C2'  DG A 228      36.289 321.827-338.368 
ATOM   4686  C1'  DG A 228      35.838 322.107-336.937 
ATOM   4687  N9   DG A 228      36.789 322.953-336.164 
ATOM   4688  C8   DG A 228      38.166 322.996-336.226 
ATOM   4689  N7   DG A 228      38.710 323.860-335.404 
ATOM   4690  C5   DG A 228      37.618 324.430-334.752 
ATOM   4691  C6   DG A 228      37.575 325.432-333.748 
ATOM   4692  O6   DG A 228      38.506 326.032-333.219 
ATOM   4693  N1   DG A 228      36.257 325.716-333.364 
ATOM   4694  C2   DG A 228      35.129 325.111-333.883 
ATOM   4695  N2   DG A 228      33.960 325.521-333.383 
ATOM   4696  N3   DG A 228      35.171 324.170-334.825 
ATOM   4697  C4   DG A 228      36.442 323.884-335.208 
ATOM   4698  P    DT A 229      33.447 321.141-340.326 
ATOM   4699  OP1  DT A 229      32.877 319.809-340.630 
ATOM   4700  OP2  DT A 229      34.473 321.639-341.269 
ATOM   4701  O5'  DT A 229      32.269 322.215-340.197 
ATOM   4702  C5'  DT A 229      31.606 322.376-338.929 
ATOM   4703  C4'  DT A 229      31.417 323.849-338.626 
ATOM   4704  O4'  DT A 229      32.560 324.424-337.933 
ATOM   4705  C3'  DT A 229      31.226 324.758-339.841 
ATOM   4706  O3'  DT A 229      30.290 325.777-339.510 
ATOM   4707  C2'  DT A 229      32.593 325.407-340.057 
ATOM   4708  C1'  DT A 229      32.916 325.635-338.584 
ATOM   4709  N1   DT A 229      34.358 325.896-338.320 
ATOM   4710  C2   DT A 229      34.660 326.771-337.304 
ATOM   4711  O2   DT A 229      33.808 327.324-336.630 
ATOM   4712  N3   DT A 229      36.007 326.989-337.089 
ATOM   4713  C4   DT A 229      37.051 326.418-337.789 
ATOM   4714  O4   DT A 229      38.219 326.690-337.505 
ATOM   4715  C5   DT A 229      36.634 325.514-338.836 
ATOM   4716  C7   DT A 229      37.708 324.850-339.646 
ATOM   4717  C6   DT A 229      35.331 325.284-339.066 
ATOM   4718  P    DC A 230      29.218 326.233-340.608 
ATOM   4719  OP1  DC A 230      28.062 325.310-340.585 
ATOM   4720  OP2  DC A 230      29.889 326.400-341.916 
ATOM   4721  O5'  DC A 230      28.777 327.664-340.044 
ATOM   4722  C5'  DC A 230      28.812 327.895-338.623 
ATOM   4723  C4'  DC A 230      29.413 329.256-338.335 
ATOM   4724  O4'  DC A 230      30.864 329.207-338.212 
ATOM   4725  C3'  DC A 230      29.169 330.330-339.395 
ATOM   4726  O3'  DC A 230      28.981 331.582-338.747 
ATOM   4727  C2'  DC A 230      30.471 330.387-340.194 
ATOM   4728  C1'  DC A 230      31.416 330.247-339.004 
ATOM   4729  N1   DC A 230      32.802 329.855-339.383 
ATOM   4730  C2   DC A 230      33.852 330.371-338.627 
ATOM   4731  O2   DC A 230      33.592 331.125-337.682 
ATOM   4732  N3   DC A 230      35.123 330.026-338.956 
ATOM   4733  C4   DC A 230      35.363 329.205-339.987 
ATOM   4734  N4   DC A 230      36.619 328.899-340.268 
ATOM   4735  C5   DC A 230      34.297 328.664-340.778 
ATOM   4736  C6   DC A 230      33.033 329.021-340.433 
ATOM   4737  P    DG A 231      27.873 332.589-339.313 
ATOM   4738  OP1  DG A 231      26.547 332.227-338.766 
ATOM   4739  OP2  DG A 231      27.971 332.656-340.788 
ATOM   4740  O5'  DG A 231      28.356 333.977-338.679 
ATOM   4741  C5'  DG A 231      29.048 333.965-337.416 
ATOM   4742  C4'  DG A 231      30.237 334.904-337.468 
ATOM   4743  O4'  DG A 231      31.440 334.249-337.963 
ATOM   4744  C3'  DG A 231      30.082 336.125-338.374 
ATOM   4745  O3'  DG A 231      30.726 337.236-337.762 
ATOM   4746  C2'  DG A 231      30.845 335.762-339.647 
ATOM   4747  C1'  DG A 231      32.022 335.077-338.959 
ATOM   4748  N9   DG A 231      32.826 334.212-339.867 
ATOM   4749  C8   DG A 231      32.411 333.445-340.934 
ATOM   4750  N7   DG A 231      33.379 332.795-341.533 
ATOM   4751  C5   DG A 231      34.516 333.159-340.813 
ATOM   4752  C6   DG A 231      35.871 332.773-340.990 
ATOM   4753  O6   DG A 231      36.354 332.019-341.831 
ATOM   4754  N1   DG A 231      36.703 333.377-340.036 
ATOM   4755  C2   DG A 231      36.281 334.238-339.043 
ATOM   4756  N2   DG A 231      37.232 334.708-338.231 
ATOM   4757  N3   DG A 231      35.009 334.599-338.878 
ATOM   4758  C4   DG A 231      34.190 334.023-339.795 
ATOM   4759  P    DT A 232      30.039 338.679-337.855 
ATOM   4760  OP1  DT A 232      29.025 338.814-336.785 
ATOM   4761  OP2  DT A 232      29.562 338.914-339.235 
ATOM   4762  O5'  DT A 232      31.280 339.640-337.545 
ATOM   4763  C5'  DT A 232      32.336 339.164-336.689 
ATOM   4764  C4'  DT A 232      33.684 339.531-337.277 
ATOM   4765  O4'  DT A 232      34.181 338.522-338.203 
ATOM   4766  C3'  DT A 232      33.726 340.827-338.087 
ATOM   4767  O3'  DT A 232      34.970 341.476-337.853 
ATOM   4768  C2'  DT A 232      33.682 340.373-339.546 
ATOM   4769  C1'  DT A 232      34.613 339.175-339.386 
ATOM   4770  N1   DT A 232      34.532 338.199-340.509 
ATOM   4771  C2   DT A 232      35.694 337.558-340.864 
ATOM   4772  O2   DT A 232      36.759 337.755-340.306 
ATOM   4773  N3   DT A 232      35.580 336.661-341.910 
ATOM   4774  C4   DT A 232      34.429 336.362-342.610 
ATOM   4775  O4   DT A 232      34.451 335.540-343.529 
ATOM   4776  C5   DT A 232      33.263 337.086-342.163 
ATOM   4777  C7   DT A 232      31.968 336.819-342.873 
ATOM   4778  C6   DT A 232      33.345 337.963-341.151 
ATOM   4779  P    DC A 233      34.998 343.070-337.712 
ATOM   4780  OP1  DC A 233      34.658 343.451-336.322 
ATOM   4781  OP2  DC A 233      34.165 343.677-338.773 
ATOM   4782  O5'  DC A 233      36.541 343.385-337.994 
ATOM   4783  C5'  DC A 233      37.531 342.400-337.642 
ATOM   4784  C4'  DC A 233      38.549 342.266-338.757 
ATOM   4785  O4'  DC A 233      38.149 341.289-339.759 
ATOM   4786  C3'  DC A 233      38.820 343.534-339.566 
ATOM   4787  O3'  DC A 233      40.201 343.578-339.904 
ATOM   4788  C2'  DC A 233      38.011 343.355-340.850 
ATOM   4789  C1'  DC A 233      38.312 341.872-341.043 
ATOM   4790  N1   DC A 233      37.380 341.189-341.984 
ATOM   4791  C2   DC A 233      37.895 340.172-342.783 
ATOM   4792  O2   DC A 233      39.092 339.881-342.680 
ATOM   4793  N3   DC A 233      37.062 339.537-343.648 
ATOM   4794  C4   DC A 233      35.771 339.883-343.729 
ATOM   4795  N4   DC A 233      34.999 339.234-344.588 
ATOM   4796  C5   DC A 233      35.222 340.927-342.916 
ATOM   4797  C6   DC A 233      36.070 341.549-342.059 
ATOM   4798  P    DT A 234      40.967 344.982-339.859 
ATOM   4799  OP1  DT A 234      41.407 345.262-338.474 
ATOM   4800  OP2  DT A 234      40.133 346.024-340.498 
ATOM   4801  O5'  DT A 234      42.241 344.676-340.777 
ATOM   4802  C5'  DT A 234      42.758 343.334-340.829 
ATOM   4803  C4'  DT A 234      43.083 342.959-342.262 
ATOM   4804  O4'  DT A 234      41.940 342.387-342.960 
ATOM   4805  C3'  DT A 234      43.530 344.109-343.165 
ATOM   4806  O3'  DT A 234      44.533 343.633-344.054 
ATOM   4807  C2'  DT A 234      42.286 344.464-343.981 
ATOM   4808  C1'  DT A 234      41.815 343.033-344.218 
ATOM   4809  N1   DT A 234      40.392 342.934-344.649 
ATOM   4810  C2   DT A 234      40.075 341.932-345.533 
ATOM   4811  O2   DT A 234      40.897 341.143-345.964 
ATOM   4812  N3   DT A 234      38.747 341.873-345.910 
ATOM   4813  C4   DT A 234      37.737 342.712-345.486 
ATOM   4814  O4   DT A 234      36.583 342.560-345.895 
ATOM   4815  C5   DT A 234      38.168 343.732-344.560 
ATOM   4816  C7   DT A 234      37.131 344.688-344.049 
ATOM   4817  C6   DT A 234      39.453 343.813-344.176 
ATOM   4818  P    DG A 235      45.777 344.579-344.397 
ATOM   4819  OP1  DG A 235      46.805 344.451-343.338 
ATOM   4820  OP2  DG A 235      45.297 345.951-344.672 
ATOM   4821  O5'  DG A 235      46.315 343.917-345.751 
ATOM   4822  C5'  DG A 235      46.133 342.503-345.956 
ATOM   4823  C4'  DG A 235      45.667 342.241-347.374 
ATOM   4824  O4'  DG A 235      44.217 342.295-347.501 
ATOM   4825  C3'  DG A 235      46.166 343.227-348.431 
ATOM   4826  O3'  DG A 235      46.421 342.517-349.638 
ATOM   4827  C2'  DG A 235      44.989 344.173-348.665 
ATOM   4828  C1'  DG A 235      43.895 343.110-348.618 
ATOM   4829  N9   DG A 235      42.530 343.665-348.407 
ATOM   4830  C8   DG A 235      42.138 344.756-347.662 
ATOM   4831  N7   DG A 235      40.847 344.982-347.683 
ATOM   4832  C5   DG A 235      40.347 343.968-348.499 
ATOM   4833  C6   DG A 235      39.014 343.688-348.897 
ATOM   4834  O6   DG A 235      37.982 344.287-348.605 
ATOM   4835  N1   DG A 235      38.954 342.563-349.732 
ATOM   4836  C2   DG A 235      40.039 341.809-350.130 
ATOM   4837  N2   DG A 235      39.772 340.773-350.928 
ATOM   4838  N3   DG A 235      41.290 342.072-349.755 
ATOM   4839  C4   DG A 235      41.365 343.159-348.946 
ATOM   4840  P    DT A 236      47.703 342.911-350.513 
ATOM   4841  OP1  DT A 236      48.899 342.223-349.979 
ATOM   4842  OP2  DT A 236      47.796 344.384-350.621 
ATOM   4843  O5'  DT A 236      47.315 342.292-351.937 
ATOM   4844  C5'  DT A 236      46.477 341.122-351.984 
ATOM   4845  C4'  DT A 236      45.424 341.282-353.063 
ATOM   4846  O4'  DT A 236      44.222 341.940-352.571 
ATOM   4847  C3'  DT A 236      45.834 342.120-354.273 
ATOM   4848  O3'  DT A 236      45.257 341.551-355.443 
ATOM   4849  C2'  DT A 236      45.196 343.487-354.032 
ATOM   4850  C1'  DT A 236      43.870 342.969-353.483 
ATOM   4851  N1   DT A 236      43.085 343.997-352.742 
ATOM   4852  C2   DT A 236      41.717 343.931-352.843 
ATOM   4853  O2   DT A 236      41.141 343.082-353.500 
ATOM   4854  N3   DT A 236      41.024 344.899-352.144 
ATOM   4855  C4   DT A 236      41.573 345.903-351.371 
ATOM   4856  O4   DT A 236      40.850 346.715-350.791 
ATOM   4857  C5   DT A 236      43.017 345.890-351.328 
ATOM   4858  C7   DT A 236      43.695 346.949-350.510 
ATOM   4859  C6   DT A 236      43.715 344.960-351.999 
ATOM   4860  P    DA A 237      46.118 341.511-356.792 
ATOM   4861  OP1  DA A 237      47.003 340.324-356.780 
ATOM   4862  OP2  DA A 237      46.785 342.816-356.993 
ATOM   4863  O5'  DA A 237      44.973 341.318-357.892 
ATOM   4864  C5'  DA A 237      43.770 340.613-357.531 
ATOM   4865  C4'  DA A 237      42.558 341.343-358.074 
ATOM   4866  O4'  DA A 237      42.063 342.356-357.152 
ATOM   4867  C3'  DA A 237      42.772 342.107-359.381 
ATOM   4868  O3'  DA A 237      41.595 342.001-360.173 
ATOM   4869  C2'  DA A 237      42.939 343.565-358.954 
ATOM   4870  C1'  DA A 237      41.859 343.560-357.877 
ATOM   4871  N9   DA A 237      41.960 344.698-356.922 
ATOM   4872  C8   DA A 237      43.085 345.315-356.453 
ATOM   4873  N7   DA A 237      42.845 346.285-355.626 
ATOM   4874  C5   DA A 237      41.460 346.314-355.537 
ATOM   4875  C6   DA A 237      40.575 347.128-354.811 
ATOM   4876  N6   DA A 237      40.975 348.115-353.997 
ATOM   4877  N1   DA A 237      39.258 346.889-354.952 
ATOM   4878  C2   DA A 237      38.866 345.906-355.762 
ATOM   4879  N3   DA A 237      39.596 345.087-356.487 
ATOM   4880  C4   DA A 237      40.910 345.347-356.328 
ATOM   4881  P    DT A 238      41.741 341.808-361.756 
ATOM   4882  OP1  DT A 238      41.950 340.375-362.064 
ATOM   4883  OP2  DT A 238      42.764 342.740-362.277 
ATOM   4884  O5'  DT A 238      40.292 342.261-362.263 
ATOM   4885  C5'  DT A 238      39.156 342.065-361.400 
ATOM   4886  C4'  DT A 238      38.274 343.297-361.415 
ATOM   4887  O4'  DT A 238      38.675 344.279-360.416 
ATOM   4888  C3'  DT A 238      38.258 344.088-362.723 
ATOM   4889  O3'  DT A 238      36.944 344.588-362.942 
ATOM   4890  C2'  DT A 238      39.193 345.272-362.471 
ATOM   4891  C1'  DT A 238      38.742 345.552-361.041 
ATOM   4892  N1   DT A 238      39.693 346.397-360.268 
ATOM   4893  C2   DT A 238      39.154 347.271-359.354 
ATOM   4894  O2   DT A 238      37.954 347.372-359.162 
ATOM   4895  N3   DT A 238      40.066 348.038-358.657 
ATOM   4896  C4   DT A 238      41.439 348.005-358.795 
ATOM   4897  O4   DT A 238      42.155 348.742-358.113 
ATOM   4898  C5   DT A 238      41.910 347.058-359.777 
ATOM   4899  C7   DT A 238      43.393 346.957-359.990 
ATOM   4900  C6   DT A 238      41.046 346.299-360.469 
ATOM   4901  P    DA A 239      36.351 344.585-364.429 
ATOM   4902  OP1  DA A 239      35.781 343.254-364.733 
ATOM   4903  OP2  DA A 239      37.377 345.084-365.373 
ATOM   4904  O5'  DA A 239      35.172 345.659-364.301 
ATOM   4905  C5'  DA A 239      34.510 345.820-363.033 
ATOM   4906  C4'  DA A 239      34.321 347.293-362.730 
ATOM   4907  O4'  DA A 239      35.464 347.869-362.037 
ATOM   4908  C3'  DA A 239      34.130 348.202-363.944 
ATOM   4909  O3'  DA A 239      33.194 349.221-363.614 
ATOM   4910  C2'  DA A 239      35.497 348.851-364.161 
ATOM   4911  C1'  DA A 239      35.820 349.079-362.687 
ATOM   4912  N9   DA A 239      37.262 349.341-362.423 
ATOM   4913  C8   DA A 239      38.349 348.821-363.065 
ATOM   4914  N7   DA A 239      39.485 349.245-362.603 
ATOM   4915  C5   DA A 239      39.125 350.110-361.578 
ATOM   4916  C6   DA A 239      39.882 350.889-360.687 
ATOM   4917  N6   DA A 239      41.222 350.922-360.688 
ATOM   4918  N1   DA A 239      39.209 351.636-359.792 
ATOM   4919  C2   DA A 239      37.877 351.599-359.796 
ATOM   4920  N3   DA A 239      37.068 350.914-360.575 
ATOM   4921  C4   DA A 239      37.766 350.175-361.461 
ATOM   4922  P    DG A 240      32.122 349.677-364.712 
ATOM   4923  OP1  DG A 240      30.966 348.754-364.689 
ATOM   4924  OP2  DG A 240      32.793 349.845-366.020 
ATOM   4925  O5'  DG A 240      31.681 351.108-364.148 
ATOM   4926  C5'  DG A 240      31.716 351.339-362.727 
ATOM   4927  C4'  DG A 240      32.317 352.700-362.438 
ATOM   4928  O4'  DG A 240      33.768 352.651-362.315 
ATOM   4929  C3'  DG A 240      32.073 353.774-363.498 
ATOM   4930  O3'  DG A 240      31.885 355.026-362.851 
ATOM   4931  C2'  DG A 240      33.375 353.831-364.298 
ATOM   4932  C1'  DG A 240      34.320 353.691-363.108 
ATOM   4933  N9   DG A 240      35.706 353.299-363.486 
ATOM   4934  C8   DG A 240      36.131 352.476-364.506 
ATOM   4935  N7   DG A 240      37.433 352.334-364.571 
ATOM   4936  C5   DG A 240      37.903 353.120-363.520 
ATOM   4937  C6   DG A 240      39.233 353.365-363.087 
ATOM   4938  O6   DG A 240      40.285 352.931-363.548 
ATOM   4939  N1   DG A 240      39.260 354.225-361.981 
ATOM   4940  C2   DG A 240      38.149 354.776-361.373 
ATOM   4941  N2   DG A 240      38.387 355.573-360.328 
ATOM   4942  N3   DG A 240      36.902 354.546-361.780 
ATOM   4943  C4   DG A 240      36.858 353.713-362.852 
ATOM   4944  P    DT A 241      30.777 356.034-363.417 
ATOM   4945  OP1  DT A 241      29.451 355.671-362.869 
ATOM   4946  OP2  DT A 241      30.875 356.101-364.891 
ATOM   4947  O5'  DT A 241      31.260 357.422-362.783 
ATOM   4948  C5'  DT A 241      31.952 357.410-361.520 
ATOM   4949  C4'  DT A 241      33.141 358.348-361.571 
ATOM   4950  O4'  DT A 241      34.344 357.694-362.067 
ATOM   4951  C3'  DT A 241      32.986 359.569-362.477 
ATOM   4952  O3'  DT A 241      33.630 360.681-361.866 
ATOM   4953  C2'  DT A 241      33.749 359.206-363.751 
ATOM   4954  C1'  DT A 241      34.926 358.521-363.063 
ATOM   4955  N1   DT A 241      35.730 357.657-363.970 
ATOM   4956  C2   DT A 241      37.083 357.594-363.739 
ATOM   4957  O2   DT A 241      37.631 358.207-362.839 
ATOM   4958  N3   DT A 241      37.797 356.784-364.601 
ATOM   4959  C4   DT A 241      37.280 356.049-365.649 
ATOM   4960  O4   DT A 241      38.019 355.358-366.353 
ATOM   4961  C5   DT A 241      35.851 356.178-365.812 
ATOM   4962  C7   DT A 241      35.208 355.411-366.930 
ATOM   4963  C6   DT A 241      35.133 356.960-364.989 
ATOM   4964  P    DG A 242      32.943 362.124-361.958 
ATOM   4965  OP1  DG A 242      31.929 362.259-360.889 
ATOM   4966  OP2  DG A 242      32.466 362.358-363.339 
ATOM   4967  O5'  DG A 242      34.183 363.085-361.648 
ATOM   4968  C5'  DG A 242      35.240 362.608-360.793 
ATOM   4969  C4'  DG A 242      36.588 362.975-361.381 
ATOM   4970  O4'  DG A 242      37.085 361.966-362.307 
ATOM   4971  C3'  DG A 242      36.630 364.271-362.191 
ATOM   4972  O3'  DG A 242      37.874 364.921-361.956 
ATOM   4973  C2'  DG A 242      36.586 363.818-363.649 
ATOM   4974  C1'  DG A 242      37.517 362.619-363.490 
ATOM   4975  N9   DG A 242      37.436 361.644-364.613 
ATOM   4976  C8   DG A 242      36.346 361.277-365.371 
ATOM   4977  N7   DG A 242      36.613 360.383-366.292 
ATOM   4978  C5   DG A 242      37.976 360.141-366.134 
ATOM   4979  C6   DG A 242      38.838 359.267-366.845 
ATOM   4980  O6   DG A 242      38.571 358.513-367.777 
ATOM   4981  N1   DG A 242      40.151 359.332-366.358 
ATOM   4982  C2   DG A 242      40.575 360.137-365.318 
ATOM   4983  N2   DG A 242      41.869 360.054-365.002 
ATOM   4984  N3   DG A 242      39.765 360.957-364.650 
ATOM   4985  C4   DG A 242      38.488 360.905-365.112 
ATOM   4986  P    DT A 243      37.902 366.515-361.815 
ATOM   4987  OP1  DT A 243      37.562 366.896-360.426 
ATOM   4988  OP2  DT A 243      37.069 367.122-362.877 
ATOM   4989  O5'  DT A 243      39.445 366.830-362.098 
ATOM   4990  C5'  DT A 243      40.434 365.844-361.745 
ATOM   4991  C4'  DT A 243      41.453 365.710-362.861 
ATOM   4992  O4'  DT A 243      41.053 364.733-363.863 
ATOM   4993  C3'  DT A 243      41.724 366.978-363.670 
ATOM   4994  O3'  DT A 243      43.105 367.022-364.008 
ATOM   4995  C2'  DT A 243      40.915 366.799-364.954 
ATOM   4996  C1'  DT A 243      41.216 365.317-365.147 
ATOM   4997  N1   DT A 243      40.284 364.634-366.087 
ATOM   4998  C2   DT A 243      40.807 363.632-366.869 
ATOM   4999  O2   DT A 243      41.978 363.294-366.819 
ATOM   5000  N3   DT A 243      39.915 363.023-367.729 
ATOM   5001  C4   DT A 243      38.575 363.324-367.867 
ATOM   5002  O4   DT A 243      37.874 362.709-368.673 
ATOM   5003  C5   DT A 243      38.119 364.389-367.005 
ATOM   5004  C7   DT A 243      36.673 364.780-367.092 
ATOM   5005  C6   DT A 243      38.966 364.999-366.159 
ATOM   5006  P    DA A 244      43.871 368.427-363.962 
ATOM   5007  OP1  DA A 244      44.311 368.706-362.577 
ATOM   5008  OP2  DA A 244      43.037 369.468-364.601 
ATOM   5009  O5'  DA A 244      45.145 368.121-364.881 
ATOM   5010  C5'  DA A 244      45.662 366.778-364.933 
ATOM   5011  C4'  DA A 244      45.987 366.404-366.365 
ATOM   5012  O4'  DA A 244      44.844 365.832-367.064 
ATOM   5013  C3'  DA A 244      46.434 367.553-367.269 
ATOM   5014  O3'  DA A 244      47.437 367.078-368.158 
ATOM   5015  C2'  DA A 244      45.190 367.909-368.085 
ATOM   5016  C1'  DA A 244      44.719 366.477-368.321 
ATOM   5017  N9   DA A 244      43.296 366.379-368.752 
ATOM   5018  C8   DA A 244      42.242 367.164-368.383 
ATOM   5019  N7   DA A 244      41.118 366.826-368.934 
ATOM   5020  C5   DA A 244      41.448 365.736-369.728 
ATOM   5021  C6   DA A 244      40.686 364.916-370.575 
ATOM   5022  N6   DA A 244      39.370 365.075-370.774 
ATOM   5023  N1   DA A 244      41.329 363.921-371.216 
ATOM   5024  C2   DA A 244      42.637 363.767-371.015 
ATOM   5025  N3   DA A 244      43.448 364.466-370.253 
ATOM   5026  C4   DA A 244      42.781 365.455-369.623 
ATOM   5027  P    DT A 245      48.681 368.024-368.501 
ATOM   5028  OP1  DT A 245      49.708 367.895-367.442 
ATOM   5029  OP2  DT A 245      48.201 369.395-368.776 
ATOM   5030  O5'  DT A 245      49.219 367.361-369.854 
ATOM   5031  C5'  DT A 245      49.037 365.948-370.060 
ATOM   5032  C4'  DT A 245      48.571 365.686-371.478 
ATOM   5033  O4'  DT A 245      47.121 365.739-371.605 
ATOM   5034  C3'  DT A 245      49.070 366.671-372.535 
ATOM   5035  O3'  DT A 245      49.325 365.962-373.742 
ATOM   5036  C2'  DT A 245      47.893 367.617-372.768 
ATOM   5037  C1'  DT A 245      46.799 366.555-372.721 
ATOM   5038  N1   DT A 245      45.434 367.109-372.510 
ATOM   5039  C2   DT A 245      44.393 366.464-373.134 
ATOM   5040  O2   DT A 245      44.548 365.479-373.835 
ATOM   5041  N3   DT A 245      43.141 367.008-372.916 
ATOM   5042  C4   DT A 245      42.853 368.115-372.144 
ATOM   5043  O4   DT A 245      41.691 368.508-372.023 
ATOM   5044  C5   DT A 245      44.010 368.723-371.531 
ATOM   5045  C7   DT A 245      43.784 369.934-370.674 
ATOM   5046  C6   DT A 245      45.238 368.216-371.726 
ATOM   5047  P    DG A 246      50.607 366.356-374.617 
ATOM   5048  OP1  DG A 246      51.803 365.667-374.082 
ATOM   5049  OP2  DG A 246      50.700 367.828-374.725 
ATOM   5050  O5'  DG A 246      50.219 365.736-376.040 
ATOM   5051  C5'  DG A 246      49.381 364.566-376.087 
ATOM   5052  C4'  DG A 246      48.328 364.726-377.166 
ATOM   5053  O4'  DG A 246      47.126 365.385-376.675 
ATOM   5054  C3'  DG A 246      48.738 365.564-378.377 
ATOM   5055  O3'  DG A 246      48.161 364.996-379.547 
ATOM   5056  C2'  DG A 246      48.100 366.932-378.136 
ATOM   5057  C1'  DG A 246      46.774 366.414-377.587 
ATOM   5058  N9   DG A 246      45.989 367.441-376.846 
ATOM   5059  C8   DG A 246      46.439 368.476-376.056 
ATOM   5060  N7   DG A 246      45.480 369.210-375.542 
ATOM   5061  C5   DG A 246      44.315 368.619-376.027 
ATOM   5062  C6   DG A 246      42.956 368.969-375.815 
ATOM   5063  O6   DG A 246      42.494 369.887-375.144 
ATOM   5064  N1   DG A 246      42.091 368.101-376.497 
ATOM   5065  C2   DG A 246      42.488 367.035-377.281 
ATOM   5066  N2   DG A 246      41.508 366.327-377.846 
ATOM   5067  N3   DG A 246      43.763 366.707-377.479 
ATOM   5068  C4   DG A 246      44.615 367.539-376.824 
ATOM   5069  P    DC A 247      49.022 364.955-380.895 
ATOM   5070  OP1  DC A 247      49.907 363.768-380.883 
ATOM   5071  OP2  DC A 247      49.689 366.260-381.097 
ATOM   5072  O5'  DC A 247      47.877 364.762-381.996 
ATOM   5073  C5'  DC A 247      46.674 364.057-381.635 
ATOM   5074  C4'  DC A 247      45.462 364.788-382.177 
ATOM   5075  O4'  DC A 247      44.967 365.801-381.256 
ATOM   5076  C3'  DC A 247      45.676 365.551-383.484 
ATOM   5077  O3'  DC A 247      44.499 365.445-384.277 
ATOM   5078  C2'  DC A 247      45.843 367.010-383.058 
ATOM   5079  C1'  DC A 247      44.763 367.004-381.981 
ATOM   5080  N1   DC A 247      44.864 368.142-381.025 
ATOM   5081  C2   DC A 247      43.680 368.675-380.522 
ATOM   5082  O2   DC A 247      42.604 368.186-380.886 
ATOM   5083  N3   DC A 247      43.751 369.714-379.651 
ATOM   5084  C4   DC A 247      44.936 370.215-379.282 
ATOM   5085  N4   DC A 247      44.953 371.228-378.429 
ATOM   5086  C5   DC A 247      46.166 369.682-379.788 
ATOM   5087  C6   DC A 247      46.074 368.645-380.658 
ATOM   5088  P    DC A 248      44.645 365.252-385.859 
ATOM   5089  OP1  DC A 248      44.854 363.820-386.168 
ATOM   5090  OP2  DC A 248      45.668 366.185-386.381 
ATOM   5091  O5'  DC A 248      43.196 365.706-386.367 
ATOM   5092  C5'  DC A 248      42.060 365.509-385.504 
ATOM   5093  C4'  DC A 248      41.178 366.742-385.519 
ATOM   5094  O4'  DC A 248      41.579 367.724-384.520 
ATOM   5095  C3'  DC A 248      41.162 367.533-386.826 
ATOM   5096  O3'  DC A 248      39.848 368.033-387.046 
ATOM   5097  C2'  DC A 248      42.097 368.716-386.575 
ATOM   5098  C1'  DC A 248      41.646 368.996-385.144 
ATOM   5099  N1   DC A 248      42.597 369.841-384.371 
ATOM   5100  C2   DC A 248      42.067 370.732-383.441 
ATOM   5101  O2   DC A 248      40.839 370.784-383.297 
ATOM   5102  N3   DC A 248      42.917 371.513-382.727 
ATOM   5103  C4   DC A 248      44.242 371.427-382.913 
ATOM   5104  N4   DC A 248      45.029 372.210-382.191 
ATOM   5105  C5   DC A 248      44.807 370.518-383.865 
ATOM   5106  C6   DC A 248      43.940 369.747-384.569 
ATOM   5107  P    DG A 249      39.255 368.030-388.533 
ATOM   5108  OP1  DG A 249      38.685 366.698-388.837 
ATOM   5109  OP2  DG A 249      40.281 368.528-389.476 
ATOM   5110  O5'  DG A 249      38.076 369.104-388.405 
ATOM   5111  C5'  DG A 249      37.414 369.265-387.136 
ATOM   5112  C4'  DG A 249      37.225 370.738-386.834 
ATOM   5113  O4'  DG A 249      38.368 371.313-386.141 
ATOM   5114  C3'  DG A 249      37.034 371.647-388.048 
ATOM   5115  O3'  DG A 249      36.098 372.666-387.717 
ATOM   5116  C2'  DG A 249      38.401 372.296-388.265 
ATOM   5117  C1'  DG A 249      38.724 372.524-386.791 
ATOM   5118  N9   DG A 249      40.166 372.785-386.527 
ATOM   5119  C8   DG A 249      41.275 372.271-387.164 
ATOM   5120  N7   DG A 249      42.415 372.707-386.686 
ATOM   5121  C5   DG A 249      42.035 373.572-385.661 
ATOM   5122  C6   DG A 249      42.829 374.347-384.777 
ATOM   5123  O6   DG A 249      44.053 374.431-384.714 
ATOM   5124  N1   DG A 249      42.035 375.086-383.887 
ATOM   5125  C2   DG A 249      40.655 375.076-383.857 
ATOM   5126  N2   DG A 249      40.083 375.851-382.932 
ATOM   5127  N3   DG A 249      39.910 374.349-384.687 
ATOM   5128  C4   DG A 249      40.665 373.627-385.556 
ATOM   5129  P    DT A 250      35.026 373.121-388.816 
ATOM   5130  OP1  DT A 250      33.870 372.198-388.793 
ATOM   5131  OP2  DT A 250      35.697 373.289-390.123 
ATOM   5132  O5'  DT A 250      34.585 374.553-388.251 
ATOM   5133  C5'  DT A 250      34.620 374.784-386.830 
ATOM   5134  C4'  DT A 250      35.221 376.145-386.542 
ATOM   5135  O4'  DT A 250      36.672 376.096-386.419 
ATOM   5136  C3'  DT A 250      34.977 377.219-387.602 
ATOM   5137  O3'  DT A 250      34.789 378.471-386.954 
ATOM   5138  C2'  DT A 250      36.279 377.276-388.402 
ATOM   5139  C1'  DT A 250      37.224 377.136-387.212 
ATOM   5140  N1   DT A 250      38.610 376.743-387.590 
ATOM   5141  C2   DT A 250      39.635 377.261-386.834 
ATOM   5142  O2   DT A 250      39.450 378.009-385.891 
ATOM   5143  N3   DT A 250      40.905 376.876-387.216 
ATOM   5144  C4   DT A 250      41.227 376.037-388.263 
ATOM   5145  O4   DT A 250      42.404 375.764-388.508 
ATOM   5146  C5   DT A 250      40.085 375.545-388.997 
ATOM   5147  C7   DT A 250      40.347 374.626-390.153 
ATOM   5148  C6   DT A 250      38.839 375.904-388.648 
ATOM   5149  P    DT A 251      33.681 379.478-387.521 
ATOM   5150  OP1  DT A 251      32.355 379.116-386.973 
ATOM   5151  OP2  DT A 251      33.779 379.545-388.995 
ATOM   5152  O5'  DT A 251      34.164 380.866-386.887 
ATOM   5153  C5'  DT A 251      34.856 380.854-385.623 
ATOM   5154  C4'  DT A 251      36.045 381.793-385.675 
ATOM   5155  O4'  DT A 251      37.248 381.138-386.171 
ATOM   5156  C3'  DT A 251      35.890 383.014-386.581 
ATOM   5157  O3'  DT A 251      36.534 384.125-385.970 
ATOM   5158  C2'  DT A 251      36.653 382.651-387.854 
ATOM   5159  C1'  DT A 251      37.830 381.966-387.166 
ATOM   5160  N1   DT A 251      38.634 381.101-388.074 
ATOM   5161  C2   DT A 251      39.987 381.039-387.843 
ATOM   5162  O2   DT A 251      40.535 381.651-386.943 
ATOM   5163  N3   DT A 251      40.700 380.228-388.705 
ATOM   5164  C4   DT A 251      40.184 379.493-389.752 
ATOM   5165  O4   DT A 251      40.923 378.803-390.457 
ATOM   5166  C5   DT A 251      38.755 379.623-389.916 
ATOM   5167  C7   DT A 251      38.112 378.856-391.034 
ATOM   5168  C6   DT A 251      38.037 380.404-389.093 
ATOM   5169  P    DA A 252      35.847 385.568-386.062 
ATOM   5170  OP1  DA A 252      34.833 385.703-384.993 
ATOM   5171  OP2  DA A 252      35.370 385.803-387.443 
ATOM   5172  O5'  DA A 252      37.087 386.529-385.752 
ATOM   5173  C5'  DA A 252      38.144 386.052-384.897 
ATOM   5174  C4'  DA A 252      39.492 386.420-385.485 
ATOM   5175  O4'  DA A 252      39.989 385.411-386.410 
ATOM   5176  C3'  DA A 252      39.534 387.715-386.295 
ATOM   5177  O3'  DA A 252      40.778 388.365-386.060 
ATOM   5178  C2'  DA A 252      39.490 387.262-387.753 
ATOM   5179  C1'  DA A 252      40.421 386.064-387.594 
ATOM   5180  N9   DA A 252      40.340 385.088-388.716 
ATOM   5181  C8   DA A 252      39.249 384.736-389.457 
ATOM   5182  N7   DA A 252      39.499 383.853-390.374 
ATOM   5183  C5   DA A 252      40.856 383.598-390.231 
ATOM   5184  C6   DA A 252      41.737 382.744-390.914 
ATOM   5185  N6   DA A 252      41.360 381.949-391.927 
ATOM   5186  N1   DA A 252      43.023 382.735-390.519 
ATOM   5187  C2   DA A 252      43.391 383.526-389.512 
ATOM   5188  N3   DA A 252      42.663 384.360-388.803 
ATOM   5189  C4   DA A 252      41.380 384.350-389.219 
ATOM   5190  P    DA A 253      40.806 389.959-385.919 
ATOM   5191  OP1  DA A 253      40.466 390.340-384.529 
ATOM   5192  OP2  DA A 253      39.973 390.566-386.981 
ATOM   5193  O5'  DA A 253      42.349 390.274-386.201 
ATOM   5194  C5'  DA A 253      43.338 389.289-385.849 
ATOM   5195  C4'  DA A 253      44.357 389.155-386.964 
ATOM   5196  O4'  DA A 253      43.957 388.178-387.967 
ATOM   5197  C3'  DA A 253      44.628 390.423-387.773 
ATOM   5198  O3'  DA A 253      46.009 390.467-388.112 
ATOM   5199  C2'  DA A 253      43.818 390.244-389.057 
ATOM   5200  C1'  DA A 253      44.120 388.761-389.250 
ATOM   5201  N9   DA A 253      43.188 388.078-390.191 
ATOM   5202  C8   DA A 253      41.858 388.314-390.389 
ATOM   5203  N7   DA A 253      41.317 387.549-391.285 
ATOM   5204  C5   DA A 253      42.363 386.745-391.714 
ATOM   5205  C6   DA A 253      42.437 385.714-392.666 
ATOM   5206  N6   DA A 253      41.388 385.299-393.391 
ATOM   5207  N1   DA A 253      43.633 385.123-392.847 
ATOM   5208  C2   DA A 253      44.672 385.539-392.124 
ATOM   5209  N3   DA A 253      44.722 386.486-391.213 
ATOM   5210  C4   DA A 253      43.513 387.062-391.050 
ATOM   5211  P    DC A 254      46.775 391.871-388.066 
ATOM   5212  OP1  DC A 254      47.215 392.151-386.681 
ATOM   5213  OP2  DC A 254      45.941 392.913-388.705 
ATOM   5214  O5'  DC A 254      48.049 391.565-388.984 
ATOM   5215  C5'  DC A 254      48.566 390.223-389.036 
ATOM   5216  C4'  DC A 254      48.891 389.848-390.469 
ATOM   5217  O4'  DC A 254      47.748 389.276-391.167 
ATOM   5218  C3'  DC A 254      49.338 390.998-391.372 
ATOM   5219  O3'  DC A 254      50.341 390.522-392.262 
ATOM   5220  C2'  DC A 254      48.094 391.353-392.188 
ATOM   5221  C1'  DC A 254      47.623 389.922-392.425 
ATOM   5222  N1   DC A 254      46.200 389.823-392.856 
ATOM   5223  C2   DC A 254      45.862 388.813-393.752 
ATOM   5224  O2   DC A 254      46.747 388.047-394.149 
ATOM   5225  N3   DC A 254      44.571 388.707-394.158 
ATOM   5226  C4   DC A 254      43.641 389.557-393.705 
ATOM   5227  N4   DC A 254      42.395 389.413-394.130 
ATOM   5228  C5   DC A 254      43.968 390.604-392.783 
ATOM   5229  C6   DC A 254      45.264 390.694-392.390 
ATOM   5230  P    DA A 255      51.585 391.468-392.604 
ATOM   5231  OP1  DA A 255      52.612 391.340-391.545 
ATOM   5232  OP2  DA A 255      51.105 392.840-392.879 
ATOM   5233  O5'  DA A 255      52.123 390.806-393.958 
ATOM   5234  C5'  DA A 255      51.941 389.392-394.163 
ATOM   5235  C4'  DA A 255      51.475 389.130-395.582 
ATOM   5236  O4'  DA A 255      50.025 389.183-395.709 
ATOM   5237  C3'  DA A 255      51.974 390.115-396.638 
ATOM   5238  O3'  DA A 255      52.229 389.406-397.845 
ATOM   5239  C2'  DA A 255      50.797 391.062-396.872 
ATOM   5240  C1'  DA A 255      49.703 389.999-396.825 
ATOM   5241  N9   DA A 255      48.338 390.554-396.614 
ATOM   5242  C8   DA A 255      47.968 391.639-395.871 
ATOM   5243  N7   DA A 255      46.692 391.872-395.884 
ATOM   5244  C5   DA A 255      46.176 390.871-396.694 
ATOM   5245  C6   DA A 255      44.868 390.565-397.106 
ATOM   5246  N6   DA A 255      43.792 391.276-396.739 
ATOM   5247  N1   DA A 255      44.707 389.500-397.912 
ATOM   5248  C2   DA A 255      45.779 388.798-398.272 
ATOM   5249  N3   DA A 255      47.041 388.986-397.953 
ATOM   5250  C4   DA A 255      47.175 390.059-397.146 
ATOM   5251  P    DA A 256      53.511 389.800-398.720 
ATOM   5252  OP1  DA A 256      54.707 389.112-398.186 
ATOM   5253  OP2  DA A 256      53.604 391.272-398.828 
ATOM   5254  O5'  DA A 256      53.123 389.180-400.144 
ATOM   5255  C5'  DA A 256      52.285 388.011-400.191 
ATOM   5256  C4'  DA A 256      51.232 388.171-401.270 
ATOM   5257  O4'  DA A 256      50.030 388.829-400.778 
ATOM   5258  C3'  DA A 256      51.642 389.009-402.481 
ATOM   5259  O3'  DA A 256      51.065 388.440-403.651 
ATOM   5260  C2'  DA A 256      51.004 390.376-402.240 
ATOM   5261  C1'  DA A 256      49.678 389.858-401.691 
ATOM   5262  N9   DA A 256      48.893 390.885-400.950 
ATOM   5263  C8   DA A 256      49.356 391.905-400.170 
ATOM   5264  N7   DA A 256      48.419 392.640-399.655 
ATOM   5265  C5   DA A 256      47.247 392.065-400.128 
ATOM   5266  C6   DA A 256      45.892 392.384-399.939 
ATOM   5267  N6   DA A 256      45.472 393.410-399.186 
ATOM   5268  N1   DA A 256      44.982 391.607-400.555 
ATOM   5269  C2   DA A 256      45.406 390.588-401.302 
ATOM   5270  N3   DA A 256      46.636 390.197-401.550 
ATOM   5271  C4   DA A 256      47.528 390.990-400.923 
ATOM   5272  P    DC A 257      51.926 388.400-404.999 
ATOM   5273  OP1  DC A 257      52.811 387.213-404.987 
ATOM   5274  OP2  DC A 257      52.593 389.705-405.201 
ATOM   5275  O5'  DC A 257      50.781 388.206-406.099 
ATOM   5276  C5'  DC A 257      49.578 387.501-405.738 
ATOM   5277  C4'  DC A 257      48.366 388.232-406.281 
ATOM   5278  O4'  DC A 257      47.871 389.245-405.360 
ATOM   5279  C3'  DC A 257      48.580 388.996-407.588 
ATOM   5280  O3'  DC A 257      47.403 388.890-408.380 
ATOM   5281  C2'  DC A 257      48.747 390.454-407.161 
ATOM   5282  C1'  DC A 257      47.667 390.449-406.085 
ATOM   5283  N1   DC A 257      47.768 391.587-405.129 
ATOM   5284  C2   DC A 257      46.584 392.120-404.626 
ATOM   5285  O2   DC A 257      45.508 391.630-404.989 
ATOM   5286  N3   DC A 257      46.655 393.158-403.754 
ATOM   5287  C4   DC A 257      47.840 393.660-403.385 
ATOM   5288  N4   DC A 257      47.857 394.673-402.533 
ATOM   5289  C5   DC A 257      49.070 393.127-403.892 
ATOM   5290  C6   DC A 257      48.978 392.089-404.762 
ATOM   5291  P    DA A 258      47.549 388.697-409.963 
ATOM   5292  OP1  DA A 258      47.757 387.264-410.271 
ATOM   5293  OP2  DA A 258      48.572 389.629-410.484 
ATOM   5294  O5'  DA A 258      46.100 389.150-410.471 
ATOM   5295  C5'  DA A 258      44.964 388.953-409.608 
ATOM   5296  C4'  DA A 258      44.082 390.186-409.622 
ATOM   5297  O4'  DA A 258      44.482 391.168-408.623 
ATOM   5298  C3'  DA A 258      44.066 390.977-410.930 
ATOM   5299  O3'  DA A 258      42.752 391.477-411.149 
ATOM   5300  C2'  DA A 258      45.001 392.161-410.679 
ATOM   5301  C1'  DA A 258      44.549 392.441-409.248 
ATOM   5302  N9   DA A 258      45.501 393.286-408.475 
ATOM   5303  C8   DA A 258      46.864 393.315-408.550 
ATOM   5304  N7   DA A 258      47.417 394.167-407.742 
ATOM   5305  C5   DA A 258      46.342 394.745-407.082 
ATOM   5306  C6   DA A 258      46.263 395.734-406.087 
ATOM   5307  N6   DA A 258      47.336 396.343-405.561 
ATOM   5308  N1   DA A 258      45.036 396.078-405.652 
ATOM   5309  C2   DA A 258      43.975 395.470-406.178 
ATOM   5310  N3   DA A 258      43.925 394.539-407.104 
ATOM   5311  C4   DA A 258      45.165 394.214-407.524 
ATOM   5312  P    DA A 259      42.159 391.474-412.637 
ATOM   5313  OP1  DA A 259      41.589 390.142-412.941 
ATOM   5314  OP2  DA A 259      43.185 391.972-413.580 
ATOM   5315  O5'  DA A 259      40.980 392.548-412.508 
ATOM   5316  C5'  DA A 259      40.318 392.709-411.240 
ATOM   5317  C4'  DA A 259      40.129 394.182-410.938 
ATOM   5318  O4'  DA A 259      41.272 394.758-410.244 
ATOM   5319  C3'  DA A 259      39.938 395.091-412.152 
ATOM   5320  O3'  DA A 259      39.002 396.110-411.821 
ATOM   5321  C2'  DA A 259      41.305 395.740-412.368 
ATOM   5322  C1'  DA A 259      41.628 395.968-410.895 
ATOM   5323  N9   DA A 259      43.070 396.229-410.631 
ATOM   5324  C8   DA A 259      44.157 395.710-411.272 
ATOM   5325  N7   DA A 259      45.293 396.134-410.810 
ATOM   5326  C5   DA A 259      44.933 396.999-409.785 
ATOM   5327  C6   DA A 259      45.690 397.778-408.894 
ATOM   5328  N6   DA A 259      47.030 397.811-408.895 
ATOM   5329  N1   DA A 259      45.016 398.525-408.000 
ATOM   5330  C2   DA A 259      43.685 398.487-408.003 
ATOM   5331  N3   DA A 259      42.876 397.803-408.782 
ATOM   5332  C4   DA A 259      43.574 397.064-409.669 
ATOM   5333  P    DG A 260      37.930 396.566-412.919 
ATOM   5334  OP1  DG A 260      36.774 395.643-412.896 
ATOM   5335  OP2  DG A 260      38.601 396.733-414.227 
ATOM   5336  O5'  DG A 260      37.489 397.997-412.355 
ATOM   5337  C5'  DG A 260      37.524 398.228-410.934 
ATOM   5338  C4'  DG A 260      38.125 399.589-410.646 
ATOM   5339  O4'  DG A 260      39.576 399.540-410.523 
ATOM   5340  C3'  DG A 260      37.881 400.663-411.706 
ATOM   5341  O3'  DG A 260      37.693 401.915-411.058 
ATOM   5342  C2'  DG A 260      39.183 400.720-412.505 
ATOM   5343  C1'  DG A 260      40.128 400.580-411.315 
ATOM   5344  N9   DG A 260      41.514 400.188-411.694 
ATOM   5345  C8   DG A 260      41.939 399.365-412.714 
ATOM   5346  N7   DG A 260      43.241 399.223-412.778 
ATOM   5347  C5   DG A 260      43.711 400.009-411.728 
ATOM   5348  C6   DG A 260      45.041 400.254-411.294 
ATOM   5349  O6   DG A 260      46.093 399.820-411.756 
ATOM   5350  N1   DG A 260      45.068 401.114-410.188 
ATOM   5351  C2   DG A 260      43.957 401.665-409.580 
ATOM   5352  N2   DG A 260      44.194 402.462-408.536 
ATOM   5353  N3   DG A 260      42.710 401.435-409.987 
ATOM   5354  C4   DG A 260      42.666 400.602-411.060 
ATOM   5355  P    DC A 261      36.585 402.923-411.624 
ATOM   5356  OP1  DC A 261      35.259 402.560-411.077 
ATOM   5357  OP2  DC A 261      36.683 402.990-413.099 
ATOM   5358  O5'  DC A 261      37.068 404.311-410.990 
ATOM   5359  C5'  DC A 261      37.760 404.299-409.727 
ATOM   5360  C4'  DC A 261      38.949 405.237-409.779 
ATOM   5361  O4'  DC A 261      40.152 404.583-410.274 
ATOM   5362  C3'  DC A 261      38.794 406.458-410.685 
ATOM   5363  O3'  DC A 261      39.438 407.570-410.073 
ATOM   5364  C2'  DC A 261      39.557 406.095-411.958 
ATOM   5365  C1'  DC A 261      40.734 405.410-411.270 
ATOM   5366  N1   DC A 261      41.538 404.546-412.178 
ATOM   5367  C2   DC A 261      42.911 404.472-411.957 
ATOM   5368  O2   DC A 261      43.401 405.120-411.025 
ATOM   5369  N3   DC A 261      43.662 403.690-412.774 
ATOM   5370  C4   DC A 261      43.093 403.002-413.773 
ATOM   5371  N4   DC A 261      43.868 402.254-414.542 
ATOM   5372  C5   DC A 261      41.683 403.065-414.018 
ATOM   5373  C6   DC A 261      40.950 403.852-413.191 
ATOM   5374  P    DA A 262      38.751 409.013-410.166 
ATOM   5375  OP1  DA A 262      37.737 409.148-409.096 
ATOM   5376  OP2  DA A 262      38.274 409.247-411.546 
ATOM   5377  O5'  DA A 262      39.991 409.974-409.856 
ATOM   5378  C5'  DA A 262      41.048 409.497-409.001 
ATOM   5379  C4'  DA A 262      42.396 409.864-409.588 
ATOM   5380  O4'  DA A 262      42.892 408.855-410.514 
ATOM   5381  C3'  DA A 262      42.438 411.160-410.398 
ATOM   5382  O3'  DA A 262      43.682 411.810-410.164 
ATOM   5383  C2'  DA A 262      42.394 410.706-411.857 
ATOM   5384  C1'  DA A 262      43.325 409.508-411.697 
ATOM   5385  N9   DA A 262      43.244 408.533-412.820 
ATOM   5386  C8   DA A 262      42.153 408.181-413.561 
ATOM   5387  N7   DA A 262      42.403 407.297-414.477 
ATOM   5388  C5   DA A 262      43.760 407.043-414.334 
ATOM   5389  C6   DA A 262      44.641 406.188-415.018 
ATOM   5390  N6   DA A 262      44.264 405.394-416.030 
ATOM   5391  N1   DA A 262      45.927 406.179-414.622 
ATOM   5392  C2   DA A 262      46.295 406.970-413.615 
ATOM   5393  N3   DA A 262      45.567 407.805-412.906 
ATOM   5394  C4   DA A 262      44.284 407.795-413.323 
ATOM   5395  P    DT A 263      43.710 413.404-410.023 
ATOM   5396  OP1  DT A 263      43.370 413.785-408.633 
ATOM   5397  OP2  DT A 263      42.877 414.011-411.084 
ATOM   5398  O5'  DT A 263      45.253 413.719-410.305 
ATOM   5399  C5'  DT A 263      46.242 412.733-409.953 
ATOM   5400  C4'  DT A 263      47.261 412.599-411.068 
ATOM   5401  O4'  DT A 263      46.861 411.622-412.070 
ATOM   5402  C3'  DT A 263      47.532 413.867-411.877 
ATOM   5403  O3'  DT A 263      48.912 413.911-412.215 
ATOM   5404  C2'  DT A 263      46.722 413.688-413.161 
ATOM   5405  C1'  DT A 263      47.023 412.206-413.354 
ATOM   5406  N1   DT A 263      46.092 411.522-414.295 
ATOM   5407  C2   DT A 263      46.615 410.521-415.076 
ATOM   5408  O2   DT A 263      47.786 410.183-415.026 
ATOM   5409  N3   DT A 263      45.723 409.912-415.937 
ATOM   5410  C4   DT A 263      44.383 410.213-416.075 
ATOM   5411  O4   DT A 263      43.682 409.598-416.880 
ATOM   5412  C5   DT A 263      43.927 411.278-415.212 
ATOM   5413  C7   DT A 263      42.481 411.669-415.299 
ATOM   5414  C6   DT A 263      44.774 411.888-414.367 
ATOM   5415  P    DT A 264      49.679 415.315-412.170 
ATOM   5416  OP1  DT A 264      50.119 415.595-410.785 
ATOM   5417  OP2  DT A 264      48.845 416.357-412.809 
ATOM   5418  O5'  DT A 264      50.953 415.010-413.088 
ATOM   5419  C5'  DT A 264      51.470 413.667-413.140 
ATOM   5420  C4'  DT A 264      51.795 413.293-414.573 
ATOM   5421  O4'  DT A 264      50.652 412.721-415.271 
ATOM   5422  C3'  DT A 264      52.241 414.442-415.476 
ATOM   5423  O3'  DT A 264      53.245 413.966-416.365 
ATOM   5424  C2'  DT A 264      50.998 414.798-416.292 
ATOM   5425  C1'  DT A 264      50.527 413.366-416.529 
ATOM   5426  N1   DT A 264      49.104 413.268-416.960 
ATOM   5427  C2   DT A 264      48.787 412.266-417.844 
ATOM   5428  O2   DT A 264      49.609 411.476-418.275 
ATOM   5429  N3   DT A 264      47.458 412.206-418.221 
ATOM   5430  C4   DT A 264      46.448 413.045-417.797 
ATOM   5431  O4   DT A 264      45.295 412.893-418.206 
ATOM   5432  C5   DT A 264      46.880 414.065-416.871 
ATOM   5433  C7   DT A 264      45.843 415.022-416.360 
ATOM   5434  C6   DT A 264      48.165 414.146-416.487 
ATOM   5435  P    DC A 265      54.489 414.912-416.708 
ATOM   5436  OP1  DC A 265      55.516 414.784-415.649 
ATOM   5437  OP2  DC A 265      54.009 416.284-416.983 
ATOM   5438  O5'  DC A 265      55.027 414.250-418.062 
ATOM   5439  C5'  DC A 265      54.844 412.837-418.267 
ATOM   5440  C4'  DC A 265      54.379 412.575-419.685 
ATOM   5441  O4'  DC A 265      52.929 412.628-419.812 
ATOM   5442  C3'  DC A 265      54.878 413.560-420.742 
ATOM   5443  O3'  DC A 265      55.133 412.850-421.949 
ATOM   5444  C2'  DC A 265      53.701 414.506-420.976 
ATOM   5445  C1'  DC A 265      52.607 413.443-420.929 
ATOM   5446  N1   DC A 265      51.242 413.998-420.718 
ATOM   5447  C2   DC A 265      50.175 413.356-421.343 
ATOM   5448  O2   DC A 265      50.405 412.361-422.041 
ATOM   5449  N3   DC A 265      48.923 413.847-421.164 
ATOM   5450  C4   DC A 265      48.716 414.927-420.400 
ATOM   5451  N4   DC A 265      47.474 415.367-420.256 
ATOM   5452  C5   DC A 265      49.798 415.603-419.748 
ATOM   5453  C6   DC A 265      51.042 415.097-419.940 
ATOM   5454  P    DT A 266      56.415 413.245-422.824 
ATOM   5455  OP1  DT A 266      57.611 412.556-422.290 
ATOM   5456  OP2  DT A 266      56.508 414.717-422.932 
ATOM   5457  O5'  DT A 266      56.027 412.625-424.248 
ATOM   5458  C5'  DT A 266      55.189 411.455-424.295 
ATOM   5459  C4'  DT A 266      54.136 411.615-425.374 
ATOM   5460  O4'  DT A 266      52.934 412.274-424.882 
ATOM   5461  C3'  DT A 266      54.546 412.453-426.584 
ATOM   5462  O3'  DT A 266      53.969 411.885-427.754 
ATOM   5463  C2'  DT A 266      53.908 413.821-426.343 
ATOM   5464  C1'  DT A 266      52.582 413.303-425.794 
ATOM   5465  N1   DT A 266      51.797 414.330-425.054 
ATOM   5466  C2   DT A 266      50.429 414.264-425.154 
ATOM   5467  O2   DT A 266      49.852 413.415-425.811 
ATOM   5468  N3   DT A 266      49.736 415.233-424.455 
ATOM   5469  C4   DT A 266      50.285 416.236-423.682 
ATOM   5470  O4   DT A 266      49.562 417.048-423.102 
ATOM   5471  C5   DT A 266      51.729 416.223-423.639 
ATOM   5472  C7   DT A 266      52.407 417.283-422.821 
ATOM   5473  C6   DT A 266      52.427 415.293-424.310 
ATOM   5474  P    DA A 267      54.830 411.844-429.103 
ATOM   5475  OP1  DA A 267      55.715 410.657-429.091 
ATOM   5476  OP2  DA A 267      55.497 413.149-429.304 
ATOM   5477  O5'  DA A 267      53.685 411.651-430.203 
ATOM   5478  C5'  DA A 267      52.482 410.946-429.842 
ATOM   5479  C4'  DA A 267      51.270 411.677-430.385 
ATOM   5480  O4'  DA A 267      50.775 412.690-429.463 
ATOM   5481  C3'  DA A 267      51.484 412.440-431.692 
ATOM   5482  O3'  DA A 267      50.307 412.334-432.484 
ATOM   5483  C2'  DA A 267      51.651 413.899-431.265 
ATOM   5484  C1'  DA A 267      50.571 413.893-430.188 
ATOM   5485  N9   DA A 267      50.672 415.031-429.233 
ATOM   5486  C8   DA A 267      51.797 415.648-428.764 
ATOM   5487  N7   DA A 267      51.557 416.618-427.937 
ATOM   5488  C5   DA A 267      50.172 416.648-427.848 
ATOM   5489  C6   DA A 267      49.287 417.461-427.122 
ATOM   5490  N6   DA A 267      49.687 418.448-426.308 
ATOM   5491  N1   DA A 267      47.970 417.222-427.263 
ATOM   5492  C2   DA A 267      47.577 416.239-428.073 
ATOM   5493  N3   DA A 267      48.308 415.420-428.798 
ATOM   5494  C4   DA A 267      49.622 415.680-428.639 
ATOM   5495  P    DT A 268      50.453 412.141-434.067 
ATOM   5496  OP1  DT A 268      50.661 410.709-434.375 
ATOM   5497  OP2  DT A 268      51.476 413.074-434.588 
ATOM   5498  O5'  DT A 268      49.004 412.595-434.574 
ATOM   5499  C5'  DT A 268      47.868 412.398-433.711 
ATOM   5500  C4'  DT A 268      46.986 413.631-433.726 
ATOM   5501  O4'  DT A 268      47.386 414.612-432.727 
ATOM   5502  C3'  DT A 268      46.970 414.422-435.034 
ATOM   5503  O3'  DT A 268      45.656 414.922-435.253 
ATOM   5504  C2'  DT A 268      47.904 415.605-434.782 
ATOM   5505  C1'  DT A 268      47.453 415.885-433.352 
ATOM   5506  N1   DT A 268      48.405 416.730-432.579 
ATOM   5507  C2   DT A 268      47.866 417.604-431.665 
ATOM   5508  O2   DT A 268      46.666 417.706-431.473 
ATOM   5509  N3   DT A 268      48.778 418.372-430.968 
ATOM   5510  C4   DT A 268      50.151 418.338-431.106 
ATOM   5511  O4   DT A 268      50.867 419.075-430.424 
ATOM   5512  C5   DT A 268      50.622 417.391-432.088 
ATOM   5513  C7   DT A 268      52.104 417.290-432.301 
ATOM   5514  C6   DT A 268      49.758 416.632-432.780 
ATOM   5515  P    DT A 269      45.063 414.918-436.740 
ATOM   5516  OP1  DT A 269      44.493 413.587-437.044 
ATOM   5517  OP2  DT A 269      46.089 415.417-437.684 
ATOM   5518  O5'  DT A 269      43.884 415.992-436.612 
ATOM   5519  C5'  DT A 269      43.222 416.154-435.344 
ATOM   5520  C4'  DT A 269      43.032 417.627-435.041 
ATOM   5521  O4'  DT A 269      44.176 418.202-434.348 
ATOM   5522  C3'  DT A 269      42.842 418.536-436.255 
ATOM   5523  O3'  DT A 269      41.906 419.554-435.925 
ATOM   5524  C2'  DT A 269      44.209 419.184-436.472 
ATOM   5525  C1'  DT A 269      44.532 419.413-434.998 
ATOM   5526  N1   DT A 269      45.974 419.674-434.734 
ATOM   5527  C2   DT A 269      46.275 420.549-433.718 
ATOM   5528  O2   DT A 269      45.424 421.102-433.045 
ATOM   5529  N3   DT A 269      47.623 420.767-433.504 
ATOM   5530  C4   DT A 269      48.666 420.196-434.203 
ATOM   5531  O4   DT A 269      49.835 420.468-433.920 
ATOM   5532  C5   DT A 269      48.250 419.292-435.250 
ATOM   5533  C7   DT A 269      49.324 418.628-436.061 
ATOM   5534  C6   DT A 269      46.947 419.062-435.481 
ATOM   5535  P    DG A 270      40.834 420.010-437.023 
ATOM   5536  OP1  DG A 270      39.678 419.087-437.000 
ATOM   5537  OP2  DG A 270      41.505 420.178-438.331 
ATOM   5538  O5'  DG A 270      40.393 421.441-436.459 
ATOM   5539  C5'  DG A 270      40.427 421.673-435.038 
ATOM   5540  C4'  DG A 270      41.029 423.034-434.749 
ATOM   5541  O4'  DG A 270      42.480 422.985-434.626 
ATOM   5542  C3'  DG A 270      40.785 424.107-435.809 
ATOM   5543  O3'  DG A 270      40.597 425.359-435.162 
ATOM   5544  C2'  DG A 270      42.087 424.165-436.609 
ATOM   5545  C1'  DG A 270      43.032 424.025-435.419 
ATOM   5546  N9   DG A 270      44.418 423.632-435.797 
ATOM   5547  C8   DG A 270      44.843 422.809-436.817 
ATOM   5548  N7   DG A 270      46.145 422.668-436.882 
ATOM   5549  C5   DG A 270      46.615 423.453-435.831 
ATOM   5550  C6   DG A 270      47.945 423.698-435.398 
ATOM   5551  O6   DG A 270      48.996 423.265-435.860 
ATOM   5552  N1   DG A 270      47.972 424.559-434.292 
ATOM   5553  C2   DG A 270      46.861 425.109-433.684 
ATOM   5554  N2   DG A 270      47.098 425.907-432.639 
ATOM   5555  N3   DG A 270      45.614 424.879-434.091 
ATOM   5556  C4   DG A 270      45.570 424.046-435.163 
ATOM   5557  P    DA A 271      39.489 426.367-435.728 
ATOM   5558  OP1  DA A 271      38.163 426.005-435.180 
ATOM   5559  OP2  DA A 271      39.587 426.434-437.202 
ATOM   5560  O5'  DA A 271      39.972 427.755-435.094 
ATOM   5561  C5'  DA A 271      40.663 427.743-433.831 
ATOM   5562  C4'  DA A 271      41.853 428.681-433.882 
ATOM   5563  O4'  DA A 271      43.056 428.027-434.378 
ATOM   5564  C3'  DA A 271      41.698 429.903-434.788 
ATOM   5565  O3'  DA A 271      42.342 431.014-434.177 
ATOM   5566  C2'  DA A 271      42.461 429.540-436.062 
ATOM   5567  C1'  DA A 271      43.638 428.855-435.374 
ATOM   5568  N9   DA A 271      44.442 427.990-436.281 
ATOM   5569  C8   DA A 271      44.012 427.235-437.335 
ATOM   5570  N7   DA A 271      44.961 426.587-437.938 
ATOM   5571  C5   DA A 271      46.105 426.936-437.234 
ATOM   5572  C6   DA A 271      47.454 426.576-437.380 
ATOM   5573  N6   DA A 271      47.898 425.743-438.331 
ATOM   5574  N1   DA A 271      48.334 427.105-436.510 
ATOM   5575  C2   DA A 271      47.886 427.932-435.566 
ATOM   5576  N3   DA A 271      46.657 428.339-435.333 
ATOM   5577  C4   DA A 271      45.797 427.796-436.218 
ATOM   5578  P    DT A 272      41.655 432.457-434.269 
ATOM   5579  OP1  DT A 272      40.641 432.592-433.200 
ATOM   5580  OP2  DT A 272      41.178 432.692-435.650 
ATOM   5581  O5'  DT A 272      42.895 433.418-433.959 
ATOM   5582  C5'  DT A 272      43.951 432.941-433.104 
ATOM   5583  C4'  DT A 272      45.300 433.309-433.692 
ATOM   5584  O4'  DT A 272      45.796 432.300-434.618 
ATOM   5585  C3'  DT A 272      45.342 434.604-434.502 
ATOM   5586  O3'  DT A 272      46.586 435.254-434.267 
ATOM   5587  C2'  DT A 272      45.298 434.151-435.961 
ATOM   5588  C1'  DT A 272      46.229 432.953-435.801 
ATOM   5589  N1   DT A 272      46.148 431.977-436.924 
ATOM   5590  C2   DT A 272      47.310 431.335-437.279 
ATOM   5591  O2   DT A 272      48.375 431.533-436.720 
ATOM   5592  N3   DT A 272      47.196 430.439-438.325 
ATOM   5593  C4   DT A 272      46.045 430.140-439.024 
ATOM   5594  O4   DT A 272      46.067 429.317-439.943 
ATOM   5595  C5   DT A 272      44.879 430.864-438.578 
ATOM   5596  C7   DT A 272      43.584 430.597-439.288 
ATOM   5597  C6   DT A 272      44.961 431.741-437.565 
ATOM   5598  P    DA A 273      46.614 436.848-434.126 
ATOM   5599  OP1  DA A 273      46.274 437.229-432.737 
ATOM   5600  OP2  DA A 273      45.781 437.455-435.188 
ATOM   5601  O5'  DA A 273      48.157 437.163-434.409 
ATOM   5602  C5'  DA A 273      49.146 436.178-434.056 
ATOM   5603  C4'  DA A 273      50.165 436.044-435.172 
ATOM   5604  O4'  DA A 273      49.765 435.067-436.174 
ATOM   5605  C3'  DA A 273      50.436 437.312-435.981 
ATOM   5606  O3'  DA A 273      51.816 437.356-436.319 
ATOM   5607  C2'  DA A 273      49.626 437.133-437.265 
ATOM   5608  C1'  DA A 273      49.927 435.650-437.458 
ATOM   5609  N9   DA A 273      48.996 434.967-438.398 
ATOM   5610  C8   DA A 273      47.665 435.203-438.596 
ATOM   5611  N7   DA A 273      47.125 434.438-439.492 
ATOM   5612  C5   DA A 273      48.170 433.634-439.922 
ATOM   5613  C6   DA A 273      48.244 432.603-440.873 
ATOM   5614  N6   DA A 273      47.196 432.188-441.598 
ATOM   5615  N1   DA A 273      49.441 432.012-441.055 
ATOM   5616  C2   DA A 273      50.479 432.428-440.332 
ATOM   5617  N3   DA A 273      50.530 433.375-439.420 
ATOM   5618  C4   DA A 273      49.321 433.951-439.258 
ATOM   5619  P    DA A 274      52.583 438.760-436.273 
ATOM   5620  OP1  DA A 274      53.023 439.040-434.888 
ATOM   5621  OP2  DA A 274      51.748 439.802-436.912 
ATOM   5622  O5'  DA A 274      53.857 438.454-437.192 
ATOM   5623  C5'  DA A 274      54.374 437.111-437.244 
ATOM   5624  C4'  DA A 274      54.699 436.737-438.676 
ATOM   5625  O4'  DA A 274      53.556 436.165-439.375 
ATOM   5626  C3'  DA A 274      55.145 437.887-439.580 
ATOM   5627  O3'  DA A 274      56.149 437.411-440.469 
ATOM   5628  C2'  DA A 274      53.902 438.242-440.396 
ATOM   5629  C1'  DA A 274      53.431 436.811-440.632 
ATOM   5630  N9   DA A 274      52.008 436.712-441.063 
ATOM   5631  C8   DA A 274      50.953 437.498-440.694 
ATOM   5632  N7   DA A 274      49.830 437.159-441.245 
ATOM   5633  C5   DA A 274      50.160 436.069-442.039 
ATOM   5634  C6   DA A 274      49.398 435.249-442.886 
ATOM   5635  N6   DA A 274      48.082 435.408-443.085 
ATOM   5636  N1   DA A 274      50.041 434.254-443.527 
ATOM   5637  C2   DA A 274      51.349 434.101-443.326 
ATOM   5638  N3   DA A 274      52.160 434.800-442.564 
ATOM   5639  C4   DA A 274      51.492 435.789-441.934 
ATOM   5640  P    DG A 275      57.393 438.357-440.812 
ATOM   5641  OP1  DG A 275      58.420 438.229-439.753 
ATOM   5642  OP2  DG A 275      56.913 439.729-441.087 
ATOM   5643  O5'  DG A 275      57.931 437.695-442.165 
ATOM   5644  C5'  DG A 275      57.748 436.281-442.371 
ATOM   5645  C4'  DG A 275      57.283 436.019-443.789 
ATOM   5646  O4'  DG A 275      55.833 436.072-443.916 
ATOM   5647  C3'  DG A 275      57.782 437.004-444.846 
ATOM   5648  O3'  DG A 275      58.037 436.295-446.053 
ATOM   5649  C2'  DG A 275      56.605 437.951-445.079 
ATOM   5650  C1'  DG A 275      55.511 436.888-445.032 
ATOM   5651  N9   DG A 275      54.146 437.443-444.821 
ATOM   5652  C8   DG A 275      53.754 438.534-444.077 
ATOM   5653  N7   DG A 275      52.463 438.759-444.097 
ATOM   5654  C5   DG A 275      51.963 437.746-444.914 
ATOM   5655  C6   DG A 275      50.630 437.466-445.311 
ATOM   5656  O6   DG A 275      49.598 438.065-445.020 
ATOM   5657  N1   DG A 275      50.569 436.341-446.147 
ATOM   5658  C2   DG A 275      51.655 435.586-446.545 
ATOM   5659  N2   DG A 275      51.388 434.551-447.343 
ATOM   5660  N3   DG A 275      52.906 435.849-446.170 
ATOM   5661  C4   DG A 275      52.981 436.937-445.361 
ATOM   5662  P    DG A 276      59.319 436.689-446.928 
ATOM   5663  OP1  DG A 276      60.515 436.000-446.393 
ATOM   5664  OP2  DG A 276      59.412 438.161-447.036 
ATOM   5665  O5'  DG A 276      58.931 436.069-448.351 
ATOM   5666  C5'  DG A 276      58.093 434.900-448.398 
ATOM   5667  C4'  DG A 276      57.040 435.060-449.477 
ATOM   5668  O4'  DG A 276      55.838 435.718-448.986 
ATOM   5669  C3'  DG A 276      57.450 435.897-450.688 
ATOM   5670  O3'  DG A 276      56.873 435.329-451.858 
ATOM   5671  C2'  DG A 276      56.812 437.265-450.447 
ATOM   5672  C1'  DG A 276      55.486 436.747-449.898 
ATOM   5673  N9   DG A 276      54.701 437.774-449.157 
ATOM   5674  C8   DG A 276      55.151 438.809-448.367 
ATOM   5675  N7   DG A 276      54.192 439.543-447.853 
ATOM   5676  C5   DG A 276      53.027 438.952-448.338 
ATOM   5677  C6   DG A 276      51.668 439.302-448.127 
ATOM   5678  O6   DG A 276      51.206 440.221-447.455 
ATOM   5679  N1   DG A 276      50.803 438.435-448.808 
ATOM   5680  C2   DG A 276      51.200 437.368-449.592 
ATOM   5681  N2   DG A 276      50.219 436.661-450.157 
ATOM   5682  N3   DG A 276      52.475 437.040-449.790 
ATOM   5683  C4   DG A 276      53.326 437.872-449.135 
ATOM   5684  P    DT A 277      57.734 435.289-453.206 
ATOM   5685  OP1  DT A 277      58.619 434.102-453.194 
ATOM   5686  OP2  DT A 277      58.401 436.594-453.408 
ATOM   5687  O5'  DT A 277      56.589 435.095-454.307 
ATOM   5688  C5'  DT A 277      55.386 434.390-453.946 
ATOM   5689  C4'  DT A 277      54.174 435.121-454.488 
ATOM   5690  O4'  DT A 277      53.679 436.134-453.567 
ATOM   5691  C3'  DT A 277      54.388 435.885-455.795 
ATOM   5692  O3'  DT A 277      53.211 435.779-456.588 
ATOM   5693  C2'  DT A 277      54.555 437.343-455.369 
ATOM   5694  C1'  DT A 277      53.475 437.337-454.292 
ATOM   5695  N1   DT A 277      53.576 438.476-453.336 
ATOM   5696  C2   DT A 277      52.399 438.990-452.849 
ATOM   5697  O2   DT A 277      51.304 438.556-453.165 
ATOM   5698  N3   DT A 277      52.532 440.045-451.967 
ATOM   5699  C4   DT A 277      53.716 440.613-451.542 
ATOM   5700  O4   DT A 277      53.709 441.555-450.748 
ATOM   5701  C5   DT A 277      54.897 440.005-452.108 
ATOM   5702  C7   DT A 277      56.229 440.563-451.699 
ATOM   5703  C6   DT A 277      54.797 438.979-452.969 
ATOM   5704  P    DA A 278      53.357 435.586-458.170 
ATOM   5705  OP1  DA A 278      53.565 434.153-458.479 
ATOM   5706  OP2  DA A 278      54.380 436.518-458.692 
ATOM   5707  O5'  DA A 278      51.908 436.039-458.678 
ATOM   5708  C5'  DA A 278      50.772 435.842-457.815 
ATOM   5709  C4'  DA A 278      49.890 437.075-457.830 
ATOM   5710  O4'  DA A 278      50.290 438.057-456.831 
ATOM   5711  C3'  DA A 278      49.874 437.866-459.137 
ATOM   5712  O3'  DA A 278      48.560 438.366-459.357 
ATOM   5713  C2'  DA A 278      50.808 439.050-458.886 
ATOM   5714  C1'  DA A 278      50.357 439.330-457.455 
ATOM   5715  N9   DA A 278      51.309 440.175-456.683 
ATOM   5716  C8   DA A 278      52.672 440.204-456.757 
ATOM   5717  N7   DA A 278      53.225 441.056-455.949 
ATOM   5718  C5   DA A 278      52.150 441.634-455.289 
ATOM   5719  C6   DA A 278      52.071 442.623-454.295 
ATOM   5720  N6   DA A 278      53.144 443.232-453.768 
ATOM   5721  N1   DA A 278      50.844 442.967-453.859 
ATOM   5722  C2   DA A 278      49.783 442.359-454.385 
ATOM   5723  N3   DA A 278      49.733 441.428-455.312 
ATOM   5724  C4   DA A 278      50.973 441.103-455.731 
ATOM   5725  P    DA A 279      47.967 438.363-460.844 
ATOM   5726  OP1  DA A 279      47.397 437.031-461.148 
ATOM   5727  OP2  DA A 279      48.993 438.861-461.787 
ATOM   5728  O5'  DA A 279      46.788 439.437-460.716 
ATOM   5729  C5'  DA A 279      46.126 439.598-459.447 
ATOM   5730  C4'  DA A 279      45.936 441.071-459.145 
ATOM   5731  O4'  DA A 279      47.080 441.647-458.452 
ATOM   5732  C3'  DA A 279      45.746 441.980-460.359 
ATOM   5733  O3'  DA A 279      44.810 442.999-460.028 
ATOM   5734  C2'  DA A 279      47.113 442.629-460.576 
ATOM   5735  C1'  DA A 279      47.436 442.857-459.102 
ATOM   5736  N9   DA A 279      48.878 443.118-458.838 
ATOM   5737  C8   DA A 279      49.965 442.599-459.480 
ATOM   5738  N7   DA A 279      51.101 443.023-459.018 
ATOM   5739  C5   DA A 279      50.741 443.888-457.993 
ATOM   5740  C6   DA A 279      51.498 444.667-457.102 
ATOM   5741  N6   DA A 279      52.838 444.700-457.103 
ATOM   5742  N1   DA A 279      50.824 445.414-456.207 
ATOM   5743  C2   DA A 279      49.493 445.376-456.211 
ATOM   5744  N3   DA A 279      48.684 444.692-456.989 
ATOM   5745  C4   DA A 279      49.382 443.953-457.876 
ATOM   5746  P    DC A 280      43.738 443.455-461.127 
ATOM   5747  OP1  DC A 280      42.582 442.532-461.104 
ATOM   5748  OP2  DC A 280      44.409 443.622-462.434 
ATOM   5749  O5'  DC A 280      43.297 444.886-460.562 
ATOM   5750  C5'  DC A 280      43.331 445.117-459.141 
ATOM   5751  C4'  DC A 280      43.933 446.478-458.853 
ATOM   5752  O4'  DC A 280      45.384 446.429-458.730 
ATOM   5753  C3'  DC A 280      43.689 447.552-459.913 
ATOM   5754  O3'  DC A 280      43.501 448.804-459.265 
ATOM   5755  C2'  DC A 280      44.991 447.609-460.713 
ATOM   5756  C1'  DC A 280      45.935 447.469-459.523 
ATOM   5757  N1   DC A 280      47.322 447.077-459.901 
ATOM   5758  C2   DC A 280      48.372 447.593-459.145 
ATOM   5759  O2   DC A 280      48.112 448.347-458.201 
ATOM   5760  N3   DC A 280      49.643 447.248-459.474 
ATOM   5761  C4   DC A 280      49.883 446.428-460.505 
ATOM   5762  N4   DC A 280      51.139 446.121-460.787 
ATOM   5763  C5   DC A 280      48.817 445.886-461.296 
ATOM   5764  C6   DC A 280      47.553 446.243-460.951 
ATOM   5765  P    DA A 281      42.393 449.812-459.832 
ATOM   5766  OP1  DA A 281      41.067 449.449-459.284 
ATOM   5767  OP2  DA A 281      42.491 449.879-461.306 
ATOM   5768  O5'  DA A 281      42.876 451.200-459.198 
ATOM   5769  C5'  DA A 281      43.567 451.188-457.935 
ATOM   5770  C4'  DA A 281      44.757 452.126-457.986 
ATOM   5771  O4'  DA A 281      45.960 451.471-458.482 
ATOM   5772  C3'  DA A 281      44.602 453.347-458.892 
ATOM   5773  O3'  DA A 281      45.246 454.459-458.281 
ATOM   5774  C2'  DA A 281      45.365 452.984-460.165 
ATOM   5775  C1'  DA A 281      46.542 452.299-459.477 
ATOM   5776  N9   DA A 281      47.346 451.435-460.385 
ATOM   5777  C8   DA A 281      46.916 450.679-461.439 
ATOM   5778  N7   DA A 281      47.865 450.032-462.041 
ATOM   5779  C5   DA A 281      49.009 450.381-461.337 
ATOM   5780  C6   DA A 281      50.358 450.020-461.483 
ATOM   5781  N6   DA A 281      50.802 449.187-462.435 
ATOM   5782  N1   DA A 281      51.237 450.550-460.613 
ATOM   5783  C2   DA A 281      50.790 451.377-459.669 
ATOM   5784  N3   DA A 281      49.561 451.784-459.437 
ATOM   5785  C4   DA A 281      48.701 451.240-460.322 
ATOM   5786  P    DA A 282      44.559 455.901-458.373 
ATOM   5787  OP1  DA A 282      43.545 456.037-457.304 
ATOM   5788  OP2  DA A 282      44.082 456.136-459.754 
ATOM   5789  O5'  DA A 282      45.799 456.862-458.063 
ATOM   5790  C5'  DA A 282      46.855 456.386-457.208 
ATOM   5791  C4'  DA A 282      48.204 456.753-457.796 
ATOM   5792  O4'  DA A 282      48.700 455.744-458.721 
ATOM   5793  C3'  DA A 282      48.246 458.049-458.606 
ATOM   5794  O3'  DA A 282      49.490 458.699-458.371 
ATOM   5795  C2'  DA A 282      48.202 457.595-460.064 
ATOM   5796  C1'  DA A 282      49.133 456.397-459.905 
ATOM   5797  N9   DA A 282      49.052 455.422-461.027 
ATOM   5798  C8   DA A 282      47.961 455.070-461.768 
ATOM   5799  N7   DA A 282      48.211 454.186-462.685 
ATOM   5800  C5   DA A 282      49.568 453.932-462.542 
ATOM   5801  C6   DA A 282      50.449 453.077-463.225 
ATOM   5802  N6   DA A 282      50.072 452.283-464.238 
ATOM   5803  N1   DA A 282      51.735 453.068-462.830 
ATOM   5804  C2   DA A 282      52.103 453.859-461.823 
ATOM   5805  N3   DA A 282      51.374 454.694-461.114 
ATOM   5806  C4   DA A 282      50.092 454.684-461.530 
ATOM   5807  P    DG A 283      49.518 460.293-458.230 
ATOM   5808  OP1  DG A 283      49.178 460.674-456.841 
ATOM   5809  OP2  DG A 283      48.684 460.900-459.292 
ATOM   5810  O5'  DG A 283      51.060 460.607-458.512 
ATOM   5811  C5'  DG A 283      52.050 459.622-458.160 
ATOM   5812  C4'  DG A 283      53.068 459.488-459.275 
ATOM   5813  O4'  DG A 283      52.668 458.511-460.278 
ATOM   5814  C3'  DG A 283      53.340 460.756-460.084 
ATOM   5815  O3'  DG A 283      54.720 460.800-460.423 
ATOM   5816  C2'  DG A 283      52.530 460.577-461.368 
ATOM   5817  C1'  DG A 283      52.831 459.095-461.561 
ATOM   5818  N9   DG A 283      51.900 458.411-462.502 
ATOM   5819  C8   DG A 283      50.558 458.636-462.715 
ATOM   5820  N7   DG A 283      50.022 457.856-463.622 
ATOM   5821  C5   DG A 283      51.087 457.058-464.041 
ATOM   5822  C6   DG A 283      51.125 456.021-465.010 
ATOM   5823  O6   DG A 283      50.215 455.586-465.709 
ATOM   5824  N1   DG A 283      52.411 455.473-465.122 
ATOM   5825  C2   DG A 283      53.513 455.875-464.393 
ATOM   5826  N2   DG A 283      54.652 455.224-464.647 
ATOM   5827  N3   DG A 283      53.476 456.846-463.484 
ATOM   5828  C4   DG A 283      52.236 457.389-463.363 
ATOM   5829  P    DT A 284      55.487 462.204-460.377 
ATOM   5830  OP1  DT A 284      55.927 462.484-458.992 
ATOM   5831  OP2  DT A 284      54.652 463.246-461.016 
ATOM   5832  O5'  DT A 284      56.761 461.899-461.295 
ATOM   5833  C5'  DT A 284      57.278 460.556-461.348 
ATOM   5834  C4'  DT A 284      57.603 460.182-462.780 
ATOM   5835  O4'  DT A 284      56.460 459.610-463.478 
ATOM   5836  C3'  DT A 284      58.049 461.331-463.683 
ATOM   5837  O3'  DT A 284      59.053 460.855-464.573 
ATOM   5838  C2'  DT A 284      56.806 461.687-464.500 
ATOM   5839  C1'  DT A 284      56.335 460.255-464.736 
ATOM   5840  N1   DT A 284      54.912 460.157-465.167 
ATOM   5841  C2   DT A 284      54.595 459.155-466.051 
ATOM   5842  O2   DT A 284      55.417 458.365-466.482 
ATOM   5843  N3   DT A 284      53.266 459.095-466.429 
ATOM   5844  C4   DT A 284      52.256 459.934-466.005 
ATOM   5845  O4   DT A 284      51.103 459.782-466.413 
ATOM   5846  C5   DT A 284      52.687 460.954-465.078 
ATOM   5847  C7   DT A 284      51.651 461.910-464.567 
ATOM   5848  C6   DT A 284      53.973 461.035-464.695 
ATOM   5849  P    DC A 285      60.297 461.801-464.915 
ATOM   5850  OP1  DC A 285      61.324 461.673-463.856 
ATOM   5851  OP2  DC A 285      59.817 463.173-465.190 
ATOM   5852  O5'  DC A 285      60.835 461.139-466.269 
ATOM   5853  C5'  DC A 285      60.652 459.726-466.474 
ATOM   5854  C4'  DC A 285      60.187 459.464-467.893 
ATOM   5855  O4'  DC A 285      58.737 459.517-468.020 
ATOM   5856  C3'  DC A 285      60.686 460.449-468.949 
ATOM   5857  O3'  DC A 285      60.941 459.739-470.156 
ATOM   5858  C2'  DC A 285      59.509 461.395-469.183 
ATOM   5859  C1'  DC A 285      58.415 460.332-469.136 
ATOM   5860  N1   DC A 285      57.050 460.887-468.925 
ATOM   5861  C2   DC A 285      55.983 460.245-469.550 
ATOM   5862  O2   DC A 285      56.213 459.250-470.248 
ATOM   5863  N3   DC A 285      54.731 460.736-469.371 
ATOM   5864  C4   DC A 285      54.523 461.815-468.608 
ATOM   5865  N4   DC A 285      53.282 462.256-468.464 
ATOM   5866  C5   DC A 285      55.606 462.491-467.956 
ATOM   5867  C6   DC A 285      56.850 461.986-468.148 
ATOM   5868  P    DG A 286      62.223 460.134-471.031 
ATOM   5869  OP1  DG A 286      63.419 459.445-470.497 
ATOM   5870  OP2  DG A 286      62.316 461.606-471.139 
ATOM   5871  O5'  DG A 286      61.835 459.514-472.455 
ATOM   5872  C5'  DG A 286      60.997 458.344-472.502 
ATOM   5873  C4'  DG A 286      59.944 458.504-473.581 
ATOM   5874  O4'  DG A 286      58.742 459.163-473.089 
ATOM   5875  C3'  DG A 286      60.354 459.342-474.792 
ATOM   5876  O3'  DG A 286      59.777 458.773-475.962 
ATOM   5877  C2'  DG A 286      59.716 460.710-474.551 
ATOM   5878  C1'  DG A 286      58.390 460.192-474.002 
ATOM   5879  N9   DG A 286      57.605 461.219-473.261 
ATOM   5880  C8   DG A 286      58.055 462.254-472.470 
ATOM   5881  N7   DG A 286      57.096 462.987-471.956 
ATOM   5882  C5   DG A 286      55.931 462.396-472.442 
ATOM   5883  C6   DG A 286      54.572 462.746-472.230 
ATOM   5884  O6   DG A 286      54.110 463.665-471.559 
ATOM   5885  N1   DG A 286      53.707 461.879-472.912 
ATOM   5886  C2   DG A 286      54.104 460.813-473.695 
ATOM   5887  N2   DG A 286      53.123 460.105-474.261 
ATOM   5888  N3   DG A 286      55.379 460.485-473.893 
ATOM   5889  C4   DG A 286      56.230 461.317-473.239 
ATOM   5890  P    DA A 287      60.638 458.733-477.310 
ATOM   5891  OP1  DA A 287      61.523 457.546-477.298 
ATOM   5892  OP2  DA A 287      61.305 460.038-477.512 
ATOM   5893  O5'  DA A 287      59.492 458.540-478.410 
ATOM   5894  C5'  DA A 287      58.290 457.835-478.049 
ATOM   5895  C4'  DA A 287      57.078 458.565-478.592 
ATOM   5896  O4'  DA A 287      56.583 459.579-477.671 
ATOM   5897  C3'  DA A 287      57.291 459.329-479.899 
ATOM   5898  O3'  DA A 287      56.115 459.223-480.691 
ATOM   5899  C2'  DA A 287      57.459 460.788-479.472 
ATOM   5900  C1'  DA A 287      56.379 460.782-478.396 
ATOM   5901  N9   DA A 287      56.480 461.920-477.440 
ATOM   5902  C8   DA A 287      57.605 462.537-476.972 
ATOM   5903  N7   DA A 287      57.365 463.507-476.144 
ATOM   5904  C5   DA A 287      55.980 463.536-476.056 
ATOM   5905  C6   DA A 287      55.095 464.350-475.329 
ATOM   5906  N6   DA A 287      55.495 465.337-474.515 
ATOM   5907  N1   DA A 287      53.778 464.111-475.471 
ATOM   5908  C2   DA A 287      53.385 463.128-476.281 
ATOM   5909  N3   DA A 287      54.116 462.309-477.005 
ATOM   5910  C4   DA A 287      55.430 462.569-476.846 
ATOM   5911  P    DT A 288      56.260 459.030-482.274 
ATOM   5912  OP1  DT A 288      56.469 457.597-482.582 
ATOM   5913  OP2  DT A 288      57.284 459.963-482.795 
ATOM   5914  O5'  DT A 288      54.812 459.484-482.782 
ATOM   5915  C5'  DT A 288      53.676 459.287-481.919 
ATOM   5916  C4'  DT A 288      52.794 460.520-481.933 
ATOM   5917  O4'  DT A 288      53.194 461.501-480.934 
ATOM   5918  C3'  DT A 288      52.778 461.311-483.241 
ATOM   5919  O3'  DT A 288      51.464 461.811-483.460 
ATOM   5920  C2'  DT A 288      53.712 462.494-482.990 
ATOM   5921  C1'  DT A 288      53.261 462.774-481.559 
ATOM   5922  N1   DT A 288      54.213 463.619-480.786 
ATOM   5923  C2   DT A 288      53.674 464.493-479.872 
ATOM   5924  O2   DT A 288      52.474 464.595-479.680 
ATOM   5925  N3   DT A 288      54.586 465.261-479.176 
ATOM   5926  C4   DT A 288      55.959 465.227-479.313 
ATOM   5927  O4   DT A 288      56.675 465.964-478.632 
ATOM   5928  C5   DT A 288      56.429 464.280-480.295 
ATOM   5929  C7   DT A 288      57.912 464.179-480.508 
ATOM   5930  C6   DT A 288      55.565 463.521-480.988 
ATOM   5931  P    DG A 289      50.871 461.807-484.948 
ATOM   5932  OP1  DG A 289      50.301 460.476-485.252 
ATOM   5933  OP2  DG A 289      51.897 462.306-485.891 
ATOM   5934  O5'  DG A 289      49.692 462.881-484.820 
ATOM   5935  C5'  DG A 289      49.030 463.042-483.551 
ATOM   5936  C4'  DG A 289      48.840 464.516-483.249 
ATOM   5937  O4'  DG A 289      49.984 465.091-482.555 
ATOM   5938  C3'  DG A 289      48.650 465.425-484.463 
ATOM   5939  O3'  DG A 289      47.713 466.443-484.132 
ATOM   5940  C2'  DG A 289      50.017 466.073-484.679 
ATOM   5941  C1'  DG A 289      50.340 466.302-483.206 
ATOM   5942  N9   DG A 289      51.782 466.563-482.942 
ATOM   5943  C8   DG A 289      52.891 466.049-483.578 
ATOM   5944  N7   DG A 289      54.031 466.485-483.100 
ATOM   5945  C5   DG A 289      53.651 467.350-482.075 
ATOM   5946  C6   DG A 289      54.445 468.125-481.191 
ATOM   5947  O6   DG A 289      55.669 468.208-481.129 
ATOM   5948  N1   DG A 289      53.651 468.864-480.302 
ATOM   5949  C2   DG A 289      52.271 468.854-480.272 
ATOM   5950  N2   DG A 289      51.699 469.629-479.347 
ATOM   5951  N3   DG A 289      51.526 468.126-481.102 
ATOM   5952  C4   DG A 289      52.281 467.405-481.971 
ATOM   5953  P    DG A 290      46.642 466.899-485.230 
ATOM   5954  OP1  DG A 290      45.485 465.976-485.208 
ATOM   5955  OP2  DG A 290      47.313 467.067-486.538 
ATOM   5956  O5'  DG A 290      46.201 468.330-484.666 
ATOM   5957  C5'  DG A 290      46.235 468.562-483.245 
ATOM   5958  C4'  DG A 290      46.837 469.923-482.957 
ATOM   5959  O4'  DG A 290      48.288 469.874-482.834 
ATOM   5960  C3'  DG A 290      46.593 470.996-484.017 
ATOM   5961  O3'  DG A 290      46.405 472.248-483.369 
ATOM   5962  C2'  DG A 290      47.895 471.054-484.816 
ATOM   5963  C1'  DG A 290      48.839 470.913-483.626 
ATOM   5964  N9   DG A 290      50.226 470.521-484.005 
ATOM   5965  C8   DG A 290      50.651 469.698-485.025 
ATOM   5966  N7   DG A 290      51.952 469.557-485.089 
ATOM   5967  C5   DG A 290      52.423 470.342-484.039 
ATOM   5968  C6   DG A 290      53.753 470.587-483.605 
ATOM   5969  O6   DG A 290      54.804 470.154-484.067 
ATOM   5970  N1   DG A 290      53.779 471.448-482.499 
ATOM   5971  C2   DG A 290      52.669 471.998-481.891 
ATOM   5972  N2   DG A 290      52.906 472.796-480.847 
ATOM   5973  N3   DG A 290      51.422 471.768-482.298 
ATOM   5974  C4   DG A 290      51.378 470.935-483.371 
ATOM   5975  P    DA A 291      45.297 473.256-483.935 
ATOM   5976  OP1  DA A 291      43.971 472.894-483.388 
ATOM   5977  OP2  DA A 291      45.395 473.323-485.410 
ATOM   5978  O5'  DA A 291      45.780 474.644-483.301 
ATOM   5979  C5'  DA A 291      46.471 474.632-482.038 
ATOM   5980  C4'  DA A 291      47.661 475.570-482.090 
ATOM   5981  O4'  DA A 291      48.864 474.916-482.586 
ATOM   5982  C3'  DA A 291      47.506 476.792-482.996 
ATOM   5983  O3'  DA A 291      48.150 477.903-482.384 
ATOM   5984  C2'  DA A 291      48.269 476.429-484.269 
ATOM   5985  C1'  DA A 291      49.446 475.744-483.581 
ATOM   5986  N9   DA A 291      50.250 474.879-484.489 
ATOM   5987  C8   DA A 291      49.820 474.124-485.543 
ATOM   5988  N7   DA A 291      50.769 473.476-486.145 
ATOM   5989  C5   DA A 291      51.912 473.825-485.441 
ATOM   5990  C6   DA A 291      53.261 473.465-485.587 
ATOM   5991  N6   DA A 291      53.706 472.632-486.539 
ATOM   5992  N1   DA A 291      54.141 473.994-484.717 
ATOM   5993  C2   DA A 291      53.694 474.821-483.773 
ATOM   5994  N3   DA A 291      52.465 475.228-483.541 
ATOM   5995  C4   DA A 291      51.605 474.685-484.425 
ATOM   5996  P    DT A 292      47.463 479.346-482.477 
ATOM   5997  OP1  DT A 292      46.449 479.481-481.407 
ATOM   5998  OP2  DT A 292      46.986 479.580-483.857 
ATOM   5999  O5'  DT A 292      48.703 480.307-482.167 
ATOM   6000  C5'  DT A 292      49.759 479.830-481.312 
ATOM   6001  C4'  DT A 292      51.108 480.198-481.899 
ATOM   6002  O4'  DT A 292      51.604 479.189-482.825 
ATOM   6003  C3'  DT A 292      51.150 481.493-482.709 
ATOM   6004  O3'  DT A 292      52.394 482.143-482.475 
ATOM   6005  C2'  DT A 292      51.106 481.040-484.168 
ATOM   6006  C1'  DT A 292      52.037 479.842-484.008 
ATOM   6007  N1   DT A 292      51.956 478.866-485.131 
ATOM   6008  C2   DT A 292      53.118 478.224-485.486 
ATOM   6009  O2   DT A 292      54.183 478.422-484.928 
ATOM   6010  N3   DT A 292      53.004 477.328-486.532 
ATOM   6011  C4   DT A 292      51.853 477.029-487.232 
ATOM   6012  O4   DT A 292      51.875 476.206-488.151 
ATOM   6013  C5   DT A 292      50.687 477.753-486.786 
ATOM   6014  C7   DT A 292      49.392 477.486-487.495 
ATOM   6015  C6   DT A 292      50.768 478.630-485.773 
ATOM   6016  P    DT A 293      52.422 483.737-482.334 
ATOM   6017  OP1  DT A 293      52.082 484.118-480.944 
ATOM   6018  OP2  DT A 293      51.588 484.344-483.395 
ATOM   6019  O5'  DT A 293      53.964 484.052-482.616 
ATOM   6020  C5'  DT A 293      54.954 483.066-482.264 
ATOM   6021  C4'  DT A 293      55.972 482.932-483.379 
ATOM   6022  O4'  DT A 293      55.572 481.956-484.381 
ATOM   6023  C3'  DT A 293      56.244 484.201-484.188 
ATOM   6024  O3'  DT A 293      57.624 484.244-484.526 
ATOM   6025  C2'  DT A 293      55.434 484.021-485.472 
ATOM   6026  C1'  DT A 293      55.735 482.539-485.665 
ATOM   6027  N1   DT A 293      54.804 481.856-486.606 
ATOM   6028  C2   DT A 293      55.327 480.855-487.388 
ATOM   6029  O2   DT A 293      56.497 480.516-487.338 
ATOM   6030  N3   DT A 293      54.434 480.245-488.248 
ATOM   6031  C4   DT A 293      53.095 480.547-488.386 
ATOM   6032  O4   DT A 293      52.394 479.931-489.191 
ATOM   6033  C5   DT A 293      52.639 481.611-487.523 
ATOM   6034  C7   DT A 293      51.193 482.003-487.610 
ATOM   6035  C6   DT A 293      53.485 482.221-486.678 
ATOM   6036  P    DC A 294      58.391 485.649-484.481 
ATOM   6037  OP1  DC A 294      58.831 485.929-483.096 
ATOM   6038  OP2  DC A 294      57.556 486.690-485.120 
ATOM   6039  O5'  DC A 294      59.665 485.343-485.399 
ATOM   6040  C5'  DC A 294      60.182 484.000-485.451 
ATOM   6041  C4'  DC A 294      60.507 483.626-486.884 
ATOM   6042  O4'  DC A 294      59.364 483.054-487.582 
ATOM   6043  C3'  DC A 294      60.953 484.775-487.787 
ATOM   6044  O3'  DC A 294      61.957 484.300-488.676 
ATOM   6045  C2'  DC A 294      59.710 485.131-488.603 
ATOM   6046  C1'  DC A 294      59.239 483.700-488.840 
ATOM   6047  N1   DC A 294      57.816 483.601-489.271 
ATOM   6048  C2   DC A 294      57.478 482.591-490.167 
ATOM   6049  O2   DC A 294      58.363 481.824-490.563 
ATOM   6050  N3   DC A 294      56.186 482.485-490.572 
ATOM   6051  C4   DC A 294      55.257 483.335-490.119 
ATOM   6052  N4   DC A 294      54.011 483.190-490.545 
ATOM   6053  C5   DC A 294      55.584 484.382-489.198 
ATOM   6054  C6   DC A 294      56.880 484.471-488.805 
ATOM   6055  P    DC A 295      63.201 485.246-489.019 
ATOM   6056  OP1  DC A 295      64.228 485.118-487.960 
ATOM   6057  OP2  DC A 295      62.721 486.618-489.294 
ATOM   6058  O5'  DC A 295      63.739 484.584-490.373 
ATOM   6059  C5'  DC A 295      63.556 483.170-490.578 
ATOM   6060  C4'  DC A 295      63.091 482.908-491.996 
ATOM   6061  O4'  DC A 295      61.641 482.961-492.124 
ATOM   6062  C3'  DC A 295      63.590 483.893-493.053 
ATOM   6063  O3'  DC A 295      63.845 483.184-494.260 
ATOM   6064  C2'  DC A 295      62.413 484.840-493.287 
ATOM   6065  C1'  DC A 295      61.319 483.777-493.240 
ATOM   6066  N1   DC A 295      59.954 484.331-493.029 
ATOM   6067  C2   DC A 295      58.887 483.690-493.654 
ATOM   6068  O2   DC A 295      59.117 482.694-494.352 
ATOM   6069  N3   DC A 295      57.635 484.180-493.475 
ATOM   6070  C4   DC A 295      57.427 485.260-492.711 
ATOM   6071  N4   DC A 295      56.186 485.700-492.567 
ATOM   6072  C5   DC A 295      58.510 485.936-492.059 
ATOM   6073  C6   DC A 295      59.754 485.430-492.251 
ATOM   6074  P    DT A 296      65.127 483.578-495.135 
ATOM   6075  OP1  DT A 296      66.323 482.889-494.601 
ATOM   6076  OP2  DT A 296      65.220 485.050-495.243 
ATOM   6077  O5'  DT A 296      64.739 482.958-496.559 
ATOM   6078  C5'  DT A 296      63.901 481.789-496.606 
ATOM   6079  C4'  DT A 296      62.848 481.949-497.685 
ATOM   6080  O4'  DT A 296      61.646 482.607-497.193 
ATOM   6081  C3'  DT A 296      63.258 482.786-498.896 
ATOM   6082  O3'  DT A 296      62.681 482.218-500.065 
ATOM   6083  C2'  DT A 296      62.620 484.154-498.654 
ATOM   6084  C1'  DT A 296      61.294 483.636-498.105 
ATOM   6085  N1   DT A 296      60.509 484.663-497.365 
ATOM   6086  C2   DT A 296      59.141 484.597-497.465 
ATOM   6087  O2   DT A 296      58.564 483.748-498.122 
ATOM   6088  N3   DT A 296      58.448 485.566-496.766 
ATOM   6089  C4   DT A 296      58.997 486.570-495.993 
ATOM   6090  O4   DT A 296      58.273 487.381-495.413 
ATOM   6091  C5   DT A 296      60.440 486.556-495.950 
ATOM   6092  C7   DT A 296      61.119 487.616-495.132 
ATOM   6093  C6   DT A 296      61.139 485.626-496.621 
ATOM   6094  P    DC A 297      63.542 482.178-501.414 
ATOM   6095  OP1  DC A 297      64.427 480.991-501.402 
ATOM   6096  OP2  DC A 297      64.209 483.482-501.615 
ATOM   6097  O5'  DC A 297      62.396 481.984-502.514 
ATOM   6098  C5'  DC A 297      61.194 481.279-502.153 
ATOM   6099  C4'  DC A 297      59.982 482.010-502.696 
ATOM   6100  O4'  DC A 297      59.487 483.023-501.774 
ATOM   6101  C3'  DC A 297      60.195 482.773-504.003 
ATOM   6102  O3'  DC A 297      59.019 482.667-504.795 
ATOM   6103  C2'  DC A 297      60.363 484.232-503.576 
ATOM   6104  C1'  DC A 297      59.283 484.226-502.499 
ATOM   6105  N1   DC A 297      59.384 485.365-501.544 
ATOM   6106  C2   DC A 297      58.200 485.898-501.040 
ATOM   6107  O2   DC A 297      57.124 485.408-501.404 
ATOM   6108  N3   DC A 297      58.271 486.936-500.169 
ATOM   6109  C4   DC A 297      59.456 487.438-499.800 
ATOM   6110  N4   DC A 297      59.473 488.451-498.947 
ATOM   6111  C5   DC A 297      60.685 486.905-500.306 
ATOM   6112  C6   DC A 297      60.593 485.867-501.177 
ATOM   6113  P    DT A 298      59.164 482.475-506.378 
ATOM   6114  OP1  DT A 298      59.373 481.042-506.686 
ATOM   6115  OP2  DT A 298      60.188 483.407-506.899 
ATOM   6116  O5'  DT A 298      57.716 482.928-506.885 
ATOM   6117  C5'  DT A 298      56.580 482.731-506.022 
ATOM   6118  C4'  DT A 298      55.698 483.964-506.037 
ATOM   6119  O4'  DT A 298      56.098 484.946-505.038 
ATOM   6120  C3'  DT A 298      55.682 484.755-507.345 
ATOM   6121  O3'  DT A 298      54.368 485.255-507.564 
ATOM   6122  C2'  DT A 298      56.616 485.939-507.093 
ATOM   6123  C1'  DT A 298      56.165 486.219-505.663 
ATOM   6124  N1   DT A 298      57.117 487.064-504.890 
ATOM   6125  C2   DT A 298      56.578 487.938-503.976 
ATOM   6126  O2   DT A 298      55.378 488.039-503.784 
ATOM   6127  N3   DT A 298      57.490 488.705-503.279 
ATOM   6128  C4   DT A 298      58.863 488.672-503.417 
ATOM   6129  O4   DT A 298      59.579 489.409-502.735 
ATOM   6130  C5   DT A 298      59.333 487.724-504.399 
ATOM   6131  C7   DT A 298      60.816 487.624-504.612 
ATOM   6132  C6   DT A 298      58.469 486.965-505.091 
ATOM   6133  P    DC A 299      53.775 485.252-509.052 
ATOM   6134  OP1  DC A 299      53.205 483.920-509.355 
ATOM   6135  OP2  DC A 299      54.800 485.750-509.995 
ATOM   6136  O5'  DC A 299      52.596 486.326-508.923 
ATOM   6137  C5'  DC A 299      51.934 486.487-507.655 
ATOM   6138  C4'  DC A 299      51.744 487.960-507.352 
ATOM   6139  O4'  DC A 299      52.888 488.536-506.659 
ATOM   6140  C3'  DC A 299      51.554 488.869-508.566 
ATOM   6141  O3'  DC A 299      50.617 489.888-508.236 
ATOM   6142  C2'  DC A 299      52.920 489.518-508.783 
ATOM   6143  C1'  DC A 299      53.244 489.746-507.310 
ATOM   6144  N1   DC A 299      54.686 490.007-507.045 
ATOM   6145  C2   DC A 299      55.008 490.891-506.019 
ATOM   6146  O2   DC A 299      54.093 491.418-505.375 
ATOM   6147  N3   DC A 299      56.318 491.144-505.763 
ATOM   6148  C4   DC A 299      57.280 490.553-506.483
[truncated: 415,700 more chars]
