# Supplementary material for: Characterization of lncRNA-protein interactions associated with Prostate cancer and Androgen receptors by molecular docking simulations
Source: Biochem Biophys Rep. 2025 Mar 9;42:101959. doi: 10.1016/j.bbrep.2025.101959 (PMC11929892; doi:10.1016/j.bbrep.2025.101959)
Supplement: Multimedia component 82 [file mmc82.zip › bbrep_00101959_model_71.pdb]

REMARK Number:    71
REMARK Ligand:     lig_628dcb8434e2f.pdb
REMARK Contact:     0     0     0
REMARK Score:  -144.90
REMARK RMSD:    778.62
MODEL       71
ATOM      1  N   ALA A  24      30.357  -5.473 -24.875 
ATOM      2  CA  ALA A  24      30.515  -4.000 -24.871 
ATOM      3  CB  ALA A  24      29.364  -3.347 -25.653 
ATOM      4  C   ALA A  24      30.496  -3.471 -23.474 
ATOM      5  O   ALA A  24      31.409  -3.720 -22.690 
ATOM      6  N   GLN A  25      29.435  -2.716 -23.129 
ATOM      7  CA  GLN A  25      29.334  -2.167 -21.810 
ATOM      8  CB  GLN A  25      28.209  -1.135 -21.640 
ATOM      9  CG  GLN A  25      28.449   0.131 -22.464 
ATOM     10  CD  GLN A  25      27.291   1.085 -22.227 
ATOM     11  OE1 GLN A  25      26.895   1.324 -21.089 
ATOM     12  NE2 GLN A  25      26.734   1.652 -23.331 
ATOM     13  C   GLN A  25      29.084  -3.296 -20.876 
ATOM     14  O   GLN A  25      28.668  -4.376 -21.290 
ATOM     15  N   ASP A  26      29.382  -3.075 -19.584 
ATOM     16  CA  ASP A  26      29.211  -4.105 -18.606 
ATOM     17  CB  ASP A  26      30.274  -4.043 -17.495 
ATOM     18  CG  ASP A  26      30.054  -5.171 -16.494 
ATOM     19  OD1 ASP A  26      28.986  -5.191 -15.826 
ATOM     20  OD2 ASP A  26      30.966  -6.032 -16.381 
ATOM     21  C   ASP A  26      27.866  -3.939 -17.988 
ATOM     22  O   ASP A  26      27.612  -2.985 -17.253 
ATOM     23  N   ASN A  27      26.945  -4.872 -18.288 
ATOM     24  CA  ASN A  27      25.662  -4.773 -17.669 
ATOM     25  CB  ASN A  27      24.503  -4.752 -18.683 
ATOM     26  CG  ASN A  27      24.583  -3.452 -19.471 
ATOM     27  OD1 ASN A  27      24.658  -2.366 -18.897 
ATOM     28  ND2 ASN A  27      24.568  -3.560 -20.827 
ATOM     29  C   ASN A  27      25.467  -5.984 -16.812 
ATOM     30  O   ASN A  27      24.473  -6.696 -16.949 
ATOM     31  N   SER A  28      26.402  -6.226 -15.873 
ATOM     32  CA  SER A  28      26.317  -7.361 -15.002 
ATOM     33  CB  SER A  28      27.559  -7.517 -14.112 
ATOM     34  OG  SER A  28      28.707  -7.731 -14.919 
ATOM     35  C   SER A  28      25.149  -7.145 -14.100 
ATOM     36  O   SER A  28      24.492  -8.089 -13.668 
ATOM     37  N   ARG A  29      24.868  -5.864 -13.806 
ATOM     38  CA  ARG A  29      23.821  -5.471 -12.913 
ATOM     39  CB  ARG A  29      23.787  -3.948 -12.704 
ATOM     40  CG  ARG A  29      25.152  -3.369 -12.324 
ATOM     41  CD  ARG A  29      25.113  -1.897 -11.913 
ATOM     42  NE  ARG A  29      26.512  -1.383 -11.942 
ATOM     43  CZ  ARG A  29      27.390  -1.720 -10.952 
ATOM     44  NH1 ARG A  29      27.024  -2.618  -9.991 
ATOM     45  NH2 ARG A  29      28.642  -1.178 -10.929 
ATOM     46  C   ARG A  29      22.506  -5.884 -13.504 
ATOM     47  O   ARG A  29      21.579  -6.255 -12.784 
ATOM     48  N   TYR A  30      22.378  -5.784 -14.840 
ATOM     49  CA  TYR A  30      21.164  -6.163 -15.505 
ATOM     50  CB  TYR A  30      21.186  -5.817 -17.003 
ATOM     51  CG  TYR A  30      19.900  -6.271 -17.606 
ATOM     52  CD1 TYR A  30      18.727  -5.600 -17.348 
ATOM     53  CD2 TYR A  30      19.876  -7.357 -18.449 
ATOM     54  CE1 TYR A  30      17.543  -6.018 -17.911 
ATOM     55  CE2 TYR A  30      18.698  -7.778 -19.016 
ATOM     56  CZ  TYR A  30      17.529  -7.109 -18.746 
ATOM     57  OH  TYR A  30      16.316  -7.539 -19.327 
ATOM     58  C   TYR A  30      20.959  -7.638 -15.363 
ATOM     59  O   TYR A  30      19.855  -8.092 -15.068 
ATOM     60  N   THR A  31      22.033  -8.431 -15.551 
ATOM     61  CA  THR A  31      21.926  -9.861 -15.473 
ATOM     62  CB  THR A  31      23.230 -10.559 -15.736 
ATOM     63  OG1 THR A  31      23.715 -10.225 -17.028 
ATOM     64  CG2 THR A  31      23.003 -12.080 -15.628 
ATOM     65  C   THR A  31      21.490 -10.229 -14.091 
ATOM     66  O   THR A  31      20.646 -11.105 -13.907 
ATOM     67  N   HIS A  32      22.064  -9.557 -13.079 
ATOM     68  CA  HIS A  32      21.744  -9.842 -11.711 
ATOM     69  ND1 HIS A  32      22.771 -10.826  -8.882 
ATOM     70  CG  HIS A  32      22.450  -9.554  -9.301 
ATOM     71  CB  HIS A  32      22.623  -9.069 -10.710 
ATOM     72  NE2 HIS A  32      22.010  -9.743  -7.096 
ATOM     73  CD2 HIS A  32      21.986  -8.905  -8.198 
ATOM     74  CE1 HIS A  32      22.488 -10.885  -7.556 
ATOM     75  C   HIS A  32      20.311  -9.481 -11.477 
ATOM     76  O   HIS A  32      19.604 -10.145 -10.722 
ATOM     77  N   PHE A  33      19.841  -8.406 -12.133 
ATOM     78  CA  PHE A  33      18.494  -7.942 -11.975 
ATOM     79  CB  PHE A  33      18.233  -6.698 -12.850 
ATOM     80  CG  PHE A  33      16.831  -6.221 -12.683 
ATOM     81  CD1 PHE A  33      15.822  -6.729 -13.471 
ATOM     82  CD2 PHE A  33      16.525  -5.261 -11.749 
ATOM     83  CE1 PHE A  33      14.528  -6.288 -13.327 
ATOM     84  CE2 PHE A  33      15.232  -4.815 -11.599 
ATOM     85  CZ  PHE A  33      14.232  -5.330 -12.388 
ATOM     86  C   PHE A  33      17.577  -9.044 -12.410 
ATOM     87  O   PHE A  33      16.584  -9.337 -11.745 
ATOM     88  N   LEU A  34      17.891  -9.694 -13.546 
ATOM     89  CA  LEU A  34      17.052 -10.740 -14.056 
ATOM     90  CB  LEU A  34      17.509 -11.262 -15.429 
ATOM     91  CG  LEU A  34      17.352 -10.227 -16.561 
ATOM     92  CD1 LEU A  34      17.815 -10.799 -17.911 
ATOM     93  CD2 LEU A  34      15.914  -9.684 -16.622 
ATOM     94  C   LEU A  34      17.034 -11.895 -13.105 
ATOM     95  O   LEU A  34      15.977 -12.463 -12.835 
ATOM     96  N   THR A  35      18.201 -12.276 -12.555 
ATOM     97  CA  THR A  35      18.222 -13.429 -11.706 
ATOM     98  CB  THR A  35      19.611 -13.827 -11.277 
ATOM     99  OG1 THR A  35      19.582 -15.110 -10.672 
ATOM    100  CG2 THR A  35      20.183 -12.793 -10.291 
ATOM    101  C   THR A  35      17.370 -13.183 -10.496 
ATOM    102  O   THR A  35      16.600 -14.054 -10.093 
ATOM    103  N   GLN A  36      17.510 -12.004  -9.861 
ATOM    104  CA  GLN A  36      16.760 -11.714  -8.673 
ATOM    105  CB  GLN A  36      17.330 -10.515  -7.900 
ATOM    106  CG  GLN A  36      18.719 -10.776  -7.318 
ATOM    107  CD  GLN A  36      19.161  -9.521  -6.583 
ATOM    108  OE1 GLN A  36      18.999  -8.403  -7.076 
ATOM    109  NE2 GLN A  36      19.727  -9.702  -5.360 
ATOM    110  C   GLN A  36      15.306 -11.414  -8.928 
ATOM    111  O   GLN A  36      14.428 -11.820  -8.172 
ATOM    112  N   HIS A  37      15.041 -10.560  -9.926 
ATOM    113  CA  HIS A  37      13.739 -10.030 -10.232 
ATOM    114  ND1 HIS A  37      13.488  -7.875  -7.943 
ATOM    115  CG  HIS A  37      14.262  -7.931  -9.081 
ATOM    116  CB  HIS A  37      13.787  -8.508 -10.384 
ATOM    117  NE2 HIS A  37      15.483  -7.062  -7.395 
ATOM    118  CD2 HIS A  37      15.476  -7.429  -8.730 
ATOM    119  CE1 HIS A  37      14.268  -7.348  -6.966 
ATOM    120  C   HIS A  37      12.906 -10.649 -11.327 
ATOM    121  O   HIS A  37      11.752 -10.256 -11.466 
ATOM    122  N   TYR A  38      13.434 -11.530 -12.202 
ATOM    123  CA  TYR A  38      12.632 -11.883 -13.350 
ATOM    124  CB  TYR A  38      13.334 -11.414 -14.642 
ATOM    125  CG  TYR A  38      12.655 -11.872 -15.887 
ATOM    126  CD1 TYR A  38      11.465 -11.319 -16.304 
ATOM    127  CD2 TYR A  38      13.246 -12.841 -16.668 
ATOM    128  CE1 TYR A  38      10.868 -11.746 -17.467 
ATOM    129  CE2 TYR A  38      12.653 -13.271 -17.830 
ATOM    130  CZ  TYR A  38      11.459 -12.724 -18.231 
ATOM    131  OH  TYR A  38      10.848 -13.164 -19.425 
ATOM    132  C   TYR A  38      12.379 -13.364 -13.432 
ATOM    133  O   TYR A  38      13.285 -14.174 -13.250 
ATOM    134  N   ASP A  39      11.102 -13.741 -13.690 
ATOM    135  CA  ASP A  39      10.698 -15.112 -13.886 
ATOM    136  CB  ASP A  39      10.028 -15.729 -12.643 
ATOM    137  CG  ASP A  39       9.940 -17.238 -12.841 
ATOM    138  OD1 ASP A  39      10.562 -17.742 -13.815 
ATOM    139  OD2 ASP A  39       9.249 -17.904 -12.025 
ATOM    140  C   ASP A  39       9.669 -15.081 -14.984 
ATOM    141  O   ASP A  39       8.529 -14.682 -14.754 
ATOM    142  N   ALA A  40      10.037 -15.519 -16.207 
ATOM    143  CA  ALA A  40       9.168 -15.355 -17.343 
ATOM    144  CB  ALA A  40       9.809 -15.843 -18.652 
ATOM    145  C   ALA A  40       7.861 -16.082 -17.196 
ATOM    146  O   ALA A  40       6.812 -15.469 -17.390 
ATOM    147  N   LYS A  41       7.868 -17.386 -16.837 
ATOM    148  CA  LYS A  41       6.612 -18.091 -16.756 
ATOM    149  CB  LYS A  41       6.394 -19.072 -17.922 
ATOM    150  CG  LYS A  41       6.320 -18.394 -19.293 
ATOM    151  CD  LYS A  41       6.383 -19.380 -20.462 
ATOM    152  CE  LYS A  41       6.315 -18.723 -21.842 
ATOM    153  NZ  LYS A  41       6.395 -19.761 -22.893 
ATOM    154  C   LYS A  41       6.607 -18.900 -15.492 
ATOM    155  O   LYS A  41       6.979 -20.072 -15.469 
ATOM    156  N   PRO A  42       6.164 -18.261 -14.447 
ATOM    157  CA  PRO A  42       6.146 -18.766 -13.096 
ATOM    158  CD  PRO A  42       5.459 -16.998 -14.579 
ATOM    159  CB  PRO A  42       5.693 -17.583 -12.242 
ATOM    160  CG  PRO A  42       4.817 -16.760 -13.203 
ATOM    161  C   PRO A  42       5.350 -19.982 -12.740 
ATOM    162  O   PRO A  42       5.866 -20.776 -11.954 
ATOM    163  N   GLN A  43       4.106 -20.125 -13.253 
ATOM    164  CA  GLN A  43       3.233 -21.210 -12.882 
ATOM    165  CB  GLN A  43       3.921 -22.559 -12.575 
ATOM    166  CG  GLN A  43       2.969 -23.746 -12.437 
ATOM    167  CD  GLN A  43       2.653 -24.258 -13.835 
ATOM    168  OE1 GLN A  43       2.011 -23.577 -14.631 
ATOM    169  NE2 GLN A  43       3.125 -25.496 -14.144 
ATOM    170  C   GLN A  43       2.428 -20.772 -11.677 
ATOM    171  O   GLN A  43       1.781 -19.726 -11.696 
ATOM    172  N   GLY A  44       2.476 -21.564 -10.580 
ATOM    173  CA  GLY A  44       1.617 -21.423  -9.423 
ATOM    174  C   GLY A  44       1.682 -20.099  -8.711 
ATOM    175  O   GLY A  44       0.636 -19.515  -8.436 
ATOM    176  N   ARG A  45       2.881 -19.573  -8.391 
ATOM    177  CA  ARG A  45       2.966 -18.320  -7.681 
ATOM    178  CB  ARG A  45       2.277 -17.177  -8.444 
ATOM    179  CG  ARG A  45       2.951 -16.883  -9.786 
ATOM    180  CD  ARG A  45       2.084 -16.065 -10.743 
ATOM    181  NE  ARG A  45       2.134 -14.640 -10.313 
ATOM    182  CZ  ARG A  45       1.083 -13.819 -10.595 
ATOM    183  NH1 ARG A  45      -0.026 -14.325 -11.205 
ATOM    184  NH2 ARG A  45       1.132 -12.493 -10.270 
ATOM    185  C   ARG A  45       2.353 -18.422  -6.307 
ATOM    186  O   ARG A  45       1.777 -17.453  -5.809 
ATOM    187  N   ASP A  46       2.452 -19.607  -5.663 
ATOM    188  CA  ASP A  46       1.984 -19.790  -4.311 
ATOM    189  CB  ASP A  46       1.250 -21.127  -4.079 
ATOM    190  CG  ASP A  46       2.197 -22.277  -4.390 
ATOM    191  OD1 ASP A  46       3.256 -22.021  -5.022 
ATOM    192  OD2 ASP A  46       1.866 -23.431  -4.005 
ATOM    193  C   ASP A  46       3.161 -19.699  -3.376 
ATOM    194  O   ASP A  46       4.259 -19.317  -3.777 
ATOM    195  N   ASP A  47       2.954 -20.056  -2.089 
ATOM    196  CA  ASP A  47       3.986 -19.963  -1.086 
ATOM    197  CB  ASP A  47       3.505 -20.399   0.311 
ATOM    198  CG  ASP A  47       2.512 -19.366   0.829 
ATOM    199  OD1 ASP A  47       2.392 -18.285   0.192 
ATOM    200  OD2 ASP A  47       1.859 -19.643   1.870 
ATOM    201  C   ASP A  47       5.122 -20.868  -1.453 
ATOM    202  O   ASP A  47       6.290 -20.503  -1.321 
ATOM    203  N   ARG A  48       4.797 -22.077  -1.942 
ATOM    204  CA  ARG A  48       5.781 -23.061  -2.293 
ATOM    205  CB  ARG A  48       5.140 -24.351  -2.823 
ATOM    206  CG  ARG A  48       6.146 -25.430  -3.211 
ATOM    207  CD  ARG A  48       5.521 -26.560  -4.029 
ATOM    208  NE  ARG A  48       5.134 -25.982  -5.348 
ATOM    209  CZ  ARG A  48       4.541 -26.764  -6.297 
ATOM    210  NH1 ARG A  48       4.304 -28.084  -6.046 
ATOM    211  NH2 ARG A  48       4.179 -26.221  -7.497 
ATOM    212  C   ARG A  48       6.632 -22.511  -3.395 
ATOM    213  O   ARG A  48       7.843 -22.722  -3.421 
ATOM    214  N   TYR A  49       6.004 -21.778  -4.332 
ATOM    215  CA  TYR A  49       6.690 -21.207  -5.452 
ATOM    216  CB  TYR A  49       5.716 -20.385  -6.317 
ATOM    217  CG  TYR A  49       6.455 -19.484  -7.246 
ATOM    218  CD1 TYR A  49       6.995 -19.944  -8.423 
ATOM    219  CD2 TYR A  49       6.580 -18.149  -6.930 
ATOM    220  CE1 TYR A  49       7.662 -19.084  -9.266 
ATOM    221  CE2 TYR A  49       7.244 -17.287  -7.767 
ATOM    222  CZ  TYR A  49       7.787 -17.755  -8.938 
ATOM    223  OH  TYR A  49       8.468 -16.868  -9.798 
ATOM    224  C   TYR A  49       7.763 -20.299  -4.937 
ATOM    225  O   TYR A  49       8.907 -20.361  -5.387 
ATOM    226  N   CYS A  50       7.427 -19.442  -3.956 
ATOM    227  CA  CYS A  50       8.387 -18.513  -3.432 
ATOM    228  CB  CYS A  50       7.789 -17.543  -2.401 
ATOM    229  SG  CYS A  50       6.919 -16.168  -3.203 
ATOM    230  C   CYS A  50       9.521 -19.233  -2.772 
ATOM    231  O   CYS A  50      10.680 -18.874  -2.966 
ATOM    232  N   GLU A  51       9.232 -20.282  -1.984 
ATOM    233  CA  GLU A  51      10.291 -20.937  -1.274 
ATOM    234  CB  GLU A  51       9.814 -22.052  -0.328 
ATOM    235  CG  GLU A  51       9.046 -21.500   0.875 
ATOM    236  CD  GLU A  51       8.647 -22.660   1.776 
ATOM    237  OE1 GLU A  51       8.797 -23.834   1.341 
ATOM    238  OE2 GLU A  51       8.191 -22.384   2.918 
ATOM    239  C   GLU A  51      11.271 -21.539  -2.238 
ATOM    240  O   GLU A  51      12.477 -21.471  -2.014 
ATOM    241  N   SER A  52      10.782 -22.163  -3.323 
ATOM    242  CA  SER A  52      11.648 -22.819  -4.266 
ATOM    243  CB  SER A  52      10.871 -23.670  -5.287 
ATOM    244  OG  SER A  52      11.770 -24.296  -6.189 
ATOM    245  C   SER A  52      12.484 -21.840  -5.041 
ATOM    246  O   SER A  52      13.695 -22.015  -5.173 
ATOM    247  N   ILE A  53      11.853 -20.774  -5.572 
ATOM    248  CA  ILE A  53      12.510 -19.830  -6.436 
ATOM    249  CB  ILE A  53      11.569 -18.839  -7.063 
ATOM    250  CG1 ILE A  53      12.268 -18.100  -8.213 
ATOM    251  CG2 ILE A  53      11.022 -17.910  -5.967 
ATOM    252  CD1 ILE A  53      11.307 -17.285  -9.080 
ATOM    253  C   ILE A  53      13.564 -19.071  -5.697 
ATOM    254  O   ILE A  53      14.625 -18.777  -6.243 
ATOM    255  N   MET A  54      13.288 -18.724  -4.431 
ATOM    256  CA  MET A  54      14.208 -17.931  -3.681 
ATOM    257  CB  MET A  54      13.657 -17.630  -2.278 
ATOM    258  CG  MET A  54      14.129 -16.292  -1.716 
ATOM    259  SD  MET A  54      13.400 -14.851  -2.557 
ATOM    260  CE  MET A  54      13.965 -13.641  -1.327 
ATOM    261  C   MET A  54      15.482 -18.715  -3.574 
ATOM    262  O   MET A  54      16.577 -18.162  -3.661 
ATOM    263  N   ARG A  55      15.360 -20.040  -3.377 
ATOM    264  CA  ARG A  55      16.487 -20.926  -3.259 
ATOM    265  CB  ARG A  55      16.035 -22.353  -2.921 
ATOM    266  CG  ARG A  55      15.198 -22.413  -1.641 
ATOM    267  CD  ARG A  55      14.502 -23.757  -1.423 
ATOM    268  NE  ARG A  55      15.339 -24.566  -0.498 
ATOM    269  CZ  ARG A  55      15.110 -25.907  -0.399 
ATOM    270  NH1 ARG A  55      14.168 -26.490  -1.198 
ATOM    271  NH2 ARG A  55      15.823 -26.659   0.486 
ATOM    272  C   ARG A  55      17.249 -20.983  -4.555 
ATOM    273  O   ARG A  55      18.476 -20.907  -4.565 
ATOM    274  N   ARG A  56      16.538 -21.101  -5.694 
ATOM    275  CA  ARG A  56      17.186 -21.258  -6.971 
ATOM    276  CB  ARG A  56      16.203 -21.454  -8.140 
ATOM    277  CG  ARG A  56      15.409 -22.759  -8.083 
ATOM    278  CD  ARG A  56      14.767 -23.128  -9.423 
ATOM    279  NE  ARG A  56      13.877 -22.004  -9.821 
ATOM    280  CZ  ARG A  56      12.561 -22.008  -9.459 
ATOM    281  NH1 ARG A  56      12.047 -23.057  -8.752 
ATOM    282  NH2 ARG A  56      11.757 -20.960  -9.804 
ATOM    283  C   ARG A  56      17.993 -20.038  -7.297 
ATOM    284  O   ARG A  56      19.094 -20.132  -7.842 
ATOM    285  N   ARG A  57      17.434 -18.858  -6.981 
ATOM    286  CA  ARG A  57      17.989 -17.566  -7.272 
ATOM    287  CB  ARG A  57      16.981 -16.432  -7.028 
ATOM    288  CG  ARG A  57      15.720 -16.618  -7.872 
ATOM    289  CD  ARG A  57      16.007 -16.749  -9.368 
ATOM    290  NE  ARG A  57      14.774 -17.286 -10.009 
ATOM    291  CZ  ARG A  57      14.462 -16.937 -11.292 
ATOM    292  NH1 ARG A  57      15.255 -16.058 -11.970 
ATOM    293  NH2 ARG A  57      13.356 -17.462 -11.896 
ATOM    294  C   ARG A  57      19.215 -17.308  -6.446 
ATOM    295  O   ARG A  57      20.047 -16.489  -6.833 
ATOM    296  N   GLY A  58      19.345 -17.952  -5.266 
ATOM    297  CA  GLY A  58      20.518 -17.749  -4.452 
ATOM    298  C   GLY A  58      20.249 -16.676  -3.435 
ATOM    299  O   GLY A  58      21.171 -16.056  -2.910 
ATOM    300  N   LEU A  59      18.957 -16.404  -3.197 
ATOM    301  CA  LEU A  59      18.390 -15.442  -2.291 
ATOM    302  CB  LEU A  59      16.997 -14.993  -2.748 
ATOM    303  CG  LEU A  59      17.057 -14.335  -4.141 
ATOM    304  CD1 LEU A  59      15.690 -13.786  -4.573 
ATOM    305  CD2 LEU A  59      18.175 -13.282  -4.214 
ATOM    306  C   LEU A  59      18.342 -15.875  -0.842 
ATOM    307  O   LEU A  59      17.877 -15.107  -0.005 
ATOM    308  N   THR A  60      18.628 -17.158  -0.543 
ATOM    309  CA  THR A  60      18.521 -17.780   0.758 
ATOM    310  CB  THR A  60      18.422 -19.273   0.655 
ATOM    311  OG1 THR A  60      19.592 -19.810   0.057 
ATOM    312  CG2 THR A  60      17.192 -19.608  -0.204 
ATOM    313  C   THR A  60      19.582 -17.448   1.776 
ATOM    314  O   THR A  60      19.306 -17.592   2.964 
ATOM    315  N   SER A  61      20.833 -17.093   1.412 
ATOM    316  CA  SER A  61      21.758 -16.859   2.493 
ATOM    317  CB  SER A  61      22.957 -17.826   2.485 
ATOM    318  OG  SER A  61      22.517 -19.158   2.702 
ATOM    319  C   SER A  61      22.320 -15.475   2.407 
ATOM    320  O   SER A  61      23.186 -15.209   1.575 
ATOM    321  N   PRO A  62      21.889 -14.572   3.254 
ATOM    322  CA  PRO A  62      20.832 -14.844   4.197 
ATOM    323  CD  PRO A  62      22.847 -13.617   3.787 
ATOM    324  CB  PRO A  62      20.985 -13.822   5.320 
ATOM    325  CG  PRO A  62      22.467 -13.428   5.263 
ATOM    326  C   PRO A  62      19.514 -14.718   3.499 
ATOM    327  O   PRO A  62      19.488 -14.279   2.350 
ATOM    328  N   CYS A  63      18.409 -15.091   4.176 
ATOM    329  CA  CYS A  63      17.107 -15.029   3.577 
ATOM    330  CB  CYS A  63      15.980 -15.525   4.508 
ATOM    331  SG  CYS A  63      16.264 -17.191   5.180 
ATOM    332  C   CYS A  63      16.811 -13.590   3.286 
ATOM    333  O   CYS A  63      16.979 -12.728   4.148 
ATOM    334  N   LYS A  64      16.363 -13.286   2.050 
ATOM    335  CA  LYS A  64      16.024 -11.933   1.733 
ATOM    336  CB  LYS A  64      15.958 -11.675   0.217 
ATOM    337  CG  LYS A  64      15.947 -10.196  -0.175 
ATOM    338  CD  LYS A  64      16.188  -9.974  -1.671 
ATOM    339  CE  LYS A  64      16.192  -8.501  -2.084 
ATOM    340  NZ  LYS A  64      16.367  -8.389  -3.549 
ATOM    341  C   LYS A  64      14.671 -11.685   2.334 
ATOM    342  O   LYS A  64      13.782 -12.531   2.250 
ATOM    343  N   ASP A  65      14.485 -10.514   2.975 
ATOM    344  CA  ASP A  65      13.252 -10.245   3.660 
ATOM    345  CB  ASP A  65      13.310  -8.967   4.522 
ATOM    346  CG  ASP A  65      13.625  -7.757   3.647 
ATOM    347  OD1 ASP A  65      14.224  -7.939   2.553 
ATOM    348  OD2 ASP A  65      13.278  -6.626   4.077 
ATOM    349  C   ASP A  65      12.107 -10.144   2.699 
ATOM    350  O   ASP A  65      11.037 -10.700   2.946 
ATOM    351  N   ILE A  66      12.280  -9.419   1.579 
ATOM    352  CA  ILE A  66      11.198  -9.300   0.645 
ATOM    353  CB  ILE A  66      10.432  -8.019   0.848 
ATOM    354  CG1 ILE A  66       9.083  -8.013   0.109 
ATOM    355  CG2 ILE A  66      11.366  -6.859   0.468 
ATOM    356  CD1 ILE A  66       9.205  -8.016  -1.410 
ATOM    357  C   ILE A  66      11.805  -9.311  -0.725 
ATOM    358  O   ILE A  66      12.863  -8.720  -0.940 
ATOM    359  N   ASN A  67      11.179 -10.019  -1.688 
ATOM    360  CA  ASN A  67      11.720 -10.015  -3.017 
ATOM    361  CB  ASN A  67      12.741 -11.139  -3.259 
ATOM    362  CG  ASN A  67      13.477 -10.847  -4.558 
ATOM    363  OD1 ASN A  67      14.272  -9.911  -4.638 
ATOM    364  ND2 ASN A  67      13.214 -11.676  -5.603 
ATOM    365  C   ASN A  67      10.584 -10.205  -3.973 
ATOM    366  O   ASN A  67       9.740 -11.082  -3.786 
ATOM    367  N   THR A  68      10.556  -9.392  -5.048 
ATOM    368  CA  THR A  68       9.471  -9.467  -5.982 
ATOM    369  CB  THR A  68       8.762  -8.158  -6.145 
ATOM    370  OG1 THR A  68       8.269  -7.721  -4.886 
ATOM    371  CG2 THR A  68       7.598  -8.348  -7.130 
ATOM    372  C   THR A  68       9.996  -9.879  -7.324 
ATOM    373  O   THR A  68      11.059  -9.439  -7.762 
ATOM    374  N   PHE A  69       9.236 -10.761  -8.006 
ATOM    375  CA  PHE A  69       9.601 -11.241  -9.309 
ATOM    376  CB  PHE A  69       9.527 -12.774  -9.435 
ATOM    377  CG  PHE A  69      10.543 -13.384  -8.526 
ATOM    378  CD1 PHE A  69      11.831 -13.609  -8.956 
ATOM    379  CD2 PHE A  69      10.207 -13.734  -7.237 
ATOM    380  CE1 PHE A  69      12.768 -14.171  -8.120 
ATOM    381  CE2 PHE A  69      11.140 -14.295  -6.395 
ATOM    382  CZ  PHE A  69      12.423 -14.515  -6.835 
ATOM    383  C   PHE A  69       8.608 -10.690 -10.287 
ATOM    384  O   PHE A  69       7.415 -10.605 -10.001 
ATOM    385  N   ILE A  70       9.099 -10.300 -11.480 
ATOM    386  CA  ILE A  70       8.279  -9.766 -12.530 
ATOM    387  CB  ILE A  70       8.894  -8.585 -13.228 
ATOM    388  CG1 ILE A  70       9.137  -7.438 -12.235 
ATOM    389  CG2 ILE A  70       7.982  -8.201 -14.407 
ATOM    390  CD1 ILE A  70      10.026  -6.325 -12.786 
ATOM    391  C   ILE A  70       8.146 -10.852 -13.550 
ATOM    392  O   ILE A  70       9.106 -11.572 -13.824 
ATOM    393  N   HIS A  71       6.934 -11.011 -14.122 
ATOM    394  CA  HIS A  71       6.704 -12.056 -15.078 
ATOM    395  ND1 HIS A  71       6.623 -14.322 -12.875 
ATOM    396  CG  HIS A  71       5.646 -13.442 -13.288 
ATOM    397  CB  HIS A  71       5.509 -12.942 -14.696 
ATOM    398  NE2 HIS A  71       5.416 -13.823 -11.074 
ATOM    399  CD2 HIS A  71       4.918 -13.148 -12.176 
ATOM    400  CE1 HIS A  71       6.439 -14.514 -11.544 
ATOM    401  C   HIS A  71       6.415 -11.410 -16.399 
ATOM    402  O   HIS A  71       6.310 -10.188 -16.486 
ATOM    403  N   GLY A  72       6.286 -12.218 -17.476 
ATOM    404  CA  GLY A  72       6.017 -11.656 -18.772 
ATOM    405  C   GLY A  72       7.295 -11.593 -19.560 
ATOM    406  O   GLY A  72       8.294 -12.209 -19.193 
ATOM    407  N   ASN A  73       7.269 -10.867 -20.702 
ATOM    408  CA  ASN A  73       8.405 -10.782 -21.584 
ATOM    409  CB  ASN A  73       8.034 -10.508 -23.057 
ATOM    410  CG  ASN A  73       7.346  -9.151 -23.163 
ATOM    411  OD1 ASN A  73       7.968  -8.146 -23.502 
ATOM    412  ND2 ASN A  73       6.017  -9.119 -22.872 
ATOM    413  C   ASN A  73       9.371  -9.723 -21.133 
ATOM    414  O   ASN A  73       8.994  -8.716 -20.538 
ATOM    415  N   LYS A  74      10.668  -9.952 -21.434 
ATOM    416  CA  LYS A  74      11.764  -9.101 -21.052 
ATOM    417  CB  LYS A  74      13.152  -9.709 -21.329 
ATOM    418  CG  LYS A  74      13.502 -10.903 -20.438 
ATOM    419  CD  LYS A  74      14.866 -11.514 -20.762 
ATOM    420  CE  LYS A  74      14.989 -11.999 -22.206 
ATOM    421  NZ  LYS A  74      16.380 -12.427 -22.480 
ATOM    422  C   LYS A  74      11.726  -7.769 -21.741 
ATOM    423  O   LYS A  74      12.108  -6.759 -21.152 
ATOM    424  N   ARG A  75      11.268  -7.726 -23.005 
ATOM    425  CA  ARG A  75      11.336  -6.518 -23.783 
ATOM    426  CB  ARG A  75      10.706  -6.680 -25.174 
ATOM    427  CG  ARG A  75      11.275  -7.856 -25.964 
ATOM    428  CD  ARG A  75      10.777  -7.928 -27.407 
ATOM    429  NE  ARG A  75       9.288  -7.909 -27.372 
ATOM    430  CZ  ARG A  75       8.587  -9.047 -27.093 
ATOM    431  NH1 ARG A  75       9.247 -10.192 -26.754 
ATOM    432  NH2 ARG A  75       7.223  -9.036 -27.147 
ATOM    433  C   ARG A  75      10.568  -5.434 -23.096 
ATOM    434  O   ARG A  75      11.000  -4.283 -23.058 
ATOM    435  N   SER A  76       9.396  -5.775 -22.533 
ATOM    436  CA  SER A  76       8.562  -4.791 -21.905 
ATOM    437  CB  SER A  76       7.236  -5.385 -21.396 
ATOM    438  OG  SER A  76       6.471  -5.878 -22.487 
ATOM    439  C   SER A  76       9.281  -4.196 -20.730 
ATOM    440  O   SER A  76       9.132  -3.009 -20.441 
ATOM    441  N   ILE A  77      10.063  -5.017 -20.003 
ATOM    442  CA  ILE A  77      10.777  -4.552 -18.848 
ATOM    443  CB  ILE A  77      11.426  -5.664 -18.076 
ATOM    444  CG1 ILE A  77      10.357  -6.647 -17.572 
ATOM    445  CG2 ILE A  77      12.260  -5.039 -16.946 
ATOM    446  CD1 ILE A  77      10.932  -7.947 -17.010 
ATOM    447  C   ILE A  77      11.850  -3.586 -19.254 
ATOM    448  O   ILE A  77      12.029  -2.547 -18.626 
ATOM    449  N   LYS A  78      12.600  -3.902 -20.324 
ATOM    450  CA  LYS A  78      13.670  -3.048 -20.763 
ATOM    451  CB  LYS A  78      14.457  -3.613 -21.957 
ATOM    452  CG  LYS A  78      15.314  -4.836 -21.619 
ATOM    453  CD  LYS A  78      15.896  -5.526 -22.854 
ATOM    454  CE  LYS A  78      16.828  -6.696 -22.531 
ATOM    455  NZ  LYS A  78      16.037  -7.912 -22.246 
ATOM    456  C   LYS A  78      13.105  -1.727 -21.186 
ATOM    457  O   LYS A  78      13.736  -0.686 -21.012 
ATOM    458  N   ALA A  79      11.881  -1.748 -21.741 
ATOM    459  CA  ALA A  79      11.200  -0.603 -22.284 
ATOM    460  CB  ALA A  79       9.821  -0.951 -22.871 
ATOM    461  C   ALA A  79      10.987   0.445 -21.231 
ATOM    462  O   ALA A  79      10.878   1.630 -21.545 
ATOM    463  N   ILE A  80      10.868   0.044 -19.956 
ATOM    464  CA  ILE A  80      10.626   1.016 -18.927 
ATOM    465  CB  ILE A  80      10.255   0.446 -17.581 
ATOM    466  CG1 ILE A  80      11.316  -0.473 -16.984 
ATOM    467  CG2 ILE A  80       8.892  -0.240 -17.747 
ATOM    468  CD1 ILE A  80      10.900  -1.026 -15.623 
ATOM    469  C   ILE A  80      11.745   2.022 -18.874 
ATOM    470  O   ILE A  80      11.546   3.160 -18.452 
ATOM    471  N   CYS A  81      12.966   1.624 -19.275 
ATOM    472  CA  CYS A  81      14.117   2.486 -19.280 
ATOM    473  CB  CYS A  81      15.428   1.734 -19.567 
ATOM    474  SG  CYS A  81      15.754   0.459 -18.312 
ATOM    475  C   CYS A  81      13.959   3.596 -20.289 
ATOM    476  O   CYS A  81      14.689   4.586 -20.237 
ATOM    477  N   GLU A  82      13.062   3.434 -21.284 
ATOM    478  CA  GLU A  82      12.862   4.454 -22.277 
ATOM    479  CB  GLU A  82      12.970   3.920 -23.715 
ATOM    480  CG  GLU A  82      11.961   2.809 -24.013 
ATOM    481  CD  GLU A  82      12.156   2.352 -25.452 
ATOM    482  OE1 GLU A  82      12.213   3.228 -26.356 
ATOM    483  OE2 GLU A  82      12.249   1.114 -25.666 
ATOM    484  C   GLU A  82      11.484   5.028 -22.107 
ATOM    485  O   GLU A  82      10.696   4.562 -21.287 
ATOM    486  N   ASN A  83      11.173   6.085 -22.884 
ATOM    487  CA  ASN A  83       9.911   6.767 -22.808 
ATOM    488  CB  ASN A  83       9.851   8.042 -23.664 
ATOM    489  CG  ASN A  83      10.676   9.103 -22.944 
ATOM    490  OD1 ASN A  83      10.664   9.185 -21.715 
ATOM    491  ND2 ASN A  83      11.416   9.938 -23.723 
ATOM    492  C   ASN A  83       8.817   5.839 -23.229 
ATOM    493  O   ASN A  83       7.665   6.001 -22.831 
ATOM    494  N   LYS A  84       9.156   4.826 -24.043 
ATOM    495  CA  LYS A  84       8.180   3.925 -24.580 
ATOM    496  CB  LYS A  84       8.857   2.817 -25.416 
ATOM    497  CG  LYS A  84       7.921   1.834 -26.122 
ATOM    498  CD  LYS A  84       7.153   0.911 -25.178 
ATOM    499  CE  LYS A  84       6.396  -0.197 -25.909 
ATOM    500  NZ  LYS A  84       7.357  -1.190 -26.441 
ATOM    501  C   LYS A  84       7.386   3.298 -23.466 
ATOM    502  O   LYS A  84       6.161   3.232 -23.563 
ATOM    503  N   ASN A  85       8.029   2.807 -22.383 
ATOM    504  CA  ASN A  85       7.206   2.217 -21.358 
ATOM    505  CB  ASN A  85       7.343   0.680 -21.318 
ATOM    506  CG  ASN A  85       6.232   0.074 -20.468 
ATOM    507  OD1 ASN A  85       5.067   0.455 -20.576 
ATOM    508  ND2 ASN A  85       6.604  -0.897 -19.592 
ATOM    509  C   ASN A  85       7.600   2.737 -20.000 
ATOM    510  O   ASN A  85       7.516   2.004 -19.015 
ATOM    511  N   GLY A  86       7.987   4.025 -19.869 
ATOM    512  CA  GLY A  86       8.358   4.440 -18.541 
ATOM    513  C   GLY A  86       8.406   5.935 -18.432 
ATOM    514  O   GLY A  86       8.529   6.651 -19.426 
ATOM    515  N   ASN A  87       8.313   6.432 -17.176 
ATOM    516  CA  ASN A  87       8.388   7.834 -16.866 
ATOM    517  CB  ASN A  87       7.070   8.434 -16.338 
ATOM    518  CG  ASN A  87       6.033   8.383 -17.450 
ATOM    519  OD1 ASN A  87       5.564   7.312 -17.828 
ATOM    520  ND2 ASN A  87       5.650   9.574 -17.983 
ATOM    521  C   ASN A  87       9.381   7.966 -15.753 
ATOM    522  O   ASN A  87       9.660   7.005 -15.039 
ATOM    523  N   PRO A  88       9.943   9.130 -15.590 
ATOM    524  CA  PRO A  88      10.890   9.367 -14.542 
ATOM    525  CD  PRO A  88       9.915  10.189 -16.582 
ATOM    526  CB  PRO A  88      11.522  10.727 -14.851 
ATOM    527  CG  PRO A  88      10.555  11.384 -15.857 
ATOM    528  C   PRO A  88      10.168   9.304 -13.236 
ATOM    529  O   PRO A  88       9.050   9.812 -13.144 
ATOM    530  N   HIS A  89      10.804   8.706 -12.212 
ATOM    531  CA  HIS A  89      10.210   8.527 -10.923 
ATOM    532  ND1 HIS A  89       7.895   6.729  -9.424 
ATOM    533  CG  HIS A  89       9.268   6.743  -9.344 
ATOM    534  CB  HIS A  89      10.169   7.046 -10.506 
ATOM    535  NE2 HIS A  89       8.415   6.182  -7.333 
ATOM    536  CD2 HIS A  89       9.569   6.408  -8.061 
ATOM    537  CE1 HIS A  89       7.434   6.387  -8.195 
ATOM    538  C   HIS A  89      11.094   9.291 -10.006 
ATOM    539  O   HIS A  89      12.249   9.524 -10.348 
ATOM    540  N   ARG A  90      10.614   9.570  -8.777 
ATOM    541  CA  ARG A  90      11.134  10.633  -7.973 
ATOM    542  CB  ARG A  90      10.638  10.532  -6.524 
ATOM    543  CG  ARG A  90       9.118  10.621  -6.401 
ATOM    544  CD  ARG A  90       8.581  12.052  -6.436 
ATOM    545  NE  ARG A  90       7.099  11.972  -6.308 
ATOM    546  CZ  ARG A  90       6.398  13.027  -5.801 
ATOM    547  NH1 ARG A  90       7.050  14.164  -5.418 
ATOM    548  NH2 ARG A  90       5.043  12.938  -5.660 
ATOM    549  C   ARG A  90      12.627  10.723  -7.915 
ATOM    550  O   ARG A  90      13.186  11.625  -8.535 
ATOM    551  N   GLU A  91      13.353   9.801  -7.262 
ATOM    552  CA  GLU A  91      14.755  10.115  -7.224 
ATOM    553  CB  GLU A  91      15.367  10.061  -5.812 
ATOM    554  CG  GLU A  91      14.958  11.232  -4.914 
ATOM    555  CD  GLU A  91      13.537  11.000  -4.427 
ATOM    556  OE1 GLU A  91      13.280   9.918  -3.836 
ATOM    557  OE2 GLU A  91      12.688  11.907  -4.644 
ATOM    558  C   GLU A  91      15.504   9.143  -8.074 
ATOM    559  O   GLU A  91      15.859   8.056  -7.623 
ATOM    560  N   ASN A  92      15.780   9.542  -9.330 
ATOM    561  CA  ASN A  92      16.570   8.776 -10.253 
ATOM    562  CB  ASN A  92      18.015   8.583  -9.762 
ATOM    563  CG  ASN A  92      18.669   9.953  -9.678 
ATOM    564  OD1 ASN A  92      18.547  10.766 -10.593 
ATOM    565  ND2 ASN A  92      19.371  10.227  -8.547 
ATOM    566  C   ASN A  92      15.991   7.412 -10.460 
ATOM    567  O   ASN A  92      16.733   6.456 -10.678 
ATOM    568  N   LEU A  93      14.653   7.283 -10.421 
ATOM    569  CA  LEU A  93      14.046   5.998 -10.644 
ATOM    570  CB  LEU A  93      13.196   5.499  -9.462 
ATOM    571  CG  LEU A  93      14.013   5.127  -8.208 
ATOM    572  CD1 LEU A  93      13.097   4.644  -7.072 
ATOM    573  CD2 LEU A  93      15.107   4.099  -8.543 
ATOM    574  C   LEU A  93      13.141   6.137 -11.825 
ATOM    575  O   LEU A  93      12.979   7.226 -12.373 
ATOM    576  N   ARG A  94      12.563   5.007 -12.286 
ATOM    577  CA  ARG A  94      11.651   5.047 -13.395 
ATOM    578  CB  ARG A  94      12.264   4.533 -14.706 
ATOM    579  CG  ARG A  94      13.421   5.410 -15.185 
ATOM    580  CD  ARG A  94      13.981   5.008 -16.550 
ATOM    581  NE  ARG A  94      12.929   5.315 -17.557 
ATOM    582  CZ  ARG A  94      12.803   6.585 -18.040 
ATOM    583  NH1 ARG A  94      13.625   7.577 -17.590 
ATOM    584  NH2 ARG A  94      11.843   6.868 -18.966 
ATOM    585  C   ARG A  94      10.481   4.169 -13.054 
ATOM    586  O   ARG A  94      10.637   3.137 -12.403 
ATOM    587  N   ILE A  95       9.268   4.577 -13.488 
ATOM    588  CA  ILE A  95       8.059   3.839 -13.228 
ATOM    589  CB  ILE A  95       7.025   4.653 -12.501 
ATOM    590  CG1 ILE A  95       5.820   3.791 -12.084 
ATOM    591  CG2 ILE A  95       6.656   5.846 -13.397 
ATOM    592  CD1 ILE A  95       6.118   2.807 -10.956 
ATOM    593  C   ILE A  95       7.471   3.433 -14.552 
ATOM    594  O   ILE A  95       7.417   4.230 -15.487 
ATOM    595  N   SER A  96       7.017   2.167 -14.668 
ATOM    596  CA  SER A  96       6.520   1.669 -15.924 
ATOM    597  CB  SER A  96       6.521   0.132 -16.021 
ATOM    598  OG  SER A  96       5.638  -0.423 -15.057 
ATOM    599  C   SER A  96       5.122   2.137 -16.200 
ATOM    600  O   SER A  96       4.324   2.355 -15.289 
ATOM    601  N   LYS A  97       4.824   2.366 -17.497 
ATOM    602  CA  LYS A  97       3.513   2.735 -17.955 
ATOM    603  CB  LYS A  97       3.499   3.283 -19.390 
ATOM    604  CG  LYS A  97       4.096   4.687 -19.504 
ATOM    605  CD  LYS A  97       4.273   5.153 -20.949 
ATOM    606  CE  LYS A  97       4.718   6.611 -21.063 
ATOM    607  NZ  LYS A  97       6.152   6.728 -20.709 
ATOM    608  C   LYS A  97       2.610   1.543 -17.924 
ATOM    609  O   LYS A  97       1.429   1.655 -17.600 
ATOM    610  N   SER A  98       3.157   0.372 -18.304 
ATOM    611  CA  SER A  98       2.430  -0.864 -18.402 
ATOM    612  CB  SER A  98       3.113  -1.826 -19.387 
ATOM    613  OG  SER A  98       2.438  -3.069 -19.433 
ATOM    614  C   SER A  98       2.391  -1.529 -17.062 
ATOM    615  O   SER A  98       3.191  -1.233 -16.178 
ATOM    616  N   SER A  99       1.438  -2.468 -16.892 
ATOM    617  CA  SER A  99       1.316  -3.181 -15.654 
ATOM    618  CB  SER A  99      -0.138  -3.329 -15.182 
ATOM    619  OG  SER A  99      -0.171  -4.036 -13.953 
ATOM    620  C   SER A  99       1.866  -4.551 -15.901 
ATOM    621  O   SER A  99       1.756  -5.075 -17.006 
ATOM    622  N   PHE A 100       2.499  -5.160 -14.875 
ATOM    623  CA  PHE A 100       3.096  -6.452 -15.063 
ATOM    624  CB  PHE A 100       4.625  -6.462 -14.858 
ATOM    625  CG  PHE A 100       5.327  -5.637 -15.887 
ATOM    626  CD1 PHE A 100       5.439  -4.271 -15.743 
ATOM    627  CD2 PHE A 100       5.897  -6.234 -16.988 
ATOM    628  CE1 PHE A 100       6.097  -3.516 -16.687 
ATOM    629  CE2 PHE A 100       6.556  -5.484 -17.934 
ATOM    630  CZ  PHE A 100       6.657  -4.121 -17.787 
ATOM    631  C   PHE A 100       2.572  -7.384 -14.016 
ATOM    632  O   PHE A 100       2.195  -6.966 -12.922 
ATOM    633  N   GLN A 101       2.513  -8.691 -14.344 
ATOM    634  CA  GLN A 101       2.171  -9.658 -13.345 
ATOM    635  CB  GLN A 101       1.839 -11.052 -13.904 
ATOM    636  CG  GLN A 101       0.489 -11.131 -14.617 
ATOM    637  CD  GLN A 101      -0.593 -11.194 -13.547 
ATOM    638  OE1 GLN A 101      -0.366 -11.697 -12.449 
ATOM    639  NE2 GLN A 101      -1.804 -10.667 -13.873 
ATOM    640  C   GLN A 101       3.394  -9.793 -12.496 
ATOM    641  O   GLN A 101       4.508  -9.873 -13.015 
ATOM    642  N   VAL A 102       3.218  -9.802 -11.161 
ATOM    643  CA  VAL A 102       4.354  -9.886 -10.293 
ATOM    644  CB  VAL A 102       4.759  -8.562  -9.714 
ATOM    645  CG1 VAL A 102       5.195  -7.637 -10.861 
ATOM    646  CG2 VAL A 102       3.584  -8.007  -8.887 
ATOM    647  C   VAL A 102       4.011 -10.774  -9.139 
ATOM    648  O   VAL A 102       2.841 -11.025  -8.854 
ATOM    649  N   THR A 103       5.050 -11.314  -8.467 
ATOM    650  CA  THR A 103       4.829 -12.120  -7.304 
ATOM    651  CB  THR A 103       5.112 -13.577  -7.530 
ATOM    652  OG1 THR A 103       4.295 -14.080  -8.577 
ATOM    653  CG2 THR A 103       4.826 -14.343  -6.226 
ATOM    654  C   THR A 103       5.781 -11.637  -6.255 
ATOM    655  O   THR A 103       6.988 -11.574  -6.489 
ATOM    656  N   THR A 104       5.262 -11.297  -5.057 
ATOM    657  CA  THR A 104       6.109 -10.812  -4.005 
ATOM    658  CB  THR A 104       5.546  -9.614  -3.295 
ATOM    659  OG1 THR A 104       5.356  -8.546  -4.210 
ATOM    660  CG2 THR A 104       6.514  -9.193  -2.176 
ATOM    661  C   THR A 104       6.242 -11.896  -2.986 
ATOM    662  O   THR A 104       5.251 -12.502  -2.581 
ATOM    663  N   CYS A 105       7.490 -12.172  -2.555 
ATOM    664  CA  CYS A 105       7.738 -13.200  -1.586 
ATOM    665  CB  CYS A 105       8.849 -14.165  -2.029 
ATOM    666  SG  CYS A 105       8.448 -14.908  -3.639 
ATOM    667  C   CYS A 105       8.189 -12.511  -0.339 
ATOM    668  O   CYS A 105       9.178 -11.779  -0.349 
ATOM    669  N   LYS A 106       7.459 -12.730   0.774 
ATOM    670  CA  LYS A 106       7.781 -12.086   2.014 
ATOM    671  CB  LYS A 106       6.585 -11.338   2.628 
ATOM    672  CG  LYS A 106       6.127 -10.139   1.793 
ATOM    673  CD  LYS A 106       4.735  -9.634   2.178 
ATOM    674  CE  LYS A 106       4.309  -8.374   1.425 
ATOM    675  NZ  LYS A 106       5.014  -7.194   1.974 
ATOM    676  C   LYS A 106       8.204 -13.134   2.988 
ATOM    677  O   LYS A 106       7.514 -14.131   3.203 
ATOM    678  N   LEU A 107       9.370 -12.908   3.618 
ATOM    679  CA  LEU A 107       9.910 -13.866   4.533 
ATOM    680  CB  LEU A 107      11.381 -13.570   4.883 
ATOM    681  CG  LEU A 107      12.026 -14.570   5.857 
ATOM    682  CD1 LEU A 107      12.138 -15.973   5.238 
ATOM    683  CD2 LEU A 107      13.375 -14.044   6.370 
ATOM    684  C   LEU A 107       9.105 -13.824   5.787 
ATOM    685  O   LEU A 107       8.661 -12.764   6.225 
ATOM    686  N   HIS A 108       8.855 -15.005   6.380 
ATOM    687  CA  HIS A 108       8.191 -15.020   7.648 
ATOM    688  ND1 HIS A 108       6.503 -17.160   5.722 
ATOM    689  CG  HIS A 108       6.507 -16.861   7.063 
ATOM    690  CB  HIS A 108       6.725 -15.489   7.618 
ATOM    691  NE2 HIS A 108       6.076 -19.059   6.793 
ATOM    692  CD2 HIS A 108       6.247 -18.033   7.703 
ATOM    693  CE1 HIS A 108       6.239 -18.488   5.615 
ATOM    694  C   HIS A 108       8.993 -15.906   8.534 
ATOM    695  O   HIS A 108       9.644 -16.843   8.076 
ATOM    696  N   GLY A 109       8.958 -15.620   9.846 
ATOM    697  CA  GLY A 109       9.793 -16.334  10.759 
ATOM    698  C   GLY A 109      10.861 -15.362  11.144 
ATOM    699  O   GLY A 109      11.206 -14.465  10.376 
ATOM    700  N   GLY A 110      11.378 -15.513  12.376 
ATOM    701  CA  GLY A 110      12.344 -14.642  12.983 
ATOM    702  C   GLY A 110      13.717 -14.700  12.379 
ATOM    703  O   GLY A 110      14.419 -13.689  12.376 
ATOM    704  N   SER A 111      14.166 -15.876  11.892 
ATOM    705  CA  SER A 111      15.555 -15.993  11.521 
ATOM    706  CB  SER A 111      16.129 -17.404  11.740 
ATOM    707  OG  SER A 111      17.494 -17.439  11.353 
ATOM    708  C   SER A 111      15.827 -15.629  10.092 
ATOM    709  O   SER A 111      15.060 -15.888   9.167 
ATOM    710  N   PRO A 112      16.953 -14.967   9.967 
ATOM    711  CA  PRO A 112      17.492 -14.571   8.686 
ATOM    712  CD  PRO A 112      17.334 -14.031  11.015 
ATOM    713  CB  PRO A 112      18.504 -13.462   8.973 
ATOM    714  CG  PRO A 112      18.025 -12.860  10.301 
ATOM    715  C   PRO A 112      18.112 -15.709   7.930 
ATOM    716  O   PRO A 112      18.498 -15.507   6.778 
ATOM    717  N   TRP A 113      18.254 -16.900   8.543 
ATOM    718  CA  TRP A 113      18.952 -17.947   7.848 
ATOM    719  CB  TRP A 113      20.140 -18.493   8.653 
ATOM    720  CG  TRP A 113      21.239 -17.473   8.801 
ATOM    721  CD2 TRP A 113      22.171 -17.157   7.757 
ATOM    722  CD1 TRP A 113      21.549 -16.668   9.857 
ATOM    723  NE1 TRP A 113      22.625 -15.874   9.541 
ATOM    724  CE2 TRP A 113      23.017 -16.164   8.250 
ATOM    725  CE3 TRP A 113      22.310 -17.654   6.495 
ATOM    726  CZ2 TRP A 113      24.022 -15.652   7.480 
ATOM    727  CZ3 TRP A 113      23.322 -17.137   5.721 
ATOM    728  CH2 TRP A 113      24.162 -16.156   6.206 
ATOM    729  C   TRP A 113      18.019 -19.078   7.526 
ATOM    730  O   TRP A 113      16.980 -19.259   8.157 
ATOM    731  N   PRO A 114      18.387 -19.844   6.525 
ATOM    732  CA  PRO A 114      17.605 -20.941   6.018 
ATOM    733  CD  PRO A 114      19.726 -19.807   5.959 
ATOM    734  CB  PRO A 114      18.412 -21.510   4.849 
ATOM    735  CG  PRO A 114      19.865 -21.131   5.190 
ATOM    736  C   PRO A 114      17.349 -21.963   7.077 
ATOM    737  O   PRO A 114      18.132 -22.055   8.021 
ATOM    738  N   PRO A 115      16.287 -22.717   6.949 
ATOM    739  CA  PRO A 115      15.417 -22.592   5.810 
ATOM    740  CD  PRO A 115      16.308 -24.080   7.460 
ATOM    741  CB  PRO A 115      14.554 -23.850   5.796 
ATOM    742  CG  PRO A 115      15.436 -24.898   6.494 
ATOM    743  C   PRO A 115      14.624 -21.326   5.826 
ATOM    744  O   PRO A 115      14.324 -20.822   6.907 
ATOM    745  N   CYS A 116      14.262 -20.805   4.637 
ATOM    746  CA  CYS A 116      13.552 -19.559   4.576 
ATOM    747  CB  CYS A 116      14.136 -18.609   3.509 
ATOM    748  SG  CYS A 116      15.947 -18.432   3.606 
ATOM    749  C   CYS A 116      12.141 -19.851   4.153 
ATOM    750  O   CYS A 116      11.913 -20.416   3.083 
ATOM    751  N   GLN A 117      11.145 -19.461   4.980 
ATOM    752  CA  GLN A 117       9.776 -19.689   4.605 
ATOM    753  CB  GLN A 117       8.829 -20.057   5.761 
ATOM    754  CG  GLN A 117       9.262 -21.272   6.578 
ATOM    755  CD  GLN A 117       9.944 -20.724   7.818 
ATOM    756  OE1 GLN A 117      10.525 -19.641   7.791 
ATOM    757  NE2 GLN A 117       9.847 -21.480   8.943 
ATOM    758  C   GLN A 117       9.264 -18.399   4.045 
ATOM    759  O   GLN A 117       9.593 -17.322   4.542 
ATOM    760  N   TYR A 118       8.444 -18.476   2.979 
ATOM    761  CA  TYR A 118       7.961 -17.279   2.352 
ATOM    762  CB  TYR A 118       8.554 -17.047   0.952 
ATOM    763  CG  TYR A 118      10.003 -16.728   1.079 
ATOM    764  CD1 TYR A 118      10.406 -15.445   1.371 
ATOM    765  CD2 TYR A 118      10.958 -17.702   0.895 
ATOM    766  CE1 TYR A 118      11.740 -15.138   1.486 
ATOM    767  CE2 TYR A 118      12.294 -17.401   1.008 
ATOM    768  CZ  TYR A 118      12.686 -16.117   1.304 
ATOM    769  OH  TYR A 118      14.057 -15.806   1.420 
ATOM    770  C   TYR A 118       6.480 -17.356   2.150 
ATOM    771  O   TYR A 118       5.907 -18.436   2.018 
ATOM    772  N   ARG A 119       5.827 -16.174   2.139 
ATOM    773  CA  ARG A 119       4.427 -16.059   1.843 
ATOM    774  CB  ARG A 119       3.652 -15.202   2.858 
ATOM    775  CG  ARG A 119       3.673 -15.788   4.269 
ATOM    776  CD  ARG A 119       2.594 -16.840   4.518 
ATOM    777  NE  ARG A 119       2.885 -17.449   5.844 
ATOM    778  CZ  ARG A 119       1.863 -17.879   6.638 
ATOM    779  NH1 ARG A 119       0.571 -17.731   6.223 
ATOM    780  NH2 ARG A 119       2.135 -18.448   7.848 
ATOM    781  C   ARG A 119       4.365 -15.344   0.526 
ATOM    782  O   ARG A 119       5.061 -14.349   0.325 
ATOM    783  N   ALA A 120       3.524 -15.828  -0.411 
ATOM    784  CA  ALA A 120       3.516 -15.241  -1.722 
ATOM    785  CB  ALA A 120       3.540 -16.279  -2.857 
ATOM    786  C   ALA A 120       2.290 -14.411  -1.918 
ATOM    787  O   ALA A 120       1.191 -14.774  -1.498 
ATOM    788  N   THR A 121       2.473 -13.235  -2.553 
ATOM    789  CA  THR A 121       1.362 -12.387  -2.858 
ATOM    790  CB  THR A 121       1.414 -11.077  -2.132 
ATOM    791  OG1 THR A 121       1.493 -11.279  -0.729 
ATOM    792  CG2 THR A 121       0.136 -10.304  -2.467 
ATOM    793  C   THR A 121       1.454 -12.058  -4.319 
ATOM    794  O   THR A 121       2.368 -11.355  -4.746 
ATOM    795  N   ALA A 122       0.503 -12.561  -5.131 
ATOM    796  CA  ALA A 122       0.506 -12.258  -6.535 
ATOM    797  CB  ALA A 122      -0.363 -13.214  -7.372 
ATOM    798  C   ALA A 122      -0.051 -10.879  -6.695 
ATOM    799  O   ALA A 122      -0.797 -10.403  -5.841 
ATOM    800  N   GLY A 123       0.311 -10.190  -7.800 
ATOM    801  CA  GLY A 123      -0.202  -8.866  -8.009 
ATOM    802  C   GLY A 123      -0.066  -8.514  -9.455 
ATOM    803  O   GLY A 123       0.601  -9.210 -10.221 
ATOM    804  N   PHE A 124      -0.738  -7.418  -9.864 
ATOM    805  CA  PHE A 124      -0.677  -6.940 -11.215 
ATOM    806  CB  PHE A 124      -1.952  -7.333 -11.988 
ATOM    807  CG  PHE A 124      -1.880  -6.953 -13.427 
ATOM    808  CD1 PHE A 124      -1.110  -7.677 -14.309 
ATOM    809  CD2 PHE A 124      -2.620  -5.893 -13.902 
ATOM    810  CE1 PHE A 124      -1.058  -7.330 -15.640 
ATOM    811  CE2 PHE A 124      -2.573  -5.544 -15.231 
ATOM    812  CZ  PHE A 124      -1.789  -6.263 -16.103 
ATOM    813  C   PHE A 124      -0.614  -5.444 -11.112 
ATOM    814  O   PHE A 124      -1.586  -4.807 -10.707 
ATOM    815  N   ARG A 125       0.538  -4.838 -11.470 
ATOM    816  CA  ARG A 125       0.653  -3.408 -11.368 
ATOM    817  CB  ARG A 125       0.731  -2.905  -9.919 
ATOM    818  CG  ARG A 125       1.922  -3.477  -9.148 
ATOM    819  CD  ARG A 125       2.201  -2.737  -7.841 
ATOM    820  NE  ARG A 125       2.654  -1.368  -8.212 
ATOM    821  CZ  ARG A 125       2.539  -0.343  -7.320 
ATOM    822  NH1 ARG A 125       2.021  -0.575  -6.078 
ATOM    823  NH2 ARG A 125       2.940   0.912  -7.672 
ATOM    824  C   ARG A 125       1.930  -2.974 -12.029 
ATOM    825  O   ARG A 125       2.704  -3.796 -12.517 
ATOM    826  N   ASN A 126       2.164  -1.643 -12.058 
ATOM    827  CA  ASN A 126       3.348  -1.060 -12.631 
ATOM    828  CB  ASN A 126       3.319   0.475 -12.733 
ATOM    829  CG  ASN A 126       2.288   0.920 -13.750 
ATOM    830  OD1 ASN A 126       1.798   0.128 -14.551 
ATOM    831  ND2 ASN A 126       1.954   2.238 -13.724 
ATOM    832  C   ASN A 126       4.475  -1.326 -11.687 
ATOM    833  O   ASN A 126       4.252  -1.649 -10.522 
ATOM    834  N   VAL A 127       5.728  -1.187 -12.170 
ATOM    835  CA  VAL A 127       6.853  -1.442 -11.318 
ATOM    836  CB  VAL A 127       7.620  -2.670 -11.710 
ATOM    837  CG1 VAL A 127       6.692  -3.888 -11.560 
ATOM    838  CG2 VAL A 127       8.164  -2.479 -13.137 
ATOM    839  C   VAL A 127       7.801  -0.286 -11.389 
ATOM    840  O   VAL A 127       7.791   0.482 -12.349 
ATOM    841  N   VAL A 128       8.640  -0.129 -10.338 
ATOM    842  CA  VAL A 128       9.608   0.932 -10.290 
ATOM    843  CB  VAL A 128       9.558   1.739  -9.024 
ATOM    844  CG1 VAL A 128      10.684   2.788  -9.058 
ATOM    845  CG2 VAL A 128       8.156   2.343  -8.876 
ATOM    846  C   VAL A 128      10.968   0.306 -10.332 
ATOM    847  O   VAL A 128      11.242  -0.659  -9.620 
ATOM    848  N   VAL A 129      11.864   0.853 -11.180 
ATOM    849  CA  VAL A 129      13.192   0.316 -11.293 
ATOM    850  CB  VAL A 129      13.377  -0.597 -12.470 
ATOM    851  CG1 VAL A 129      12.475  -1.829 -12.285 
ATOM    852  CG2 VAL A 129      13.103   0.196 -13.761 
ATOM    853  C   VAL A 129      14.143   1.454 -11.487 
ATOM    854  O   VAL A 129      13.740   2.610 -11.599 
ATOM    855  N   ALA A 130      15.453   1.141 -11.469 
ATOM    856  CA  ALA A 130      16.471   2.102 -11.776 
ATOM    857  CB  ALA A 130      17.570   2.201 -10.704 
ATOM    858  C   ALA A 130      17.107   1.586 -13.029 
ATOM    859  O   ALA A 130      17.251   0.376 -13.195 
ATOM    860  N   CYS A 131      17.489   2.483 -13.964 
ATOM    861  CA  CYS A 131      18.044   1.992 -15.195 
ATOM    862  CB  CYS A 131      17.222   2.356 -16.450 
ATOM    863  SG  CYS A 131      15.649   1.450 -16.538 
ATOM    864  C   CYS A 131      19.424   2.528 -15.408 
ATOM    865  O   CYS A 131      19.772   3.615 -14.946 
ATOM    866  N   GLU A 132      20.255   1.724 -16.108 
ATOM    867  CA  GLU A 132      21.592   2.093 -16.475 
ATOM    868  CB  GLU A 132      22.653   1.496 -15.531 
ATOM    869  CG  GLU A 132      24.095   1.876 -15.875 
ATOM    870  CD  GLU A 132      25.017   1.153 -14.901 
ATOM    871  OE1 GLU A 132      24.867  -0.090 -14.759 
ATOM    872  OE2 GLU A 132      25.883   1.833 -14.288 
ATOM    873  C   GLU A 132      21.835   1.497 -17.828 
ATOM    874  O   GLU A 132      21.581   0.315 -18.054 
ATOM    875  N   ASN A 133      22.341   2.307 -18.771 
ATOM    876  CA  ASN A 133      22.633   1.807 -20.081 
ATOM    877  CB  ASN A 133      23.666   0.669 -20.045 
ATOM    878  CG  ASN A 133      24.142   0.395 -21.460 
ATOM    879  OD1 ASN A 133      23.716   1.047 -22.412 
ATOM    880  ND2 ASN A 133      25.042  -0.612 -21.602 
ATOM    881  C   ASN A 133      21.369   1.284 -20.700 
ATOM    882  O   ASN A 133      21.405   0.415 -21.569 
ATOM    883  N   GLY A 134      20.206   1.809 -20.274 
ATOM    884  CA  GLY A 134      18.973   1.431 -20.908 
ATOM    885  C   GLY A 134      18.488   0.100 -20.407 
ATOM    886  O   GLY A 134      17.601  -0.497 -21.016 
ATOM    887  N   LEU A 135      19.052  -0.410 -19.291 
ATOM    888  CA  LEU A 135      18.626  -1.689 -18.777 
ATOM    889  CB  LEU A 135      19.722  -2.763 -18.865 
ATOM    890  CG  LEU A 135      20.118  -3.122 -20.306 
ATOM    891  CD1 LEU A 135      21.217  -4.195 -20.327 
ATOM    892  CD2 LEU A 135      18.890  -3.538 -21.130 
ATOM    893  C   LEU A 135      18.301  -1.547 -17.317 
ATOM    894  O   LEU A 135      18.890  -0.715 -16.629 
ATOM    895  N   PRO A 136      17.352  -2.313 -16.825 
ATOM    896  CA  PRO A 136      17.021  -2.252 -15.420 
ATOM    897  CD  PRO A 136      16.196  -2.669 -17.633 
ATOM    898  CB  PRO A 136      15.657  -2.921 -15.271 
ATOM    899  CG  PRO A 136      15.011  -2.730 -16.653 
ATOM    900  C   PRO A 136      18.077  -2.865 -14.544 
ATOM    901  O   PRO A 136      18.366  -4.050 -14.698 
ATOM    902  N   VAL A 137      18.700  -2.052 -13.670 
ATOM    903  CA  VAL A 137      19.685  -2.428 -12.695 
ATOM    904  CB  VAL A 137      20.708  -1.352 -12.497 
ATOM    905  CG1 VAL A 137      21.444  -1.158 -13.835 
ATOM    906  CG2 VAL A 137      20.006  -0.082 -11.995 
ATOM    907  C   VAL A 137      19.111  -2.788 -11.354 
ATOM    908  O   VAL A 137      19.737  -3.522 -10.593 
ATOM    909  N   HIS A 138      17.948  -2.222 -10.978 
ATOM    910  CA  HIS A 138      17.482  -2.425  -9.634 
ATOM    911  ND1 HIS A 138      17.868  -2.477  -6.392 
ATOM    912  CG  HIS A 138      17.517  -1.474  -7.267 
ATOM    913  CB  HIS A 138      18.027  -1.352  -8.671 
ATOM    914  NE2 HIS A 138      16.458  -1.147  -5.302 
ATOM    915  CD2 HIS A 138      16.654  -0.671  -6.586 
ATOM    916  CE1 HIS A 138      17.208  -2.233  -5.232 
ATOM    917  C   HIS A 138      15.989  -2.347  -9.596 
ATOM    918  O   HIS A 138      15.368  -1.672 -10.416 
ATOM    919  N   LEU A 139      15.380  -3.059  -8.624 
ATOM    920  CA  LEU A 139      13.959  -3.022  -8.464 
ATOM    921  CB  LEU A 139      13.328  -4.424  -8.387 
ATOM    922  CG  LEU A 139      11.796  -4.427  -8.219 
ATOM    923  CD1 LEU A 139      11.097  -3.859  -9.466 
ATOM    924  CD2 LEU A 139      11.275  -5.821  -7.830 
ATOM    925  C   LEU A 139      13.692  -2.338  -7.155 
ATOM    926  O   LEU A 139      14.328  -2.642  -6.146 
ATOM    927  N   ASP A 140      12.744  -1.377  -7.146 
ATOM    928  CA  ASP A 140      12.392  -0.683  -5.938 
ATOM    929  CB  ASP A 140      11.787   0.709  -6.222 
ATOM    930  CG  ASP A 140      11.444   1.439  -4.927 
ATOM    931  OD1 ASP A 140      10.721   0.858  -4.076 
ATOM    932  OD2 ASP A 140      11.902   2.602  -4.774 
ATOM    933  C   ASP A 140      11.357  -1.523  -5.257 
ATOM    934  O   ASP A 140      10.230  -1.654  -5.728 
ATOM    935  N   GLN A 141      11.749  -2.130  -4.123 
ATOM    936  CA  GLN A 141      10.948  -3.011  -3.316 
ATOM    937  CB  GLN A 141      11.779  -3.783  -2.278 
ATOM    938  CG  GLN A 141      12.762  -4.776  -2.905 
ATOM    939  CD  GLN A 141      11.952  -5.908  -3.523 
ATOM    940  OE1 GLN A 141      12.497  -6.786  -4.190 
ATOM    941  NE2 GLN A 141      10.610  -5.884  -3.303 
ATOM    942  C   GLN A 141       9.851  -2.293  -2.576 
ATOM    943  O   GLN A 141       8.819  -2.893  -2.282 
ATOM    944  N   SER A 142      10.034  -0.997  -2.253 
ATOM    945  CA  SER A 142       9.150  -0.301  -1.351 
ATOM    946  CB  SER A 142       9.491   1.193  -1.188 
ATOM    947  OG  SER A 142       9.124   1.919  -2.352 
ATOM    948  C   SER A 142       7.710  -0.375  -1.771 
ATOM    949  O   SER A 142       6.824  -0.464  -0.923 
ATOM    950  N   ILE A 143       7.420  -0.350  -3.080 
ATOM    951  CA  ILE A 143       6.051  -0.356  -3.517 
ATOM    952  CB  ILE A 143       5.929  -0.210  -5.009 
ATOM    953  CG1 ILE A 143       6.581  -1.395  -5.742 
ATOM    954  CG2 ILE A 143       6.534   1.151  -5.388 
ATOM    955  CD1 ILE A 143       6.281  -1.418  -7.241 
ATOM    956  C   ILE A 143       5.389  -1.633  -3.085 
ATOM    957  O   ILE A 143       4.203  -1.660  -2.760 
ATOM    958  N   PHE A 144       6.139  -2.743  -3.129 
ATOM    959  CA  PHE A 144       5.663  -4.054  -2.785 
ATOM    960  CB  PHE A 144       6.569  -5.164  -3.332 
ATOM    961  CG  PHE A 144       6.507  -4.997  -4.812 
ATOM    962  CD1 PHE A 144       5.397  -5.403  -5.519 
ATOM    963  CD2 PHE A 144       7.560  -4.429  -5.496 
ATOM    964  CE1 PHE A 144       5.340  -5.244  -6.884 
ATOM    965  CE2 PHE A 144       7.507  -4.271  -6.860 
ATOM    966  CZ  PHE A 144       6.396  -4.677  -7.557 
ATOM    967  C   PHE A 144       5.482  -4.230  -1.309 
ATOM    968  O   PHE A 144       4.699  -5.077  -0.876 
ATOM    969  N   ARG A 145       6.264  -3.500  -0.495 
ATOM    970  CA  ARG A 145       6.177  -3.640   0.929 
ATOM    971  CB  ARG A 145       7.187  -2.736   1.646 
ATOM    972  CG  ARG A 145       8.616  -2.950   1.149 
ATOM    973  CD  ARG A 145       9.671  -2.223   1.979 
ATOM    974  NE  ARG A 145       9.994  -3.112   3.127 
ATOM    975  CZ  ARG A 145      10.901  -4.116   2.955 
ATOM    976  NH1 ARG A 145      11.537  -4.250   1.755 
ATOM    977  NH2 ARG A 145      11.162  -4.987   3.973 
ATOM    978  C   ARG A 145       4.810  -3.223   1.343 
ATOM    979  O   ARG A 145       4.160  -3.893   2.145 
ATOM    980  N   ARG A 146       4.339  -2.101   0.769 
ATOM    981  CA  ARG A 146       3.061  -1.554   1.109 
ATOM    982  CB  ARG A 146       2.944  -0.061   0.750 
ATOM    983  CG  ARG A 146       4.017   0.799   1.422 
ATOM    984  CD  ARG A 146       3.933   2.291   1.088 
ATOM    985  NE  ARG A 146       5.205   2.914   1.552 
ATOM    986  CZ  ARG A 146       6.283   2.930   0.714 
ATOM    987  NH1 ARG A 146       6.168   2.412  -0.544 
ATOM    988  NH2 ARG A 146       7.470   3.456   1.131 
ATOM    989  C   ARG A 146       2.016  -2.301   0.298 
ATOM    990  O   ARG A 146       1.257  -1.625  -0.446 
ATOM    991  OXT ARG A 146       1.959  -3.554   0.415 
TER
HEADER lig_71.pdb
ATOM      1  P    DC A   1     415.282  27.569-297.660 
ATOM      2  OP1  DC A   1     416.652  27.768-297.137 
ATOM      3  OP2  DC A   1     414.476  26.526-296.989 
ATOM      4  O5'  DC A   1     414.490  28.960-297.634 
ATOM      5  C5'  DC A   1     414.624  29.861-298.750 
ATOM      6  C4'  DC A   1     413.267  30.421-299.129 
ATOM      7  O4'  DC A   1     412.565  29.577-300.085 
ATOM      8  C3'  DC A   1     412.271  30.585-297.981 
ATOM      9  O3'  DC A   1     411.509  31.767-298.197 
ATOM     10  C2'  DC A   1     411.340  29.379-298.101 
ATOM     11  C1'  DC A   1     411.236  29.386-299.623 
ATOM     12  N1   DC A   1     410.727  28.109-300.195 
ATOM     13  C2   DC A   1     409.930  28.180-301.335 
ATOM     14  O2   DC A   1     409.681  29.289-301.821 
ATOM     15  N3   DC A   1     409.455  27.027-301.871 
ATOM     16  C4   DC A   1     409.747  25.844-301.315 
ATOM     17  N4   DC A   1     409.260  24.748-301.876 
ATOM     18  C5   DC A   1     410.564  25.749-300.142 
ATOM     19  C6   DC A   1     411.029  26.913-299.621 
ATOM     20  P    DA A   2     411.144  32.695-296.945 
ATOM     21  OP1  DA A   2     412.276  33.605-296.656 
ATOM     22  OP2  DA A   2     410.685  31.852-295.820 
ATOM     23  O5'  DA A   2     409.913  33.536-297.524 
ATOM     24  C5'  DA A   2     409.857  33.811-298.936 
ATOM     25  C4'  DA A   2     408.449  33.586-299.453 
ATOM     26  O4'  DA A   2     408.222  32.207-299.864 
ATOM     27  C3'  DA A   2     407.323  33.864-298.458 
ATOM     28  O3'  DA A   2     406.224  34.439-299.155 
ATOM     29  C2'  DA A   2     406.907  32.485-297.947 
ATOM     30  C1'  DA A   2     407.002  31.764-299.288 
ATOM     31  N9   DA A   2     407.059  30.281-299.169 
ATOM     32  C8   DA A   2     407.648  29.530-298.192 
ATOM     33  N7   DA A   2     407.526  28.251-298.367 
ATOM     34  C5   DA A   2     406.802  28.143-299.547 
ATOM     35  C6   DA A   2     406.341  27.035-300.277 
ATOM     36  N6   DA A   2     406.554  25.764-299.907 
ATOM     37  N1   DA A   2     405.652  27.281-301.407 
ATOM     38  C2   DA A   2     405.444  28.546-301.770 
ATOM     39  N3   DA A   2     405.823  29.654-301.172 
ATOM     40  C4   DA A   2     406.511  29.380-300.045 
ATOM     41  P    DT A   3     405.396  35.619-298.461 
ATOM     42  OP1  DT A   3     406.082  36.910-298.695 
ATOM     43  OP2  DT A   3     405.129  35.274-297.047 
ATOM     44  O5'  DT A   3     404.029  35.578-299.292 
ATOM     45  C5'  DT A   3     404.059  35.141-300.664 
ATOM     46  C4'  DT A   3     402.902  34.198-300.933 
ATOM     47  O4'  DT A   3     403.236  32.812-300.640 
ATOM     48  C3'  DT A   3     401.634  34.452-300.119 
ATOM     49  O3'  DT A   3     400.501  34.191-300.938 
ATOM     50  C2'  DT A   3     401.677  33.410-299.001 
ATOM     51  C1'  DT A   3     402.192  32.257-299.855 
ATOM     52  N1   DT A   3     402.759  31.130-299.061 
ATOM     53  C2   DT A   3     402.577  29.862-299.556 
ATOM     54  O2   DT A   3     401.984  29.635-300.597 
ATOM     55  N3   DT A   3     403.115  28.844-298.794 
ATOM     56  C4   DT A   3     403.803  28.987-297.606 
ATOM     57  O4   DT A   3     404.239  27.999-297.012 
ATOM     58  C5   DT A   3     403.943  30.356-297.167 
ATOM     59  C7   DT A   3     404.679  30.600-295.882 
ATOM     60  C6   DT A   3     403.429  31.365-297.889 
ATOM     61  P    DG A   4     399.225  35.150-300.827 
ATOM     62  OP1  DG A   4     399.429  36.346-301.675 
ATOM     63  OP2  DG A   4     398.921  35.410-299.402 
ATOM     64  O5'  DG A   4     398.081  34.229-301.461 
ATOM     65  C5'  DG A   4     398.439  33.267-302.471 
ATOM     66  C4'  DG A   4     397.739  31.950-302.201 
ATOM     67  O4'  DG A   4     398.506  31.084-301.316 
ATOM     68  C3'  DG A   4     396.371  32.048-301.527 
ATOM     69  O3'  DG A   4     395.520  31.042-302.062 
ATOM     70  C2'  DG A   4     396.640  31.726-300.057 
ATOM     71  C1'  DG A   4     397.637  30.598-300.304 
ATOM     72  N9   DG A   4     398.463  30.257-299.111 
ATOM     73  C8   DG A   4     398.944  31.084-298.119 
ATOM     74  N7   DG A   4     399.644  30.465-297.201 
ATOM     75  C5   DG A   4     399.626  29.133-297.613 
ATOM     76  C6   DG A   4     400.216  27.986-297.021 
ATOM     77  O6   DG A   4     400.886  27.907-295.996 
ATOM     78  N1   DG A   4     399.950  26.831-297.770 
ATOM     79  C2   DG A   4     399.211  26.790-298.937 
ATOM     80  N2   DG A   4     399.073  25.588-299.500 
ATOM     81  N3   DG A   4     398.660  27.867-299.491 
ATOM     82  C4   DG A   4     398.908  28.996-298.777 
ATOM     83  P    DA A   5     393.982  31.392-302.337 
ATOM     84  OP1  DA A   5     393.852  32.053-303.656 
ATOM     85  OP2  DA A   5     393.428  32.131-301.182 
ATOM     86  O5'  DA A   5     393.332  29.931-302.402 
ATOM     87  C5'  DA A   5     394.136  28.830-302.864 
ATOM     88  C4'  DA A   5     393.924  27.623-301.973 
ATOM     89  O4'  DA A   5     394.830  27.609-300.832 
ATOM     90  C3'  DA A   5     392.537  27.496-301.344 
ATOM     91  O3'  DA A   5     392.177  26.120-301.297 
ATOM     92  C2'  DA A   5     392.714  27.999-299.911 
ATOM     93  C1'  DA A   5     394.071  27.348-299.661 
ATOM     94  N9   DA A   5     394.804  27.920-298.498 
ATOM     95  C8   DA A   5     394.816  29.212-298.054 
ATOM     96  N7   DA A   5     395.557  29.399-297.007 
ATOM     97  C5   DA A   5     396.076  28.142-296.734 
ATOM     98  C6   DA A   5     396.945  27.671-295.735 
ATOM     99  N6   DA A   5     397.469  28.454-294.781 
ATOM    100  N1   DA A   5     397.257  26.363-295.753 
ATOM    101  C2   DA A   5     396.735  25.590-296.703 
ATOM    102  N3   DA A   5     395.917  25.914-297.682 
ATOM    103  C4   DA A   5     395.621  27.229-297.641 
ATOM    104  P    DA A   6     390.663  25.703-301.614 
ATOM    105  OP1  DA A   6     390.475  25.595-303.078 
ATOM    106  OP2  DA A   6     389.739  26.617-300.907 
ATOM    107  O5'  DA A   6     390.592  24.248-300.952 
ATOM    108  C5'  DA A   6     391.787  23.448-300.894 
ATOM    109  C4'  DA A   6     391.909  22.794-299.532 
ATOM    110  O4'  DA A   6     392.606  23.638-298.572 
ATOM    111  C3'  DA A   6     390.590  22.457-298.836 
ATOM    112  O3'  DA A   6     390.741  21.229-298.134 
ATOM    113  C2'  DA A   6     390.391  23.579-297.818 
ATOM    114  C1'  DA A   6     391.848  23.673-297.372 
ATOM    115  N9   DA A   6     392.175  24.936-296.654 
ATOM    116  C8   DA A   6     391.668  26.186-296.865 
ATOM    117  N7   DA A   6     392.153  27.090-296.071 
ATOM    118  C5   DA A   6     393.048  26.389-295.275 
ATOM    119  C6   DA A   6     393.893  26.784-294.224 
ATOM    120  N6   DA A   6     393.977  28.045-293.777 
ATOM    121  N1   DA A   6     394.652  25.833-293.648 
ATOM    122  C2   DA A   6     394.564  24.582-294.097 
ATOM    123  N3   DA A   6     393.817  24.097-295.064 
ATOM    124  C4   DA A   6     393.067  25.069-295.624 
ATOM    125  P    DG A   7     389.530  20.183-298.130 
ATOM    126  OP1  DG A   7     389.580  19.362-299.362 
ATOM    127  OP2  DG A   7     388.259  20.896-297.878 
ATOM    128  O5'  DG A   7     389.898  19.277-296.864 
ATOM    129  C5'  DG A   7     391.283  19.102-296.510 
ATOM    130  C4'  DG A   7     391.455  19.234-295.010 
ATOM    131  O4'  DG A   7     391.677  20.612-294.596 
ATOM    132  C3'  DG A   7     390.266  18.782-294.162 
ATOM    133  O3'  DG A   7     390.755  18.162-292.978 
ATOM    134  C2'  DG A   7     389.553  20.077-293.773 
ATOM    135  C1'  DG A   7     390.811  20.898-293.509 
ATOM    136  N9   DG A   7     390.571  22.368-293.483 
ATOM    137  C8   DG A   7     389.681  23.119-294.219 
ATOM    138  N7   DG A   7     389.718  24.403-293.955 
ATOM    139  C5   DG A   7     390.702  24.510-292.974 
ATOM    140  C6   DG A   7     391.191  25.655-292.292 
ATOM    141  O6   DG A   7     390.852  26.829-292.416 
ATOM    142  N1   DG A   7     392.193  25.313-291.372 
ATOM    143  C2   DG A   7     392.660  24.033-291.142 
ATOM    144  N2   DG A   7     393.621  23.917-290.223 
ATOM    145  N3   DG A   7     392.201  22.961-291.783 
ATOM    146  C4   DG A   7     391.229  23.275-292.678 
ATOM    147  P    DA A   8     390.007  16.862-292.417 
ATOM    148  OP1  DA A   8     390.504  15.660-293.124 
ATOM    149  OP2  DA A   8     388.544  17.078-292.452 
ATOM    150  O5'  DA A   8     390.510  16.839-290.898 
ATOM    151  C5'  DA A   8     391.809  17.376-290.585 
ATOM    152  C4'  DA A   8     391.731  18.226-289.331 
ATOM    153  O4'  DA A   8     391.392  19.613-289.621 
ATOM    154  C3'  DA A   8     390.684  17.798-288.303 
ATOM    155  O3'  DA A   8     391.207  18.015-286.998 
ATOM    156  C2'  DA A   8     389.512  18.755-288.522 
ATOM    157  C1'  DA A   8     390.349  20.012-288.745 
ATOM    158  N9   DA A   8     389.600  21.123-289.393 
ATOM    159  C8   DA A   8     388.612  21.046-290.333 
ATOM    160  N7   DA A   8     388.150  22.200-290.705 
ATOM    161  C5   DA A   8     388.885  23.110-289.957 
ATOM    162  C6   DA A   8     388.869  24.513-289.893 
ATOM    163  N6   DA A   8     388.049  25.279-290.626 
ATOM    164  N1   DA A   8     389.730  25.103-289.042 
ATOM    165  C2   DA A   8     390.543  24.337-288.316 
ATOM    166  N3   DA A   8     390.647  23.027-288.292 
ATOM    167  C4   DA A   8     389.774  22.461-289.151 
ATOM    168  P    DA A   9     390.907  16.936-285.853 
ATOM    169  OP1  DA A   9     391.885  15.829-285.946 
ATOM    170  OP2  DA A   9     389.480  16.548-285.900 
ATOM    171  O5'  DA A   9     391.188  17.792-284.531 
ATOM    172  C5'  DA A   9     392.158  18.855-284.581 
ATOM    173  C4'  DA A   9     391.623  20.080-283.865 
ATOM    174  O4'  DA A   9     390.852  20.944-284.747 
ATOM    175  C3'  DA A   9     390.676  19.806-282.697 
ATOM    176  O3'  DA A   9     390.917  20.767-281.676 
ATOM    177  C2'  DA A   9     389.278  20.044-283.267 
ATOM    178  C1'  DA A   9     389.633  21.273-284.099 
ATOM    179  N9   DA A   9     388.625  21.601-285.145 
ATOM    180  C8   DA A   9     387.858  20.744-285.881 
ATOM    181  N7   DA A   9     387.066  21.336-286.720 
ATOM    182  C5   DA A   9     387.326  22.686-286.528 
ATOM    183  C6   DA A   9     386.803  23.846-287.123 
ATOM    184  N6   DA A   9     385.864  23.827-288.080 
ATOM    185  N1   DA A   9     387.281  25.030-286.698 
ATOM    186  C2   DA A   9     388.214  25.043-285.747 
ATOM    187  N3   DA A   9     388.775  24.031-285.121 
ATOM    188  C4   DA A   9     388.279  22.858-285.564 
ATOM    189  P    DA A  10     390.879  20.299-280.145 
ATOM    190  OP1  DA A  10     392.190  19.727-279.769 
ATOM    191  OP2  DA A  10     389.703  19.430-279.922 
ATOM    192  O5'  DA A  10     390.664  21.696-279.393 
ATOM    193  C5'  DA A  10     391.190  22.897-279.988 
ATOM    194  C4'  DA A  10     390.167  24.012-279.896 
ATOM    195  O4'  DA A  10     389.257  24.025-281.033 
ATOM    196  C3'  DA A  10     389.239  23.965-278.682 
ATOM    197  O3'  DA A  10     388.989  25.294-278.242 
ATOM    198  C2'  DA A  10     387.933  23.375-279.215 
ATOM    199  C1'  DA A  10     387.929  24.128-280.543 
ATOM    200  N9   DA A  10     387.012  23.542-281.560 
ATOM    201  C8   DA A  10     386.702  22.229-281.766 
ATOM    202  N7   DA A  10     385.865  22.033-282.737 
ATOM    203  C5   DA A  10     385.598  23.310-283.211 
ATOM    204  C6   DA A  10     384.777  23.784-284.247 
ATOM    205  N6   DA A  10     384.036  22.986-285.028 
ATOM    206  N1   DA A  10     384.742  25.114-284.451 
ATOM    207  C2   DA A  10     385.480  25.903-283.672 
ATOM    208  N3   DA A  10     386.280  25.578-282.680 
ATOM    209  C4   DA A  10     386.296  24.241-282.497 
ATOM    210  P    DG A  11     388.927  25.592-276.671 
ATOM    211  OP1  DG A  11     390.297  25.790-276.148 
ATOM    212  OP2  DG A  11     388.120  24.549-276.000 
ATOM    213  O5'  DG A  11     388.134  26.983-276.645 
ATOM    214  C5'  DG A  11     388.268  27.883-277.761 
ATOM    215  C4'  DG A  11     386.911  28.444-278.140 
ATOM    216  O4'  DG A  11     386.209  27.600-279.096 
ATOM    217  C3'  DG A  11     385.915  28.607-276.992 
ATOM    218  O3'  DG A  11     385.154  29.789-277.208 
ATOM    219  C2'  DG A  11     384.984  27.402-277.112 
ATOM    220  C1'  DG A  11     384.881  27.409-278.634 
ATOM    221  N9   DG A  11     384.371  26.132-279.206 
ATOM    222  C8   DG A  11     384.569  24.840-278.768 
ATOM    223  N7   DG A  11     383.977  23.930-279.502 
ATOM    224  C5   DG A  11     383.339  24.671-280.496 
ATOM    225  C6   DG A  11     382.537  24.240-281.585 
ATOM    226  O6   DG A  11     382.218  23.096-281.901 
ATOM    227  N1   DG A  11     382.088  25.324-282.351 
ATOM    228  C2   DG A  11     382.377  26.651-282.100 
ATOM    229  N2   DG A  11     381.854  27.537-282.950 
ATOM    230  N3   DG A  11     383.131  27.055-281.078 
ATOM    231  C4   DG A  11     383.573  26.015-280.324 
ATOM    232  P    DA A  12     384.789  30.718-275.956 
ATOM    233  OP1  DA A  12     385.920  31.627-275.667 
ATOM    234  OP2  DA A  12     384.330  29.875-274.831 
ATOM    235  O5'  DA A  12     383.557  31.558-276.535 
ATOM    236  C5'  DA A  12     383.501  31.833-277.947 
ATOM    237  C4'  DA A  12     382.094  31.608-278.464 
ATOM    238  O4'  DA A  12     381.866  30.230-278.875 
ATOM    239  C3'  DA A  12     380.967  31.887-277.469 
ATOM    240  O3'  DA A  12     379.868  32.461-278.166 
ATOM    241  C2'  DA A  12     380.552  30.508-276.958 
ATOM    242  C1'  DA A  12     380.647  29.787-278.299 
ATOM    243  N9   DA A  12     380.703  28.303-278.180 
ATOM    244  C8   DA A  12     381.293  27.553-277.203 
ATOM    245  N7   DA A  12     381.170  26.273-277.378 
ATOM    246  C5   DA A  12     380.446  26.165-278.558 
ATOM    247  C6   DA A  12     379.986  25.058-279.288 
ATOM    248  N6   DA A  12     380.199  23.787-278.918 
ATOM    249  N1   DA A  12     379.296  25.304-280.418 
ATOM    250  C2   DA A  12     379.089  26.569-280.781 
ATOM    251  N3   DA A  12     379.468  27.677-280.183 
ATOM    252  C4   DA A  12     380.155  27.403-279.056 
ATOM    253  P    DC A  13     379.040  33.642-277.472 
ATOM    254  OP1  DC A  13     379.726  34.933-277.706 
ATOM    255  OP2  DC A  13     378.773  33.296-276.058 
ATOM    256  O5'  DC A  13     377.674  33.600-278.303 
ATOM    257  C5'  DC A  13     377.704  33.163-279.675 
ATOM    258  C4'  DC A  13     376.547  32.221-279.944 
ATOM    259  O4'  DC A  13     376.881  30.835-279.651 
ATOM    260  C3'  DC A  13     375.279  32.475-279.130 
ATOM    261  O3'  DC A  13     374.146  32.213-279.948 
ATOM    262  C2'  DC A  13     375.321  31.433-278.012 
ATOM    263  C1'  DC A  13     375.837  30.279-278.866 
ATOM    264  N1   DC A  13     376.404  29.153-278.072 
ATOM    265  C2   DC A  13     376.228  27.861-278.561 
ATOM    266  O2   DC A  13     375.615  27.704-279.623 
ATOM    267  N3   DC A  13     376.736  26.820-277.851 
ATOM    268  C4   DC A  13     377.394  27.033-276.705 
ATOM    269  N4   DC A  13     377.871  25.986-276.050 
ATOM    270  C5   DC A  13     377.585  28.355-276.184 
ATOM    271  C6   DC A  13     377.069  29.381-276.908 
ATOM    272  P    DG A  14     372.870  33.173-279.838 
ATOM    273  OP1  DG A  14     373.074  34.369-280.686 
ATOM    274  OP2  DG A  14     372.566  33.433-278.413 
ATOM    275  O5'  DG A  14     371.725  32.252-280.472 
ATOM    276  C5'  DG A  14     372.083  31.290-281.482 
ATOM    277  C4'  DG A  14     371.384  29.973-281.212 
ATOM    278  O4'  DG A  14     372.150  29.106-280.327 
ATOM    279  C3'  DG A  14     370.015  30.071-280.538 
ATOM    280  O3'  DG A  14     369.164  29.064-281.073 
ATOM    281  C2'  DG A  14     370.285  29.749-279.068 
ATOM    282  C1'  DG A  14     371.282  28.621-279.315 
ATOM    283  N9   DG A  14     372.107  28.280-278.122 
ATOM    284  C8   DG A  14     372.588  29.107-277.130 
ATOM    285  N7   DG A  14     373.289  28.488-276.212 
ATOM    286  C5   DG A  14     373.271  27.156-276.624 
ATOM    287  C6   DG A  14     373.860  26.009-276.032 
ATOM    288  O6   DG A  14     374.531  25.930-275.007 
ATOM    289  N1   DG A  14     373.594  24.854-276.780 
ATOM    290  C2   DG A  14     372.856  24.813-277.948 
ATOM    291  N2   DG A  14     372.717  23.610-278.511 
ATOM    292  N3   DG A  14     372.305  25.890-278.502 
ATOM    293  C4   DG A  14     372.552  27.019-277.788 
ATOM    294  P    DT A  15     367.627  29.414-281.348 
ATOM    295  OP1  DT A  15     367.497  30.076-282.667 
ATOM    296  OP2  DT A  15     367.072  30.154-280.193 
ATOM    297  O5'  DT A  15     366.977  27.954-281.413 
ATOM    298  C5'  DT A  15     367.781  26.852-281.875 
ATOM    299  C4'  DT A  15     367.569  25.645-280.984 
ATOM    300  O4'  DT A  15     368.474  25.631-279.843 
ATOM    301  C3'  DT A  15     366.181  25.518-280.355 
ATOM    302  O3'  DT A  15     365.821  24.142-280.308 
ATOM    303  C2'  DT A  15     366.358  26.022-278.922 
ATOM    304  C1'  DT A  15     367.716  25.371-278.672 
ATOM    305  N1   DT A  15     368.449  25.943-277.509 
ATOM    306  C2   DT A  15     369.220  25.079-276.770 
ATOM    307  O2   DT A  15     369.321  23.892-277.028 
ATOM    308  N3   DT A  15     369.885  25.645-275.699 
ATOM    309  C4   DT A  15     369.842  26.971-275.317 
ATOM    310  O4   DT A  15     370.481  27.361-274.338 
ATOM    311  C5   DT A  15     369.006  27.798-276.154 
ATOM    312  C7   DT A  15     368.904  29.255-275.807 
ATOM    313  C6   DT A  15     368.348  27.275-277.201 
ATOM    314  P    DG A  16     364.308  23.726-280.625 
ATOM    315  OP1  DG A  16     364.120  23.617-282.089 
ATOM    316  OP2  DG A  16     363.384  24.639-279.918 
ATOM    317  O5'  DG A  16     364.236  22.271-279.962 
ATOM    318  C5'  DG A  16     365.432  21.471-279.905 
ATOM    319  C4'  DG A  16     365.553  20.817-278.543 
ATOM    320  O4'  DG A  16     366.251  21.660-277.582 
ATOM    321  C3'  DG A  16     364.234  20.479-277.847 
ATOM    322  O3'  DG A  16     364.385  19.251-277.145 
ATOM    323  C2'  DG A  16     364.036  21.601-276.828 
ATOM    324  C1'  DG A  16     365.492  21.695-276.383 
ATOM    325  N9   DG A  16     365.819  22.959-275.665 
ATOM    326  C8   DG A  16     365.319  24.227-275.864 
ATOM    327  N7   DG A  16     365.819  25.131-275.055 
ATOM    328  C5   DG A  16     366.712  24.409-274.265 
ATOM    329  C6   DG A  16     367.554  24.843-273.207 
ATOM    330  O6   DG A  16     367.686  25.972-272.744 
ATOM    331  N1   DG A  16     368.299  23.780-272.677 
ATOM    332  C2   DG A  16     368.239  22.471-273.112 
ATOM    333  N2   DG A  16     369.031  21.605-272.475 
ATOM    334  N3   DG A  16     367.450  22.064-274.104 
ATOM    335  C4   DG A  16     366.720  23.083-274.629 
ATOM    336  P    DC A  17     363.174  18.206-277.141 
ATOM    337  OP1  DC A  17     363.225  17.385-278.373 
ATOM    338  OP2  DC A  17     361.903  18.919-276.889 
ATOM    339  O5'  DC A  17     363.543  17.299-275.875 
ATOM    340  C5'  DC A  17     364.927  17.125-275.521 
ATOM    341  C4'  DC A  17     365.099  17.256-274.021 
ATOM    342  O4'  DC A  17     365.322  18.635-273.607 
ATOM    343  C3'  DC A  17     363.911  16.804-273.173 
ATOM    344  O3'  DC A  17     364.399  16.185-271.989 
ATOM    345  C2'  DC A  17     363.198  18.099-272.784 
ATOM    346  C1'  DC A  17     364.455  18.921-272.520 
ATOM    347  N1   DC A  17     364.216  20.391-272.494 
ATOM    348  C2   DC A  17     364.976  21.158-271.614 
ATOM    349  O2   DC A  17     365.810  20.592-270.898 
ATOM    350  N3   DC A  17     364.772  22.499-271.575 
ATOM    351  C4   DC A  17     363.858  23.074-272.367 
ATOM    352  N4   DC A  17     363.696  24.386-272.292 
ATOM    353  C5   DC A  17     363.066  22.304-273.279 
ATOM    354  C6   DC A  17     363.284  20.965-273.302 
ATOM    355  P    DG A  18     363.651  14.885-271.428 
ATOM    356  OP1  DG A  18     364.148  13.683-272.135 
ATOM    357  OP2  DG A  18     362.188  15.101-271.463 
ATOM    358  O5'  DG A  18     364.155  14.862-269.909 
ATOM    359  C5'  DG A  18     365.454  15.399-269.595 
ATOM    360  C4'  DG A  18     365.375  16.248-268.342 
ATOM    361  O4'  DG A  18     365.037  17.635-268.632 
ATOM    362  C3'  DG A  18     364.329  15.821-267.314 
ATOM    363  O3'  DG A  18     364.851  16.038-266.009 
ATOM    364  C2'  DG A  18     363.157  16.778-267.533 
ATOM    365  C1'  DG A  18     363.994  18.034-267.755 
ATOM    366  N9   DG A  18     363.244  19.146-268.404 
ATOM    367  C8   DG A  18     362.246  19.088-269.353 
ATOM    368  N7   DG A  18     361.789  20.260-269.719 
ATOM    369  C5   DG A  18     362.537  21.159-268.960 
ATOM    370  C6   DG A  18     362.494  22.577-268.919 
ATOM    371  O6   DG A  18     361.778  23.344-269.556 
ATOM    372  N1   DG A  18     363.426  23.091-268.007 
ATOM    373  C2   DG A  18     364.286  22.335-267.235 
ATOM    374  N2   DG A  18     365.100  23.015-266.425 
ATOM    375  N3   DG A  18     364.325  21.004-267.274 
ATOM    376  C4   DG A  18     363.427  20.490-268.154 
ATOM    377  P    DG A  19     364.552  14.959-264.864 
ATOM    378  OP1  DG A  19     365.530  13.852-264.957 
ATOM    379  OP2  DG A  19     363.125  14.570-264.911 
ATOM    380  O5'  DG A  19     364.832  15.815-263.542 
ATOM    381  C5'  DG A  19     365.802  16.878-263.592 
ATOM    382  C4'  DG A  19     365.267  18.102-262.876 
ATOM    383  O4'  DG A  19     364.496  18.967-263.758 
ATOM    384  C3'  DG A  19     364.321  17.829-261.708 
ATOM    385  O3'  DG A  19     364.561  18.790-260.687 
ATOM    386  C2'  DG A  19     362.923  18.067-262.278 
ATOM    387  C1'  DG A  19     363.277  19.296-263.109 
ATOM    388  N9   DG A  19     362.270  19.623-264.156 
ATOM    389  C8   DG A  19     361.487  18.774-264.908 
ATOM    390  N7   DG A  19     360.692  19.386-265.752 
ATOM    391  C5   DG A  19     360.967  20.737-265.544 
ATOM    392  C6   DG A  19     360.417  21.887-266.166 
ATOM    393  O6   DG A  19     359.561  21.952-267.044 
ATOM    394  N1   DG A  19     360.980  23.065-265.654 
ATOM    395  C2   DG A  19     361.947  23.123-264.671 
ATOM    396  N2   DG A  19     362.355  24.345-264.320 
ATOM    397  N3   DG A  19     362.463  22.043-264.087 
ATOM    398  C4   DG A  19     361.927  20.892-264.572 
ATOM    399  P    DA A  20     364.523  18.322-259.156 
ATOM    400  OP1  DA A  20     365.835  17.750-258.780 
ATOM    401  OP2  DA A  20     363.347  17.452-258.933 
ATOM    402  O5'  DA A  20     364.309  19.719-258.404 
ATOM    403  C5'  DA A  20     364.834  20.920-258.999 
ATOM    404  C4'  DA A  20     363.811  22.034-258.907 
ATOM    405  O4'  DA A  20     362.901  22.048-260.044 
ATOM    406  C3'  DA A  20     362.884  21.987-257.693 
ATOM    407  O3'  DA A  20     362.634  23.316-257.253 
ATOM    408  C2'  DA A  20     361.578  21.398-258.226 
ATOM    409  C1'  DA A  20     361.573  22.150-259.553 
ATOM    410  N9   DA A  20     360.657  21.565-260.571 
ATOM    411  C8   DA A  20     360.347  20.251-260.777 
ATOM    412  N7   DA A  20     359.509  20.056-261.748 
ATOM    413  C5   DA A  20     359.243  21.333-262.222 
ATOM    414  C6   DA A  20     358.421  21.807-263.258 
ATOM    415  N6   DA A  20     357.680  21.008-264.039 
ATOM    416  N1   DA A  20     358.386  23.137-263.462 
ATOM    417  C2   DA A  20     359.125  23.926-262.683 
ATOM    418  N3   DA A  20     359.924  23.600-261.691 
ATOM    419  C4   DA A  20     359.941  22.263-261.507 
ATOM    420  P    DT A  21     362.571  23.615-255.682 
ATOM    421  OP1  DT A  21     363.941  23.813-255.159 
ATOM    422  OP2  DT A  21     361.765  22.572-255.011 
ATOM    423  O5'  DT A  21     361.779  25.005-255.656 
ATOM    424  C5'  DT A  21     361.913  25.906-256.772 
ATOM    425  C4'  DT A  21     360.556  26.466-257.150 
ATOM    426  O4'  DT A  21     359.854  25.622-258.107 
ATOM    427  C3'  DT A  21     359.560  26.630-256.003 
ATOM    428  O3'  DT A  21     358.798  27.812-256.219 
ATOM    429  C2'  DT A  21     358.629  25.424-256.123 
ATOM    430  C1'  DT A  21     358.525  25.432-257.645 
ATOM    431  N1   DT A  21     358.016  24.154-258.217 
ATOM    432  C2   DT A  21     357.231  24.241-259.341 
ATOM    433  O2   DT A  21     356.947  25.301-259.872 
ATOM    434  N3   DT A  21     356.776  23.037-259.843 
ATOM    435  C4   DT A  21     357.036  21.785-259.325 
ATOM    436  O4   DT A  21     356.572  20.777-259.862 
ATOM    437  C5   DT A  21     357.867  21.795-258.145 
ATOM    438  C7   DT A  21     358.198  20.473-257.516 
ATOM    439  C6   DT A  21     358.323  22.951-257.636 
ATOM    440  P    DC A  22     358.433  28.741-254.967 
ATOM    441  OP1  DC A  22     359.565  29.650-254.678 
ATOM    442  OP2  DC A  22     357.974  27.897-253.842 
ATOM    443  O5'  DC A  22     357.202  29.581-255.546 
ATOM    444  C5'  DC A  22     357.146  29.856-256.958 
ATOM    445  C4'  DC A  22     355.738  29.631-257.475 
ATOM    446  O4'  DC A  22     355.511  28.252-257.886 
ATOM    447  C3'  DC A  22     354.612  29.909-256.480 
ATOM    448  O3'  DC A  22     353.513  30.484-257.177 
ATOM    449  C2'  DC A  22     354.196  28.531-255.969 
ATOM    450  C1'  DC A  22     354.291  27.809-257.310 
ATOM    451  N1   DC A  22     354.348  26.326-257.191 
ATOM    452  C2   DC A  22     353.730  25.571-258.184 
ATOM    453  O2   DC A  22     353.166  26.157-259.115 
ATOM    454  N3   DC A  22     353.770  24.216-258.093 
ATOM    455  C4   DC A  22     354.392  23.619-257.067 
ATOM    456  N4   DC A  22     354.403  22.296-257.024 
ATOM    457  C5   DC A  22     355.033  24.378-256.035 
ATOM    458  C6   DC A  22     354.981  25.730-256.145 
ATOM    459  P    DC A  23     352.685  31.665-256.483 
ATOM    460  OP1  DC A  23     353.371  32.955-256.717 
ATOM    461  OP2  DC A  23     352.418  31.319-255.069 
ATOM    462  O5'  DC A  23     351.318  31.623-257.314 
ATOM    463  C5'  DC A  23     351.348  31.186-258.686 
ATOM    464  C4'  DC A  23     350.191  30.244-258.955 
ATOM    465  O4'  DC A  23     350.525  28.857-258.662 
ATOM    466  C3'  DC A  23     348.923  30.497-258.141 
ATOM    467  O3'  DC A  23     347.790  30.236-258.959 
ATOM    468  C2'  DC A  23     348.966  29.455-257.023 
ATOM    469  C1'  DC A  23     349.481  28.302-257.877 
ATOM    470  N1   DC A  23     350.048  27.176-257.083 
ATOM    471  C2   DC A  23     349.872  25.884-257.572 
ATOM    472  O2   DC A  23     349.260  25.726-258.634 
ATOM    473  N3   DC A  23     350.381  24.843-256.862 
ATOM    474  C4   DC A  23     351.039  25.056-255.716 
ATOM    475  N4   DC A  23     351.516  24.009-255.061 
ATOM    476  C5   DC A  23     351.230  26.377-255.195 
ATOM    477  C6   DC A  23     350.714  27.403-255.918 
ATOM    478  P    DT A  24     346.514  31.196-258.849 
ATOM    479  OP1  DT A  24     346.718  32.391-259.697 
ATOM    480  OP2  DT A  24     346.210  31.455-257.424 
ATOM    481  O5'  DT A  24     345.370  30.274-259.483 
ATOM    482  C5'  DT A  24     345.728  29.312-260.493 
ATOM    483  C4'  DT A  24     345.028  27.995-260.223 
ATOM    484  O4'  DT A  24     345.795  27.129-259.338 
ATOM    485  C3'  DT A  24     343.660  28.094-259.549 
ATOM    486  O3'  DT A  24     342.809  27.087-260.084 
ATOM    487  C2'  DT A  24     343.929  27.771-258.079 
ATOM    488  C1'  DT A  24     344.926  26.644-258.326 
ATOM    489  N1   DT A  24     345.752  26.303-257.133 
ATOM    490  C2   DT A  24     346.099  24.984-256.969 
ATOM    491  O2   DT A  24     345.763  24.108-257.747 
ATOM    492  N3   DT A  24     346.864  24.706-255.852 
ATOM    493  C4   DT A  24     347.298  25.617-254.910 
ATOM    494  O4   DT A  24     347.979  25.248-253.950 
ATOM    495  C5   DT A  24     346.883  26.975-255.168 
ATOM    496  C7   DT A  24     347.313  28.029-254.191 
ATOM    497  C6   DT A  24     346.139  27.273-256.246 
ATOM    498  P    DG A  25     341.271  27.437-260.359 
ATOM    499  OP1  DG A  25     341.141  28.099-261.677 
ATOM    500  OP2  DG A  25     340.717  28.177-259.204 
ATOM    501  O5'  DG A  25     340.621  25.976-260.424 
ATOM    502  C5'  DG A  25     341.425  24.875-260.886 
ATOM    503  C4'  DG A  25     341.213  23.668-259.995 
ATOM    504  O4'  DG A  25     342.119  23.654-258.854 
ATOM    505  C3'  DG A  25     339.826  23.541-259.366 
ATOM    506  O3'  DG A  25     339.466  22.165-259.319 
ATOM    507  C2'  DG A  25     340.003  24.045-257.933 
ATOM    508  C1'  DG A  25     341.360  23.394-257.683 
ATOM    509  N9   DG A  25     342.093  23.966-256.520 
ATOM    510  C8   DG A  25     342.117  25.263-256.058 
ATOM    511  N7   DG A  25     342.870  25.440-254.999 
ATOM    512  C5   DG A  25     343.381  24.169-254.741 
ATOM    513  C6   DG A  25     344.260  23.727-253.719 
ATOM    514  O6   DG A  25     344.779  24.379-252.815 
ATOM    515  N1   DG A  25     344.522  22.354-253.825 
ATOM    516  C2   DG A  25     344.002  21.517-254.793 
ATOM    517  N2   DG A  25     344.374  20.238-254.723 
ATOM    518  N3   DG A  25     343.177  21.933-255.753 
ATOM    519  C4   DG A  25     342.913  23.262-255.663 
ATOM    520  P    DC A  26     337.952  21.749-259.636 
ATOM    521  OP1  DC A  26     337.764  21.640-261.100 
ATOM    522  OP2  DC A  26     337.028  22.662-258.928 
ATOM    523  O5'  DC A  26     337.881  20.293-258.973 
ATOM    524  C5'  DC A  26     339.076  19.493-258.916 
ATOM    525  C4'  DC A  26     339.198  18.839-257.554 
ATOM    526  O4'  DC A  26     339.895  19.683-256.593 
ATOM    527  C3'  DC A  26     337.879  18.502-256.858 
ATOM    528  O3'  DC A  26     338.030  17.274-256.156 
ATOM    529  C2'  DC A  26     337.680  19.624-255.839 
ATOM    530  C1'  DC A  26     339.137  19.718-255.394 
ATOM    531  N1   DC A  26     339.464  20.981-254.676 
ATOM    532  C2   DC A  26     340.403  20.920-253.649 
ATOM    533  O2   DC A  26     340.921  19.831-253.380 
ATOM    534  N3   DC A  26     340.714  22.062-252.982 
ATOM    535  C4   DC A  26     340.129  23.222-253.306 
ATOM    536  N4   DC A  26     340.467  24.307-252.626 
ATOM    537  C5   DC A  26     339.161  23.306-254.358 
ATOM    538  C6   DC A  26     338.863  22.155-255.013 
ATOM    539  P    DT A  27     336.819  16.228-256.152 
ATOM    540  OP1  DT A  27     336.869  15.408-257.384 
ATOM    541  OP2  DT A  27     335.548  16.942-255.900 
ATOM    542  O5'  DT A  27     337.187  15.322-254.886 
ATOM    543  C5'  DT A  27     338.572  15.148-254.532 
ATOM    544  C4'  DT A  27     338.744  15.279-253.032 
ATOM    545  O4'  DT A  27     338.966  16.657-252.618 
ATOM    546  C3'  DT A  27     337.555  14.827-252.184 
ATOM    547  O3'  DT A  27     338.044  14.208-251.000 
ATOM    548  C2'  DT A  27     336.842  16.122-251.795 
ATOM    549  C1'  DT A  27     338.100  16.944-251.530 
ATOM    550  N1   DT A  27     337.860  18.414-251.505 
ATOM    551  C2   DT A  27     338.618  19.156-250.632 
ATOM    552  O2   DT A  27     339.457  18.663-249.897 
ATOM    553  N3   DT A  27     338.367  20.514-250.635 
ATOM    554  C4   DT A  27     337.445  21.175-251.420 
ATOM    555  O4   DT A  27     337.310  22.397-251.335 
ATOM    556  C5   DT A  27     336.698  20.312-252.304 
ATOM    557  C7   DT A  27     335.672  20.950-253.195 
ATOM    558  C6   DT A  27     336.921  18.987-252.321 
ATOM    559  P    DG A  28     337.296  12.908-250.439 
ATOM    560  OP1  DG A  28     337.793  11.706-251.146 
ATOM    561  OP2  DG A  28     335.833  13.124-250.474 
ATOM    562  O5'  DG A  28     337.799  12.885-248.920 
ATOM    563  C5'  DG A  28     339.098  13.421-248.606 
ATOM    564  C4'  DG A  28     339.020  14.271-247.353 
ATOM    565  O4'  DG A  28     338.681  15.658-247.643 
ATOM    566  C3'  DG A  28     337.973  13.844-246.325 
ATOM    567  O3'  DG A  28     338.496  14.060-245.019 
ATOM    568  C2'  DG A  28     336.801  14.801-246.544 
ATOM    569  C1'  DG A  28     337.638  16.057-246.766 
ATOM    570  N9   DG A  28     336.889  17.168-247.415 
ATOM    571  C8   DG A  28     335.891  17.110-248.363 
ATOM    572  N7   DG A  28     335.434  18.283-248.730 
ATOM    573  C5   DG A  28     336.181  19.182-247.970 
ATOM    574  C6   DG A  28     336.139  20.599-247.930 
ATOM    575  O6   DG A  28     335.422  21.367-248.567 
ATOM    576  N1   DG A  28     337.070  21.114-247.018 
ATOM    577  C2   DG A  28     337.930  20.357-246.246 
ATOM    578  N2   DG A  28     338.745  21.038-245.435 
ATOM    579  N3   DG A  28     337.969  19.027-246.285 
ATOM    580  C4   DG A  28     337.072  18.512-247.165 
ATOM    581  P    DG A  29     338.196  12.981-243.875 
ATOM    582  OP1  DG A  29     339.174  11.874-243.968 
ATOM    583  OP2  DG A  29     336.769  12.593-243.922 
ATOM    584  O5'  DG A  29     338.477  13.838-242.553 
ATOM    585  C5'  DG A  29     339.447  14.900-242.603 
ATOM    586  C4'  DG A  29     338.912  16.125-241.887 
ATOM    587  O4'  DG A  29     338.141  16.990-242.769 
ATOM    588  C3'  DG A  29     337.965  15.852-240.719 
ATOM    589  O3'  DG A  29     338.206  16.812-239.698 
ATOM    590  C2'  DG A  29     336.567  16.089-241.289 
ATOM    591  C1'  DG A  29     336.922  17.319-242.120 
ATOM    592  N9   DG A  29     335.914  17.646-243.167 
ATOM    593  C8   DG A  29     335.132  16.796-243.919 
ATOM    594  N7   DG A  29     334.337  17.408-244.763 
ATOM    595  C5   DG A  29     334.611  18.759-244.555 
ATOM    596  C6   DG A  29     334.061  19.910-245.177 
ATOM    597  O6   DG A  29     333.205  19.975-246.055 
ATOM    598  N1   DG A  29     334.624  21.088-244.665 
ATOM    599  C2   DG A  29     335.591  21.146-243.682 
ATOM    600  N2   DG A  29     335.999  22.368-243.331 
ATOM    601  N3   DG A  29     336.108  20.065-243.098 
ATOM    602  C4   DG A  29     335.572  18.915-243.583 
ATOM    603  P    DT A  30     338.168  16.345-238.167 
ATOM    604  OP1  DT A  30     339.479  15.772-237.791 
ATOM    605  OP2  DT A  30     336.992  15.475-237.944 
ATOM    606  O5'  DT A  30     337.953  17.741-237.415 
ATOM    607  C5'  DT A  30     338.479  18.943-238.010 
ATOM    608  C4'  DT A  30     337.456  20.057-237.918 
ATOM    609  O4'  DT A  30     336.545  20.070-239.055 
ATOM    610  C3'  DT A  30     336.528  20.010-236.704 
ATOM    611  O3'  DT A  30     336.278  21.339-236.264 
ATOM    612  C2'  DT A  30     335.222  19.421-237.237 
ATOM    613  C1'  DT A  30     335.218  20.173-238.564 
ATOM    614  N1   DT A  30     334.301  19.587-239.582 
ATOM    615  C2   DT A  30     333.673  20.462-240.436 
ATOM    616  O2   DT A  30     333.839  21.669-240.388 
ATOM    617  N3   DT A  30     332.831  19.883-241.365 
ATOM    618  C4   DT A  30     332.572  18.535-241.507 
ATOM    619  O4   DT A  30     331.797  18.134-242.378 
ATOM    620  C5   DT A  30     333.277  17.697-240.566 
ATOM    621  C7   DT A  30     333.051  16.216-240.651 
ATOM    622  C6   DT A  30     334.102  18.234-239.652 
ATOM    623  P    DA A  31     336.216  21.637-234.692 
ATOM    624  OP1  DA A  31     337.586  21.836-234.170 
ATOM    625  OP2  DA A  31     335.409  20.594-234.022 
ATOM    626  O5'  DA A  31     335.423  23.028-234.667 
ATOM    627  C5'  DA A  31     335.557  23.928-235.783 
ATOM    628  C4'  DA A  31     334.200  24.489-236.161 
ATOM    629  O4'  DA A  31     333.498  23.645-237.118 
ATOM    630  C3'  DA A  31     333.204  24.653-235.014 
ATOM    631  O3'  DA A  31     332.443  25.835-235.230 
ATOM    632  C2'  DA A  31     332.273  23.447-235.134 
ATOM    633  C1'  DA A  31     332.170  23.454-236.656 
ATOM    634  N9   DA A  31     331.660  22.177-237.228 
ATOM    635  C8   DA A  31     331.868  20.904-236.779 
ATOM    636  N7   DA A  31     331.286  19.994-237.497 
ATOM    637  C5   DA A  31     330.644  20.713-238.495 
ATOM    638  C6   DA A  31     329.846  20.321-239.582 
ATOM    639  N6   DA A  31     329.546  19.044-239.856 
ATOM    640  N1   DA A  31     329.366  21.293-240.380 
ATOM    641  C2   DA A  31     329.668  22.560-240.103 
ATOM    642  N3   DA A  31     330.399  23.044-239.122 
ATOM    643  C4   DA A  31     330.867  22.051-238.339 
ATOM    644  P    DG A  32     332.078  26.763-233.978 
ATOM    645  OP1  DG A  32     333.209  27.673-233.689 
ATOM    646  OP2  DG A  32     331.619  25.920-232.853 
ATOM    647  O5'  DG A  32     330.846  27.604-234.557 
ATOM    648  C5'  DG A  32     330.790  27.879-235.969 
ATOM    649  C4'  DG A  32     329.383  27.654-236.486 
ATOM    650  O4'  DG A  32     329.155  26.275-236.897 
ATOM    651  C3'  DG A  32     328.256  27.932-235.491 
ATOM    652  O3'  DG A  32     327.157  28.506-236.188 
ATOM    653  C2'  DG A  32     327.841  26.553-234.980 
ATOM    654  C1'  DG A  32     327.936  25.832-236.321 
ATOM    655  N9   DG A  32     327.992  24.348-236.202 
ATOM    656  C8   DG A  32     328.581  23.575-235.225 
ATOM    657  N7   DG A  32     328.450  22.285-235.414 
ATOM    658  C5   DG A  32     327.723  22.197-236.600 
ATOM    659  C6   DG A  32     327.272  21.056-237.313 
ATOM    660  O6   DG A  32     327.426  19.868-237.041 
ATOM    661  N1   DG A  32     326.568  21.419-238.469 
ATOM    662  C2   DG A  32     326.330  22.715-238.882 
ATOM    663  N2   DG A  32     325.638  22.852-240.015 
ATOM    664  N3   DG A  32     326.753  23.786-238.213 
ATOM    665  C4   DG A  32     327.438  23.450-237.088 
ATOM    666  P    DG A  33     326.329  29.687-235.494 
ATOM    667  OP1  DG A  33     327.015  30.978-235.728 
ATOM    668  OP2  DG A  33     326.062  29.342-234.080 
ATOM    669  O5'  DG A  33     324.963  29.645-236.325 
ATOM    670  C5'  DG A  33     324.993  29.208-237.697 
ATOM    671  C4'  DG A  33     323.836  28.266-237.966 
ATOM    672  O4'  DG A  33     324.170  26.880-237.673 
ATOM    673  C3'  DG A  33     322.568  28.520-237.152 
ATOM    674  O3'  DG A  33     321.435  28.258-237.970 
ATOM    675  C2'  DG A  33     322.610  27.478-236.034 
ATOM    676  C1'  DG A  33     323.126  26.325-236.888 
ATOM    677  N9   DG A  33     323.693  25.198-236.094 
ATOM    678  C8   DG A  33     324.389  25.235-234.906 
ATOM    679  N7   DG A  33     324.753  24.055-234.463 
ATOM    680  C5   DG A  33     324.261  23.174-235.427 
ATOM    681  C6   DG A  33     324.343  21.760-235.498 
ATOM    682  O6   DG A  33     324.874  20.979-234.714 
ATOM    683  N1   DG A  33     323.708  21.267-236.647 
ATOM    684  C2   DG A  33     323.078  22.042-237.602 
ATOM    685  N2   DG A  33     322.532  21.381-238.626 
ATOM    686  N3   DG A  33     323.002  23.369-237.535 
ATOM    687  C4   DG A  33     323.613  23.863-236.426 
ATOM    688  P    DA A  34     320.159  29.218-237.860 
ATOM    689  OP1  DA A  34     320.363  30.414-238.708 
ATOM    690  OP2  DA A  34     319.855  29.478-236.435 
ATOM    691  O5'  DA A  34     319.014  28.297-238.494 
ATOM    692  C5'  DA A  34     319.372  27.335-239.504 
ATOM    693  C4'  DA A  34     318.673  26.018-239.234 
ATOM    694  O4'  DA A  34     319.439  25.152-238.349 
ATOM    695  C3'  DA A  34     317.304  26.116-238.560 
ATOM    696  O3'  DA A  34     316.453  25.110-239.095 
ATOM    697  C2'  DA A  34     317.574  25.794-237.090 
ATOM    698  C1'  DA A  34     318.571  24.666-237.336 
ATOM    699  N9   DA A  34     319.396  24.325-236.144 
ATOM    700  C8   DA A  34     319.865  25.161-235.170 
ATOM    701  N7   DA A  34     320.560  24.560-234.254 
ATOM    702  C5   DA A  34     320.554  23.229-234.648 
ATOM    703  C6   DA A  34     321.123  22.073-234.089 
ATOM    704  N6   DA A  34     321.845  22.075-232.960 
ATOM    705  N1   DA A  34     320.923  20.909-234.737 
ATOM    706  C2   DA A  34     320.206  20.914-235.859 
ATOM    707  N3   DA A  34     319.628  21.923-236.471 
ATOM    708  C4   DA A  34     319.843  23.075-235.804 
ATOM    709  P    DG A  35     314.916  25.459-239.370 
ATOM    710  OP1  DG A  35     314.786  26.121-240.688 
ATOM    711  OP2  DG A  35     314.361  26.199-238.215 
ATOM    712  O5'  DG A  35     314.266  23.999-239.435 
ATOM    713  C5'  DG A  35     315.070  22.897-239.897 
ATOM    714  C4'  DG A  35     314.858  21.690-239.006 
ATOM    715  O4'  DG A  35     315.763  21.677-237.865 
ATOM    716  C3'  DG A  35     313.470  21.564-238.376 
ATOM    717  O3'  DG A  35     313.110  20.188-238.330 
ATOM    718  C2'  DG A  35     313.647  22.067-236.944 
ATOM    719  C1'  DG A  35     315.005  21.416-236.694 
ATOM    720  N9   DG A  35     315.738  21.988-235.531 
ATOM    721  C8   DG A  35     315.761  23.286-235.069 
ATOM    722  N7   DG A  35     316.514  23.463-234.010 
ATOM    723  C5   DG A  35     317.025  22.191-233.752 
ATOM    724  C6   DG A  35     317.905  21.750-232.730 
ATOM    725  O6   DG A  35     318.423  22.401-231.826 
ATOM    726  N1   DG A  35     318.166  20.376-232.836 
ATOM    727  C2   DG A  35     317.646  19.540-233.804 
ATOM    728  N2   DG A  35     318.018  18.260-233.734 
ATOM    729  N3   DG A  35     316.821  19.956-234.764 
ATOM    730  C4   DG A  35     316.558  21.284-234.674 
ATOM    731  P    DA A  36     311.597  19.771-238.647 
ATOM    732  OP1  DA A  36     311.409  19.663-240.111 
ATOM    733  OP2  DA A  36     310.673  20.684-237.939 
ATOM    734  O5'  DA A  36     311.525  18.316-237.984 
ATOM    735  C5'  DA A  36     312.721  17.516-237.927 
ATOM    736  C4'  DA A  36     312.842  16.862-236.565 
ATOM    737  O4'  DA A  36     313.540  17.705-235.604 
ATOM    738  C3'  DA A  36     311.523  16.525-235.869 
ATOM    739  O3'  DA A  36     311.674  15.297-235.167 
ATOM    740  C2'  DA A  36     311.325  17.647-234.850 
ATOM    741  C1'  DA A  36     312.781  17.741-234.405 
ATOM    742  N9   DA A  36     313.108  19.004-233.687 
ATOM    743  C8   DA A  36     312.602  20.254-233.898 
ATOM    744  N7   DA A  36     313.087  21.158-233.104 
ATOM    745  C5   DA A  36     313.982  20.457-232.307 
ATOM    746  C6   DA A  36     314.827  20.852-231.257 
ATOM    747  N6   DA A  36     314.910  22.113-230.810 
ATOM    748  N1   DA A  36     315.585  19.901-230.681 
ATOM    749  C2   DA A  36     315.498  18.650-231.130 
ATOM    750  N3   DA A  36     314.750  18.165-232.097 
ATOM    751  C4   DA A  36     314.001  19.136-232.657 
ATOM    752  P    DA A  37     310.463  14.251-235.163 
ATOM    753  OP1  DA A  37     310.514  13.430-236.395 
ATOM    754  OP2  DA A  37     309.192  14.964-234.911 
ATOM    755  O5'  DA A  37     310.832  13.345-233.897 
ATOM    756  C5'  DA A  37     312.216  13.170-233.543 
ATOM    757  C4'  DA A  37     312.388  13.302-232.043 
ATOM    758  O4'  DA A  37     312.611  14.680-231.629 
ATOM    759  C3'  DA A  37     311.200  12.849-231.195 
ATOM    760  O3'  DA A  37     311.688  12.230-230.011 
ATOM    761  C2'  DA A  37     310.487  14.145-230.806 
ATOM    762  C1'  DA A  37     311.744  14.966-230.541 
ATOM    763  N9   DA A  37     311.505  16.436-230.516 
ATOM    764  C8   DA A  37     310.617  17.164-231.255 
ATOM    765  N7   DA A  37     310.643  18.436-231.003 
ATOM    766  C5   DA A  37     311.620  18.563-230.025 
ATOM    767  C6   DA A  37     312.126  19.675-229.332 
ATOM    768  N6   DA A  37     311.697  20.929-229.529 
ATOM    769  N1   DA A  37     313.094  19.449-228.424 
ATOM    770  C2   DA A  37     313.518  18.201-228.232 
ATOM    771  N3   DA A  37     313.121  17.091-228.816 
ATOM    772  C4   DA A  37     312.152  17.344-229.720 
ATOM    773  P    DC A  38     310.940  10.930-229.450 
ATOM    774  OP1  DC A  38     311.437   9.728-230.157 
ATOM    775  OP2  DC A  38     309.477  11.146-229.485 
ATOM    776  O5'  DC A  38     311.444  10.907-227.931 
ATOM    777  C5'  DC A  38     312.743  11.444-227.617 
ATOM    778  C4'  DC A  38     312.664  12.294-226.364 
ATOM    779  O4'  DC A  38     312.326  13.681-226.654 
ATOM    780  C3'  DC A  38     311.618  11.866-225.335 
ATOM    781  O3'  DC A  38     312.140  12.083-224.030 
ATOM    782  C2'  DC A  38     310.446  12.823-225.555 
ATOM    783  C1'  DC A  38     311.283  14.079-225.777 
ATOM    784  N1   DC A  38     310.533  15.191-226.426 
ATOM    785  C2   DC A  38     310.851  16.494-226.050 
ATOM    786  O2   DC A  38     311.734  16.672-225.203 
ATOM    787  N3   DC A  38     310.179  17.522-226.629 
ATOM    788  C4   DC A  38     309.229  17.287-227.543 
ATOM    789  N4   DC A  38     308.602  18.324-228.078 
ATOM    790  C5   DC A  38     308.886  15.954-227.943 
ATOM    791  C6   DC A  38     309.570  14.941-227.352 
ATOM    792  P    DC A  39     311.841  11.004-222.886 
ATOM    793  OP1  DC A  39     312.819   9.897-222.979 
ATOM    794  OP2  DC A  39     310.414  10.616-222.933 
ATOM    795  O5'  DC A  39     312.121  11.860-221.564 
ATOM    796  C5'  DC A  39     313.091  12.923-221.614 
ATOM    797  C4'  DC A  39     312.556  14.148-220.898 
ATOM    798  O4'  DC A  39     311.785  15.012-221.780 
ATOM    799  C3'  DC A  39     311.610  13.874-219.730 
ATOM    800  O3'  DC A  39     311.850  14.835-218.708 
ATOM    801  C2'  DC A  39     310.212  14.112-220.300 
ATOM    802  C1'  DC A  39     310.566  15.341-221.131 
ATOM    803  N1   DC A  39     309.559  15.668-222.178 
ATOM    804  C2   DC A  39     309.340  17.012-222.472 
ATOM    805  O2   DC A  39     309.986  17.870-221.858 
ATOM    806  N3   DC A  39     308.424  17.331-223.423 
ATOM    807  C4   DC A  39     307.746  16.373-224.065 
ATOM    808  N4   DC A  39     306.864  16.735-224.984 
ATOM    809  C5   DC A  39     307.955  14.985-223.777 
ATOM    810  C6   DC A  39     308.874  14.686-222.823 
ATOM    811  P    DT A  40     311.812  14.367-217.178 
ATOM    812  OP1  DT A  40     313.124  13.795-216.802 
ATOM    813  OP2  DT A  40     310.636  13.498-216.954 
ATOM    814  O5'  DT A  40     311.598  15.764-216.426 
ATOM    815  C5'  DT A  40     312.123  16.965-217.021 
ATOM    816  C4'  DT A  40     311.100  18.079-216.929 
ATOM    817  O4'  DT A  40     310.190  18.093-218.066 
ATOM    818  C3'  DT A  40     310.173  18.033-215.715 
ATOM    819  O3'  DT A  40     309.923  19.362-215.275 
ATOM    820  C2'  DT A  40     308.867  17.443-216.248 
ATOM    821  C1'  DT A  40     308.862  18.196-217.575 
ATOM    822  N1   DT A  40     307.946  17.610-218.593 
ATOM    823  C2   DT A  40     307.318  18.485-219.447 
ATOM    824  O2   DT A  40     307.483  19.691-219.399 
ATOM    825  N3   DT A  40     306.476  17.905-220.376 
ATOM    826  C4   DT A  40     306.217  16.558-220.518 
ATOM    827  O4   DT A  40     305.442  16.157-221.389 
ATOM    828  C5   DT A  40     306.921  15.719-219.577 
ATOM    829  C7   DT A  40     306.696  14.238-219.662 
ATOM    830  C6   DT A  40     307.746  16.257-218.663 
ATOM    831  P    DA A  41     309.860  19.660-213.703 
ATOM    832  OP1  DA A  41     311.231  19.858-213.181 
ATOM    833  OP2  DA A  41     309.054  18.617-213.033 
ATOM    834  O5'  DA A  41     309.068  21.051-213.678 
ATOM    835  C5'  DA A  41     309.202  21.951-214.794 
ATOM    836  C4'  DA A  41     307.845  22.512-215.172 
ATOM    837  O4'  DA A  41     307.143  21.668-216.129 
ATOM    838  C3'  DA A  41     306.849  22.675-214.025 
ATOM    839  O3'  DA A  41     306.087  23.857-214.241 
ATOM    840  C2'  DA A  41     305.918  21.469-214.145 
ATOM    841  C1'  DA A  41     305.814  21.477-215.667 
ATOM    842  N9   DA A  41     305.304  20.200-216.239 
ATOM    843  C8   DA A  41     305.513  18.926-215.790 
ATOM    844  N7   DA A  41     304.930  18.016-216.508 
ATOM    845  C5   DA A  41     304.289  18.736-217.506 
ATOM    846  C6   DA A  41     303.491  18.343-218.593 
ATOM    847  N6   DA A  41     303.190  17.066-218.867 
ATOM    848  N1   DA A  41     303.011  19.315-219.391 
ATOM    849  C2   DA A  41     303.313  20.583-219.114 
ATOM    850  N3   DA A  41     304.044  21.066-218.133 
ATOM    851  C4   DA A  41     304.511  20.074-217.350 
ATOM    852  P    DG A  42     305.722  24.786-212.989 
ATOM    853  OP1  DG A  42     306.854  25.695-212.700 
ATOM    854  OP2  DG A  42     305.263  23.943-211.864 
ATOM    855  O5'  DG A  42     304.491  25.626-213.568 
ATOM    856  C5'  DG A  42     304.435  25.901-214.980 
ATOM    857  C4'  DG A  42     303.027  25.676-215.497 
ATOM    858  O4'  DG A  42     302.800  24.297-215.907 
ATOM    859  C3'  DG A  42     301.901  25.955-214.502 
ATOM    860  O3'  DG A  42     300.802  26.529-215.199 
ATOM    861  C2'  DG A  42     301.485  24.576-213.991 
ATOM    862  C1'  DG A  42     301.580  23.855-215.332 
ATOM    863  N9   DG A  42     301.637  22.371-215.213 
ATOM    864  C8   DG A  42     302.226  21.598-214.236 
ATOM    865  N7   DG A  42     302.095  20.308-214.425 
ATOM    866  C5   DG A  42     301.367  20.219-215.611 
ATOM    867  C6   DG A  42     300.917  19.078-216.324 
ATOM    868  O6   DG A  42     301.071  17.890-216.052 
ATOM    869  N1   DG A  42     300.212  19.441-217.480 
ATOM    870  C2   DG A  42     299.974  20.738-217.893 
ATOM    871  N2   DG A  42     299.282  20.875-219.026 
ATOM    872  N3   DG A  42     300.398  21.809-217.224 
ATOM    873  C4   DG A  42     301.083  21.473-216.099 
ATOM    874  P    DA A  43     299.974  27.710-214.505 
ATOM    875  OP1  DA A  43     300.660  29.001-214.739 
ATOM    876  OP2  DA A  43     299.707  27.364-213.091 
ATOM    877  O5'  DA A  43     298.607  27.668-215.336 
ATOM    878  C5'  DA A  43     298.637  27.231-216.708 
ATOM    879  C4'  DA A  43     297.481  26.289-216.977 
ATOM    880  O4'  DA A  43     297.814  24.902-216.684 
ATOM    881  C3'  DA A  43     296.212  26.542-216.163 
ATOM    882  O3'  DA A  43     295.079  26.281-216.981 
ATOM    883  C2'  DA A  43     296.255  25.501-215.045 
ATOM    884  C1'  DA A  43     296.770  24.347-215.898 
ATOM    885  N9   DA A  43     297.337  23.221-215.105 
ATOM    886  C8   DA A  43     298.026  23.275-213.927 
ATOM    887  N7   DA A  43     298.391  22.115-213.479 
ATOM    888  C5   DA A  43     297.910  21.223-214.427 
ATOM    889  C6   DA A  43     297.973  19.823-214.529 
ATOM    890  N6   DA A  43     298.575  19.041-213.622 
ATOM    891  N1   DA A  43     297.390  19.254-215.601 
ATOM    892  C2   DA A  43     296.792  20.036-216.499 
ATOM    893  N3   DA A  43     296.672  21.346-216.509 
ATOM    894  C4   DA A  43     297.263  21.891-215.426 
ATOM    895  P    DG A  44     293.803  27.241-216.871 
ATOM    896  OP1  DG A  44     294.007  28.436-217.719 
ATOM    897  OP2  DG A  44     293.499  27.500-215.446 
ATOM    898  O5'  DG A  44     292.659  26.320-217.505 
ATOM    899  C5'  DG A  44     293.017  25.358-218.515 
ATOM    900  C4'  DG A  44     292.317  24.040-218.245 
ATOM    901  O4'  DG A  44     293.084  23.174-217.360 
ATOM    902  C3'  DG A  44     290.949  24.139-217.571 
ATOM    903  O3'  DG A  44     290.098  23.132-218.106 
ATOM    904  C2'  DG A  44     291.218  23.817-216.101 
ATOM    905  C1'  DG A  44     292.215  22.689-216.347 
ATOM    906  N9   DG A  44     293.041  22.348-215.155 
ATOM    907  C8   DG A  44     293.522  23.175-214.163 
ATOM    908  N7   DG A  44     294.222  22.556-213.245 
ATOM    909  C5   DG A  44     294.204  21.224-213.657 
ATOM    910  C6   DG A  44     294.794  20.077-213.065 
ATOM    911  O6   DG A  44     295.464  19.998-212.039 
ATOM    912  N1   DG A  44     294.528  18.922-213.813 
ATOM    913  C2   DG A  44     293.789  18.881-214.980 
ATOM    914  N2   DG A  44     293.651  17.678-215.544 
ATOM    915  N3   DG A  44     293.238  19.958-215.534 
ATOM    916  C4   DG A  44     293.486  21.087-214.821 
ATOM    917  P    DT A  45     288.560  23.482-218.381 
ATOM    918  OP1  DT A  45     288.430  24.144-219.699 
ATOM    919  OP2  DT A  45     288.006  24.222-217.226 
ATOM    920  O5'  DT A  45     287.910  22.022-218.446 
ATOM    921  C5'  DT A  45     288.714  20.920-218.908 
ATOM    922  C4'  DT A  45     288.502  19.713-218.017 
ATOM    923  O4'  DT A  45     289.408  19.699-216.876 
ATOM    924  C3'  DT A  45     287.115  19.586-217.387 
ATOM    925  O3'  DT A  45     286.755  18.210-217.341 
ATOM    926  C2'  DT A  45     287.292  20.090-215.955 
ATOM    927  C1'  DT A  45     288.649  19.439-215.705 
ATOM    928  N1   DT A  45     289.382  20.011-214.542 
ATOM    929  C2   DT A  45     290.154  19.147-213.803 
ATOM    930  O2   DT A  45     290.255  17.960-214.061 
ATOM    931  N3   DT A  45     290.818  19.713-212.732 
ATOM    932  C4   DT A  45     290.775  21.039-212.350 
ATOM    933  O4   DT A  45     291.415  21.429-211.371 
ATOM    934  C5   DT A  45     289.940  21.866-213.187 
ATOM    935  C7   DT A  45     289.838  23.323-212.840 
ATOM    936  C6   DT A  45     289.282  21.343-214.234 
ATOM    937  P    DT A  46     285.241  17.794-217.658 
ATOM    938  OP1  DT A  46     285.053  17.685-219.122 
ATOM    939  OP2  DT A  46     284.317  18.707-216.950 
ATOM    940  O5'  DT A  46     285.170  16.339-216.995 
ATOM    941  C5'  DT A  46     286.365  15.539-216.938 
ATOM    942  C4'  DT A  46     286.487  14.884-215.575 
ATOM    943  O4'  DT A  46     287.184  15.728-214.615 
ATOM    944  C3'  DT A  46     285.168  14.547-214.880 
ATOM    945  O3'  DT A  46     285.319  13.319-214.178 
ATOM    946  C2'  DT A  46     284.969  15.669-213.861 
ATOM    947  C1'  DT A  46     286.426  15.763-213.416 
ATOM    948  N1   DT A  46     286.753  17.027-212.698 
ATOM    949  C2   DT A  46     287.681  16.950-211.688 
ATOM    950  O2   DT A  46     288.230  15.910-211.370 
ATOM    951  N3   DT A  46     287.957  18.141-211.045 
ATOM    952  C4   DT A  46     287.397  19.371-211.323 
ATOM    953  O4   DT A  46     287.724  20.369-210.678 
ATOM    954  C5   DT A  46     286.434  19.350-212.399 
ATOM    955  C7   DT A  46     285.776  20.648-212.765 
ATOM    956  C6   DT A  46     286.146  18.206-213.041 
ATOM    957  P    DG A  47     284.108  12.273-214.174 
ATOM    958  OP1  DG A  47     284.158  11.453-215.406 
ATOM    959  OP2  DG A  47     282.837  12.987-213.922 
ATOM    960  O5'  DG A  47     284.476  11.367-212.908 
ATOM    961  C5'  DG A  47     285.861  11.193-212.554 
ATOM    962  C4'  DG A  47     286.033  11.324-211.054 
ATOM    963  O4'  DG A  47     286.255  12.703-210.640 
ATOM    964  C3'  DG A  47     284.844  10.872-210.206 
ATOM    965  O3'  DG A  47     285.333  10.253-209.022 
ATOM    966  C2'  DG A  47     284.131  12.167-209.817 
ATOM    967  C1'  DG A  47     285.389  12.989-209.552 
ATOM    968  N9   DG A  47     285.149  14.459-209.526 
ATOM    969  C8   DG A  47     284.259  15.210-210.263 
ATOM    970  N7   DG A  47     284.296  16.494-209.999 
ATOM    971  C5   DG A  47     285.280  16.600-209.017 
ATOM    972  C6   DG A  47     285.769  17.745-208.335 
ATOM    973  O6   DG A  47     285.430  18.919-208.460 
ATOM    974  N1   DG A  47     286.771  17.403-207.416 
ATOM    975  C2   DG A  47     287.238  16.124-207.186 
ATOM    976  N2   DG A  47     288.199  16.007-206.266 
ATOM    977  N3   DG A  47     286.779  15.052-207.827 
ATOM    978  C4   DG A  47     285.807  15.365-208.722 
ATOM    979  P    DG A  48     284.585   8.953-208.461 
ATOM    980  OP1  DG A  48     285.082   7.751-209.168 
ATOM    981  OP2  DG A  48     283.122   9.169-208.496 
ATOM    982  O5'  DG A  48     285.088   8.930-206.942 
ATOM    983  C5'  DG A  48     286.387   9.467-206.628 
ATOM    984  C4'  DG A  48     286.309  10.316-205.375 
ATOM    985  O4'  DG A  48     285.970  11.703-205.665 
ATOM    986  C3'  DG A  48     285.262   9.889-204.346 
ATOM    987  O3'  DG A  48     285.785  10.106-203.041 
ATOM    988  C2'  DG A  48     284.090  10.846-204.566 
ATOM    989  C1'  DG A  48     284.927  12.102-204.788 
ATOM    990  N9   DG A  48     284.178  13.214-205.437 
ATOM    991  C8   DG A  48     283.180  13.156-206.385 
ATOM    992  N7   DG A  48     282.723  14.328-206.752 
ATOM    993  C5   DG A  48     283.470  15.227-205.992 
ATOM    994  C6   DG A  48     283.428  16.645-205.952 
ATOM    995  O6   DG A  48     282.711  17.412-206.589 
ATOM    996  N1   DG A  48     284.359  17.159-205.040 
ATOM    997  C2   DG A  48     285.219  16.403-204.268 
ATOM    998  N2   DG A  48     286.034  17.083-203.457 
ATOM    999  N3   DG A  48     285.258  15.072-204.307 
ATOM   1000  C4   DG A  48     284.361  14.558-205.187 
ATOM   1001  P    DG A  49     285.485   9.026-201.897 
ATOM   1002  OP1  DG A  49     286.463   7.920-201.990 
ATOM   1003  OP2  DG A  49     284.058   8.638-201.944 
ATOM   1004  O5'  DG A  49     285.766   9.883-200.575 
ATOM   1005  C5'  DG A  49     286.736  10.946-200.624 
ATOM   1006  C4'  DG A  49     286.201  12.170-199.909 
ATOM   1007  O4'  DG A  49     285.430  13.035-200.791 
ATOM   1008  C3'  DG A  49     285.254  11.897-198.741 
ATOM   1009  O3'  DG A  49     285.495  12.858-197.719 
ATOM   1010  C2'  DG A  49     283.856  12.135-199.311 
ATOM   1011  C1'  DG A  49     284.211  13.364-200.142 
ATOM   1012  N9   DG A  49     283.203  13.691-201.189 
ATOM   1013  C8   DG A  49     282.421  12.841-201.941 
ATOM   1014  N7   DG A  49     281.626  13.454-202.785 
ATOM   1015  C5   DG A  49     281.900  14.805-202.577 
ATOM   1016  C6   DG A  49     281.350  15.955-203.199 
ATOM   1017  O6   DG A  49     280.494  16.020-204.076 
ATOM   1018  N1   DG A  49     281.913  17.133-202.687 
ATOM   1019  C2   DG A  49     282.880  17.191-201.703 
ATOM   1020  N2   DG A  49     283.288  18.413-201.353 
ATOM   1021  N3   DG A  49     283.397  16.111-201.120 
ATOM   1022  C4   DG A  49     282.861  14.960-201.605 
ATOM   1023  P    DA A  50     285.457  12.390-196.189 
ATOM   1024  OP1  DA A  50     286.768  11.818-195.813 
ATOM   1025  OP2  DA A  50     284.281  11.520-195.965 
ATOM   1026  O5'  DA A  50     285.242  13.786-195.437 
ATOM   1027  C5'  DA A  50     285.768  14.988-196.032 
ATOM   1028  C4'  DA A  50     284.745  16.102-195.940 
ATOM   1029  O4'  DA A  50     283.834  16.115-197.077 
ATOM   1030  C3'  DA A  50     283.817  16.055-194.726 
ATOM   1031  O3'  DA A  50     283.567  17.384-194.286 
ATOM   1032  C2'  DA A  50     282.511  15.466-195.259 
ATOM   1033  C1'  DA A  50     282.507  16.218-196.586 
ATOM   1034  N9   DA A  50     281.590  15.633-197.604 
ATOM   1035  C8   DA A  50     281.280  14.319-197.810 
ATOM   1036  N7   DA A  50     280.443  14.124-198.781 
ATOM   1037  C5   DA A  50     280.176  15.401-199.255 
ATOM   1038  C6   DA A  50     279.355  15.875-200.291 
ATOM   1039  N6   DA A  50     278.614  15.076-201.072 
ATOM   1040  N1   DA A  50     279.320  17.205-200.495 
ATOM   1041  C2   DA A  50     280.058  17.994-199.716 
ATOM   1042  N3   DA A  50     280.858  17.668-198.724 
ATOM   1043  C4   DA A  50     280.874  16.331-198.540 
ATOM   1044  P    DA A  51     283.505  17.683-192.714 
ATOM   1045  OP1  DA A  51     284.875  17.881-192.192 
ATOM   1046  OP2  DA A  51     282.698  16.640-192.043 
ATOM   1047  O5'  DA A  51     282.712  19.073-192.689 
ATOM   1048  C5'  DA A  51     282.846  19.974-193.804 
ATOM   1049  C4'  DA A  51     281.489  20.534-194.183 
ATOM   1050  O4'  DA A  51     280.787  19.690-195.140 
ATOM   1051  C3'  DA A  51     280.493  20.698-193.036 
ATOM   1052  O3'  DA A  51     279.732  21.880-193.252 
ATOM   1053  C2'  DA A  51     279.562  19.492-193.156 
ATOM   1054  C1'  DA A  51     279.459  19.500-194.678 
ATOM   1055  N9   DA A  51     278.949  18.222-195.250 
ATOM   1056  C8   DA A  51     279.157  16.949-194.801 
ATOM   1057  N7   DA A  51     278.575  16.039-195.519 
ATOM   1058  C5   DA A  51     277.933  16.758-196.517 
ATOM   1059  C6   DA A  51     277.135  16.366-197.604 
ATOM   1060  N6   DA A  51     276.835  15.089-197.878 
ATOM   1061  N1   DA A  51     276.655  17.338-198.402 
ATOM   1062  C2   DA A  51     276.957  18.605-198.125 
ATOM   1063  N3   DA A  51     277.688  19.089-197.144 
ATOM   1064  C4   DA A  51     278.156  18.096-196.361 
ATOM   1065  P    DG A  52     279.367  22.809-192.000 
ATOM   1066  OP1  DG A  52     280.498  23.718-191.711 
ATOM   1067  OP2  DG A  52     278.908  21.965-190.875 
ATOM   1068  O5'  DG A  52     278.135  23.649-192.578 
ATOM   1069  C5'  DG A  52     278.079  23.924-193.991 
ATOM   1070  C4'  DG A  52     276.672  23.699-194.508 
ATOM   1071  O4'  DG A  52     276.444  22.320-194.918 
ATOM   1072  C3'  DG A  52     275.545  23.977-193.513 
ATOM   1073  O3'  DG A  52     274.446  24.552-194.210 
ATOM   1074  C2'  DG A  52     275.130  22.599-193.002 
ATOM   1075  C1'  DG A  52     275.225  21.877-194.343 
ATOM   1076  N9   DG A  52     275.281  20.394-194.224 
ATOM   1077  C8   DG A  52     275.870  19.620-193.247 
ATOM   1078  N7   DG A  52     275.739  18.330-193.436 
ATOM   1079  C5   DG A  52     275.012  18.242-194.622 
ATOM   1080  C6   DG A  52     274.561  17.101-195.335 
ATOM   1081  O6   DG A  52     274.715  15.913-195.063 
ATOM   1082  N1   DG A  52     273.857  17.464-196.491 
ATOM   1083  C2   DG A  52     273.619  18.761-196.904 
ATOM   1084  N2   DG A  52     272.927  18.897-198.037 
ATOM   1085  N3   DG A  52     274.042  19.831-196.234 
ATOM   1086  C4   DG A  52     274.727  19.495-195.110 
ATOM   1087  P    DA A  53     273.618  25.732-193.516 
ATOM   1088  OP1  DA A  53     274.304  27.023-193.750 
ATOM   1089  OP2  DA A  53     273.351  25.387-192.102 
ATOM   1090  O5'  DA A  53     272.252  25.691-194.346 
ATOM   1091  C5'  DA A  53     272.282  25.254-195.719 
ATOM   1092  C4'  DA A  53     271.125  24.311-195.988 
ATOM   1093  O4'  DA A  53     271.459  22.925-195.695 
ATOM   1094  C3'  DA A  53     269.857  24.565-195.174 
ATOM   1095  O3'  DA A  53     268.724  24.304-195.992 
ATOM   1096  C2'  DA A  53     269.899  23.523-194.056 
ATOM   1097  C1'  DA A  53     270.415  22.370-194.909 
ATOM   1098  N9   DA A  53     270.982  21.244-194.116 
ATOM   1099  C8   DA A  53     271.671  21.298-192.938 
ATOM   1100  N7   DA A  53     272.036  20.138-192.490 
ATOM   1101  C5   DA A  53     271.555  19.246-193.438 
ATOM   1102  C6   DA A  53     271.617  17.846-193.540 
ATOM   1103  N6   DA A  53     272.220  17.064-192.633 
ATOM   1104  N1   DA A  53     271.034  17.277-194.612 
ATOM   1105  C2   DA A  53     270.437  18.059-195.510 
ATOM   1106  N3   DA A  53     270.316  19.369-195.520 
ATOM   1107  C4   DA A  53     270.907  19.914-194.437 
ATOM   1108  P    DC A  54     267.448  25.264-195.882 
ATOM   1109  OP1  DC A  54     267.652  26.459-196.730 
ATOM   1110  OP2  DC A  54     267.144  25.523-194.457 
ATOM   1111  O5'  DC A  54     266.303  24.342-196.516 
ATOM   1112  C5'  DC A  54     266.661  23.380-197.526 
ATOM   1113  C4'  DC A  54     265.962  22.063-197.256 
ATOM   1114  O4'  DC A  54     266.728  21.197-196.371 
ATOM   1115  C3'  DC A  54     264.593  22.162-196.582 
ATOM   1116  O3'  DC A  54     263.742  21.155-197.117 
ATOM   1117  C2'  DC A  54     264.863  21.839-195.112 
ATOM   1118  C1'  DC A  54     265.860  20.711-195.358 
ATOM   1119  N1   DC A  54     266.685  20.371-194.166 
ATOM   1120  C2   DC A  54     267.046  19.038-193.985 
ATOM   1121  O2   DC A  54     266.670  18.201-194.814 
ATOM   1122  N3   DC A  54     267.797  18.707-192.904 
ATOM   1123  C4   DC A  54     268.184  19.644-192.029 
ATOM   1124  N4   DC A  54     268.916  19.271-190.990 
ATOM   1125  C5   DC A  54     267.824  21.020-192.196 
ATOM   1126  C6   DC A  54     267.072  21.331-193.283 
ATOM   1127  P    DG A  55     262.205  21.505-197.392 
ATOM   1128  OP1  DG A  55     262.075  22.166-198.710 
ATOM   1129  OP2  DG A  55     261.650  22.244-196.237 
ATOM   1130  O5'  DG A  55     261.555  20.044-197.457 
ATOM   1131  C5'  DG A  55     262.359  18.943-197.919 
ATOM   1132  C4'  DG A  55     262.147  17.736-197.028 
ATOM   1133  O4'  DG A  55     263.052  17.722-195.887 
ATOM   1134  C3'  DG A  55     260.759  17.609-196.398 
ATOM   1135  O3'  DG A  55     260.399  16.233-196.352 
ATOM   1136  C2'  DG A  55     260.936  18.113-194.966 
ATOM   1137  C1'  DG A  55     262.294  17.462-194.716 
ATOM   1138  N9   DG A  55     263.027  18.034-193.553 
ATOM   1139  C8   DG A  55     263.050  19.331-193.091 
ATOM   1140  N7   DG A  55     263.803  19.508-192.032 
ATOM   1141  C5   DG A  55     264.314  18.237-191.774 
ATOM   1142  C6   DG A  55     265.194  17.795-190.752 
ATOM   1143  O6   DG A  55     265.712  18.446-189.848 
ATOM   1144  N1   DG A  55     265.455  16.422-190.858 
ATOM   1145  C2   DG A  55     264.935  15.585-191.826 
ATOM   1146  N2   DG A  55     265.307  14.306-191.756 
ATOM   1147  N3   DG A  55     264.110  16.001-192.786 
ATOM   1148  C4   DG A  55     263.847  17.330-192.696 
ATOM   1149  P    DT A  56     258.886  15.817-196.669 
ATOM   1150  OP1  DT A  56     258.698  15.708-198.133 
ATOM   1151  OP2  DT A  56     257.962  16.730-195.961 
ATOM   1152  O5'  DT A  56     258.814  14.361-196.006 
ATOM   1153  C5'  DT A  56     260.010  13.561-195.949 
ATOM   1154  C4'  DT A  56     260.131  12.907-194.586 
ATOM   1155  O4'  DT A  56     260.829  13.751-193.626 
ATOM   1156  C3'  DT A  56     258.812  12.570-193.891 
ATOM   1157  O3'  DT A  56     258.963  11.342-193.189 
ATOM   1158  C2'  DT A  56     258.614  13.692-192.872 
ATOM   1159  C1'  DT A  56     260.070  13.786-192.427 
ATOM   1160  N1   DT A  56     260.397  15.049-191.709 
ATOM   1161  C2   DT A  56     261.325  14.972-190.699 
ATOM   1162  O2   DT A  56     261.874  13.932-190.381 
ATOM   1163  N3   DT A  56     261.602  16.163-190.056 
ATOM   1164  C4   DT A  56     261.041  17.394-190.334 
ATOM   1165  O4   DT A  56     261.369  18.392-189.689 
ATOM   1166  C5   DT A  56     260.078  17.373-191.410 
ATOM   1167  C7   DT A  56     259.420  18.671-191.776 
ATOM   1168  C6   DT A  56     259.790  16.229-192.051 
ATOM   1169  P    DC A  57     257.752  10.296-193.185 
ATOM   1170  OP1  DC A  57     257.803   9.475-194.416 
ATOM   1171  OP2  DC A  57     256.481  11.010-192.933 
ATOM   1172  O5'  DC A  57     258.121   9.390-191.919 
ATOM   1173  C5'  DC A  57     259.505   9.216-191.565 
ATOM   1174  C4'  DC A  57     259.677   9.347-190.065 
ATOM   1175  O4'  DC A  57     259.900  10.725-189.651 
ATOM   1176  C3'  DC A  57     258.489   8.895-189.217 
ATOM   1177  O3'  DC A  57     258.977   8.276-188.033 
ATOM   1178  C2'  DC A  57     257.776  10.190-188.828 
ATOM   1179  C1'  DC A  57     259.033  11.012-188.563 
ATOM   1180  N1   DC A  57     258.794  12.482-188.537 
ATOM   1181  C2   DC A  57     259.554  13.248-187.657 
ATOM   1182  O2   DC A  57     260.388  12.682-186.942 
ATOM   1183  N3   DC A  57     259.350  14.590-187.619 
ATOM   1184  C4   DC A  57     258.436  15.165-188.411 
ATOM   1185  N4   DC A  57     258.274  16.477-188.336 
ATOM   1186  C5   DC A  57     257.644  14.394-189.322 
ATOM   1187  C6   DC A  57     257.862  13.055-189.346 
ATOM   1188  P    DA A  58     258.229   6.976-187.472 
ATOM   1189  OP1  DA A  58     258.726   5.774-188.179 
ATOM   1190  OP2  DA A  58     256.766   7.191-187.507 
ATOM   1191  O5'  DA A  58     258.733   6.953-185.953 
ATOM   1192  C5'  DA A  58     260.032   7.489-185.639 
ATOM   1193  C4'  DA A  58     259.953   8.339-184.386 
ATOM   1194  O4'  DA A  58     259.615   9.726-184.676 
ATOM   1195  C3'  DA A  58     258.907   7.912-183.357 
ATOM   1196  O3'  DA A  58     259.429   8.128-182.052 
ATOM   1197  C2'  DA A  58     257.735   8.869-183.576 
ATOM   1198  C1'  DA A  58     258.572  10.125-183.799 
ATOM   1199  N9   DA A  58     257.822  11.236-184.448 
ATOM   1200  C8   DA A  58     256.835  11.160-185.388 
ATOM   1201  N7   DA A  58     256.373  12.313-185.760 
ATOM   1202  C5   DA A  58     257.107  13.223-185.012 
ATOM   1203  C6   DA A  58     257.092  14.627-184.947 
ATOM   1204  N6   DA A  58     256.272  15.392-185.681 
ATOM   1205  N1   DA A  58     257.953  15.217-184.097 
ATOM   1206  C2   DA A  58     258.765  14.451-183.371 
ATOM   1207  N3   DA A  58     258.869  13.141-183.346 
ATOM   1208  C4   DA A  58     257.997  12.574-184.206 
ATOM   1209  P    DC A  59     259.130   7.049-180.908 
ATOM   1210  OP1  DC A  59     260.108   5.942-181.001 
ATOM   1211  OP2  DC A  59     257.703   6.661-180.954 
ATOM   1212  O5'  DC A  59     259.410   7.906-179.586 
ATOM   1213  C5'  DC A  59     260.380   8.968-179.635 
ATOM   1214  C4'  DC A  59     259.845  10.193-178.920 
ATOM   1215  O4'  DC A  59     259.074  11.058-179.802 
ATOM   1216  C3'  DC A  59     258.899   9.920-177.752 
ATOM   1217  O3'  DC A  59     259.139  10.880-176.730 
ATOM   1218  C2'  DC A  59     257.501  10.157-178.322 
ATOM   1219  C1'  DC A  59     257.855  11.386-179.153 
ATOM   1220  N1   DC A  59     256.848  11.714-180.200 
ATOM   1221  C2   DC A  59     256.629  13.057-180.493 
ATOM   1222  O2   DC A  59     257.275  13.915-179.880 
ATOM   1223  N3   DC A  59     255.713  13.376-181.445 
ATOM   1224  C4   DC A  59     255.035  12.418-182.087 
ATOM   1225  N4   DC A  59     254.153  12.780-183.006 
ATOM   1226  C5   DC A  59     255.244  11.030-181.799 
ATOM   1227  C6   DC A  59     256.163  10.731-180.845 
ATOM   1228  P    DT A  60     259.101  10.413-175.200 
ATOM   1229  OP1  DT A  60     260.413   9.840-174.824 
ATOM   1230  OP2  DT A  60     257.925   9.543-174.976 
ATOM   1231  O5'  DT A  60     258.887  11.809-174.448 
ATOM   1232  C5'  DT A  60     259.412  13.010-175.043 
ATOM   1233  C4'  DT A  60     258.389  14.125-174.951 
ATOM   1234  O4'  DT A  60     257.479  14.138-176.088 
ATOM   1235  C3'  DT A  60     257.462  14.078-173.737 
ATOM   1236  O3'  DT A  60     257.212  15.407-173.297 
ATOM   1237  C2'  DT A  60     256.156  13.489-174.270 
ATOM   1238  C1'  DT A  60     256.151  14.241-175.597 
ATOM   1239  N1   DT A  60     255.235  13.655-176.615 
ATOM   1240  C2   DT A  60     254.607  14.530-177.469 
ATOM   1241  O2   DT A  60     254.772  15.737-177.421 
ATOM   1242  N3   DT A  60     253.765  13.951-178.398 
ATOM   1243  C4   DT A  60     253.506  12.603-178.540 
ATOM   1244  O4   DT A  60     252.731  12.202-179.411 
ATOM   1245  C5   DT A  60     254.210  11.765-177.599 
ATOM   1246  C7   DT A  60     253.985  10.284-177.684 
ATOM   1247  C6   DT A  60     255.035  12.302-176.685 
ATOM   1248  P    DG A  61     257.149  15.705-171.725 
ATOM   1249  OP1  DG A  61     258.520  15.904-171.203 
ATOM   1250  OP2  DG A  61     256.343  14.662-171.054 
ATOM   1251  O5'  DG A  61     256.357  17.096-171.700 
ATOM   1252  C5'  DG A  61     256.491  17.996-172.815 
ATOM   1253  C4'  DG A  61     255.134  18.557-173.194 
ATOM   1254  O4'  DG A  61     254.432  17.713-174.151 
ATOM   1255  C3'  DG A  61     254.138  18.720-172.047 
ATOM   1256  O3'  DG A  61     253.376  19.903-172.263 
ATOM   1257  C2'  DG A  61     253.207  17.515-172.167 
ATOM   1258  C1'  DG A  61     253.103  17.522-173.689 
ATOM   1259  N9   DG A  61     252.593  16.245-174.261 
ATOM   1260  C8   DG A  61     252.792  14.953-173.823 
ATOM   1261  N7   DG A  61     252.199  14.044-174.557 
ATOM   1262  C5   DG A  61     251.562  14.785-175.551 
ATOM   1263  C6   DG A  61     250.759  14.353-176.639 
ATOM   1264  O6   DG A  61     250.441  13.209-176.955 
ATOM   1265  N1   DG A  61     250.311  15.437-177.406 
ATOM   1266  C2   DG A  61     250.600  16.764-177.154 
ATOM   1267  N2   DG A  61     250.076  17.650-178.005 
ATOM   1268  N3   DG A  61     251.354  17.168-176.133 
ATOM   1269  C4   DG A  61     251.796  16.128-175.379 
ATOM   1270  P    DA A  62     253.011  20.831-171.011 
ATOM   1271  OP1  DA A  62     254.143  21.740-170.722 
ATOM   1272  OP2  DA A  62     252.552  19.988-169.885 
ATOM   1273  O5'  DA A  62     251.780  21.671-171.589 
ATOM   1274  C5'  DA A  62     251.724  21.947-173.002 
ATOM   1275  C4'  DA A  62     250.316  21.722-173.519 
ATOM   1276  O4'  DA A  62     250.089  20.343-173.929 
ATOM   1277  C3'  DA A  62     249.190  22.000-172.524 
ATOM   1278  O3'  DA A  62     248.091  22.574-173.221 
ATOM   1279  C2'  DA A  62     248.774  20.621-172.013 
ATOM   1280  C1'  DA A  62     248.869  19.900-173.354 
ATOM   1281  N9   DA A  62     248.926  18.416-173.235 
ATOM   1282  C8   DA A  62     249.515  17.666-172.258 
ATOM   1283  N7   DA A  62     249.393  16.387-172.433 
ATOM   1284  C5   DA A  62     248.669  16.278-173.612 
ATOM   1285  C6   DA A  62     248.208  15.171-174.343 
ATOM   1286  N6   DA A  62     248.421  13.900-173.972 
ATOM   1287  N1   DA A  62     247.519  15.417-175.472 
ATOM   1288  C2   DA A  62     247.311  16.682-175.835 
ATOM   1289  N3   DA A  62     247.690  17.790-175.237 
ATOM   1290  C4   DA A  62     248.378  17.516-174.111 
ATOM   1291  P    DT A  63     247.263  23.755-172.527 
ATOM   1292  OP1  DT A  63     247.949  25.046-172.761 
ATOM   1293  OP2  DT A  63     246.996  23.410-171.113 
ATOM   1294  O5'  DT A  63     245.896  23.713-173.357 
ATOM   1295  C5'  DT A  63     245.926  23.276-174.730 
ATOM   1296  C4'  DT A  63     244.770  22.334-174.999 
ATOM   1297  O4'  DT A  63     245.103  20.948-174.706 
ATOM   1298  C3'  DT A  63     243.501  22.588-174.184 
ATOM   1299  O3'  DT A  63     242.368  22.326-175.003 
ATOM   1300  C2'  DT A  63     243.544  21.546-173.067 
ATOM   1301  C1'  DT A  63     244.059  20.392-173.920 
ATOM   1302  N1   DT A  63     244.626  19.266-173.127 
ATOM   1303  C2   DT A  63     244.445  17.998-173.622 
ATOM   1304  O2   DT A  63     243.851  17.770-174.663 
ATOM   1305  N3   DT A  63     244.982  16.980-172.859 
ATOM   1306  C4   DT A  63     245.670  17.122-171.672 
ATOM   1307  O4   DT A  63     246.106  16.135-171.077 
ATOM   1308  C5   DT A  63     245.810  18.491-171.233 
ATOM   1309  C7   DT A  63     246.546  18.736-169.948 
ATOM   1310  C6   DT A  63     245.296  19.500-171.955 
ATOM   1311  P    DT A  64     241.092  23.286-174.893 
ATOM   1312  OP1  DT A  64     241.296  24.482-175.741 
ATOM   1313  OP2  DT A  64     240.788  23.546-173.468 
ATOM   1314  O5'  DT A  64     239.948  22.365-175.527 
ATOM   1315  C5'  DT A  64     240.306  21.403-176.536 
ATOM   1316  C4'  DT A  64     239.606  20.086-176.267 
ATOM   1317  O4'  DT A  64     240.373  19.220-175.382 
ATOM   1318  C3'  DT A  64     238.238  20.184-175.593 
ATOM   1319  O3'  DT A  64     237.387  19.178-176.128 
ATOM   1320  C2'  DT A  64     238.507  19.862-174.123 
ATOM   1321  C1'  DT A  64     239.504  18.734-174.369 
ATOM   1322  N1   DT A  64     240.330  18.393-173.177 
ATOM   1323  C2   DT A  64     240.677  17.075-173.013 
ATOM   1324  O2   DT A  64     240.341  16.198-173.791 
ATOM   1325  N3   DT A  64     241.442  16.797-171.896 
ATOM   1326  C4   DT A  64     241.876  17.707-170.954 
ATOM   1327  O4   DT A  64     242.557  17.338-169.994 
ATOM   1328  C5   DT A  64     241.461  19.065-171.212 
ATOM   1329  C7   DT A  64     241.891  20.120-170.235 
ATOM   1330  C6   DT A  64     240.717  19.363-172.290 
ATOM   1331  P    DA A  65     235.849  19.527-176.403 
ATOM   1332  OP1  DA A  65     235.719  20.189-177.721 
ATOM   1333  OP2  DA A  65     235.295  20.267-175.248 
ATOM   1334  O5'  DA A  65     235.199  18.067-176.468 
ATOM   1335  C5'  DA A  65     236.003  16.965-176.930 
ATOM   1336  C4'  DA A  65     235.791  15.758-176.039 
ATOM   1337  O4'  DA A  65     236.697  15.745-174.898 
ATOM   1338  C3'  DA A  65     234.404  15.631-175.409 
ATOM   1339  O3'  DA A  65     234.044  14.256-175.363 
ATOM   1340  C2'  DA A  65     234.581  16.135-173.977 
ATOM   1341  C1'  DA A  65     235.938  15.484-173.727 
ATOM   1342  N9   DA A  65     236.671  16.056-172.564 
ATOM   1343  C8   DA A  65     236.683  17.348-172.120 
ATOM   1344  N7   DA A  65     237.424  17.535-171.072 
ATOM   1345  C5   DA A  65     237.943  16.277-170.800 
ATOM   1346  C6   DA A  65     238.812  15.807-169.801 
ATOM   1347  N6   DA A  65     239.336  16.590-168.847 
ATOM   1348  N1   DA A  65     239.124  14.498-169.819 
ATOM   1349  C2   DA A  65     238.602  13.726-170.769 
ATOM   1350  N3   DA A  65     237.784  14.050-171.748 
ATOM   1351  C4   DA A  65     237.488  15.365-171.707 
ATOM   1352  P    DT A  66     232.530  13.839-175.680 
ATOM   1353  OP1  DT A  66     232.342  13.731-177.144 
ATOM   1354  OP2  DT A  66     231.606  14.752-174.972 
ATOM   1355  O5'  DT A  66     232.459  12.384-175.017 
ATOM   1356  C5'  DT A  66     233.654  11.584-174.960 
ATOM   1357  C4'  DT A  66     233.776  10.930-173.597 
ATOM   1358  O4'  DT A  66     234.473  11.773-172.637 
ATOM   1359  C3'  DT A  66     232.457  10.592-172.902 
ATOM   1360  O3'  DT A  66     232.608   9.365-172.200 
ATOM   1361  C2'  DT A  66     232.258  11.714-171.883 
ATOM   1362  C1'  DT A  66     233.715  11.808-171.438 
ATOM   1363  N1   DT A  66     234.042  13.072-170.720 
ATOM   1364  C2   DT A  66     234.970  12.995-169.710 
ATOM   1365  O2   DT A  66     235.519  11.955-169.392 
ATOM   1366  N3   DT A  66     235.246  14.186-169.067 
ATOM   1367  C4   DT A  66     234.686  15.416-169.345 
ATOM   1368  O4   DT A  66     235.013  16.414-168.700 
ATOM   1369  C5   DT A  66     233.723  15.395-170.421 
ATOM   1370  C7   DT A  66     233.065  16.694-170.787 
ATOM   1371  C6   DT A  66     233.435  14.252-171.062 
ATOM   1372  P    DG A  67     231.397   8.319-172.196 
ATOM   1373  OP1  DG A  67     231.447   7.498-173.427 
ATOM   1374  OP2  DG A  67     230.126   9.032-171.943 
ATOM   1375  O5'  DG A  67     231.765   7.413-170.930 
ATOM   1376  C5'  DG A  67     233.150   7.238-170.576 
ATOM   1377  C4'  DG A  67     233.322   7.370-169.076 
ATOM   1378  O4'  DG A  67     233.544   8.748-168.662 
ATOM   1379  C3'  DG A  67     232.133   6.917-168.228 
ATOM   1380  O3'  DG A  67     232.622   6.298-167.044 
ATOM   1381  C2'  DG A  67     231.420   8.213-167.838 
ATOM   1382  C1'  DG A  67     232.678   9.034-167.574 
ATOM   1383  N9   DG A  67     232.438  10.504-167.548 
ATOM   1384  C8   DG A  67     231.548  11.255-168.285 
ATOM   1385  N7   DG A  67     231.585  12.539-168.021 
ATOM   1386  C5   DG A  67     232.569  12.646-167.039 
ATOM   1387  C6   DG A  67     233.058  13.791-166.357 
ATOM   1388  O6   DG A  67     232.719  14.964-166.482 
ATOM   1389  N1   DG A  67     234.060  13.449-165.437 
ATOM   1390  C2   DG A  67     234.527  12.169-165.208 
ATOM   1391  N2   DG A  67     235.488  12.053-164.288 
ATOM   1392  N3   DG A  67     234.068  11.097-165.848 
ATOM   1393  C4   DG A  67     233.096  11.410-166.744 
ATOM   1394  P    DT A  68     231.874   4.998-166.483 
ATOM   1395  OP1  DT A  68     232.371   3.796-167.190 
ATOM   1396  OP2  DT A  68     230.411   5.214-166.518 
ATOM   1397  O5'  DT A  68     232.377   4.975-164.964 
ATOM   1398  C5'  DT A  68     233.676   5.512-164.650 
ATOM   1399  C4'  DT A  68     233.598   6.362-163.397 
ATOM   1400  O4'  DT A  68     233.259   7.749-163.687 
ATOM   1401  C3'  DT A  68     232.551   5.934-162.368 
ATOM   1402  O3'  DT A  68     233.074   6.151-161.063 
ATOM   1403  C2'  DT A  68     231.379   6.891-162.587 
ATOM   1404  C1'  DT A  68     232.216   8.147-162.810 
ATOM   1405  N1   DT A  68     231.467   9.259-163.459 
ATOM   1406  C2   DT A  68     231.792  10.539-163.077 
ATOM   1407  O2   DT A  68     232.652  10.785-162.248 
ATOM   1408  N3   DT A  68     231.076  11.543-163.698 
ATOM   1409  C4   DT A  68     230.087  11.377-164.646 
ATOM   1410  O4   DT A  68     229.515  12.356-165.132 
ATOM   1411  C5   DT A  68     229.816  10.000-164.980 
ATOM   1412  C7   DT A  68     228.752   9.730-166.005 
ATOM   1413  C6   DT A  68     230.497   9.003-164.392 
ATOM   1414  P    DC A  69     232.774   5.072-159.919 
ATOM   1415  OP1  DC A  69     233.752   3.965-160.012 
ATOM   1416  OP2  DC A  69     231.347   4.683-159.965 
ATOM   1417  O5'  DC A  69     233.054   5.928-158.597 
ATOM   1418  C5'  DC A  69     234.025   6.991-158.646 
ATOM   1419  C4'  DC A  69     233.490   8.216-157.931 
ATOM   1420  O4'  DC A  69     232.719   9.080-158.813 
ATOM   1421  C3'  DC A  69     232.543   7.942-156.763 
ATOM   1422  O3'  DC A  69     232.784   8.903-155.741 
ATOM   1423  C2'  DC A  69     231.145   8.180-157.333 
ATOM   1424  C1'  DC A  69     231.500   9.409-158.164 
ATOM   1425  N1   DC A  69     230.492   9.736-159.211 
ATOM   1426  C2   DC A  69     230.274  11.080-159.504 
ATOM   1427  O2   DC A  69     230.920  11.938-158.891 
ATOM   1428  N3   DC A  69     229.358  11.399-160.456 
ATOM   1429  C4   DC A  69     228.679  10.441-161.097 
ATOM   1430  N4   DC A  69     227.797  10.802-162.017 
ATOM   1431  C5   DC A  69     228.888   9.053-160.810 
ATOM   1432  C6   DC A  69     229.807   8.754-159.856 
ATOM   1433  P    DT A  70     232.746   8.435-154.211 
ATOM   1434  OP1  DT A  70     234.057   7.863-153.835 
ATOM   1435  OP2  DT A  70     231.570   7.566-153.987 
ATOM   1436  O5'  DT A  70     232.531   9.832-153.459 
ATOM   1437  C5'  DT A  70     233.057  11.033-154.054 
ATOM   1438  C4'  DT A  70     232.034  12.147-153.962 
ATOM   1439  O4'  DT A  70     231.123  12.161-155.099 
ATOM   1440  C3'  DT A  70     231.106  12.101-152.748 
ATOM   1441  O3'  DT A  70     230.856  13.430-152.308 
ATOM   1442  C2'  DT A  70     229.800  11.511-153.281 
ATOM   1443  C1'  DT A  70     229.796  12.264-154.608 
ATOM   1444  N1   DT A  70     228.879  11.678-155.626 
ATOM   1445  C2   DT A  70     228.251  12.553-156.480 
ATOM   1446  O2   DT A  70     228.417  13.759-156.432 
ATOM   1447  N3   DT A  70     227.409  11.973-157.409 
ATOM   1448  C4   DT A  70     227.150  10.626-157.551 
ATOM   1449  O4   DT A  70     226.375  10.225-158.422 
ATOM   1450  C5   DT A  70     227.855   9.787-156.610 
ATOM   1451  C7   DT A  70     227.629   8.306-156.695 
ATOM   1452  C6   DT A  70     228.680  10.325-155.696 
ATOM   1453  P    DG A  71     230.794  13.728-150.736 
ATOM   1454  OP1  DG A  71     232.164  13.926-150.214 
ATOM   1455  OP2  DG A  71     229.987  12.685-150.065 
ATOM   1456  O5'  DG A  71     230.001  15.118-150.711 
ATOM   1457  C5'  DG A  71     230.135  16.019-151.826 
ATOM   1458  C4'  DG A  71     228.778  16.580-152.205 
ATOM   1459  O4'  DG A  71     228.076  15.736-153.162 
ATOM   1460  C3'  DG A  71     227.782  16.743-151.057 
ATOM   1461  O3'  DG A  71     227.021  17.925-151.273 
ATOM   1462  C2'  DG A  71     226.851  15.537-151.178 
ATOM   1463  C1'  DG A  71     226.748  15.545-152.699 
ATOM   1464  N9   DG A  71     226.238  14.268-153.272 
ATOM   1465  C8   DG A  71     226.436  12.976-152.834 
ATOM   1466  N7   DG A  71     225.844  12.066-153.568 
ATOM   1467  C5   DG A  71     225.206  12.807-154.562 
ATOM   1468  C6   DG A  71     224.404  12.375-155.650 
ATOM   1469  O6   DG A  71     224.085  11.232-155.966 
ATOM   1470  N1   DG A  71     223.955  13.460-156.417 
ATOM   1471  C2   DG A  71     224.244  14.787-156.165 
ATOM   1472  N2   DG A  71     223.721  15.673-157.016 
ATOM   1473  N3   DG A  71     224.998  15.190-155.144 
ATOM   1474  C4   DG A  71     225.440  14.151-154.390 
ATOM   1475  P    DG A  72     226.656  18.854-150.022 
ATOM   1476  OP1  DG A  72     227.787  19.763-149.733 
ATOM   1477  OP2  DG A  72     226.197  18.011-148.896 
ATOM   1478  O5'  DG A  72     225.424  19.694-150.600 
ATOM   1479  C5'  DG A  72     225.368  19.969-152.013 
ATOM   1480  C4'  DG A  72     223.961  19.744-152.530 
ATOM   1481  O4'  DG A  72     223.733  18.365-152.940 
ATOM   1482  C3'  DG A  72     222.834  20.023-151.535 
ATOM   1483  O3'  DG A  72     221.735  20.597-152.232 
ATOM   1484  C2'  DG A  72     222.419  18.644-151.024 
ATOM   1485  C1'  DG A  72     222.514  17.923-152.365 
ATOM   1486  N9   DG A  72     222.570  16.439-152.246 
ATOM   1487  C8   DG A  72     223.159  15.666-151.269 
ATOM   1488  N7   DG A  72     223.028  14.376-151.458 
ATOM   1489  C5   DG A  72     222.301  14.287-152.644 
ATOM   1490  C6   DG A  72     221.850  13.146-153.357 
ATOM   1491  O6   DG A  72     222.004  11.958-153.084 
ATOM   1492  N1   DG A  72     221.146  13.509-154.513 
ATOM   1493  C2   DG A  72     220.908  14.806-154.926 
ATOM   1494  N2   DG A  72     220.216  14.943-156.059 
ATOM   1495  N3   DG A  72     221.331  15.876-154.256 
ATOM   1496  C4   DG A  72     222.016  15.541-153.132 
ATOM   1497  P    DT A  73     220.907  21.778-151.538 
ATOM   1498  OP1  DT A  73     221.593  23.069-151.772 
ATOM   1499  OP2  DT A  73     220.640  21.432-150.124 
ATOM   1500  O5'  DT A  73     219.541  21.736-152.368 
ATOM   1501  C5'  DT A  73     219.571  21.299-153.741 
ATOM   1502  C4'  DT A  73     218.414  20.357-154.010 
ATOM   1503  O4'  DT A  73     218.748  18.970-153.717 
ATOM   1504  C3'  DT A  73     217.146  20.610-153.195 
ATOM   1505  O3'  DT A  73     216.013  20.349-154.014 
ATOM   1506  C2'  DT A  73     217.188  19.569-152.078 
ATOM   1507  C1'  DT A  73     217.704  18.415-152.931 
ATOM   1508  N1   DT A  73     218.271  17.289-152.137 
ATOM   1509  C2   DT A  73     218.089  16.021-152.633 
ATOM   1510  O2   DT A  73     217.495  15.793-153.674 
ATOM   1511  N3   DT A  73     218.627  15.002-151.870 
ATOM   1512  C4   DT A  73     219.315  15.145-150.683 
ATOM   1513  O4   DT A  73     219.751  14.157-150.088 
ATOM   1514  C5   DT A  73     219.454  16.514-150.244 
ATOM   1515  C7   DT A  73     220.190  16.758-148.959 
ATOM   1516  C6   DT A  73     218.941  17.523-150.966 
ATOM   1517  P    DC A  74     214.737  21.309-153.904 
ATOM   1518  OP1  DC A  74     214.941  22.504-154.752 
ATOM   1519  OP2  DC A  74     214.433  21.568-152.479 
ATOM   1520  O5'  DC A  74     213.592  20.388-154.538 
ATOM   1521  C5'  DC A  74     213.950  19.426-155.547 
ATOM   1522  C4'  DC A  74     213.251  18.108-155.278 
ATOM   1523  O4'  DC A  74     214.017  17.242-154.393 
ATOM   1524  C3'  DC A  74     211.882  18.207-154.604 
ATOM   1525  O3'  DC A  74     211.031  17.200-155.139 
ATOM   1526  C2'  DC A  74     212.152  17.884-153.134 
ATOM   1527  C1'  DC A  74     213.149  16.757-153.380 
ATOM   1528  N1   DC A  74     213.974  16.416-152.188 
ATOM   1529  C2   DC A  74     214.335  15.083-152.007 
ATOM   1530  O2   DC A  74     213.959  14.246-152.836 
ATOM   1531  N3   DC A  74     215.086  14.752-150.926 
ATOM   1532  C4   DC A  74     215.473  15.689-150.051 
ATOM   1533  N4   DC A  74     216.205  15.316-149.012 
ATOM   1534  C5   DC A  74     215.113  17.066-150.218 
ATOM   1535  C6   DC A  74     214.361  17.376-151.305 
ATOM   1536  P    DA A  75     209.494  17.550-155.414 
ATOM   1537  OP1  DA A  75     209.364  18.212-156.732 
ATOM   1538  OP2  DA A  75     208.939  18.290-154.259 
ATOM   1539  O5'  DA A  75     208.844  16.089-155.478 
ATOM   1540  C5'  DA A  75     209.648  14.988-155.941 
ATOM   1541  C4'  DA A  75     209.436  13.781-155.050 
ATOM   1542  O4'  DA A  75     210.341  13.767-153.909 
ATOM   1543  C3'  DA A  75     208.048  13.654-154.420 
ATOM   1544  O3'  DA A  75     207.688  12.278-154.374 
ATOM   1545  C2'  DA A  75     208.225  14.158-152.988 
ATOM   1546  C1'  DA A  75     209.583  13.507-152.738 
ATOM   1547  N9   DA A  75     210.316  14.079-151.575 
ATOM   1548  C8   DA A  75     210.328  15.371-151.131 
ATOM   1549  N7   DA A  75     211.069  15.558-150.083 
ATOM   1550  C5   DA A  75     211.588  14.300-149.811 
ATOM   1551  C6   DA A  75     212.457  13.830-148.812 
ATOM   1552  N6   DA A  75     212.980  14.613-147.858 
ATOM   1553  N1   DA A  75     212.769  12.521-148.830 
ATOM   1554  C2   DA A  75     212.247  11.749-149.780 
ATOM   1555  N3   DA A  75     211.429  12.073-150.759 
ATOM   1556  C4   DA A  75     211.132  13.388-150.718 
ATOM   1557  P    DG A  76     206.175  11.862-154.691 
ATOM   1558  OP1  DG A  76     205.987  11.753-156.154 
ATOM   1559  OP2  DG A  76     205.251  12.775-153.983 
ATOM   1560  O5'  DG A  76     206.103  10.406-154.028 
ATOM   1561  C5'  DG A  76     207.299   9.607-153.971 
ATOM   1562  C4'  DG A  76     207.420   8.952-152.608 
ATOM   1563  O4'  DG A  76     208.118   9.796-151.648 
ATOM   1564  C3'  DG A  76     206.101   8.615-151.913 
ATOM   1565  O3'  DG A  76     206.252   7.387-151.210 
ATOM   1566  C2'  DG A  76     205.903   9.737-150.894 
ATOM   1567  C1'  DG A  76     207.359   9.831-150.449 
ATOM   1568  N9   DG A  76     207.686  11.095-149.731 
ATOM   1569  C8   DG A  76     207.186  12.363-149.929 
ATOM   1570  N7   DG A  76     207.686  13.266-149.120 
ATOM   1571  C5   DG A  76     208.579  12.545-148.330 
ATOM   1572  C6   DG A  76     209.421  12.978-147.273 
ATOM   1573  O6   DG A  76     209.553  14.108-146.809 
ATOM   1574  N1   DG A  76     210.166  11.916-146.743 
ATOM   1575  C2   DG A  76     210.106  10.607-147.178 
ATOM   1576  N2   DG A  76     210.898   9.741-146.540 
ATOM   1577  N3   DG A  76     209.317  10.200-148.170 
ATOM   1578  C4   DG A  76     208.587  11.219-148.695 
ATOM   1579  P    DT A  77     205.041   6.341-151.207 
ATOM   1580  OP1  DT A  77     205.092   5.521-152.438 
ATOM   1581  OP2  DT A  77     203.770   7.055-150.954 
ATOM   1582  O5'  DT A  77     205.410   5.435-149.941 
ATOM   1583  C5'  DT A  77     206.794   5.261-149.587 
ATOM   1584  C4'  DT A  77     206.966   5.392-148.087 
ATOM   1585  O4'  DT A  77     207.189   6.771-147.672 
ATOM   1586  C3'  DT A  77     205.778   4.940-147.239 
ATOM   1587  O3'  DT A  77     206.266   4.321-146.055 
ATOM   1588  C2'  DT A  77     205.065   6.235-146.849 
ATOM   1589  C1'  DT A  77     206.322   7.057-146.585 
ATOM   1590  N1   DT A  77     206.083   8.527-146.559 
ATOM   1591  C2   DT A  77     206.840   9.269-145.686 
ATOM   1592  O2   DT A  77     207.680   8.777-144.952 
ATOM   1593  N3   DT A  77     206.590  10.628-145.689 
ATOM   1594  C4   DT A  77     205.667  11.288-146.475 
ATOM   1595  O4   DT A  77     205.533  12.510-146.390 
ATOM   1596  C5   DT A  77     204.921  10.425-147.359 
ATOM   1597  C7   DT A  77     203.895  11.063-148.250 
ATOM   1598  C6   DT A  77     205.144   9.100-147.376 
ATOM   1599  P    DG A  78     205.518   3.021-145.494 
ATOM   1600  OP1  DG A  78     206.015   1.819-146.201 
ATOM   1601  OP2  DG A  78     204.055   3.237-145.529 
ATOM   1602  O5'  DG A  78     206.022   2.998-143.975 
ATOM   1603  C5'  DG A  78     207.321   3.535-143.661 
ATOM   1604  C4'  DG A  78     207.242   4.384-142.408 
ATOM   1605  O4'  DG A  78     206.904   5.771-142.698 
ATOM   1606  C3'  DG A  78     206.196   3.957-141.379 
ATOM   1607  O3'  DG A  78     206.718   4.173-140.074 
ATOM   1608  C2'  DG A  78     205.024   4.914-141.598 
ATOM   1609  C1'  DG A  78     205.861   6.170-141.821 
ATOM   1610  N9   DG A  78     205.111   7.281-142.470 
ATOM   1611  C8   DG A  78     204.113   7.224-143.418 
ATOM   1612  N7   DG A  78     203.656   8.396-143.785 
ATOM   1613  C5   DG A  78     204.404   9.295-143.025 
ATOM   1614  C6   DG A  78     204.361  10.713-142.985 
ATOM   1615  O6   DG A  78     203.645  11.480-143.622 
ATOM   1616  N1   DG A  78     205.293  11.227-142.072 
ATOM   1617  C2   DG A  78     206.153  10.470-141.301 
ATOM   1618  N2   DG A  78     206.967  11.151-140.490 
ATOM   1619  N3   DG A  78     206.192   9.140-141.340 
ATOM   1620  C4   DG A  78     205.294   8.626-142.219 
ATOM   1621  P    DA A  79     206.419   3.094-138.930 
ATOM   1622  OP1  DA A  79     207.397   1.988-139.023 
ATOM   1623  OP2  DA A  79     204.992   2.706-138.976 
ATOM   1624  O5'  DA A  79     206.699   3.951-137.608 
ATOM   1625  C5'  DA A  79     207.669   5.013-137.657 
ATOM   1626  C4'  DA A  79     207.134   6.238-136.942 
ATOM   1627  O4'  DA A  79     206.363   7.103-137.824 
ATOM   1628  C3'  DA A  79     206.188   5.965-135.774 
ATOM   1629  O3'  DA A  79     206.428   6.926-134.752 
ATOM   1630  C2'  DA A  79     204.790   6.203-136.344 
ATOM   1631  C1'  DA A  79     205.144   7.432-137.175 
ATOM   1632  N9   DA A  79     204.137   7.759-138.222 
ATOM   1633  C8   DA A  79     203.370   6.902-138.958 
ATOM   1634  N7   DA A  79     202.578   7.495-139.797 
ATOM   1635  C5   DA A  79     202.837   8.845-139.604 
ATOM   1636  C6   DA A  79     202.314  10.005-140.200 
ATOM   1637  N6   DA A  79     201.376   9.986-141.157 
ATOM   1638  N1   DA A  79     202.793  11.189-139.774 
ATOM   1639  C2   DA A  79     203.725  11.201-138.824 
ATOM   1640  N3   DA A  79     204.286  10.190-138.197 
ATOM   1641  C4   DA A  79     203.790   9.016-138.641 
ATOM   1642  P    DA A  80     206.390   6.458-133.222 
ATOM   1643  OP1  DA A  80     207.702   5.886-132.846 
ATOM   1644  OP2  DA A  80     205.214   5.588-132.998 
ATOM   1645  O5'  DA A  80     206.176   7.854-132.470 
ATOM   1646  C5'  DA A  80     206.701   9.056-133.065 
ATOM   1647  C4'  DA A  80     205.678  10.170-132.973 
ATOM   1648  O4'  DA A  80     204.768  10.183-134.110 
ATOM   1649  C3'  DA A  80     204.751  10.123-131.759 
ATOM   1650  O3'  DA A  80     204.501  11.452-131.319 
ATOM   1651  C2'  DA A  80     203.445   9.534-132.292 
ATOM   1652  C1'  DA A  80     203.440  10.286-133.619 
ATOM   1653  N9   DA A  80     202.524   9.701-134.637 
ATOM   1654  C8   DA A  80     202.214   8.387-134.843 
ATOM   1655  N7   DA A  80     201.376   8.192-135.813 
ATOM   1656  C5   DA A  80     201.110   9.469-136.288 
ATOM   1657  C6   DA A  80     200.288   9.942-137.323 
ATOM   1658  N6   DA A  80     199.547   9.144-138.105 
ATOM   1659  N1   DA A  80     200.253  11.273-137.528 
ATOM   1660  C2   DA A  80     200.992  12.062-136.748 
ATOM   1661  N3   DA A  80     201.791  11.736-135.757 
ATOM   1662  C4   DA A  80     201.808  10.399-135.573 
ATOM   1663  P    DG A  81     204.438  11.750-129.747 
ATOM   1664  OP1  DG A  81     205.809  11.949-129.225 
ATOM   1665  OP2  DG A  81     203.632  10.707-129.076 
ATOM   1666  O5'  DG A  81     203.646  13.141-129.722 
ATOM   1667  C5'  DG A  81     203.780  14.042-130.837 
ATOM   1668  C4'  DG A  81     202.423  14.602-131.216 
ATOM   1669  O4'  DG A  81     201.721  13.758-132.173 
ATOM   1670  C3'  DG A  81     201.427  14.766-130.068 
ATOM   1671  O3'  DG A  81     200.665  15.948-130.284 
ATOM   1672  C2'  DG A  81     200.496  13.560-130.189 
ATOM   1673  C1'  DG A  81     200.392  13.568-131.710 
ATOM   1674  N9   DG A  81     199.882  12.290-132.283 
ATOM   1675  C8   DG A  81     200.081  10.999-131.845 
ATOM   1676  N7   DG A  81     199.488  10.089-132.579 
ATOM   1677  C5   DG A  81     198.851  10.830-133.573 
ATOM   1678  C6   DG A  81     198.048  10.398-134.661 
ATOM   1679  O6   DG A  81     197.730   9.254-134.977 
ATOM   1680  N1   DG A  81     197.600  11.483-135.428 
ATOM   1681  C2   DG A  81     197.889  12.809-135.176 
ATOM   1682  N2   DG A  81     197.365  13.696-136.027 
ATOM   1683  N3   DG A  81     198.643  13.213-134.155 
ATOM   1684  C4   DG A  81     199.085  12.174-133.401 
ATOM   1685  P    DA A  82     200.300  16.876-129.033 
ATOM   1686  OP1  DA A  82     201.432  17.786-128.744 
ATOM   1687  OP2  DA A  82     199.841  16.033-127.907 
ATOM   1688  O5'  DA A  82     199.069  17.717-129.611 
ATOM   1689  C5'  DA A  82     199.013  17.992-131.024 
ATOM   1690  C4'  DA A  82     197.605  17.767-131.541 
ATOM   1691  O4'  DA A  82     197.378  16.388-131.951 
ATOM   1692  C3'  DA A  82     196.479  18.045-130.546 
ATOM   1693  O3'  DA A  82     195.380  18.620-131.243 
ATOM   1694  C2'  DA A  82     196.063  16.666-130.035 
ATOM   1695  C1'  DA A  82     196.158  15.945-131.376 
ATOM   1696  N9   DA A  82     196.215  14.462-131.256 
ATOM   1697  C8   DA A  82     196.804  13.711-130.280 
ATOM   1698  N7   DA A  82     196.682  12.432-130.454 
ATOM   1699  C5   DA A  82     195.958  12.324-131.634 
ATOM   1700  C6   DA A  82     195.497  11.216-132.365 
ATOM   1701  N6   DA A  82     195.710   9.945-131.994 
ATOM   1702  N1   DA A  82     194.808  11.462-133.494 
ATOM   1703  C2   DA A  82     194.600  12.727-133.857 
ATOM   1704  N3   DA A  82     194.979  13.835-133.259 
ATOM   1705  C4   DA A  82     195.667  13.561-132.133 
ATOM   1706  P    DA A  83     194.552  19.800-130.549 
ATOM   1707  OP1  DA A  83     195.238  21.091-130.783 
ATOM   1708  OP2  DA A  83     194.285  19.455-129.135 
ATOM   1709  O5'  DA A  83     193.185  19.759-131.379 
ATOM   1710  C5'  DA A  83     193.215  19.322-132.752 
ATOM   1711  C4'  DA A  83     192.059  18.379-133.021 
ATOM   1712  O4'  DA A  83     192.392  16.993-132.728 
ATOM   1713  C3'  DA A  83     190.790  18.633-132.206 
ATOM   1714  O3'  DA A  83     189.657  18.372-133.025 
ATOM   1715  C2'  DA A  83     190.833  17.591-131.089 
ATOM   1716  C1'  DA A  83     191.348  16.438-131.942 
ATOM   1717  N9   DA A  83     191.915  15.312-131.148 
ATOM   1718  C8   DA A  83     192.604  15.366-129.971 
ATOM   1719  N7   DA A  83     192.969  14.206-129.523 
ATOM   1720  C5   DA A  83     192.488  13.314-130.471 
ATOM   1721  C6   DA A  83     192.550  11.914-130.573 
ATOM   1722  N6   DA A  83     193.153  11.132-129.666 
ATOM   1723  N1   DA A  83     191.968  11.345-131.645 
ATOM   1724  C2   DA A  83     191.370  12.127-132.543 
ATOM   1725  N3   DA A  83     191.250  13.437-132.553 
ATOM   1726  C4   DA A  83     191.841  13.982-131.470 
ATOM   1727  P    DT A  84     188.381  19.332-132.915 
ATOM   1728  OP1  DT A  84     188.585  20.527-133.763 
ATOM   1729  OP2  DT A  84     188.077  19.591-131.490 
ATOM   1730  O5'  DT A  84     187.237  18.410-133.549 
ATOM   1731  C5'  DT A  84     187.595  17.448-134.558 
ATOM   1732  C4'  DT A  84     186.895  16.131-134.289 
ATOM   1733  O4'  DT A  84     187.662  15.265-133.404 
ATOM   1734  C3'  DT A  84     185.527  16.230-133.615 
ATOM   1735  O3'  DT A  84     184.676  15.223-134.150 
ATOM   1736  C2'  DT A  84     185.796  15.907-132.145 
ATOM   1737  C1'  DT A  84     186.793  14.779-132.391 
ATOM   1738  N1   DT A  84     187.619  14.439-131.199 
ATOM   1739  C2   DT A  84     187.966  13.120-131.035 
ATOM   1740  O2   DT A  84     187.630  12.244-131.812 
ATOM   1741  N3   DT A  84     188.731  12.842-129.917 
ATOM   1742  C4   DT A  84     189.165  13.752-128.976 
ATOM   1743  O4   DT A  84     189.846  13.384-128.016 
ATOM   1744  C5   DT A  84     188.750  15.110-129.234 
ATOM   1745  C7   DT A  84     189.180  16.165-128.257 
ATOM   1746  C6   DT A  84     188.006  15.409-130.312 
ATOM   1747  P    DT A  85     183.138  15.573-134.425 
ATOM   1748  OP1  DT A  85     183.008  16.234-135.743 
ATOM   1749  OP2  DT A  85     182.584  16.312-133.270 
ATOM   1750  O5'  DT A  85     182.488  14.112-134.489 
ATOM   1751  C5'  DT A  85     183.292  13.011-134.952 
ATOM   1752  C4'  DT A  85     183.080  11.804-134.060 
ATOM   1753  O4'  DT A  85     183.986  11.790-132.920 
ATOM   1754  C3'  DT A  85     181.693  11.677-133.431 
ATOM   1755  O3'  DT A  85     181.333  10.301-133.385 
ATOM   1756  C2'  DT A  85     181.870  12.180-131.999 
ATOM   1757  C1'  DT A  85     183.227  11.529-131.749 
ATOM   1758  N1   DT A  85     183.960  12.101-130.586 
ATOM   1759  C2   DT A  85     184.732  11.237-129.847 
ATOM   1760  O2   DT A  85     184.833  10.051-130.105 
ATOM   1761  N3   DT A  85     185.396  11.804-128.775 
ATOM   1762  C4   DT A  85     185.354  13.129-128.394 
ATOM   1763  O4   DT A  85     185.993  13.519-127.415 
ATOM   1764  C5   DT A  85     184.518  13.957-129.231 
ATOM   1765  C7   DT A  85     184.416  15.413-128.883 
ATOM   1766  C6   DT A  85     183.860  13.433-130.278 
ATOM   1767  P    DT A  86     179.819   9.885-133.701 
ATOM   1768  OP1  DT A  86     179.631   9.776-135.165 
ATOM   1769  OP2  DT A  86     178.895  10.798-132.994 
ATOM   1770  O5'  DT A  86     179.748   8.429-133.039 
ATOM   1771  C5'  DT A  86     180.943   7.629-132.982 
ATOM   1772  C4'  DT A  86     181.065   6.975-131.619 
ATOM   1773  O4'  DT A  86     181.762   7.819-130.659 
ATOM   1774  C3'  DT A  86     179.746   6.638-130.924 
ATOM   1775  O3'  DT A  86     179.897   5.410-130.221 
ATOM   1776  C2'  DT A  86     179.547   7.760-129.905 
ATOM   1777  C1'  DT A  86     181.004   7.854-129.460 
ATOM   1778  N1   DT A  86     181.331   9.117-128.742 
ATOM   1779  C2   DT A  86     182.259   9.040-127.732 
ATOM   1780  O2   DT A  86     182.808   8.000-127.414 
ATOM   1781  N3   DT A  86     182.535  10.231-127.089 
ATOM   1782  C4   DT A  86     181.975  11.462-127.366 
ATOM   1783  O4   DT A  86     182.302  12.460-126.722 
ATOM   1784  C5   DT A  86     181.012  11.441-128.443 
ATOM   1785  C7   DT A  86     180.354  12.739-128.809 
ATOM   1786  C6   DT A  86     180.724  10.297-129.084 
ATOM   1787  P    DC A  87     178.686   4.364-130.218 
ATOM   1788  OP1  DC A  87     178.736   3.543-131.449 
ATOM   1789  OP2  DC A  87     177.415   5.077-129.965 
ATOM   1790  O5'  DC A  87     179.054   3.458-128.952 
ATOM   1791  C5'  DC A  87     180.439   3.284-128.598 
ATOM   1792  C4'  DC A  87     180.611   3.415-127.098 
ATOM   1793  O4'  DC A  87     180.833   4.793-126.683 
ATOM   1794  C3'  DC A  87     179.422   2.963-126.249 
ATOM   1795  O3'  DC A  87     179.911   2.343-125.066 
ATOM   1796  C2'  DC A  87     178.709   4.258-125.860 
ATOM   1797  C1'  DC A  87     179.967   5.079-125.596 
ATOM   1798  N1   DC A  87     179.727   6.549-125.570 
ATOM   1799  C2   DC A  87     180.487   7.316-124.690 
ATOM   1800  O2   DC A  87     181.321   6.750-123.974 
ATOM   1801  N3   DC A  87     180.283   8.658-124.651 
ATOM   1802  C4   DC A  87     179.369   9.232-125.444 
ATOM   1803  N4   DC A  87     179.208  10.545-125.369 
ATOM   1804  C5   DC A  87     178.577   8.462-126.355 
ATOM   1805  C6   DC A  87     178.796   7.123-126.379 
ATOM   1806  P    DC A  88     179.163   1.044-124.505 
ATOM   1807  OP1  DC A  88     179.660  -0.159-125.212 
ATOM   1808  OP2  DC A  88     177.700   1.259-124.540 
ATOM   1809  O5'  DC A  88     179.666   1.021-122.986 
ATOM   1810  C5'  DC A  88     180.965   1.557-122.672 
ATOM   1811  C4'  DC A  88     180.887   2.407-121.419 
ATOM   1812  O4'  DC A  88     180.548   3.794-121.709 
ATOM   1813  C3'  DC A  88     179.840   1.980-120.390 
ATOM   1814  O3'  DC A  88     180.363   2.196-119.085 
ATOM   1815  C2'  DC A  88     178.668   2.937-120.609 
ATOM   1816  C1'  DC A  88     179.505   4.193-120.832 
ATOM   1817  N1   DC A  88     178.756   5.304-121.481 
ATOM   1818  C2   DC A  88     179.074   6.607-121.105 
ATOM   1819  O2   DC A  88     179.957   6.785-120.257 
ATOM   1820  N3   DC A  88     178.401   7.635-121.683 
ATOM   1821  C4   DC A  88     177.451   7.400-122.598 
ATOM   1822  N4   DC A  88     176.824   8.437-123.133 
ATOM   1823  C5   DC A  88     177.109   6.068-122.997 
ATOM   1824  C6   DC A  88     177.792   5.054-122.407 
ATOM   1825  P    DA A  89     180.063   1.117-117.941 
ATOM   1826  OP1  DA A  89     181.041   0.010-118.034 
ATOM   1827  OP2  DA A  89     178.636   0.729-117.987 
ATOM   1828  O5'  DA A  89     180.343   1.973-116.619 
ATOM   1829  C5'  DA A  89     181.314   3.036-116.668 
ATOM   1830  C4'  DA A  89     180.779   4.261-115.953 
ATOM   1831  O4'  DA A  89     180.008   5.126-116.835 
ATOM   1832  C3'  DA A  89     179.832   3.988-114.785 
ATOM   1833  O3'  DA A  89     180.073   4.948-113.763 
ATOM   1834  C2'  DA A  89     178.434   4.225-115.355 
ATOM   1835  C1'  DA A  89     178.789   5.454-116.186 
ATOM   1836  N9   DA A  89     177.781   5.782-117.232 
ATOM   1837  C8   DA A  89     177.014   4.925-117.969 
ATOM   1838  N7   DA A  89     176.222   5.517-118.808 
ATOM   1839  C5   DA A  89     176.482   6.868-118.615 
ATOM   1840  C6   DA A  89     175.959   8.027-119.211 
ATOM   1841  N6   DA A  89     175.020   8.008-120.168 
ATOM   1842  N1   DA A  89     176.437   9.212-118.785 
ATOM   1843  C2   DA A  89     177.370   9.224-117.835 
ATOM   1844  N3   DA A  89     177.931   8.212-117.208 
ATOM   1845  C4   DA A  89     177.435   7.039-117.652 
ATOM   1846  P    DG A  90     180.035   4.480-112.233 
ATOM   1847  OP1  DG A  90     181.346   3.908-111.857 
ATOM   1848  OP2  DG A  90     178.859   3.611-112.009 
ATOM   1849  O5'  DG A  90     179.820   5.877-111.481 
ATOM   1850  C5'  DG A  90     180.346   7.078-112.076 
ATOM   1851  C4'  DG A  90     179.323   8.193-111.984 
ATOM   1852  O4'  DG A  90     178.412   8.206-113.121 
ATOM   1853  C3'  DG A  90     178.395   8.146-110.770 
ATOM   1854  O3'  DG A  90     178.145   9.475-110.330 
ATOM   1855  C2'  DG A  90     177.089   7.556-111.303 
ATOM   1856  C1'  DG A  90     177.085   8.309-112.630 
ATOM   1857  N9   DG A  90     176.168   7.723-113.648 
ATOM   1858  C8   DG A  90     175.843   6.403-113.870 
ATOM   1859  N7   DG A  90     174.996   6.220-114.854 
ATOM   1860  C5   DG A  90     174.742   7.511-115.316 
ATOM   1861  C6   DG A  90     173.901   7.955-116.370 
ATOM   1862  O6   DG A  90     173.197   7.290-117.125 
ATOM   1863  N1   DG A  90     173.937   9.350-116.499 
ATOM   1864  C2   DG A  90     174.687  10.203-115.714 
ATOM   1865  N2   DG A  90     174.583  11.504-115.998 
ATOM   1866  N3   DG A  90     175.476   9.786-114.726 
ATOM   1867  C4   DG A  90     175.452   8.435-114.587 
ATOM   1868  P    DA A  91     178.083   9.773-108.758 
ATOM   1869  OP1  DA A  91     179.453   9.971-108.236 
ATOM   1870  OP2  DA A  91     177.276   8.730-108.087 
ATOM   1871  O5'  DA A  91     177.290  11.164-108.733 
ATOM   1872  C5'  DA A  91     177.424  12.064-109.848 
ATOM   1873  C4'  DA A  91     176.067  12.625-110.227 
ATOM   1874  O4'  DA A  91     175.365  11.781-111.184 
ATOM   1875  C3'  DA A  91     175.071  12.788-109.079 
ATOM   1876  O3'  DA A  91     174.310  13.970-109.295 
ATOM   1877  C2'  DA A  91     174.140  11.583-109.200 
ATOM   1878  C1'  DA A  91     174.037  11.590-110.721 
ATOM   1879  N9   DA A  91     173.527  10.313-111.294 
ATOM   1880  C8   DA A  91     173.735   9.040-110.845 
ATOM   1881  N7   DA A  91     173.153   8.130-111.563 
ATOM   1882  C5   DA A  91     172.511   8.849-112.561 
ATOM   1883  C6   DA A  91     171.713   8.457-113.648 
ATOM   1884  N6   DA A  91     171.413   7.179-113.922 
ATOM   1885  N1   DA A  91     171.233   9.428-114.446 
ATOM   1886  C2   DA A  91     171.535  10.696-114.169 
ATOM   1887  N3   DA A  91     172.266  11.180-113.188 
ATOM   1888  C4   DA A  91     172.734  10.187-112.404 
ATOM   1889  P    DA A  92     173.945  14.899-108.044 
ATOM   1890  OP1  DA A  92     175.076  15.808-107.755 
ATOM   1891  OP2  DA A  92     173.486  14.056-106.918 
ATOM   1892  O5'  DA A  92     172.713  15.739-108.622 
ATOM   1893  C5'  DA A  92     172.657  16.015-110.035 
ATOM   1894  C4'  DA A  92     171.250  15.789-110.552 
ATOM   1895  O4'  DA A  92     171.022  14.411-110.962 
ATOM   1896  C3'  DA A  92     170.123  16.068-109.557 
ATOM   1897  O3'  DA A  92     169.024  16.642-110.254 
ATOM   1898  C2'  DA A  92     169.708  14.689-109.046 
ATOM   1899  C1'  DA A  92     169.803  13.968-110.387 
ATOM   1900  N9   DA A  92     169.859  12.484-110.267 
ATOM   1901  C8   DA A  92     170.449  11.734-109.291 
ATOM   1902  N7   DA A  92     170.326  10.454-109.465 
ATOM   1903  C5   DA A  92     169.602  10.346-110.645 
ATOM   1904  C6   DA A  92     169.142   9.239-111.376 
ATOM   1905  N6   DA A  92     169.355   7.968-111.005 
ATOM   1906  N1   DA A  92     168.452   9.485-112.505 
ATOM   1907  C2   DA A  92     168.245  10.750-112.868 
ATOM   1908  N3   DA A  92     168.624  11.858-112.270 
ATOM   1909  C4   DA A  92     169.311  11.584-111.143 
ATOM   1910  P    DG A  93     168.196  17.823-109.560 
ATOM   1911  OP1  DG A  93     168.882  19.114-109.794 
ATOM   1912  OP2  DG A  93     167.929  17.477-108.146 
ATOM   1913  O5'  DG A  93     166.830  17.781-110.390 
ATOM   1914  C5'  DG A  93     166.860  17.344-111.763 
ATOM   1915  C4'  DG A  93     165.703  16.402-112.032 
ATOM   1916  O4'  DG A  93     166.037  15.016-111.739 
ATOM   1917  C3'  DG A  93     164.435  16.656-111.217 
ATOM   1918  O3'  DG A  93     163.302  16.394-112.036 
ATOM   1919  C2'  DG A  93     164.477  15.614-110.100 
ATOM   1920  C1'  DG A  93     164.993  14.460-110.953 
ATOM   1921  N9   DG A  93     165.560  13.334-110.159 
ATOM   1922  C8   DG A  93     166.256  13.370-108.971 
ATOM   1923  N7   DG A  93     166.620  12.191-108.529 
ATOM   1924  C5   DG A  93     166.128  11.310-109.493 
ATOM   1925  C6   DG A  93     166.210   9.896-109.564 
ATOM   1926  O6   DG A  93     166.741   9.114-108.780 
ATOM   1927  N1   DG A  93     165.575   9.403-110.713 
ATOM   1928  C2   DG A  93     164.945  10.178-111.668 
ATOM   1929  N2   DG A  93     164.399   9.517-112.692 
ATOM   1930  N3   DG A  93     164.869  11.505-111.601 
ATOM   1931  C4   DG A  93     165.480  11.999-110.492 
ATOM   1932  P    DA A  94     162.026  17.354-111.926 
ATOM   1933  OP1  DA A  94     162.230  18.550-112.774 
ATOM   1934  OP2  DA A  94     161.722  17.614-110.501 
ATOM   1935  O5'  DA A  94     160.881  16.433-112.560 
ATOM   1936  C5'  DA A  94     161.239  15.471-113.569 
ATOM   1937  C4'  DA A  94     160.540  14.154-113.300 
ATOM   1938  O4'  DA A  94     161.306  13.287-112.415 
ATOM   1939  C3'  DA A  94     159.171  14.252-112.626 
ATOM   1940  O3'  DA A  94     158.320  13.246-113.161 
ATOM   1941  C2'  DA A  94     159.441  13.930-111.156 
ATOM   1942  C1'  DA A  94     160.438  12.802-111.402 
ATOM   1943  N9   DA A  94     161.263  12.461-110.210 
ATOM   1944  C8   DA A  94     161.732  13.296-109.235 
ATOM   1945  N7   DA A  94     162.427  12.696-108.320 
ATOM   1946  C5   DA A  94     162.421  11.365-108.714 
ATOM   1947  C6   DA A  94     162.990  10.209-108.155 
ATOM   1948  N6   DA A  94     163.712  10.211-107.026 
ATOM   1949  N1   DA A  94     162.790   9.045-108.802 
ATOM   1950  C2   DA A  94     162.073   9.050-109.924 
ATOM   1951  N3   DA A  94     161.495  10.059-110.537 
ATOM   1952  C4   DA A  94     161.710  11.211-109.870 
ATOM   1953  P    DG A  95     156.783  13.595-113.436 
ATOM   1954  OP1  DG A  95     156.653  14.257-114.754 
ATOM   1955  OP2  DG A  95     156.228  14.335-112.281 
ATOM   1956  O5'  DG A  95     156.133  12.135-113.500 
ATOM   1957  C5'  DG A  95     156.937  11.033-113.963 
ATOM   1958  C4'  DG A  95     156.725   9.826-113.071 
ATOM   1959  O4'  DG A  95     157.630   9.813-111.931 
ATOM   1960  C3'  DG A  95     155.337   9.699-112.442 
ATOM   1961  O3'  DG A  95     154.977   8.324-112.395 
ATOM   1962  C2'  DG A  95     155.514  10.203-111.010 
ATOM   1963  C1'  DG A  95     156.872   9.552-110.760 
ATOM   1964  N9   DG A  95     157.605  10.124-109.597 
ATOM   1965  C8   DG A  95     157.628  11.422-109.135 
ATOM   1966  N7   DG A  95     158.381  11.598-108.076 
ATOM   1967  C5   DG A  95     158.892  10.327-107.818 
ATOM   1968  C6   DG A  95     159.772   9.886-106.796 
ATOM   1969  O6   DG A  95     160.290  10.537-105.892 
ATOM   1970  N1   DG A  95     160.033   8.512-106.902 
ATOM   1971  C2   DG A  95     159.513   7.676-107.870 
ATOM   1972  N2   DG A  95     159.885   6.396-107.800 
ATOM   1973  N3   DG A  95     158.688   8.091-108.830 
ATOM   1974  C4   DG A  95     158.425   9.420-108.740 
ATOM   1975  P    DG A  96     153.464   7.907-112.712 
ATOM   1976  OP1  DG A  96     153.276   7.798-114.176 
ATOM   1977  OP2  DG A  96     152.540   8.820-112.005 
ATOM   1978  O5'  DG A  96     153.392   6.452-112.050 
ATOM   1979  C5'  DG A  96     154.588   5.652-111.993 
ATOM   1980  C4'  DG A  96     154.709   4.998-110.630 
ATOM   1981  O4'  DG A  96     155.407   5.841-109.670 
ATOM   1982  C3'  DG A  96     153.390   4.660-109.935 
ATOM   1983  O3'  DG A  96     153.541   3.432-109.232 
ATOM   1984  C2'  DG A  96     153.192   5.782-108.916 
ATOM   1985  C1'  DG A  96     154.648   5.876-108.471 
ATOM   1986  N9   DG A  96     154.975   7.140-107.753 
ATOM   1987  C8   DG A  96     154.475   8.408-107.951 
ATOM   1988  N7   DG A  96     154.975   9.312-107.142 
ATOM   1989  C5   DG A  96     155.868   8.590-106.352 
ATOM   1990  C6   DG A  96     156.710   9.024-105.295 
ATOM   1991  O6   DG A  96     156.842  10.153-104.831 
ATOM   1992  N1   DG A  96     157.455   7.961-104.765 
ATOM   1993  C2   DG A  96     157.395   6.652-105.200 
ATOM   1994  N2   DG A  96     158.187   5.787-104.562 
ATOM   1995  N3   DG A  96     156.606   6.245-106.192 
ATOM   1996  C4   DG A  96     155.876   7.264-106.716 
ATOM   1997  P    DT A  97     152.330   2.387-109.229 
ATOM   1998  OP1  DT A  97     152.381   1.566-110.460 
ATOM   1999  OP2  DT A  97     151.059   3.100-108.976 
ATOM   2000  O5'  DT A  97     152.699   1.481-107.963 
ATOM   2001  C5'  DT A  97     154.083   1.306-107.609 
ATOM   2002  C4'  DT A  97     154.255   1.437-106.109 
ATOM   2003  O4'  DT A  97     154.478   2.816-105.694 
ATOM   2004  C3'  DT A  97     153.067   0.985-105.260 
ATOM   2005  O3'  DT A  97     153.555   0.366-104.077 
ATOM   2006  C2'  DT A  97     152.354   2.281-104.871 
ATOM   2007  C1'  DT A  97     153.611   3.102-104.607 
ATOM   2008  N1   DT A  97     153.372   4.572-104.581 
ATOM   2009  C2   DT A  97     154.129   5.314-103.708 
ATOM   2010  O2   DT A  97     154.969   4.822-102.974 
ATOM   2011  N3   DT A  97     153.879   6.673-103.711 
ATOM   2012  C4   DT A  97     152.956   7.333-104.497 
ATOM   2013  O4   DT A  97     152.822   8.555-104.411 
ATOM   2014  C5   DT A  97     152.210   6.470-105.381 
ATOM   2015  C7   DT A  97     151.184   7.108-106.272 
ATOM   2016  C6   DT A  97     152.433   5.146-105.398 
ATOM   2017  P    DT A  98     152.807  -0.934-103.516 
ATOM   2018  OP1  DT A  98     153.304  -2.136-104.223 
ATOM   2019  OP2  DT A  98     151.344  -0.718-103.551 
ATOM   2020  O5'  DT A  98     153.311  -0.957-101.997 
ATOM   2021  C5'  DT A  98     154.610  -0.420-101.683 
ATOM   2022  C4'  DT A  98     154.531   0.430-100.430 
ATOM   2023  O4'  DT A  98     154.193   1.816-100.720 
ATOM   2024  C3'  DT A  98     153.485   0.002 -99.401 
ATOM   2025  O3'  DT A  98     154.007   0.219 -98.096 
ATOM   2026  C2'  DT A  98     152.313   0.959 -99.620 
ATOM   2027  C1'  DT A  98     153.150   2.215 -99.843 
ATOM   2028  N1   DT A  98     152.400   3.327-100.491 
ATOM   2029  C2   DT A  98     152.726   4.607-100.110 
ATOM   2030  O2   DT A  98     153.585   4.853 -99.281 
ATOM   2031  N3   DT A  98     152.010   5.611-100.731 
ATOM   2032  C4   DT A  98     151.020   5.445-101.679 
ATOM   2033  O4   DT A  98     150.449   6.424-102.165 
ATOM   2034  C5   DT A  98     150.750   4.068-102.013 
ATOM   2035  C7   DT A  98     149.686   3.798-103.038 
ATOM   2036  C6   DT A  98     151.430   3.071-101.425 
ATOM   2037  P    DC A  99     153.708  -0.860 -96.952 
ATOM   2038  OP1  DC A  99     154.686  -1.967 -97.045 
ATOM   2039  OP2  DC A  99     152.281  -1.249 -96.998 
ATOM   2040  O5'  DC A  99     153.988  -0.004 -95.630 
ATOM   2041  C5'  DC A  99     154.958   1.059 -95.679 
ATOM   2042  C4'  DC A  99     154.423   2.283 -94.964 
ATOM   2043  O4'  DC A  99     153.652   3.148 -95.846 
ATOM   2044  C3'  DC A  99     153.477   2.010 -93.795 
ATOM   2045  O3'  DC A  99     153.717   2.971 -92.774 
ATOM   2046  C2'  DC A  99     152.079   2.248 -94.366 
ATOM   2047  C1'  DC A  99     152.433   3.477 -95.197 
ATOM   2048  N1   DC A  99     151.426   3.804 -96.243 
ATOM   2049  C2   DC A  99     151.207   5.148 -96.537 
ATOM   2050  O2   DC A  99     151.853   6.006 -95.924 
ATOM   2051  N3   DC A  99     150.291   5.467 -97.489 
ATOM   2052  C4   DC A  99     149.613   4.509 -98.130 
ATOM   2053  N4   DC A  99     148.731   4.870 -99.049 
ATOM   2054  C5   DC A  99     149.822   3.121 -97.842 
ATOM   2055  C6   DC A  99     150.741   2.822 -96.889 
ATOM   2056  P    DC A 100     153.679   2.503 -91.244 
ATOM   2057  OP1  DC A 100     154.991   1.931 -90.868 
ATOM   2058  OP2  DC A 100     152.503   1.634 -91.020 
ATOM   2059  O5'  DC A 100     153.465   3.900 -90.492 
ATOM   2060  C5'  DC A 100     153.990   5.101 -91.087 
ATOM   2061  C4'  DC A 100     152.967   6.215 -90.995 
ATOM   2062  O4'  DC A 100     152.057   6.229 -92.132 
ATOM   2063  C3'  DC A 100     152.040   6.169 -89.781 
ATOM   2064  O3'  DC A 100     151.790   7.498 -89.341 
ATOM   2065  C2'  DC A 100     150.734   5.579 -90.314 
ATOM   2066  C1'  DC A 100     150.729   6.332 -91.641 
ATOM   2067  N1   DC A 100     149.813   5.746 -92.659 
ATOM   2068  C2   DC A 100     149.169   6.619 -93.532 
ATOM   2069  O2   DC A 100     149.382   7.833 -93.427 
ATOM   2070  N3   DC A 100     148.328   6.105 -94.467 
ATOM   2071  C4   DC A 100     148.124   4.784 -94.547 
ATOM   2072  N4   DC A 100     147.295   4.332 -95.476 
ATOM   2073  C5   DC A 100     148.776   3.869 -93.659 
ATOM   2074  C6   DC A 100     149.612   4.402 -92.731 
ATOM   2075  P    DT A 101     151.727   7.796 -87.769 
ATOM   2076  OP1  DT A 101     153.098   7.994 -87.247 
ATOM   2077  OP2  DT A 101     150.921   6.753 -87.098 
ATOM   2078  O5'  DT A 101     150.935   9.186 -87.744 
ATOM   2079  C5'  DT A 101     151.069  10.087 -88.859 
ATOM   2080  C4'  DT A 101     149.712  10.647 -89.238 
ATOM   2081  O4'  DT A 101     149.010   9.803 -90.195 
ATOM   2082  C3'  DT A 101     148.716  10.811 -88.090 
ATOM   2083  O3'  DT A 101     147.954  11.993 -88.306 
ATOM   2084  C2'  DT A 101     147.785   9.605 -88.211 
ATOM   2085  C1'  DT A 101     147.681   9.613 -89.732 
ATOM   2086  N1   DT A 101     147.171   8.336 -90.305 
ATOM   2087  C2   DT A 101     146.387   8.422 -91.429 
ATOM   2088  O2   DT A 101     146.103   9.482 -91.959 
ATOM   2089  N3   DT A 101     145.932   7.218 -91.931 
ATOM   2090  C4   DT A 101     146.192   5.966 -91.413 
ATOM   2091  O4   DT A 101     145.728   4.958 -91.950 
ATOM   2092  C5   DT A 101     147.023   5.976 -90.233 
ATOM   2093  C7   DT A 101     147.354   4.654 -89.604 
ATOM   2094  C6   DT A 101     147.479   7.133 -89.723 
ATOM   2095  P    DC A 102     147.589  12.922 -87.055 
ATOM   2096  OP1  DC A 102     148.721  13.831 -86.766 
ATOM   2097  OP2  DC A 102     147.130  12.078 -85.929 
ATOM   2098  O5'  DC A 102     146.358  13.762 -87.633 
ATOM   2099  C5'  DC A 102     146.302  14.037 -89.046 
ATOM   2100  C4'  DC A 102     144.894  13.812 -89.563 
ATOM   2101  O4'  DC A 102     144.667  12.433 -89.973 
ATOM   2102  C3'  DC A 102     143.768  14.091 -88.568 
ATOM   2103  O3'  DC A 102     142.669  14.665 -89.265 
ATOM   2104  C2'  DC A 102     143.352  12.712 -88.057 
ATOM   2105  C1'  DC A 102     143.447  11.991 -89.398 
ATOM   2106  N1   DC A 102     143.504  10.507 -89.278 
ATOM   2107  C2   DC A 102     142.886   9.752 -90.271 
ATOM   2108  O2   DC A 102     142.322  10.338 -91.203 
ATOM   2109  N3   DC A 102     142.926   8.397 -90.181 
ATOM   2110  C4   DC A 102     143.548   7.800 -89.155 
ATOM   2111  N4   DC A 102     143.559   6.477 -89.111 
ATOM   2112  C5   DC A 102     144.189   8.559 -88.123 
ATOM   2113  C6   DC A 102     144.137   9.911 -88.232 
ATOM   2114  P    DC A 103     141.841  15.846 -88.571 
ATOM   2115  OP1  DC A 103     142.527  17.137 -88.805 
ATOM   2116  OP2  DC A 103     141.574  15.500 -87.157 
ATOM   2117  O5'  DC A 103     140.474  15.804 -89.401 
ATOM   2118  C5'  DC A 103     140.504  15.367 -90.773 
ATOM   2119  C4'  DC A 103     139.348  14.425 -91.043 
ATOM   2120  O4'  DC A 103     139.681  13.038 -90.749 
ATOM   2121  C3'  DC A 103     138.079  14.678 -90.228 
ATOM   2122  O3'  DC A 103     136.946  14.417 -91.047 
ATOM   2123  C2'  DC A 103     138.122  13.637 -89.111 
ATOM   2124  C1'  DC A 103     138.637  12.483 -89.964 
ATOM   2125  N1   DC A 103     139.204  11.357 -89.170 
ATOM   2126  C2   DC A 103     139.028  10.065 -89.659 
ATOM   2127  O2   DC A 103     138.416   9.907 -90.722 
ATOM   2128  N3   DC A 103     139.537   9.024 -88.950 
ATOM   2129  C4   DC A 103     140.195   9.237 -87.803 
ATOM   2130  N4   DC A 103     140.672   8.190 -87.148 
ATOM   2131  C5   DC A 103     140.386  10.558 -87.283 
ATOM   2132  C6   DC A 103     139.870  11.584 -88.006 
ATOM   2133  P    DC A 104     135.670  15.377 -90.937 
ATOM   2134  OP1  DC A 104     135.874  16.572 -91.785 
ATOM   2135  OP2  DC A 104     135.366  15.636 -89.512 
ATOM   2136  O5'  DC A 104     134.526  14.456 -91.571 
ATOM   2137  C5'  DC A 104     134.884  13.494 -92.580 
ATOM   2138  C4'  DC A 104     134.184  12.176 -92.311 
ATOM   2139  O4'  DC A 104     134.951  11.310 -91.426 
ATOM   2140  C3'  DC A 104     132.816  12.275 -91.637 
ATOM   2141  O3'  DC A 104     131.965  11.268 -92.172 
ATOM   2142  C2'  DC A 104     133.085  11.952 -90.167 
ATOM   2143  C1'  DC A 104     134.082  10.825 -90.413 
ATOM   2144  N1   DC A 104     134.908  10.484 -89.221 
ATOM   2145  C2   DC A 104     135.268   9.151 -89.040 
ATOM   2146  O2   DC A 104     134.893   8.314 -89.869 
ATOM   2147  N3   DC A 104     136.020   8.820 -87.959 
ATOM   2148  C4   DC A 104     136.407   9.757 -87.084 
ATOM   2149  N4   DC A 104     137.139   9.384 -86.045 
ATOM   2150  C5   DC A 104     136.046  11.133 -87.251 
ATOM   2151  C6   DC A 104     135.295  11.444 -88.337 
ATOM   2152  P    DC A 105     130.427  11.618 -92.447 
ATOM   2153  OP1  DC A 105     130.297  12.280 -93.765 
ATOM   2154  OP2  DC A 105     129.873  12.358 -91.292 
ATOM   2155  O5'  DC A 105     129.777  10.157 -92.511 
ATOM   2156  C5'  DC A 105     130.581   9.056 -92.974 
ATOM   2157  C4'  DC A 105     130.369   7.849 -92.082 
ATOM   2158  O4'  DC A 105     131.275   7.835 -90.942 
ATOM   2159  C3'  DC A 105     128.982   7.722 -91.453 
ATOM   2160  O3'  DC A 105     128.622   6.346 -91.406 
ATOM   2161  C2'  DC A 105     129.159   8.226 -90.021 
ATOM   2162  C1'  DC A 105     130.516   7.575 -89.771 
ATOM   2163  N1   DC A 105     131.249   8.147 -88.608 
ATOM   2164  C2   DC A 105     132.036   7.285 -87.848 
ATOM   2165  O2   DC A 105     132.092   6.091 -88.167 
ATOM   2166  N3   DC A 105     132.712   7.787 -86.783 
ATOM   2167  C4   DC A 105     132.624   9.085 -86.470 
ATOM   2168  N4   DC A 105     133.303   9.526 -85.421 
ATOM   2169  C5   DC A 105     131.821   9.989 -87.238 
ATOM   2170  C6   DC A 105     131.153   9.468 -88.298 
ATOM   2171  P    DG A 106     127.108   5.930 -91.723 
ATOM   2172  OP1  DG A 106     126.920   5.821 -93.187 
ATOM   2173  OP2  DG A 106     126.184   6.843 -91.016 
ATOM   2174  O5'  DG A 106     127.037   4.474 -91.061 
ATOM   2175  C5'  DG A 106     128.232   3.674 -91.004 
ATOM   2176  C4'  DG A 106     128.354   3.020 -89.641 
ATOM   2177  O4'  DG A 106     129.051   3.864 -88.681 
ATOM   2178  C3'  DG A 106     127.035   2.683 -88.946 
ATOM   2179  O3'  DG A 106     127.186   1.455 -88.243 
ATOM   2180  C2'  DG A 106     126.836   3.805 -87.927 
ATOM   2181  C1'  DG A 106     128.293   3.899 -87.482 
ATOM   2182  N9   DG A 106     128.620   5.163 -86.764 
ATOM   2183  C8   DG A 106     128.119   6.431 -86.962 
ATOM   2184  N7   DG A 106     128.619   7.334 -86.153 
ATOM   2185  C5   DG A 106     129.512   6.613 -85.363 
ATOM   2186  C6   DG A 106     130.354   7.046 -84.306 
ATOM   2187  O6   DG A 106     130.486   8.176 -83.842 
ATOM   2188  N1   DG A 106     131.099   5.984 -83.776 
ATOM   2189  C2   DG A 106     131.039   4.674 -84.211 
ATOM   2190  N2   DG A 106     131.832   3.809 -83.573 
ATOM   2191  N3   DG A 106     130.250   4.268 -85.203 
ATOM   2192  C4   DG A 106     129.520   5.287 -85.727 
ATOM   2193  P    DG A 107     125.975   0.409 -88.240 
ATOM   2194  OP1  DG A 107     126.025  -0.411 -89.471 
ATOM   2195  OP2  DG A 107     124.704   1.123 -87.987 
ATOM   2196  O5'  DG A 107     126.343  -0.497 -86.974 
ATOM   2197  C5'  DG A 107     127.728  -0.671 -86.620 
ATOM   2198  C4'  DG A 107     127.900  -0.540 -85.120 
ATOM   2199  O4'  DG A 107     128.122   0.839 -84.705 
ATOM   2200  C3'  DG A 107     126.711  -0.992 -84.271 
ATOM   2201  O3'  DG A 107     127.200  -1.611 -83.088 
ATOM   2202  C2'  DG A 107     125.998   0.303 -83.882 
ATOM   2203  C1'  DG A 107     127.256   1.125 -83.618 
ATOM   2204  N9   DG A 107     127.016   2.595 -83.592 
ATOM   2205  C8   DG A 107     126.126   3.346 -84.329 
ATOM   2206  N7   DG A 107     126.163   4.629 -84.065 
ATOM   2207  C5   DG A 107     127.147   4.736 -83.083 
ATOM   2208  C6   DG A 107     127.636   5.881 -82.401 
ATOM   2209  O6   DG A 107     127.297   7.055 -82.526 
ATOM   2210  N1   DG A 107     128.638   5.539 -81.481 
ATOM   2211  C2   DG A 107     129.105   4.260 -81.251 
ATOM   2212  N2   DG A 107     130.066   4.143 -80.332 
ATOM   2213  N3   DG A 107     128.646   3.188 -81.892 
ATOM   2214  C4   DG A 107     127.674   3.501 -82.787 
ATOM   2215  P    DG A 108     126.452  -2.911 -82.527 
ATOM   2216  OP1  DG A 108     126.949  -4.113 -83.234 
ATOM   2217  OP2  DG A 108     124.989  -2.695 -82.562 
ATOM   2218  O5'  DG A 108     126.955  -2.934 -81.008 
ATOM   2219  C5'  DG A 108     128.254  -2.397 -80.694 
ATOM   2220  C4'  DG A 108     128.176  -1.548 -79.441 
ATOM   2221  O4'  DG A 108     127.837  -0.161 -79.730 
ATOM   2222  C3'  DG A 108     127.129  -1.975 -78.412 
ATOM   2223  O3'  DG A 108     127.652  -1.759 -77.107 
ATOM   2224  C2'  DG A 108     125.957  -1.018 -78.631 
ATOM   2225  C1'  DG A 108     126.794   0.238 -78.854 
ATOM   2226  N9   DG A 108     126.045   1.349 -79.502 
ATOM   2227  C8   DG A 108     125.047   1.291 -80.451 
ATOM   2228  N7   DG A 108     124.590   2.464 -80.818 
ATOM   2229  C5   DG A 108     125.337   3.363 -80.058 
ATOM   2230  C6   DG A 108     125.295   4.780 -80.018 
ATOM   2231  O6   DG A 108     124.578   5.548 -80.654 
ATOM   2232  N1   DG A 108     126.226   5.295 -79.105 
ATOM   2233  C2   DG A 108     127.086   4.538 -78.333 
ATOM   2234  N2   DG A 108     127.901   5.219 -77.523 
ATOM   2235  N3   DG A 108     127.125   3.208 -78.373 
ATOM   2236  C4   DG A 108     126.228   2.694 -79.252 
ATOM   2237  P    DC A 109     127.352  -2.838 -75.963 
ATOM   2238  OP1  DC A 109     128.330  -3.944 -76.056 
ATOM   2239  OP2  DC A 109     125.925  -3.226 -76.009 
ATOM   2240  O5'  DC A 109     127.632  -1.981 -74.641 
ATOM   2241  C5'  DC A 109     128.603  -0.919 -74.690 
ATOM   2242  C4'  DC A 109     128.068   0.306 -73.975 
ATOM   2243  O4'  DC A 109     127.297   1.171 -74.857 
ATOM   2244  C3'  DC A 109     127.121   0.033 -72.806 
ATOM   2245  O3'  DC A 109     127.362   0.994 -71.785 
ATOM   2246  C2'  DC A 109     125.723   0.271 -73.377 
ATOM   2247  C1'  DC A 109     126.078   1.500 -74.208 
ATOM   2248  N1   DC A 109     125.070   1.827 -75.254 
ATOM   2249  C2   DC A 109     124.852   3.170 -75.548 
ATOM   2250  O2   DC A 109     125.498   4.028 -74.935 
ATOM   2251  N3   DC A 109     123.936   3.490 -76.500 
ATOM   2252  C4   DC A 109     123.257   2.531 -77.141 
ATOM   2253  N4   DC A 109     122.375   2.893 -78.060 
ATOM   2254  C5   DC A 109     123.466   1.143 -76.853 
ATOM   2255  C6   DC A 109     124.385   0.845 -75.900 
ATOM   2256  P    DA A 110     127.324   0.526 -70.255 
ATOM   2257  OP1  DA A 110     128.635  -0.046 -69.879 
ATOM   2258  OP2  DA A 110     126.148  -0.344 -70.031 
ATOM   2259  O5'  DA A 110     127.109   1.922 -69.503 
ATOM   2260  C5'  DA A 110     127.635   3.124 -70.098 
ATOM   2261  C4'  DA A 110     126.612   4.238 -70.006 
ATOM   2262  O4'  DA A 110     125.701   4.251 -71.143 
ATOM   2263  C3'  DA A 110     125.684   4.191 -68.792 
ATOM   2264  O3'  DA A 110     125.434   5.520 -68.352 
ATOM   2265  C2'  DA A 110     124.378   3.602 -69.325 
ATOM   2266  C1'  DA A 110     124.374   4.354 -70.652 
ATOM   2267  N9   DA A 110     123.457   3.768 -71.670 
ATOM   2268  C8   DA A 110     123.147   2.455 -71.876 
ATOM   2269  N7   DA A 110     122.310   2.260 -72.846 
ATOM   2270  C5   DA A 110     122.043   3.537 -73.321 
ATOM   2271  C6   DA A 110     121.222   4.010 -74.356 
ATOM   2272  N6   DA A 110     120.481   3.212 -75.138 
ATOM   2273  N1   DA A 110     121.187   5.341 -74.561 
ATOM   2274  C2   DA A 110     121.925   6.130 -73.781 
ATOM   2275  N3   DA A 110     122.725   5.804 -72.790 
ATOM   2276  C4   DA A 110     122.741   4.467 -72.606 
ATOM   2277  P    DG A 111     125.372   5.818 -66.780 
ATOM   2278  OP1  DG A 111     126.742   6.017 -66.258 
ATOM   2279  OP2  DG A 111     124.565   4.775 -66.109 
ATOM   2280  O5'  DG A 111     124.579   7.209 -66.755 
ATOM   2281  C5'  DG A 111     124.713   8.110 -67.870 
ATOM   2282  C4'  DG A 111     123.356   8.670 -68.249 
ATOM   2283  O4'  DG A 111     122.654   7.826 -69.205 
ATOM   2284  C3'  DG A 111     122.360   8.834 -67.101 
ATOM   2285  O3'  DG A 111     121.599  10.016 -67.317 
ATOM   2286  C2'  DG A 111     121.429   7.628 -67.222 
ATOM   2287  C1'  DG A 111     121.326   7.635 -68.743 
ATOM   2288  N9   DG A 111     120.816   6.358 -69.316 
ATOM   2289  C8   DG A 111     121.014   5.066 -68.878 
ATOM   2290  N7   DG A 111     120.422   4.157 -69.611 
ATOM   2291  C5   DG A 111     119.784   4.898 -70.605 
ATOM   2292  C6   DG A 111     118.982   4.466 -71.694 
ATOM   2293  O6   DG A 111     118.663   3.322 -72.010 
ATOM   2294  N1   DG A 111     118.533   5.551 -72.461 
ATOM   2295  C2   DG A 111     118.822   6.877 -72.209 
ATOM   2296  N2   DG A 111     118.299   7.764 -73.059 
ATOM   2297  N3   DG A 111     119.576   7.281 -71.188 
ATOM   2298  C4   DG A 111     120.019   6.242 -70.434 
ATOM   2299  P    DA A 112     121.234  10.944 -66.066 
ATOM   2300  OP1  DA A 112     122.365  11.854 -65.777 
ATOM   2301  OP2  DA A 112     120.775  10.101 -64.940 
ATOM   2302  O5'  DA A 112     120.002  11.785 -66.644 
ATOM   2303  C5'  DA A 112     119.946  12.060 -68.057 
ATOM   2304  C4'  DA A 112     118.539  11.835 -68.574 
ATOM   2305  O4'  DA A 112     118.311  10.456 -68.984 
ATOM   2306  C3'  DA A 112     117.412  12.113 -67.579 
ATOM   2307  O3'  DA A 112     116.313  12.688 -68.276 
ATOM   2308  C2'  DA A 112     116.997  10.734 -67.068 
ATOM   2309  C1'  DA A 112     117.092  10.013 -68.409 
ATOM   2310  N9   DA A 112     117.148   8.530 -68.289 
ATOM   2311  C8   DA A 112     117.738   7.779 -67.313 
ATOM   2312  N7   DA A 112     117.615   6.500 -67.487 
ATOM   2313  C5   DA A 112     116.891   6.392 -68.667 
ATOM   2314  C6   DA A 112     116.431   5.284 -69.398 
ATOM   2315  N6   DA A 112     116.644   4.013 -69.027 
ATOM   2316  N1   DA A 112     115.741   5.530 -70.527 
ATOM   2317  C2   DA A 112     115.534   6.795 -70.890 
ATOM   2318  N3   DA A 112     115.913   7.903 -70.292 
ATOM   2319  C4   DA A 112     116.600   7.629 -69.165 
ATOM   2320  P    DA A 113     115.485  13.868 -67.582 
ATOM   2321  OP1  DA A 113     116.171  15.159 -67.816 
ATOM   2322  OP2  DA A 113     115.218  13.523 -66.168 
ATOM   2323  O5'  DA A 113     114.119  13.827 -68.412 
ATOM   2324  C5'  DA A 113     114.149  13.390 -69.784 
ATOM   2325  C4'  DA A 113     112.992  12.447 -70.054 
ATOM   2326  O4'  DA A 113     113.326  11.061 -69.760 
ATOM   2327  C3'  DA A 113     111.724  12.701 -69.239 
ATOM   2328  O3'  DA A 113     110.591  12.440 -70.058 
ATOM   2329  C2'  DA A 113     111.766  11.659 -68.122 
ATOM   2330  C1'  DA A 113     112.282  10.506 -68.975 
ATOM   2331  N9   DA A 113     112.849   9.379 -68.181 
ATOM   2332  C8   DA A 113     113.538   9.434 -67.004 
ATOM   2333  N7   DA A 113     113.903   8.274 -66.555 
ATOM   2334  C5   DA A 113     113.422   7.382 -67.504 
ATOM   2335  C6   DA A 113     113.484   5.982 -67.606 
ATOM   2336  N6   DA A 113     114.087   5.200 -66.699 
ATOM   2337  N1   DA A 113     112.901   5.413 -68.677 
ATOM   2338  C2   DA A 113     112.304   6.195 -69.576 
ATOM   2339  N3   DA A 113     112.183   7.505 -69.586 
ATOM   2340  C4   DA A 113     112.774   8.050 -68.503 
ATOM   2341  P    DG A 114     109.315  13.399 -69.948 
ATOM   2342  OP1  DG A 114     109.519  14.595 -70.796 
ATOM   2343  OP2  DG A 114     109.011  13.659 -68.523 
ATOM   2344  O5'  DG A 114     108.170  12.478 -70.582 
ATOM   2345  C5'  DG A 114     108.528  11.516 -71.591 
ATOM   2346  C4'  DG A 114     107.829  10.199 -71.322 
ATOM   2347  O4'  DG A 114     108.595   9.333 -70.436 
ATOM   2348  C3'  DG A 114     106.460  10.297 -70.648 
ATOM   2349  O3'  DG A 114     105.609   9.291 -71.183 
ATOM   2350  C2'  DG A 114     106.730   9.975 -69.177 
ATOM   2351  C1'  DG A 114     107.727   8.847 -69.424 
ATOM   2352  N9   DG A 114     108.552   8.506 -68.232 
ATOM   2353  C8   DG A 114     109.033   9.333 -67.239 
ATOM   2354  N7   DG A 114     109.734   8.714 -66.322 
ATOM   2355  C5   DG A 114     109.716   7.382 -66.733 
ATOM   2356  C6   DG A 114     110.305   6.235 -66.142 
ATOM   2357  O6   DG A 114     110.975   6.156 -65.116 
ATOM   2358  N1   DG A 114     110.039   5.080 -66.890 
ATOM   2359  C2   DG A 114     109.301   5.039 -68.057 
ATOM   2360  N2   DG A 114     109.162   3.837 -68.621 
ATOM   2361  N3   DG A 114     108.750   6.116 -68.611 
ATOM   2362  C4   DG A 114     108.997   7.245 -67.898 
ATOM   2363  P    DA A 115     104.072   9.641 -71.458 
ATOM   2364  OP1  DA A 115     103.942  10.302 -72.776 
ATOM   2365  OP2  DA A 115     103.517  10.380 -70.303 
ATOM   2366  O5'  DA A 115     103.422   8.180 -71.522 
ATOM   2367  C5'  DA A 115     104.226   7.079 -71.985 
ATOM   2368  C4'  DA A 115     104.014   5.872 -71.093 
ATOM   2369  O4'  DA A 115     104.919   5.858 -69.953 
ATOM   2370  C3'  DA A 115     102.626   5.745 -70.464 
ATOM   2371  O3'  DA A 115     102.266   4.369 -70.417 
ATOM   2372  C2'  DA A 115     102.803   6.248 -69.032 
ATOM   2373  C1'  DA A 115     104.161   5.597 -68.782 
ATOM   2374  N9   DA A 115     104.894   6.169 -67.619 
ATOM   2375  C8   DA A 115     104.906   7.461 -67.175 
ATOM   2376  N7   DA A 115     105.647   7.648 -66.127 
ATOM   2377  C5   DA A 115     106.166   6.391 -65.855 
ATOM   2378  C6   DA A 115     107.035   5.920 -64.856 
ATOM   2379  N6   DA A 115     107.558   6.703 -63.901 
ATOM   2380  N1   DA A 115     107.347   4.612 -64.874 
ATOM   2381  C2   DA A 115     106.825   3.839 -65.824 
ATOM   2382  N3   DA A 115     106.007   4.163 -66.802 
ATOM   2383  C4   DA A 115     105.710   5.478 -66.762 
ATOM   2384  P    DA A 116     100.753   3.952 -70.734 
ATOM   2385  OP1  DA A 116     100.565   3.844 -72.198 
ATOM   2386  OP2  DA A 116      99.829   4.866 -70.027 
ATOM   2387  O5'  DA A 116     100.681   2.497 -70.072 
ATOM   2388  C5'  DA A 116     101.877   1.697 -70.015 
ATOM   2389  C4'  DA A 116     101.998   1.043 -68.652 
ATOM   2390  O4'  DA A 116     102.696   1.887 -67.692 
ATOM   2391  C3'  DA A 116     100.679   0.706 -67.957 
ATOM   2392  O3'  DA A 116     100.830  -0.522 -67.254 
ATOM   2393  C2'  DA A 116     100.481   1.828 -66.938 
ATOM   2394  C1'  DA A 116     101.937   1.922 -66.492 
ATOM   2395  N9   DA A 116     102.264   3.185 -65.775 
ATOM   2396  C8   DA A 116     101.758   4.435 -65.986 
ATOM   2397  N7   DA A 116     102.243   5.339 -65.192 
ATOM   2398  C5   DA A 116     103.138   4.638 -64.395 
ATOM   2399  C6   DA A 116     103.983   5.033 -63.345 
ATOM   2400  N6   DA A 116     104.066   6.294 -62.897 
ATOM   2401  N1   DA A 116     104.741   4.082 -62.768 
ATOM   2402  C2   DA A 116     104.654   2.831 -63.218 
ATOM   2403  N3   DA A 116     103.906   2.346 -64.184 
ATOM   2404  C4   DA A 116     103.157   3.318 -64.744 
ATOM   2405  P    DA A 117      99.619  -1.568 -67.251 
ATOM   2406  OP1  DA A 117      99.670  -2.389 -68.482 
ATOM   2407  OP2  DA A 117      98.348  -0.855 -66.998 
ATOM   2408  O5'  DA A 117      99.988  -2.474 -65.985 
ATOM   2409  C5'  DA A 117     101.372  -2.649 -65.631 
ATOM   2410  C4'  DA A 117     101.544  -2.517 -64.131 
ATOM   2411  O4'  DA A 117     101.767  -1.139 -63.716 
ATOM   2412  C3'  DA A 117     100.356  -2.969 -63.282 
ATOM   2413  O3'  DA A 117     100.844  -3.589 -62.099 
ATOM   2414  C2'  DA A 117      99.643  -1.674 -62.893 
ATOM   2415  C1'  DA A 117     100.900  -0.853 -62.629 
ATOM   2416  N9   DA A 117     100.661   0.617 -62.603 
ATOM   2417  C8   DA A 117      99.773   1.345 -63.343 
ATOM   2418  N7   DA A 117      99.799   2.618 -63.090 
ATOM   2419  C5   DA A 117     100.776   2.745 -62.112 
ATOM   2420  C6   DA A 117     101.282   3.856 -61.419 
ATOM   2421  N6   DA A 117     100.853   5.110 -61.617 
ATOM   2422  N1   DA A 117     102.250   3.630 -60.512 
ATOM   2423  C2   DA A 117     102.674   2.382 -60.319 
ATOM   2424  N3   DA A 117     102.277   1.272 -60.904 
ATOM   2425  C4   DA A 117     101.308   1.525 -61.807 
ATOM   2426  P    DT A 118     100.096  -4.889 -61.538 
ATOM   2427  OP1  DT A 118     100.593  -6.091 -62.245 
ATOM   2428  OP2  DT A 118      98.633  -4.673 -61.573 
ATOM   2429  O5'  DT A 118     100.600  -4.912 -60.019 
ATOM   2430  C5'  DT A 118     101.899  -4.375 -59.705 
ATOM   2431  C4'  DT A 118     101.820  -3.525 -58.452 
ATOM   2432  O4'  DT A 118     101.482  -2.138 -58.741 
ATOM   2433  C3'  DT A 118     100.774  -3.953 -57.423 
ATOM   2434  O3'  DT A 118     101.296  -3.736 -56.118 
ATOM   2435  C2'  DT A 118      99.602  -2.996 -57.642 
ATOM   2436  C1'  DT A 118     100.439  -1.739 -57.865 
ATOM   2437  N1   DT A 118      99.689  -0.628 -58.513 
ATOM   2438  C2   DT A 118     100.015   0.652 -58.132 
ATOM   2439  O2   DT A 118     100.874   0.899 -57.303 
ATOM   2440  N3   DT A 118      99.299   1.656 -58.753 
ATOM   2441  C4   DT A 118      98.309   1.491 -59.701 
ATOM   2442  O4   DT A 118      97.738   2.469 -60.187 
ATOM   2443  C5   DT A 118      98.039   0.113 -60.035 
ATOM   2444  C7   DT A 118      96.975  -0.157 -61.059 
ATOM   2445  C6   DT A 118      98.719  -0.884 -59.447 
ATOM   2446  P    DC A 119     100.997  -4.815 -54.973 
ATOM   2447  OP1  DC A 119     101.975  -5.922 -55.067 
ATOM   2448  OP2  DC A 119      99.570  -5.203 -55.020 
ATOM   2449  O5'  DC A 119     101.277  -3.959 -53.652 
ATOM   2450  C5'  DC A 119     102.247  -2.896 -53.701 
ATOM   2451  C4'  DC A 119     101.712  -1.671 -52.986 
ATOM   2452  O4'  DC A 119     100.941  -0.807 -53.868 
ATOM   2453  C3'  DC A 119     100.766  -1.945 -51.817 
ATOM   2454  O3'  DC A 119     101.006  -0.984 -50.796 
ATOM   2455  C2'  DC A 119      99.368  -1.707 -52.388 
ATOM   2456  C1'  DC A 119      99.722  -0.478 -53.219 
ATOM   2457  N1   DC A 119      98.715  -0.150 -54.265 
ATOM   2458  C2   DC A 119      98.496   1.193 -54.559 
ATOM   2459  O2   DC A 119      99.142   2.051 -53.946 
ATOM   2460  N3   DC A 119      97.580   1.512 -55.511 
ATOM   2461  C4   DC A 119      96.902   0.554 -56.152 
ATOM   2462  N4   DC A 119      96.020   0.916 -57.071 
ATOM   2463  C5   DC A 119      97.111  -0.834 -55.864 
ATOM   2464  C6   DC A 119      98.030  -1.133 -54.911 
ATOM   2465  P    DA A 120     100.968  -1.452 -49.266 
ATOM   2466  OP1  DA A 120     102.280  -2.024 -48.890 
ATOM   2467  OP2  DA A 120      99.792  -2.321 -49.042 
ATOM   2468  O5'  DA A 120     100.754  -0.055 -48.514 
ATOM   2469  C5'  DA A 120     101.279   1.146 -49.109 
ATOM   2470  C4'  DA A 120     100.256   2.261 -49.017 
ATOM   2471  O4'  DA A 120      99.346   2.274 -50.154 
ATOM   2472  C3'  DA A 120      99.329   2.214 -47.803 
ATOM   2473  O3'  DA A 120      99.079   3.543 -47.363 
ATOM   2474  C2'  DA A 120      98.023   1.624 -48.335 
ATOM   2475  C1'  DA A 120      98.018   2.377 -49.663 
ATOM   2476  N9   DA A 120      97.102   1.791 -50.681 
ATOM   2477  C8   DA A 120      96.792   0.478 -50.887 
ATOM   2478  N7   DA A 120      95.954   0.282 -51.857 
ATOM   2479  C5   DA A 120      95.688   1.559 -52.332 
ATOM   2480  C6   DA A 120      94.866   2.033 -53.367 
ATOM   2481  N6   DA A 120      94.125   1.235 -54.149 
ATOM   2482  N1   DA A 120      94.831   3.363 -53.572 
ATOM   2483  C2   DA A 120      95.570   4.152 -52.792 
ATOM   2484  N3   DA A 120      96.369   3.827 -51.801 
ATOM   2485  C4   DA A 120      96.386   2.490 -51.617 
ATOM   2486  P    DC A 121      99.016   3.841 -45.791 
ATOM   2487  OP1  DC A 121     100.387   4.039 -45.269 
ATOM   2488  OP2  DC A 121      98.210   2.798 -45.120 
ATOM   2489  O5'  DC A 121      98.224   5.232 -45.766 
ATOM   2490  C5'  DC A 121      98.358   6.132 -46.881 
ATOM   2491  C4'  DC A 121      97.001   6.693 -47.260 
ATOM   2492  O4'  DC A 121      96.299   5.849 -48.216 
ATOM   2493  C3'  DC A 121      96.005   6.856 -46.112 
ATOM   2494  O3'  DC A 121      95.243   8.038 -46.328 
ATOM   2495  C2'  DC A 121      95.074   5.651 -46.232 
ATOM   2496  C1'  DC A 121      94.970   5.658 -47.754 
ATOM   2497  N1   DC A 121      94.460   4.381 -48.327 
ATOM   2498  C2   DC A 121      93.664   4.452 -49.466 
ATOM   2499  O2   DC A 121      93.415   5.561 -49.952 
ATOM   2500  N3   DC A 121      93.189   3.299 -50.003 
ATOM   2501  C4   DC A 121      93.481   2.116 -49.446 
ATOM   2502  N4   DC A 121      92.994   1.020 -50.008 
ATOM   2503  C5   DC A 121      94.298   2.020 -48.274 
ATOM   2504  C6   DC A 121      94.763   3.184 -47.752 
ATOM   2505  P    DC A 122      94.878   8.967 -45.077 
ATOM   2506  OP1  DC A 122      96.010   9.876 -44.788 
ATOM   2507  OP2  DC A 122      94.419   8.124 -43.951 
ATOM   2508  O5'  DC A 122      93.647   9.807 -45.655 
ATOM   2509  C5'  DC A 122      93.591  10.082 -47.068 
ATOM   2510  C4'  DC A 122      92.183   9.857 -47.585 
ATOM   2511  O4'  DC A 122      91.956   8.479 -47.995 
ATOM   2512  C3'  DC A 122      91.057  10.136 -46.590 
ATOM   2513  O3'  DC A 122      89.958  10.710 -47.287 
ATOM   2514  C2'  DC A 122      90.641   8.757 -46.079 
ATOM   2515  C1'  DC A 122      90.736   8.036 -47.420 
ATOM   2516  N1   DC A 122      90.793   6.552 -47.300 
ATOM   2517  C2   DC A 122      90.175   5.797 -48.293 
ATOM   2518  O2   DC A 122      89.611   6.383 -49.225 
ATOM   2519  N3   DC A 122      90.215   4.442 -48.203 
ATOM   2520  C4   DC A 122      90.837   3.846 -47.177 
ATOM   2521  N4   DC A 122      90.848   2.522 -47.133 
ATOM   2522  C5   DC A 122      91.478   4.604 -46.145 
ATOM   2523  C6   DC A 122      91.426   5.956 -46.254 
ATOM   2524  P    DA A 123      89.130  11.891 -46.593 
ATOM   2525  OP1  DA A 123      89.816  13.182 -46.827 
ATOM   2526  OP2  DA A 123      88.863  11.545 -45.179 
ATOM   2527  O5'  DA A 123      87.763  11.849 -47.423 
ATOM   2528  C5'  DA A 123      87.793  11.412 -48.795 
ATOM   2529  C4'  DA A 123      86.637  10.470 -49.065 
ATOM   2530  O4'  DA A 123      86.970   9.084 -48.771 
ATOM   2531  C3'  DA A 123      85.368  10.724 -48.250 
ATOM   2532  O3'  DA A 123      84.235  10.462 -49.069 
ATOM   2533  C2'  DA A 123      85.411   9.682 -47.133 
ATOM   2534  C1'  DA A 123      85.926   8.528 -47.986 
ATOM   2535  N9   DA A 123      86.493   7.402 -47.192 
ATOM   2536  C8   DA A 123      87.182   7.456 -46.015 
ATOM   2537  N7   DA A 123      87.547   6.296 -45.566 
ATOM   2538  C5   DA A 123      87.066   5.404 -46.514 
ATOM   2539  C6   DA A 123      87.129   4.005 -46.617 
ATOM   2540  N6   DA A 123      87.731   3.222 -45.710 
ATOM   2541  N1   DA A 123      86.546   3.435 -47.688 
ATOM   2542  C2   DA A 123      85.948   4.217 -48.587 
ATOM   2543  N3   DA A 123      85.828   5.527 -48.597 
ATOM   2544  C4   DA A 123      86.419   6.072 -47.514 
ATOM   2545  P    DT A 124      82.959  11.422 -48.958 
ATOM   2546  OP1  DT A 124      83.163  12.618 -49.807 
ATOM   2547  OP2  DT A 124      82.655  11.682 -47.534 
ATOM   2548  O5'  DT A 124      81.815  10.501 -49.593 
ATOM   2549  C5'  DT A 124      82.173   9.539 -50.602 
ATOM   2550  C4'  DT A 124      81.473   8.222 -50.333 
ATOM   2551  O4'  DT A 124      82.240   7.355 -49.447 
ATOM   2552  C3'  DT A 124      80.105   8.320 -49.659 
ATOM   2553  O3'  DT A 124      79.254   7.313 -50.194 
ATOM   2554  C2'  DT A 124      80.374   7.998 -48.188 
ATOM   2555  C1'  DT A 124      81.371   6.870 -48.435 
ATOM   2556  N1   DT A 124      82.197   6.529 -47.242 
ATOM   2557  C2   DT A 124      82.544   5.210 -47.079 
ATOM   2558  O2   DT A 124      82.208   4.334 -47.856 
ATOM   2559  N3   DT A 124      83.309   4.933 -45.961 
ATOM   2560  C4   DT A 124      83.743   5.843 -45.020 
ATOM   2561  O4   DT A 124      84.424   5.474 -44.060 
ATOM   2562  C5   DT A 124      83.328   7.201 -45.278 
ATOM   2563  C7   DT A 124      83.758   8.256 -44.301 
ATOM   2564  C6   DT A 124      82.584   7.499 -46.356 
ATOM   2565  P    DT A 125      77.716   7.663 -50.469 
ATOM   2566  OP1  DT A 125      77.586   8.325 -51.787 
ATOM   2567  OP2  DT A 125      77.162   8.403 -49.314 
ATOM   2568  O5'  DT A 125      77.066   6.203 -50.533 
ATOM   2569  C5'  DT A 125      77.870   5.101 -50.996 
ATOM   2570  C4'  DT A 125      77.658   3.894 -50.104 
ATOM   2571  O4'  DT A 125      78.564   3.880 -48.963 
ATOM   2572  C3'  DT A 125      76.271   3.767 -49.475 
ATOM   2573  O3'  DT A 125      75.911   2.391 -49.428 
ATOM   2574  C2'  DT A 125      76.448   4.271 -48.043 
ATOM   2575  C1'  DT A 125      77.805   3.620 -47.792 
ATOM   2576  N1   DT A 125      78.538   4.192 -46.630 
ATOM   2577  C2   DT A 125      79.310   3.328 -45.891 
ATOM   2578  O2   DT A 125      79.411   2.141 -46.149 
ATOM   2579  N3   DT A 125      79.974   3.894 -44.819 
ATOM   2580  C4   DT A 125      79.931   5.220 -44.438 
ATOM   2581  O4   DT A 125      80.571   5.610 -43.458 
ATOM   2582  C5   DT A 125      79.096   6.047 -45.274 
ATOM   2583  C7   DT A 125      78.994   7.504 -44.927 
ATOM   2584  C6   DT A 125      78.438   5.524 -46.322 
ATOM   2585  P    DC A 126      74.397   1.975 -49.745 
ATOM   2586  OP1  DC A 126      74.209   1.866 -51.209 
ATOM   2587  OP2  DC A 126      73.473   2.888 -49.038 
ATOM   2588  O5'  DC A 126      74.326   0.520 -49.083 
ATOM   2589  C5'  DC A 126      75.521  -0.280 -49.026 
ATOM   2590  C4'  DC A 126      75.643  -0.934 -47.663 
ATOM   2591  O4'  DC A 126      76.340  -0.091 -46.703 
ATOM   2592  C3'  DC A 126      74.324  -1.272 -46.968 
ATOM   2593  O3'  DC A 126      74.475  -2.500 -46.265 
ATOM   2594  C2'  DC A 126      74.125  -0.150 -45.949 
ATOM   2595  C1'  DC A 126      75.582  -0.056 -45.503 
ATOM   2596  N1   DC A 126      75.909   1.208 -44.786 
ATOM   2597  C2   DC A 126      76.848   1.147 -43.759 
ATOM   2598  O2   DC A 126      77.366   0.058 -43.489 
ATOM   2599  N3   DC A 126      77.159   2.288 -43.092 
ATOM   2600  C4   DC A 126      76.574   3.449 -43.416 
ATOM   2601  N4   DC A 126      76.912   4.533 -42.735 
ATOM   2602  C5   DC A 126      75.606   3.532 -44.468 
ATOM   2603  C6   DC A 126      75.308   2.381 -45.122 
ATOM   2604  P    DC A 127      73.264  -3.545 -46.262 
ATOM   2605  OP1  DC A 127      73.314  -4.366 -47.493 
ATOM   2606  OP2  DC A 127      71.993  -2.832 -46.009 
ATOM   2607  O5'  DC A 127      73.632  -4.452 -44.996 
ATOM   2608  C5'  DC A 127      75.017  -4.626 -44.642 
ATOM   2609  C4'  DC A 127      75.189  -4.495 -43.142 
ATOM   2610  O4'  DC A 127      75.411  -3.116 -42.727 
ATOM   2611  C3'  DC A 127      74.000  -4.947 -42.293 
ATOM   2612  O3'  DC A 127      74.489  -5.566 -41.110 
ATOM   2613  C2'  DC A 127      73.287  -3.652 -41.904 
ATOM   2614  C1'  DC A 127      74.545  -2.830 -41.640 
ATOM   2615  N1   DC A 127      74.305  -1.360 -41.614 
ATOM   2616  C2   DC A 127      75.065  -0.593 -40.734 
ATOM   2617  O2   DC A 127      75.899  -1.159 -40.018 
ATOM   2618  N3   DC A 127      74.861   0.748 -40.695 
ATOM   2619  C4   DC A 127      73.947   1.323 -41.488 
ATOM   2620  N4   DC A 127      73.786   2.635 -41.412 
ATOM   2621  C5   DC A 127      73.155   0.553 -42.399 
ATOM   2622  C6   DC A 127      73.374  -0.786 -42.423 
ATOM   2623  P    DA A 128      73.741  -6.866 -40.549 
ATOM   2624  OP1  DA A 128      74.238  -8.068 -41.255 
ATOM   2625  OP2  DA A 128      72.278  -6.650 -40.584 
ATOM   2626  O5'  DA A 128      74.244  -6.889 -39.030 
ATOM   2627  C5'  DA A 128      75.543  -6.352 -38.716 
ATOM   2628  C4'  DA A 128      75.465  -5.503 -37.463 
ATOM   2629  O4'  DA A 128      75.126  -4.116 -37.752 
ATOM   2630  C3'  DA A 128      74.418  -5.930 -36.434 
ATOM   2631  O3'  DA A 128      74.941  -5.713 -35.129 
ATOM   2632  C2'  DA A 128      73.246  -4.973 -36.653 
ATOM   2633  C1'  DA A 128      74.083  -3.717 -36.876 
ATOM   2634  N9   DA A 128      73.334  -2.605 -37.524 
ATOM   2635  C8   DA A 128      72.347  -2.682 -38.464 
ATOM   2636  N7   DA A 128      71.884  -1.528 -38.836 
ATOM   2637  C5   DA A 128      72.619  -0.618 -38.089 
ATOM   2638  C6   DA A 128      72.603   0.785 -38.024 
ATOM   2639  N6   DA A 128      71.784   1.551 -38.758 
ATOM   2640  N1   DA A 128      73.464   1.375 -37.174 
ATOM   2641  C2   DA A 128      74.276   0.609 -36.448 
ATOM   2642  N3   DA A 128      74.381  -0.701 -36.423 
ATOM   2643  C4   DA A 128      73.508  -1.267 -37.282 
ATOM   2644  P    DG A 129      74.641  -6.792 -33.984 
ATOM   2645  OP1  DG A 129      75.619  -7.899 -34.078 
ATOM   2646  OP2  DG A 129      73.214  -7.181 -34.031 
ATOM   2647  O5'  DG A 129      74.921  -5.936 -32.662 
ATOM   2648  C5'  DG A 129      75.892  -4.873 -32.712 
ATOM   2649  C4'  DG A 129      75.357  -3.649 -31.997 
ATOM   2650  O4'  DG A 129      74.586  -2.784 -32.879 
ATOM   2651  C3'  DG A 129      74.410  -3.922 -30.828 
ATOM   2652  O3'  DG A 129      74.651  -2.961 -29.807 
ATOM   2653  C2'  DG A 129      73.012  -3.684 -31.399 
ATOM   2654  C1'  DG A 129      73.367  -2.455 -32.230 
ATOM   2655  N9   DG A 129      72.359  -2.128 -33.276 
ATOM   2656  C8   DG A 129      71.577  -2.977 -34.028 
ATOM   2657  N7   DG A 129      70.782  -2.365 -34.872 
ATOM   2658  C5   DG A 129      71.056  -1.014 -34.664 
ATOM   2659  C6   DG A 129      70.506   0.136 -35.287 
ATOM   2660  O6   DG A 129      69.650   0.201 -36.164 
ATOM   2661  N1   DG A 129      71.069   1.314 -34.775 
ATOM   2662  C2   DG A 129      72.036   1.372 -33.791 
ATOM   2663  N2   DG A 129      72.444   2.594 -33.440 
ATOM   2664  N3   DG A 129      72.553   0.292 -33.208 
ATOM   2665  C4   DG A 129      72.017  -0.859 -33.693 
ATOM   2666  P    DC A 130      74.613  -3.429 -28.276 
ATOM   2667  OP1  DC A 130      75.924  -4.001 -27.900 
ATOM   2668  OP2  DC A 130      73.437  -4.299 -28.053 
ATOM   2669  O5'  DC A 130      74.398  -2.032 -27.525 
ATOM   2670  C5'  DC A 130      74.924  -0.831 -28.120 
ATOM   2671  C4'  DC A 130      73.901   0.283 -28.028 
ATOM   2672  O4'  DC A 130      72.990   0.297 -29.165 
ATOM   2673  C3'  DC A 130      72.973   0.236 -26.814 
ATOM   2674  O3'  DC A 130      72.723   1.565 -26.374 
ATOM   2675  C2'  DC A 130      71.667  -0.353 -27.346 
ATOM   2676  C1'  DC A 130      71.663   0.399 -28.674 
ATOM   2677  N1   DC A 130      70.746  -0.186 -29.692 
ATOM   2678  C2   DC A 130      70.102   0.687 -30.565 
ATOM   2679  O2   DC A 130      70.316   1.900 -30.460 
ATOM   2680  N3   DC A 130      69.262   0.173 -31.499 
ATOM   2681  C4   DC A 130      69.057  -1.148 -31.580 
ATOM   2682  N4   DC A 130      68.229  -1.600 -32.508 
ATOM   2683  C5   DC A 130      69.709  -2.063 -30.691 
ATOM   2684  C6   DC A 130      70.545  -1.530 -29.764 
ATOM   2685  P    DT A 131      72.661   1.864 -24.802 
ATOM   2686  OP1  DT A 131      74.031   2.062 -24.280 
ATOM   2687  OP2  DT A 131      71.854   0.821 -24.131 
ATOM   2688  O5'  DT A 131      71.868   3.254 -24.777 
ATOM   2689  C5'  DT A 131      72.002   4.155 -25.892 
ATOM   2690  C4'  DT A 131      70.645   4.715 -26.271 
ATOM   2691  O4'  DT A 131      69.943   3.871 -27.227 
ATOM   2692  C3'  DT A 131      69.649   4.879 -25.123 
ATOM   2693  O3'  DT A 131      68.888   6.061 -25.339 
ATOM   2694  C2'  DT A 131      68.718   3.673 -25.243 
ATOM   2695  C1'  DT A 131      68.615   3.681 -26.765 
ATOM   2696  N1   DT A 131      68.105   2.403 -27.338 
ATOM   2697  C2   DT A 131      67.321   2.490 -28.462 
ATOM   2698  O2   DT A 131      67.037   3.550 -28.992 
ATOM   2699  N3   DT A 131      66.866   1.286 -28.964 
ATOM   2700  C4   DT A 131      67.125   0.034 -28.445 
ATOM   2701  O4   DT A 131      66.661  -0.974 -28.983 
ATOM   2702  C5   DT A 131      67.957   0.044 -27.265 
ATOM   2703  C7   DT A 131      68.287  -1.278 -26.637 
ATOM   2704  C6   DT A 131      68.412   1.200 -26.756 
ATOM   2705  P    DG A 132      68.523   6.990 -24.088 
ATOM   2706  OP1  DG A 132      69.654   7.899 -23.799 
ATOM   2707  OP2  DG A 132      68.064   6.146 -22.962 
ATOM   2708  O5'  DG A 132      67.291   7.830 -24.666 
ATOM   2709  C5'  DG A 132      67.235   8.105 -26.079 
ATOM   2710  C4'  DG A 132      65.828   7.880 -26.596 
ATOM   2711  O4'  DG A 132      65.600   6.501 -27.006 
ATOM   2712  C3'  DG A 132      64.701   8.159 -25.600 
ATOM   2713  O3'  DG A 132      63.602   8.733 -26.298 
ATOM   2714  C2'  DG A 132      64.286   6.780 -25.090 
ATOM   2715  C1'  DG A 132      64.381   6.059 -26.431 
ATOM   2716  N9   DG A 132      64.437   4.575 -26.311 
ATOM   2717  C8   DG A 132      65.026   3.801 -25.334 
ATOM   2718  N7   DG A 132      64.895   2.511 -25.524 
ATOM   2719  C5   DG A 132      64.168   2.423 -26.709 
ATOM   2720  C6   DG A 132      63.717   1.282 -27.423 
ATOM   2721  O6   DG A 132      63.871   0.094 -27.150 
ATOM   2722  N1   DG A 132      63.013   1.645 -28.579 
ATOM   2723  C2   DG A 132      62.775   2.942 -28.992 
ATOM   2724  N2   DG A 132      62.083   3.079 -30.125 
ATOM   2725  N3   DG A 132      63.198   4.012 -28.322 
ATOM   2726  C4   DG A 132      63.883   3.676 -27.198 
ATOM   2727  P    DA A 133      62.774   9.914 -25.604 
ATOM   2728  OP1  DA A 133      63.460  11.204 -25.838 
ATOM   2729  OP2  DA A 133      62.507   9.568 -24.190 
ATOM   2730  O5'  DA A 133      61.408   9.872 -26.434 
ATOM   2731  C5'  DA A 133      61.438   9.435 -27.806 
ATOM   2732  C4'  DA A 133      60.281   8.493 -28.076 
ATOM   2733  O4'  DA A 133      60.615   7.106 -27.782 
ATOM   2734  C3'  DA A 133      59.013   8.746 -27.261 
ATOM   2735  O3'  DA A 133      57.880   8.485 -28.080 
ATOM   2736  C2'  DA A 133      59.055   7.704 -26.144 
ATOM   2737  C1'  DA A 133      59.571   6.551 -26.997 
ATOM   2738  N9   DA A 133      60.138   5.425 -26.203 
ATOM   2739  C8   DA A 133      60.827   5.479 -25.026 
ATOM   2740  N7   DA A 133      61.192   4.319 -24.577 
ATOM   2741  C5   DA A 133      60.711   3.427 -25.525 
ATOM   2742  C6   DA A 133      60.773   2.027 -25.628 
ATOM   2743  N6   DA A 133      61.376   1.245 -24.721 
ATOM   2744  N1   DA A 133      60.190   1.458 -26.699 
ATOM   2745  C2   DA A 133      59.593   2.240 -27.598 
ATOM   2746  N3   DA A 133      59.472   3.550 -27.608 
ATOM   2747  C4   DA A 133      60.063   4.095 -26.525 
ATOM   2748  P    DT A 134      56.604   9.445 -27.969 
ATOM   2749  OP1  DT A 134      56.808  10.640 -28.818 
ATOM   2750  OP2  DT A 134      56.300   9.704 -26.545 
ATOM   2751  O5'  DT A 134      55.459   8.523 -28.604 
ATOM   2752  C5'  DT A 134      55.817   7.561 -29.613 
ATOM   2753  C4'  DT A 134      55.118   6.244 -29.344 
ATOM   2754  O4'  DT A 134      55.884   5.378 -28.458 
ATOM   2755  C3'  DT A 134      53.749   6.343 -28.670 
ATOM   2756  O3'  DT A 134      52.898   5.336 -29.205 
ATOM   2757  C2'  DT A 134      54.019   6.020 -27.199 
ATOM   2758  C1'  DT A 134      55.016   4.893 -27.446 
ATOM   2759  N1   DT A 134      55.841   4.552 -26.253 
ATOM   2760  C2   DT A 134      56.189   3.233 -26.090 
ATOM   2761  O2   DT A 134      55.853   2.357 -26.867 
ATOM   2762  N3   DT A 134      56.953   2.955 -24.972 
ATOM   2763  C4   DT A 134      57.388   3.866 -24.031 
ATOM   2764  O4   DT A 134      58.068   3.497 -23.071 
ATOM   2765  C5   DT A 134      56.973   5.224 -24.289 
ATOM   2766  C7   DT A 134      57.403   6.278 -23.312 
ATOM   2767  C6   DT A 134      56.229   5.522 -25.367 
ATOM   2768  P    DG A 135      51.361   5.686 -29.480 
ATOM   2769  OP1  DG A 135      51.231   6.348 -30.798 
ATOM   2770  OP2  DG A 135      50.806   6.426 -28.325 
ATOM   2771  O5'  DG A 135      50.711   4.225 -29.544 
ATOM   2772  C5'  DG A 135      51.515   3.124 -30.007 
ATOM   2773  C4'  DG A 135      51.303   1.917 -29.115 
ATOM   2774  O4'  DG A 135      52.208   1.903 -27.974 
ATOM   2775  C3'  DG A 135      49.915   1.790 -28.486 
ATOM   2776  O3'  DG A 135      49.555   0.414 -28.439 
ATOM   2777  C2'  DG A 135      50.092   2.294 -27.054 
ATOM   2778  C1'  DG A 135      51.450   1.643 -26.803 
ATOM   2779  N9   DG A 135      52.183   2.215 -25.641 
ATOM   2780  C8   DG A 135      52.206   3.512 -25.178 
ATOM   2781  N7   DG A 135      52.959   3.689 -24.120 
ATOM   2782  C5   DG A 135      53.470   2.418 -23.861 
ATOM   2783  C6   DG A 135      54.350   1.976 -22.839 
ATOM   2784  O6   DG A 135      54.868   2.628 -21.936 
ATOM   2785  N1   DG A 135      54.611   0.603 -22.946 
ATOM   2786  C2   DG A 135      54.091  -0.234 -23.914 
ATOM   2787  N2   DG A 135      54.463  -1.513 -23.844 
ATOM   2788  N3   DG A 135      53.266   0.182 -24.874 
ATOM   2789  C4   DG A 135      53.003   1.511 -24.784 
ATOM   2790  P    DT A 136      48.042  -0.002 -28.756 
ATOM   2791  OP1  DT A 136      47.854  -0.111 -30.220 
ATOM   2792  OP2  DT A 136      47.118   0.911 -28.049 
ATOM   2793  O5'  DT A 136      47.970  -1.458 -28.094 
ATOM   2794  C5'  DT A 136      49.166  -2.258 -28.037 
ATOM   2795  C4'  DT A 136      49.287  -2.912 -26.674 
ATOM   2796  O4'  DT A 136      49.985  -2.068 -25.714 
ATOM   2797  C3'  DT A 136      47.968  -3.249 -25.979 
ATOM   2798  O3'  DT A 136      48.119  -4.477 -25.276 
ATOM   2799  C2'  DT A 136      47.770  -2.127 -24.960 
ATOM   2800  C1'  DT A 136      49.226  -2.033 -24.514 
ATOM   2801  N1   DT A 136      49.553  -0.770 -23.797 
ATOM   2802  C2   DT A 136      50.481  -0.846 -22.787 
ATOM   2803  O2   DT A 136      51.030  -1.887 -22.469 
ATOM   2804  N3   DT A 136      50.758   0.344 -22.144 
ATOM   2805  C4   DT A 136      50.197   1.575 -22.421 
ATOM   2806  O4   DT A 136      50.525   2.573 -21.777 
ATOM   2807  C5   DT A 136      49.234   1.554 -23.498 
ATOM   2808  C7   DT A 136      48.576   2.852 -23.864 
ATOM   2809  C6   DT A 136      48.946   0.410 -24.139 
ATOM   2810  P    DC A 137      46.908  -5.523 -25.273 
ATOM   2811  OP1  DC A 137      46.959  -6.343 -26.504 
ATOM   2812  OP2  DC A 137      45.637  -4.809 -25.020 
ATOM   2813  O5'  DC A 137      47.277  -6.429 -24.007 
ATOM   2814  C5'  DC A 137      48.661  -6.603 -23.652 
ATOM   2815  C4'  DC A 137      48.833  -6.472 -22.152 
ATOM   2816  O4'  DC A 137      49.056  -5.094 -21.738 
ATOM   2817  C3'  DC A 137      47.645  -6.924 -21.304 
ATOM   2818  O3'  DC A 137      48.133  -7.543 -20.121 
ATOM   2819  C2'  DC A 137      46.932  -5.629 -20.915 
ATOM   2820  C1'  DC A 137      48.189  -4.807 -20.651 
ATOM   2821  N1   DC A 137      47.950  -3.337 -20.625 
ATOM   2822  C2   DC A 137      48.710  -2.570 -19.745 
ATOM   2823  O2   DC A 137      49.544  -3.136 -19.029 
ATOM   2824  N3   DC A 137      48.506  -1.229 -19.706 
ATOM   2825  C4   DC A 137      47.592  -0.654 -20.498 
ATOM   2826  N4   DC A 137      47.430   0.658 -20.423 
ATOM   2827  C5   DC A 137      46.800  -1.425 -21.410 
ATOM   2828  C6   DC A 137      47.018  -2.764 -21.434 
ATOM   2829  P    DA A 138      47.385  -8.843 -19.560 
ATOM   2830  OP1  DA A 138      47.882 -10.045 -20.266 
ATOM   2831  OP2  DA A 138      45.922  -8.627 -19.595 
ATOM   2832  O5'  DA A 138      47.889  -8.866 -18.041 
ATOM   2833  C5'  DA A 138      49.188  -8.330 -17.727 
ATOM   2834  C4'  DA A 138      49.109  -7.480 -16.474 
ATOM   2835  O4'  DA A 138      48.771  -6.093 -16.763 
ATOM   2836  C3'  DA A 138      48.063  -7.907 -15.445 
ATOM   2837  O3'  DA A 138      48.585  -7.691 -14.140 
ATOM   2838  C2'  DA A 138      46.891  -6.950 -15.664 
ATOM   2839  C1'  DA A 138      47.728  -5.694 -15.887 
ATOM   2840  N9   DA A 138      46.978  -4.583 -16.535 
ATOM   2841  C8   DA A 138      45.991  -4.659 -17.475 
ATOM   2842  N7   DA A 138      45.529  -3.506 -17.847 
ATOM   2843  C5   DA A 138      46.263  -2.595 -17.100 
ATOM   2844  C6   DA A 138      46.248  -1.192 -17.035 
ATOM   2845  N6   DA A 138      45.428  -0.426 -17.769 
ATOM   2846  N1   DA A 138      47.109  -0.602 -16.185 
ATOM   2847  C2   DA A 138      47.921  -1.368 -15.459 
ATOM   2848  N3   DA A 138      48.025  -2.678 -15.434 
ATOM   2849  C4   DA A 138      47.153  -3.245 -16.293 
ATOM   2850  P    DC A 139      48.286  -8.770 -12.995 
ATOM   2851  OP1  DC A 139      49.264  -9.877 -13.089 
ATOM   2852  OP2  DC A 139      46.859  -9.158 -13.042 
ATOM   2853  O5'  DC A 139      48.566  -7.913 -11.673 
ATOM   2854  C5'  DC A 139      49.536  -6.851 -11.723 
ATOM   2855  C4'  DC A 139      49.001  -5.626 -11.008 
ATOM   2856  O4'  DC A 139      48.230  -4.761 -11.889 
ATOM   2857  C3'  DC A 139      48.055  -5.899  -9.839 
ATOM   2858  O3'  DC A 139      48.295  -4.939  -8.818 
ATOM   2859  C2'  DC A 139      46.657  -5.662 -10.410 
ATOM   2860  C1'  DC A 139      47.011  -4.432 -11.241 
ATOM   2861  N1   DC A 139      46.004  -4.105 -12.287 
ATOM   2862  C2   DC A 139      45.785  -2.762 -12.581 
ATOM   2863  O2   DC A 139      46.431  -1.904 -11.968 
ATOM   2864  N3   DC A 139      44.869  -2.442 -13.532 
ATOM   2865  C4   DC A 139      44.191  -3.401 -14.174 
ATOM   2866  N4   DC A 139      43.309  -3.039 -15.093 
ATOM   2867  C5   DC A 139      44.400  -4.789 -13.886 
ATOM   2868  C6   DC A 139      45.319  -5.088 -12.933 
ATOM   2869  P    DC A 140      48.257  -5.406  -7.287 
ATOM   2870  OP1  DC A 140      49.569  -5.979  -6.911 
ATOM   2871  OP2  DC A 140      47.081  -6.276  -7.064 
ATOM   2872  O5'  DC A 140      48.043  -4.010  -6.536 
ATOM   2873  C5'  DC A 140      48.568  -2.808  -7.131 
ATOM   2874  C4'  DC A 140      47.545  -1.694  -7.039 
ATOM   2875  O4'  DC A 140      46.635  -1.681  -8.176 
ATOM   2876  C3'  DC A 140      46.618  -1.741  -5.825 
ATOM   2877  O3'  DC A 140      46.368  -0.412  -5.385 
ATOM   2878  C2'  DC A 140      45.312  -2.330  -6.357 
ATOM   2879  C1'  DC A 140      45.307  -1.578  -7.685 
ATOM   2880  N1   DC A 140      44.391  -2.164  -8.703 
ATOM   2881  C2   DC A 140      43.747  -1.290  -9.576 
ATOM   2882  O2   DC A 140      43.960  -0.077  -9.471 
ATOM   2883  N3   DC A 140      42.906  -1.804 -10.510 
ATOM   2884  C4   DC A 140      42.702  -3.125 -10.591 
ATOM   2885  N4   DC A 140      41.873  -3.578 -11.519 
ATOM   2886  C5   DC A 140      43.354  -4.041  -9.702 
ATOM   2887  C6   DC A 140      44.190  -3.507  -8.775 
ATOM   2888  P    DC A 141      46.305  -0.114  -3.813 
ATOM   2889  OP1  DC A 141      47.676   0.085  -3.291 
ATOM   2890  OP2  DC A 141      45.499  -1.157  -3.142 
ATOM   2891  O5'  DC A 141      45.513   1.277  -3.787 
ATOM   2892  C5'  DC A 141      45.647   2.177  -4.903 
ATOM   2893  C4'  DC A 141      44.290   2.738  -5.282 
ATOM   2894  O4'  DC A 141      43.588   1.894  -6.238 
ATOM   2895  C3'  DC A 141      43.294   2.902  -4.134 
ATOM   2896  O3'  DC A 141      42.532   4.084  -4.350 
ATOM   2897  C2'  DC A 141      42.363   1.696  -4.254 
ATOM   2898  C1'  DC A 141      42.259   1.703  -5.776 
ATOM   2899  N1   DC A 141      41.749   0.426  -6.348 
ATOM   2900  C2   DC A 141      40.953   0.497  -7.488 
ATOM   2901  O2   DC A 141      40.704   1.606  -7.974 
ATOM   2902  N3   DC A 141      40.478  -0.656  -8.025 
ATOM   2903  C4   DC A 141      40.770  -1.839  -7.468 
ATOM   2904  N4   DC A 141      40.283  -2.935  -8.029 
ATOM   2905  C5   DC A 141      41.587  -1.934  -6.296 
ATOM   2906  C6   DC A 141      42.052  -0.771  -5.774 
ATOM   2907  P    DC A 142      42.167   5.012  -3.099 
ATOM   2908  OP1  DC A 142      43.299   5.922  -2.810 
ATOM   2909  OP2  DC A 142      41.708   4.169  -1.973 
ATOM   2910  O5'  DC A 142      40.936   5.853  -3.677 
ATOM   2911  C5'  DC A 142      40.880   6.128  -5.090 
ATOM   2912  C4'  DC A 142      39.472   5.903  -5.607 
ATOM   2913  O4'  DC A 142      39.245   4.524  -6.017 
ATOM   2914  C3'  DC A 142      38.346   6.181  -4.611 
ATOM   2915  O3'  DC A 142      37.247   6.755  -5.309 
ATOM   2916  C2'  DC A 142      37.930   4.802  -4.100 
ATOM   2917  C1'  DC A 142      38.025   4.081  -5.442 
ATOM   2918  N1   DC A 142      38.082   2.597  -5.322 
ATOM   2919  C2   DC A 142      37.464   1.842  -6.315 
ATOM   2920  O2   DC A 142      36.900   2.428  -7.246 
ATOM   2921  N3   DC A 142      37.504   0.488  -6.224 
ATOM   2922  C4   DC A 142      38.126  -0.109  -5.199 
ATOM   2923  N4   DC A 142      38.137  -1.433  -5.155 
ATOM   2924  C5   DC A 142      38.767   0.650  -4.167 
ATOM   2925  C6   DC A 142      38.715   2.002  -4.276 
ATOM   2926  P    DA A 143      36.419   7.936  -4.615 
ATOM   2927  OP1  DA A 143      37.105   9.227  -4.849 
ATOM   2928  OP2  DA A 143      36.152   7.591  -3.201 
ATOM   2929  O5'  DA A 143      35.052   7.894  -5.445 
ATOM   2930  C5'  DA A 143      35.082   7.458  -6.817 
ATOM   2931  C4'  DA A 143      33.926   6.515  -7.087 
ATOM   2932  O4'  DA A 143      34.259   5.129  -6.793 
ATOM   2933  C3'  DA A 143      32.657   6.769  -6.272 
ATOM   2934  O3'  DA A 143      31.524   6.507  -7.091 
ATOM   2935  C2'  DA A 143      32.700   5.727  -5.154 
ATOM   2936  C1'  DA A 143      33.215   4.574  -6.008 
ATOM   2937  N9   DA A 143      33.782   3.447  -5.214 
ATOM   2938  C8   DA A 143      34.471   3.502  -4.037 
ATOM   2939  N7   DA A 143      34.836   2.341  -3.588 
ATOM   2940  C5   DA A 143      34.355   1.449  -4.536 
ATOM   2941  C6   DA A 143      34.418   0.050  -4.639 
ATOM   2942  N6   DA A 143      35.020  -0.732  -3.732 
ATOM   2943  N1   DA A 143      33.835  -0.519  -5.710 
ATOM   2944  C2   DA A 143      33.237   0.263  -6.608 
ATOM   2945  N3   DA A 143      33.117   1.572  -6.619 
ATOM   2946  C4   DA A 143      33.708   2.118  -5.536 
ATOM   2947  P    DG A 144      30.248   7.467  -6.980 
ATOM   2948  OP1  DG A 144      30.452   8.663  -7.829 
ATOM   2949  OP2  DG A 144      29.944   7.727  -5.555 
ATOM   2950  O5'  DG A 144      29.104   6.546  -7.615 
ATOM   2951  C5'  DG A 144      29.462   5.584  -8.624 
ATOM   2952  C4'  DG A 144      28.762   4.267  -8.355 
ATOM   2953  O4'  DG A 144      29.529   3.401  -7.469 
ATOM   2954  C3'  DG A 144      27.394   4.365  -7.681 
ATOM   2955  O3'  DG A 144      26.543   3.359  -8.216 
ATOM   2956  C2'  DG A 144      27.663   4.043  -6.210 
ATOM   2957  C1'  DG A 144      28.660   2.915  -6.457 
ATOM   2958  N9   DG A 144      29.486   2.574  -5.264 
ATOM   2959  C8   DG A 144      29.967   3.401  -4.272 
ATOM   2960  N7   DG A 144      30.667   2.782  -3.354 
ATOM   2961  C5   DG A 144      30.649   1.450  -3.766 
ATOM   2962  C6   DG A 144      31.239   0.303  -3.174 
ATOM   2963  O6   DG A 144      31.909   0.224  -2.149 
ATOM   2964  N1   DG A 144      30.973  -0.852  -3.923 
ATOM   2965  C2   DG A 144      30.234  -0.893  -5.090 
ATOM   2966  N2   DG A 144      30.096  -2.095  -5.654 
ATOM   2967  N3   DG A 144      29.683   0.184  -5.644 
ATOM   2968  C4   DG A 144      29.931   1.313  -4.931 
ATOM   2969  P    DA A 145      25.005   3.708  -8.491 
ATOM   2970  OP1  DA A 145      24.875   4.370  -9.809 
ATOM   2971  OP2  DA A 145      24.451   4.448  -7.336 
ATOM   2972  O5'  DA A 145      24.355   2.248  -8.555 
ATOM   2973  C5'  DA A 145      25.159   1.146  -9.018 
ATOM   2974  C4'  DA A 145      24.947  -0.061  -8.126 
ATOM   2975  O4'  DA A 145      25.853  -0.074  -6.985 
ATOM   2976  C3'  DA A 145      23.560  -0.187  -7.497 
ATOM   2977  O3'  DA A 145      23.200  -1.563  -7.450 
ATOM   2978  C2'  DA A 145      23.737   0.316  -6.065 
ATOM   2979  C1'  DA A 145      25.094  -0.335  -5.814 
ATOM   2980  N9   DA A 145      25.827   0.237  -4.652 
ATOM   2981  C8   DA A 145      25.839   1.529  -4.208 
ATOM   2982  N7   DA A 145      26.580   1.716  -3.160 
ATOM   2983  C5   DA A 145      27.099   0.459  -2.887 
ATOM   2984  C6   DA A 145      27.968  -0.012  -1.889 
ATOM   2985  N6   DA A 145      28.492   0.771  -0.934 
ATOM   2986  N1   DA A 145      28.280  -1.320  -1.906 
ATOM   2987  C2   DA A 145      27.758  -2.093  -2.857 
ATOM   2988  N3   DA A 145      26.940  -1.769  -3.835 
ATOM   2989  C4   DA A 145      26.644  -0.454  -3.794 
ATOM   2990  P    DG A 146      21.686  -1.980  -7.767 
ATOM   2991  OP1  DG A 146      21.498  -2.088  -9.231 
ATOM   2992  OP2  DG A 146      20.762  -1.067  -7.060 
ATOM   2993  O5'  DG A 146      21.615  -3.435  -7.105 
ATOM   2994  C5'  DG A 146      22.810  -4.235  -7.048 
ATOM   2995  C4'  DG A 146      22.932  -4.889  -5.685 
ATOM   2996  O4'  DG A 146      23.629  -4.046  -4.725 
ATOM   2997  C3'  DG A 146      21.613  -5.226  -4.990 
ATOM   2998  O3'  DG A 146      21.764  -6.454  -4.287 
ATOM   2999  C2'  DG A 146      21.414  -4.104  -3.971 
ATOM   3000  C1'  DG A 146      22.871  -4.010  -3.525 
ATOM   3001  N9   DG A 146      23.198  -2.747  -2.808 
ATOM   3002  C8   DG A 146      22.697  -1.479  -3.006 
ATOM   3003  N7   DG A 146      23.197  -0.575  -2.197 
ATOM   3004  C5   DG A 146      24.090  -1.297  -1.407 
ATOM   3005  C6   DG A 146      24.932  -0.863  -0.349 
ATOM   3006  O6   DG A 146      25.064   0.266   0.114 
ATOM   3007  N1   DG A 146      25.677  -1.925   0.181 
ATOM   3008  C2   DG A 146      25.617  -3.235  -0.254 
ATOM   3009  N2   DG A 146      26.410  -4.100   0.383 
ATOM   3010  N3   DG A 146      24.828  -3.641  -1.247 
ATOM   3011  C4   DG A 146      24.098  -2.623  -1.771 
ATOM   3012  P    DA A 147      20.553  -7.500  -4.284 
ATOM   3013  OP1  DA A 147      20.603  -8.321  -5.515 
ATOM   3014  OP2  DA A 147      19.282  -6.787  -4.031 
ATOM   3015  O5'  DA A 147      20.921  -8.406  -3.017 
ATOM   3016  C5'  DA A 147      22.306  -8.581  -2.663 
ATOM   3017  C4'  DA A 147      22.478  -8.449  -1.163 
ATOM   3018  O4'  DA A 147      22.700  -7.071  -0.749 
ATOM   3019  C3'  DA A 147      21.289  -8.902  -0.315 
ATOM   3020  O3'  DA A 147      21.778  -9.521   0.868 
ATOM   3021  C2'  DA A 147      20.576  -7.606   0.074 
ATOM   3022  C1'  DA A 147      21.834  -6.785   0.338 
ATOM   3023  N9   DA A 147      21.594  -5.315   0.364 
ATOM   3024  C8   DA A 147      20.706  -4.587  -0.376 
ATOM   3025  N7   DA A 147      20.732  -3.315  -0.123 
ATOM   3026  C5   DA A 147      21.709  -3.188   0.855 
ATOM   3027  C6   DA A 147      22.216  -2.076   1.548 
ATOM   3028  N6   DA A 147      21.787  -0.822   1.351 
ATOM   3029  N1   DA A 147      23.184  -2.302   2.456 
ATOM   3030  C2   DA A 147      23.607  -3.550   2.648 
ATOM   3031  N3   DA A 147      23.211  -4.660   2.063 
ATOM   3032  C4   DA A 147      22.242  -4.407   1.160 
ATOM   3033  P    DG A 148      21.030 -10.821   1.429 
ATOM   3034  OP1  DG A 148      21.527 -12.023   0.723 
ATOM   3035  OP2  DG A 148      19.567 -10.605   1.394 
ATOM   3036  O5'  DG A 148      21.533 -10.844   2.948 
ATOM   3037  C5'  DG A 148      22.832 -10.307   3.262 
ATOM   3038  C4'  DG A 148      22.754  -9.457   4.515 
ATOM   3039  O4'  DG A 148      22.415  -8.070   4.226 
ATOM   3040  C3'  DG A 148      21.707  -9.885   5.544 
ATOM   3041  O3'  DG A 148      22.230  -9.668   6.849 
ATOM   3042  C2'  DG A 148      20.535  -8.928   5.325 
ATOM   3043  C1'  DG A 148      21.372  -7.672   5.102 
ATOM   3044  N9   DG A 148      20.623  -6.560   4.454 
ATOM   3045  C8   DG A 148      19.625  -6.618   3.505 
ATOM   3046  N7   DG A 148      19.168  -5.445   3.138 
ATOM   3047  C5   DG A 148      19.915  -4.547   3.898 
ATOM   3048  C6   DG A 148      19.873  -3.129   3.938 
ATOM   3049  O6   DG A 148      19.156  -2.362   3.302 
ATOM   3050  N1   DG A 148      20.804  -2.614   4.851 
ATOM   3051  C2   DG A 148      21.664  -3.371   5.623 
ATOM   3052  N2   DG A 148      22.479  -2.690   6.433 
ATOM   3053  N3   DG A 148      21.703  -4.702   5.583 
ATOM   3054  C4   DG A 148      20.806  -5.216   4.704 
ATOM   3055  P    DA A 149      21.930 -10.747   7.994 
ATOM   3056  OP1  DA A 149      22.908 -11.854   7.900 
ATOM   3057  OP2  DA A 149      20.503 -11.135   7.947 
ATOM   3058  O5'  DA A 149      22.210  -9.891   9.316 
ATOM   3059  C5'  DA A 149      23.181  -8.828   9.266 
ATOM   3060  C4'  DA A 149      22.646  -7.603   9.981 
ATOM   3061  O4'  DA A 149      21.875  -6.739   9.100 
ATOM   3062  C3'  DA A 149      21.699  -7.877  11.150 
ATOM   3063  O3'  DA A 149      21.940  -6.916  12.171 
ATOM   3064  C2'  DA A 149      20.301  -7.639  10.579 
ATOM   3065  C1'  DA A 149      20.656  -6.410   9.748 
ATOM   3066  N9   DA A 149      19.648  -6.083   8.702 
ATOM   3067  C8   DA A 149      18.881  -6.939   7.965 
ATOM   3068  N7   DA A 149      18.089  -6.347   7.126 
ATOM   3069  C5   DA A 149      18.349  -4.997   7.319 
ATOM   3070  C6   DA A 149      17.826  -3.837   6.723 
ATOM   3071  N6   DA A 149      16.887  -3.856   5.766 
ATOM   3072  N1   DA A 149      18.304  -2.653   7.149 
ATOM   3073  C2   DA A 149      19.237  -2.640   8.100 
ATOM   3074  N3   DA A 149      19.798  -3.652   8.726 
ATOM   3075  C4   DA A 149      19.302  -4.825   8.282 
ATOM   3076  P    DG A 150      21.902  -7.384  13.702 
ATOM   3077  OP1  DG A 150      23.213  -7.956  14.078 
ATOM   3078  OP2  DG A 150      20.726  -8.253  13.925 
ATOM   3079  O5'  DG A 150      21.687  -5.987  14.453 
ATOM   3080  C5'  DG A 150      22.213  -4.786  13.858 
ATOM   3081  C4'  DG A 150      21.190  -3.672  13.950 
ATOM   3082  O4'  DG A 150      20.279  -3.658  12.813 
ATOM   3083  C3'  DG A 150      20.262  -3.718  15.164 
ATOM   3084  O3'  DG A 150      20.012  -2.389  15.604 
ATOM   3085  C2'  DG A 150      18.956  -4.308  14.632 
ATOM   3086  C1'  DG A 150      18.952  -3.555  13.304 
ATOM   3087  N9   DG A 150      18.035  -4.141  12.286 
ATOM   3088  C8   DG A 150      17.710  -5.461  12.064 
ATOM   3089  N7   DG A 150      16.863  -5.644  11.080 
ATOM   3090  C5   DG A 150      16.609  -4.354  10.618 
ATOM   3091  C6   DG A 150      15.768  -3.909   9.564 
ATOM   3092  O6   DG A 150      15.064  -4.574   8.809 
ATOM   3093  N1   DG A 150      15.804  -2.514   9.435 
ATOM   3094  C2   DG A 150      16.554  -1.661  10.220 
ATOM   3095  N2   DG A 150      16.450  -0.360   9.937 
ATOM   3096  N3   DG A 150      17.343  -2.078  11.209 
ATOM   3097  C4   DG A 150      17.319  -3.429  11.348 
ATOM   3098  P    DT A 151      19.950  -2.091  17.176 
ATOM   3099  OP1  DT A 151      21.320  -1.893  17.698 
ATOM   3100  OP2  DT A 151      19.143  -3.134  17.847 
ATOM   3101  O5'  DT A 151      19.157  -0.700  17.202 
ATOM   3102  C5'  DT A 151      19.291   0.200  16.086 
ATOM   3103  C4'  DT A 151      17.934   0.761  15.707 
ATOM   3104  O4'  DT A 151      17.232  -0.083  14.751 
ATOM   3105  C3'  DT A 151      16.938   0.924  16.855 
ATOM   3106  O3'  DT A 151      16.177   2.106  16.639 
ATOM   3107  C2'  DT A 151      16.007  -0.282  16.735 
ATOM   3108  C1'  DT A 151      15.904  -0.274  15.213 
ATOM   3109  N1   DT A 151      15.394  -1.551  14.641 
ATOM   3110  C2   DT A 151      14.610  -1.465  13.516 
ATOM   3111  O2   DT A 151      14.326  -0.404  12.986 
ATOM   3112  N3   DT A 151      14.155  -2.669  13.014 
ATOM   3113  C4   DT A 151      14.414  -3.921  13.533 
ATOM   3114  O4   DT A 151      13.950  -4.929  12.995 
ATOM   3115  C5   DT A 151      15.246  -3.911  14.713 
ATOM   3116  C7   DT A 151      15.576  -5.232  15.341 
ATOM   3117  C6   DT A 151      15.701  -2.754  15.222 
ATOM   3118  P    DT A 152      15.812   3.035  17.890 
ATOM   3119  OP1  DT A 152      16.943   3.944  18.179 
ATOM   3120  OP2  DT A 152      15.353   2.192  19.016 
ATOM   3121  O5'  DT A 152      14.580   3.875  17.312 
ATOM   3122  C5'  DT A 152      14.524   4.150  15.900 
ATOM   3123  C4'  DT A 152      13.117   3.925  15.383 
ATOM   3124  O4'  DT A 152      12.889   2.546  14.972 
ATOM   3125  C3'  DT A 152      11.990   4.204  16.378 
ATOM   3126  O3'  DT A 152      10.891   4.778  15.680 
ATOM   3127  C2'  DT A 152      11.575   2.825  16.889 
ATOM   3128  C1'  DT A 152      11.670   2.104  15.547 
ATOM   3129  N1   DT A 152      11.726   0.620  15.667 
ATOM   3130  C2   DT A 152      11.112  -0.111  14.679 
ATOM   3131  O2   DT A 152      10.539   0.402  13.734 
ATOM   3132  N3   DT A 152      11.185  -1.483  14.824 
ATOM   3133  C4   DT A 152      11.806  -2.165  15.850 
ATOM   3134  O4   DT A 152      11.805  -3.399  15.873 
ATOM   3135  C5   DT A 152      12.421  -1.312  16.838 
ATOM   3136  C7   DT A 152      13.119  -1.976  17.989 
ATOM   3137  C6   DT A 152      12.366   0.024  16.722 
ATOM   3138  P    DC A 153      10.063   5.959  16.374 
ATOM   3139  OP1  DC A 153      10.749   7.250  16.140 
ATOM   3140  OP2  DC A 153       9.796   5.613  17.788 
ATOM   3141  O5'  DC A 153       8.697   5.917  15.544 
ATOM   3142  C5'  DC A 153       8.727   5.480  14.172 
ATOM   3143  C4'  DC A 153       7.570   4.538  13.903 
ATOM   3144  O4'  DC A 153       7.904   3.152  14.196 
ATOM   3145  C3'  DC A 153       6.302   4.791  14.717 
ATOM   3146  O3'  DC A 153       5.169   4.530  13.898 
ATOM   3147  C2'  DC A 153       6.344   3.750  15.835 
ATOM   3148  C1'  DC A 153       6.860   2.596  14.981 
ATOM   3149  N1   DC A 153       7.427   1.470  15.775 
ATOM   3150  C2   DC A 153       7.251   0.178  15.286 
ATOM   3151  O2   DC A 153       6.638   0.021  14.223 
ATOM   3152  N3   DC A 153       7.759  -0.863  15.995 
ATOM   3153  C4   DC A 153       8.417  -0.650  17.142 
ATOM   3154  N4   DC A 153       8.894  -1.697  17.797 
ATOM   3155  C5   DC A 153       8.608   0.672  17.662 
ATOM   3156  C6   DC A 153       8.092   1.697  16.939 
ATOM   3157  P    DC A 154       3.893   5.490  14.009 
ATOM   3158  OP1  DC A 154       4.097   6.685  13.160 
ATOM   3159  OP2  DC A 154       3.589   5.749  15.434 
ATOM   3160  O5'  DC A 154       2.748   4.569  13.374 
ATOM   3161  C5'  DC A 154       3.106   3.607  12.365 
ATOM   3162  C4'  DC A 154       2.407   2.289  12.634 
ATOM   3163  O4'  DC A 154       3.173   1.423  13.520 
ATOM   3164  C3'  DC A 154       1.038   2.388  13.308 
ATOM   3165  O3'  DC A 154       0.187   1.381  12.773 
ATOM   3166  C2'  DC A 154       1.308   2.066  14.779 
ATOM   3167  C1'  DC A 154       2.305   0.938  14.532 
ATOM   3168  N1   DC A 154       3.130   0.597  15.725 
ATOM   3169  C2   DC A 154       3.491  -0.736  15.905 
ATOM   3170  O2   DC A 154       3.115  -1.572  15.077 
ATOM   3171  N3   DC A 154       4.242  -1.066  16.987 
ATOM   3172  C4   DC A 154       4.629  -0.130  17.862 
ATOM   3173  N4   DC A 154       5.361  -0.503  18.900 
ATOM   3174  C5   DC A 154       4.269   1.247  17.694 
ATOM   3175  C6   DC A 154       3.517   1.557  16.608 
ATOM   3176  P    DA A 155      -1.350   1.731  12.499 
ATOM   3177  OP1  DA A 155      -1.480   2.393  11.180 
ATOM   3178  OP2  DA A 155      -1.905   2.471  13.653 
ATOM   3179  O5'  DA A 155      -2.000   0.271  12.434 
ATOM   3180  C5'  DA A 155      -1.196  -0.831  11.971 
ATOM   3181  C4'  DA A 155      -1.408  -2.038  12.863 
ATOM   3182  O4'  DA A 155      -0.503  -2.052  14.004 
ATOM   3183  C3'  DA A 155      -2.796  -2.165  13.492 
ATOM   3184  O3'  DA A 155      -3.156  -3.541  13.539 
ATOM   3185  C2'  DA A 155      -2.619  -1.661  14.924 
ATOM   3186  C1'  DA A 155      -1.261  -2.312  15.175 
ATOM   3187  N9   DA A 155      -0.528  -1.740  16.337 
ATOM   3188  C8   DA A 155      -0.516  -0.448  16.781 
ATOM   3189  N7   DA A 155       0.225  -0.261  17.829 
ATOM   3190  C5   DA A 155       0.744  -1.519  18.102 
ATOM   3191  C6   DA A 155       1.613  -1.989  19.100 
ATOM   3192  N6   DA A 155       2.136  -1.206  20.055 
ATOM   3193  N1   DA A 155       1.925  -3.298  19.083 
ATOM   3194  C2   DA A 155       1.403  -4.070  18.132 
ATOM   3195  N3   DA A 155       0.585  -3.746  17.154 
ATOM   3196  C4   DA A 155       0.288  -2.431  17.195 
ATOM   3197  P    DA A 156      -4.669  -3.957  13.222 
ATOM   3198  OP1  DA A 156      -4.857  -4.066  11.758 
ATOM   3199  OP2  DA A 156      -5.593  -3.044  13.929 
ATOM   3200  O5'  DA A 156      -4.741  -5.412  13.884 
ATOM   3201  C5'  DA A 156      -3.545  -6.212  13.941 
ATOM   3202  C4'  DA A 156      -3.424  -6.867  15.304 
ATOM   3203  O4'  DA A 156      -2.726  -6.023  16.264 
ATOM   3204  C3'  DA A 156      -4.743  -7.204  16.000 
ATOM   3205  O3'  DA A 156      -4.592  -8.432  16.702 
ATOM   3206  C2'  DA A 156      -4.941  -6.082  17.018 
ATOM   3207  C1'  DA A 156      -3.485  -5.988  17.464 
ATOM   3208  N9   DA A 156      -3.158  -4.724  18.181 
ATOM   3209  C8   DA A 156      -3.664  -3.474  17.970 
ATOM   3210  N7   DA A 156      -3.179  -2.571  18.764 
ATOM   3211  C5   DA A 156      -2.284  -3.272  19.561 
ATOM   3212  C6   DA A 156      -1.439  -2.876  20.611 
ATOM   3213  N6   DA A 156      -1.356  -1.615  21.059 
ATOM   3214  N1   DA A 156      -0.681  -3.827  21.188 
ATOM   3215  C2   DA A 156      -0.768  -5.079  20.739 
ATOM   3216  N3   DA A 156      -1.516  -5.563  19.772 
ATOM   3217  C4   DA A 156      -2.265  -4.592  19.212 
ATOM   3218  P    DC A 157      -5.803  -9.478  16.705 
ATOM   3219  OP1  DC A 157      -5.752 -10.298  15.474 
ATOM   3220  OP2  DC A 157      -7.074  -8.764  16.958 
ATOM   3221  O5'  DC A 157      -5.434 -10.384  17.972 
ATOM   3222  C5'  DC A 157      -4.050 -10.558  18.326 
ATOM   3223  C4'  DC A 157      -3.878 -10.427  19.826 
ATOM   3224  O4'  DC A 157      -3.655  -9.048  20.240 
ATOM   3225  C3'  DC A 157      -5.066 -10.879  20.674 
ATOM   3226  O3'  DC A 157      -4.578 -11.498  21.857 
ATOM   3227  C2'  DC A 157      -5.779  -9.584  21.063 
ATOM   3228  C1'  DC A 157      -4.522  -8.762  21.327 
ATOM   3229  N1   DC A 157      -4.761  -7.292  21.353 
ATOM   3230  C2   DC A 157      -4.001  -6.525  22.233 
ATOM   3231  O2   DC A 157      -3.167  -7.091  22.949 
ATOM   3232  N3   DC A 157      -4.205  -5.184  22.272 
ATOM   3233  C4   DC A 157      -5.119  -4.609  21.480 
ATOM   3234  N4   DC A 157      -5.281  -3.297  21.555 
ATOM   3235  C5   DC A 157      -5.911  -5.379  20.568 
ATOM   3236  C6   DC A 157      -5.693  -6.719  20.544 
ATOM   3237  P    DA A 158      -5.326 -12.798  22.418 
ATOM   3238  OP1  DA A 158      -4.829 -14.000  21.712 
ATOM   3239  OP2  DA A 158      -6.789 -12.582  22.383 
ATOM   3240  O5'  DA A 158      -4.822 -12.821  23.937 
ATOM   3241  C5'  DA A 158      -3.523 -12.284  24.251 
ATOM   3242  C4'  DA A 158      -3.602 -11.435  25.504 
ATOM   3243  O4'  DA A 158      -3.940 -10.048  25.215 
ATOM   3244  C3'  DA A 158      -4.648 -11.862  26.533 
ATOM   3245  O3'  DA A 158      -4.126 -11.645  27.838 
ATOM   3246  C2'  DA A 158      -5.820 -10.905  26.314 
ATOM   3247  C1'  DA A 158      -4.983  -9.649  26.091 
ATOM   3248  N9   DA A 158      -5.733  -8.537  25.443 
ATOM   3249  C8   DA A 158      -6.720  -8.614  24.503 
ATOM   3250  N7   DA A 158      -7.182  -7.460  24.131 
ATOM   3251  C5   DA A 158      -6.448  -6.550  24.878 
ATOM   3252  C6   DA A 158      -6.463  -5.147  24.943 
ATOM   3253  N6   DA A 158      -7.283  -4.381  24.209 
ATOM   3254  N1   DA A 158      -5.602  -4.557  25.793 
ATOM   3255  C2   DA A 158      -4.790  -5.323  26.519 
ATOM   3256  N3   DA A 158      -4.686  -6.633  26.544 
ATOM   3257  C4   DA A 158      -5.558  -7.199  25.685 
ATOM   3258  P    DC A 159      -4.425 -12.725  28.983 
ATOM   3259  OP1  DC A 159      -3.447 -13.831  28.889 
ATOM   3260  OP2  DC A 159      -5.852 -13.113  28.936 
ATOM   3261  O5'  DC A 159      -4.145 -11.868  30.305 
ATOM   3262  C5'  DC A 159      -3.175 -10.805  30.255 
ATOM   3263  C4'  DC A 159      -3.710  -9.581  30.970 
ATOM   3264  O4'  DC A 159      -4.481  -8.716  30.089 
ATOM   3265  C3'  DC A 159      -4.656  -9.854  32.139 
ATOM   3266  O3'  DC A 159      -4.416  -8.893  33.160 
ATOM   3267  C2'  DC A 159      -6.054  -9.616  31.568 
ATOM   3268  C1'  DC A 159      -5.700  -8.387  30.737 
ATOM   3269  N1   DC A 159      -6.707  -8.060  29.691 
ATOM   3270  C2   DC A 159      -6.926  -6.716  29.397 
ATOM   3271  O2   DC A 159      -6.280  -5.859  30.010 
ATOM   3272  N3   DC A 159      -7.842  -6.397  28.446 
ATOM   3273  C4   DC A 159      -8.520  -7.356  27.804 
ATOM   3274  N4   DC A 159      -9.402  -6.994  26.885 
ATOM   3275  C5   DC A 159      -8.311  -8.743  28.092 
ATOM   3276  C6   DC A 159      -7.392  -9.042  29.045 
ATOM   3277  P    DA A 160      -4.454  -9.361  34.691 
ATOM   3278  OP1  DA A 160      -3.142  -9.933  35.067 
ATOM   3279  OP2  DA A 160      -5.630 -10.231  34.914 
ATOM   3280  O5'  DA A 160      -4.668  -7.964  35.442 
ATOM   3281  C5'  DA A 160      -4.143  -6.763  34.847 
ATOM   3282  C4'  DA A 160      -5.166  -5.649  34.939 
ATOM   3283  O4'  DA A 160      -6.076  -5.636  33.802 
ATOM   3284  C3'  DA A 160      -6.093  -5.696  36.154 
ATOM   3285  O3'  DA A 160      -6.343  -4.367  36.593 
ATOM   3286  C2'  DA A 160      -7.399  -6.285  35.621 
ATOM   3287  C1'  DA A 160      -7.404  -5.533  34.293 
ATOM   3288  N9   DA A 160      -8.320  -6.118  33.275 
ATOM   3289  C8   DA A 160      -8.630  -7.432  33.070 
ATOM   3290  N7   DA A 160      -9.468  -7.627  32.099 
ATOM   3291  C5   DA A 160      -9.734  -6.350  31.624 
ATOM   3292  C6   DA A 160     -10.556  -5.876  30.589 
ATOM   3293  N6   DA A 160     -11.297  -6.675  29.807 
ATOM   3294  N1   DA A 160     -10.591  -4.546  30.384 
ATOM   3295  C2   DA A 160      -9.852  -3.757  31.164 
ATOM   3296  N3   DA A 160      -9.053  -4.083  32.155 
ATOM   3297  C4   DA A 160      -9.036  -5.420  32.339 
ATOM   3298  P    DC A 161      -6.406  -4.068  38.165 
ATOM   3299  OP1  DC A 161      -5.035  -3.870  38.687 
ATOM   3300  OP2  DC A 161      -7.212  -5.111  38.836 
ATOM   3301  O5'  DC A 161      -7.198  -2.678  38.191 
ATOM   3302  C5'  DC A 161      -7.064  -1.777  37.075 
ATOM   3303  C4'  DC A 161      -8.421  -1.217  36.696 
ATOM   3304  O4'  DC A 161      -9.123  -2.061  35.740 
ATOM   3305  C3'  DC A 161      -9.417  -1.053  37.844 
ATOM   3306  O3'  DC A 161     -10.179   0.129  37.628 
ATOM   3307  C2'  DC A 161     -10.348  -2.259  37.724 
ATOM   3308  C1'  DC A 161     -10.452  -2.251  36.202 
ATOM   3309  N1   DC A 161     -10.962  -3.529  35.630 
ATOM   3310  C2   DC A 161     -11.758  -3.458  34.490 
ATOM   3311  O2   DC A 161     -12.007  -2.348  34.004 
ATOM   3312  N3   DC A 161     -12.233  -4.611  33.953 
ATOM   3313  C4   DC A 161     -11.941  -5.794  34.510 
ATOM   3314  N4   DC A 161     -12.428  -6.890  33.949 
ATOM   3315  C5   DC A 161     -11.124  -5.889  35.682 
ATOM   3316  C6   DC A 161     -10.659  -4.725  36.204 
ATOM   3317  P    DA A 162     -10.544   1.058  38.879 
ATOM   3318  OP1  DA A 162      -9.412   1.967  39.168 
ATOM   3319  OP2  DA A 162     -11.003   0.214  40.005 
ATOM   3320  O5'  DA A 162     -11.775   1.898  38.301 
ATOM   3321  C5'  DA A 162     -11.831   2.173  36.889 
ATOM   3322  C4'  DA A 162     -13.239   1.948  36.372 
ATOM   3323  O4'  DA A 162     -13.466   0.569  35.961 
ATOM   3324  C3'  DA A 162     -14.365   2.226  37.367 
ATOM   3325  O3'  DA A 162     -15.464   2.801  36.669 
ATOM   3326  C2'  DA A 162     -14.781   0.848  37.878 
ATOM   3327  C1'  DA A 162     -14.686   0.126  36.536 
ATOM   3328  N9   DA A 162     -14.629  -1.357  36.656 
ATOM   3329  C8   DA A 162     -14.040  -2.108  37.632 
ATOM   3330  N7   DA A 162     -14.162  -3.387  37.458 
ATOM   3331  C5   DA A 162     -14.886  -3.495  36.278 
ATOM   3332  C6   DA A 162     -15.347  -4.603  35.547 
ATOM   3333  N6   DA A 162     -15.134  -5.874  35.918 
ATOM   3334  N1   DA A 162     -16.036  -4.357  34.418 
ATOM   3335  C2   DA A 162     -16.244  -3.092  34.055 
ATOM   3336  N3   DA A 162     -15.865  -1.984  34.653 
ATOM   3337  C4   DA A 162     -15.177  -2.258  35.780 
ATOM   3338  P    DT A 163     -16.292   3.981  37.363 
ATOM   3339  OP1  DT A 163     -15.606   5.272  37.129 
ATOM   3340  OP2  DT A 163     -16.559   3.636  38.777 
ATOM   3341  O5'  DT A 163     -17.659   3.940  36.533 
ATOM   3342  C5'  DT A 163     -17.629   3.503  35.161 
ATOM   3343  C4'  DT A 163     -18.785   2.560  34.892 
ATOM   3344  O4'  DT A 163     -18.452   1.174  35.185 
ATOM   3345  C3'  DT A 163     -20.054   2.814  35.706 
ATOM   3346  O3'  DT A 163     -21.187   2.553  34.887 
ATOM   3347  C2'  DT A 163     -20.011   1.772  36.824 
ATOM   3348  C1'  DT A 163     -19.496   0.619  35.970 
ATOM   3349  N1   DT A 163     -18.929  -0.507  36.764 
ATOM   3350  C2   DT A 163     -19.110  -1.776  36.268 
ATOM   3351  O2   DT A 163     -19.704  -2.003  35.228 
ATOM   3352  N3   DT A 163     -18.573  -2.794  37.031 
ATOM   3353  C4   DT A 163     -17.885  -2.651  38.219 
ATOM   3354  O4   DT A 163     -17.449  -3.639  38.813 
ATOM   3355  C5   DT A 163     -17.745  -1.282  38.658 
ATOM   3356  C7   DT A 163     -17.009  -1.038  39.942 
ATOM   3357  C6   DT A 163     -18.259  -0.273  37.936 
ATOM   3358  P    DT A 164     -22.463   3.513  34.998 
ATOM   3359  OP1  DT A 164     -22.259   4.708  34.149 
ATOM   3360  OP2  DT A 164     -22.767   3.772  36.423 
ATOM   3361  O5'  DT A 164     -23.607   2.591  34.364 
ATOM   3362  C5'  DT A 164     -23.249   1.629  33.354 
ATOM   3363  C4'  DT A 164     -23.949   0.312  33.623 
ATOM   3364  O4'  DT A 164     -23.182  -0.554  34.509 
ATOM   3365  C3'  DT A 164     -25.317   0.411  34.297 
ATOM   3366  O3'  DT A 164     -26.168  -0.596  33.762 
ATOM   3367  C2'  DT A 164     -25.048   0.088  35.768 
ATOM   3368  C1'  DT A 164     -24.051  -1.040  35.521 
ATOM   3369  N1   DT A 164     -23.225  -1.380  36.714 
ATOM   3370  C2   DT A 164     -22.878  -2.699  36.878 
ATOM   3371  O2   DT A 164     -23.214  -3.575  36.100 
ATOM   3372  N3   DT A 164     -22.113  -2.977  37.995 
ATOM   3373  C4   DT A 164     -21.679  -2.067  38.937 
ATOM   3374  O4   DT A 164     -20.998  -2.435  39.896 
ATOM   3375  C5   DT A 164     -22.094  -0.708  38.679 
ATOM   3376  C7   DT A 164     -21.664   0.346  39.655 
ATOM   3377  C6   DT A 164     -22.838  -0.410  37.600 
ATOM   3378  P    DA A 165     -27.706  -0.246  33.488 
ATOM   3379  OP1  DA A 165     -27.836   0.415  32.169 
ATOM   3380  OP2  DA A 165     -28.260   0.493  34.642 
ATOM   3381  O5'  DA A 165     -28.356  -1.707  33.423 
ATOM   3382  C5'  DA A 165     -27.552  -2.808  32.960 
ATOM   3383  C4'  DA A 165     -27.764  -4.015  33.852 
ATOM   3384  O4'  DA A 165     -26.858  -4.029  34.993 
ATOM   3385  C3'  DA A 165     -29.151  -4.142  34.481 
ATOM   3386  O3'  DA A 165     -29.511  -5.518  34.528 
ATOM   3387  C2'  DA A 165     -28.974  -3.638  35.913 
ATOM   3388  C1'  DA A 165     -27.617  -4.289  36.164 
ATOM   3389  N9   DA A 165     -26.884  -3.717  37.326 
ATOM   3390  C8   DA A 165     -26.872  -2.425  37.770 
ATOM   3391  N7   DA A 165     -26.131  -2.238  38.818 
ATOM   3392  C5   DA A 165     -25.612  -3.496  39.091 
ATOM   3393  C6   DA A 165     -24.743  -3.966  40.089 
ATOM   3394  N6   DA A 165     -24.219  -3.184  41.044 
ATOM   3395  N1   DA A 165     -24.431  -5.275  40.072 
ATOM   3396  C2   DA A 165     -24.953  -6.048  39.121 
ATOM   3397  N3   DA A 165     -25.771  -5.723  38.143 
ATOM   3398  C4   DA A 165     -26.067  -4.409  38.184 
ATOM   3399  P    DT A 166     -31.025  -5.934  34.211 
ATOM   3400  OP1  DT A 166     -31.213  -6.043  32.747 
ATOM   3401  OP2  DT A 166     -31.949  -5.021  34.918 
ATOM   3402  O5'  DT A 166     -31.096  -7.390  34.873 
ATOM   3403  C5'  DT A 166     -29.901  -8.190  34.930 
ATOM   3404  C4'  DT A 166     -29.779  -8.844  36.293 
ATOM   3405  O4'  DT A 166     -29.082  -8.000  37.253 
ATOM   3406  C3'  DT A 166     -31.098  -9.181  36.989 
ATOM   3407  O3'  DT A 166     -30.947 -10.409  37.691 
ATOM   3408  C2'  DT A 166     -31.297  -8.059  38.007 
ATOM   3409  C1'  DT A 166     -29.840  -7.965  38.453 
ATOM   3410  N1   DT A 166     -29.513  -6.702  39.171 
ATOM   3411  C2   DT A 166     -28.585  -6.779  40.181 
ATOM   3412  O2   DT A 166     -28.036  -7.819  40.499 
ATOM   3413  N3   DT A 166     -28.309  -5.588  40.823 
ATOM   3414  C4   DT A 166     -28.869  -4.357  40.546 
ATOM   3415  O4   DT A 166     -28.542  -3.359  41.191 
ATOM   3416  C5   DT A 166     -29.832  -4.378  39.470 
ATOM   3417  C7   DT A 166     -30.490  -3.080  39.103 
ATOM   3418  C6   DT A 166     -30.120  -5.522  38.828 
ATOM   3419  P    DA A 167     -32.158 -11.455  37.694 
ATOM   3420  OP1  DA A 167     -32.108 -12.276  36.463 
ATOM   3421  OP2  DA A 167     -33.429 -10.741  37.947 
ATOM   3422  O5'  DA A 167     -31.790 -12.361  38.961 
ATOM   3423  C5'  DA A 167     -30.405 -12.535  39.315 
ATOM   3424  C4'  DA A 167     -30.233 -12.404  40.815 
ATOM   3425  O4'  DA A 167     -30.011 -11.026  41.229 
ATOM   3426  C3'  DA A 167     -31.422 -12.856  41.663 
ATOM   3427  O3'  DA A 167     -30.933 -13.475  42.846 
ATOM   3428  C2'  DA A 167     -32.135 -11.561  42.052 
ATOM   3429  C1'  DA A 167     -30.877 -10.739  42.316 
ATOM   3430  N9   DA A 167     -31.117  -9.269  42.342 
ATOM   3431  C8   DA A 167     -32.005  -8.542  41.602 
ATOM   3432  N7   DA A 167     -31.979  -7.269  41.855 
ATOM   3433  C5   DA A 167     -31.002  -7.142  42.833 
ATOM   3434  C6   DA A 167     -30.495  -6.030  43.526 
ATOM   3435  N6   DA A 167     -30.924  -4.776  43.329 
ATOM   3436  N1   DA A 167     -29.527  -6.256  44.434 
ATOM   3437  C2   DA A 167     -29.104  -7.505  44.626 
ATOM   3438  N3   DA A 167     -29.500  -8.615  44.041 
ATOM   3439  C4   DA A 167     -30.469  -8.362  43.138 
ATOM   3440  P    DG A 168     -31.681 -14.775  43.407 
ATOM   3441  OP1  DG A 168     -31.184 -15.977  42.701 
ATOM   3442  OP2  DG A 168     -33.144 -14.560  43.372 
ATOM   3443  O5'  DG A 168     -31.178 -14.798  44.926 
ATOM   3444  C5'  DG A 168     -29.879 -14.262  45.240 
ATOM   3445  C4'  DG A 168     -29.957 -13.412  46.493 
ATOM   3446  O4'  DG A 168     -30.296 -12.025  46.204 
ATOM   3447  C3'  DG A 168     -31.004 -13.839  47.522 
ATOM   3448  O3'  DG A 168     -30.481 -13.623  48.827 
ATOM   3449  C2'  DG A 168     -32.176 -12.882  47.303 
ATOM   3450  C1'  DG A 168     -31.339 -11.626  47.080 
ATOM   3451  N9   DG A 168     -32.088 -10.515  46.432 
ATOM   3452  C8   DG A 168     -33.086 -10.573  45.483 
ATOM   3453  N7   DG A 168     -33.543  -9.400  45.116 
ATOM   3454  C5   DG A 168     -32.796  -8.501  45.876 
ATOM   3455  C6   DG A 168     -32.838  -7.084  45.916 
ATOM   3456  O6   DG A 168     -33.555  -6.316  45.280 
ATOM   3457  N1   DG A 168     -31.907  -6.569  46.829 
ATOM   3458  C2   DG A 168     -31.047  -7.326  47.601 
ATOM   3459  N2   DG A 168     -30.232  -6.645  48.411 
ATOM   3460  N3   DG A 168     -31.008  -8.656  47.562 
ATOM   3461  C4   DG A 168     -31.905  -9.171  46.682 
ATOM   3462  P    DA A 169     -30.781 -14.702  49.972 
ATOM   3463  OP1  DA A 169     -29.803 -15.809  49.878 
ATOM   3464  OP2  DA A 169     -32.208 -15.090  49.925 
ATOM   3465  O5'  DA A 169     -30.501 -13.845  51.294 
ATOM   3466  C5'  DA A 169     -29.530 -12.783  51.244 
ATOM   3467  C4'  DA A 169     -30.065 -11.558  51.959 
ATOM   3468  O4'  DA A 169     -30.836 -10.693  51.078 
ATOM   3469  C3'  DA A 169     -31.012 -11.831  53.128 
ATOM   3470  O3'  DA A 169     -30.771 -10.871  54.149 
ATOM   3471  C2'  DA A 169     -32.410 -11.594  52.558 
ATOM   3472  C1'  DA A 169     -32.055 -10.365  51.726 
ATOM   3473  N9   DA A 169     -33.063 -10.037  50.680 
ATOM   3474  C8   DA A 169     -33.830 -10.894  49.943 
ATOM   3475  N7   DA A 169     -34.622 -10.301  49.104 
ATOM   3476  C5   DA A 169     -34.362  -8.951  49.297 
ATOM   3477  C6   DA A 169     -34.885  -7.791  48.701 
ATOM   3478  N6   DA A 169     -35.824  -7.810  47.745 
ATOM   3479  N1   DA A 169     -34.407  -6.607  49.127 
ATOM   3480  C2   DA A 169     -33.474  -6.595  50.078 
ATOM   3481  N3   DA A 169     -32.913  -7.606  50.704 
ATOM   3482  C4   DA A 169     -33.409  -8.780  50.260 
ATOM   3483  P    DT A 170     -30.809 -11.338  55.680 
ATOM   3484  OP1  DT A 170     -29.498 -11.911  56.056 
ATOM   3485  OP2  DT A 170     -31.985 -12.208  55.903 
ATOM   3486  O5'  DT A 170     -31.024  -9.942  56.431 
ATOM   3487  C5'  DT A 170     -30.498  -8.741  55.836 
ATOM   3488  C4'  DT A 170     -31.521  -7.626  55.929 
ATOM   3489  O4'  DT A 170     -32.432  -7.613  54.792 
ATOM   3490  C3'  DT A 170     -32.449  -7.673  57.143 
ATOM   3491  O3'  DT A 170     -32.699  -6.344  57.582 
ATOM   3492  C2'  DT A 170     -33.755  -8.262  56.610 
ATOM   3493  C1'  DT A 170     -33.759  -7.510  55.282 
ATOM   3494  N1   DT A 170     -34.676  -8.096  54.264 
ATOM   3495  C2   DT A 170     -35.304  -7.221  53.411 
ATOM   3496  O2   DT A 170     -35.138  -6.014  53.458 
ATOM   3497  N3   DT A 170     -36.146  -7.800  52.482 
ATOM   3498  C4   DT A 170     -36.405  -9.148  52.340 
ATOM   3499  O4   DT A 170     -37.180  -9.549  51.469 
ATOM   3500  C5   DT A 170     -35.700  -9.986  53.281 
ATOM   3501  C7   DT A 170     -35.926 -11.467  53.196 
ATOM   3502  C6   DT A 170     -34.875  -9.449  54.195 
ATOM   3503  P    DT A 171     -32.761  -6.046  59.154 
ATOM   3504  OP1  DT A 171     -31.391  -5.847  59.677 
ATOM   3505  OP2  DT A 171     -33.568  -7.089  59.825 
ATOM   3506  O5'  DT A 171     -33.554  -4.655  59.180 
ATOM   3507  C5'  DT A 171     -33.420  -3.755  58.064 
ATOM   3508  C4'  DT A 171     -34.777  -3.194  57.685 
ATOM   3509  O4'  DT A 171     -35.479  -4.038  56.729 
ATOM   3510  C3'  DT A 171     -35.773  -3.030  58.833 
ATOM   3511  O3'  DT A 171     -36.534  -1.848  58.617 
ATOM   3512  C2'  DT A 171     -36.704  -4.236  58.713 
ATOM   3513  C1'  DT A 171     -36.807  -4.229  57.191 
ATOM   3514  N1   DT A 171     -37.317  -5.506  56.619 
ATOM   3515  C2   DT A 171     -38.101  -5.419  55.494 
ATOM   3516  O2   DT A 171     -38.385  -4.359  54.964 
ATOM   3517  N3   DT A 171     -38.556  -6.624  54.992 
ATOM   3518  C4   DT A 171     -38.297  -7.876  55.511 
ATOM   3519  O4   DT A 171     -38.761  -8.884  54.973 
ATOM   3520  C5   DT A 171     -37.465  -7.865  56.691 
ATOM   3521  C7   DT A 171     -37.135  -9.187  57.319 
ATOM   3522  C6   DT A 171     -37.010  -6.709  57.200 
ATOM   3523  P    DA A 172     -36.899  -0.920  59.868 
ATOM   3524  OP1  DA A 172     -35.768  -0.011  60.157 
ATOM   3525  OP2  DA A 172     -37.358  -1.763  60.994 
ATOM   3526  O5'  DA A 172     -38.131  -0.080  59.290 
ATOM   3527  C5'  DA A 172     -38.187   0.196  57.878 
ATOM   3528  C4'  DA A 172     -39.594  -0.029  57.361 
ATOM   3529  O4'  DA A 172     -39.822  -1.408  56.950 
ATOM   3530  C3'  DA A 172     -40.721   0.249  58.356 
ATOM   3531  O3'  DA A 172     -41.820   0.823  57.658 
ATOM   3532  C2'  DA A 172     -41.136  -1.130  58.867 
ATOM   3533  C1'  DA A 172     -41.041  -1.851  57.525 
ATOM   3534  N9   DA A 172     -40.985  -3.335  57.645 
ATOM   3535  C8   DA A 172     -40.395  -4.085  58.621 
ATOM   3536  N7   DA A 172     -40.518  -5.364  58.447 
ATOM   3537  C5   DA A 172     -41.242  -5.473  57.267 
ATOM   3538  C6   DA A 172     -41.702  -6.580  56.536 
ATOM   3539  N6   DA A 172     -41.489  -7.851  56.907 
ATOM   3540  N1   DA A 172     -42.392  -6.334  55.407 
ATOM   3541  C2   DA A 172     -42.599  -5.069  55.044 
ATOM   3542  N3   DA A 172     -42.220  -3.961  55.642 
ATOM   3543  C4   DA A 172     -41.533  -4.235  56.769 
ATOM   3544  P    DC A 173     -42.648   2.004  58.352 
ATOM   3545  OP1  DC A 173     -41.962   3.295  58.118 
ATOM   3546  OP2  DC A 173     -42.915   1.659  59.766 
ATOM   3547  O5'  DC A 173     -44.014   1.962  57.522 
ATOM   3548  C5'  DC A 173     -43.984   1.525  56.150 
ATOM   3549  C4'  DC A 173     -45.141   0.583  55.881 
ATOM   3550  O4'  DC A 173     -44.807  -0.803  56.174 
ATOM   3551  C3'  DC A 173     -46.409   0.837  56.695 
ATOM   3552  O3'  DC A 173     -47.542   0.575  55.876 
ATOM   3553  C2'  DC A 173     -46.367  -0.205  57.813 
ATOM   3554  C1'  DC A 173     -45.851  -1.359  56.959 
ATOM   3555  N1   DC A 173     -45.284  -2.485  57.753 
ATOM   3556  C2   DC A 173     -45.460  -3.776  57.264 
ATOM   3557  O2   DC A 173     -46.073  -3.934  56.202 
ATOM   3558  N3   DC A 173     -44.952  -4.818  57.973 
ATOM   3559  C4   DC A 173     -44.294  -4.604  59.120 
ATOM   3560  N4   DC A 173     -43.817  -5.651  59.775 
ATOM   3561  C5   DC A 173     -44.103  -3.283  59.641 
ATOM   3562  C6   DC A 173     -44.619  -2.257  58.917 
ATOM   3563  P    DT A 174     -48.818   1.535  55.987 
ATOM   3564  OP1  DT A 174     -48.614   2.731  55.139 
ATOM   3565  OP2  DT A 174     -49.122   1.795  57.412 
ATOM   3566  O5'  DT A 174     -49.963   0.614  55.353 
ATOM   3567  C5'  DT A 174     -49.605  -0.348  54.343 
ATOM   3568  C4'  DT A 174     -50.304  -1.665  54.612 
ATOM   3569  O4'  DT A 174     -49.538  -2.531  55.498 
ATOM   3570  C3'  DT A 174     -51.673  -1.567  55.286 
ATOM   3571  O3'  DT A 174     -52.524  -2.573  54.751 
ATOM   3572  C2'  DT A 174     -51.403  -1.889  56.757 
ATOM   3573  C1'  DT A 174     -50.406  -3.017  56.510 
ATOM   3574  N1   DT A 174     -49.581  -3.358  57.703 
ATOM   3575  C2   DT A 174     -49.233  -4.676  57.867 
ATOM   3576  O2   DT A 174     -49.569  -5.553  57.089 
ATOM   3577  N3   DT A 174     -48.469  -4.954  58.984 
ATOM   3578  C4   DT A 174     -48.034  -4.044  59.926 
ATOM   3579  O4   DT A 174     -47.354  -4.413  60.885 
ATOM   3580  C5   DT A 174     -48.449  -2.686  59.668 
ATOM   3581  C7   DT A 174     -48.019  -1.631  60.644 
ATOM   3582  C6   DT A 174     -49.193  -2.388  58.589 
ATOM   3583  P    DC A 175     -54.061  -2.224  54.477 
ATOM   3584  OP1  DC A 175     -54.191  -1.562  53.158 
ATOM   3585  OP2  DC A 175     -54.616  -1.484  55.631 
ATOM   3586  O5'  DC A 175     -54.711  -3.684  54.412 
ATOM   3587  C5'  DC A 175     -53.907  -4.786  53.949 
ATOM   3588  C4'  DC A 175     -54.119  -5.993  54.841 
ATOM   3589  O4'  DC A 175     -53.214  -6.006  55.982 
ATOM   3590  C3'  DC A 175     -55.507  -6.120  55.470 
ATOM   3591  O3'  DC A 175     -55.867  -7.495  55.517 
ATOM   3592  C2'  DC A 175     -55.330  -5.616  56.902 
ATOM   3593  C1'  DC A 175     -53.972  -6.267  57.153 
ATOM   3594  N1   DC A 175     -53.239  -5.695  58.315 
ATOM   3595  C2   DC A 175     -52.453  -6.557  59.076 
ATOM   3596  O2   DC A 175     -52.396  -7.751  58.756 
ATOM   3597  N3   DC A 175     -51.777  -6.055  60.140 
ATOM   3598  C4   DC A 175     -51.864  -4.757  60.454 
ATOM   3599  N4   DC A 175     -51.185  -4.315  61.502 
ATOM   3600  C5   DC A 175     -52.668  -3.853  59.686 
ATOM   3601  C6   DC A 175     -53.336  -4.374  58.626 
ATOM   3602  P    DA A 176     -57.380  -7.912  55.200 
ATOM   3603  OP1  DA A 176     -57.568  -8.020  53.736 
ATOM   3604  OP2  DA A 176     -58.304  -6.999  55.907 
ATOM   3605  O5'  DA A 176     -57.452  -9.367  55.862 
ATOM   3606  C5'  DA A 176     -56.256 -10.167  55.919 
ATOM   3607  C4'  DA A 176     -56.135 -10.821  57.282 
ATOM   3608  O4'  DA A 176     -55.437  -9.978  58.242 
ATOM   3609  C3'  DA A 176     -57.454 -11.159  57.978 
ATOM   3610  O3'  DA A 176     -57.303 -12.386  58.680 
ATOM   3611  C2'  DA A 176     -57.652 -10.037  58.996 
ATOM   3612  C1'  DA A 176     -56.196  -9.943  59.442 
ATOM   3613  N9   DA A 176     -55.869  -8.679  60.160 
ATOM   3614  C8   DA A 176     -56.375  -7.429  59.949 
ATOM   3615  N7   DA A 176     -55.890  -6.525  60.742 
ATOM   3616  C5   DA A 176     -54.995  -7.227  61.539 
ATOM   3617  C6   DA A 176     -54.150  -6.831  62.590 
ATOM   3618  N6   DA A 176     -54.067  -5.570  63.037 
ATOM   3619  N1   DA A 176     -53.392  -7.782  63.166 
ATOM   3620  C2   DA A 176     -53.479  -9.033  62.717 
ATOM   3621  N3   DA A 176     -54.227  -9.518  61.750 
ATOM   3622  C4   DA A 176     -54.976  -8.547  61.190 
ATOM   3623  P    DG A 177     -58.514 -13.432  58.683 
ATOM   3624  OP1  DG A 177     -58.463 -14.253  57.452 
ATOM   3625  OP2  DG A 177     -59.785 -12.719  58.936 
ATOM   3626  O5'  DG A 177     -58.145 -14.338  59.950 
ATOM   3627  C5'  DG A 177     -56.761 -14.513  60.304 
ATOM   3628  C4'  DG A 177     -56.589 -14.381  61.804 
ATOM   3629  O4'  DG A 177     -56.366 -13.003  62.218 
ATOM   3630  C3'  DG A 177     -57.777 -14.834  62.652 
ATOM   3631  O3'  DG A 177     -57.289 -15.453  63.836 
ATOM   3632  C2'  DG A 177     -58.490 -13.538  63.041 
ATOM   3633  C1'  DG A 177     -57.233 -12.717  63.305 
ATOM   3634  N9   DG A 177     -57.472 -11.247  63.331 
ATOM   3635  C8   DG A 177     -58.362 -10.496  62.594 
ATOM   3636  N7   DG A 177     -58.325  -9.212  62.858 
ATOM   3637  C5   DG A 177     -57.341  -9.105  63.840 
ATOM   3638  C6   DG A 177     -56.852  -7.960  64.522 
ATOM   3639  O6   DG A 177     -57.192  -6.787  64.398 
ATOM   3640  N1   DG A 177     -55.851  -8.302  65.442 
ATOM   3641  C2   DG A 177     -55.383  -9.582  65.672 
ATOM   3642  N2   DG A 177     -54.422  -9.698  66.591 
ATOM   3643  N3   DG A 177     -55.843 -10.654  65.031 
ATOM   3644  C4   DG A 177     -56.815 -10.341  64.136 
ATOM   3645  P    DA A 178     -58.037 -16.753  64.396 
ATOM   3646  OP1  DA A 178     -57.540 -17.955  63.690 
ATOM   3647  OP2  DA A 178     -59.500 -16.537  64.362 
ATOM   3648  O5'  DA A 178     -57.533 -16.776  65.915 
ATOM   3649  C5'  DA A 178     -56.234 -16.239  66.229 
ATOM   3650  C4'  DA A 178     -56.313 -15.389  67.482 
ATOM   3651  O4'  DA A 178     -56.651 -14.002  67.193 
ATOM   3652  C3'  DA A 178     -57.359 -15.817  68.511 
ATOM   3653  O3'  DA A 178     -56.837 -15.600  69.816 
ATOM   3654  C2'  DA A 178     -58.531 -14.860  68.292 
ATOM   3655  C1'  DA A 178     -57.694 -13.604  68.069 
ATOM   3656  N9   DA A 178     -58.444 -12.492  67.421 
ATOM   3657  C8   DA A 178     -59.431 -12.569  66.481 
ATOM   3658  N7   DA A 178     -59.893 -11.415  66.109 
ATOM   3659  C5   DA A 178     -59.159 -10.505  66.856 
ATOM   3660  C6   DA A 178     -59.174  -9.102  66.921 
ATOM   3661  N6   DA A 178     -59.994  -8.336  66.187 
ATOM   3662  N1   DA A 178     -58.313  -8.512  67.772 
ATOM   3663  C2   DA A 178     -57.501  -9.278  68.497 
ATOM   3664  N3   DA A 178     -57.397 -10.588  68.522 
ATOM   3665  C4   DA A 178     -58.269 -11.154  67.663 
ATOM   3666  P    DA A 179     -57.136 -16.679  70.961 
ATOM   3667  OP1  DA A 179     -56.158 -17.786  70.867 
ATOM   3668  OP2  DA A 179     -58.563 -17.068  70.914 
ATOM   3669  O5'  DA A 179     -56.856 -15.823  72.283 
ATOM   3670  C5'  DA A 179     -55.886 -14.760  72.233 
ATOM   3671  C4'  DA A 179     -56.421 -13.535  72.948 
ATOM   3672  O4'  DA A 179     -57.192 -12.671  72.067 
ATOM   3673  C3'  DA A 179     -57.367 -13.809  74.117 
ATOM   3674  O3'  DA A 179     -57.127 -12.848  75.138 
ATOM   3675  C2'  DA A 179     -58.765 -13.571  73.547 
ATOM   3676  C1'  DA A 179     -58.411 -12.342  72.715 
ATOM   3677  N9   DA A 179     -59.418 -12.015  71.669 
ATOM   3678  C8   DA A 179     -60.185 -12.871  70.932 
ATOM   3679  N7   DA A 179     -60.977 -12.279  70.093 
ATOM   3680  C5   DA A 179     -60.718 -10.929  70.286 
ATOM   3681  C6   DA A 179     -61.241  -9.769  69.690 
ATOM   3682  N6   DA A 179     -62.179  -9.788  68.734 
ATOM   3683  N1   DA A 179     -60.762  -8.585  70.116 
ATOM   3684  C2   DA A 179     -59.830  -8.572  71.067 
ATOM   3685  N3   DA A 179     -59.269  -9.584  71.693 
ATOM   3686  C4   DA A 179     -59.765 -10.757  71.249 
ATOM   3687  P    DG A 180     -57.165 -13.316  76.669 
ATOM   3688  OP1  DG A 180     -55.853 -13.888  77.045 
ATOM   3689  OP2  DG A 180     -58.341 -14.185  76.892 
ATOM   3690  O5'  DG A 180     -57.379 -11.919  77.420 
ATOM   3691  C5'  DG A 180     -56.854 -10.718  76.825 
ATOM   3692  C4'  DG A 180     -57.877  -9.604  76.918 
ATOM   3693  O4'  DG A 180     -58.787  -9.590  75.781 
ATOM   3694  C3'  DG A 180     -58.804  -9.650  78.132 
ATOM   3695  O3'  DG A 180     -59.054  -8.321  78.571 
ATOM   3696  C2'  DG A 180     -60.110 -10.240  77.599 
ATOM   3697  C1'  DG A 180     -60.115  -9.487  76.271 
ATOM   3698  N9   DG A 180     -61.031 -10.073  75.253 
ATOM   3699  C8   DG A 180     -61.356 -11.393  75.031 
ATOM   3700  N7   DG A 180     -62.203 -11.576  74.047 
ATOM   3701  C5   DG A 180     -62.458 -10.286  73.586 
ATOM   3702  C6   DG A 180     -63.298  -9.841  72.532 
ATOM   3703  O6   DG A 180     -64.002 -10.506  71.776 
ATOM   3704  N1   DG A 180     -63.262  -8.446  72.402 
ATOM   3705  C2   DG A 180     -62.513  -7.593  73.188 
ATOM   3706  N2   DG A 180     -62.616  -6.292  72.904 
ATOM   3707  N3   DG A 180     -61.724  -8.010  74.176 
ATOM   3708  C4   DG A 180     -61.748  -9.362  74.315 
ATOM   3709  P    DC A 181     -59.117  -8.023  80.143 
ATOM   3710  OP1  DC A 181     -57.746  -7.825  80.666 
ATOM   3711  OP2  DC A 181     -59.923  -9.066  80.814 
ATOM   3712  O5'  DC A 181     -59.909  -6.633  80.169 
ATOM   3713  C5'  DC A 181     -59.775  -5.732  79.053 
ATOM   3714  C4'  DC A 181     -61.132  -5.171  78.674 
ATOM   3715  O4'  DC A 181     -61.834  -6.015  77.718 
ATOM   3716  C3'  DC A 181     -62.128  -5.008  79.822 
ATOM   3717  O3'  DC A 181     -62.890  -3.826  79.606 
ATOM   3718  C2'  DC A 181     -63.059  -6.214  79.702 
ATOM   3719  C1'  DC A 181     -63.163  -6.206  78.180 
ATOM   3720  N1   DC A 181     -63.673  -7.483  77.608 
ATOM   3721  C2   DC A 181     -64.469  -7.412  76.468 
ATOM   3722  O2   DC A 181     -64.718  -6.303  75.982 
ATOM   3723  N3   DC A 181     -64.944  -8.566  75.931 
ATOM   3724  C4   DC A 181     -64.652  -9.749  76.488 
ATOM   3725  N4   DC A 181     -65.139 -10.844  75.927 
ATOM   3726  C5   DC A 181     -63.835  -9.844  77.660 
ATOM   3727  C6   DC A 181     -63.370  -8.680  78.182 
ATOM   3728  P    DA A 182     -63.255  -2.897  80.858 
ATOM   3729  OP1  DA A 182     -62.123  -1.988  81.147 
ATOM   3730  OP2  DA A 182     -63.714  -3.740  81.983 
ATOM   3731  O5'  DA A 182     -64.486  -2.057  80.279 
ATOM   3732  C5'  DA A 182     -64.542  -1.782  78.867 
ATOM   3733  C4'  DA A 182     -65.950  -2.007  78.350 
ATOM   3734  O4'  DA A 182     -66.177  -3.386  77.939 
ATOM   3735  C3'  DA A 182     -67.076  -1.728  79.345 
ATOM   3736  O3'  DA A 182     -68.175  -1.154  78.648 
ATOM   3737  C2'  DA A 182     -67.492  -3.107  79.856 
ATOM   3738  C1'  DA A 182     -67.397  -3.828  78.514 
ATOM   3739  N9   DA A 182     -67.340  -5.312  78.634 
ATOM   3740  C8   DA A 182     -66.751  -6.062  79.610 
ATOM   3741  N7   DA A 182     -66.873  -7.342  79.436 
ATOM   3742  C5   DA A 182     -67.597  -7.450  78.256 
ATOM   3743  C6   DA A 182     -68.058  -8.557  77.525 
ATOM   3744  N6   DA A 182     -67.845  -9.829  77.896 
ATOM   3745  N1   DA A 182     -68.747  -8.311  76.396 
ATOM   3746  C2   DA A 182     -68.955  -7.046  76.033 
ATOM   3747  N3   DA A 182     -68.576  -5.938  76.631 
ATOM   3748  C4   DA A 182     -67.888  -6.213  77.758 
ATOM   3749  P    DG A 183     -69.003   0.027  79.342 
ATOM   3750  OP1  DG A 183     -68.317   1.318  79.107 
ATOM   3751  OP2  DG A 183     -69.270  -0.319  80.755 
ATOM   3752  O5'  DG A 183     -70.370  -0.015  78.511 
ATOM   3753  C5'  DG A 183     -70.340  -0.452  77.139 
ATOM   3754  C4'  DG A 183     -71.496  -1.394  76.870 
ATOM   3755  O4'  DG A 183     -71.163  -2.781  77.163 
ATOM   3756  C3'  DG A 183     -72.765  -1.141  77.684 
ATOM   3757  O3'  DG A 183     -73.898  -1.402  76.865 
ATOM   3758  C2'  DG A 183     -72.722  -2.182  78.802 
ATOM   3759  C1'  DG A 183     -72.207  -3.336  77.948 
ATOM   3760  N9   DG A 183     -71.640  -4.462  78.742 
ATOM   3761  C8   DG A 183     -70.943  -4.426  79.930 
ATOM   3762  N7   DG A 183     -70.580  -5.605  80.372 
ATOM   3763  C5   DG A 183     -71.071  -6.486  79.408 
ATOM   3764  C6   DG A 183     -70.990  -7.901  79.337 
ATOM   3765  O6   DG A 183     -70.459  -8.682  80.122 
ATOM   3766  N1   DG A 183     -71.624  -8.393  78.188 
ATOM   3767  C2   DG A 183     -72.255  -7.618  77.234 
ATOM   3768  N2   DG A 183     -72.800  -8.280  76.209 
ATOM   3769  N3   DG A 183     -72.330  -6.291  77.301 
ATOM   3770  C4   DG A 183     -71.720  -5.798  78.410 
ATOM   3771  P    DA A 184     -75.174  -0.442  76.976 
ATOM   3772  OP1  DA A 184     -74.970   0.753  76.128 
ATOM   3773  OP2  DA A 184     -75.478  -0.183  78.401 
ATOM   3774  O5'  DA A 184     -76.318  -1.363  76.342 
ATOM   3775  C5'  DA A 184     -75.960  -2.325  75.332 
ATOM   3776  C4'  DA A 184     -76.660  -3.643  75.601 
ATOM   3777  O4'  DA A 184     -75.893  -4.509  76.487 
ATOM   3778  C3'  DA A 184     -78.028  -3.544  76.275 
ATOM   3779  O3'  DA A 184     -78.879  -4.551  75.741 
ATOM   3780  C2'  DA A 184     -77.759  -3.867  77.746 
ATOM   3781  C1'  DA A 184     -76.762  -4.994  77.499 
ATOM   3782  N9   DA A 184     -75.936  -5.335  78.692 
ATOM   3783  C8   DA A 184     -75.468  -4.500  79.666 
ATOM   3784  N7   DA A 184     -74.773  -5.101  80.581 
ATOM   3785  C5   DA A 184     -74.779  -6.432  80.188 
ATOM   3786  C6   DA A 184     -74.209  -7.587  80.746 
ATOM   3787  N6   DA A 184     -73.488  -7.585  81.876 
ATOM   3788  N1   DA A 184     -74.409  -8.751  80.099 
ATOM   3789  C2   DA A 184     -75.127  -8.746  78.977 
ATOM   3790  N3   DA A 184     -75.704  -7.737  78.364 
ATOM   3791  C4   DA A 184     -75.490  -6.585  79.032 
ATOM   3792  P    DA A 185     -80.417  -4.201  75.466 
ATOM   3793  OP1  DA A 185     -80.547  -3.539  74.147 
ATOM   3794  OP2  DA A 185     -80.971  -3.461  76.620 
ATOM   3795  O5'  DA A 185     -81.067  -5.662  75.401 
ATOM   3796  C5'  DA A 185     -80.263  -6.763  74.938 
ATOM   3797  C4'  DA A 185     -80.475  -7.970  75.830 
ATOM   3798  O4'  DA A 185     -79.569  -7.984  76.971 
ATOM   3799  C3'  DA A 185     -81.862  -8.097  76.459 
ATOM   3800  O3'  DA A 185     -82.222  -9.473  76.506 
ATOM   3801  C2'  DA A 185     -81.685  -7.593  77.891 
ATOM   3802  C1'  DA A 185     -80.328  -8.244  78.142 
ATOM   3803  N9   DA A 185     -79.595  -7.672  79.304 
ATOM   3804  C8   DA A 185     -79.583  -6.380  79.748 
ATOM   3805  N7   DA A 185     -78.842  -6.193  80.796 
ATOM   3806  C5   DA A 185     -78.323  -7.451  81.069 
ATOM   3807  C6   DA A 185     -77.454  -7.921  82.067 
ATOM   3808  N6   DA A 185     -76.930  -7.138  83.022 
ATOM   3809  N1   DA A 185     -77.142  -9.230  82.050 
ATOM   3810  C2   DA A 185     -77.664 -10.002  81.099 
ATOM   3811  N3   DA A 185     -78.482  -9.678  80.121 
ATOM   3812  C4   DA A 185     -78.778  -8.363  80.162 
ATOM   3813  P    DC A 186     -83.736  -9.889  76.189 
ATOM   3814  OP1  DC A 186     -83.924  -9.998  74.725 
ATOM   3815  OP2  DC A 186     -84.660  -8.976  76.896 
ATOM   3816  O5'  DC A 186     -83.807 -11.345  76.851 
ATOM   3817  C5'  DC A 186     -82.612 -12.144  76.908 
ATOM   3818  C4'  DC A 186     -82.490 -12.799  78.271 
ATOM   3819  O4'  DC A 186     -81.793 -11.955  79.231 
ATOM   3820  C3'  DC A 186     -83.809 -13.136  78.967 
ATOM   3821  O3'  DC A 186     -83.658 -14.364  79.669 
ATOM   3822  C2'  DC A 186     -84.008 -12.014  79.985 
ATOM   3823  C1'  DC A 186     -82.551 -11.920  80.431 
ATOM   3824  N1   DC A 186     -82.224 -10.656  81.149 
ATOM   3825  C2   DC A 186     -81.285 -10.718  82.175 
ATOM   3826  O2   DC A 186     -80.767 -11.807  82.445 
ATOM   3827  N3   DC A 186     -80.974  -9.576  82.842 
ATOM   3828  C4   DC A 186     -81.559  -8.416  82.519 
ATOM   3829  N4   DC A 186     -81.221  -7.331  83.199 
ATOM   3830  C5   DC A 186     -82.527  -8.332  81.467 
ATOM   3831  C6   DC A 186     -82.825  -9.483  80.812 
ATOM   3832  P    DA A 187     -84.869 -15.410  79.672 
ATOM   3833  OP1  DA A 187     -84.819 -16.230  78.441 
ATOM   3834  OP2  DA A 187     -86.140 -14.696  79.925 
ATOM   3835  O5'  DA A 187     -84.501 -16.316  80.939 
ATOM   3836  C5'  DA A 187     -83.116 -16.490  81.293 
ATOM   3837  C4'  DA A 187     -82.944 -16.359  82.793 
ATOM   3838  O4'  DA A 187     -82.722 -14.980  83.207 
ATOM   3839  C3'  DA A 187     -84.133 -16.811  83.641 
ATOM   3840  O3'  DA A 187     -83.644 -17.430  84.825 
ATOM   3841  C2'  DA A 187     -84.846 -15.516  84.030 
ATOM   3842  C1'  DA A 187     -83.588 -14.694  84.294 
ATOM   3843  N9   DA A 187     -83.828 -13.224  84.320 
ATOM   3844  C8   DA A 187     -84.716 -12.496  83.581 
ATOM   3845  N7   DA A 187     -84.690 -11.224  83.833 
ATOM   3846  C5   DA A 187     -83.713 -11.097  84.811 
ATOM   3847  C6   DA A 187     -83.206  -9.985  85.504 
ATOM   3848  N6   DA A 187     -83.635  -8.731  85.307 
ATOM   3849  N1   DA A 187     -82.238 -10.211  86.412 
ATOM   3850  C2   DA A 187     -81.815 -11.460  86.604 
ATOM   3851  N3   DA A 187     -82.211 -12.569  86.020 
ATOM   3852  C4   DA A 187     -83.180 -12.316  85.116 
ATOM   3853  P    DG A 188     -84.392 -18.730  85.386 
ATOM   3854  OP1  DG A 188     -83.895 -19.932  84.679 
ATOM   3855  OP2  DG A 188     -85.855 -18.514  85.351 
ATOM   3856  O5'  DG A 188     -83.889 -18.753  86.905 
ATOM   3857  C5'  DG A 188     -82.590 -18.216  87.218 
ATOM   3858  C4'  DG A 188     -82.668 -17.367  88.471 
ATOM   3859  O4'  DG A 188     -83.007 -15.980  88.182 
ATOM   3860  C3'  DG A 188     -83.715 -17.794  89.500 
ATOM   3861  O3'  DG A 188     -83.192 -17.578  90.805 
ATOM   3862  C2'  DG A 188     -84.887 -16.837  89.281 
ATOM   3863  C1'  DG A 188     -84.050 -15.581  89.058 
ATOM   3864  N9   DG A 188     -84.799 -14.470  88.410 
ATOM   3865  C8   DG A 188     -85.797 -14.527  87.461 
ATOM   3866  N7   DG A 188     -86.254 -13.355  87.094 
ATOM   3867  C5   DG A 188     -85.507 -12.456  87.854 
ATOM   3868  C6   DG A 188     -85.549 -11.038  87.894 
ATOM   3869  O6   DG A 188     -86.266 -10.271  87.258 
ATOM   3870  N1   DG A 188     -84.618 -10.524  88.807 
ATOM   3871  C2   DG A 188     -83.758 -11.281  89.579 
ATOM   3872  N2   DG A 188     -82.943 -10.600  90.389 
ATOM   3873  N3   DG A 188     -83.719 -12.611  89.540 
ATOM   3874  C4   DG A 188     -84.616 -13.125  88.660 
ATOM   3875  P    DA A 189     -83.492 -18.657  91.950 
ATOM   3876  OP1  DA A 189     -82.514 -19.763  91.857 
ATOM   3877  OP2  DA A 189     -84.919 -19.045  91.903 
ATOM   3878  O5'  DA A 189     -83.212 -17.800  93.272 
ATOM   3879  C5'  DA A 189     -82.241 -16.738  93.222 
ATOM   3880  C4'  DA A 189     -82.776 -15.513  93.937 
ATOM   3881  O4'  DA A 189     -83.547 -14.648  93.056 
ATOM   3882  C3'  DA A 189     -83.723 -15.786  95.106 
ATOM   3883  O3'  DA A 189     -83.482 -14.825  96.127 
ATOM   3884  C2'  DA A 189     -85.121 -15.548  94.536 
ATOM   3885  C1'  DA A 189     -84.766 -14.319  93.704 
ATOM   3886  N9   DA A 189     -85.774 -13.992  92.658 
ATOM   3887  C8   DA A 189     -86.541 -14.849  91.921 
ATOM   3888  N7   DA A 189     -87.333 -14.256  91.082 
ATOM   3889  C5   DA A 189     -87.073 -12.906  91.275 
ATOM   3890  C6   DA A 189     -87.596 -11.746  90.679 
ATOM   3891  N6   DA A 189     -88.535 -11.765  89.723 
ATOM   3892  N1   DA A 189     -87.118 -10.562  91.105 
ATOM   3893  C2   DA A 189     -86.185 -10.550  92.056 
ATOM   3894  N3   DA A 189     -85.624 -11.561  92.682 
ATOM   3895  C4   DA A 189     -86.120 -12.735  92.238 
ATOM   3896  P    DG A 190     -83.520 -15.293  97.658 
ATOM   3897  OP1  DG A 190     -82.209 -15.865  98.034 
ATOM   3898  OP2  DG A 190     -84.696 -16.163  97.881 
ATOM   3899  O5'  DG A 190     -83.735 -13.897  98.409 
ATOM   3900  C5'  DG A 190     -83.209 -12.695  97.814 
ATOM   3901  C4'  DG A 190     -84.232 -11.581  97.907 
ATOM   3902  O4'  DG A 190     -85.143 -11.568  96.770 
ATOM   3903  C3'  DG A 190     -85.160 -11.628  99.121 
ATOM   3904  O3'  DG A 190     -85.410 -10.299  99.560 
ATOM   3905  C2'  DG A 190     -86.466 -12.217  98.588 
ATOM   3906  C1'  DG A 190     -86.470 -11.465  97.260 
ATOM   3907  N9   DG A 190     -87.387 -12.050  96.242 
ATOM   3908  C8   DG A 190     -87.712 -13.371  96.020 
ATOM   3909  N7   DG A 190     -88.559 -13.553  95.036 
ATOM   3910  C5   DG A 190     -88.813 -12.263  94.575 
ATOM   3911  C6   DG A 190     -89.654 -11.819  93.521 
ATOM   3912  O6   DG A 190     -90.358 -12.484  92.766 
ATOM   3913  N1   DG A 190     -89.618 -10.424  93.391 
ATOM   3914  C2   DG A 190     -88.868  -9.570  94.177 
ATOM   3915  N2   DG A 190     -88.972  -8.269  93.893 
ATOM   3916  N3   DG A 190     -88.080  -9.988  95.165 
ATOM   3917  C4   DG A 190     -88.103 -11.339  95.304 
ATOM   3918  P    DT A 191     -85.472 -10.001 101.132 
ATOM   3919  OP1  DT A 191     -84.102  -9.802 101.655 
ATOM   3920  OP2  DT A 191     -86.279 -11.044 101.803 
ATOM   3921  O5'  DT A 191     -86.265  -8.610 101.158 
ATOM   3922  C5'  DT A 191     -86.131  -7.709 100.042 
ATOM   3923  C4'  DT A 191     -87.488  -7.149  99.663 
ATOM   3924  O4'  DT A 191     -88.190  -7.993  98.707 
ATOM   3925  C3'  DT A 191     -88.484  -6.985 100.811 
ATOM   3926  O3'  DT A 191     -89.245  -5.803 100.595 
ATOM   3927  C2'  DT A 191     -89.415  -8.191 100.691 
ATOM   3928  C1'  DT A 191     -89.518  -8.183  99.169 
ATOM   3929  N1   DT A 191     -90.028  -9.461  98.597 
ATOM   3930  C2   DT A 191     -90.812  -9.374  97.472 
ATOM   3931  O2   DT A 191     -91.096  -8.314  96.942 
ATOM   3932  N3   DT A 191     -91.267 -10.578  96.971 
ATOM   3933  C4   DT A 191     -91.008 -11.830  97.489 
ATOM   3934  O4   DT A 191     -91.472 -12.838  96.952 
ATOM   3935  C5   DT A 191     -90.176 -11.820  98.669 
ATOM   3936  C7   DT A 191     -89.846 -13.142  99.297 
ATOM   3937  C6   DT A 191     -89.721 -10.664  99.178 
ATOM   3938  P    DG A 192     -89.610  -4.875 101.847 
ATOM   3939  OP1  DG A 192     -88.479  -3.965 102.136 
ATOM   3940  OP2  DG A 192     -90.069  -5.718 102.972 
ATOM   3941  O5'  DG A 192     -90.842  -4.034 101.268 
ATOM   3942  C5'  DG A 192     -90.898  -3.759  99.856 
ATOM   3943  C4'  DG A 192     -92.305  -3.984  99.339 
ATOM   3944  O4'  DG A 192     -92.533  -5.363  98.928 
ATOM   3945  C3'  DG A 192     -93.432  -3.706 100.334 
ATOM   3946  O3'  DG A 192     -94.531  -3.131  99.637 
ATOM   3947  C2'  DG A 192     -93.847  -5.085 100.845 
ATOM   3948  C1'  DG A 192     -93.752  -5.806  99.503 
ATOM   3949  N9   DG A 192     -93.696  -7.289  99.623 
ATOM   3950  C8   DG A 192     -93.107  -8.063 100.600 
ATOM   3951  N7   DG A 192     -93.238  -9.353 100.410 
ATOM   3952  C5   DG A 192     -93.965  -9.441  99.225 
ATOM   3953  C6   DG A 192     -94.416 -10.582  98.512 
ATOM   3954  O6   DG A 192     -94.262 -11.770  98.784 
ATOM   3955  N1   DG A 192     -95.120 -10.219  97.355 
ATOM   3956  C2   DG A 192     -95.358  -8.922  96.943 
ATOM   3957  N2   DG A 192     -96.050  -8.786  95.810 
ATOM   3958  N3   DG A 192     -94.935  -7.852  97.612 
ATOM   3959  C4   DG A 192     -94.250  -8.188  98.736 
ATOM   3960  P    DA A 193     -95.359  -1.951 100.331 
ATOM   3961  OP1  DA A 193     -94.673  -0.660 100.097 
ATOM   3962  OP2  DA A 193     -95.626  -2.296 101.744 
ATOM   3963  O5'  DA A 193     -96.725  -1.992  99.500 
ATOM   3964  C5'  DA A 193     -96.695  -2.429  98.128 
ATOM   3965  C4'  DA A 193     -97.852  -3.372  97.859 
ATOM   3966  O4'  DA A 193     -97.518  -4.758  98.152 
ATOM   3967  C3'  DA A 193     -99.120  -3.118  98.673 
ATOM   3968  O3'  DA A 193    -100.253  -3.379  97.854 
ATOM   3969  C2'  DA A 193     -99.078  -4.160  99.791 
ATOM   3970  C1'  DA A 193     -98.562  -5.313  98.937 
ATOM   3971  N9   DA A 193     -97.995  -6.439  99.731 
ATOM   3972  C8   DA A 193     -97.306  -6.385 100.909 
ATOM   3973  N7   DA A 193     -96.941  -7.545 101.357 
ATOM   3974  C5   DA A 193     -97.422  -8.437 100.409 
ATOM   3975  C6   DA A 193     -97.360  -9.837 100.307 
ATOM   3976  N6   DA A 193     -96.757 -10.619 101.213 
ATOM   3977  N1   DA A 193     -97.943 -10.406  99.235 
ATOM   3978  C2   DA A 193     -98.540  -9.624  98.337 
ATOM   3979  N3   DA A 193     -98.661  -8.314  98.326 
ATOM   3980  C4   DA A 193     -98.070  -7.769  99.409 
ATOM   3981  P    DT A 194    -101.529  -2.419  97.965 
ATOM   3982  OP1  DT A 194    -101.325  -1.224  97.117 
ATOM   3983  OP2  DT A 194    -101.833  -2.160  99.390 
ATOM   3984  O5'  DT A 194    -102.674  -3.341  97.331 
ATOM   3985  C5'  DT A 194    -102.316  -4.303  96.321 
ATOM   3986  C4'  DT A 194    -103.015  -5.620  96.590 
ATOM   3987  O4'  DT A 194    -102.249  -6.486  97.476 
ATOM   3988  C3'  DT A 194    -104.384  -5.521  97.264 
ATOM   3989  O3'  DT A 194    -105.235  -6.528  96.730 
ATOM   3990  C2'  DT A 194    -104.114  -5.844  98.735 
ATOM   3991  C1'  DT A 194    -103.117  -6.972  98.488 
ATOM   3992  N1   DT A 194    -102.292  -7.312  99.681 
ATOM   3993  C2   DT A 194    -101.944  -8.631  99.845 
ATOM   3994  O2   DT A 194    -102.280  -9.507  99.067 
ATOM   3995  N3   DT A 194    -101.180  -8.909 100.962 
ATOM   3996  C4   DT A 194    -100.745  -7.999 101.904 
ATOM   3997  O4   DT A 194    -100.065  -8.367 102.863 
ATOM   3998  C5   DT A 194    -101.160  -6.641 101.646 
ATOM   3999  C7   DT A 194    -100.730  -5.586 102.622 
ATOM   4000  C6   DT A 194    -101.904  -6.342 100.567 
ATOM   4001  P    DG A 195    -106.772  -6.178  96.455 
ATOM   4002  OP1  DG A 195    -106.902  -5.517  95.136 
ATOM   4003  OP2  DG A 195    -107.327  -5.439  97.609 
ATOM   4004  O5'  DG A 195    -107.422  -7.639  96.390 
ATOM   4005  C5'  DG A 195    -106.618  -8.740  95.927 
ATOM   4006  C4'  DG A 195    -106.830  -9.947  96.819 
ATOM   4007  O4'  DG A 195    -105.925  -9.961  97.960 
ATOM   4008  C3'  DG A 195    -108.218 -10.074  97.448 
ATOM   4009  O3'  DG A 195    -108.578 -11.450  97.495 
ATOM   4010  C2'  DG A 195    -108.041  -9.571  98.880 
ATOM   4011  C1'  DG A 195    -106.683 -10.222  99.131 
ATOM   4012  N9   DG A 195    -105.950  -9.650 100.293 
ATOM   4013  C8   DG A 195    -105.927  -8.352 100.756 
ATOM   4014  N7   DG A 195    -105.174  -8.175 101.814 
ATOM   4015  C5   DG A 195    -104.663  -9.446 102.073 
ATOM   4016  C6   DG A 195    -103.783  -9.888 103.095 
ATOM   4017  O6   DG A 195    -103.265  -9.237 103.999 
ATOM   4018  N1   DG A 195    -103.522 -11.261 102.989 
ATOM   4019  C2   DG A 195    -104.042 -12.098 102.021 
ATOM   4020  N2   DG A 195    -103.670 -13.378 102.090 
ATOM   4021  N3   DG A 195    -104.867 -11.682 101.061 
ATOM   4022  C4   DG A 195    -105.130 -10.353 101.151 
ATOM   4023  P    DA A 196    -110.091 -11.866  97.178 
ATOM   4024  OP1  DA A 196    -110.279 -11.975  95.714 
ATOM   4025  OP2  DA A 196    -111.015 -10.953  97.885 
ATOM   4026  O5'  DA A 196    -110.163 -13.322  97.840 
ATOM   4027  C5'  DA A 196    -108.967 -14.122  97.897 
ATOM   4028  C4'  DA A 196    -108.846 -14.776  99.260 
ATOM   4029  O4'  DA A 196    -108.148 -13.932 100.220 
ATOM   4030  C3'  DA A 196    -110.165 -15.113  99.956 
ATOM   4031  O3'  DA A 196    -110.014 -16.341 100.658 
ATOM   4032  C2'  DA A 196    -110.363 -13.991 100.974 
ATOM   4033  C1'  DA A 196    -108.907 -13.897 101.420 
ATOM   4034  N9   DA A 196    -108.580 -12.634 102.138 
ATOM   4035  C8   DA A 196    -109.086 -11.384 101.927 
ATOM   4036  N7   DA A 196    -108.601 -10.480 102.720 
ATOM   4037  C5   DA A 196    -107.706 -11.181 103.517 
ATOM   4038  C6   DA A 196    -106.861 -10.786 104.568 
ATOM   4039  N6   DA A 196    -106.778  -9.525 105.015 
ATOM   4040  N1   DA A 196    -106.103 -11.737 105.144 
ATOM   4041  C2   DA A 196    -106.190 -12.988 104.695 
ATOM   4042  N3   DA A 196    -106.938 -13.473 103.728 
ATOM   4043  C4   DA A 196    -107.687 -12.501 103.168 
ATOM   4044  P    DA A 197    -111.225 -17.387 100.662 
ATOM   4045  OP1  DA A 197    -111.174 -18.208  99.430 
ATOM   4046  OP2  DA A 197    -112.496 -16.674 100.914 
ATOM   4047  O5'  DA A 197    -110.856 -18.293 101.928 
ATOM   4048  C5'  DA A 197    -109.472 -18.467 102.282 
ATOM   4049  C4'  DA A 197    -109.300 -18.336 103.782 
ATOM   4050  O4'  DA A 197    -109.077 -16.958 104.196 
ATOM   4051  C3'  DA A 197    -110.488 -18.788 104.630 
ATOM   4052  O3'  DA A 197    -110.000 -19.407 105.814 
ATOM   4053  C2'  DA A 197    -111.201 -17.493 105.019 
ATOM   4054  C1'  DA A 197    -109.944 -16.672 105.283 
ATOM   4055  N9   DA A 197    -110.183 -15.202 105.309 
ATOM   4056  C8   DA A 197    -111.071 -14.474 104.570 
ATOM   4057  N7   DA A 197    -111.045 -13.201 104.822 
ATOM   4058  C5   DA A 197    -110.068 -13.074 105.800 
ATOM   4059  C6   DA A 197    -109.562 -11.962 106.493 
ATOM   4060  N6   DA A 197    -109.991 -10.708 106.296 
ATOM   4061  N1   DA A 197    -108.594 -12.188 107.401 
ATOM   4062  C2   DA A 197    -108.170 -13.437 107.593 
ATOM   4063  N3   DA A 197    -108.567 -14.547 107.009 
ATOM   4064  C4   DA A 197    -109.536 -14.294 106.105 
ATOM   4065  P    DC A 198    -110.748 -20.707 106.375 
ATOM   4066  OP1  DC A 198    -110.251 -21.910 105.668 
ATOM   4067  OP2  DC A 198    -112.211 -20.492 106.340 
ATOM   4068  O5'  DC A 198    -110.244 -20.730 107.894 
ATOM   4069  C5'  DC A 198    -108.945 -20.194 108.207 
ATOM   4070  C4'  DC A 198    -109.024 -19.344 109.460 
ATOM   4071  O4'  DC A 198    -109.362 -17.957 109.171 
ATOM   4072  C3'  DC A 198    -110.070 -19.771 110.489 
ATOM   4073  O3'  DC A 198    -109.548 -19.555 111.794 
ATOM   4074  C2'  DC A 198    -111.242 -18.814 110.270 
ATOM   4075  C1'  DC A 198    -110.405 -17.558 110.047 
ATOM   4076  N1   DC A 198    -111.155 -16.447 109.399 
ATOM   4077  C2   DC A 198    -110.837 -15.144 109.775 
ATOM   4078  O2   DC A 198    -109.954 -14.966 110.622 
ATOM   4079  N3   DC A 198    -111.509 -14.116 109.196 
ATOM   4080  C4   DC A 198    -112.459 -14.351 108.281 
ATOM   4081  N4   DC A 198    -113.086 -13.314 107.746 
ATOM   4082  C5   DC A 198    -112.802 -15.683 107.882 
ATOM   4083  C6   DC A 198    -112.118 -16.697 108.472 
ATOM   4084  P    DA A 199    -109.847 -20.634 112.939 
ATOM   4085  OP1  DA A 199    -108.869 -21.741 112.846 
ATOM   4086  OP2  DA A 199    -111.274 -21.022 112.892 
ATOM   4087  O5'  DA A 199    -109.567 -19.778 114.261 
ATOM   4088  C5'  DA A 199    -108.597 -18.715 114.211 
ATOM   4089  C4'  DA A 199    -109.132 -17.490 114.927 
ATOM   4090  O4'  DA A 199    -109.903 -16.625 114.045 
ATOM   4091  C3'  DA A 199    -110.078 -17.763 116.095 
ATOM   4092  O3'  DA A 199    -109.838 -16.803 117.116 
ATOM   4093  C2'  DA A 199    -111.476 -17.526 115.525 
ATOM   4094  C1'  DA A 199    -111.122 -16.297 114.693 
ATOM   4095  N9   DA A 199    -112.129 -15.969 113.647 
ATOM   4096  C8   DA A 199    -112.896 -16.826 112.910 
ATOM   4097  N7   DA A 199    -113.688 -16.233 112.071 
ATOM   4098  C5   DA A 199    -113.429 -14.883 112.264 
ATOM   4099  C6   DA A 199    -113.952 -13.724 111.668 
ATOM   4100  N6   DA A 199    -114.890 -13.743 110.712 
ATOM   4101  N1   DA A 199    -113.473 -12.539 112.094 
ATOM   4102  C2   DA A 199    -112.541 -12.527 113.045 
ATOM   4103  N3   DA A 199    -111.980 -13.539 113.671 
ATOM   4104  C4   DA A 199    -112.476 -14.712 113.227 
ATOM   4105  P    DA A 200    -109.876 -17.271 118.647 
ATOM   4106  OP1  DA A 200    -108.564 -17.843 119.023 
ATOM   4107  OP2  DA A 200    -111.052 -18.140 118.870 
ATOM   4108  O5'  DA A 200    -110.090 -15.874 119.398 
ATOM   4109  C5'  DA A 200    -109.565 -14.673 118.803 
ATOM   4110  C4'  DA A 200    -110.588 -13.558 118.896 
ATOM   4111  O4'  DA A 200    -111.498 -13.545 117.759 
ATOM   4112  C3'  DA A 200    -111.515 -13.605 120.110 
ATOM   4113  O3'  DA A 200    -111.765 -12.276 120.549 
ATOM   4114  C2'  DA A 200    -112.821 -14.195 119.577 
ATOM   4115  C1'  DA A 200    -112.826 -13.442 118.249 
ATOM   4116  N9   DA A 200    -113.742 -14.028 117.232 
ATOM   4117  C8   DA A 200    -114.052 -15.341 117.026 
ATOM   4118  N7   DA A 200    -114.890 -15.537 116.055 
ATOM   4119  C5   DA A 200    -115.156 -14.260 115.580 
ATOM   4120  C6   DA A 200    -115.978 -13.786 114.545 
ATOM   4121  N6   DA A 200    -116.719 -14.584 113.763 
ATOM   4122  N1   DA A 200    -116.013 -12.455 114.341 
ATOM   4123  C2   DA A 200    -115.274 -11.667 115.120 
ATOM   4124  N3   DA A 200    -114.475 -11.992 116.111 
ATOM   4125  C4   DA A 200    -114.458 -13.329 116.295 
ATOM   4126  P    DC A 201    -111.828 -11.978 122.121 
ATOM   4127  OP1  DC A 201    -110.457 -11.780 122.644 
ATOM   4128  OP2  DC A 201    -112.634 -13.021 122.792 
ATOM   4129  O5'  DC A 201    -112.620 -10.587 122.147 
ATOM   4130  C5'  DC A 201    -112.486  -9.687 121.031 
ATOM   4131  C4'  DC A 201    -113.843  -9.126 120.652 
ATOM   4132  O4'  DC A 201    -114.545  -9.970 119.696 
ATOM   4133  C3'  DC A 201    -114.839  -8.963 121.800 
ATOM   4134  O3'  DC A 201    -115.601  -7.781 121.584 
ATOM   4135  C2'  DC A 201    -115.770 -10.168 121.680 
ATOM   4136  C1'  DC A 201    -115.874 -10.161 120.158 
ATOM   4137  N1   DC A 201    -116.384 -11.438 119.586 
ATOM   4138  C2   DC A 201    -117.180 -11.367 118.446 
ATOM   4139  O2   DC A 201    -117.429 -10.258 117.960 
ATOM   4140  N3   DC A 201    -117.655 -12.520 117.910 
ATOM   4141  C4   DC A 201    -117.363 -13.703 118.466 
ATOM   4142  N4   DC A 201    -117.850 -14.799 117.905 
ATOM   4143  C5   DC A 201    -116.546 -13.798 119.639 
ATOM   4144  C6   DC A 201    -116.081 -12.635 120.160 
ATOM   4145  P    DT A 202    -115.966  -6.852 122.836 
ATOM   4146  OP1  DT A 202    -114.834  -5.943 123.125 
ATOM   4147  OP2  DT A 202    -116.425  -7.695 123.961 
ATOM   4148  O5'  DT A 202    -117.197  -6.012 122.257 
ATOM   4149  C5'  DT A 202    -117.253  -5.736 120.845 
ATOM   4150  C4'  DT A 202    -118.661  -5.962 120.328 
ATOM   4151  O4'  DT A 202    -118.888  -7.340 119.917 
ATOM   4152  C3'  DT A 202    -119.787  -5.683 121.323 
ATOM   4153  O3'  DT A 202    -120.886  -5.109 120.626 
ATOM   4154  C2'  DT A 202    -120.203  -7.062 121.834 
ATOM   4155  C1'  DT A 202    -120.108  -7.783 120.493 
ATOM   4156  N1   DT A 202    -120.051  -9.267 120.612 
ATOM   4157  C2   DT A 202    -120.665  -9.997 119.624 
ATOM   4158  O2   DT A 202    -121.239  -9.485 118.679 
ATOM   4159  N3   DT A 202    -120.592 -11.370 119.770 
ATOM   4160  C4   DT A 202    -119.971 -12.052 120.795 
ATOM   4161  O4   DT A 202    -119.972 -13.285 120.818 
ATOM   4162  C5   DT A 202    -119.356 -11.199 121.783 
ATOM   4163  C7   DT A 202    -118.658 -11.862 122.935 
ATOM   4164  C6   DT A 202    -119.412  -9.863 121.668 
ATOM   4165  P    DT A 203    -121.714  -3.928 121.320 
ATOM   4166  OP1  DT A 203    -121.028  -2.637 121.086 
ATOM   4167  OP2  DT A 203    -121.981  -4.274 122.734 
ATOM   4168  O5'  DT A 203    -123.081  -3.970 120.489 
ATOM   4169  C5'  DT A 203    -123.051  -4.407 119.117 
ATOM   4170  C4'  DT A 203    -124.207  -5.349 118.848 
ATOM   4171  O4'  DT A 203    -123.874  -6.735 119.141 
ATOM   4172  C3'  DT A 203    -125.476  -5.095 119.662 
ATOM   4173  O3'  DT A 203    -126.609  -5.357 118.843 
ATOM   4174  C2'  DT A 203    -125.433  -6.137 120.780 
ATOM   4175  C1'  DT A 203    -124.918  -7.291 119.926 
ATOM   4176  N1   DT A 203    -124.351  -8.417 120.720 
ATOM   4177  C2   DT A 203    -124.532  -9.685 120.224 
ATOM   4178  O2   DT A 203    -125.126  -9.913 119.184 
ATOM   4179  N3   DT A 203    -123.995 -10.704 120.987 
ATOM   4180  C4   DT A 203    -123.307 -10.561 122.175 
ATOM   4181  O4   DT A 203    -122.871 -11.548 122.769 
ATOM   4182  C5   DT A 203    -123.167  -9.192 122.614 
ATOM   4183  C7   DT A 203    -122.431  -8.947 123.899 
ATOM   4184  C6   DT A 203    -123.681  -8.183 121.892 
ATOM   4185  P    DC A 204    -127.885  -4.397 118.954 
ATOM   4186  OP1  DC A 204    -127.681  -3.201 118.106 
ATOM   4187  OP2  DC A 204    -128.189  -4.137 120.379 
ATOM   4188  O5'  DC A 204    -129.029  -5.318 118.320 
ATOM   4189  C5'  DC A 204    -128.671  -6.280 117.310 
ATOM   4190  C4'  DC A 204    -129.371  -7.597 117.579 
ATOM   4191  O4'  DC A 204    -128.604  -8.464 118.465 
ATOM   4192  C3'  DC A 204    -130.739  -7.499 118.253 
ATOM   4193  O3'  DC A 204    -131.590  -8.505 117.719 
ATOM   4194  C2'  DC A 204    -130.470  -7.821 119.724 
ATOM   4195  C1'  DC A 204    -129.473  -8.949 119.477 
ATOM   4196  N1   DC A 204    -128.647  -9.290 120.670 
ATOM   4197  C2   DC A 204    -128.287 -10.623 120.851 
ATOM   4198  O2   DC A 204    -128.662 -11.459 120.022 
ATOM   4199  N3   DC A 204    -127.535 -10.953 121.932 
ATOM   4200  C4   DC A 204    -127.148 -10.017 122.807 
ATOM   4201  N4   DC A 204    -126.416 -10.390 123.845 
ATOM   4202  C5   DC A 204    -127.509  -8.640 122.640 
ATOM   4203  C6   DC A 204    -128.260  -8.330 121.553 
ATOM   4204  P    DA A 205    -133.128  -8.156 117.444 
ATOM   4205  OP1  DA A 205    -133.258  -7.494 116.125 
ATOM   4206  OP2  DA A 205    -133.682  -7.416 118.598 
ATOM   4207  O5'  DA A 205    -133.778  -9.616 117.379 
ATOM   4208  C5'  DA A 205    -132.974 -10.718 116.916 
ATOM   4209  C4'  DA A 205    -133.186 -11.925 117.808 
ATOM   4210  O4'  DA A 205    -132.280 -11.938 118.949 
ATOM   4211  C3'  DA A 205    -134.573 -12.052 118.437 
ATOM   4212  O3'  DA A 205    -134.933 -13.427 118.484 
ATOM   4213  C2'  DA A 205    -134.396 -11.548 119.869 
ATOM   4214  C1'  DA A 205    -133.039 -12.199 120.120 
ATOM   4215  N9   DA A 205    -132.306 -11.627 121.282 
ATOM   4216  C8   DA A 205    -132.294 -10.335 121.727 
ATOM   4217  N7   DA A 205    -131.553 -10.148 122.774 
ATOM   4218  C5   DA A 205    -131.034 -11.406 123.047 
ATOM   4219  C6   DA A 205    -130.165 -11.876 124.046 
ATOM   4220  N6   DA A 205    -129.641 -11.093 125.000 
ATOM   4221  N1   DA A 205    -129.853 -13.185 124.028 
ATOM   4222  C2   DA A 205    -130.375 -13.957 123.077 
ATOM   4223  N3   DA A 205    -131.193 -13.633 122.099 
ATOM   4224  C4   DA A 205    -131.489 -12.318 122.140 
ATOM   4225  P    DT A 206    -136.447 -13.844 118.167 
ATOM   4226  OP1  DT A 206    -136.635 -13.953 116.703 
ATOM   4227  OP2  DT A 206    -137.371 -12.931 118.874 
ATOM   4228  O5'  DT A 206    -136.518 -15.299 118.829 
ATOM   4229  C5'  DT A 206    -135.323 -16.099 118.887 
ATOM   4230  C4'  DT A 206    -135.201 -16.753 120.249 
ATOM   4231  O4'  DT A 206    -134.504 -15.910 121.209 
ATOM   4232  C3'  DT A 206    -136.520 -17.091 120.945 
ATOM   4233  O3'  DT A 206    -136.369 -18.318 121.647 
ATOM   4234  C2'  DT A 206    -136.719 -15.969 121.963 
ATOM   4235  C1'  DT A 206    -135.262 -15.875 122.409 
ATOM   4236  N1   DT A 206    -134.935 -14.611 123.127 
ATOM   4237  C2   DT A 206    -134.007 -14.688 124.137 
ATOM   4238  O2   DT A 206    -133.458 -15.728 124.455 
ATOM   4239  N3   DT A 206    -133.731 -13.497 124.780 
ATOM   4240  C4   DT A 206    -134.291 -12.267 124.502 
ATOM   4241  O4   DT A 206    -133.964 -11.269 125.147 
ATOM   4242  C5   DT A 206    -135.254 -12.288 123.426 
ATOM   4243  C7   DT A 206    -135.912 -10.990 123.059 
ATOM   4244  C6   DT A 206    -135.542 -13.432 122.784 
ATOM   4245  P    DC A 207    -137.580 -19.364 121.651 
ATOM   4246  OP1  DC A 207    -137.530 -20.185 120.419 
ATOM   4247  OP2  DC A 207    -138.851 -18.651 121.903 
ATOM   4248  O5'  DC A 207    -137.212 -20.270 122.917 
ATOM   4249  C5'  DC A 207    -135.827 -20.445 123.271 
ATOM   4250  C4'  DC A 207    -135.655 -20.314 124.771 
ATOM   4251  O4'  DC A 207    -135.433 -18.935 125.185 
ATOM   4252  C3'  DC A 207    -136.844 -20.766 125.619 
ATOM   4253  O3'  DC A 207    -136.355 -21.385 126.803 
ATOM   4254  C2'  DC A 207    -137.557 -19.470 126.008 
ATOM   4255  C1'  DC A 207    -136.299 -18.649 126.272 
ATOM   4256  N1   DC A 207    -136.539 -17.179 126.298 
ATOM   4257  C2   DC A 207    -135.779 -16.412 127.178 
ATOM   4258  O2   DC A 207    -134.945 -16.978 127.894 
ATOM   4259  N3   DC A 207    -135.983 -15.071 127.217 
ATOM   4260  C4   DC A 207    -136.897 -14.496 126.425 
ATOM   4261  N4   DC A 207    -137.058 -13.184 126.500 
ATOM   4262  C5   DC A 207    -137.689 -15.266 125.513 
ATOM   4263  C6   DC A 207    -137.470 -16.605 125.490 
ATOM   4264  P    DA A 208    -137.103 -22.685 127.364 
ATOM   4265  OP1  DA A 208    -136.606 -23.887 126.657 
ATOM   4266  OP2  DA A 208    -138.566 -22.469 127.329 
ATOM   4267  O5'  DA A 208    -136.600 -22.708 128.883 
ATOM   4268  C5'  DA A 208    -135.301 -22.171 129.196 
ATOM   4269  C4'  DA A 208    -135.379 -21.321 130.449 
ATOM   4270  O4'  DA A 208    -135.718 -19.935 130.160 
ATOM   4271  C3'  DA A 208    -136.426 -21.749 131.478 
ATOM   4272  O3'  DA A 208    -135.903 -21.532 132.783 
ATOM   4273  C2'  DA A 208    -137.598 -20.792 131.259 
ATOM   4274  C1'  DA A 208    -136.761 -19.536 131.036 
ATOM   4275  N9   DA A 208    -137.510 -18.424 130.388 
ATOM   4276  C8   DA A 208    -138.497 -18.501 129.448 
ATOM   4277  N7   DA A 208    -138.960 -17.347 129.076 
ATOM   4278  C5   DA A 208    -138.225 -16.437 129.823 
ATOM   4279  C6   DA A 208    -138.241 -15.034 129.888 
ATOM   4280  N6   DA A 208    -139.060 -14.268 129.154 
ATOM   4281  N1   DA A 208    -137.380 -14.444 130.739 
ATOM   4282  C2   DA A 208    -136.567 -15.210 131.464 
ATOM   4283  N3   DA A 208    -136.463 -16.520 131.489 
ATOM   4284  C4   DA A 208    -137.336 -17.086 130.630 
ATOM   4285  P    DA A 209    -136.203 -22.611 133.928 
ATOM   4286  OP1  DA A 209    -135.225 -23.718 133.835 
ATOM   4287  OP2  DA A 209    -137.630 -23.000 133.881 
ATOM   4288  O5'  DA A 209    -135.923 -21.755 135.250 
ATOM   4289  C5'  DA A 209    -134.952 -20.692 135.200 
ATOM   4290  C4'  DA A 209    -135.487 -19.468 135.916 
ATOM   4291  O4'  DA A 209    -136.258 -18.603 135.034 
ATOM   4292  C3'  DA A 209    -136.434 -19.741 137.084 
ATOM   4293  O3'  DA A 209    -136.193 -18.780 138.105 
ATOM   4294  C2'  DA A 209    -137.832 -19.503 136.514 
ATOM   4295  C1'  DA A 209    -137.477 -18.274 135.682 
ATOM   4296  N9   DA A 209    -138.485 -17.947 134.636 
ATOM   4297  C8   DA A 209    -139.252 -18.803 133.900 
ATOM   4298  N7   DA A 209    -140.044 -18.211 133.061 
ATOM   4299  C5   DA A 209    -139.784 -16.861 133.253 
ATOM   4300  C6   DA A 209    -140.307 -15.701 132.657 
ATOM   4301  N6   DA A 209    -141.246 -15.720 131.701 
ATOM   4302  N1   DA A 209    -139.829 -14.517 133.083 
ATOM   4303  C2   DA A 209    -138.896 -14.505 134.034 
ATOM   4304  N3   DA A 209    -138.335 -15.516 134.660 
ATOM   4305  C4   DA A 209    -138.831 -16.689 134.216 
ATOM   4306  P    DG A 210    -136.231 -19.248 139.636 
ATOM   4307  OP1  DG A 210    -134.920 -19.820 140.012 
ATOM   4308  OP2  DG A 210    -137.407 -20.117 139.859 
ATOM   4309  O5'  DG A 210    -136.446 -17.851 140.388 
ATOM   4310  C5'  DG A 210    -135.920 -16.650 139.793 
ATOM   4311  C4'  DG A 210    -136.943 -15.536 139.885 
ATOM   4312  O4'  DG A 210    -137.854 -15.522 138.748 
ATOM   4313  C3'  DG A 210    -137.871 -15.582 141.099 
ATOM   4314  O3'  DG A 210    -138.121 -14.253 141.538 
ATOM   4315  C2'  DG A 210    -139.177 -16.172 140.566 
ATOM   4316  C1'  DG A 210    -139.181 -15.419 139.238 
ATOM   4317  N9   DG A 210    -140.098 -16.005 138.221 
ATOM   4318  C8   DG A 210    -140.423 -17.326 137.998 
ATOM   4319  N7   DG A 210    -141.270 -17.508 137.014 
ATOM   4320  C5   DG A 210    -141.524 -16.218 136.553 
ATOM   4321  C6   DG A 210    -142.365 -15.774 135.499 
ATOM   4322  O6   DG A 210    -143.069 -16.438 134.744 
ATOM   4323  N1   DG A 210    -142.329 -14.378 135.370 
ATOM   4324  C2   DG A 210    -141.579 -13.525 136.155 
ATOM   4325  N2   DG A 210    -141.683 -12.224 135.871 
ATOM   4326  N3   DG A 210    -140.791 -13.942 137.143 
ATOM   4327  C4   DG A 210    -140.814 -15.294 137.282 
ATOM   4328  P    DA A 211    -138.183 -13.955 143.110 
ATOM   4329  OP1  DA A 211    -136.813 -13.757 143.633 
ATOM   4330  OP2  DA A 211    -138.990 -14.998 143.781 
ATOM   4331  O5'  DA A 211    -138.976 -12.565 143.136 
ATOM   4332  C5'  DA A 211    -138.842 -11.664 142.020 
ATOM   4333  C4'  DA A 211    -140.199 -11.104 141.641 
ATOM   4334  O4'  DA A 211    -140.901 -11.948 140.685 
ATOM   4335  C3'  DA A 211    -141.195 -10.940 142.789 
ATOM   4336  O3'  DA A 211    -141.956  -9.758 142.573 
ATOM   4337  C2'  DA A 211    -142.126 -12.146 142.669 
ATOM   4338  C1'  DA A 211    -142.229 -12.138 141.147 
ATOM   4339  N9   DA A 211    -142.739 -13.415 140.575 
ATOM   4340  C8   DA A 211    -142.531 -14.689 141.024 
ATOM   4341  N7   DA A 211    -143.113 -15.599 140.306 
ATOM   4342  C5   DA A 211    -143.755 -14.880 139.308 
ATOM   4343  C6   DA A 211    -144.553 -15.272 138.221 
ATOM   4344  N6   DA A 211    -144.853 -16.549 137.946 
ATOM   4345  N1   DA A 211    -145.033 -14.300 137.423 
ATOM   4346  C2   DA A 211    -144.731 -13.032 137.700 
ATOM   4347  N3   DA A 211    -144.000 -12.549 138.681 
ATOM   4348  C4   DA A 211    -143.532 -13.541 139.464 
ATOM   4349  P    DA A 212    -142.321  -8.829 143.825 
ATOM   4350  OP1  DA A 212    -141.190  -7.920 144.114 
ATOM   4351  OP2  DA A 212    -142.780  -9.673 144.950 
ATOM   4352  O5'  DA A 212    -143.553  -7.989 143.246 
ATOM   4353  C5'  DA A 212    -143.609  -7.714 141.834 
ATOM   4354  C4'  DA A 212    -145.016  -7.939 141.317 
ATOM   4355  O4'  DA A 212    -145.244  -9.318 140.906 
ATOM   4356  C3'  DA A 212    -146.143  -7.660 142.312 
ATOM   4357  O3'  DA A 212    -147.242  -7.086 141.615 
ATOM   4358  C2'  DA A 212    -146.558  -9.039 142.823 
ATOM   4359  C1'  DA A 212    -146.463  -9.760 141.482 
ATOM   4360  N9   DA A 212    -146.407 -11.244 141.601 
ATOM   4361  C8   DA A 212    -145.817 -11.994 142.578 
ATOM   4362  N7   DA A 212    -145.940 -13.274 142.403 
ATOM   4363  C5   DA A 212    -146.664 -13.382 141.223 
ATOM   4364  C6   DA A 212    -147.124 -14.489 140.493 
ATOM   4365  N6   DA A 212    -146.911 -15.761 140.863 
ATOM   4366  N1   DA A 212    -147.814 -14.244 139.363 
ATOM   4367  C2   DA A 212    -148.021 -12.979 139.000 
ATOM   4368  N3   DA A 212    -147.642 -11.870 139.598 
ATOM   4369  C4   DA A 212    -146.955 -12.145 140.725 
ATOM   4370  P    DA A 213    -148.070  -5.905 142.309 
ATOM   4371  OP1  DA A 213    -147.384  -4.614 142.075 
ATOM   4372  OP2  DA A 213    -148.337  -6.251 143.723 
ATOM   4373  O5'  DA A 213    -149.436  -5.947 141.478 
ATOM   4374  C5'  DA A 213    -149.406  -6.384 140.106 
ATOM   4375  C4'  DA A 213    -150.563  -7.326 139.837 
ATOM   4376  O4'  DA A 213    -150.229  -8.713 140.130 
ATOM   4377  C3'  DA A 213    -151.831  -7.073 140.651 
ATOM   4378  O3'  DA A 213    -152.964  -7.334 139.832 
ATOM   4379  C2'  DA A 213    -151.789  -8.114 141.769 
ATOM   4380  C1'  DA A 213    -151.273  -9.268 140.915 
ATOM   4381  N9   DA A 213    -150.706 -10.394 141.709 
ATOM   4382  C8   DA A 213    -150.017 -10.340 142.887 
ATOM   4383  N7   DA A 213    -149.652 -11.500 143.335 
ATOM   4384  C5   DA A 213    -150.133 -12.392 142.387 
ATOM   4385  C6   DA A 213    -150.071 -13.792 142.285 
ATOM   4386  N6   DA A 213    -149.468 -14.574 143.192 
ATOM   4387  N1   DA A 213    -150.654 -14.361 141.213 
ATOM   4388  C2   DA A 213    -151.251 -13.579 140.315 
ATOM   4389  N3   DA A 213    -151.372 -12.269 140.304 
ATOM   4390  C4   DA A 213    -150.781 -11.724 141.387 
ATOM   4391  P    DT A 214    -154.240  -6.374 139.943 
ATOM   4392  OP1  DT A 214    -154.036  -5.179 139.095 
ATOM   4393  OP2  DT A 214    -154.544  -6.115 141.368 
ATOM   4394  O5'  DT A 214    -155.385  -7.295 139.309 
ATOM   4395  C5'  DT A 214    -155.027  -8.257 138.299 
ATOM   4396  C4'  DT A 214    -155.726  -9.575 138.568 
ATOM   4397  O4'  DT A 214    -154.960 -10.441 139.454 
ATOM   4398  C3'  DT A 214    -157.095  -9.476 139.243 
ATOM   4399  O3'  DT A 214    -157.946 -10.483 138.708 
ATOM   4400  C2'  DT A 214    -156.825  -9.799 140.713 
ATOM   4401  C1'  DT A 214    -155.828 -10.926 140.466 
ATOM   4402  N1   DT A 214    -155.003 -11.267 141.659 
ATOM   4403  C2   DT A 214    -154.655 -12.586 141.823 
ATOM   4404  O2   DT A 214    -154.991 -13.462 141.045 
ATOM   4405  N3   DT A 214    -153.891 -12.864 142.940 
ATOM   4406  C4   DT A 214    -153.456 -11.953 143.882 
ATOM   4407  O4   DT A 214    -152.776 -12.322 144.842 
ATOM   4408  C5   DT A 214    -153.871 -10.595 143.624 
ATOM   4409  C7   DT A 214    -153.441  -9.541 144.601 
ATOM   4410  C6   DT A 214    -154.615 -10.297 142.545 
ATOM   4411  P    DA A 215    -159.483 -10.133 138.433 
ATOM   4412  OP1  DA A 215    -159.613  -9.471 137.114 
ATOM   4413  OP2  DA A 215    -160.038  -9.393 139.588 
ATOM   4414  O5'  DA A 215    -160.133 -11.594 138.368 
ATOM   4415  C5'  DA A 215    -159.329 -12.695 137.906 
ATOM   4416  C4'  DA A 215    -159.541 -13.902 138.797 
ATOM   4417  O4'  DA A 215    -158.636 -13.916 139.938 
ATOM   4418  C3'  DA A 215    -160.929 -14.029 139.426 
ATOM   4419  O3'  DA A 215    -161.289 -15.405 139.473 
ATOM   4420  C2'  DA A 215    -160.752 -13.525 140.859 
ATOM   4421  C1'  DA A 215    -159.394 -14.176 141.109 
ATOM   4422  N9   DA A 215    -158.661 -13.604 142.272 
ATOM   4423  C8   DA A 215    -158.649 -12.312 142.716 
ATOM   4424  N7   DA A 215    -157.908 -12.125 143.763 
ATOM   4425  C5   DA A 215    -157.389 -13.383 144.036 
ATOM   4426  C6   DA A 215    -156.520 -13.853 145.035 
ATOM   4427  N6   DA A 215    -155.997 -13.070 145.989 
ATOM   4428  N1   DA A 215    -156.208 -15.162 145.017 
ATOM   4429  C2   DA A 215    -156.730 -15.934 144.067 
ATOM   4430  N3   DA A 215    -157.548 -15.610 143.088 
ATOM   4431  C4   DA A 215    -157.845 -14.295 143.129 
ATOM   4432  P    DT A 216    -162.802 -15.821 139.156 
ATOM   4433  OP1  DT A 216    -162.990 -15.930 137.692 
ATOM   4434  OP2  DT A 216    -163.726 -14.908 139.863 
ATOM   4435  O5'  DT A 216    -162.874 -17.277 139.818 
ATOM   4436  C5'  DT A 216    -161.678 -18.077 139.876 
ATOM   4437  C4'  DT A 216    -161.557 -18.731 141.238 
ATOM   4438  O4'  DT A 216    -160.859 -17.887 142.198 
ATOM   4439  C3'  DT A 216    -162.876 -19.068 141.934 
ATOM   4440  O3'  DT A 216    -162.725 -20.296 142.636 
ATOM   4441  C2'  DT A 216    -163.074 -17.946 142.952 
ATOM   4442  C1'  DT A 216    -161.618 -17.852 143.398 
ATOM   4443  N1   DT A 216    -161.291 -16.588 144.116 
ATOM   4444  C2   DT A 216    -160.363 -16.665 145.126 
ATOM   4445  O2   DT A 216    -159.814 -17.706 145.444 
ATOM   4446  N3   DT A 216    -160.086 -15.474 145.769 
ATOM   4447  C4   DT A 216    -160.647 -14.244 145.491 
ATOM   4448  O4   DT A 216    -160.319 -13.246 146.136 
ATOM   4449  C5   DT A 216    -161.610 -14.265 144.415 
ATOM   4450  C7   DT A 216    -162.268 -12.967 144.048 
ATOM   4451  C6   DT A 216    -161.898 -15.409 143.773 
ATOM   4452  P    DC A 217    -163.936 -21.342 142.640 
ATOM   4453  OP1  DC A 217    -163.885 -22.162 141.408 
ATOM   4454  OP2  DC A 217    -165.207 -20.628 142.892 
ATOM   4455  O5'  DC A 217    -163.567 -22.248 143.906 
ATOM   4456  C5'  DC A 217    -162.183 -22.422 144.260 
ATOM   4457  C4'  DC A 217    -162.011 -22.291 145.760 
ATOM   4458  O4'  DC A 217    -161.788 -20.912 146.174 
ATOM   4459  C3'  DC A 217    -163.199 -22.743 146.608 
ATOM   4460  O3'  DC A 217    -162.711 -23.362 147.792 
ATOM   4461  C2'  DC A 217    -163.912 -21.448 146.997 
ATOM   4462  C1'  DC A 217    -162.655 -20.626 147.261 
ATOM   4463  N1   DC A 217    -162.894 -19.156 147.287 
ATOM   4464  C2   DC A 217    -162.134 -18.389 148.167 
ATOM   4465  O2   DC A 217    -161.300 -18.955 148.883 
ATOM   4466  N3   DC A 217    -162.338 -17.048 148.206 
ATOM   4467  C4   DC A 217    -163.252 -16.473 147.414 
ATOM   4468  N4   DC A 217    -163.414 -15.161 147.489 
ATOM   4469  C5   DC A 217    -164.044 -17.243 146.502 
ATOM   4470  C6   DC A 217    -163.826 -18.583 146.479 
ATOM   4471  P    DT A 218    -163.459 -24.662 148.353 
ATOM   4472  OP1  DT A 218    -162.962 -25.864 147.646 
ATOM   4473  OP2  DT A 218    -164.922 -24.446 148.318 
ATOM   4474  O5'  DT A 218    -162.955 -24.685 149.872 
ATOM   4475  C5'  DT A 218    -161.656 -24.148 150.185 
ATOM   4476  C4'  DT A 218    -161.735 -23.299 151.439 
ATOM   4477  O4'  DT A 218    -162.073 -21.912 151.149 
ATOM   4478  C3'  DT A 218    -162.781 -23.726 152.467 
ATOM   4479  O3'  DT A 218    -162.259 -23.510 153.772 
ATOM   4480  C2'  DT A 218    -163.953 -22.769 152.248 
ATOM   4481  C1'  DT A 218    -163.116 -21.513 152.025 
ATOM   4482  N1   DT A 218    -163.866 -20.402 151.377 
ATOM   4483  C2   DT A 218    -163.540 -19.122 151.758 
ATOM   4484  O2   DT A 218    -162.681 -18.875 152.587 
ATOM   4485  N3   DT A 218    -164.256 -18.117 151.137 
ATOM   4486  C4   DT A 218    -165.246 -18.283 150.190 
ATOM   4487  O4   DT A 218    -165.818 -17.305 149.704 
ATOM   4488  C5   DT A 218    -165.516 -19.661 149.855 
ATOM   4489  C7   DT A 218    -166.580 -19.931 148.831 
ATOM   4490  C6   DT A 218    -164.836 -20.657 150.443 
ATOM   4491  P    DC A 219    -162.558 -24.589 154.917 
ATOM   4492  OP1  DC A 219    -161.580 -25.695 154.824 
ATOM   4493  OP2  DC A 219    -163.985 -24.977 154.870 
ATOM   4494  O5'  DC A 219    -162.278 -23.732 156.239 
ATOM   4495  C5'  DC A 219    -161.308 -22.670 156.189 
ATOM   4496  C4'  DC A 219    -161.843 -21.445 156.905 
ATOM   4497  O4'  DC A 219    -162.614 -20.580 156.023 
ATOM   4498  C3'  DC A 219    -162.789 -21.718 158.073 
ATOM   4499  O3'  DC A 219    -162.549 -20.757 159.094 
ATOM   4500  C2'  DC A 219    -164.187 -21.480 157.503 
ATOM   4501  C1'  DC A 219    -163.833 -20.251 156.671 
ATOM   4502  N1   DC A 219    -164.840 -19.924 155.625 
ATOM   4503  C2   DC A 219    -165.059 -18.581 155.331 
ATOM   4504  O2   DC A 219    -164.413 -17.723 155.945 
ATOM   4505  N3   DC A 219    -165.975 -18.261 154.380 
ATOM   4506  C4   DC A 219    -166.653 -19.220 153.738 
ATOM   4507  N4   DC A 219    -167.535 -18.858 152.819 
ATOM   4508  C5   DC A 219    -166.444 -20.608 154.026 
ATOM   4509  C6   DC A 219    -165.525 -20.906 154.980 
ATOM   4510  P    DA A 220    -162.587 -21.225 160.625 
ATOM   4511  OP1  DA A 220    -161.275 -21.797 161.001 
ATOM   4512  OP2  DA A 220    -163.763 -22.095 160.848 
ATOM   4513  O5'  DA A 220    -162.801 -19.829 161.377 
ATOM   4514  C5'  DA A 220    -162.276 -18.627 160.782 
ATOM   4515  C4'  DA A 220    -163.299 -17.513 160.874 
ATOM   4516  O4'  DA A 220    -164.209 -17.500 159.737 
ATOM   4517  C3'  DA A 220    -164.226 -17.560 162.088 
ATOM   4518  O3'  DA A 220    -164.476 -16.231 162.528 
ATOM   4519  C2'  DA A 220    -165.532 -18.149 161.555 
ATOM   4520  C1'  DA A 220    -165.537 -17.397 160.227 
ATOM   4521  N9   DA A 220    -166.453 -17.983 159.210 
ATOM   4522  C8   DA A 220    -166.763 -19.296 159.004 
ATOM   4523  N7   DA A 220    -167.601 -19.491 158.033 
ATOM   4524  C5   DA A 220    -167.867 -18.214 157.558 
ATOM   4525  C6   DA A 220    -168.689 -17.741 156.523 
ATOM   4526  N6   DA A 220    -169.430 -18.539 155.742 
ATOM   4527  N1   DA A 220    -168.724 -16.410 156.319 
ATOM   4528  C2   DA A 220    -167.985 -15.621 157.098 
ATOM   4529  N3   DA A 220    -167.186 -15.947 158.090 
ATOM   4530  C4   DA A 220    -167.169 -17.284 158.273 
ATOM   4531  P    DG A 221    -164.539 -15.933 164.099 
ATOM   4532  OP1  DG A 221    -163.168 -15.734 164.622 
ATOM   4533  OP2  DG A 221    -165.345 -16.976 164.770 
ATOM   4534  O5'  DG A 221    -165.331 -14.542 164.125 
ATOM   4535  C5'  DG A 221    -165.197 -13.641 163.009 
ATOM   4536  C4'  DG A 221    -166.554 -13.081 162.630 
ATOM   4537  O4'  DG A 221    -167.256 -13.925 161.674 
ATOM   4538  C3'  DG A 221    -167.550 -12.917 163.778 
ATOM   4539  O3'  DG A 221    -168.312 -11.735 163.562 
ATOM   4540  C2'  DG A 221    -168.481 -14.123 163.658 
ATOM   4541  C1'  DG A 221    -168.585 -14.116 162.136 
ATOM   4542  N9   DG A 221    -169.095 -15.393 161.564 
ATOM   4543  C8   DG A 221    -168.896 -16.685 162.002 
ATOM   4544  N7   DG A 221    -169.489 -17.594 161.268 
ATOM   4545  C5   DG A 221    -170.126 -16.853 160.274 
ATOM   4546  C6   DG A 221    -170.929 -17.285 159.185 
ATOM   4547  O6   DG A 221    -171.247 -18.429 158.869 
ATOM   4548  N1   DG A 221    -171.377 -16.200 158.419 
ATOM   4549  C2   DG A 221    -171.088 -14.874 158.670 
ATOM   4550  N2   DG A 221    -171.612 -13.987 157.820 
ATOM   4551  N3   DG A 221    -170.334 -14.470 159.692 
ATOM   4552  C4   DG A 221    -169.892 -15.509 160.445 
ATOM   4553  P    DG A 222    -168.677 -10.807 164.814 
ATOM   4554  OP1  DG A 222    -167.545  -9.897 165.103 
ATOM   4555  OP2  DG A 222    -169.136 -11.650 165.939 
ATOM   4556  O5'  DG A 222    -169.908  -9.966 164.235 
ATOM   4557  C5'  DG A 222    -169.964  -9.691 162.823 
ATOM   4558  C4'  DG A 222    -171.372  -9.916 162.306 
ATOM   4559  O4'  DG A 222    -171.599 -11.295 161.895 
ATOM   4560  C3'  DG A 222    -172.498  -9.638 163.301 
ATOM   4561  O3'  DG A 222    -173.597  -9.063 162.604 
ATOM   4562  C2'  DG A 222    -172.914 -11.017 163.812 
ATOM   4563  C1'  DG A 222    -172.819 -11.738 162.471 
ATOM   4564  N9   DG A 222    -172.762 -13.221 162.590 
ATOM   4565  C8   DG A 222    -172.173 -13.995 163.567 
ATOM   4566  N7   DG A 222    -172.304 -15.285 163.378 
ATOM   4567  C5   DG A 222    -173.032 -15.373 162.192 
ATOM   4568  C6   DG A 222    -173.482 -16.514 161.479 
ATOM   4569  O6   DG A 222    -173.328 -17.702 161.751 
ATOM   4570  N1   DG A 222    -174.187 -16.151 160.323 
ATOM   4571  C2   DG A 222    -174.424 -14.855 159.910 
ATOM   4572  N2   DG A 222    -175.117 -14.718 158.777 
ATOM   4573  N3   DG A 222    -174.001 -13.784 160.579 
ATOM   4574  C4   DG A 222    -173.316 -14.120 161.703 
ATOM   4575  P    DC A 223    -174.425  -7.883 163.298 
ATOM   4576  OP1  DC A 223    -173.739  -6.592 163.064 
ATOM   4577  OP2  DC A 223    -174.692  -8.228 164.712 
ATOM   4578  O5'  DC A 223    -175.792  -7.924 162.467 
ATOM   4579  C5'  DC A 223    -175.762  -8.361 161.095 
ATOM   4580  C4'  DC A 223    -176.918  -9.304 160.826 
ATOM   4581  O4'  DC A 223    -176.585 -10.690 161.119 
ATOM   4582  C3'  DC A 223    -178.187  -9.050 161.640 
ATOM   4583  O3'  DC A 223    -179.320  -9.311 160.822 
ATOM   4584  C2'  DC A 223    -178.144 -10.092 162.758 
ATOM   4585  C1'  DC A 223    -177.629 -11.245 161.904 
ATOM   4586  N1   DC A 223    -177.062 -12.372 162.698 
ATOM   4587  C2   DC A 223    -177.238 -13.663 162.209 
ATOM   4588  O2   DC A 223    -177.850 -13.821 161.147 
ATOM   4589  N3   DC A 223    -176.729 -14.704 162.919 
ATOM   4590  C4   DC A 223    -176.071 -14.491 164.065 
ATOM   4591  N4   DC A 223    -175.594 -15.538 164.720 
ATOM   4592  C5   DC A 223    -175.880 -13.170 164.586 
ATOM   4593  C6   DC A 223    -176.396 -12.144 163.863 
ATOM   4594  P    DT A 224    -180.596  -8.352 160.932 
ATOM   4595  OP1  DT A 224    -180.392  -7.156 160.084 
ATOM   4596  OP2  DT A 224    -180.900  -8.092 162.357 
ATOM   4597  O5'  DT A 224    -181.740  -9.273 160.298 
ATOM   4598  C5'  DT A 224    -181.382 -10.235 159.288 
ATOM   4599  C4'  DT A 224    -182.082 -11.552 159.558 
ATOM   4600  O4'  DT A 224    -181.315 -12.418 160.443 
ATOM   4601  C3'  DT A 224    -183.450 -11.454 160.232 
ATOM   4602  O3'  DT A 224    -184.301 -12.460 159.697 
ATOM   4603  C2'  DT A 224    -183.181 -11.776 161.702 
ATOM   4604  C1'  DT A 224    -182.184 -12.904 161.455 
ATOM   4605  N1   DT A 224    -181.358 -13.245 162.648 
ATOM   4606  C2   DT A 224    -181.011 -14.563 162.812 
ATOM   4607  O2   DT A 224    -181.347 -15.439 162.034 
ATOM   4608  N3   DT A 224    -180.246 -14.841 163.929 
ATOM   4609  C4   DT A 224    -179.812 -13.931 164.871 
ATOM   4610  O4   DT A 224    -179.131 -14.299 165.831 
ATOM   4611  C5   DT A 224    -180.227 -12.573 164.613 
ATOM   4612  C7   DT A 224    -179.797 -11.518 165.590 
ATOM   4613  C6   DT A 224    -180.971 -12.274 163.535 
ATOM   4614  P    DA A 225    -185.839 -12.110 159.422 
ATOM   4615  OP1  DA A 225    -185.969 -11.449 158.103 
ATOM   4616  OP2  DA A 225    -186.393 -11.371 160.577 
ATOM   4617  O5'  DA A 225    -186.489 -13.571 159.357 
ATOM   4618  C5'  DA A 225    -185.685 -14.672 158.895 
ATOM   4619  C4'  DA A 225    -185.897 -15.879 159.786 
ATOM   4620  O4'  DA A 225    -184.991 -15.893 160.927 
ATOM   4621  C3'  DA A 225    -187.284 -16.006 160.415 
ATOM   4622  O3'  DA A 225    -187.644 -17.382 160.462 
ATOM   4623  C2'  DA A 225    -187.107 -15.503 161.848 
ATOM   4624  C1'  DA A 225    -185.750 -16.154 162.098 
ATOM   4625  N9   DA A 225    -185.017 -15.582 163.261 
ATOM   4626  C8   DA A 225    -185.005 -14.290 163.705 
ATOM   4627  N7   DA A 225    -184.264 -14.103 164.752 
ATOM   4628  C5   DA A 225    -183.745 -15.360 165.025 
ATOM   4629  C6   DA A 225    -182.876 -15.831 166.024 
ATOM   4630  N6   DA A 225    -182.352 -15.048 166.978 
ATOM   4631  N1   DA A 225    -182.564 -17.139 166.006 
ATOM   4632  C2   DA A 225    -183.086 -17.912 165.056 
ATOM   4633  N3   DA A 225    -183.904 -17.588 164.077 
ATOM   4634  C4   DA A 225    -184.200 -16.273 164.118 
ATOM   4635  P    DA A 226    -189.158 -17.799 160.145 
ATOM   4636  OP1  DA A 226    -189.346 -17.907 158.681 
ATOM   4637  OP2  DA A 226    -190.082 -16.885 160.852 
ATOM   4638  O5'  DA A 226    -189.229 -19.254 160.808 
ATOM   4639  C5'  DA A 226    -188.034 -20.054 160.865 
ATOM   4640  C4'  DA A 226    -187.912 -20.708 162.227 
ATOM   4641  O4'  DA A 226    -187.215 -19.864 163.188 
ATOM   4642  C3'  DA A 226    -189.231 -21.045 162.923 
ATOM   4643  O3'  DA A 226    -189.080 -22.273 163.625 
ATOM   4644  C2'  DA A 226    -189.430 -19.923 163.942 
ATOM   4645  C1'  DA A 226    -187.973 -19.829 164.387 
ATOM   4646  N9   DA A 226    -187.646 -18.566 165.105 
ATOM   4647  C8   DA A 226    -188.153 -17.316 164.894 
ATOM   4648  N7   DA A 226    -187.668 -16.412 165.688 
ATOM   4649  C5   DA A 226    -186.773 -17.113 166.485 
ATOM   4650  C6   DA A 226    -185.928 -16.718 167.535 
ATOM   4651  N6   DA A 226    -185.844 -15.457 167.982 
ATOM   4652  N1   DA A 226    -185.169 -17.669 168.111 
ATOM   4653  C2   DA A 226    -185.257 -18.920 167.662 
ATOM   4654  N3   DA A 226    -186.004 -19.405 166.695 
ATOM   4655  C4   DA A 226    -186.754 -18.433 166.135 
ATOM   4656  P    DT A 227    -190.291 -23.319 163.629 
ATOM   4657  OP1  DT A 227    -190.241 -24.140 162.397 
ATOM   4658  OP2  DT A 227    -191.562 -22.606 163.881 
ATOM   4659  O5'  DT A 227    -189.923 -24.225 164.895 
ATOM   4660  C5'  DT A 227    -188.538 -24.400 165.249 
ATOM   4661  C4'  DT A 227    -188.366 -24.268 166.749 
ATOM   4662  O4'  DT A 227    -188.144 -22.890 167.163 
ATOM   4663  C3'  DT A 227    -189.555 -24.720 167.597 
ATOM   4664  O3'  DT A 227    -189.066 -25.340 168.781 
ATOM   4665  C2'  DT A 227    -190.268 -23.425 167.986 
ATOM   4666  C1'  DT A 227    -189.010 -22.604 168.250 
ATOM   4667  N1   DT A 227    -189.250 -21.134 168.276 
ATOM   4668  C2   DT A 227    -188.492 -20.391 169.149 
ATOM   4669  O2   DT A 227    -187.653 -20.884 169.884 
ATOM   4670  N3   DT A 227    -188.743 -19.033 169.146 
ATOM   4671  C4   DT A 227    -189.665 -18.372 168.360 
ATOM   4672  O4   DT A 227    -189.800 -17.150 168.446 
ATOM   4673  C5   DT A 227    -190.412 -19.236 167.477 
ATOM   4674  C7   DT A 227    -191.438 -18.598 166.586 
ATOM   4675  C6   DT A 227    -190.189 -20.560 167.460 
ATOM   4676  P    DG A 228    -189.814 -26.640 169.342 
ATOM   4677  OP1  DG A 228    -189.317 -27.842 168.635 
ATOM   4678  OP2  DG A 228    -191.277 -26.424 169.307 
ATOM   4679  O5'  DG A 228    -189.311 -26.663 170.861 
ATOM   4680  C5'  DG A 228    -188.012 -26.126 171.174 
ATOM   4681  C4'  DG A 228    -188.090 -25.276 172.428 
ATOM   4682  O4'  DG A 228    -188.429 -23.889 172.138 
ATOM   4683  C3'  DG A 228    -189.137 -25.704 173.456 
ATOM   4684  O3'  DG A 228    -188.614 -25.487 174.762 
ATOM   4685  C2'  DG A 228    -190.309 -24.747 173.237 
ATOM   4686  C1'  DG A 228    -189.472 -23.490 173.015 
ATOM   4687  N9   DG A 228    -190.221 -22.379 172.366 
ATOM   4688  C8   DG A 228    -191.219 -22.437 171.417 
ATOM   4689  N7   DG A 228    -191.676 -21.264 171.051 
ATOM   4690  C5   DG A 228    -190.929 -20.366 171.810 
ATOM   4691  C6   DG A 228    -190.971 -18.948 171.851 
ATOM   4692  O6   DG A 228    -191.688 -18.181 171.214 
ATOM   4693  N1   DG A 228    -190.040 -18.433 172.763 
ATOM   4694  C2   DG A 228    -189.180 -19.190 173.535 
ATOM   4695  N2   DG A 228    -188.365 -18.509 174.345 
ATOM   4696  N3   DG A 228    -189.141 -20.521 173.496 
ATOM   4697  C4   DG A 228    -190.038 -21.035 172.616 
ATOM   4698  P    DT A 229    -188.914 -26.566 175.906 
ATOM   4699  OP1  DT A 229    -187.936 -27.673 175.813 
ATOM   4700  OP2  DT A 229    -190.341 -26.954 175.859 
ATOM   4701  O5'  DT A 229    -188.634 -25.710 177.228 
ATOM   4702  C5'  DT A 229    -187.663 -24.647 177.178 
ATOM   4703  C4'  DT A 229    -188.198 -23.422 177.894 
ATOM   4704  O4'  DT A 229    -188.969 -22.558 177.012 
ATOM   4705  C3'  DT A 229    -189.145 -23.696 179.062 
ATOM   4706  O3'  DT A 229    -188.904 -22.735 180.083 
ATOM   4707  C2'  DT A 229    -190.543 -23.458 178.492 
ATOM   4708  C1'  DT A 229    -190.188 -22.229 177.661 
ATOM   4709  N1   DT A 229    -191.196 -21.901 176.614 
ATOM   4710  C2   DT A 229    -191.399 -20.571 176.336 
ATOM   4711  O2   DT A 229    -190.798 -19.676 176.902 
ATOM   4712  N3   DT A 229    -192.342 -20.307 175.360 
ATOM   4713  C4   DT A 229    -193.078 -21.239 174.659 
ATOM   4714  O4   DT A 229    -193.894 -20.882 173.807 
ATOM   4715  C5   DT A 229    -192.794 -22.608 175.021 
ATOM   4716  C7   DT A 229    -193.553 -23.687 174.305 
ATOM   4717  C6   DT A 229    -191.884 -22.894 175.966 
ATOM   4718  P    DC A 230    -188.942 -23.203 181.614 
ATOM   4719  OP1  DC A 230    -187.631 -23.775 181.990 
ATOM   4720  OP2  DC A 230    -190.118 -24.072 181.837 
ATOM   4721  O5'  DC A 230    -189.157 -21.806 182.366 
ATOM   4722  C5'  DC A 230    -188.631 -20.605 181.771 
ATOM   4723  C4'  DC A 230    -189.654 -19.490 181.863 
ATOM   4724  O4'  DC A 230    -190.565 -19.477 180.726 
ATOM   4725  C3'  DC A 230    -190.582 -19.537 183.077 
ATOM   4726  O3'  DC A 230    -190.832 -18.208 183.517 
ATOM   4727  C2'  DC A 230    -191.888 -20.127 182.544 
ATOM   4728  C1'  DC A 230    -191.892 -19.374 181.217 
ATOM   4729  N1   DC A 230    -192.809 -19.960 180.199 
ATOM   4730  C2   DC A 230    -193.453 -19.086 179.326 
ATOM   4731  O2   DC A 230    -193.239 -17.873 179.430 
ATOM   4732  N3   DC A 230    -194.293 -19.600 178.391 
ATOM   4733  C4   DC A 230    -194.498 -20.921 178.310 
ATOM   4734  N4   DC A 230    -195.326 -21.374 177.382 
ATOM   4735  C5   DC A 230    -193.846 -21.837 179.199 
ATOM   4736  C6   DC A 230    -193.010 -21.303 180.127 
ATOM   4737  P    DG A 231    -190.894 -17.910 185.088 
ATOM   4738  OP1  DG A 231    -189.524 -17.712 185.611 
ATOM   4739  OP2  DG A 231    -191.701 -18.953 185.759 
ATOM   4740  O5'  DG A 231    -191.687 -16.519 185.114 
ATOM   4741  C5'  DG A 231    -191.553 -15.619 183.998 
ATOM   4742  C4'  DG A 231    -192.910 -15.058 183.619 
ATOM   4743  O4'  DG A 231    -193.612 -15.902 182.663 
ATOM   4744  C3'  DG A 231    -193.906 -14.895 184.767 
ATOM   4745  O3'  DG A 231    -194.667 -13.713 184.551 
ATOM   4746  C2'  DG A 231    -194.837 -16.100 184.647 
ATOM   4747  C1'  DG A 231    -194.940 -16.093 183.125 
ATOM   4748  N9   DG A 231    -195.450 -17.370 182.553 
ATOM   4749  C8   DG A 231    -195.252 -18.662 182.991 
ATOM   4750  N7   DG A 231    -195.844 -19.571 182.257 
ATOM   4751  C5   DG A 231    -196.482 -18.831 181.263 
ATOM   4752  C6   DG A 231    -197.284 -19.262 180.174 
ATOM   4753  O6   DG A 231    -197.603 -20.406 179.858 
ATOM   4754  N1   DG A 231    -197.733 -18.178 179.408 
ATOM   4755  C2   DG A 231    -197.444 -16.851 179.659 
ATOM   4756  N2   DG A 231    -197.967 -15.965 178.809 
ATOM   4757  N3   DG A 231    -196.690 -16.447 180.681 
ATOM   4758  C4   DG A 231    -196.247 -17.487 181.435 
ATOM   4759  P    DT A 232    -195.032 -12.784 185.803 
ATOM   4760  OP1  DT A 232    -193.901 -11.875 186.092 
ATOM   4761  OP2  DT A 232    -195.491 -13.627 186.928 
ATOM   4762  O5'  DT A 232    -196.264 -11.944 185.224 
ATOM   4763  C5'  DT A 232    -196.320 -11.669 183.812 
ATOM   4764  C4'  DT A 232    -197.727 -11.894 183.295 
ATOM   4765  O4'  DT A 232    -197.955 -13.272 182.884 
ATOM   4766  C3'  DT A 232    -198.854 -11.615 184.290 
ATOM   4767  O3'  DT A 232    -199.953 -11.041 183.593 
ATOM   4768  C2'  DT A 232    -199.269 -12.994 184.801 
ATOM   4769  C1'  DT A 232    -199.174 -13.715 183.460 
ATOM   4770  N1   DT A 232    -199.118 -15.199 183.579 
ATOM   4771  C2   DT A 232    -199.732 -15.929 182.591 
ATOM   4772  O2   DT A 232    -200.305 -15.417 181.646 
ATOM   4773  N3   DT A 232    -199.659 -17.302 182.737 
ATOM   4774  C4   DT A 232    -199.038 -17.984 183.763 
ATOM   4775  O4   DT A 232    -199.039 -19.217 183.785 
ATOM   4776  C5   DT A 232    -198.423 -17.131 184.751 
ATOM   4777  C7   DT A 232    -197.725 -17.795 185.902 
ATOM   4778  C6   DT A 232    -198.478 -15.795 184.635 
ATOM   4779  P    DC A 233    -200.781  -9.860 184.287 
ATOM   4780  OP1  DC A 233    -200.095  -8.569 184.053 
ATOM   4781  OP2  DC A 233    -201.048 -10.206 185.701 
ATOM   4782  O5'  DC A 233    -202.147  -9.902 183.456 
ATOM   4783  C5'  DC A 233    -202.117 -10.339 182.084 
ATOM   4784  C4'  DC A 233    -203.274 -11.281 181.815 
ATOM   4785  O4'  DC A 233    -202.940 -12.667 182.108 
ATOM   4786  C3'  DC A 233    -204.542 -11.027 182.629 
ATOM   4787  O3'  DC A 233    -205.675 -11.289 181.811 
ATOM   4788  C2'  DC A 233    -204.500 -12.069 183.747 
ATOM   4789  C1'  DC A 233    -203.984 -13.223 182.893 
ATOM   4790  N1   DC A 233    -203.417 -14.349 183.687 
ATOM   4791  C2   DC A 233    -203.593 -15.641 183.198 
ATOM   4792  O2   DC A 233    -204.206 -15.798 182.136 
ATOM   4793  N3   DC A 233    -203.085 -16.682 183.908 
ATOM   4794  C4   DC A 233    -202.427 -16.469 185.054 
ATOM   4795  N4   DC A 233    -201.950 -17.516 185.709 
ATOM   4796  C5   DC A 233    -202.236 -15.147 185.575 
ATOM   4797  C6   DC A 233    -202.752 -14.121 184.852 
ATOM   4798  P    DT A 234    -206.951 -10.329 181.921 
ATOM   4799  OP1  DT A 234    -206.747  -9.133 181.073 
ATOM   4800  OP2  DT A 234    -207.255 -10.069 183.346 
ATOM   4801  O5'  DT A 234    -208.096 -11.250 181.287 
ATOM   4802  C5'  DT A 234    -207.738 -12.212 180.277 
ATOM   4803  C4'  DT A 234    -208.437 -13.529 180.547 
ATOM   4804  O4'  DT A 234    -207.671 -14.396 181.432 
ATOM   4805  C3'  DT A 234    -209.806 -13.431 181.221 
ATOM   4806  O3'  DT A 234    -210.657 -14.438 180.686 
ATOM   4807  C2'  DT A 234    -209.536 -13.753 182.691 
ATOM   4808  C1'  DT A 234    -208.539 -14.881 182.444 
ATOM   4809  N1   DT A 234    -207.714 -15.222 183.637 
ATOM   4810  C2   DT A 234    -207.366 -16.541 183.801 
ATOM   4811  O2   DT A 234    -207.702 -17.417 183.023 
ATOM   4812  N3   DT A 234    -206.602 -16.818 184.918 
ATOM   4813  C4   DT A 234    -206.167 -15.908 185.860 
ATOM   4814  O4   DT A 234    -205.487 -16.277 186.820 
ATOM   4815  C5   DT A 234    -206.582 -14.550 185.602 
ATOM   4816  C7   DT A 234    -206.152 -13.495 186.579 
ATOM   4817  C6   DT A 234    -207.326 -14.252 184.524 
ATOM   4818  P    DG A 235    -212.194 -14.088 180.411 
ATOM   4819  OP1  DG A 235    -212.324 -13.426 179.093 
ATOM   4820  OP2  DG A 235    -212.749 -13.348 181.566 
ATOM   4821  O5'  DG A 235    -212.844 -15.548 180.346 
ATOM   4822  C5'  DG A 235    -212.040 -16.650 179.884 
ATOM   4823  C4'  DG A 235    -212.252 -17.857 180.775 
ATOM   4824  O4'  DG A 235    -211.347 -17.871 181.916 
ATOM   4825  C3'  DG A 235    -213.640 -17.984 181.404 
ATOM   4826  O3'  DG A 235    -214.000 -19.360 181.451 
ATOM   4827  C2'  DG A 235    -213.463 -17.480 182.837 
ATOM   4828  C1'  DG A 235    -212.105 -18.131 183.087 
ATOM   4829  N9   DG A 235    -211.372 -17.559 184.250 
ATOM   4830  C8   DG A 235    -211.349 -16.261 184.712 
ATOM   4831  N7   DG A 235    -210.596 -16.085 185.771 
ATOM   4832  C5   DG A 235    -210.085 -17.356 186.029 
ATOM   4833  C6   DG A 235    -209.205 -17.797 187.051 
ATOM   4834  O6   DG A 235    -208.687 -17.146 187.955 
ATOM   4835  N1   DG A 235    -208.944 -19.171 186.945 
ATOM   4836  C2   DG A 235    -209.464 -20.007 185.977 
ATOM   4837  N2   DG A 235    -209.092 -21.287 186.047 
ATOM   4838  N3   DG A 235    -210.289 -19.592 185.017 
ATOM   4839  C4   DG A 235    -210.552 -18.263 185.107 
ATOM   4840  P    DT A 236    -215.513 -19.776 181.134 
ATOM   4841  OP1  DT A 236    -215.701 -19.885 179.670 
ATOM   4842  OP2  DT A 236    -216.437 -18.863 181.841 
ATOM   4843  O5'  DT A 236    -215.585 -21.231 181.797 
ATOM   4844  C5'  DT A 236    -214.389 -22.031 181.854 
ATOM   4845  C4'  DT A 236    -214.268 -22.685 183.216 
ATOM   4846  O4'  DT A 236    -213.570 -21.842 184.177 
ATOM   4847  C3'  DT A 236    -215.587 -23.023 183.912 
ATOM   4848  O3'  DT A 236    -215.436 -24.251 184.614 
ATOM   4849  C2'  DT A 236    -215.785 -21.901 184.931 
ATOM   4850  C1'  DT A 236    -214.329 -21.807 185.376 
ATOM   4851  N1   DT A 236    -214.002 -20.543 186.094 
ATOM   4852  C2   DT A 236    -213.074 -20.620 187.104 
ATOM   4853  O2   DT A 236    -212.525 -21.660 187.422 
ATOM   4854  N3   DT A 236    -212.797 -19.429 187.747 
ATOM   4855  C4   DT A 236    -213.358 -18.199 187.469 
ATOM   4856  O4   DT A 236    -213.030 -17.201 188.114 
ATOM   4857  C5   DT A 236    -214.321 -18.220 186.393 
ATOM   4858  C7   DT A 236    -214.979 -16.922 186.026 
ATOM   4859  C6   DT A 236    -214.609 -19.364 185.751 
ATOM   4860  P    DA A 237    -216.647 -25.296 184.618 
ATOM   4861  OP1  DA A 237    -216.596 -26.117 183.386 
ATOM   4862  OP2  DA A 237    -217.918 -24.583 184.870 
ATOM   4863  O5'  DA A 237    -216.278 -26.202 185.884 
ATOM   4864  C5'  DA A 237    -214.894 -26.377 186.238 
ATOM   4865  C4'  DA A 237    -214.722 -26.246 187.738 
ATOM   4866  O4'  DA A 237    -214.499 -24.867 188.152 
ATOM   4867  C3'  DA A 237    -215.910 -26.698 188.586 
ATOM   4868  O3'  DA A 237    -215.422 -27.317 189.770 
ATOM   4869  C2'  DA A 237    -216.623 -25.403 188.975 
ATOM   4870  C1'  DA A 237    -215.366 -24.581 189.240 
ATOM   4871  N9   DA A 237    -215.605 -23.111 189.265 
ATOM   4872  C8   DA A 237    -216.493 -22.383 188.526 
ATOM   4873  N7   DA A 237    -216.467 -21.111 188.778 
ATOM   4874  C5   DA A 237    -215.490 -20.984 189.756 
ATOM   4875  C6   DA A 237    -214.984 -19.872 190.449 
ATOM   4876  N6   DA A 237    -215.413 -18.618 190.252 
ATOM   4877  N1   DA A 237    -214.016 -20.098 191.357 
ATOM   4878  C2   DA A 237    -213.592 -21.347 191.549 
ATOM   4879  N3   DA A 237    -213.989 -22.456 190.965 
ATOM   4880  C4   DA A 237    -214.958 -22.203 190.061 
ATOM   4881  P    DT A 238    -216.170 -28.617 190.331 
ATOM   4882  OP1  DT A 238    -215.673 -29.819 189.624 
ATOM   4883  OP2  DT A 238    -217.633 -28.401 190.296 
ATOM   4884  O5'  DT A 238    -215.666 -28.640 191.850 
ATOM   4885  C5'  DT A 238    -214.367 -28.103 192.164 
ATOM   4886  C4'  DT A 238    -214.446 -27.254 193.417 
ATOM   4887  O4'  DT A 238    -214.784 -25.867 193.127 
ATOM   4888  C3'  DT A 238    -215.492 -27.681 194.445 
ATOM   4889  O3'  DT A 238    -214.970 -27.464 195.751 
ATOM   4890  C2'  DT A 238    -216.664 -26.724 194.226 
ATOM   4891  C1'  DT A 238    -215.827 -25.468 194.004 
ATOM   4892  N1   DT A 238    -216.577 -24.356 193.355 
ATOM   4893  C2   DT A 238    -216.251 -23.076 193.736 
ATOM   4894  O2   DT A 238    -215.392 -22.830 194.566 
ATOM   4895  N3   DT A 238    -216.967 -22.072 193.115 
ATOM   4896  C4   DT A 238    -217.957 -22.238 192.168 
ATOM   4897  O4   DT A 238    -218.529 -21.259 191.682 
ATOM   4898  C5   DT A 238    -218.227 -23.615 191.833 
ATOM   4899  C7   DT A 238    -219.291 -23.885 190.809 
ATOM   4900  C6   DT A 238    -217.547 -24.612 192.421 
ATOM   4901  P    DA A 239    -215.269 -28.543 196.895 
ATOM   4902  OP1  DA A 239    -214.291 -29.650 196.802 
ATOM   4903  OP2  DA A 239    -216.696 -28.932 196.848 
ATOM   4904  O5'  DA A 239    -214.989 -27.687 198.217 
ATOM   4905  C5'  DA A 239    -214.019 -26.624 198.167 
ATOM   4906  C4'  DA A 239    -214.554 -25.400 198.883 
ATOM   4907  O4'  DA A 239    -215.325 -24.535 198.001 
ATOM   4908  C3'  DA A 239    -215.500 -25.673 200.051 
ATOM   4909  O3'  DA A 239    -215.260 -24.712 201.072 
ATOM   4910  C2'  DA A 239    -216.898 -25.435 199.481 
ATOM   4911  C1'  DA A 239    -216.544 -24.206 198.650 
ATOM   4912  N9   DA A 239    -217.551 -23.879 197.603 
ATOM   4913  C8   DA A 239    -218.318 -24.735 196.867 
ATOM   4914  N7   DA A 239    -219.110 -24.143 196.028 
ATOM   4915  C5   DA A 239    -218.851 -22.793 196.220 
ATOM   4916  C6   DA A 239    -219.374 -21.633 195.625 
ATOM   4917  N6   DA A 239    -220.312 -21.652 194.668 
ATOM   4918  N1   DA A 239    -218.895 -20.449 196.050 
ATOM   4919  C2   DA A 239    -217.963 -20.437 197.001 
ATOM   4920  N3   DA A 239    -217.402 -21.448 197.627 
ATOM   4921  C4   DA A 239    -217.898 -22.621 197.184 
ATOM   4922  P    DG A 240    -215.298 -25.180 202.603 
ATOM   4923  OP1  DG A 240    -213.986 -25.752 202.979 
ATOM   4924  OP2  DG A 240    -216.474 -26.050 202.826 
ATOM   4925  O5'  DG A 240    -215.512 -23.783 203.355 
ATOM   4926  C5'  DG A 240    -214.987 -22.582 202.760 
ATOM   4927  C4'  DG A 240    -216.010 -21.468 202.852 
ATOM   4928  O4'  DG A 240    -216.920 -21.454 201.715 
ATOM   4929  C3'  DG A 240    -216.937 -21.515 204.066 
ATOM   4930  O3'  DG A 240    -217.187 -20.186 204.506 
ATOM   4931  C2'  DG A 240    -218.243 -22.104 203.533 
ATOM   4932  C1'  DG A 240    -218.248 -21.352 202.206 
ATOM   4933  N9   DG A 240    -219.164 -21.937 201.188 
ATOM   4934  C8   DG A 240    -219.489 -23.258 200.965 
ATOM   4935  N7   DG A 240    -220.336 -23.440 199.981 
ATOM   4936  C5   DG A 240    -220.591 -22.150 199.520 
ATOM   4937  C6   DG A 240    -221.431 -21.706 198.466 
ATOM   4938  O6   DG A 240    -222.135 -22.371 197.711 
ATOM   4939  N1   DG A 240    -221.395 -20.311 198.337 
ATOM   4940  C2   DG A 240    -220.646 -19.457 199.122 
ATOM   4941  N2   DG A 240    -220.749 -18.156 198.838 
ATOM   4942  N3   DG A 240    -219.857 -19.874 200.110 
ATOM   4943  C4   DG A 240    -219.881 -21.226 200.249 
ATOM   4944  P    DT A 241    -217.250 -19.887 206.078 
ATOM   4945  OP1  DT A 241    -215.879 -19.689 206.600 
ATOM   4946  OP2  DT A 241    -218.056 -20.930 206.748 
ATOM   4947  O5'  DT A 241    -218.042 -18.497 206.103 
ATOM   4948  C5'  DT A 241    -217.908 -17.596 204.987 
ATOM   4949  C4'  DT A 241    -219.265 -17.036 204.609 
ATOM   4950  O4'  DT A 241    -219.967 -17.880 203.652 
ATOM   4951  C3'  DT A 241    -220.261 -16.872 205.756 
ATOM   4952  O3'  DT A 241    -221.023 -15.690 205.540 
ATOM   4953  C2'  DT A 241    -221.192 -18.078 205.636 
ATOM   4954  C1'  DT A 241    -221.296 -18.070 204.114 
ATOM   4955  N1   DT A 241    -221.806 -19.348 203.542 
ATOM   4956  C2   DT A 241    -222.590 -19.261 202.418 
ATOM   4957  O2   DT A 241    -222.874 -18.201 201.887 
ATOM   4958  N3   DT A 241    -223.045 -20.465 201.916 
ATOM   4959  C4   DT A 241    -222.785 -21.717 202.434 
ATOM   4960  O4   DT A 241    -223.249 -22.725 201.897 
ATOM   4961  C5   DT A 241    -221.954 -21.707 203.614 
ATOM   4962  C7   DT A 241    -221.623 -23.029 204.243 
ATOM   4963  C6   DT A 241    -221.498 -20.551 204.123 
ATOM   4964  P    DG A 242    -221.388 -14.761 206.792 
ATOM   4965  OP1  DG A 242    -220.256 -13.852 207.081 
ATOM   4966  OP2  DG A 242    -221.847 -15.605 207.917 
ATOM   4967  O5'  DG A 242    -222.619 -13.921 206.213 
ATOM   4968  C5'  DG A 242    -222.675 -13.646 204.801 
ATOM   4969  C4'  DG A 242    -224.083 -13.871 204.284 
ATOM   4970  O4'  DG A 242    -224.310 -15.250 203.873 
ATOM   4971  C3'  DG A 242    -225.209 -13.592 205.279 
ATOM   4972  O3'  DG A 242    -226.308 -13.018 204.582 
ATOM   4973  C2'  DG A 242    -225.625 -14.971 205.790 
ATOM   4974  C1'  DG A 242    -225.530 -15.692 204.449 
ATOM   4975  N9   DG A 242    -225.473 -17.176 204.568 
ATOM   4976  C8   DG A 242    -224.884 -17.950 205.545 
ATOM   4977  N7   DG A 242    -225.015 -19.239 205.356 
ATOM   4978  C5   DG A 242    -225.743 -19.328 204.170 
ATOM   4979  C6   DG A 242    -226.193 -20.469 203.457 
ATOM   4980  O6   DG A 242    -226.039 -21.657 203.729 
ATOM   4981  N1   DG A 242    -226.898 -20.106 202.301 
ATOM   4982  C2   DG A 242    -227.135 -18.809 201.888 
ATOM   4983  N2   DG A 242    -227.828 -18.672 200.755 
ATOM   4984  N3   DG A 242    -226.712 -17.739 202.557 
ATOM   4985  C4   DG A 242    -226.027 -18.075 203.682 
ATOM   4986  P    DT A 243    -227.136 -11.837 205.276 
ATOM   4987  OP1  DT A 243    -226.450 -10.547 205.042 
ATOM   4988  OP2  DT A 243    -227.403 -12.183 206.690 
ATOM   4989  O5'  DT A 243    -228.503 -11.879 204.445 
ATOM   4990  C5'  DT A 243    -228.473 -12.316 203.073 
ATOM   4991  C4'  DT A 243    -229.629 -13.258 202.804 
ATOM   4992  O4'  DT A 243    -229.296 -14.645 203.097 
ATOM   4993  C3'  DT A 243    -230.898 -13.005 203.618 
ATOM   4994  O3'  DT A 243    -232.031 -13.266 202.800 
ATOM   4995  C2'  DT A 243    -230.855 -14.047 204.736 
ATOM   4996  C1'  DT A 243    -230.340 -15.200 203.882 
ATOM   4997  N1   DT A 243    -229.773 -16.326 204.676 
ATOM   4998  C2   DT A 243    -229.954 -17.595 204.181 
ATOM   4999  O2   DT A 243    -230.548 -17.822 203.140 
ATOM   5000  N3   DT A 243    -229.417 -18.613 204.943 
ATOM   5001  C4   DT A 243    -228.729 -18.470 206.131 
ATOM   5002  O4   DT A 243    -228.293 -19.458 206.726 
ATOM   5003  C5   DT A 243    -228.589 -17.101 206.570 
ATOM   5004  C7   DT A 243    -227.853 -16.857 207.855 
ATOM   5005  C6   DT A 243    -229.103 -16.092 205.848 
ATOM   5006  P    DA A 244    -233.307 -12.306 202.910 
ATOM   5007  OP1  DA A 244    -233.103 -11.111 202.062 
ATOM   5008  OP2  DA A 244    -233.611 -12.047 204.335 
ATOM   5009  O5'  DA A 244    -234.451 -13.228 202.276 
ATOM   5010  C5'  DA A 244    -234.093 -14.190 201.266 
ATOM   5011  C4'  DA A 244    -234.793 -15.507 201.536 
ATOM   5012  O4'  DA A 244    -234.026 -16.373 202.421 
ATOM   5013  C3'  DA A 244    -236.161 -15.408 202.210 
ATOM   5014  O3'  DA A 244    -237.012 -16.415 201.675 
ATOM   5015  C2'  DA A 244    -235.892 -15.731 203.680 
ATOM   5016  C1'  DA A 244    -234.895 -16.858 203.433 
ATOM   5017  N9   DA A 244    -234.069 -17.199 204.626 
ATOM   5018  C8   DA A 244    -233.601 -16.364 205.600 
ATOM   5019  N7   DA A 244    -232.906 -16.965 206.516 
ATOM   5020  C5   DA A 244    -232.912 -18.296 206.122 
ATOM   5021  C6   DA A 244    -232.342 -19.451 206.681 
ATOM   5022  N6   DA A 244    -231.621 -19.450 207.810 
ATOM   5023  N1   DA A 244    -232.542 -20.616 206.033 
ATOM   5024  C2   DA A 244    -233.260 -20.611 204.911 
ATOM   5025  N3   DA A 244    -233.837 -19.601 204.298 
ATOM   5026  C4   DA A 244    -233.623 -18.449 204.966 
ATOM   5027  P    DT A 245    -238.550 -16.065 201.400 
ATOM   5028  OP1  DT A 245    -238.680 -15.403 200.082 
ATOM   5029  OP2  DT A 245    -239.104 -15.325 202.555 
ATOM   5030  O5'  DT A 245    -239.200 -17.526 201.335 
ATOM   5031  C5'  DT A 245    -238.396 -18.627 200.873 
ATOM   5032  C4'  DT A 245    -238.608 -19.834 201.764 
ATOM   5033  O4'  DT A 245    -237.702 -19.848 202.905 
ATOM   5034  C3'  DT A 245    -239.995 -19.961 202.394 
ATOM   5035  O3'  DT A 245    -240.355 -21.337 202.440 
ATOM   5036  C2'  DT A 245    -239.818 -19.457 203.826 
ATOM   5037  C1'  DT A 245    -238.461 -20.108 204.076 
ATOM   5038  N1   DT A 245    -237.728 -19.536 205.239 
ATOM   5039  C2   DT A 245    -236.956 -20.400 205.978 
ATOM   5040  O2   DT A 245    -236.855 -21.587 205.720 
ATOM   5041  N3   DT A 245    -236.292 -19.834 207.049 
ATOM   5042  C4   DT A 245    -236.335 -18.508 207.431 
ATOM   5043  O4   DT A 245    -235.695 -18.118 208.410 
ATOM   5044  C5   DT A 245    -237.170 -17.681 206.594 
ATOM   5045  C7   DT A 245    -237.272 -16.224 206.941 
ATOM   5046  C6   DT A 245    -237.828 -18.205 205.547 
ATOM   5047  P    DG A 246    -241.869 -21.753 202.123 
ATOM   5048  OP1  DG A 246    -242.057 -21.862 200.659 
ATOM   5049  OP2  DG A 246    -242.793 -20.840 202.831 
ATOM   5050  O5'  DG A 246    -241.940 -23.209 202.786 
ATOM   5051  C5'  DG A 246    -240.745 -24.009 202.843 
ATOM   5052  C4'  DG A 246    -240.623 -24.663 204.205 
ATOM   5053  O4'  DG A 246    -239.926 -23.819 205.166 
ATOM   5054  C3'  DG A 246    -241.942 -25.000 204.901 
ATOM   5055  O3'  DG A 246    -241.791 -26.228 205.603 
ATOM   5056  C2'  DG A 246    -242.141 -23.878 205.920 
ATOM   5057  C1'  DG A 246    -240.684 -23.784 206.365 
ATOM   5058  N9   DG A 246    -240.357 -22.520 207.083 
ATOM   5059  C8   DG A 246    -240.858 -21.252 206.884 
ATOM   5060  N7   DG A 246    -240.358 -20.349 207.693 
ATOM   5061  C5   DG A 246    -239.465 -21.071 208.483 
ATOM   5062  C6   DG A 246    -238.623 -20.637 209.541 
ATOM   5063  O6   DG A 246    -238.491 -19.507 210.004 
ATOM   5064  N1   DG A 246    -237.878 -21.699 210.071 
ATOM   5065  C2   DG A 246    -237.938 -23.009 209.636 
ATOM   5066  N2   DG A 246    -237.145 -23.874 210.273 
ATOM   5067  N3   DG A 246    -238.727 -23.415 208.644 
ATOM   5068  C4   DG A 246    -239.457 -22.396 208.119 
ATOM   5069  P    DC A 247    -243.002 -27.274 205.607 
ATOM   5070  OP1  DC A 247    -242.952 -28.094 204.375 
ATOM   5071  OP2  DC A 247    -244.273 -26.560 205.859 
ATOM   5072  O5'  DC A 247    -242.634 -28.180 206.873 
ATOM   5073  C5'  DC A 247    -241.249 -28.354 207.227 
ATOM   5074  C4'  DC A 247    -241.077 -28.223 208.727 
ATOM   5075  O4'  DC A 247    -240.855 -26.845 209.141 
ATOM   5076  C3'  DC A 247    -242.266 -28.675 209.575 
ATOM   5077  O3'  DC A 247    -241.777 -29.294 210.759 
ATOM   5078  C2'  DC A 247    -242.979 -27.380 209.964 
ATOM   5079  C1'  DC A 247    -241.721 -26.558 210.229 
ATOM   5080  N1   DC A 247    -241.961 -25.088 210.254 
ATOM   5081  C2   DC A 247    -241.201 -24.321 211.134 
ATOM   5082  O2   DC A 247    -240.367 -24.887 211.850 
ATOM   5083  N3   DC A 247    -241.405 -22.980 211.173 
ATOM   5084  C4   DC A 247    -242.319 -22.405 210.381 
ATOM   5085  N4   DC A 247    -242.480 -21.093 210.456 
ATOM   5086  C5   DC A 247    -243.111 -23.176 209.470 
ATOM   5087  C6   DC A 247    -242.892 -24.515 209.446 
ATOM   5088  P    DC A 248    -242.525 -30.594 211.320 
ATOM   5089  OP1  DC A 248    -242.028 -31.796 210.613 
ATOM   5090  OP2  DC A 248    -243.988 -30.378 211.285 
ATOM   5091  O5'  DC A 248    -242.022 -30.617 212.839 
ATOM   5092  C5'  DC A 248    -240.723 -30.081 213.153 
ATOM   5093  C4'  DC A 248    -240.801 -29.231 214.406 
ATOM   5094  O4'  DC A 248    -241.140 -27.844 214.116 
ATOM   5095  C3'  DC A 248    -241.848 -29.658 215.435 
ATOM   5096  O3'  DC A 248    -241.325 -29.442 216.740 
ATOM   5097  C2'  DC A 248    -243.020 -28.701 215.215 
ATOM   5098  C1'  DC A 248    -242.183 -27.445 214.993 
ATOM   5099  N1   DC A 248    -242.932 -26.334 214.344 
ATOM   5100  C2   DC A 248    -242.614 -25.030 214.720 
ATOM   5101  O2   DC A 248    -241.731 -24.852 215.567 
ATOM   5102  N3   DC A 248    -243.287 -24.003 214.141 
ATOM   5103  C4   DC A 248    -244.237 -24.238 213.227 
ATOM   5104  N4   DC A 248    -244.864 -23.201 212.692 
ATOM   5105  C5   DC A 248    -244.579 -25.570 212.827 
ATOM   5106  C6   DC A 248    -243.896 -26.584 213.418 
ATOM   5107  P    DG A 249    -241.625 -30.521 217.884 
ATOM   5108  OP1  DG A 249    -240.647 -31.628 217.791 
ATOM   5109  OP2  DG A 249    -243.052 -30.909 217.837 
ATOM   5110  O5'  DG A 249    -241.345 -29.664 219.206 
ATOM   5111  C5'  DG A 249    -240.374 -28.602 219.156 
ATOM   5112  C4'  DG A 249    -240.909 -27.377 219.872 
ATOM   5113  O4'  DG A 249    -241.680 -26.512 218.990 
ATOM   5114  C3'  DG A 249    -241.856 -27.650 221.040 
ATOM   5115  O3'  DG A 249    -241.615 -26.690 222.061 
ATOM   5116  C2'  DG A 249    -243.254 -27.413 220.470 
ATOM   5117  C1'  DG A 249    -242.899 -26.183 219.639 
ATOM   5118  N9   DG A 249    -243.907 -25.856 218.592 
ATOM   5119  C8   DG A 249    -244.689 -26.706 217.840 
ATOM   5120  N7   DG A 249    -245.484 -26.094 216.996 
ATOM   5121  C5   DG A 249    -245.210 -24.743 217.204 
ATOM   5122  C6   DG A 249    -245.760 -23.592 216.582 
ATOM   5123  O6   DG A 249    -246.616 -23.527 215.704 
ATOM   5124  N1   DG A 249    -245.197 -22.414 217.094 
ATOM   5125  C2   DG A 249    -244.230 -22.356 218.078 
ATOM   5126  N2   DG A 249    -243.822 -21.134 218.428 
ATOM   5127  N3   DG A 249    -243.713 -23.437 218.661 
ATOM   5128  C4   DG A 249    -244.249 -24.587 218.176 
ATOM   5129  P    DT A 250    -241.653 -27.157 223.592 
ATOM   5130  OP1  DT A 250    -240.342 -27.730 223.968 
ATOM   5131  OP2  DT A 250    -242.829 -28.027 223.816 
ATOM   5132  O5'  DT A 250    -241.868 -25.761 224.344 
ATOM   5133  C5'  DT A 250    -241.342 -24.559 223.749 
ATOM   5134  C4'  DT A 250    -242.365 -23.445 223.841 
ATOM   5135  O4'  DT A 250    -243.276 -23.432 222.704 
ATOM   5136  C3'  DT A 250    -243.293 -23.492 225.055 
ATOM   5137  O3'  DT A 250    -243.543 -22.163 225.495 
ATOM   5138  C2'  DT A 250    -244.599 -24.081 224.522 
ATOM   5139  C1'  DT A 250    -244.603 -23.329 223.195 
ATOM   5140  N1   DT A 250    -245.520 -23.915 222.177 
ATOM   5141  C2   DT A 250    -246.148 -23.040 221.323 
ATOM   5142  O2   DT A 250    -245.982 -21.833 221.371 
ATOM   5143  N3   DT A 250    -246.990 -23.619 220.394 
ATOM   5144  C4   DT A 250    -247.249 -24.967 220.252 
ATOM   5145  O4   DT A 250    -248.024 -25.368 219.381 
ATOM   5146  C5   DT A 250    -246.544 -25.805 221.193 
ATOM   5147  C7   DT A 250    -246.770 -27.286 221.108 
ATOM   5148  C6   DT A 250    -245.719 -25.268 222.107 
ATOM   5149  P    DT A 251    -243.605 -21.865 227.067 
ATOM   5150  OP1  DT A 251    -242.235 -21.666 227.589 
ATOM   5151  OP2  DT A 251    -244.412 -22.908 227.737 
ATOM   5152  O5'  DT A 251    -244.398 -20.474 227.092 
ATOM   5153  C5'  DT A 251    -244.264 -19.574 225.976 
ATOM   5154  C4'  DT A 251    -245.621 -19.013 225.598 
ATOM   5155  O4'  DT A 251    -246.323 -19.857 224.641 
ATOM   5156  C3'  DT A 251    -246.617 -18.849 226.745 
ATOM   5157  O3'  DT A 251    -247.378 -17.667 226.529 
ATOM   5158  C2'  DT A 251    -247.548 -20.055 226.625 
ATOM   5159  C1'  DT A 251    -247.651 -20.048 225.103 
ATOM   5160  N1   DT A 251    -248.161 -21.325 224.531 
ATOM   5161  C2   DT A 251    -248.945 -21.238 223.407 
ATOM   5162  O2   DT A 251    -249.229 -20.178 222.876 
ATOM   5163  N3   DT A 251    -249.400 -22.443 222.905 
ATOM   5164  C4   DT A 251    -249.141 -23.694 223.423 
ATOM   5165  O4   DT A 251    -249.605 -24.703 222.886 
ATOM   5166  C5   DT A 251    -248.309 -23.684 224.603 
ATOM   5167  C7   DT A 251    -247.979 -25.006 225.232 
ATOM   5168  C6   DT A 251    -247.854 -22.528 225.112 
ATOM   5169  P    DA A 252    -247.743 -16.739 227.781 
ATOM   5170  OP1  DA A 252    -246.612 -15.829 228.070 
ATOM   5171  OP2  DA A 252    -248.202 -17.582 228.906 
ATOM   5172  O5'  DA A 252    -248.975 -15.898 227.202 
ATOM   5173  C5'  DA A 252    -249.031 -15.623 225.790 
ATOM   5174  C4'  DA A 252    -250.438 -15.848 225.273 
ATOM   5175  O4'  DA A 252    -250.666 -17.227 224.862 
ATOM   5176  C3'  DA A 252    -251.565 -15.570 226.268 
ATOM   5177  O3'  DA A 252    -252.664 -14.996 225.571 
ATOM   5178  C2'  DA A 252    -251.980 -16.949 226.779 
ATOM   5179  C1'  DA A 252    -251.885 -17.670 225.438 
ATOM   5180  N9   DA A 252    -251.829 -19.154 225.557 
ATOM   5181  C8   DA A 252    -251.239 -19.904 226.534 
ATOM   5182  N7   DA A 252    -251.362 -21.183 226.359 
ATOM   5183  C5   DA A 252    -252.086 -21.291 225.180 
ATOM   5184  C6   DA A 252    -252.546 -22.399 224.449 
ATOM   5185  N6   DA A 252    -252.333 -23.670 224.820 
ATOM   5186  N1   DA A 252    -253.236 -22.153 223.319 
ATOM   5187  C2   DA A 252    -253.443 -20.888 222.956 
ATOM   5188  N3   DA A 252    -253.064 -19.780 223.555 
ATOM   5189  C4   DA A 252    -252.377 -20.054 224.681 
ATOM   5190  P    DA A 253    -253.492 -13.815 226.265 
ATOM   5191  OP1  DA A 253    -252.806 -12.524 226.031 
ATOM   5192  OP2  DA A 253    -253.759 -14.160 227.679 
ATOM   5193  O5'  DA A 253    -254.858 -13.857 225.434 
ATOM   5194  C5'  DA A 253    -254.828 -14.293 224.062 
ATOM   5195  C4'  DA A 253    -255.985 -15.236 223.793 
ATOM   5196  O4'  DA A 253    -255.651 -16.622 224.086 
ATOM   5197  C3'  DA A 253    -257.253 -14.982 224.607 
ATOM   5198  O3'  DA A 253    -258.386 -15.244 223.789 
ATOM   5199  C2'  DA A 253    -257.211 -16.024 225.725 
ATOM   5200  C1'  DA A 253    -256.695 -17.177 224.871 
ATOM   5201  N9   DA A 253    -256.128 -18.304 225.665 
ATOM   5202  C8   DA A 253    -255.439 -18.249 226.843 
ATOM   5203  N7   DA A 253    -255.074 -19.410 227.291 
ATOM   5204  C5   DA A 253    -255.555 -20.302 226.343 
ATOM   5205  C6   DA A 253    -255.493 -21.701 226.241 
ATOM   5206  N6   DA A 253    -254.890 -22.483 227.148 
ATOM   5207  N1   DA A 253    -256.076 -22.270 225.169 
ATOM   5208  C2   DA A 253    -256.673 -21.488 224.271 
ATOM   5209  N3   DA A 253    -256.794 -20.178 224.261 
ATOM   5210  C4   DA A 253    -256.203 -19.633 225.344 
ATOM   5211  P    DC A 254    -259.662 -14.284 223.899 
ATOM   5212  OP1  DC A 254    -259.458 -13.088 223.051 
ATOM   5213  OP2  DC A 254    -259.966 -14.024 225.324 
ATOM   5214  O5'  DC A 254    -260.807 -15.205 223.265 
ATOM   5215  C5'  DC A 254    -260.449 -16.167 222.255 
ATOM   5216  C4'  DC A 254    -261.148 -17.484 222.525 
ATOM   5217  O4'  DC A 254    -260.382 -18.350 223.410 
ATOM   5218  C3'  DC A 254    -262.517 -17.386 223.199 
ATOM   5219  O3'  DC A 254    -263.368 -18.392 222.664 
ATOM   5220  C2'  DC A 254    -262.247 -17.708 224.669 
ATOM   5221  C1'  DC A 254    -261.250 -18.836 224.423 
ATOM   5222  N1   DC A 254    -260.425 -19.177 225.615 
ATOM   5223  C2   DC A 254    -260.064 -20.509 225.796 
ATOM   5224  O2   DC A 254    -260.440 -21.346 224.967 
ATOM   5225  N3   DC A 254    -259.313 -20.840 226.877 
ATOM   5226  C4   DC A 254    -258.926 -19.903 227.752 
ATOM   5227  N4   DC A 254    -258.194 -20.277 228.791 
ATOM   5228  C5   DC A 254    -259.286 -18.527 227.585 
ATOM   5229  C6   DC A 254    -260.038 -18.217 226.498 
ATOM   5230  P    DA A 255    -264.905 -18.043 222.389 
ATOM   5231  OP1  DA A 255    -265.035 -17.381 221.071 
ATOM   5232  OP2  DA A 255    -265.460 -17.303 223.544 
ATOM   5233  O5'  DA A 255    -265.555 -19.503 222.324 
ATOM   5234  C5'  DA A 255    -264.751 -20.605 221.862 
ATOM   5235  C4'  DA A 255    -264.963 -21.812 222.753 
ATOM   5236  O4'  DA A 255    -264.058 -21.825 223.894 
ATOM   5237  C3'  DA A 255    -266.351 -21.938 223.383 
ATOM   5238  O3'  DA A 255    -266.711 -23.314 223.429 
ATOM   5239  C2'  DA A 255    -266.174 -21.435 224.815 
ATOM   5240  C1'  DA A 255    -264.816 -22.086 225.065 
ATOM   5241  N9   DA A 255    -264.083 -21.514 226.228 
ATOM   5242  C8   DA A 255    -264.071 -20.222 226.672 
ATOM   5243  N7   DA A 255    -263.330 -20.035 227.720 
ATOM   5244  C5   DA A 255    -262.811 -21.292 227.992 
ATOM   5245  C6   DA A 255    -261.942 -21.763 228.991 
ATOM   5246  N6   DA A 255    -261.419 -20.980 229.945 
ATOM   5247  N1   DA A 255    -261.630 -23.071 228.973 
ATOM   5248  C2   DA A 255    -262.152 -23.844 228.023 
ATOM   5249  N3   DA A 255    -262.970 -23.520 227.044 
ATOM   5250  C4   DA A 255    -263.267 -22.205 227.085 
ATOM   5251  P    DA A 256    -268.224 -23.731 223.112 
ATOM   5252  OP1  DA A 256    -268.412 -23.839 221.648 
ATOM   5253  OP2  DA A 256    -269.148 -22.818 223.820 
ATOM   5254  O5'  DA A 256    -268.296 -25.186 223.775 
ATOM   5255  C5'  DA A 256    -267.100 -25.986 223.832 
ATOM   5256  C4'  DA A 256    -266.979 -26.640 225.195 
ATOM   5257  O4'  DA A 256    -266.281 -25.797 226.155 
ATOM   5258  C3'  DA A 256    -268.298 -26.977 225.890 
ATOM   5259  O3'  DA A 256    -268.147 -28.205 226.592 
ATOM   5260  C2'  DA A 256    -268.496 -25.855 226.909 
ATOM   5261  C1'  DA A 256    -267.040 -25.761 227.354 
ATOM   5262  N9   DA A 256    -266.713 -24.498 228.072 
ATOM   5263  C8   DA A 256    -267.219 -23.248 227.861 
ATOM   5264  N7   DA A 256    -266.734 -22.344 228.655 
ATOM   5265  C5   DA A 256    -265.839 -23.045 229.452 
ATOM   5266  C6   DA A 256    -264.994 -22.650 230.502 
ATOM   5267  N6   DA A 256    -264.911 -21.389 230.949 
ATOM   5268  N1   DA A 256    -264.236 -23.601 231.078 
ATOM   5269  C2   DA A 256    -264.323 -24.852 230.629 
ATOM   5270  N3   DA A 256    -265.071 -25.337 229.662 
ATOM   5271  C4   DA A 256    -265.820 -24.366 229.102 
ATOM   5272  P    DC A 257    -269.358 -29.251 226.596 
ATOM   5273  OP1  DC A 257    -269.307 -30.072 225.364 
ATOM   5274  OP2  DC A 257    -270.629 -28.538 226.848 
ATOM   5275  O5'  DC A 257    -268.989 -30.157 227.862 
ATOM   5276  C5'  DC A 257    -267.605 -30.332 228.216 
ATOM   5277  C4'  DC A 257    -267.433 -30.200 229.716 
ATOM   5278  O4'  DC A 257    -267.210 -28.822 230.130 
ATOM   5279  C3'  DC A 257    -268.621 -30.653 230.564 
ATOM   5280  O3'  DC A 257    -268.133 -31.272 231.748 
ATOM   5281  C2'  DC A 257    -269.334 -29.357 230.953 
ATOM   5282  C1'  DC A 257    -268.077 -28.536 231.218 
ATOM   5283  N1   DC A 257    -268.316 -27.066 231.244 
ATOM   5284  C2   DC A 257    -267.556 -26.299 232.123 
ATOM   5285  O2   DC A 257    -266.722 -26.865 232.839 
ATOM   5286  N3   DC A 257    -267.760 -24.958 232.162 
ATOM   5287  C4   DC A 257    -268.674 -24.383 231.370 
ATOM   5288  N4   DC A 257    -268.836 -23.070 231.445 
ATOM   5289  C5   DC A 257    -269.466 -25.153 230.459 
ATOM   5290  C6   DC A 257    -269.248 -26.492 230.435 
ATOM   5291  P    DA A 258    -268.881 -32.572 232.309 
ATOM   5292  OP1  DA A 258    -268.384 -33.774 231.602 
ATOM   5293  OP2  DA A 258    -270.344 -32.356 232.274 
ATOM   5294  O5'  DA A 258    -268.377 -32.595 233.828 
ATOM   5295  C5'  DA A 258    -267.078 -32.058 234.142 
ATOM   5296  C4'  DA A 258    -267.157 -31.208 235.395 
ATOM   5297  O4'  DA A 258    -267.495 -29.821 235.105 
ATOM   5298  C3'  DA A 258    -268.203 -31.636 236.424 
ATOM   5299  O3'  DA A 258    -267.681 -31.419 237.729 
ATOM   5300  C2'  DA A 258    -269.375 -30.679 236.204 
ATOM   5301  C1'  DA A 258    -268.538 -29.423 235.982 
ATOM   5302  N9   DA A 258    -269.288 -28.311 235.333 
ATOM   5303  C8   DA A 258    -270.275 -28.388 234.393 
ATOM   5304  N7   DA A 258    -270.737 -27.234 234.021 
ATOM   5305  C5   DA A 258    -270.003 -26.324 234.769 
ATOM   5306  C6   DA A 258    -270.018 -24.921 234.834 
ATOM   5307  N6   DA A 258    -270.838 -24.155 234.100 
ATOM   5308  N1   DA A 258    -269.157 -24.331 235.684 
ATOM   5309  C2   DA A 258    -268.345 -25.097 236.410 
ATOM   5310  N3   DA A 258    -268.241 -26.407 236.435 
ATOM   5311  C4   DA A 258    -269.113 -26.973 235.575 
ATOM   5312  P    DA A 259    -267.980 -32.498 238.873 
ATOM   5313  OP1  DA A 259    -267.002 -33.605 238.780 
ATOM   5314  OP2  DA A 259    -269.407 -32.886 238.826 
ATOM   5315  O5'  DA A 259    -267.700 -31.642 240.195 
ATOM   5316  C5'  DA A 259    -266.730 -30.579 240.145 
ATOM   5317  C4'  DA A 259    -267.265 -29.354 240.861 
ATOM   5318  O4'  DA A 259    -268.036 -28.490 239.979 
ATOM   5319  C3'  DA A 259    -268.211 -29.628 242.029 
ATOM   5320  O3'  DA A 259    -267.971 -28.667 243.051 
ATOM   5321  C2'  DA A 259    -269.609 -29.390 241.459 
ATOM   5322  C1'  DA A 259    -269.255 -28.161 240.628 
ATOM   5323  N9   DA A 259    -270.262 -27.834 239.581 
ATOM   5324  C8   DA A 259    -271.029 -28.690 238.845 
ATOM   5325  N7   DA A 259    -271.821 -28.098 238.006 
ATOM   5326  C5   DA A 259    -271.562 -26.748 238.198 
ATOM   5327  C6   DA A 259    -272.085 -25.588 237.603 
ATOM   5328  N6   DA A 259    -273.023 -25.607 236.646 
ATOM   5329  N1   DA A 259    -271.606 -24.404 238.029 
ATOM   5330  C2   DA A 259    -270.674 -24.391 238.979 
ATOM   5331  N3   DA A 259    -270.113 -25.403 239.605 
ATOM   5332  C4   DA A 259    -270.609 -26.576 239.162 
ATOM   5333  P    DG A 260    -268.009 -29.135 244.581 
ATOM   5334  OP1  DG A 260    -266.697 -29.707 244.957 
ATOM   5335  OP2  DG A 260    -269.185 -30.004 244.805 
ATOM   5336  O5'  DG A 260    -268.223 -27.738 245.333 
ATOM   5337  C5'  DG A 260    -267.698 -26.537 244.738 
ATOM   5338  C4'  DG A 260    -268.721 -25.423 244.830 
ATOM   5339  O4'  DG A 260    -269.631 -25.409 243.693 
ATOM   5340  C3'  DG A 260    -269.648 -25.469 246.044 
ATOM   5341  O3'  DG A 260    -269.898 -24.140 246.484 
ATOM   5342  C2'  DG A 260    -270.954 -26.059 245.511 
ATOM   5343  C1'  DG A 260    -270.959 -25.306 244.184 
ATOM   5344  N9   DG A 260    -271.875 -25.892 243.166 
ATOM   5345  C8   DG A 260    -272.200 -27.212 242.943 
ATOM   5346  N7   DG A 260    -273.047 -27.395 241.959 
ATOM   5347  C5   DG A 260    -273.302 -26.105 241.498 
ATOM   5348  C6   DG A 260    -274.142 -25.660 240.444 
ATOM   5349  O6   DG A 260    -274.846 -26.325 239.689 
ATOM   5350  N1   DG A 260    -274.106 -24.265 240.315 
ATOM   5351  C2   DG A 260    -273.357 -23.412 241.100 
ATOM   5352  N2   DG A 260    -273.460 -22.111 240.816 
ATOM   5353  N3   DG A 260    -272.568 -23.829 242.088 
ATOM   5354  C4   DG A 260    -272.592 -25.180 242.227 
ATOM   5355  P    DC A 261    -269.961 -23.842 248.056 
ATOM   5356  OP1  DC A 261    -268.590 -23.644 248.578 
ATOM   5357  OP2  DC A 261    -270.767 -24.885 248.726 
ATOM   5358  O5'  DC A 261    -270.753 -22.451 248.081 
ATOM   5359  C5'  DC A 261    -270.619 -21.551 246.966 
ATOM   5360  C4'  DC A 261    -271.976 -20.990 246.587 
ATOM   5361  O4'  DC A 261    -272.678 -21.834 245.630 
ATOM   5362  C3'  DC A 261    -272.972 -20.827 247.734 
ATOM   5363  O3'  DC A 261    -273.734 -19.645 247.518 
ATOM   5364  C2'  DC A 261    -273.903 -22.033 247.614 
ATOM   5365  C1'  DC A 261    -274.007 -22.025 246.092 
ATOM   5366  N1   DC A 261    -274.517 -23.302 245.520 
ATOM   5367  C2   DC A 261    -275.313 -23.231 244.380 
ATOM   5368  O2   DC A 261    -275.562 -22.122 243.895 
ATOM   5369  N3   DC A 261    -275.788 -24.384 243.844 
ATOM   5370  C4   DC A 261    -275.496 -25.568 244.400 
ATOM   5371  N4   DC A 261    -275.983 -26.663 243.839 
ATOM   5372  C5   DC A 261    -274.679 -25.663 245.573 
ATOM   5373  C6   DC A 261    -274.214 -24.499 246.094 
ATOM   5374  P    DA A 262    -274.099 -18.716 248.770 
ATOM   5375  OP1  DA A 262    -272.967 -17.807 249.059 
ATOM   5376  OP2  DA A 262    -274.558 -19.559 249.895 
ATOM   5377  O5'  DA A 262    -275.330 -17.876 248.192 
ATOM   5378  C5'  DA A 262    -275.386 -17.601 246.779 
ATOM   5379  C4'  DA A 262    -276.794 -17.826 246.262 
ATOM   5380  O4'  DA A 262    -277.021 -19.205 245.852 
ATOM   5381  C3'  DA A 262    -277.920 -17.547 247.257 
ATOM   5382  O3'  DA A 262    -279.019 -16.973 246.560 
ATOM   5383  C2'  DA A 262    -278.336 -18.926 247.768 
ATOM   5384  C1'  DA A 262    -278.241 -19.647 246.427 
ATOM   5385  N9   DA A 262    -278.184 -21.131 246.546 
ATOM   5386  C8   DA A 262    -277.595 -21.881 247.523 
ATOM   5387  N7   DA A 262    -277.717 -23.161 247.348 
ATOM   5388  C5   DA A 262    -278.441 -23.269 246.169 
ATOM   5389  C6   DA A 262    -278.902 -24.376 245.438 
ATOM   5390  N6   DA A 262    -278.689 -25.647 245.809 
ATOM   5391  N1   DA A 262    -279.591 -24.130 244.308 
ATOM   5392  C2   DA A 262    -279.799 -22.865 243.946 
ATOM   5393  N3   DA A 262    -279.420 -21.757 244.544 
ATOM   5394  C4   DA A 262    -278.732 -22.031 245.670 
ATOM   5395  P    DT A 263    -279.847 -15.792 247.254 
ATOM   5396  OP1  DT A 263    -279.161 -14.501 247.020 
ATOM   5397  OP2  DT A 263    -280.114 -16.138 248.668 
ATOM   5398  O5'  DT A 263    -281.214 -15.834 246.424 
ATOM   5399  C5'  DT A 263    -281.184 -16.271 245.051 
ATOM   5400  C4'  DT A 263    -282.340 -17.213 244.782 
ATOM   5401  O4'  DT A 263    -282.007 -18.599 245.075 
ATOM   5402  C3'  DT A 263    -283.609 -16.960 245.597 
ATOM   5403  O3'  DT A 263    -284.742 -17.221 244.778 
ATOM   5404  C2'  DT A 263    -283.566 -18.001 246.714 
ATOM   5405  C1'  DT A 263    -283.051 -19.155 245.861 
ATOM   5406  N1   DT A 263    -282.484 -20.281 246.654 
ATOM   5407  C2   DT A 263    -282.665 -21.549 246.159 
ATOM   5408  O2   DT A 263    -283.259 -21.777 245.118 
ATOM   5409  N3   DT A 263    -282.128 -22.568 246.922 
ATOM   5410  C4   DT A 263    -281.440 -22.425 248.109 
ATOM   5411  O4   DT A 263    -281.004 -23.412 248.704 
ATOM   5412  C5   DT A 263    -281.300 -21.056 248.548 
ATOM   5413  C7   DT A 263    -280.564 -20.812 249.833 
ATOM   5414  C6   DT A 263    -281.814 -20.047 247.826 
ATOM   5415  P    DT A 264    -286.018 -16.261 244.888 
ATOM   5416  OP1  DT A 264    -285.814 -15.066 244.040 
ATOM   5417  OP2  DT A 264    -286.322 -16.002 246.313 
ATOM   5418  O5'  DT A 264    -287.162 -17.182 244.254 
ATOM   5419  C5'  DT A 264    -286.804 -18.144 243.244 
ATOM   5420  C4'  DT A 264    -287.504 -19.462 243.514 
ATOM   5421  O4'  DT A 264    -286.737 -20.328 244.399 
ATOM   5422  C3'  DT A 264    -288.872 -19.363 244.188 
ATOM   5423  O3'  DT A 264    -289.723 -20.370 243.653 
ATOM   5424  C2'  DT A 264    -288.603 -19.685 245.658 
ATOM   5425  C1'  DT A 264    -287.606 -20.813 245.412 
ATOM   5426  N1   DT A 264    -286.780 -21.154 246.604 
ATOM   5427  C2   DT A 264    -286.433 -22.473 246.768 
ATOM   5428  O2   DT A 264    -286.769 -23.349 245.990 
ATOM   5429  N3   DT A 264    -285.668 -22.751 247.885 
ATOM   5430  C4   DT A 264    -285.234 -21.840 248.827 
ATOM   5431  O4   DT A 264    -284.553 -22.209 249.787 
ATOM   5432  C5   DT A 264    -285.649 -20.482 248.569 
ATOM   5433  C7   DT A 264    -285.219 -19.427 249.546 
ATOM   5434  C6   DT A 264    -286.393 -20.184 247.491 
ATOM   5435  P    DC A 265    -291.261 -20.020 243.378 
ATOM   5436  OP1  DC A 265    -291.391 -19.358 242.060 
ATOM   5437  OP2  DC A 265    -291.815 -19.280 244.533 
ATOM   5438  O5'  DC A 265    -291.911 -21.480 243.313 
ATOM   5439  C5'  DC A 265    -291.107 -22.582 242.851 
ATOM   5440  C4'  DC A 265    -291.319 -23.789 243.742 
ATOM   5441  O4'  DC A 265    -290.413 -23.803 244.883 
ATOM   5442  C3'  DC A 265    -292.706 -23.916 244.372 
ATOM   5443  O3'  DC A 265    -293.066 -25.292 244.418 
ATOM   5444  C2'  DC A 265    -292.529 -23.412 245.804 
ATOM   5445  C1'  DC A 265    -291.172 -24.063 246.054 
ATOM   5446  N1   DC A 265    -290.439 -23.491 247.217 
ATOM   5447  C2   DC A 265    -289.652 -24.353 247.977 
ATOM   5448  O2   DC A 265    -289.596 -25.547 247.657 
ATOM   5449  N3   DC A 265    -288.976 -23.851 249.042 
ATOM   5450  C4   DC A 265    -289.064 -22.553 249.355 
ATOM   5451  N4   DC A 265    -288.385 -22.112 250.404 
ATOM   5452  C5   DC A 265    -289.867 -21.649 248.587 
ATOM   5453  C6   DC A 265    -290.535 -22.170 247.527 
ATOM   5454  P    DT A 266    -294.580 -25.708 244.101 
ATOM   5455  OP1  DT A 266    -294.768 -25.817 242.637 
ATOM   5456  OP2  DT A 266    -295.504 -24.795 244.809 
ATOM   5457  O5'  DT A 266    -294.651 -27.163 244.764 
ATOM   5458  C5'  DT A 266    -293.456 -27.963 244.821 
ATOM   5459  C4'  DT A 266    -293.334 -28.618 246.184 
ATOM   5460  O4'  DT A 266    -292.637 -27.774 247.144 
ATOM   5461  C3'  DT A 266    -294.653 -28.955 246.879 
ATOM   5462  O3'  DT A 266    -294.502 -30.183 247.581 
ATOM   5463  C2'  DT A 266    -294.852 -27.833 247.898 
ATOM   5464  C1'  DT A 266    -293.395 -27.739 248.343 
ATOM   5465  N1   DT A 266    -293.068 -26.475 249.061 
ATOM   5466  C2   DT A 266    -292.140 -26.552 250.071 
ATOM   5467  O2   DT A 266    -291.591 -27.592 250.389 
ATOM   5468  N3   DT A 266    -291.864 -25.361 250.714 
ATOM   5469  C4   DT A 266    -292.424 -24.131 250.436 
ATOM   5470  O4   DT A 266    -292.097 -23.133 251.081 
ATOM   5471  C5   DT A 266    -293.387 -24.152 249.360 
ATOM   5472  C7   DT A 266    -294.045 -22.854 248.994 
ATOM   5473  C6   DT A 266    -293.675 -25.296 248.719 
ATOM   5474  P    DA A 267    -295.713 -31.229 247.585 
ATOM   5475  OP1  DA A 267    -295.663 -32.049 246.354 
ATOM   5476  OP2  DA A 267    -296.984 -30.515 247.837 
ATOM   5477  O5'  DA A 267    -295.345 -32.135 248.851 
ATOM   5478  C5'  DA A 267    -293.960 -32.309 249.205 
ATOM   5479  C4'  DA A 267    -293.788 -32.178 250.705 
ATOM   5480  O4'  DA A 267    -293.566 -30.799 251.119 
ATOM   5481  C3'  DA A 267    -294.977 -32.630 251.553 
ATOM   5482  O3'  DA A 267    -294.488 -33.249 252.737 
ATOM   5483  C2'  DA A 267    -295.690 -31.335 251.942 
ATOM   5484  C1'  DA A 267    -294.432 -30.513 252.207 
ATOM   5485  N9   DA A 267    -294.672 -29.043 252.233 
ATOM   5486  C8   DA A 267    -295.560 -28.315 251.493 
ATOM   5487  N7   DA A 267    -295.534 -27.043 251.745 
ATOM   5488  C5   DA A 267    -294.557 -26.916 252.724 
ATOM   5489  C6   DA A 267    -294.050 -25.804 253.416 
ATOM   5490  N6   DA A 267    -294.479 -24.550 253.219 
ATOM   5491  N1   DA A 267    -293.082 -26.030 254.324 
ATOM   5492  C2   DA A 267    -292.659 -27.279 254.516 
ATOM   5493  N3   DA A 267    -293.055 -28.388 253.932 
ATOM   5494  C4   DA A 267    -294.024 -28.135 253.028 
ATOM   5495  P    DT A 268    -295.236 -34.549 253.298 
ATOM   5496  OP1  DT A 268    -294.739 -35.751 252.591 
ATOM   5497  OP2  DT A 268    -296.699 -34.333 253.263 
ATOM   5498  O5'  DT A 268    -294.733 -34.572 254.817 
ATOM   5499  C5'  DT A 268    -293.434 -34.035 255.131 
ATOM   5500  C4'  DT A 268    -293.512 -33.186 256.384 
ATOM   5501  O4'  DT A 268    -293.851 -31.799 256.094 
ATOM   5502  C3'  DT A 268    -294.559 -33.613 257.413 
ATOM   5503  O3'  DT A 268    -294.036 -33.396 258.718 
ATOM   5504  C2'  DT A 268    -295.731 -32.656 257.194 
ATOM   5505  C1'  DT A 268    -294.894 -31.400 256.971 
ATOM   5506  N1   DT A 268    -295.643 -30.288 256.322 
ATOM   5507  C2   DT A 268    -295.318 -29.008 256.704 
ATOM   5508  O2   DT A 268    -294.458 -28.762 257.533 
ATOM   5509  N3   DT A 268    -296.034 -28.004 256.083 
ATOM   5510  C4   DT A 268    -297.023 -28.170 255.135 
ATOM   5511  O4   DT A 268    -297.595 -27.191 254.649 
ATOM   5512  C5   DT A 268    -297.294 -29.548 254.800 
ATOM   5513  C7   DT A 268    -298.358 -29.817 253.776 
ATOM   5514  C6   DT A 268    -296.613 -30.544 255.389 
ATOM   5515  P    DT A 269    -294.336 -34.476 259.862 
ATOM   5516  OP1  DT A 269    -293.358 -35.582 259.769 
ATOM   5517  OP2  DT A 269    -295.763 -34.864 259.815 
ATOM   5518  O5'  DT A 269    -294.056 -33.619 261.184 
ATOM   5519  C5'  DT A 269    -293.085 -32.556 261.135 
ATOM   5520  C4'  DT A 269    -293.620 -31.332 261.850 
ATOM   5521  O4'  DT A 269    -294.391 -30.467 260.968 
ATOM   5522  C3'  DT A 269    -294.567 -31.605 263.018 
ATOM   5523  O3'  DT A 269    -294.326 -30.644 264.040 
ATOM   5524  C2'  DT A 269    -295.965 -31.367 262.448 
ATOM   5525  C1'  DT A 269    -295.610 -30.138 261.617 
ATOM   5526  N1   DT A 269    -296.618 -29.811 260.570 
ATOM   5527  C2   DT A 269    -296.821 -28.481 260.292 
ATOM   5528  O2   DT A 269    -296.220 -27.585 260.858 
ATOM   5529  N3   DT A 269    -297.764 -28.216 259.316 
ATOM   5530  C4   DT A 269    -298.500 -29.149 258.615 
ATOM   5531  O4   DT A 269    -299.316 -28.791 257.763 
ATOM   5532  C5   DT A 269    -298.216 -30.518 258.977 
ATOM   5533  C7   DT A 269    -298.975 -31.596 258.261 
ATOM   5534  C6   DT A 269    -297.306 -30.804 259.922 
ATOM   5535  P    DG A 270    -294.365 -31.112 265.570 
ATOM   5536  OP1  DG A 270    -293.053 -31.684 265.946 
ATOM   5537  OP2  DG A 270    -295.540 -31.982 265.794 
ATOM   5538  O5'  DG A 270    -294.579 -29.715 266.322 
ATOM   5539  C5'  DG A 270    -294.053 -28.514 265.727 
ATOM   5540  C4'  DG A 270    -295.076 -27.400 265.819 
ATOM   5541  O4'  DG A 270    -295.987 -27.387 264.682 
ATOM   5542  C3'  DG A 270    -296.004 -27.447 267.033 
ATOM   5543  O3'  DG A 270    -296.254 -26.118 267.473 
ATOM   5544  C2'  DG A 270    -297.310 -28.036 266.500 
ATOM   5545  C1'  DG A 270    -297.314 -27.284 265.173 
ATOM   5546  N9   DG A 270    -298.231 -27.869 264.155 
ATOM   5547  C8   DG A 270    -298.556 -29.190 263.933 
ATOM   5548  N7   DG A 270    -299.403 -29.372 262.948 
ATOM   5549  C5   DG A 270    -299.657 -28.082 262.487 
ATOM   5550  C6   DG A 270    -300.498 -27.638 261.433 
ATOM   5551  O6   DG A 270    -301.202 -28.303 260.678 
ATOM   5552  N1   DG A 270    -300.462 -26.243 261.304 
ATOM   5553  C2   DG A 270    -299.712 -25.389 262.089 
ATOM   5554  N2   DG A 270    -299.816 -24.088 261.805 
ATOM   5555  N3   DG A 270    -298.924 -25.806 263.077 
ATOM   5556  C4   DG A 270    -298.947 -27.158 263.216 
ATOM   5557  P    DA A 271    -296.316 -25.819 269.045 
ATOM   5558  OP1  DA A 271    -294.946 -25.621 269.567 
ATOM   5559  OP2  DA A 271    -297.123 -26.862 269.716 
ATOM   5560  O5'  DA A 271    -297.109 -24.429 269.070 
ATOM   5561  C5'  DA A 271    -296.975 -23.528 267.955 
ATOM   5562  C4'  DA A 271    -298.332 -22.968 267.576 
ATOM   5563  O4'  DA A 271    -299.034 -23.812 266.619 
ATOM   5564  C3'  DA A 271    -299.328 -22.804 268.724 
ATOM   5565  O3'  DA A 271    -300.089 -21.622 268.507 
ATOM   5566  C2'  DA A 271    -300.259 -24.010 268.603 
ATOM   5567  C1'  DA A 271    -300.362 -24.002 267.081 
ATOM   5568  N9   DA A 271    -300.872 -25.280 266.509 
ATOM   5569  C8   DA A 271    -300.664 -26.553 266.958 
ATOM   5570  N7   DA A 271    -301.246 -27.463 266.240 
ATOM   5571  C5   DA A 271    -301.888 -26.744 265.242 
ATOM   5572  C6   DA A 271    -302.686 -27.136 264.155 
ATOM   5573  N6   DA A 271    -302.986 -28.413 263.881 
ATOM   5574  N1   DA A 271    -303.166 -26.164 263.357 
ATOM   5575  C2   DA A 271    -302.864 -24.897 263.634 
ATOM   5576  N3   DA A 271    -302.133 -24.413 264.615 
ATOM   5577  C4   DA A 271    -301.665 -25.406 265.399 
ATOM   5578  P    DT A 272    -300.454 -20.693 269.759 
ATOM   5579  OP1  DT A 272    -299.323 -19.784 270.048 
ATOM   5580  OP2  DT A 272    -300.913 -21.537 270.885 
ATOM   5581  O5'  DT A 272    -301.686 -19.853 269.181 
ATOM   5582  C5'  DT A 272    -301.742 -19.578 267.768 
ATOM   5583  C4'  DT A 272    -303.149 -19.803 267.251 
ATOM   5584  O4'  DT A 272    -303.377 -21.182 266.841 
ATOM   5585  C3'  DT A 272    -304.276 -19.525 268.246 
ATOM   5586  O3'  DT A 272    -305.375 -18.950 267.549 
ATOM   5587  C2'  DT A 272    -304.691 -20.903 268.757 
ATOM   5588  C1'  DT A 272    -304.596 -21.625 267.416 
ATOM   5589  N1   DT A 272    -304.540 -23.108 267.535 
ATOM   5590  C2   DT A 272    -305.154 -23.839 266.547 
ATOM   5591  O2   DT A 272    -305.727 -23.326 265.602 
ATOM   5592  N3   DT A 272    -305.081 -25.212 266.693 
ATOM   5593  C4   DT A 272    -304.460 -25.894 267.719 
ATOM   5594  O4   DT A 272    -304.461 -27.127 267.741 
ATOM   5595  C5   DT A 272    -303.845 -25.040 268.707 
ATOM   5596  C7   DT A 272    -303.147 -25.704 269.858 
ATOM   5597  C6   DT A 272    -303.900 -23.704 268.591 
ATOM   5598  P    DA A 273    -306.203 -17.770 268.243 
ATOM   5599  OP1  DA A 273    -305.517 -16.479 268.009 
ATOM   5600  OP2  DA A 273    -306.470 -18.115 269.657 
ATOM   5601  O5'  DA A 273    -307.569 -17.811 267.413 
ATOM   5602  C5'  DA A 273    -307.539 -18.248 266.040 
ATOM   5603  C4'  DA A 273    -308.696 -19.191 265.771 
ATOM   5604  O4'  DA A 273    -308.362 -20.577 266.064 
ATOM   5605  C3'  DA A 273    -309.964 -18.937 266.586 
ATOM   5606  O3'  DA A 273    -311.097 -19.198 265.767 
ATOM   5607  C2'  DA A 273    -309.922 -19.979 267.703 
ATOM   5608  C1'  DA A 273    -309.406 -21.132 266.850 
ATOM   5609  N9   DA A 273    -308.839 -22.258 267.643 
ATOM   5610  C8   DA A 273    -308.150 -22.204 268.821 
ATOM   5611  N7   DA A 273    -307.785 -23.364 269.269 
ATOM   5612  C5   DA A 273    -308.266 -24.256 268.321 
ATOM   5613  C6   DA A 273    -308.204 -25.656 268.219 
ATOM   5614  N6   DA A 273    -307.601 -26.438 269.126 
ATOM   5615  N1   DA A 273    -308.787 -26.225 267.147 
ATOM   5616  C2   DA A 273    -309.384 -25.443 266.249 
ATOM   5617  N3   DA A 273    -309.505 -24.133 266.239 
ATOM   5618  C4   DA A 273    -308.914 -23.588 267.322 
ATOM   5619  P    DA A 274    -312.373 -18.238 265.877 
ATOM   5620  OP1  DA A 274    -312.169 -17.043 265.029 
ATOM   5621  OP2  DA A 274    -312.677 -17.979 267.302 
ATOM   5622  O5'  DA A 274    -313.518 -19.160 265.243 
ATOM   5623  C5'  DA A 274    -313.160 -20.122 264.233 
ATOM   5624  C4'  DA A 274    -313.859 -21.439 264.503 
ATOM   5625  O4'  DA A 274    -313.093 -22.305 265.388 
ATOM   5626  C3'  DA A 274    -315.228 -21.340 265.177 
ATOM   5627  O3'  DA A 274    -316.079 -22.347 264.642 
ATOM   5628  C2'  DA A 274    -314.958 -21.663 266.647 
ATOM   5629  C1'  DA A 274    -313.961 -22.791 266.401 
ATOM   5630  N9   DA A 274    -313.136 -23.131 267.593 
ATOM   5631  C8   DA A 274    -312.667 -22.296 268.567 
ATOM   5632  N7   DA A 274    -311.972 -22.897 269.483 
ATOM   5633  C5   DA A 274    -311.978 -24.228 269.089 
ATOM   5634  C6   DA A 274    -311.409 -25.383 269.648 
ATOM   5635  N6   DA A 274    -310.687 -25.382 270.777 
ATOM   5636  N1   DA A 274    -311.609 -26.548 269.000 
ATOM   5637  C2   DA A 274    -312.326 -26.543 267.878 
ATOM   5638  N3   DA A 274    -312.904 -25.534 267.266 
ATOM   5639  C4   DA A 274    -312.689 -24.381 267.933 
ATOM   5640  P    DG A 275    -317.616 -21.997 264.367 
ATOM   5641  OP1  DG A 275    -317.746 -21.336 263.049 
ATOM   5642  OP2  DG A 275    -318.171 -21.258 265.522 
ATOM   5643  O5'  DG A 275    -318.266 -23.458 264.302 
ATOM   5644  C5'  DG A 275    -317.462 -24.559 263.840 
ATOM   5645  C4'  DG A 275    -317.674 -25.766 264.731 
ATOM   5646  O4'  DG A 275    -316.769 -25.780 265.872 
ATOM   5647  C3'  DG A 275    -319.062 -25.893 265.361 
ATOM   5648  O3'  DG A 275    -319.422 -27.269 265.407 
ATOM   5649  C2'  DG A 275    -318.885 -25.389 266.793 
ATOM   5650  C1'  DG A 275    -317.527 -26.040 267.043 
ATOM   5651  N9   DG A 275    -316.794 -25.468 268.206 
ATOM   5652  C8   DG A 275    -316.771 -24.171 268.668 
ATOM   5653  N7   DG A 275    -316.018 -23.994 269.727 
ATOM   5654  C5   DG A 275    -315.507 -25.265 269.985 
ATOM   5655  C6   DG A 275    -314.627 -25.707 271.007 
ATOM   5656  O6   DG A 275    -314.109 -25.056 271.911 
ATOM   5657  N1   DG A 275    -314.366 -27.080 270.901 
ATOM   5658  C2   DG A 275    -314.886 -27.917 269.933 
ATOM   5659  N2   DG A 275    -314.514 -29.196 270.003 
ATOM   5660  N3   DG A 275    -315.711 -27.501 268.973 
ATOM   5661  C4   DG A 275    -315.974 -26.172 269.063 
ATOM   5662  P    DG A 276    -320.935 -27.685 265.090 
ATOM   5663  OP1  DG A 276    -321.123 -27.794 263.626 
ATOM   5664  OP2  DG A 276    -321.859 -26.772 265.798 
ATOM   5665  O5'  DG A 276    -321.007 -29.141 265.753 
ATOM   5666  C5'  DG A 276    -319.811 -29.941 265.810 
ATOM   5667  C4'  DG A 276    -319.690 -30.595 267.173 
ATOM   5668  O4'  DG A 276    -318.992 -29.751 268.133 
ATOM   5669  C3'  DG A 276    -321.009 -30.932 267.868 
ATOM   5670  O3'  DG A 276    -320.858 -32.160 268.570 
ATOM   5671  C2'  DG A 276    -321.207 -29.810 268.887 
ATOM   5672  C1'  DG A 276    -319.751 -29.716 269.332 
ATOM   5673  N9   DG A 276    -319.424 -28.453 270.050 
ATOM   5674  C8   DG A 276    -319.924 -27.185 269.851 
ATOM   5675  N7   DG A 276    -319.424 -26.281 270.661 
ATOM   5676  C5   DG A 276    -318.531 -27.003 271.451 
ATOM   5677  C6   DG A 276    -317.689 -26.569 272.508 
ATOM   5678  O6   DG A 276    -317.557 -25.439 272.972 
ATOM   5679  N1   DG A 276    -316.944 -27.631 273.038 
ATOM   5680  C2   DG A 276    -317.004 -28.941 272.603 
ATOM   5681  N2   DG A 276    -316.211 -29.806 273.240 
ATOM   5682  N3   DG A 276    -317.793 -29.347 271.611 
ATOM   5683  C4   DG A 276    -318.523 -28.328 271.086 
ATOM   5684  P    DT A 277    -322.069 -33.206 268.574 
ATOM   5685  OP1  DT A 277    -322.018 -34.027 267.343 
ATOM   5686  OP2  DT A 277    -323.340 -32.492 268.826 
ATOM   5687  O5'  DT A 277    -321.700 -34.112 269.840 
ATOM   5688  C5'  DT A 277    -320.316 -34.286 270.194 
ATOM   5689  C4'  DT A 277    -320.144 -34.155 271.694 
ATOM   5690  O4'  DT A 277    -319.921 -32.777 272.108 
ATOM   5691  C3'  DT A 277    -321.332 -34.607 272.542 
ATOM   5692  O3'  DT A 277    -320.844 -35.226 273.726 
ATOM   5693  C2'  DT A 277    -322.045 -33.312 272.932 
ATOM   5694  C1'  DT A 277    -320.788 -32.490 273.196 
ATOM   5695  N1   DT A 277    -321.027 -31.020 273.222 
ATOM   5696  C2   DT A 277    -320.270 -30.278 274.095 
ATOM   5697  O2   DT A 277    -319.430 -30.771 274.829 
ATOM   5698  N3   DT A 277    -320.520 -28.920 274.092 
ATOM   5699  C4   DT A 277    -321.443 -28.259 273.306 
ATOM   5700  O4   DT A 277    -321.577 -27.037 273.391 
ATOM   5701  C5   DT A 277    -322.189 -29.122 272.422 
ATOM   5702  C7   DT A 277    -323.215 -28.484 271.531 
ATOM   5703  C6   DT A 277    -321.966 -30.447 272.405 
ATOM   5704  P    DA A 278    -321.592 -36.526 274.287 
ATOM   5705  OP1  DA A 278    -321.095 -37.728 273.580 
ATOM   5706  OP2  DA A 278    -323.055 -36.311 274.252 
ATOM   5707  O5'  DA A 278    -321.088 -36.549 275.806 
ATOM   5708  C5'  DA A 278    -319.789 -36.013 276.120 
ATOM   5709  C4'  DA A 278    -319.868 -35.163 277.373 
ATOM   5710  O4'  DA A 278    -320.206 -33.776 277.083 
ATOM   5711  C3'  DA A 278    -320.914 -35.590 278.402 
ATOM   5712  O3'  DA A 278    -320.392 -35.374 279.707 
ATOM   5713  C2'  DA A 278    -322.086 -34.633 278.183 
ATOM   5714  C1'  DA A 278    -321.249 -33.377 277.960 
ATOM   5715  N9   DA A 278    -321.999 -32.266 277.311 
ATOM   5716  C8   DA A 278    -322.986 -32.342 276.371 
ATOM   5717  N7   DA A 278    -323.448 -31.189 275.999 
ATOM   5718  C5   DA A 278    -322.714 -30.279 276.747 
ATOM   5719  C6   DA A 278    -322.729 -28.875 276.812 
ATOM   5720  N6   DA A 278    -323.549 -28.109 276.078 
ATOM   5721  N1   DA A 278    -321.868 -28.285 277.662 
ATOM   5722  C2   DA A 278    -321.056 -29.051 278.388 
ATOM   5723  N3   DA A 278    -320.952 -30.361 278.413 
ATOM   5724  C4   DA A 278    -321.824 -30.928 277.553 
ATOM   5725  P    DA A 279    -320.691 -36.453 280.851 
ATOM   5726  OP1  DA A 279    -319.713 -37.560 280.758 
ATOM   5727  OP2  DA A 279    -322.118 -36.841 280.805 
ATOM   5728  O5'  DA A 279    -320.411 -35.596 282.173 
ATOM   5729  C5'  DA A 279    -319.441 -34.534 282.124 
ATOM   5730  C4'  DA A 279    -319.976 -33.309 282.839 
ATOM   5731  O4'  DA A 279    -320.747 -32.444 281.957 
ATOM   5732  C3'  DA A 279    -320.922 -33.582 284.007 
ATOM   5733  O3'  DA A 279    -320.682 -32.622 285.029 
ATOM   5734  C2'  DA A 279    -322.320 -33.345 283.437 
ATOM   5735  C1'  DA A 279    -321.966 -32.116 282.606 
ATOM   5736  N9   DA A 279    -322.973 -31.788 281.559 
ATOM   5737  C8   DA A 279    -323.740 -32.645 280.823 
ATOM   5738  N7   DA A 279    -324.532 -32.052 279.984 
ATOM   5739  C5   DA A 279    -324.273 -30.702 280.177 
ATOM   5740  C6   DA A 279    -324.796 -29.542 279.581 
ATOM   5741  N6   DA A 279    -325.734 -29.561 278.624 
ATOM   5742  N1   DA A 279    -324.317 -28.358 280.007 
ATOM   5743  C2   DA A 279    -323.385 -28.346 280.957 
ATOM   5744  N3   DA A 279    -322.824 -29.357 281.584 
ATOM   5745  C4   DA A 279    -323.320 -30.531 281.140 
ATOM   5746  P    DC A 280    -320.720 -33.089 286.559 
ATOM   5747  OP1  DC A 280    -319.408 -33.662 286.935 
ATOM   5748  OP2  DC A 280    -321.896 -33.959 286.783 
ATOM   5749  O5'  DC A 280    -320.934 -31.693 287.311 
ATOM   5750  C5'  DC A 280    -320.409 -30.492 286.716 
ATOM   5751  C4'  DC A 280    -321.432 -29.377 286.808 
ATOM   5752  O4'  DC A 280    -322.342 -29.364 285.671 
ATOM   5753  C3'  DC A 280    -322.359 -29.424 288.022 
ATOM   5754  O3'  DC A 280    -322.609 -28.095 288.462 
ATOM   5755  C2'  DC A 280    -323.665 -30.013 287.489 
ATOM   5756  C1'  DC A 280    -323.670 -29.261 286.162 
ATOM   5757  N1   DC A 280    -324.586 -29.847 285.144 
ATOM   5758  C2   DC A 280    -325.230 -28.973 284.271 
ATOM   5759  O2   DC A 280    -325.016 -27.760 284.376 
ATOM   5760  N3   DC A 280    -326.071 -29.487 283.336 
ATOM   5761  C4   DC A 280    -326.275 -30.808 283.256 
ATOM   5762  N4   DC A 280    -327.104 -31.261 282.327 
ATOM   5763  C5   DC A 280    -325.623 -31.724 284.144 
ATOM   5764  C6   DC A 280    -324.787 -31.190 285.072 
ATOM   5765  P    DA A 281    -322.672 -27.797 290.034 
ATOM   5766  OP1  DA A 281    -321.301 -27.598 290.556 
ATOM   5767  OP2  DA A 281    -323.478 -28.840 290.705 
ATOM   5768  O5'  DA A 281    -323.464 -26.406 290.059 
ATOM   5769  C5'  DA A 281    -323.330 -25.506 288.944 
ATOM   5770  C4'  DA A 281    -324.687 -24.945 288.565 
ATOM   5771  O4'  DA A 281    -325.389 -25.789 287.608 
ATOM   5772  C3'  DA A 281    -325.683 -24.781 289.713 
ATOM   5773  O3'  DA A 281    -326.445 -23.599 289.496 
ATOM   5774  C2'  DA A 281    -326.614 -25.987 289.592 
ATOM   5775  C1'  DA A 281    -326.718 -25.980 288.070 
ATOM   5776  N9   DA A 281    -327.228 -27.257 287.498 
ATOM   5777  C8   DA A 281    -327.019 -28.530 287.947 
ATOM   5778  N7   DA A 281    -327.602 -29.440 287.229 
ATOM   5779  C5   DA A 281    -328.243 -28.721 286.231 
ATOM   5780  C6   DA A 281    -329.041 -29.113 285.144 
ATOM   5781  N6   DA A 281    -329.342 -30.391 284.870 
ATOM   5782  N1   DA A 281    -329.521 -28.141 284.346 
ATOM   5783  C2   DA A 281    -329.219 -26.874 284.623 
ATOM   5784  N3   DA A 281    -328.488 -26.390 285.604 
ATOM   5785  C4   DA A 281    -328.021 -27.383 286.388 
ATOM   5786  P    DA A 282    -326.810 -22.671 290.748 
ATOM   5787  OP1  DA A 282    -325.678 -21.762 291.037 
ATOM   5788  OP2  DA A 282    -327.269 -23.514 291.874 
ATOM   5789  O5'  DA A 282    -328.041 -21.831 290.170 
ATOM   5790  C5'  DA A 282    -328.097 -21.555 288.757 
ATOM   5791  C4'  DA A 282    -329.505 -21.780 288.240 
ATOM   5792  O4'  DA A 282    -329.732 -23.159 287.830 
ATOM   5793  C3'  DA A 282    -330.631 -21.502 289.235 
ATOM   5794  O3'  DA A 282    -331.730 -20.928 288.538 
ATOM   5795  C2'  DA A 282    -331.047 -22.881 289.746 
ATOM   5796  C1'  DA A 282    -330.952 -23.602 288.405 
ATOM   5797  N9   DA A 282    -330.895 -25.086 288.525 
ATOM   5798  C8   DA A 282    -330.306 -25.836 289.501 
ATOM   5799  N7   DA A 282    -330.428 -27.115 289.326 
ATOM   5800  C5   DA A 282    -331.152 -27.223 288.147 
ATOM   5801  C6   DA A 282    -331.613 -28.331 287.416 
ATOM   5802  N6   DA A 282    -331.400 -29.602 287.787 
ATOM   5803  N1   DA A 282    -332.302 -28.085 286.287 
ATOM   5804  C2   DA A 282    -332.510 -26.820 285.924 
ATOM   5805  N3   DA A 282    -332.131 -25.712 286.522 
ATOM   5806  C4   DA A 282    -331.443 -25.986 287.648 
ATOM   5807  P    DG A 283    -332.558 -19.747 289.232 
ATOM   5808  OP1  DG A 283    -331.872 -18.456 288.998 
ATOM   5809  OP2  DG A 283    -332.825 -20.092 290.646 
ATOM   5810  O5'  DG A 283    -333.925 -19.789 288.402 
ATOM   5811  C5'  DG A 283    -333.895 -20.226 287.029 
ATOM   5812  C4'  DG A 283    -335.051 -21.168 286.760 
ATOM   5813  O4'  DG A 283    -334.718 -22.554 287.053 
ATOM   5814  C3'  DG A 283    -336.320 -20.914 287.575 
ATOM   5815  O3'  DG A 283    -337.453 -21.176 286.756 
ATOM   5816  C2'  DG A 283    -336.277 -21.956 288.692 
ATOM   5817  C1'  DG A 283    -335.762 -23.110 287.839 
ATOM   5818  N9   DG A 283    -335.195 -24.236 288.633 
ATOM   5819  C8   DG A 283    -334.499 -24.200 289.820 
ATOM   5820  N7   DG A 283    -334.135 -25.379 290.263 
ATOM   5821  C5   DG A 283    -334.626 -26.260 289.299 
ATOM   5822  C6   DG A 283    -334.545 -27.674 289.228 
ATOM   5823  O6   DG A 283    -334.014 -28.456 290.012 
ATOM   5824  N1   DG A 283    -335.179 -28.167 288.079 
ATOM   5825  C2   DG A 283    -335.810 -27.392 287.124 
ATOM   5826  N2   DG A 283    -336.355 -28.053 286.100 
ATOM   5827  N3   DG A 283    -335.885 -26.065 287.191 
ATOM   5828  C4   DG A 283    -335.275 -25.571 288.300 
ATOM   5829  P    DT A 284    -338.729 -20.216 286.866 
ATOM   5830  OP1  DT A 284    -338.525 -19.020 286.018 
ATOM   5831  OP2  DT A 284    -339.033 -19.956 288.291 
ATOM   5832  O5'  DT A 284    -339.873 -21.137 286.232 
ATOM   5833  C5'  DT A 284    -339.515 -22.099 285.223 
ATOM   5834  C4'  DT A 284    -340.215 -23.416 285.492 
ATOM   5835  O4'  DT A 284    -339.448 -24.282 286.377 
ATOM   5836  C3'  DT A 284    -341.583 -23.318 286.166 
ATOM   5837  O3'  DT A 284    -342.434 -24.324 285.631 
ATOM   5838  C2'  DT A 284    -341.314 -23.640 287.636 
ATOM   5839  C1'  DT A 284    -340.317 -24.768 287.390 
ATOM   5840  N1   DT A 284    -339.491 -25.109 288.582 
ATOM   5841  C2   DT A 284    -339.144 -26.427 288.746 
ATOM   5842  O2   DT A 284    -339.480 -27.304 287.969 
ATOM   5843  N3   DT A 284    -338.379 -26.705 289.864 
ATOM   5844  C4   DT A 284    -337.945 -25.795 290.805 
ATOM   5845  O4   DT A 284    -337.264 -26.164 291.765 
ATOM   5846  C5   DT A 284    -338.360 -24.437 290.547 
ATOM   5847  C7   DT A 284    -337.930 -23.382 291.524 
ATOM   5848  C6   DT A 284    -339.104 -24.139 289.469 
ATOM   5849  P    DC A 285    -343.972 -23.975 285.356 
ATOM   5850  OP1  DC A 285    -344.102 -23.313 284.038 
ATOM   5851  OP2  DC A 285    -344.526 -23.235 286.511 
ATOM   5852  O5'  DC A 285    -344.622 -25.435 285.292 
ATOM   5853  C5'  DC A 285    -343.818 -26.537 284.829 
ATOM   5854  C4'  DC A 285    -344.030 -27.744 285.720 
ATOM   5855  O4'  DC A 285    -343.124 -27.757 286.861 
ATOM   5856  C3'  DC A 285    -345.417 -27.871 286.350 
ATOM   5857  O3'  DC A 285    -345.777 -29.246 286.396 
ATOM   5858  C2'  DC A 285    -345.240 -27.367 287.782 
ATOM   5859  C1'  DC A 285    -343.883 -28.018 288.032 
ATOM   5860  N1   DC A 285    -343.150 -27.446 289.195 
ATOM   5861  C2   DC A 285    -342.363 -28.308 289.955 
ATOM   5862  O2   DC A 285    -342.307 -29.502 289.635 
ATOM   5863  N3   DC A 285    -341.687 -27.806 291.020 
ATOM   5864  C4   DC A 285    -341.775 -26.508 291.333 
ATOM   5865  N4   DC A 285    -341.096 -26.066 292.382 
ATOM   5866  C5   DC A 285    -342.578 -25.604 290.565 
ATOM   5867  C6   DC A 285    -343.246 -26.125 289.505 
ATOM   5868  P    DG A 286    -347.291 -29.663 286.079 
ATOM   5869  OP1  DG A 286    -347.479 -29.771 284.616 
ATOM   5870  OP2  DG A 286    -348.215 -28.750 286.787 
ATOM   5871  O5'  DG A 286    -347.362 -31.118 286.742 
ATOM   5872  C5'  DG A 286    -346.167 -31.918 286.799 
ATOM   5873  C4'  DG A 286    -346.045 -32.572 288.162 
ATOM   5874  O4'  DG A 286    -345.348 -31.729 289.122 
ATOM   5875  C3'  DG A 286    -347.364 -32.910 288.857 
ATOM   5876  O3'  DG A 286    -347.213 -34.137 289.560 
ATOM   5877  C2'  DG A 286    -347.563 -31.788 289.876 
ATOM   5878  C1'  DG A 286    -346.106 -31.694 290.321 
ATOM   5879  N9   DG A 286    -345.779 -30.430 291.039 
ATOM   5880  C8   DG A 286    -346.280 -29.162 290.841 
ATOM   5881  N7   DG A 286    -345.780 -28.258 291.650 
ATOM   5882  C5   DG A 286    -344.887 -28.980 292.440 
ATOM   5883  C6   DG A 286    -344.045 -28.546 293.497 
ATOM   5884  O6   DG A 286    -343.913 -27.417 293.961 
ATOM   5885  N1   DG A 286    -343.300 -29.609 294.027 
ATOM   5886  C2   DG A 286    -343.360 -30.918 293.592 
ATOM   5887  N2   DG A 286    -342.567 -31.783 294.229 
ATOM   5888  N3   DG A 286    -344.149 -31.324 292.600 
ATOM   5889  C4   DG A 286    -344.879 -30.306 292.076 
ATOM   5890  P    DA A 287    -348.424 -35.183 289.563 
ATOM   5891  OP1  DA A 287    -348.374 -36.004 288.332 
ATOM   5892  OP2  DA A 287    -349.695 -34.470 289.816 
ATOM   5893  O5'  DA A 287    -348.056 -36.089 290.829 
ATOM   5894  C5'  DA A 287    -346.671 -36.264 291.183 
ATOM   5895  C4'  DA A 287    -346.499 -36.132 292.683 
ATOM   5896  O4'  DA A 287    -346.277 -34.754 293.098 
ATOM   5897  C3'  DA A 287    -347.688 -36.585 293.531 
ATOM   5898  O3'  DA A 287    -347.199 -37.204 294.715 
ATOM   5899  C2'  DA A 287    -348.401 -35.289 293.921 
ATOM   5900  C1'  DA A 287    -347.143 -34.468 294.185 
ATOM   5901  N9   DA A 287    -347.383 -32.998 294.211 
ATOM   5902  C8   DA A 287    -348.271 -32.270 293.471 
ATOM   5903  N7   DA A 287    -348.245 -30.998 293.723 
ATOM   5904  C5   DA A 287    -347.268 -30.871 294.702 
ATOM   5905  C6   DA A 287    -346.761 -29.759 295.394 
ATOM   5906  N6   DA A 287    -347.190 -28.505 295.197 
ATOM   5907  N1   DA A 287    -345.793 -29.985 296.302 
ATOM   5908  C2   DA A 287    -345.370 -31.233 296.494 
ATOM   5909  N3   DA A 287    -345.766 -32.343 295.910 
ATOM   5910  C4   DA A 287    -346.735 -32.090 295.006 
ATOM   5911  P    DT A 288    -347.947 -38.504 295.276 
ATOM   5912  OP1  DT A 288    -347.450 -39.706 294.569 
ATOM   5913  OP2  DT A 288    -349.410 -38.288 295.241 
ATOM   5914  O5'  DT A 288    -347.444 -38.527 296.795 
ATOM   5915  C5'  DT A 288    -346.145 -37.990 297.109 
ATOM   5916  C4'  DT A 288    -346.223 -37.140 298.362 
ATOM   5917  O4'  DT A 288    -346.562 -35.753 298.072 
ATOM   5918  C3'  DT A 288    -347.270 -37.568 299.391 
ATOM   5919  O3'  DT A 288    -346.747 -37.351 300.696 
ATOM   5920  C2'  DT A 288    -348.442 -36.611 299.172 
ATOM   5921  C1'  DT A 288    -347.605 -35.355 298.949 
ATOM   5922  N1   DT A 288    -348.354 -34.243 298.300 
ATOM   5923  C2   DT A 288    -348.029 -32.963 298.682 
ATOM   5924  O2   DT A 288    -347.169 -32.717 299.511 
ATOM   5925  N3   DT A 288    -348.745 -31.959 298.061 
ATOM   5926  C4   DT A 288    -349.734 -32.125 297.113 
ATOM   5927  O4   DT A 288    -350.306 -31.146 296.627 
ATOM   5928  C5   DT A 288    -350.005 -33.502 296.779 
ATOM   5929  C7   DT A 288    -351.069 -33.772 295.754 
ATOM   5930  C6   DT A 288    -349.324 -34.499 297.367 
ATOM   5931  P    DG A 289    -347.047 -38.430 301.840 
ATOM   5932  OP1  DG A 289    -346.069 -39.537 301.747 
ATOM   5933  OP2  DG A 289    -348.474 -38.819 301.794 
ATOM   5934  O5'  DG A 289    -346.767 -37.574 303.162 
ATOM   5935  C5'  DG A 289    -345.796 -36.511 303.113 
ATOM   5936  C4'  DG A 289    -346.331 -35.286 303.828 
ATOM   5937  O4'  DG A 289    -347.102 -34.422 302.946 
ATOM   5938  C3'  DG A 289    -347.278 -35.560 304.996 
ATOM   5939  O3'  DG A 289    -347.037 -34.599 306.018 
ATOM   5940  C2'  DG A 289    -348.676 -35.322 304.426 
ATOM   5941  C1'  DG A 289    -348.321 -34.093 303.595 
ATOM   5942  N9   DG A 289    -349.329 -33.766 302.548 
ATOM   5943  C8   DG A 289    -350.111 -34.615 301.796 
ATOM   5944  N7   DG A 289    -350.906 -34.003 300.952 
ATOM   5945  C5   DG A 289    -350.632 -32.652 301.160 
ATOM   5946  C6   DG A 289    -351.182 -31.502 300.538 
ATOM   5947  O6   DG A 289    -352.038 -31.437 299.661 
ATOM   5948  N1   DG A 289    -350.619 -30.324 301.050 
ATOM   5949  C2   DG A 289    -349.652 -30.266 302.034 
ATOM   5950  N2   DG A 289    -349.244 -29.044 302.384 
ATOM   5951  N3   DG A 289    -349.135 -31.346 302.617 
ATOM   5952  C4   DG A 289    -349.671 -32.497 302.132 
ATOM   5953  P    DG A 290    -347.076 -35.067 307.548 
ATOM   5954  OP1  DG A 290    -345.764 -35.639 307.924 
ATOM   5955  OP2  DG A 290    -348.251 -35.936 307.772 
ATOM   5956  O5'  DG A 290    -347.290 -33.670 308.300 
ATOM   5957  C5'  DG A 290    -346.764 -32.469 307.705 
ATOM   5958  C4'  DG A 290    -347.787 -31.355 307.797 
ATOM   5959  O4'  DG A 290    -348.698 -31.341 306.660 
ATOM   5960  C3'  DG A 290    -348.715 -31.401 309.011 
ATOM   5961  O3'  DG A 290    -348.965 -30.072 309.451 
ATOM   5962  C2'  DG A 290    -350.021 -31.991 308.478 
ATOM   5963  C1'  DG A 290    -350.025 -31.238 307.151 
ATOM   5964  N9   DG A 290    -350.942 -31.824 306.133 
ATOM   5965  C8   DG A 290    -351.267 -33.144 305.911 
ATOM   5966  N7   DG A 290    -352.114 -33.327 304.927 
ATOM   5967  C5   DG A 290    -352.368 -32.037 304.465 
ATOM   5968  C6   DG A 290    -353.209 -31.592 303.411 
ATOM   5969  O6   DG A 290    -353.913 -32.257 302.656 
ATOM   5970  N1   DG A 290    -353.173 -30.197 303.282 
ATOM   5971  C2   DG A 290    -352.423 -29.344 304.067 
ATOM   5972  N2   DG A 290    -352.527 -28.043 303.783 
ATOM   5973  N3   DG A 290    -351.635 -29.761 305.055 
ATOM   5974  C4   DG A 290    -351.658 -31.113 305.194 
ATOM   5975  P    DA A 291    -349.027 -29.774 311.023 
ATOM   5976  OP1  DA A 291    -347.657 -29.576 311.545 
ATOM   5977  OP2  DA A 291    -349.834 -30.817 311.694 
ATOM   5978  O5'  DA A 291    -349.820 -28.384 311.048 
ATOM   5979  C5'  DA A 291    -349.686 -27.483 309.933 
ATOM   5980  C4'  DA A 291    -351.043 -26.922 309.554 
ATOM   5981  O4'  DA A 291    -351.745 -27.766 308.597 
ATOM   5982  C3'  DA A 291    -352.039 -26.759 310.702 
ATOM   5983  O3'  DA A 291    -352.800 -25.577 310.486 
ATOM   5984  C2'  DA A 291    -352.970 -27.965 310.581 
ATOM   5985  C1'  DA A 291    -353.073 -27.957 309.060 
ATOM   5986  N9   DA A 291    -353.583 -29.234 308.487 
ATOM   5987  C8   DA A 291    -353.375 -30.508 308.936 
ATOM   5988  N7   DA A 291    -353.957 -31.418 308.218 
ATOM   5989  C5   DA A 291    -354.599 -30.699 307.220 
ATOM   5990  C6   DA A 291    -355.397 -31.091 306.133 
ATOM   5991  N6   DA A 291    -355.697 -32.368 305.859 
ATOM   5992  N1   DA A 291    -355.877 -30.119 305.335 
ATOM   5993  C2   DA A 291    -355.575 -28.851 305.612 
ATOM   5994  N3   DA A 291    -354.844 -28.368 306.593 
ATOM   5995  C4   DA A 291    -354.376 -29.360 307.377 
ATOM   5996  P    DT A 292    -353.165 -24.648 311.737 
ATOM   5997  OP1  DT A 292    -352.034 -23.739 312.026 
ATOM   5998  OP2  DT A 292    -353.624 -25.491 312.863 
ATOM   5999  O5'  DT A 292    -354.397 -23.808 311.159 
ATOM   6000  C5'  DT A 292    -354.453 -23.533 309.746 
ATOM   6001  C4'  DT A 292    -355.860 -23.758 309.229 
ATOM   6002  O4'  DT A 292    -356.088 -25.137 308.819 
ATOM   6003  C3'  DT A 292    -356.987 -23.479 310.224 
ATOM   6004  O3'  DT A 292    -358.086 -22.905 309.527 
ATOM   6005  C2'  DT A 292    -357.402 -24.858 310.735 
ATOM   6006  C1'  DT A 292    -357.307 -25.579 309.394 
ATOM   6007  N1   DT A 292    -357.251 -27.063 309.514 
ATOM   6008  C2   DT A 292    -357.865 -27.794 308.525 
ATOM   6009  O2   DT A 292    -358.438 -27.281 307.580 
ATOM   6010  N3   DT A 292    -357.792 -29.166 308.671 
ATOM   6011  C4   DT A 292    -357.171 -29.849 309.697 
ATOM   6012  O4   DT A 292    -357.172 -31.082 309.719 
ATOM   6013  C5   DT A 292    -356.556 -28.995 310.685 
ATOM   6014  C7   DT A 292    -355.858 -29.659 311.836 
ATOM   6015  C6   DT A 292    -356.611 -27.659 310.569 
ATOM   6016  P    DT A 293    -358.914 -21.724 310.221 
ATOM   6017  OP1  DT A 293    -358.228 -20.433 309.987 
ATOM   6018  OP2  DT A 293    -359.181 -22.070 311.635 
ATOM   6019  O5'  DT A 293    -360.280 -21.766 309.391 
ATOM   6020  C5'  DT A 293    -360.250 -22.203 308.018 
ATOM   6021  C4'  DT A 293    -361.407 -23.145 307.749 
ATOM   6022  O4'  DT A 293    -361.073 -24.532 308.042 
ATOM   6023  C3'  DT A 293    -362.675 -22.892 308.564 
ATOM   6024  O3'  DT A 293    -363.808 -23.153 307.745 
ATOM   6025  C2'  DT A 293    -362.633 -23.933 309.681 
ATOM   6026  C1'  DT A 293    -362.117 -25.087 308.828 
ATOM   6027  N1   DT A 293    -361.550 -26.213 309.622 
ATOM   6028  C2   DT A 293    -361.732 -27.481 309.126 
ATOM   6029  O2   DT A 293    -362.326 -27.709 308.085 
ATOM   6030  N3   DT A 293    -361.194 -28.500 309.889 
ATOM   6031  C4   DT A 293    -360.506 -28.357 311.076 
ATOM   6032  O4   DT A 293    -360.070 -29.345 311.671 
ATOM   6033  C5   DT A 293    -360.367 -26.988 311.515 
ATOM   6034  C7   DT A 293    -359.631 -26.744 312.800 
ATOM   6035  C6   DT A 293    -360.880 -25.979 310.793 
ATOM   6036  P    DC A 294    -365.084 -22.193 307.855 
ATOM   6037  OP1  DC A 294    -364.880 -20.998 307.007 
ATOM   6038  OP2  DC A 294    -365.388 -21.934 309.280 
ATOM   6039  O5'  DC A 294    -366.229 -23.114 307.221 
ATOM   6040  C5'  DC A 294    -365.871 -24.076 306.212 
ATOM   6041  C4'  DC A 294    -366.570 -25.394 306.481 
ATOM   6042  O4'  DC A 294    -365.804 -26.260 307.366 
ATOM   6043  C3'  DC A 294    -367.939 -25.295 307.155 
ATOM   6044  O3'  DC A 294    -368.790 -26.302 306.620 
ATOM   6045  C2'  DC A 294    -367.669 -25.618 308.625 
ATOM   6046  C1'  DC A 294    -366.672 -26.745 308.379 
ATOM   6047  N1   DC A 294    -365.847 -27.086 309.571 
ATOM   6048  C2   DC A 294    -365.486 -28.419 309.752 
ATOM   6049  O2   DC A 294    -365.862 -29.255 308.923 
ATOM   6050  N3   DC A 294    -364.735 -28.750 310.833 
ATOM   6051  C4   DC A 294    -364.348 -27.813 311.708 
ATOM   6052  N4   DC A 294    -363.616 -28.186 312.747 
ATOM   6053  C5   DC A 294    -364.708 -26.436 311.541 
ATOM   6054  C6   DC A 294    -365.460 -26.126 310.454 
ATOM   6055  P    DC A 295    -370.327 -25.952 306.345 
ATOM   6056  OP1  DC A 295    -370.457 -25.290 305.027 
ATOM   6057  OP2  DC A 295    -370.882 -25.212 307.500 
ATOM   6058  O5'  DC A 295    -370.977 -27.412 306.281 
ATOM   6059  C5'  DC A 295    -370.173 -28.514 305.818 
ATOM   6060  C4'  DC A 295    -370.385 -29.721 306.710 
ATOM   6061  O4'  DC A 295    -369.480 -29.735 307.850 
ATOM   6062  C3'  DC A 295    -371.773 -29.848 307.339 
ATOM   6063  O3'  DC A 295    -372.133 -31.224 307.385 
ATOM   6064  C2'  DC A 295    -371.596 -29.344 308.771 
ATOM   6065  C1'  DC A 295    -370.238 -29.995 309.021 
ATOM   6066  N1   DC A 295    -369.505 -29.423 310.184 
ATOM   6067  C2   DC A 295    -368.719 -30.285 310.944 
ATOM   6068  O2   DC A 295    -368.662 -31.479 310.625 
ATOM   6069  N3   DC A 295    -368.043 -29.783 312.009 
ATOM   6070  C4   DC A 295    -368.130 -28.485 312.322 
ATOM   6071  N4   DC A 295    -367.451 -28.044 313.371 
ATOM   6072  C5   DC A 295    -368.934 -27.581 311.554 
ATOM   6073  C6   DC A 295    -369.602 -28.102 310.494 
ATOM   6074  P    DT A 296    -373.646 -31.640 307.069 
ATOM   6075  OP1  DT A 296    -373.834 -31.749 305.605 
ATOM   6076  OP2  DT A 296    -374.570 -30.727 307.776 
ATOM   6077  O5'  DT A 296    -373.718 -33.096 307.731 
ATOM   6078  C5'  DT A 296    -372.522 -33.895 307.788 
ATOM   6079  C4'  DT A 296    -372.401 -34.550 309.151 
ATOM   6080  O4'  DT A 296    -371.703 -33.706 310.111 
ATOM   6081  C3'  DT A 296    -373.720 -34.887 309.846 
ATOM   6082  O3'  DT A 296    -373.569 -36.115 310.549 
ATOM   6083  C2'  DT A 296    -373.918 -33.765 310.865 
ATOM   6084  C1'  DT A 296    -372.462 -33.671 311.310 
ATOM   6085  N1   DT A 296    -372.135 -32.407 312.028 
ATOM   6086  C2   DT A 296    -371.207 -32.484 313.038 
ATOM   6087  O2   DT A 296    -370.658 -33.524 313.356 
ATOM   6088  N3   DT A 296    -370.930 -31.293 313.681 
ATOM   6089  C4   DT A 296    -371.491 -30.063 313.404 
ATOM   6090  O4   DT A 296    -371.163 -29.065 314.048 
ATOM   6091  C5   DT A 296    -372.454 -30.084 312.327 
ATOM   6092  C7   DT A 296    -373.112 -28.786 311.961 
ATOM   6093  C6   DT A 296    -372.742 -31.228 311.686 
ATOM   6094  P    DC A 297    -374.780 -37.161 310.552 
ATOM   6095  OP1  DC A 297    -374.729 -37.981 309.321 
ATOM   6096  OP2  DC A 297    -376.051 -36.447 310.805 
ATOM   6097  O5'  DC A 297    -374.411 -38.067 311.818 
ATOM   6098  C5'  DC A 297    -373.027 -38.241 312.172 
ATOM   6099  C4'  DC A 297    -372.855 -38.110 313.672 
ATOM   6100  O4'  DC A 297    -372.632 -36.731 314.087 
ATOM   6101  C3'  DC A 297    -374.043 -38.562 314.521 
ATOM   6102  O3'  DC A 297    -373.555 -39.181 315.704 
ATOM   6103  C2'  DC A 297    -374.756 -37.267 314.910 
ATOM   6104  C1'  DC A 297    -373.499 -36.445 315.174 
ATOM   6105  N1   DC A 297    -373.738 -34.975 315.200 
ATOM   6106  C2   DC A 297    -372.978 -34.208 316.080 
ATOM   6107  O2   DC A 297    -372.144 -34.774 316.796 
ATOM   6108  N3   DC A 297    -373.182 -32.867 316.119 
ATOM   6109  C4   DC A 297    -374.096 -32.292 315.326 
ATOM   6110  N4   DC A 297    -374.258 -30.980 315.401 
ATOM   6111  C5   DC A 297    -374.888 -33.062 314.415 
ATOM   6112  C6   DC A 297    -374.670 -34.402 314.391 
ATOM   6113  P    DT A 298    -374.303 -40.481 316.265 
ATOM   6114  OP1  DT A 298    -373.806 -41.683 315.558 
ATOM   6115  OP2  DT A 298    -375.766 -40.265 316.230 
ATOM   6116  O5'  DT A 298    -373.799 -40.504 317.784 
ATOM   6117  C5'  DT A 298    -372.500 -39.967 318.098 
ATOM   6118  C4'  DT A 298    -372.579 -39.118 319.351 
ATOM   6119  O4'  DT A 298    -372.917 -37.731 319.061 
ATOM   6120  C3'  DT A 298    -373.625 -39.545 320.380 
ATOM   6121  O3'  DT A 298    -373.103 -39.329 321.685 
ATOM   6122  C2'  DT A 298    -374.797 -38.588 320.161 
ATOM   6123  C1'  DT A 298    -373.960 -37.332 319.938 
ATOM   6124  N1   DT A 298    -374.710 -36.221 319.289 
ATOM   6125  C2   DT A 298    -374.384 -34.940 319.671 
ATOM   6126  O2   DT A 298    -373.525 -34.694 320.500 
ATOM   6127  N3   DT A 298    -375.100 -33.936 319.050 
ATOM   6128  C4   DT A 298    -376.090 -34.102 318.102 
ATOM   6129  O4   DT A 298    -376.661 -33.123 317.616 
ATOM   6130  C5   DT A 298    -376.360 -35.480 317.768 
ATOM   6131  C7   DT A 298    -377.424 -35.750 316.743 
ATOM   6132  C6   DT A 298    -375.680 -36.476 318.356 
ATOM   6133  P    DC A 299    -373.402 -40.408 322.829 
ATOM   6134  OP1  DC A 299    -372.424 -41.514 322.736 
ATOM   6135  OP2  DC A 299    -374.829 -40.796 322.783 
ATOM   6136  O5'  DC A 299    -373.122 -39.551 324.151 
ATOM   6137  C5'  DC A 299    -372.152 -38.489 324.102 
ATOM   6138  C4'  DC A 299    -372.687 -37.264 324.817 
ATOM   6139  O4'  DC A 299    -373.458 -36.399 323.935 
ATOM   6140  C3'  DC A 299    -373.633 -37.537 325.986 
ATOM   6141  O3'  DC A 299    -373.393 -36.576 327.007 
ATOM   6142  C2'  DC A 299    -375.031 -37.299 325.415 
ATOM   6143  C1'  DC A 299    -374.677 -36.070 324.584 
ATOM   6144  N1   DC A 299    -375.684 -35.743 323.538 
ATOM   6145  C2   DC A 299    -375.903 -34.399 323.244 
ATOM   6146  O2   DC A 299    -375.257 -33.542 323.857 
ATOM   6147  N3   DC A 299    -376.819 -34.080 322.292 
ATOM   6148  C4   DC A 299    -377.497 -35.039 321.651
[truncated: 415,700 more chars]
