# Supplementary material for: Characterization of lncRNA-protein interactions associated with Prostate cancer and Androgen receptors by molecular docking simulations
Source: Biochem Biophys Rep. 2025 Mar 9;42:101959. doi: 10.1016/j.bbrep.2025.101959 (PMC11929892; doi:10.1016/j.bbrep.2025.101959)
Supplement: Multimedia component 83 [file mmc83.zip › bbrep_00101959_model_72.pdb]

REMARK Number:    72
REMARK Ligand:     lig_628dcb8434e2f.pdb
REMARK Contact:     0     0     0
REMARK Score:  -144.90
REMARK RMSD:    906.12
MODEL       72
ATOM      1  N   ALA A  24      30.357  -5.473 -24.875 
ATOM      2  CA  ALA A  24      30.515  -4.000 -24.871 
ATOM      3  CB  ALA A  24      29.364  -3.347 -25.653 
ATOM      4  C   ALA A  24      30.496  -3.471 -23.474 
ATOM      5  O   ALA A  24      31.409  -3.720 -22.690 
ATOM      6  N   GLN A  25      29.435  -2.716 -23.129 
ATOM      7  CA  GLN A  25      29.334  -2.167 -21.810 
ATOM      8  CB  GLN A  25      28.209  -1.135 -21.640 
ATOM      9  CG  GLN A  25      28.449   0.131 -22.464 
ATOM     10  CD  GLN A  25      27.291   1.085 -22.227 
ATOM     11  OE1 GLN A  25      26.895   1.324 -21.089 
ATOM     12  NE2 GLN A  25      26.734   1.652 -23.331 
ATOM     13  C   GLN A  25      29.084  -3.296 -20.876 
ATOM     14  O   GLN A  25      28.668  -4.376 -21.290 
ATOM     15  N   ASP A  26      29.382  -3.075 -19.584 
ATOM     16  CA  ASP A  26      29.211  -4.105 -18.606 
ATOM     17  CB  ASP A  26      30.274  -4.043 -17.495 
ATOM     18  CG  ASP A  26      30.054  -5.171 -16.494 
ATOM     19  OD1 ASP A  26      28.986  -5.191 -15.826 
ATOM     20  OD2 ASP A  26      30.966  -6.032 -16.381 
ATOM     21  C   ASP A  26      27.866  -3.939 -17.988 
ATOM     22  O   ASP A  26      27.612  -2.985 -17.253 
ATOM     23  N   ASN A  27      26.945  -4.872 -18.288 
ATOM     24  CA  ASN A  27      25.662  -4.773 -17.669 
ATOM     25  CB  ASN A  27      24.503  -4.752 -18.683 
ATOM     26  CG  ASN A  27      24.583  -3.452 -19.471 
ATOM     27  OD1 ASN A  27      24.658  -2.366 -18.897 
ATOM     28  ND2 ASN A  27      24.568  -3.560 -20.827 
ATOM     29  C   ASN A  27      25.467  -5.984 -16.812 
ATOM     30  O   ASN A  27      24.473  -6.696 -16.949 
ATOM     31  N   SER A  28      26.402  -6.226 -15.873 
ATOM     32  CA  SER A  28      26.317  -7.361 -15.002 
ATOM     33  CB  SER A  28      27.559  -7.517 -14.112 
ATOM     34  OG  SER A  28      28.707  -7.731 -14.919 
ATOM     35  C   SER A  28      25.149  -7.145 -14.100 
ATOM     36  O   SER A  28      24.492  -8.089 -13.668 
ATOM     37  N   ARG A  29      24.868  -5.864 -13.806 
ATOM     38  CA  ARG A  29      23.821  -5.471 -12.913 
ATOM     39  CB  ARG A  29      23.787  -3.948 -12.704 
ATOM     40  CG  ARG A  29      25.152  -3.369 -12.324 
ATOM     41  CD  ARG A  29      25.113  -1.897 -11.913 
ATOM     42  NE  ARG A  29      26.512  -1.383 -11.942 
ATOM     43  CZ  ARG A  29      27.390  -1.720 -10.952 
ATOM     44  NH1 ARG A  29      27.024  -2.618  -9.991 
ATOM     45  NH2 ARG A  29      28.642  -1.178 -10.929 
ATOM     46  C   ARG A  29      22.506  -5.884 -13.504 
ATOM     47  O   ARG A  29      21.579  -6.255 -12.784 
ATOM     48  N   TYR A  30      22.378  -5.784 -14.840 
ATOM     49  CA  TYR A  30      21.164  -6.163 -15.505 
ATOM     50  CB  TYR A  30      21.186  -5.817 -17.003 
ATOM     51  CG  TYR A  30      19.900  -6.271 -17.606 
ATOM     52  CD1 TYR A  30      18.727  -5.600 -17.348 
ATOM     53  CD2 TYR A  30      19.876  -7.357 -18.449 
ATOM     54  CE1 TYR A  30      17.543  -6.018 -17.911 
ATOM     55  CE2 TYR A  30      18.698  -7.778 -19.016 
ATOM     56  CZ  TYR A  30      17.529  -7.109 -18.746 
ATOM     57  OH  TYR A  30      16.316  -7.539 -19.327 
ATOM     58  C   TYR A  30      20.959  -7.638 -15.363 
ATOM     59  O   TYR A  30      19.855  -8.092 -15.068 
ATOM     60  N   THR A  31      22.033  -8.431 -15.551 
ATOM     61  CA  THR A  31      21.926  -9.861 -15.473 
ATOM     62  CB  THR A  31      23.230 -10.559 -15.736 
ATOM     63  OG1 THR A  31      23.715 -10.225 -17.028 
ATOM     64  CG2 THR A  31      23.003 -12.080 -15.628 
ATOM     65  C   THR A  31      21.490 -10.229 -14.091 
ATOM     66  O   THR A  31      20.646 -11.105 -13.907 
ATOM     67  N   HIS A  32      22.064  -9.557 -13.079 
ATOM     68  CA  HIS A  32      21.744  -9.842 -11.711 
ATOM     69  ND1 HIS A  32      22.771 -10.826  -8.882 
ATOM     70  CG  HIS A  32      22.450  -9.554  -9.301 
ATOM     71  CB  HIS A  32      22.623  -9.069 -10.710 
ATOM     72  NE2 HIS A  32      22.010  -9.743  -7.096 
ATOM     73  CD2 HIS A  32      21.986  -8.905  -8.198 
ATOM     74  CE1 HIS A  32      22.488 -10.885  -7.556 
ATOM     75  C   HIS A  32      20.311  -9.481 -11.477 
ATOM     76  O   HIS A  32      19.604 -10.145 -10.722 
ATOM     77  N   PHE A  33      19.841  -8.406 -12.133 
ATOM     78  CA  PHE A  33      18.494  -7.942 -11.975 
ATOM     79  CB  PHE A  33      18.233  -6.698 -12.850 
ATOM     80  CG  PHE A  33      16.831  -6.221 -12.683 
ATOM     81  CD1 PHE A  33      15.822  -6.729 -13.471 
ATOM     82  CD2 PHE A  33      16.525  -5.261 -11.749 
ATOM     83  CE1 PHE A  33      14.528  -6.288 -13.327 
ATOM     84  CE2 PHE A  33      15.232  -4.815 -11.599 
ATOM     85  CZ  PHE A  33      14.232  -5.330 -12.388 
ATOM     86  C   PHE A  33      17.577  -9.044 -12.410 
ATOM     87  O   PHE A  33      16.584  -9.337 -11.745 
ATOM     88  N   LEU A  34      17.891  -9.694 -13.546 
ATOM     89  CA  LEU A  34      17.052 -10.740 -14.056 
ATOM     90  CB  LEU A  34      17.509 -11.262 -15.429 
ATOM     91  CG  LEU A  34      17.352 -10.227 -16.561 
ATOM     92  CD1 LEU A  34      17.815 -10.799 -17.911 
ATOM     93  CD2 LEU A  34      15.914  -9.684 -16.622 
ATOM     94  C   LEU A  34      17.034 -11.895 -13.105 
ATOM     95  O   LEU A  34      15.977 -12.463 -12.835 
ATOM     96  N   THR A  35      18.201 -12.276 -12.555 
ATOM     97  CA  THR A  35      18.222 -13.429 -11.706 
ATOM     98  CB  THR A  35      19.611 -13.827 -11.277 
ATOM     99  OG1 THR A  35      19.582 -15.110 -10.672 
ATOM    100  CG2 THR A  35      20.183 -12.793 -10.291 
ATOM    101  C   THR A  35      17.370 -13.183 -10.496 
ATOM    102  O   THR A  35      16.600 -14.054 -10.093 
ATOM    103  N   GLN A  36      17.510 -12.004  -9.861 
ATOM    104  CA  GLN A  36      16.760 -11.714  -8.673 
ATOM    105  CB  GLN A  36      17.330 -10.515  -7.900 
ATOM    106  CG  GLN A  36      18.719 -10.776  -7.318 
ATOM    107  CD  GLN A  36      19.161  -9.521  -6.583 
ATOM    108  OE1 GLN A  36      18.999  -8.403  -7.076 
ATOM    109  NE2 GLN A  36      19.727  -9.702  -5.360 
ATOM    110  C   GLN A  36      15.306 -11.414  -8.928 
ATOM    111  O   GLN A  36      14.428 -11.820  -8.172 
ATOM    112  N   HIS A  37      15.041 -10.560  -9.926 
ATOM    113  CA  HIS A  37      13.739 -10.030 -10.232 
ATOM    114  ND1 HIS A  37      13.488  -7.875  -7.943 
ATOM    115  CG  HIS A  37      14.262  -7.931  -9.081 
ATOM    116  CB  HIS A  37      13.787  -8.508 -10.384 
ATOM    117  NE2 HIS A  37      15.483  -7.062  -7.395 
ATOM    118  CD2 HIS A  37      15.476  -7.429  -8.730 
ATOM    119  CE1 HIS A  37      14.268  -7.348  -6.966 
ATOM    120  C   HIS A  37      12.906 -10.649 -11.327 
ATOM    121  O   HIS A  37      11.752 -10.256 -11.466 
ATOM    122  N   TYR A  38      13.434 -11.530 -12.202 
ATOM    123  CA  TYR A  38      12.632 -11.883 -13.350 
ATOM    124  CB  TYR A  38      13.334 -11.414 -14.642 
ATOM    125  CG  TYR A  38      12.655 -11.872 -15.887 
ATOM    126  CD1 TYR A  38      11.465 -11.319 -16.304 
ATOM    127  CD2 TYR A  38      13.246 -12.841 -16.668 
ATOM    128  CE1 TYR A  38      10.868 -11.746 -17.467 
ATOM    129  CE2 TYR A  38      12.653 -13.271 -17.830 
ATOM    130  CZ  TYR A  38      11.459 -12.724 -18.231 
ATOM    131  OH  TYR A  38      10.848 -13.164 -19.425 
ATOM    132  C   TYR A  38      12.379 -13.364 -13.432 
ATOM    133  O   TYR A  38      13.285 -14.174 -13.250 
ATOM    134  N   ASP A  39      11.102 -13.741 -13.690 
ATOM    135  CA  ASP A  39      10.698 -15.112 -13.886 
ATOM    136  CB  ASP A  39      10.028 -15.729 -12.643 
ATOM    137  CG  ASP A  39       9.940 -17.238 -12.841 
ATOM    138  OD1 ASP A  39      10.562 -17.742 -13.815 
ATOM    139  OD2 ASP A  39       9.249 -17.904 -12.025 
ATOM    140  C   ASP A  39       9.669 -15.081 -14.984 
ATOM    141  O   ASP A  39       8.529 -14.682 -14.754 
ATOM    142  N   ALA A  40      10.037 -15.519 -16.207 
ATOM    143  CA  ALA A  40       9.168 -15.355 -17.343 
ATOM    144  CB  ALA A  40       9.809 -15.843 -18.652 
ATOM    145  C   ALA A  40       7.861 -16.082 -17.196 
ATOM    146  O   ALA A  40       6.812 -15.469 -17.390 
ATOM    147  N   LYS A  41       7.868 -17.386 -16.837 
ATOM    148  CA  LYS A  41       6.612 -18.091 -16.756 
ATOM    149  CB  LYS A  41       6.394 -19.072 -17.922 
ATOM    150  CG  LYS A  41       6.320 -18.394 -19.293 
ATOM    151  CD  LYS A  41       6.383 -19.380 -20.462 
ATOM    152  CE  LYS A  41       6.315 -18.723 -21.842 
ATOM    153  NZ  LYS A  41       6.395 -19.761 -22.893 
ATOM    154  C   LYS A  41       6.607 -18.900 -15.492 
ATOM    155  O   LYS A  41       6.979 -20.072 -15.469 
ATOM    156  N   PRO A  42       6.164 -18.261 -14.447 
ATOM    157  CA  PRO A  42       6.146 -18.766 -13.096 
ATOM    158  CD  PRO A  42       5.459 -16.998 -14.579 
ATOM    159  CB  PRO A  42       5.693 -17.583 -12.242 
ATOM    160  CG  PRO A  42       4.817 -16.760 -13.203 
ATOM    161  C   PRO A  42       5.350 -19.982 -12.740 
ATOM    162  O   PRO A  42       5.866 -20.776 -11.954 
ATOM    163  N   GLN A  43       4.106 -20.125 -13.253 
ATOM    164  CA  GLN A  43       3.233 -21.210 -12.882 
ATOM    165  CB  GLN A  43       3.921 -22.559 -12.575 
ATOM    166  CG  GLN A  43       2.969 -23.746 -12.437 
ATOM    167  CD  GLN A  43       2.653 -24.258 -13.835 
ATOM    168  OE1 GLN A  43       2.011 -23.577 -14.631 
ATOM    169  NE2 GLN A  43       3.125 -25.496 -14.144 
ATOM    170  C   GLN A  43       2.428 -20.772 -11.677 
ATOM    171  O   GLN A  43       1.781 -19.726 -11.696 
ATOM    172  N   GLY A  44       2.476 -21.564 -10.580 
ATOM    173  CA  GLY A  44       1.617 -21.423  -9.423 
ATOM    174  C   GLY A  44       1.682 -20.099  -8.711 
ATOM    175  O   GLY A  44       0.636 -19.515  -8.436 
ATOM    176  N   ARG A  45       2.881 -19.573  -8.391 
ATOM    177  CA  ARG A  45       2.966 -18.320  -7.681 
ATOM    178  CB  ARG A  45       2.277 -17.177  -8.444 
ATOM    179  CG  ARG A  45       2.951 -16.883  -9.786 
ATOM    180  CD  ARG A  45       2.084 -16.065 -10.743 
ATOM    181  NE  ARG A  45       2.134 -14.640 -10.313 
ATOM    182  CZ  ARG A  45       1.083 -13.819 -10.595 
ATOM    183  NH1 ARG A  45      -0.026 -14.325 -11.205 
ATOM    184  NH2 ARG A  45       1.132 -12.493 -10.270 
ATOM    185  C   ARG A  45       2.353 -18.422  -6.307 
ATOM    186  O   ARG A  45       1.777 -17.453  -5.809 
ATOM    187  N   ASP A  46       2.452 -19.607  -5.663 
ATOM    188  CA  ASP A  46       1.984 -19.790  -4.311 
ATOM    189  CB  ASP A  46       1.250 -21.127  -4.079 
ATOM    190  CG  ASP A  46       2.197 -22.277  -4.390 
ATOM    191  OD1 ASP A  46       3.256 -22.021  -5.022 
ATOM    192  OD2 ASP A  46       1.866 -23.431  -4.005 
ATOM    193  C   ASP A  46       3.161 -19.699  -3.376 
ATOM    194  O   ASP A  46       4.259 -19.317  -3.777 
ATOM    195  N   ASP A  47       2.954 -20.056  -2.089 
ATOM    196  CA  ASP A  47       3.986 -19.963  -1.086 
ATOM    197  CB  ASP A  47       3.505 -20.399   0.311 
ATOM    198  CG  ASP A  47       2.512 -19.366   0.829 
ATOM    199  OD1 ASP A  47       2.392 -18.285   0.192 
ATOM    200  OD2 ASP A  47       1.859 -19.643   1.870 
ATOM    201  C   ASP A  47       5.122 -20.868  -1.453 
ATOM    202  O   ASP A  47       6.290 -20.503  -1.321 
ATOM    203  N   ARG A  48       4.797 -22.077  -1.942 
ATOM    204  CA  ARG A  48       5.781 -23.061  -2.293 
ATOM    205  CB  ARG A  48       5.140 -24.351  -2.823 
ATOM    206  CG  ARG A  48       6.146 -25.430  -3.211 
ATOM    207  CD  ARG A  48       5.521 -26.560  -4.029 
ATOM    208  NE  ARG A  48       5.134 -25.982  -5.348 
ATOM    209  CZ  ARG A  48       4.541 -26.764  -6.297 
ATOM    210  NH1 ARG A  48       4.304 -28.084  -6.046 
ATOM    211  NH2 ARG A  48       4.179 -26.221  -7.497 
ATOM    212  C   ARG A  48       6.632 -22.511  -3.395 
ATOM    213  O   ARG A  48       7.843 -22.722  -3.421 
ATOM    214  N   TYR A  49       6.004 -21.778  -4.332 
ATOM    215  CA  TYR A  49       6.690 -21.207  -5.452 
ATOM    216  CB  TYR A  49       5.716 -20.385  -6.317 
ATOM    217  CG  TYR A  49       6.455 -19.484  -7.246 
ATOM    218  CD1 TYR A  49       6.995 -19.944  -8.423 
ATOM    219  CD2 TYR A  49       6.580 -18.149  -6.930 
ATOM    220  CE1 TYR A  49       7.662 -19.084  -9.266 
ATOM    221  CE2 TYR A  49       7.244 -17.287  -7.767 
ATOM    222  CZ  TYR A  49       7.787 -17.755  -8.938 
ATOM    223  OH  TYR A  49       8.468 -16.868  -9.798 
ATOM    224  C   TYR A  49       7.763 -20.299  -4.937 
ATOM    225  O   TYR A  49       8.907 -20.361  -5.387 
ATOM    226  N   CYS A  50       7.427 -19.442  -3.956 
ATOM    227  CA  CYS A  50       8.387 -18.513  -3.432 
ATOM    228  CB  CYS A  50       7.789 -17.543  -2.401 
ATOM    229  SG  CYS A  50       6.919 -16.168  -3.203 
ATOM    230  C   CYS A  50       9.521 -19.233  -2.772 
ATOM    231  O   CYS A  50      10.680 -18.874  -2.966 
ATOM    232  N   GLU A  51       9.232 -20.282  -1.984 
ATOM    233  CA  GLU A  51      10.291 -20.937  -1.274 
ATOM    234  CB  GLU A  51       9.814 -22.052  -0.328 
ATOM    235  CG  GLU A  51       9.046 -21.500   0.875 
ATOM    236  CD  GLU A  51       8.647 -22.660   1.776 
ATOM    237  OE1 GLU A  51       8.797 -23.834   1.341 
ATOM    238  OE2 GLU A  51       8.191 -22.384   2.918 
ATOM    239  C   GLU A  51      11.271 -21.539  -2.238 
ATOM    240  O   GLU A  51      12.477 -21.471  -2.014 
ATOM    241  N   SER A  52      10.782 -22.163  -3.323 
ATOM    242  CA  SER A  52      11.648 -22.819  -4.266 
ATOM    243  CB  SER A  52      10.871 -23.670  -5.287 
ATOM    244  OG  SER A  52      11.770 -24.296  -6.189 
ATOM    245  C   SER A  52      12.484 -21.840  -5.041 
ATOM    246  O   SER A  52      13.695 -22.015  -5.173 
ATOM    247  N   ILE A  53      11.853 -20.774  -5.572 
ATOM    248  CA  ILE A  53      12.510 -19.830  -6.436 
ATOM    249  CB  ILE A  53      11.569 -18.839  -7.063 
ATOM    250  CG1 ILE A  53      12.268 -18.100  -8.213 
ATOM    251  CG2 ILE A  53      11.022 -17.910  -5.967 
ATOM    252  CD1 ILE A  53      11.307 -17.285  -9.080 
ATOM    253  C   ILE A  53      13.564 -19.071  -5.697 
ATOM    254  O   ILE A  53      14.625 -18.777  -6.243 
ATOM    255  N   MET A  54      13.288 -18.724  -4.431 
ATOM    256  CA  MET A  54      14.208 -17.931  -3.681 
ATOM    257  CB  MET A  54      13.657 -17.630  -2.278 
ATOM    258  CG  MET A  54      14.129 -16.292  -1.716 
ATOM    259  SD  MET A  54      13.400 -14.851  -2.557 
ATOM    260  CE  MET A  54      13.965 -13.641  -1.327 
ATOM    261  C   MET A  54      15.482 -18.715  -3.574 
ATOM    262  O   MET A  54      16.577 -18.162  -3.661 
ATOM    263  N   ARG A  55      15.360 -20.040  -3.377 
ATOM    264  CA  ARG A  55      16.487 -20.926  -3.259 
ATOM    265  CB  ARG A  55      16.035 -22.353  -2.921 
ATOM    266  CG  ARG A  55      15.198 -22.413  -1.641 
ATOM    267  CD  ARG A  55      14.502 -23.757  -1.423 
ATOM    268  NE  ARG A  55      15.339 -24.566  -0.498 
ATOM    269  CZ  ARG A  55      15.110 -25.907  -0.399 
ATOM    270  NH1 ARG A  55      14.168 -26.490  -1.198 
ATOM    271  NH2 ARG A  55      15.823 -26.659   0.486 
ATOM    272  C   ARG A  55      17.249 -20.983  -4.555 
ATOM    273  O   ARG A  55      18.476 -20.907  -4.565 
ATOM    274  N   ARG A  56      16.538 -21.101  -5.694 
ATOM    275  CA  ARG A  56      17.186 -21.258  -6.971 
ATOM    276  CB  ARG A  56      16.203 -21.454  -8.140 
ATOM    277  CG  ARG A  56      15.409 -22.759  -8.083 
ATOM    278  CD  ARG A  56      14.767 -23.128  -9.423 
ATOM    279  NE  ARG A  56      13.877 -22.004  -9.821 
ATOM    280  CZ  ARG A  56      12.561 -22.008  -9.459 
ATOM    281  NH1 ARG A  56      12.047 -23.057  -8.752 
ATOM    282  NH2 ARG A  56      11.757 -20.960  -9.804 
ATOM    283  C   ARG A  56      17.993 -20.038  -7.297 
ATOM    284  O   ARG A  56      19.094 -20.132  -7.842 
ATOM    285  N   ARG A  57      17.434 -18.858  -6.981 
ATOM    286  CA  ARG A  57      17.989 -17.566  -7.272 
ATOM    287  CB  ARG A  57      16.981 -16.432  -7.028 
ATOM    288  CG  ARG A  57      15.720 -16.618  -7.872 
ATOM    289  CD  ARG A  57      16.007 -16.749  -9.368 
ATOM    290  NE  ARG A  57      14.774 -17.286 -10.009 
ATOM    291  CZ  ARG A  57      14.462 -16.937 -11.292 
ATOM    292  NH1 ARG A  57      15.255 -16.058 -11.970 
ATOM    293  NH2 ARG A  57      13.356 -17.462 -11.896 
ATOM    294  C   ARG A  57      19.215 -17.308  -6.446 
ATOM    295  O   ARG A  57      20.047 -16.489  -6.833 
ATOM    296  N   GLY A  58      19.345 -17.952  -5.266 
ATOM    297  CA  GLY A  58      20.518 -17.749  -4.452 
ATOM    298  C   GLY A  58      20.249 -16.676  -3.435 
ATOM    299  O   GLY A  58      21.171 -16.056  -2.910 
ATOM    300  N   LEU A  59      18.957 -16.404  -3.197 
ATOM    301  CA  LEU A  59      18.390 -15.442  -2.291 
ATOM    302  CB  LEU A  59      16.997 -14.993  -2.748 
ATOM    303  CG  LEU A  59      17.057 -14.335  -4.141 
ATOM    304  CD1 LEU A  59      15.690 -13.786  -4.573 
ATOM    305  CD2 LEU A  59      18.175 -13.282  -4.214 
ATOM    306  C   LEU A  59      18.342 -15.875  -0.842 
ATOM    307  O   LEU A  59      17.877 -15.107  -0.005 
ATOM    308  N   THR A  60      18.628 -17.158  -0.543 
ATOM    309  CA  THR A  60      18.521 -17.780   0.758 
ATOM    310  CB  THR A  60      18.422 -19.273   0.655 
ATOM    311  OG1 THR A  60      19.592 -19.810   0.057 
ATOM    312  CG2 THR A  60      17.192 -19.608  -0.204 
ATOM    313  C   THR A  60      19.582 -17.448   1.776 
ATOM    314  O   THR A  60      19.306 -17.592   2.964 
ATOM    315  N   SER A  61      20.833 -17.093   1.412 
ATOM    316  CA  SER A  61      21.758 -16.859   2.493 
ATOM    317  CB  SER A  61      22.957 -17.826   2.485 
ATOM    318  OG  SER A  61      22.517 -19.158   2.702 
ATOM    319  C   SER A  61      22.320 -15.475   2.407 
ATOM    320  O   SER A  61      23.186 -15.209   1.575 
ATOM    321  N   PRO A  62      21.889 -14.572   3.254 
ATOM    322  CA  PRO A  62      20.832 -14.844   4.197 
ATOM    323  CD  PRO A  62      22.847 -13.617   3.787 
ATOM    324  CB  PRO A  62      20.985 -13.822   5.320 
ATOM    325  CG  PRO A  62      22.467 -13.428   5.263 
ATOM    326  C   PRO A  62      19.514 -14.718   3.499 
ATOM    327  O   PRO A  62      19.488 -14.279   2.350 
ATOM    328  N   CYS A  63      18.409 -15.091   4.176 
ATOM    329  CA  CYS A  63      17.107 -15.029   3.577 
ATOM    330  CB  CYS A  63      15.980 -15.525   4.508 
ATOM    331  SG  CYS A  63      16.264 -17.191   5.180 
ATOM    332  C   CYS A  63      16.811 -13.590   3.286 
ATOM    333  O   CYS A  63      16.979 -12.728   4.148 
ATOM    334  N   LYS A  64      16.363 -13.286   2.050 
ATOM    335  CA  LYS A  64      16.024 -11.933   1.733 
ATOM    336  CB  LYS A  64      15.958 -11.675   0.217 
ATOM    337  CG  LYS A  64      15.947 -10.196  -0.175 
ATOM    338  CD  LYS A  64      16.188  -9.974  -1.671 
ATOM    339  CE  LYS A  64      16.192  -8.501  -2.084 
ATOM    340  NZ  LYS A  64      16.367  -8.389  -3.549 
ATOM    341  C   LYS A  64      14.671 -11.685   2.334 
ATOM    342  O   LYS A  64      13.782 -12.531   2.250 
ATOM    343  N   ASP A  65      14.485 -10.514   2.975 
ATOM    344  CA  ASP A  65      13.252 -10.245   3.660 
ATOM    345  CB  ASP A  65      13.310  -8.967   4.522 
ATOM    346  CG  ASP A  65      13.625  -7.757   3.647 
ATOM    347  OD1 ASP A  65      14.224  -7.939   2.553 
ATOM    348  OD2 ASP A  65      13.278  -6.626   4.077 
ATOM    349  C   ASP A  65      12.107 -10.144   2.699 
ATOM    350  O   ASP A  65      11.037 -10.700   2.946 
ATOM    351  N   ILE A  66      12.280  -9.419   1.579 
ATOM    352  CA  ILE A  66      11.198  -9.300   0.645 
ATOM    353  CB  ILE A  66      10.432  -8.019   0.848 
ATOM    354  CG1 ILE A  66       9.083  -8.013   0.109 
ATOM    355  CG2 ILE A  66      11.366  -6.859   0.468 
ATOM    356  CD1 ILE A  66       9.205  -8.016  -1.410 
ATOM    357  C   ILE A  66      11.805  -9.311  -0.725 
ATOM    358  O   ILE A  66      12.863  -8.720  -0.940 
ATOM    359  N   ASN A  67      11.179 -10.019  -1.688 
ATOM    360  CA  ASN A  67      11.720 -10.015  -3.017 
ATOM    361  CB  ASN A  67      12.741 -11.139  -3.259 
ATOM    362  CG  ASN A  67      13.477 -10.847  -4.558 
ATOM    363  OD1 ASN A  67      14.272  -9.911  -4.638 
ATOM    364  ND2 ASN A  67      13.214 -11.676  -5.603 
ATOM    365  C   ASN A  67      10.584 -10.205  -3.973 
ATOM    366  O   ASN A  67       9.740 -11.082  -3.786 
ATOM    367  N   THR A  68      10.556  -9.392  -5.048 
ATOM    368  CA  THR A  68       9.471  -9.467  -5.982 
ATOM    369  CB  THR A  68       8.762  -8.158  -6.145 
ATOM    370  OG1 THR A  68       8.269  -7.721  -4.886 
ATOM    371  CG2 THR A  68       7.598  -8.348  -7.130 
ATOM    372  C   THR A  68       9.996  -9.879  -7.324 
ATOM    373  O   THR A  68      11.059  -9.439  -7.762 
ATOM    374  N   PHE A  69       9.236 -10.761  -8.006 
ATOM    375  CA  PHE A  69       9.601 -11.241  -9.309 
ATOM    376  CB  PHE A  69       9.527 -12.774  -9.435 
ATOM    377  CG  PHE A  69      10.543 -13.384  -8.526 
ATOM    378  CD1 PHE A  69      11.831 -13.609  -8.956 
ATOM    379  CD2 PHE A  69      10.207 -13.734  -7.237 
ATOM    380  CE1 PHE A  69      12.768 -14.171  -8.120 
ATOM    381  CE2 PHE A  69      11.140 -14.295  -6.395 
ATOM    382  CZ  PHE A  69      12.423 -14.515  -6.835 
ATOM    383  C   PHE A  69       8.608 -10.690 -10.287 
ATOM    384  O   PHE A  69       7.415 -10.605 -10.001 
ATOM    385  N   ILE A  70       9.099 -10.300 -11.480 
ATOM    386  CA  ILE A  70       8.279  -9.766 -12.530 
ATOM    387  CB  ILE A  70       8.894  -8.585 -13.228 
ATOM    388  CG1 ILE A  70       9.137  -7.438 -12.235 
ATOM    389  CG2 ILE A  70       7.982  -8.201 -14.407 
ATOM    390  CD1 ILE A  70      10.026  -6.325 -12.786 
ATOM    391  C   ILE A  70       8.146 -10.852 -13.550 
ATOM    392  O   ILE A  70       9.106 -11.572 -13.824 
ATOM    393  N   HIS A  71       6.934 -11.011 -14.122 
ATOM    394  CA  HIS A  71       6.704 -12.056 -15.078 
ATOM    395  ND1 HIS A  71       6.623 -14.322 -12.875 
ATOM    396  CG  HIS A  71       5.646 -13.442 -13.288 
ATOM    397  CB  HIS A  71       5.509 -12.942 -14.696 
ATOM    398  NE2 HIS A  71       5.416 -13.823 -11.074 
ATOM    399  CD2 HIS A  71       4.918 -13.148 -12.176 
ATOM    400  CE1 HIS A  71       6.439 -14.514 -11.544 
ATOM    401  C   HIS A  71       6.415 -11.410 -16.399 
ATOM    402  O   HIS A  71       6.310 -10.188 -16.486 
ATOM    403  N   GLY A  72       6.286 -12.218 -17.476 
ATOM    404  CA  GLY A  72       6.017 -11.656 -18.772 
ATOM    405  C   GLY A  72       7.295 -11.593 -19.560 
ATOM    406  O   GLY A  72       8.294 -12.209 -19.193 
ATOM    407  N   ASN A  73       7.269 -10.867 -20.702 
ATOM    408  CA  ASN A  73       8.405 -10.782 -21.584 
ATOM    409  CB  ASN A  73       8.034 -10.508 -23.057 
ATOM    410  CG  ASN A  73       7.346  -9.151 -23.163 
ATOM    411  OD1 ASN A  73       7.968  -8.146 -23.502 
ATOM    412  ND2 ASN A  73       6.017  -9.119 -22.872 
ATOM    413  C   ASN A  73       9.371  -9.723 -21.133 
ATOM    414  O   ASN A  73       8.994  -8.716 -20.538 
ATOM    415  N   LYS A  74      10.668  -9.952 -21.434 
ATOM    416  CA  LYS A  74      11.764  -9.101 -21.052 
ATOM    417  CB  LYS A  74      13.152  -9.709 -21.329 
ATOM    418  CG  LYS A  74      13.502 -10.903 -20.438 
ATOM    419  CD  LYS A  74      14.866 -11.514 -20.762 
ATOM    420  CE  LYS A  74      14.989 -11.999 -22.206 
ATOM    421  NZ  LYS A  74      16.380 -12.427 -22.480 
ATOM    422  C   LYS A  74      11.726  -7.769 -21.741 
ATOM    423  O   LYS A  74      12.108  -6.759 -21.152 
ATOM    424  N   ARG A  75      11.268  -7.726 -23.005 
ATOM    425  CA  ARG A  75      11.336  -6.518 -23.783 
ATOM    426  CB  ARG A  75      10.706  -6.680 -25.174 
ATOM    427  CG  ARG A  75      11.275  -7.856 -25.964 
ATOM    428  CD  ARG A  75      10.777  -7.928 -27.407 
ATOM    429  NE  ARG A  75       9.288  -7.909 -27.372 
ATOM    430  CZ  ARG A  75       8.587  -9.047 -27.093 
ATOM    431  NH1 ARG A  75       9.247 -10.192 -26.754 
ATOM    432  NH2 ARG A  75       7.223  -9.036 -27.147 
ATOM    433  C   ARG A  75      10.568  -5.434 -23.096 
ATOM    434  O   ARG A  75      11.000  -4.283 -23.058 
ATOM    435  N   SER A  76       9.396  -5.775 -22.533 
ATOM    436  CA  SER A  76       8.562  -4.791 -21.905 
ATOM    437  CB  SER A  76       7.236  -5.385 -21.396 
ATOM    438  OG  SER A  76       6.471  -5.878 -22.487 
ATOM    439  C   SER A  76       9.281  -4.196 -20.730 
ATOM    440  O   SER A  76       9.132  -3.009 -20.441 
ATOM    441  N   ILE A  77      10.063  -5.017 -20.003 
ATOM    442  CA  ILE A  77      10.777  -4.552 -18.848 
ATOM    443  CB  ILE A  77      11.426  -5.664 -18.076 
ATOM    444  CG1 ILE A  77      10.357  -6.647 -17.572 
ATOM    445  CG2 ILE A  77      12.260  -5.039 -16.946 
ATOM    446  CD1 ILE A  77      10.932  -7.947 -17.010 
ATOM    447  C   ILE A  77      11.850  -3.586 -19.254 
ATOM    448  O   ILE A  77      12.029  -2.547 -18.626 
ATOM    449  N   LYS A  78      12.600  -3.902 -20.324 
ATOM    450  CA  LYS A  78      13.670  -3.048 -20.763 
ATOM    451  CB  LYS A  78      14.457  -3.613 -21.957 
ATOM    452  CG  LYS A  78      15.314  -4.836 -21.619 
ATOM    453  CD  LYS A  78      15.896  -5.526 -22.854 
ATOM    454  CE  LYS A  78      16.828  -6.696 -22.531 
ATOM    455  NZ  LYS A  78      16.037  -7.912 -22.246 
ATOM    456  C   LYS A  78      13.105  -1.727 -21.186 
ATOM    457  O   LYS A  78      13.736  -0.686 -21.012 
ATOM    458  N   ALA A  79      11.881  -1.748 -21.741 
ATOM    459  CA  ALA A  79      11.200  -0.603 -22.284 
ATOM    460  CB  ALA A  79       9.821  -0.951 -22.871 
ATOM    461  C   ALA A  79      10.987   0.445 -21.231 
ATOM    462  O   ALA A  79      10.878   1.630 -21.545 
ATOM    463  N   ILE A  80      10.868   0.044 -19.956 
ATOM    464  CA  ILE A  80      10.626   1.016 -18.927 
ATOM    465  CB  ILE A  80      10.255   0.446 -17.581 
ATOM    466  CG1 ILE A  80      11.316  -0.473 -16.984 
ATOM    467  CG2 ILE A  80       8.892  -0.240 -17.747 
ATOM    468  CD1 ILE A  80      10.900  -1.026 -15.623 
ATOM    469  C   ILE A  80      11.745   2.022 -18.874 
ATOM    470  O   ILE A  80      11.546   3.160 -18.452 
ATOM    471  N   CYS A  81      12.966   1.624 -19.275 
ATOM    472  CA  CYS A  81      14.117   2.486 -19.280 
ATOM    473  CB  CYS A  81      15.428   1.734 -19.567 
ATOM    474  SG  CYS A  81      15.754   0.459 -18.312 
ATOM    475  C   CYS A  81      13.959   3.596 -20.289 
ATOM    476  O   CYS A  81      14.689   4.586 -20.237 
ATOM    477  N   GLU A  82      13.062   3.434 -21.284 
ATOM    478  CA  GLU A  82      12.862   4.454 -22.277 
ATOM    479  CB  GLU A  82      12.970   3.920 -23.715 
ATOM    480  CG  GLU A  82      11.961   2.809 -24.013 
ATOM    481  CD  GLU A  82      12.156   2.352 -25.452 
ATOM    482  OE1 GLU A  82      12.213   3.228 -26.356 
ATOM    483  OE2 GLU A  82      12.249   1.114 -25.666 
ATOM    484  C   GLU A  82      11.484   5.028 -22.107 
ATOM    485  O   GLU A  82      10.696   4.562 -21.287 
ATOM    486  N   ASN A  83      11.173   6.085 -22.884 
ATOM    487  CA  ASN A  83       9.911   6.767 -22.808 
ATOM    488  CB  ASN A  83       9.851   8.042 -23.664 
ATOM    489  CG  ASN A  83      10.676   9.103 -22.944 
ATOM    490  OD1 ASN A  83      10.664   9.185 -21.715 
ATOM    491  ND2 ASN A  83      11.416   9.938 -23.723 
ATOM    492  C   ASN A  83       8.817   5.839 -23.229 
ATOM    493  O   ASN A  83       7.665   6.001 -22.831 
ATOM    494  N   LYS A  84       9.156   4.826 -24.043 
ATOM    495  CA  LYS A  84       8.180   3.925 -24.580 
ATOM    496  CB  LYS A  84       8.857   2.817 -25.416 
ATOM    497  CG  LYS A  84       7.921   1.834 -26.122 
ATOM    498  CD  LYS A  84       7.153   0.911 -25.178 
ATOM    499  CE  LYS A  84       6.396  -0.197 -25.909 
ATOM    500  NZ  LYS A  84       7.357  -1.190 -26.441 
ATOM    501  C   LYS A  84       7.386   3.298 -23.466 
ATOM    502  O   LYS A  84       6.161   3.232 -23.563 
ATOM    503  N   ASN A  85       8.029   2.807 -22.383 
ATOM    504  CA  ASN A  85       7.206   2.217 -21.358 
ATOM    505  CB  ASN A  85       7.343   0.680 -21.318 
ATOM    506  CG  ASN A  85       6.232   0.074 -20.468 
ATOM    507  OD1 ASN A  85       5.067   0.455 -20.576 
ATOM    508  ND2 ASN A  85       6.604  -0.897 -19.592 
ATOM    509  C   ASN A  85       7.600   2.737 -20.000 
ATOM    510  O   ASN A  85       7.516   2.004 -19.015 
ATOM    511  N   GLY A  86       7.987   4.025 -19.869 
ATOM    512  CA  GLY A  86       8.358   4.440 -18.541 
ATOM    513  C   GLY A  86       8.406   5.935 -18.432 
ATOM    514  O   GLY A  86       8.529   6.651 -19.426 
ATOM    515  N   ASN A  87       8.313   6.432 -17.176 
ATOM    516  CA  ASN A  87       8.388   7.834 -16.866 
ATOM    517  CB  ASN A  87       7.070   8.434 -16.338 
ATOM    518  CG  ASN A  87       6.033   8.383 -17.450 
ATOM    519  OD1 ASN A  87       5.564   7.312 -17.828 
ATOM    520  ND2 ASN A  87       5.650   9.574 -17.983 
ATOM    521  C   ASN A  87       9.381   7.966 -15.753 
ATOM    522  O   ASN A  87       9.660   7.005 -15.039 
ATOM    523  N   PRO A  88       9.943   9.130 -15.590 
ATOM    524  CA  PRO A  88      10.890   9.367 -14.542 
ATOM    525  CD  PRO A  88       9.915  10.189 -16.582 
ATOM    526  CB  PRO A  88      11.522  10.727 -14.851 
ATOM    527  CG  PRO A  88      10.555  11.384 -15.857 
ATOM    528  C   PRO A  88      10.168   9.304 -13.236 
ATOM    529  O   PRO A  88       9.050   9.812 -13.144 
ATOM    530  N   HIS A  89      10.804   8.706 -12.212 
ATOM    531  CA  HIS A  89      10.210   8.527 -10.923 
ATOM    532  ND1 HIS A  89       7.895   6.729  -9.424 
ATOM    533  CG  HIS A  89       9.268   6.743  -9.344 
ATOM    534  CB  HIS A  89      10.169   7.046 -10.506 
ATOM    535  NE2 HIS A  89       8.415   6.182  -7.333 
ATOM    536  CD2 HIS A  89       9.569   6.408  -8.061 
ATOM    537  CE1 HIS A  89       7.434   6.387  -8.195 
ATOM    538  C   HIS A  89      11.094   9.291 -10.006 
ATOM    539  O   HIS A  89      12.249   9.524 -10.348 
ATOM    540  N   ARG A  90      10.614   9.570  -8.777 
ATOM    541  CA  ARG A  90      11.134  10.633  -7.973 
ATOM    542  CB  ARG A  90      10.638  10.532  -6.524 
ATOM    543  CG  ARG A  90       9.118  10.621  -6.401 
ATOM    544  CD  ARG A  90       8.581  12.052  -6.436 
ATOM    545  NE  ARG A  90       7.099  11.972  -6.308 
ATOM    546  CZ  ARG A  90       6.398  13.027  -5.801 
ATOM    547  NH1 ARG A  90       7.050  14.164  -5.418 
ATOM    548  NH2 ARG A  90       5.043  12.938  -5.660 
ATOM    549  C   ARG A  90      12.627  10.723  -7.915 
ATOM    550  O   ARG A  90      13.186  11.625  -8.535 
ATOM    551  N   GLU A  91      13.353   9.801  -7.262 
ATOM    552  CA  GLU A  91      14.755  10.115  -7.224 
ATOM    553  CB  GLU A  91      15.367  10.061  -5.812 
ATOM    554  CG  GLU A  91      14.958  11.232  -4.914 
ATOM    555  CD  GLU A  91      13.537  11.000  -4.427 
ATOM    556  OE1 GLU A  91      13.280   9.918  -3.836 
ATOM    557  OE2 GLU A  91      12.688  11.907  -4.644 
ATOM    558  C   GLU A  91      15.504   9.143  -8.074 
ATOM    559  O   GLU A  91      15.859   8.056  -7.623 
ATOM    560  N   ASN A  92      15.780   9.542  -9.330 
ATOM    561  CA  ASN A  92      16.570   8.776 -10.253 
ATOM    562  CB  ASN A  92      18.015   8.583  -9.762 
ATOM    563  CG  ASN A  92      18.669   9.953  -9.678 
ATOM    564  OD1 ASN A  92      18.547  10.766 -10.593 
ATOM    565  ND2 ASN A  92      19.371  10.227  -8.547 
ATOM    566  C   ASN A  92      15.991   7.412 -10.460 
ATOM    567  O   ASN A  92      16.733   6.456 -10.678 
ATOM    568  N   LEU A  93      14.653   7.283 -10.421 
ATOM    569  CA  LEU A  93      14.046   5.998 -10.644 
ATOM    570  CB  LEU A  93      13.196   5.499  -9.462 
ATOM    571  CG  LEU A  93      14.013   5.127  -8.208 
ATOM    572  CD1 LEU A  93      13.097   4.644  -7.072 
ATOM    573  CD2 LEU A  93      15.107   4.099  -8.543 
ATOM    574  C   LEU A  93      13.141   6.137 -11.825 
ATOM    575  O   LEU A  93      12.979   7.226 -12.373 
ATOM    576  N   ARG A  94      12.563   5.007 -12.286 
ATOM    577  CA  ARG A  94      11.651   5.047 -13.395 
ATOM    578  CB  ARG A  94      12.264   4.533 -14.706 
ATOM    579  CG  ARG A  94      13.421   5.410 -15.185 
ATOM    580  CD  ARG A  94      13.981   5.008 -16.550 
ATOM    581  NE  ARG A  94      12.929   5.315 -17.557 
ATOM    582  CZ  ARG A  94      12.803   6.585 -18.040 
ATOM    583  NH1 ARG A  94      13.625   7.577 -17.590 
ATOM    584  NH2 ARG A  94      11.843   6.868 -18.966 
ATOM    585  C   ARG A  94      10.481   4.169 -13.054 
ATOM    586  O   ARG A  94      10.637   3.137 -12.403 
ATOM    587  N   ILE A  95       9.268   4.577 -13.488 
ATOM    588  CA  ILE A  95       8.059   3.839 -13.228 
ATOM    589  CB  ILE A  95       7.025   4.653 -12.501 
ATOM    590  CG1 ILE A  95       5.820   3.791 -12.084 
ATOM    591  CG2 ILE A  95       6.656   5.846 -13.397 
ATOM    592  CD1 ILE A  95       6.118   2.807 -10.956 
ATOM    593  C   ILE A  95       7.471   3.433 -14.552 
ATOM    594  O   ILE A  95       7.417   4.230 -15.487 
ATOM    595  N   SER A  96       7.017   2.167 -14.668 
ATOM    596  CA  SER A  96       6.520   1.669 -15.924 
ATOM    597  CB  SER A  96       6.521   0.132 -16.021 
ATOM    598  OG  SER A  96       5.638  -0.423 -15.057 
ATOM    599  C   SER A  96       5.122   2.137 -16.200 
ATOM    600  O   SER A  96       4.324   2.355 -15.289 
ATOM    601  N   LYS A  97       4.824   2.366 -17.497 
ATOM    602  CA  LYS A  97       3.513   2.735 -17.955 
ATOM    603  CB  LYS A  97       3.499   3.283 -19.390 
ATOM    604  CG  LYS A  97       4.096   4.687 -19.504 
ATOM    605  CD  LYS A  97       4.273   5.153 -20.949 
ATOM    606  CE  LYS A  97       4.718   6.611 -21.063 
ATOM    607  NZ  LYS A  97       6.152   6.728 -20.709 
ATOM    608  C   LYS A  97       2.610   1.543 -17.924 
ATOM    609  O   LYS A  97       1.429   1.655 -17.600 
ATOM    610  N   SER A  98       3.157   0.372 -18.304 
ATOM    611  CA  SER A  98       2.430  -0.864 -18.402 
ATOM    612  CB  SER A  98       3.113  -1.826 -19.387 
ATOM    613  OG  SER A  98       2.438  -3.069 -19.433 
ATOM    614  C   SER A  98       2.391  -1.529 -17.062 
ATOM    615  O   SER A  98       3.191  -1.233 -16.178 
ATOM    616  N   SER A  99       1.438  -2.468 -16.892 
ATOM    617  CA  SER A  99       1.316  -3.181 -15.654 
ATOM    618  CB  SER A  99      -0.138  -3.329 -15.182 
ATOM    619  OG  SER A  99      -0.171  -4.036 -13.953 
ATOM    620  C   SER A  99       1.866  -4.551 -15.901 
ATOM    621  O   SER A  99       1.756  -5.075 -17.006 
ATOM    622  N   PHE A 100       2.499  -5.160 -14.875 
ATOM    623  CA  PHE A 100       3.096  -6.452 -15.063 
ATOM    624  CB  PHE A 100       4.625  -6.462 -14.858 
ATOM    625  CG  PHE A 100       5.327  -5.637 -15.887 
ATOM    626  CD1 PHE A 100       5.439  -4.271 -15.743 
ATOM    627  CD2 PHE A 100       5.897  -6.234 -16.988 
ATOM    628  CE1 PHE A 100       6.097  -3.516 -16.687 
ATOM    629  CE2 PHE A 100       6.556  -5.484 -17.934 
ATOM    630  CZ  PHE A 100       6.657  -4.121 -17.787 
ATOM    631  C   PHE A 100       2.572  -7.384 -14.016 
ATOM    632  O   PHE A 100       2.195  -6.966 -12.922 
ATOM    633  N   GLN A 101       2.513  -8.691 -14.344 
ATOM    634  CA  GLN A 101       2.171  -9.658 -13.345 
ATOM    635  CB  GLN A 101       1.839 -11.052 -13.904 
ATOM    636  CG  GLN A 101       0.489 -11.131 -14.617 
ATOM    637  CD  GLN A 101      -0.593 -11.194 -13.547 
ATOM    638  OE1 GLN A 101      -0.366 -11.697 -12.449 
ATOM    639  NE2 GLN A 101      -1.804 -10.667 -13.873 
ATOM    640  C   GLN A 101       3.394  -9.793 -12.496 
ATOM    641  O   GLN A 101       4.508  -9.873 -13.015 
ATOM    642  N   VAL A 102       3.218  -9.802 -11.161 
ATOM    643  CA  VAL A 102       4.354  -9.886 -10.293 
ATOM    644  CB  VAL A 102       4.759  -8.562  -9.714 
ATOM    645  CG1 VAL A 102       5.195  -7.637 -10.861 
ATOM    646  CG2 VAL A 102       3.584  -8.007  -8.887 
ATOM    647  C   VAL A 102       4.011 -10.774  -9.139 
ATOM    648  O   VAL A 102       2.841 -11.025  -8.854 
ATOM    649  N   THR A 103       5.050 -11.314  -8.467 
ATOM    650  CA  THR A 103       4.829 -12.120  -7.304 
ATOM    651  CB  THR A 103       5.112 -13.577  -7.530 
ATOM    652  OG1 THR A 103       4.295 -14.080  -8.577 
ATOM    653  CG2 THR A 103       4.826 -14.343  -6.226 
ATOM    654  C   THR A 103       5.781 -11.637  -6.255 
ATOM    655  O   THR A 103       6.988 -11.574  -6.489 
ATOM    656  N   THR A 104       5.262 -11.297  -5.057 
ATOM    657  CA  THR A 104       6.109 -10.812  -4.005 
ATOM    658  CB  THR A 104       5.546  -9.614  -3.295 
ATOM    659  OG1 THR A 104       5.356  -8.546  -4.210 
ATOM    660  CG2 THR A 104       6.514  -9.193  -2.176 
ATOM    661  C   THR A 104       6.242 -11.896  -2.986 
ATOM    662  O   THR A 104       5.251 -12.502  -2.581 
ATOM    663  N   CYS A 105       7.490 -12.172  -2.555 
ATOM    664  CA  CYS A 105       7.738 -13.200  -1.586 
ATOM    665  CB  CYS A 105       8.849 -14.165  -2.029 
ATOM    666  SG  CYS A 105       8.448 -14.908  -3.639 
ATOM    667  C   CYS A 105       8.189 -12.511  -0.339 
ATOM    668  O   CYS A 105       9.178 -11.779  -0.349 
ATOM    669  N   LYS A 106       7.459 -12.730   0.774 
ATOM    670  CA  LYS A 106       7.781 -12.086   2.014 
ATOM    671  CB  LYS A 106       6.585 -11.338   2.628 
ATOM    672  CG  LYS A 106       6.127 -10.139   1.793 
ATOM    673  CD  LYS A 106       4.735  -9.634   2.178 
ATOM    674  CE  LYS A 106       4.309  -8.374   1.425 
ATOM    675  NZ  LYS A 106       5.014  -7.194   1.974 
ATOM    676  C   LYS A 106       8.204 -13.134   2.988 
ATOM    677  O   LYS A 106       7.514 -14.131   3.203 
ATOM    678  N   LEU A 107       9.370 -12.908   3.618 
ATOM    679  CA  LEU A 107       9.910 -13.866   4.533 
ATOM    680  CB  LEU A 107      11.381 -13.570   4.883 
ATOM    681  CG  LEU A 107      12.026 -14.570   5.857 
ATOM    682  CD1 LEU A 107      12.138 -15.973   5.238 
ATOM    683  CD2 LEU A 107      13.375 -14.044   6.370 
ATOM    684  C   LEU A 107       9.105 -13.824   5.787 
ATOM    685  O   LEU A 107       8.661 -12.764   6.225 
ATOM    686  N   HIS A 108       8.855 -15.005   6.380 
ATOM    687  CA  HIS A 108       8.191 -15.020   7.648 
ATOM    688  ND1 HIS A 108       6.503 -17.160   5.722 
ATOM    689  CG  HIS A 108       6.507 -16.861   7.063 
ATOM    690  CB  HIS A 108       6.725 -15.489   7.618 
ATOM    691  NE2 HIS A 108       6.076 -19.059   6.793 
ATOM    692  CD2 HIS A 108       6.247 -18.033   7.703 
ATOM    693  CE1 HIS A 108       6.239 -18.488   5.615 
ATOM    694  C   HIS A 108       8.993 -15.906   8.534 
ATOM    695  O   HIS A 108       9.644 -16.843   8.076 
ATOM    696  N   GLY A 109       8.958 -15.620   9.846 
ATOM    697  CA  GLY A 109       9.793 -16.334  10.759 
ATOM    698  C   GLY A 109      10.861 -15.362  11.144 
ATOM    699  O   GLY A 109      11.206 -14.465  10.376 
ATOM    700  N   GLY A 110      11.378 -15.513  12.376 
ATOM    701  CA  GLY A 110      12.344 -14.642  12.983 
ATOM    702  C   GLY A 110      13.717 -14.700  12.379 
ATOM    703  O   GLY A 110      14.419 -13.689  12.376 
ATOM    704  N   SER A 111      14.166 -15.876  11.892 
ATOM    705  CA  SER A 111      15.555 -15.993  11.521 
ATOM    706  CB  SER A 111      16.129 -17.404  11.740 
ATOM    707  OG  SER A 111      17.494 -17.439  11.353 
ATOM    708  C   SER A 111      15.827 -15.629  10.092 
ATOM    709  O   SER A 111      15.060 -15.888   9.167 
ATOM    710  N   PRO A 112      16.953 -14.967   9.967 
ATOM    711  CA  PRO A 112      17.492 -14.571   8.686 
ATOM    712  CD  PRO A 112      17.334 -14.031  11.015 
ATOM    713  CB  PRO A 112      18.504 -13.462   8.973 
ATOM    714  CG  PRO A 112      18.025 -12.860  10.301 
ATOM    715  C   PRO A 112      18.112 -15.709   7.930 
ATOM    716  O   PRO A 112      18.498 -15.507   6.778 
ATOM    717  N   TRP A 113      18.254 -16.900   8.543 
ATOM    718  CA  TRP A 113      18.952 -17.947   7.848 
ATOM    719  CB  TRP A 113      20.140 -18.493   8.653 
ATOM    720  CG  TRP A 113      21.239 -17.473   8.801 
ATOM    721  CD2 TRP A 113      22.171 -17.157   7.757 
ATOM    722  CD1 TRP A 113      21.549 -16.668   9.857 
ATOM    723  NE1 TRP A 113      22.625 -15.874   9.541 
ATOM    724  CE2 TRP A 113      23.017 -16.164   8.250 
ATOM    725  CE3 TRP A 113      22.310 -17.654   6.495 
ATOM    726  CZ2 TRP A 113      24.022 -15.652   7.480 
ATOM    727  CZ3 TRP A 113      23.322 -17.137   5.721 
ATOM    728  CH2 TRP A 113      24.162 -16.156   6.206 
ATOM    729  C   TRP A 113      18.019 -19.078   7.526 
ATOM    730  O   TRP A 113      16.980 -19.259   8.157 
ATOM    731  N   PRO A 114      18.387 -19.844   6.525 
ATOM    732  CA  PRO A 114      17.605 -20.941   6.018 
ATOM    733  CD  PRO A 114      19.726 -19.807   5.959 
ATOM    734  CB  PRO A 114      18.412 -21.510   4.849 
ATOM    735  CG  PRO A 114      19.865 -21.131   5.190 
ATOM    736  C   PRO A 114      17.349 -21.963   7.077 
ATOM    737  O   PRO A 114      18.132 -22.055   8.021 
ATOM    738  N   PRO A 115      16.287 -22.717   6.949 
ATOM    739  CA  PRO A 115      15.417 -22.592   5.810 
ATOM    740  CD  PRO A 115      16.308 -24.080   7.460 
ATOM    741  CB  PRO A 115      14.554 -23.850   5.796 
ATOM    742  CG  PRO A 115      15.436 -24.898   6.494 
ATOM    743  C   PRO A 115      14.624 -21.326   5.826 
ATOM    744  O   PRO A 115      14.324 -20.822   6.907 
ATOM    745  N   CYS A 116      14.262 -20.805   4.637 
ATOM    746  CA  CYS A 116      13.552 -19.559   4.576 
ATOM    747  CB  CYS A 116      14.136 -18.609   3.509 
ATOM    748  SG  CYS A 116      15.947 -18.432   3.606 
ATOM    749  C   CYS A 116      12.141 -19.851   4.153 
ATOM    750  O   CYS A 116      11.913 -20.416   3.083 
ATOM    751  N   GLN A 117      11.145 -19.461   4.980 
ATOM    752  CA  GLN A 117       9.776 -19.689   4.605 
ATOM    753  CB  GLN A 117       8.829 -20.057   5.761 
ATOM    754  CG  GLN A 117       9.262 -21.272   6.578 
ATOM    755  CD  GLN A 117       9.944 -20.724   7.818 
ATOM    756  OE1 GLN A 117      10.525 -19.641   7.791 
ATOM    757  NE2 GLN A 117       9.847 -21.480   8.943 
ATOM    758  C   GLN A 117       9.264 -18.399   4.045 
ATOM    759  O   GLN A 117       9.593 -17.322   4.542 
ATOM    760  N   TYR A 118       8.444 -18.476   2.979 
ATOM    761  CA  TYR A 118       7.961 -17.279   2.352 
ATOM    762  CB  TYR A 118       8.554 -17.047   0.952 
ATOM    763  CG  TYR A 118      10.003 -16.728   1.079 
ATOM    764  CD1 TYR A 118      10.406 -15.445   1.371 
ATOM    765  CD2 TYR A 118      10.958 -17.702   0.895 
ATOM    766  CE1 TYR A 118      11.740 -15.138   1.486 
ATOM    767  CE2 TYR A 118      12.294 -17.401   1.008 
ATOM    768  CZ  TYR A 118      12.686 -16.117   1.304 
ATOM    769  OH  TYR A 118      14.057 -15.806   1.420 
ATOM    770  C   TYR A 118       6.480 -17.356   2.150 
ATOM    771  O   TYR A 118       5.907 -18.436   2.018 
ATOM    772  N   ARG A 119       5.827 -16.174   2.139 
ATOM    773  CA  ARG A 119       4.427 -16.059   1.843 
ATOM    774  CB  ARG A 119       3.652 -15.202   2.858 
ATOM    775  CG  ARG A 119       3.673 -15.788   4.269 
ATOM    776  CD  ARG A 119       2.594 -16.840   4.518 
ATOM    777  NE  ARG A 119       2.885 -17.449   5.844 
ATOM    778  CZ  ARG A 119       1.863 -17.879   6.638 
ATOM    779  NH1 ARG A 119       0.571 -17.731   6.223 
ATOM    780  NH2 ARG A 119       2.135 -18.448   7.848 
ATOM    781  C   ARG A 119       4.365 -15.344   0.526 
ATOM    782  O   ARG A 119       5.061 -14.349   0.325 
ATOM    783  N   ALA A 120       3.524 -15.828  -0.411 
ATOM    784  CA  ALA A 120       3.516 -15.241  -1.722 
ATOM    785  CB  ALA A 120       3.540 -16.279  -2.857 
ATOM    786  C   ALA A 120       2.290 -14.411  -1.918 
ATOM    787  O   ALA A 120       1.191 -14.774  -1.498 
ATOM    788  N   THR A 121       2.473 -13.235  -2.553 
ATOM    789  CA  THR A 121       1.362 -12.387  -2.858 
ATOM    790  CB  THR A 121       1.414 -11.077  -2.132 
ATOM    791  OG1 THR A 121       1.493 -11.279  -0.729 
ATOM    792  CG2 THR A 121       0.136 -10.304  -2.467 
ATOM    793  C   THR A 121       1.454 -12.058  -4.319 
ATOM    794  O   THR A 121       2.368 -11.355  -4.746 
ATOM    795  N   ALA A 122       0.503 -12.561  -5.131 
ATOM    796  CA  ALA A 122       0.506 -12.258  -6.535 
ATOM    797  CB  ALA A 122      -0.363 -13.214  -7.372 
ATOM    798  C   ALA A 122      -0.051 -10.879  -6.695 
ATOM    799  O   ALA A 122      -0.797 -10.403  -5.841 
ATOM    800  N   GLY A 123       0.311 -10.190  -7.800 
ATOM    801  CA  GLY A 123      -0.202  -8.866  -8.009 
ATOM    802  C   GLY A 123      -0.066  -8.514  -9.455 
ATOM    803  O   GLY A 123       0.601  -9.210 -10.221 
ATOM    804  N   PHE A 124      -0.738  -7.418  -9.864 
ATOM    805  CA  PHE A 124      -0.677  -6.940 -11.215 
ATOM    806  CB  PHE A 124      -1.952  -7.333 -11.988 
ATOM    807  CG  PHE A 124      -1.880  -6.953 -13.427 
ATOM    808  CD1 PHE A 124      -1.110  -7.677 -14.309 
ATOM    809  CD2 PHE A 124      -2.620  -5.893 -13.902 
ATOM    810  CE1 PHE A 124      -1.058  -7.330 -15.640 
ATOM    811  CE2 PHE A 124      -2.573  -5.544 -15.231 
ATOM    812  CZ  PHE A 124      -1.789  -6.263 -16.103 
ATOM    813  C   PHE A 124      -0.614  -5.444 -11.112 
ATOM    814  O   PHE A 124      -1.586  -4.807 -10.707 
ATOM    815  N   ARG A 125       0.538  -4.838 -11.470 
ATOM    816  CA  ARG A 125       0.653  -3.408 -11.368 
ATOM    817  CB  ARG A 125       0.731  -2.905  -9.919 
ATOM    818  CG  ARG A 125       1.922  -3.477  -9.148 
ATOM    819  CD  ARG A 125       2.201  -2.737  -7.841 
ATOM    820  NE  ARG A 125       2.654  -1.368  -8.212 
ATOM    821  CZ  ARG A 125       2.539  -0.343  -7.320 
ATOM    822  NH1 ARG A 125       2.021  -0.575  -6.078 
ATOM    823  NH2 ARG A 125       2.940   0.912  -7.672 
ATOM    824  C   ARG A 125       1.930  -2.974 -12.029 
ATOM    825  O   ARG A 125       2.704  -3.796 -12.517 
ATOM    826  N   ASN A 126       2.164  -1.643 -12.058 
ATOM    827  CA  ASN A 126       3.348  -1.060 -12.631 
ATOM    828  CB  ASN A 126       3.319   0.475 -12.733 
ATOM    829  CG  ASN A 126       2.288   0.920 -13.750 
ATOM    830  OD1 ASN A 126       1.798   0.128 -14.551 
ATOM    831  ND2 ASN A 126       1.954   2.238 -13.724 
ATOM    832  C   ASN A 126       4.475  -1.326 -11.687 
ATOM    833  O   ASN A 126       4.252  -1.649 -10.522 
ATOM    834  N   VAL A 127       5.728  -1.187 -12.170 
ATOM    835  CA  VAL A 127       6.853  -1.442 -11.318 
ATOM    836  CB  VAL A 127       7.620  -2.670 -11.710 
ATOM    837  CG1 VAL A 127       6.692  -3.888 -11.560 
ATOM    838  CG2 VAL A 127       8.164  -2.479 -13.137 
ATOM    839  C   VAL A 127       7.801  -0.286 -11.389 
ATOM    840  O   VAL A 127       7.791   0.482 -12.349 
ATOM    841  N   VAL A 128       8.640  -0.129 -10.338 
ATOM    842  CA  VAL A 128       9.608   0.932 -10.290 
ATOM    843  CB  VAL A 128       9.558   1.739  -9.024 
ATOM    844  CG1 VAL A 128      10.684   2.788  -9.058 
ATOM    845  CG2 VAL A 128       8.156   2.343  -8.876 
ATOM    846  C   VAL A 128      10.968   0.306 -10.332 
ATOM    847  O   VAL A 128      11.242  -0.659  -9.620 
ATOM    848  N   VAL A 129      11.864   0.853 -11.180 
ATOM    849  CA  VAL A 129      13.192   0.316 -11.293 
ATOM    850  CB  VAL A 129      13.377  -0.597 -12.470 
ATOM    851  CG1 VAL A 129      12.475  -1.829 -12.285 
ATOM    852  CG2 VAL A 129      13.103   0.196 -13.761 
ATOM    853  C   VAL A 129      14.143   1.454 -11.487 
ATOM    854  O   VAL A 129      13.740   2.610 -11.599 
ATOM    855  N   ALA A 130      15.453   1.141 -11.469 
ATOM    856  CA  ALA A 130      16.471   2.102 -11.776 
ATOM    857  CB  ALA A 130      17.570   2.201 -10.704 
ATOM    858  C   ALA A 130      17.107   1.586 -13.029 
ATOM    859  O   ALA A 130      17.251   0.376 -13.195 
ATOM    860  N   CYS A 131      17.489   2.483 -13.964 
ATOM    861  CA  CYS A 131      18.044   1.992 -15.195 
ATOM    862  CB  CYS A 131      17.222   2.356 -16.450 
ATOM    863  SG  CYS A 131      15.649   1.450 -16.538 
ATOM    864  C   CYS A 131      19.424   2.528 -15.408 
ATOM    865  O   CYS A 131      19.772   3.615 -14.946 
ATOM    866  N   GLU A 132      20.255   1.724 -16.108 
ATOM    867  CA  GLU A 132      21.592   2.093 -16.475 
ATOM    868  CB  GLU A 132      22.653   1.496 -15.531 
ATOM    869  CG  GLU A 132      24.095   1.876 -15.875 
ATOM    870  CD  GLU A 132      25.017   1.153 -14.901 
ATOM    871  OE1 GLU A 132      24.867  -0.090 -14.759 
ATOM    872  OE2 GLU A 132      25.883   1.833 -14.288 
ATOM    873  C   GLU A 132      21.835   1.497 -17.828 
ATOM    874  O   GLU A 132      21.581   0.315 -18.054 
ATOM    875  N   ASN A 133      22.341   2.307 -18.771 
ATOM    876  CA  ASN A 133      22.633   1.807 -20.081 
ATOM    877  CB  ASN A 133      23.666   0.669 -20.045 
ATOM    878  CG  ASN A 133      24.142   0.395 -21.460 
ATOM    879  OD1 ASN A 133      23.716   1.047 -22.412 
ATOM    880  ND2 ASN A 133      25.042  -0.612 -21.602 
ATOM    881  C   ASN A 133      21.369   1.284 -20.700 
ATOM    882  O   ASN A 133      21.405   0.415 -21.569 
ATOM    883  N   GLY A 134      20.206   1.809 -20.274 
ATOM    884  CA  GLY A 134      18.973   1.431 -20.908 
ATOM    885  C   GLY A 134      18.488   0.100 -20.407 
ATOM    886  O   GLY A 134      17.601  -0.497 -21.016 
ATOM    887  N   LEU A 135      19.052  -0.410 -19.291 
ATOM    888  CA  LEU A 135      18.626  -1.689 -18.777 
ATOM    889  CB  LEU A 135      19.722  -2.763 -18.865 
ATOM    890  CG  LEU A 135      20.118  -3.122 -20.306 
ATOM    891  CD1 LEU A 135      21.217  -4.195 -20.327 
ATOM    892  CD2 LEU A 135      18.890  -3.538 -21.130 
ATOM    893  C   LEU A 135      18.301  -1.547 -17.317 
ATOM    894  O   LEU A 135      18.890  -0.715 -16.629 
ATOM    895  N   PRO A 136      17.352  -2.313 -16.825 
ATOM    896  CA  PRO A 136      17.021  -2.252 -15.420 
ATOM    897  CD  PRO A 136      16.196  -2.669 -17.633 
ATOM    898  CB  PRO A 136      15.657  -2.921 -15.271 
ATOM    899  CG  PRO A 136      15.011  -2.730 -16.653 
ATOM    900  C   PRO A 136      18.077  -2.865 -14.544 
ATOM    901  O   PRO A 136      18.366  -4.050 -14.698 
ATOM    902  N   VAL A 137      18.700  -2.052 -13.670 
ATOM    903  CA  VAL A 137      19.685  -2.428 -12.695 
ATOM    904  CB  VAL A 137      20.708  -1.352 -12.497 
ATOM    905  CG1 VAL A 137      21.444  -1.158 -13.835 
ATOM    906  CG2 VAL A 137      20.006  -0.082 -11.995 
ATOM    907  C   VAL A 137      19.111  -2.788 -11.354 
ATOM    908  O   VAL A 137      19.737  -3.522 -10.593 
ATOM    909  N   HIS A 138      17.948  -2.222 -10.978 
ATOM    910  CA  HIS A 138      17.482  -2.425  -9.634 
ATOM    911  ND1 HIS A 138      17.868  -2.477  -6.392 
ATOM    912  CG  HIS A 138      17.517  -1.474  -7.267 
ATOM    913  CB  HIS A 138      18.027  -1.352  -8.671 
ATOM    914  NE2 HIS A 138      16.458  -1.147  -5.302 
ATOM    915  CD2 HIS A 138      16.654  -0.671  -6.586 
ATOM    916  CE1 HIS A 138      17.208  -2.233  -5.232 
ATOM    917  C   HIS A 138      15.989  -2.347  -9.596 
ATOM    918  O   HIS A 138      15.368  -1.672 -10.416 
ATOM    919  N   LEU A 139      15.380  -3.059  -8.624 
ATOM    920  CA  LEU A 139      13.959  -3.022  -8.464 
ATOM    921  CB  LEU A 139      13.328  -4.424  -8.387 
ATOM    922  CG  LEU A 139      11.796  -4.427  -8.219 
ATOM    923  CD1 LEU A 139      11.097  -3.859  -9.466 
ATOM    924  CD2 LEU A 139      11.275  -5.821  -7.830 
ATOM    925  C   LEU A 139      13.692  -2.338  -7.155 
ATOM    926  O   LEU A 139      14.328  -2.642  -6.146 
ATOM    927  N   ASP A 140      12.744  -1.377  -7.146 
ATOM    928  CA  ASP A 140      12.392  -0.683  -5.938 
ATOM    929  CB  ASP A 140      11.787   0.709  -6.222 
ATOM    930  CG  ASP A 140      11.444   1.439  -4.927 
ATOM    931  OD1 ASP A 140      10.721   0.858  -4.076 
ATOM    932  OD2 ASP A 140      11.902   2.602  -4.774 
ATOM    933  C   ASP A 140      11.357  -1.523  -5.257 
ATOM    934  O   ASP A 140      10.230  -1.654  -5.728 
ATOM    935  N   GLN A 141      11.749  -2.130  -4.123 
ATOM    936  CA  GLN A 141      10.948  -3.011  -3.316 
ATOM    937  CB  GLN A 141      11.779  -3.783  -2.278 
ATOM    938  CG  GLN A 141      12.762  -4.776  -2.905 
ATOM    939  CD  GLN A 141      11.952  -5.908  -3.523 
ATOM    940  OE1 GLN A 141      12.497  -6.786  -4.190 
ATOM    941  NE2 GLN A 141      10.610  -5.884  -3.303 
ATOM    942  C   GLN A 141       9.851  -2.293  -2.576 
ATOM    943  O   GLN A 141       8.819  -2.893  -2.282 
ATOM    944  N   SER A 142      10.034  -0.997  -2.253 
ATOM    945  CA  SER A 142       9.150  -0.301  -1.351 
ATOM    946  CB  SER A 142       9.491   1.193  -1.188 
ATOM    947  OG  SER A 142       9.124   1.919  -2.352 
ATOM    948  C   SER A 142       7.710  -0.375  -1.771 
ATOM    949  O   SER A 142       6.824  -0.464  -0.923 
ATOM    950  N   ILE A 143       7.420  -0.350  -3.080 
ATOM    951  CA  ILE A 143       6.051  -0.356  -3.517 
ATOM    952  CB  ILE A 143       5.929  -0.210  -5.009 
ATOM    953  CG1 ILE A 143       6.581  -1.395  -5.742 
ATOM    954  CG2 ILE A 143       6.534   1.151  -5.388 
ATOM    955  CD1 ILE A 143       6.281  -1.418  -7.241 
ATOM    956  C   ILE A 143       5.389  -1.633  -3.085 
ATOM    957  O   ILE A 143       4.203  -1.660  -2.760 
ATOM    958  N   PHE A 144       6.139  -2.743  -3.129 
ATOM    959  CA  PHE A 144       5.663  -4.054  -2.785 
ATOM    960  CB  PHE A 144       6.569  -5.164  -3.332 
ATOM    961  CG  PHE A 144       6.507  -4.997  -4.812 
ATOM    962  CD1 PHE A 144       5.397  -5.403  -5.519 
ATOM    963  CD2 PHE A 144       7.560  -4.429  -5.496 
ATOM    964  CE1 PHE A 144       5.340  -5.244  -6.884 
ATOM    965  CE2 PHE A 144       7.507  -4.271  -6.860 
ATOM    966  CZ  PHE A 144       6.396  -4.677  -7.557 
ATOM    967  C   PHE A 144       5.482  -4.230  -1.309 
ATOM    968  O   PHE A 144       4.699  -5.077  -0.876 
ATOM    969  N   ARG A 145       6.264  -3.500  -0.495 
ATOM    970  CA  ARG A 145       6.177  -3.640   0.929 
ATOM    971  CB  ARG A 145       7.187  -2.736   1.646 
ATOM    972  CG  ARG A 145       8.616  -2.950   1.149 
ATOM    973  CD  ARG A 145       9.671  -2.223   1.979 
ATOM    974  NE  ARG A 145       9.994  -3.112   3.127 
ATOM    975  CZ  ARG A 145      10.901  -4.116   2.955 
ATOM    976  NH1 ARG A 145      11.537  -4.250   1.755 
ATOM    977  NH2 ARG A 145      11.162  -4.987   3.973 
ATOM    978  C   ARG A 145       4.810  -3.223   1.343 
ATOM    979  O   ARG A 145       4.160  -3.893   2.145 
ATOM    980  N   ARG A 146       4.339  -2.101   0.769 
ATOM    981  CA  ARG A 146       3.061  -1.554   1.109 
ATOM    982  CB  ARG A 146       2.944  -0.061   0.750 
ATOM    983  CG  ARG A 146       4.017   0.799   1.422 
ATOM    984  CD  ARG A 146       3.933   2.291   1.088 
ATOM    985  NE  ARG A 146       5.205   2.914   1.552 
ATOM    986  CZ  ARG A 146       6.283   2.930   0.714 
ATOM    987  NH1 ARG A 146       6.168   2.412  -0.544 
ATOM    988  NH2 ARG A 146       7.470   3.456   1.131 
ATOM    989  C   ARG A 146       2.016  -2.301   0.298 
ATOM    990  O   ARG A 146       1.257  -1.625  -0.446 
ATOM    991  OXT ARG A 146       1.959  -3.554   0.415 
TER
HEADER lig_72.pdb
ATOM      1  P    DC A   1       0.550 131.289  37.218 
ATOM      2  OP1  DC A   1       1.806 131.977  37.590 
ATOM      3  OP2  DC A   1       0.541 130.621  35.898 
ATOM      4  O5'  DC A   1       0.156 130.235  38.356 
ATOM      5  C5'  DC A   1      -0.603 130.686  39.494 
ATOM      6  C4'  DC A   1      -1.701 129.690  39.812 
ATOM      7  O4'  DC A   1      -2.927 129.960  39.074 
ATOM      8  C3'  DC A   1      -1.388 128.230  39.486 
ATOM      9  O3'  DC A   1      -1.965 127.401  40.489 
ATOM     10  C2'  DC A   1      -2.108 127.965  38.164 
ATOM     11  C1'  DC A   1      -3.377 128.744  38.494 
ATOM     12  N1   DC A   1      -4.202 129.079  37.300 
ATOM     13  C2   DC A   1      -5.586 129.094  37.451 
ATOM     14  O2   DC A   1      -6.069 128.832  38.559 
ATOM     15  N3   DC A   1      -6.356 129.396  36.374 
ATOM     16  C4   DC A   1      -5.795 129.674  35.190 
ATOM     17  N4   DC A   1      -6.589 129.963  34.171 
ATOM     18  C5   DC A   1      -4.374 129.664  35.014 
ATOM     19  C6   DC A   1      -3.621 129.359  36.102 
ATOM     20  P    DA A   2      -1.150 126.124  41.004 
ATOM     21  OP1  DA A   2      -0.189 126.539  42.051 
ATOM     22  OP2  DA A   2      -0.578 125.401  39.847 
ATOM     23  O5'  DA A   2      -2.316 125.248  41.661 
ATOM     24  C5'  DA A   2      -3.457 125.918  42.230 
ATOM     25  C4'  DA A   2      -4.733 125.207  41.824 
ATOM     26  O4'  DA A   2      -5.263 125.698  40.559 
ATOM     27  C3'  DA A   2      -4.615 123.698  41.613 
ATOM     28  O3'  DA A   2      -5.807 123.074  42.074 
ATOM     29  C2'  DA A   2      -4.529 123.524  40.097 
ATOM     30  C1'  DA A   2      -5.569 124.581  39.739 
ATOM     31  N9   DA A   2      -5.512 125.021  38.317 
ATOM     32  C8   DA A   2      -4.416 125.153  37.514 
ATOM     33  N7   DA A   2      -4.691 125.559  36.313 
ATOM     34  C5   DA A   2      -6.071 125.708  36.319 
ATOM     35  C6   DA A   2      -6.984 126.116  35.333 
ATOM     36  N6   DA A   2      -6.623 126.467  34.089 
ATOM     37  N1   DA A   2      -8.287 126.152  35.670 
ATOM     38  C2   DA A   2      -8.639 125.803  36.907 
ATOM     39  N3   DA A   2      -7.881 125.407  37.906 
ATOM     40  C4   DA A   2      -6.583 125.380  37.541 
ATOM     41  P    DT A   3      -5.703 121.680  42.853 
ATOM     42  OP1  DT A   3      -5.409 121.932  44.282 
ATOM     43  OP2  DT A   3      -4.761 120.785  42.145 
ATOM     44  O5'  DT A   3      -7.194 121.121  42.701 
ATOM     45  C5'  DT A   3      -8.285 122.056  42.605 
ATOM     46  C4'  DT A   3      -9.247 121.621  41.517 
ATOM     47  O4'  DT A   3      -8.879 122.144  40.209 
ATOM     48  C3'  DT A   3      -9.359 120.114  41.292 
ATOM     49  O3'  DT A   3     -10.710 119.794  40.980 
ATOM     50  C2'  DT A   3      -8.498 119.840  40.059 
ATOM     51  C1'  DT A   3      -8.917 121.077  39.273 
ATOM     52  N1   DT A   3      -7.998 121.413  38.150 
ATOM     53  C2   DT A   3      -8.563 121.952  37.019 
ATOM     54  O2   DT A   3      -9.760 122.159  36.909 
ATOM     55  N3   DT A   3      -7.681 122.250  35.999 
ATOM     56  C4   DT A   3      -6.314 122.058  36.016 
ATOM     57  O4   DT A   3      -5.626 122.364  35.041 
ATOM     58  C5   DT A   3      -5.815 121.487  37.246 
ATOM     59  C7   DT A   3      -4.338 121.246  37.348 
ATOM     60  C6   DT A   3      -6.651 121.188  38.253 
ATOM     61  P    DG A   4     -11.351 118.458  41.584 
ATOM     62  OP1  DG A   4     -11.841 118.719  42.956 
ATOM     63  OP2  DG A   4     -10.393 117.339  41.439 
ATOM     64  O5'  DG A   4     -12.594 118.232  40.602 
ATOM     65  C5'  DG A   4     -13.223 119.377  39.997 
ATOM     66  C4'  DG A   4     -13.499 119.104  38.532 
ATOM     67  O4'  DG A   4     -12.373 119.458  37.679 
ATOM     68  C3'  DG A   4     -13.791 117.648  38.171 
ATOM     69  O3'  DG A   4     -14.781 117.616  37.150 
ATOM     70  C2'  DG A   4     -12.477 117.122  37.590 
ATOM     71  C1'  DG A   4     -12.121 118.375  36.797 
ATOM     72  N9   DG A   4     -10.691 118.437  36.385 
ATOM     73  C8   DG A   4      -9.572 117.984  37.050 
ATOM     74  N7   DG A   4      -8.449 118.193  36.409 
ATOM     75  C5   DG A   4      -8.851 118.829  35.235 
ATOM     76  C6   DG A   4      -8.079 119.303  34.142 
ATOM     77  O6   DG A   4      -6.863 119.259  33.982 
ATOM     78  N1   DG A   4      -8.890 119.885  33.158 
ATOM     79  C2   DG A   4     -10.266 119.995  33.222 
ATOM     80  N2   DG A   4     -10.855 120.585  32.178 
ATOM     81  N3   DG A   4     -10.988 119.551  34.247 
ATOM     82  C4   DG A   4     -10.217 118.983  35.211 
ATOM     83  P    DA A   5     -15.916 116.489  37.204 
ATOM     84  OP1  DA A   5     -17.008 116.928  38.103 
ATOM     85  OP2  DA A   5     -15.302 115.181  37.521 
ATOM     86  O5'  DA A   5     -16.433 116.487  35.690 
ATOM     87  C5'  DA A   5     -16.365 117.707  34.928 
ATOM     88  C4'  DA A   5     -15.845 117.418  33.534 
ATOM     89  O4'  DA A   5     -14.391 117.468  33.462 
ATOM     90  C3'  DA A   5     -16.196 116.044  32.964 
ATOM     91  O3'  DA A   5     -16.444 116.173  31.569 
ATOM     92  C2'  DA A   5     -14.928 115.211  33.156 
ATOM     93  C1'  DA A   5     -13.937 116.309  32.781 
ATOM     94  N9   DA A   5     -12.542 116.031  33.221 
ATOM     95  C8   DA A   5     -12.120 115.385  34.348 
ATOM     96  N7   DA A   5     -10.830 115.299  34.451 
ATOM     97  C5   DA A   5     -10.360 115.934  33.311 
ATOM     98  C6   DA A   5      -9.063 116.179  32.830 
ATOM     99  N6   DA A   5      -7.950 115.794  33.471 
ATOM    100  N1   DA A   5      -8.951 116.837  31.661 
ATOM    101  C2   DA A   5     -10.059 117.218  31.029 
ATOM    102  N3   DA A   5     -11.315 117.047  31.379 
ATOM    103  C4   DA A   5     -11.400 116.385  32.551 
ATOM    104  P    DA A   6     -17.635 115.328  30.912 
ATOM    105  OP1  DA A   6     -18.915 116.047  31.100 
ATOM    106  OP2  DA A   6     -17.592 113.937  31.414 
ATOM    107  O5'  DA A   6     -17.224 115.355  29.365 
ATOM    108  C5'  DA A   6     -16.491 116.485  28.858 
ATOM    109  C4'  DA A   6     -15.369 116.011  27.954 
ATOM    110  O4'  DA A   6     -14.143 115.736  28.690 
ATOM    111  C3'  DA A   6     -15.635 114.718  27.185 
ATOM    112  O3'  DA A   6     -15.046 114.820  25.894 
ATOM    113  C2'  DA A   6     -14.894 113.638  27.974 
ATOM    114  C1'  DA A   6     -13.651 114.468  28.284 
ATOM    115  N9   DA A   6     -12.822 113.916  29.391 
ATOM    116  C8   DA A   6     -13.237 113.258  30.513 
ATOM    117  N7   DA A   6     -12.269 112.896  31.297 
ATOM    118  C5   DA A   6     -11.128 113.347  30.648 
ATOM    119  C6   DA A   6      -9.762 113.274  30.971 
ATOM    120  N6   DA A   6      -9.296 112.690  32.084 
ATOM    121  N1   DA A   6      -8.891 113.824  30.106 
ATOM    122  C2   DA A   6      -9.360 114.404  29.002 
ATOM    123  N3   DA A   6     -10.604 114.532  28.596 
ATOM    124  C4   DA A   6     -11.457 113.973  29.480 
ATOM    125  P    DG A   7     -15.830 114.221  24.634 
ATOM    126  OP1  DG A   7     -16.815 115.213  24.147 
ATOM    127  OP2  DG A   7     -16.368 112.885  24.973 
ATOM    128  O5'  DG A   7     -14.646 114.070  23.568 
ATOM    129  C5'  DG A   7     -13.533 114.980  23.628 
ATOM    130  C4'  DG A   7     -12.233 114.222  23.450 
ATOM    131  O4'  DG A   7     -11.702 113.726  24.712 
ATOM    132  C3'  DG A   7     -12.305 112.977  22.566 
ATOM    133  O3'  DG A   7     -11.100 112.874  21.818 
ATOM    134  C2'  DG A   7     -12.367 111.807  23.549 
ATOM    135  C1'  DG A   7     -11.353 112.360  24.546 
ATOM    136  N9   DG A   7     -11.407 111.703  25.881 
ATOM    137  C8   DG A   7     -12.496 111.205  26.564 
ATOM    138  N7   DG A   7     -12.201 110.682  27.730 
ATOM    139  C5   DG A   7     -10.820 110.844  27.826 
ATOM    140  C6   DG A   7      -9.927 110.473  28.865 
ATOM    141  O6   DG A   7     -10.175 109.917  29.931 
ATOM    142  N1   DG A   7      -8.606 110.824  28.552 
ATOM    143  C2   DG A   7      -8.201 111.451  27.390 
ATOM    144  N2   DG A   7      -6.894 111.701  27.282 
ATOM    145  N3   DG A   7      -9.041 111.799  26.417 
ATOM    146  C4   DG A   7     -10.326 111.465  26.703 
ATOM    147  P    DA A   8     -11.172 112.393  20.292 
ATOM    148  OP1  DA A   8     -11.489 113.548  19.422 
ATOM    149  OP2  DA A   8     -12.079 111.229  20.182 
ATOM    150  O5'  DA A   8      -9.663 111.925  20.036 
ATOM    151  C5'  DA A   8      -8.599 112.571  20.761 
ATOM    152  C4'  DA A   8      -7.612 111.536  21.265 
ATOM    153  O4'  DA A   8      -7.980 111.007  22.571 
ATOM    154  C3'  DA A   8      -7.453 110.289  20.395 
ATOM    155  O3'  DA A   8      -6.091 109.882  20.419 
ATOM    156  C2'  DA A   8      -8.293 109.219  21.093 
ATOM    157  C1'  DA A   8      -7.900 109.591  22.520 
ATOM    158  N9   DA A   8      -8.816 109.038  23.556 
ATOM    159  C8   DA A   8     -10.164 108.840  23.479 
ATOM    160  N7   DA A   8     -10.684 108.337  24.556 
ATOM    161  C5   DA A   8      -9.601 108.190  25.412 
ATOM    162  C6   DA A   8      -9.491 107.702  26.724 
ATOM    163  N6   DA A   8     -10.534 107.252  27.437 
ATOM    164  N1   DA A   8      -8.266 107.693  27.281 
ATOM    165  C2   DA A   8      -7.234 108.142  26.569 
ATOM    166  N3   DA A   8      -7.214 108.617  25.343 
ATOM    167  C4   DA A   8      -8.453 108.615  24.809 
ATOM    168  P    DA A   9      -5.418 109.344  19.069 
ATOM    169  OP1  DA A   9      -4.951 110.489  18.256 
ATOM    170  OP2  DA A   9      -6.341 108.403  18.396 
ATOM    171  O5'  DA A   9      -4.158 108.542  19.643 
ATOM    172  C5'  DA A   9      -3.556 108.977  20.876 
ATOM    173  C4'  DA A   9      -3.255 107.781  21.757 
ATOM    174  O4'  DA A   9      -4.381 107.421  22.608 
ATOM    175  C3'  DA A   9      -2.917 106.483  21.024 
ATOM    176  O3'  DA A   9      -1.915 105.788  21.756 
ATOM    177  C2'  DA A   9      -4.208 105.665  21.070 
ATOM    178  C1'  DA A   9      -4.591 106.021  22.503 
ATOM    179  N9   DA A   9      -6.017 105.742  22.829 
ATOM    180  C8   DA A   9      -7.109 105.842  22.014 
ATOM    181  N7   DA A   9      -8.226 105.526  22.592 
ATOM    182  C5   DA A   9      -7.850 105.193  23.886 
ATOM    183  C6   DA A   9      -8.584 104.768  25.006 
ATOM    184  N6   DA A   9      -9.914 104.599  24.999 
ATOM    185  N1   DA A   9      -7.899 104.521  26.138 
ATOM    186  C2   DA A   9      -6.578 104.691  26.140 
ATOM    187  N3   DA A   9      -5.790 105.081  25.162 
ATOM    188  C4   DA A   9      -6.500 105.321  24.040 
ATOM    189  P    DA A  10      -0.748 105.040  20.956 
ATOM    190  OP1  DA A  10       0.320 106.007  20.618 
ATOM    191  OP2  DA A  10      -1.327 104.289  19.821 
ATOM    192  O5'  DA A  10      -0.214 104.014  22.063 
ATOM    193  C5'  DA A  10      -0.308 104.376  23.453 
ATOM    194  C4'  DA A  10      -0.803 103.194  24.264 
ATOM    195  O4'  DA A  10      -2.257 103.139  24.334 
ATOM    196  C3'  DA A  10      -0.406 101.815  23.739 
ATOM    197  O3'  DA A  10      -0.146 100.959  24.844 
ATOM    198  C2'  DA A  10      -1.651 101.304  23.012 
ATOM    199  C1'  DA A  10      -2.670 101.816  24.027 
ATOM    200  N9   DA A  10      -4.062 101.876  23.500 
ATOM    201  C8   DA A  10      -4.477 102.167  22.233 
ATOM    202  N7   DA A  10      -5.765 102.138  22.083 
ATOM    203  C5   DA A  10      -6.241 101.804  23.343 
ATOM    204  C6   DA A  10      -7.538 101.614  23.846 
ATOM    205  N6   DA A  10      -8.647 101.741  23.103 
ATOM    206  N1   DA A  10      -7.657 101.287  25.147 
ATOM    207  C2   DA A  10      -6.552 101.162  25.881 
ATOM    208  N3   DA A  10      -5.296 101.314  25.524 
ATOM    209  C4   DA A  10      -5.205 101.641  24.217 
ATOM    210  P    DG A  11       1.077  99.929  24.756 
ATOM    211  OP1  DG A  11       2.333 100.616  25.128 
ATOM    212  OP2  DG A  11       1.068  99.260  23.436 
ATOM    213  O5'  DG A  11       0.683  98.874  25.894 
ATOM    214  C5'  DG A  11      -0.076  99.326  27.032 
ATOM    215  C4'  DG A  11      -1.174  98.329  27.350 
ATOM    216  O4'  DG A  11      -2.400  98.599  26.612 
ATOM    217  C3'  DG A  11      -0.861  96.869  27.024 
ATOM    218  O3'  DG A  11      -1.438  96.040  28.027 
ATOM    219  C2'  DG A  11      -1.581  96.604  25.702 
ATOM    220  C1'  DG A  11      -2.850  97.384  26.032 
ATOM    221  N9   DG A  11      -3.675  97.718  24.838 
ATOM    222  C8   DG A  11      -3.270  98.027  23.558 
ATOM    223  N7   DG A  11      -4.256  98.274  22.731 
ATOM    224  C5   DG A  11      -5.395  98.118  23.519 
ATOM    225  C6   DG A  11      -6.767  98.257  23.179 
ATOM    226  O6   DG A  11      -7.266  98.551  22.096 
ATOM    227  N1   DG A  11      -7.594  98.009  24.283 
ATOM    228  C2   DG A  11      -7.155  97.672  25.548 
ATOM    229  N2   DG A  11      -8.104  97.476  26.467 
ATOM    230  N3   DG A  11      -5.868  97.543  25.865 
ATOM    231  C4   DG A  11      -5.052  97.779  24.806 
ATOM    232  P    DA A  12      -0.623  94.763  28.542 
ATOM    233  OP1  DA A  12       0.338  95.178  29.589 
ATOM    234  OP2  DA A  12      -0.050  94.040  27.385 
ATOM    235  O5'  DA A  12      -1.789  93.888  29.199 
ATOM    236  C5'  DA A  12      -2.929  94.558  29.768 
ATOM    237  C4'  DA A  12      -4.205  93.847  29.362 
ATOM    238  O4'  DA A  12      -4.736  94.337  28.097 
ATOM    239  C3'  DA A  12      -4.087  92.338  29.151 
ATOM    240  O3'  DA A  12      -5.280  91.714  29.612 
ATOM    241  C2'  DA A  12      -4.002  92.163  27.635 
ATOM    242  C1'  DA A  12      -5.042  93.220  27.277 
ATOM    243  N9   DA A  12      -4.985  93.660  25.855 
ATOM    244  C8   DA A  12      -3.889  93.792  25.052 
ATOM    245  N7   DA A  12      -4.164  94.198  23.851 
ATOM    246  C5   DA A  12      -5.544  94.347  23.857 
ATOM    247  C6   DA A  12      -6.457  94.756  22.871 
ATOM    248  N6   DA A  12      -6.095  95.106  21.627 
ATOM    249  N1   DA A  12      -7.759  94.791  23.208 
ATOM    250  C2   DA A  12      -8.112  94.443  24.445 
ATOM    251  N3   DA A  12      -7.354  94.047  25.444 
ATOM    252  C4   DA A  12      -6.056  94.019  25.079 
ATOM    253  P    DC A  13      -5.176  90.320  30.391 
ATOM    254  OP1  DC A  13      -4.882  90.572  31.820 
ATOM    255  OP2  DC A  13      -4.234  89.425  29.683 
ATOM    256  O5'  DC A  13      -6.667  89.760  30.239 
ATOM    257  C5'  DC A  13      -7.757  90.696  30.143 
ATOM    258  C4'  DC A  13      -8.719  90.261  29.055 
ATOM    259  O4'  DC A  13      -8.351  90.784  27.747 
ATOM    260  C3'  DC A  13      -8.832  88.753  28.830 
ATOM    261  O3'  DC A  13     -10.182  88.434  28.518 
ATOM    262  C2'  DC A  13      -7.971  88.479  27.597 
ATOM    263  C1'  DC A  13      -8.390  89.717  26.811 
ATOM    264  N1   DC A  13      -7.471  90.053  25.688 
ATOM    265  C2   DC A  13      -8.028  90.599  24.535 
ATOM    266  O2   DC A  13      -9.250  90.782  24.491 
ATOM    267  N3   DC A  13      -7.207  90.912  23.498 
ATOM    268  C4   DC A  13      -5.888  90.699  23.585 
ATOM    269  N4   DC A  13      -5.130  91.020  22.549 
ATOM    270  C5   DC A  13      -5.295  90.136  24.762 
ATOM    271  C6   DC A  13      -6.132  89.831  25.786 
ATOM    272  P    DG A  14     -10.824  87.097  29.122 
ATOM    273  OP1  DG A  14     -11.314  87.358  30.493 
ATOM    274  OP2  DG A  14      -9.866  85.978  28.977 
ATOM    275  O5'  DG A  14     -12.066  86.872  28.140 
ATOM    276  C5'  DG A  14     -12.696  88.017  27.535 
ATOM    277  C4'  DG A  14     -12.971  87.743  26.070 
ATOM    278  O4'  DG A  14     -11.846  88.098  25.217 
ATOM    279  C3'  DG A  14     -13.264  86.287  25.709 
ATOM    280  O3'  DG A  14     -14.254  86.255  24.688 
ATOM    281  C2'  DG A  14     -11.950  85.762  25.128 
ATOM    282  C1'  DG A  14     -11.594  87.015  24.335 
ATOM    283  N9   DG A  14     -10.164  87.077  23.923 
ATOM    284  C8   DG A  14      -9.045  86.624  24.588 
ATOM    285  N7   DG A  14      -7.922  86.833  23.947 
ATOM    286  C5   DG A  14      -8.324  87.469  22.773 
ATOM    287  C6   DG A  14      -7.552  87.943  21.680 
ATOM    288  O6   DG A  14      -6.336  87.899  21.520 
ATOM    289  N1   DG A  14      -8.363  88.525  20.696 
ATOM    290  C2   DG A  14      -9.739  88.635  20.760 
ATOM    291  N2   DG A  14     -10.328  89.224  19.716 
ATOM    292  N3   DG A  14     -10.461  88.190  21.785 
ATOM    293  C4   DG A  14      -9.690  87.622  22.749 
ATOM    294  P    DT A  15     -15.389  85.129  24.742 
ATOM    295  OP1  DT A  15     -16.481  85.568  25.641 
ATOM    296  OP2  DT A  15     -14.775  83.821  25.059 
ATOM    297  O5'  DT A  15     -15.906  85.126  23.228 
ATOM    298  C5'  DT A  15     -15.837  86.346  22.466 
ATOM    299  C4'  DT A  15     -15.318  86.058  21.072 
ATOM    300  O4'  DT A  15     -13.864  86.108  20.999 
ATOM    301  C3'  DT A  15     -15.668  84.683  20.502 
ATOM    302  O3'  DT A  15     -15.917  84.813  19.107 
ATOM    303  C2'  DT A  15     -14.401  83.850  20.694 
ATOM    304  C1'  DT A  15     -13.409  84.948  20.319 
ATOM    305  N1   DT A  15     -12.015  84.671  20.759 
ATOM    306  C2   DT A  15     -11.002  85.111  19.942 
ATOM    307  O2   DT A  15     -11.203  85.706  18.897 
ATOM    308  N3   DT A  15      -9.721  84.835  20.382 
ATOM    309  C4   DT A  15      -9.380  84.172  21.544 
ATOM    310  O4   DT A  15      -8.197  83.983  21.832 
ATOM    311  C5   DT A  15     -10.511  83.748  22.334 
ATOM    312  C7   DT A  15     -10.228  83.018  23.614 
ATOM    313  C6   DT A  15     -11.767  84.003  21.930 
ATOM    314  P    DG A  16     -17.108  83.968  18.450 
ATOM    315  OP1  DG A  16     -18.388  84.686  18.638 
ATOM    316  OP2  DG A  16     -17.065  82.577  18.952 
ATOM    317  O5'  DG A  16     -16.697  83.994  16.903 
ATOM    318  C5'  DG A  16     -15.964  85.124  16.396 
ATOM    319  C4'  DG A  16     -14.842  84.651  15.492 
ATOM    320  O4'  DG A  16     -13.616  84.376  16.228 
ATOM    321  C3'  DG A  16     -15.108  83.357  14.723 
ATOM    322  O3'  DG A  16     -14.519  83.459  13.432 
ATOM    323  C2'  DG A  16     -14.367  82.278  15.512 
ATOM    324  C1'  DG A  16     -13.124  83.108  15.822 
ATOM    325  N9   DG A  16     -12.295  82.556  16.929 
ATOM    326  C8   DG A  16     -12.695  81.889  18.067 
ATOM    327  N7   DG A  16     -11.706  81.530  18.850 
ATOM    328  C5   DG A  16     -10.572  81.991  18.183 
ATOM    329  C6   DG A  16      -9.201  81.899  18.540 
ATOM    330  O6   DG A  16      -8.699  81.383  19.536 
ATOM    331  N1   DG A  16      -8.380  82.500  17.577 
ATOM    332  C2   DG A  16      -8.824  83.110  16.420 
ATOM    333  N2   DG A  16      -7.880  83.625  15.630 
ATOM    334  N3   DG A  16     -10.110  83.197  16.086 
ATOM    335  C4   DG A  16     -10.920  82.617  17.010 
ATOM    336  P    DC A  17     -15.303  82.861  12.172 
ATOM    337  OP1  DC A  17     -16.288  83.853  11.685 
ATOM    338  OP2  DC A  17     -15.841  81.525  12.511 
ATOM    339  O5'  DC A  17     -14.119  82.709  11.106 
ATOM    340  C5'  DC A  17     -13.006  83.620  11.166 
ATOM    341  C4'  DC A  17     -11.706  82.861  10.988 
ATOM    342  O4'  DC A  17     -11.175  82.365  12.250 
ATOM    343  C3'  DC A  17     -11.777  81.616  10.104 
ATOM    344  O3'  DC A  17     -10.572  81.513   9.356 
ATOM    345  C2'  DC A  17     -11.839  80.447  11.087 
ATOM    346  C1'  DC A  17     -10.826  81.000  12.084 
ATOM    347  N1   DC A  17     -10.880  80.342  13.419 
ATOM    348  C2   DC A  17      -9.683  80.184  14.114 
ATOM    349  O2   DC A  17      -8.636  80.592  13.599 
ATOM    350  N3   DC A  17      -9.711  79.586  15.333 
ATOM    351  C4   DC A  17     -10.867  79.158  15.856 
ATOM    352  N4   DC A  17     -10.842  78.581  17.048 
ATOM    353  C5   DC A  17     -12.108  79.310  15.158 
ATOM    354  C6   DC A  17     -12.059  79.909  13.941 
ATOM    355  P    DG A  18     -10.645  81.032   7.830 
ATOM    356  OP1  DG A  18     -10.962  82.187   6.960 
ATOM    357  OP2  DG A  18     -11.551  79.869   7.720 
ATOM    358  O5'  DG A  18      -9.136  80.564   7.574 
ATOM    359  C5'  DG A  18      -8.072  81.210   8.299 
ATOM    360  C4'  DG A  18      -7.085  80.175   8.803 
ATOM    361  O4'  DG A  18      -7.453  79.647  10.109 
ATOM    362  C3'  DG A  18      -6.926  78.929   7.933 
ATOM    363  O3'  DG A  18      -5.564  78.521   7.957 
ATOM    364  C2'  DG A  18      -7.766  77.859   8.631 
ATOM    365  C1'  DG A  18      -7.373  78.230  10.058 
ATOM    366  N9   DG A  18      -8.288  77.677  11.094 
ATOM    367  C8   DG A  18      -9.650  77.471  11.035 
ATOM    368  N7   DG A  18     -10.161  76.962  12.129 
ATOM    369  C5   DG A  18      -9.061  76.822  12.974 
ATOM    370  C6   DG A  18      -8.987  76.323  14.300 
ATOM    371  O6   DG A  18      -9.889  75.896  15.014 
ATOM    372  N1   DG A  18      -7.672  76.356  14.787 
ATOM    373  C2   DG A  18      -6.574  76.812  14.083 
ATOM    374  N2   DG A  18      -5.404  76.762  14.725 
ATOM    375  N3   DG A  18      -6.646  77.281  12.839 
ATOM    376  C4   DG A  18      -7.914  77.255  12.353 
ATOM    377  P    DG A  19      -4.891  77.983   6.607 
ATOM    378  OP1  DG A  19      -4.424  79.128   5.794 
ATOM    379  OP2  DG A  19      -5.814  77.042   5.934 
ATOM    380  O5'  DG A  19      -3.631  77.181   7.181 
ATOM    381  C5'  DG A  19      -3.029  77.617   8.414 
ATOM    382  C4'  DG A  19      -2.728  76.421   9.295 
ATOM    383  O4'  DG A  19      -3.853  76.060  10.146 
ATOM    384  C3'  DG A  19      -2.390  75.123   8.562 
ATOM    385  O3'  DG A  19      -1.388  74.428   9.294 
ATOM    386  C2'  DG A  19      -3.680  74.305   8.608 
ATOM    387  C1'  DG A  19      -4.064  74.661  10.041 
ATOM    388  N9   DG A  19      -5.490  74.381  10.367 
ATOM    389  C8   DG A  19      -6.603  74.476   9.559 
ATOM    390  N7   DG A  19      -7.725  74.155  10.156 
ATOM    391  C5   DG A  19      -7.328  73.824  11.451 
ATOM    392  C6   DG A  19      -8.100  73.396  12.562 
ATOM    393  O6   DG A  19      -9.312  73.219  12.634 
ATOM    394  N1   DG A  19      -7.295  73.167  13.687 
ATOM    395  C2   DG A  19      -5.925  73.331  13.732 
ATOM    396  N2   DG A  19      -5.340  73.061  14.902 
ATOM    397  N3   DG A  19      -5.201  73.733  12.689 
ATOM    398  C4   DG A  19      -5.967  73.958  11.590 
ATOM    399  P    DA A  20      -0.220  73.679   8.494 
ATOM    400  OP1  DA A  20       0.847  74.647   8.156 
ATOM    401  OP2  DA A  20      -0.800  72.928   7.359 
ATOM    402  O5'  DA A  20       0.313  72.654   9.601 
ATOM    403  C5'  DA A  20       0.219  73.015  10.991 
ATOM    404  C4'  DA A  20      -0.276  71.834  11.802 
ATOM    405  O4'  DA A  20      -1.730  71.778  11.872 
ATOM    406  C3'  DA A  20       0.121  70.454  11.277 
ATOM    407  O3'  DA A  20       0.382  69.598  12.382 
ATOM    408  C2'  DA A  20      -1.124  69.944  10.550 
ATOM    409  C1'  DA A  20      -2.142  70.455  11.565 
ATOM    410  N9   DA A  20      -3.535  70.515  11.038 
ATOM    411  C8   DA A  20      -3.950  70.806   9.771 
ATOM    412  N7   DA A  20      -5.238  70.778   9.621 
ATOM    413  C5   DA A  20      -5.714  70.443  10.881 
ATOM    414  C6   DA A  20      -7.011  70.254  11.384 
ATOM    415  N6   DA A  20      -8.119  70.381  10.641 
ATOM    416  N1   DA A  20      -7.130  69.926  12.685 
ATOM    417  C2   DA A  20      -6.025  69.802  13.419 
ATOM    418  N3   DA A  20      -4.769  69.953  13.062 
ATOM    419  C4   DA A  20      -4.678  70.280  11.755 
ATOM    420  P    DT A  21       1.604  68.568  12.294 
ATOM    421  OP1  DT A  21       2.861  69.256  12.666 
ATOM    422  OP2  DT A  21       1.595  67.900  10.974 
ATOM    423  O5'  DT A  21       1.210  67.514  13.432 
ATOM    424  C5'  DT A  21       0.451  67.965  14.570 
ATOM    425  C4'  DT A  21      -0.647  66.969  14.888 
ATOM    426  O4'  DT A  21      -1.872  67.238  14.150 
ATOM    427  C3'  DT A  21      -0.334  65.509  14.562 
ATOM    428  O3'  DT A  21      -0.911  64.680  15.565 
ATOM    429  C2'  DT A  21      -1.054  65.244  13.240 
ATOM    430  C1'  DT A  21      -2.323  66.023  13.570 
ATOM    431  N1   DT A  21      -3.148  66.358  12.376 
ATOM    432  C2   DT A  21      -4.512  66.369  12.541 
ATOM    433  O2   DT A  21      -5.053  66.120  13.604 
ATOM    434  N3   DT A  21      -5.244  66.682  11.412 
ATOM    435  C4   DT A  21      -4.736  66.979  10.164 
ATOM    436  O4   DT A  21      -5.493  67.245   9.228 
ATOM    437  C5   DT A  21      -3.295  66.942  10.089 
ATOM    438  C7   DT A  21      -2.660  67.253   8.766 
ATOM    439  C6   DT A  21      -2.559  66.640  11.171 
ATOM    440  P    DC A  22      -0.095  63.403  16.080 
ATOM    441  OP1  DC A  22       0.865  63.818  17.127 
ATOM    442  OP2  DC A  22       0.477  62.680  14.923 
ATOM    443  O5'  DC A  22      -1.262  62.527  16.737 
ATOM    444  C5'  DC A  22      -2.402  63.197  17.306 
ATOM    445  C4'  DC A  22      -3.678  62.486  16.900 
ATOM    446  O4'  DC A  22      -4.209  62.977  15.635 
ATOM    447  C3'  DC A  22      -3.560  60.977  16.689 
ATOM    448  O3'  DC A  22      -4.753  60.353  17.150 
ATOM    449  C2'  DC A  22      -3.475  60.803  15.173 
ATOM    450  C1'  DC A  22      -4.515  61.860  14.815 
ATOM    451  N1   DC A  22      -4.458  62.300  13.393 
ATOM    452  C2   DC A  22      -5.657  62.627  12.766 
ATOM    453  O2   DC A  22      -6.709  62.539  13.409 
ATOM    454  N3   DC A  22      -5.626  63.029  11.469 
ATOM    455  C4   DC A  22      -4.464  63.111  10.808 
ATOM    456  N4   DC A  22      -4.487  63.509   9.545 
ATOM    457  C5   DC A  22      -3.220  62.778  11.434 
ATOM    458  C6   DC A  22      -3.272  62.378  12.730 
ATOM    459  P    DC A  23      -4.649  58.959  17.929 
ATOM    460  OP1  DC A  23      -4.355  59.211  19.358 
ATOM    461  OP2  DC A  23      -3.707  58.064  17.221 
ATOM    462  O5'  DC A  23      -6.139  58.400  17.777 
ATOM    463  C5'  DC A  23      -7.230  59.335  17.680 
ATOM    464  C4'  DC A  23      -8.192  58.900  16.593 
ATOM    465  O4'  DC A  23      -7.824  59.423  15.285 
ATOM    466  C3'  DC A  23      -8.305  57.393  16.368 
ATOM    467  O3'  DC A  23      -9.655  57.073  16.056 
ATOM    468  C2'  DC A  23      -7.444  57.119  15.135 
ATOM    469  C1'  DC A  23      -7.863  58.356  14.349 
ATOM    470  N1   DC A  23      -6.944  58.692  13.226 
ATOM    471  C2   DC A  23      -7.501  59.239  12.073 
ATOM    472  O2   DC A  23      -8.723  59.422  12.029 
ATOM    473  N3   DC A  23      -6.680  59.552  11.036 
ATOM    474  C4   DC A  23      -5.361  59.338  11.123 
ATOM    475  N4   DC A  23      -4.602  59.659  10.087 
ATOM    476  C5   DC A  23      -4.768  58.776  12.300 
ATOM    477  C6   DC A  23      -5.605  58.470  13.324 
ATOM    478  P    DT A  24     -10.297  55.737  16.660 
ATOM    479  OP1  DT A  24     -10.787  55.998  18.031 
ATOM    480  OP2  DT A  24      -9.339  54.618  16.515 
ATOM    481  O5'  DT A  24     -11.539  55.511  15.678 
ATOM    482  C5'  DT A  24     -12.169  56.656  15.073 
ATOM    483  C4'  DT A  24     -12.444  56.383  13.608 
ATOM    484  O4'  DT A  24     -11.318  56.737  12.755 
ATOM    485  C3'  DT A  24     -12.737  54.926  13.247 
ATOM    486  O3'  DT A  24     -13.727  54.895  12.226 
ATOM    487  C2'  DT A  24     -11.423  54.401  12.666 
ATOM    488  C1'  DT A  24     -11.067  55.654  11.873 
ATOM    489  N1   DT A  24      -9.636  55.716  11.461 
ATOM    490  C2   DT A  24      -9.359  56.301  10.249 
ATOM    491  O2   DT A  24     -10.223  56.759   9.521 
ATOM    492  N3   DT A  24      -8.023  56.340   9.901 
ATOM    493  C4   DT A  24      -6.968  55.853  10.646 
ATOM    494  O4   DT A  24      -5.811  55.945  10.229 
ATOM    495  C5   DT A  24      -7.359  55.258  11.901 
ATOM    496  C7   DT A  24      -6.272  54.703  12.775 
ATOM    497  C6   DT A  24      -8.651  55.207  12.265 
ATOM    498  P    DG A  25     -14.862  53.768  12.280 
ATOM    499  OP1  DG A  25     -15.954  54.207  13.179 
ATOM    500  OP2  DG A  25     -14.247  52.460  12.597 
ATOM    501  O5'  DG A  25     -15.379  53.766  10.766 
ATOM    502  C5'  DG A  25     -15.310  54.986  10.004 
ATOM    503  C4'  DG A  25     -14.791  54.697   8.610 
ATOM    504  O4'  DG A  25     -13.337  54.747   8.537 
ATOM    505  C3'  DG A  25     -15.141  53.323   8.040 
ATOM    506  O3'  DG A  25     -15.390  53.452   6.645 
ATOM    507  C2'  DG A  25     -13.874  52.490   8.232 
ATOM    508  C1'  DG A  25     -12.882  53.587   7.857 
ATOM    509  N9   DG A  25     -11.487  53.310   8.297 
ATOM    510  C8   DG A  25     -11.044  52.660   9.428 
ATOM    511  N7   DG A  25      -9.738  52.581   9.521 
ATOM    512  C5   DG A  25      -9.285  53.223   8.370 
ATOM    513  C6   DG A  25      -7.961  53.453   7.913 
ATOM    514  O6   DG A  25      -6.898  53.134   8.440 
ATOM    515  N1   DG A  25      -7.953  54.143   6.692 
ATOM    516  C2   DG A  25      -9.077  54.556   6.004 
ATOM    517  N2   DG A  25      -8.858  55.201   4.856 
ATOM    518  N3   DG A  25     -10.319  54.339   6.434 
ATOM    519  C4   DG A  25     -10.344  53.671   7.616 
ATOM    520  P    DC A  26     -16.581  52.607   5.988 
ATOM    521  OP1  DC A  26     -17.861  53.326   6.176 
ATOM    522  OP2  DC A  26     -16.537  51.216   6.490 
ATOM    523  O5'  DC A  26     -16.170  52.634   4.441 
ATOM    524  C5'  DC A  26     -15.437  53.764   3.934 
ATOM    525  C4'  DC A  26     -14.314  53.290   3.030 
ATOM    526  O4'  DC A  26     -13.089  53.015   3.766 
ATOM    527  C3'  DC A  26     -14.581  51.996   2.261 
ATOM    528  O3'  DC A  26     -13.992  52.099   0.970 
ATOM    529  C2'  DC A  26     -13.840  50.917   3.050 
ATOM    530  C1'  DC A  26     -12.597  51.747   3.360 
ATOM    531  N1   DC A  26     -11.768  51.195   4.467 
ATOM    532  C2   DC A  26     -10.386  51.350   4.383 
ATOM    533  O2   DC A  26      -9.911  51.933   3.403 
ATOM    534  N3   DC A  26      -9.613  50.852   5.383 
ATOM    535  C4   DC A  26     -10.169  50.226   6.428 
ATOM    536  N4   DC A  26      -9.372  49.760   7.377 
ATOM    537  C5   DC A  26     -11.587  50.057   6.533 
ATOM    538  C6   DC A  26     -12.343  50.560   5.524 
ATOM    539  P    DT A  27     -14.776  51.500  -0.290 
ATOM    540  OP1  DT A  27     -15.761  52.492  -0.777 
ATOM    541  OP2  DT A  27     -15.313  50.164   0.049 
ATOM    542  O5'  DT A  27     -13.592  51.349  -1.356 
ATOM    543  C5'  DT A  27     -12.478  52.259  -1.296 
ATOM    544  C4'  DT A  27     -11.178  51.501  -1.474 
ATOM    545  O4'  DT A  27     -10.648  51.005  -0.212 
ATOM    546  C3'  DT A  27     -11.250  50.256  -2.358 
ATOM    547  O3'  DT A  27     -10.045  50.153  -3.106 
ATOM    548  C2'  DT A  27     -11.312  49.086  -1.375 
ATOM    549  C1'  DT A  27     -10.299  49.639  -0.378 
ATOM    550  N1   DT A  27     -10.353  48.982   0.957 
ATOM    551  C2   DT A  27      -9.164  48.833   1.630 
ATOM    552  O2   DT A  27      -8.096  49.212   1.181 
ATOM    553  N3   DT A  27      -9.253  48.219   2.864 
ATOM    554  C4   DT A  27     -10.405  47.753   3.465 
ATOM    555  O4   DT A  27     -10.359  47.219   4.575 
ATOM    556  C5   DT A  27     -11.600  47.953   2.683 
ATOM    557  C7   DT A  27     -12.899  47.474   3.264 
ATOM    558  C6   DT A  27     -11.543  48.547   1.479 
ATOM    559  P    DG A  28     -10.118  49.672  -4.632 
ATOM    560  OP1  DG A  28     -10.434  50.827  -5.502 
ATOM    561  OP2  DG A  28     -11.024  48.508  -4.742 
ATOM    562  O5'  DG A  28      -8.609  49.204  -4.888 
ATOM    563  C5'  DG A  28      -7.545  49.850  -4.163 
ATOM    564  C4'  DG A  28      -6.558  48.815  -3.659 
ATOM    565  O4'  DG A  28      -6.926  48.286  -2.353 
ATOM    566  C3'  DG A  28      -6.399  47.568  -4.529 
ATOM    567  O3'  DG A  28      -5.037  47.161  -4.505 
ATOM    568  C2'  DG A  28      -7.239  46.498  -3.831 
ATOM    569  C1'  DG A  28      -6.846  46.870  -2.404 
ATOM    570  N9   DG A  28      -7.761  46.317  -1.368 
ATOM    571  C8   DG A  28      -9.123  46.110  -1.427 
ATOM    572  N7   DG A  28      -9.634  45.602  -0.333 
ATOM    573  C5   DG A  28      -8.534  45.461   0.512 
ATOM    574  C6   DG A  28      -8.459  44.962   1.838 
ATOM    575  O6   DG A  28      -9.362  44.535   2.552 
ATOM    576  N1   DG A  28      -7.145  44.996   2.325 
ATOM    577  C2   DG A  28      -6.047  45.452   1.621 
ATOM    578  N2   DG A  28      -4.877  45.402   2.263 
ATOM    579  N3   DG A  28      -6.119  45.920   0.377 
ATOM    580  C4   DG A  28      -7.387  45.894  -0.109 
ATOM    581  P    DG A  29      -4.364  46.622  -5.855 
ATOM    582  OP1  DG A  29      -3.897  47.768  -6.668 
ATOM    583  OP2  DG A  29      -5.287  45.682  -6.528 
ATOM    584  O5'  DG A  29      -3.104  45.820  -5.281 
ATOM    585  C5'  DG A  29      -2.502  46.256  -4.048 
ATOM    586  C4'  DG A  29      -2.201  45.060  -3.167 
ATOM    587  O4'  DG A  29      -3.326  44.700  -2.316 
ATOM    588  C3'  DG A  29      -1.863  43.762  -3.900 
ATOM    589  O3'  DG A  29      -0.861  43.067  -3.168 
ATOM    590  C2'  DG A  29      -3.153  42.944  -3.854 
ATOM    591  C1'  DG A  29      -3.537  43.300  -2.421 
ATOM    592  N9   DG A  29      -4.963  43.021  -2.095 
ATOM    593  C8   DG A  29      -6.076  43.115  -2.903 
ATOM    594  N7   DG A  29      -7.198  42.795  -2.306 
ATOM    595  C5   DG A  29      -6.801  42.463  -1.011 
ATOM    596  C6   DG A  29      -7.573  42.036   0.100 
ATOM    597  O6   DG A  29      -8.785  41.859   0.172 
ATOM    598  N1   DG A  29      -6.768  41.807   1.225 
ATOM    599  C2   DG A  29      -5.397  41.970   1.270 
ATOM    600  N2   DG A  29      -4.812  41.700   2.440 
ATOM    601  N3   DG A  29      -4.674  42.372   0.227 
ATOM    602  C4   DG A  29      -5.440  42.598  -0.872 
ATOM    603  P    DT A  30       0.307  42.319  -3.968 
ATOM    604  OP1  DT A  30       1.374  43.286  -4.306 
ATOM    605  OP2  DT A  30      -0.273  41.568  -5.103 
ATOM    606  O5'  DT A  30       0.840  41.293  -2.861 
ATOM    607  C5'  DT A  30       0.746  41.655  -1.471 
ATOM    608  C4'  DT A  30       0.251  40.473  -0.660 
ATOM    609  O4'  DT A  30      -1.202  40.418  -0.590 
ATOM    610  C3'  DT A  30       0.648  39.094  -1.185 
ATOM    611  O3'  DT A  30       0.909  38.238  -0.080 
ATOM    612  C2'  DT A  30      -0.596  38.583  -1.912 
ATOM    613  C1'  DT A  30      -1.615  39.095  -0.897 
ATOM    614  N1   DT A  30      -3.007  39.155  -1.424 
ATOM    615  C2   DT A  30      -4.023  38.885  -0.539 
ATOM    616  O2   DT A  30      -3.827  38.606   0.631 
ATOM    617  N3   DT A  30      -5.299  38.949  -1.063 
ATOM    618  C4   DT A  30      -5.635  39.254  -2.366 
ATOM    619  O4   DT A  30      -6.816  39.281  -2.720 
ATOM    620  C5   DT A  30      -4.501  39.522  -3.220 
ATOM    621  C7   DT A  30      -4.778  39.861  -4.655 
ATOM    622  C6   DT A  30      -3.250  39.466  -2.736 
ATOM    623  P    DA A  31       2.131  37.208  -0.168 
ATOM    624  OP1  DA A  31       3.388  37.895   0.204 
ATOM    625  OP2  DA A  31       2.123  36.539  -1.488 
ATOM    626  O5'  DA A  31       1.738  36.153   0.970 
ATOM    627  C5'  DA A  31       0.978  36.605   2.108 
ATOM    628  C4'  DA A  31      -0.119  35.608   2.426 
ATOM    629  O4'  DA A  31      -1.345  35.878   1.688 
ATOM    630  C3'  DA A  31       0.193  34.148   2.100 
ATOM    631  O3'  DA A  31      -0.384  33.319   3.102 
ATOM    632  C2'  DA A  31      -0.526  33.883   0.778 
ATOM    633  C1'  DA A  31      -1.795  34.663   1.108 
ATOM    634  N9   DA A  31      -2.621  34.997  -0.086 
ATOM    635  C8   DA A  31      -2.200  35.301  -1.349 
ATOM    636  N7   DA A  31      -3.167  35.547  -2.178 
ATOM    637  C5   DA A  31      -4.313  35.398  -1.411 
ATOM    638  C6   DA A  31      -5.679  35.526  -1.712 
ATOM    639  N6   DA A  31      -6.141  35.852  -2.927 
ATOM    640  N1   DA A  31      -6.556  35.307  -0.715 
ATOM    641  C2   DA A  31      -6.091  34.984   0.491 
ATOM    642  N3   DA A  31      -4.846  34.835   0.889 
ATOM    643  C4   DA A  31      -3.989  35.060  -0.128 
ATOM    644  P    DG A  32       0.432  32.042   3.618 
ATOM    645  OP1  DG A  32       1.392  32.457   4.665 
ATOM    646  OP2  DG A  32       1.004  31.319   2.461 
ATOM    647  O5'  DG A  32      -0.735  31.167   4.275 
ATOM    648  C5'  DG A  32      -1.875  31.837   4.844 
ATOM    649  C4'  DG A  32      -3.151  31.126   4.438 
ATOM    650  O4'  DG A  32      -3.681  31.616   3.173 
ATOM    651  C3'  DG A  32      -3.033  29.617   4.227 
ATOM    652  O3'  DG A  32      -4.226  28.993   4.688 
ATOM    653  C2'  DG A  32      -2.947  29.442   2.711 
ATOM    654  C1'  DG A  32      -3.988  30.499   2.353 
ATOM    655  N9   DG A  32      -3.930  30.939   0.931 
ATOM    656  C8   DG A  32      -2.836  31.078   0.106 
ATOM    657  N7   DG A  32      -3.128  31.489  -1.104 
ATOM    658  C5   DG A  32      -4.514  31.632  -1.079 
ATOM    659  C6   DG A  32      -5.409  32.049  -2.098 
ATOM    660  O6   DG A  32      -5.157  32.384  -3.253 
ATOM    661  N1   DG A  32      -6.736  32.052  -1.647 
ATOM    662  C2   DG A  32      -7.145  31.698  -0.376 
ATOM    663  N2   DG A  32      -8.457  31.768  -0.141 
ATOM    664  N3   DG A  32      -6.305  31.307   0.581 
ATOM    665  C4   DG A  32      -5.014  31.299   0.158 
ATOM    666  P    DG A  33      -4.122  27.599   5.467 
ATOM    667  OP1  DG A  33      -3.828  27.851   6.896 
ATOM    668  OP2  DG A  33      -3.180  26.703   4.759 
ATOM    669  O5'  DG A  33      -5.612  27.039   5.315 
ATOM    670  C5'  DG A  33      -6.703  27.975   5.218 
ATOM    671  C4'  DG A  33      -7.665  27.540   4.131 
ATOM    672  O4'  DG A  33      -7.297  28.062   2.823 
ATOM    673  C3'  DG A  33      -7.778  26.032   3.906 
ATOM    674  O3'  DG A  33      -9.128  25.713   3.594 
ATOM    675  C2'  DG A  33      -6.917  25.758   2.673 
ATOM    676  C1'  DG A  33      -7.336  26.996   1.887 
ATOM    677  N9   DG A  33      -6.416  27.332   0.764 
ATOM    678  C8   DG A  33      -5.050  27.180   0.682 
ATOM    679  N7   DG A  33      -4.535  27.576  -0.457 
ATOM    680  C5   DG A  33      -5.641  28.022  -1.182 
ATOM    681  C6   DG A  33      -5.716  28.567  -2.490 
ATOM    682  O6   DG A  33      -4.810  28.773  -3.292 
ATOM    683  N1   DG A  33      -7.037  28.887  -2.836 
ATOM    684  C2   DG A  33      -8.139  28.704  -2.023 
ATOM    685  N2   DG A  33      -9.315  29.074  -2.538 
ATOM    686  N3   DG A  33      -8.067  28.193  -0.796 
ATOM    687  C4   DG A  33      -6.793  27.877  -0.445 
ATOM    688  P    DA A  34      -9.769  24.376   4.198 
ATOM    689  OP1  DA A  34     -10.260  24.637   5.569 
ATOM    690  OP2  DA A  34      -8.812  23.257   4.053 
ATOM    691  O5'  DA A  34     -11.012  24.150   3.215 
ATOM    692  C5'  DA A  34     -11.641  25.296   2.611 
ATOM    693  C4'  DA A  34     -11.917  25.022   1.146 
ATOM    694  O4'  DA A  34     -10.791  25.377   0.293 
ATOM    695  C3'  DA A  34     -12.209  23.566   0.785 
ATOM    696  O3'  DA A  34     -13.199  23.534  -0.237 
ATOM    697  C2'  DA A  34     -10.896  23.041   0.204 
ATOM    698  C1'  DA A  34     -10.540  24.294  -0.589 
ATOM    699  N9   DA A  34      -9.109  24.356  -1.001 
ATOM    700  C8   DA A  34      -8.012  23.901  -0.327 
ATOM    701  N7   DA A  34      -6.893  24.101  -0.952 
ATOM    702  C5   DA A  34      -7.273  24.736  -2.126 
ATOM    703  C6   DA A  34      -6.540  25.216  -3.223 
ATOM    704  N6   DA A  34      -5.206  25.127  -3.319 
ATOM    705  N1   DA A  34      -7.231  25.794  -4.224 
ATOM    706  C2   DA A  34      -8.557  25.880  -4.123 
ATOM    707  N3   DA A  34      -9.345  25.470  -3.154 
ATOM    708  C4   DA A  34      -8.629  24.895  -2.166 
ATOM    709  P    DG A  35     -14.334  22.408  -0.182 
ATOM    710  OP1  DG A  35     -15.426  22.847   0.717 
ATOM    711  OP2  DG A  35     -13.720  21.100   0.135 
ATOM    712  O5'  DG A  35     -14.851  22.405  -1.696 
ATOM    713  C5'  DG A  35     -14.783  23.625  -2.458 
ATOM    714  C4'  DG A  35     -14.264  23.337  -3.852 
ATOM    715  O4'  DG A  35     -12.810  23.387  -3.925 
ATOM    716  C3'  DG A  35     -14.614  21.962  -4.422 
ATOM    717  O3'  DG A  35     -14.863  22.092  -5.817 
ATOM    718  C2'  DG A  35     -13.347  21.129  -4.230 
ATOM    719  C1'  DG A  35     -12.355  22.227  -4.605 
ATOM    720  N9   DG A  35     -10.960  21.950  -4.165 
ATOM    721  C8   DG A  35     -10.516  21.300  -3.034 
ATOM    722  N7   DG A  35      -9.211  21.220  -2.941 
ATOM    723  C5   DG A  35      -8.757  21.862  -4.092 
ATOM    724  C6   DG A  35      -7.434  22.093  -4.549 
ATOM    725  O6   DG A  35      -6.371  21.773  -4.022 
ATOM    726  N1   DG A  35      -7.426  22.782  -5.770 
ATOM    727  C2   DG A  35      -8.550  23.195  -6.458 
ATOM    728  N2   DG A  35      -8.331  23.840  -7.606 
ATOM    729  N3   DG A  35      -9.792  22.979  -6.028 
ATOM    730  C4   DG A  35      -9.816  22.311  -4.846 
ATOM    731  P    DA A  36     -16.053  21.247  -6.474 
ATOM    732  OP1  DA A  36     -17.334  21.965  -6.286 
ATOM    733  OP2  DA A  36     -16.010  19.856  -5.973 
ATOM    734  O5'  DA A  36     -15.642  21.273  -8.021 
ATOM    735  C5'  DA A  36     -14.910  22.403  -8.528 
ATOM    736  C4'  DA A  36     -13.787  21.930  -9.432 
ATOM    737  O4'  DA A  36     -12.561  21.655  -8.696 
ATOM    738  C3'  DA A  36     -14.054  20.636 -10.201 
ATOM    739  O3'  DA A  36     -13.465  20.738 -11.492 
ATOM    740  C2'  DA A  36     -13.312  19.557  -9.412 
ATOM    741  C1'  DA A  36     -12.070  20.387  -9.102 
ATOM    742  N9   DA A  36     -11.241  19.835  -7.995 
ATOM    743  C8   DA A  36     -11.655  19.176  -6.873 
ATOM    744  N7   DA A  36     -10.687  18.814  -6.089 
ATOM    745  C5   DA A  36      -9.546  19.266  -6.738 
ATOM    746  C6   DA A  36      -8.181  19.193  -6.415 
ATOM    747  N6   DA A  36      -7.714  18.608  -5.302 
ATOM    748  N1   DA A  36      -7.309  19.743  -7.280 
ATOM    749  C2   DA A  36      -7.779  20.322  -8.384 
ATOM    750  N3   DA A  36      -9.023  20.450  -8.790 
ATOM    751  C4   DA A  36      -9.875  19.891  -7.906 
ATOM    752  P    DA A  37     -14.248  20.140 -12.752 
ATOM    753  OP1  DA A  37     -15.234  21.132 -13.239 
ATOM    754  OP2  DA A  37     -14.786  18.804 -12.413 
ATOM    755  O5'  DA A  37     -13.065  19.988 -13.818 
ATOM    756  C5'  DA A  37     -11.951  20.899 -13.758 
ATOM    757  C4'  DA A  37     -10.651  20.140 -13.936 
ATOM    758  O4'  DA A  37     -10.121  19.644 -12.674 
ATOM    759  C3'  DA A  37     -10.723  18.895 -14.820 
ATOM    760  O3'  DA A  37      -9.518  18.792 -15.568 
ATOM    761  C2'  DA A  37     -10.785  17.726 -13.837 
ATOM    762  C1'  DA A  37      -9.772  18.279 -12.840 
ATOM    763  N9   DA A  37      -9.825  17.621 -11.505 
ATOM    764  C8   DA A  37     -10.916  17.134 -10.843 
ATOM    765  N7   DA A  37     -10.639  16.613  -9.687 
ATOM    766  C5   DA A  37      -9.263  16.765  -9.573 
ATOM    767  C6   DA A  37      -8.352  16.412  -8.564 
ATOM    768  N6   DA A  37      -8.709  15.803  -7.425 
ATOM    769  N1   DA A  37      -7.055  16.707  -8.771 
ATOM    770  C2   DA A  37      -6.706  17.313  -9.906 
ATOM    771  N3   DA A  37      -7.464  17.688 -10.913 
ATOM    772  C4   DA A  37      -8.757  17.381 -10.682 
ATOM    773  P    DC A  38      -9.591  18.311 -17.094 
ATOM    774  OP1  DC A  38      -9.907  19.466 -17.964 
ATOM    775  OP2  DC A  38     -10.497  17.147 -17.204 
ATOM    776  O5'  DC A  38      -8.082  17.843 -17.350 
ATOM    777  C5'  DC A  38      -7.017  18.489 -16.625 
ATOM    778  C4'  DC A  38      -6.031  17.454 -16.121 
ATOM    779  O4'  DC A  38      -6.399  16.926 -14.815 
ATOM    780  C3'  DC A  38      -5.872  16.208 -16.991 
ATOM    781  O3'  DC A  38      -4.509  15.800 -16.967 
ATOM    782  C2'  DC A  38      -6.711  15.138 -16.293 
ATOM    783  C1'  DC A  38      -6.318  15.509 -14.866 
ATOM    784  N1   DC A  38      -7.234  14.956 -13.830 
ATOM    785  C2   DC A  38      -6.680  14.578 -12.609 
ATOM    786  O2   DC A  38      -5.463  14.717 -12.438 
ATOM    787  N3   DC A  38      -7.497  14.071 -11.651 
ATOM    788  C4   DC A  38      -8.811  13.937 -11.876 
ATOM    789  N4   DC A  38      -9.566  13.437 -10.909 
ATOM    790  C5   DC A  38      -9.400  14.319 -13.124 
ATOM    791  C6   DC A  38      -8.566  14.823 -14.069 
ATOM    792  P    DC A  39      -3.836  15.262 -18.317 
ATOM    793  OP1  DC A  39      -3.370  16.407 -19.130 
ATOM    794  OP2  DC A  39      -4.759  14.321 -18.990 
ATOM    795  O5'  DC A  39      -2.577  14.460 -17.743 
ATOM    796  C5'  DC A  39      -1.975  14.896 -16.510 
ATOM    797  C4'  DC A  39      -1.674  13.699 -15.629 
ATOM    798  O4'  DC A  39      -2.799  13.339 -14.778 
ATOM    799  C3'  DC A  39      -1.336  12.402 -16.362 
ATOM    800  O3'  DC A  39      -0.334  11.707 -15.630 
ATOM    801  C2'  DC A  39      -2.626  11.584 -16.316 
ATOM    802  C1'  DC A  39      -3.010  11.940 -14.883 
ATOM    803  N1   DC A  39      -4.436  11.660 -14.557 
ATOM    804  C2   DC A  39      -4.736  11.239 -13.264 
ATOM    805  O2   DC A  39      -3.816  11.116 -12.447 
ATOM    806  N3   DC A  39      -6.031  10.979 -12.947 
ATOM    807  C4   DC A  39      -6.999  11.124 -13.861 
ATOM    808  N4   DC A  39      -8.246  10.858 -13.503 
ATOM    809  C5   DC A  39      -6.711  11.555 -15.196 
ATOM    810  C6   DC A  39      -5.411  11.810 -15.493 
ATOM    811  P    DT A  40       0.834  10.958 -16.430 
ATOM    812  OP1  DT A  40       1.901  11.926 -16.768 
ATOM    813  OP2  DT A  40       0.255  10.207 -17.565 
ATOM    814  O5'  DT A  40       1.367   9.933 -15.323 
ATOM    815  C5'  DT A  40       1.273  10.294 -13.933 
ATOM    816  C4'  DT A  40       0.779   9.113 -13.122 
ATOM    817  O4'  DT A  40      -0.675   9.057 -13.052 
ATOM    818  C3'  DT A  40       1.175   7.733 -13.647 
ATOM    819  O3'  DT A  40       1.436   6.877 -12.542 
ATOM    820  C2'  DT A  40      -0.069   7.223 -14.374 
ATOM    821  C1'  DT A  40      -1.088   7.734 -13.359 
ATOM    822  N1   DT A  40      -2.480   7.794 -13.886 
ATOM    823  C2   DT A  40      -3.496   7.525 -13.001 
ATOM    824  O2   DT A  40      -3.299   7.246 -11.831 
ATOM    825  N3   DT A  40      -4.772   7.589 -13.525 
ATOM    826  C4   DT A  40      -5.108   7.893 -14.828 
ATOM    827  O4   DT A  40      -6.289   7.920 -15.182 
ATOM    828  C5   DT A  40      -3.974   8.161 -15.682 
ATOM    829  C7   DT A  40      -4.250   8.501 -17.117 
ATOM    830  C6   DT A  40      -2.722   8.105 -15.198 
ATOM    831  P    DA A  41       2.659   5.847 -12.630 
ATOM    832  OP1  DA A  41       3.915   6.535 -12.258 
ATOM    833  OP2  DA A  41       2.650   5.179 -13.950 
ATOM    834  O5'  DA A  41       2.265   4.793 -11.492 
ATOM    835  C5'  DA A  41       1.505   5.244 -10.355 
ATOM    836  C4'  DA A  41       0.408   4.248 -10.036 
ATOM    837  O4'  DA A  41      -0.818   4.517 -10.774 
ATOM    838  C3'  DA A  41       0.720   2.788 -10.362 
ATOM    839  O3'  DA A  41       0.144   1.959  -9.360 
ATOM    840  C2'  DA A  41       0.001   2.523 -11.684 
ATOM    841  C1'  DA A  41      -1.268   3.302 -11.354 
ATOM    842  N9   DA A  41      -2.093   3.637 -12.548 
ATOM    843  C8   DA A  41      -1.673   3.941 -13.811 
ATOM    844  N7   DA A  41      -2.640   4.187 -14.640 
ATOM    845  C5   DA A  41      -3.786   4.037 -13.873 
ATOM    846  C6   DA A  41      -5.151   4.166 -14.174 
ATOM    847  N6   DA A  41      -5.614   4.492 -15.389 
ATOM    848  N1   DA A  41      -6.029   3.947 -13.177 
ATOM    849  C2   DA A  41      -5.564   3.624 -11.971 
ATOM    850  N3   DA A  41      -4.319   3.475 -11.574 
ATOM    851  C4   DA A  41      -3.462   3.699 -12.590 
ATOM    852  P    DG A  42       0.959   0.682  -8.844 
ATOM    853  OP1  DG A  42       1.920   1.097  -7.797 
ATOM    854  OP2  DG A  42       1.531  -0.041 -10.001 
ATOM    855  O5'  DG A  42      -0.207  -0.194  -8.187 
ATOM    856  C5'  DG A  42      -1.348   0.476  -7.618 
ATOM    857  C4'  DG A  42      -2.624  -0.235  -8.024 
ATOM    858  O4'  DG A  42      -3.154   0.256  -9.289 
ATOM    859  C3'  DG A  42      -2.506  -1.744  -8.235 
ATOM    860  O3'  DG A  42      -3.699  -2.368  -7.774 
ATOM    861  C2'  DG A  42      -2.420  -1.918  -9.751 
ATOM    862  C1'  DG A  42      -3.461  -0.862 -10.109 
ATOM    863  N9   DG A  42      -3.403  -0.421 -11.531 
ATOM    864  C8   DG A  42      -2.309  -0.283 -12.356 
ATOM    865  N7   DG A  42      -2.601   0.128 -13.566 
ATOM    866  C5   DG A  42      -3.987   0.272 -13.541 
ATOM    867  C6   DG A  42      -4.882   0.689 -14.561 
ATOM    868  O6   DG A  42      -4.630   1.024 -15.715 
ATOM    869  N1   DG A  42      -6.209   0.692 -14.109 
ATOM    870  C2   DG A  42      -6.617   0.338 -12.838 
ATOM    871  N2   DG A  42      -7.930   0.408 -12.603 
ATOM    872  N3   DG A  42      -5.777  -0.053 -11.881 
ATOM    873  C4   DG A  42      -4.487  -0.061 -12.304 
ATOM    874  P    DA A  43      -3.594  -3.762  -6.995 
ATOM    875  OP1  DA A  43      -3.300  -3.510  -5.566 
ATOM    876  OP2  DA A  43      -2.652  -4.657  -7.703 
ATOM    877  O5'  DA A  43      -5.085  -4.321  -7.147 
ATOM    878  C5'  DA A  43      -6.176  -3.386  -7.244 
ATOM    879  C4'  DA A  43      -7.138  -3.821  -8.331 
ATOM    880  O4'  DA A  43      -6.770  -3.298  -9.639 
ATOM    881  C3'  DA A  43      -7.250  -5.328  -8.556 
ATOM    882  O3'  DA A  43      -8.601  -5.648  -8.868 
ATOM    883  C2'  DA A  43      -6.389  -5.602  -9.789 
ATOM    884  C1'  DA A  43      -6.808  -4.365 -10.575 
ATOM    885  N9   DA A  43      -5.889  -4.029 -11.698 
ATOM    886  C8   DA A  43      -4.534  -4.186 -11.762 
ATOM    887  N7   DA A  43      -4.014  -3.798 -12.884 
ATOM    888  C5   DA A  43      -5.100  -3.349 -13.621 
ATOM    889  C6   DA A  43      -5.211  -2.806 -14.911 
ATOM    890  N6   DA A  43      -4.164  -2.614 -15.726 
ATOM    891  N1   DA A  43      -6.443  -2.466 -15.336 
ATOM    892  C2   DA A  43      -7.480  -2.659 -14.522 
ATOM    893  N3   DA A  43      -7.498  -3.155 -13.304 
ATOM    894  C4   DA A  43      -6.254  -3.487 -12.903 
ATOM    895  P    DG A  44      -9.242  -6.984  -8.264 
ATOM    896  OP1  DG A  44      -9.733  -6.723  -6.893 
ATOM    897  OP2  DG A  44      -8.285  -8.103  -8.409 
ATOM    898  O5'  DG A  44     -10.485  -7.210  -9.247 
ATOM    899  C5'  DG A  44     -11.114  -6.065  -9.851 
ATOM    900  C4'  DG A  44     -11.390  -6.339 -11.316 
ATOM    901  O4'  DG A  44     -10.264  -5.984 -12.169 
ATOM    902  C3'  DG A  44     -11.682  -7.795 -11.677 
ATOM    903  O3'  DG A  44     -12.672  -7.826 -12.699 
ATOM    904  C2'  DG A  44     -10.368  -8.320 -12.258 
ATOM    905  C1'  DG A  44     -10.013  -7.067 -13.051 
ATOM    906  N9   DG A  44      -8.582  -7.005 -13.463 
ATOM    907  C8   DG A  44      -7.463  -7.458 -12.798 
ATOM    908  N7   DG A  44      -6.340  -7.249 -13.439 
ATOM    909  C5   DG A  44      -6.742  -6.613 -14.613 
ATOM    910  C6   DG A  44      -5.970  -6.139 -15.706 
ATOM    911  O6   DG A  44      -4.754  -6.183 -15.866 
ATOM    912  N1   DG A  44      -6.781  -5.557 -16.690 
ATOM    913  C2   DG A  44      -8.157  -5.447 -16.626 
ATOM    914  N2   DG A  44      -8.746  -4.857 -17.670 
ATOM    915  N3   DG A  44      -8.879  -5.891 -15.601 
ATOM    916  C4   DG A  44      -8.108  -6.459 -14.637 
ATOM    917  P    DT A  45     -13.807  -8.953 -12.644 
ATOM    918  OP1  DT A  45     -14.899  -8.514 -11.745 
ATOM    919  OP2  DT A  45     -13.193 -10.261 -12.327 
ATOM    920  O5'  DT A  45     -14.324  -8.955 -14.158 
ATOM    921  C5'  DT A  45     -14.256  -7.735 -14.920 
ATOM    922  C4'  DT A  45     -13.736  -8.024 -16.314 
ATOM    923  O4'  DT A  45     -12.282  -7.974 -16.387 
ATOM    924  C3'  DT A  45     -14.087  -9.398 -16.884 
ATOM    925  O3'  DT A  45     -14.335  -9.269 -18.279 
ATOM    926  C2'  DT A  45     -12.820 -10.231 -16.692 
ATOM    927  C1'  DT A  45     -11.828  -9.134 -17.067 
ATOM    928  N1   DT A  45     -10.433  -9.411 -16.627 
ATOM    929  C2   DT A  45      -9.420  -8.970 -17.444 
ATOM    930  O2   DT A  45      -9.621  -8.376 -18.489 
ATOM    931  N3   DT A  45      -8.139  -9.246 -17.004 
ATOM    932  C4   DT A  45      -7.799  -9.910 -15.842 
ATOM    933  O4   DT A  45      -6.615 -10.098 -15.554 
ATOM    934  C5   DT A  45      -8.930 -10.333 -15.052 
ATOM    935  C7   DT A  45      -8.646 -11.063 -13.772 
ATOM    936  C6   DT A  45     -10.185 -10.079 -15.456 
ATOM    937  P    DT A  46     -15.526 -10.114 -18.936 
ATOM    938  OP1  DT A  46     -16.806  -9.395 -18.748 
ATOM    939  OP2  DT A  46     -15.483 -11.505 -18.435 
ATOM    940  O5'  DT A  46     -15.115 -10.087 -20.483 
ATOM    941  C5'  DT A  46     -14.382  -8.957 -20.990 
ATOM    942  C4'  DT A  46     -13.260  -9.431 -21.894 
ATOM    943  O4'  DT A  46     -12.034  -9.706 -21.158 
ATOM    944  C3'  DT A  46     -13.526 -10.725 -22.663 
ATOM    945  O3'  DT A  46     -12.937 -10.622 -23.954 
ATOM    946  C2'  DT A  46     -12.785 -11.804 -21.874 
ATOM    947  C1'  DT A  46     -11.542 -10.974 -21.564 
ATOM    948  N1   DT A  46     -10.713 -11.526 -20.457 
ATOM    949  C2   DT A  46      -9.353 -11.365 -20.554 
ATOM    950  O2   DT A  46      -8.817 -10.801 -21.492 
ATOM    951  N3   DT A  46      -8.617 -11.891 -19.510 
ATOM    952  C4   DT A  46      -9.118 -12.546 -18.403 
ATOM    953  O4   DT A  46      -8.360 -12.974 -17.531 
ATOM    954  C5   DT A  46     -10.558 -12.666 -18.392 
ATOM    955  C7   DT A  46     -11.185 -13.367 -17.222 
ATOM    956  C6   DT A  46     -11.297 -12.165 -19.394 
ATOM    957  P    DG A  47     -13.721 -11.221 -25.214 
ATOM    958  OP1  DG A  47     -14.706 -10.229 -25.701 
ATOM    959  OP2  DG A  47     -14.259 -12.557 -24.875 
ATOM    960  O5'  DG A  47     -12.538 -11.372 -26.280 
ATOM    961  C5'  DG A  47     -11.424 -10.462 -26.220 
ATOM    962  C4'  DG A  47     -10.124 -11.220 -26.398 
ATOM    963  O4'  DG A  47      -9.594 -11.716 -25.136 
ATOM    964  C3'  DG A  47     -10.196 -12.465 -27.282 
ATOM    965  O3'  DG A  47      -8.991 -12.568 -28.030 
ATOM    966  C2'  DG A  47     -10.258 -13.635 -26.299 
ATOM    967  C1'  DG A  47      -9.244 -13.082 -25.302 
ATOM    968  N9   DG A  47      -9.298 -13.739 -23.967 
ATOM    969  C8   DG A  47     -10.387 -14.237 -23.284 
ATOM    970  N7   DG A  47     -10.093 -14.760 -22.118 
ATOM    971  C5   DG A  47      -8.711 -14.598 -22.023 
ATOM    972  C6   DG A  47      -7.818 -14.969 -20.984 
ATOM    973  O6   DG A  47      -8.066 -15.525 -19.917 
ATOM    974  N1   DG A  47      -6.497 -14.618 -21.296 
ATOM    975  C2   DG A  47      -6.092 -13.991 -22.458 
ATOM    976  N2   DG A  47      -4.785 -13.742 -22.566 
ATOM    977  N3   DG A  47      -6.932 -13.643 -23.431 
ATOM    978  C4   DG A  47      -8.217 -13.977 -23.145 
ATOM    979  P    DG A  48      -9.063 -13.049 -29.556 
ATOM    980  OP1  DG A  48      -9.380 -11.894 -30.426 
ATOM    981  OP2  DG A  48      -9.970 -14.213 -29.666 
ATOM    982  O5'  DG A  48      -7.555 -13.517 -29.812 
ATOM    983  C5'  DG A  48      -6.490 -12.871 -29.087 
ATOM    984  C4'  DG A  48      -5.504 -13.906 -28.583 
ATOM    985  O4'  DG A  48      -5.872 -14.435 -27.277 
ATOM    986  C3'  DG A  48      -5.345 -15.153 -29.453 
ATOM    987  O3'  DG A  48      -3.982 -15.560 -29.429 
ATOM    988  C2'  DG A  48      -6.184 -16.223 -28.755 
ATOM    989  C1'  DG A  48      -5.791 -15.851 -27.328 
ATOM    990  N9   DG A  48      -6.707 -16.404 -26.292 
ATOM    991  C8   DG A  48      -8.068 -16.611 -26.352 
ATOM    992  N7   DG A  48      -8.580 -17.119 -25.257 
ATOM    993  C5   DG A  48      -7.480 -17.260 -24.412 
ATOM    994  C6   DG A  48      -7.405 -17.759 -23.086 
ATOM    995  O6   DG A  48      -8.308 -18.186 -22.372 
ATOM    996  N1   DG A  48      -6.090 -17.725 -22.599 
ATOM    997  C2   DG A  48      -4.993 -17.269 -23.303 
ATOM    998  N2   DG A  48      -3.822 -17.319 -22.661 
ATOM    999  N3   DG A  48      -5.065 -16.801 -24.547 
ATOM   1000  C4   DG A  48      -6.332 -16.827 -25.033 
ATOM   1001  P    DG A  49      -3.309 -16.099 -30.779 
ATOM   1002  OP1  DG A  49      -2.842 -14.953 -31.592 
ATOM   1003  OP2  DG A  49      -4.232 -17.039 -31.452 
ATOM   1004  O5'  DG A  49      -2.049 -16.901 -30.205 
ATOM   1005  C5'  DG A  49      -1.447 -16.465 -28.972 
ATOM   1006  C4'  DG A  49      -1.146 -17.661 -28.091 
ATOM   1007  O4'  DG A  49      -2.272 -18.021 -27.240 
ATOM   1008  C3'  DG A  49      -0.809 -18.959 -28.824 
ATOM   1009  O3'  DG A  49       0.194 -19.654 -28.092 
ATOM   1010  C2'  DG A  49      -2.099 -19.777 -28.778 
ATOM   1011  C1'  DG A  49      -2.482 -19.421 -27.345 
ATOM   1012  N9   DG A  49      -3.908 -19.700 -27.019 
ATOM   1013  C8   DG A  49      -5.021 -19.606 -27.827 
ATOM   1014  N7   DG A  49      -6.144 -19.926 -27.230 
ATOM   1015  C5   DG A  49      -5.747 -20.258 -25.935 
ATOM   1016  C6   DG A  49      -6.518 -20.685 -24.824 
ATOM   1017  O6   DG A  49      -7.731 -20.862 -24.752 
ATOM   1018  N1   DG A  49      -5.713 -20.914 -23.699 
ATOM   1019  C2   DG A  49      -4.343 -20.751 -23.654 
ATOM   1020  N2   DG A  49      -3.758 -21.021 -22.484 
ATOM   1021  N3   DG A  49      -3.619 -20.349 -24.697 
ATOM   1022  C4   DG A  49      -4.385 -20.123 -25.796 
ATOM   1023  P    DA A  50       1.361 -20.402 -28.892 
ATOM   1024  OP1  DA A  50       2.429 -19.435 -29.230 
ATOM   1025  OP2  DA A  50       0.782 -21.153 -30.027 
ATOM   1026  O5'  DA A  50       1.894 -21.428 -27.785 
ATOM   1027  C5'  DA A  50       1.801 -21.066 -26.395 
ATOM   1028  C4'  DA A  50       1.306 -22.248 -25.584 
ATOM   1029  O4'  DA A  50      -0.148 -22.303 -25.514 
ATOM   1030  C3'  DA A  50       1.702 -23.628 -26.109 
ATOM   1031  O3'  DA A  50       1.963 -24.483 -25.004 
ATOM   1032  C2'  DA A  50       0.458 -24.138 -26.836 
ATOM   1033  C1'  DA A  50      -0.561 -23.626 -25.821 
ATOM   1034  N9   DA A  50      -1.953 -23.566 -26.348 
ATOM   1035  C8   DA A  50      -2.368 -23.275 -27.615 
ATOM   1036  N7   DA A  50      -3.656 -23.304 -27.765 
ATOM   1037  C5   DA A  50      -4.132 -23.638 -26.505 
ATOM   1038  C6   DA A  50      -5.429 -23.828 -26.002 
ATOM   1039  N6   DA A  50      -6.538 -23.701 -26.745 
ATOM   1040  N1   DA A  50      -5.548 -24.155 -24.701 
ATOM   1041  C2   DA A  50      -4.443 -24.280 -23.967 
ATOM   1042  N3   DA A  50      -3.187 -24.129 -24.324 
ATOM   1043  C4   DA A  50      -3.096 -23.802 -25.631 
ATOM   1044  P    DA A  51       3.186 -25.514 -25.092 
ATOM   1045  OP1  DA A  51       4.442 -24.826 -24.720 
ATOM   1046  OP2  DA A  51       3.177 -26.182 -26.412 
ATOM   1047  O5'  DA A  51       2.792 -26.568 -23.954 
ATOM   1048  C5'  DA A  51       2.033 -26.117 -22.817 
ATOM   1049  C4'  DA A  51       0.935 -27.113 -22.498 
ATOM   1050  O4'  DA A  51      -0.291 -26.843 -23.236 
ATOM   1051  C3'  DA A  51       1.248 -28.573 -22.824 
ATOM   1052  O3'  DA A  51       0.671 -29.402 -21.822 
ATOM   1053  C2'  DA A  51       0.528 -28.838 -24.146 
ATOM   1054  C1'  DA A  51      -0.741 -28.058 -23.816 
ATOM   1055  N9   DA A  51      -1.566 -27.724 -25.010 
ATOM   1056  C8   DA A  51      -1.146 -27.420 -26.273 
ATOM   1057  N7   DA A  51      -2.113 -27.174 -27.102 
ATOM   1058  C5   DA A  51      -3.259 -27.323 -26.335 
ATOM   1059  C6   DA A  51      -4.624 -27.195 -26.636 
ATOM   1060  N6   DA A  51      -5.086 -26.869 -27.851 
ATOM   1061  N1   DA A  51      -5.501 -27.414 -25.639 
ATOM   1062  C2   DA A  51      -5.037 -27.737 -24.433 
ATOM   1063  N3   DA A  51      -3.792 -27.886 -24.036 
ATOM   1064  C4   DA A  51      -2.935 -27.661 -25.052 
ATOM   1065  P    DG A  52       1.486 -30.679 -21.306 
ATOM   1066  OP1  DG A  52       2.447 -30.264 -20.259 
ATOM   1067  OP2  DG A  52       2.058 -31.402 -22.463 
ATOM   1068  O5'  DG A  52       0.320 -31.555 -20.649 
ATOM   1069  C5'  DG A  52      -0.820 -30.884 -20.080 
ATOM   1070  C4'  DG A  52      -2.097 -31.595 -20.486 
ATOM   1071  O4'  DG A  52      -2.627 -31.105 -21.751 
ATOM   1072  C3'  DG A  52      -1.979 -33.105 -20.697 
ATOM   1073  O3'  DG A  52      -3.171 -33.728 -20.236 
ATOM   1074  C2'  DG A  52      -1.893 -33.279 -22.213 
ATOM   1075  C1'  DG A  52      -2.933 -32.222 -22.571 
ATOM   1076  N9   DG A  52      -2.876 -31.782 -23.993 
ATOM   1077  C8   DG A  52      -1.781 -31.643 -24.818 
ATOM   1078  N7   DG A  52      -2.074 -31.232 -26.028 
ATOM   1079  C5   DG A  52      -3.460 -31.089 -26.003 
ATOM   1080  C6   DG A  52      -4.354 -30.672 -27.023 
ATOM   1081  O6   DG A  52      -4.102 -30.337 -28.177 
ATOM   1082  N1   DG A  52      -5.681 -30.669 -26.571 
ATOM   1083  C2   DG A  52      -6.090 -31.023 -25.300 
ATOM   1084  N2   DG A  52      -7.403 -30.953 -25.065 
ATOM   1085  N3   DG A  52      -5.250 -31.414 -24.343 
ATOM   1086  C4   DG A  52      -3.959 -31.422 -24.766 
ATOM   1087  P    DA A  53      -3.067 -35.122 -19.457 
ATOM   1088  OP1  DA A  53      -2.773 -34.870 -18.028 
ATOM   1089  OP2  DA A  53      -2.125 -36.018 -20.165 
ATOM   1090  O5'  DA A  53      -4.558 -35.682 -19.609 
ATOM   1091  C5'  DA A  53      -5.649 -34.746 -19.706 
ATOM   1092  C4'  DA A  53      -6.611 -35.181 -20.793 
ATOM   1093  O4'  DA A  53      -6.242 -34.659 -22.101 
ATOM   1094  C3'  DA A  53      -6.723 -36.689 -21.018 
ATOM   1095  O3'  DA A  53      -8.074 -37.008 -21.330 
ATOM   1096  C2'  DA A  53      -5.862 -36.963 -22.251 
ATOM   1097  C1'  DA A  53      -6.281 -35.725 -23.037 
ATOM   1098  N9   DA A  53      -5.362 -35.389 -24.160 
ATOM   1099  C8   DA A  53      -4.007 -35.547 -24.224 
ATOM   1100  N7   DA A  53      -3.486 -35.159 -25.346 
ATOM   1101  C5   DA A  53      -4.573 -34.710 -26.083 
ATOM   1102  C6   DA A  53      -4.684 -34.167 -27.373 
ATOM   1103  N6   DA A  53      -3.637 -33.975 -28.188 
ATOM   1104  N1   DA A  53      -5.916 -33.827 -27.798 
ATOM   1105  C2   DA A  53      -6.953 -34.019 -26.984 
ATOM   1106  N3   DA A  53      -6.971 -34.516 -25.766 
ATOM   1107  C4   DA A  53      -5.727 -34.848 -25.365 
ATOM   1108  P    DC A  54      -8.715 -38.345 -20.726 
ATOM   1109  OP1  DC A  54      -9.205 -38.084 -19.355 
ATOM   1110  OP2  DC A  54      -7.757 -39.464 -20.871 
ATOM   1111  O5'  DC A  54      -9.957 -38.571 -21.709 
ATOM   1112  C5'  DC A  54     -10.587 -37.425 -22.313 
ATOM   1113  C4'  DC A  54     -10.862 -37.699 -23.778 
ATOM   1114  O4'  DC A  54      -9.737 -37.344 -24.631 
ATOM   1115  C3'  DC A  54     -11.155 -39.155 -24.139 
ATOM   1116  O3'  DC A  54     -12.145 -39.187 -25.161 
ATOM   1117  C2'  DC A  54      -9.841 -39.681 -24.720 
ATOM   1118  C1'  DC A  54      -9.485 -38.427 -25.513 
ATOM   1119  N1   DC A  54      -8.055 -38.365 -25.925 
ATOM   1120  C2   DC A  54      -7.757 -37.775 -27.151 
ATOM   1121  O2   DC A  54      -8.683 -37.331 -27.839 
ATOM   1122  N3   DC A  54      -6.460 -37.710 -27.544 
ATOM   1123  C4   DC A  54      -5.485 -38.203 -26.769 
ATOM   1124  N4   DC A  54      -4.235 -38.115 -27.198 
ATOM   1125  C5   DC A  54      -5.770 -38.815 -25.505 
ATOM   1126  C6   DC A  54      -7.073 -38.870 -25.130 
ATOM   1127  P    DG A  55     -13.280 -40.314 -25.106 
ATOM   1128  OP1  DG A  55     -14.372 -39.874 -24.207 
ATOM   1129  OP2  DG A  55     -12.666 -41.622 -24.789 
ATOM   1130  O5'  DG A  55     -13.797 -40.316 -26.620 
ATOM   1131  C5'  DG A  55     -13.729 -39.096 -27.382 
ATOM   1132  C4'  DG A  55     -13.209 -39.384 -28.776 
ATOM   1133  O4'  DG A  55     -11.755 -39.334 -28.849 
ATOM   1134  C3'  DG A  55     -13.559 -40.759 -29.346 
ATOM   1135  O3'  DG A  55     -13.808 -40.629 -30.741 
ATOM   1136  C2'  DG A  55     -12.292 -41.592 -29.154 
ATOM   1137  C1'  DG A  55     -11.301 -40.494 -29.529 
ATOM   1138  N9   DG A  55      -9.906 -40.771 -29.089 
ATOM   1139  C8   DG A  55      -9.462 -41.421 -27.958 
ATOM   1140  N7   DG A  55      -8.157 -41.501 -27.865 
ATOM   1141  C5   DG A  55      -7.703 -40.859 -29.016 
ATOM   1142  C6   DG A  55      -6.380 -40.628 -29.473 
ATOM   1143  O6   DG A  55      -5.317 -40.948 -28.946 
ATOM   1144  N1   DG A  55      -6.372 -39.939 -30.694 
ATOM   1145  C2   DG A  55      -7.495 -39.526 -31.382 
ATOM   1146  N2   DG A  55      -7.276 -38.881 -32.530 
ATOM   1147  N3   DG A  55      -8.737 -39.742 -30.952 
ATOM   1148  C4   DG A  55      -8.762 -40.410 -29.770 
ATOM   1149  P    DT A  56     -14.999 -41.474 -31.398 
ATOM   1150  OP1  DT A  56     -16.279 -40.756 -31.210 
ATOM   1151  OP2  DT A  56     -14.956 -42.865 -30.897 
ATOM   1152  O5'  DT A  56     -14.588 -41.448 -32.945 
ATOM   1153  C5'  DT A  56     -13.855 -40.318 -33.452 
ATOM   1154  C4'  DT A  56     -12.733 -40.791 -34.356 
ATOM   1155  O4'  DT A  56     -11.507 -41.066 -33.620 
ATOM   1156  C3'  DT A  56     -12.999 -42.085 -35.125 
ATOM   1157  O3'  DT A  56     -12.410 -41.983 -36.416 
ATOM   1158  C2'  DT A  56     -12.258 -43.164 -34.336 
ATOM   1159  C1'  DT A  56     -11.015 -42.334 -34.026 
ATOM   1160  N1   DT A  56     -10.186 -42.886 -32.919 
ATOM   1161  C2   DT A  56      -8.825 -42.726 -33.016 
ATOM   1162  O2   DT A  56      -8.290 -42.161 -33.954 
ATOM   1163  N3   DT A  56      -8.090 -43.251 -31.972 
ATOM   1164  C4   DT A  56      -8.591 -43.907 -30.865 
ATOM   1165  O4   DT A  56      -7.833 -44.334 -29.993 
ATOM   1166  C5   DT A  56     -10.030 -44.026 -30.854 
ATOM   1167  C7   DT A  56     -10.658 -44.728 -29.684 
ATOM   1168  C6   DT A  56     -10.769 -43.525 -31.856 
ATOM   1169  P    DC A  57     -13.194 -42.581 -37.676 
ATOM   1170  OP1  DC A  57     -14.179 -41.589 -38.163 
ATOM   1171  OP2  DC A  57     -13.732 -43.917 -37.337 
ATOM   1172  O5'  DC A  57     -12.010 -42.733 -38.742 
ATOM   1173  C5'  DC A  57     -10.897 -41.822 -38.682 
ATOM   1174  C4'  DC A  57      -9.597 -42.581 -38.860 
ATOM   1175  O4'  DC A  57      -9.066 -43.077 -37.598 
ATOM   1176  C3'  DC A  57      -9.668 -43.826 -39.744 
ATOM   1177  O3'  DC A  57      -8.463 -43.929 -40.492 
ATOM   1178  C2'  DC A  57      -9.731 -44.995 -38.761 
ATOM   1179  C1'  DC A  57      -8.717 -44.442 -37.764 
ATOM   1180  N1   DC A  57      -8.771 -45.100 -36.429 
ATOM   1181  C2   DC A  57      -7.574 -45.258 -35.734 
ATOM   1182  O2   DC A  57      -6.527 -44.850 -36.249 
ATOM   1183  N3   DC A  57      -7.603 -45.856 -34.515 
ATOM   1184  C4   DC A  57      -8.758 -46.284 -33.992 
ATOM   1185  N4   DC A  57      -8.733 -46.861 -32.800 
ATOM   1186  C5   DC A  57      -9.999 -46.132 -34.690 
ATOM   1187  C6   DC A  57      -9.950 -45.533 -35.907 
ATOM   1188  P    DA A  58      -8.536 -44.410 -42.018 
ATOM   1189  OP1  DA A  58      -8.853 -43.255 -42.888 
ATOM   1190  OP2  DA A  58      -9.442 -45.574 -42.128 
ATOM   1191  O5'  DA A  58      -7.027 -44.878 -42.274 
ATOM   1192  C5'  DA A  58      -5.963 -44.232 -41.549 
ATOM   1193  C4'  DA A  58      -4.976 -45.267 -41.045 
ATOM   1194  O4'  DA A  58      -5.344 -45.796 -39.739 
ATOM   1195  C3'  DA A  58      -4.817 -46.513 -41.915 
ATOM   1196  O3'  DA A  58      -3.455 -46.921 -41.891 
ATOM   1197  C2'  DA A  58      -5.657 -47.583 -41.217 
ATOM   1198  C1'  DA A  58      -5.264 -47.212 -39.790 
ATOM   1199  N9   DA A  58      -6.179 -47.765 -38.754 
ATOM   1200  C8   DA A  58      -7.528 -47.962 -38.831 
ATOM   1201  N7   DA A  58      -8.048 -48.466 -37.754 
ATOM   1202  C5   DA A  58      -6.965 -48.613 -36.898 
ATOM   1203  C6   DA A  58      -6.855 -49.101 -35.586 
ATOM   1204  N6   DA A  58      -7.898 -49.551 -34.873 
ATOM   1205  N1   DA A  58      -5.629 -49.110 -35.029 
ATOM   1206  C2   DA A  58      -4.598 -48.661 -35.741 
ATOM   1207  N3   DA A  58      -4.578 -48.185 -36.967 
ATOM   1208  C4   DA A  58      -5.817 -48.188 -37.501 
ATOM   1209  P    DC A  59      -2.782 -47.459 -43.241 
ATOM   1210  OP1  DC A  59      -2.315 -46.314 -44.054 
ATOM   1211  OP2  DC A  59      -3.705 -48.400 -43.914 
ATOM   1212  O5'  DC A  59      -1.522 -48.261 -42.667 
ATOM   1213  C5'  DC A  59      -0.920 -47.825 -41.434 
ATOM   1214  C4'  DC A  59      -0.619 -49.022 -40.553 
ATOM   1215  O4'  DC A  59      -1.745 -49.382 -39.702 
ATOM   1216  C3'  DC A  59      -0.281 -50.319 -41.286 
ATOM   1217  O3'  DC A  59       0.721 -51.014 -40.554 
ATOM   1218  C2'  DC A  59      -1.571 -51.138 -41.240 
ATOM   1219  C1'  DC A  59      -1.955 -50.781 -39.807 
ATOM   1220  N1   DC A  59      -3.381 -51.061 -39.481 
ATOM   1221  C2   DC A  59      -3.682 -51.482 -38.188 
ATOM   1222  O2   DC A  59      -2.761 -51.605 -37.371 
ATOM   1223  N3   DC A  59      -4.977 -51.742 -37.872 
ATOM   1224  C4   DC A  59      -5.944 -51.597 -38.785 
ATOM   1225  N4   DC A  59      -7.191 -51.863 -38.427 
ATOM   1226  C5   DC A  59      -5.656 -51.166 -40.120 
ATOM   1227  C6   DC A  59      -4.357 -50.911 -40.417 
ATOM   1228  P    DT A  60       1.888 -51.763 -41.354 
ATOM   1229  OP1  DT A  60       2.956 -50.795 -41.692 
ATOM   1230  OP2  DT A  60       1.309 -52.514 -42.489 
ATOM   1231  O5'  DT A  60       2.422 -52.789 -40.247 
ATOM   1232  C5'  DT A  60       2.328 -52.427 -38.857 
ATOM   1233  C4'  DT A  60       1.833 -53.608 -38.046 
ATOM   1234  O4'  DT A  60       0.379 -53.664 -37.976 
ATOM   1235  C3'  DT A  60       2.230 -54.988 -38.571 
ATOM   1236  O3'  DT A  60       2.491 -55.844 -37.466 
ATOM   1237  C2'  DT A  60       0.985 -55.498 -39.298 
ATOM   1238  C1'  DT A  60      -0.034 -54.987 -38.283 
ATOM   1239  N1   DT A  60      -1.426 -54.927 -38.810 
ATOM   1240  C2   DT A  60      -2.442 -55.197 -37.925 
ATOM   1241  O2   DT A  60      -2.245 -55.475 -36.755 
ATOM   1242  N3   DT A  60      -3.718 -55.132 -38.449 
ATOM   1243  C4   DT A  60      -4.053 -54.828 -39.752 
ATOM   1244  O4   DT A  60      -5.234 -54.801 -40.106 
ATOM   1245  C5   DT A  60      -2.920 -54.560 -40.606 
ATOM   1246  C7   DT A  60      -3.196 -54.220 -42.041 
ATOM   1247  C6   DT A  60      -1.668 -54.616 -40.122 
ATOM   1248  P    DG A  61       3.713 -56.874 -37.554 
ATOM   1249  OP1  DG A  61       4.970 -56.186 -37.182 
ATOM   1250  OP2  DG A  61       3.704 -57.542 -38.874 
ATOM   1251  O5'  DG A  61       3.319 -57.928 -36.416 
ATOM   1252  C5'  DG A  61       2.560 -57.477 -35.279 
ATOM   1253  C4'  DG A  61       1.462 -58.473 -34.960 
ATOM   1254  O4'  DG A  61       0.236 -58.204 -35.699 
ATOM   1255  C3'  DG A  61       1.775 -59.934 -35.286 
ATOM   1256  O3'  DG A  61       1.198 -60.762 -34.284 
ATOM   1257  C2'  DG A  61       1.055 -60.198 -36.608 
ATOM   1258  C1'  DG A  61      -0.214 -59.419 -36.278 
ATOM   1259  N9   DG A  61      -1.039 -59.084 -37.472 
ATOM   1260  C8   DG A  61      -0.634 -58.776 -38.752 
ATOM   1261  N7   DG A  61      -1.620 -58.529 -39.579 
ATOM   1262  C5   DG A  61      -2.759 -58.684 -38.791 
ATOM   1263  C6   DG A  61      -4.131 -58.546 -39.131 
ATOM   1264  O6   DG A  61      -4.630 -58.252 -40.214 
ATOM   1265  N1   DG A  61      -4.958 -58.794 -38.027 
ATOM   1266  C2   DG A  61      -4.519 -59.131 -36.762 
ATOM   1267  N2   DG A  61      -5.468 -59.327 -35.844 
ATOM   1268  N3   DG A  61      -3.232 -59.260 -36.445 
ATOM   1269  C4   DG A  61      -2.416 -59.023 -37.504 
ATOM   1270  P    DA A  62       2.013 -62.039 -33.768 
ATOM   1271  OP1  DA A  62       2.974 -61.624 -32.721 
ATOM   1272  OP2  DA A  62       2.586 -62.763 -34.925 
ATOM   1273  O5'  DA A  62       0.847 -62.915 -33.111 
ATOM   1274  C5'  DA A  62      -0.293 -62.245 -32.542 
ATOM   1275  C4'  DA A  62      -1.569 -62.956 -32.948 
ATOM   1276  O4'  DA A  62      -2.100 -62.465 -34.213 
ATOM   1277  C3'  DA A  62      -1.451 -64.465 -33.159 
ATOM   1278  O3'  DA A  62      -2.644 -65.089 -32.698 
ATOM   1279  C2'  DA A  62      -1.366 -64.639 -34.675 
ATOM   1280  C1'  DA A  62      -2.406 -63.583 -35.033 
ATOM   1281  N9   DA A  62      -2.349 -63.142 -36.455 
ATOM   1282  C8   DA A  62      -1.253 -63.010 -37.258 
ATOM   1283  N7   DA A  62      -1.528 -62.604 -38.459 
ATOM   1284  C5   DA A  62      -2.908 -62.456 -38.453 
ATOM   1285  C6   DA A  62      -3.821 -62.047 -39.439 
ATOM   1286  N6   DA A  62      -3.459 -61.696 -40.683 
ATOM   1287  N1   DA A  62      -5.123 -62.011 -39.102 
ATOM   1288  C2   DA A  62      -5.476 -62.360 -37.865 
ATOM   1289  N3   DA A  62      -4.718 -62.756 -36.867 
ATOM   1290  C4   DA A  62      -3.420 -62.783 -37.231 
ATOM   1291  P    DT A  63      -2.540 -66.483 -31.919 
ATOM   1292  OP1  DT A  63      -2.246 -66.231 -30.490 
ATOM   1293  OP2  DT A  63      -1.598 -67.378 -32.627 
ATOM   1294  O5'  DT A  63      -4.030 -67.042 -32.071 
ATOM   1295  C5'  DT A  63      -5.121 -66.107 -32.168 
ATOM   1296  C4'  DT A  63      -6.083 -66.542 -33.255 
ATOM   1297  O4'  DT A  63      -5.715 -66.019 -34.563 
ATOM   1298  C3'  DT A  63      -6.196 -68.049 -33.480 
ATOM   1299  O3'  DT A  63      -7.546 -68.369 -33.792 
ATOM   1300  C2'  DT A  63      -5.335 -68.323 -34.713 
ATOM   1301  C1'  DT A  63      -5.754 -67.086 -35.499 
ATOM   1302  N1   DT A  63      -4.835 -66.750 -36.622 
ATOM   1303  C2   DT A  63      -5.400 -66.211 -37.753 
ATOM   1304  O2   DT A  63      -6.596 -66.004 -37.863 
ATOM   1305  N3   DT A  63      -4.517 -65.913 -38.773 
ATOM   1306  C4   DT A  63      -3.151 -66.105 -38.756 
ATOM   1307  O4   DT A  63      -2.463 -65.799 -39.731 
ATOM   1308  C5   DT A  63      -2.652 -66.676 -37.526 
ATOM   1309  C7   DT A  63      -1.175 -66.917 -37.424 
ATOM   1310  C6   DT A  63      -3.488 -66.975 -36.519 
ATOM   1311  P    DT A  64      -8.188 -69.705 -33.188 
ATOM   1312  OP1  DT A  64      -8.678 -69.444 -31.817 
ATOM   1313  OP2  DT A  64      -7.230 -70.824 -33.333 
ATOM   1314  O5'  DT A  64      -9.430 -69.931 -34.171 
ATOM   1315  C5'  DT A  64     -10.060 -68.786 -34.775 
ATOM   1316  C4'  DT A  64     -10.335 -69.060 -36.240 
ATOM   1317  O4'  DT A  64      -9.210 -68.705 -37.093 
ATOM   1318  C3'  DT A  64     -10.628 -70.516 -36.601 
ATOM   1319  O3'  DT A  64     -11.618 -70.547 -37.623 
ATOM   1320  C2'  DT A  64      -9.314 -71.041 -37.182 
ATOM   1321  C1'  DT A  64      -8.958 -69.788 -37.975 
ATOM   1322  N1   DT A  64      -7.528 -69.726 -38.387 
ATOM   1323  C2   DT A  64      -7.251 -69.141 -39.599 
ATOM   1324  O2   DT A  64      -8.114 -68.683 -40.327 
ATOM   1325  N3   DT A  64      -5.914 -69.103 -39.947 
ATOM   1326  C4   DT A  64      -4.859 -69.589 -39.202 
ATOM   1327  O4   DT A  64      -3.703 -69.497 -39.619 
ATOM   1328  C5   DT A  64      -5.250 -70.184 -37.947 
ATOM   1329  C7   DT A  64      -4.163 -70.739 -37.073 
ATOM   1330  C6   DT A  64      -6.542 -70.236 -37.583 
ATOM   1331  P    DA A  65     -12.753 -71.674 -37.568 
ATOM   1332  OP1  DA A  65     -13.845 -71.235 -36.669 
ATOM   1333  OP2  DA A  65     -12.139 -72.982 -37.251 
ATOM   1334  O5'  DA A  65     -13.270 -71.676 -39.082 
ATOM   1335  C5'  DA A  65     -13.201 -70.456 -39.844 
ATOM   1336  C4'  DA A  65     -12.682 -70.745 -41.238 
ATOM   1337  O4'  DA A  65     -11.228 -70.695 -41.311 
ATOM   1338  C3'  DA A  65     -13.032 -72.119 -41.808 
ATOM   1339  O3'  DA A  65     -13.281 -71.990 -43.203 
ATOM   1340  C2'  DA A  65     -11.765 -72.952 -41.616 
ATOM   1341  C1'  DA A  65     -10.773 -71.855 -41.991 
ATOM   1342  N9   DA A  65      -9.379 -72.132 -41.551 
ATOM   1343  C8   DA A  65      -8.957 -72.778 -40.424 
ATOM   1344  N7   DA A  65      -7.667 -72.864 -40.321 
ATOM   1345  C5   DA A  65      -7.196 -72.229 -41.461 
ATOM   1346  C6   DA A  65      -5.899 -71.984 -41.942 
ATOM   1347  N6   DA A  65      -4.787 -72.369 -41.301 
ATOM   1348  N1   DA A  65      -5.787 -71.326 -43.111 
ATOM   1349  C2   DA A  65      -6.895 -70.945 -43.743 
ATOM   1350  N3   DA A  65      -8.152 -71.117 -43.393 
ATOM   1351  C4   DA A  65      -8.236 -71.778 -42.221 
ATOM   1352  P    DT A  66     -14.472 -72.835 -43.860 
ATOM   1353  OP1  DT A  66     -15.752 -72.116 -43.672 
ATOM   1354  OP2  DT A  66     -14.428 -74.226 -43.359 
ATOM   1355  O5'  DT A  66     -14.061 -72.808 -45.407 
ATOM   1356  C5'  DT A  66     -13.328 -71.678 -45.915 
ATOM   1357  C4'  DT A  66     -12.206 -72.152 -46.818 
ATOM   1358  O4'  DT A  66     -10.980 -72.427 -46.082 
ATOM   1359  C3'  DT A  66     -12.472 -73.446 -47.587 
ATOM   1360  O3'  DT A  66     -11.883 -73.344 -48.878 
ATOM   1361  C2'  DT A  66     -11.731 -74.525 -46.798 
ATOM   1362  C1'  DT A  66     -10.488 -73.695 -46.488 
ATOM   1363  N1   DT A  66      -9.659 -74.247 -45.381 
ATOM   1364  C2   DT A  66      -8.298 -74.086 -45.478 
ATOM   1365  O2   DT A  66      -7.763 -73.522 -46.416 
ATOM   1366  N3   DT A  66      -7.563 -74.612 -44.434 
ATOM   1367  C4   DT A  66      -8.064 -75.267 -43.327 
ATOM   1368  O4   DT A  66      -7.305 -75.695 -42.455 
ATOM   1369  C5   DT A  66      -9.503 -75.387 -43.316 
ATOM   1370  C7   DT A  66     -10.131 -76.088 -42.146 
ATOM   1371  C6   DT A  66     -10.242 -74.886 -44.318 
ATOM   1372  P    DG A  67     -12.667 -73.942 -50.138 
ATOM   1373  OP1  DG A  67     -13.652 -72.950 -50.625 
ATOM   1374  OP2  DG A  67     -13.204 -75.278 -49.799 
ATOM   1375  O5'  DG A  67     -11.483 -74.094 -51.204 
ATOM   1376  C5'  DG A  67     -10.369 -73.183 -51.144 
ATOM   1377  C4'  DG A  67      -9.070 -73.941 -51.322 
ATOM   1378  O4'  DG A  67      -8.539 -74.437 -50.060 
ATOM   1379  C3'  DG A  67      -9.141 -75.186 -52.206 
ATOM   1380  O3'  DG A  67      -7.936 -75.289 -52.954 
ATOM   1381  C2'  DG A  67      -9.203 -76.356 -51.223 
ATOM   1382  C1'  DG A  67      -8.190 -75.803 -50.226 
ATOM   1383  N9   DG A  67      -8.244 -76.460 -48.891 
ATOM   1384  C8   DG A  67      -9.332 -76.958 -48.208 
ATOM   1385  N7   DG A  67      -9.038 -77.481 -47.042 
ATOM   1386  C5   DG A  67      -7.657 -77.319 -46.947 
ATOM   1387  C6   DG A  67      -6.763 -77.690 -45.908 
ATOM   1388  O6   DG A  67      -7.012 -78.246 -44.841 
ATOM   1389  N1   DG A  67      -5.442 -77.339 -46.220 
ATOM   1390  C2   DG A  67      -5.038 -76.712 -47.382 
ATOM   1391  N2   DG A  67      -3.731 -76.463 -47.490 
ATOM   1392  N3   DG A  67      -5.877 -76.365 -48.355 
ATOM   1393  C4   DG A  67      -7.162 -76.698 -48.069 
ATOM   1394  P    DT A  68      -8.009 -75.770 -54.480 
ATOM   1395  OP1  DT A  68      -8.326 -74.615 -55.350 
ATOM   1396  OP2  DT A  68      -8.915 -76.934 -54.590 
ATOM   1397  O5'  DT A  68      -6.500 -76.238 -54.736 
ATOM   1398  C5'  DT A  68      -5.436 -75.593 -54.011 
ATOM   1399  C4'  DT A  68      -4.449 -76.627 -53.507 
ATOM   1400  O4'  DT A  68      -4.817 -77.156 -52.201 
ATOM   1401  C3'  DT A  68      -4.290 -77.874 -54.377 
ATOM   1402  O3'  DT A  68      -2.928 -78.281 -54.353 
ATOM   1403  C2'  DT A  68      -5.130 -78.944 -53.679 
ATOM   1404  C1'  DT A  68      -4.737 -78.572 -52.252 
ATOM   1405  N1   DT A  68      -5.652 -79.125 -51.216 
ATOM   1406  C2   DT A  68      -5.090 -79.493 -50.016 
ATOM   1407  O2   DT A  68      -3.899 -79.384 -49.781 
ATOM   1408  N3   DT A  68      -5.969 -80.003 -49.081 
ATOM   1409  C4   DT A  68      -7.329 -80.169 -49.241 
ATOM   1410  O4   DT A  68      -8.015 -80.637 -48.329 
ATOM   1411  C5   DT A  68      -7.826 -79.755 -50.532 
ATOM   1412  C7   DT A  68      -9.297 -79.904 -50.790 
ATOM   1413  C6   DT A  68      -6.994 -79.257 -51.460 
ATOM   1414  P    DC A  69      -2.255 -78.820 -55.703 
ATOM   1415  OP1  DC A  69      -1.788 -77.674 -56.516 
ATOM   1416  OP2  DC A  69      -3.178 -79.760 -56.376 
ATOM   1417  O5'  DC A  69      -0.995 -79.622 -55.129 
ATOM   1418  C5'  DC A  69      -0.393 -79.186 -53.896 
ATOM   1419  C4'  DC A  69      -0.092 -80.382 -53.015 
ATOM   1420  O4'  DC A  69      -1.217 -80.742 -52.164 
ATOM   1421  C3'  DC A  69       0.246 -81.680 -53.748 
ATOM   1422  O3'  DC A  69       1.248 -82.375 -53.016 
ATOM   1423  C2'  DC A  69      -1.044 -82.498 -53.702 
ATOM   1424  C1'  DC A  69      -1.428 -82.142 -52.269 
ATOM   1425  N1   DC A  69      -2.854 -82.421 -51.943 
ATOM   1426  C2   DC A  69      -3.154 -82.842 -50.650 
ATOM   1427  O2   DC A  69      -2.234 -82.965 -49.833 
ATOM   1428  N3   DC A  69      -4.450 -83.103 -50.334 
ATOM   1429  C4   DC A  69      -5.417 -82.957 -51.247 
ATOM   1430  N4   DC A  69      -6.664 -83.224 -50.889 
ATOM   1431  C5   DC A  69      -5.129 -82.526 -52.582 
ATOM   1432  C6   DC A  69      -3.829 -82.271 -52.879 
ATOM   1433  P    DT A  70       2.416 -83.123 -53.816 
ATOM   1434  OP1  DT A  70       3.483 -82.156 -54.154 
ATOM   1435  OP2  DT A  70       1.836 -83.874 -54.951 
ATOM   1436  O5'  DT A  70       2.949 -84.149 -52.709 
ATOM   1437  C5'  DT A  70       2.855 -83.787 -51.319 
ATOM   1438  C4'  DT A  70       2.360 -84.969 -50.508 
ATOM   1439  O4'  DT A  70       0.906 -85.024 -50.438 
ATOM   1440  C3'  DT A  70       2.757 -86.349 -51.033 
ATOM   1441  O3'  DT A  70       3.018 -87.204 -49.928 
ATOM   1442  C2'  DT A  70       1.512 -86.859 -51.760 
ATOM   1443  C1'  DT A  70       0.494 -86.347 -50.745 
ATOM   1444  N1   DT A  70      -0.899 -86.287 -51.272 
ATOM   1445  C2   DT A  70      -1.914 -86.557 -50.387 
ATOM   1446  O2   DT A  70      -1.718 -86.836 -49.217 
ATOM   1447  N3   DT A  70      -3.191 -86.493 -50.911 
ATOM   1448  C4   DT A  70      -3.526 -86.188 -52.214 
ATOM   1449  O4   DT A  70      -4.707 -86.161 -52.568 
ATOM   1450  C5   DT A  70      -2.392 -85.921 -53.068 
ATOM   1451  C7   DT A  70      -2.669 -85.581 -54.503 
ATOM   1452  C6   DT A  70      -1.141 -85.977 -52.584 
ATOM   1453  P    DG A  71       4.240 -88.235 -50.016 
ATOM   1454  OP1  DG A  71       5.497 -87.547 -49.644 
ATOM   1455  OP2  DG A  71       4.232 -88.903 -51.336 
ATOM   1456  O5'  DG A  71       3.847 -89.289 -48.878 
ATOM   1457  C5'  DG A  71       3.087 -88.838 -47.741 
ATOM   1458  C4'  DG A  71       1.989 -89.834 -47.422 
ATOM   1459  O4'  DG A  71       0.764 -89.564 -48.161 
ATOM   1460  C3'  DG A  71       2.302 -91.294 -47.748 
ATOM   1461  O3'  DG A  71       1.725 -92.123 -46.746 
ATOM   1462  C2'  DG A  71       1.582 -91.559 -49.070 
ATOM   1463  C1'  DG A  71       0.314 -90.779 -48.740 
ATOM   1464  N9   DG A  71      -0.512 -90.445 -49.934 
ATOM   1465  C8   DG A  71      -0.107 -90.137 -51.214 
ATOM   1466  N7   DG A  71      -1.093 -89.889 -52.041 
ATOM   1467  C5   DG A  71      -2.232 -90.045 -51.253 
ATOM   1468  C6   DG A  71      -3.603 -89.906 -51.593 
ATOM   1469  O6   DG A  71      -4.103 -89.612 -52.676 
ATOM   1470  N1   DG A  71      -4.431 -90.154 -50.489 
ATOM   1471  C2   DG A  71      -3.992 -90.491 -49.224 
ATOM   1472  N2   DG A  71      -4.941 -90.687 -48.306 
ATOM   1473  N3   DG A  71      -2.704 -90.621 -48.907 
ATOM   1474  C4   DG A  71      -1.889 -90.384 -49.966 
ATOM   1475  P    DG A  72       2.541 -93.400 -46.230 
ATOM   1476  OP1  DG A  72       3.501 -92.985 -45.183 
ATOM   1477  OP2  DG A  72       3.113 -94.123 -47.387 
ATOM   1478  O5'  DG A  72       1.374 -94.276 -45.573 
ATOM   1479  C5'  DG A  72       0.234 -93.605 -45.004 
ATOM   1480  C4'  DG A  72      -1.042 -94.316 -45.410 
ATOM   1481  O4'  DG A  72      -1.572 -93.826 -46.675 
ATOM   1482  C3'  DG A  72      -0.924 -95.826 -45.621 
ATOM   1483  O3'  DG A  72      -2.117 -96.449 -45.160 
ATOM   1484  C2'  DG A  72      -0.838 -96.000 -47.137 
ATOM   1485  C1'  DG A  72      -1.879 -94.943 -47.495 
ATOM   1486  N9   DG A  72      -1.822 -94.503 -48.917 
ATOM   1487  C8   DG A  72      -0.727 -94.364 -49.742 
ATOM   1488  N7   DG A  72      -1.019 -93.953 -50.952 
ATOM   1489  C5   DG A  72      -2.405 -93.810 -50.927 
ATOM   1490  C6   DG A  72      -3.300 -93.393 -51.947 
ATOM   1491  O6   DG A  72      -3.048 -93.058 -53.101 
ATOM   1492  N1   DG A  72      -4.627 -93.390 -51.495 
ATOM   1493  C2   DG A  72      -5.036 -93.744 -50.224 
ATOM   1494  N2   DG A  72      -6.348 -93.674 -49.989 
ATOM   1495  N3   DG A  72      -4.196 -94.135 -49.267 
ATOM   1496  C4   DG A  72      -2.905 -94.143 -49.690 
ATOM   1497  P    DT A  73      -2.013 -97.843 -44.381 
ATOM   1498  OP1  DT A  73      -1.719 -97.592 -42.952 
ATOM   1499  OP2  DT A  73      -1.071 -98.739 -45.089 
ATOM   1500  O5'  DT A  73      -3.503 -98.403 -44.533 
ATOM   1501  C5'  DT A  73      -4.594 -97.467 -44.630 
ATOM   1502  C4'  DT A  73      -5.556 -97.902 -45.718 
ATOM   1503  O4'  DT A  73      -5.188 -97.380 -47.025 
ATOM   1504  C3'  DT A  73      -5.669 -99.410 -45.942 
ATOM   1505  O3'  DT A  73      -7.019 -99.729 -46.254 
ATOM   1506  C2'  DT A  73      -4.808 -99.684 -47.175 
ATOM   1507  C1'  DT A  73      -5.227 -98.446 -47.961 
ATOM   1508  N1   DT A  73      -4.307 -98.110 -49.084 
ATOM   1509  C2   DT A  73      -4.872 -97.572 -50.215 
ATOM   1510  O2   DT A  73      -6.069 -97.365 -50.325 
ATOM   1511  N3   DT A  73      -3.990 -97.274 -51.235 
ATOM   1512  C4   DT A  73      -2.624 -97.466 -51.218 
ATOM   1513  O4   DT A  73      -1.935 -97.160 -52.193 
ATOM   1514  C5   DT A  73      -2.125 -98.036 -49.988 
ATOM   1515  C7   DT A  73      -0.647 -98.278 -49.886 
ATOM   1516  C6   DT A  73      -2.960 -98.336 -48.981 
ATOM   1517  P    DC A  74      -7.660-101.066 -45.650 
ATOM   1518  OP1  DC A  74      -8.151-100.805 -44.279 
ATOM   1519  OP2  DC A  74      -6.703-102.185 -45.795 
ATOM   1520  O5'  DC A  74      -8.903-101.292 -46.633 
ATOM   1521  C5'  DC A  74      -9.532-100.146 -47.237 
ATOM   1522  C4'  DC A  74      -9.808-100.420 -48.702 
ATOM   1523  O4'  DC A  74      -8.682-100.065 -49.555 
ATOM   1524  C3'  DC A  74     -10.100-101.876 -49.063 
ATOM   1525  O3'  DC A  74     -11.090-101.908 -50.085 
ATOM   1526  C2'  DC A  74      -8.787-102.402 -49.644 
ATOM   1527  C1'  DC A  74      -8.431-101.148 -50.437 
ATOM   1528  N1   DC A  74      -7.000-101.086 -50.849 
ATOM   1529  C2   DC A  74      -6.703-100.496 -52.075 
ATOM   1530  O2   DC A  74      -7.628-100.052 -52.763 
ATOM   1531  N3   DC A  74      -5.405-100.431 -52.468 
ATOM   1532  C4   DC A  74      -4.431-100.924 -51.693 
ATOM   1533  N4   DC A  74      -3.181-100.836 -52.122 
ATOM   1534  C5   DC A  74      -4.716-101.536 -50.429 
ATOM   1535  C6   DC A  74      -6.019-101.591 -50.054 
ATOM   1536  P    DA A  75     -12.225-103.035 -50.030 
ATOM   1537  OP1  DA A  75     -13.318-102.595 -49.131 
ATOM   1538  OP2  DA A  75     -11.611-104.343 -49.713 
ATOM   1539  O5'  DA A  75     -12.742-103.037 -51.544 
ATOM   1540  C5'  DA A  75     -12.674-101.817 -52.306 
ATOM   1541  C4'  DA A  75     -12.155-102.105 -53.700 
ATOM   1542  O4'  DA A  75     -10.701-102.055 -53.773 
ATOM   1543  C3'  DA A  75     -12.505-103.480 -54.270 
ATOM   1544  O3'  DA A  75     -12.754-103.350 -55.665 
ATOM   1545  C2'  DA A  75     -11.238-104.313 -54.078 
ATOM   1546  C1'  DA A  75     -10.246-103.215 -54.453 
ATOM   1547  N9   DA A  75      -8.851-103.493 -54.013 
ATOM   1548  C8   DA A  75      -8.429-104.139 -52.886 
ATOM   1549  N7   DA A  75      -7.139-104.225 -52.783 
ATOM   1550  C5   DA A  75      -6.669-103.589 -53.923 
ATOM   1551  C6   DA A  75      -5.372-103.344 -54.404 
ATOM   1552  N6   DA A  75      -4.259-103.730 -53.763 
ATOM   1553  N1   DA A  75      -5.260-102.686 -55.573 
ATOM   1554  C2   DA A  75      -6.368-102.305 -56.205 
ATOM   1555  N3   DA A  75      -7.625-102.477 -55.855 
ATOM   1556  C4   DA A  75      -7.709-103.138 -54.683 
ATOM   1557  P    DG A  76     -13.945-104.195 -56.322 
ATOM   1558  OP1  DG A  76     -15.225-103.477 -56.134 
ATOM   1559  OP2  DG A  76     -13.901-105.586 -55.821 
ATOM   1560  O5'  DG A  76     -13.534-104.169 -57.869 
ATOM   1561  C5'  DG A  76     -12.801-103.039 -58.377 
ATOM   1562  C4'  DG A  76     -11.678-103.512 -59.280 
ATOM   1563  O4'  DG A  76     -10.452-103.787 -58.544 
ATOM   1564  C3'  DG A  76     -11.945-104.806 -60.049 
ATOM   1565  O3'  DG A  76     -11.356-104.704 -61.340 
ATOM   1566  C2'  DG A  76     -11.204-105.885 -59.260 
ATOM   1567  C1'  DG A  76      -9.961-105.055 -58.950 
ATOM   1568  N9   DG A  76      -9.132-105.607 -57.843 
ATOM   1569  C8   DG A  76      -9.532-106.274 -56.705 
ATOM   1570  N7   DG A  76      -8.543-106.633 -55.922 
ATOM   1571  C5   DG A  76      -7.409-106.173 -56.589 
ATOM   1572  C6   DG A  76      -6.038-106.265 -56.232 
ATOM   1573  O6   DG A  76      -5.536-106.780 -55.236 
ATOM   1574  N1   DG A  76      -5.216-105.663 -57.195 
ATOM   1575  C2   DG A  76      -5.661-105.053 -58.352 
ATOM   1576  N2   DG A  76      -4.716-104.538 -59.142 
ATOM   1577  N3   DG A  76      -6.947-104.967 -58.686 
ATOM   1578  C4   DG A  76      -7.757-105.546 -57.762 
ATOM   1579  P    DT A  77     -12.140-105.302 -62.600 
ATOM   1580  OP1  DT A  77     -13.125-104.311 -63.087 
ATOM   1581  OP2  DT A  77     -12.677-106.638 -62.261 
ATOM   1582  O5'  DT A  77     -10.956-105.454 -63.666 
ATOM   1583  C5'  DT A  77      -9.842-104.543 -63.606 
ATOM   1584  C4'  DT A  77      -8.542-105.302 -63.784 
ATOM   1585  O4'  DT A  77      -8.012-105.798 -62.522 
ATOM   1586  C3'  DT A  77      -8.614-106.547 -64.668 
ATOM   1587  O3'  DT A  77      -7.409-106.650 -65.416 
ATOM   1588  C2'  DT A  77      -8.676-107.716 -63.685 
ATOM   1589  C1'  DT A  77      -7.663-107.163 -62.688 
ATOM   1590  N1   DT A  77      -7.716-107.821 -61.353 
ATOM   1591  C2   DT A  77      -6.528-107.969 -60.680 
ATOM   1592  O2   DT A  77      -5.460-107.590 -61.129 
ATOM   1593  N3   DT A  77      -6.617-108.584 -59.446 
ATOM   1594  C4   DT A  77      -7.768-109.050 -58.845 
ATOM   1595  O4   DT A  77      -7.723-109.584 -57.735 
ATOM   1596  C5   DT A  77      -8.964-108.849 -59.627 
ATOM   1597  C7   DT A  77     -10.263-109.328 -59.047 
ATOM   1598  C6   DT A  77      -8.907-108.255 -60.831 
ATOM   1599  P    DG A  78      -7.482-107.131 -66.942 
ATOM   1600  OP1  DG A  78      -7.798-105.976 -67.812 
ATOM   1601  OP2  DG A  78      -8.388-108.295 -67.052 
ATOM   1602  O5'  DG A  78      -5.973-107.599 -67.198 
ATOM   1603  C5'  DG A  78      -4.909-106.953 -66.473 
ATOM   1604  C4'  DG A  78      -3.922-107.988 -65.969 
ATOM   1605  O4'  DG A  78      -4.290-108.517 -64.663 
ATOM   1606  C3'  DG A  78      -3.763-109.234 -66.839 
ATOM   1607  O3'  DG A  78      -2.400-109.642 -66.815 
ATOM   1608  C2'  DG A  78      -4.602-110.304 -66.141 
ATOM   1609  C1'  DG A  78      -4.209-109.933 -64.714 
ATOM   1610  N9   DG A  78      -5.125-110.486 -63.678 
ATOM   1611  C8   DG A  78      -6.487-110.693 -63.738 
ATOM   1612  N7   DG A  78      -6.998-111.201 -62.643 
ATOM   1613  C5   DG A  78      -5.898-111.342 -61.798 
ATOM   1614  C6   DG A  78      -5.823-111.840 -60.472 
ATOM   1615  O6   DG A  78      -6.726-112.267 -59.758 
ATOM   1616  N1   DG A  78      -4.509-111.807 -59.985 
ATOM   1617  C2   DG A  78      -3.411-111.351 -60.689 
ATOM   1618  N2   DG A  78      -2.241-111.401 -60.047 
ATOM   1619  N3   DG A  78      -3.483-110.882 -61.933 
ATOM   1620  C4   DG A  78      -4.751-110.909 -62.419 
ATOM   1621  P    DA A  79      -1.728-110.180 -68.165 
ATOM   1622  OP1  DA A  79      -1.261-109.035 -68.978 
ATOM   1623  OP2  DA A  79      -2.651-111.121 -68.838 
ATOM   1624  O5'  DA A  79      -0.468-110.982 -67.591 
ATOM   1625  C5'  DA A  79       0.134-110.546 -66.358 
ATOM   1626  C4'  DA A  79       0.435-111.743 -65.477 
ATOM   1627  O4'  DA A  79      -0.690-112.103 -64.626 
ATOM   1628  C3'  DA A  79       0.773-113.040 -66.210 
ATOM   1629  O3'  DA A  79       1.775-113.735 -65.478 
ATOM   1630  C2'  DA A  79      -0.517-113.859 -66.164 
ATOM   1631  C1'  DA A  79      -0.901-113.503 -64.731 
ATOM   1632  N9   DA A  79      -2.327-113.782 -64.405 
ATOM   1633  C8   DA A  79      -3.418-113.682 -65.220 
ATOM   1634  N7   DA A  79      -4.536-113.997 -64.642 
ATOM   1635  C5   DA A  79      -4.160-114.331 -63.348 
ATOM   1636  C6   DA A  79      -4.894-114.756 -62.228 
ATOM   1637  N6   DA A  79      -6.223-114.925 -62.236 
ATOM   1638  N1   DA A  79      -4.208-115.003 -61.096 
ATOM   1639  C2   DA A  79      -2.887-114.833 -61.094 
ATOM   1640  N3   DA A  79      -2.099-114.443 -62.072 
ATOM   1641  C4   DA A  79      -2.809-114.202 -63.194 
ATOM   1642  P    DA A  80       2.943-114.484 -66.278 
ATOM   1643  OP1  DA A  80       4.010-113.517 -66.616 
ATOM   1644  OP2  DA A  80       2.363-115.235 -67.413 
ATOM   1645  O5'  DA A  80       3.476-115.510 -65.171 
ATOM   1646  C5'  DA A  80       3.382-115.148 -63.781 
ATOM   1647  C4'  DA A  80       2.888-116.329 -62.970 
ATOM   1648  O4'  DA A  80       1.434-116.385 -62.900 
ATOM   1649  C3'  DA A  80       3.284-117.709 -63.495 
ATOM   1650  O3'  DA A  80       3.545-118.565 -62.390 
ATOM   1651  C2'  DA A  80       2.040-118.220 -64.222 
ATOM   1652  C1'  DA A  80       1.021-117.708 -63.207 
ATOM   1653  N9   DA A  80      -0.371-117.648 -63.734 
ATOM   1654  C8   DA A  80      -0.786-117.357 -65.001 
ATOM   1655  N7   DA A  80      -2.074-117.386 -65.151 
ATOM   1656  C5   DA A  80      -2.551-117.720 -63.891 
ATOM   1657  C6   DA A  80      -3.848-117.909 -63.388 
ATOM   1658  N6   DA A  80      -4.956-117.782 -64.131 
ATOM   1659  N1   DA A  80      -3.966-118.237 -62.087 
ATOM   1660  C2   DA A  80      -2.862-118.361 -61.353 
ATOM   1661  N3   DA A  80      -1.606-118.210 -61.710 
ATOM   1662  C4   DA A  80      -1.515-117.883 -63.017 
ATOM   1663  P    DG A  81       4.767-119.595 -62.478 
ATOM   1664  OP1  DG A  81       6.024-118.907 -62.106 
ATOM   1665  OP2  DG A  81       4.759-120.263 -63.798 
ATOM   1666  O5'  DG A  81       4.374-120.649 -61.340 
ATOM   1667  C5'  DG A  81       3.614-120.198 -60.203 
ATOM   1668  C4'  DG A  81       2.517-121.194 -59.884 
ATOM   1669  O4'  DG A  81       1.291-120.925 -60.623 
ATOM   1670  C3'  DG A  81       2.829-122.655 -60.210 
ATOM   1671  O3'  DG A  81       2.253-123.483 -59.208 
ATOM   1672  C2'  DG A  81       2.110-122.919 -61.532 
ATOM   1673  C1'  DG A  81       0.841-122.140 -61.202 
ATOM   1674  N9   DG A  81       0.015-121.805 -62.396 
ATOM   1675  C8   DG A  81       0.421-121.497 -63.676 
ATOM   1676  N7   DG A  81      -0.565-121.250 -64.503 
ATOM   1677  C5   DG A  81      -1.705-121.406 -63.715 
ATOM   1678  C6   DG A  81      -3.076-121.267 -64.055 
ATOM   1679  O6   DG A  81      -3.576-120.973 -65.138 
ATOM   1680  N1   DG A  81      -3.904-121.515 -62.951 
ATOM   1681  C2   DG A  81      -3.465-121.852 -61.686 
ATOM   1682  N2   DG A  81      -4.414-122.048 -60.768 
ATOM   1683  N3   DG A  81      -2.177-121.981 -61.369 
ATOM   1684  C4   DG A  81      -1.361-121.745 -62.428 
ATOM   1685  P    DA A  82       3.068-124.760 -58.692 
ATOM   1686  OP1  DA A  82       4.028-124.346 -57.645 
ATOM   1687  OP2  DA A  82       3.640-125.484 -59.849 
ATOM   1688  O5'  DA A  82       1.902-125.636 -58.035 
ATOM   1689  C5'  DA A  82       0.761-124.966 -57.466 
ATOM   1690  C4'  DA A  82      -0.515-125.677 -57.872 
ATOM   1691  O4'  DA A  82      -1.045-125.186 -59.137 
ATOM   1692  C3'  DA A  82      -0.397-127.186 -58.083 
ATOM   1693  O3'  DA A  82      -1.590-127.810 -57.622 
ATOM   1694  C2'  DA A  82      -0.311-127.360 -59.599 
ATOM   1695  C1'  DA A  82      -1.352-126.304 -59.957 
ATOM   1696  N9   DA A  82      -1.294-125.863 -61.379 
ATOM   1697  C8   DA A  82      -0.199-125.731 -62.182 
ATOM   1698  N7   DA A  82      -0.473-125.326 -63.383 
ATOM   1699  C5   DA A  82      -1.854-125.177 -63.378 
ATOM   1700  C6   DA A  82      -2.766-124.768 -64.363 
ATOM   1701  N6   DA A  82      -2.405-124.417 -65.607 
ATOM   1702  N1   DA A  82      -4.069-124.732 -64.026 
ATOM   1703  C2   DA A  82      -4.421-125.081 -62.789 
ATOM   1704  N3   DA A  82      -3.663-125.477 -61.791 
ATOM   1705  C4   DA A  82      -2.366-125.504 -62.155 
ATOM   1706  P    DA A  83      -1.485-129.204 -56.843 
ATOM   1707  OP1  DA A  83      -1.191-128.952 -55.414 
ATOM   1708  OP2  DA A  83      -0.544-130.099 -57.551 
ATOM   1709  O5'  DA A  83      -2.976-129.763 -56.995 
ATOM   1710  C5'  DA A  83      -4.067-128.828 -57.092 
ATOM   1711  C4'  DA A  83      -5.029-129.263 -58.180 
ATOM   1712  O4'  DA A  83      -4.661-128.740 -59.487 
ATOM   1713  C3'  DA A  83      -5.142-130.770 -58.404 
ATOM   1714  O3'  DA A  83      -6.492-131.090 -58.716 
ATOM   1715  C2'  DA A  83      -4.280-131.044 -59.637 
ATOM   1716  C1'  DA A  83      -4.700-129.807 -60.423 
ATOM   1717  N9   DA A  83      -3.780-129.471 -61.546 
ATOM   1718  C8   DA A  83      -2.425-129.628 -61.610 
ATOM   1719  N7   DA A  83      -1.905-129.240 -62.732 
ATOM   1720  C5   DA A  83      -2.992-128.792 -63.469 
ATOM   1721  C6   DA A  83      -3.103-128.248 -64.759 
ATOM   1722  N6   DA A  83      -2.055-128.056 -65.574 
ATOM   1723  N1   DA A  83      -4.334-127.909 -65.185 
ATOM   1724  C2   DA A  83      -5.371-128.101 -64.371 
ATOM   1725  N3   DA A  83      -5.389-128.597 -63.152 
ATOM   1726  C4   DA A  83      -4.145-128.930 -62.751 
ATOM   1727  P    DT A  84      -7.133-132.427 -58.112 
ATOM   1728  OP1  DT A  84      -7.624-132.165 -56.741 
ATOM   1729  OP2  DT A  84      -6.176-133.545 -58.257 
ATOM   1730  O5'  DT A  84      -8.376-132.652 -59.095 
ATOM   1731  C5'  DT A  84      -9.005-131.507 -59.699 
ATOM   1732  C4'  DT A  84      -9.281-131.781 -61.164 
ATOM   1733  O4'  DT A  84      -8.155-131.426 -62.017 
ATOM   1734  C3'  DT A  84      -9.573-133.237 -61.525 
ATOM   1735  O3'  DT A  84     -10.563-133.268 -62.547 
ATOM   1736  C2'  DT A  84      -8.259-133.762 -62.106 
ATOM   1737  C1'  DT A  84      -7.904-132.509 -62.899 
ATOM   1738  N1   DT A  84      -6.473-132.447 -63.311 
ATOM   1739  C2   DT A  84      -6.196-131.862 -64.523 
ATOM   1740  O2   DT A  84      -7.059-131.404 -65.251 
ATOM   1741  N3   DT A  84      -4.859-131.824 -64.871 
ATOM   1742  C4   DT A  84      -3.805-132.310 -64.126 
ATOM   1743  O4   DT A  84      -2.648-132.218 -64.543 
ATOM   1744  C5   DT A  84      -4.196-132.906 -62.871 
ATOM   1745  C7   DT A  84      -3.109-133.460 -61.997 
ATOM   1746  C6   DT A  84      -5.488-132.957 -62.507 
ATOM   1747  P    DT A  85     -11.698-134.395 -62.492 
ATOM   1748  OP1  DT A  85     -12.790-133.956 -61.593 
ATOM   1749  OP2  DT A  85     -11.084-135.703 -62.175 
ATOM   1750  O5'  DT A  85     -12.215-134.397 -64.006 
ATOM   1751  C5'  DT A  85     -12.147-133.177 -64.768 
ATOM   1752  C4'  DT A  85     -11.628-133.466 -66.162 
ATOM   1753  O4'  DT A  85     -10.174-133.416 -66.235 
ATOM   1754  C3'  DT A  85     -11.978-134.840 -66.732 
ATOM   1755  O3'  DT A  85     -12.226-134.711 -68.127 
ATOM   1756  C2'  DT A  85     -10.711-135.673 -66.540 
ATOM   1757  C1'  DT A  85      -9.719-134.576 -66.915 
ATOM   1758  N1   DT A  85      -8.324-134.853 -66.475 
ATOM   1759  C2   DT A  85      -7.311-134.412 -67.292 
ATOM   1760  O2   DT A  85      -7.512-133.818 -68.337 
ATOM   1761  N3   DT A  85      -6.030-134.688 -66.852 
ATOM   1762  C4   DT A  85      -5.690-135.352 -65.690 
ATOM   1763  O4   DT A  85      -4.506-135.540 -65.402 
ATOM   1764  C5   DT A  85      -6.821-135.775 -64.900 
ATOM   1765  C7   DT A  85      -6.537-136.505 -63.620 
ATOM   1766  C6   DT A  85      -8.076-135.521 -65.304 
ATOM   1767  P    DT A  86     -13.417-135.556 -68.784 
ATOM   1768  OP1  DT A  86     -14.698-134.837 -68.596 
ATOM   1769  OP2  DT A  86     -13.374-136.947 -68.283 
ATOM   1770  O5'  DT A  86     -13.006-135.529 -70.331 
ATOM   1771  C5'  DT A  86     -12.274-134.399 -70.839 
ATOM   1772  C4'  DT A  86     -11.151-134.873 -71.742 
ATOM   1773  O4'  DT A  86      -9.925-135.148 -71.006 
ATOM   1774  C3'  DT A  86     -11.417-136.167 -72.511 
ATOM   1775  O3'  DT A  86     -10.829-136.065 -73.802 
ATOM   1776  C2'  DT A  86     -10.676-137.246 -71.722 
ATOM   1777  C1'  DT A  86      -9.433-136.416 -71.412 
ATOM   1778  N1   DT A  86      -8.604-136.968 -70.305 
ATOM   1779  C2   DT A  86      -7.244-136.807 -70.402 
ATOM   1780  O2   DT A  86      -6.708-136.243 -71.340 
ATOM   1781  N3   DT A  86      -6.508-137.333 -69.358 
ATOM   1782  C4   DT A  86      -7.009-137.989 -68.251 
ATOM   1783  O4   DT A  86      -6.251-138.416 -67.379 
ATOM   1784  C5   DT A  86      -8.449-138.108 -68.240 
ATOM   1785  C7   DT A  86      -9.076-138.809 -67.070 
ATOM   1786  C6   DT A  86      -9.188-137.607 -69.242 
ATOM   1787  P    DC A  87     -11.612-136.663 -75.062 
ATOM   1788  OP1  DC A  87     -12.598-135.671 -75.549 
ATOM   1789  OP2  DC A  87     -12.150-137.999 -74.723 
ATOM   1790  O5'  DC A  87     -10.429-136.815 -76.128 
ATOM   1791  C5'  DC A  87      -9.315-135.904 -76.068 
ATOM   1792  C4'  DC A  87      -8.015-136.662 -76.246 
ATOM   1793  O4'  DC A  87      -7.485-137.158 -74.984 
ATOM   1794  C3'  DC A  87      -8.087-137.907 -77.130 
ATOM   1795  O3'  DC A  87      -6.882-138.010 -77.878 
ATOM   1796  C2'  DC A  87      -8.149-139.077 -76.147 
ATOM   1797  C1'  DC A  87      -7.135-138.524 -75.150 
ATOM   1798  N1   DC A  87      -7.189-139.182 -73.815 
ATOM   1799  C2   DC A  87      -5.993-139.340 -73.120 
ATOM   1800  O2   DC A  87      -4.946-138.931 -73.635 
ATOM   1801  N3   DC A  87      -6.021-139.937 -71.901 
ATOM   1802  C4   DC A  87      -7.176-140.366 -71.378 
ATOM   1803  N4   DC A  87      -7.151-140.943 -70.186 
ATOM   1804  C5   DC A  87      -8.418-140.214 -72.076 
ATOM   1805  C6   DC A  87      -8.369-139.614 -73.293 
ATOM   1806  P    DC A  88      -6.955-138.491 -79.404 
ATOM   1807  OP1  DC A  88      -7.271-137.336 -80.274 
ATOM   1808  OP2  DC A  88      -7.861-139.655 -79.514 
ATOM   1809  O5'  DC A  88      -5.446-138.959 -79.660 
ATOM   1810  C5'  DC A  88      -4.381-138.314 -78.935 
ATOM   1811  C4'  DC A  88      -3.395-139.348 -78.431 
ATOM   1812  O4'  DC A  88      -3.763-139.877 -77.125 
ATOM   1813  C3'  DC A  88      -3.236-140.595 -79.301 
ATOM   1814  O3'  DC A  88      -1.873-141.003 -79.277 
ATOM   1815  C2'  DC A  88      -4.075-141.665 -78.603 
ATOM   1816  C1'  DC A  88      -3.682-141.293 -77.176 
ATOM   1817  N1   DC A  88      -4.598-141.846 -76.140 
ATOM   1818  C2   DC A  88      -4.044-142.224 -74.919 
ATOM   1819  O2   DC A  88      -2.827-142.086 -74.748 
ATOM   1820  N3   DC A  88      -4.861-142.732 -73.961 
ATOM   1821  C4   DC A  88      -6.175-142.866 -74.186 
ATOM   1822  N4   DC A  88      -6.930-143.366 -73.219 
ATOM   1823  C5   DC A  88      -6.764-142.484 -75.435 
ATOM   1824  C6   DC A  88      -5.930-141.979 -76.379 
ATOM   1825  P    DA A  89      -1.200-141.541 -80.627 
ATOM   1826  OP1  DA A  89      -0.734-140.395 -81.440 
ATOM   1827  OP2  DA A  89      -2.123-142.481 -81.300 
ATOM   1828  O5'  DA A  89       0.060-142.343 -80.053 
ATOM   1829  C5'  DA A  89       0.661-141.907 -78.820 
ATOM   1830  C4'  DA A  89       0.963-143.103 -77.939 
ATOM   1831  O4'  DA A  89      -0.163-143.463 -77.088 
ATOM   1832  C3'  DA A  89       1.300-144.401 -78.672 
ATOM   1833  O3'  DA A  89       2.303-145.096 -77.940 
ATOM   1834  C2'  DA A  89       0.010-145.219 -78.626 
ATOM   1835  C1'  DA A  89      -0.374-144.863 -77.193 
ATOM   1836  N9   DA A  89      -1.799-145.142 -76.867 
ATOM   1837  C8   DA A  89      -2.891-145.043 -77.682 
ATOM   1838  N7   DA A  89      -4.009-145.358 -77.104 
ATOM   1839  C5   DA A  89      -3.633-145.691 -75.810 
ATOM   1840  C6   DA A  89      -4.367-146.116 -74.690 
ATOM   1841  N6   DA A  89      -5.696-146.285 -74.698 
ATOM   1842  N1   DA A  89      -3.681-146.363 -73.558 
ATOM   1843  C2   DA A  89      -2.360-146.193 -73.556 
ATOM   1844  N3   DA A  89      -1.572-145.803 -74.534 
ATOM   1845  C4   DA A  89      -2.282-145.563 -75.656 
ATOM   1846  P    DG A  90       3.470-145.844 -78.740 
ATOM   1847  OP1  DG A  90       4.538-144.877 -79.078 
ATOM   1848  OP2  DG A  90       2.891-146.595 -79.875 
ATOM   1849  O5'  DG A  90       4.003-146.870 -77.633 
ATOM   1850  C5'  DG A  90       3.909-146.509 -76.243 
ATOM   1851  C4'  DG A  90       3.415-147.690 -75.433 
ATOM   1852  O4'  DG A  90       1.961-147.746 -75.362 
ATOM   1853  C3'  DG A  90       3.811-149.070 -75.957 
ATOM   1854  O3'  DG A  90       4.072-149.925 -74.852 
ATOM   1855  C2'  DG A  90       2.567-149.580 -76.684 
ATOM   1856  C1'  DG A  90       1.548-149.068 -75.669 
ATOM   1857  N9   DG A  90       0.156-149.008 -76.196 
ATOM   1858  C8   DG A  90      -0.282-148.717 -77.470 
ATOM   1859  N7   DG A  90      -1.585-148.749 -77.606 
ATOM   1860  C5   DG A  90      -2.043-149.086 -76.334 
ATOM   1861  C6   DG A  90      -3.368-149.271 -75.858 
ATOM   1862  O6   DG A  90      -4.427-149.172 -76.473 
ATOM   1863  N1   DG A  90      -3.381-149.607 -74.498 
ATOM   1864  C2   DG A  90      -2.262-149.747 -73.701 
ATOM   1865  N2   DG A  90      -2.487-150.072 -72.426 
ATOM   1866  N3   DG A  90      -1.019-149.573 -74.147 
ATOM   1867  C4   DG A  90      -0.989-149.247 -75.466 
ATOM   1868  P    DA A  91       5.295-150.956 -74.940 
ATOM   1869  OP1  DA A  91       6.551-150.268 -74.568 
ATOM   1870  OP2  DA A  91       5.286-151.624 -76.260 
ATOM   1871  O5'  DA A  91       4.901-152.010 -73.802 
ATOM   1872  C5'  DA A  91       4.142-151.559 -72.665 
ATOM   1873  C4'  DA A  91       3.044-152.555 -72.346 
ATOM   1874  O4'  DA A  91       1.818-152.285 -73.085 
ATOM   1875  C3'  DA A  91       3.356-154.015 -72.672 
ATOM   1876  O3'  DA A  91       2.780-154.844 -71.670 
ATOM   1877  C2'  DA A  91       2.637-154.280 -73.994 
ATOM   1878  C1'  DA A  91       1.368-153.501 -73.664 
ATOM   1879  N9   DA A  91       0.543-153.166 -74.858 
ATOM   1880  C8   DA A  91       0.963-152.862 -76.121 
ATOM   1881  N7   DA A  91      -0.004-152.616 -76.950 
ATOM   1882  C5   DA A  91      -1.150-152.766 -76.183 
ATOM   1883  C6   DA A  91      -2.515-152.637 -76.484 
ATOM   1884  N6   DA A  91      -2.977-152.311 -77.699 
ATOM   1885  N1   DA A  91      -3.393-152.856 -75.487 
ATOM   1886  C2   DA A  91      -2.928-153.179 -74.281 
ATOM   1887  N3   DA A  91      -1.683-153.328 -73.884 
ATOM   1888  C4   DA A  91      -0.826-153.103 -74.900 
ATOM   1889  P    DA A  92       3.595-156.121 -71.154 
ATOM   1890  OP1  DA A  92       4.556-155.706 -70.107 
ATOM   1891  OP2  DA A  92       4.167-156.844 -72.311 
ATOM   1892  O5'  DA A  92       2.429-156.997 -70.497 
ATOM   1893  C5'  DA A  92       1.288-156.326 -69.928 
ATOM   1894  C4'  DA A  92       0.012-157.037 -70.334 
ATOM   1895  O4'  DA A  92      -0.518-156.547 -71.599 
ATOM   1896  C3'  DA A  92       0.130-158.547 -70.545 
ATOM   1897  O3'  DA A  92      -1.062-159.171 -70.084 
ATOM   1898  C2'  DA A  92       0.216-158.721 -72.061 
ATOM   1899  C1'  DA A  92      -0.825-157.664 -72.419 
ATOM   1900  N9   DA A  92      -0.767-157.224 -73.841 
ATOM   1901  C8   DA A  92       0.329-157.092 -74.644 
ATOM   1902  N7   DA A  92       0.054-156.686 -75.845 
ATOM   1903  C5   DA A  92      -1.326-156.537 -75.840 
ATOM   1904  C6   DA A  92      -2.239-156.128 -76.826 
ATOM   1905  N6   DA A  92      -1.878-155.778 -78.069 
ATOM   1906  N1   DA A  92      -3.542-156.093 -76.488 
ATOM   1907  C2   DA A  92      -3.894-156.442 -75.252 
ATOM   1908  N3   DA A  92      -3.136-156.838 -74.253 
ATOM   1909  C4   DA A  92      -1.838-156.865 -74.617 
ATOM   1910  P    DG A  93      -0.958-160.564 -69.305 
ATOM   1911  OP1  DG A  93      -0.664-160.313 -67.876 
ATOM   1912  OP2  DG A  93      -0.016-161.460 -70.013 
ATOM   1913  O5'  DG A  93      -2.449-161.124 -69.457 
ATOM   1914  C5'  DG A  93      -3.540-160.188 -69.554 
ATOM   1915  C4'  DG A  93      -4.502-160.623 -70.642 
ATOM   1916  O4'  DG A  93      -4.134-160.101 -71.949 
ATOM   1917  C3'  DG A  93      -4.614-162.131 -70.866 
ATOM   1918  O3'  DG A  93      -5.965-162.451 -71.178 
ATOM   1919  C2'  DG A  93      -3.753-162.405 -72.099 
ATOM   1920  C1'  DG A  93      -4.172-161.167 -72.885 
ATOM   1921  N9   DG A  93      -3.253-160.831 -74.008 
ATOM   1922  C8   DG A  93      -1.887-160.984 -74.090 
ATOM   1923  N7   DG A  93      -1.372-160.587 -75.229 
ATOM   1924  C5   DG A  93      -2.477-160.141 -75.954 
ATOM   1925  C6   DG A  93      -2.553-159.596 -77.262 
ATOM   1926  O6   DG A  93      -1.646-159.390 -78.064 
ATOM   1927  N1   DG A  93      -3.873-159.276 -77.608 
ATOM   1928  C2   DG A  93      -4.975-159.459 -76.795 
ATOM   1929  N2   DG A  93      -6.151-159.089 -77.310 
ATOM   1930  N3   DG A  93      -4.904-159.970 -75.568 
ATOM   1931  C4   DG A  93      -3.630-160.286 -75.217 
ATOM   1932  P    DA A  94      -6.606-163.787 -70.574 
ATOM   1933  OP1  DA A  94      -7.096-163.526 -69.203 
ATOM   1934  OP2  DA A  94      -5.648-164.906 -70.719 
ATOM   1935  O5'  DA A  94      -7.849-164.013 -71.557 
ATOM   1936  C5'  DA A  94      -8.478-162.867 -72.161 
ATOM   1937  C4'  DA A  94      -8.754-163.141 -73.626 
ATOM   1938  O4'  DA A  94      -7.628-162.786 -74.479 
ATOM   1939  C3'  DA A  94      -9.046-164.597 -73.987 
ATOM   1940  O3'  DA A  94     -10.036-164.629 -75.009 
ATOM   1941  C2'  DA A  94      -7.732-165.123 -74.568 
ATOM   1942  C1'  DA A  94      -7.376-163.869 -75.361 
ATOM   1943  N9   DA A  94      -5.946-163.807 -75.773 
ATOM   1944  C8   DA A  94      -4.849-164.263 -75.099 
ATOM   1945  N7   DA A  94      -3.730-164.062 -75.724 
ATOM   1946  C5   DA A  94      -4.110-163.428 -76.898 
ATOM   1947  C6   DA A  94      -3.377-162.947 -77.995 
ATOM   1948  N6   DA A  94      -2.043-163.036 -78.091 
ATOM   1949  N1   DA A  94      -4.068-162.369 -78.996 
ATOM   1950  C2   DA A  94      -5.393-162.283 -78.895 
ATOM   1951  N3   DA A  94      -6.181-162.693 -77.926 
ATOM   1952  C4   DA A  94      -5.466-163.268 -76.938 
ATOM   1953  P    DG A  95     -11.171-165.756 -74.954 
ATOM   1954  OP1  DG A  95     -12.263-165.316 -74.055 
ATOM   1955  OP2  DG A  95     -10.557-167.064 -74.637 
ATOM   1956  O5'  DG A  95     -11.688-165.758 -76.468 
ATOM   1957  C5'  DG A  95     -11.620-164.538 -77.230 
ATOM   1958  C4'  DG A  95     -11.100-164.826 -78.624 
ATOM   1959  O4'  DG A  95      -9.646-164.777 -78.697 
ATOM   1960  C3'  DG A  95     -11.451-166.201 -79.194 
ATOM   1961  O3'  DG A  95     -11.699-166.072 -80.589 
ATOM   1962  C2'  DG A  95     -10.183-167.034 -79.002 
ATOM   1963  C1'  DG A  95      -9.192-165.936 -79.377 
ATOM   1964  N9   DG A  95      -7.797-166.214 -78.937 
ATOM   1965  C8   DG A  95      -7.353-166.863 -77.806 
ATOM   1966  N7   DG A  95      -6.048-166.943 -77.713 
ATOM   1967  C5   DG A  95      -5.594-166.301 -78.864 
ATOM   1968  C6   DG A  95      -4.271-166.071 -79.321 
ATOM   1969  O6   DG A  95      -3.208-166.390 -78.794 
ATOM   1970  N1   DG A  95      -4.263-165.381 -80.542 
ATOM   1971  C2   DG A  95      -5.387-164.968 -81.230 
ATOM   1972  N2   DG A  95      -5.167-164.323 -82.378 
ATOM   1973  N3   DG A  95      -6.629-165.185 -80.800 
ATOM   1974  C4   DG A  95      -6.653-165.853 -79.618 
ATOM   1975  P    DG A  96     -12.890-166.916 -81.246 
ATOM   1976  OP1  DG A  96     -14.170-166.198 -81.058 
ATOM   1977  OP2  DG A  96     -12.847-168.307 -80.745 
ATOM   1978  O5'  DG A  96     -12.479-166.890 -82.793 
ATOM   1979  C5'  DG A  96     -11.746-165.760 -83.301 
ATOM   1980  C4'  DG A  96     -10.624-166.233 -84.204 
ATOM   1981  O4'  DG A  96      -9.398-166.509 -83.468 
ATOM   1982  C3'  DG A  96     -10.890-167.527 -84.973 
ATOM   1983  O3'  DG A  96     -10.301-167.425 -86.264 
ATOM   1984  C2'  DG A  96     -10.149-168.606 -84.184 
ATOM   1985  C1'  DG A  96      -8.906-167.776 -83.874 
ATOM   1986  N9   DG A  96      -8.077-168.329 -82.767 
ATOM   1987  C8   DG A  96      -8.477-168.995 -81.629 
ATOM   1988  N7   DG A  96      -7.489-169.354 -80.846 
ATOM   1989  C5   DG A  96      -6.354-168.894 -81.513 
ATOM   1990  C6   DG A  96      -4.983-168.986 -81.156 
ATOM   1991  O6   DG A  96      -4.481-169.501 -80.161 
ATOM   1992  N1   DG A  96      -4.162-168.384 -82.119 
ATOM   1993  C2   DG A  96      -4.607-167.774 -83.276 
ATOM   1994  N2   DG A  96      -3.662-167.259 -84.066 
ATOM   1995  N3   DG A  96      -5.892-167.688 -83.610 
ATOM   1996  C4   DG A  96      -6.702-168.267 -82.686 
ATOM   1997  P    DT A  97     -11.085-168.023 -87.524 
ATOM   1998  OP1  DT A  97     -12.070-167.032 -88.011 
ATOM   1999  OP2  DT A  97     -11.623-169.360 -87.185 
ATOM   2000  O5'  DT A  97      -9.901-168.175 -88.590 
ATOM   2001  C5'  DT A  97      -8.788-167.264 -88.530 
ATOM   2002  C4'  DT A  97      -7.488-168.023 -88.708 
ATOM   2003  O4'  DT A  97      -6.957-168.519 -87.446 
ATOM   2004  C3'  DT A  97      -7.560-169.268 -89.592 
ATOM   2005  O3'  DT A  97      -6.355-169.371 -90.340 
ATOM   2006  C2'  DT A  97      -7.622-170.437 -88.609 
ATOM   2007  C1'  DT A  97      -6.608-169.885 -87.613 
ATOM   2008  N1   DT A  97      -6.662-170.542 -86.277 
ATOM   2009  C2   DT A  97      -5.474-170.690 -85.604 
ATOM   2010  O2   DT A  97      -4.405-170.311 -86.053 
ATOM   2011  N3   DT A  97      -5.562-171.305 -84.370 
ATOM   2012  C4   DT A  97      -6.714-171.771 -83.769 
ATOM   2013  O4   DT A  97      -6.669-172.305 -82.659 
ATOM   2014  C5   DT A  97      -7.910-171.570 -84.551 
ATOM   2015  C7   DT A  97      -9.209-172.049 -83.971 
ATOM   2016  C6   DT A  97      -7.852-170.976 -85.755 
ATOM   2017  P    DT A  98      -6.427-169.852 -91.866 
ATOM   2018  OP1  DT A  98      -6.744-168.697 -92.736 
ATOM   2019  OP2  DT A  98      -7.334-171.016 -91.976 
ATOM   2020  O5'  DT A  98      -4.918-170.320 -92.122 
ATOM   2021  C5'  DT A  98      -3.854-169.674 -91.397 
ATOM   2022  C4'  DT A  98      -2.868-170.709 -90.893 
ATOM   2023  O4'  DT A  98      -3.235-171.238 -89.587 
ATOM   2024  C3'  DT A  98      -2.708-171.955 -91.763 
ATOM   2025  O3'  DT A  98      -1.346-172.363 -91.739 
ATOM   2026  C2'  DT A  98      -3.548-173.025 -91.065 
ATOM   2027  C1'  DT A  98      -3.155-172.654 -89.638 
ATOM   2028  N1   DT A  98      -4.071-173.207 -88.602 
ATOM   2029  C2   DT A  98      -3.509-173.575 -87.402 
ATOM   2030  O2   DT A  98      -2.317-173.465 -87.167 
ATOM   2031  N3   DT A  98      -4.387-174.084 -86.467 
ATOM   2032  C4   DT A  98      -5.748-174.251 -86.627 
ATOM   2033  O4   DT A  98      -6.433-174.719 -85.715 
ATOM   2034  C5   DT A  98      -6.244-173.837 -87.918 
ATOM   2035  C7   DT A  98      -7.716-173.985 -88.176 
ATOM   2036  C6   DT A  98      -5.413-173.339 -88.846 
ATOM   2037  P    DC A  99      -0.673-172.901 -93.089 
ATOM   2038  OP1  DC A  99      -0.206-171.756 -93.902 
ATOM   2039  OP2  DC A  99      -1.596-173.842 -93.762 
ATOM   2040  O5'  DC A  99       0.587-173.703 -92.515 
ATOM   2041  C5'  DC A  99       1.189-173.267 -91.282 
ATOM   2042  C4'  DC A  99       1.490-174.464 -90.401 
ATOM   2043  O4'  DC A  99       0.364-174.824 -89.550 
ATOM   2044  C3'  DC A  99       1.828-175.761 -91.134 
ATOM   2045  O3'  DC A  99       2.830-176.456 -90.402 
ATOM   2046  C2'  DC A  99       0.537-176.580 -91.088 
ATOM   2047  C1'  DC A  99       0.154-176.224 -89.655 
ATOM   2048  N1   DC A  99      -1.272-176.503 -89.329 
ATOM   2049  C2   DC A  99      -1.573-176.924 -88.036 
ATOM   2050  O2   DC A  99      -0.652-177.047 -87.220 
ATOM   2051  N3   DC A  99      -2.868-177.184 -87.720 
ATOM   2052  C4   DC A  99      -3.836-177.039 -88.633 
ATOM   2053  N4   DC A  99      -5.083-177.305 -88.275 
ATOM   2054  C5   DC A  99      -3.547-176.608 -89.968 
ATOM   2055  C6   DC A  99      -2.248-176.353 -90.266 
ATOM   2056  P    DC A 100       3.997-177.205 -91.202 
ATOM   2057  OP1  DC A 100       5.065-176.238 -91.540 
ATOM   2058  OP2  DC A 100       3.418-177.956 -92.337 
ATOM   2059  O5'  DC A 100       4.531-178.231 -90.095 
ATOM   2060  C5'  DC A 100       4.437-177.869 -88.705 
ATOM   2061  C4'  DC A 100       3.942-179.051 -87.895 
ATOM   2062  O4'  DC A 100       2.488-179.106 -87.824 
ATOM   2063  C3'  DC A 100       4.339-180.430 -88.419 
ATOM   2064  O3'  DC A 100       4.599-181.286 -87.314 
ATOM   2065  C2'  DC A 100       3.094-180.941 -89.146 
ATOM   2066  C1'  DC A 100       2.075-180.429 -88.131 
ATOM   2067  N1   DC A 100       0.683-180.369 -88.658 
ATOM   2068  C2   DC A 100      -0.358-180.640 -87.773 
ATOM   2069  O2   DC A 100      -0.086-180.916 -86.599 
ATOM   2070  N3   DC A 100      -1.634-180.591 -88.234 
ATOM   2071  C4   DC A 100      -1.887-180.288 -89.514 
ATOM   2072  N4   DC A 100      -3.148-180.253 -89.915 
ATOM   2073  C5   DC A 100      -0.830-180.007 -90.440 
ATOM   2074  C6   DC A 100       0.439-180.061 -89.960 
ATOM   2075  P    DT A 101       5.822-182.316 -87.402 
ATOM   2076  OP1  DT A 101       7.078-181.628 -87.030 
ATOM   2077  OP2  DT A 101       5.813-182.984 -88.722 
ATOM   2078  O5'  DT A 101       5.428-183.370 -86.264 
ATOM   2079  C5'  DT A 101       4.669-182.919 -85.127 
ATOM   2080  C4'  DT A 101       3.571-183.915 -84.808 
ATOM   2081  O4'  DT A 101       2.345-183.646 -85.547 
ATOM   2082  C3'  DT A 101       3.884-185.376 -85.134 
ATOM   2083  O3'  DT A 101       3.307-186.204 -84.132 
ATOM   2084  C2'  DT A 101       3.164-185.641 -86.456 
ATOM   2085  C1'  DT A 101       1.895-184.861 -86.126 
ATOM   2086  N1   DT A 101       1.070-184.526 -87.320 
ATOM   2087  C2   DT A 101      -0.294-184.516 -87.155 
ATOM   2088  O2   DT A 101      -0.835-184.764 -86.092 
ATOM   2089  N3   DT A 101      -1.027-184.202 -88.284 
ATOM   2090  C4   DT A 101      -0.519-183.905 -89.532 
ATOM   2091  O4   DT A 101      -1.275-183.640 -90.468 
ATOM   2092  C5   DT A 101       0.923-183.942 -89.607 
ATOM   2093  C7   DT A 101       1.558-183.631 -90.930 
ATOM   2094  C6   DT A 101       1.659-184.244 -88.525 
ATOM   2095  P    DC A 102       4.122-187.482 -83.616 
ATOM   2096  OP1  DC A 102       5.083-187.067 -82.569 
ATOM   2097  OP2  DC A 102       4.695-188.205 -84.773 
ATOM   2098  O5'  DC A 102       2.956-188.357 -82.959 
ATOM   2099  C5'  DC A 102       1.816-187.687 -82.390 
ATOM   2100  C4'  DC A 102       0.540-188.398 -82.796 
ATOM   2101  O4'  DC A 102       0.009-187.908 -84.061 
ATOM   2102  C3'  DC A 102       0.657-189.907 -83.007 
ATOM   2103  O3'  DC A 102      -0.535-190.531 -82.546 
ATOM   2104  C2'  DC A 102       0.743-190.082 -84.523 
ATOM   2105  C1'  DC A 102      -0.297-189.025 -84.881 
ATOM   2106  N1   DC A 102      -0.240-188.585 -86.303 
ATOM   2107  C2   DC A 102      -1.439-188.258 -86.930 
ATOM   2108  O2   DC A 102      -2.492-188.345 -86.287 
ATOM   2109  N3   DC A 102      -1.409-187.855 -88.227 
ATOM   2110  C4   DC A 102      -0.246-187.774 -88.888 
ATOM   2111  N4   DC A 102      -0.269-187.375 -90.151 
ATOM   2112  C5   DC A 102       0.998-188.106 -88.262 
ATOM   2113  C6   DC A 102       0.945-188.507 -86.966 
ATOM   2114  P    DC A 103      -0.431-191.925 -81.767 
ATOM   2115  OP1  DC A 103      -0.137-191.673 -80.338 
ATOM   2116  OP2  DC A 103       0.511-192.820 -82.475 
ATOM   2117  O5'  DC A 103      -1.922-192.484 -81.919 
ATOM   2118  C5'  DC A 103      -3.012-191.549 -82.016 
ATOM   2119  C4'  DC A 103      -3.974-191.984 -83.104 
ATOM   2120  O4'  DC A 103      -3.606-191.461 -84.411 
ATOM   2121  C3'  DC A 103      -4.087-193.492 -83.328 
ATOM   2122  O3'  DC A 103      -5.437-193.811 -83.640 
ATOM   2123  C2'  DC A 103      -3.226-193.765 -84.561 
ATOM   2124  C1'  DC A 103      -3.645-192.528 -85.347 
ATOM   2125  N1   DC A 103      -2.726-192.192 -86.470 
ATOM   2126  C2   DC A 103      -3.283-191.645 -87.623 
ATOM   2127  O2   DC A 103      -4.505-191.462 -87.667 
ATOM   2128  N3   DC A 103      -2.462-191.333 -88.660 
ATOM   2129  C4   DC A 103      -1.143-191.546 -88.573 
ATOM   2130  N4   DC A 103      -0.385-191.225 -89.609 
ATOM   2131  C5   DC A 103      -0.550-192.108 -87.396 
ATOM   2132  C6   DC A 103      -1.387-192.414 -86.372 
ATOM   2133  P    DC A 104      -6.079-195.148 -83.036 
ATOM   2134  OP1  DC A 104      -6.569-194.886 -81.665 
ATOM   2135  OP2  DC A 104      -5.121-196.266 -83.181 
ATOM   2136  O5'  DC A 104      -7.321-195.373 -84.019 
ATOM   2137  C5'  DC A 104      -7.951-194.228 -84.623 
ATOM   2138  C4'  DC A 104      -8.226-194.502 -86.088 
ATOM   2139  O4'  DC A 104      -7.101-194.147 -86.941 
ATOM   2140  C3'  DC A 104      -8.519-195.958 -86.449 
ATOM   2141  O3'  DC A 104      -9.509-195.989 -87.471 
ATOM   2142  C2'  DC A 104      -7.205-196.483 -87.030 
ATOM   2143  C1'  DC A 104      -6.849-195.230 -87.823 
ATOM   2144  N1   DC A 104      -5.419-195.168 -88.235 
ATOM   2145  C2   DC A 104      -5.121-194.578 -89.461 
ATOM   2146  O2   DC A 104      -6.047-194.134 -90.149 
ATOM   2147  N3   DC A 104      -3.823-194.513 -89.855 
ATOM   2148  C4   DC A 104      -2.849-195.006 -89.079 
ATOM   2149  N4   DC A 104      -1.599-194.918 -89.508 
ATOM   2150  C5   DC A 104      -3.134-195.617 -87.815 
ATOM   2151  C6   DC A 104      -4.437-195.673 -87.440 
ATOM   2152  P    DC A 105     -10.644-197.116 -87.416 
ATOM   2153  OP1  DC A 105     -11.736-196.677 -86.517 
ATOM   2154  OP2  DC A 105     -10.030-198.424 -87.099 
ATOM   2155  O5'  DC A 105     -11.161-197.118 -88.930 
ATOM   2156  C5'  DC A 105     -11.092-195.898 -89.692 
ATOM   2157  C4'  DC A 105     -10.573-196.187 -91.086 
ATOM   2158  O4'  DC A 105      -9.119-196.137 -91.159 
ATOM   2159  C3'  DC A 105     -10.923-197.561 -91.656 
ATOM   2160  O3'  DC A 105     -11.172-197.432 -93.051 
ATOM   2161  C2'  DC A 105      -9.656-198.394 -91.464 
ATOM   2162  C1'  DC A 105      -8.664-197.297 -91.839 
ATOM   2163  N1   DC A 105      -7.270-197.574 -91.399 
ATOM   2164  C2   DC A 105      -6.231-197.134 -92.216 
ATOM   2165  O2   DC A 105      -6.508-196.537 -93.263 
ATOM   2166  N3   DC A 105      -4.952-197.378 -91.832 
ATOM   2167  C4   DC A 105      -4.693-198.028 -90.692 
ATOM   2168  N4   DC A 105      -3.428-198.242 -90.361 
ATOM   2169  C5   DC A 105      -5.747-198.490 -89.837 
ATOM   2170  C6   DC A 105      -7.018-198.237 -90.238 
ATOM   2171  P    DG A 106     -12.363-198.277 -93.708 
ATOM   2172  OP1  DG A 106     -13.643-197.558 -93.520 
ATOM   2173  OP2  DG A 106     -12.320-199.668 -93.207 
ATOM   2174  O5'  DG A 106     -11.952-198.250 -95.255 
ATOM   2175  C5'  DG A 106     -11.219-197.120 -95.763 
ATOM   2176  C4'  DG A 106     -10.097-197.594 -96.666 
ATOM   2177  O4'  DG A 106      -8.871-197.869 -95.930 
ATOM   2178  C3'  DG A 106     -10.363-198.888 -97.435 
ATOM   2179  O3'  DG A 106      -9.774-198.786 -98.726 
ATOM   2180  C2'  DG A 106      -9.622-199.967 -96.646 
ATOM   2181  C1'  DG A 106      -8.379-199.137 -96.336 
ATOM   2182  N9   DG A 106      -7.550-199.689 -95.229 
ATOM   2183  C8   DG A 106      -7.950-200.355 -94.091 
ATOM   2184  N7   DG A 106      -6.961-200.715 -93.308 
ATOM   2185  C5   DG A 106      -5.827-200.254 -93.975 
ATOM   2186  C6   DG A 106      -4.456-200.346 -93.618 
ATOM   2187  O6   DG A 106      -3.954-200.861 -92.623 
ATOM   2188  N1   DG A 106      -3.635-199.745 -94.581 
ATOM   2189  C2   DG A 106      -4.079-199.135 -95.738 
ATOM   2190  N2   DG A 106      -3.135-198.620 -96.528 
ATOM   2191  N3   DG A 106      -5.365-199.048 -96.072 
ATOM   2192  C4   DG A 106      -6.175-199.627 -95.148 
ATOM   2193  P    DG A 107     -10.558-199.384 -99.986 
ATOM   2194  OP1  DG A 107     -11.543-198.392-100.473 
ATOM   2195  OP2  DG A 107     -11.096-200.720 -99.647 
ATOM   2196  O5'  DG A 107      -9.374-199.536-101.052 
ATOM   2197  C5'  DG A 107      -8.261-198.625-100.992 
ATOM   2198  C4'  DG A 107      -6.961-199.383-101.170 
ATOM   2199  O4'  DG A 107      -6.430-199.879 -99.908 
ATOM   2200  C3'  DG A 107      -7.032-200.628-102.054 
ATOM   2201  O3'  DG A 107      -5.827-200.731-102.803 
ATOM   2202  C2'  DG A 107      -7.095-201.798-101.071 
ATOM   2203  C1'  DG A 107      -6.081-201.245-100.075 
ATOM   2204  N9   DG A 107      -6.135-201.903 -98.739 
ATOM   2205  C8   DG A 107      -7.223-202.400 -98.056 
ATOM   2206  N7   DG A 107      -6.929-202.923 -96.890 
ATOM   2207  C5   DG A 107      -5.548-202.761 -96.795 
ATOM   2208  C6   DG A 107      -4.654-203.132 -95.756 
ATOM   2209  O6   DG A 107      -4.903-203.688 -94.689 
ATOM   2210  N1   DG A 107      -3.333-202.781 -96.068 
ATOM   2211  C2   DG A 107      -2.929-202.154 -97.230 
ATOM   2212  N2   DG A 107      -1.622-201.905 -97.338 
ATOM   2213  N3   DG A 107      -3.768-201.807 -98.203 
ATOM   2214  C4   DG A 107      -5.053-202.140 -97.917 
ATOM   2215  P    DG A 108      -5.900-201.212-104.328 
ATOM   2216  OP1  DG A 108      -6.217-200.057-105.198 
ATOM   2217  OP2  DG A 108      -6.806-202.376-104.438 
ATOM   2218  O5'  DG A 108      -4.391-201.680-104.584 
ATOM   2219  C5'  DG A 108      -3.327-201.035-103.859 
ATOM   2220  C4'  DG A 108      -2.340-202.070-103.355 
ATOM   2221  O4'  DG A 108      -2.708-202.598-102.049 
ATOM   2222  C3'  DG A 108      -2.181-203.316-104.225 
ATOM   2223  O3'  DG A 108      -0.819-203.724-104.201 
ATOM   2224  C2'  DG A 108      -3.021-204.386-103.527 
ATOM   2225  C1'  DG A 108      -2.628-204.014-102.100 
ATOM   2226  N9   DG A 108      -3.543-204.567-101.064 
ATOM   2227  C8   DG A 108      -4.905-204.774-101.124 
ATOM   2228  N7   DG A 108      -5.417-205.282-100.029 
ATOM   2229  C5   DG A 108      -4.316-205.423 -99.184 
ATOM   2230  C6   DG A 108      -4.242-205.922 -97.858 
ATOM   2231  O6   DG A 108      -5.144-206.349 -97.144 
ATOM   2232  N1   DG A 108      -2.927-205.889 -97.371 
ATOM   2233  C2   DG A 108      -1.830-205.432 -98.075 
ATOM   2234  N2   DG A 108      -0.659-205.483 -97.433 
ATOM   2235  N3   DG A 108      -1.901-204.964 -99.319 
ATOM   2236  C4   DG A 108      -3.169-204.990 -99.805 
ATOM   2237  P    DC A 109      -0.146-204.262-105.551 
ATOM   2238  OP1  DC A 109       0.321-203.116-106.364 
ATOM   2239  OP2  DC A 109      -1.069-205.202-106.224 
ATOM   2240  O5'  DC A 109       1.114-205.064-104.977 
ATOM   2241  C5'  DC A 109       1.716-204.628-103.744 
ATOM   2242  C4'  DC A 109       2.017-205.824-102.863 
ATOM   2243  O4'  DC A 109       0.892-206.184-102.012 
ATOM   2244  C3'  DC A 109       2.355-207.122-103.596 
ATOM   2245  O3'  DC A 109       3.357-207.817-102.864 
ATOM   2246  C2'  DC A 109       1.065-207.940-103.550 
ATOM   2247  C1'  DC A 109       0.681-207.584-102.117 
ATOM   2248  N1   DC A 109      -0.745-207.863-101.791 
ATOM   2249  C2   DC A 109      -1.045-208.284-100.498 
ATOM   2250  O2   DC A 109      -0.125-208.407 -99.682 
ATOM   2251  N3   DC A 109      -2.341-208.545-100.182 
ATOM   2252  C4   DC A 109      -3.308-208.400-101.095 
ATOM   2253  N4   DC A 109      -4.555-208.666-100.737 
ATOM   2254  C5   DC A 109      -3.020-207.968-102.430 
ATOM   2255  C6   DC A 109      -1.721-207.713-102.728 
ATOM   2256  P    DA A 110       4.525-208.565-103.664 
ATOM   2257  OP1  DA A 110       5.592-207.598-104.002 
ATOM   2258  OP2  DA A 110       3.945-209.316-104.799 
ATOM   2259  O5'  DA A 110       5.058-209.591-102.557 
ATOM   2260  C5'  DA A 110       4.964-209.230-101.167 
ATOM   2261  C4'  DA A 110       4.469-210.411-100.357 
ATOM   2262  O4'  DA A 110       3.015-210.467-100.286 
ATOM   2263  C3'  DA A 110       4.866-211.791-100.881 
ATOM   2264  O3'  DA A 110       5.127-212.646 -99.776 
ATOM   2265  C2'  DA A 110       3.621-212.301-101.608 
ATOM   2266  C1'  DA A 110       2.603-211.789-100.593 
ATOM   2267  N9   DA A 110       1.210-211.729-101.120 
ATOM   2268  C8   DA A 110       0.795-211.438-102.387 
ATOM   2269  N7   DA A 110      -0.493-211.467-102.537 
ATOM   2270  C5   DA A 110      -0.969-211.801-101.277 
ATOM   2271  C6   DA A 110      -2.266-211.991-100.774 
ATOM   2272  N6   DA A 110      -3.374-211.864-101.517 
ATOM   2273  N1   DA A 110      -2.385-212.318 -99.473 
ATOM   2274  C2   DA A 110      -1.280-212.443 -98.739 
ATOM   2275  N3   DA A 110      -0.024-212.292 -99.097 
ATOM   2276  C4   DA A 110       0.067-211.965-100.403 
ATOM   2277  P    DG A 111       6.349-213.677 -99.864 
ATOM   2278  OP1  DG A 111       7.606-212.989 -99.492 
ATOM   2279  OP2  DG A 111       6.340-214.345-101.184 
ATOM   2280  O5'  DG A 111       5.955-214.731 -98.726 
ATOM   2281  C5'  DG A 111       5.196-214.280 -97.589 
ATOM   2282  C4'  DG A 111       4.098-215.276 -97.270 
ATOM   2283  O4'  DG A 111       2.873-215.006 -98.009 
ATOM   2284  C3'  DG A 111       4.411-216.736 -97.596 
ATOM   2285  O3'  DG A 111       3.834-217.565 -96.594 
ATOM   2286  C2'  DG A 111       3.691-217.001 -98.918 
ATOM   2287  C1'  DG A 111       2.422-216.222 -98.588 
ATOM   2288  N9   DG A 111       1.597-215.887 -99.782 
ATOM   2289  C8   DG A 111       2.002-215.579-101.063 
ATOM   2290  N7   DG A 111       1.016-215.331-101.889 
ATOM   2291  C5   DG A 111      -0.123-215.487-101.102 
ATOM   2292  C6   DG A 111      -1.495-215.348-101.441 
ATOM   2293  O6   DG A 111      -1.994-215.054-102.524 
ATOM   2294  N1   DG A 111      -2.322-215.596-100.337 
ATOM   2295  C2   DG A 111      -1.883-215.934 -99.072 
ATOM   2296  N2   DG A 111      -2.832-216.129 -98.154 
ATOM   2297  N3   DG A 111      -0.595-216.063 -98.755 
ATOM   2298  C4   DG A 111       0.220-215.826 -99.814 
ATOM   2299  P    DA A 112       4.649-218.842 -96.078 
ATOM   2300  OP1  DA A 112       5.610-218.427 -95.031 
ATOM   2301  OP2  DA A 112       5.222-219.565 -97.235 
ATOM   2302  O5'  DA A 112       3.483-219.718 -95.421 
ATOM   2303  C5'  DA A 112       2.343-219.047 -94.852 
ATOM   2304  C4'  DA A 112       1.067-219.758 -95.258 
ATOM   2305  O4'  DA A 112       0.536-219.268 -96.523 
ATOM   2306  C3'  DA A 112       1.185-221.268 -95.469 
ATOM   2307  O3'  DA A 112      -0.008-221.892 -95.008 
ATOM   2308  C2'  DA A 112       1.270-221.442 -96.985 
ATOM   2309  C1'  DA A 112       0.230-220.385 -97.343 
ATOM   2310  N9   DA A 112       0.287-219.945 -98.765 
ATOM   2311  C8   DA A 112       1.383-219.813 -99.568 
ATOM   2312  N7   DA A 112       1.108-219.407-100.769 
ATOM   2313  C5   DA A 112      -0.272-219.258-100.764 
ATOM   2314  C6   DA A 112      -1.185-218.849-101.750 
ATOM   2315  N6   DA A 112      -0.823-218.499-102.993 
ATOM   2316  N1   DA A 112      -2.487-218.814-101.412 
ATOM   2317  C2   DA A 112      -2.840-219.163-100.176 
ATOM   2318  N3   DA A 112      -2.082-219.559 -99.177 
ATOM   2319  C4   DA A 112      -0.784-219.586 -99.541 
ATOM   2320  P    DA A 113       0.096-223.285 -94.229 
ATOM   2321  OP1  DA A 113       0.390-223.034 -92.800 
ATOM   2322  OP2  DA A 113       1.038-224.181 -94.937 
ATOM   2323  O5'  DA A 113      -1.394-223.845 -94.381 
ATOM   2324  C5'  DA A 113      -2.485-222.909 -94.478 
ATOM   2325  C4'  DA A 113      -3.447-223.344 -95.566 
ATOM   2326  O4'  DA A 113      -3.079-222.822 -96.873 
ATOM   2327  C3'  DA A 113      -3.560-224.852 -95.790 
ATOM   2328  O3'  DA A 113      -4.910-225.172 -96.102 
ATOM   2329  C2'  DA A 113      -2.699-225.126 -97.023 
ATOM   2330  C1'  DA A 113      -3.118-223.888 -97.809 
ATOM   2331  N9   DA A 113      -2.199-223.552 -98.932 
ATOM   2332  C8   DA A 113      -0.844-223.710 -98.996 
ATOM   2333  N7   DA A 113      -0.323-223.322-100.118 
ATOM   2334  C5   DA A 113      -1.410-222.873-100.855 
ATOM   2335  C6   DA A 113      -1.521-222.330-102.145 
ATOM   2336  N6   DA A 113      -0.474-222.138-102.960 
ATOM   2337  N1   DA A 113      -2.752-221.990-102.571 
ATOM   2338  C2   DA A 113      -3.789-222.183-101.757 
ATOM   2339  N3   DA A 113      -3.808-222.679-100.538 
ATOM   2340  C4   DA A 113      -2.563-223.011-100.137 
ATOM   2341  P    DG A 114      -5.552-226.508 -95.498 
ATOM   2342  OP1  DG A 114      -6.042-226.247 -94.127 
ATOM   2343  OP2  DG A 114      -4.594-227.627 -95.643 
ATOM   2344  O5'  DG A 114      -6.794-226.734 -96.481 
ATOM   2345  C5'  DG A 114      -7.424-225.589 -97.085 
ATOM   2346  C4'  DG A 114      -7.699-225.862 -98.550 
ATOM   2347  O4'  DG A 114      -6.573-225.507 -99.403 
ATOM   2348  C3'  DG A 114      -7.992-227.318 -98.912 
ATOM   2349  O3'  DG A 114      -8.982-227.350 -99.933 
ATOM   2350  C2'  DG A 114      -6.678-227.844 -99.492 
ATOM   2351  C1'  DG A 114      -6.322-226.590-100.285 
ATOM   2352  N9   DG A 114      -4.892-226.528-100.697 
ATOM   2353  C8   DG A 114      -3.773-226.982-100.032 
ATOM   2354  N7   DG A 114      -2.649-226.773-100.674 
ATOM   2355  C5   DG A 114      -3.052-226.136-101.847 
ATOM   2356  C6   DG A 114      -2.280-225.662-102.940 
ATOM   2357  O6   DG A 114      -1.063-225.706-103.100 
ATOM   2358  N1   DG A 114      -3.091-225.081-103.924 
ATOM   2359  C2   DG A 114      -4.466-224.971-103.860 
ATOM   2360  N2   DG A 114      -5.056-224.381-104.904 
ATOM   2361  N3   DG A 114      -5.188-225.415-102.835 
ATOM   2362  C4   DG A 114      -4.418-225.983-101.871 
ATOM   2363  P    DA A 115     -10.117-228.477 -99.878 
ATOM   2364  OP1  DA A 115     -11.209-228.037 -98.979 
ATOM   2365  OP2  DA A 115      -9.502-229.785 -99.561 
ATOM   2366  O5'  DA A 115     -10.634-228.479-101.392 
ATOM   2367  C5'  DA A 115     -10.565-227.259-102.154 
ATOM   2368  C4'  DA A 115     -10.046-227.547-103.548 
ATOM   2369  O4'  DA A 115      -8.592-227.498-103.621 
ATOM   2370  C3'  DA A 115     -10.396-228.922-104.118 
ATOM   2371  O3'  DA A 115     -10.645-228.793-105.513 
ATOM   2372  C2'  DA A 115      -9.129-229.755-103.926 
ATOM   2373  C1'  DA A 115      -8.137-228.657-104.301 
ATOM   2374  N9   DA A 115      -6.742-228.935-103.861 
ATOM   2375  C8   DA A 115      -6.321-229.581-102.734 
ATOM   2376  N7   DA A 115      -5.031-229.667-102.631 
ATOM   2377  C5   DA A 115      -4.560-229.032-103.771 
ATOM   2378  C6   DA A 115      -3.263-228.786-104.252 
ATOM   2379  N6   DA A 115      -2.151-229.172-103.611 
ATOM   2380  N1   DA A 115      -3.151-228.129-105.421 
ATOM   2381  C2   DA A 115      -4.259-227.748-106.053 
ATOM   2382  N3   DA A 115      -5.516-227.919-105.703 
ATOM   2383  C4   DA A 115      -5.600-228.580-104.531 
ATOM   2384  P    DA A 116     -11.836-229.637-106.170 
ATOM   2385  OP1  DA A 116     -13.116-228.919-105.982 
ATOM   2386  OP2  DA A 116     -11.792-231.028-105.669 
ATOM   2387  O5'  DA A 116     -11.425-229.611-107.717 
ATOM   2388  C5'  DA A 116     -10.692-228.481-108.225 
ATOM   2389  C4'  DA A 116      -9.569-228.954-109.128 
ATOM   2390  O4'  DA A 116      -8.344-229.230-108.392 
ATOM   2391  C3'  DA A 116      -9.836-230.248-109.897 
ATOM   2392  O3'  DA A 116      -9.247-230.146-111.188 
ATOM   2393  C2'  DA A 116      -9.095-231.327-109.108 
ATOM   2394  C1'  DA A 116      -7.852-230.497-108.799 
ATOM   2395  N9   DA A 116      -7.023-231.050-107.691 
ATOM   2396  C8   DA A 116      -7.437-231.708-106.569 
ATOM   2397  N7   DA A 116      -6.469-232.070-105.785 
ATOM   2398  C5   DA A 116      -5.328-231.619-106.434 
ATOM   2399  C6   DA A 116      -3.963-231.692-106.111 
ATOM   2400  N6   DA A 116      -3.496-232.276-104.998 
ATOM   2401  N1   DA A 116      -3.091-231.142-106.976 
ATOM   2402  C2   DA A 116      -3.561-230.562-108.080 
ATOM   2403  N3   DA A 116      -4.805-230.434-108.486 
ATOM   2404  C4   DA A 116      -5.657-230.993-107.602 
ATOM   2405  P    DA A 117     -10.031-230.744-112.448 
ATOM   2406  OP1  DA A 117     -11.016-229.753-112.935 
ATOM   2407  OP2  DA A 117     -10.568-232.081-112.109 
ATOM   2408  O5'  DA A 117      -8.847-230.896-113.514 
ATOM   2409  C5'  DA A 117      -7.733-229.985-113.454 
ATOM   2410  C4'  DA A 117      -6.433-230.744-113.632 
ATOM   2411  O4'  DA A 117      -5.903-231.240-112.370 
ATOM   2412  C3'  DA A 117      -6.505-231.989-114.516 
ATOM   2413  O3'  DA A 117      -5.300-232.092-115.265 
ATOM   2414  C2'  DA A 117      -6.567-233.158-113.533 
ATOM   2415  C1'  DA A 117      -5.554-232.606-112.537 
ATOM   2416  N9   DA A 117      -5.608-233.263-111.201 
ATOM   2417  C8   DA A 117      -6.698-233.750-110.539 
ATOM   2418  N7   DA A 117      -6.421-234.271-109.383 
ATOM   2419  C5   DA A 117      -5.045-234.119-109.270 
ATOM   2420  C6   DA A 117      -4.135-234.472-108.261 
ATOM   2421  N6   DA A 117      -4.491-235.081-107.121 
ATOM   2422  N1   DA A 117      -2.838-234.177-108.467 
ATOM   2423  C2   DA A 117      -2.489-233.572-109.602 
ATOM   2424  N3   DA A 117      -3.246-233.196-110.609 
ATOM   2425  C4   DA A 117      -4.539-233.503-110.378 
ATOM   2426  P    DT A 118      -5.373-232.573-116.790 
ATOM   2427  OP1  DT A 118      -5.690-231.418-117.660 
ATOM   2428  OP2  DT A 118      -6.279-233.737-116.900 
ATOM   2429  O5'  DT A 118      -3.864-233.041-117.046 
ATOM   2430  C5'  DT A 118      -2.800-232.395-116.321 
ATOM   2431  C4'  DT A 118      -1.813-233.430-115.817 
ATOM   2432  O4'  DT A 118      -2.181-233.959-114.511 
ATOM   2433  C3'  DT A 118      -1.654-234.677-116.688 
ATOM   2434  O3'  DT A 118      -0.292-235.084-116.663 
ATOM   2435  C2'  DT A 118      -2.494-235.746-115.989 
ATOM   2436  C1'  DT A 118      -2.101-235.375-114.562 
ATOM   2437  N1   DT A 118      -3.016-235.928-113.526 
ATOM   2438  C2   DT A 118      -2.454-236.296-112.327 
ATOM   2439  O2   DT A 118      -1.263-236.186-112.091 
ATOM   2440  N3   DT A 118      -3.333-236.805-111.391 
ATOM   2441  C4   DT A 118      -4.693-236.972-111.551 
ATOM   2442  O4   DT A 118      -5.379-237.440-110.639 
ATOM   2443  C5   DT A 118      -5.190-236.558-112.842 
ATOM   2444  C7   DT A 118      -6.661-236.706-113.100 
ATOM   2445  C6   DT A 118      -4.358-236.060-113.770 
ATOM   2446  P    DC A 119       0.381-235.622-118.013 
ATOM   2447  OP1  DC A 119       0.848-234.477-118.826 
ATOM   2448  OP2  DC A 119      -0.542-236.563-118.686 
ATOM   2449  O5'  DC A 119       1.641-236.424-117.439 
ATOM   2450  C5'  DC A 119       2.243-235.988-116.206 
ATOM   2451  C4'  DC A 119       2.544-237.185-115.325 
ATOM   2452  O4'  DC A 119       1.419-237.545-114.474 
ATOM   2453  C3'  DC A 119       2.882-238.482-116.058 
ATOM   2454  O3'  DC A 119       3.884-239.177-115.326 
ATOM   2455  C2'  DC A 119       1.592-239.301-116.012 
ATOM   2456  C1'  DC A 119       1.208-238.945-114.579 
ATOM   2457  N1   DC A 119      -0.218-239.224-114.253 
ATOM   2458  C2   DC A 119      -0.518-239.645-112.960 
ATOM   2459  O2   DC A 119       0.402-239.768-112.144 
ATOM   2460  N3   DC A 119      -1.814-239.905-112.644 
ATOM   2461  C4   DC A 119      -2.781-239.760-113.557 
ATOM   2462  N4   DC A 119      -4.028-240.026-113.199 
ATOM   2463  C5   DC A 119      -2.493-239.329-114.892 
ATOM   2464  C6   DC A 119      -1.193-239.074-115.190 
ATOM   2465  P    DA A 120       5.052-239.926-116.126 
ATOM   2466  OP1  DA A 120       6.119-238.959-116.464 
ATOM   2467  OP2  DA A 120       4.472-240.677-117.261 
ATOM   2468  O5'  DA A 120       5.585-240.952-115.019 
ATOM   2469  C5'  DA A 120       5.491-240.590-113.629 
ATOM   2470  C4'  DA A 120       4.996-241.772-112.819 
ATOM   2471  O4'  DA A 120       3.543-241.827-112.748 
ATOM   2472  C3'  DA A 120       5.393-243.151-113.343 
ATOM   2473  O3'  DA A 120       5.654-244.007-112.238 
ATOM   2474  C2'  DA A 120       4.149-243.662-114.070 
ATOM   2475  C1'  DA A 120       3.130-243.150-113.055 
ATOM   2476  N9   DA A 120       1.738-243.090-113.582 
ATOM   2477  C8   DA A 120       1.323-242.799-114.849 
ATOM   2478  N7   DA A 120       0.035-242.828-114.999 
ATOM   2479  C5   DA A 120      -0.442-243.162-113.739 
ATOM   2480  C6   DA A 120      -1.739-243.352-113.236 
ATOM   2481  N6   DA A 120      -2.847-243.225-113.979 
ATOM   2482  N1   DA A 120      -1.857-243.679-111.935 
ATOM   2483  C2   DA A 120      -0.753-243.804-111.201 
ATOM   2484  N3   DA A 120       0.503-243.652-111.559 
ATOM   2485  C4   DA A 120       0.594-243.325-112.865 
ATOM   2486  P    DC A 121       6.876-245.037-112.326 
ATOM   2487  OP1  DC A 121       8.133-244.349-111.954 
ATOM   2488  OP2  DC A 121       6.868-245.705-113.646 
ATOM   2489  O5'  DC A 121       6.483-246.091-111.188 
ATOM   2490  C5'  DC A 121       5.723-245.640-110.051 
ATOM   2491  C4'  DC A 121       4.626-246.636-109.732 
ATOM   2492  O4'  DC A 121       3.400-246.367-110.471 
ATOM   2493  C3'  DC A 121       4.938-248.097-110.058 
ATOM   2494  O3'  DC A 121       4.361-248.925-109.056 
ATOM   2495  C2'  DC A 121       4.219-248.362-111.380 
ATOM   2496  C1'  DC A 121       2.950-247.582-111.050 
ATOM   2497  N1   DC A 121       2.124-247.247-112.244 
ATOM   2498  C2   DC A 121       0.740-247.233-112.093 
ATOM   2499  O2   DC A 121       0.258-247.495-110.986 
ATOM   2500  N3   DC A 121      -0.030-246.931-113.170 
ATOM   2501  C4   DC A 121       0.532-246.652-114.354 
ATOM   2502  N4   DC A 121      -0.262-246.363-115.374 
ATOM   2503  C5   DC A 121       1.953-246.662-114.530 
ATOM   2504  C6   DC A 121       2.705-246.967-113.442 
ATOM   2505  P    DC A 122       5.177-250.203-108.540 
ATOM   2506  OP1  DC A 122       6.137-249.788-107.493 
ATOM   2507  OP2  DC A 122       5.749-250.926-109.697 
ATOM   2508  O5'  DC A 122       4.010-251.078-107.883 
ATOM   2509  C5'  DC A 122       2.870-250.408-107.314 
ATOM   2510  C4'  DC A 122       1.594-251.119-107.720 
ATOM   2511  O4'  DC A 122       1.064-250.629-108.985 
ATOM   2512  C3'  DC A 122       1.712-252.628-107.931 
ATOM   2513  O3'  DC A 122       0.519-253.252-107.470 
ATOM   2514  C2'  DC A 122       1.798-252.803-109.447 
ATOM   2515  C1'  DC A 122       0.757-251.746-109.805 
ATOM   2516  N1   DC A 122       0.815-251.306-111.227 
ATOM   2517  C2   DC A 122      -0.385-250.979-111.854 
ATOM   2518  O2   DC A 122      -1.437-251.066-111.211 
ATOM   2519  N3   DC A 122      -0.354-250.576-113.151 
ATOM   2520  C4   DC A 122       0.808-250.495-113.812 
ATOM   2521  N4   DC A 122       0.785-250.096-115.075 
ATOM   2522  C5   DC A 122       2.052-250.827-113.186 
ATOM   2523  C6   DC A 122       2.000-251.228-111.890 
ATOM   2524  P    DA A 123       0.623-254.646-106.691 
ATOM   2525  OP1  DA A 123       0.917-254.394-105.262 
ATOM   2526  OP2  DA A 123       1.565-255.541-107.399 
ATOM   2527  O5'  DA A 123      -0.867-255.206-106.843 
ATOM   2528  C5'  DA A 123      -1.958-254.270-106.940 
ATOM   2529  C4'  DA A 123      -2.920-254.705-108.028 
ATOM   2530  O4'  DA A 123      -2.552-254.182-109.335 
ATOM   2531  C3'  DA A 123      -3.033-256.213-108.252 
ATOM   2532  O3'  DA A 123      -4.383-256.532-108.564 
ATOM   2533  C2'  DA A 123      -2.172-256.486-109.485 
ATOM   2534  C1'  DA A 123      -2.591-255.249-110.271 
ATOM   2535  N9   DA A 123      -1.671-254.913-111.394 
ATOM   2536  C8   DA A 123      -0.317-255.070-111.458 
ATOM   2537  N7   DA A 123       0.204-254.683-112.580 
ATOM   2538  C5   DA A 123      -0.883-254.234-113.317 
ATOM   2539  C6   DA A 123      -0.994-253.690-114.608 
ATOM   2540  N6   DA A 123       0.053-253.499-115.422 
ATOM   2541  N1   DA A 123      -2.225-253.351-115.033 
ATOM   2542  C2   DA A 123      -3.262-253.543-114.219 
ATOM   2543  N3   DA A 123      -3.280-254.039-113.001 
ATOM   2544  C4   DA A 123      -2.036-254.372-112.599 
ATOM   2545  P    DT A 124      -5.024-257.869-107.960 
ATOM   2546  OP1  DT A 124      -5.515-257.607-106.589 
ATOM   2547  OP2  DT A 124      -4.067-258.988-108.105 
ATOM   2548  O5'  DT A 124      -6.267-258.094-108.943 
ATOM   2549  C5'  DT A 124      -6.896-256.949-109.547 
ATOM   2550  C4'  DT A 124      -7.172-257.223-111.012 
ATOM   2551  O4'  DT A 124      -6.046-256.868-111.865 
ATOM   2552  C3'  DT A 124      -7.464-258.679-111.374 
ATOM   2553  O3'  DT A 124      -8.454-258.711-112.395 
ATOM   2554  C2'  DT A 124      -6.151-259.204-111.954 
ATOM   2555  C1'  DT A 124      -5.795-257.951-112.747 
ATOM   2556  N1   DT A 124      -4.364-257.889-113.159 
ATOM   2557  C2   DT A 124      -4.087-257.304-114.371 
ATOM   2558  O2   DT A 124      -4.950-256.846-115.099 
ATOM   2559  N3   DT A 124      -2.750-257.266-114.719 
ATOM   2560  C4   DT A 124      -1.696-257.752-113.974 
ATOM   2561  O4   DT A 124      -0.539-257.660-114.391 
ATOM   2562  C5   DT A 124      -2.087-258.348-112.719 
ATOM   2563  C7   DT A 124      -1.000-258.902-111.845 
ATOM   2564  C6   DT A 124      -3.379-258.399-112.355 
ATOM   2565  P    DT A 125      -9.589-259.837-112.340 
ATOM   2566  OP1  DT A 125     -10.681-259.398-111.441 
ATOM   2567  OP2  DT A 125      -8.975-261.145-112.023 
ATOM   2568  O5'  DT A 125     -10.106-259.839-113.854 
ATOM   2569  C5'  DT A 125     -10.038-258.620-114.616 
ATOM   2570  C4'  DT A 125      -9.519-258.908-116.010 
ATOM   2571  O4'  DT A 125      -8.065-258.858-116.083 
ATOM   2572  C3'  DT A 125      -9.869-260.282-116.580 
ATOM   2573  O3'  DT A 125     -10.118-260.153-117.975 
ATOM   2574  C2'  DT A 125      -8.602-261.115-116.388 
ATOM   2575  C1'  DT A 125      -7.610-260.018-116.763 
ATOM   2576  N1   DT A 125      -6.215-260.295-116.323 
ATOM   2577  C2   DT A 125      -5.202-259.854-117.140 
ATOM   2578  O2   DT A 125      -5.403-259.260-118.185 
ATOM   2579  N3   DT A 125      -3.922-260.131-116.700 
ATOM   2580  C4   DT A 125      -3.581-260.794-115.538 
ATOM   2581  O4   DT A 125      -2.397-260.982-115.250 
ATOM   2582  C5   DT A 125      -4.712-261.218-114.748 
ATOM   2583  C7   DT A 125      -4.428-261.948-113.468 
ATOM   2584  C6   DT A 125      -5.967-260.963-115.152 
ATOM   2585  P    DC A 126     -11.308-260.998-118.632 
ATOM   2586  OP1  DC A 126     -12.589-260.279-118.444 
ATOM   2587  OP2  DC A 126     -11.265-262.389-118.131 
ATOM   2588  O5'  DC A 126     -10.897-260.971-120.179 
ATOM   2589  C5'  DC A 126     -10.165-259.842-120.687 
ATOM   2590  C4'  DC A 126      -9.042-260.315-121.590 
ATOM   2591  O4'  DC A 126      -7.816-260.590-120.854 
ATOM   2592  C3'  DC A 126      -9.309-261.609-122.359 
ATOM   2593  O3'  DC A 126      -8.720-261.507-123.650 
ATOM   2594  C2'  DC A 126      -8.567-262.688-121.570 
ATOM   2595  C1'  DC A 126      -7.325-261.858-121.261 
ATOM   2596  N1   DC A 126      -6.496-262.410-120.153 
ATOM   2597  C2   DC A 126      -5.114-262.256-120.237 
ATOM   2598  O2   DC A 126      -4.638-261.672-121.217 
ATOM   2599  N3   DC A 126      -4.341-262.753-119.237 
ATOM   2600  C4   DC A 126      -4.897-263.379-118.192 
ATOM   2601  N4   DC A 126      -4.099-263.846-117.243 
ATOM   2602  C5   DC A 126      -6.315-263.549-118.087 
ATOM   2603  C6   DC A 126      -7.071-263.045-119.096 
ATOM   2604  P    DC A 127      -9.503-262.105-124.910 
ATOM   2605  OP1  DC A 127     -10.489-261.113-125.397 
ATOM   2606  OP2  DC A 127     -10.041-263.441-124.571 
ATOM   2607  O5'  DC A 127      -8.320-262.257-125.976 
ATOM   2608  C5'  DC A 127      -7.206-261.346-125.916 
ATOM   2609  C4'  DC A 127      -5.906-262.104-126.094 
ATOM   2610  O4'  DC A 127      -5.376-262.601-124.832 
ATOM   2611  C3'  DC A 127      -5.978-263.349-126.978 
ATOM   2612  O3'  DC A 127      -4.773-263.453-127.727 
ATOM   2613  C2'  DC A 127      -6.040-264.519-125.995 
ATOM   2614  C1'  DC A 127      -5.027-263.966-124.999 
ATOM   2615  N1   DC A 127      -5.080-264.624-123.663 
ATOM   2616  C2   DC A 127      -3.884-264.782-122.968 
ATOM   2617  O2   DC A 127      -2.837-264.373-123.483 
ATOM   2618  N3   DC A 127      -3.912-265.379-121.750 
ATOM   2619  C4   DC A 127      -5.067-265.808-121.226 
ATOM   2620  N4   DC A 127      -5.042-266.385-120.034 
ATOM   2621  C5   DC A 127      -6.309-265.656-121.924 
ATOM   2622  C6   DC A 127      -6.260-265.057-123.141 
ATOM   2623  P    DA A 128      -4.846-263.933-129.252 
ATOM   2624  OP1  DA A 128      -5.162-262.778-130.122 
ATOM   2625  OP2  DA A 128      -5.752-265.097-129.362 
ATOM   2626  O5'  DA A 128      -3.337-264.401-129.508 
ATOM   2627  C5'  DA A 128      -2.272-263.756-128.783 
ATOM   2628  C4'  DA A 128      -1.286-264.791-128.279 
ATOM   2629  O4'  DA A 128      -1.654-265.319-126.973 
ATOM   2630  C3'  DA A 128      -1.127-266.037-129.150 
ATOM   2631  O3'  DA A 128       0.236-266.445-129.125 
ATOM   2632  C2'  DA A 128      -1.966-267.107-128.451 
ATOM   2633  C1'  DA A 128      -1.573-266.735-127.024 
ATOM   2634  N9   DA A 128      -2.489-267.288-125.988 
ATOM   2635  C8   DA A 128      -3.838-267.486-126.065 
ATOM   2636  N7   DA A 128      -4.358-267.989-124.988 
ATOM   2637  C5   DA A 128      -3.275-268.137-124.133 
ATOM   2638  C6   DA A 128      -3.165-268.624-122.820 
ATOM   2639  N6   DA A 128      -4.208-269.074-122.108 
ATOM   2640  N1   DA A 128      -1.939-268.633-122.263 
ATOM   2641  C2   DA A 128      -0.907-268.184-122.975 
ATOM   2642  N3   DA A 128      -0.888-267.709-124.201 
ATOM   2643  C4   DA A 128      -2.126-267.711-124.735 
ATOM   2644  P    DG A 129       0.909-266.983-130.475 
ATOM   2645  OP1  DG A 129       1.375-265.837-131.288 
ATOM   2646  OP2  DG A 129      -0.014-267.923-131.148 
ATOM   2647  O5'  DG A 129       2.168-267.785-129.901 
ATOM   2648  C5'  DG A 129       2.770-267.349-128.668 
ATOM   2649  C4'  DG A 129       3.071-268.545-127.787 
ATOM   2650  O4'  DG A 129       1.946-268.905-126.936 
ATOM   2651  C3'  DG A 129       3.409-269.843-128.520 
ATOM   2652  O3'  DG A 129       4.411-270.538-127.788 
ATOM   2653  C2'  DG A 129       2.119-270.661-128.474 
ATOM   2654  C1'  DG A 129       1.735-270.305-127.041 
ATOM   2655  N9   DG A 129       0.309-270.584-126.715 
ATOM   2656  C8   DG A 129      -0.803-270.490-127.523 
ATOM   2657  N7   DG A 129      -1.926-270.811-126.926 
ATOM   2658  C5   DG A 129      -1.529-271.142-125.631 
ATOM   2659  C6   DG A 129      -2.300-271.569-124.520 
ATOM   2660  O6   DG A 129      -3.513-271.747-124.448 
ATOM   2661  N1   DG A 129      -1.495-271.799-123.395 
ATOM   2662  C2   DG A 129      -0.125-271.635-123.350 
ATOM   2663  N2   DG A 129       0.460-271.905-122.180 
ATOM   2664  N3   DG A 129       0.599-271.233-124.393 
ATOM   2665  C4   DG A 129      -0.167-271.007-125.493 
ATOM   2666  P    DC A 130       5.579-271.286-128.588 
ATOM   2667  OP1  DC A 130       6.646-270.319-128.926 
ATOM   2668  OP2  DC A 130       5.000-272.037-129.723 
ATOM   2669  O5'  DC A 130       6.112-272.312-127.481 
ATOM   2670  C5'  DC A 130       6.018-271.951-126.091 
ATOM   2671  C4'  DC A 130       5.524-273.132-125.281 
ATOM   2672  O4'  DC A 130       4.070-273.188-125.211 
ATOM   2673  C3'  DC A 130       5.920-274.512-125.805 
ATOM   2674  O3'  DC A 130       6.181-275.367-124.700 
ATOM   2675  C2'  DC A 130       4.676-275.022-126.532 
ATOM   2676  C1'  DC A 130       3.657-274.510-125.517 
ATOM   2677  N1   DC A 130       2.265-274.450-126.044 
ATOM   2678  C2   DC A 130       1.224-274.722-125.159 
ATOM   2679  O2   DC A 130       1.496-274.997-123.985 
ATOM   2680  N3   DC A 130      -0.053-274.673-125.620 
ATOM   2681  C4   DC A 130      -0.305-274.370-126.900 
ATOM   2682  N4   DC A 130      -1.566-274.335-127.301 
ATOM   2683  C5   DC A 130       0.751-274.088-127.826 
ATOM   2684  C6   DC A 130       2.020-274.143-127.346 
ATOM   2685  P    DT A 131       7.404-276.398-124.788 
ATOM   2686  OP1  DT A 131       8.660-275.710-124.416 
ATOM   2687  OP2  DT A 131       7.395-277.066-126.108 
ATOM   2688  O5'  DT A 131       7.010-277.452-123.650 
ATOM   2689  C5'  DT A 131       6.250-277.001-122.513 
ATOM   2690  C4'  DT A 131       5.153-277.997-122.194 
ATOM   2691  O4'  DT A 131       3.927-277.727-122.933 
ATOM   2692  C3'  DT A 131       5.465-279.457-122.520 
ATOM   2693  O3'  DT A 131       4.889-280.286-121.518 
ATOM   2694  C2'  DT A 131       4.746-279.722-123.842 
ATOM   2695  C1'  DT A 131       3.477-278.943-123.512 
ATOM   2696  N1   DT A 131       2.652-278.608-124.706 
ATOM   2697  C2   DT A 131       1.288-278.597-124.541 
ATOM   2698  O2   DT A 131       0.746-278.846-123.478 
ATOM   2699  N3   DT A 131       0.555-278.284-125.670 
ATOM   2700  C4   DT A 131       1.063-277.987-126.918 
ATOM   2701  O4   DT A 131       0.307-277.721-127.854 
ATOM   2702  C5   DT A 131       2.504-278.023-126.993 
ATOM   2703  C7   DT A 131       3.139-277.713-128.316 
ATOM   2704  C6   DT A 131       3.241-278.326-125.911 
ATOM   2705  P    DG A 132       5.704-281.563-121.002 
ATOM   2706  OP1  DG A 132       6.665-281.148-119.955 
ATOM   2707  OP2  DG A 132       6.276-282.286-122.159 
ATOM   2708  O5'  DG A 132       4.538-282.439-120.345 
ATOM   2709  C5'  DG A 132       3.397-281.768-119.776 
ATOM   2710  C4'  DG A 132       2.121-282.479-120.182 
ATOM   2711  O4'  DG A 132       1.591-281.989-121.447 
ATOM   2712  C3'  DG A 132       2.239-283.989-120.393 
ATOM   2713  O3'  DG A 132       1.046-284.613-119.932 
ATOM   2714  C2'  DG A 132       2.325-284.163-121.909 
ATOM   2715  C1'  DG A 132       1.284-283.106-122.267 
ATOM   2716  N9   DG A 132       1.342-282.666-123.689 
ATOM   2717  C8   DG A 132       2.436-282.527-124.514 
ATOM   2718  N7   DG A 132       2.144-282.116-125.724 
ATOM   2719  C5   DG A 132       0.758-281.973-125.699 
ATOM   2720  C6   DG A 132      -0.137-281.556-126.719 
ATOM   2721  O6   DG A 132       0.115-281.221-127.873 
ATOM   2722  N1   DG A 132      -1.464-281.553-126.267 
ATOM   2723  C2   DG A 132      -1.872-281.907-124.996 
ATOM   2724  N2   DG A 132      -3.185-281.837-124.762 
ATOM   2725  N3   DG A 132      -1.033-282.298-124.039 
ATOM   2726  C4   DG A 132       0.258-282.306-124.462 
ATOM   2727  P    DA A 133       1.151-286.006-119.153 
ATOM   2728  OP1  DA A 133       1.445-285.755-117.724 
ATOM   2729  OP2  DA A 133       2.093-286.902-119.861 
ATOM   2730  O5'  DA A 133      -0.340-286.566-119.305 
ATOM   2731  C5'  DA A 133      -1.431-285.630-119.402 
ATOM   2732  C4'  DA A 133      -2.393-286.065-120.490 
ATOM   2733  O4'  DA A 133      -2.025-285.543-121.797 
ATOM   2734  C3'  DA A 133      -2.505-287.573-120.714 
ATOM   2735  O3'  DA A 133      -3.856-287.893-121.026 
ATOM   2736  C2'  DA A 133      -1.644-287.847-121.947 
ATOM   2737  C1'  DA A 133      -2.063-286.609-122.733 
ATOM   2738  N9   DA A 133      -1.144-286.273-123.856 
ATOM   2739  C8   DA A 133       0.211-286.431-123.920 
ATOM   2740  N7   DA A 133       0.731-286.043-125.042 
ATOM   2741  C5   DA A 133      -0.355-285.594-125.779 
ATOM   2742  C6   DA A 133      -0.467-285.051-127.070 
ATOM   2743  N6   DA A 133       0.581-284.859-127.884 
ATOM   2744  N1   DA A 133      -1.698-284.711-127.495 
ATOM   2745  C2   DA A 133      -2.735-284.904-126.681 
ATOM   2746  N3   DA A 133      -2.753-285.400-125.463 
ATOM   2747  C4   DA A 133      -1.509-285.732-125.061 
ATOM   2748  P    DT A 134      -4.497-289.229-120.422 
ATOM   2749  OP1  DT A 134      -4.988-288.968-119.051 
ATOM   2750  OP2  DT A 134      -3.540-290.348-120.567 
ATOM   2751  O5'  DT A 134      -5.740-289.455-121.405 
ATOM   2752  C5'  DT A 134      -6.369-288.310-122.009 
ATOM   2753  C4'  DT A 134      -6.645-288.583-123.474 
ATOM   2754  O4'  DT A 134      -5.519-288.228-124.327 
ATOM   2755  C3'  DT A 134      -6.937-290.039-123.836 
ATOM   2756  O3'  DT A 134      -7.927-290.071-124.857 
ATOM   2757  C2'  DT A 134      -5.623-290.565-124.416 
ATOM   2758  C1'  DT A 134      -5.268-289.311-125.209 
ATOM   2759  N1   DT A 134      -3.837-289.250-125.621 
ATOM   2760  C2   DT A 134      -3.560-288.665-126.833 
ATOM   2761  O2   DT A 134      -4.423-288.207-127.561 
ATOM   2762  N3   DT A 134      -2.223-288.626-127.181 
ATOM   2763  C4   DT A 134      -1.169-289.112-126.436 
ATOM   2764  O4   DT A 134      -0.012-289.021-126.853 
ATOM   2765  C5   DT A 134      -1.559-289.708-125.181 
ATOM   2766  C7   DT A 134      -0.473-290.263-124.307 
ATOM   2767  C6   DT A 134      -2.852-289.759-124.817 
ATOM   2768  P    DG A 135      -9.062-291.198-124.802 
ATOM   2769  OP1  DG A 135     -10.154-290.758-123.903 
ATOM   2770  OP2  DG A 135      -8.448-292.506-124.485 
ATOM   2771  O5'  DG A 135      -9.579-291.200-126.316 
ATOM   2772  C5'  DG A 135      -9.511-289.980-127.078 
ATOM   2773  C4'  DG A 135      -8.991-290.269-128.472 
ATOM   2774  O4'  DG A 135      -7.537-290.219-128.545 
ATOM   2775  C3'  DG A 135      -9.342-291.643-129.042 
ATOM   2776  O3'  DG A 135      -9.590-291.514-130.437 
ATOM   2777  C2'  DG A 135      -8.075-292.476-128.851 
ATOM   2778  C1'  DG A 135      -7.083-291.378-129.225 
ATOM   2779  N9   DG A 135      -5.688-291.656-128.785 
ATOM   2780  C8   DG A 135      -5.244-292.305-127.654 
ATOM   2781  N7   DG A 135      -3.939-292.385-127.561 
ATOM   2782  C5   DG A 135      -3.485-291.743-128.712 
ATOM   2783  C6   DG A 135      -2.162-291.513-129.169 
ATOM   2784  O6   DG A 135      -1.099-291.832-128.642 
ATOM   2785  N1   DG A 135      -2.154-290.823-130.390 
ATOM   2786  C2   DG A 135      -3.278-290.410-131.078 
ATOM   2787  N2   DG A 135      -3.058-289.765-132.226 
ATOM   2788  N3   DG A 135      -4.520-290.627-130.648 
ATOM   2789  C4   DG A 135      -4.544-291.295-129.466 
ATOM   2790  P    DT A 136     -10.781-292.358-131.094 
ATOM   2791  OP1  DT A 136     -12.061-291.640-130.906 
ATOM   2792  OP2  DT A 136     -10.738-293.749-130.593 
ATOM   2793  O5'  DT A 136     -10.370-292.332-132.641 
ATOM   2794  C5'  DT A 136      -9.637-291.202-133.149 
ATOM   2795  C4'  DT A 136      -8.515-291.675-134.052 
ATOM   2796  O4'  DT A 136      -7.289-291.951-133.316 
ATOM   2797  C3'  DT A 136      -8.781-292.969-134.821 
ATOM   2798  O3'  DT A 136      -8.192-292.867-136.112 
ATOM   2799  C2'  DT A 136      -8.040-294.048-134.032 
ATOM   2800  C1'  DT A 136      -6.797-293.219-133.723 
ATOM   2801  N1   DT A 136      -5.968-293.771-132.615 
ATOM   2802  C2   DT A 136      -4.608-293.610-132.712 
ATOM   2803  O2   DT A 136      -4.072-293.045-133.650 
ATOM   2804  N3   DT A 136      -3.872-294.135-131.668 
ATOM   2805  C4   DT A 136      -4.373-294.791-130.562 
ATOM   2806  O4   DT A 136      -3.615-295.219-129.689 
ATOM   2807  C5   DT A 136      -5.813-294.910-130.550 
ATOM   2808  C7   DT A 136      -6.440-295.612-129.380 
ATOM   2809  C6   DT A 136      -6.552-294.409-131.552 
ATOM   2810  P    DC A 137      -8.976-293.466-137.372 
ATOM   2811  OP1  DC A 137      -9.961-292.474-137.859 
ATOM   2812  OP2  DC A 137      -9.514-294.802-137.033 
ATOM   2813  O5'  DC A 137      -7.793-293.617-138.438 
ATOM   2814  C5'  DC A 137      -6.679-292.706-138.378 
ATOM   2815  C4'  DC A 137      -5.379-293.465-138.556 
ATOM   2816  O4'  DC A 137      -4.849-293.961-137.294 
ATOM   2817  C3'  DC A 137      -5.451-294.710-139.440 
ATOM   2818  O3'  DC A 137      -4.246-294.813-140.189 
ATOM   2819  C2'  DC A 137      -5.513-295.880-138.457 
ATOM   2820  C1'  DC A 137      -4.499-295.327-137.461 
ATOM   2821  N1   DC A 137      -4.553-295.984-136.125 
ATOM   2822  C2   DC A 137      -3.357-296.142-135.430 
ATOM   2823  O2   DC A 137      -2.310-295.734-135.945 
ATOM   2824  N3   DC A 137      -3.385-296.740-134.212 
ATOM   2825  C4   DC A 137      -4.540-297.169-133.688 
ATOM   2826  N4   DC A 137      -4.515-297.745-132.496 
ATOM   2827  C5   DC A 137      -5.781-297.016-134.386 
ATOM   2828  C6   DC A 137      -5.732-296.417-135.603 
ATOM   2829  P    DA A 138      -4.318-295.294-141.714 
ATOM   2830  OP1  DA A 138      -4.635-294.139-142.584 
ATOM   2831  OP2  DA A 138      -5.225-296.458-141.824 
ATOM   2832  O5'  DA A 138      -2.810-295.762-141.970 
ATOM   2833  C5'  DA A 138      -1.745-295.116-141.245 
ATOM   2834  C4'  DA A 138      -0.759-296.151-140.741 
ATOM   2835  O4'  DA A 138      -1.127-296.680-139.435 
ATOM   2836  C3'  DA A 138      -0.600-297.398-141.612 
ATOM   2837  O3'  DA A 138       0.763-297.805-141.587 
ATOM   2838  C2'  DA A 138      -1.439-298.467-140.913 
ATOM   2839  C1'  DA A 138      -1.046-298.096-139.486 
ATOM   2840  N9   DA A 138      -1.962-298.649-138.450 
ATOM   2841  C8   DA A 138      -3.311-298.846-138.527 
ATOM   2842  N7   DA A 138      -3.830-299.350-137.450 
ATOM   2843  C5   DA A 138      -2.748-299.497-136.595 
ATOM   2844  C6   DA A 138      -2.637-299.985-135.282 
ATOM   2845  N6   DA A 138      -3.680-300.435-134.570 
ATOM   2846  N1   DA A 138      -1.412-299.994-134.725 
ATOM   2847  C2   DA A 138      -0.380-299.545-135.437 
ATOM   2848  N3   DA A 138      -0.360-299.070-136.663 
ATOM   2849  C4   DA A 138      -1.599-299.072-137.197 
ATOM   2850  P    DC A 139       1.436-298.343-142.937 
ATOM   2851  OP1  DC A 139       1.903-297.198-143.750 
ATOM   2852  OP2  DC A 139       0.513-299.284-143.610 
ATOM   2853  O5'  DC A 139       2.696-299.145-142.363 
ATOM   2854  C5'  DC A 139       3.297-298.710-141.130 
ATOM   2855  C4'  DC A 139       3.599-299.906-140.249 
ATOM   2856  O4'  DC A 139       2.473-300.266-139.398 
ATOM   2857  C3'  DC A 139       3.936-301.203-140.982 
ATOM   2858  O3'  DC A 139       4.939-301.898-140.250 
ATOM   2859  C2'  DC A 139       2.646-302.022-140.936 
ATOM   2860  C1'  DC A 139       2.263-301.666-139.503 
ATOM   2861  N1   DC A 139       0.837-301.945-139.177 
ATOM   2862  C2   DC A 139       0.536-302.366-137.884 
ATOM   2863  O2   DC A 139       1.456-302.489-137.068 
ATOM   2864  N3   DC A 139      -0.759-302.627-137.568 
ATOM   2865  C4   DC A 139      -1.727-302.481-138.481 
ATOM   2866  N4   DC A 139      -2.974-302.747-138.123 
ATOM   2867  C5   DC A 139      -1.439-302.050-139.816 
ATOM   2868  C6   DC A 139      -0.139-301.795-140.114 
ATOM   2869  P    DC A 140       6.106-302.647-141.050 
ATOM   2870  OP1  DC A 140       7.174-301.680-141.389 
ATOM   2871  OP2  DC A 140       5.527-303.398-142.185 
ATOM   2872  O5'  DC A 140       6.639-303.673-139.943 
ATOM   2873  C5'  DC A 140       6.546-303.311-138.553 
ATOM   2874  C4'  DC A 140       6.051-304.493-137.743 
ATOM   2875  O4'  DC A 140       4.597-304.548-137.673 
ATOM   2876  C3'  DC A 140       6.447-305.872-138.267 
ATOM   2877  O3'  DC A 140       6.708-306.728-137.162 
ATOM   2878  C2'  DC A 140       5.203-306.383-138.994 
ATOM   2879  C1'  DC A 140       4.184-305.871-137.980 
ATOM   2880  N1   DC A 140       2.792-305.811-138.506 
ATOM   2881  C2   DC A 140       1.751-306.082-137.621 
ATOM   2882  O2   DC A 140       2.023-306.358-136.447 
ATOM   2883  N3   DC A 140       0.474-306.033-138.082 
ATOM   2884  C4   DC A 140       0.222-305.730-139.362 
ATOM   2885  N4   DC A 140      -1.039-305.695-139.763 
ATOM   2886  C5   DC A 140       1.279-305.449-140.288 
ATOM   2887  C6   DC A 140       2.548-305.503-139.809 
ATOM   2888  P    DC A 141       7.931-307.758-137.250 
ATOM   2889  OP1  DC A 141       9.187-307.070-136.878 
ATOM   2890  OP2  DC A 141       7.922-308.426-138.570 
ATOM   2891  O5'  DC A 141       7.537-308.812-136.112 
ATOM   2892  C5'  DC A 141       6.778-308.361-134.975 
ATOM   2893  C4'  DC A 141       5.680-309.357-134.656 
ATOM   2894  O4'  DC A 141       4.454-309.088-135.395 
ATOM   2895  C3'  DC A 141       5.993-310.818-134.982 
ATOM   2896  O3'  DC A 141       5.416-311.647-133.980 
ATOM   2897  C2'  DC A 141       5.273-311.083-136.304 
ATOM   2898  C1'  DC A 141       4.004-310.303-135.974 
ATOM   2899  N1   DC A 141       3.179-309.968-137.168 
ATOM   2900  C2   DC A 141       1.795-309.954-137.017 
ATOM   2901  O2   DC A 141       1.312-310.216-135.910 
ATOM   2902  N3   DC A 141       1.025-309.652-138.094 
ATOM   2903  C4   DC A 141       1.586-309.373-139.278 
ATOM   2904  N4   DC A 141       0.792-309.085-140.298 
ATOM   2905  C5   DC A 141       3.007-309.383-139.454 
ATOM   2906  C6   DC A 141       3.760-309.688-138.366 
ATOM   2907  P    DC A 142       6.231-312.924-133.464 
ATOM   2908  OP1  DC A 142       7.192-312.509-132.417 
ATOM   2909  OP2  DC A 142       6.803-313.647-134.621 
ATOM   2910  O5'  DC A 142       5.065-313.799-132.807 
ATOM   2911  C5'  DC A 142       3.925-313.129-132.238 
ATOM   2912  C4'  DC A 142       2.648-313.840-132.645 
ATOM   2913  O4'  DC A 142       2.118-313.350-133.909 
ATOM   2914  C3'  DC A 142       2.766-315.349-132.855 
ATOM   2915  O3'  DC A 142       1.574-315.973-132.394 
ATOM   2916  C2'  DC A 142       2.852-315.524-134.371 
ATOM   2917  C1'  DC A 142       1.812-314.467-134.729 
ATOM   2918  N1   DC A 142       1.869-314.027-136.151 
ATOM   2919  C2   DC A 142       0.670-313.700-136.778 
ATOM   2920  O2   DC A 142      -0.383-313.787-136.135 
ATOM   2921  N3   DC A 142       0.700-313.297-138.075 
ATOM   2922  C4   DC A 142       1.862-313.216-138.736 
ATOM   2923  N4   DC A 142       1.839-312.818-139.999 
ATOM   2924  C5   DC A 142       3.107-313.548-138.110 
ATOM   2925  C6   DC A 142       3.054-313.949-136.814 
ATOM   2926  P    DA A 143       1.678-317.367-131.615 
ATOM   2927  OP1  DA A 143       1.972-317.115-130.186 
ATOM   2928  OP2  DA A 143       2.620-318.262-132.323 
ATOM   2929  O5'  DA A 143       0.187-317.927-131.768 
ATOM   2930  C5'  DA A 143      -0.904-316.991-131.864 
ATOM   2931  C4'  DA A 143      -1.866-317.426-132.952 
ATOM   2932  O4'  DA A 143      -1.498-316.903-134.259 
ATOM   2933  C3'  DA A 143      -1.978-318.934-133.176 
ATOM   2934  O3'  DA A 143      -3.329-319.253-133.488 
ATOM   2935  C2'  DA A 143      -1.117-319.207-134.409 
ATOM   2936  C1'  DA A 143      -1.536-317.970-135.195 
ATOM   2937  N9   DA A 143      -0.617-317.634-136.318 
ATOM   2938  C8   DA A 143       0.738-317.791-136.382 
ATOM   2939  N7   DA A 143       1.259-317.404-137.504 
ATOM   2940  C5   DA A 143       0.172-316.955-138.241 
ATOM   2941  C6   DA A 143       0.061-316.411-139.532 
ATOM   2942  N6   DA A 143       1.108-316.220-140.346 
ATOM   2943  N1   DA A 143      -1.171-316.072-139.957 
ATOM   2944  C2   DA A 143      -2.208-316.264-139.143 
ATOM   2945  N3   DA A 143      -2.226-316.760-137.925 
ATOM   2946  C4   DA A 143      -0.982-317.093-137.523 
ATOM   2947  P    DG A 144      -3.970-320.590-132.884 
ATOM   2948  OP1  DG A 144      -4.460-320.328-131.513 
ATOM   2949  OP2  DG A 144      -3.012-321.709-133.029 
ATOM   2950  O5'  DG A 144      -5.212-320.815-133.867 
ATOM   2951  C5'  DG A 144      -5.842-319.670-134.471 
ATOM   2952  C4'  DG A 144      -6.117-319.944-135.936 
ATOM   2953  O4'  DG A 144      -4.992-319.589-136.789 
ATOM   2954  C3'  DG A 144      -6.410-321.400-136.298 
ATOM   2955  O3'  DG A 144      -7.400-321.432-137.319 
ATOM   2956  C2'  DG A 144      -5.096-321.925-136.878 
ATOM   2957  C1'  DG A 144      -4.740-320.672-137.671 
ATOM   2958  N9   DG A 144      -3.310-320.610-138.083 
ATOM   2959  C8   DG A 144      -2.191-321.063-137.418 
ATOM   2960  N7   DG A 144      -1.068-320.854-138.060 
ATOM   2961  C5   DG A 144      -1.470-320.218-139.233 
ATOM   2962  C6   DG A 144      -0.698-319.744-140.326 
ATOM   2963  O6   DG A 144       0.518-319.788-140.486 
ATOM   2964  N1   DG A 144      -1.509-319.162-141.310 
ATOM   2965  C2   DG A 144      -2.885-319.052-141.246 
ATOM   2966  N2   DG A 144      -3.474-318.462-142.290 
ATOM   2967  N3   DG A 144      -3.607-319.497-140.221 
ATOM   2968  C4   DG A 144      -2.836-320.065-139.257 
ATOM   2969  P    DA A 145      -8.535-322.558-137.264 
ATOM   2970  OP1  DA A 145      -9.627-322.119-136.365 
ATOM   2971  OP2  DA A 145      -7.921-323.866-136.947 
ATOM   2972  O5'  DA A 145      -9.052-322.560-138.778 
ATOM   2973  C5'  DA A 145      -8.984-321.341-139.540 
ATOM   2974  C4'  DA A 145      -8.464-321.629-140.934 
ATOM   2975  O4'  DA A 145      -7.010-321.579-141.007 
ATOM   2976  C3'  DA A 145      -8.814-323.004-141.504 
ATOM   2977  O3'  DA A 145      -9.063-322.874-142.899 
ATOM   2978  C2'  DA A 145      -7.547-323.836-141.313 
ATOM   2979  C1'  DA A 145      -6.556-322.739-141.687 
ATOM   2980  N9   DA A 145      -5.161-323.016-141.247 
ATOM   2981  C8   DA A 145      -4.739-323.663-140.120 
ATOM   2982  N7   DA A 145      -3.449-323.749-140.017 
ATOM   2983  C5   DA A 145      -2.979-323.113-141.157 
ATOM   2984  C6   DA A 145      -1.682-322.868-141.638 
ATOM   2985  N6   DA A 145      -0.569-323.254-140.997 
ATOM   2986  N1   DA A 145      -1.569-322.210-142.807 
ATOM   2987  C2   DA A 145      -2.677-321.829-143.439 
ATOM   2988  N3   DA A 145      -3.934-322.001-143.089 
ATOM   2989  C4   DA A 145      -4.018-322.662-141.917 
ATOM   2990  P    DG A 146     -10.254-323.719-143.556 
ATOM   2991  OP1  DG A 146     -11.534-323.000-143.368 
ATOM   2992  OP2  DG A 146     -10.211-325.110-143.055 
ATOM   2993  O5'  DG A 146      -9.843-323.693-145.103 
ATOM   2994  C5'  DG A 146      -9.110-322.563-145.611 
ATOM   2995  C4'  DG A 146      -7.988-323.036-146.514 
ATOM   2996  O4'  DG A 146      -6.762-323.311-145.778 
ATOM   2997  C3'  DG A 146      -8.254-324.330-147.283 
ATOM   2998  O3'  DG A 146      -7.665-324.228-148.574 
ATOM   2999  C2'  DG A 146      -7.513-325.409-146.494 
ATOM   3000  C1'  DG A 146      -6.270-324.579-146.185 
ATOM   3001  N9   DG A 146      -5.441-325.131-145.077 
ATOM   3002  C8   DG A 146      -5.841-325.798-143.940 
ATOM   3003  N7   DG A 146      -4.852-326.157-143.156 
ATOM   3004  C5   DG A 146      -3.718-325.696-143.823 
ATOM   3005  C6   DG A 146      -2.347-325.788-143.466 
ATOM   3006  O6   DG A 146      -1.845-326.303-142.471 
ATOM   3007  N1   DG A 146      -1.526-325.187-144.429 
ATOM   3008  C2   DG A 146      -1.971-324.577-145.586 
ATOM   3009  N2   DG A 146      -1.026-324.062-146.376 
ATOM   3010  N3   DG A 146      -3.256-324.490-145.920 
ATOM   3011  C4   DG A 146      -4.066-325.069-144.996 
ATOM   3012  P    DA A 147      -8.449-324.826-149.834 
ATOM   3013  OP1  DA A 147      -9.434-323.834-150.321 
ATOM   3014  OP2  DA A 147      -8.987-326.162-149.495 
ATOM   3015  O5'  DA A 147      -7.265-324.978-150.900 
ATOM   3016  C5'  DA A 147      -6.152-324.067-150.840 
ATOM   3017  C4'  DA A 147      -4.852-324.826-151.018 
ATOM   3018  O4'  DA A 147      -4.321-325.322-149.756 
ATOM   3019  C3'  DA A 147      -4.923-326.070-151.902 
ATOM   3020  O3'  DA A 147      -3.719-326.174-152.651 
ATOM   3021  C2'  DA A 147      -4.986-327.240-150.919 
ATOM   3022  C1'  DA A 147      -3.972-326.687-149.923 
ATOM   3023  N9   DA A 147      -4.026-327.345-148.587 
ATOM   3024  C8   DA A 147      -5.117-327.832-147.925 
ATOM   3025  N7   DA A 147      -4.839-328.353-146.770 
ATOM   3026  C5   DA A 147      -3.464-328.201-146.656 
ATOM   3027  C6   DA A 147      -2.553-328.554-145.647 
ATOM   3028  N6   DA A 147      -2.909-329.162-144.507 
ATOM   3029  N1   DA A 147      -1.256-328.259-145.853 
ATOM   3030  C2   DA A 147      -0.907-327.653-146.988 
ATOM   3031  N3   DA A 147      -1.665-327.278-147.995 
ATOM   3032  C4   DA A 147      -2.958-327.585-147.764 
ATOM   3033  P    DG A 148      -3.791-326.654-154.176 
ATOM   3034  OP1  DG A 148      -4.108-325.499-155.046 
ATOM   3035  OP2  DG A 148      -4.697-327.818-154.286 
ATOM   3036  O5'  DG A 148      -2.282-327.123-154.432 
ATOM   3037  C5'  DG A 148      -1.218-326.477-153.707 
ATOM   3038  C4'  DG A 148      -0.231-327.512-153.203 
ATOM   3039  O4'  DG A 148      -0.599-328.040-151.897 
ATOM   3040  C3'  DG A 148      -0.072-328.758-154.074 
ATOM   3041  O3'  DG A 148       1.290-329.166-154.049 
ATOM   3042  C2'  DG A 148      -0.912-329.828-153.375 
ATOM   3043  C1'  DG A 148      -0.519-329.456-151.948 
ATOM   3044  N9   DG A 148      -1.435-330.009-150.912 
ATOM   3045  C8   DG A 148      -2.796-330.216-150.972 
ATOM   3046  N7   DG A 148      -3.308-330.724-149.877 
ATOM   3047  C5   DG A 148      -2.207-330.865-149.032 
ATOM   3048  C6   DG A 148      -2.133-331.364-147.706 
ATOM   3049  O6   DG A 148      -3.036-331.791-146.992 
ATOM   3050  N1   DG A 148      -0.818-331.331-147.219 
ATOM   3051  C2   DG A 148       0.279-330.875-147.923 
ATOM   3052  N2   DG A 148       1.450-330.925-147.282 
ATOM   3053  N3   DG A 148       0.208-330.406-149.167 
ATOM   3054  C4   DG A 148      -1.060-330.432-149.653 
ATOM   3055  P    DA A 149       1.963-329.704-155.399 
ATOM   3056  OP1  DA A 149       2.430-328.558-156.212 
ATOM   3057  OP2  DA A 149       1.040-330.645-156.072 
ATOM   3058  O5'  DA A 149       3.223-330.506-154.825 
ATOM   3059  C5'  DA A 149       3.825-330.070-153.592 
ATOM   3060  C4'  DA A 149       4.126-331.266-152.711 
ATOM   3061  O4'  DA A 149       3.000-331.626-151.860 
ATOM   3062  C3'  DA A 149       4.464-332.564-153.444 
ATOM   3063  O3'  DA A 149       5.466-333.259-152.712 
ATOM   3064  C2'  DA A 149       3.174-333.382-153.398 
ATOM   3065  C1'  DA A 149       2.790-333.026-151.965 
ATOM   3066  N9   DA A 149       1.364-333.306-151.639 
ATOM   3067  C8   DA A 149       0.272-333.206-152.454 
ATOM   3068  N7   DA A 149      -0.845-333.521-151.876 
ATOM   3069  C5   DA A 149      -0.469-333.854-150.582 
ATOM   3070  C6   DA A 149      -1.203-334.280-149.462 
ATOM   3071  N6   DA A 149      -2.533-334.448-149.470 
ATOM   3072  N1   DA A 149      -0.518-334.526-148.330 
ATOM   3073  C2   DA A 149       0.803-334.356-148.328 
ATOM   3074  N3   DA A 149       1.592-333.966-149.306 
ATOM   3075  C4   DA A 149       0.882-333.726-150.428 
ATOM   3076  P    DG A 150       6.633-334.007-153.512 
ATOM   3077  OP1  DG A 150       7.701-333.040-153.851 
ATOM   3078  OP2  DG A 150       6.054-334.759-154.647 
ATOM   3079  O5'  DG A 150       7.167-335.033-152.405 
ATOM   3080  C5'  DG A 150       7.073-334.672-151.015 
ATOM   3081  C4'  DG A 150       6.578-335.853-150.205 
ATOM   3082  O4'  DG A 150       5.124-335.909-150.135 
ATOM   3083  C3'  DG A 150       6.975-337.233-150.729 
ATOM   3084  O3'  DG A 150       7.236-338.089-149.624 
ATOM   3085  C2'  DG A 150       5.730-337.743-151.456 
ATOM   3086  C1'  DG A 150       4.711-337.231-150.442 
ATOM   3087  N9   DG A 150       3.319-337.171-150.968 
ATOM   3088  C8   DG A 150       2.881-336.880-152.242 
ATOM   3089  N7   DG A 150       1.578-336.913-152.378 
ATOM   3090  C5   DG A 150       1.120-337.250-151.106 
ATOM   3091  C6   DG A 150      -0.205-337.434-150.630 
ATOM   3092  O6   DG A 150      -1.263-337.335-151.245 
ATOM   3093  N1   DG A 150      -0.218-337.770-149.270 
ATOM   3094  C2   DG A 150       0.901-337.910-148.473 
ATOM   3095  N2   DG A 150       0.677-338.235-147.198 
ATOM   3096  N3   DG A 150       2.144-337.736-148.920 
ATOM   3097  C4   DG A 150       2.174-337.410-150.238 
ATOM   3098  P    DT A 151       8.458-339.119-149.712 
ATOM   3099  OP1  DT A 151       9.715-338.431-149.340 
ATOM   3100  OP2  DT A 151       8.449-339.787-151.032 
ATOM   3101  O5'  DT A 151       8.064-340.173-148.574 
ATOM   3102  C5'  DT A 151       7.305-339.722-147.437 
ATOM   3103  C4'  DT A 151       6.207-340.718-147.118 
ATOM   3104  O4'  DT A 151       4.981-340.448-147.857 
ATOM   3105  C3'  DT A 151       6.520-342.178-147.444 
ATOM   3106  O3'  DT A 151       5.943-343.007-146.442 
ATOM   3107  C2'  DT A 151       5.800-342.443-148.766 
ATOM   3108  C1'  DT A 151       4.531-341.664-148.436 
ATOM   3109  N1   DT A 151       3.706-341.329-149.630 
ATOM   3110  C2   DT A 151       2.342-341.318-149.465 
ATOM   3111  O2   DT A 151       1.801-341.567-148.402 
ATOM   3112  N3   DT A 151       1.610-341.005-150.594 
ATOM   3113  C4   DT A 151       2.117-340.708-151.842 
ATOM   3114  O4   DT A 151       1.361-340.442-152.778 
ATOM   3115  C5   DT A 151       3.559-340.744-151.917 
ATOM   3116  C7   DT A 151       4.194-340.434-153.240 
ATOM   3117  C6   DT A 151       4.295-341.047-150.835 
ATOM   3118  P    DT A 152       6.758-344.284-145.926 
ATOM   3119  OP1  DT A 152       7.719-343.869-144.879 
ATOM   3120  OP2  DT A 152       7.331-345.007-147.083 
ATOM   3121  O5'  DT A 152       5.592-345.160-145.269 
ATOM   3122  C5'  DT A 152       4.452-344.490-144.700 
ATOM   3123  C4'  DT A 152       3.176-345.201-145.107 
ATOM   3124  O4'  DT A 152       2.645-344.710-146.371 
ATOM   3125  C3'  DT A 152       3.294-346.710-145.317 
ATOM   3126  O3'  DT A 152       2.101-347.334-144.856 
ATOM   3127  C2'  DT A 152       3.379-346.884-146.833 
ATOM   3128  C1'  DT A 152       2.339-345.827-147.191 
ATOM   3129  N1   DT A 152       2.396-345.387-148.613 
ATOM   3130  C2   DT A 152       1.204-345.068-149.217 
ATOM   3131  O2   DT A 152       0.131-345.131-148.643 
ATOM   3132  N3   DT A 152       1.297-344.665-150.536 
ATOM   3133  C4   DT A 152       2.455-344.558-151.279 
ATOM   3134  O4   DT A 152       2.412-344.186-152.454 
ATOM   3135  C5   DT A 152       3.653-344.915-150.558 
ATOM   3136  C7   DT A 152       4.958-344.826-151.295 
ATOM   3137  C6   DT A 152       3.593-345.310-149.277 
ATOM   3138  P    DC A 153       2.205-348.728-144.077 
ATOM   3139  OP1  DC A 153       2.499-348.476-142.648 
ATOM   3140  OP2  DC A 153       3.147-349.623-144.785 
ATOM   3141  O5'  DC A 153       0.715-349.287-144.230 
ATOM   3142  C5'  DC A 153      -0.376-348.351-144.326 
ATOM   3143  C4'  DC A 153      -1.338-348.787-145.414 
ATOM   3144  O4'  DC A 153      -0.970-348.264-146.722 
ATOM   3145  C3'  DC A 153      -1.451-350.294-145.638 
ATOM   3146  O3'  DC A 153      -2.801-350.614-145.950 
ATOM   3147  C2'  DC A 153      -0.590-350.568-146.871 
ATOM   3148  C1'  DC A 153      -1.009-349.331-147.657 
ATOM   3149  N1   DC A 153      -0.090-348.995-148.780 
ATOM   3150  C2   DC A 153      -0.647-348.448-149.933 
ATOM   3151  O2   DC A 153      -1.869-348.265-149.977 
ATOM   3152  N3   DC A 153       0.174-348.135-150.970 
ATOM   3153  C4   DC A 153       1.493-348.349-150.883 
ATOM   3154  N4   DC A 153       2.252-348.027-151.920 
ATOM   3155  C5   DC A 153       2.086-348.911-149.706 
ATOM   3156  C6   DC A 153       1.249-349.217-148.682 
ATOM   3157  P    DC A 154      -3.443-351.950-145.346 
ATOM   3158  OP1  DC A 154      -3.933-351.689-143.975 
ATOM   3159  OP2  DC A 154      -2.485-353.069-145.491 
ATOM   3160  O5'  DC A 154      -4.685-352.176-146.329 
ATOM   3161  C5'  DC A 154      -5.315-351.031-146.933 
ATOM   3162  C4'  DC A 154      -5.590-351.304-148.398 
ATOM   3163  O4'  DC A 154      -4.465-350.949-149.251 
ATOM   3164  C3'  DC A 154      -5.883-352.760-148.760 
ATOM   3165  O3'  DC A 154      -6.873-352.792-149.781 
ATOM   3166  C2'  DC A 154      -4.569-353.286-149.340 
ATOM   3167  C1'  DC A 154      -4.213-352.033-150.133 
ATOM   3168  N1   DC A 154      -2.783-351.971-150.546 
ATOM   3169  C2   DC A 154      -2.485-351.381-151.771 
ATOM   3170  O2   DC A 154      -3.411-350.937-152.459 
ATOM   3171  N3   DC A 154      -1.187-351.315-152.165 
ATOM   3172  C4   DC A 154      -0.213-351.808-151.389 
ATOM   3173  N4   DC A 154       1.037-351.721-151.818 
ATOM   3174  C5   DC A 154      -0.498-352.420-150.126 
ATOM   3175  C6   DC A 154      -1.801-352.476-149.750 
ATOM   3176  P    DA A 155      -8.008-353.919-149.726 
ATOM   3177  OP1  DA A 155      -9.100-353.480-148.827 
ATOM   3178  OP2  DA A 155      -7.394-355.227-149.409 
ATOM   3179  O5'  DA A 155      -8.525-353.921-151.240 
ATOM   3180  C5'  DA A 155      -8.456-352.701-152.002 
ATOM   3181  C4'  DA A 155      -7.937-352.990-153.396 
ATOM   3182  O4'  DA A 155      -6.483-352.940-153.469 
ATOM   3183  C3'  DA A 155      -8.287-354.364-153.966 
ATOM   3184  O3'  DA A 155      -8.536-354.235-155.361 
ATOM   3185  C2'  DA A 155      -7.020-355.197-153.775 
ATOM   3186  C1'  DA A 155      -6.028-354.099-154.149 
ATOM   3187  N9   DA A 155      -4.634-354.377-153.709 
ATOM   3188  C8   DA A 155      -4.212-355.023-152.582 
ATOM   3189  N7   DA A 155      -2.922-355.109-152.479 
ATOM   3190  C5   DA A 155      -2.451-354.474-153.619 
ATOM   3191  C6   DA A 155      -1.154-354.228-154.100 
ATOM   3192  N6   DA A 155      -0.042-354.614-153.459 
ATOM   3193  N1   DA A 155      -1.042-353.571-155.269 
ATOM   3194  C2   DA A 155      -2.150-353.190-155.901 
ATOM   3195  N3   DA A 155      -3.407-353.361-155.552 
ATOM   3196  C4   DA A 155      -3.491-354.022-154.379 
ATOM   3197  P    DA A 156      -9.727-355.079-156.018 
ATOM   3198  OP1  DA A 156     -11.007-354.361-155.830 
ATOM   3199  OP2  DA A 156      -9.683-356.470-155.517 
ATOM   3200  O5'  DA A 156      -9.316-355.053-157.565 
ATOM   3201  C5'  DA A 156      -8.583-353.923-158.073 
ATOM   3202  C4'  DA A 156      -7.461-354.397-158.976 
ATOM   3203  O4'  DA A 156      -6.235-354.672-158.240 
ATOM   3204  C3'  DA A 156      -7.727-355.690-159.745 
ATOM   3205  O3'  DA A 156      -7.138-355.588-161.036 
ATOM   3206  C2'  DA A 156      -6.986-356.769-158.956 
ATOM   3207  C1'  DA A 156      -5.743-355.940-158.647 
ATOM   3208  N9   DA A 156      -4.914-356.492-157.539 
ATOM   3209  C8   DA A 156      -5.328-357.150-156.417 
ATOM   3210  N7   DA A 156      -4.361-357.512-155.633 
ATOM   3211  C5   DA A 156      -3.219-357.061-156.282 
ATOM   3212  C6   DA A 156      -1.854-357.134-155.959 
ATOM   3213  N6   DA A 156      -1.387-357.718-154.846 
ATOM   3214  N1   DA A 156      -0.982-356.584-156.824 
ATOM   3215  C2   DA A 156      -1.452-356.004-157.928 
ATOM   3216  N3   DA A 156      -2.696-355.876-158.334 
ATOM   3217  C4   DA A 156      -3.548-356.435-157.450 
ATOM   3218  P    DC A 157      -7.922-356.187-162.296 
ATOM   3219  OP1  DC A 157      -8.907-355.195-162.783 
ATOM   3220  OP2  DC A 157      -8.459-357.523-161.957 
ATOM   3221  O5'  DC A 157      -6.738-356.338-163.362 
ATOM   3222  C5'  DC A 157      -5.624-355.428-163.302 
ATOM   3223  C4'  DC A 157      -4.325-356.186-163.480 
ATOM   3224  O4'  DC A 157      -3.794-356.682-162.218 
ATOM   3225  C3'  DC A 157      -4.396-357.431-164.364 
ATOM   3226  O3'  DC A 157      -3.191-357.534-165.113 
ATOM   3227  C2'  DC A 157      -4.458-358.601-163.381 
ATOM   3228  C1'  DC A 157      -3.445-358.048-162.385 
ATOM   3229  N1   DC A 157      -3.499-358.705-161.049 
ATOM   3230  C2   DC A 157      -2.302-358.863-160.354 
ATOM   3231  O2   DC A 157      -1.255-358.455-160.869 
ATOM   3232  N3   DC A 157      -2.330-359.461-159.136 
ATOM   3233  C4   DC A 157      -3.486-359.890-158.612 
ATOM   3234  N4   DC A 157      -3.461-360.466-157.420 
ATOM   3235  C5   DC A 157      -4.727-359.738-159.310 
ATOM   3236  C6   DC A 157      -4.678-359.138-160.527 
ATOM   3237  P    DA A 158      -3.264-358.015-166.638 
ATOM   3238  OP1  DA A 158      -3.581-356.860-167.508 
ATOM   3239  OP2  DA A 158      -4.170-359.179-166.748 
ATOM   3240  O5'  DA A 158      -1.755-358.483-166.894 
ATOM   3241  C5'  DA A 158      -0.691-357.837-166.169 
ATOM   3242  C4'  DA A 158       0.296-358.872-165.665 
ATOM   3243  O4'  DA A 158      -0.072-359.401-164.359 
ATOM   3244  C3'  DA A 158       0.455-360.119-166.536 
ATOM   3245  O3'  DA A 158       1.817-360.526-166.511 
ATOM   3246  C2'  DA A 158      -0.385-361.189-165.837 
ATOM   3247  C1'  DA A 158       0.008-360.817-164.410 
ATOM   3248  N9   DA A 158      -0.907-361.370-163.374 
ATOM   3249  C8   DA A 158      -2.256-361.568-163.451 
ATOM   3250  N7   DA A 158      -2.776-362.071-162.374 
ATOM   3251  C5   DA A 158      -1.693-362.218-161.519 
ATOM   3252  C6   DA A 158      -1.583-362.706-160.206 
ATOM   3253  N6   DA A 158      -2.626-363.156-159.494 
ATOM   3254  N1   DA A 158      -0.357-362.715-159.649 
ATOM   3255  C2   DA A 158       0.675-362.266-160.361 
ATOM   3256  N3   DA A 158       0.694-361.791-161.587 
ATOM   3257  C4   DA A 158      -0.545-361.793-162.121 
ATOM   3258  P    DC A 159       2.490-361.064-167.861 
ATOM   3259  OP1  DC A 159       2.957-359.919-168.674 
ATOM   3260  OP2  DC A 159       1.567-362.005-168.534 
ATOM   3261  O5'  DC A 159       3.750-361.866-167.287 
ATOM   3262  C5'  DC A 159       4.352-361.431-166.054 
ATOM   3263  C4'  DC A 159       4.653-362.627-165.173 
ATOM   3264  O4'  DC A 159       3.528-362.987-164.322 
ATOM   3265  C3'  DC A 159       4.991-363.925-165.906 
ATOM   3266  O3'  DC A 159       5.993-364.620-165.174 
ATOM   3267  C2'  DC A 159       3.701-364.743-165.860 
ATOM   3268  C1'  DC A 159       3.317-364.387-164.427 
ATOM   3269  N1   DC A 159       1.891-364.666-164.101 
ATOM   3270  C2   DC A 159       1.591-365.087-162.808 
ATOM   3271  O2   DC A 159       2.511-365.210-161.992 
ATOM   3272  N3   DC A 159       0.295-365.348-162.492 
ATOM   3273  C4   DC A 159      -0.672-365.202-163.405 
ATOM   3274  N4   DC A 159      -1.919-365.469-163.047 
ATOM   3275  C5   DC A 159      -0.384-364.771-164.740 
ATOM   3276  C6   DC A 159       0.916-364.516-165.038 
ATOM   3277  P    DA A 160       7.161-365.368-165.974 
ATOM   3278  OP1  DA A 160       8.228-364.401-166.313 
ATOM   3279  OP2  DA A 160       6.581-366.119-167.109 
ATOM   3280  O5'  DA A 160       7.694-366.394-164.867 
ATOM   3281  C5'  DA A 160       7.600-366.032-163.477 
ATOM   3282  C4'  DA A 160       7.105-367.214-162.667 
ATOM   3283  O4'  DA A 160       5.651-367.269-162.597 
ATOM   3284  C3'  DA A 160       7.502-368.593-163.191 
ATOM   3285  O3'  DA A 160       7.763-369.449-162.086 
ATOM   3286  C2'  DA A 160       6.257-369.104-163.918 
ATOM   3287  C1'  DA A 160       5.239-368.592-162.904 
ATOM   3288  N9   DA A 160       3.846-368.532-163.430 
ATOM   3289  C8   DA A 160       3.431-368.241-164.698 
ATOM   3290  N7   DA A 160       2.143-368.270-164.847 
ATOM   3291  C5   DA A 160       1.667-368.604-163.587 
ATOM   3292  C6   DA A 160       0.370-368.794-163.084 
ATOM   3293  N6   DA A 160      -0.738-368.667-163.827 
ATOM   3294  N1   DA A 160       0.251-369.121-161.783 
ATOM   3295  C2   DA A 160       1.356-369.246-161.049 
ATOM   3296  N3   DA A 160       2.612-369.094-161.407 
ATOM   3297  C4   DA A 160       2.703-368.767-162.713 
ATOM   3298  P    DC A 161       8.985-370.479-162.174 
ATOM   3299  OP1  DC A 161      10.242-369.791-161.802 
ATOM   3300  OP2  DC A 161       8.977-371.148-163.494 
ATOM   3301  O5'  DC A 161       8.591-371.533-161.036 
ATOM   3302  C5'  DC A 161       7.832-371.082-159.899 
ATOM   3303  C4'  DC A 161       6.734-372.078-159.580 
ATOM   3304  O4'  DC A 161       5.509-371.809-160.319 
ATOM   3305  C3'  DC A 161       7.047-373.539-159.906 
ATOM   3306  O3'  DC A 161       6.470-374.368-158.904 
ATOM   3307  C2'  DC A 161       6.327-373.804-161.228 
ATOM   3308  C1'  DC A 161       5.059-373.024-160.898 
ATOM   3309  N1   DC A 161       4.233-372.689-162.092 
ATOM   3310  C2   DC A 161       2.849-372.675-161.941 
ATOM   3311  O2   DC A 161       2.367-372.937-160.834 
ATOM   3312  N3   DC A 161       2.079-372.373-163.018 
ATOM   3313  C4   DC A 161       2.641-372.094-164.202 
ATOM   3314  N4   DC A 161       1.846-371.806-165.222 
ATOM   3315  C5   DC A 161       4.062-372.104-164.378 
ATOM   3316  C6   DC A 161       4.814-372.409-163.290 
ATOM   3317  P    DA A 162       7.286-375.645-158.388 
ATOM   3318  OP1  DA A 162       8.246-375.230-157.341 
ATOM   3319  OP2  DA A 162       7.858-376.368-159.545 
ATOM   3320  O5'  DA A 162       6.119-376.520-157.731 
ATOM   3321  C5'  DA A 162       4.979-375.850-157.162 
ATOM   3322  C4'  DA A 162       3.703-376.561-157.569 
ATOM   3323  O4'  DA A 162       3.172-376.071-158.833 
ATOM   3324  C3'  DA A 162       3.821-378.070-157.779 
ATOM   3325  O3'  DA A 162       2.628-378.694-157.318 
ATOM   3326  C2'  DA A 162       3.907-378.245-159.295 
ATOM   3327  C1'  DA A 162       2.866-377.188-159.653 
ATOM   3328  N9   DA A 162       2.923-376.748-161.075 
ATOM   3329  C8   DA A 162       4.019-376.616-161.878 
ATOM   3330  N7   DA A 162       3.745-376.210-163.079 
ATOM   3331  C5   DA A 162       2.364-376.061-163.074 
ATOM   3332  C6   DA A 162       1.451-375.652-164.060 
ATOM   3333  N6   DA A 162       1.813-375.302-165.303 
ATOM   3334  N1   DA A 162       0.149-375.617-163.722 
ATOM   3335  C2   DA A 162      -0.204-375.965-162.486 
ATOM   3336  N3   DA A 162       0.555-376.361-161.487 
ATOM   3337  C4   DA A 162       1.852-376.388-161.851 
ATOM   3338  P    DT A 163       2.732-380.088-156.539 
ATOM   3339  OP1  DT A 163       3.026-379.836-155.110 
ATOM   3340  OP2  DT A 163       3.674-380.983-157.247 
ATOM   3341  O5'  DT A 163       1.242-380.648-156.692 
ATOM   3342  C5'  DT A 163       0.151-379.712-156.788 
ATOM   3343  C4'  DT A 163      -0.811-380.147-157.876 
ATOM   3344  O4'  DT A 163      -0.443-379.624-159.184 
ATOM   3345  C3'  DT A 163      -0.924-381.655-158.100 
ATOM   3346  O3'  DT A 163      -2.274-381.974-158.412 
ATOM   3347  C2'  DT A 163      -0.063-381.928-159.333 
ATOM   3348  C1'  DT A 163      -0.482-380.691-160.119 
ATOM   3349  N1   DT A 163       0.437-380.355-161.242 
ATOM   3350  C2   DT A 163      -0.127-379.816-162.373 
ATOM   3351  O2   DT A 163      -1.324-379.610-162.483 
ATOM   3352  N3   DT A 163       0.755-379.519-163.394 
ATOM   3353  C4   DT A 163       2.121-379.710-163.376 
ATOM   3354  O4   DT A 163       2.810-379.405-164.351 
ATOM   3355  C5   DT A 163       2.620-380.281-162.147 
ATOM   3356  C7   DT A 163       4.098-380.523-162.044 
ATOM   3357  C6   DT A 163       1.785-380.580-161.139 
ATOM   3358  P    DT A 164      -2.915-383.311-157.808 
ATOM   3359  OP1  DT A 164      -3.406-383.049-156.437 
ATOM   3360  OP2  DT A 164      -1.958-384.430-157.953 
ATOM   3361  O5'  DT A 164      -4.158-383.536-158.791 
ATOM   3362  C5'  DT A 164      -4.788-382.391-159.395 
ATOM   3363  C4'  DT A 164      -5.063-382.665-160.860 
ATOM   3364  O4'  DT A 164      -3.937-382.310-161.713 
ATOM   3365  C3'  DT A 164      -5.355-384.121-161.222 
ATOM   3366  O3'  DT A 164      -6.345-384.153-162.243 
ATOM   3367  C2'  DT A 164      -4.042-384.646-161.802 
ATOM   3368  C1'  DT A 164      -3.686-383.393-162.595 
ATOM   3369  N1   DT A 164      -2.255-383.331-163.008 
ATOM   3370  C2   DT A 164      -1.978-382.746-164.219 
ATOM   3371  O2   DT A 164      -2.841-382.288-164.947 
ATOM   3372  N3   DT A 164      -0.641-382.708-164.567 
ATOM   3373  C4   DT A 164       0.413-383.194-163.822 
ATOM   3374  O4   DT A 164       1.570-383.102-164.240 
ATOM   3375  C5   DT A 164       0.022-383.790-162.567 
ATOM   3376  C7   DT A 164       1.109-384.345-161.693 
ATOM   3377  C6   DT A 164      -1.270-383.841-162.203 
ATOM   3378  P    DA A 165      -7.480-385.279-162.188 
ATOM   3379  OP1  DA A 165      -8.573-384.840-161.289 
ATOM   3380  OP2  DA A 165      -6.866-386.587-161.871 
ATOM   3381  O5'  DA A 165      -7.997-385.281-163.702 
ATOM   3382  C5'  DA A 165      -7.929-384.062-164.464 
ATOM   3383  C4'  DA A 165      -7.410-384.350-165.858 
ATOM   3384  O4'  DA A 165      -5.956-384.300-165.931 
ATOM   3385  C3'  DA A 165      -7.760-385.725-166.428 
ATOM   3386  O3'  DA A 165      -8.009-385.595-167.823 
ATOM   3387  C2'  DA A 165      -6.493-386.557-166.237 
ATOM   3388  C1'  DA A 165      -5.501-385.460-166.611 
ATOM   3389  N9   DA A 165      -4.106-385.737-166.171 
ATOM   3390  C8   DA A 165      -3.684-386.384-165.044 
ATOM   3391  N7   DA A 165      -2.394-386.470-164.941 
ATOM   3392  C5   DA A 165      -1.924-385.834-166.081 
ATOM   3393  C6   DA A 165      -0.627-385.589-166.562 
ATOM   3394  N6   DA A 165       0.486-385.975-165.921 
ATOM   3395  N1   DA A 165      -0.515-384.931-167.731 
ATOM   3396  C2   DA A 165      -1.623-384.550-168.363 
ATOM   3397  N3   DA A 165      -2.880-384.722-168.014 
ATOM   3398  C4   DA A 165      -2.964-385.383-166.841 
ATOM   3399  P    DT A 166      -9.200-386.440-168.480 
ATOM   3400  OP1  DT A 166     -10.480-385.722-168.292 
ATOM   3401  OP2  DT A 166      -9.156-387.831-167.979 
ATOM   3402  O5'  DT A 166      -8.789-386.414-170.027 
ATOM   3403  C5'  DT A 166      -8.056-385.284-170.535 
ATOM   3404  C4'  DT A 166      -6.933-385.757-171.438 
ATOM   3405  O4'  DT A 166      -5.708-386.032-170.702 
ATOM   3406  C3'  DT A 166      -7.200-387.051-172.207 
ATOM   3407  O3'  DT A 166      -6.611-386.949-173.498 
ATOM   3408  C2'  DT A 166      -6.459-388.130-171.418 
ATOM   3409  C1'  DT A 166      -5.216-387.300-171.109 
ATOM   3410  N1   DT A 166      -4.387-387.852-170.001 
ATOM   3411  C2   DT A 166      -3.026-387.692-170.099 
ATOM   3412  O2   DT A 166      -2.491-387.127-171.036 
ATOM   3413  N3   DT A 166      -2.291-388.217-169.054 
ATOM   3414  C4   DT A 166      -2.791-388.873-167.948 
ATOM   3415  O4   DT A 166      -2.033-389.300-167.075 
ATOM   3416  C5   DT A 166      -4.231-388.992-167.936 
ATOM   3417  C7   DT A 166      -4.858-389.693-166.766 
ATOM   3418  C6   DT A 166      -4.970-388.491-168.938 
ATOM   3419  P    DA A 167      -7.395-387.547-174.758 
ATOM   3420  OP1  DA A 167      -8.380-386.555-175.245 
ATOM   3421  OP2  DA A 167      -7.932-388.883-174.419 
ATOM   3422  O5'  DA A 167      -6.211-387.699-175.824 
ATOM   3423  C5'  DA A 167      -5.097-386.788-175.764 
ATOM   3424  C4'  DA A 167      -3.797-387.547-175.942 
ATOM   3425  O4'  DA A 167      -3.267-388.043-174.680 
ATOM   3426  C3'  DA A 167      -3.869-388.791-176.826 
ATOM   3427  O3'  DA A 167      -2.664-388.895-177.575 
ATOM   3428  C2'  DA A 167      -3.931-389.961-175.843 
ATOM   3429  C1'  DA A 167      -2.918-389.408-174.847 
ATOM   3430  N9   DA A 167      -2.971-390.066-173.511 
ATOM   3431  C8   DA A 167      -4.062-390.553-172.849 
ATOM   3432  N7   DA A 167      -3.785-391.074-171.694 
ATOM   3433  C5   DA A 167      -2.409-390.922-171.580 
ATOM   3434  C6   DA A 167      -1.498-391.275-170.571 
ATOM   3435  N6   DA A 167      -1.855-391.884-169.431 
ATOM   3436  N1   DA A 167      -0.201-390.980-170.777 
ATOM   3437  C2   DA A 167       0.148-390.374-171.912 
ATOM   3438  N3   DA A 167      -0.610-389.999-172.919 
ATOM   3439  C4   DA A 167      -1.903-390.306-172.688 
ATOM   3440  P    DG A 168      -2.737-389.376-179.100 
ATOM   3441  OP1  DG A 168      -3.053-388.220-179.970 
ATOM   3442  OP2  DG A 168      -3.643-390.539-179.210 
ATOM   3443  O5'  DG A 168      -1.228-389.844-179.356 
ATOM   3444  C5'  DG A 168      -0.164-389.198-178.631 
ATOM   3445  C4'  DG A 168       0.823-390.233-178.128 
ATOM   3446  O4'  DG A 168       0.455-390.761-176.821 
ATOM   3447  C3'  DG A 168       0.982-391.479-178.998 
ATOM   3448  O3'  DG A 168       2.345-391.887-178.973 
ATOM   3449  C2'  DG A 168       0.142-392.549-178.299 
ATOM   3450  C1'  DG A 168       0.536-392.177-176.872 
ATOM   3451  N9   DG A 168      -0.380-392.730-175.836 
ATOM   3452  C8   DG A 168      -1.742-392.937-175.896 
ATOM   3453  N7   DG A 168      -2.253-393.446-174.801 
ATOM   3454  C5   DG A 168      -1.153-393.586-173.956 
ATOM   3455  C6   DG A 168      -1.078-394.085-172.630 
ATOM   3456  O6   DG A 168      -1.981-394.512-171.916 
ATOM   3457  N1   DG A 168       0.236-394.052-172.144 
ATOM   3458  C2   DG A 168       1.334-393.596-172.847 
ATOM   3459  N2   DG A 168       2.504-393.646-172.206 
ATOM   3460  N3   DG A 168       1.262-393.127-174.091 
ATOM   3461  C4   DG A 168      -0.006-393.153-174.577 
ATOM   3462  P    DA A 169       3.017-392.425-180.323 
ATOM   3463  OP1  DA A 169       3.484-391.279-181.136 
ATOM   3464  OP2  DA A 169       2.094-393.366-180.996 
ATOM   3465  O5'  DA A 169       4.277-393.227-179.749 
ATOM   3466  C5'  DA A 169       4.879-392.791-178.516 
ATOM   3467  C4'  DA A 169       5.180-393.987-177.635 
ATOM   3468  O4'  DA A 169       4.055-394.348-176.784 
ATOM   3469  C3'  DA A 169       5.518-395.285-178.368 
ATOM   3470  O3'  DA A 169       6.520-395.980-177.636 
ATOM   3471  C2'  DA A 169       4.228-396.103-178.322 
ATOM   3472  C1'  DA A 169       3.844-395.747-176.889 
ATOM   3473  N9   DA A 169       2.418-396.027-176.563 
ATOM   3474  C8   DA A 169       1.327-395.927-177.378 
ATOM   3475  N7   DA A 169       0.209-396.242-176.800 
ATOM   3476  C5   DA A 169       0.585-396.576-175.506 
ATOM   3477  C6   DA A 169      -0.149-397.001-174.386 
ATOM   3478  N6   DA A 169      -1.478-397.169-174.394 
ATOM   3479  N1   DA A 169       0.537-397.247-173.254 
ATOM   3480  C2   DA A 169       1.858-397.077-173.252 
ATOM   3481  N3   DA A 169       2.646-396.687-174.230 
ATOM   3482  C4   DA A 169       1.936-396.447-175.352 
ATOM   3483  P    DT A 170       7.688-396.728-178.436 
ATOM   3484  OP1  DT A 170       8.755-395.761-178.775 
ATOM   3485  OP2  DT A 170       7.108-397.480-179.571 
ATOM   3486  O5'  DT A 170       8.221-397.754-177.329 
ATOM   3487  C5'  DT A 170       8.127-397.393-175.939 
ATOM   3488  C4'  DT A 170       7.633-398.574-175.129 
ATOM   3489  O4'  DT A 170       6.179-398.630-175.059 
ATOM   3490  C3'  DT A 170       8.029-399.954-175.653 
ATOM   3491  O3'  DT A 170       8.290-400.810-174.548 
ATOM   3492  C2'  DT A 170       6.785-400.464-176.380 
ATOM   3493  C1'  DT A 170       5.766-399.953-175.366 
ATOM   3494  N1   DT A 170       4.374-399.893-175.892 
ATOM   3495  C2   DT A 170       3.358-400.162-175.007 
ATOM   3496  O2   DT A 170       3.555-400.441-173.837 
ATOM   3497  N3   DT A 170       2.082-400.098-175.532 
ATOM   3498  C4   DT A 170       1.746-399.794-176.835 
ATOM   3499  O4   DT A 170       0.565-399.767-177.188 
ATOM   3500  C5   DT A 170       2.880-399.526-177.688 
ATOM   3501  C7   DT A 170       2.604-399.186-179.123 
ATOM   3502  C6   DT A 170       4.132-399.582-177.204 
ATOM   3503  P    DT A 171       9.512-401.840-174.636 
ATOM   3504  OP1  DT A 171      10.769-401.152-174.264 
ATOM   3505  OP2  DT A 171       9.504-402.508-175.956 
ATOM   3506  O5'  DT A 171       9.119-402.894-173.498 
ATOM   3507  C5'  DT A 171       8.359-402.443-172.361 
ATOM   3508  C4'  DT A 171       7.262-403.439-172.042 
ATOM   3509  O4'  DT A 171       6.036-403.169-172.781 
ATOM   3510  C3'  DT A 171       7.574-404.899-172.368 
ATOM   3511  O3'  DT A 171       6.998-405.728-171.366 
ATOM   3512  C2'  DT A 171       6.855-405.164-173.690 
ATOM   3513  C1'  DT A 171       5.586-404.385-173.360 
ATOM   3514  N1   DT A 171       4.760-404.050-174.554 
ATOM   3515  C2   DT A 171       3.397-404.039-174.389 
ATOM   3516  O2   DT A 171       2.855-404.288-173.326 
ATOM   3517  N3   DT A 171       2.664-403.726-175.518 
ATOM   3518  C4   DT A 171       3.172-403.429-176.766 
ATOM   3519  O4   DT A 171       2.415-403.163-177.702 
ATOM   3520  C5   DT A 171       4.613-403.465-176.841 
ATOM   3521  C7   DT A 171       5.248-403.155-178.164 
ATOM   3522  C6   DT A 171       5.350-403.768-175.759 
ATOM   3523  P    DA A 172       7.813-407.005-170.850 
ATOM   3524  OP1  DA A 172       8.773-406.590-169.803 
ATOM   3525  OP2  DA A 172       8.385-407.728-172.007 
ATOM   3526  O5'  DA A 172       6.647-407.881-170.193 
ATOM   3527  C5'  DA A 172       5.506-407.211-169.624 
ATOM   3528  C4'  DA A 172       4.230-407.922-170.031 
ATOM   3529  O4'  DA A 172       3.700-407.431-171.295 
ATOM   3530  C3'  DA A 172       4.348-409.431-170.241 
ATOM   3531  O3'  DA A 172       3.155-410.055-169.781 
ATOM   3532  C2'  DA A 172       4.434-409.605-171.757 
ATOM   3533  C1'  DA A 172       3.393-408.548-172.115 
ATOM   3534  N9   DA A 172       3.451-408.108-173.537 
ATOM   3535  C8   DA A 172       4.546-407.976-174.340 
ATOM   3536  N7   DA A 172       4.272-407.570-175.541 
ATOM   3537  C5   DA A 172       2.891-407.421-175.536 
ATOM   3538  C6   DA A 172       1.979-407.013-176.522 
ATOM   3539  N6   DA A 172       2.340-406.662-177.765 
ATOM   3540  N1   DA A 172       0.676-406.977-176.184 
ATOM   3541  C2   DA A 172       0.324-407.326-174.948 
ATOM   3542  N3   DA A 172       1.082-407.722-173.949 
ATOM   3543  C4   DA A 172       2.379-407.749-174.313 
ATOM   3544  P    DC A 173       3.260-411.449-169.001 
ATOM   3545  OP1  DC A 173       3.554-411.197-167.572 
ATOM   3546  OP2  DC A 173       4.201-412.344-169.709 
ATOM   3547  O5'  DC A 173       1.769-412.008-169.154 
ATOM   3548  C5'  DC A 173       0.678-411.073-169.250 
ATOM   3549  C4'  DC A 173      -0.284-411.508-170.338 
ATOM   3550  O4'  DC A 173       0.084-410.985-171.646 
ATOM   3551  C3'  DC A 173      -0.397-413.015-170.562 
ATOM   3552  O3'  DC A 173      -1.747-413.335-170.874 
ATOM   3553  C2'  DC A 173       0.465-413.289-171.795 
ATOM   3554  C1'  DC A 173       0.045-412.052-172.581 
ATOM   3555  N1   DC A 173       0.965-411.716-173.704 
ATOM   3556  C2   DC A 173       0.408-411.169-174.857 
ATOM   3557  O2   DC A 173      -0.815-410.986-174.901 
ATOM   3558  N3   DC A 173       1.229-410.856-175.894 
ATOM   3559  C4   DC A 173       2.547-411.070-175.807 
ATOM   3560  N4   DC A 173       3.306-410.749-176.844 
ATOM   3561  C5   DC A 173       3.140-411.632-174.630 
ATOM   3562  C6   DC A 173       2.303-411.938-173.606 
ATOM   3563  P    DT A 174      -2.388-414.671-170.270 
ATOM   3564  OP1  DT A 174      -2.879-414.410-168.899 
ATOM   3565  OP2  DT A 174      -1.431-415.790-170.415 
ATOM   3566  O5'  DT A 174      -3.631-414.897-171.253 
ATOM   3567  C5'  DT A 174      -4.260-413.752-171.857 
ATOM   3568  C4'  DT A 174      -4.536-414.025-173.322 
ATOM   3569  O4'  DT A 174      -3.410-413.671-174.175 
ATOM   3570  C3'  DT A 174      -4.828-415.481-173.684 
ATOM   3571  O3'  DT A 174      -5.818-415.513-174.705 
ATOM   3572  C2'  DT A 174      -3.515-416.007-174.264 
ATOM   3573  C1'  DT A 174      -3.159-414.754-175.057 
ATOM   3574  N1   DT A 174      -1.728-414.692-175.470 
ATOM   3575  C2   DT A 174      -1.451-414.107-176.681 
ATOM   3576  O2   DT A 174      -2.314-413.649-177.409 
ATOM   3577  N3   DT A 174      -0.114-414.068-177.029 
ATOM   3578  C4   DT A 174       0.940-414.555-176.284 
ATOM   3579  O4   DT A 174       2.097-414.463-176.702 
ATOM   3580  C5   DT A 174       0.549-415.150-175.029 
ATOM   3581  C7   DT A 174       1.636-415.705-174.155 
ATOM   3582  C6   DT A 174      -0.743-415.201-174.665 
ATOM   3583  P    DC A 175      -6.953-416.640-174.650 
ATOM   3584  OP1  DC A 175      -8.045-416.201-173.751 
ATOM   3585  OP2  DC A 175      -6.339-417.948-174.333 
ATOM   3586  O5'  DC A 175      -7.470-416.642-176.164 
ATOM   3587  C5'  DC A 175      -7.402-415.422-176.926 
ATOM   3588  C4'  DC A 175      -6.883-415.711-178.320 
ATOM   3589  O4'  DC A 175      -5.429-415.661-178.393 
ATOM   3590  C3'  DC A 175      -7.233-417.085-178.890 
ATOM   3591  O3'  DC A 175      -7.481-416.956-180.285 
ATOM   3592  C2'  DC A 175      -5.966-417.918-178.699 
ATOM   3593  C1'  DC A 175      -4.974-416.820-179.073 
ATOM   3594  N1   DC A 175      -3.579-417.098-178.633 
ATOM   3595  C2   DC A 175      -2.540-416.658-179.450 
ATOM   3596  O2   DC A 175      -2.817-416.060-180.497 
ATOM   3597  N3   DC A 175      -1.261-416.902-179.066 
ATOM   3598  C4   DC A 175      -1.003-417.552-177.926 
ATOM   3599  N4   DC A 175       0.262-417.765-177.595 
ATOM   3600  C5   DC A 175      -2.056-418.014-177.071 
ATOM   3601  C6   DC A 175      -3.328-417.761-177.472 
ATOM   3602  P    DA A 176      -8.672-417.801-180.942 
ATOM   3603  OP1  DA A 176      -9.953-417.082-180.754 
ATOM   3604  OP2  DA A 176      -8.629-419.192-180.441 
ATOM   3605  O5'  DA A 176      -8.261-417.774-182.489 
ATOM   3606  C5'  DA A 176      -7.529-416.644-182.997 
ATOM   3607  C4'  DA A 176      -6.406-417.118-183.900 
ATOM   3608  O4'  DA A 176      -5.180-417.393-183.164 
ATOM   3609  C3'  DA A 176      -6.672-418.411-184.669 
ATOM   3610  O3'  DA A 176      -6.084-418.309-185.960 
ATOM   3611  C2'  DA A 176      -5.931-419.491-183.880 
ATOM   3612  C1'  DA A 176      -4.688-418.661-183.571 
ATOM   3613  N9   DA A 176      -3.860-419.213-182.463 
ATOM   3614  C8   DA A 176      -4.274-419.871-181.341 
ATOM   3615  N7   DA A 176      -3.306-420.233-180.557 
ATOM   3616  C5   DA A 176      -2.165-419.782-181.206 
ATOM   3617  C6   DA A 176      -0.800-419.855-180.883 
ATOM   3618  N6   DA A 176      -0.333-420.439-179.770 
ATOM   3619  N1   DA A 176       0.072-419.305-181.748 
ATOM   3620  C2   DA A 176      -0.398-418.725-182.852 
ATOM   3621  N3   DA A 176      -1.642-418.597-183.258 
ATOM   3622  C4   DA A 176      -2.494-419.156-182.375 
ATOM   3623  P    DG A 177      -6.867-418.908-187.220 
ATOM   3624  OP1  DG A 177      -7.853-417.916-187.707 
ATOM   3625  OP2  DG A 177      -7.405-420.244-186.881 
ATOM   3626  O5'  DG A 177      -5.684-419.059-188.286 
ATOM   3627  C5'  DG A 177      -4.570-418.149-188.226 
ATOM   3628  C4'  DG A 177      -3.270-418.907-188.404 
ATOM   3629  O4'  DG A 177      -2.740-419.403-187.142 
ATOM   3630  C3'  DG A 177      -3.342-420.152-189.288 
ATOM   3631  O3'  DG A 177      -2.137-420.255-190.037 
ATOM   3632  C2'  DG A 177      -3.404-421.322-188.305 
ATOM   3633  C1'  DG A 177      -2.390-420.769-187.309 
ATOM   3634  N9   DG A 177      -2.444-421.426-185.973 
ATOM   3635  C8   DG A 177      -3.533-421.924-185.290 
ATOM   3636  N7   DG A 177      -3.239-422.447-184.124 
ATOM   3637  C5   DG A 177      -1.858-422.285-184.029 
ATOM   3638  C6   DG A 177      -0.964-422.656-182.990 
ATOM   3639  O6   DG A 177      -1.212-423.212-181.923 
ATOM   3640  N1   DG A 177       0.357-422.305-183.302 
ATOM   3641  C2   DG A 177       0.761-421.678-184.464 
ATOM   3642  N2   DG A 177       2.068-421.428-184.572 
ATOM   3643  N3   DG A 177      -0.078-421.330-185.437 
ATOM   3644  C4   DG A 177      -1.363-421.664-185.151 
ATOM   3645  P    DA A 178      -2.210-420.736-191.562 
ATOM   3646  OP1  DA A 178      -2.526-419.581-192.432 
ATOM   3647  OP2  DA A 178      -3.116-421.900-191.672 
ATOM   3648  O5'  DA A 178      -0.701-421.204-191.818 
ATOM   3649  C5'  DA A 178       0.364-420.558-191.093 
ATOM   3650  C4'  DA A 178       1.350-421.593-190.590 
ATOM   3651  O4'  DA A 178       0.982-422.122-189.283 
ATOM   3652  C3'  DA A 178       1.509-422.840-191.460 
ATOM   3653  O3'  DA A 178       2.872-423.247-191.435 
ATOM   3654  C2'  DA A 178       0.670-423.910-190.761 
ATOM   3655  C1'  DA A 178       1.063-423.538-189.334 
ATOM   3656  N9   DA A 178       0.147-424.091-188.298 
ATOM   3657  C8   DA A 178      -1.202-424.289-188.375 
ATOM   3658  N7   DA A 178      -1.722-424.792-187.298 
ATOM   3659  C5   DA A 178      -0.639-424.939-186.443 
ATOM   3660  C6   DA A 178      -0.529-425.427-185.130 
ATOM   3661  N6   DA A 178      -1.571-425.877-184.418 
ATOM   3662  N1   DA A 178       0.697-425.436-184.573 
ATOM   3663  C2   DA A 178       1.729-424.987-185.286 
ATOM   3664  N3   DA A 178       1.748-424.512-186.511 
ATOM   3665  C4   DA A 178       0.510-424.514-187.045 
ATOM   3666  P    DA A 179       3.545-423.785-192.785 
ATOM   3667  OP1  DA A 179       4.011-422.640-193.598 
ATOM   3668  OP2  DA A 179       2.622-424.726-193.458 
ATOM   3669  O5'  DA A 179       4.805-424.587-192.211 
ATOM   3670  C5'  DA A 179       5.406-424.152-190.978 
ATOM   3671  C4'  DA A 179       5.708-425.348-190.097 
ATOM   3672  O4'  DA A 179       4.582-425.708-189.246 
ATOM   3673  C3'  DA A 179       6.045-426.646-190.830 
ATOM   3674  O3'  DA A 179       7.048-427.341-190.098 
ATOM   3675  C2'  DA A 179       4.755-427.464-190.784 
ATOM   3676  C1'  DA A 179       4.371-427.108-189.351 
ATOM   3677  N9   DA A 179       2.946-427.387-189.025 
ATOM   3678  C8   DA A 179       1.854-427.287-189.840 
ATOM   3679  N7   DA A 179       0.736-427.602-189.262 
ATOM   3680  C5   DA A 179       1.112-427.936-187.968 
ATOM   3681  C6   DA A 179       0.378-428.361-186.848 
ATOM   3682  N6   DA A 179      -0.951-428.530-186.856 
ATOM   3683  N1   DA A 179       1.064-428.608-185.716 
ATOM   3684  C2   DA A 179       2.385-428.438-185.714 
ATOM   3685  N3   DA A 179       3.173-428.048-186.692 
ATOM   3686  C4   DA A 179       2.463-427.808-187.814 
ATOM   3687  P    DG A 180       8.215-428.089-190.898 
ATOM   3688  OP1  DG A 180       9.283-427.122-191.237 
ATOM   3689  OP2  DG A 180       7.636-428.840-192.033 
ATOM   3690  O5'  DG A 180       8.748-429.115-189.791 
ATOM   3691  C5'  DG A 180       8.654-428.753-188.401 
ATOM   3692  C4'  DG A 180       8.160-429.935-187.591 
ATOM   3693  O4'  DG A 180       6.706-429.990-187.521 
ATOM   3694  C3'  DG A 180       8.556-431.314-188.116 
ATOM   3695  O3'  DG A 180       8.817-432.170-187.010 
ATOM   3696  C2'  DG A 180       7.312-431.825-188.842 
ATOM   3697  C1'  DG A 180       6.293-431.313-187.828 
ATOM   3698  N9   DG A 180       4.901-431.253-188.354 
ATOM   3699  C8   DG A 180       4.463-430.962-189.628 
ATOM   3700  N7   DG A 180       3.160-430.994-189.764 
ATOM   3701  C5   DG A 180       2.702-431.331-188.492 
ATOM   3702  C6   DG A 180       1.377-431.515-188.016 
ATOM   3703  O6   DG A 180       0.318-431.417-188.631 
ATOM   3704  N1   DG A 180       1.364-431.852-186.656 
ATOM   3705  C2   DG A 180       2.483-431.991-185.859 
ATOM   3706  N2   DG A 180       2.258-432.317-184.584 
ATOM   3707  N3   DG A 180       3.726-431.818-186.306 
ATOM   3708  C4   DG A 180       3.756-431.491-187.624 
ATOM   3709  P    DC A 181      10.040-433.200-187.098 
ATOM   3710  OP1  DC A 181      11.296-432.512-186.726 
ATOM   3711  OP2  DC A 181      10.031-433.869-188.418 
ATOM   3712  O5'  DC A 181       9.646-434.255-185.960 
ATOM   3713  C5'  DC A 181       8.887-433.803-184.823 
ATOM   3714  C4'  DC A 181       7.789-434.800-184.504 
ATOM   3715  O4'  DC A 181       6.563-434.530-185.243 
ATOM   3716  C3'  DC A 181       8.101-436.260-184.830 
ATOM   3717  O3'  DC A 181       7.525-437.089-183.828 
ATOM   3718  C2'  DC A 181       7.382-436.525-186.152 
ATOM   3719  C1'  DC A 181       6.113-435.745-185.822 
ATOM   3720  N1   DC A 181       5.288-435.411-187.016 
ATOM   3721  C2   DC A 181       3.904-435.396-186.865 
ATOM   3722  O2   DC A 181       3.421-435.658-185.758 
ATOM   3723  N3   DC A 181       3.134-435.094-187.942 
ATOM   3724  C4   DC A 181       3.695-434.815-189.126 
ATOM   3725  N4   DC A 181       2.901-434.527-190.146 
ATOM   3726  C5   DC A 181       5.116-434.826-189.302 
ATOM   3727  C6   DC A 181       5.869-435.130-188.214 
ATOM   3728  P    DA A 182       8.340-438.366-183.312 
ATOM   3729  OP1  DA A 182       9.301-437.951-182.265 
ATOM   3730  OP2  DA A 182       8.912-439.089-184.469 
ATOM   3731  O5'  DA A 182       7.174-439.241-182.655 
ATOM   3732  C5'  DA A 182       6.033-438.571-182.086 
ATOM   3733  C4'  DA A 182       4.757-439.282-182.493 
ATOM   3734  O4'  DA A 182       4.227-438.792-183.757 
ATOM   3735  C3'  DA A 182       4.875-440.791-182.703 
ATOM   3736  O3'  DA A 182       3.683-441.415-182.243 
ATOM   3737  C2'  DA A 182       4.961-440.966-184.219 
ATOM   3738  C1'  DA A 182       3.920-439.909-184.577 
ATOM   3739  N9   DA A 182       3.978-439.469-185.999 
ATOM   3740  C8   DA A 182       5.074-439.337-186.802 
ATOM   3741  N7   DA A 182       4.799-438.931-188.003 
ATOM   3742  C5   DA A 182       3.419-438.782-187.998 
ATOM   3743  C6   DA A 182       2.506-438.373-188.984 
ATOM   3744  N6   DA A 182       2.867-438.023-190.227 
ATOM   3745  N1   DA A 182       1.203-438.338-188.646 
ATOM   3746  C2   DA A 182       0.851-438.686-187.410 
ATOM   3747  N3   DA A 182       1.609-439.082-186.411 
ATOM   3748  C4   DA A 182       2.907-439.110-186.775 
ATOM   3749  P    DG A 183       3.787-442.809-181.463 
ATOM   3750  OP1  DG A 183       4.081-442.557-180.034 
ATOM   3751  OP2  DG A 183       4.729-443.704-182.171 
ATOM   3752  O5'  DG A 183       2.296-443.369-181.616 
ATOM   3753  C5'  DG A 183       1.205-442.433-181.712 
ATOM   3754  C4'  DG A 183       0.243-442.868-182.800 
ATOM   3755  O4'  DG A 183       0.611-442.345-184.108 
ATOM   3756  C3'  DG A 183       0.131-444.376-183.024 
ATOM   3757  O3'  DG A 183      -1.220-444.695-183.336 
ATOM   3758  C2'  DG A 183       0.992-444.650-184.257 
ATOM   3759  C1'  DG A 183       0.573-443.412-185.043 
ATOM   3760  N9   DG A 183       1.492-443.076-186.167 
ATOM   3761  C8   DG A 183       2.858-443.228-186.248 
ATOM   3762  N7   DG A 183       3.373-442.832-187.387 
ATOM   3763  C5   DG A 183       2.268-442.386-188.112 
ATOM   3764  C6   DG A 183       2.192-441.840-189.420 
ATOM   3765  O6   DG A 183       3.099-441.635-190.222 
ATOM   3766  N1   DG A 183       0.872-441.521-189.766 
ATOM   3767  C2   DG A 183      -0.230-441.704-188.953 
ATOM   3768  N2   DG A 183      -1.406-441.334-189.468 
ATOM   3769  N3   DG A 183      -0.159-442.215-187.726 
ATOM   3770  C4   DG A 183       1.115-442.531-187.375 
ATOM   3771  P    DA A 184      -1.861-446.032-182.732 
ATOM   3772  OP1  DA A 184      -2.351-445.770-181.361 
ATOM   3773  OP2  DA A 184      -0.903-447.151-182.877 
ATOM   3774  O5'  DA A 184      -3.104-446.258-183.715 
ATOM   3775  C5'  DA A 184      -3.733-445.112-184.319 
ATOM   3776  C4'  DA A 184      -4.009-445.386-185.784 
ATOM   3777  O4'  DA A 184      -2.883-445.031-186.637 
ATOM   3778  C3'  DA A 184      -4.301-446.842-186.146 
ATOM   3779  O3'  DA A 184      -5.291-446.874-187.167 
ATOM   3780  C2'  DA A 184      -2.987-447.367-186.726 
ATOM   3781  C1'  DA A 184      -2.631-446.114-187.520 
ATOM   3782  N9   DA A 184      -1.201-446.052-187.932 
ATOM   3783  C8   DA A 184      -0.104-446.507-187.257 
ATOM   3784  N7   DA A 184       1.015-446.307-187.882 
ATOM   3785  C5   DA A 184       0.635-445.672-189.056 
ATOM   3786  C6   DA A 184       1.368-445.192-190.153 
ATOM   3787  N6   DA A 184       2.702-445.281-190.249 
ATOM   3788  N1   DA A 184       0.677-444.614-191.155 
ATOM   3789  C2   DA A 184      -0.648-444.528-191.053 
ATOM   3790  N3   DA A 184      -1.436-444.938-190.084 
ATOM   3791  C4   DA A 184      -0.721-445.513-189.096 
ATOM   3792  P    DA A 185      -6.426-448.000-187.112 
ATOM   3793  OP1  DA A 185      -7.518-447.561-186.213 
ATOM   3794  OP2  DA A 185      -5.812-449.308-186.795 
ATOM   3795  O5'  DA A 185      -6.943-448.003-188.626 
ATOM   3796  C5'  DA A 185      -6.875-446.783-189.388 
ATOM   3797  C4'  DA A 185      -6.355-447.071-190.782 
ATOM   3798  O4'  DA A 185      -4.901-447.021-190.855 
ATOM   3799  C3'  DA A 185      -6.706-448.446-191.352 
ATOM   3800  O3'  DA A 185      -6.954-448.316-192.747 
ATOM   3801  C2'  DA A 185      -5.438-449.279-191.161 
ATOM   3802  C1'  DA A 185      -4.447-448.181-191.535 
ATOM   3803  N9   DA A 185      -3.052-448.458-191.095 
ATOM   3804  C8   DA A 185      -2.630-449.105-189.968 
ATOM   3805  N7   DA A 185      -1.340-449.191-189.865 
ATOM   3806  C5   DA A 185      -0.870-448.555-191.005 
ATOM   3807  C6   DA A 185       0.427-448.310-191.486 
ATOM   3808  N6   DA A 185       1.540-448.696-190.845 
ATOM   3809  N1   DA A 185       0.539-447.652-192.655 
ATOM   3810  C2   DA A 185      -0.569-447.271-193.287 
ATOM   3811  N3   DA A 185      -1.825-447.443-192.938 
ATOM   3812  C4   DA A 185      -1.910-448.104-191.765 
ATOM   3813  P    DC A 186      -8.145-449.161-193.404 
ATOM   3814  OP1  DC A 186      -9.425-448.443-193.216 
ATOM   3815  OP2  DC A 186      -8.102-450.552-192.903 
ATOM   3816  O5'  DC A 186      -7.734-449.135-194.951 
ATOM   3817  C5'  DC A 186      -7.001-448.005-195.459 
ATOM   3818  C4'  DC A 186      -5.879-448.478-196.362 
ATOM   3819  O4'  DC A 186      -4.653-448.753-195.626 
ATOM   3820  C3'  DC A 186      -6.145-449.772-197.131 
ATOM   3821  O3'  DC A 186      -5.556-449.670-198.422 
ATOM   3822  C2'  DC A 186      -5.404-450.851-196.342 
ATOM   3823  C1'  DC A 186      -4.161-450.021-196.033 
ATOM   3824  N1   DC A 186      -3.332-450.573-194.925 
ATOM   3825  C2   DC A 186      -1.951-450.419-195.009 
ATOM   3826  O2   DC A 186      -1.475-449.835-195.989 
ATOM   3827  N3   DC A 186      -1.178-450.916-194.009 
ATOM   3828  C4   DC A 186      -1.733-451.542-192.964 
ATOM   3829  N4   DC A 186      -0.936-452.009-192.015 
ATOM   3830  C5   DC A 186      -3.152-451.712-192.859 
ATOM   3831  C6   DC A 186      -3.907-451.208-193.868 
ATOM   3832  P    DA A 187      -6.340-450.268-199.682 
ATOM   3833  OP1  DA A 187      -7.325-449.276-200.169 
ATOM   3834  OP2  DA A 187      -6.878-451.604-199.343 
ATOM   3835  O5'  DA A 187      -5.156-450.420-200.748 
ATOM   3836  C5'  DA A 187      -4.043-449.509-200.688 
ATOM   3837  C4'  DA A 187      -2.743-450.268-200.866 
ATOM   3838  O4'  DA A 187      -2.212-450.764-199.604 
ATOM   3839  C3'  DA A 187      -2.815-451.513-201.750 
ATOM   3840  O3'  DA A 187      -1.610-451.616-202.499 
ATOM   3841  C2'  DA A 187      -2.877-452.682-200.767 
ATOM   3842  C1'  DA A 187      -1.863-452.129-199.771 
ATOM   3843  N9   DA A 187      -1.917-452.787-198.435 
ATOM   3844  C8   DA A 187      -3.008-453.274-197.773 
ATOM   3845  N7   DA A 187      -2.730-453.795-196.618 
ATOM   3846  C5   DA A 187      -1.355-453.643-196.504 
ATOM   3847  C6   DA A 187      -0.444-453.996-195.495 
ATOM   3848  N6   DA A 187      -0.800-454.605-194.355 
ATOM   3849  N1   DA A 187       0.853-453.701-195.701 
ATOM   3850  C2   DA A 187       1.202-453.095-196.836 
ATOM   3851  N3   DA A 187       0.444-452.720-197.843 
ATOM   3852  C4   DA A 187      -0.849-453.027-197.612 
ATOM   3853  P    DG A 188      -1.682-452.097-204.024 
ATOM   3854  OP1  DG A 188      -1.999-450.942-204.894 
ATOM   3855  OP2  DG A 188      -2.589-453.260-204.134 
ATOM   3856  O5'  DG A 188      -0.174-452.565-204.280 
ATOM   3857  C5'  DG A 188       0.891-451.919-203.555 
ATOM   3858  C4'  DG A 188       1.877-452.954-203.052 
ATOM   3859  O4'  DG A 188       1.510-453.482-201.745 
ATOM   3860  C3'  DG A 188       2.036-454.200-203.922 
ATOM   3861  O3'  DG A 188       3.399-454.608-203.897 
ATOM   3862  C2'  DG A 188       1.197-455.270-203.223 
ATOM   3863  C1'  DG A 188       1.590-454.899-201.796 
ATOM   3864  N9   DG A 188       0.674-455.452-200.760 
ATOM   3865  C8   DG A 188      -0.687-455.658-200.820 
ATOM   3866  N7   DG A 188      -1.199-456.167-199.725 
ATOM   3867  C5   DG A 188      -0.098-456.307-198.880 
ATOM   3868  C6   DG A 188      -0.024-456.806-197.554 
ATOM   3869  O6   DG A 188      -0.927-457.233-196.840 
ATOM   3870  N1   DG A 188       1.291-456.773-197.068 
ATOM   3871  C2   DG A 188       2.388-456.317-197.771 
ATOM   3872  N2   DG A 188       3.559-456.367-197.130 
ATOM   3873  N3   DG A 188       2.316-455.848-199.015 
ATOM   3874  C4   DG A 188       1.049-455.874-199.501 
ATOM   3875  P    DA A 189       4.072-455.146-205.247 
ATOM   3876  OP1  DA A 189       4.539-454.001-206.060 
ATOM   3877  OP2  DA A 189       3.149-456.087-205.920 
ATOM   3878  O5'  DA A 189       5.332-455.948-204.673 
ATOM   3879  C5'  DA A 189       5.934-455.512-203.440 
ATOM   3880  C4'  DA A 189       6.235-456.708-202.559 
ATOM   3881  O4'  DA A 189       5.109-457.069-201.708 
ATOM   3882  C3'  DA A 189       6.573-458.006-203.292 
ATOM   3883  O3'  DA A 189       7.575-458.701-202.560 
ATOM   3884  C2'  DA A 189       5.282-458.824-203.246 
ATOM   3885  C1'  DA A 189       4.899-458.468-201.813 
ATOM   3886  N9   DA A 189       3.473-458.748-201.487 
ATOM   3887  C8   DA A 189       2.381-458.648-202.302 
ATOM   3888  N7   DA A 189       1.264-458.963-201.724 
ATOM   3889  C5   DA A 189       1.640-459.297-200.430 
ATOM   3890  C6   DA A 189       0.906-459.722-199.310 
ATOM   3891  N6   DA A 189      -0.424-459.891-199.318 
ATOM   3892  N1   DA A 189       1.591-459.968-198.178 
ATOM   3893  C2   DA A 189       2.912-459.798-198.176 
ATOM   3894  N3   DA A 189       3.700-459.408-199.154 
ATOM   3895  C4   DA A 189       2.990-459.168-200.276 
ATOM   3896  P    DG A 190       8.742-459.450-203.360 
ATOM   3897  OP1  DG A 190       9.810-458.482-203.699 
ATOM   3898  OP2  DG A 190       8.163-460.201-204.495 
ATOM   3899  O5'  DG A 190       9.276-460.475-202.253 
ATOM   3900  C5'  DG A 190       9.182-460.114-200.863 
ATOM   3901  C4'  DG A 190       8.687-461.295-200.053 
ATOM   3902  O4'  DG A 190       7.233-461.351-199.983 
ATOM   3903  C3'  DG A 190       9.084-462.675-200.578 
ATOM   3904  O3'  DG A 190       9.344-463.531-199.472 
ATOM   3905  C2'  DG A 190       7.839-463.185-201.304 
ATOM   3906  C1'  DG A 190       6.820-462.674-200.290 
ATOM   3907  N9   DG A 190       5.428-462.614-200.816 
ATOM   3908  C8   DG A 190       4.990-462.323-202.090 
ATOM   3909  N7   DG A 190       3.687-462.355-202.226 
ATOM   3910  C5   DG A 190       3.229-462.692-200.954 
ATOM   3911  C6   DG A 190       1.904-462.876-200.478 
ATOM   3912  O6   DG A 190       0.846-462.778-201.093 
ATOM   3913  N1   DG A 190       1.891-463.212-199.118 
ATOM   3914  C2   DG A 190       3.010-463.352-198.321 
ATOM   3915  N2   DG A 190       2.786-463.677-197.046 
ATOM   3916  N3   DG A 190       4.253-463.178-198.768 
ATOM   3917  C4   DG A 190       4.283-462.852-200.086 
ATOM   3918  P    DT A 191      10.567-464.561-199.560 
ATOM   3919  OP1  DT A 191      11.823-463.873-199.188 
ATOM   3920  OP2  DT A 191      10.558-465.229-200.880 
ATOM   3921  O5'  DT A 191      10.173-465.615-198.422 
ATOM   3922  C5'  DT A 191       9.414-465.164-197.285 
ATOM   3923  C4'  DT A 191       8.316-466.160-196.966 
ATOM   3924  O4'  DT A 191       7.090-465.891-197.705 
ATOM   3925  C3'  DT A 191       8.629-467.620-197.292 
ATOM   3926  O3'  DT A 191       8.052-468.449-196.290 
ATOM   3927  C2'  DT A 191       7.909-467.885-198.614 
ATOM   3928  C1'  DT A 191       6.640-467.106-198.284 
ATOM   3929  N1   DT A 191       5.815-466.771-199.478 
ATOM   3930  C2   DT A 191       4.451-466.760-199.313 
ATOM   3931  O2   DT A 191       3.910-467.009-198.250 
ATOM   3932  N3   DT A 191       3.718-466.447-200.442 
ATOM   3933  C4   DT A 191       4.226-466.150-201.690 
ATOM   3934  O4   DT A 191       3.470-465.884-202.626 
ATOM   3935  C5   DT A 191       5.668-466.187-201.765 
ATOM   3936  C7   DT A 191       6.303-465.876-203.088 
ATOM   3937  C6   DT A 191       6.404-466.489-200.683 
ATOM   3938  P    DG A 192       8.867-469.726-195.774 
ATOM   3939  OP1  DG A 192       9.828-469.311-194.727 
ATOM   3940  OP2  DG A 192       9.440-470.449-196.931 
ATOM   3941  O5'  DG A 192       7.701-470.602-195.117 
ATOM   3942  C5'  DG A 192       6.561-469.932-194.548 
ATOM   3943  C4'  DG A 192       5.285-470.643-194.955 
ATOM   3944  O4'  DG A 192       4.754-470.152-196.219 
ATOM   3945  C3'  DG A 192       5.402-472.152-195.165 
ATOM   3946  O3'  DG A 192       4.210-472.776-194.705 
ATOM   3947  C2'  DG A 192       5.488-472.326-196.681 
ATOM   3948  C1'  DG A 192       4.448-471.269-197.039 
ATOM   3949  N9   DG A 192       4.505-470.829-198.461 
ATOM   3950  C8   DG A 192       5.600-470.691-199.287 
ATOM   3951  N7   DG A 192       5.307-470.279-200.496 
ATOM   3952  C5   DG A 192       3.921-470.136-200.471 
ATOM   3953  C6   DG A 192       3.027-469.719-201.491 
ATOM   3954  O6   DG A 192       3.279-469.384-202.645 
ATOM   3955  N1   DG A 192       1.700-469.716-201.039 
ATOM   3956  C2   DG A 192       1.291-470.070-199.768 
ATOM   3957  N2   DG A 192      -0.021-470.000-199.534 
ATOM   3958  N3   DG A 192       2.131-470.461-198.811 
ATOM   3959  C4   DG A 192       3.422-470.469-199.234 
ATOM   3960  P    DA A 193       4.314-474.170-193.925 
ATOM   3961  OP1  DA A 193       4.608-473.918-192.496 
ATOM   3962  OP2  DA A 193       5.256-475.065-194.633 
ATOM   3963  O5'  DA A 193       2.823-474.729-194.078 
ATOM   3964  C5'  DA A 193       1.733-473.794-194.174 
ATOM   3965  C4'  DA A 193       0.771-474.229-195.262 
ATOM   3966  O4'  DA A 193       1.139-473.706-196.570 
ATOM   3967  C3'  DA A 193       0.658-475.736-195.486 
ATOM   3968  O3'  DA A 193      -0.692-476.056-195.798 
ATOM   3969  C2'  DA A 193       1.519-476.010-196.719 
ATOM   3970  C1'  DA A 193       1.100-474.773-197.505 
ATOM   3971  N9   DA A 193       2.019-474.437-198.629 
ATOM   3972  C8   DA A 193       3.374-474.594-198.692 
ATOM   3973  N7   DA A 193       3.895-474.206-199.814 
ATOM   3974  C5   DA A 193       2.808-473.757-200.551 
ATOM   3975  C6   DA A 193       2.697-473.214-201.842 
ATOM   3976  N6   DA A 193       3.744-473.022-202.657 
ATOM   3977  N1   DA A 193       1.465-472.874-202.267 
ATOM   3978  C2   DA A 193       0.428-473.067-201.453 
ATOM   3979  N3   DA A 193       0.410-473.563-200.235 
ATOM   3980  C4   DA A 193       1.654-473.895-199.833 
ATOM   3981  P    DT A 194      -1.334-477.392-195.194 
ATOM   3982  OP1  DT A 194      -1.824-477.131-193.823 
ATOM   3983  OP2  DT A 194      -0.376-478.511-195.339 
ATOM   3984  O5'  DT A 194      -2.576-477.618-196.177 
ATOM   3985  C5'  DT A 194      -3.206-476.473-196.781 
ATOM   3986  C4'  DT A 194      -3.481-476.746-198.246 
ATOM   3987  O4'  DT A 194      -2.356-476.392-199.099 
ATOM   3988  C3'  DT A 194      -3.774-478.203-198.608 
ATOM   3989  O3'  DT A 194      -4.764-478.234-199.629 
ATOM   3990  C2'  DT A 194      -2.460-478.728-199.188 
ATOM   3991  C1'  DT A 194      -2.104-477.475-199.982 
ATOM   3992  N1   DT A 194      -0.674-477.413-200.394 
ATOM   3993  C2   DT A 194      -0.397-476.828-201.605 
ATOM   3994  O2   DT A 194      -1.260-476.370-202.333 
ATOM   3995  N3   DT A 194       0.940-476.789-201.953 
ATOM   3996  C4   DT A 194       1.995-477.276-201.208 
ATOM   3997  O4   DT A 194       3.151-477.184-201.626 
ATOM   3998  C5   DT A 194       1.604-477.871-199.953 
ATOM   3999  C7   DT A 194       2.690-478.426-199.079 
ATOM   4000  C6   DT A 194       0.311-477.922-199.589 
ATOM   4001  P    DG A 195      -5.899-479.361-199.574 
ATOM   4002  OP1  DG A 195      -6.991-478.922-198.675 
ATOM   4003  OP2  DG A 195      -5.285-480.669-199.257 
ATOM   4004  O5'  DG A 195      -6.416-479.363-201.088 
ATOM   4005  C5'  DG A 195      -6.347-478.143-201.850 
ATOM   4006  C4'  DG A 195      -5.828-478.432-203.244 
ATOM   4007  O4'  DG A 195      -4.374-478.382-203.317 
ATOM   4008  C3'  DG A 195      -6.178-479.806-203.814 
ATOM   4009  O3'  DG A 195      -6.427-479.677-205.209 
ATOM   4010  C2'  DG A 195      -4.911-480.639-203.623 
ATOM   4011  C1'  DG A 195      -3.920-479.541-203.997 
ATOM   4012  N9   DG A 195      -2.525-479.819-203.557 
ATOM   4013  C8   DG A 195      -2.081-480.469-202.426 
ATOM   4014  N7   DG A 195      -0.775-480.548-202.333 
ATOM   4015  C5   DG A 195      -0.322-479.906-203.484 
ATOM   4016  C6   DG A 195       1.001-479.676-203.941 
ATOM   4017  O6   DG A 195       2.064-479.995-203.414 
ATOM   4018  N1   DG A 195       1.009-478.986-205.162 
ATOM   4019  C2   DG A 195      -0.114-478.573-205.850 
ATOM   4020  N2   DG A 195       0.105-477.928-206.998 
ATOM   4021  N3   DG A 195      -1.356-478.790-205.420 
ATOM   4022  C4   DG A 195      -1.381-479.458-204.238 
ATOM   4023  P    DA A 196      -7.618-480.522-205.866 
ATOM   4024  OP1  DA A 196      -8.898-479.803-205.678 
ATOM   4025  OP2  DA A 196      -7.575-481.913-205.365 
ATOM   4026  O5'  DA A 196      -7.207-480.495-207.413 
ATOM   4027  C5'  DA A 196      -6.474-479.365-207.921 
ATOM   4028  C4'  DA A 196      -5.352-479.839-208.824 
ATOM   4029  O4'  DA A 196      -4.126-480.114-208.088 
ATOM   4030  C3'  DA A 196      -5.618-481.133-209.593 
ATOM   4031  O3'  DA A 196      -5.029-481.030-210.884 
ATOM   4032  C2'  DA A 196      -4.877-482.212-208.804 
ATOM   4033  C1'  DA A 196      -3.634-481.382-208.495 
ATOM   4034  N9   DA A 196      -2.805-481.934-207.387 
ATOM   4035  C8   DA A 196      -3.220-482.592-206.265 
ATOM   4036  N7   DA A 196      -2.252-482.954-205.481 
ATOM   4037  C5   DA A 196      -1.110-482.503-206.130 
ATOM   4038  C6   DA A 196       0.255-482.576-205.807 
ATOM   4039  N6   DA A 196       0.721-483.160-204.694 
ATOM   4040  N1   DA A 196       1.127-482.026-206.672 
ATOM   4041  C2   DA A 196       0.657-481.446-207.776 
ATOM   4042  N3   DA A 196      -0.587-481.318-208.182 
ATOM   4043  C4   DA A 196      -1.440-481.877-207.299 
ATOM   4044  P    DA A 197      -5.813-481.629-212.144 
ATOM   4045  OP1  DA A 197      -6.798-480.637-212.632 
ATOM   4046  OP2  DA A 197      -6.351-482.965-211.805 
ATOM   4047  O5'  DA A 197      -4.629-481.780-213.210 
ATOM   4048  C5'  DA A 197      -3.516-480.870-213.150 
ATOM   4049  C4'  DA A 197      -2.216-481.628-213.328 
ATOM   4050  O4'  DA A 197      -1.685-482.124-212.066 
ATOM   4051  C3'  DA A 197      -2.287-482.873-214.212 
ATOM   4052  O3'  DA A 197      -1.082-482.976-214.961 
ATOM   4053  C2'  DA A 197      -2.350-484.043-213.230 
ATOM   4054  C1'  DA A 197      -1.336-483.490-212.233 
ATOM   4055  N9   DA A 197      -1.390-484.147-210.897 
ATOM   4056  C8   DA A 197      -2.481-484.634-210.235 
ATOM   4057  N7   DA A 197      -2.203-485.156-209.080 
ATOM   4058  C5   DA A 197      -0.828-485.003-208.966 
ATOM   4059  C6   DA A 197       0.083-485.357-207.957 
ATOM   4060  N6   DA A 197      -0.273-485.965-206.817 
ATOM   4061  N1   DA A 197       1.380-485.061-208.164 
ATOM   4062  C2   DA A 197       1.729-484.456-209.298 
ATOM   4063  N3   DA A 197       0.971-484.080-210.305 
ATOM   4064  C4   DA A 197      -0.322-484.388-210.074 
ATOM   4065  P    DC A 198      -1.155-483.457-216.486 
ATOM   4066  OP1  DC A 198      -1.472-482.302-217.356 
ATOM   4067  OP2  DC A 198      -2.061-484.621-216.596 
ATOM   4068  O5'  DC A 198       0.354-483.925-216.742 
ATOM   4069  C5'  DC A 198       1.418-483.279-216.017 
ATOM   4070  C4'  DC A 198       2.405-484.314-215.514 
ATOM   4071  O4'  DC A 198       2.037-484.843-214.207 
ATOM   4072  C3'  DC A 198       2.564-485.561-216.384 
ATOM   4073  O3'  DC A 198       3.926-485.968-216.359 
ATOM   4074  C2'  DC A 198       1.724-486.631-215.685 
ATOM   4075  C1'  DC A 198       2.117-486.259-214.258 
ATOM   4076  N1   DC A 198       1.202-486.812-213.222 
ATOM   4077  C2   DC A 198       1.756-487.190-212.001 
ATOM   4078  O2   DC A 198       2.973-487.051-211.830 
ATOM   4079  N3   DC A 198       0.938-487.697-211.043 
ATOM   4080  C4   DC A 198      -0.376-487.831-211.268 
ATOM   4081  N4   DC A 198      -1.130-488.332-210.301 
ATOM   4082  C5   DC A 198      -0.965-487.449-212.517 
ATOM   4083  C6   DC A 198      -0.131-486.945-213.461 
ATOM   4084  P    DA A 199       4.599-486.507-217.709 
ATOM   4085  OP1  DA A 199       5.066-485.361-218.522 
ATOM   4086  OP2  DA A 199       3.676-487.447-218.382 
ATOM   4087  O5'  DA A 199       5.859-487.309-217.135 
ATOM   4088  C5'  DA A 199       6.461-486.873-215.902 
ATOM   4089  C4'  DA A 199       6.762-488.069-215.021 
ATOM   4090  O4'  DA A 199       5.637-488.429-214.170 
ATOM   4091  C3'  DA A 199       7.100-489.367-215.755 
ATOM   4092  O3'  DA A 199       8.102-490.062-215.022 
ATOM   4093  C2'  DA A 199       5.810-490.185-215.708 
ATOM   4094  C1'  DA A 199       5.426-489.829-214.275 
ATOM   4095  N9   DA A 199       4.000-490.108-213.949 
ATOM   4096  C8   DA A 199       2.908-490.008-214.764 
ATOM   4097  N7   DA A 199       1.791-490.324-214.186 
ATOM   4098  C5   DA A 199       2.167-490.657-212.892 
ATOM   4099  C6   DA A 199       1.433-491.082-211.772 
ATOM   4100  N6   DA A 199       0.103-491.251-211.780 
ATOM   4101  N1   DA A 199       2.118-491.329-210.640 
ATOM   4102  C2   DA A 199       3.439-491.159-210.638 
ATOM   4103  N3   DA A 199       4.228-490.769-211.616 
ATOM   4104  C4   DA A 199       3.518-490.529-212.738 
ATOM   4105  P    DA A 200       9.270-490.810-215.822 
ATOM   4106  OP1  DA A 200      10.337-489.843-216.161 
ATOM   4107  OP2  DA A 200       8.690-491.561-216.957 
ATOM   4108  O5'  DA A 200       9.803-491.836-214.715 
ATOM   4109  C5'  DA A 200       9.709-491.474-213.325 
ATOM   4110  C4'  DA A 200       9.214-492.656-212.515 
ATOM   4111  O4'  DA A 200       7.760-492.711-212.445 
ATOM   4112  C3'  DA A 200       9.611-494.036-213.040 
ATOM   4113  O3'  DA A 200       9.872-494.891-211.934 
ATOM   4114  C2'  DA A 200       8.366-494.546-213.766 
ATOM   4115  C1'  DA A 200       7.347-494.034-212.752 
ATOM   4116  N9   DA A 200       5.955-493.974-213.278 
ATOM   4117  C8   DA A 200       5.540-493.683-214.546 
ATOM   4118  N7   DA A 200       4.252-493.712-214.695 
ATOM   4119  C5   DA A 200       3.776-494.046-213.435 
ATOM   4120  C6   DA A 200       2.479-494.236-212.932 
ATOM   4121  N6   DA A 200       1.371-494.109-213.675 
ATOM   4122  N1   DA A 200       2.360-494.563-211.631 
ATOM   4123  C2   DA A 200       3.465-494.688-210.897 
ATOM   4124  N3   DA A 200       4.721-494.536-211.255 
ATOM   4125  C4   DA A 200       4.812-494.209-212.561 
ATOM   4126  P    DC A 201      11.094-495.921-212.022 
ATOM   4127  OP1  DC A 201      12.351-495.234-211.650 
ATOM   4128  OP2  DC A 201      11.085-496.590-213.342 
ATOM   4129  O5'  DC A 201      10.700-496.976-210.884 
ATOM   4130  C5'  DC A 201       9.941-496.524-209.747 
ATOM   4131  C4'  DC A 201       8.843-497.521-209.428 
ATOM   4132  O4'  DC A 201       7.618-497.251-210.167 
ATOM   4133  C3'  DC A 201       9.156-498.981-209.754 
ATOM   4134  O3'  DC A 201       8.579-499.810-208.752 
ATOM   4135  C2'  DC A 201       8.436-499.246-211.076 
ATOM   4136  C1'  DC A 201       7.167-498.466-210.746 
ATOM   4137  N1   DC A 201       6.342-498.132-211.940 
ATOM   4138  C2   DC A 201       4.958-498.117-211.789 
ATOM   4139  O2   DC A 201       4.476-498.379-210.682 
ATOM   4140  N3   DC A 201       4.188-497.815-212.866 
ATOM   4141  C4   DC A 201       4.750-497.536-214.050 
ATOM   4142  N4   DC A 201       3.955-497.248-215.070 
ATOM   4143  C5   DC A 201       6.171-497.547-214.226 
ATOM   4144  C6   DC A 201       6.923-497.851-213.139 
ATOM   4145  P    DT A 202       9.394-501.087-208.236 
ATOM   4146  OP1  DT A 202      10.355-500.672-207.189 
ATOM   4147  OP2  DT A 202       9.967-501.810-209.393 
ATOM   4148  O5'  DT A 202       8.228-501.962-207.579 
ATOM   4149  C5'  DT A 202       7.088-501.292-207.010 
ATOM   4150  C4'  DT A 202       5.812-502.003-207.417 
ATOM   4151  O4'  DT A 202       5.281-501.513-208.681 
ATOM   4152  C3'  DT A 202       5.930-503.512-207.627 
ATOM   4153  O3'  DT A 202       4.737-504.136-207.167 
ATOM   4154  C2'  DT A 202       6.015-503.687-209.143 
ATOM   4155  C1'  DT A 202       4.975-502.630-209.501 
ATOM   4156  N1   DT A 202       5.032-502.190-210.923 
ATOM   4157  C2   DT A 202       3.840-501.871-211.527 
ATOM   4158  O2   DT A 202       2.767-501.934-210.953 
ATOM   4159  N3   DT A 202       3.934-501.468-212.846 
ATOM   4160  C4   DT A 202       5.091-501.361-213.589 
ATOM   4161  O4   DT A 202       5.048-500.988-214.764 
ATOM   4162  C5   DT A 202       6.290-501.717-212.868 
ATOM   4163  C7   DT A 202       7.594-501.629-213.605 
ATOM   4164  C6   DT A 202       6.229-502.113-211.587 
ATOM   4165  P    DT A 203       4.841-505.530-206.387 
ATOM   4166  OP1  DT A 203       5.135-505.278-204.958 
ATOM   4167  OP2  DT A 203       5.783-506.425-207.095 
ATOM   4168  O5'  DT A 203       3.351-506.090-206.540 
ATOM   4169  C5'  DT A 203       2.260-505.154-206.636 
ATOM   4170  C4'  DT A 203       1.298-505.589-207.724 
ATOM   4171  O4'  DT A 203       1.666-505.066-209.032 
ATOM   4172  C3'  DT A 203       1.185-507.097-207.948 
ATOM   4173  O3'  DT A 203      -0.165-507.416-208.260 
ATOM   4174  C2'  DT A 203       2.046-507.371-209.181 
ATOM   4175  C1'  DT A 203       1.627-506.133-209.967 
ATOM   4176  N1   DT A 203       2.546-505.797-211.091 
ATOM   4177  C2   DT A 203       1.982-505.258-212.221 
ATOM   4178  O2   DT A 203       0.785-505.052-212.332 
ATOM   4179  N3   DT A 203       2.864-504.961-213.242 
ATOM   4180  C4   DT A 203       4.230-505.153-213.224 
ATOM   4181  O4   DT A 203       4.918-504.847-214.200 
ATOM   4182  C5   DT A 203       4.729-505.723-211.995 
ATOM   4183  C7   DT A 203       6.206-505.965-211.892 
ATOM   4184  C6   DT A 203       3.894-506.022-210.987 
ATOM   4185  P    DC A 204      -0.807-508.753-207.656 
ATOM   4186  OP1  DC A 204      -1.297-508.492-206.285 
ATOM   4187  OP2  DC A 204       0.151-509.872-207.801 
ATOM   4188  O5'  DC A 204      -2.049-508.979-208.639 
ATOM   4189  C5'  DC A 204      -2.679-507.833-209.243 
ATOM   4190  C4'  DC A 204      -2.954-508.107-210.708 
ATOM   4191  O4'  DC A 204      -1.828-507.752-211.561 
ATOM   4192  C3'  DC A 204      -3.247-509.563-211.070 
ATOM   4193  O3'  DC A 204      -4.237-509.595-212.091 
ATOM   4194  C2'  DC A 204      -1.933-510.088-211.650 
ATOM   4195  C1'  DC A 204      -1.577-508.835-212.444 
ATOM   4196  N1   DC A 204      -0.147-508.773-212.856 
ATOM   4197  C2   DC A 204       0.151-508.183-214.081 
ATOM   4198  O2   DC A 204      -0.775-507.739-214.769 
ATOM   4199  N3   DC A 204       1.449-508.118-214.475 
ATOM   4200  C4   DC A 204       2.423-508.611-213.700 
ATOM   4201  N4   DC A 204       3.673-508.523-214.128 
ATOM   4202  C5   DC A 204       2.138-509.222-212.436 
ATOM   4203  C6   DC A 204       0.835-509.278-212.060 
ATOM   4204  P    DA A 205      -5.372-510.721-212.036 
ATOM   4205  OP1  DA A 205      -6.464-510.282-211.137 
ATOM   4206  OP2  DA A 205      -4.758-512.029-211.719 
ATOM   4207  O5'  DA A 205      -5.889-510.724-213.550 
ATOM   4208  C5'  DA A 205      -5.820-509.504-214.312 
ATOM   4209  C4'  DA A 205      -5.301-509.792-215.706 
ATOM   4210  O4'  DA A 205      -3.847-509.742-215.779 
ATOM   4211  C3'  DA A 205      -5.651-511.167-216.276 
ATOM   4212  O3'  DA A 205      -5.900-511.037-217.671 
ATOM   4213  C2'  DA A 205      -4.384-512.000-216.085 
ATOM   4214  C1'  DA A 205      -3.392-510.902-216.459 
ATOM   4215  N9   DA A 205      -1.997-511.179-216.019 
ATOM   4216  C8   DA A 205      -1.576-511.826-214.892 
ATOM   4217  N7   DA A 205      -0.286-511.912-214.789 
ATOM   4218  C5   DA A 205       0.185-511.276-215.929 
ATOM   4219  C6   DA A 205       1.482-511.031-216.410 
ATOM   4220  N6   DA A 205       2.594-511.417-215.769 
ATOM   4221  N1   DA A 205       1.594-510.373-217.579 
ATOM   4222  C2   DA A 205       0.486-509.992-218.211 
ATOM   4223  N3   DA A 205      -0.771-510.164-217.862 
ATOM   4224  C4   DA A 205      -0.855-510.825-216.689 
ATOM   4225  P    DT A 206      -7.091-511.882-218.328 
ATOM   4226  OP1  DT A 206      -8.371-511.164-218.140 
ATOM   4227  OP2  DT A 206      -7.047-513.273-217.827 
ATOM   4228  O5'  DT A 206      -6.680-511.856-219.875 
ATOM   4229  C5'  DT A 206      -5.947-510.726-220.383 
ATOM   4230  C4'  DT A 206      -4.824-511.199-221.286 
ATOM   4231  O4'  DT A 206      -3.599-511.474-220.550 
ATOM   4232  C3'  DT A 206      -5.091-512.493-222.055 
ATOM   4233  O3'  DT A 206      -4.502-512.391-223.346 
ATOM   4234  C2'  DT A 206      -4.350-513.572-221.266 
ATOM   4235  C1'  DT A 206      -3.107-512.742-220.957 
ATOM   4236  N1   DT A 206      -2.278-513.294-219.849 
ATOM   4237  C2   DT A 206      -0.917-513.134-219.947 
ATOM   4238  O2   DT A 206      -0.382-512.569-220.884 
ATOM   4239  N3   DT A 206      -0.182-513.659-218.902 
ATOM   4240  C4   DT A 206      -0.683-514.315-217.796 
ATOM   4241  O4   DT A 206       0.076-514.742-216.923 
ATOM   4242  C5   DT A 206      -2.122-514.434-217.784 
ATOM   4243  C7   DT A 206      -2.750-515.135-216.614 
ATOM   4244  C6   DT A 206      -2.861-513.933-218.786 
ATOM   4245  P    DC A 207      -5.286-512.989-224.606 
ATOM   4246  OP1  DC A 207      -6.271-511.997-225.094 
ATOM   4247  OP2  DC A 207      -5.823-514.325-224.267 
ATOM   4248  O5'  DC A 207      -4.102-513.141-225.672 
ATOM   4249  C5'  DC A 207      -2.988-512.230-225.612 
ATOM   4250  C4'  DC A 207      -1.689-512.989-225.790 
ATOM   4251  O4'  DC A 207      -1.158-513.485-224.528 
ATOM   4252  C3'  DC A 207      -1.760-514.234-226.674 
ATOM   4253  O3'  DC A 207      -0.555-514.337-227.423 
ATOM   4254  C2'  DC A 207      -1.822-515.403-225.692 
ATOM   4255  C1'  DC A 207      -0.809-514.850-224.695 
ATOM   4256  N1   DC A 207      -0.863-515.508-223.359 
ATOM   4257  C2   DC A 207       0.334-515.666-222.664 
ATOM   4258  O2   DC A 207       1.381-515.258-223.179 
ATOM   4259  N3   DC A 207       0.306-516.264-221.446 
ATOM   4260  C4   DC A 207      -0.850-516.692-220.922 
ATOM   4261  N4   DC A 207      -0.825-517.269-219.730 
ATOM   4262  C5   DC A 207      -2.091-516.540-221.620 
ATOM   4263  C6   DC A 207      -2.042-515.941-222.837 
ATOM   4264  P    DA A 208      -0.628-514.818-228.948 
ATOM   4265  OP1  DA A 208      -0.945-513.663-229.818 
ATOM   4266  OP2  DA A 208      -1.534-515.981-229.058 
ATOM   4267  O5'  DA A 208       0.881-515.286-229.204 
ATOM   4268  C5'  DA A 208       1.945-514.640-228.479 
ATOM   4269  C4'  DA A 208       2.932-515.675-227.976 
ATOM   4270  O4'  DA A 208       2.564-516.203-226.669 
ATOM   4271  C3'  DA A 208       3.091-516.921-228.846 
ATOM   4272  O3'  DA A 208       4.453-517.329-228.821 
ATOM   4273  C2'  DA A 208       2.251-517.991-228.147 
ATOM   4274  C1'  DA A 208       2.644-517.620-226.720 
ATOM   4275  N9   DA A 208       1.729-518.173-225.684 
ATOM   4276  C8   DA A 208       0.380-518.370-225.761 
ATOM   4277  N7   DA A 208      -0.140-518.874-224.684 
ATOM   4278  C5   DA A 208       0.943-519.021-223.829 
ATOM   4279  C6   DA A 208       1.053-519.509-222.516 
ATOM   4280  N6   DA A 208       0.010-519.959-221.804 
ATOM   4281  N1   DA A 208       2.279-519.518-221.959 
ATOM   4282  C2   DA A 208       3.311-519.069-222.672 
ATOM   4283  N3   DA A 208       3.330-518.593-223.897 
ATOM   4284  C4   DA A 208       2.092-518.595-224.431 
ATOM   4285  P    DA A 209       5.126-517.867-230.171 
ATOM   4286  OP1  DA A 209       5.593-516.722-230.984 
ATOM   4287  OP2  DA A 209       4.203-518.808-230.844 
ATOM   4288  O5'  DA A 209       6.386-518.669-229.597 
ATOM   4289  C5'  DA A 209       6.988-518.233-228.364 
ATOM   4290  C4'  DA A 209       7.289-519.430-227.483 
ATOM   4291  O4'  DA A 209       6.164-519.790-226.632 
ATOM   4292  C3'  DA A 209       7.627-520.727-228.217 
ATOM   4293  O3'  DA A 209       8.629-521.422-227.484 
ATOM   4294  C2'  DA A 209       6.337-521.545-228.170 
ATOM   4295  C1'  DA A 209       5.953-521.189-226.737 
ATOM   4296  N9   DA A 209       4.527-521.469-226.411 
ATOM   4297  C8   DA A 209       3.436-521.369-227.226 
ATOM   4298  N7   DA A 209       2.318-521.684-226.648 
ATOM   4299  C5   DA A 209       2.694-522.018-225.354 
ATOM   4300  C6   DA A 209       1.960-522.443-224.234 
ATOM   4301  N6   DA A 209       0.631-522.612-224.242 
ATOM   4302  N1   DA A 209       2.646-522.690-223.102 
ATOM   4303  C2   DA A 209       3.967-522.519-223.100 
ATOM   4304  N3   DA A 209       4.755-522.129-224.078 
ATOM   4305  C4   DA A 209       4.045-521.889-225.200 
ATOM   4306  P    DG A 210       9.797-522.171-228.284 
ATOM   4307  OP1  DG A 210      10.864-521.203-228.623 
ATOM   4308  OP2  DG A 210       9.217-522.922-229.419 
ATOM   4309  O5'  DG A 210      10.330-523.196-227.177 
ATOM   4310  C5'  DG A 210      10.236-522.835-225.787 
ATOM   4311  C4'  DG A 210       9.741-524.016-224.977 
ATOM   4312  O4'  DG A 210       8.288-524.072-224.907 
ATOM   4313  C3'  DG A 210      10.138-525.396-225.502 
ATOM   4314  O3'  DG A 210      10.399-526.252-224.396 
ATOM   4315  C2'  DG A 210       8.893-525.906-226.228 
ATOM   4316  C1'  DG A 210       7.875-525.395-225.214 
ATOM   4317  N9   DG A 210       6.483-525.335-225.740 
ATOM   4318  C8   DG A 210       6.045-525.044-227.014 
ATOM   4319  N7   DG A 210       4.741-525.076-227.150 
ATOM   4320  C5   DG A 210       4.283-525.413-225.878 
ATOM   4321  C6   DG A 210       2.959-525.597-225.403 
ATOM   4322  O6   DG A 210       1.900-525.499-226.017 
ATOM   4323  N1   DG A 210       2.946-525.933-224.042 
ATOM   4324  C2   DG A 210       4.065-526.073-223.245 
ATOM   4325  N2   DG A 210       3.840-526.398-221.970 
ATOM   4326  N3   DG A 210       5.307-525.899-223.692 
ATOM   4327  C4   DG A 210       5.338-525.573-225.010 
ATOM   4328  P    DA A 211      11.621-527.282-224.484 
ATOM   4329  OP1  DA A 211      12.878-526.594-224.112 
ATOM   4330  OP2  DA A 211      11.613-527.950-225.804 
ATOM   4331  O5'  DA A 211      11.228-528.336-223.346 
ATOM   4332  C5'  DA A 211      10.468-527.885-222.209 
ATOM   4333  C4'  DA A 211       9.371-528.881-221.890 
ATOM   4334  O4'  DA A 211       8.145-528.612-222.629 
ATOM   4335  C3'  DA A 211       9.683-530.341-222.216 
ATOM   4336  O3'  DA A 211       9.106-531.170-221.214 
ATOM   4337  C2'  DA A 211       8.964-530.606-223.538 
ATOM   4338  C1'  DA A 211       7.695-529.827-223.208 
ATOM   4339  N9   DA A 211       6.869-529.492-224.402 
ATOM   4340  C8   DA A 211       7.290-529.188-225.666 
ATOM   4341  N7   DA A 211       6.323-528.942-226.494 
ATOM   4342  C5   DA A 211       5.177-529.092-225.727 
ATOM   4343  C6   DA A 211       3.811-528.963-226.028 
ATOM   4344  N6   DA A 211       3.349-528.637-227.243 
ATOM   4345  N1   DA A 211       2.934-529.182-225.031 
ATOM   4346  C2   DA A 211       3.399-529.505-223.825 
ATOM   4347  N3   DA A 211       4.644-529.654-223.428 
ATOM   4348  C4   DA A 211       5.501-529.430-224.444 
ATOM   4349  P    DA A 212       9.922-532.447-220.698 
ATOM   4350  OP1  DA A 212      10.882-532.032-219.651 
ATOM   4351  OP2  DA A 212      10.494-533.170-221.855 
ATOM   4352  O5'  DA A 212       8.755-533.323-220.041 
ATOM   4353  C5'  DA A 212       7.615-532.653-219.472 
ATOM   4354  C4'  DA A 212       6.339-533.364-219.879 
ATOM   4355  O4'  DA A 212       5.809-532.873-221.143 
ATOM   4356  C3'  DA A 212       6.457-534.873-220.089 
ATOM   4357  O3'  DA A 212       5.264-535.497-219.629 
ATOM   4358  C2'  DA A 212       6.543-535.047-221.605 
ATOM   4359  C1'  DA A 212       5.502-533.990-221.963 
ATOM   4360  N9   DA A 212       5.560-533.550-223.385 
ATOM   4361  C8   DA A 212       6.655-533.418-224.188 
ATOM   4362  N7   DA A 212       6.381-533.012-225.389 
ATOM   4363  C5   DA A 212       5.000-532.864-225.384 
ATOM   4364  C6   DA A 212       4.087-532.455-226.370 
ATOM   4365  N6   DA A 212       4.449-532.104-227.613 
ATOM   4366  N1   DA A 212       2.785-532.419-226.032 
ATOM   4367  C2   DA A 212       2.433-532.768-224.796 
ATOM   4368  N3   DA A 212       3.191-533.164-223.797 
ATOM   4369  C4   DA A 212       4.488-533.191-224.161 
ATOM   4370  P    DA A 213       5.368-536.891-218.849 
ATOM   4371  OP1  DA A 213       5.662-536.639-217.420 
ATOM   4372  OP2  DA A 213       6.310-537.786-219.557 
ATOM   4373  O5'  DA A 213       3.878-537.450-219.002 
ATOM   4374  C5'  DA A 213       2.787-536.515-219.098 
ATOM   4375  C4'  DA A 213       1.825-536.950-220.186 
ATOM   4376  O4'  DA A 213       2.193-536.427-221.494 
ATOM   4377  C3'  DA A 213       1.712-538.457-220.410 
ATOM   4378  O3'  DA A 213       0.362-538.777-220.722 
ATOM   4379  C2'  DA A 213       2.573-538.731-221.643 
ATOM   4380  C1'  DA A 213       2.154-537.494-222.429 
ATOM   4381  N9   DA A 213       3.074-537.158-223.553 
ATOM   4382  C8   DA A 213       4.428-537.315-223.617 
ATOM   4383  N7   DA A 213       4.949-536.927-224.738 
ATOM   4384  C5   DA A 213       3.862-536.479-225.475 
ATOM   4385  C6   DA A 213       3.751-535.935-226.766 
ATOM   4386  N6   DA A 213       4.798-535.743-227.581 
ATOM   4387  N1   DA A 213       2.520-535.595-227.191 
ATOM   4388  C2   DA A 213       1.483-535.788-226.377 
ATOM   4389  N3   DA A 213       1.465-536.284-225.159 
ATOM   4390  C4   DA A 213       2.709-536.616-224.757 
ATOM   4391  P    DT A 214      -0.279-540.113-220.118 
ATOM   4392  OP1  DT A 214      -0.770-539.852-218.747 
ATOM   4393  OP2  DT A 214       0.678-541.232-220.263 
ATOM   4394  O5'  DT A 214      -1.522-540.339-221.101 
ATOM   4395  C5'  DT A 214      -2.151-539.194-221.705 
ATOM   4396  C4'  DT A 214      -2.427-539.468-223.170 
ATOM   4397  O4'  DT A 214      -1.301-539.113-224.023 
ATOM   4398  C3'  DT A 214      -2.719-540.924-223.532 
ATOM   4399  O3'  DT A 214      -3.709-540.955-224.553 
ATOM   4400  C2'  DT A 214      -1.406-541.449-224.112 
ATOM   4401  C1'  DT A 214      -1.050-540.196-224.906 
ATOM   4402  N1   DT A 214       0.381-540.134-225.318 
ATOM   4403  C2   DT A 214       0.658-539.549-226.529 
ATOM   4404  O2   DT A 214      -0.205-539.091-227.257 
ATOM   4405  N3   DT A 214       1.995-539.510-226.878 
ATOM   4406  C4   DT A 214       3.049-539.997-226.132 
ATOM   4407  O4   DT A 214       4.206-539.905-226.550 
ATOM   4408  C5   DT A 214       2.658-540.592-224.877 
ATOM   4409  C7   DT A 214       3.745-541.147-224.004 
ATOM   4410  C6   DT A 214       1.366-540.643-224.513 
ATOM   4411  P    DA A 215      -4.844-542.082-224.498 
ATOM   4412  OP1  DA A 215      -5.937-541.643-223.599 
ATOM   4413  OP2  DA A 215      -4.230-543.390-224.181 
ATOM   4414  O5'  DA A 215      -5.361-542.084-226.012 
ATOM   4415  C5'  DA A 215      -5.293-540.864-226.774 
ATOM   4416  C4'  DA A 215      -4.774-541.153-228.169 
ATOM   4417  O4'  DA A 215      -3.320-541.103-228.241 
ATOM   4418  C3'  DA A 215      -5.124-542.527-228.738 
ATOM   4419  O3'  DA A 215      -5.373-542.398-230.133 
ATOM   4420  C2'  DA A 215      -3.857-543.360-228.547 
ATOM   4421  C1'  DA A 215      -2.865-542.263-228.921 
ATOM   4422  N9   DA A 215      -1.470-542.540-228.481 
ATOM   4423  C8   DA A 215      -1.048-543.186-227.354 
ATOM   4424  N7   DA A 215       0.242-543.272-227.251 
ATOM   4425  C5   DA A 215       0.712-542.637-228.391 
ATOM   4426  C6   DA A 215       2.009-542.392-228.872 
ATOM   4427  N6   DA A 215       3.122-542.777-228.231 
ATOM   4428  N1   DA A 215       2.121-541.734-230.041 
ATOM   4429  C2   DA A 215       1.013-541.353-230.673 
ATOM   4430  N3   DA A 215      -0.244-541.525-230.324 
ATOM   4431  C4   DA A 215      -0.328-542.186-229.151 
ATOM   4432  P    DT A 216      -6.563-543.243-230.790 
ATOM   4433  OP1  DT A 216      -7.844-542.524-230.602 
ATOM   4434  OP2  DT A 216      -6.520-544.634-230.289 
ATOM   4435  O5'  DT A 216      -6.152-543.216-232.337 
ATOM   4436  C5'  DT A 216      -5.420-542.086-232.845 
ATOM   4437  C4'  DT A 216      -4.297-542.560-233.748 
ATOM   4438  O4'  DT A 216      -3.071-542.835-233.012 
ATOM   4439  C3'  DT A 216      -4.564-543.854-234.517 
ATOM   4440  O3'  DT A 216      -3.975-543.751-235.808 
ATOM   4441  C2'  DT A 216      -3.822-544.933-233.728 
ATOM   4442  C1'  DT A 216      -2.580-544.103-233.419 
ATOM   4443  N1   DT A 216      -1.751-544.655-232.311 
ATOM   4444  C2   DT A 216      -0.390-544.494-232.409 
ATOM   4445  O2   DT A 216       0.146-543.930-233.346 
ATOM   4446  N3   DT A 216       0.346-545.020-231.364 
ATOM   4447  C4   DT A 216      -0.155-545.675-230.258 
ATOM   4448  O4   DT A 216       0.603-546.103-229.385 
ATOM   4449  C5   DT A 216      -1.595-545.795-230.246 
ATOM   4450  C7   DT A 216      -2.222-546.496-229.076 
ATOM   4451  C6   DT A 216      -2.334-545.294-231.248 
ATOM   4452  P    DC A 217      -4.758-544.350-237.068 
ATOM   4453  OP1  DC A 217      -5.744-543.358-237.556 
ATOM   4454  OP2  DC A 217      -5.296-545.686-236.729 
ATOM   4455  O5'  DC A 217      -3.575-544.501-238.134 
ATOM   4456  C5'  DC A 217      -2.461-543.591-238.074 
ATOM   4457  C4'  DC A 217      -1.161-544.349-238.252 
ATOM   4458  O4'  DC A 217      -0.631-544.845-236.990 
ATOM   4459  C3'  DC A 217      -1.233-545.594-239.136 
ATOM   4460  O3'  DC A 217      -0.028-545.697-239.885 
ATOM   4461  C2'  DC A 217      -1.295-546.764-238.154 
ATOM   4462  C1'  DC A 217      -0.282-546.211-237.157 
ATOM   4463  N1   DC A 217      -0.335-546.868-235.821 
ATOM   4464  C2   DC A 217       0.861-547.027-235.126 
ATOM   4465  O2   DC A 217       1.908-546.618-235.641 
ATOM   4466  N3   DC A 217       0.833-547.624-233.908 
ATOM   4467  C4   DC A 217      -0.322-548.053-233.384 
ATOM   4468  N4   DC A 217      -0.297-548.630-232.192 
ATOM   4469  C5   DC A 217      -1.564-547.901-234.082 
ATOM   4470  C6   DC A 217      -1.515-547.301-235.299 
ATOM   4471  P    DT A 218      -0.101-546.178-241.410 
ATOM   4472  OP1  DT A 218      -0.417-545.023-242.280 
ATOM   4473  OP2  DT A 218      -1.007-547.342-241.520 
ATOM   4474  O5'  DT A 218       1.408-546.646-241.666 
ATOM   4475  C5'  DT A 218       2.472-546.000-240.941 
ATOM   4476  C4'  DT A 218       3.459-547.035-240.438 
ATOM   4477  O4'  DT A 218       3.091-547.564-239.131 
ATOM   4478  C3'  DT A 218       3.618-548.282-241.308 
ATOM   4479  O3'  DT A 218       4.981-548.689-241.283 
ATOM   4480  C2'  DT A 218       2.779-549.352-240.609 
ATOM   4481  C1'  DT A 218       3.172-548.980-239.182 
ATOM   4482  N1   DT A 218       2.256-549.533-238.146 
ATOM   4483  C2   DT A 218       2.818-549.901-236.947 
ATOM   4484  O2   DT A 218       4.009-549.792-236.712 
ATOM   4485  N3   DT A 218       1.939-550.411-236.011 
ATOM   4486  C4   DT A 218       0.579-550.577-236.171 
ATOM   4487  O4   DT A 218      -0.107-551.045-235.259 
ATOM   4488  C5   DT A 218       0.083-550.163-237.462 
ATOM   4489  C7   DT A 218      -1.389-550.311-237.720 
ATOM   4490  C6   DT A 218       0.914-549.665-238.391 
ATOM   4491  P    DC A 219       5.654-549.228-242.633 
ATOM   4492  OP1  DC A 219       6.120-548.082-243.446 
ATOM   4493  OP2  DC A 219       4.731-550.168-243.306 
ATOM   4494  O5'  DC A 219       6.913-550.030-242.059 
ATOM   4495  C5'  DC A 219       7.515-549.594-240.826 
ATOM   4496  C4'  DC A 219       7.816-550.790-239.945 
ATOM   4497  O4'  DC A 219       6.691-551.150-239.094 
ATOM   4498  C3'  DC A 219       8.154-552.088-240.679 
ATOM   4499  O3'  DC A 219       9.156-552.783-239.946 
ATOM   4500  C2'  DC A 219       6.864-552.906-240.632 
ATOM   4501  C1'  DC A 219       6.480-552.550-239.199 
ATOM   4502  N1   DC A 219       5.054-552.829-238.873 
ATOM   4503  C2   DC A 219       4.754-553.250-237.580 
ATOM   4504  O2   DC A 219       5.674-553.373-236.764 
ATOM   4505  N3   DC A 219       3.459-553.511-237.264 
ATOM   4506  C4   DC A 219       2.491-553.365-238.177 
ATOM   4507  N4   DC A 219       1.244-553.632-237.820 
ATOM   4508  C5   DC A 219       2.779-552.934-239.512 
ATOM   4509  C6   DC A 219       4.079-552.679-239.810 
ATOM   4510  P    DA A 220      10.324-553.531-240.746 
ATOM   4511  OP1  DA A 220      11.391-552.564-241.085 
ATOM   4512  OP2  DA A 220       9.745-554.282-241.881 
ATOM   4513  O5'  DA A 220      10.857-554.557-239.639 
ATOM   4514  C5'  DA A 220      10.763-554.195-238.249 
ATOM   4515  C4'  DA A 220      10.269-555.377-237.439 
ATOM   4516  O4'  DA A 220       8.815-555.432-237.369 
ATOM   4517  C3'  DA A 220      10.665-556.757-237.964 
ATOM   4518  O3'  DA A 220      10.926-557.612-236.858 
ATOM   4519  C2'  DA A 220       9.421-557.267-238.690 
ATOM   4520  C1'  DA A 220       8.402-556.755-237.676 
ATOM   4521  N9   DA A 220       7.010-556.695-238.202 
ATOM   4522  C8   DA A 220       6.595-556.404-239.470 
ATOM   4523  N7   DA A 220       5.307-556.433-239.619 
ATOM   4524  C5   DA A 220       4.830-556.767-238.359 
ATOM   4525  C6   DA A 220       3.533-556.957-237.856 
ATOM   4526  N6   DA A 220       2.425-556.830-238.599 
ATOM   4527  N1   DA A 220       3.415-557.284-236.555 
ATOM   4528  C2   DA A 220       4.519-557.409-235.821 
ATOM   4529  N3   DA A 220       5.776-557.258-236.179 
ATOM   4530  C4   DA A 220       5.866-556.931-237.485 
ATOM   4531  P    DG A 221      12.149-558.643-236.946 
ATOM   4532  OP1  DG A 221      13.405-557.955-236.574 
ATOM   4533  OP2  DG A 221      12.140-559.311-238.266 
ATOM   4534  O5'  DG A 221      11.755-559.697-235.808 
ATOM   4535  C5'  DG A 221      10.995-559.245-234.671 
ATOM   4536  C4'  DG A 221       9.898-560.242-234.352 
ATOM   4537  O4'  DG A 221       8.672-559.972-235.091 
ATOM   4538  C3'  DG A 221      10.210-561.702-234.678 
ATOM   4539  O3'  DG A 221       9.634-562.531-233.676 
ATOM   4540  C2'  DG A 221       9.491-561.967-236.000 
ATOM   4541  C1'  DG A 221       8.222-561.187-235.670 
ATOM   4542  N9   DG A 221       7.397-560.853-236.864 
ATOM   4543  C8   DG A 221       7.802-560.545-238.145 
ATOM   4544  N7   DG A 221       6.816-560.297-238.972 
ATOM   4545  C5   DG A 221       5.676-560.453-238.184 
ATOM   4546  C6   DG A 221       4.305-560.314-238.523 
ATOM   4547  O6   DG A 221       3.805-560.020-239.606 
ATOM   4548  N1   DG A 221       3.477-560.562-237.419 
ATOM   4549  C2   DG A 221       3.917-560.899-236.154 
ATOM   4550  N2   DG A 221       2.967-561.095-235.236 
ATOM   4551  N3   DG A 221       5.204-561.029-235.837 
ATOM   4552  C4   DG A 221       6.020-560.792-236.896 
ATOM   4553  P    DG A 222      10.449-563.808-233.160 
ATOM   4554  OP1  DG A 222      11.410-563.393-232.113 
ATOM   4555  OP2  DG A 222      11.021-564.531-234.317 
ATOM   4556  O5'  DG A 222       9.283-564.684-232.503 
ATOM   4557  C5'  DG A 222       8.142-564.013-231.934 
ATOM   4558  C4'  DG A 222       6.866-564.724-232.341 
ATOM   4559  O4'  DG A 222       6.336-564.234-233.605 
ATOM   4560  C3'  DG A 222       6.984-566.234-232.551 
ATOM   4561  O3'  DG A 222       5.791-566.857-232.091 
ATOM   4562  C2'  DG A 222       7.070-566.408-234.067 
ATOM   4563  C1'  DG A 222       6.029-565.351-234.425 
ATOM   4564  N9   DG A 222       6.087-564.911-235.847 
ATOM   4565  C8   DG A 222       7.181-564.772-236.673 
ATOM   4566  N7   DG A 222       6.889-564.361-237.882 
ATOM   4567  C5   DG A 222       5.503-564.218-237.857 
ATOM   4568  C6   DG A 222       4.608-563.801-238.877 
ATOM   4569  O6   DG A 222       4.860-563.466-240.031 
ATOM   4570  N1   DG A 222       3.281-563.798-238.425 
ATOM   4571  C2   DG A 222       2.873-564.152-237.154 
ATOM   4572  N2   DG A 222       1.560-564.082-236.920 
ATOM   4573  N3   DG A 222       3.712-564.543-236.197 
ATOM   4574  C4   DG A 222       5.003-564.551-236.620 
ATOM   4575  P    DC A 223       5.896-568.251-231.311 
ATOM   4576  OP1  DC A 223       6.190-568.000-229.882 
ATOM   4577  OP2  DC A 223       6.838-569.146-232.019 
ATOM   4578  O5'  DC A 223       4.405-568.811-231.464 
ATOM   4579  C5'  DC A 223       3.314-567.875-231.560 
ATOM   4580  C4'  DC A 223       2.352-568.310-232.648 
ATOM   4581  O4'  DC A 223       2.720-567.788-233.956 
ATOM   4582  C3'  DC A 223       2.240-569.818-232.872 
ATOM   4583  O3'  DC A 223       0.889-570.137-233.184 
ATOM   4584  C2'  DC A 223       3.101-570.092-234.105 
ATOM   4585  C1'  DC A 223       2.682-568.854-234.891 
ATOM   4586  N1   DC A 223       3.601-568.518-236.015 
ATOM   4587  C2   DC A 223       3.044-567.972-237.167 
ATOM   4588  O2   DC A 223       1.821-567.789-237.211 
ATOM   4589  N3   DC A 223       3.865-567.659-238.204 
ATOM   4590  C4   DC A 223       5.183-567.872-238.117 
ATOM   4591  N4   DC A 223       5.942-567.551-239.154 
ATOM   4592  C5   DC A 223       5.776-568.435-236.940 
ATOM   4593  C6   DC A 223       4.939-568.740-235.916 
ATOM   4594  P    DT A 224       0.248-571.474-232.580 
ATOM   4595  OP1  DT A 224      -0.243-571.213-231.209 
ATOM   4596  OP2  DT A 224       1.205-572.593-232.725 
ATOM   4597  O5'  DT A 224      -0.995-571.700-233.563 
ATOM   4598  C5'  DT A 224      -1.624-570.554-234.167 
ATOM   4599  C4'  DT A 224      -1.900-570.828-235.632 
ATOM   4600  O4'  DT A 224      -0.774-570.473-236.485 
ATOM   4601  C3'  DT A 224      -2.192-572.284-235.994 
ATOM   4602  O3'  DT A 224      -3.182-572.316-237.015 
ATOM   4603  C2'  DT A 224      -0.878-572.810-236.574 
ATOM   4604  C1'  DT A 224      -0.523-571.556-237.368 
ATOM   4605  N1   DT A 224       0.908-571.494-237.780 
ATOM   4606  C2   DT A 224       1.185-570.909-238.991 
ATOM   4607  O2   DT A 224       0.322-570.451-239.719 
ATOM   4608  N3   DT A 224       2.522-570.871-239.340 
ATOM   4609  C4   DT A 224       3.576-571.357-238.594 
ATOM   4610  O4   DT A 224       4.733-571.265-239.012 
ATOM   4611  C5   DT A 224       3.186-571.953-237.339 
ATOM   4612  C7   DT A 224       4.272-572.508-236.466 
ATOM   4613  C6   DT A 224       1.893-572.004-236.975 
ATOM   4614  P    DA A 225      -4.317-573.443-236.960 
ATOM   4615  OP1  DA A 225      -5.409-573.003-236.061 
ATOM   4616  OP2  DA A 225      -3.703-574.750-236.643 
ATOM   4617  O5'  DA A 225      -4.834-573.445-238.474 
ATOM   4618  C5'  DA A 225      -4.766-572.225-239.236 
ATOM   4619  C4'  DA A 225      -4.246-572.513-240.631 
ATOM   4620  O4'  DA A 225      -2.792-572.463-240.703 
ATOM   4621  C3'  DA A 225      -4.597-573.888-241.200 
ATOM   4622  O3'  DA A 225      -4.845-573.758-242.595 
ATOM   4623  C2'  DA A 225      -3.330-574.721-241.009 
ATOM   4624  C1'  DA A 225      -2.338-573.623-241.383 
ATOM   4625  N9   DA A 225      -0.943-573.900-240.943 
ATOM   4626  C8   DA A 225      -0.521-574.547-239.816 
ATOM   4627  N7   DA A 225       0.769-574.633-239.713 
ATOM   4628  C5   DA A 225       1.239-573.997-240.853 
ATOM   4629  C6   DA A 225       2.536-573.752-241.334 
ATOM   4630  N6   DA A 225       3.649-574.138-240.693 
ATOM   4631  N1   DA A 225       2.648-573.094-242.503 
ATOM   4632  C2   DA A 225       1.540-572.713-243.135 
ATOM   4633  N3   DA A 225       0.284-572.885-242.786 
ATOM   4634  C4   DA A 225       0.199-573.546-241.613 
ATOM   4635  P    DA A 226      -6.036-574.603-243.252 
ATOM   4636  OP1  DA A 226      -7.316-573.885-243.064 
ATOM   4637  OP2  DA A 226      -5.993-575.994-242.751 
ATOM   4638  O5'  DA A 226      -5.625-574.577-244.799 
ATOM   4639  C5'  DA A 226      -4.892-573.447-245.307 
ATOM   4640  C4'  DA A 226      -3.770-573.920-246.210 
ATOM   4641  O4'  DA A 226      -2.544-574.195-245.474 
ATOM   4642  C3'  DA A 226      -4.036-575.214-246.979 
ATOM   4643  O3'  DA A 226      -3.447-575.112-248.270 
ATOM   4644  C2'  DA A 226      -3.295-576.293-246.190 
ATOM   4645  C1'  DA A 226      -2.052-575.463-245.881 
ATOM   4646  N9   DA A 226      -1.223-576.015-244.773 
ATOM   4647  C8   DA A 226      -1.638-576.674-243.651 
ATOM   4648  N7   DA A 226      -0.670-577.036-242.867 
ATOM   4649  C5   DA A 226       0.471-576.584-243.516 
ATOM   4650  C6   DA A 226       1.837-576.658-243.193 
ATOM   4651  N6   DA A 226       2.303-577.242-242.080 
ATOM   4652  N1   DA A 226       2.708-576.107-244.058 
ATOM   4653  C2   DA A 226       2.238-575.528-245.163 
ATOM   4654  N3   DA A 226       0.995-575.400-245.568 
ATOM   4655  C4   DA A 226       0.142-575.959-244.685 
ATOM   4656  P    DT A 227      -4.231-575.710-249.530 
ATOM   4657  OP1  DT A 227      -5.216-574.718-250.018 
ATOM   4658  OP2  DT A 227      -4.769-577.046-249.191 
ATOM   4659  O5'  DT A 227      -3.048-575.862-250.596 
ATOM   4660  C5'  DT A 227      -1.934-574.951-250.536 
ATOM   4661  C4'  DT A 227      -0.634-575.710-250.714 
ATOM   4662  O4'  DT A 227      -0.104-576.206-249.452 
ATOM   4663  C3'  DT A 227      -0.706-576.955-251.598 
ATOM   4664  O3'  DT A 227       0.499-577.058-252.347 
ATOM   4665  C2'  DT A 227      -0.768-578.124-250.616 
ATOM   4666  C1'  DT A 227       0.246-577.571-249.619 
ATOM   4667  N1   DT A 227       0.192-578.229-248.283 
ATOM   4668  C2   DT A 227       1.380-578.377-247.610 
ATOM   4669  O2   DT A 227       2.449-577.998-248.059 
ATOM   4670  N3   DT A 227       1.291-578.992-246.376 
ATOM   4671  C4   DT A 227       0.140-579.458-245.775 
ATOM   4672  O4   DT A 227       0.185-579.992-244.665 
ATOM   4673  C5   DT A 227      -1.056-579.257-246.558 
ATOM   4674  C7   DT A 227      -2.355-579.736-245.977 
ATOM   4675  C6   DT A 227      -0.998-578.663-247.761 
ATOM   4676  P    DG A 228       0.427-577.539-253.872 
ATOM   4677  OP1  DG A 228       0.110-576.384-254.742 
ATOM   4678  OP2  DG A 228      -0.480-578.703-253.982 
ATOM   4679  O5'  DG A 228       1.935-578.007-254.128 
ATOM   4680  C5'  DG A 228       3.000-577.361-253.403 
ATOM   4681  C4'  DG A 228       3.986-578.396-252.900 
ATOM   4682  O4'  DG A 228       3.618-578.924-251.593 
ATOM   4683  C3'  DG A 228       4.145-579.642-253.770 
ATOM   4684  O3'  DG A 228       5.508-580.050-253.745 
ATOM   4685  C2'  DG A 228       3.306-580.712-253.071 
ATOM   4686  C1'  DG A 228       3.699-580.341-251.644 
ATOM   4687  N9   DG A 228       2.783-580.894-250.608 
ATOM   4688  C8   DG A 228       1.422-581.101-250.668 
ATOM   4689  N7   DG A 228       0.910-581.609-249.573 
ATOM   4690  C5   DG A 228       2.010-581.749-248.728 
ATOM   4691  C6   DG A 228       2.085-582.248-247.402 
ATOM   4692  O6   DG A 228       1.182-582.675-246.688 
ATOM   4693  N1   DG A 228       3.400-582.215-246.916 
ATOM   4694  C2   DG A 228       4.497-581.759-247.619 
ATOM   4695  N2   DG A 228       5.668-581.809-246.978 
ATOM   4696  N3   DG A 228       4.425-581.290-248.863 
ATOM   4697  C4   DG A 228       3.158-581.316-249.349 
ATOM   4698  P    DT A 229       6.181-580.588-255.095 
ATOM   4699  OP1  DT A 229       6.648-579.443-255.908 
ATOM   4700  OP2  DT A 229       5.258-581.529-255.768 
ATOM   4701  O5'  DT A 229       7.441-581.390-254.521 
ATOM   4702  C5'  DT A 229       8.042-580.954-253.288 
ATOM   4703  C4'  DT A 229       8.344-582.151-252.407 
ATOM   4704  O4'  DT A 229       7.218-582.511-251.557 
ATOM   4705  C3'  DT A 229       8.681-583.448-253.141 
ATOM   4706  O3'  DT A 229       9.684-584.143-252.408 
ATOM   4707  C2'  DT A 229       7.391-584.266-253.094 
ATOM   4708  C1'  DT A 229       7.007-583.910-251.661 
ATOM   4709  N1   DT A 229       5.582-584.190-251.335 
ATOM   4710  C2   DT A 229       5.302-584.604-250.055 
ATOM   4711  O2   DT A 229       6.159-584.746-249.202 
ATOM   4712  N3   DT A 229       3.968-584.854-249.791 
ATOM   4713  C4   DT A 229       2.920-584.727-250.679 
ATOM   4714  O4   DT A 229       1.766-584.980-250.326 
ATOM   4715  C5   DT A 229       3.313-584.287-251.997 
ATOM   4716  C7   DT A 229       2.232-584.123-253.024 
ATOM   4717  C6   DT A 229       4.601-584.037-252.282 
ATOM   4718  P    DC A 230      10.851-584.892-253.208 
ATOM   4719  OP1  DC A 230      11.919-583.924-253.547 
ATOM   4720  OP2  DC A 230      10.272-585.643-254.343 
ATOM   4721  O5'  DC A 230      11.384-585.918-252.102 
ATOM   4722  C5'  DC A 230      11.291-585.556-250.711 
ATOM   4723  C4'  DC A 230      10.796-586.737-249.901 
ATOM   4724  O4'  DC A 230       9.342-586.793-249.831 
ATOM   4725  C3'  DC A 230      11.192-588.117-250.426 
ATOM   4726  O3'  DC A 230      11.453-588.973-249.320 
ATOM   4727  C2'  DC A 230       9.948-588.627-251.152 
ATOM   4728  C1'  DC A 230       8.929-588.116-250.138 
ATOM   4729  N1   DC A 230       7.537-588.056-250.664 
ATOM   4730  C2   DC A 230       6.496-588.327-249.779 
ATOM   4731  O2   DC A 230       6.768-588.603-248.605 
ATOM   4732  N3   DC A 230       5.219-588.278-250.240 
ATOM   4733  C4   DC A 230       4.967-587.975-251.520 
ATOM   4734  N4   DC A 230       3.706-587.940-251.921 
ATOM   4735  C5   DC A 230       6.024-587.694-252.447 
ATOM   4736  C6   DC A 230       7.293-587.748-251.967 
ATOM   4737  P    DG A 231      12.676-590.003-249.408 
ATOM   4738  OP1  DG A 231      13.932-589.315-249.036 
ATOM   4739  OP2  DG A 231      12.667-590.671-250.728 
ATOM   4740  O5'  DG A 231      12.282-591.057-248.270 
ATOM   4741  C5'  DG A 231      11.523-590.606-247.133 
ATOM   4742  C4'  DG A 231      10.425-591.602-246.814 
ATOM   4743  O4'  DG A 231       9.199-591.333-247.553 
ATOM   4744  C3'  DG A 231      10.738-593.062-247.140 
ATOM   4745  O3'  DG A 231      10.161-593.891-246.138 
ATOM   4746  C2'  DG A 231      10.018-593.327-248.462 
ATOM   4747  C1'  DG A 231       8.749-592.548-248.132 
ATOM   4748  N9   DG A 231       7.924-592.213-249.326 
ATOM   4749  C8   DG A 231       8.329-591.905-250.607 
ATOM   4750  N7   DG A 231       7.343-591.658-251.434 
ATOM   4751  C5   DG A 231       6.204-591.813-250.646 
ATOM   4752  C6   DG A 231       4.832-591.675-250.985 
ATOM   4753  O6   DG A 231       4.333-591.381-252.068 
ATOM   4754  N1   DG A 231       4.005-591.923-249.881 
ATOM   4755  C2   DG A 231       4.444-592.260-248.616 
ATOM   4756  N2   DG A 231       3.494-592.456-247.698 
ATOM   4757  N3   DG A 231       5.731-592.389-248.299 
ATOM   4758  C4   DG A 231       6.547-592.152-249.358 
ATOM   4759  P    DT A 232      10.976-595.168-245.622 
ATOM   4760  OP1  DT A 232      11.937-594.753-244.575 
ATOM   4761  OP2  DT A 232      11.548-595.891-246.779 
ATOM   4762  O5'  DT A 232       9.810-596.044-244.965 
ATOM   4763  C5'  DT A 232       8.670-595.374-244.396 
ATOM   4764  C4'  DT A 232       7.393-596.085-244.803 
ATOM   4765  O4'  DT A 232       6.863-595.594-246.067 
ATOM   4766  C3'  DT A 232       7.511-597.594-245.013 
ATOM   4767  O3'  DT A 232       6.319-598.218-244.553 
ATOM   4768  C2'  DT A 232       7.597-597.768-246.529 
ATOM   4769  C1'  DT A 232       6.557-596.712-246.887 
ATOM   4770  N1   DT A 232       6.614-596.271-248.309 
ATOM   4771  C2   DT A 232       5.422-595.952-248.913 
ATOM   4772  O2   DT A 232       4.349-596.016-248.339 
ATOM   4773  N3   DT A 232       5.515-595.549-250.232 
ATOM   4774  C4   DT A 232       6.673-595.442-250.975 
ATOM   4775  O4   DT A 232       6.630-595.070-252.150 
ATOM   4776  C5   DT A 232       7.871-595.799-250.254 
ATOM   4777  C7   DT A 232       9.176-595.710-250.991 
ATOM   4778  C6   DT A 232       7.810-596.194-248.973 
ATOM   4779  P    DC A 233       6.423-599.612-243.773 
ATOM   4780  OP1  DC A 233       6.717-599.360-242.344 
ATOM   4781  OP2  DC A 233       7.365-600.507-244.481 
ATOM   4782  O5'  DC A 233       4.932-600.171-243.926 
ATOM   4783  C5'  DC A 233       3.841-599.236-244.022 
ATOM   4784  C4'  DC A 233       2.879-599.671-245.110 
ATOM   4785  O4'  DC A 233       3.247-599.148-246.418 
ATOM   4786  C3'  DC A 233       2.767-601.178-245.334 
ATOM   4787  O3'  DC A 233       1.416-601.498-245.646 
ATOM   4788  C2'  DC A 233       3.628-601.452-246.567 
ATOM   4789  C1'  DC A 233       3.209-600.215-247.353 
ATOM   4790  N1   DC A 233       4.128-599.879-248.477 
ATOM   4791  C2   DC A 233       3.571-599.332-249.629 
ATOM   4792  O2   DC A 233       2.349-599.149-249.673 
ATOM   4793  N3   DC A 233       4.392-599.019-250.666 
ATOM   4794  C4   DC A 233       5.711-599.233-250.579 
ATOM   4795  N4   DC A 233       6.469-598.912-251.616 
ATOM   4796  C5   DC A 233       6.304-599.795-249.402 
ATOM   4797  C6   DC A 233       5.466-600.101-248.378 
ATOM   4798  P    DT A 234       0.775-602.834-245.042 
ATOM   4799  OP1  DT A 234       0.285-602.573-243.671 
ATOM   4800  OP2  DT A 234       1.733-603.953-245.187 
ATOM   4801  O5'  DT A 234      -0.468-603.060-246.025 
ATOM   4802  C5'  DT A 234      -1.097-601.915-246.629 
ATOM   4803  C4'  DT A 234      -1.372-602.189-248.094 
ATOM   4804  O4'  DT A 234      -0.247-601.834-248.947 
ATOM   4805  C3'  DT A 234      -1.665-603.645-248.456 
ATOM   4806  O3'  DT A 234      -2.655-603.676-249.477 
ATOM   4807  C2'  DT A 234      -0.351-604.170-249.036 
ATOM   4808  C1'  DT A 234       0.005-602.917-249.830 
ATOM   4809  N1   DT A 234       1.435-602.855-250.242 
ATOM   4810  C2   DT A 234       1.712-602.270-251.453 
ATOM   4811  O2   DT A 234       0.849-601.812-252.181 
ATOM   4812  N3   DT A 234       3.049-602.232-251.802 
ATOM   4813  C4   DT A 234       4.104-602.718-251.056 
ATOM   4814  O4   DT A 234       5.260-602.626-251.474 
ATOM   4815  C5   DT A 234       3.713-603.313-249.801 
ATOM   4816  C7   DT A 234       4.799-603.868-248.928 
ATOM   4817  C6   DT A 234       2.420-603.365-249.437 
ATOM   4818  P    DG A 235      -3.790-604.803-249.422 
ATOM   4819  OP1  DG A 235      -4.882-604.364-248.523 
ATOM   4820  OP2  DG A 235      -3.176-606.111-249.105 
ATOM   4821  O5'  DG A 235      -4.307-604.805-250.936 
ATOM   4822  C5'  DG A 235      -4.239-603.585-251.698 
ATOM   4823  C4'  DG A 235      -3.719-603.874-253.093 
ATOM   4824  O4'  DG A 235      -2.265-603.824-253.165 
ATOM   4825  C3'  DG A 235      -4.069-605.248-253.662 
ATOM   4826  O3'  DG A 235      -4.318-605.119-255.057 
ATOM   4827  C2'  DG A 235      -2.802-606.081-253.471 
ATOM   4828  C1'  DG A 235      -1.811-604.984-253.845 
ATOM   4829  N9   DG A 235      -0.416-605.261-253.405 
ATOM   4830  C8   DG A 235       0.028-605.911-252.274 
ATOM   4831  N7   DG A 235       1.333-605.990-252.181 
ATOM   4832  C5   DG A 235       1.787-605.349-253.332 
ATOM   4833  C6   DG A 235       3.110-605.118-253.789 
ATOM   4834  O6   DG A 235       4.173-605.437-253.263 
ATOM   4835  N1   DG A 235       3.118-604.428-255.010 
ATOM   4836  C2   DG A 235       1.994-604.015-255.698 
ATOM   4837  N2   DG A 235       2.214-603.371-256.846 
ATOM   4838  N3   DG A 235       0.753-604.232-255.268 
ATOM   4839  C4   DG A 235       0.728-604.900-254.086 
ATOM   4840  P    DT A 236      -5.509-605.964-255.714 
ATOM   4841  OP1  DT A 236      -6.789-605.245-255.526 
ATOM   4842  OP2  DT A 236      -5.466-607.355-255.213 
ATOM   4843  O5'  DT A 236      -5.098-605.937-257.261 
ATOM   4844  C5'  DT A 236      -4.365-604.807-257.769 
ATOM   4845  C4'  DT A 236      -3.243-605.281-258.672 
ATOM   4846  O4'  DT A 236      -2.017-605.556-257.936 
ATOM   4847  C3'  DT A 236      -3.509-606.575-259.441 
ATOM   4848  O3'  DT A 236      -2.920-606.473-260.732 
ATOM   4849  C2'  DT A 236      -2.768-607.654-258.652 
ATOM   4850  C1'  DT A 236      -1.525-606.824-258.343 
ATOM   4851  N1   DT A 236      -0.696-607.376-257.235 
ATOM   4852  C2   DT A 236       0.665-607.215-257.333 
ATOM   4853  O2   DT A 236       1.200-606.651-258.270 
ATOM   4854  N3   DT A 236       1.400-607.741-256.288 
ATOM   4855  C4   DT A 236       0.899-608.396-255.182 
ATOM   4856  O4   DT A 236       1.657-608.824-254.309 
ATOM   4857  C5   DT A 236      -0.540-608.516-255.170 
ATOM   4858  C7   DT A 236      -1.168-609.217-254.000 
ATOM   4859  C6   DT A 236      -1.279-608.015-256.172 
ATOM   4860  P    DA A 237      -3.704-607.071-261.992 
ATOM   4861  OP1  DA A 237      -4.689-606.079-262.480 
ATOM   4862  OP2  DA A 237      -4.242-608.407-261.653 
ATOM   4863  O5'  DA A 237      -2.520-607.223-263.058 
ATOM   4864  C5'  DA A 237      -1.407-606.312-262.998 
ATOM   4865  C4'  DA A 237      -0.107-607.070-263.176 
ATOM   4866  O4'  DA A 237       0.424-607.566-261.914 
ATOM   4867  C3'  DA A 237      -0.178-608.315-264.060 
ATOM   4868  O3'  DA A 237       1.026-608.418-264.809 
ATOM   4869  C2'  DA A 237      -0.241-609.485-263.078 
ATOM   4870  C1'  DA A 237       0.773-608.932-262.081 
ATOM   4871  N9   DA A 237       0.719-609.589-260.745 
ATOM   4872  C8   DA A 237      -0.372-610.077-260.083 
ATOM   4873  N7   DA A 237      -0.094-610.598-258.928 
ATOM   4874  C5   DA A 237       1.281-610.445-258.814 
ATOM   4875  C6   DA A 237       2.192-610.799-257.805 
ATOM   4876  N6   DA A 237       1.836-611.407-256.665 
ATOM   4877  N1   DA A 237       3.489-610.503-258.012 
ATOM   4878  C2   DA A 237       3.838-609.898-259.146 
ATOM   4879  N3   DA A 237       3.080-609.522-260.153 
ATOM   4880  C4   DA A 237       1.787-609.830-259.922 
ATOM   4881  P    DT A 238       0.954-608.899-266.334 
ATOM   4882  OP1  DT A 238       0.637-607.744-267.204 
ATOM   4883  OP2  DT A 238       0.048-610.063-266.444 
ATOM   4884  O5'  DT A 238       2.463-609.367-266.590 
ATOM   4885  C5'  DT A 238       3.527-608.721-265.865 
ATOM   4886  C4'  DT A 238       4.514-609.756-265.362 
ATOM   4887  O4'  DT A 238       4.146-610.285-264.055 
ATOM   4888  C3'  DT A 238       4.673-611.003-266.232 
ATOM   4889  O3'  DT A 238       6.035-611.410-266.207 
ATOM   4890  C2'  DT A 238       3.833-612.073-265.533 
ATOM   4891  C1'  DT A 238       4.226-611.701-264.106 
ATOM   4892  N1   DT A 238       3.310-612.254-263.070 
ATOM   4893  C2   DT A 238       3.872-612.622-261.871 
ATOM   4894  O2   DT A 238       5.064-612.513-261.636 
ATOM   4895  N3   DT A 238       2.994-613.132-260.935 
ATOM   4896  C4   DT A 238       1.633-613.298-261.095 
ATOM   4897  O4   DT A 238       0.948-613.766-260.183 
ATOM   4898  C5   DT A 238       1.137-612.884-262.386 
ATOM   4899  C7   DT A 238      -0.335-613.032-262.644 
ATOM   4900  C6   DT A 238       1.968-612.386-263.315 
ATOM   4901  P    DA A 239       6.708-611.949-267.557 
ATOM   4902  OP1  DA A 239       7.175-610.803-268.370 
ATOM   4903  OP2  DA A 239       5.785-612.889-268.230 
ATOM   4904  O5'  DA A 239       7.968-612.751-266.983 
ATOM   4905  C5'  DA A 239       8.570-612.315-265.750 
ATOM   4906  C4'  DA A 239       8.871-613.511-264.869 
ATOM   4907  O4'  DA A 239       7.745-613.871-264.019 
ATOM   4908  C3'  DA A 239       9.209-614.809-265.603 
ATOM   4909  O3'  DA A 239      10.211-615.504-264.870 
ATOM   4910  C2'  DA A 239       7.919-615.627-265.556 
ATOM   4911  C1'  DA A 239       7.535-615.271-264.123 
ATOM   4912  N9   DA A 239       6.109-615.550-263.797 
ATOM   4913  C8   DA A 239       5.017-615.451-264.612 
ATOM   4914  N7   DA A 239       3.900-615.766-264.034 
ATOM   4915  C5   DA A 239       4.276-616.099-262.740 
ATOM   4916  C6   DA A 239       3.542-616.524-261.620 
ATOM   4917  N6   DA A 239       2.212-616.693-261.628 
ATOM   4918  N1   DA A 239       4.227-616.771-260.488 
ATOM   4919  C2   DA A 239       5.548-616.601-260.486 
ATOM   4920  N3   DA A 239       6.337-616.211-261.464 
ATOM   4921  C4   DA A 239       5.626-615.971-262.586 
ATOM   4922  P    DG A 240      11.378-616.252-265.670 
ATOM   4923  OP1  DG A 240      12.446-615.285-266.009 
ATOM   4924  OP2  DG A 240      10.799-617.003-266.805 
ATOM   4925  O5'  DG A 240      11.912-617.278-264.564 
ATOM   4926  C5'  DG A 240      11.818-616.916-263.173 
ATOM   4927  C4'  DG A 240      11.323-618.098-262.363 
ATOM   4928  O4'  DG A 240       9.869-618.153-262.293 
ATOM   4929  C3'  DG A 240      11.720-619.478-262.888 
ATOM   4930  O3'  DG A 240      11.981-620.333-261.782 
ATOM   4931  C2'  DG A 240      10.475-619.988-263.614 
ATOM   4932  C1'  DG A 240       9.456-619.476-262.600 
ATOM   4933  N9   DG A 240       8.064-619.416-263.126 
ATOM   4934  C8   DG A 240       7.626-619.125-264.400 
ATOM   4935  N7   DG A 240       6.323-619.157-264.536 
ATOM   4936  C5   DG A 240       5.865-619.494-263.264 
ATOM   4937  C6   DG A 240       4.540-619.679-262.789 
ATOM   4938  O6   DG A 240       3.482-619.580-263.403 
ATOM   4939  N1   DG A 240       4.527-620.015-261.428 
ATOM   4940  C2   DG A 240       5.646-620.154-260.632 
ATOM   4941  N2   DG A 240       5.422-620.480-259.356 
ATOM   4942  N3   DG A 240       6.889-619.981-261.078 
ATOM   4943  C4   DG A 240       6.919-619.655-262.396 
ATOM   4944  P    DT A 241      13.203-621.364-261.870 
ATOM   4945  OP1  DT A 241      14.460-620.676-261.498 
ATOM   4946  OP2  DT A 241      13.194-622.032-263.190 
ATOM   4947  O5'  DT A 241      12.809-622.418-260.732 
ATOM   4948  C5'  DT A 241      12.050-621.967-259.595 
ATOM   4949  C4'  DT A 241      10.952-622.963-259.276 
ATOM   4950  O4'  DT A 241       9.726-622.693-260.015 
ATOM   4951  C3'  DT A 241      11.265-624.423-259.602 
ATOM   4952  O3'  DT A 241      10.688-625.252-258.600 
ATOM   4953  C2'  DT A 241      10.545-624.688-260.924 
ATOM   4954  C1'  DT A 241       9.276-623.908-260.594 
ATOM   4955  N1   DT A 241       8.451-623.574-261.788 
ATOM   4956  C2   DT A 241       7.087-623.563-261.623 
ATOM   4957  O2   DT A 241       6.546-623.812-260.560 
ATOM   4958  N3   DT A 241       6.355-623.250-262.752 
ATOM   4959  C4   DT A 241       6.862-622.953-264.000 
ATOM   4960  O4   DT A 241       6.106-622.687-264.936 
ATOM   4961  C5   DT A 241       8.304-622.989-264.075 
ATOM   4962  C7   DT A 241       8.939-622.679-265.398 
ATOM   4963  C6   DT A 241       9.040-623.292-262.993 
ATOM   4964  P    DG A 242      11.503-626.529-258.084 
ATOM   4965  OP1  DG A 242      12.464-626.114-257.037 
ATOM   4966  OP2  DG A 242      12.076-627.252-259.241 
ATOM   4967  O5'  DG A 242      10.337-627.405-257.427 
ATOM   4968  C5'  DG A 242       9.197-626.734-256.858 
ATOM   4969  C4'  DG A 242       7.921-627.445-257.265 
ATOM   4970  O4'  DG A 242       7.390-626.955-258.529 
ATOM   4971  C3'  DG A 242       8.039-628.955-257.475 
ATOM   4972  O3'  DG A 242       6.846-629.578-257.015 
ATOM   4973  C2'  DG A 242       8.124-629.129-258.991 
ATOM   4974  C1'  DG A 242       7.084-628.072-259.349 
ATOM   4975  N9   DG A 242       7.141-627.632-260.771 
ATOM   4976  C8   DG A 242       8.236-627.493-261.597 
ATOM   4977  N7   DG A 242       7.944-627.082-262.806 
ATOM   4978  C5   DG A 242       6.557-626.939-262.781 
ATOM   4979  C6   DG A 242       5.663-626.522-263.801 
ATOM   4980  O6   DG A 242       5.915-626.187-264.955 
ATOM   4981  N1   DG A 242       4.336-626.519-263.349 
ATOM   4982  C2   DG A 242       3.927-626.873-262.078 
ATOM   4983  N2   DG A 242       2.615-626.803-261.844 
ATOM   4984  N3   DG A 242       4.767-627.264-261.121 
ATOM   4985  C4   DG A 242       6.058-627.272-261.544 
ATOM   4986  P    DT A 243       6.950-630.972-256.235 
ATOM   4987  OP1  DT A 243       7.244-630.721-254.806 
ATOM   4988  OP2  DT A 243       7.892-631.868-256.943 
ATOM   4989  O5'  DT A 243       5.460-631.532-256.388 
ATOM   4990  C5'  DT A 243       4.369-630.596-256.484 
ATOM   4991  C4'  DT A 243       3.407-631.031-257.572 
ATOM   4992  O4'  DT A 243       3.775-630.509-258.880 
ATOM   4993  C3'  DT A 243       3.294-632.539-257.796 
ATOM   4994  O3'  DT A 243       1.944-632.858-258.108 
ATOM   4995  C2'  DT A 243       4.155-632.813-259.029 
ATOM   4996  C1'  DT A 243       3.736-631.575-259.815 
ATOM   4997  N1   DT A 243       4.655-631.239-260.939 
ATOM   4998  C2   DT A 243       4.090-630.701-262.069 
ATOM   4999  O2   DT A 243       2.894-630.494-262.180 
ATOM   5000  N3   DT A 243       4.973-630.403-263.090 
ATOM   5001  C4   DT A 243       6.339-630.595-263.072 
ATOM   5002  O4   DT A 243       7.027-630.289-264.048 
ATOM   5003  C5   DT A 243       6.838-631.165-261.843 
ATOM   5004  C7   DT A 243       8.315-631.407-261.740 
ATOM   5005  C6   DT A 243       6.002-631.464-260.835 
ATOM   5006  P    DA A 244       1.302-634.195-257.504 
ATOM   5007  OP1  DA A 244       0.812-633.934-256.133 
ATOM   5008  OP2  DA A 244       2.260-635.314-257.649 
ATOM   5009  O5'  DA A 244       0.060-634.421-258.487 
ATOM   5010  C5'  DA A 244      -0.570-633.275-259.091 
ATOM   5011  C4'  DA A 244      -0.845-633.549-260.556 
ATOM   5012  O4'  DA A 244       0.280-633.194-261.409 
ATOM   5013  C3'  DA A 244      -1.138-635.005-260.918 
ATOM   5014  O3'  DA A 244      -2.128-635.037-261.939 
ATOM   5015  C2'  DA A 244       0.176-635.531-261.498 
ATOM   5016  C1'  DA A 244       0.532-634.277-262.292 
ATOM   5017  N9   DA A 244       1.962-634.215-262.704 
ATOM   5018  C8   DA A 244       3.060-634.670-262.029 
ATOM   5019  N7   DA A 244       4.178-634.470-262.654 
ATOM   5020  C5   DA A 244       3.798-633.836-263.828 
ATOM   5021  C6   DA A 244       4.531-633.355-264.925 
ATOM   5022  N6   DA A 244       5.865-633.444-265.021 
ATOM   5023  N1   DA A 244       3.840-632.777-265.927 
ATOM   5024  C2   DA A 244       2.515-632.691-265.825 
ATOM   5025  N3   DA A 244       1.727-633.101-264.857 
ATOM   5026  C4   DA A 244       2.443-633.676-263.868 
ATOM   5027  P    DT A 245      -3.263-636.164-261.884 
ATOM   5028  OP1  DT A 245      -4.355-635.724-260.986 
ATOM   5029  OP2  DT A 245      -2.649-637.472-261.567 
ATOM   5030  O5'  DT A 245      -3.780-636.166-263.398 
ATOM   5031  C5'  DT A 245      -3.711-634.946-264.160 
ATOM   5032  C4'  DT A 245      -3.192-635.234-265.555 
ATOM   5033  O4'  DT A 245      -1.738-635.184-265.627 
ATOM   5034  C3'  DT A 245      -3.542-636.609-266.124 
ATOM   5035  O3'  DT A 245      -3.791-636.479-267.519 
ATOM   5036  C2'  DT A 245      -2.275-637.442-265.933 
ATOM   5037  C1'  DT A 245      -1.283-636.344-266.307 
ATOM   5038  N1   DT A 245       0.111-636.622-265.867 
ATOM   5039  C2   DT A 245       1.124-636.181-266.685 
ATOM   5040  O2   DT A 245       0.923-635.586-267.729 
ATOM   5041  N3   DT A 245       2.405-636.457-266.244 
ATOM   5042  C4   DT A 245       2.746-637.120-265.083 
ATOM   5043  O4   DT A 245       3.929-637.309-264.794 
ATOM   5044  C5   DT A 245       1.615-637.544-264.292 
ATOM   5045  C7   DT A 245       1.898-638.274-263.012 
ATOM   5046  C6   DT A 245       0.359-637.289-264.696 
ATOM   5047  P    DG A 246      -4.982-637.324-268.176 
ATOM   5048  OP1  DG A 246      -6.262-636.606-267.988 
ATOM   5049  OP2  DG A 246      -4.939-638.715-267.675 
ATOM   5050  O5'  DG A 246      -4.571-637.298-269.723 
ATOM   5051  C5'  DG A 246      -3.838-636.168-270.231 
ATOM   5052  C4'  DG A 246      -2.716-636.641-271.134 
ATOM   5053  O4'  DG A 246      -1.490-636.916-270.398 
ATOM   5054  C3'  DG A 246      -2.982-637.935-271.903 
ATOM   5055  O3'  DG A 246      -2.393-637.833-273.194 
ATOM   5056  C2'  DG A 246      -2.241-639.014-271.114 
ATOM   5057  C1'  DG A 246      -0.998-638.184-270.805 
ATOM   5058  N9   DG A 246      -0.169-638.736-269.697 
ATOM   5059  C8   DG A 246      -0.569-639.403-268.560 
ATOM   5060  N7   DG A 246       0.420-639.762-267.776 
ATOM   5061  C5   DG A 246       1.554-639.302-268.443 
ATOM   5062  C6   DG A 246       2.925-639.394-268.086 
ATOM   5063  O6   DG A 246       3.427-639.909-267.091 
ATOM   5064  N1   DG A 246       3.746-638.792-269.050 
ATOM   5065  C2   DG A 246       3.302-638.182-270.206 
ATOM   5066  N2   DG A 246       4.246-637.667-270.996 
ATOM   5067  N3   DG A 246       2.016-638.096-270.540 
ATOM   5068  C4   DG A 246       1.206-638.675-269.616 
ATOM   5069  P    DC A 247      -3.177-638.431-274.454 
ATOM   5070  OP1  DC A 247      -4.162-637.440-274.942 
ATOM   5071  OP2  DC A 247      -3.714-639.767-274.115 
ATOM   5072  O5'  DC A 247      -1.993-638.583-275.520 
ATOM   5073  C5'  DC A 247      -0.880-637.672-275.460 
ATOM   5074  C4'  DC A 247       0.420-638.431-275.638 
ATOM   5075  O4'  DC A 247       0.951-638.927-274.376 
ATOM   5076  C3'  DC A 247       0.349-639.676-276.522 
ATOM   5077  O3'  DC A 247       1.554-639.779-277.271 
ATOM   5078  C2'  DC A 247       0.287-640.845-275.540 
ATOM   5079  C1'  DC A 247       1.300-640.292-274.543 
ATOM   5080  N1   DC A 247       1.246-640.950-273.207 
ATOM   5081  C2   DC A 247       2.443-641.108-272.512 
ATOM   5082  O2   DC A 247       3.490-640.700-273.027 
ATOM   5083  N3   DC A 247       2.415-641.706-271.294 
ATOM   5084  C4   DC A 247       1.259-642.135-270.770 
ATOM   5085  N4   DC A 247       1.284-642.711-269.578 
ATOM   5086  C5   DC A 247       0.018-641.982-271.468 
ATOM   5087  C6   DC A 247       0.067-641.383-272.685 
ATOM   5088  P    DC A 248       1.481-640.260-278.796 
ATOM   5089  OP1  DC A 248       1.164-639.105-279.666 
ATOM   5090  OP2  DC A 248       0.575-641.424-278.906 
ATOM   5091  O5'  DC A 248       2.990-640.728-279.052 
ATOM   5092  C5'  DC A 248       4.054-640.082-278.327 
ATOM   5093  C4'  DC A 248       5.041-641.117-277.824 
ATOM   5094  O4'  DC A 248       4.673-641.646-276.517 
ATOM   5095  C3'  DC A 248       5.200-642.363-278.694 
ATOM   5096  O3'  DC A 248       6.562-642.771-278.669 
ATOM   5097  C2'  DC A 248       4.360-643.433-277.995 
ATOM   5098  C1'  DC A 248       4.753-643.062-276.568 
ATOM   5099  N1   DC A 248       3.838-643.615-275.532 
ATOM   5100  C2   DC A 248       4.392-643.993-274.311 
ATOM   5101  O2   DC A 248       5.609-643.854-274.140 
ATOM   5102  N3   DC A 248       3.574-644.500-273.353 
ATOM   5103  C4   DC A 248       2.260-644.634-273.578 
ATOM   5104  N4   DC A 248       1.506-645.134-272.611 
ATOM   5105  C5   DC A 248       1.671-644.252-274.827 
ATOM   5106  C6   DC A 248       2.505-643.748-275.771 
ATOM   5107  P    DG A 249       7.235-643.309-280.019 
ATOM   5108  OP1  DG A 249       7.702-642.164-280.832 
ATOM   5109  OP2  DG A 249       6.312-644.250-280.692 
ATOM   5110  O5'  DG A 249       8.495-644.111-279.445 
ATOM   5111  C5'  DG A 249       9.097-643.675-278.212 
ATOM   5112  C4'  DG A 249       9.398-644.872-277.331 
ATOM   5113  O4'  DG A 249       8.273-645.232-276.481 
ATOM   5114  C3'  DG A 249       9.736-646.169-278.065 
ATOM   5115  O3'  DG A 249      10.738-646.864-277.332 
ATOM   5116  C2'  DG A 249       8.446-646.988-278.018 
ATOM   5117  C1'  DG A 249       8.062-646.631-276.585 
ATOM   5118  N9   DG A 249       6.636-646.911-276.259 
ATOM   5119  C8   DG A 249       5.523-646.816-277.067 
ATOM   5120  N7   DG A 249       4.401-647.137-276.470 
ATOM   5121  C5   DG A 249       4.798-647.468-275.175 
ATOM   5122  C6   DG A 249       4.026-647.896-274.064 
ATOM   5123  O6   DG A 249       2.814-648.073-273.992 
ATOM   5124  N1   DG A 249       4.831-648.125-272.939 
ATOM   5125  C2   DG A 249       6.201-647.962-272.894 
ATOM   5126  N2   DG A 249       6.786-648.231-271.725 
ATOM   5127  N3   DG A 249       6.925-647.560-273.937 
ATOM   5128  C4   DG A 249       6.159-647.334-275.037 
ATOM   5129  P    DT A 250      11.906-647.613-278.132 
ATOM   5130  OP1  DT A 250      12.973-646.646-278.471 
ATOM   5131  OP2  DT A 250      11.326-648.364-279.267 
ATOM   5132  O5'  DT A 250      12.439-648.639-277.026 
ATOM   5133  C5'  DT A 250      12.345-648.277-275.635 
ATOM   5134  C4'  DT A 250      11.850-649.458-274.825 
ATOM   5135  O4'  DT A 250      10.396-649.514-274.755 
ATOM   5136  C3'  DT A 250      12.247-650.838-275.350 
ATOM   5137  O3'  DT A 250      12.508-651.694-274.244 
ATOM   5138  C2'  DT A 250      11.002-651.349-276.076 
ATOM   5139  C1'  DT A 250       9.984-650.837-275.062 
ATOM   5140  N1   DT A 250       8.591-650.777-275.588 
ATOM   5141  C2   DT A 250       7.576-651.047-274.703 
ATOM   5142  O2   DT A 250       7.772-651.325-273.533 
ATOM   5143  N3   DT A 250       6.299-650.982-275.228 
ATOM   5144  C4   DT A 250       5.964-650.678-276.531 
ATOM   5145  O4   DT A 250       4.783-650.651-276.884 
ATOM   5146  C5   DT A 250       7.098-650.410-277.384 
ATOM   5147  C7   DT A 250       6.821-650.070-278.819 
ATOM   5148  C6   DT A 250       8.349-650.466-276.900 
ATOM   5149  P    DT A 251      13.730-652.724-274.332 
ATOM   5150  OP1  DT A 251      14.987-652.036-273.960 
ATOM   5151  OP2  DT A 251      13.722-653.392-275.652 
ATOM   5152  O5'  DT A 251      13.336-653.778-273.194 
ATOM   5153  C5'  DT A 251      12.577-653.327-272.057 
ATOM   5154  C4'  DT A 251      11.479-654.323-271.739 
ATOM   5155  O4'  DT A 251      10.254-654.054-272.477 
ATOM   5156  C3'  DT A 251      11.792-655.784-272.064 
ATOM   5157  O3'  DT A 251      11.215-656.612-271.062 
ATOM   5158  C2'  DT A 251      11.072-656.048-273.386 
ATOM   5159  C1'  DT A 251       9.804-655.269-273.056 
ATOM   5160  N1   DT A 251       8.978-654.934-274.250 
ATOM   5161  C2   DT A 251       7.615-654.924-274.085 
ATOM   5162  O2   DT A 251       7.073-655.172-273.022 
ATOM   5163  N3   DT A 251       6.882-654.610-275.214 
ATOM   5164  C4   DT A 251       7.390-654.313-276.462 
ATOM   5165  O4   DT A 251       6.633-654.047-277.398 
ATOM   5166  C5   DT A 251       8.831-654.350-276.537 
ATOM   5167  C7   DT A 251       9.466-654.039-277.860 
ATOM   5168  C6   DT A 251       9.568-654.652-275.455 
ATOM   5169  P    DA A 252      12.031-657.889-270.546 
ATOM   5170  OP1  DA A 252      12.991-657.474-269.499 
ATOM   5171  OP2  DA A 252      12.603-658.613-271.703 
ATOM   5172  O5'  DA A 252      10.864-658.765-269.889 
ATOM   5173  C5'  DA A 252       9.724-658.095-269.320 
ATOM   5174  C4'  DA A 252       8.448-658.806-269.727 
ATOM   5175  O4'  DA A 252       7.917-658.315-270.991 
ATOM   5176  C3'  DA A 252       8.566-660.315-269.937 
ATOM   5177  O3'  DA A 252       7.373-660.939-269.477 
ATOM   5178  C2'  DA A 252       8.652-660.489-271.453 
ATOM   5179  C1'  DA A 252       7.611-659.433-271.811 
ATOM   5180  N9   DA A 252       7.668-658.992-273.233 
ATOM   5181  C8   DA A 252       8.764-658.860-274.036 
ATOM   5182  N7   DA A 252       8.490-658.454-275.237 
ATOM   5183  C5   DA A 252       7.109-658.306-275.232 
ATOM   5184  C6   DA A 252       6.196-657.897-276.218 
ATOM   5185  N6   DA A 252       6.558-657.546-277.461 
ATOM   5186  N1   DA A 252       4.894-657.861-275.880 
ATOM   5187  C2   DA A 252       4.541-658.210-274.644 
ATOM   5188  N3   DA A 252       5.300-658.606-273.645 
ATOM   5189  C4   DA A 252       6.597-658.633-274.009 
ATOM   5190  P    DA A 253       7.477-662.333-268.697 
ATOM   5191  OP1  DA A 253       7.771-662.081-267.268 
ATOM   5192  OP2  DA A 253       8.419-663.228-269.405 
ATOM   5193  O5'  DA A 253       5.987-662.892-268.850 
ATOM   5194  C5'  DA A 253       4.896-661.957-268.946 
ATOM   5195  C4'  DA A 253       3.934-662.392-270.034 
ATOM   5196  O4'  DA A 253       4.302-661.869-271.342 
ATOM   5197  C3'  DA A 253       3.821-663.899-270.258 
ATOM   5198  O3'  DA A 253       2.471-664.219-270.570 
ATOM   5199  C2'  DA A 253       4.682-664.173-271.491 
ATOM   5200  C1'  DA A 253       4.263-662.936-272.277 
ATOM   5201  N9   DA A 253       5.182-662.600-273.401 
ATOM   5202  C8   DA A 253       6.537-662.757-273.465 
ATOM   5203  N7   DA A 253       7.058-662.369-274.586 
ATOM   5204  C5   DA A 253       5.971-661.921-275.323 
ATOM   5205  C6   DA A 253       5.860-661.377-276.614 
ATOM   5206  N6   DA A 253       6.907-661.185-277.429 
ATOM   5207  N1   DA A 253       4.629-661.038-277.039 
ATOM   5208  C2   DA A 253       3.592-661.230-276.225 
ATOM   5209  N3   DA A 253       3.573-661.726-275.007 
ATOM   5210  C4   DA A 253       4.818-662.058-274.605 
ATOM   5211  P    DC A 254       1.829-665.556-269.966 
ATOM   5212  OP1  DC A 254       1.339-665.294-268.595 
ATOM   5213  OP2  DC A 254       2.787-666.674-270.111 
ATOM   5214  O5'  DC A 254       0.587-665.781-270.949 
ATOM   5215  C5'  DC A 254      -0.043-664.636-271.553 
ATOM   5216  C4'  DC A 254      -0.318-664.910-273.018 
ATOM   5217  O4'  DC A 254       0.808-664.555-273.871 
ATOM   5218  C3'  DC A 254      -0.610-666.366-273.380 
ATOM   5219  O3'  DC A 254      -1.600-666.397-274.401 
ATOM   5220  C2'  DC A 254       0.703-666.891-273.960 
ATOM   5221  C1'  DC A 254       1.059-665.638-274.754 
ATOM   5222  N1   DC A 254       2.490-665.576-275.166 
ATOM   5223  C2   DC A 254       2.787-664.986-276.391 
ATOM   5224  O2   DC A 254       1.861-664.542-277.079 
ATOM   5225  N3   DC A 254       4.085-664.921-276.785 
ATOM   5226  C4   DC A 254       5.059-665.414-276.010 
ATOM   5227  N4   DC A 254       6.309-665.326-276.438 
ATOM   5228  C5   DC A 254       4.774-666.025-274.746 
ATOM   5229  C6   DC A 254       3.471-666.081-274.370 
ATOM   5230  P    DA A 255      -2.735-667.524-274.346 
ATOM   5231  OP1  DA A 255      -3.828-667.085-273.448 
ATOM   5232  OP2  DA A 255      -2.121-668.832-274.029 
ATOM   5233  O5'  DA A 255      -3.252-667.526-275.860 
ATOM   5234  C5'  DA A 255      -3.184-666.306-276.622 
ATOM   5235  C4'  DA A 255      -2.665-666.595-278.017 
ATOM   5236  O4'  DA A 255      -1.211-666.545-278.089 
ATOM   5237  C3'  DA A 255      -3.015-667.969-278.586 
ATOM   5238  O3'  DA A 255      -3.264-667.840-279.981 
ATOM   5239  C2'  DA A 255      -1.748-668.802-278.395 
ATOM   5240  C1'  DA A 255      -0.756-667.705-278.769 
ATOM   5241  N9   DA A 255       0.639-667.982-278.329 
ATOM   5242  C8   DA A 255       1.061-668.628-277.202 
ATOM   5243  N7   DA A 255       2.351-668.714-277.099 
ATOM   5244  C5   DA A 255       2.821-668.079-278.239 
ATOM   5245  C6   DA A 255       4.118-667.834-278.721 
ATOM   5246  N6   DA A 255       5.231-668.219-278.079 
ATOM   5247  N1   DA A 255       4.230-667.176-279.889 
ATOM   5248  C2   DA A 255       3.122-666.795-280.521 
ATOM   5249  N3   DA A 255       1.865-666.967-280.172 
ATOM   5250  C4   DA A 255       1.781-667.628-278.999 
ATOM   5251  P    DA A 256      -4.455-668.685-280.638 
ATOM   5252  OP1  DA A 256      -5.735-667.966-280.450 
ATOM   5253  OP2  DA A 256      -4.411-670.076-280.137 
ATOM   5254  O5'  DA A 256      -4.044-668.658-282.185 
ATOM   5255  C5'  DA A 256      -3.311-667.528-282.693 
ATOM   5256  C4'  DA A 256      -2.188-668.002-283.596 
ATOM   5257  O4'  DA A 256      -0.963-668.277-282.860 
ATOM   5258  C3'  DA A 256      -2.455-669.296-284.365 
ATOM   5259  O3'  DA A 256      -1.866-669.194-285.656 
ATOM   5260  C2'  DA A 256      -1.714-670.375-283.576 
ATOM   5261  C1'  DA A 256      -0.471-669.545-283.267 
ATOM   5262  N9   DA A 256       0.358-670.097-282.159 
ATOM   5263  C8   DA A 256      -0.056-670.755-281.037 
ATOM   5264  N7   DA A 256       0.912-671.117-280.253 
ATOM   5265  C5   DA A 256       2.053-670.666-280.902 
ATOM   5266  C6   DA A 256       3.418-670.739-280.579 
ATOM   5267  N6   DA A 256       3.885-671.323-279.466 
ATOM   5268  N1   DA A 256       4.290-670.189-281.444 
ATOM   5269  C2   DA A 256       3.820-669.610-282.549 
ATOM   5270  N3   DA A 256       2.576-669.481-282.954 
ATOM   5271  C4   DA A 256       1.724-670.040-282.071 
ATOM   5272  P    DC A 257      -2.650-669.792-286.916 
ATOM   5273  OP1  DC A 257      -3.635-668.800-287.404 
ATOM   5274  OP2  DC A 257      -3.187-671.128-286.577 
ATOM   5275  O5'  DC A 257      -1.466-669.944-287.982 
ATOM   5276  C5'  DC A 257      -0.352-669.033-287.922 
ATOM   5277  C4'  DC A 257       0.948-669.791-288.100 
ATOM   5278  O4'  DC A 257       1.478-670.287-286.838 
ATOM   5279  C3'  DC A 257       0.876-671.036-288.984 
ATOM   5280  O3'  DC A 257       2.081-671.139-289.733 
ATOM   5281  C2'  DC A 257       0.814-672.206-288.002 
ATOM   5282  C1'  DC A 257       1.827-671.653-287.005 
ATOM   5283  N1   DC A 257       1.774-672.311-285.669 
ATOM   5284  C2   DC A 257       2.970-672.469-284.974 
ATOM   5285  O2   DC A 257       4.017-672.060-285.489 
ATOM   5286  N3   DC A 257       2.942-673.066-283.756 
ATOM   5287  C4   DC A 257       1.786-673.495-283.232 
ATOM   5288  N4   DC A 257       1.811-674.072-282.040 
ATOM   5289  C5   DC A 257       0.545-673.343-283.930 
ATOM   5290  C6   DC A 257       0.594-672.743-285.147 
ATOM   5291  P    DA A 258       2.008-671.620-291.258 
ATOM   5292  OP1  DA A 258       1.692-670.465-292.128 
ATOM   5293  OP2  DA A 258       1.102-672.784-291.369 
ATOM   5294  O5'  DA A 258       3.517-672.088-291.514 
ATOM   5295  C5'  DA A 258       4.581-671.443-290.789 
ATOM   5296  C4'  DA A 258       5.568-672.477-290.286 
ATOM   5297  O4'  DA A 258       5.200-673.006-288.979 
ATOM   5298  C3'  DA A 258       5.727-673.724-291.156 
ATOM   5299  O3'  DA A 258       7.090-674.131-291.132 
ATOM   5300  C2'  DA A 258       4.887-674.794-290.457 
ATOM   5301  C1'  DA A 258       5.280-674.422-289.030 
ATOM   5302  N9   DA A 258       4.365-674.975-287.994 
ATOM   5303  C8   DA A 258       3.016-675.173-288.071 
ATOM   5304  N7   DA A 258       2.496-675.676-286.994 
ATOM   5305  C5   DA A 258       3.579-675.824-286.139 
ATOM   5306  C6   DA A 258       3.689-676.311-284.826 
ATOM   5307  N6   DA A 258       2.646-676.761-284.114 
ATOM   5308  N1   DA A 258       4.915-676.320-284.269 
ATOM   5309  C2   DA A 258       5.947-675.871-284.982 
ATOM   5310  N3   DA A 258       5.966-675.396-286.207 
ATOM   5311  C4   DA A 258       4.728-675.398-286.741 
ATOM   5312  P    DA A 259       7.762-674.670-292.481 
ATOM   5313  OP1  DA A 259       8.229-673.524-293.294 
ATOM   5314  OP2  DA A 259       6.839-675.610-293.154 
ATOM   5315  O5'  DA A 259       9.022-675.472-291.907 
ATOM   5316  C5'  DA A 259       9.624-675.036-290.674 
ATOM   5317  C4'  DA A 259       9.925-676.232-289.793 
ATOM   5318  O4'  DA A 259       8.800-676.592-288.943 
ATOM   5319  C3'  DA A 259      10.263-677.530-290.527 
ATOM   5320  O3'  DA A 259      11.265-678.225-289.794 
ATOM   5321  C2'  DA A 259       8.973-678.348-290.480 
ATOM   5322  C1'  DA A 259       8.589-677.992-289.047 
ATOM   5323  N9   DA A 259       7.163-678.271-288.721 
ATOM   5324  C8   DA A 259       6.072-678.172-289.536 
ATOM   5325  N7   DA A 259       4.954-678.487-288.958 
ATOM   5326  C5   DA A 259       5.330-678.820-287.664 
ATOM   5327  C6   DA A 259       4.596-679.245-286.544 
ATOM   5328  N6   DA A 259       3.267-679.414-286.552 
ATOM   5329  N1   DA A 259       5.282-679.492-285.412 
ATOM   5330  C2   DA A 259       6.603-679.322-285.410 
ATOM   5331  N3   DA A 259       7.391-678.932-286.388 
ATOM   5332  C4   DA A 259       6.681-678.692-287.510 
ATOM   5333  P    DG A 260      12.433-678.973-290.594 
ATOM   5334  OP1  DG A 260      13.500-678.006-290.933 
ATOM   5335  OP2  DG A 260      11.853-679.724-291.729 
ATOM   5336  O5'  DG A 260      12.966-679.999-289.488 
ATOM   5337  C5'  DG A 260      12.872-679.637-288.097 
ATOM   5338  C4'  DG A 260      12.378-680.819-287.287 
ATOM   5339  O4'  DG A 260      10.924-680.875-287.217 
ATOM   5340  C3'  DG A 260      12.774-682.199-287.812 
ATOM   5341  O3'  DG A 260      13.035-683.054-286.706 
ATOM   5342  C2'  DG A 260      11.530-682.709-288.538 
ATOM   5343  C1'  DG A 260      10.511-682.197-287.524 
ATOM   5344  N9   DG A 260       9.119-682.137-288.050 
ATOM   5345  C8   DG A 260       8.681-681.846-289.324 
ATOM   5346  N7   DG A 260       7.377-681.878-289.461 
ATOM   5347  C5   DG A 260       6.919-682.215-288.188 
ATOM   5348  C6   DG A 260       5.595-682.400-287.713 
ATOM   5349  O6   DG A 260       4.536-682.301-288.327 
ATOM   5350  N1   DG A 260       5.582-682.736-286.352 
ATOM   5351  C2   DG A 260       6.701-682.875-285.556 
ATOM   5352  N2   DG A 260       6.476-683.201-284.280 
ATOM   5353  N3   DG A 260       7.943-682.702-286.002 
ATOM   5354  C4   DG A 260       7.974-682.376-287.320 
ATOM   5355  P    DC A 261      14.257-684.085-286.794 
ATOM   5356  OP1  DC A 261      15.514-683.397-286.422 
ATOM   5357  OP2  DC A 261      14.249-684.753-288.114 
ATOM   5358  O5'  DC A 261      13.864-685.139-285.656 
ATOM   5359  C5'  DC A 261      13.104-684.688-284.519 
ATOM   5360  C4'  DC A 261      12.007-685.684-284.201 
ATOM   5361  O4'  DC A 261      10.781-685.414-284.939 
ATOM   5362  C3'  DC A 261      12.319-687.144-284.526 
ATOM   5363  O3'  DC A 261      11.743-687.973-283.524 
ATOM   5364  C2'  DC A 261      11.600-687.409-285.848 
ATOM   5365  C1'  DC A 261      10.331-686.630-285.518 
ATOM   5366  N1   DC A 261       9.505-686.295-286.712 
ATOM   5367  C2   DC A 261       8.121-686.280-286.561 
ATOM   5368  O2   DC A 261       7.639-686.542-285.454 
ATOM   5369  N3   DC A 261       7.351-685.978-287.638 
ATOM   5370  C4   DC A 261       7.913-685.699-288.822 
ATOM   5371  N4   DC A 261       7.119-685.411-289.842 
ATOM   5372  C5   DC A 261       9.334-685.710-288.999 
ATOM   5373  C6   DC A 261      10.086-686.014-287.911 
ATOM   5374  P    DA A 262      12.558-689.250-283.008 
ATOM   5375  OP1  DA A 262      13.518-688.835-281.961 
ATOM   5376  OP2  DA A 262      13.130-689.973-284.165 
ATOM   5377  O5'  DA A 262      11.391-690.126-282.351 
ATOM   5378  C5'  DA A 262      10.251-689.455-281.782 
ATOM   5379  C4'  DA A 262       8.975-690.166-282.189 
ATOM   5380  O4'  DA A 262       8.445-689.676-283.453 
ATOM   5381  C3'  DA A 262       9.093-691.676-282.399 
ATOM   5382  O3'  DA A 262       7.900-692.299-281.939 
ATOM   5383  C2'  DA A 262       9.179-691.850-283.915 
ATOM   5384  C1'  DA A 262       8.138-690.793-284.273 
ATOM   5385  N9   DA A 262       8.196-690.353-285.695 
ATOM   5386  C8   DA A 262       9.291-690.221-286.498 
ATOM   5387  N7   DA A 262       9.017-689.815-287.699 
ATOM   5388  C5   DA A 262       7.636-689.666-287.694 
ATOM   5389  C6   DA A 262       6.724-689.257-288.680 
ATOM   5390  N6   DA A 262       7.085-688.907-289.923 
ATOM   5391  N1   DA A 262       5.421-689.222-288.342 
ATOM   5392  C2   DA A 262       5.069-689.571-287.106 
ATOM   5393  N3   DA A 262       5.827-689.967-286.107 
ATOM   5394  C4   DA A 262       7.124-689.994-286.471 
ATOM   5395  P    DT A 263       8.005-693.693-281.159 
ATOM   5396  OP1  DT A 263       8.298-693.442-279.730 
ATOM   5397  OP2  DT A 263       8.946-694.589-281.867 
ATOM   5398  O5'  DT A 263       6.514-694.253-281.312 
ATOM   5399  C5'  DT A 263       5.423-693.317-281.408 
ATOM   5400  C4'  DT A 263       4.461-693.752-282.496 
ATOM   5401  O4'  DT A 263       4.829-693.230-283.804 
ATOM   5402  C3'  DT A 263       4.348-695.260-282.720 
ATOM   5403  O3'  DT A 263       2.998-695.579-283.032 
ATOM   5404  C2'  DT A 263       5.210-695.534-283.953 
ATOM   5405  C1'  DT A 263       4.790-694.296-284.739 
ATOM   5406  N1   DT A 263       5.710-693.960-285.863 
ATOM   5407  C2   DT A 263       5.145-693.422-286.993 
ATOM   5408  O2   DT A 263       3.948-693.215-287.104 
ATOM   5409  N3   DT A 263       6.027-693.124-288.014 
ATOM   5410  C4   DT A 263       7.394-693.316-287.996 
ATOM   5411  O4   DT A 263       8.082-693.010-288.972 
ATOM   5412  C5   DT A 263       7.892-693.886-286.767 
ATOM   5413  C7   DT A 263       9.370-694.128-286.664 
ATOM   5414  C6   DT A 263       7.057-694.186-285.759 
ATOM   5415  P    DT A 264       2.357-696.916-282.429 
ATOM   5416  OP1  DT A 264       1.866-696.655-281.057 
ATOM   5417  OP2  DT A 264       3.314-698.035-282.573 
ATOM   5418  O5'  DT A 264       1.114-697.142-283.411 
ATOM   5419  C5'  DT A 264       0.485-695.996-284.015 
ATOM   5420  C4'  DT A 264       0.209-696.270-285.480 
ATOM   5421  O4'  DT A 264       1.335-695.915-286.333 
ATOM   5422  C3'  DT A 264      -0.083-697.726-285.842 
ATOM   5423  O3'  DT A 264      -1.073-697.758-286.863 
ATOM   5424  C2'  DT A 264       1.230-698.252-286.422 
ATOM   5425  C1'  DT A 264       1.586-696.998-287.216 
ATOM   5426  N1   DT A 264       3.017-696.936-287.628 
ATOM   5427  C2   DT A 264       3.294-696.351-288.839 
ATOM   5428  O2   DT A 264       2.431-695.893-289.568 
ATOM   5429  N3   DT A 264       4.631-696.313-289.188 
ATOM   5430  C4   DT A 264       5.685-696.799-288.442 
ATOM   5431  O4   DT A 264       6.842-696.708-288.860 
ATOM   5432  C5   DT A 264       5.294-697.395-287.187 
ATOM   5433  C7   DT A 264       6.381-697.950-286.314 
ATOM   5434  C6   DT A 264       4.002-697.446-286.823 
ATOM   5435  P    DC A 265      -2.208-698.885-286.808 
ATOM   5436  OP1  DC A 265      -3.300-698.445-285.910 
ATOM   5437  OP2  DC A 265      -1.594-700.193-286.491 
ATOM   5438  O5'  DC A 265      -2.725-698.887-288.322 
ATOM   5439  C5'  DC A 265      -2.657-697.667-289.084 
ATOM   5440  C4'  DC A 265      -2.138-697.955-290.479 
ATOM   5441  O4'  DC A 265      -0.684-697.905-290.551 
ATOM   5442  C3'  DC A 265      -2.488-699.330-291.048 
ATOM   5443  O3'  DC A 265      -2.736-699.200-292.443 
ATOM   5444  C2'  DC A 265      -1.221-700.163-290.857 
ATOM   5445  C1'  DC A 265      -0.229-699.065-291.231 
ATOM   5446  N1   DC A 265       1.166-699.343-290.791 
ATOM   5447  C2   DC A 265       2.205-698.903-291.608 
ATOM   5448  O2   DC A 265       1.928-698.305-292.655 
ATOM   5449  N3   DC A 265       3.484-699.146-291.225 
ATOM   5450  C4   DC A 265       3.742-699.797-290.084 
ATOM   5451  N4   DC A 265       5.007-700.010-289.753 
ATOM   5452  C5   DC A 265       2.689-700.258-289.229 
ATOM   5453  C6   DC A 265       1.417-700.005-289.630 
ATOM   5454  P    DT A 266      -3.927-700.045-293.100 
ATOM   5455  OP1  DT A 266      -5.208-699.327-292.912 
ATOM   5456  OP2  DT A 266      -3.884-701.436-292.599 
ATOM   5457  O5'  DT A 266      -3.516-700.019-294.647 
ATOM   5458  C5'  DT A 266      -2.784-698.889-295.155 
ATOM   5459  C4'  DT A 266      -1.661-699.362-296.058 
ATOM   5460  O4'  DT A 266      -0.435-699.637-295.322 
ATOM   5461  C3'  DT A 266      -1.927-700.656-296.827 
ATOM   5462  O3'  DT A 266      -1.339-700.554-298.118 
ATOM   5463  C2'  DT A 266      -1.186-701.735-296.038 
ATOM   5464  C1'  DT A 266       0.057-700.905-295.729 
ATOM   5465  N1   DT A 266       0.885-701.458-294.621 
ATOM   5466  C2   DT A 266       2.246-701.297-294.719 
ATOM   5467  O2   DT A 266       2.782-700.732-295.656 
ATOM   5468  N3   DT A 266       2.982-701.822-293.674 
ATOM   5469  C4   DT A 266       2.481-702.478-292.568 
ATOM   5470  O4   DT A 266       3.239-702.906-291.695 
ATOM   5471  C5   DT A 266       1.041-702.597-292.556 
ATOM   5472  C7   DT A 266       0.414-703.299-291.386 
ATOM   5473  C6   DT A 266       0.302-702.096-293.559 
ATOM   5474  P    DA A 267      -2.122-701.152-299.378 
ATOM   5475  OP1  DA A 267      -3.108-700.161-299.866 
ATOM   5476  OP2  DA A 267      -2.660-702.488-299.039 
ATOM   5477  O5'  DA A 267      -0.939-701.304-300.444 
ATOM   5478  C5'  DA A 267       0.175-700.393-300.384 
ATOM   5479  C4'  DA A 267       1.475-701.152-300.562 
ATOM   5480  O4'  DA A 267       2.005-701.648-299.300 
ATOM   5481  C3'  DA A 267       1.403-702.397-301.446 
ATOM   5482  O3'  DA A 267       2.608-702.500-302.195 
ATOM   5483  C2'  DA A 267       1.341-703.566-300.464 
ATOM   5484  C1'  DA A 267       2.355-703.013-299.467 
ATOM   5485  N9   DA A 267       2.301-703.671-298.131 
ATOM   5486  C8   DA A 267       1.210-704.158-297.469 
ATOM   5487  N7   DA A 267       1.488-704.679-296.314 
ATOM   5488  C5   DA A 267       2.863-704.527-296.200 
ATOM   5489  C6   DA A 267       3.774-704.880-295.191 
ATOM   5490  N6   DA A 267       3.418-705.489-294.051 
ATOM   5491  N1   DA A 267       5.071-704.585-295.398 
ATOM   5492  C2   DA A 267       5.420-703.980-296.532 
ATOM   5493  N3   DA A 267       4.662-703.604-297.539 
ATOM   5494  C4   DA A 267       3.369-703.911-297.308 
ATOM   5495  P    DT A 268       2.535-702.981-303.720 
ATOM   5496  OP1  DT A 268       2.219-701.826-304.590 
ATOM   5497  OP2  DT A 268       1.629-704.145-303.831 
ATOM   5498  O5'  DT A 268       4.044-703.449-303.976 
ATOM   5499  C5'  DT A 268       5.109-702.803-303.251 
ATOM   5500  C4'  DT A 268       6.095-703.838-302.748 
ATOM   5501  O4'  DT A 268       5.727-704.367-301.441 
ATOM   5502  C3'  DT A 268       6.254-705.084-303.618 
ATOM   5503  O3'  DT A 268       7.617-705.492-303.594 
ATOM   5504  C2'  DT A 268       5.415-706.154-302.919 
ATOM   5505  C1'  DT A 268       5.808-705.783-301.492 
ATOM   5506  N1   DT A 268       4.892-706.336-300.456 
ATOM   5507  C2   DT A 268       5.454-706.704-299.257 
ATOM   5508  O2   DT A 268       6.646-706.594-299.022 
ATOM   5509  N3   DT A 268       4.575-707.213-298.321 
ATOM   5510  C4   DT A 268       3.215-707.380-298.481 
ATOM   5511  O4   DT A 268       2.529-707.848-297.569 
ATOM   5512  C5   DT A 268       2.719-706.966-299.772 
ATOM   5513  C7   DT A 268       1.247-707.114-300.030 
ATOM   5514  C6   DT A 268       3.550-706.468-300.701 
ATOM   5515  P    DT A 269       8.290-706.030-304.943 
ATOM   5516  OP1  DT A 269       8.756-704.885-305.756 
ATOM   5517  OP2  DT A 269       7.367-706.971-305.616 
ATOM   5518  O5'  DT A 269       9.550-706.832-304.369 
ATOM   5519  C5'  DT A 269      10.151-706.396-303.136 
ATOM   5520  C4'  DT A 269      10.453-707.593-302.255 
ATOM   5521  O4'  DT A 269       9.327-707.953-301.405 
ATOM   5522  C3'  DT A 269      10.790-708.890-302.989 
ATOM   5523  O3'  DT A 269      11.793-709.585-302.256 
ATOM   5524  C2'  DT A 269       9.500-709.709-302.942 
ATOM   5525  C1'  DT A 269       9.116-709.353-301.509 
ATOM   5526  N1   DT A 269       7.690-709.632-301.183 
ATOM   5527  C2   DT A 269       7.411-710.046-299.903 
ATOM   5528  O2   DT A 269       8.268-710.188-299.050 
ATOM   5529  N3   DT A 269       6.077-710.296-299.639 
ATOM   5530  C4   DT A 269       5.029-710.169-300.527 
ATOM   5531  O4   DT A 269       3.875-710.422-300.174 
ATOM   5532  C5   DT A 269       5.422-709.729-301.845 
ATOM   5533  C7   DT A 269       4.341-709.565-302.872 
ATOM   5534  C6   DT A 269       6.710-709.479-302.130 
ATOM   5535  P    DG A 270      12.960-710.334-303.056 
ATOM   5536  OP1  DG A 270      14.028-709.367-303.395 
ATOM   5537  OP2  DG A 270      12.381-711.085-304.191 
ATOM   5538  O5'  DG A 270      13.493-711.360-301.950 
ATOM   5539  C5'  DG A 270      13.399-710.998-300.559 
ATOM   5540  C4'  DG A 270      12.905-712.179-299.749 
ATOM   5541  O4'  DG A 270      11.451-712.235-299.679 
ATOM   5542  C3'  DG A 270      13.301-713.559-300.274 
ATOM   5543  O3'  DG A 270      13.562-714.415-299.168 
ATOM   5544  C2'  DG A 270      12.057-714.070-301.000 
ATOM   5545  C1'  DG A 270      11.038-713.558-299.986 
ATOM   5546  N9   DG A 270       9.646-713.498-300.512 
ATOM   5547  C8   DG A 270       9.208-713.207-301.786 
ATOM   5548  N7   DG A 270       7.905-713.239-301.923 
ATOM   5549  C5   DG A 270       7.447-713.576-300.650 
ATOM   5550  C6   DG A 270       6.122-713.760-300.175 
ATOM   5551  O6   DG A 270       5.063-713.662-300.789 
ATOM   5552  N1   DG A 270       6.109-714.097-298.814 
ATOM   5553  C2   DG A 270       7.228-714.236-298.018 
ATOM   5554  N2   DG A 270       7.003-714.562-296.742 
ATOM   5555  N3   DG A 270       8.471-714.063-298.464 
ATOM   5556  C4   DG A 270       8.501-713.736-299.782 
ATOM   5557  P    DA A 271      14.785-715.445-299.256 
ATOM   5558  OP1  DA A 271      16.041-714.757-298.884 
ATOM   5559  OP2  DA A 271      14.776-716.113-300.576 
ATOM   5560  O5'  DA A 271      14.391-716.499-298.118 
ATOM   5561  C5'  DA A 271      13.631-716.048-296.981 
ATOM   5562  C4'  DA A 271      12.534-717.044-296.663 
ATOM   5563  O4'  DA A 271      11.308-716.775-297.401 
ATOM   5564  C3'  DA A 271      12.846-718.505-296.988 
ATOM   5565  O3'  DA A 271      12.270-719.333-295.986 
ATOM   5566  C2'  DA A 271      12.127-718.770-298.310 
ATOM   5567  C1'  DA A 271      10.858-717.990-297.980 
ATOM   5568  N9   DA A 271      10.033-717.655-299.174 
ATOM   5569  C8   DA A 271      10.453-717.352-300.438 
ATOM   5570  N7   DA A 271       9.486-717.105-301.266 
ATOM   5571  C5   DA A 271       8.340-717.255-300.499 
ATOM   5572  C6   DA A 271       6.975-717.126-300.800 
ATOM   5573  N6   DA A 271       6.512-716.800-302.016 
ATOM   5574  N1   DA A 271       6.097-717.346-299.803 
ATOM   5575  C2   DA A 271       6.562-717.668-298.597 
ATOM   5576  N3   DA A 271       7.807-717.817-298.200 
ATOM   5577  C4   DA A 271       8.664-717.593-299.216 
ATOM   5578  P    DT A 272      13.085-720.610-295.470 
ATOM   5579  OP1  DT A 272      14.046-720.196-294.423 
ATOM   5580  OP2  DT A 272      13.657-721.334-296.627 
ATOM   5581  O5'  DT A 272      11.919-721.486-294.813 
ATOM   5582  C5'  DT A 272      10.778-720.816-294.244 
ATOM   5583  C4'  DT A 272       9.502-721.527-294.651 
ATOM   5584  O4'  DT A 272       8.972-721.036-295.915 
ATOM   5585  C3'  DT A 272       9.620-723.036-294.861 
ATOM   5586  O3'  DT A 272       8.427-723.660-294.401 
ATOM   5587  C2'  DT A 272       9.706-723.211-296.377 
ATOM   5588  C1'  DT A 272       8.665-722.154-296.735 
ATOM   5589  N1   DT A 272       8.723-721.714-298.157 
ATOM   5590  C2   DT A 272       7.531-721.395-298.761 
ATOM   5591  O2   DT A 272       6.458-721.458-298.187 
ATOM   5592  N3   DT A 272       7.624-720.992-300.080 
ATOM   5593  C4   DT A 272       8.782-720.884-300.823 
ATOM   5594  O4   DT A 272       8.739-720.512-301.998 
ATOM   5595  C5   DT A 272       9.980-721.241-300.102 
ATOM   5596  C7   DT A 272      11.284-721.152-300.839 
ATOM   5597  C6   DT A 272       9.919-721.636-298.821 
ATOM   5598  P    DA A 273       8.532-725.054-293.621 
ATOM   5599  OP1  DA A 273       8.826-724.802-292.192 
ATOM   5600  OP2  DA A 273       9.474-725.949-294.329 
ATOM   5601  O5'  DA A 273       7.041-725.613-293.774 
ATOM   5602  C5'  DA A 273       5.950-724.678-293.870 
ATOM   5603  C4'  DA A 273       4.988-725.113-294.958 
ATOM   5604  O4'  DA A 273       5.356-724.590-296.266 
ATOM   5605  C3'  DA A 273       4.876-726.620-295.182 
ATOM   5606  O3'  DA A 273       3.525-726.940-295.494 
ATOM   5607  C2'  DA A 273       5.737-726.894-296.415 
ATOM   5608  C1'  DA A 273       5.318-725.657-297.201 
ATOM   5609  N9   DA A 273       6.237-725.321-298.325 
ATOM   5610  C8   DA A 273       7.592-725.478-298.389 
ATOM   5611  N7   DA A 273       8.113-725.090-299.510 
ATOM   5612  C5   DA A 273       7.026-724.642-300.247 
ATOM   5613  C6   DA A 273       6.915-724.098-301.538 
ATOM   5614  N6   DA A 273       7.962-723.906-302.353 
ATOM   5615  N1   DA A 273       5.683-723.759-301.963 
ATOM   5616  C2   DA A 273       4.646-723.951-301.149 
ATOM   5617  N3   DA A 273       4.628-724.447-299.931 
ATOM   5618  C4   DA A 273       5.872-724.780-299.529 
ATOM   5619  P    DA A 274       2.884-728.277-294.891 
ATOM   5620  OP1  DA A 274       2.394-728.015-293.519 
ATOM   5621  OP2  DA A 274       3.842-729.395-295.035 
ATOM   5622  O5'  DA A 274       1.641-728.502-295.873 
ATOM   5623  C5'  DA A 274       1.012-727.357-296.477 
ATOM   5624  C4'  DA A 274       0.736-727.631-297.942 
ATOM   5625  O4'  DA A 274       1.862-727.276-298.796 
ATOM   5626  C3'  DA A 274       0.444-729.087-298.304 
ATOM   5627  O3'  DA A 274      -0.546-729.118-299.325 
ATOM   5628  C2'  DA A 274       1.758-729.612-298.884 
ATOM   5629  C1'  DA A 274       2.113-728.359-299.678 
ATOM   5630  N9   DA A 274       3.544-728.297-300.090 
ATOM   5631  C8   DA A 274       4.641-728.752-299.415 
ATOM   5632  N7   DA A 274       5.760-728.552-300.040 
ATOM   5633  C5   DA A 274       5.380-727.917-301.214 
ATOM   5634  C6   DA A 274       6.113-727.437-302.311 
ATOM   5635  N6   DA A 274       7.447-727.526-302.407 
ATOM   5636  N1   DA A 274       5.422-726.859-303.313 
ATOM   5637  C2   DA A 274       4.097-726.773-303.211 
ATOM   5638  N3   DA A 274       3.309-727.183-302.243 
ATOM   5639  C4   DA A 274       4.024-727.757-301.254 
ATOM   5640  P    DG A 275      -1.681-730.245-299.270 
ATOM   5641  OP1  DG A 275      -2.773-729.806-298.372 
ATOM   5642  OP2  DG A 275      -1.067-731.553-298.953 
ATOM   5643  O5'  DG A 275      -2.198-730.247-300.784 
ATOM   5644  C5'  DG A 275      -2.130-729.027-301.546 
ATOM   5645  C4'  DG A 275      -1.610-729.316-302.941 
ATOM   5646  O4'  DG A 275      -0.156-729.266-303.013 
ATOM   5647  C3'  DG A 275      -1.961-730.690-303.510 
ATOM   5648  O3'  DG A 275      -2.209-730.561-304.905 
ATOM   5649  C2'  DG A 275      -0.693-731.523-303.319 
ATOM   5650  C1'  DG A 275       0.298-730.426-303.693 
ATOM   5651  N9   DG A 275       1.693-730.703-303.253 
ATOM   5652  C8   DG A 275       2.137-731.353-302.122 
ATOM   5653  N7   DG A 275       3.442-731.432-302.029 
ATOM   5654  C5   DG A 275       3.896-730.791-303.180 
ATOM   5655  C6   DG A 275       5.219-730.560-303.637 
ATOM   5656  O6   DG A 275       6.282-730.880-303.111 
ATOM   5657  N1   DG A 275       5.227-729.870-304.858 
ATOM   5658  C2   DG A 275       4.103-729.458-305.546 
ATOM   5659  N2   DG A 275       4.323-728.813-306.694 
ATOM   5660  N3   DG A 275       2.861-729.674-305.116 
ATOM   5661  C4   DG A 275       2.837-730.342-303.935 
ATOM   5662  P    DG A 276      -3.400-731.406-305.562 
ATOM   5663  OP1  DG A 276      -4.680-730.687-305.374 
ATOM   5664  OP2  DG A 276      -3.357-732.797-305.061 
ATOM   5665  O5'  DG A 276      -2.989-731.379-307.109 
ATOM   5666  C5'  DG A 276      -2.256-730.249-307.617 
ATOM   5667  C4'  DG A 276      -1.134-730.723-308.520 
ATOM   5668  O4'  DG A 276       0.092-730.998-307.784 
ATOM   5669  C3'  DG A 276      -1.400-732.017-309.289 
ATOM   5670  O3'  DG A 276      -0.811-731.915-310.580 
ATOM   5671  C2'  DG A 276      -0.659-733.096-308.500 
ATOM   5672  C1'  DG A 276       0.584-732.266-308.191 
ATOM   5673  N9   DG A 276       1.413-732.818-307.083 
ATOM   5674  C8   DG A 276       1.013-733.484-305.946 
ATOM   5675  N7   DG A 276       2.001-733.844-305.162 
ATOM   5676  C5   DG A 276       3.136-733.383-305.829 
ATOM   5677  C6   DG A 276       4.506-733.475-305.472 
ATOM   5678  O6   DG A 276       5.009-733.990-304.477 
ATOM   5679  N1   DG A 276       5.328-732.874-306.436 
ATOM   5680  C2   DG A 276       4.883-732.264-307.592 
ATOM   5681  N2   DG A 276       5.828-731.749-308.383 
ATOM   5682  N3   DG A 276       3.597-732.177-307.926 
ATOM   5683  C4   DG A 276       2.787-732.756-307.002 
ATOM   5684  P    DT A 277      -1.595-732.513-311.840 
ATOM   5685  OP1  DT A 277      -2.580-731.521-312.328 
ATOM   5686  OP2  DT A 277      -2.133-733.849-311.501 
ATOM   5687  O5'  DT A 277      -0.411-732.665-312.906 
ATOM   5688  C5'  DT A 277       0.702-731.754-312.846 
ATOM   5689  C4'  DT A 277       2.002-732.512-313.024 
ATOM   5690  O4'  DT A 277       2.533-733.008-311.762 
ATOM   5691  C3'  DT A 277       1.930-733.757-313.908 
ATOM   5692  O3'  DT A 277       3.135-733.860-314.657 
ATOM   5693  C2'  DT A 277       1.868-734.927-312.926 
ATOM   5694  C1'  DT A 277       2.882-734.374-311.929 
ATOM   5695  N1   DT A 277       2.828-735.032-310.593 
ATOM   5696  C2   DT A 277       4.016-735.180-309.920 
ATOM   5697  O2   DT A 277       5.085-734.801-310.369 
ATOM   5698  N3   DT A 277       3.927-735.794-308.686 
ATOM   5699  C4   DT A 277       2.776-736.261-308.085 
ATOM   5700  O4   DT A 277       2.821-736.794-306.975 
ATOM   5701  C5   DT A 277       1.580-736.060-308.868 
ATOM   5702  C7   DT A 277       0.281-736.539-308.287 
ATOM   5703  C6   DT A 277       1.638-735.466-310.071 
ATOM   5704  P    DA A 278       3.063-734.341-316.182 
ATOM   5705  OP1  DA A 278       2.746-733.186-317.052 
ATOM   5706  OP2  DA A 278       2.156-735.505-316.293 
ATOM   5707  O5'  DA A 278       4.571-734.809-316.438 
ATOM   5708  C5'  DA A 278       5.636-734.164-315.713 
ATOM   5709  C4'  DA A 278       6.622-735.198-315.210 
ATOM   5710  O4'  DA A 278       6.254-735.727-313.903 
ATOM   5711  C3'  DA A 278       6.781-736.445-316.080 
ATOM   5712  O3'  DA A 278       8.144-736.853-316.056 
ATOM   5713  C2'  DA A 278       5.942-737.515-315.381 
ATOM   5714  C1'  DA A 278       6.335-737.143-313.954 
ATOM   5715  N9   DA A 278       5.419-737.696-312.918 
ATOM   5716  C8   DA A 278       4.071-737.894-312.995 
ATOM   5717  N7   DA A 278       3.551-738.397-311.918 
ATOM   5718  C5   DA A 278       4.633-738.545-311.063 
ATOM   5719  C6   DA A 278       4.744-739.032-309.750 
ATOM   5720  N6   DA A 278       3.701-739.482-309.038 
ATOM   5721  N1   DA A 278       5.969-739.041-309.194 
ATOM   5722  C2   DA A 278       7.001-738.592-309.906 
ATOM   5723  N3   DA A 278       7.021-738.117-311.131 
ATOM   5724  C4   DA A 278       5.782-738.119-311.665 
ATOM   5725  P    DA A 279       8.817-737.391-317.405 
ATOM   5726  OP1  DA A 279       9.284-736.245-318.218 
ATOM   5727  OP2  DA A 279       7.894-738.331-318.078 
ATOM   5728  O5'  DA A 279      10.077-738.193-316.831 
ATOM   5729  C5'  DA A 279      10.679-737.757-315.598 
ATOM   5730  C4'  DA A 279      10.980-738.953-314.717 
ATOM   5731  O4'  DA A 279       9.854-739.313-313.867 
ATOM   5732  C3'  DA A 279      11.318-740.251-315.451 
ATOM   5733  O3'  DA A 279      12.320-740.946-314.718 
ATOM   5734  C2'  DA A 279      10.027-741.069-315.404 
ATOM   5735  C1'  DA A 279       9.644-740.713-313.971 
ATOM   5736  N9   DA A 279       8.218-740.992-313.645 
ATOM   5737  C8   DA A 279       7.126-740.893-314.460 
ATOM   5738  N7   DA A 279       6.009-741.208-313.882 
ATOM   5739  C5   DA A 279       6.385-741.541-312.588 
ATOM   5740  C6   DA A 279       5.651-741.966-311.468 
ATOM   5741  N6   DA A 279       4.321-742.135-311.476 
ATOM   5742  N1   DA A 279       6.336-742.213-310.336 
ATOM   5743  C2   DA A 279       7.657-742.043-310.335 
ATOM   5744  N3   DA A 279       8.445-741.653-311.312 
ATOM   5745  C4   DA A 279       7.735-741.413-312.434 
ATOM   5746  P    DC A 280      13.487-741.694-315.518 
ATOM   5747  OP1  DC A 280      14.555-740.727-315.857 
ATOM   5748  OP2  DC A 280      12.908-742.445-316.653 
ATOM   5749  O5'  DC A 280      14.021-742.720-314.412 
ATOM   5750  C5'  DC A 280      13.927-742.359-313.021 
ATOM   5751  C4'  DC A 280      13.432-743.540-312.211 
ATOM   5752  O4'  DC A 280      11.978-743.596-312.141 
ATOM   5753  C3'  DC A 280      13.829-744.920-312.736 
ATOM   5754  O3'  DC A 280      14.089-745.775-311.630 
ATOM   5755  C2'  DC A 280      12.584-745.430-313.462 
ATOM   5756  C1'  DC A 280      11.565-744.918-312.448 
ATOM   5757  N1   DC A 280      10.173-744.858-312.974 
ATOM   5758  C2   DC A 280       9.132-745.130-312.090 
ATOM   5759  O2   DC A 280       9.404-745.405-310.915 
ATOM   5760  N3   DC A 280       7.856-745.081-312.550 
ATOM   5761  C4   DC A 280       7.603-744.778-313.830 
ATOM   5762  N4   DC A 280       6.342-744.743-314.231 
ATOM   5763  C5   DC A 280       8.660-744.496-314.757 
ATOM   5764  C6   DC A 280       9.929-744.550-314.277 
ATOM   5765  P    DA A 281      15.312-746.806-311.718 
ATOM   5766  OP1  DA A 281      16.568-746.118-311.346 
ATOM   5767  OP2  DA A 281      15.303-747.474-313.038 
ATOM   5768  O5'  DA A 281      14.918-747.860-310.580 
ATOM   5769  C5'  DA A 281      14.159-747.409-309.443 
ATOM   5770  C4'  DA A 281      13.061-748.405-309.125 
ATOM   5771  O4'  DA A 281      11.835-748.135-309.863 
ATOM   5772  C3'  DA A 281      13.374-749.865-309.450 
ATOM   5773  O3'  DA A 281      12.797-750.694-308.448 
ATOM   5774  C2'  DA A 281      12.654-750.130-310.772 
ATOM   5775  C1'  DA A 281      11.385-749.351-310.442 
ATOM   5776  N9   DA A 281      10.560-749.016-311.636 
ATOM   5777  C8   DA A 281      10.980-748.712-312.900 
ATOM   5778  N7   DA A 281      10.013-748.466-313.728 
ATOM   5779  C5   DA A 281       8.867-748.616-312.961 
ATOM   5780  C6   DA A 281       7.502-748.487-313.262 
ATOM   5781  N6   DA A 281       7.040-748.161-314.478 
ATOM   5782  N1   DA A 281       6.625-748.706-312.265 
ATOM   5783  C2   DA A 281       7.089-749.029-311.059 
ATOM   5784  N3   DA A 281       8.334-749.178-310.662 
ATOM   5785  C4   DA A 281       9.191-748.953-311.678 
ATOM   5786  P    DA A 282      13.612-751.971-307.932 
ATOM   5787  OP1  DA A 282      14.573-751.556-306.885 
ATOM   5788  OP2  DA A 282      14.185-752.694-309.089 
ATOM   5789  O5'  DA A 282      12.446-752.847-307.276 
ATOM   5790  C5'  DA A 282      11.306-752.176-306.706 
ATOM   5791  C4'  DA A 282      10.030-752.887-307.113 
ATOM   5792  O4'  DA A 282       9.499-752.397-308.377 
ATOM   5793  C3'  DA A 282      10.147-754.397-307.323 
ATOM   5794  O3'  DA A 282       8.955-755.021-306.863 
ATOM   5795  C2'  DA A 282      10.233-754.571-308.839 
ATOM   5796  C1'  DA A 282       9.193-753.514-309.197 
ATOM   5797  N9   DA A 282       9.250-753.074-310.619 
ATOM   5798  C8   DA A 282      10.346-752.942-311.422 
ATOM   5799  N7   DA A 282      10.071-752.536-312.623 
ATOM   5800  C5   DA A 282       8.691-752.387-312.618 
ATOM   5801  C6   DA A 282       7.778-751.978-313.604 
ATOM   5802  N6   DA A 282       8.140-751.628-314.847 
ATOM   5803  N1   DA A 282       6.475-751.943-313.266 
ATOM   5804  C2   DA A 282       6.123-752.292-312.030 
ATOM   5805  N3   DA A 282       6.881-752.688-311.031 
ATOM   5806  C4   DA A 282       8.179-752.715-311.395 
ATOM   5807  P    DG A 283       9.059-756.414-306.083 
ATOM   5808  OP1  DG A 283       9.353-756.163-304.654 
ATOM   5809  OP2  DG A 283      10.001-757.310-306.791 
ATOM   5810  O5'  DG A 283       7.568-756.974-306.236 
ATOM   5811  C5'  DG A 283       6.477-756.038-306.332 
ATOM   5812  C4'  DG A 283       5.516-756.473-307.420 
ATOM   5813  O4'  DG A 283       5.884-755.951-308.728 
ATOM   5814  C3'  DG A 283       5.403-757.981-307.644 
ATOM   5815  O3'  DG A 283       4.053-758.301-307.956 
ATOM   5816  C2'  DG A 283       6.264-758.255-308.877 
ATOM   5817  C1'  DG A 283       5.845-757.017-309.663 
ATOM   5818  N9   DG A 283       6.764-756.681-310.787 
ATOM   5819  C8   DG A 283       8.131-756.834-310.869 
ATOM   5820  N7   DG A 283       8.645-756.437-312.008 
ATOM   5821  C5   DG A 283       7.540-755.991-312.732 
ATOM   5822  C6   DG A 283       7.464-755.446-314.040 
ATOM   5823  O6   DG A 283       8.371-755.240-314.842 
ATOM   5824  N1   DG A 283       6.144-755.126-314.386 
ATOM   5825  C2   DG A 283       5.042-755.309-313.573 
ATOM   5826  N2   DG A 283       3.866-754.939-314.088 
ATOM   5827  N3   DG A 283       5.113-755.820-312.347 
ATOM   5828  C4   DG A 283       6.388-756.136-311.995 
ATOM   5829  P    DT A 284       3.411-759.637-307.353 
ATOM   5830  OP1  DT A 284       2.921-759.376-305.981 
ATOM   5831  OP2  DT A 284       4.369-760.756-307.497 
ATOM   5832  O5'  DT A 284       2.169-759.863-308.335 
ATOM   5833  C5'  DT A 284       1.539-758.717-308.939 
ATOM   5834  C4'  DT A 284       1.264-758.991-310.404 
ATOM   5835  O4'  DT A 284       2.389-758.636-311.258 
ATOM   5836  C3'  DT A 284       0.971-760.447-310.766 
ATOM   5837  O3'  DT A 284      -0.019-760.479-311.787 
ATOM   5838  C2'  DT A 284       2.285-760.973-311.346 
ATOM   5839  C1'  DT A 284       2.641-759.719-312.140 
ATOM   5840  N1   DT A 284       4.071-759.657-312.552 
ATOM   5841  C2   DT A 284       4.348-759.073-313.763 
ATOM   5842  O2   DT A 284       3.485-758.615-314.492 
ATOM   5843  N3   DT A 284       5.685-759.034-314.112 
ATOM   5844  C4   DT A 284       6.740-759.520-313.366 
ATOM   5845  O4   DT A 284       7.896-759.429-313.784 
ATOM   5846  C5   DT A 284       6.349-760.116-312.111 
ATOM   5847  C7   DT A 284       7.435-760.671-311.238 
ATOM   5848  C6   DT A 284       5.056-760.167-311.747 
ATOM   5849  P    DC A 285      -1.154-761.606-311.732 
ATOM   5850  OP1  DC A 285      -2.246-761.166-310.834 
ATOM   5851  OP2  DC A 285      -0.540-762.914-311.415 
ATOM   5852  O5'  DC A 285      -1.671-761.608-313.246 
ATOM   5853  C5'  DC A 285      -1.602-760.388-314.008 
ATOM   5854  C4'  DC A 285      -1.083-760.676-315.403 
ATOM   5855  O4'  DC A 285       0.371-760.627-315.475 
ATOM   5856  C3'  DC A 285      -1.433-762.051-315.972 
ATOM   5857  O3'  DC A 285      -1.682-761.922-317.367 
ATOM   5858  C2'  DC A 285      -0.166-762.884-315.781 
ATOM   5859  C1'  DC A 285       0.825-761.786-316.155 
ATOM   5860  N1   DC A 285       2.220-762.064-315.715 
ATOM   5861  C2   DC A 285       3.259-761.624-316.532 
ATOM   5862  O2   DC A 285       2.982-761.026-317.579 
ATOM   5863  N3   DC A 285       4.538-761.868-316.149 
ATOM   5864  C4   DC A 285       4.797-762.518-315.008 
ATOM   5865  N4   DC A 285       6.062-762.731-314.678 
ATOM   5866  C5   DC A 285       3.743-762.979-314.153 
ATOM   5867  C6   DC A 285       2.472-762.726-314.554 
ATOM   5868  P    DG A 286      -2.873-762.766-318.024 
ATOM   5869  OP1  DG A 286      -4.153-762.048-317.836 
ATOM   5870  OP2  DG A 286      -2.830-764.157-317.523 
ATOM   5871  O5'  DG A 286      -2.462-762.740-319.571 
ATOM   5872  C5'  DG A 286      -1.729-761.610-320.079 
ATOM   5873  C4'  DG A 286      -0.607-762.083-320.982 
ATOM   5874  O4'  DG A 286       0.619-762.359-320.246 
ATOM   5875  C3'  DG A 286      -0.873-763.377-321.751 
ATOM   5876  O3'  DG A 286      -0.284-763.275-323.042 
ATOM   5877  C2'  DG A 286      -0.132-764.456-320.962 
ATOM   5878  C1'  DG A 286       1.111-763.626-320.653 
ATOM   5879  N9   DG A 286       1.940-764.179-319.545 
ATOM   5880  C8   DG A 286       1.540-764.845-318.408 
ATOM   5881  N7   DG A 286       2.529-765.204-317.624 
ATOM   5882  C5   DG A 286       3.663-764.744-318.291 
ATOM   5883  C6   DG A 286       5.034-764.836-317.934 
ATOM   5884  O6   DG A 286       5.536-765.351-316.939 
ATOM   5885  N1   DG A 286       5.855-764.234-318.898 
ATOM   5886  C2   DG A 286       5.410-763.624-320.054 
ATOM   5887  N2   DG A 286       6.355-763.109-320.845 
ATOM   5888  N3   DG A 286       4.125-763.538-320.388 
ATOM   5889  C4   DG A 286       3.315-764.117-319.464 
ATOM   5890  P    DA A 287      -1.068-763.873-324.302 
ATOM   5891  OP1  DA A 287      -2.053-762.882-324.790 
ATOM   5892  OP2  DA A 287      -1.606-765.209-323.963 
ATOM   5893  O5'  DA A 287       0.116-764.025-325.368 
ATOM   5894  C5'  DA A 287       1.229-763.114-325.308 
ATOM   5895  C4'  DA A 287       2.529-763.873-325.486 
ATOM   5896  O4'  DA A 287       3.060-764.369-324.224 
ATOM   5897  C3'  DA A 287       2.458-765.118-326.370 
ATOM   5898  O3'  DA A 287       3.663-765.221-327.119 
ATOM   5899  C2'  DA A 287       2.395-766.287-325.388 
ATOM   5900  C1'  DA A 287       3.409-765.735-324.391 
ATOM   5901  N9   DA A 287       3.355-766.392-323.055 
ATOM   5902  C8   DA A 287       2.264-766.879-322.393 
ATOM   5903  N7   DA A 287       2.542-767.400-321.238 
ATOM   5904  C5   DA A 287       3.917-767.248-321.124 
ATOM   5905  C6   DA A 287       4.828-767.601-320.115 
ATOM   5906  N6   DA A 287       4.472-768.210-318.975 
ATOM   5907  N1   DA A 287       6.125-767.306-320.322 
ATOM   5908  C2   DA A 287       6.474-766.701-321.456 
ATOM   5909  N3   DA A 287       5.716-766.325-322.463 
ATOM   5910  C4   DA A 287       4.423-766.632-322.232 
ATOM   5911  P    DT A 288       3.590-765.702-328.644 
ATOM   5912  OP1  DT A 288       3.273-764.547-329.514 
ATOM   5913  OP2  DT A 288       2.684-766.866-328.755 
ATOM   5914  O5'  DT A 288       5.099-766.170-328.900 
ATOM   5915  C5'  DT A 288       6.163-765.524-328.175 
ATOM   5916  C4'  DT A 288       7.150-766.559-327.672 
ATOM   5917  O4'  DT A 288       6.782-767.088-326.365 
ATOM   5918  C3'  DT A 288       7.309-767.806-328.542 
ATOM   5919  O3'  DT A 288       8.671-768.213-328.518 
ATOM   5920  C2'  DT A 288       6.469-768.875-327.843 
ATOM   5921  C1'  DT A 288       6.862-768.504-326.416 
ATOM   5922  N1   DT A 288       5.947-769.057-325.380 
ATOM   5923  C2   DT A 288       6.508-769.425-324.181 
ATOM   5924  O2   DT A 288       7.700-769.315-323.946 
ATOM   5925  N3   DT A 288       5.630-769.934-323.245 
ATOM   5926  C4   DT A 288       4.269-770.101-323.405 
ATOM   5927  O4   DT A 288       3.584-770.569-322.493 
ATOM   5928  C5   DT A 288       3.773-769.687-324.696 
ATOM   5929  C7   DT A 288       2.301-769.835-324.954 
ATOM   5930  C6   DT A 288       4.604-769.189-325.625 
ATOM   5931  P    DG A 289       9.344-768.751-329.867 
ATOM   5932  OP1  DG A 289       9.811-767.606-330.680 
ATOM   5933  OP2  DG A 289       8.421-769.692-330.540 
ATOM   5934  O5'  DG A 289      10.604-769.553-329.293 
ATOM   5935  C5'  DG A 289      11.206-769.117-328.060 
ATOM   5936  C4'  DG A 289      11.507-770.314-327.179 
ATOM   5937  O4'  DG A 289      10.381-770.674-326.329 
ATOM   5938  C3'  DG A 289      11.845-771.611-327.913 
ATOM   5939  O3'  DG A 289      12.847-772.306-327.180 
ATOM   5940  C2'  DG A 289      10.555-772.430-327.866 
ATOM   5941  C1'  DG A 289      10.171-772.074-326.433 
ATOM   5942  N9   DG A 289       8.745-772.353-326.107 
ATOM   5943  C8   DG A 289       7.632-772.258-326.915 
ATOM   5944  N7   DG A 289       6.510-772.579-326.318 
ATOM   5945  C5   DG A 289       6.907-772.910-325.023 
ATOM   5946  C6   DG A 289       6.135-773.338-323.912 
ATOM   5947  O6   DG A 289       4.922-773.515-323.840 
ATOM   5948  N1   DG A 289       6.940-773.567-322.787 
ATOM   5949  C2   DG A 289       8.310-773.404-322.742 
ATOM   5950  N2   DG A 289       8.895-773.674-321.573 
ATOM   5951  N3   DG A 289       9.034-773.002-323.786 
ATOM   5952  C4   DG A 289       8.268-772.776-324.885 
ATOM   5953  P    DG A 290      14.015-773.055-327.980 
ATOM   5954  OP1  DG A 290      15.082-772.088-328.319 
ATOM   5955  OP2  DG A 290      13.435-773.806-329.115 
ATOM   5956  O5'  DG A 290      14.548-774.081-326.874 
ATOM   5957  C5'  DG A 290      14.454-773.719-325.483 
ATOM   5958  C4'  DG A 290      13.959-774.901-324.673 
ATOM   5959  O4'  DG A 290      12.505-774.956-324.603 
ATOM   5960  C3'  DG A 290      14.356-776.280-325.198 
ATOM   5961  O3'  DG A 290      14.617-777.136-324.092 
ATOM   5962  C2'  DG A 290      13.111-776.791-325.924 
ATOM   5963  C1'  DG A 290      12.092-776.279-324.910 
ATOM   5964  N9   DG A 290      10.700-776.219-325.436 
ATOM   5965  C8   DG A 290      10.263-775.928-326.710 
ATOM   5966  N7   DG A 290       8.959-775.960-326.847 
ATOM   5967  C5   DG A 290       8.501-776.297-325.574 
ATOM   5968  C6   DG A 290       7.176-776.481-325.099 
ATOM   5969  O6   DG A 290       6.118-776.383-325.713 
ATOM   5970  N1   DG A 290       7.163-776.818-323.738 
ATOM   5971  C2   DG A 290       8.283-776.957-322.942 
ATOM   5972  N2   DG A 290       8.058-777.283-321.666 
ATOM   5973  N3   DG A 290       9.525-776.784-323.388 
ATOM   5974  C4   DG A 290       9.555-776.457-324.706 
ATOM   5975  P    DA A 291      15.839-778.166-324.180 
ATOM   5976  OP1  DA A 291      17.096-777.478-323.808 
ATOM   5977  OP2  DA A 291      15.830-778.834-325.500 
ATOM   5978  O5'  DA A 291      15.445-779.220-323.042 
ATOM   5979  C5'  DA A 291      14.686-778.769-321.905 
ATOM   5980  C4'  DA A 291      13.588-779.765-321.587 
ATOM   5981  O4'  DA A 291      12.363-779.496-322.325 
ATOM   5982  C3'  DA A 291      13.901-781.226-321.912 
ATOM   5983  O3'  DA A 291      13.324-782.054-320.910 
ATOM   5984  C2'  DA A 291      13.181-781.491-323.234 
ATOM   5985  C1'  DA A 291      11.912-780.711-322.904 
ATOM   5986  N9   DA A 291      11.087-780.376-324.098 
ATOM   5987  C8   DA A 291      11.508-780.073-325.362 
ATOM   5988  N7   DA A 291      10.541-779.826-326.190 
ATOM   5989  C5   DA A 291       9.394-779.976-325.423 
ATOM   5990  C6   DA A 291       8.029-779.847-325.724 
ATOM   5991  N6   DA A 291       7.567-779.522-326.940 
ATOM   5992  N1   DA A 291       7.152-780.067-324.727 
ATOM   5993  C2   DA A 291       7.616-780.390-323.521 
ATOM   5994  N3   DA A 291       8.862-780.538-323.124 
ATOM   5995  C4   DA A 291       9.719-780.314-324.140 
ATOM   5996  P    DT A 292      14.139-783.332-320.394 
ATOM   5997  OP1  DT A 292      15.100-782.917-319.348 
ATOM   5998  OP2  DT A 292      14.712-784.055-321.551 
ATOM   5999  O5'  DT A 292      12.973-784.207-319.738 
ATOM   6000  C5'  DT A 292      11.833-783.537-319.168 
ATOM   6001  C4'  DT A 292      10.557-784.248-319.575 
ATOM   6002  O4'  DT A 292      10.026-783.758-320.839 
ATOM   6003  C3'  DT A 292      10.675-785.757-319.785 
ATOM   6004  O3'  DT A 292       9.482-786.381-319.325 
ATOM   6005  C2'  DT A 292      10.760-785.932-321.301 
ATOM   6006  C1'  DT A 292       9.720-784.875-321.659 
ATOM   6007  N1   DT A 292       9.777-784.435-323.081 
ATOM   6008  C2   DT A 292       8.585-784.116-323.685 
ATOM   6009  O2   DT A 292       7.512-784.179-323.111 
ATOM   6010  N3   DT A 292       8.678-783.713-325.004 
ATOM   6011  C4   DT A 292       9.836-783.605-325.747 
ATOM   6012  O4   DT A 292       9.793-783.233-326.922 
ATOM   6013  C5   DT A 292      11.034-783.962-325.026 
ATOM   6014  C7   DT A 292      12.339-783.873-325.763 
ATOM   6015  C6   DT A 292      10.974-784.357-323.745 
ATOM   6016  P    DT A 293       9.586-787.775-318.545 
ATOM   6017  OP1  DT A 293       9.880-787.523-317.116 
ATOM   6018  OP2  DT A 293      10.528-788.670-319.253 
ATOM   6019  O5'  DT A 293       8.096-788.335-318.698 
ATOM   6020  C5'  DT A 293       7.005-787.399-318.794 
ATOM   6021  C4'  DT A 293       6.043-787.834-319.882 
ATOM   6022  O4'  DT A 293       6.411-787.311-321.190 
ATOM   6023  C3'  DT A 293       5.930-789.342-320.106 
ATOM   6024  O3'  DT A 293       4.580-789.661-320.418 
ATOM   6025  C2'  DT A 293       6.791-789.615-321.339 
ATOM   6026  C1'  DT A 293       6.372-788.378-322.125 
ATOM   6027  N1   DT A 293       7.291-788.042-323.249 
ATOM   6028  C2   DT A 293       6.727-787.503-324.379 
ATOM   6029  O2   DT A 293       5.530-787.297-324.490 
ATOM   6030  N3   DT A 293       7.609-787.206-325.400 
ATOM   6031  C4   DT A 293       8.975-787.397-325.382 
ATOM   6032  O4   DT A 293       9.663-787.092-326.358 
ATOM   6033  C5   DT A 293       9.474-787.968-324.153 
ATOM   6034  C7   DT A 293      10.951-788.210-324.050 
ATOM   6035  C6   DT A 293       8.639-788.267-323.145 
ATOM   6036  P    DC A 294       3.938-790.998-319.815 
ATOM   6037  OP1  DC A 294       3.448-790.736-318.443 
ATOM   6038  OP2  DC A 294       4.896-792.116-319.959 
ATOM   6039  O5'  DC A 294       2.696-791.223-320.797 
ATOM   6040  C5'  DC A 294       2.066-790.078-321.401 
ATOM   6041  C4'  DC A 294       1.791-790.352-322.866 
ATOM   6042  O4'  DC A 294       2.916-789.997-323.720 
ATOM   6043  C3'  DC A 294       1.498-791.808-323.228 
ATOM   6044  O3'  DC A 294       0.508-791.839-324.249 
ATOM   6045  C2'  DC A 294       2.812-792.333-323.808 
ATOM   6046  C1'  DC A 294       3.168-791.080-324.602 
ATOM   6047  N1   DC A 294       4.598-791.018-325.014 
ATOM   6048  C2   DC A 294       4.896-790.428-326.239 
ATOM   6049  O2   DC A 294       3.970-789.984-326.927 
ATOM   6050  N3   DC A 294       6.194-790.363-326.633 
ATOM   6051  C4   DC A 294       7.168-790.856-325.858 
ATOM   6052  N4   DC A 294       8.418-790.768-326.286 
ATOM   6053  C5   DC A 294       6.883-791.467-324.594 
ATOM   6054  C6   DC A 294       5.580-791.523-324.218 
ATOM   6055  P    DC A 295      -0.627-792.966-324.194 
ATOM   6056  OP1  DC A 295      -1.719-792.527-323.296 
ATOM   6057  OP2  DC A 295      -0.013-794.274-323.877 
ATOM   6058  O5'  DC A 295      -1.144-792.968-325.708 
ATOM   6059  C5'  DC A 295      -1.075-791.749-326.470 
ATOM   6060  C4'  DC A 295      -0.556-792.037-327.865 
ATOM   6061  O4'  DC A 295       0.898-791.987-327.937 
ATOM   6062  C3'  DC A 295      -0.906-793.411-328.434 
ATOM   6063  O3'  DC A 295      -1.155-793.282-329.829 
ATOM   6064  C2'  DC A 295       0.361-794.244-328.243 
ATOM   6065  C1'  DC A 295       1.353-793.147-328.617 
ATOM   6066  N1   DC A 295       2.748-793.424-328.177 
ATOM   6067  C2   DC A 295       3.787-792.984-328.994 
ATOM   6068  O2   DC A 295       3.510-792.387-330.041 
ATOM   6069  N3   DC A 295       5.065-793.228-328.611 
ATOM   6070  C4   DC A 295       5.324-793.878-327.470 
ATOM   6071  N4   DC A 295       6.589-794.092-327.140 
ATOM   6072  C5   DC A 295       4.270-794.340-326.615 
ATOM   6073  C6   DC A 295       2.999-794.087-327.016 
ATOM   6074  P    DT A 296      -2.346-794.127-330.486 
ATOM   6075  OP1  DT A 296      -3.626-793.408-330.298 
ATOM   6076  OP2  DT A 296      -2.302-795.518-329.985 
ATOM   6077  O5'  DT A 296      -1.935-794.100-332.033 
ATOM   6078  C5'  DT A 296      -1.202-792.970-332.541 
ATOM   6079  C4'  DT A 296      -0.080-793.444-333.444 
ATOM   6080  O4'  DT A 296       1.146-793.719-332.708 
ATOM   6081  C3'  DT A 296      -0.346-794.738-334.213 
ATOM   6082  O3'  DT A 296       0.243-794.636-335.504 
ATOM   6083  C2'  DT A 296       0.395-795.817-333.424 
ATOM   6084  C1'  DT A 296       1.638-794.987-333.115 
ATOM   6085  N1   DT A 296       2.467-795.539-332.007 
ATOM   6086  C2   DT A 296       3.828-795.378-332.105 
ATOM   6087  O2   DT A 296       4.363-794.814-333.042 
ATOM   6088  N3   DT A 296       4.563-795.904-331.060 
ATOM   6089  C4   DT A 296       4.062-796.560-329.954 
ATOM   6090  O4   DT A 296       4.821-796.987-329.082 
ATOM   6091  C5   DT A 296       2.623-796.679-329.942 
ATOM   6092  C7   DT A 296       1.995-797.380-328.773 
ATOM   6093  C6   DT A 296       1.884-796.178-330.945 
ATOM   6094  P    DC A 297      -0.541-795.234-336.764 
ATOM   6095  OP1  DC A 297      -1.526-794.242-337.252 
ATOM   6096  OP2  DC A 297      -1.078-796.570-336.425 
ATOM   6097  O5'  DC A 297       0.643-795.386-337.830 
ATOM   6098  C5'  DC A 297       1.757-794.475-337.770 
ATOM   6099  C4'  DC A 297       3.056-795.233-337.948 
ATOM   6100  O4'  DC A 297       3.587-795.729-336.686 
ATOM   6101  C3'  DC A 297       2.985-796.478-338.832 
ATOM   6102  O3'  DC A 297       4.190-796.581-339.581 
ATOM   6103  C2'  DC A 297       2.923-797.648-337.850 
ATOM   6104  C1'  DC A 297       3.936-797.095-336.853 
ATOM   6105  N1   DC A 297       3.882-797.753-335.517 
ATOM   6106  C2   DC A 297       5.079-797.911-334.822 
ATOM   6107  O2   DC A 297       6.126-797.502-335.337 
ATOM   6108  N3   DC A 297       5.051-798.508-333.604 
ATOM   6109  C4   DC A 297       3.895-798.937-333.080 
ATOM   6110  N4   DC A 297       3.920-799.514-331.888 
ATOM   6111  C5   DC A 297       2.654-798.785-333.779 
ATOM   6112  C6   DC A 297       2.703-798.185-334.995 
ATOM   6113  P    DT A 298       4.117-797.062-341.106 
ATOM   6114  OP1  DT A 298       3.800-795.907-341.976 
ATOM   6115  OP2  DT A 298       3.211-798.226-341.217 
ATOM   6116  O5'  DT A 298       5.626-797.531-341.362 
ATOM   6117  C5'  DT A 298       6.690-796.885-340.638 
ATOM   6118  C4'  DT A 298       7.677-797.920-340.134 
ATOM   6119  O4'  DT A 298       7.309-798.448-338.827 
ATOM   6120  C3'  DT A 298       7.836-799.166-341.004 
ATOM   6121  O3'  DT A 298       9.198-799.574-340.980 
ATOM   6122  C2'  DT A 298       6.996-800.236-340.305 
ATOM   6123  C1'  DT A 298       7.389-799.864-338.878 
ATOM   6124  N1   DT A 298       6.474-800.417-337.842 
ATOM   6125  C2   DT A 298       7.036-800.786-336.643 
ATOM   6126  O2   DT A 298       8.227-800.676-336.408 
ATOM   6127  N3   DT A 298       6.157-801.295-335.707 
ATOM   6128  C4   DT A 298       4.797-801.462-335.867 
ATOM   6129  O4   DT A 298       4.111-801.929-334.955 
ATOM   6130  C5   DT A 298       4.300-801.048-337.158 
ATOM   6131  C7   DT A 298       2.829-801.196-337.416 
ATOM   6132  C6   DT A 298       5.132-800.549-338.087 
ATOM   6133  P    DC A 299       9.871-800.112-342.329 
ATOM   6134  OP1  DC A 299      10.338-798.966-343.142 
ATOM   6135  OP2  DC A 299       8.948-801.052-343.002 
ATOM   6136  O5'  DC A 299      11.131-800.914-341.755 
ATOM   6137  C5'  DC A 299      11.733-800.478-340.522 
ATOM   6138  C4'  DC A 299      12.034-801.674-339.641 
ATOM   6139  O4'  DC A 299      10.909-802.034-338.791 
ATOM   6140  C3'  DC A 299      12.372-802.972-340.375 
ATOM   6141  O3'  DC A 299      13.374-803.667-339.642 
ATOM   6142  C2'  DC A 299      11.082-803.790-340.328 
ATOM   6143  C1'  DC A 299      10.698-803.434-338.895 
ATOM   6144  N1   DC A 299       9.272-803.713-338.569 
ATOM   6145  C2   DC A 299       8.972-804.134-337.277 
ATOM   6146  O2   DC A 299       9.892-804.257-336.460 
ATOM   6147  N3   DC A 299       7.676-804.395-336.960 
ATOM   6148  C4   DC A 299       6.709-804.250-337.873
[truncated: 415,700 more chars]
