# Supplementary material for: Characterization of lncRNA-protein interactions associated with Prostate cancer and Androgen receptors by molecular docking simulations
Source: Biochem Biophys Rep. 2025 Mar 9;42:101959. doi: 10.1016/j.bbrep.2025.101959 (PMC11929892; doi:10.1016/j.bbrep.2025.101959)
Supplement: Multimedia component 84 [file mmc84.zip › bbrep_00101959_model_73.pdb]

REMARK Number:    73
REMARK Ligand:     lig_628dcb8434e2f.pdb
REMARK Contact:     0     0     0
REMARK Score:  -144.88
REMARK RMSD:    647.35
MODEL       73
ATOM      1  N   ALA A  24      30.357  -5.473 -24.875 
ATOM      2  CA  ALA A  24      30.515  -4.000 -24.871 
ATOM      3  CB  ALA A  24      29.364  -3.347 -25.653 
ATOM      4  C   ALA A  24      30.496  -3.471 -23.474 
ATOM      5  O   ALA A  24      31.409  -3.720 -22.690 
ATOM      6  N   GLN A  25      29.435  -2.716 -23.129 
ATOM      7  CA  GLN A  25      29.334  -2.167 -21.810 
ATOM      8  CB  GLN A  25      28.209  -1.135 -21.640 
ATOM      9  CG  GLN A  25      28.449   0.131 -22.464 
ATOM     10  CD  GLN A  25      27.291   1.085 -22.227 
ATOM     11  OE1 GLN A  25      26.895   1.324 -21.089 
ATOM     12  NE2 GLN A  25      26.734   1.652 -23.331 
ATOM     13  C   GLN A  25      29.084  -3.296 -20.876 
ATOM     14  O   GLN A  25      28.668  -4.376 -21.290 
ATOM     15  N   ASP A  26      29.382  -3.075 -19.584 
ATOM     16  CA  ASP A  26      29.211  -4.105 -18.606 
ATOM     17  CB  ASP A  26      30.274  -4.043 -17.495 
ATOM     18  CG  ASP A  26      30.054  -5.171 -16.494 
ATOM     19  OD1 ASP A  26      28.986  -5.191 -15.826 
ATOM     20  OD2 ASP A  26      30.966  -6.032 -16.381 
ATOM     21  C   ASP A  26      27.866  -3.939 -17.988 
ATOM     22  O   ASP A  26      27.612  -2.985 -17.253 
ATOM     23  N   ASN A  27      26.945  -4.872 -18.288 
ATOM     24  CA  ASN A  27      25.662  -4.773 -17.669 
ATOM     25  CB  ASN A  27      24.503  -4.752 -18.683 
ATOM     26  CG  ASN A  27      24.583  -3.452 -19.471 
ATOM     27  OD1 ASN A  27      24.658  -2.366 -18.897 
ATOM     28  ND2 ASN A  27      24.568  -3.560 -20.827 
ATOM     29  C   ASN A  27      25.467  -5.984 -16.812 
ATOM     30  O   ASN A  27      24.473  -6.696 -16.949 
ATOM     31  N   SER A  28      26.402  -6.226 -15.873 
ATOM     32  CA  SER A  28      26.317  -7.361 -15.002 
ATOM     33  CB  SER A  28      27.559  -7.517 -14.112 
ATOM     34  OG  SER A  28      28.707  -7.731 -14.919 
ATOM     35  C   SER A  28      25.149  -7.145 -14.100 
ATOM     36  O   SER A  28      24.492  -8.089 -13.668 
ATOM     37  N   ARG A  29      24.868  -5.864 -13.806 
ATOM     38  CA  ARG A  29      23.821  -5.471 -12.913 
ATOM     39  CB  ARG A  29      23.787  -3.948 -12.704 
ATOM     40  CG  ARG A  29      25.152  -3.369 -12.324 
ATOM     41  CD  ARG A  29      25.113  -1.897 -11.913 
ATOM     42  NE  ARG A  29      26.512  -1.383 -11.942 
ATOM     43  CZ  ARG A  29      27.390  -1.720 -10.952 
ATOM     44  NH1 ARG A  29      27.024  -2.618  -9.991 
ATOM     45  NH2 ARG A  29      28.642  -1.178 -10.929 
ATOM     46  C   ARG A  29      22.506  -5.884 -13.504 
ATOM     47  O   ARG A  29      21.579  -6.255 -12.784 
ATOM     48  N   TYR A  30      22.378  -5.784 -14.840 
ATOM     49  CA  TYR A  30      21.164  -6.163 -15.505 
ATOM     50  CB  TYR A  30      21.186  -5.817 -17.003 
ATOM     51  CG  TYR A  30      19.900  -6.271 -17.606 
ATOM     52  CD1 TYR A  30      18.727  -5.600 -17.348 
ATOM     53  CD2 TYR A  30      19.876  -7.357 -18.449 
ATOM     54  CE1 TYR A  30      17.543  -6.018 -17.911 
ATOM     55  CE2 TYR A  30      18.698  -7.778 -19.016 
ATOM     56  CZ  TYR A  30      17.529  -7.109 -18.746 
ATOM     57  OH  TYR A  30      16.316  -7.539 -19.327 
ATOM     58  C   TYR A  30      20.959  -7.638 -15.363 
ATOM     59  O   TYR A  30      19.855  -8.092 -15.068 
ATOM     60  N   THR A  31      22.033  -8.431 -15.551 
ATOM     61  CA  THR A  31      21.926  -9.861 -15.473 
ATOM     62  CB  THR A  31      23.230 -10.559 -15.736 
ATOM     63  OG1 THR A  31      23.715 -10.225 -17.028 
ATOM     64  CG2 THR A  31      23.003 -12.080 -15.628 
ATOM     65  C   THR A  31      21.490 -10.229 -14.091 
ATOM     66  O   THR A  31      20.646 -11.105 -13.907 
ATOM     67  N   HIS A  32      22.064  -9.557 -13.079 
ATOM     68  CA  HIS A  32      21.744  -9.842 -11.711 
ATOM     69  ND1 HIS A  32      22.771 -10.826  -8.882 
ATOM     70  CG  HIS A  32      22.450  -9.554  -9.301 
ATOM     71  CB  HIS A  32      22.623  -9.069 -10.710 
ATOM     72  NE2 HIS A  32      22.010  -9.743  -7.096 
ATOM     73  CD2 HIS A  32      21.986  -8.905  -8.198 
ATOM     74  CE1 HIS A  32      22.488 -10.885  -7.556 
ATOM     75  C   HIS A  32      20.311  -9.481 -11.477 
ATOM     76  O   HIS A  32      19.604 -10.145 -10.722 
ATOM     77  N   PHE A  33      19.841  -8.406 -12.133 
ATOM     78  CA  PHE A  33      18.494  -7.942 -11.975 
ATOM     79  CB  PHE A  33      18.233  -6.698 -12.850 
ATOM     80  CG  PHE A  33      16.831  -6.221 -12.683 
ATOM     81  CD1 PHE A  33      15.822  -6.729 -13.471 
ATOM     82  CD2 PHE A  33      16.525  -5.261 -11.749 
ATOM     83  CE1 PHE A  33      14.528  -6.288 -13.327 
ATOM     84  CE2 PHE A  33      15.232  -4.815 -11.599 
ATOM     85  CZ  PHE A  33      14.232  -5.330 -12.388 
ATOM     86  C   PHE A  33      17.577  -9.044 -12.410 
ATOM     87  O   PHE A  33      16.584  -9.337 -11.745 
ATOM     88  N   LEU A  34      17.891  -9.694 -13.546 
ATOM     89  CA  LEU A  34      17.052 -10.740 -14.056 
ATOM     90  CB  LEU A  34      17.509 -11.262 -15.429 
ATOM     91  CG  LEU A  34      17.352 -10.227 -16.561 
ATOM     92  CD1 LEU A  34      17.815 -10.799 -17.911 
ATOM     93  CD2 LEU A  34      15.914  -9.684 -16.622 
ATOM     94  C   LEU A  34      17.034 -11.895 -13.105 
ATOM     95  O   LEU A  34      15.977 -12.463 -12.835 
ATOM     96  N   THR A  35      18.201 -12.276 -12.555 
ATOM     97  CA  THR A  35      18.222 -13.429 -11.706 
ATOM     98  CB  THR A  35      19.611 -13.827 -11.277 
ATOM     99  OG1 THR A  35      19.582 -15.110 -10.672 
ATOM    100  CG2 THR A  35      20.183 -12.793 -10.291 
ATOM    101  C   THR A  35      17.370 -13.183 -10.496 
ATOM    102  O   THR A  35      16.600 -14.054 -10.093 
ATOM    103  N   GLN A  36      17.510 -12.004  -9.861 
ATOM    104  CA  GLN A  36      16.760 -11.714  -8.673 
ATOM    105  CB  GLN A  36      17.330 -10.515  -7.900 
ATOM    106  CG  GLN A  36      18.719 -10.776  -7.318 
ATOM    107  CD  GLN A  36      19.161  -9.521  -6.583 
ATOM    108  OE1 GLN A  36      18.999  -8.403  -7.076 
ATOM    109  NE2 GLN A  36      19.727  -9.702  -5.360 
ATOM    110  C   GLN A  36      15.306 -11.414  -8.928 
ATOM    111  O   GLN A  36      14.428 -11.820  -8.172 
ATOM    112  N   HIS A  37      15.041 -10.560  -9.926 
ATOM    113  CA  HIS A  37      13.739 -10.030 -10.232 
ATOM    114  ND1 HIS A  37      13.488  -7.875  -7.943 
ATOM    115  CG  HIS A  37      14.262  -7.931  -9.081 
ATOM    116  CB  HIS A  37      13.787  -8.508 -10.384 
ATOM    117  NE2 HIS A  37      15.483  -7.062  -7.395 
ATOM    118  CD2 HIS A  37      15.476  -7.429  -8.730 
ATOM    119  CE1 HIS A  37      14.268  -7.348  -6.966 
ATOM    120  C   HIS A  37      12.906 -10.649 -11.327 
ATOM    121  O   HIS A  37      11.752 -10.256 -11.466 
ATOM    122  N   TYR A  38      13.434 -11.530 -12.202 
ATOM    123  CA  TYR A  38      12.632 -11.883 -13.350 
ATOM    124  CB  TYR A  38      13.334 -11.414 -14.642 
ATOM    125  CG  TYR A  38      12.655 -11.872 -15.887 
ATOM    126  CD1 TYR A  38      11.465 -11.319 -16.304 
ATOM    127  CD2 TYR A  38      13.246 -12.841 -16.668 
ATOM    128  CE1 TYR A  38      10.868 -11.746 -17.467 
ATOM    129  CE2 TYR A  38      12.653 -13.271 -17.830 
ATOM    130  CZ  TYR A  38      11.459 -12.724 -18.231 
ATOM    131  OH  TYR A  38      10.848 -13.164 -19.425 
ATOM    132  C   TYR A  38      12.379 -13.364 -13.432 
ATOM    133  O   TYR A  38      13.285 -14.174 -13.250 
ATOM    134  N   ASP A  39      11.102 -13.741 -13.690 
ATOM    135  CA  ASP A  39      10.698 -15.112 -13.886 
ATOM    136  CB  ASP A  39      10.028 -15.729 -12.643 
ATOM    137  CG  ASP A  39       9.940 -17.238 -12.841 
ATOM    138  OD1 ASP A  39      10.562 -17.742 -13.815 
ATOM    139  OD2 ASP A  39       9.249 -17.904 -12.025 
ATOM    140  C   ASP A  39       9.669 -15.081 -14.984 
ATOM    141  O   ASP A  39       8.529 -14.682 -14.754 
ATOM    142  N   ALA A  40      10.037 -15.519 -16.207 
ATOM    143  CA  ALA A  40       9.168 -15.355 -17.343 
ATOM    144  CB  ALA A  40       9.809 -15.843 -18.652 
ATOM    145  C   ALA A  40       7.861 -16.082 -17.196 
ATOM    146  O   ALA A  40       6.812 -15.469 -17.390 
ATOM    147  N   LYS A  41       7.868 -17.386 -16.837 
ATOM    148  CA  LYS A  41       6.612 -18.091 -16.756 
ATOM    149  CB  LYS A  41       6.394 -19.072 -17.922 
ATOM    150  CG  LYS A  41       6.320 -18.394 -19.293 
ATOM    151  CD  LYS A  41       6.383 -19.380 -20.462 
ATOM    152  CE  LYS A  41       6.315 -18.723 -21.842 
ATOM    153  NZ  LYS A  41       6.395 -19.761 -22.893 
ATOM    154  C   LYS A  41       6.607 -18.900 -15.492 
ATOM    155  O   LYS A  41       6.979 -20.072 -15.469 
ATOM    156  N   PRO A  42       6.164 -18.261 -14.447 
ATOM    157  CA  PRO A  42       6.146 -18.766 -13.096 
ATOM    158  CD  PRO A  42       5.459 -16.998 -14.579 
ATOM    159  CB  PRO A  42       5.693 -17.583 -12.242 
ATOM    160  CG  PRO A  42       4.817 -16.760 -13.203 
ATOM    161  C   PRO A  42       5.350 -19.982 -12.740 
ATOM    162  O   PRO A  42       5.866 -20.776 -11.954 
ATOM    163  N   GLN A  43       4.106 -20.125 -13.253 
ATOM    164  CA  GLN A  43       3.233 -21.210 -12.882 
ATOM    165  CB  GLN A  43       3.921 -22.559 -12.575 
ATOM    166  CG  GLN A  43       2.969 -23.746 -12.437 
ATOM    167  CD  GLN A  43       2.653 -24.258 -13.835 
ATOM    168  OE1 GLN A  43       2.011 -23.577 -14.631 
ATOM    169  NE2 GLN A  43       3.125 -25.496 -14.144 
ATOM    170  C   GLN A  43       2.428 -20.772 -11.677 
ATOM    171  O   GLN A  43       1.781 -19.726 -11.696 
ATOM    172  N   GLY A  44       2.476 -21.564 -10.580 
ATOM    173  CA  GLY A  44       1.617 -21.423  -9.423 
ATOM    174  C   GLY A  44       1.682 -20.099  -8.711 
ATOM    175  O   GLY A  44       0.636 -19.515  -8.436 
ATOM    176  N   ARG A  45       2.881 -19.573  -8.391 
ATOM    177  CA  ARG A  45       2.966 -18.320  -7.681 
ATOM    178  CB  ARG A  45       2.277 -17.177  -8.444 
ATOM    179  CG  ARG A  45       2.951 -16.883  -9.786 
ATOM    180  CD  ARG A  45       2.084 -16.065 -10.743 
ATOM    181  NE  ARG A  45       2.134 -14.640 -10.313 
ATOM    182  CZ  ARG A  45       1.083 -13.819 -10.595 
ATOM    183  NH1 ARG A  45      -0.026 -14.325 -11.205 
ATOM    184  NH2 ARG A  45       1.132 -12.493 -10.270 
ATOM    185  C   ARG A  45       2.353 -18.422  -6.307 
ATOM    186  O   ARG A  45       1.777 -17.453  -5.809 
ATOM    187  N   ASP A  46       2.452 -19.607  -5.663 
ATOM    188  CA  ASP A  46       1.984 -19.790  -4.311 
ATOM    189  CB  ASP A  46       1.250 -21.127  -4.079 
ATOM    190  CG  ASP A  46       2.197 -22.277  -4.390 
ATOM    191  OD1 ASP A  46       3.256 -22.021  -5.022 
ATOM    192  OD2 ASP A  46       1.866 -23.431  -4.005 
ATOM    193  C   ASP A  46       3.161 -19.699  -3.376 
ATOM    194  O   ASP A  46       4.259 -19.317  -3.777 
ATOM    195  N   ASP A  47       2.954 -20.056  -2.089 
ATOM    196  CA  ASP A  47       3.986 -19.963  -1.086 
ATOM    197  CB  ASP A  47       3.505 -20.399   0.311 
ATOM    198  CG  ASP A  47       2.512 -19.366   0.829 
ATOM    199  OD1 ASP A  47       2.392 -18.285   0.192 
ATOM    200  OD2 ASP A  47       1.859 -19.643   1.870 
ATOM    201  C   ASP A  47       5.122 -20.868  -1.453 
ATOM    202  O   ASP A  47       6.290 -20.503  -1.321 
ATOM    203  N   ARG A  48       4.797 -22.077  -1.942 
ATOM    204  CA  ARG A  48       5.781 -23.061  -2.293 
ATOM    205  CB  ARG A  48       5.140 -24.351  -2.823 
ATOM    206  CG  ARG A  48       6.146 -25.430  -3.211 
ATOM    207  CD  ARG A  48       5.521 -26.560  -4.029 
ATOM    208  NE  ARG A  48       5.134 -25.982  -5.348 
ATOM    209  CZ  ARG A  48       4.541 -26.764  -6.297 
ATOM    210  NH1 ARG A  48       4.304 -28.084  -6.046 
ATOM    211  NH2 ARG A  48       4.179 -26.221  -7.497 
ATOM    212  C   ARG A  48       6.632 -22.511  -3.395 
ATOM    213  O   ARG A  48       7.843 -22.722  -3.421 
ATOM    214  N   TYR A  49       6.004 -21.778  -4.332 
ATOM    215  CA  TYR A  49       6.690 -21.207  -5.452 
ATOM    216  CB  TYR A  49       5.716 -20.385  -6.317 
ATOM    217  CG  TYR A  49       6.455 -19.484  -7.246 
ATOM    218  CD1 TYR A  49       6.995 -19.944  -8.423 
ATOM    219  CD2 TYR A  49       6.580 -18.149  -6.930 
ATOM    220  CE1 TYR A  49       7.662 -19.084  -9.266 
ATOM    221  CE2 TYR A  49       7.244 -17.287  -7.767 
ATOM    222  CZ  TYR A  49       7.787 -17.755  -8.938 
ATOM    223  OH  TYR A  49       8.468 -16.868  -9.798 
ATOM    224  C   TYR A  49       7.763 -20.299  -4.937 
ATOM    225  O   TYR A  49       8.907 -20.361  -5.387 
ATOM    226  N   CYS A  50       7.427 -19.442  -3.956 
ATOM    227  CA  CYS A  50       8.387 -18.513  -3.432 
ATOM    228  CB  CYS A  50       7.789 -17.543  -2.401 
ATOM    229  SG  CYS A  50       6.919 -16.168  -3.203 
ATOM    230  C   CYS A  50       9.521 -19.233  -2.772 
ATOM    231  O   CYS A  50      10.680 -18.874  -2.966 
ATOM    232  N   GLU A  51       9.232 -20.282  -1.984 
ATOM    233  CA  GLU A  51      10.291 -20.937  -1.274 
ATOM    234  CB  GLU A  51       9.814 -22.052  -0.328 
ATOM    235  CG  GLU A  51       9.046 -21.500   0.875 
ATOM    236  CD  GLU A  51       8.647 -22.660   1.776 
ATOM    237  OE1 GLU A  51       8.797 -23.834   1.341 
ATOM    238  OE2 GLU A  51       8.191 -22.384   2.918 
ATOM    239  C   GLU A  51      11.271 -21.539  -2.238 
ATOM    240  O   GLU A  51      12.477 -21.471  -2.014 
ATOM    241  N   SER A  52      10.782 -22.163  -3.323 
ATOM    242  CA  SER A  52      11.648 -22.819  -4.266 
ATOM    243  CB  SER A  52      10.871 -23.670  -5.287 
ATOM    244  OG  SER A  52      11.770 -24.296  -6.189 
ATOM    245  C   SER A  52      12.484 -21.840  -5.041 
ATOM    246  O   SER A  52      13.695 -22.015  -5.173 
ATOM    247  N   ILE A  53      11.853 -20.774  -5.572 
ATOM    248  CA  ILE A  53      12.510 -19.830  -6.436 
ATOM    249  CB  ILE A  53      11.569 -18.839  -7.063 
ATOM    250  CG1 ILE A  53      12.268 -18.100  -8.213 
ATOM    251  CG2 ILE A  53      11.022 -17.910  -5.967 
ATOM    252  CD1 ILE A  53      11.307 -17.285  -9.080 
ATOM    253  C   ILE A  53      13.564 -19.071  -5.697 
ATOM    254  O   ILE A  53      14.625 -18.777  -6.243 
ATOM    255  N   MET A  54      13.288 -18.724  -4.431 
ATOM    256  CA  MET A  54      14.208 -17.931  -3.681 
ATOM    257  CB  MET A  54      13.657 -17.630  -2.278 
ATOM    258  CG  MET A  54      14.129 -16.292  -1.716 
ATOM    259  SD  MET A  54      13.400 -14.851  -2.557 
ATOM    260  CE  MET A  54      13.965 -13.641  -1.327 
ATOM    261  C   MET A  54      15.482 -18.715  -3.574 
ATOM    262  O   MET A  54      16.577 -18.162  -3.661 
ATOM    263  N   ARG A  55      15.360 -20.040  -3.377 
ATOM    264  CA  ARG A  55      16.487 -20.926  -3.259 
ATOM    265  CB  ARG A  55      16.035 -22.353  -2.921 
ATOM    266  CG  ARG A  55      15.198 -22.413  -1.641 
ATOM    267  CD  ARG A  55      14.502 -23.757  -1.423 
ATOM    268  NE  ARG A  55      15.339 -24.566  -0.498 
ATOM    269  CZ  ARG A  55      15.110 -25.907  -0.399 
ATOM    270  NH1 ARG A  55      14.168 -26.490  -1.198 
ATOM    271  NH2 ARG A  55      15.823 -26.659   0.486 
ATOM    272  C   ARG A  55      17.249 -20.983  -4.555 
ATOM    273  O   ARG A  55      18.476 -20.907  -4.565 
ATOM    274  N   ARG A  56      16.538 -21.101  -5.694 
ATOM    275  CA  ARG A  56      17.186 -21.258  -6.971 
ATOM    276  CB  ARG A  56      16.203 -21.454  -8.140 
ATOM    277  CG  ARG A  56      15.409 -22.759  -8.083 
ATOM    278  CD  ARG A  56      14.767 -23.128  -9.423 
ATOM    279  NE  ARG A  56      13.877 -22.004  -9.821 
ATOM    280  CZ  ARG A  56      12.561 -22.008  -9.459 
ATOM    281  NH1 ARG A  56      12.047 -23.057  -8.752 
ATOM    282  NH2 ARG A  56      11.757 -20.960  -9.804 
ATOM    283  C   ARG A  56      17.993 -20.038  -7.297 
ATOM    284  O   ARG A  56      19.094 -20.132  -7.842 
ATOM    285  N   ARG A  57      17.434 -18.858  -6.981 
ATOM    286  CA  ARG A  57      17.989 -17.566  -7.272 
ATOM    287  CB  ARG A  57      16.981 -16.432  -7.028 
ATOM    288  CG  ARG A  57      15.720 -16.618  -7.872 
ATOM    289  CD  ARG A  57      16.007 -16.749  -9.368 
ATOM    290  NE  ARG A  57      14.774 -17.286 -10.009 
ATOM    291  CZ  ARG A  57      14.462 -16.937 -11.292 
ATOM    292  NH1 ARG A  57      15.255 -16.058 -11.970 
ATOM    293  NH2 ARG A  57      13.356 -17.462 -11.896 
ATOM    294  C   ARG A  57      19.215 -17.308  -6.446 
ATOM    295  O   ARG A  57      20.047 -16.489  -6.833 
ATOM    296  N   GLY A  58      19.345 -17.952  -5.266 
ATOM    297  CA  GLY A  58      20.518 -17.749  -4.452 
ATOM    298  C   GLY A  58      20.249 -16.676  -3.435 
ATOM    299  O   GLY A  58      21.171 -16.056  -2.910 
ATOM    300  N   LEU A  59      18.957 -16.404  -3.197 
ATOM    301  CA  LEU A  59      18.390 -15.442  -2.291 
ATOM    302  CB  LEU A  59      16.997 -14.993  -2.748 
ATOM    303  CG  LEU A  59      17.057 -14.335  -4.141 
ATOM    304  CD1 LEU A  59      15.690 -13.786  -4.573 
ATOM    305  CD2 LEU A  59      18.175 -13.282  -4.214 
ATOM    306  C   LEU A  59      18.342 -15.875  -0.842 
ATOM    307  O   LEU A  59      17.877 -15.107  -0.005 
ATOM    308  N   THR A  60      18.628 -17.158  -0.543 
ATOM    309  CA  THR A  60      18.521 -17.780   0.758 
ATOM    310  CB  THR A  60      18.422 -19.273   0.655 
ATOM    311  OG1 THR A  60      19.592 -19.810   0.057 
ATOM    312  CG2 THR A  60      17.192 -19.608  -0.204 
ATOM    313  C   THR A  60      19.582 -17.448   1.776 
ATOM    314  O   THR A  60      19.306 -17.592   2.964 
ATOM    315  N   SER A  61      20.833 -17.093   1.412 
ATOM    316  CA  SER A  61      21.758 -16.859   2.493 
ATOM    317  CB  SER A  61      22.957 -17.826   2.485 
ATOM    318  OG  SER A  61      22.517 -19.158   2.702 
ATOM    319  C   SER A  61      22.320 -15.475   2.407 
ATOM    320  O   SER A  61      23.186 -15.209   1.575 
ATOM    321  N   PRO A  62      21.889 -14.572   3.254 
ATOM    322  CA  PRO A  62      20.832 -14.844   4.197 
ATOM    323  CD  PRO A  62      22.847 -13.617   3.787 
ATOM    324  CB  PRO A  62      20.985 -13.822   5.320 
ATOM    325  CG  PRO A  62      22.467 -13.428   5.263 
ATOM    326  C   PRO A  62      19.514 -14.718   3.499 
ATOM    327  O   PRO A  62      19.488 -14.279   2.350 
ATOM    328  N   CYS A  63      18.409 -15.091   4.176 
ATOM    329  CA  CYS A  63      17.107 -15.029   3.577 
ATOM    330  CB  CYS A  63      15.980 -15.525   4.508 
ATOM    331  SG  CYS A  63      16.264 -17.191   5.180 
ATOM    332  C   CYS A  63      16.811 -13.590   3.286 
ATOM    333  O   CYS A  63      16.979 -12.728   4.148 
ATOM    334  N   LYS A  64      16.363 -13.286   2.050 
ATOM    335  CA  LYS A  64      16.024 -11.933   1.733 
ATOM    336  CB  LYS A  64      15.958 -11.675   0.217 
ATOM    337  CG  LYS A  64      15.947 -10.196  -0.175 
ATOM    338  CD  LYS A  64      16.188  -9.974  -1.671 
ATOM    339  CE  LYS A  64      16.192  -8.501  -2.084 
ATOM    340  NZ  LYS A  64      16.367  -8.389  -3.549 
ATOM    341  C   LYS A  64      14.671 -11.685   2.334 
ATOM    342  O   LYS A  64      13.782 -12.531   2.250 
ATOM    343  N   ASP A  65      14.485 -10.514   2.975 
ATOM    344  CA  ASP A  65      13.252 -10.245   3.660 
ATOM    345  CB  ASP A  65      13.310  -8.967   4.522 
ATOM    346  CG  ASP A  65      13.625  -7.757   3.647 
ATOM    347  OD1 ASP A  65      14.224  -7.939   2.553 
ATOM    348  OD2 ASP A  65      13.278  -6.626   4.077 
ATOM    349  C   ASP A  65      12.107 -10.144   2.699 
ATOM    350  O   ASP A  65      11.037 -10.700   2.946 
ATOM    351  N   ILE A  66      12.280  -9.419   1.579 
ATOM    352  CA  ILE A  66      11.198  -9.300   0.645 
ATOM    353  CB  ILE A  66      10.432  -8.019   0.848 
ATOM    354  CG1 ILE A  66       9.083  -8.013   0.109 
ATOM    355  CG2 ILE A  66      11.366  -6.859   0.468 
ATOM    356  CD1 ILE A  66       9.205  -8.016  -1.410 
ATOM    357  C   ILE A  66      11.805  -9.311  -0.725 
ATOM    358  O   ILE A  66      12.863  -8.720  -0.940 
ATOM    359  N   ASN A  67      11.179 -10.019  -1.688 
ATOM    360  CA  ASN A  67      11.720 -10.015  -3.017 
ATOM    361  CB  ASN A  67      12.741 -11.139  -3.259 
ATOM    362  CG  ASN A  67      13.477 -10.847  -4.558 
ATOM    363  OD1 ASN A  67      14.272  -9.911  -4.638 
ATOM    364  ND2 ASN A  67      13.214 -11.676  -5.603 
ATOM    365  C   ASN A  67      10.584 -10.205  -3.973 
ATOM    366  O   ASN A  67       9.740 -11.082  -3.786 
ATOM    367  N   THR A  68      10.556  -9.392  -5.048 
ATOM    368  CA  THR A  68       9.471  -9.467  -5.982 
ATOM    369  CB  THR A  68       8.762  -8.158  -6.145 
ATOM    370  OG1 THR A  68       8.269  -7.721  -4.886 
ATOM    371  CG2 THR A  68       7.598  -8.348  -7.130 
ATOM    372  C   THR A  68       9.996  -9.879  -7.324 
ATOM    373  O   THR A  68      11.059  -9.439  -7.762 
ATOM    374  N   PHE A  69       9.236 -10.761  -8.006 
ATOM    375  CA  PHE A  69       9.601 -11.241  -9.309 
ATOM    376  CB  PHE A  69       9.527 -12.774  -9.435 
ATOM    377  CG  PHE A  69      10.543 -13.384  -8.526 
ATOM    378  CD1 PHE A  69      11.831 -13.609  -8.956 
ATOM    379  CD2 PHE A  69      10.207 -13.734  -7.237 
ATOM    380  CE1 PHE A  69      12.768 -14.171  -8.120 
ATOM    381  CE2 PHE A  69      11.140 -14.295  -6.395 
ATOM    382  CZ  PHE A  69      12.423 -14.515  -6.835 
ATOM    383  C   PHE A  69       8.608 -10.690 -10.287 
ATOM    384  O   PHE A  69       7.415 -10.605 -10.001 
ATOM    385  N   ILE A  70       9.099 -10.300 -11.480 
ATOM    386  CA  ILE A  70       8.279  -9.766 -12.530 
ATOM    387  CB  ILE A  70       8.894  -8.585 -13.228 
ATOM    388  CG1 ILE A  70       9.137  -7.438 -12.235 
ATOM    389  CG2 ILE A  70       7.982  -8.201 -14.407 
ATOM    390  CD1 ILE A  70      10.026  -6.325 -12.786 
ATOM    391  C   ILE A  70       8.146 -10.852 -13.550 
ATOM    392  O   ILE A  70       9.106 -11.572 -13.824 
ATOM    393  N   HIS A  71       6.934 -11.011 -14.122 
ATOM    394  CA  HIS A  71       6.704 -12.056 -15.078 
ATOM    395  ND1 HIS A  71       6.623 -14.322 -12.875 
ATOM    396  CG  HIS A  71       5.646 -13.442 -13.288 
ATOM    397  CB  HIS A  71       5.509 -12.942 -14.696 
ATOM    398  NE2 HIS A  71       5.416 -13.823 -11.074 
ATOM    399  CD2 HIS A  71       4.918 -13.148 -12.176 
ATOM    400  CE1 HIS A  71       6.439 -14.514 -11.544 
ATOM    401  C   HIS A  71       6.415 -11.410 -16.399 
ATOM    402  O   HIS A  71       6.310 -10.188 -16.486 
ATOM    403  N   GLY A  72       6.286 -12.218 -17.476 
ATOM    404  CA  GLY A  72       6.017 -11.656 -18.772 
ATOM    405  C   GLY A  72       7.295 -11.593 -19.560 
ATOM    406  O   GLY A  72       8.294 -12.209 -19.193 
ATOM    407  N   ASN A  73       7.269 -10.867 -20.702 
ATOM    408  CA  ASN A  73       8.405 -10.782 -21.584 
ATOM    409  CB  ASN A  73       8.034 -10.508 -23.057 
ATOM    410  CG  ASN A  73       7.346  -9.151 -23.163 
ATOM    411  OD1 ASN A  73       7.968  -8.146 -23.502 
ATOM    412  ND2 ASN A  73       6.017  -9.119 -22.872 
ATOM    413  C   ASN A  73       9.371  -9.723 -21.133 
ATOM    414  O   ASN A  73       8.994  -8.716 -20.538 
ATOM    415  N   LYS A  74      10.668  -9.952 -21.434 
ATOM    416  CA  LYS A  74      11.764  -9.101 -21.052 
ATOM    417  CB  LYS A  74      13.152  -9.709 -21.329 
ATOM    418  CG  LYS A  74      13.502 -10.903 -20.438 
ATOM    419  CD  LYS A  74      14.866 -11.514 -20.762 
ATOM    420  CE  LYS A  74      14.989 -11.999 -22.206 
ATOM    421  NZ  LYS A  74      16.380 -12.427 -22.480 
ATOM    422  C   LYS A  74      11.726  -7.769 -21.741 
ATOM    423  O   LYS A  74      12.108  -6.759 -21.152 
ATOM    424  N   ARG A  75      11.268  -7.726 -23.005 
ATOM    425  CA  ARG A  75      11.336  -6.518 -23.783 
ATOM    426  CB  ARG A  75      10.706  -6.680 -25.174 
ATOM    427  CG  ARG A  75      11.275  -7.856 -25.964 
ATOM    428  CD  ARG A  75      10.777  -7.928 -27.407 
ATOM    429  NE  ARG A  75       9.288  -7.909 -27.372 
ATOM    430  CZ  ARG A  75       8.587  -9.047 -27.093 
ATOM    431  NH1 ARG A  75       9.247 -10.192 -26.754 
ATOM    432  NH2 ARG A  75       7.223  -9.036 -27.147 
ATOM    433  C   ARG A  75      10.568  -5.434 -23.096 
ATOM    434  O   ARG A  75      11.000  -4.283 -23.058 
ATOM    435  N   SER A  76       9.396  -5.775 -22.533 
ATOM    436  CA  SER A  76       8.562  -4.791 -21.905 
ATOM    437  CB  SER A  76       7.236  -5.385 -21.396 
ATOM    438  OG  SER A  76       6.471  -5.878 -22.487 
ATOM    439  C   SER A  76       9.281  -4.196 -20.730 
ATOM    440  O   SER A  76       9.132  -3.009 -20.441 
ATOM    441  N   ILE A  77      10.063  -5.017 -20.003 
ATOM    442  CA  ILE A  77      10.777  -4.552 -18.848 
ATOM    443  CB  ILE A  77      11.426  -5.664 -18.076 
ATOM    444  CG1 ILE A  77      10.357  -6.647 -17.572 
ATOM    445  CG2 ILE A  77      12.260  -5.039 -16.946 
ATOM    446  CD1 ILE A  77      10.932  -7.947 -17.010 
ATOM    447  C   ILE A  77      11.850  -3.586 -19.254 
ATOM    448  O   ILE A  77      12.029  -2.547 -18.626 
ATOM    449  N   LYS A  78      12.600  -3.902 -20.324 
ATOM    450  CA  LYS A  78      13.670  -3.048 -20.763 
ATOM    451  CB  LYS A  78      14.457  -3.613 -21.957 
ATOM    452  CG  LYS A  78      15.314  -4.836 -21.619 
ATOM    453  CD  LYS A  78      15.896  -5.526 -22.854 
ATOM    454  CE  LYS A  78      16.828  -6.696 -22.531 
ATOM    455  NZ  LYS A  78      16.037  -7.912 -22.246 
ATOM    456  C   LYS A  78      13.105  -1.727 -21.186 
ATOM    457  O   LYS A  78      13.736  -0.686 -21.012 
ATOM    458  N   ALA A  79      11.881  -1.748 -21.741 
ATOM    459  CA  ALA A  79      11.200  -0.603 -22.284 
ATOM    460  CB  ALA A  79       9.821  -0.951 -22.871 
ATOM    461  C   ALA A  79      10.987   0.445 -21.231 
ATOM    462  O   ALA A  79      10.878   1.630 -21.545 
ATOM    463  N   ILE A  80      10.868   0.044 -19.956 
ATOM    464  CA  ILE A  80      10.626   1.016 -18.927 
ATOM    465  CB  ILE A  80      10.255   0.446 -17.581 
ATOM    466  CG1 ILE A  80      11.316  -0.473 -16.984 
ATOM    467  CG2 ILE A  80       8.892  -0.240 -17.747 
ATOM    468  CD1 ILE A  80      10.900  -1.026 -15.623 
ATOM    469  C   ILE A  80      11.745   2.022 -18.874 
ATOM    470  O   ILE A  80      11.546   3.160 -18.452 
ATOM    471  N   CYS A  81      12.966   1.624 -19.275 
ATOM    472  CA  CYS A  81      14.117   2.486 -19.280 
ATOM    473  CB  CYS A  81      15.428   1.734 -19.567 
ATOM    474  SG  CYS A  81      15.754   0.459 -18.312 
ATOM    475  C   CYS A  81      13.959   3.596 -20.289 
ATOM    476  O   CYS A  81      14.689   4.586 -20.237 
ATOM    477  N   GLU A  82      13.062   3.434 -21.284 
ATOM    478  CA  GLU A  82      12.862   4.454 -22.277 
ATOM    479  CB  GLU A  82      12.970   3.920 -23.715 
ATOM    480  CG  GLU A  82      11.961   2.809 -24.013 
ATOM    481  CD  GLU A  82      12.156   2.352 -25.452 
ATOM    482  OE1 GLU A  82      12.213   3.228 -26.356 
ATOM    483  OE2 GLU A  82      12.249   1.114 -25.666 
ATOM    484  C   GLU A  82      11.484   5.028 -22.107 
ATOM    485  O   GLU A  82      10.696   4.562 -21.287 
ATOM    486  N   ASN A  83      11.173   6.085 -22.884 
ATOM    487  CA  ASN A  83       9.911   6.767 -22.808 
ATOM    488  CB  ASN A  83       9.851   8.042 -23.664 
ATOM    489  CG  ASN A  83      10.676   9.103 -22.944 
ATOM    490  OD1 ASN A  83      10.664   9.185 -21.715 
ATOM    491  ND2 ASN A  83      11.416   9.938 -23.723 
ATOM    492  C   ASN A  83       8.817   5.839 -23.229 
ATOM    493  O   ASN A  83       7.665   6.001 -22.831 
ATOM    494  N   LYS A  84       9.156   4.826 -24.043 
ATOM    495  CA  LYS A  84       8.180   3.925 -24.580 
ATOM    496  CB  LYS A  84       8.857   2.817 -25.416 
ATOM    497  CG  LYS A  84       7.921   1.834 -26.122 
ATOM    498  CD  LYS A  84       7.153   0.911 -25.178 
ATOM    499  CE  LYS A  84       6.396  -0.197 -25.909 
ATOM    500  NZ  LYS A  84       7.357  -1.190 -26.441 
ATOM    501  C   LYS A  84       7.386   3.298 -23.466 
ATOM    502  O   LYS A  84       6.161   3.232 -23.563 
ATOM    503  N   ASN A  85       8.029   2.807 -22.383 
ATOM    504  CA  ASN A  85       7.206   2.217 -21.358 
ATOM    505  CB  ASN A  85       7.343   0.680 -21.318 
ATOM    506  CG  ASN A  85       6.232   0.074 -20.468 
ATOM    507  OD1 ASN A  85       5.067   0.455 -20.576 
ATOM    508  ND2 ASN A  85       6.604  -0.897 -19.592 
ATOM    509  C   ASN A  85       7.600   2.737 -20.000 
ATOM    510  O   ASN A  85       7.516   2.004 -19.015 
ATOM    511  N   GLY A  86       7.987   4.025 -19.869 
ATOM    512  CA  GLY A  86       8.358   4.440 -18.541 
ATOM    513  C   GLY A  86       8.406   5.935 -18.432 
ATOM    514  O   GLY A  86       8.529   6.651 -19.426 
ATOM    515  N   ASN A  87       8.313   6.432 -17.176 
ATOM    516  CA  ASN A  87       8.388   7.834 -16.866 
ATOM    517  CB  ASN A  87       7.070   8.434 -16.338 
ATOM    518  CG  ASN A  87       6.033   8.383 -17.450 
ATOM    519  OD1 ASN A  87       5.564   7.312 -17.828 
ATOM    520  ND2 ASN A  87       5.650   9.574 -17.983 
ATOM    521  C   ASN A  87       9.381   7.966 -15.753 
ATOM    522  O   ASN A  87       9.660   7.005 -15.039 
ATOM    523  N   PRO A  88       9.943   9.130 -15.590 
ATOM    524  CA  PRO A  88      10.890   9.367 -14.542 
ATOM    525  CD  PRO A  88       9.915  10.189 -16.582 
ATOM    526  CB  PRO A  88      11.522  10.727 -14.851 
ATOM    527  CG  PRO A  88      10.555  11.384 -15.857 
ATOM    528  C   PRO A  88      10.168   9.304 -13.236 
ATOM    529  O   PRO A  88       9.050   9.812 -13.144 
ATOM    530  N   HIS A  89      10.804   8.706 -12.212 
ATOM    531  CA  HIS A  89      10.210   8.527 -10.923 
ATOM    532  ND1 HIS A  89       7.895   6.729  -9.424 
ATOM    533  CG  HIS A  89       9.268   6.743  -9.344 
ATOM    534  CB  HIS A  89      10.169   7.046 -10.506 
ATOM    535  NE2 HIS A  89       8.415   6.182  -7.333 
ATOM    536  CD2 HIS A  89       9.569   6.408  -8.061 
ATOM    537  CE1 HIS A  89       7.434   6.387  -8.195 
ATOM    538  C   HIS A  89      11.094   9.291 -10.006 
ATOM    539  O   HIS A  89      12.249   9.524 -10.348 
ATOM    540  N   ARG A  90      10.614   9.570  -8.777 
ATOM    541  CA  ARG A  90      11.134  10.633  -7.973 
ATOM    542  CB  ARG A  90      10.638  10.532  -6.524 
ATOM    543  CG  ARG A  90       9.118  10.621  -6.401 
ATOM    544  CD  ARG A  90       8.581  12.052  -6.436 
ATOM    545  NE  ARG A  90       7.099  11.972  -6.308 
ATOM    546  CZ  ARG A  90       6.398  13.027  -5.801 
ATOM    547  NH1 ARG A  90       7.050  14.164  -5.418 
ATOM    548  NH2 ARG A  90       5.043  12.938  -5.660 
ATOM    549  C   ARG A  90      12.627  10.723  -7.915 
ATOM    550  O   ARG A  90      13.186  11.625  -8.535 
ATOM    551  N   GLU A  91      13.353   9.801  -7.262 
ATOM    552  CA  GLU A  91      14.755  10.115  -7.224 
ATOM    553  CB  GLU A  91      15.367  10.061  -5.812 
ATOM    554  CG  GLU A  91      14.958  11.232  -4.914 
ATOM    555  CD  GLU A  91      13.537  11.000  -4.427 
ATOM    556  OE1 GLU A  91      13.280   9.918  -3.836 
ATOM    557  OE2 GLU A  91      12.688  11.907  -4.644 
ATOM    558  C   GLU A  91      15.504   9.143  -8.074 
ATOM    559  O   GLU A  91      15.859   8.056  -7.623 
ATOM    560  N   ASN A  92      15.780   9.542  -9.330 
ATOM    561  CA  ASN A  92      16.570   8.776 -10.253 
ATOM    562  CB  ASN A  92      18.015   8.583  -9.762 
ATOM    563  CG  ASN A  92      18.669   9.953  -9.678 
ATOM    564  OD1 ASN A  92      18.547  10.766 -10.593 
ATOM    565  ND2 ASN A  92      19.371  10.227  -8.547 
ATOM    566  C   ASN A  92      15.991   7.412 -10.460 
ATOM    567  O   ASN A  92      16.733   6.456 -10.678 
ATOM    568  N   LEU A  93      14.653   7.283 -10.421 
ATOM    569  CA  LEU A  93      14.046   5.998 -10.644 
ATOM    570  CB  LEU A  93      13.196   5.499  -9.462 
ATOM    571  CG  LEU A  93      14.013   5.127  -8.208 
ATOM    572  CD1 LEU A  93      13.097   4.644  -7.072 
ATOM    573  CD2 LEU A  93      15.107   4.099  -8.543 
ATOM    574  C   LEU A  93      13.141   6.137 -11.825 
ATOM    575  O   LEU A  93      12.979   7.226 -12.373 
ATOM    576  N   ARG A  94      12.563   5.007 -12.286 
ATOM    577  CA  ARG A  94      11.651   5.047 -13.395 
ATOM    578  CB  ARG A  94      12.264   4.533 -14.706 
ATOM    579  CG  ARG A  94      13.421   5.410 -15.185 
ATOM    580  CD  ARG A  94      13.981   5.008 -16.550 
ATOM    581  NE  ARG A  94      12.929   5.315 -17.557 
ATOM    582  CZ  ARG A  94      12.803   6.585 -18.040 
ATOM    583  NH1 ARG A  94      13.625   7.577 -17.590 
ATOM    584  NH2 ARG A  94      11.843   6.868 -18.966 
ATOM    585  C   ARG A  94      10.481   4.169 -13.054 
ATOM    586  O   ARG A  94      10.637   3.137 -12.403 
ATOM    587  N   ILE A  95       9.268   4.577 -13.488 
ATOM    588  CA  ILE A  95       8.059   3.839 -13.228 
ATOM    589  CB  ILE A  95       7.025   4.653 -12.501 
ATOM    590  CG1 ILE A  95       5.820   3.791 -12.084 
ATOM    591  CG2 ILE A  95       6.656   5.846 -13.397 
ATOM    592  CD1 ILE A  95       6.118   2.807 -10.956 
ATOM    593  C   ILE A  95       7.471   3.433 -14.552 
ATOM    594  O   ILE A  95       7.417   4.230 -15.487 
ATOM    595  N   SER A  96       7.017   2.167 -14.668 
ATOM    596  CA  SER A  96       6.520   1.669 -15.924 
ATOM    597  CB  SER A  96       6.521   0.132 -16.021 
ATOM    598  OG  SER A  96       5.638  -0.423 -15.057 
ATOM    599  C   SER A  96       5.122   2.137 -16.200 
ATOM    600  O   SER A  96       4.324   2.355 -15.289 
ATOM    601  N   LYS A  97       4.824   2.366 -17.497 
ATOM    602  CA  LYS A  97       3.513   2.735 -17.955 
ATOM    603  CB  LYS A  97       3.499   3.283 -19.390 
ATOM    604  CG  LYS A  97       4.096   4.687 -19.504 
ATOM    605  CD  LYS A  97       4.273   5.153 -20.949 
ATOM    606  CE  LYS A  97       4.718   6.611 -21.063 
ATOM    607  NZ  LYS A  97       6.152   6.728 -20.709 
ATOM    608  C   LYS A  97       2.610   1.543 -17.924 
ATOM    609  O   LYS A  97       1.429   1.655 -17.600 
ATOM    610  N   SER A  98       3.157   0.372 -18.304 
ATOM    611  CA  SER A  98       2.430  -0.864 -18.402 
ATOM    612  CB  SER A  98       3.113  -1.826 -19.387 
ATOM    613  OG  SER A  98       2.438  -3.069 -19.433 
ATOM    614  C   SER A  98       2.391  -1.529 -17.062 
ATOM    615  O   SER A  98       3.191  -1.233 -16.178 
ATOM    616  N   SER A  99       1.438  -2.468 -16.892 
ATOM    617  CA  SER A  99       1.316  -3.181 -15.654 
ATOM    618  CB  SER A  99      -0.138  -3.329 -15.182 
ATOM    619  OG  SER A  99      -0.171  -4.036 -13.953 
ATOM    620  C   SER A  99       1.866  -4.551 -15.901 
ATOM    621  O   SER A  99       1.756  -5.075 -17.006 
ATOM    622  N   PHE A 100       2.499  -5.160 -14.875 
ATOM    623  CA  PHE A 100       3.096  -6.452 -15.063 
ATOM    624  CB  PHE A 100       4.625  -6.462 -14.858 
ATOM    625  CG  PHE A 100       5.327  -5.637 -15.887 
ATOM    626  CD1 PHE A 100       5.439  -4.271 -15.743 
ATOM    627  CD2 PHE A 100       5.897  -6.234 -16.988 
ATOM    628  CE1 PHE A 100       6.097  -3.516 -16.687 
ATOM    629  CE2 PHE A 100       6.556  -5.484 -17.934 
ATOM    630  CZ  PHE A 100       6.657  -4.121 -17.787 
ATOM    631  C   PHE A 100       2.572  -7.384 -14.016 
ATOM    632  O   PHE A 100       2.195  -6.966 -12.922 
ATOM    633  N   GLN A 101       2.513  -8.691 -14.344 
ATOM    634  CA  GLN A 101       2.171  -9.658 -13.345 
ATOM    635  CB  GLN A 101       1.839 -11.052 -13.904 
ATOM    636  CG  GLN A 101       0.489 -11.131 -14.617 
ATOM    637  CD  GLN A 101      -0.593 -11.194 -13.547 
ATOM    638  OE1 GLN A 101      -0.366 -11.697 -12.449 
ATOM    639  NE2 GLN A 101      -1.804 -10.667 -13.873 
ATOM    640  C   GLN A 101       3.394  -9.793 -12.496 
ATOM    641  O   GLN A 101       4.508  -9.873 -13.015 
ATOM    642  N   VAL A 102       3.218  -9.802 -11.161 
ATOM    643  CA  VAL A 102       4.354  -9.886 -10.293 
ATOM    644  CB  VAL A 102       4.759  -8.562  -9.714 
ATOM    645  CG1 VAL A 102       5.195  -7.637 -10.861 
ATOM    646  CG2 VAL A 102       3.584  -8.007  -8.887 
ATOM    647  C   VAL A 102       4.011 -10.774  -9.139 
ATOM    648  O   VAL A 102       2.841 -11.025  -8.854 
ATOM    649  N   THR A 103       5.050 -11.314  -8.467 
ATOM    650  CA  THR A 103       4.829 -12.120  -7.304 
ATOM    651  CB  THR A 103       5.112 -13.577  -7.530 
ATOM    652  OG1 THR A 103       4.295 -14.080  -8.577 
ATOM    653  CG2 THR A 103       4.826 -14.343  -6.226 
ATOM    654  C   THR A 103       5.781 -11.637  -6.255 
ATOM    655  O   THR A 103       6.988 -11.574  -6.489 
ATOM    656  N   THR A 104       5.262 -11.297  -5.057 
ATOM    657  CA  THR A 104       6.109 -10.812  -4.005 
ATOM    658  CB  THR A 104       5.546  -9.614  -3.295 
ATOM    659  OG1 THR A 104       5.356  -8.546  -4.210 
ATOM    660  CG2 THR A 104       6.514  -9.193  -2.176 
ATOM    661  C   THR A 104       6.242 -11.896  -2.986 
ATOM    662  O   THR A 104       5.251 -12.502  -2.581 
ATOM    663  N   CYS A 105       7.490 -12.172  -2.555 
ATOM    664  CA  CYS A 105       7.738 -13.200  -1.586 
ATOM    665  CB  CYS A 105       8.849 -14.165  -2.029 
ATOM    666  SG  CYS A 105       8.448 -14.908  -3.639 
ATOM    667  C   CYS A 105       8.189 -12.511  -0.339 
ATOM    668  O   CYS A 105       9.178 -11.779  -0.349 
ATOM    669  N   LYS A 106       7.459 -12.730   0.774 
ATOM    670  CA  LYS A 106       7.781 -12.086   2.014 
ATOM    671  CB  LYS A 106       6.585 -11.338   2.628 
ATOM    672  CG  LYS A 106       6.127 -10.139   1.793 
ATOM    673  CD  LYS A 106       4.735  -9.634   2.178 
ATOM    674  CE  LYS A 106       4.309  -8.374   1.425 
ATOM    675  NZ  LYS A 106       5.014  -7.194   1.974 
ATOM    676  C   LYS A 106       8.204 -13.134   2.988 
ATOM    677  O   LYS A 106       7.514 -14.131   3.203 
ATOM    678  N   LEU A 107       9.370 -12.908   3.618 
ATOM    679  CA  LEU A 107       9.910 -13.866   4.533 
ATOM    680  CB  LEU A 107      11.381 -13.570   4.883 
ATOM    681  CG  LEU A 107      12.026 -14.570   5.857 
ATOM    682  CD1 LEU A 107      12.138 -15.973   5.238 
ATOM    683  CD2 LEU A 107      13.375 -14.044   6.370 
ATOM    684  C   LEU A 107       9.105 -13.824   5.787 
ATOM    685  O   LEU A 107       8.661 -12.764   6.225 
ATOM    686  N   HIS A 108       8.855 -15.005   6.380 
ATOM    687  CA  HIS A 108       8.191 -15.020   7.648 
ATOM    688  ND1 HIS A 108       6.503 -17.160   5.722 
ATOM    689  CG  HIS A 108       6.507 -16.861   7.063 
ATOM    690  CB  HIS A 108       6.725 -15.489   7.618 
ATOM    691  NE2 HIS A 108       6.076 -19.059   6.793 
ATOM    692  CD2 HIS A 108       6.247 -18.033   7.703 
ATOM    693  CE1 HIS A 108       6.239 -18.488   5.615 
ATOM    694  C   HIS A 108       8.993 -15.906   8.534 
ATOM    695  O   HIS A 108       9.644 -16.843   8.076 
ATOM    696  N   GLY A 109       8.958 -15.620   9.846 
ATOM    697  CA  GLY A 109       9.793 -16.334  10.759 
ATOM    698  C   GLY A 109      10.861 -15.362  11.144 
ATOM    699  O   GLY A 109      11.206 -14.465  10.376 
ATOM    700  N   GLY A 110      11.378 -15.513  12.376 
ATOM    701  CA  GLY A 110      12.344 -14.642  12.983 
ATOM    702  C   GLY A 110      13.717 -14.700  12.379 
ATOM    703  O   GLY A 110      14.419 -13.689  12.376 
ATOM    704  N   SER A 111      14.166 -15.876  11.892 
ATOM    705  CA  SER A 111      15.555 -15.993  11.521 
ATOM    706  CB  SER A 111      16.129 -17.404  11.740 
ATOM    707  OG  SER A 111      17.494 -17.439  11.353 
ATOM    708  C   SER A 111      15.827 -15.629  10.092 
ATOM    709  O   SER A 111      15.060 -15.888   9.167 
ATOM    710  N   PRO A 112      16.953 -14.967   9.967 
ATOM    711  CA  PRO A 112      17.492 -14.571   8.686 
ATOM    712  CD  PRO A 112      17.334 -14.031  11.015 
ATOM    713  CB  PRO A 112      18.504 -13.462   8.973 
ATOM    714  CG  PRO A 112      18.025 -12.860  10.301 
ATOM    715  C   PRO A 112      18.112 -15.709   7.930 
ATOM    716  O   PRO A 112      18.498 -15.507   6.778 
ATOM    717  N   TRP A 113      18.254 -16.900   8.543 
ATOM    718  CA  TRP A 113      18.952 -17.947   7.848 
ATOM    719  CB  TRP A 113      20.140 -18.493   8.653 
ATOM    720  CG  TRP A 113      21.239 -17.473   8.801 
ATOM    721  CD2 TRP A 113      22.171 -17.157   7.757 
ATOM    722  CD1 TRP A 113      21.549 -16.668   9.857 
ATOM    723  NE1 TRP A 113      22.625 -15.874   9.541 
ATOM    724  CE2 TRP A 113      23.017 -16.164   8.250 
ATOM    725  CE3 TRP A 113      22.310 -17.654   6.495 
ATOM    726  CZ2 TRP A 113      24.022 -15.652   7.480 
ATOM    727  CZ3 TRP A 113      23.322 -17.137   5.721 
ATOM    728  CH2 TRP A 113      24.162 -16.156   6.206 
ATOM    729  C   TRP A 113      18.019 -19.078   7.526 
ATOM    730  O   TRP A 113      16.980 -19.259   8.157 
ATOM    731  N   PRO A 114      18.387 -19.844   6.525 
ATOM    732  CA  PRO A 114      17.605 -20.941   6.018 
ATOM    733  CD  PRO A 114      19.726 -19.807   5.959 
ATOM    734  CB  PRO A 114      18.412 -21.510   4.849 
ATOM    735  CG  PRO A 114      19.865 -21.131   5.190 
ATOM    736  C   PRO A 114      17.349 -21.963   7.077 
ATOM    737  O   PRO A 114      18.132 -22.055   8.021 
ATOM    738  N   PRO A 115      16.287 -22.717   6.949 
ATOM    739  CA  PRO A 115      15.417 -22.592   5.810 
ATOM    740  CD  PRO A 115      16.308 -24.080   7.460 
ATOM    741  CB  PRO A 115      14.554 -23.850   5.796 
ATOM    742  CG  PRO A 115      15.436 -24.898   6.494 
ATOM    743  C   PRO A 115      14.624 -21.326   5.826 
ATOM    744  O   PRO A 115      14.324 -20.822   6.907 
ATOM    745  N   CYS A 116      14.262 -20.805   4.637 
ATOM    746  CA  CYS A 116      13.552 -19.559   4.576 
ATOM    747  CB  CYS A 116      14.136 -18.609   3.509 
ATOM    748  SG  CYS A 116      15.947 -18.432   3.606 
ATOM    749  C   CYS A 116      12.141 -19.851   4.153 
ATOM    750  O   CYS A 116      11.913 -20.416   3.083 
ATOM    751  N   GLN A 117      11.145 -19.461   4.980 
ATOM    752  CA  GLN A 117       9.776 -19.689   4.605 
ATOM    753  CB  GLN A 117       8.829 -20.057   5.761 
ATOM    754  CG  GLN A 117       9.262 -21.272   6.578 
ATOM    755  CD  GLN A 117       9.944 -20.724   7.818 
ATOM    756  OE1 GLN A 117      10.525 -19.641   7.791 
ATOM    757  NE2 GLN A 117       9.847 -21.480   8.943 
ATOM    758  C   GLN A 117       9.264 -18.399   4.045 
ATOM    759  O   GLN A 117       9.593 -17.322   4.542 
ATOM    760  N   TYR A 118       8.444 -18.476   2.979 
ATOM    761  CA  TYR A 118       7.961 -17.279   2.352 
ATOM    762  CB  TYR A 118       8.554 -17.047   0.952 
ATOM    763  CG  TYR A 118      10.003 -16.728   1.079 
ATOM    764  CD1 TYR A 118      10.406 -15.445   1.371 
ATOM    765  CD2 TYR A 118      10.958 -17.702   0.895 
ATOM    766  CE1 TYR A 118      11.740 -15.138   1.486 
ATOM    767  CE2 TYR A 118      12.294 -17.401   1.008 
ATOM    768  CZ  TYR A 118      12.686 -16.117   1.304 
ATOM    769  OH  TYR A 118      14.057 -15.806   1.420 
ATOM    770  C   TYR A 118       6.480 -17.356   2.150 
ATOM    771  O   TYR A 118       5.907 -18.436   2.018 
ATOM    772  N   ARG A 119       5.827 -16.174   2.139 
ATOM    773  CA  ARG A 119       4.427 -16.059   1.843 
ATOM    774  CB  ARG A 119       3.652 -15.202   2.858 
ATOM    775  CG  ARG A 119       3.673 -15.788   4.269 
ATOM    776  CD  ARG A 119       2.594 -16.840   4.518 
ATOM    777  NE  ARG A 119       2.885 -17.449   5.844 
ATOM    778  CZ  ARG A 119       1.863 -17.879   6.638 
ATOM    779  NH1 ARG A 119       0.571 -17.731   6.223 
ATOM    780  NH2 ARG A 119       2.135 -18.448   7.848 
ATOM    781  C   ARG A 119       4.365 -15.344   0.526 
ATOM    782  O   ARG A 119       5.061 -14.349   0.325 
ATOM    783  N   ALA A 120       3.524 -15.828  -0.411 
ATOM    784  CA  ALA A 120       3.516 -15.241  -1.722 
ATOM    785  CB  ALA A 120       3.540 -16.279  -2.857 
ATOM    786  C   ALA A 120       2.290 -14.411  -1.918 
ATOM    787  O   ALA A 120       1.191 -14.774  -1.498 
ATOM    788  N   THR A 121       2.473 -13.235  -2.553 
ATOM    789  CA  THR A 121       1.362 -12.387  -2.858 
ATOM    790  CB  THR A 121       1.414 -11.077  -2.132 
ATOM    791  OG1 THR A 121       1.493 -11.279  -0.729 
ATOM    792  CG2 THR A 121       0.136 -10.304  -2.467 
ATOM    793  C   THR A 121       1.454 -12.058  -4.319 
ATOM    794  O   THR A 121       2.368 -11.355  -4.746 
ATOM    795  N   ALA A 122       0.503 -12.561  -5.131 
ATOM    796  CA  ALA A 122       0.506 -12.258  -6.535 
ATOM    797  CB  ALA A 122      -0.363 -13.214  -7.372 
ATOM    798  C   ALA A 122      -0.051 -10.879  -6.695 
ATOM    799  O   ALA A 122      -0.797 -10.403  -5.841 
ATOM    800  N   GLY A 123       0.311 -10.190  -7.800 
ATOM    801  CA  GLY A 123      -0.202  -8.866  -8.009 
ATOM    802  C   GLY A 123      -0.066  -8.514  -9.455 
ATOM    803  O   GLY A 123       0.601  -9.210 -10.221 
ATOM    804  N   PHE A 124      -0.738  -7.418  -9.864 
ATOM    805  CA  PHE A 124      -0.677  -6.940 -11.215 
ATOM    806  CB  PHE A 124      -1.952  -7.333 -11.988 
ATOM    807  CG  PHE A 124      -1.880  -6.953 -13.427 
ATOM    808  CD1 PHE A 124      -1.110  -7.677 -14.309 
ATOM    809  CD2 PHE A 124      -2.620  -5.893 -13.902 
ATOM    810  CE1 PHE A 124      -1.058  -7.330 -15.640 
ATOM    811  CE2 PHE A 124      -2.573  -5.544 -15.231 
ATOM    812  CZ  PHE A 124      -1.789  -6.263 -16.103 
ATOM    813  C   PHE A 124      -0.614  -5.444 -11.112 
ATOM    814  O   PHE A 124      -1.586  -4.807 -10.707 
ATOM    815  N   ARG A 125       0.538  -4.838 -11.470 
ATOM    816  CA  ARG A 125       0.653  -3.408 -11.368 
ATOM    817  CB  ARG A 125       0.731  -2.905  -9.919 
ATOM    818  CG  ARG A 125       1.922  -3.477  -9.148 
ATOM    819  CD  ARG A 125       2.201  -2.737  -7.841 
ATOM    820  NE  ARG A 125       2.654  -1.368  -8.212 
ATOM    821  CZ  ARG A 125       2.539  -0.343  -7.320 
ATOM    822  NH1 ARG A 125       2.021  -0.575  -6.078 
ATOM    823  NH2 ARG A 125       2.940   0.912  -7.672 
ATOM    824  C   ARG A 125       1.930  -2.974 -12.029 
ATOM    825  O   ARG A 125       2.704  -3.796 -12.517 
ATOM    826  N   ASN A 126       2.164  -1.643 -12.058 
ATOM    827  CA  ASN A 126       3.348  -1.060 -12.631 
ATOM    828  CB  ASN A 126       3.319   0.475 -12.733 
ATOM    829  CG  ASN A 126       2.288   0.920 -13.750 
ATOM    830  OD1 ASN A 126       1.798   0.128 -14.551 
ATOM    831  ND2 ASN A 126       1.954   2.238 -13.724 
ATOM    832  C   ASN A 126       4.475  -1.326 -11.687 
ATOM    833  O   ASN A 126       4.252  -1.649 -10.522 
ATOM    834  N   VAL A 127       5.728  -1.187 -12.170 
ATOM    835  CA  VAL A 127       6.853  -1.442 -11.318 
ATOM    836  CB  VAL A 127       7.620  -2.670 -11.710 
ATOM    837  CG1 VAL A 127       6.692  -3.888 -11.560 
ATOM    838  CG2 VAL A 127       8.164  -2.479 -13.137 
ATOM    839  C   VAL A 127       7.801  -0.286 -11.389 
ATOM    840  O   VAL A 127       7.791   0.482 -12.349 
ATOM    841  N   VAL A 128       8.640  -0.129 -10.338 
ATOM    842  CA  VAL A 128       9.608   0.932 -10.290 
ATOM    843  CB  VAL A 128       9.558   1.739  -9.024 
ATOM    844  CG1 VAL A 128      10.684   2.788  -9.058 
ATOM    845  CG2 VAL A 128       8.156   2.343  -8.876 
ATOM    846  C   VAL A 128      10.968   0.306 -10.332 
ATOM    847  O   VAL A 128      11.242  -0.659  -9.620 
ATOM    848  N   VAL A 129      11.864   0.853 -11.180 
ATOM    849  CA  VAL A 129      13.192   0.316 -11.293 
ATOM    850  CB  VAL A 129      13.377  -0.597 -12.470 
ATOM    851  CG1 VAL A 129      12.475  -1.829 -12.285 
ATOM    852  CG2 VAL A 129      13.103   0.196 -13.761 
ATOM    853  C   VAL A 129      14.143   1.454 -11.487 
ATOM    854  O   VAL A 129      13.740   2.610 -11.599 
ATOM    855  N   ALA A 130      15.453   1.141 -11.469 
ATOM    856  CA  ALA A 130      16.471   2.102 -11.776 
ATOM    857  CB  ALA A 130      17.570   2.201 -10.704 
ATOM    858  C   ALA A 130      17.107   1.586 -13.029 
ATOM    859  O   ALA A 130      17.251   0.376 -13.195 
ATOM    860  N   CYS A 131      17.489   2.483 -13.964 
ATOM    861  CA  CYS A 131      18.044   1.992 -15.195 
ATOM    862  CB  CYS A 131      17.222   2.356 -16.450 
ATOM    863  SG  CYS A 131      15.649   1.450 -16.538 
ATOM    864  C   CYS A 131      19.424   2.528 -15.408 
ATOM    865  O   CYS A 131      19.772   3.615 -14.946 
ATOM    866  N   GLU A 132      20.255   1.724 -16.108 
ATOM    867  CA  GLU A 132      21.592   2.093 -16.475 
ATOM    868  CB  GLU A 132      22.653   1.496 -15.531 
ATOM    869  CG  GLU A 132      24.095   1.876 -15.875 
ATOM    870  CD  GLU A 132      25.017   1.153 -14.901 
ATOM    871  OE1 GLU A 132      24.867  -0.090 -14.759 
ATOM    872  OE2 GLU A 132      25.883   1.833 -14.288 
ATOM    873  C   GLU A 132      21.835   1.497 -17.828 
ATOM    874  O   GLU A 132      21.581   0.315 -18.054 
ATOM    875  N   ASN A 133      22.341   2.307 -18.771 
ATOM    876  CA  ASN A 133      22.633   1.807 -20.081 
ATOM    877  CB  ASN A 133      23.666   0.669 -20.045 
ATOM    878  CG  ASN A 133      24.142   0.395 -21.460 
ATOM    879  OD1 ASN A 133      23.716   1.047 -22.412 
ATOM    880  ND2 ASN A 133      25.042  -0.612 -21.602 
ATOM    881  C   ASN A 133      21.369   1.284 -20.700 
ATOM    882  O   ASN A 133      21.405   0.415 -21.569 
ATOM    883  N   GLY A 134      20.206   1.809 -20.274 
ATOM    884  CA  GLY A 134      18.973   1.431 -20.908 
ATOM    885  C   GLY A 134      18.488   0.100 -20.407 
ATOM    886  O   GLY A 134      17.601  -0.497 -21.016 
ATOM    887  N   LEU A 135      19.052  -0.410 -19.291 
ATOM    888  CA  LEU A 135      18.626  -1.689 -18.777 
ATOM    889  CB  LEU A 135      19.722  -2.763 -18.865 
ATOM    890  CG  LEU A 135      20.118  -3.122 -20.306 
ATOM    891  CD1 LEU A 135      21.217  -4.195 -20.327 
ATOM    892  CD2 LEU A 135      18.890  -3.538 -21.130 
ATOM    893  C   LEU A 135      18.301  -1.547 -17.317 
ATOM    894  O   LEU A 135      18.890  -0.715 -16.629 
ATOM    895  N   PRO A 136      17.352  -2.313 -16.825 
ATOM    896  CA  PRO A 136      17.021  -2.252 -15.420 
ATOM    897  CD  PRO A 136      16.196  -2.669 -17.633 
ATOM    898  CB  PRO A 136      15.657  -2.921 -15.271 
ATOM    899  CG  PRO A 136      15.011  -2.730 -16.653 
ATOM    900  C   PRO A 136      18.077  -2.865 -14.544 
ATOM    901  O   PRO A 136      18.366  -4.050 -14.698 
ATOM    902  N   VAL A 137      18.700  -2.052 -13.670 
ATOM    903  CA  VAL A 137      19.685  -2.428 -12.695 
ATOM    904  CB  VAL A 137      20.708  -1.352 -12.497 
ATOM    905  CG1 VAL A 137      21.444  -1.158 -13.835 
ATOM    906  CG2 VAL A 137      20.006  -0.082 -11.995 
ATOM    907  C   VAL A 137      19.111  -2.788 -11.354 
ATOM    908  O   VAL A 137      19.737  -3.522 -10.593 
ATOM    909  N   HIS A 138      17.948  -2.222 -10.978 
ATOM    910  CA  HIS A 138      17.482  -2.425  -9.634 
ATOM    911  ND1 HIS A 138      17.868  -2.477  -6.392 
ATOM    912  CG  HIS A 138      17.517  -1.474  -7.267 
ATOM    913  CB  HIS A 138      18.027  -1.352  -8.671 
ATOM    914  NE2 HIS A 138      16.458  -1.147  -5.302 
ATOM    915  CD2 HIS A 138      16.654  -0.671  -6.586 
ATOM    916  CE1 HIS A 138      17.208  -2.233  -5.232 
ATOM    917  C   HIS A 138      15.989  -2.347  -9.596 
ATOM    918  O   HIS A 138      15.368  -1.672 -10.416 
ATOM    919  N   LEU A 139      15.380  -3.059  -8.624 
ATOM    920  CA  LEU A 139      13.959  -3.022  -8.464 
ATOM    921  CB  LEU A 139      13.328  -4.424  -8.387 
ATOM    922  CG  LEU A 139      11.796  -4.427  -8.219 
ATOM    923  CD1 LEU A 139      11.097  -3.859  -9.466 
ATOM    924  CD2 LEU A 139      11.275  -5.821  -7.830 
ATOM    925  C   LEU A 139      13.692  -2.338  -7.155 
ATOM    926  O   LEU A 139      14.328  -2.642  -6.146 
ATOM    927  N   ASP A 140      12.744  -1.377  -7.146 
ATOM    928  CA  ASP A 140      12.392  -0.683  -5.938 
ATOM    929  CB  ASP A 140      11.787   0.709  -6.222 
ATOM    930  CG  ASP A 140      11.444   1.439  -4.927 
ATOM    931  OD1 ASP A 140      10.721   0.858  -4.076 
ATOM    932  OD2 ASP A 140      11.902   2.602  -4.774 
ATOM    933  C   ASP A 140      11.357  -1.523  -5.257 
ATOM    934  O   ASP A 140      10.230  -1.654  -5.728 
ATOM    935  N   GLN A 141      11.749  -2.130  -4.123 
ATOM    936  CA  GLN A 141      10.948  -3.011  -3.316 
ATOM    937  CB  GLN A 141      11.779  -3.783  -2.278 
ATOM    938  CG  GLN A 141      12.762  -4.776  -2.905 
ATOM    939  CD  GLN A 141      11.952  -5.908  -3.523 
ATOM    940  OE1 GLN A 141      12.497  -6.786  -4.190 
ATOM    941  NE2 GLN A 141      10.610  -5.884  -3.303 
ATOM    942  C   GLN A 141       9.851  -2.293  -2.576 
ATOM    943  O   GLN A 141       8.819  -2.893  -2.282 
ATOM    944  N   SER A 142      10.034  -0.997  -2.253 
ATOM    945  CA  SER A 142       9.150  -0.301  -1.351 
ATOM    946  CB  SER A 142       9.491   1.193  -1.188 
ATOM    947  OG  SER A 142       9.124   1.919  -2.352 
ATOM    948  C   SER A 142       7.710  -0.375  -1.771 
ATOM    949  O   SER A 142       6.824  -0.464  -0.923 
ATOM    950  N   ILE A 143       7.420  -0.350  -3.080 
ATOM    951  CA  ILE A 143       6.051  -0.356  -3.517 
ATOM    952  CB  ILE A 143       5.929  -0.210  -5.009 
ATOM    953  CG1 ILE A 143       6.581  -1.395  -5.742 
ATOM    954  CG2 ILE A 143       6.534   1.151  -5.388 
ATOM    955  CD1 ILE A 143       6.281  -1.418  -7.241 
ATOM    956  C   ILE A 143       5.389  -1.633  -3.085 
ATOM    957  O   ILE A 143       4.203  -1.660  -2.760 
ATOM    958  N   PHE A 144       6.139  -2.743  -3.129 
ATOM    959  CA  PHE A 144       5.663  -4.054  -2.785 
ATOM    960  CB  PHE A 144       6.569  -5.164  -3.332 
ATOM    961  CG  PHE A 144       6.507  -4.997  -4.812 
ATOM    962  CD1 PHE A 144       5.397  -5.403  -5.519 
ATOM    963  CD2 PHE A 144       7.560  -4.429  -5.496 
ATOM    964  CE1 PHE A 144       5.340  -5.244  -6.884 
ATOM    965  CE2 PHE A 144       7.507  -4.271  -6.860 
ATOM    966  CZ  PHE A 144       6.396  -4.677  -7.557 
ATOM    967  C   PHE A 144       5.482  -4.230  -1.309 
ATOM    968  O   PHE A 144       4.699  -5.077  -0.876 
ATOM    969  N   ARG A 145       6.264  -3.500  -0.495 
ATOM    970  CA  ARG A 145       6.177  -3.640   0.929 
ATOM    971  CB  ARG A 145       7.187  -2.736   1.646 
ATOM    972  CG  ARG A 145       8.616  -2.950   1.149 
ATOM    973  CD  ARG A 145       9.671  -2.223   1.979 
ATOM    974  NE  ARG A 145       9.994  -3.112   3.127 
ATOM    975  CZ  ARG A 145      10.901  -4.116   2.955 
ATOM    976  NH1 ARG A 145      11.537  -4.250   1.755 
ATOM    977  NH2 ARG A 145      11.162  -4.987   3.973 
ATOM    978  C   ARG A 145       4.810  -3.223   1.343 
ATOM    979  O   ARG A 145       4.160  -3.893   2.145 
ATOM    980  N   ARG A 146       4.339  -2.101   0.769 
ATOM    981  CA  ARG A 146       3.061  -1.554   1.109 
ATOM    982  CB  ARG A 146       2.944  -0.061   0.750 
ATOM    983  CG  ARG A 146       4.017   0.799   1.422 
ATOM    984  CD  ARG A 146       3.933   2.291   1.088 
ATOM    985  NE  ARG A 146       5.205   2.914   1.552 
ATOM    986  CZ  ARG A 146       6.283   2.930   0.714 
ATOM    987  NH1 ARG A 146       6.168   2.412  -0.544 
ATOM    988  NH2 ARG A 146       7.470   3.456   1.131 
ATOM    989  C   ARG A 146       2.016  -2.301   0.298 
ATOM    990  O   ARG A 146       1.257  -1.625  -0.446 
ATOM    991  OXT ARG A 146       1.959  -3.554   0.415 
TER
HEADER lig_73.pdb
ATOM      1  P    DC A   1    -433.529-233.403 260.416 
ATOM      2  OP1  DC A   1    -433.384-234.366 261.529 
ATOM      3  OP2  DC A   1    -432.715-232.171 260.512 
ATOM      4  O5'  DC A   1    -433.229-234.137 259.026 
ATOM      5  C5'  DC A   1    -434.297-234.837 258.361 
ATOM      6  C4'  DC A   1    -434.273-234.530 256.876 
ATOM      7  O4'  DC A   1    -435.045-233.341 256.543 
ATOM      8  C3'  DC A   1    -432.895-234.255 256.276 
ATOM      9  O3'  DC A   1    -432.845-234.806 254.966 
ATOM     10  C2'  DC A   1    -432.816-232.733 256.167 
ATOM     11  C1'  DC A   1    -434.253-232.515 255.703 
ATOM     12  N1   DC A   1    -434.726-231.111 255.856 
ATOM     13  C2   DC A   1    -435.606-230.613 254.899 
ATOM     14  O2   DC A   1    -435.957-231.350 253.971 
ATOM     15  N3   DC A   1    -436.048-229.335 255.021 
ATOM     16  C4   DC A   1    -435.645-228.568 256.042 
ATOM     17  N4   DC A   1    -436.104-227.328 256.117 
ATOM     18  C5   DC A   1    -434.739-229.060 257.037 
ATOM     19  C6   DC A   1    -434.308-230.340 256.898 
ATOM     20  P    DA A   2    -431.500-235.522 254.474 
ATOM     21  OP1  DA A   2    -431.484-236.924 254.949 
ATOM     22  OP2  DA A   2    -430.333-234.695 254.850 
ATOM     23  O5'  DA A   2    -431.689-235.493 252.886 
ATOM     24  C5'  DA A   2    -433.021-235.536 252.340 
ATOM     25  C4'  DA A   2    -433.152-234.531 251.213 
ATOM     26  O4'  DA A   2    -433.549-233.212 251.688 
ATOM     27  C3'  DA A   2    -431.880-234.264 250.408 
ATOM     28  O3'  DA A   2    -432.231-234.072 249.043 
ATOM     29  C2'  DA A   2    -431.340-232.946 250.961 
ATOM     30  C1'  DA A   2    -432.689-232.248 251.101 
ATOM     31  N9   DA A   2    -432.657-231.054 251.991 
ATOM     32  C8   DA A   2    -431.909-230.855 253.116 
ATOM     33  N7   DA A   2    -432.103-229.702 253.678 
ATOM     34  C5   DA A   2    -433.050-229.090 252.868 
ATOM     35  C6   DA A   2    -433.680-227.836 252.928 
ATOM     36  N6   DA A   2    -433.438-226.932 253.888 
ATOM     37  N1   DA A   2    -434.571-227.544 251.962 
ATOM     38  C2   DA A   2    -434.807-228.447 251.012 
ATOM     39  N3   DA A   2    -434.283-229.642 250.853 
ATOM     40  C4   DA A   2    -433.395-229.910 251.832 
ATOM     41  P    DT A   3    -431.288-234.687 247.905 
ATOM     42  OP1  DT A   3    -431.638-236.108 247.685 
ATOM     43  OP2  DT A   3    -429.871-234.411 248.233 
ATOM     44  O5'  DT A   3    -431.723-233.822 246.632 
ATOM     45  C5'  DT A   3    -433.072-233.321 246.556 
ATOM     46  C4'  DT A   3    -433.064-231.881 246.085 
ATOM     47  O4'  DT A   3    -432.935-230.937 247.185 
ATOM     48  C3'  DT A   3    -431.930-231.497 245.135 
ATOM     49  O3'  DT A   3    -432.426-230.576 244.172 
ATOM     50  C2'  DT A   3    -430.913-230.775 246.019 
ATOM     51  C1'  DT A   3    -431.925-229.997 246.853 
ATOM     52  N1   DT A   3    -431.364-229.452 248.121 
ATOM     53  C2   DT A   3    -431.850-228.241 248.550 
ATOM     54  O2   DT A   3    -432.703-227.615 247.943 
ATOM     55  N3   DT A   3    -431.306-227.766 249.728 
ATOM     56  C4   DT A   3    -430.341-228.389 250.493 
ATOM     57  O4   DT A   3    -429.931-227.866 251.531 
ATOM     58  C5   DT A   3    -429.893-229.654 249.960 
ATOM     59  C7   DT A   3    -428.843-230.398 250.731 
ATOM     60  C6   DT A   3    -430.405-230.138 248.817 
ATOM     61  P    DG A   4    -431.935-230.700 242.654 
ATOM     62  OP1  DG A   4    -432.751-231.713 241.949 
ATOM     63  OP2  DG A   4    -430.470-230.910 242.622 
ATOM     64  O5'  DG A   4    -432.281-229.243 242.090 
ATOM     65  C5'  DG A   4    -433.392-228.522 242.654 
ATOM     66  C4'  DG A   4    -433.006-227.075 242.887 
ATOM     67  O4'  DG A   4    -432.398-226.865 244.194 
ATOM     68  C3'  DG A   4    -431.986-226.492 241.908 
ATOM     69  O3'  DG A   4    -432.319-225.134 241.650 
ATOM     70  C2'  DG A   4    -430.658-226.532 242.665 
ATOM     71  C1'  DG A   4    -431.214-226.103 244.019 
ATOM     72  N9   DG A   4    -430.302-226.396 245.161 
ATOM     73  C8   DG A   4    -429.438-227.456 245.336 
ATOM     74  N7   DG A   4    -428.771-227.419 246.462 
ATOM     75  C5   DG A   4    -429.223-226.253 247.078 
ATOM     76  C6   DG A   4    -428.863-225.680 248.326 
ATOM     77  O6   DG A   4    -428.060-226.090 249.158 
ATOM     78  N1   DG A   4    -429.565-224.490 248.563 
ATOM     79  C2   DG A   4    -430.493-223.928 247.707 
ATOM     80  N2   DG A   4    -431.053-222.788 248.118 
ATOM     81  N3   DG A   4    -430.829-224.467 246.538 
ATOM     82  C4   DG A   4    -430.158-225.622 246.292 
ATOM     83  P    DA A   5    -432.156-224.564 240.163 
ATOM     84  OP1  DA A   5    -433.360-224.900 239.369 
ATOM     85  OP2  DA A   5    -430.863-225.009 239.600 
ATOM     86  O5'  DA A   5    -432.111-222.988 240.431 
ATOM     87  C5'  DA A   5    -432.822-222.452 241.564 
ATOM     88  C4'  DA A   5    -431.962-221.429 242.279 
ATOM     89  O4'  DA A   5    -431.107-222.033 243.291 
ATOM     90  C3'  DA A   5    -430.991-220.643 241.398 
ATOM     91  O3'  DA A   5    -430.912-219.306 241.878 
ATOM     92  C2'  DA A   5    -429.637-221.318 241.617 
ATOM     93  C1'  DA A   5    -429.789-221.536 243.120 
ATOM     94  N9   DA A   5    -428.840-222.538 243.678 
ATOM     95  C8   DA A   5    -428.357-223.671 243.088 
ATOM     96  N7   DA A   5    -427.538-224.344 243.836 
ATOM     97  C5   DA A   5    -427.472-223.605 245.009 
ATOM     98  C6   DA A   5    -426.765-223.793 246.208 
ATOM     99  N6   DA A   5    -425.951-224.834 246.432 
ATOM    100  N1   DA A   5    -426.925-222.868 247.172 
ATOM    101  C2   DA A   5    -427.736-221.836 246.944 
ATOM    102  N3   DA A   5    -428.444-221.556 245.871 
ATOM    103  C4   DA A   5    -428.265-222.497 244.922 
ATOM    104  P    DA A   6    -430.832-218.106 240.821 
ATOM    105  OP1  DA A   6    -432.195-217.752 240.368 
ATOM    106  OP2  DA A   6    -429.862-218.447 239.757 
ATOM    107  O5'  DA A   6    -430.241-216.927 241.728 
ATOM    108  C5'  DA A   6    -430.543-216.912 243.136 
ATOM    109  C4'  DA A   6    -429.293-216.583 243.930 
ATOM    110  O4'  DA A   6    -428.518-217.770 244.261 
ATOM    111  C3'  DA A   6    -428.287-215.666 243.236 
ATOM    112  O3'  DA A   6    -427.707-214.801 244.205 
ATOM    113  C2'  DA A   6    -427.202-216.607 242.713 
ATOM    114  C1'  DA A   6    -427.159-217.522 243.934 
ATOM    115  N9   DA A   6    -426.498-218.832 243.678 
ATOM    116  C8   DA A   6    -426.508-219.578 242.535 
ATOM    117  N7   DA A   6    -425.833-220.681 242.622 
ATOM    118  C5   DA A   6    -425.337-220.668 243.918 
ATOM    119  C6   DA A   6    -424.535-221.571 244.635 
ATOM    120  N6   DA A   6    -424.069-222.718 244.120 
ATOM    121  N1   DA A   6    -424.226-221.251 245.906 
ATOM    122  C2   DA A   6    -424.692-220.111 246.413 
ATOM    123  N3   DA A   6    -425.445-219.195 245.844 
ATOM    124  C4   DA A   6    -425.739-219.539 244.573 
ATOM    125  P    DG A   7    -427.427-213.275 243.815 
ATOM    126  OP1  DG A   7    -428.663-212.481 244.001 
ATOM    127  OP2  DG A   7    -426.811-213.211 242.471 
ATOM    128  O5'  DG A   7    -426.348-212.858 244.920 
ATOM    129  C5'  DG A   7    -426.386-213.500 246.209 
ATOM    130  C4'  DG A   7    -424.983-213.868 246.646 
ATOM    131  O4'  DG A   7    -424.581-215.184 246.168 
ATOM    132  C3'  DG A   7    -423.869-212.943 246.156 
ATOM    133  O3'  DG A   7    -422.889-212.821 247.180 
ATOM    134  C2'  DG A   7    -423.244-213.681 244.972 
ATOM    135  C1'  DG A   7    -423.289-215.075 245.589 
ATOM    136  N9   DG A   7    -423.133-216.175 244.596 
ATOM    137  C8   DG A   7    -423.570-216.239 243.291 
ATOM    138  N7   DG A   7    -423.267-217.359 242.680 
ATOM    139  C5   DG A   7    -422.581-218.088 243.650 
ATOM    140  C6   DG A   7    -422.003-219.383 243.580 
ATOM    141  O6   DG A   7    -421.978-220.165 242.633 
ATOM    142  N1   DG A   7    -421.401-219.741 244.795 
ATOM    143  C2   DG A   7    -421.363-218.952 245.928 
ATOM    144  N2   DG A   7    -420.741-219.475 246.987 
ATOM    145  N3   DG A   7    -421.906-217.738 245.992 
ATOM    146  C4   DG A   7    -422.493-217.375 244.822 
ATOM    147  P    DA A   8    -422.208-211.395 247.437 
ATOM    148  OP1  DA A   8    -423.076-210.583 248.318 
ATOM    149  OP2  DA A   8    -421.840-210.781 246.142 
ATOM    150  O5'  DA A   8    -420.882-211.816 248.227 
ATOM    151  C5'  DA A   8    -420.903-213.000 249.047 
ATOM    152  C4'  DA A   8    -419.637-213.805 248.827 
ATOM    153  O4'  DA A   8    -419.762-214.747 247.723 
ATOM    154  C3'  DA A   8    -418.386-212.997 248.483 
ATOM    155  O3'  DA A   8    -417.260-213.605 249.104 
ATOM    156  C2'  DA A   8    -418.240-213.138 246.967 
ATOM    157  C1'  DA A   8    -418.621-214.614 246.889 
ATOM    158  N9   DA A   8    -418.994-215.064 245.520 
ATOM    159  C8   DA A   8    -419.638-214.362 244.541 
ATOM    160  N7   DA A   8    -419.819-215.034 243.446 
ATOM    161  C5   DA A   8    -419.255-216.273 243.717 
ATOM    162  C6   DA A   8    -419.125-217.442 242.950 
ATOM    163  N6   DA A   8    -419.577-217.557 241.693 
ATOM    164  N1   DA A   8    -418.510-218.493 243.523 
ATOM    165  C2   DA A   8    -418.063-218.374 244.772 
ATOM    166  N3   DA A   8    -418.127-217.340 245.581 
ATOM    167  C4   DA A   8    -418.746-216.301 244.983 
ATOM    168  P    DA A   9    -416.128-212.669 249.742 
ATOM    169  OP1  DA A   9    -416.530-212.264 251.107 
ATOM    170  OP2  DA A   9    -415.809-211.569 248.805 
ATOM    171  O5'  DA A   9    -414.891-213.682 249.822 
ATOM    172  C5'  DA A   9    -415.150-215.087 250.000 
ATOM    173  C4'  DA A   9    -414.263-215.899 249.077 
ATOM    174  O4'  DA A   9    -414.866-216.106 247.768 
ATOM    175  C3'  DA A   9    -412.897-215.289 248.762 
ATOM    176  O3'  DA A   9    -411.935-216.333 248.679 
ATOM    177  C2'  DA A   9    -413.061-214.668 247.375 
ATOM    178  C1'  DA A   9    -413.900-215.793 246.776 
ATOM    179  N9   DA A   9    -414.623-215.406 245.533 
ATOM    180  C8   DA A   9    -415.165-214.195 245.209 
ATOM    181  N7   DA A   9    -415.734-214.169 244.044 
ATOM    182  C5   DA A   9    -415.556-215.457 243.557 
ATOM    183  C6   DA A   9    -415.937-216.076 242.354 
ATOM    184  N6   DA A   9    -416.607-215.447 241.379 
ATOM    185  N1   DA A   9    -415.601-217.369 242.190 
ATOM    186  C2   DA A   9    -414.935-217.988 243.163 
ATOM    187  N3   DA A   9    -414.529-217.517 244.322 
ATOM    188  C4   DA A   9    -414.876-216.221 244.461 
ATOM    189  P    DA A  10    -410.473-216.092 249.285 
ATOM    190  OP1  DA A  10    -410.488-216.365 250.739 
ATOM    191  OP2  DA A  10    -409.983-214.756 248.880 
ATOM    192  O5'  DA A  10    -409.629-217.224 248.533 
ATOM    193  C5'  DA A  10    -410.287-218.444 248.144 
ATOM    194  C4'  DA A  10    -409.874-218.831 246.738 
ATOM    195  O4'  DA A  10    -410.724-218.224 245.723 
ATOM    196  C3'  DA A  10    -408.459-218.425 246.325 
ATOM    197  O3'  DA A  10    -407.909-219.447 245.504 
ATOM    198  C2'  DA A  10    -408.649-217.169 245.475 
ATOM    199  C1'  DA A  10    -409.892-217.647 244.729 
ATOM    200  N9   DA A  10    -410.653-216.551 244.067 
ATOM    201  C8   DA A  10    -410.828-215.265 244.491 
ATOM    202  N7   DA A  10    -411.547-214.542 243.689 
ATOM    203  C5   DA A  10    -411.874-215.410 242.657 
ATOM    204  C6   DA A  10    -412.629-215.247 241.485 
ATOM    205  N6   DA A  10    -413.219-214.095 241.139 
ATOM    206  N1   DA A  10    -412.756-216.315 240.675 
ATOM    207  C2   DA A  10    -412.167-217.459 241.024 
ATOM    208  N3   DA A  10    -411.442-217.729 242.087 
ATOM    209  C4   DA A  10    -411.330-216.643 242.880 
ATOM    210  P    DG A  11    -406.365-219.836 245.680 
ATOM    211  OP1  DG A  11    -406.220-220.800 246.794 
ATOM    212  OP2  DG A  11    -405.551-218.605 245.776 
ATOM    213  O5'  DG A  11    -406.065-220.571 244.290 
ATOM    214  C5'  DG A  11    -407.134-221.271 243.625 
ATOM    215  C4'  DG A  11    -407.110-220.964 242.140 
ATOM    216  O4'  DG A  11    -407.881-219.774 241.807 
ATOM    217  C3'  DG A  11    -405.731-220.689 241.541 
ATOM    218  O3'  DG A  11    -405.681-221.240 240.230 
ATOM    219  C2'  DG A  11    -405.653-219.167 241.431 
ATOM    220  C1'  DG A  11    -407.089-218.949 240.967 
ATOM    221  N9   DG A  11    -407.562-217.544 241.120 
ATOM    222  C8   DG A  11    -407.252-216.623 242.097 
ATOM    223  N7   DG A  11    -407.841-215.462 241.942 
ATOM    224  C5   DG A  11    -408.594-215.626 240.780 
ATOM    225  C6   DG A  11    -409.446-214.712 240.108 
ATOM    226  O6   DG A  11    -409.718-213.551 240.404 
ATOM    227  N1   DG A  11    -410.015-215.289 238.964 
ATOM    228  C2   DG A  11    -409.789-216.580 238.527 
ATOM    229  N2   DG A  11    -410.427-216.942 237.412 
ATOM    230  N3   DG A  11    -408.989-217.437 239.160 
ATOM    231  C4   DG A  11    -408.430-216.892 240.271 
ATOM    232  P    DA A  12    -404.337-221.956 239.738 
ATOM    233  OP1  DA A  12    -404.320-223.357 240.213 
ATOM    234  OP2  DA A  12    -403.169-221.129 240.114 
ATOM    235  O5'  DA A  12    -404.525-221.927 238.150 
ATOM    236  C5'  DA A  12    -405.857-221.970 237.605 
ATOM    237  C4'  DA A  12    -405.988-220.964 236.477 
ATOM    238  O4'  DA A  12    -406.386-219.646 236.952 
ATOM    239  C3'  DA A  12    -404.717-220.698 235.672 
ATOM    240  O3'  DA A  12    -405.067-220.506 234.307 
ATOM    241  C2'  DA A  12    -404.177-219.380 236.225 
ATOM    242  C1'  DA A  12    -405.526-218.681 236.365 
ATOM    243  N9   DA A  12    -405.493-217.488 237.255 
ATOM    244  C8   DA A  12    -404.746-217.288 238.380 
ATOM    245  N7   DA A  12    -404.939-216.136 238.942 
ATOM    246  C5   DA A  12    -405.886-215.524 238.132 
ATOM    247  C6   DA A  12    -406.516-214.270 238.192 
ATOM    248  N6   DA A  12    -406.274-213.366 239.152 
ATOM    249  N1   DA A  12    -407.408-213.977 237.227 
ATOM    250  C2   DA A  12    -407.644-214.880 236.276 
ATOM    251  N3   DA A  12    -407.119-216.076 236.117 
ATOM    252  C4   DA A  12    -406.231-216.343 237.096 
ATOM    253  P    DC A  13    -404.124-221.120 233.169 
ATOM    254  OP1  DC A  13    -404.474-222.542 232.949 
ATOM    255  OP2  DC A  13    -402.707-220.845 233.497 
ATOM    256  O5'  DC A  13    -404.559-220.256 231.896 
ATOM    257  C5'  DC A  13    -405.908-219.755 231.820 
ATOM    258  C4'  DC A  13    -405.900-218.314 231.349 
ATOM    259  O4'  DC A  13    -405.771-217.371 232.450 
ATOM    260  C3'  DC A  13    -404.766-217.931 230.399 
ATOM    261  O3'  DC A  13    -405.262-217.010 229.436 
ATOM    262  C2'  DC A  13    -403.749-217.208 231.283 
ATOM    263  C1'  DC A  13    -404.761-216.430 232.117 
ATOM    264  N1   DC A  13    -404.200-215.885 233.385 
ATOM    265  C2   DC A  13    -404.682-214.659 233.833 
ATOM    266  O2   DC A  13    -405.548-214.078 233.168 
ATOM    267  N3   DC A  13    -404.183-214.144 234.987 
ATOM    268  C4   DC A  13    -403.246-214.803 235.679 
ATOM    269  N4   DC A  13    -402.791-214.261 236.798 
ATOM    270  C5   DC A  13    -402.736-216.067 235.234 
ATOM    271  C6   DC A  13    -403.247-216.563 234.079 
ATOM    272  P    DG A  14    -404.771-217.133 227.918 
ATOM    273  OP1  DG A  14    -405.587-218.147 227.213 
ATOM    274  OP2  DG A  14    -403.306-217.343 227.886 
ATOM    275  O5'  DG A  14    -405.117-215.676 227.354 
ATOM    276  C5'  DG A  14    -406.228-214.956 227.918 
ATOM    277  C4'  DG A  14    -405.842-213.509 228.151 
ATOM    278  O4'  DG A  14    -405.234-213.298 229.458 
ATOM    279  C3'  DG A  14    -404.823-212.926 227.172 
ATOM    280  O3'  DG A  14    -405.155-211.567 226.914 
ATOM    281  C2'  DG A  14    -403.494-212.965 227.929 
ATOM    282  C1'  DG A  14    -404.050-212.536 229.283 
ATOM    283  N9   DG A  14    -403.138-212.830 230.425 
ATOM    284  C8   DG A  14    -402.275-213.890 230.600 
ATOM    285  N7   DG A  14    -401.607-213.853 231.727 
ATOM    286  C5   DG A  14    -402.059-212.687 232.342 
ATOM    287  C6   DG A  14    -401.700-212.114 233.590 
ATOM    288  O6   DG A  14    -400.896-212.524 234.422 
ATOM    289  N1   DG A  14    -402.401-210.924 233.827 
ATOM    290  C2   DG A  14    -403.329-210.362 232.971 
ATOM    291  N2   DG A  14    -403.889-209.221 233.382 
ATOM    292  N3   DG A  14    -403.666-210.901 231.802 
ATOM    293  C4   DG A  14    -402.994-212.055 231.556 
ATOM    294  P    DT A  15    -404.993-210.998 225.427 
ATOM    295  OP1  DT A  15    -406.196-211.334 224.633 
ATOM    296  OP2  DT A  15    -403.699-211.443 224.864 
ATOM    297  O5'  DT A  15    -404.948-209.421 225.696 
ATOM    298  C5'  DT A  15    -405.658-208.886 226.828 
ATOM    299  C4'  DT A  15    -404.798-207.863 227.543 
ATOM    300  O4'  DT A  15    -403.943-208.467 228.556 
ATOM    301  C3'  DT A  15    -403.827-207.077 226.662 
ATOM    302  O3'  DT A  15    -403.749-205.740 227.142 
ATOM    303  C2'  DT A  15    -402.473-207.751 226.881 
ATOM    304  C1'  DT A  15    -402.625-207.969 228.384 
ATOM    305  N1   DT A  15    -401.676-208.971 228.942 
ATOM    306  C2   DT A  15    -401.211-208.749 230.216 
ATOM    307  O2   DT A  15    -401.540-207.786 230.885 
ATOM    308  N3   DT A  15    -400.332-209.700 230.701 
ATOM    309  C4   DT A  15    -399.892-210.824 230.032 
ATOM    310  O4   DT A  15    -399.103-211.604 230.571 
ATOM    311  C5   DT A  15    -400.436-210.970 228.703 
ATOM    312  C7   DT A  15    -400.009-212.169 227.907 
ATOM    313  C6   DT A  15    -401.292-210.062 228.207 
ATOM    314  P    DG A  16    -403.668-204.540 226.085 
ATOM    315  OP1  DG A  16    -405.031-204.185 225.632 
ATOM    316  OP2  DG A  16    -402.698-204.881 225.021 
ATOM    317  O5'  DG A  16    -403.078-203.361 226.992 
ATOM    318  C5'  DG A  16    -403.379-203.346 228.400 
ATOM    319  C4'  DG A  16    -402.130-203.016 229.194 
ATOM    320  O4'  DG A  16    -401.354-204.203 229.525 
ATOM    321  C3'  DG A  16    -401.123-202.100 228.500 
ATOM    322  O3'  DG A  16    -400.543-201.235 229.469 
ATOM    323  C2'  DG A  16    -400.038-203.041 227.977 
ATOM    324  C1'  DG A  16    -399.995-203.956 229.198 
ATOM    325  N9   DG A  16    -399.334-205.266 228.942 
ATOM    326  C8   DG A  16    -399.333-206.031 227.797 
ATOM    327  N7   DG A  16    -398.647-207.144 227.899 
ATOM    328  C5   DG A  16    -398.159-207.113 229.204 
ATOM    329  C6   DG A  16    -397.346-208.046 229.900 
ATOM    330  O6   DG A  16    -396.884-209.111 229.499 
ATOM    331  N1   DG A  16    -397.084-207.622 231.210 
ATOM    332  C2   DG A  16    -397.546-206.449 231.774 
ATOM    333  N2   DG A  16    -397.185-206.226 233.039 
ATOM    334  N3   DG A  16    -398.309-205.573 231.122 
ATOM    335  C4   DG A  16    -398.572-205.971 229.849 
ATOM    336  P    DC A  17    -400.263-199.708 229.079 
ATOM    337  OP1  DC A  17    -401.499-198.915 229.265 
ATOM    338  OP2  DC A  17    -399.648-199.644 227.735 
ATOM    339  O5'  DC A  17    -399.185-199.292 230.185 
ATOM    340  C5'  DC A  17    -399.223-199.934 231.473 
ATOM    341  C4'  DC A  17    -397.819-200.302 231.910 
ATOM    342  O4'  DC A  17    -397.417-201.618 231.432 
ATOM    343  C3'  DC A  17    -396.705-199.377 231.420 
ATOM    344  O3'  DC A  17    -395.725-199.255 232.444 
ATOM    345  C2'  DC A  17    -396.081-200.115 230.236 
ATOM    346  C1'  DC A  17    -396.125-201.509 230.853 
ATOM    347  N1   DC A  17    -395.969-202.609 229.861 
ATOM    348  C2   DC A  17    -395.291-203.756 230.263 
ATOM    349  O2   DC A  17    -394.851-203.814 231.417 
ATOM    350  N3   DC A  17    -395.138-204.769 229.373 
ATOM    351  C4   DC A  17    -395.629-204.667 228.132 
ATOM    352  N4   DC A  17    -395.454-205.683 227.300 
ATOM    353  C5   DC A  17    -396.330-203.496 227.697 
ATOM    354  C6   DC A  17    -396.472-202.494 228.602 
ATOM    355  P    DG A  18    -395.044-197.829 232.701 
ATOM    356  OP1  DG A  18    -395.912-197.016 233.583 
ATOM    357  OP2  DG A  18    -394.676-197.214 231.406 
ATOM    358  O5'  DG A  18    -393.718-198.250 233.491 
ATOM    359  C5'  DG A  18    -393.739-199.434 234.311 
ATOM    360  C4'  DG A  18    -392.473-200.239 234.092 
ATOM    361  O4'  DG A  18    -392.598-201.181 232.987 
ATOM    362  C3'  DG A  18    -391.223-199.431 233.747 
ATOM    363  O3'  DG A  18    -390.096-200.038 234.368 
ATOM    364  C2'  DG A  18    -391.076-199.572 232.231 
ATOM    365  C1'  DG A  18    -391.457-201.047 232.154 
ATOM    366  N9   DG A  18    -391.830-201.498 230.784 
ATOM    367  C8   DG A  18    -392.479-200.805 229.784 
ATOM    368  N7   DG A  18    -392.656-201.495 228.684 
ATOM    369  C5   DG A  18    -392.084-202.733 228.975 
ATOM    370  C6   DG A  18    -391.969-203.897 228.172 
ATOM    371  O6   DG A  18    -392.355-204.080 227.021 
ATOM    372  N1   DG A  18    -391.316-204.931 228.858 
ATOM    373  C2   DG A  18    -390.838-204.850 230.151 
ATOM    374  N2   DG A  18    -390.245-205.947 230.628 
ATOM    375  N3   DG A  18    -390.947-203.757 230.904 
ATOM    376  C4   DG A  18    -391.577-202.745 230.253 
ATOM    377  P    DG A  19    -388.964-199.103 235.006 
ATOM    378  OP1  DG A  19    -389.366-198.698 236.371 
ATOM    379  OP2  DG A  19    -388.645-198.003 234.069 
ATOM    380  O5'  DG A  19    -387.728-200.115 235.086 
ATOM    381  C5'  DG A  19    -387.987-201.521 235.264 
ATOM    382  C4'  DG A  19    -387.099-202.332 234.341 
ATOM    383  O4'  DG A  19    -387.702-202.539 233.032 
ATOM    384  C3'  DG A  19    -385.734-201.722 234.026 
ATOM    385  O3'  DG A  19    -384.771-202.767 233.943 
ATOM    386  C2'  DG A  19    -385.898-201.102 232.639 
ATOM    387  C1'  DG A  19    -386.736-202.227 232.040 
ATOM    388  N9   DG A  19    -387.459-201.840 230.797 
ATOM    389  C8   DG A  19    -388.012-200.625 230.453 
ATOM    390  N7   DG A  19    -388.584-200.613 229.273 
ATOM    391  C5   DG A  19    -388.395-201.911 228.801 
ATOM    392  C6   DG A  19    -388.795-202.504 227.576 
ATOM    393  O6   DG A  19    -389.407-201.999 226.640 
ATOM    394  N1   DG A  19    -388.399-203.848 227.504 
ATOM    395  C2   DG A  19    -387.708-204.528 228.488 
ATOM    396  N2   DG A  19    -387.424-205.806 228.228 
ATOM    397  N3   DG A  19    -387.334-203.970 229.638 
ATOM    398  C4   DG A  19    -387.710-202.667 229.723 
ATOM    399  P    DA A  20    -383.309-202.525 234.549 
ATOM    400  OP1  DA A  20    -383.324-202.798 236.003 
ATOM    401  OP2  DA A  20    -382.819-201.189 234.144 
ATOM    402  O5'  DA A  20    -382.465-203.658 233.797 
ATOM    403  C5'  DA A  20    -383.123-204.878 233.408 
ATOM    404  C4'  DA A  20    -382.710-205.265 232.002 
ATOM    405  O4'  DA A  20    -383.560-204.658 230.987 
ATOM    406  C3'  DA A  20    -381.295-204.859 231.589 
ATOM    407  O3'  DA A  20    -380.745-205.881 230.768 
ATOM    408  C2'  DA A  20    -381.486-203.603 230.739 
ATOM    409  C1'  DA A  20    -382.728-204.081 229.993 
ATOM    410  N9   DA A  20    -383.489-202.984 229.331 
ATOM    411  C8   DA A  20    -383.664-201.699 229.755 
ATOM    412  N7   DA A  20    -384.383-200.976 228.954 
ATOM    413  C5   DA A  20    -384.710-201.844 227.922 
ATOM    414  C6   DA A  20    -385.465-201.681 226.749 
ATOM    415  N6   DA A  20    -386.055-200.528 226.403 
ATOM    416  N1   DA A  20    -385.592-202.749 225.939 
ATOM    417  C2   DA A  20    -385.003-203.892 226.288 
ATOM    418  N3   DA A  20    -384.278-204.163 227.351 
ATOM    419  C4   DA A  20    -384.166-203.077 228.144 
ATOM    420  P    DT A  21    -379.201-206.270 230.944 
ATOM    421  OP1  DT A  21    -379.056-207.234 232.058 
ATOM    422  OP2  DT A  21    -378.388-205.039 231.040 
ATOM    423  O5'  DT A  21    -378.901-207.005 229.554 
ATOM    424  C5'  DT A  21    -379.970-207.705 228.889 
ATOM    425  C4'  DT A  21    -379.946-207.397 227.405 
ATOM    426  O4'  DT A  21    -380.717-206.208 227.071 
ATOM    427  C3'  DT A  21    -378.567-207.123 226.805 
ATOM    428  O3'  DT A  21    -378.517-207.673 225.494 
ATOM    429  C2'  DT A  21    -378.489-205.600 226.695 
ATOM    430  C1'  DT A  21    -379.925-205.382 226.231 
ATOM    431  N1   DT A  21    -380.398-203.978 226.384 
ATOM    432  C2   DT A  21    -381.266-203.502 225.432 
ATOM    433  O2   DT A  21    -381.652-204.174 224.492 
ATOM    434  N3   DT A  21    -381.682-202.196 225.607 
ATOM    435  C4   DT A  21    -381.310-201.349 226.630 
ATOM    436  O4   DT A  21    -381.749-200.198 226.682 
ATOM    437  C5   DT A  21    -380.396-201.938 227.581 
ATOM    438  C7   DT A  21    -379.940-201.083 228.727 
ATOM    439  C6   DT A  21    -379.976-203.205 227.435 
ATOM    440  P    DC A  22    -377.173-208.389 225.002 
ATOM    441  OP1  DC A  22    -377.156-209.791 225.477 
ATOM    442  OP2  DC A  22    -376.005-207.562 225.379 
ATOM    443  O5'  DC A  22    -377.362-208.360 223.415 
ATOM    444  C5'  DC A  22    -378.693-208.403 222.869 
ATOM    445  C4'  DC A  22    -378.825-207.398 221.741 
ATOM    446  O4'  DC A  22    -379.222-206.079 222.216 
ATOM    447  C3'  DC A  22    -377.553-207.132 220.936 
ATOM    448  O3'  DC A  22    -377.904-206.940 219.571 
ATOM    449  C2'  DC A  22    -377.013-205.814 221.489 
ATOM    450  C1'  DC A  22    -378.362-205.115 221.629 
ATOM    451  N1   DC A  22    -378.330-203.921 222.520 
ATOM    452  C2   DC A  22    -379.155-202.848 222.196 
ATOM    453  O2   DC A  22    -379.873-202.929 221.193 
ATOM    454  N3   DC A  22    -379.140-201.749 222.994 
ATOM    455  C4   DC A  22    -378.346-201.701 224.073 
ATOM    456  N4   DC A  22    -378.368-200.608 224.820 
ATOM    457  C5   DC A  22    -377.490-202.795 224.423 
ATOM    458  C6   DC A  22    -377.519-203.882 223.612 
ATOM    459  P    DC A  23    -376.960-207.554 218.434 
ATOM    460  OP1  DC A  23    -377.310-208.976 218.213 
ATOM    461  OP2  DC A  23    -375.544-207.278 218.761 
ATOM    462  O5'  DC A  23    -377.396-206.689 217.161 
ATOM    463  C5'  DC A  23    -378.744-206.189 217.084 
ATOM    464  C4'  DC A  23    -378.737-204.748 216.613 
ATOM    465  O4'  DC A  23    -378.607-203.804 217.714 
ATOM    466  C3'  DC A  23    -377.602-204.365 215.664 
ATOM    467  O3'  DC A  23    -378.099-203.444 214.700 
ATOM    468  C2'  DC A  23    -376.585-203.642 216.547 
ATOM    469  C1'  DC A  23    -377.597-202.864 217.381 
ATOM    470  N1   DC A  23    -377.036-202.319 218.649 
ATOM    471  C2   DC A  23    -377.519-201.092 219.097 
ATOM    472  O2   DC A  23    -378.384-200.512 218.432 
ATOM    473  N3   DC A  23    -377.020-200.577 220.251 
ATOM    474  C4   DC A  23    -376.082-201.237 220.943 
ATOM    475  N4   DC A  23    -375.627-200.694 222.062 
ATOM    476  C5   DC A  23    -375.572-202.500 220.498 
ATOM    477  C6   DC A  23    -376.083-202.997 219.343 
ATOM    478  P    DT A  24    -377.607-203.567 213.182 
ATOM    479  OP1  DT A  24    -378.423-204.581 212.478 
ATOM    480  OP2  DT A  24    -376.143-203.777 213.150 
ATOM    481  O5'  DT A  24    -377.953-202.110 212.618 
ATOM    482  C5'  DT A  24    -379.065-201.389 213.183 
ATOM    483  C4'  DT A  24    -378.678-199.942 213.415 
ATOM    484  O4'  DT A  24    -378.071-199.732 214.722 
ATOM    485  C3'  DT A  24    -377.659-199.360 212.436 
ATOM    486  O3'  DT A  24    -377.992-198.001 212.178 
ATOM    487  C2'  DT A  24    -376.330-199.399 213.193 
ATOM    488  C1'  DT A  24    -376.886-198.970 214.547 
ATOM    489  N1   DT A  24    -375.975-199.264 215.689 
ATOM    490  C2   DT A  24    -375.970-198.370 216.731 
ATOM    491  O2   DT A  24    -376.669-197.371 216.752 
ATOM    492  N3   DT A  24    -375.112-198.675 217.771 
ATOM    493  C4   DT A  24    -374.280-199.773 217.851 
ATOM    494  O4   DT A  24    -373.556-199.939 218.834 
ATOM    495  C5   DT A  24    -374.356-200.653 216.709 
ATOM    496  C7   DT A  24    -373.483-201.873 216.714 
ATOM    497  C6   DT A  24    -375.181-200.380 215.684 
ATOM    498  P    DG A  25    -377.829-197.432 210.691 
ATOM    499  OP1  DG A  25    -379.033-197.767 209.897 
ATOM    500  OP2  DG A  25    -376.535-197.877 210.129 
ATOM    501  O5'  DG A  25    -377.784-195.855 210.960 
ATOM    502  C5'  DG A  25    -378.494-195.319 212.092 
ATOM    503  C4'  DG A  25    -377.634-194.297 212.807 
ATOM    504  O4'  DG A  25    -376.780-194.901 213.820 
ATOM    505  C3'  DG A  25    -376.663-193.511 211.926 
ATOM    506  O3'  DG A  25    -376.585-192.174 212.406 
ATOM    507  C2'  DG A  25    -375.309-194.185 212.145 
ATOM    508  C1'  DG A  25    -375.461-194.403 213.648 
ATOM    509  N9   DG A  25    -374.513-195.405 214.207 
ATOM    510  C8   DG A  25    -374.015-196.552 213.627 
ATOM    511  N7   DG A  25    -373.189-197.223 214.393 
ATOM    512  C5   DG A  25    -373.135-196.467 215.563 
ATOM    513  C6   DG A  25    -372.407-196.687 216.761 
ATOM    514  O6   DG A  25    -371.646-197.611 217.040 
ATOM    515  N1   DG A  25    -372.642-195.671 217.698 
ATOM    516  C2   DG A  25    -373.473-194.586 217.503 
ATOM    517  N2   DG A  25    -373.563-193.727 218.520 
ATOM    518  N3   DG A  25    -374.157-194.380 216.379 
ATOM    519  C4   DG A  25    -373.939-195.356 215.460 
ATOM    520  P    DC A  26    -376.504-190.974 211.349 
ATOM    521  OP1  DC A  26    -377.867-190.619 210.896 
ATOM    522  OP2  DC A  26    -375.534-191.314 210.286 
ATOM    523  O5'  DC A  26    -375.914-189.794 212.257 
ATOM    524  C5'  DC A  26    -376.215-189.779 213.664 
ATOM    525  C4'  DC A  26    -374.966-189.450 214.458 
ATOM    526  O4'  DC A  26    -374.190-190.637 214.789 
ATOM    527  C3'  DC A  26    -373.959-188.533 213.764 
ATOM    528  O3'  DC A  26    -373.379-187.668 214.733 
ATOM    529  C2'  DC A  26    -372.874-189.474 213.241 
ATOM    530  C1'  DC A  26    -372.831-190.389 214.462 
ATOM    531  N1   DC A  26    -372.170-191.699 214.206 
ATOM    532  C2   DC A  26    -371.436-192.269 215.243 
ATOM    533  O2   DC A  26    -371.365-191.671 216.322 
ATOM    534  N3   DC A  26    -370.825-193.464 215.029 
ATOM    535  C4   DC A  26    -370.927-194.080 213.845 
ATOM    536  N4   DC A  26    -370.313-195.242 213.687 
ATOM    537  C5   DC A  26    -371.677-193.510 212.766 
ATOM    538  C6   DC A  26    -372.280-192.316 212.999 
ATOM    539  P    DT A  27    -373.100-186.142 214.343 
ATOM    540  OP1  DT A  27    -374.336-185.348 214.529 
ATOM    541  OP2  DT A  27    -372.484-186.078 212.999 
ATOM    542  O5'  DT A  27    -372.021-185.725 215.449 
ATOM    543  C5'  DT A  27    -372.059-186.367 216.737 
ATOM    544  C4'  DT A  27    -370.655-186.736 217.174 
ATOM    545  O4'  DT A  27    -370.253-188.052 216.696 
ATOM    546  C3'  DT A  27    -369.541-185.810 216.685 
ATOM    547  O3'  DT A  27    -368.561-185.689 217.708 
ATOM    548  C2'  DT A  27    -368.917-186.548 215.500 
ATOM    549  C1'  DT A  27    -368.962-187.943 216.117 
ATOM    550  N1   DT A  27    -368.806-189.042 215.125 
ATOM    551  C2   DT A  27    -368.134-190.167 215.537 
ATOM    552  O2   DT A  27    -367.675-190.291 216.660 
ATOM    553  N3   DT A  27    -368.008-191.165 214.590 
ATOM    554  C4   DT A  27    -368.487-191.130 213.296 
ATOM    555  O4   DT A  27    -368.313-192.086 212.538 
ATOM    556  C5   DT A  27    -369.177-189.909 212.956 
ATOM    557  C7   DT A  27    -369.731-189.788 211.566 
ATOM    558  C6   DT A  27    -369.314-188.923 213.858 
ATOM    559  P    DG A  28    -367.880-184.262 217.965 
ATOM    560  OP1  DG A  28    -368.748-183.450 218.847 
ATOM    561  OP2  DG A  28    -367.513-183.648 216.670 
ATOM    562  O5'  DG A  28    -366.554-184.683 218.756 
ATOM    563  C5'  DG A  28    -366.575-185.868 219.575 
ATOM    564  C4'  DG A  28    -365.310-186.673 219.356 
ATOM    565  O4'  DG A  28    -365.434-187.615 218.252 
ATOM    566  C3'  DG A  28    -364.059-185.865 219.011 
ATOM    567  O3'  DG A  28    -362.933-186.472 219.632 
ATOM    568  C2'  DG A  28    -363.912-186.005 217.495 
ATOM    569  C1'  DG A  28    -364.294-187.481 217.418 
ATOM    570  N9   DG A  28    -364.666-187.931 216.048 
ATOM    571  C8   DG A  28    -365.315-187.239 215.048 
ATOM    572  N7   DG A  28    -365.492-187.929 213.948 
ATOM    573  C5   DG A  28    -364.920-189.167 214.239 
ATOM    574  C6   DG A  28    -364.805-190.331 213.436 
ATOM    575  O6   DG A  28    -365.191-190.513 212.285 
ATOM    576  N1   DG A  28    -364.153-191.365 214.123 
ATOM    577  C2   DG A  28    -363.674-191.283 215.416 
ATOM    578  N2   DG A  28    -363.081-192.381 215.892 
ATOM    579  N3   DG A  28    -363.783-190.190 216.168 
ATOM    580  C4   DG A  28    -364.413-189.179 215.517 
ATOM    581  P    DG A  29    -361.800-185.537 220.270 
ATOM    582  OP1  DG A  29    -362.202-185.132 221.635 
ATOM    583  OP2  DG A  29    -361.481-184.437 219.333 
ATOM    584  O5'  DG A  29    -360.564-186.549 220.350 
ATOM    585  C5'  DG A  29    -360.823-187.954 220.528 
ATOM    586  C4'  DG A  29    -359.935-188.766 219.605 
ATOM    587  O4'  DG A  29    -360.538-188.973 218.297 
ATOM    588  C3'  DG A  29    -358.570-188.156 219.290 
ATOM    589  O3'  DG A  29    -357.607-189.200 219.207 
ATOM    590  C2'  DG A  29    -358.734-187.536 217.903 
ATOM    591  C1'  DG A  29    -359.573-188.661 217.304 
ATOM    592  N9   DG A  29    -360.295-188.273 216.061 
ATOM    593  C8   DG A  29    -360.848-187.059 215.717 
ATOM    594  N7   DG A  29    -361.420-187.046 214.538 
ATOM    595  C5   DG A  29    -361.232-188.344 214.065 
ATOM    596  C6   DG A  29    -361.631-188.938 212.840 
ATOM    597  O6   DG A  29    -362.243-188.433 211.904 
ATOM    598  N1   DG A  29    -361.235-190.281 212.768 
ATOM    599  C2   DG A  29    -360.544-190.961 213.752 
ATOM    600  N2   DG A  29    -360.260-192.240 213.493 
ATOM    601  N3   DG A  29    -360.170-190.403 214.902 
ATOM    602  C4   DG A  29    -360.547-189.101 214.987 
ATOM    603  P    DT A  30    -356.145-188.959 219.813 
ATOM    604  OP1  DT A  30    -356.161-189.232 221.267 
ATOM    605  OP2  DT A  30    -355.655-187.623 219.409 
ATOM    606  O5'  DT A  30    -355.301-190.091 219.061 
ATOM    607  C5'  DT A  30    -355.960-191.312 218.672 
ATOM    608  C4'  DT A  30    -355.546-191.698 217.267 
ATOM    609  O4'  DT A  30    -356.396-191.092 216.251 
ATOM    610  C3'  DT A  30    -354.132-191.293 216.853 
ATOM    611  O3'  DT A  30    -353.581-192.315 216.032 
ATOM    612  C2'  DT A  30    -354.322-190.036 216.003 
ATOM    613  C1'  DT A  30    -355.564-190.515 215.257 
ATOM    614  N1   DT A  30    -356.325-189.418 214.596 
ATOM    615  C2   DT A  30    -356.939-189.714 213.402 
ATOM    616  O2   DT A  30    -356.882-190.815 212.883 
ATOM    617  N3   DT A  30    -357.634-188.673 212.819 
ATOM    618  C4   DT A  30    -357.763-187.393 213.317 
ATOM    619  O4   DT A  30    -358.412-186.543 212.704 
ATOM    620  C5   DT A  30    -357.084-187.179 214.574 
ATOM    621  C7   DT A  30    -357.173-185.812 215.187 
ATOM    622  C6   DT A  30    -356.400-188.174 215.163 
ATOM    623  P    DA A  31    -352.038-192.704 216.208 
ATOM    624  OP1  DA A  31    -351.893-193.667 217.322 
ATOM    625  OP2  DA A  31    -351.224-191.472 216.304 
ATOM    626  O5'  DA A  31    -351.738-193.438 214.818 
ATOM    627  C5'  DA A  31    -352.806-194.138 214.153 
ATOM    628  C4'  DA A  31    -352.782-193.831 212.669 
ATOM    629  O4'  DA A  31    -353.553-192.642 212.335 
ATOM    630  C3'  DA A  31    -351.403-193.556 212.069 
ATOM    631  O3'  DA A  31    -351.354-194.107 210.758 
ATOM    632  C2'  DA A  31    -351.325-192.034 211.959 
ATOM    633  C1'  DA A  31    -352.762-191.816 211.495 
ATOM    634  N9   DA A  31    -353.234-190.412 211.649 
ATOM    635  C8   DA A  31    -352.916-189.512 212.626 
ATOM    636  N7   DA A  31    -353.492-188.358 212.483 
ATOM    637  C5   DA A  31    -354.249-188.501 211.329 
ATOM    638  C6   DA A  31    -355.099-187.623 210.639 
ATOM    639  N6   DA A  31    -355.341-186.365 211.033 
ATOM    640  N1   DA A  31    -355.694-188.086 209.523 
ATOM    641  C2   DA A  31    -355.451-189.337 209.136 
ATOM    642  N3   DA A  31    -354.680-190.244 209.697 
ATOM    643  C4   DA A  31    -354.097-189.755 210.810 
ATOM    644  P    DG A  32    -350.009-194.823 210.267 
ATOM    645  OP1  DG A  32    -349.992-196.225 210.741 
ATOM    646  OP2  DG A  32    -348.841-193.996 210.643 
ATOM    647  O5'  DG A  32    -350.198-194.794 208.679 
ATOM    648  C5'  DG A  32    -351.530-194.837 208.133 
ATOM    649  C4'  DG A  32    -351.661-193.832 207.005 
ATOM    650  O4'  DG A  32    -352.058-192.513 207.480 
ATOM    651  C3'  DG A  32    -350.389-193.565 206.200 
ATOM    652  O3'  DG A  32    -350.740-193.373 204.835 
ATOM    653  C2'  DG A  32    -349.849-192.247 206.754 
ATOM    654  C1'  DG A  32    -351.198-191.549 206.893 
ATOM    655  N9   DG A  32    -351.166-190.355 207.784 
ATOM    656  C8   DG A  32    -350.419-190.136 208.921 
ATOM    657  N7   DG A  32    -350.625-188.968 209.478 
ATOM    658  C5   DG A  32    -351.575-188.370 208.652 
ATOM    659  C6   DG A  32    -352.193-187.096 208.744 
ATOM    660  O6   DG A  32    -352.026-186.219 209.587 
ATOM    661  N1   DG A  32    -353.101-186.890 207.695 
ATOM    662  C2   DG A  32    -353.375-187.798 206.691 
ATOM    663  N2   DG A  32    -354.274-187.412 205.782 
ATOM    664  N3   DG A  32    -352.795-188.994 206.606 
ATOM    665  C4   DG A  32    -351.912-189.208 207.615 
ATOM    666  P    DG A  33    -349.796-193.988 203.698 
ATOM    667  OP1  DG A  33    -350.146-195.409 203.477 
ATOM    668  OP2  DG A  33    -348.380-193.712 204.025 
ATOM    669  O5'  DG A  33    -350.232-193.123 202.425 
ATOM    670  C5'  DG A  33    -351.580-192.622 202.348 
ATOM    671  C4'  DG A  33    -351.573-191.182 201.877 
ATOM    672  O4'  DG A  33    -351.443-190.238 202.978 
ATOM    673  C3'  DG A  33    -350.438-190.798 200.928 
ATOM    674  O3'  DG A  33    -350.935-189.877 199.964 
ATOM    675  C2'  DG A  33    -349.421-190.076 201.811 
ATOM    676  C1'  DG A  33    -350.433-189.298 202.645 
ATOM    677  N9   DG A  33    -349.872-188.753 203.913 
ATOM    678  C8   DG A  33    -348.914-189.290 204.743 
ATOM    679  N7   DG A  33    -348.639-188.552 205.791 
ATOM    680  C5   DG A  33    -349.476-187.445 205.644 
ATOM    681  C6   DG A  33    -349.630-186.301 206.469 
ATOM    682  O6   DG A  33    -349.053-186.024 207.517 
ATOM    683  N1   DG A  33    -350.589-185.421 205.949 
ATOM    684  C2   DG A  33    -351.304-185.621 204.783 
ATOM    685  N2   DG A  33    -352.174-184.661 204.458 
ATOM    686  N3   DG A  33    -351.158-186.694 204.010 
ATOM    687  C4   DG A  33    -350.232-187.559 204.501 
ATOM    688  P    DA A  34    -350.443-190.001 198.446 
ATOM    689  OP1  DA A  34    -351.260-191.014 197.742 
ATOM    690  OP2  DA A  34    -348.979-190.211 198.414 
ATOM    691  O5'  DA A  34    -350.789-188.544 197.883 
ATOM    692  C5'  DA A  34    -351.901-187.823 198.447 
ATOM    693  C4'  DA A  34    -351.514-186.376 198.679 
ATOM    694  O4'  DA A  34    -350.907-186.166 199.986 
ATOM    695  C3'  DA A  34    -350.495-185.793 197.701 
ATOM    696  O3'  DA A  34    -350.828-184.435 197.442 
ATOM    697  C2'  DA A  34    -349.167-185.833 198.457 
ATOM    698  C1'  DA A  34    -349.722-185.404 199.811 
ATOM    699  N9   DA A  34    -348.811-185.697 200.953 
ATOM    700  C8   DA A  34    -347.961-186.755 201.109 
ATOM    701  N7   DA A  34    -347.293-186.731 202.220 
ATOM    702  C5   DA A  34    -347.731-185.574 202.850 
ATOM    703  C6   DA A  34    -347.398-184.979 204.078 
ATOM    704  N6   DA A  34    -346.504-185.496 204.932 
ATOM    705  N1   DA A  34    -348.021-183.829 204.398 
ATOM    706  C2   DA A  34    -348.909-183.321 203.545 
ATOM    707  N3   DA A  34    -349.298-183.783 202.377 
ATOM    708  C4   DA A  34    -348.660-184.934 202.081 
ATOM    709  P    DG A  35    -350.665-183.865 195.956 
ATOM    710  OP1  DG A  35    -351.869-184.201 195.161 
ATOM    711  OP2  DG A  35    -349.372-184.310 195.393 
ATOM    712  O5'  DG A  35    -350.620-182.289 196.224 
ATOM    713  C5'  DG A  35    -351.331-181.753 197.356 
ATOM    714  C4'  DG A  35    -350.471-180.730 198.071 
ATOM    715  O4'  DG A  35    -349.616-181.334 199.084 
ATOM    716  C3'  DG A  35    -349.500-179.944 197.190 
ATOM    717  O3'  DG A  35    -349.421-178.607 197.670 
ATOM    718  C2'  DG A  35    -348.146-180.619 197.409 
ATOM    719  C1'  DG A  35    -348.298-180.837 198.912 
ATOM    720  N9   DG A  35    -347.349-181.839 199.471 
ATOM    721  C8   DG A  35    -346.851-182.985 198.891 
ATOM    722  N7   DG A  35    -346.025-183.657 199.657 
ATOM    723  C5   DG A  35    -345.972-182.901 200.827 
ATOM    724  C6   DG A  35    -345.243-183.121 202.025 
ATOM    725  O6   DG A  35    -344.482-184.044 202.305 
ATOM    726  N1   DG A  35    -345.478-182.105 202.962 
ATOM    727  C2   DG A  35    -346.309-181.019 202.767 
ATOM    728  N2   DG A  35    -346.400-180.160 203.785 
ATOM    729  N3   DG A  35    -346.993-180.814 201.643 
ATOM    730  C4   DG A  35    -346.775-181.790 200.724 
ATOM    731  P    DA A  36    -349.340-177.407 196.614 
ATOM    732  OP1  DA A  36    -350.704-177.053 196.160 
ATOM    733  OP2  DA A  36    -348.370-177.748 195.550 
ATOM    734  O5'  DA A  36    -348.750-176.228 197.521 
ATOM    735  C5'  DA A  36    -349.051-176.213 198.928 
ATOM    736  C4'  DA A  36    -347.802-175.884 199.722 
ATOM    737  O4'  DA A  36    -347.026-177.071 200.053 
ATOM    738  C3'  DA A  36    -346.795-174.967 199.028 
ATOM    739  O3'  DA A  36    -346.216-174.102 199.997 
ATOM    740  C2'  DA A  36    -345.710-175.908 198.505 
ATOM    741  C1'  DA A  36    -345.667-176.823 199.726 
ATOM    742  N9   DA A  36    -345.006-178.133 199.471 
ATOM    743  C8   DA A  36    -345.017-178.879 198.327 
ATOM    744  N7   DA A  36    -344.341-179.982 198.414 
ATOM    745  C5   DA A  36    -343.846-179.969 199.711 
ATOM    746  C6   DA A  36    -343.043-180.872 200.428 
ATOM    747  N6   DA A  36    -342.578-182.019 199.912 
ATOM    748  N1   DA A  36    -342.735-180.552 201.698 
ATOM    749  C2   DA A  36    -343.201-179.412 202.205 
ATOM    750  N3   DA A  36    -343.953-178.496 201.636 
ATOM    751  C4   DA A  36    -344.247-178.840 200.365 
ATOM    752  P    DA A  37    -345.936-172.576 199.607 
ATOM    753  OP1  DA A  37    -347.172-171.782 199.793 
ATOM    754  OP2  DA A  37    -345.320-172.512 198.263 
ATOM    755  O5'  DA A  37    -344.857-172.159 200.713 
ATOM    756  C5'  DA A  37    -344.895-172.801 202.001 
ATOM    757  C4'  DA A  37    -343.491-173.169 202.438 
ATOM    758  O4'  DA A  37    -343.089-174.485 201.961 
ATOM    759  C3'  DA A  37    -342.377-172.244 201.949 
ATOM    760  O3'  DA A  37    -341.397-172.122 202.972 
ATOM    761  C2'  DA A  37    -341.753-172.982 200.764 
ATOM    762  C1'  DA A  37    -341.798-174.376 201.382 
ATOM    763  N9   DA A  37    -341.642-175.476 200.389 
ATOM    764  C8   DA A  37    -342.083-175.521 199.097 
ATOM    765  N7   DA A  37    -341.789-176.624 198.481 
ATOM    766  C5   DA A  37    -341.103-177.367 199.433 
ATOM    767  C6   DA A  37    -340.521-178.645 199.398 
ATOM    768  N6   DA A  37    -340.539-179.437 198.317 
ATOM    769  N1   DA A  37    -339.917-179.080 200.519 
ATOM    770  C2   DA A  37    -339.902-178.288 201.591 
ATOM    771  N3   DA A  37    -340.409-177.084 201.740 
ATOM    772  C4   DA A  37    -341.008-176.671 200.604 
ATOM    773  P    DC A  38    -340.717-170.696 203.229 
ATOM    774  OP1  DC A  38    -341.585-169.884 204.111 
ATOM    775  OP2  DC A  38    -340.349-170.082 201.935 
ATOM    776  O5'  DC A  38    -339.390-171.117 204.020 
ATOM    777  C5'  DC A  38    -339.412-172.301 204.839 
ATOM    778  C4'  DC A  38    -338.146-173.106 204.620 
ATOM    779  O4'  DC A  38    -338.271-174.048 203.516 
ATOM    780  C3'  DC A  38    -336.895-172.298 204.275 
ATOM    781  O3'  DC A  38    -335.769-172.906 204.896 
ATOM    782  C2'  DC A  38    -336.749-172.439 202.760 
ATOM    783  C1'  DC A  38    -337.130-173.915 202.682 
ATOM    784  N1   DC A  38    -337.503-174.365 201.312 
ATOM    785  C2   DC A  38    -337.167-175.665 200.943 
ATOM    786  O2   DC A  38    -336.579-176.385 201.759 
ATOM    787  N3   DC A  38    -337.497-176.095 199.698 
ATOM    788  C4   DC A  38    -338.133-175.285 198.842 
ATOM    789  N4   DC A  38    -338.433-175.752 197.640 
ATOM    790  C5   DC A  38    -338.487-173.944 199.203 
ATOM    791  C6   DC A  38    -338.148-173.533 200.451 
ATOM    792  P    DC A  39    -334.636-171.971 205.534 
ATOM    793  OP1  DC A  39    -335.038-171.565 206.899 
ATOM    794  OP2  DC A  39    -334.317-170.870 204.597 
ATOM    795  O5'  DC A  39    -333.400-172.983 205.615 
ATOM    796  C5'  DC A  39    -333.659-174.388 205.792 
ATOM    797  C4'  DC A  39    -332.772-175.200 204.870 
ATOM    798  O4'  DC A  39    -333.374-175.407 203.561 
ATOM    799  C3'  DC A  39    -331.406-174.590 204.554 
ATOM    800  O3'  DC A  39    -330.444-175.634 204.471 
ATOM    801  C2'  DC A  39    -331.570-173.969 203.167 
ATOM    802  C1'  DC A  39    -332.409-175.094 202.568 
ATOM    803  N1   DC A  39    -333.131-174.707 201.325 
ATOM    804  C2   DC A  39    -333.294-175.677 200.340 
ATOM    805  O2   DC A  39    -332.838-176.809 200.535 
ATOM    806  N3   DC A  39    -333.950-175.343 199.198 
ATOM    807  C4   DC A  39    -334.430-174.106 199.024 
ATOM    808  N4   DC A  39    -335.062-173.829 197.894 
ATOM    809  C5   DC A  39    -334.272-173.093 200.025 
ATOM    810  C6   DC A  39    -333.614-173.446 201.159 
ATOM    811  P    DT A  40    -328.982-175.393 205.077 
ATOM    812  OP1  DT A  40    -328.997-175.666 206.531 
ATOM    813  OP2  DT A  40    -328.492-174.057 204.673 
ATOM    814  O5'  DT A  40    -328.137-176.525 204.325 
ATOM    815  C5'  DT A  40    -328.796-177.745 203.937 
ATOM    816  C4'  DT A  40    -328.382-178.132 202.531 
ATOM    817  O4'  DT A  40    -329.232-177.525 201.515 
ATOM    818  C3'  DT A  40    -326.968-177.726 202.118 
ATOM    819  O3'  DT A  40    -326.417-178.748 201.296 
ATOM    820  C2'  DT A  40    -327.158-176.470 201.268 
ATOM    821  C1'  DT A  40    -328.400-176.948 200.521 
ATOM    822  N1   DT A  40    -329.161-175.852 199.860 
ATOM    823  C2   DT A  40    -329.775-176.148 198.666 
ATOM    824  O2   DT A  40    -329.718-177.249 198.147 
ATOM    825  N3   DT A  40    -330.470-175.106 198.083 
ATOM    826  C4   DT A  40    -330.599-173.827 198.581 
ATOM    827  O4   DT A  40    -331.248-172.977 197.968 
ATOM    828  C5   DT A  40    -329.920-173.612 199.838 
ATOM    829  C7   DT A  40    -330.009-172.246 200.451 
ATOM    830  C6   DT A  40    -329.237-174.607 200.427 
ATOM    831  P    DA A  41    -324.874-179.137 201.472 
ATOM    832  OP1  DA A  41    -324.729-180.101 202.586 
ATOM    833  OP2  DA A  41    -324.060-177.906 201.568 
ATOM    834  O5'  DA A  41    -324.574-179.872 200.082 
ATOM    835  C5'  DA A  41    -325.642-180.572 199.417 
ATOM    836  C4'  DA A  41    -325.618-180.265 197.933 
ATOM    837  O4'  DA A  41    -326.389-179.075 197.600 
ATOM    838  C3'  DA A  41    -324.240-179.990 197.333 
ATOM    839  O3'  DA A  41    -324.190-180.541 196.022 
ATOM    840  C2'  DA A  41    -324.161-178.468 197.223 
ATOM    841  C1'  DA A  41    -325.598-178.250 196.759 
ATOM    842  N9   DA A  41    -326.070-176.845 196.913 
ATOM    843  C8   DA A  41    -325.752-175.945 197.890 
ATOM    844  N7   DA A  41    -326.329-174.792 197.747 
ATOM    845  C5   DA A  41    -327.085-174.935 196.593 
ATOM    846  C6   DA A  41    -327.935-174.057 195.903 
ATOM    847  N6   DA A  41    -328.177-172.798 196.297 
ATOM    848  N1   DA A  41    -328.530-174.519 194.788 
ATOM    849  C2   DA A  41    -328.287-175.770 194.400 
ATOM    850  N3   DA A  41    -327.516-176.677 194.961 
ATOM    851  C4   DA A  41    -326.933-176.189 196.074 
ATOM    852  P    DG A  42    -322.845-181.257 195.531 
ATOM    853  OP1  DG A  42    -322.828-182.658 196.005 
ATOM    854  OP2  DG A  42    -321.678-180.430 195.907 
ATOM    855  O5'  DG A  42    -323.034-181.228 193.943 
ATOM    856  C5'  DG A  42    -324.366-181.271 193.397 
ATOM    857  C4'  DG A  42    -324.497-180.265 192.270 
ATOM    858  O4'  DG A  42    -324.894-178.947 192.744 
ATOM    859  C3'  DG A  42    -323.225-179.999 191.465 
ATOM    860  O3'  DG A  42    -323.576-179.807 190.099 
ATOM    861  C2'  DG A  42    -322.685-178.681 192.018 
ATOM    862  C1'  DG A  42    -324.034-177.982 192.157 
ATOM    863  N9   DG A  42    -324.002-176.789 193.048 
ATOM    864  C8   DG A  42    -323.255-176.570 194.185 
ATOM    865  N7   DG A  42    -323.461-175.402 194.742 
ATOM    866  C5   DG A  42    -324.411-174.804 193.917 
ATOM    867  C6   DG A  42    -325.029-173.530 194.008 
ATOM    868  O6   DG A  42    -324.862-172.652 194.851 
ATOM    869  N1   DG A  42    -325.937-173.324 192.959 
ATOM    870  C2   DG A  42    -326.211-174.231 191.955 
ATOM    871  N2   DG A  42    -327.110-173.846 191.046 
ATOM    872  N3   DG A  42    -325.632-175.427 191.870 
ATOM    873  C4   DG A  42    -324.748-175.641 192.880 
ATOM    874  P    DA A  43    -322.633-180.421 188.962 
ATOM    875  OP1  DA A  43    -322.983-181.843 188.742 
ATOM    876  OP2  DA A  43    -321.216-180.146 189.289 
ATOM    877  O5'  DA A  43    -323.068-179.557 187.689 
ATOM    878  C5'  DA A  43    -324.417-179.056 187.613 
ATOM    879  C4'  DA A  43    -324.409-177.615 187.141 
ATOM    880  O4'  DA A  43    -324.279-176.672 188.242 
ATOM    881  C3'  DA A  43    -323.274-177.232 186.192 
ATOM    882  O3'  DA A  43    -323.771-176.311 185.229 
ATOM    883  C2'  DA A  43    -322.258-176.509 187.075 
ATOM    884  C1'  DA A  43    -323.270-175.731 187.909 
ATOM    885  N9   DA A  43    -322.709-175.186 189.177 
ATOM    886  C8   DA A  43    -321.757-175.734 189.989 
ATOM    887  N7   DA A  43    -321.476-175.013 191.029 
ATOM    888  C5   DA A  43    -322.301-173.904 190.901 
ATOM    889  C6   DA A  43    -322.480-172.759 191.694 
ATOM    890  N6   DA A  43    -321.804-172.533 192.830 
ATOM    891  N1   DA A  43    -323.381-171.851 191.276 
ATOM    892  C2   DA A  43    -324.050-172.081 190.147 
ATOM    893  N3   DA A  43    -323.968-173.107 189.329 
ATOM    894  C4   DA A  43    -323.059-174.001 189.769 
ATOM    895  P    DG A  44    -323.279-176.434 183.710 
ATOM    896  OP1  DG A  44    -324.096-177.448 183.006 
ATOM    897  OP2  DG A  44    -321.815-176.644 183.679 
ATOM    898  O5'  DG A  44    -323.626-174.977 183.147 
ATOM    899  C5'  DG A  44    -324.737-174.257 183.711 
ATOM    900  C4'  DG A  44    -324.351-172.810 183.943 
ATOM    901  O4'  DG A  44    -323.743-172.599 185.250 
ATOM    902  C3'  DG A  44    -323.331-172.227 182.965 
ATOM    903  O3'  DG A  44    -323.664-170.868 182.706 
ATOM    904  C2'  DG A  44    -322.003-172.266 183.721 
ATOM    905  C1'  DG A  44    -322.558-171.837 185.076 
ATOM    906  N9   DG A  44    -321.647-172.131 186.217 
ATOM    907  C8   DG A  44    -320.783-173.191 186.392 
ATOM    908  N7   DG A  44    -320.116-173.154 187.519 
ATOM    909  C5   DG A  44    -320.568-171.988 188.134 
ATOM    910  C6   DG A  44    -320.208-171.415 189.382 
ATOM    911  O6   DG A  44    -319.404-171.825 190.214 
ATOM    912  N1   DG A  44    -320.910-170.225 189.619 
ATOM    913  C2   DG A  44    -321.838-169.663 188.763 
ATOM    914  N2   DG A  44    -322.398-168.522 189.174 
ATOM    915  N3   DG A  44    -322.174-170.202 187.594 
ATOM    916  C4   DG A  44    -321.503-171.356 187.348 
ATOM    917  P    DT A  45    -323.501-170.299 181.220 
ATOM    918  OP1  DT A  45    -324.705-170.635 180.425 
ATOM    919  OP2  DT A  45    -322.208-170.744 180.657 
ATOM    920  O5'  DT A  45    -323.456-168.722 181.488 
ATOM    921  C5'  DT A  45    -324.167-168.187 182.620 
ATOM    922  C4'  DT A  45    -323.307-167.164 183.335 
ATOM    923  O4'  DT A  45    -322.452-167.768 184.348 
ATOM    924  C3'  DT A  45    -322.336-166.378 182.454 
ATOM    925  O3'  DT A  45    -322.257-165.041 182.935 
ATOM    926  C2'  DT A  45    -320.982-167.052 182.673 
ATOM    927  C1'  DT A  45    -321.134-167.271 184.176 
ATOM    928  N1   DT A  45    -320.185-168.272 184.735 
ATOM    929  C2   DT A  45    -319.719-168.050 186.008 
ATOM    930  O2   DT A  45    -320.049-167.087 186.677 
ATOM    931  N3   DT A  45    -318.840-169.001 186.493 
ATOM    932  C4   DT A  45    -318.401-170.125 185.825 
ATOM    933  O4   DT A  45    -317.612-170.905 186.363 
ATOM    934  C5   DT A  45    -318.945-170.271 184.496 
ATOM    935  C7   DT A  45    -318.517-171.470 183.700 
ATOM    936  C6   DT A  45    -319.801-169.363 183.999 
ATOM    937  P    DT A  46    -322.176-163.841 181.878 
ATOM    938  OP1  DT A  46    -323.540-163.486 181.424 
ATOM    939  OP2  DT A  46    -321.207-164.182 180.814 
ATOM    940  O5'  DT A  46    -321.586-162.662 182.785 
ATOM    941  C5'  DT A  46    -321.888-162.647 184.192 
ATOM    942  C4'  DT A  46    -320.638-162.317 184.986 
ATOM    943  O4'  DT A  46    -319.862-163.504 185.317 
ATOM    944  C3'  DT A  46    -319.631-161.401 184.292 
ATOM    945  O3'  DT A  46    -319.052-160.536 185.262 
ATOM    946  C2'  DT A  46    -318.547-162.342 183.770 
ATOM    947  C1'  DT A  46    -318.503-163.257 184.990 
ATOM    948  N1   DT A  46    -317.842-164.567 184.735 
ATOM    949  C2   DT A  46    -317.122-165.116 185.768 
ATOM    950  O2   DT A  46    -317.010-164.580 186.856 
ATOM    951  N3   DT A  46    -316.523-166.330 185.493 
ATOM    952  C4   DT A  46    -316.584-167.023 184.301 
ATOM    953  O4   DT A  46    -316.006-168.103 184.173 
ATOM    954  C5   DT A  46    -317.363-166.365 183.277 
ATOM    955  C7   DT A  46    -317.481-167.052 181.948 
ATOM    956  C6   DT A  46    -317.956-165.185 183.517 
ATOM    957  P    DG A  47    -318.772-159.009 184.871 
ATOM    958  OP1  DG A  47    -320.008-158.216 185.057 
ATOM    959  OP2  DG A  47    -318.156-158.945 183.528 
ATOM    960  O5'  DG A  47    -317.693-158.593 185.977 
ATOM    961  C5'  DG A  47    -317.731-159.235 187.265 
ATOM    962  C4'  DG A  47    -316.327-159.603 187.702 
ATOM    963  O4'  DG A  47    -315.925-160.919 187.225 
ATOM    964  C3'  DG A  47    -315.214-158.678 187.213 
ATOM    965  O3'  DG A  47    -314.233-158.556 188.236 
ATOM    966  C2'  DG A  47    -314.589-159.416 186.028 
ATOM    967  C1'  DG A  47    -314.634-160.810 186.646 
ATOM    968  N9   DG A  47    -314.478-161.910 185.653 
ATOM    969  C8   DG A  47    -314.915-161.973 184.347 
ATOM    970  N7   DG A  47    -314.612-163.093 183.737 
ATOM    971  C5   DG A  47    -313.925-163.823 184.706 
ATOM    972  C6   DG A  47    -313.348-165.118 184.637 
ATOM    973  O6   DG A  47    -313.323-165.900 183.689 
ATOM    974  N1   DG A  47    -312.746-165.476 185.851 
ATOM    975  C2   DG A  47    -312.708-164.686 186.984 
ATOM    976  N2   DG A  47    -312.086-165.210 188.043 
ATOM    977  N3   DG A  47    -313.251-163.473 187.048 
ATOM    978  C4   DG A  47    -313.838-163.110 185.879 
ATOM    979  P    DG A  48    -313.553-157.130 188.493 
ATOM    980  OP1  DG A  48    -314.421-156.317 189.375 
ATOM    981  OP2  DG A  48    -313.185-156.515 187.199 
ATOM    982  O5'  DG A  48    -312.227-157.551 189.284 
ATOM    983  C5'  DG A  48    -312.248-158.735 190.103 
ATOM    984  C4'  DG A  48    -310.982-159.540 189.884 
ATOM    985  O4'  DG A  48    -311.107-160.482 188.780 
ATOM    986  C3'  DG A  48    -309.731-158.732 189.539 
ATOM    987  O3'  DG A  48    -308.605-159.339 190.160 
ATOM    988  C2'  DG A  48    -309.585-158.873 188.024 
ATOM    989  C1'  DG A  48    -309.966-160.348 187.946 
ATOM    990  N9   DG A  48    -310.339-160.799 186.576 
ATOM    991  C8   DG A  48    -310.987-160.106 185.577 
ATOM    992  N7   DG A  48    -311.164-160.796 184.477 
ATOM    993  C5   DG A  48    -310.592-162.034 184.767 
ATOM    994  C6   DG A  48    -310.478-163.198 183.964 
ATOM    995  O6   DG A  48    -310.863-163.381 182.813 
ATOM    996  N1   DG A  48    -309.825-164.232 184.651 
ATOM    997  C2   DG A  48    -309.347-164.151 185.944 
ATOM    998  N2   DG A  48    -308.754-165.248 186.420 
ATOM    999  N3   DG A  48    -309.456-163.058 186.697 
ATOM   1000  C4   DG A  48    -310.086-162.046 186.045 
ATOM   1001  P    DG A  49    -307.473-158.404 190.798 
ATOM   1002  OP1  DG A  49    -307.875-157.999 192.164 
ATOM   1003  OP2  DG A  49    -307.153-157.304 189.862 
ATOM   1004  O5'  DG A  49    -306.236-159.416 190.879 
ATOM   1005  C5'  DG A  49    -306.495-160.822 191.057 
ATOM   1006  C4'  DG A  49    -305.608-161.633 190.134 
ATOM   1007  O4'  DG A  49    -306.211-161.840 188.825 
ATOM   1008  C3'  DG A  49    -304.242-161.023 189.818 
ATOM   1009  O3'  DG A  49    -303.280-162.068 189.735 
ATOM   1010  C2'  DG A  49    -304.406-160.403 188.431 
ATOM   1011  C1'  DG A  49    -305.245-161.528 187.832 
ATOM   1012  N9   DG A  49    -305.968-161.141 186.589 
ATOM   1013  C8   DG A  49    -306.521-159.926 186.246 
ATOM   1014  N7   DG A  49    -307.092-159.914 185.066 
ATOM   1015  C5   DG A  49    -306.904-161.212 184.594 
ATOM   1016  C6   DG A  49    -307.303-161.805 183.368 
ATOM   1017  O6   DG A  49    -307.916-161.300 182.432 
ATOM   1018  N1   DG A  49    -306.907-163.149 183.297 
ATOM   1019  C2   DG A  49    -306.217-163.829 184.280 
ATOM   1020  N2   DG A  49    -305.933-165.107 184.021 
ATOM   1021  N3   DG A  49    -305.843-163.271 185.431 
ATOM   1022  C4   DG A  49    -306.219-161.968 185.515 
ATOM   1023  P    DA A  50    -301.818-161.826 190.341 
ATOM   1024  OP1  DA A  50    -301.833-162.099 191.796 
ATOM   1025  OP2  DA A  50    -301.328-160.490 189.937 
ATOM   1026  O5'  DA A  50    -300.973-162.959 189.589 
ATOM   1027  C5'  DA A  50    -301.632-164.179 189.201 
ATOM   1028  C4'  DA A  50    -301.219-164.566 187.795 
ATOM   1029  O4'  DA A  50    -302.069-163.959 186.779 
ATOM   1030  C3'  DA A  50    -299.804-164.160 187.382 
ATOM   1031  O3'  DA A  50    -299.253-165.182 186.560 
ATOM   1032  C2'  DA A  50    -299.994-162.904 186.532 
ATOM   1033  C1'  DA A  50    -301.236-163.382 185.785 
ATOM   1034  N9   DA A  50    -301.997-162.285 185.124 
ATOM   1035  C8   DA A  50    -302.172-161.000 185.548 
ATOM   1036  N7   DA A  50    -302.891-160.277 184.746 
ATOM   1037  C5   DA A  50    -303.219-161.145 183.714 
ATOM   1038  C6   DA A  50    -303.974-160.982 182.541 
ATOM   1039  N6   DA A  50    -304.564-159.829 182.196 
ATOM   1040  N1   DA A  50    -304.100-162.050 181.732 
ATOM   1041  C2   DA A  50    -303.512-163.193 182.080 
ATOM   1042  N3   DA A  50    -302.787-163.464 183.143 
ATOM   1043  C4   DA A  50    -302.675-162.378 183.937 
ATOM   1044  P    DA A  51    -297.710-165.571 186.736 
ATOM   1045  OP1  DA A  51    -297.565-166.535 187.850 
ATOM   1046  OP2  DA A  51    -296.896-164.340 186.833 
ATOM   1047  O5'  DA A  51    -297.410-166.306 185.346 
ATOM   1048  C5'  DA A  51    -298.478-167.006 184.681 
ATOM   1049  C4'  DA A  51    -298.455-166.698 183.197 
ATOM   1050  O4'  DA A  51    -299.226-165.509 182.864 
ATOM   1051  C3'  DA A  51    -297.076-166.424 182.597 
ATOM   1052  O3'  DA A  51    -297.026-166.974 181.286 
ATOM   1053  C2'  DA A  51    -296.997-164.901 182.487 
ATOM   1054  C1'  DA A  51    -298.434-164.683 182.023 
ATOM   1055  N9   DA A  51    -298.907-163.279 182.177 
ATOM   1056  C8   DA A  51    -298.589-162.379 183.154 
ATOM   1057  N7   DA A  51    -299.165-161.226 183.012 
ATOM   1058  C5   DA A  51    -299.921-161.369 181.857 
ATOM   1059  C6   DA A  51    -300.772-160.490 181.167 
ATOM   1060  N6   DA A  51    -301.013-159.232 181.561 
ATOM   1061  N1   DA A  51    -301.367-160.953 180.052 
ATOM   1062  C2   DA A  51    -301.123-162.204 179.665 
ATOM   1063  N3   DA A  51    -300.352-163.111 180.225 
ATOM   1064  C4   DA A  51    -299.769-162.623 181.338 
ATOM   1065  P    DG A  52    -295.681-167.690 180.795 
ATOM   1066  OP1  DG A  52    -295.665-169.092 181.269 
ATOM   1067  OP2  DG A  52    -294.514-166.863 181.171 
ATOM   1068  O5'  DG A  52    -295.870-167.661 179.207 
ATOM   1069  C5'  DG A  52    -297.202-167.704 178.661 
ATOM   1070  C4'  DG A  52    -297.333-166.699 177.534 
ATOM   1071  O4'  DG A  52    -297.730-165.380 178.008 
ATOM   1072  C3'  DG A  52    -296.061-166.433 176.729 
ATOM   1073  O3'  DG A  52    -296.412-166.241 175.363 
ATOM   1074  C2'  DG A  52    -295.521-165.115 177.282 
ATOM   1075  C1'  DG A  52    -296.871-164.416 177.421 
ATOM   1076  N9   DG A  52    -296.838-163.222 178.312 
ATOM   1077  C8   DG A  52    -296.091-163.003 179.449 
ATOM   1078  N7   DG A  52    -296.297-161.836 180.006 
ATOM   1079  C5   DG A  52    -297.248-161.238 179.181 
ATOM   1080  C6   DG A  52    -297.866-159.963 179.272 
ATOM   1081  O6   DG A  52    -297.699-159.086 180.115 
ATOM   1082  N1   DG A  52    -298.773-159.758 178.224 
ATOM   1083  C2   DG A  52    -299.048-160.665 177.219 
ATOM   1084  N2   DG A  52    -299.947-160.279 176.310 
ATOM   1085  N3   DG A  52    -298.468-161.861 177.134 
ATOM   1086  C4   DG A  52    -297.584-162.075 178.144 
ATOM   1087  P    DA A  53    -295.469-166.855 174.226 
ATOM   1088  OP1  DA A  53    -295.819-168.277 174.006 
ATOM   1089  OP2  DA A  53    -294.052-166.579 174.553 
ATOM   1090  O5'  DA A  53    -295.904-165.990 172.953 
ATOM   1091  C5'  DA A  53    -297.253-165.490 172.877 
ATOM   1092  C4'  DA A  53    -297.245-164.049 172.405 
ATOM   1093  O4'  DA A  53    -297.116-163.105 173.506 
ATOM   1094  C3'  DA A  53    -296.111-163.666 171.456 
ATOM   1095  O3'  DA A  53    -296.607-162.745 170.493 
ATOM   1096  C2'  DA A  53    -295.094-162.943 172.339 
ATOM   1097  C1'  DA A  53    -296.106-162.165 173.173 
ATOM   1098  N9   DA A  53    -295.545-161.620 174.441 
ATOM   1099  C8   DA A  53    -294.594-162.168 175.253 
ATOM   1100  N7   DA A  53    -294.313-161.447 176.293 
ATOM   1101  C5   DA A  53    -295.137-160.338 176.165 
ATOM   1102  C6   DA A  53    -295.316-159.193 176.958 
ATOM   1103  N6   DA A  53    -294.640-158.966 178.094 
ATOM   1104  N1   DA A  53    -296.217-158.285 176.541 
ATOM   1105  C2   DA A  53    -296.886-158.515 175.411 
ATOM   1106  N3   DA A  53    -296.804-159.541 174.593 
ATOM   1107  C4   DA A  53    -295.895-160.435 175.033 
ATOM   1108  P    DC A  54    -296.116-162.868 168.974 
ATOM   1109  OP1  DC A  54    -296.932-163.882 168.270 
ATOM   1110  OP2  DC A  54    -294.651-163.078 168.943 
ATOM   1111  O5'  DC A  54    -296.462-161.411 168.411 
ATOM   1112  C5'  DC A  54    -297.573-160.690 168.975 
ATOM   1113  C4'  DC A  54    -297.187-159.243 169.208 
ATOM   1114  O4'  DC A  54    -296.579-159.033 170.515 
ATOM   1115  C3'  DC A  54    -296.167-158.661 168.229 
ATOM   1116  O3'  DC A  54    -296.500-157.302 167.971 
ATOM   1117  C2'  DC A  54    -294.839-158.700 168.985 
ATOM   1118  C1'  DC A  54    -295.395-158.271 170.340 
ATOM   1119  N1   DC A  54    -294.483-158.565 171.481 
ATOM   1120  C2   DC A  54    -294.467-157.668 172.546 
ATOM   1121  O2   DC A  54    -295.202-156.675 172.501 
ATOM   1122  N3   DC A  54    -293.642-157.918 173.595 
ATOM   1123  C4   DC A  54    -292.861-159.005 173.606 
ATOM   1124  N4   DC A  54    -292.074-159.204 174.653 
ATOM   1125  C5   DC A  54    -292.863-159.940 172.520 
ATOM   1126  C6   DC A  54    -293.693-159.672 171.481 
ATOM   1127  P    DG A  55    -296.338-156.733 166.484 
ATOM   1128  OP1  DG A  55    -297.541-157.068 165.689 
ATOM   1129  OP2  DG A  55    -295.044-157.178 165.921 
ATOM   1130  O5'  DG A  55    -296.292-155.156 166.752 
ATOM   1131  C5'  DG A  55    -297.003-154.620 167.884 
ATOM   1132  C4'  DG A  55    -296.143-153.598 168.599 
ATOM   1133  O4'  DG A  55    -295.288-154.202 169.612 
ATOM   1134  C3'  DG A  55    -295.172-152.812 167.718 
ATOM   1135  O3'  DG A  55    -295.093-151.475 168.199 
ATOM   1136  C2'  DG A  55    -293.818-153.486 167.938 
ATOM   1137  C1'  DG A  55    -293.970-153.704 169.440 
ATOM   1138  N9   DG A  55    -293.021-154.706 169.999 
ATOM   1139  C8   DG A  55    -292.523-155.853 169.419 
ATOM   1140  N7   DG A  55    -291.698-156.524 170.185 
ATOM   1141  C5   DG A  55    -291.644-155.768 171.356 
ATOM   1142  C6   DG A  55    -290.916-155.988 172.553 
ATOM   1143  O6   DG A  55    -290.155-156.912 172.833 
ATOM   1144  N1   DG A  55    -291.151-154.972 173.490 
ATOM   1145  C2   DG A  55    -291.981-153.887 173.295 
ATOM   1146  N2   DG A  55    -292.072-153.028 174.313 
ATOM   1147  N3   DG A  55    -292.665-153.681 172.171 
ATOM   1148  C4   DG A  55    -292.448-154.657 171.252 
ATOM   1149  P    DT A  56    -295.013-150.275 167.142 
ATOM   1150  OP1  DT A  56    -296.376-149.920 166.689 
ATOM   1151  OP2  DT A  56    -294.043-150.615 166.078 
ATOM   1152  O5'  DT A  56    -294.422-149.095 168.049 
ATOM   1153  C5'  DT A  56    -294.724-149.080 169.456 
ATOM   1154  C4'  DT A  56    -293.475-148.751 170.251 
ATOM   1155  O4'  DT A  56    -292.699-149.938 170.581 
ATOM   1156  C3'  DT A  56    -292.468-147.834 169.556 
ATOM   1157  O3'  DT A  56    -291.888-146.969 170.526 
ATOM   1158  C2'  DT A  56    -291.383-148.775 169.034 
ATOM   1159  C1'  DT A  56    -291.340-149.690 170.255 
ATOM   1160  N1   DT A  56    -290.679-151.000 169.999 
ATOM   1161  C2   DT A  56    -289.958-151.549 171.032 
ATOM   1162  O2   DT A  56    -289.847-151.014 172.120 
ATOM   1163  N3   DT A  56    -289.359-152.763 170.757 
ATOM   1164  C4   DT A  56    -289.420-153.456 169.565 
ATOM   1165  O4   DT A  56    -288.842-154.537 169.437 
ATOM   1166  C5   DT A  56    -290.200-152.799 168.541 
ATOM   1167  C7   DT A  56    -290.317-153.486 167.212 
ATOM   1168  C6   DT A  56    -290.792-151.618 168.781 
ATOM   1169  P    DC A  57    -291.608-145.443 170.135 
ATOM   1170  OP1  DC A  57    -292.844-144.649 170.322 
ATOM   1171  OP2  DC A  57    -290.992-145.379 168.792 
ATOM   1172  O5'  DC A  57    -290.530-145.026 171.241 
ATOM   1173  C5'  DC A  57    -290.567-145.668 172.529 
ATOM   1174  C4'  DC A  57    -289.164-146.037 172.966 
ATOM   1175  O4'  DC A  57    -288.762-147.353 172.489 
ATOM   1176  C3'  DC A  57    -288.050-145.111 172.477 
ATOM   1177  O3'  DC A  57    -287.070-144.990 173.500 
ATOM   1178  C2'  DC A  57    -287.425-145.849 171.293 
ATOM   1179  C1'  DC A  57    -287.470-147.244 171.910 
ATOM   1180  N1   DC A  57    -287.314-148.343 170.917 
ATOM   1181  C2   DC A  57    -286.636-149.491 171.320 
ATOM   1182  O2   DC A  57    -286.196-149.549 172.474 
ATOM   1183  N3   DC A  57    -286.482-150.504 170.429 
ATOM   1184  C4   DC A  57    -286.974-150.402 169.188 
ATOM   1185  N4   DC A  57    -286.799-151.418 168.357 
ATOM   1186  C5   DC A  57    -287.675-149.230 168.754 
ATOM   1187  C6   DC A  57    -287.817-148.229 169.658 
ATOM   1188  P    DA A  58    -286.389-143.563 173.757 
ATOM   1189  OP1  DA A  58    -287.257-142.751 174.639 
ATOM   1190  OP2  DA A  58    -286.021-142.949 172.463 
ATOM   1191  O5'  DA A  58    -285.063-143.984 174.548 
ATOM   1192  C5'  DA A  58    -285.084-145.169 175.367 
ATOM   1193  C4'  DA A  58    -283.818-145.974 175.148 
ATOM   1194  O4'  DA A  58    -283.943-146.916 174.044 
ATOM   1195  C3'  DA A  58    -282.567-145.166 174.803 
ATOM   1196  O3'  DA A  58    -281.441-145.773 175.424 
ATOM   1197  C2'  DA A  58    -282.421-145.306 173.288 
ATOM   1198  C1'  DA A  58    -282.802-146.782 173.210 
ATOM   1199  N9   DA A  58    -283.175-147.232 171.840 
ATOM   1200  C8   DA A  58    -283.819-146.531 170.862 
ATOM   1201  N7   DA A  58    -284.001-147.202 169.767 
ATOM   1202  C5   DA A  58    -283.436-148.441 170.038 
ATOM   1203  C6   DA A  58    -283.306-149.610 169.270 
ATOM   1204  N6   DA A  58    -283.758-149.725 168.013 
ATOM   1205  N1   DA A  58    -282.691-150.662 169.843 
ATOM   1206  C2   DA A  58    -282.245-150.542 171.092 
ATOM   1207  N3   DA A  58    -282.308-149.508 171.902 
ATOM   1208  C4   DA A  58    -282.928-148.469 171.304 
ATOM   1209  P    DC A  59    -280.309-144.838 176.062 
ATOM   1210  OP1  DC A  59    -280.711-144.433 177.428 
ATOM   1211  OP2  DC A  59    -279.990-143.738 175.126 
ATOM   1212  O5'  DC A  59    -279.072-145.850 176.143 
ATOM   1213  C5'  DC A  59    -279.331-147.255 176.321 
ATOM   1214  C4'  DC A  59    -278.444-148.067 175.398 
ATOM   1215  O4'  DC A  59    -279.047-148.274 174.089 
ATOM   1216  C3'  DC A  59    -277.078-147.457 175.082 
ATOM   1217  O3'  DC A  59    -276.116-148.501 174.999 
ATOM   1218  C2'  DC A  59    -277.242-146.837 173.695 
ATOM   1219  C1'  DC A  59    -278.081-147.962 173.096 
ATOM   1220  N1   DC A  59    -278.804-147.574 171.853 
ATOM   1221  C2   DC A  59    -278.967-148.544 170.868 
ATOM   1222  O2   DC A  59    -278.510-149.677 171.064 
ATOM   1223  N3   DC A  59    -279.623-148.210 169.726 
ATOM   1224  C4   DC A  59    -280.103-146.973 169.552 
ATOM   1225  N4   DC A  59    -280.735-146.697 168.422 
ATOM   1226  C5   DC A  59    -279.945-145.960 170.553 
ATOM   1227  C6   DC A  59    -279.287-146.313 171.687 
ATOM   1228  P    DT A  60    -274.654-148.260 175.606 
ATOM   1229  OP1  DT A  60    -274.669-148.533 177.060 
ATOM   1230  OP2  DT A  60    -274.164-146.924 175.201 
ATOM   1231  O5'  DT A  60    -273.810-149.392 174.853 
ATOM   1232  C5'  DT A  60    -274.468-150.613 174.465 
ATOM   1233  C4'  DT A  60    -274.055-150.999 173.059 
ATOM   1234  O4'  DT A  60    -274.905-150.393 172.044 
ATOM   1235  C3'  DT A  60    -272.640-150.594 172.646 
ATOM   1236  O3'  DT A  60    -272.090-151.616 171.825 
ATOM   1237  C2'  DT A  60    -272.831-149.337 171.796 
ATOM   1238  C1'  DT A  60    -274.073-149.816 171.049 
ATOM   1239  N1   DT A  60    -274.834-148.719 170.388 
ATOM   1240  C2   DT A  60    -275.448-149.015 169.195 
ATOM   1241  O2   DT A  60    -275.391-150.116 168.675 
ATOM   1242  N3   DT A  60    -276.142-147.974 168.611 
ATOM   1243  C4   DT A  60    -276.271-146.694 169.110 
ATOM   1244  O4   DT A  60    -276.921-145.844 168.496 
ATOM   1245  C5   DT A  60    -275.592-146.480 170.366 
ATOM   1246  C7   DT A  60    -275.682-145.113 170.979 
ATOM   1247  C6   DT A  60    -274.909-147.475 170.955 
ATOM   1248  P    DG A  61    -270.546-152.005 172.000 
ATOM   1249  OP1  DG A  61    -270.401-152.968 173.114 
ATOM   1250  OP2  DG A  61    -269.732-150.773 172.097 
ATOM   1251  O5'  DG A  61    -270.246-152.739 170.610 
ATOM   1252  C5'  DG A  61    -271.315-153.439 169.946 
ATOM   1253  C4'  DG A  61    -271.291-153.132 168.461 
ATOM   1254  O4'  DG A  61    -272.062-151.943 168.128 
ATOM   1255  C3'  DG A  61    -269.912-152.857 167.861 
ATOM   1256  O3'  DG A  61    -269.862-153.408 166.550 
ATOM   1257  C2'  DG A  61    -269.834-151.335 167.751 
ATOM   1258  C1'  DG A  61    -271.270-151.117 167.287 
ATOM   1259  N9   DG A  61    -271.743-149.713 167.441 
ATOM   1260  C8   DG A  61    -271.433-148.791 168.418 
ATOM   1261  N7   DG A  61    -272.022-147.631 168.263 
ATOM   1262  C5   DG A  61    -272.775-147.794 167.101 
ATOM   1263  C6   DG A  61    -273.627-146.880 166.428 
ATOM   1264  O6   DG A  61    -273.899-145.719 166.725 
ATOM   1265  N1   DG A  61    -274.196-147.458 165.284 
ATOM   1266  C2   DG A  61    -273.970-148.748 164.848 
ATOM   1267  N2   DG A  61    -274.608-149.111 163.732 
ATOM   1268  N3   DG A  61    -273.171-149.605 165.481 
ATOM   1269  C4   DG A  61    -272.611-149.061 166.592 
ATOM   1270  P    DA A  62    -268.518-154.124 166.059 
ATOM   1271  OP1  DA A  62    -268.501-155.526 166.533 
ATOM   1272  OP2  DA A  62    -267.350-153.297 166.435 
ATOM   1273  O5'  DA A  62    -268.706-154.095 164.471 
ATOM   1274  C5'  DA A  62    -270.038-154.138 163.925 
ATOM   1275  C4'  DA A  62    -270.169-153.133 162.798 
ATOM   1276  O4'  DA A  62    -270.567-151.814 163.272 
ATOM   1277  C3'  DA A  62    -268.898-152.866 161.993 
ATOM   1278  O3'  DA A  62    -269.248-152.674 160.628 
ATOM   1279  C2'  DA A  62    -268.358-151.548 162.546 
ATOM   1280  C1'  DA A  62    -269.707-150.850 162.686 
ATOM   1281  N9   DA A  62    -269.675-149.656 163.576 
ATOM   1282  C8   DA A  62    -268.927-149.457 164.701 
ATOM   1283  N7   DA A  62    -269.120-148.304 165.263 
ATOM   1284  C5   DA A  62    -270.067-147.692 164.452 
ATOM   1285  C6   DA A  62    -270.698-146.439 164.513 
ATOM   1286  N6   DA A  62    -270.456-145.534 165.473 
ATOM   1287  N1   DA A  62    -271.589-146.146 163.547 
ATOM   1288  C2   DA A  62    -271.825-147.049 162.597 
ATOM   1289  N3   DA A  62    -271.300-148.244 162.438 
ATOM   1290  C4   DA A  62    -270.412-148.512 163.417 
ATOM   1291  P    DT A  63    -268.305-153.289 159.490 
ATOM   1292  OP1  DT A  63    -268.655-154.710 159.270 
ATOM   1293  OP2  DT A  63    -266.888-153.013 159.817 
ATOM   1294  O5'  DT A  63    -268.740-152.424 158.217 
ATOM   1295  C5'  DT A  63    -270.089-151.923 158.141 
ATOM   1296  C4'  DT A  63    -270.082-150.483 157.669 
ATOM   1297  O4'  DT A  63    -269.952-149.539 158.770 
ATOM   1298  C3'  DT A  63    -268.947-150.099 156.720 
ATOM   1299  O3'  DT A  63    -269.443-149.178 155.757 
ATOM   1300  C2'  DT A  63    -267.930-149.377 157.604 
ATOM   1301  C1'  DT A  63    -268.942-148.599 158.437 
ATOM   1302  N1   DT A  63    -268.381-148.054 159.706 
ATOM   1303  C2   DT A  63    -268.867-146.843 160.135 
ATOM   1304  O2   DT A  63    -269.720-146.217 159.528 
ATOM   1305  N3   DT A  63    -268.324-146.368 161.313 
ATOM   1306  C4   DT A  63    -267.358-146.991 162.078 
ATOM   1307  O4   DT A  63    -266.948-146.468 163.116 
ATOM   1308  C5   DT A  63    -266.911-148.256 161.545 
ATOM   1309  C7   DT A  63    -265.860-149.000 162.316 
ATOM   1310  C6   DT A  63    -267.422-148.740 160.402 
ATOM   1311  P    DT A  64    -268.952-149.302 154.239 
ATOM   1312  OP1  DT A  64    -269.768-150.315 153.534 
ATOM   1313  OP2  DT A  64    -267.487-149.512 154.207 
ATOM   1314  O5'  DT A  64    -269.298-147.845 153.675 
ATOM   1315  C5'  DT A  64    -270.409-147.124 154.239 
ATOM   1316  C4'  DT A  64    -270.023-145.677 154.472 
ATOM   1317  O4'  DT A  64    -269.415-145.467 155.779 
ATOM   1318  C3'  DT A  64    -269.004-145.094 153.493 
ATOM   1319  O3'  DT A  64    -269.337-143.736 153.235 
ATOM   1320  C2'  DT A  64    -267.675-145.134 154.250 
ATOM   1321  C1'  DT A  64    -268.231-144.705 155.604 
ATOM   1322  N1   DT A  64    -267.320-144.998 156.745 
ATOM   1323  C2   DT A  64    -267.315-144.104 157.788 
ATOM   1324  O2   DT A  64    -268.013-143.106 157.809 
ATOM   1325  N3   DT A  64    -266.457-144.409 158.828 
ATOM   1326  C4   DT A  64    -265.625-145.508 158.907 
ATOM   1327  O4   DT A  64    -264.901-145.674 159.891 
ATOM   1328  C5   DT A  64    -265.701-146.388 157.766 
ATOM   1329  C7   DT A  64    -264.827-147.608 157.771 
ATOM   1330  C6   DT A  64    -266.526-146.115 156.741 
ATOM   1331  P    DA A  65    -269.174-143.166 151.748 
ATOM   1332  OP1  DA A  65    -270.378-143.502 150.954 
ATOM   1333  OP2  DA A  65    -267.880-143.611 151.185 
ATOM   1334  O5'  DA A  65    -269.129-141.590 152.016 
ATOM   1335  C5'  DA A  65    -269.839-141.054 153.148 
ATOM   1336  C4'  DA A  65    -268.979-140.031 153.863 
ATOM   1337  O4'  DA A  65    -268.124-140.635 154.876 
ATOM   1338  C3'  DA A  65    -268.008-139.245 152.983 
ATOM   1339  O3'  DA A  65    -267.930-137.908 153.463 
ATOM   1340  C2'  DA A  65    -266.654-139.920 153.202 
ATOM   1341  C1'  DA A  65    -266.806-140.138 154.704 
ATOM   1342  N9   DA A  65    -265.857-141.140 155.263 
ATOM   1343  C8   DA A  65    -265.374-142.273 154.673 
ATOM   1344  N7   DA A  65    -264.556-142.946 155.421 
ATOM   1345  C5   DA A  65    -264.490-142.207 156.593 
ATOM   1346  C6   DA A  65    -263.782-142.395 157.793 
ATOM   1347  N6   DA A  65    -262.968-143.436 158.017 
ATOM   1348  N1   DA A  65    -263.943-141.470 158.757 
ATOM   1349  C2   DA A  65    -264.753-140.438 158.529 
ATOM   1350  N3   DA A  65    -265.461-140.158 157.456 
ATOM   1351  C4   DA A  65    -265.282-141.100 156.507 
ATOM   1352  P    DT A  66    -267.849-136.708 152.406 
ATOM   1353  OP1  DT A  66    -269.212-136.354 151.953 
ATOM   1354  OP2  DT A  66    -266.879-137.049 151.342 
ATOM   1355  O5'  DT A  66    -267.259-135.529 153.313 
ATOM   1356  C5'  DT A  66    -267.560-135.514 154.720 
ATOM   1357  C4'  DT A  66    -266.311-135.185 155.515 
ATOM   1358  O4'  DT A  66    -265.535-136.372 155.845 
ATOM   1359  C3'  DT A  66    -265.304-134.268 154.821 
ATOM   1360  O3'  DT A  66    -264.724-133.403 155.790 
ATOM   1361  C2'  DT A  66    -264.219-135.209 154.298 
ATOM   1362  C1'  DT A  66    -264.176-136.124 155.519 
ATOM   1363  N1   DT A  66    -263.515-137.434 155.263 
ATOM   1364  C2   DT A  66    -262.795-137.983 156.296 
ATOM   1365  O2   DT A  66    -262.683-137.447 157.384 
ATOM   1366  N3   DT A  66    -262.196-139.197 156.021 
ATOM   1367  C4   DT A  66    -262.257-139.890 154.829 
ATOM   1368  O4   DT A  66    -261.678-140.970 154.701 
ATOM   1369  C5   DT A  66    -263.036-139.233 153.806 
ATOM   1370  C7   DT A  66    -263.153-139.919 152.476 
ATOM   1371  C6   DT A  66    -263.628-138.052 154.045 
ATOM   1372  P    DG A  67    -264.445-131.877 155.400 
ATOM   1373  OP1  DG A  67    -265.681-131.083 155.586 
ATOM   1374  OP2  DG A  67    -263.829-131.813 154.056 
ATOM   1375  O5'  DG A  67    -263.366-131.460 156.505 
ATOM   1376  C5'  DG A  67    -263.404-132.102 157.794 
ATOM   1377  C4'  DG A  67    -262.000-132.470 158.230 
ATOM   1378  O4'  DG A  67    -261.598-133.786 157.753 
ATOM   1379  C3'  DG A  67    -260.886-131.545 157.741 
ATOM   1380  O3'  DG A  67    -259.906-131.423 158.764 
ATOM   1381  C2'  DG A  67    -260.262-132.283 156.557 
ATOM   1382  C1'  DG A  67    -260.307-133.677 157.174 
ATOM   1383  N9   DG A  67    -260.150-134.777 156.181 
ATOM   1384  C8   DG A  67    -260.587-134.841 154.876 
ATOM   1385  N7   DG A  67    -260.284-135.961 154.265 
ATOM   1386  C5   DG A  67    -259.598-136.690 155.235 
ATOM   1387  C6   DG A  67    -259.020-137.985 155.165 
ATOM   1388  O6   DG A  67    -258.996-138.767 154.218 
ATOM   1389  N1   DG A  67    -258.418-138.343 156.380 
ATOM   1390  C2   DG A  67    -258.381-137.554 157.513 
ATOM   1391  N2   DG A  67    -257.758-138.077 158.571 
ATOM   1392  N3   DG A  67    -258.923-136.340 157.577 
ATOM   1393  C4   DG A  67    -259.511-135.977 156.407 
ATOM   1394  P    DT A  68    -259.225-129.997 159.021 
ATOM   1395  OP1  DT A  68    -260.093-129.185 159.903 
ATOM   1396  OP2  DT A  68    -258.857-129.383 157.727 
ATOM   1397  O5'  DT A  68    -257.899-130.418 159.812 
ATOM   1398  C5'  DT A  68    -257.920-131.602 160.631 
ATOM   1399  C4'  DT A  68    -256.654-132.407 160.412 
ATOM   1400  O4'  DT A  68    -256.779-133.349 159.308 
ATOM   1401  C3'  DT A  68    -255.404-131.599 160.067 
ATOM   1402  O3'  DT A  68    -254.277-132.207 160.689 
ATOM   1403  C2'  DT A  68    -255.257-131.740 158.552 
ATOM   1404  C1'  DT A  68    -255.638-133.216 158.474 
ATOM   1405  N1   DT A  68    -256.011-133.666 157.105 
ATOM   1406  C2   DT A  68    -255.673-134.952 156.755 
ATOM   1407  O2   DT A  68    -255.094-135.713 157.511 
ATOM   1408  N3   DT A  68    -256.033-135.334 155.478 
ATOM   1409  C4   DT A  68    -256.688-134.556 154.545 
ATOM   1410  O4   DT A  68    -256.958-135.009 153.430 
ATOM   1411  C5   DT A  68    -257.000-133.224 155.003 
ATOM   1412  C7   DT A  68    -257.714-132.310 154.049 
ATOM   1413  C6   DT A  68    -256.662-132.825 156.240 
ATOM   1414  P    DC A  69    -253.145-131.272 161.326 
ATOM   1415  OP1  DC A  69    -253.547-130.866 162.692 
ATOM   1416  OP2  DC A  69    -252.826-130.171 160.390 
ATOM   1417  O5'  DC A  69    -251.909-132.284 161.407 
ATOM   1418  C5'  DC A  69    -252.168-133.689 161.585 
ATOM   1419  C4'  DC A  69    -251.280-134.501 160.662 
ATOM   1420  O4'  DC A  69    -251.883-134.708 159.353 
ATOM   1421  C3'  DC A  69    -249.915-133.891 160.347 
ATOM   1422  O3'  DC A  69    -248.952-134.935 160.263 
ATOM   1423  C2'  DC A  69    -250.079-133.270 158.959 
ATOM   1424  C1'  DC A  69    -250.917-134.395 158.361 
ATOM   1425  N1   DC A  69    -251.640-134.008 157.118 
ATOM   1426  C2   DC A  69    -251.803-134.978 156.132 
ATOM   1427  O2   DC A  69    -251.346-136.110 156.328 
ATOM   1428  N3   DC A  69    -252.459-134.644 154.990 
ATOM   1429  C4   DC A  69    -252.939-133.407 154.816 
ATOM   1430  N4   DC A  69    -253.571-133.130 153.686 
ATOM   1431  C5   DC A  69    -252.781-132.394 155.818 
ATOM   1432  C6   DC A  69    -252.123-132.747 156.951 
ATOM   1433  P    DT A  70    -247.490-134.694 160.870 
ATOM   1434  OP1  DT A  70    -247.506-134.967 162.324 
ATOM   1435  OP2  DT A  70    -247.000-133.358 160.465 
ATOM   1436  O5'  DT A  70    -246.646-135.826 160.117 
ATOM   1437  C5'  DT A  70    -247.304-137.046 159.729 
ATOM   1438  C4'  DT A  70    -246.891-137.433 158.323 
ATOM   1439  O4'  DT A  70    -247.741-136.826 157.308 
ATOM   1440  C3'  DT A  70    -245.477-137.027 157.910 
ATOM   1441  O3'  DT A  70    -244.926-138.049 157.089 
ATOM   1442  C2'  DT A  70    -245.667-135.771 157.060 
ATOM   1443  C1'  DT A  70    -246.909-136.249 156.314 
ATOM   1444  N1   DT A  70    -247.670-135.153 155.652 
ATOM   1445  C2   DT A  70    -248.284-135.449 154.459 
ATOM   1446  O2   DT A  70    -248.227-136.550 153.939 
ATOM   1447  N3   DT A  70    -248.979-134.407 153.875 
ATOM   1448  C4   DT A  70    -249.108-133.128 154.374 
ATOM   1449  O4   DT A  70    -249.757-132.278 153.760 
ATOM   1450  C5   DT A  70    -248.429-132.913 155.630 
ATOM   1451  C7   DT A  70    -248.518-131.547 156.243 
ATOM   1452  C6   DT A  70    -247.745-133.908 156.219 
ATOM   1453  P    DG A  71    -243.383-138.438 157.265 
ATOM   1454  OP1  DG A  71    -243.238-139.402 158.378 
ATOM   1455  OP2  DG A  71    -242.569-137.207 157.361 
ATOM   1456  O5'  DG A  71    -243.083-139.173 155.875 
ATOM   1457  C5'  DG A  71    -244.151-139.873 155.210 
ATOM   1458  C4'  DG A  71    -244.127-139.566 153.725 
ATOM   1459  O4'  DG A  71    -244.898-138.376 153.392 
ATOM   1460  C3'  DG A  71    -242.748-139.291 153.125 
ATOM   1461  O3'  DG A  71    -242.698-139.842 151.815 
ATOM   1462  C2'  DG A  71    -242.670-137.769 153.015 
ATOM   1463  C1'  DG A  71    -244.106-137.551 152.551 
ATOM   1464  N9   DG A  71    -244.579-136.146 152.705 
ATOM   1465  C8   DG A  71    -244.270-135.225 153.682 
ATOM   1466  N7   DG A  71    -244.859-134.064 153.527 
ATOM   1467  C5   DG A  71    -245.611-134.228 152.365 
ATOM   1468  C6   DG A  71    -246.464-133.314 151.692 
ATOM   1469  O6   DG A  71    -246.735-132.153 151.989 
ATOM   1470  N1   DG A  71    -247.032-133.891 150.548 
ATOM   1471  C2   DG A  71    -246.807-135.182 150.112 
ATOM   1472  N2   DG A  71    -247.445-135.544 148.996 
ATOM   1473  N3   DG A  71    -246.007-136.039 150.745 
ATOM   1474  C4   DG A  71    -245.447-135.494 151.856 
ATOM   1475  P    DG A  72    -241.354-140.558 151.323 
ATOM   1476  OP1  DG A  72    -241.337-141.959 151.798 
ATOM   1477  OP2  DG A  72    -240.186-139.731 151.699 
ATOM   1478  O5'  DG A  72    -241.543-140.529 149.735 
ATOM   1479  C5'  DG A  72    -242.875-140.572 149.189 
ATOM   1480  C4'  DG A  72    -243.006-139.566 148.062 
ATOM   1481  O4'  DG A  72    -243.403-138.248 148.537 
ATOM   1482  C3'  DG A  72    -241.734-139.300 147.257 
ATOM   1483  O3'  DG A  72    -242.085-139.108 145.892 
ATOM   1484  C2'  DG A  72    -241.194-137.982 147.810 
ATOM   1485  C1'  DG A  72    -242.543-137.283 147.950 
ATOM   1486  N9   DG A  72    -242.511-136.090 148.840 
ATOM   1487  C8   DG A  72    -241.763-135.871 149.977 
ATOM   1488  N7   DG A  72    -241.970-134.703 150.535 
ATOM   1489  C5   DG A  72    -242.920-134.105 149.709 
ATOM   1490  C6   DG A  72    -243.538-132.831 149.800 
ATOM   1491  O6   DG A  72    -243.371-131.953 150.643 
ATOM   1492  N1   DG A  72    -244.446-132.625 148.752 
ATOM   1493  C2   DG A  72    -244.720-133.532 147.747 
ATOM   1494  N2   DG A  72    -245.619-133.147 146.839 
ATOM   1495  N3   DG A  72    -244.140-134.728 147.662 
ATOM   1496  C4   DG A  72    -243.257-134.942 148.672 
ATOM   1497  P    DT A  73    -241.141-139.723 144.754 
ATOM   1498  OP1  DT A  73    -241.491-141.144 144.534 
ATOM   1499  OP2  DT A  73    -239.725-139.447 145.082 
ATOM   1500  O5'  DT A  73    -241.577-138.858 143.481 
ATOM   1501  C5'  DT A  73    -242.925-138.357 143.405 
ATOM   1502  C4'  DT A  73    -242.918-136.916 142.934 
ATOM   1503  O4'  DT A  73    -242.788-135.973 144.034 
ATOM   1504  C3'  DT A  73    -241.783-136.533 141.984 
ATOM   1505  O3'  DT A  73    -242.280-135.612 141.021 
ATOM   1506  C2'  DT A  73    -240.766-135.810 142.868 
ATOM   1507  C1'  DT A  73    -241.778-135.032 143.702 
ATOM   1508  N1   DT A  73    -241.217-134.487 144.970 
ATOM   1509  C2   DT A  73    -241.704-133.276 145.399 
ATOM   1510  O2   DT A  73    -242.556-132.650 144.792 
ATOM   1511  N3   DT A  73    -241.160-132.802 146.577 
ATOM   1512  C4   DT A  73    -240.194-133.424 147.342 
ATOM   1513  O4   DT A  73    -239.784-132.902 148.380 
ATOM   1514  C5   DT A  73    -239.747-134.690 146.809 
ATOM   1515  C7   DT A  73    -238.696-135.434 147.580 
ATOM   1516  C6   DT A  73    -240.258-135.174 145.666 
ATOM   1517  P    DC A  74    -241.788-135.735 139.503 
ATOM   1518  OP1  DC A  74    -242.605-136.749 138.798 
ATOM   1519  OP2  DC A  74    -240.324-135.945 139.471 
ATOM   1520  O5'  DC A  74    -242.134-134.278 138.939 
ATOM   1521  C5'  DC A  74    -243.246-133.558 139.503 
ATOM   1522  C4'  DC A  74    -242.859-132.111 139.736 
ATOM   1523  O4'  DC A  74    -242.252-131.900 141.043 
ATOM   1524  C3'  DC A  74    -241.840-131.528 138.757 
ATOM   1525  O3'  DC A  74    -242.173-130.169 138.499 
ATOM   1526  C2'  DC A  74    -240.511-131.567 139.514 
ATOM   1527  C1'  DC A  74    -241.067-131.138 140.868 
ATOM   1528  N1   DC A  74    -240.156-131.432 142.010 
ATOM   1529  C2   DC A  74    -240.139-130.535 143.074 
ATOM   1530  O2   DC A  74    -240.874-129.542 143.029 
ATOM   1531  N3   DC A  74    -239.315-130.785 144.124 
ATOM   1532  C4   DC A  74    -238.533-131.872 144.135 
ATOM   1533  N4   DC A  74    -237.747-132.072 145.181 
ATOM   1534  C5   DC A  74    -238.535-132.807 143.049 
ATOM   1535  C6   DC A  74    -239.365-132.539 142.009 
ATOM   1536  P    DA A  75    -242.010-129.600 137.012 
ATOM   1537  OP1  DA A  75    -243.214-129.936 136.218 
ATOM   1538  OP2  DA A  75    -240.716-130.045 136.449 
ATOM   1539  O5'  DA A  75    -241.965-128.023 137.280 
ATOM   1540  C5'  DA A  75    -242.675-127.488 138.412 
ATOM   1541  C4'  DA A  75    -241.816-126.465 139.128 
ATOM   1542  O4'  DA A  75    -240.961-127.069 140.140 
ATOM   1543  C3'  DA A  75    -240.845-125.679 138.247 
ATOM   1544  O3'  DA A  75    -240.766-124.342 138.727 
ATOM   1545  C2'  DA A  75    -239.491-126.353 138.466 
ATOM   1546  C1'  DA A  75    -239.642-126.572 139.969 
ATOM   1547  N9   DA A  75    -238.694-127.573 140.527 
ATOM   1548  C8   DA A  75    -238.211-128.707 139.937 
ATOM   1549  N7   DA A  75    -237.392-129.379 140.685 
ATOM   1550  C5   DA A  75    -237.326-128.641 141.858 
ATOM   1551  C6   DA A  75    -236.619-128.829 143.057 
ATOM   1552  N6   DA A  75    -235.804-129.870 143.281 
ATOM   1553  N1   DA A  75    -236.779-127.904 144.021 
ATOM   1554  C2   DA A  75    -237.589-126.872 143.793 
ATOM   1555  N3   DA A  75    -238.297-126.592 142.720 
ATOM   1556  C4   DA A  75    -238.119-127.533 141.771 
ATOM   1557  P    DG A  76    -240.685-123.142 137.670 
ATOM   1558  OP1  DG A  76    -242.049-122.787 137.217 
ATOM   1559  OP2  DG A  76    -239.715-123.483 136.606 
ATOM   1560  O5'  DG A  76    -240.095-121.963 138.577 
ATOM   1561  C5'  DG A  76    -240.396-121.948 139.985 
ATOM   1562  C4'  DG A  76    -239.147-121.618 140.779 
ATOM   1563  O4'  DG A  76    -238.371-122.805 141.110 
ATOM   1564  C3'  DG A  76    -238.140-120.702 140.085 
ATOM   1565  O3'  DG A  76    -237.560-119.837 141.054 
ATOM   1566  C2'  DG A  76    -237.055-121.643 139.562 
ATOM   1567  C1'  DG A  76    -237.012-122.558 140.783 
ATOM   1568  N9   DG A  76    -236.351-123.868 140.527 
ATOM   1569  C8   DG A  76    -236.350-124.633 139.382 
ATOM   1570  N7   DG A  76    -235.664-125.746 139.484 
ATOM   1571  C5   DG A  76    -235.176-125.715 140.789 
ATOM   1572  C6   DG A  76    -234.363-126.648 141.485 
ATOM   1573  O6   DG A  76    -233.901-127.713 141.084 
ATOM   1574  N1   DG A  76    -234.101-126.224 142.794 
ATOM   1575  C2   DG A  76    -234.564-125.051 143.358 
ATOM   1576  N2   DG A  76    -234.202-124.828 144.624 
ATOM   1577  N3   DG A  76    -235.326-124.175 142.706 
ATOM   1578  C4   DG A  76    -235.589-124.573 141.434 
ATOM   1579  P    DT A  77    -237.281-118.310 140.664 
ATOM   1580  OP1  DT A  77    -238.517-117.517 140.850 
ATOM   1581  OP2  DT A  77    -236.665-118.246 139.320 
ATOM   1582  O5'  DT A  77    -236.202-117.894 141.769 
ATOM   1583  C5'  DT A  77    -236.240-118.536 143.058 
ATOM   1584  C4'  DT A  77    -234.836-118.904 143.494 
ATOM   1585  O4'  DT A  77    -234.434-120.220 143.017 
ATOM   1586  C3'  DT A  77    -233.722-117.979 143.005 
ATOM   1587  O3'  DT A  77    -232.742-117.857 144.028 
ATOM   1588  C2'  DT A  77    -233.098-118.717 141.821 
ATOM   1589  C1'  DT A  77    -233.143-120.111 142.438 
ATOM   1590  N1   DT A  77    -232.987-121.211 141.445 
ATOM   1591  C2   DT A  77    -232.315-122.336 141.858 
ATOM   1592  O2   DT A  77    -231.856-122.460 142.980 
ATOM   1593  N3   DT A  77    -232.189-123.333 140.911 
ATOM   1594  C4   DT A  77    -232.669-123.299 139.617 
ATOM   1595  O4   DT A  77    -232.494-124.255 138.859 
ATOM   1596  C5   DT A  77    -233.359-122.077 139.277 
ATOM   1597  C7   DT A  77    -233.912-121.956 137.887 
ATOM   1598  C6   DT A  77    -233.495-121.091 140.178 
ATOM   1599  P    DG A  78    -232.061-116.431 144.286 
ATOM   1600  OP1  DG A  78    -232.929-115.618 145.167 
ATOM   1601  OP2  DG A  78    -231.694-115.816 142.991 
ATOM   1602  O5'  DG A  78    -230.735-116.852 145.076 
ATOM   1603  C5'  DG A  78    -230.756-118.036 145.896 
ATOM   1604  C4'  DG A  78    -229.491-118.841 145.676 
ATOM   1605  O4'  DG A  78    -229.615-119.783 144.572 
ATOM   1606  C3'  DG A  78    -228.240-118.033 145.331 
ATOM   1607  O3'  DG A  78    -227.114-118.640 145.953 
ATOM   1608  C2'  DG A  78    -228.093-118.174 143.816 
ATOM   1609  C1'  DG A  78    -228.475-119.649 143.738 
ATOM   1610  N9   DG A  78    -228.847-120.100 142.369 
ATOM   1611  C8   DG A  78    -229.496-119.407 141.369 
ATOM   1612  N7   DG A  78    -229.673-120.097 140.269 
ATOM   1613  C5   DG A  78    -229.101-121.335 140.560 
ATOM   1614  C6   DG A  78    -228.986-122.499 139.757 
ATOM   1615  O6   DG A  78    -229.372-122.682 138.605 
ATOM   1616  N1   DG A  78    -228.334-123.533 140.443 
ATOM   1617  C2   DG A  78    -227.855-123.452 141.736 
ATOM   1618  N2   DG A  78    -227.262-124.549 142.213 
ATOM   1619  N3   DG A  78    -227.964-122.359 142.489 
ATOM   1620  C4   DG A  78    -228.594-121.347 141.838 
ATOM   1621  P    DA A  79    -225.981-117.705 146.591 
ATOM   1622  OP1  DA A  79    -226.383-117.300 147.956 
ATOM   1623  OP2  DA A  79    -225.662-116.605 145.654 
ATOM   1624  O5'  DA A  79    -224.745-118.717 146.671 
ATOM   1625  C5'  DA A  79    -225.004-120.123 146.849 
ATOM   1626  C4'  DA A  79    -224.116-120.934 145.926 
ATOM   1627  O4'  DA A  79    -224.719-121.141 144.617 
ATOM   1628  C3'  DA A  79    -222.751-120.324 145.611 
ATOM   1629  O3'  DA A  79    -221.788-121.369 145.528 
ATOM   1630  C2'  DA A  79    -222.915-119.704 144.223 
ATOM   1631  C1'  DA A  79    -223.754-120.829 143.625 
ATOM   1632  N9   DA A  79    -224.476-120.442 142.382 
ATOM   1633  C8   DA A  79    -225.019-119.231 142.058 
ATOM   1634  N7   DA A  79    -225.587-119.204 140.893 
ATOM   1635  C5   DA A  79    -225.410-120.492 140.405 
ATOM   1636  C6   DA A  79    -225.790-121.111 139.203 
ATOM   1637  N6   DA A  79    -226.461-120.482 138.228 
ATOM   1638  N1   DA A  79    -225.454-122.404 139.039 
ATOM   1639  C2   DA A  79    -224.789-123.024 140.012 
ATOM   1640  N3   DA A  79    -224.382-122.553 141.171 
ATOM   1641  C4   DA A  79    -224.730-121.257 141.310 
ATOM   1642  P    DA A  80    -220.327-121.127 146.134 
ATOM   1643  OP1  DA A  80    -220.342-121.400 147.588 
ATOM   1644  OP2  DA A  80    -219.836-119.791 145.729 
ATOM   1645  O5'  DA A  80    -219.482-122.260 145.381 
ATOM   1646  C5'  DA A  80    -220.141-123.480 144.993 
ATOM   1647  C4'  DA A  80    -219.727-123.867 143.587 
ATOM   1648  O4'  DA A  80    -220.577-123.260 142.572 
ATOM   1649  C3'  DA A  80    -218.313-123.461 143.174 
ATOM   1650  O3'  DA A  80    -217.762-124.483 142.353 
ATOM   1651  C2'  DA A  80    -218.503-122.205 142.324 
ATOM   1652  C1'  DA A  80    -219.745-122.683 141.578 
ATOM   1653  N9   DA A  80    -220.506-121.586 140.916 
ATOM   1654  C8   DA A  80    -220.681-120.301 141.340 
ATOM   1655  N7   DA A  80    -221.400-119.578 140.538 
ATOM   1656  C5   DA A  80    -221.727-120.446 139.506 
ATOM   1657  C6   DA A  80    -222.482-120.283 138.334 
ATOM   1658  N6   DA A  80    -223.073-119.130 137.988 
ATOM   1659  N1   DA A  80    -222.609-121.351 137.524 
ATOM   1660  C2   DA A  80    -222.020-122.494 137.873 
ATOM   1661  N3   DA A  80    -221.295-122.765 138.936 
ATOM   1662  C4   DA A  80    -221.184-121.679 139.729 
ATOM   1663  P    DG A  81    -216.219-124.872 142.529 
ATOM   1664  OP1  DG A  81    -216.074-125.836 143.642 
ATOM   1665  OP2  DG A  81    -215.405-123.641 142.625 
ATOM   1666  O5'  DG A  81    -215.919-125.607 141.139 
ATOM   1667  C5'  DG A  81    -216.987-126.307 140.474 
ATOM   1668  C4'  DG A  81    -216.963-125.999 138.989 
ATOM   1669  O4'  DG A  81    -217.734-124.810 138.656 
ATOM   1670  C3'  DG A  81    -215.584-125.725 138.389 
ATOM   1671  O3'  DG A  81    -215.535-126.275 137.079 
ATOM   1672  C2'  DG A  81    -215.506-124.202 138.280 
ATOM   1673  C1'  DG A  81    -216.943-123.984 137.816 
ATOM   1674  N9   DG A  81    -217.415-122.580 137.969 
ATOM   1675  C8   DG A  81    -217.106-121.658 138.946 
ATOM   1676  N7   DG A  81    -217.695-120.498 138.791 
ATOM   1677  C5   DG A  81    -218.447-120.662 137.629 
ATOM   1678  C6   DG A  81    -219.300-119.747 136.956 
ATOM   1679  O6   DG A  81    -219.571-118.586 137.253 
ATOM   1680  N1   DG A  81    -219.868-120.325 135.813 
ATOM   1681  C2   DG A  81    -219.643-121.615 135.376 
ATOM   1682  N2   DG A  81    -220.281-121.978 134.261 
ATOM   1683  N3   DG A  81    -218.843-122.473 136.009 
ATOM   1684  C4   DG A  81    -218.284-121.928 137.120 
ATOM   1685  P    DA A  82    -214.190-126.991 136.587 
ATOM   1686  OP1  DA A  82    -214.173-128.393 137.062 
ATOM   1687  OP2  DA A  82    -213.022-126.164 136.963 
ATOM   1688  O5'  DA A  82    -214.379-126.963 134.999 
ATOM   1689  C5'  DA A  82    -215.711-127.005 134.453 
ATOM   1690  C4'  DA A  82    -215.842-126.000 133.326 
ATOM   1691  O4'  DA A  82    -216.239-124.681 133.801 
ATOM   1692  C3'  DA A  82    -214.570-125.734 132.521 
ATOM   1693  O3'  DA A  82    -214.921-125.542 131.156 
ATOM   1694  C2'  DA A  82    -214.030-124.416 133.074 
ATOM   1695  C1'  DA A  82    -215.379-123.717 133.214 
ATOM   1696  N9   DA A  82    -215.347-122.523 134.104 
ATOM   1697  C8   DA A  82    -214.599-122.324 135.229 
ATOM   1698  N7   DA A  82    -214.793-121.171 135.791 
ATOM   1699  C5   DA A  82    -215.739-120.559 134.981 
ATOM   1700  C6   DA A  82    -216.370-119.306 135.041 
ATOM   1701  N6   DA A  82    -216.128-118.401 136.001 
ATOM   1702  N1   DA A  82    -217.261-119.013 134.075 
ATOM   1703  C2   DA A  82    -217.497-119.916 133.125 
ATOM   1704  N3   DA A  82    -216.972-121.112 132.966 
ATOM   1705  C4   DA A  82    -216.084-121.379 133.945 
ATOM   1706  P    DA A  83    -213.977-126.156 130.018 
ATOM   1707  OP1  DA A  83    -214.327-127.578 129.798 
ATOM   1708  OP2  DA A  83    -212.561-125.880 130.346 
ATOM   1709  O5'  DA A  83    -214.413-125.291 128.745 
ATOM   1710  C5'  DA A  83    -215.761-124.791 128.669 
ATOM   1711  C4'  DA A  83    -215.754-123.350 128.198 
ATOM   1712  O4'  DA A  83    -215.624-122.406 129.298 
ATOM   1713  C3'  DA A  83    -214.619-122.967 127.248 
ATOM   1714  O3'  DA A  83    -215.116-122.046 126.285 
ATOM   1715  C2'  DA A  83    -213.602-122.244 128.132 
ATOM   1716  C1'  DA A  83    -214.615-121.466 128.966 
ATOM   1717  N9   DA A  83    -214.054-120.921 130.234 
ATOM   1718  C8   DA A  83    -213.102-121.469 131.046 
ATOM   1719  N7   DA A  83    -212.821-120.748 132.085 
ATOM   1720  C5   DA A  83    -213.646-119.639 131.957 
ATOM   1721  C6   DA A  83    -213.824-118.494 132.751 
ATOM   1722  N6   DA A  83    -213.149-118.268 133.886 
ATOM   1723  N1   DA A  83    -214.726-117.586 132.333 
ATOM   1724  C2   DA A  83    -215.395-117.816 131.204 
ATOM   1725  N3   DA A  83    -215.313-118.842 130.385 
ATOM   1726  C4   DA A  83    -214.404-119.736 130.825 
ATOM   1727  P    DT A  84    -214.624-122.169 124.767 
ATOM   1728  OP1  DT A  84    -215.441-123.183 124.062 
ATOM   1729  OP2  DT A  84    -213.160-122.379 124.735 
ATOM   1730  O5'  DT A  84    -214.970-120.712 124.203 
ATOM   1731  C5'  DT A  84    -216.082-119.991 124.767 
ATOM   1732  C4'  DT A  84    -215.695-118.544 125.000 
ATOM   1733  O4'  DT A  84    -215.088-118.334 126.307 
ATOM   1734  C3'  DT A  84    -214.676-117.962 124.021 
ATOM   1735  O3'  DT A  84    -215.009-116.603 123.763 
ATOM   1736  C2'  DT A  84    -213.348-118.001 124.778 
ATOM   1737  C1'  DT A  84    -213.903-117.572 126.132 
ATOM   1738  N1   DT A  84    -212.992-117.866 127.274 
ATOM   1739  C2   DT A  84    -212.987-116.972 128.316 
ATOM   1740  O2   DT A  84    -213.686-115.973 128.337 
ATOM   1741  N3   DT A  84    -212.129-117.277 129.356 
ATOM   1742  C4   DT A  84    -211.298-118.375 129.435 
ATOM   1743  O4   DT A  84    -210.573-118.541 130.419 
ATOM   1744  C5   DT A  84    -211.373-119.255 128.294 
ATOM   1745  C7   DT A  84    -210.500-120.475 128.299 
ATOM   1746  C6   DT A  84    -212.198-118.982 127.269 
ATOM   1747  P    DT A  85    -214.846-116.034 122.276 
ATOM   1748  OP1  DT A  85    -216.050-116.369 121.482 
ATOM   1749  OP2  DT A  85    -213.553-116.479 121.713 
ATOM   1750  O5'  DT A  85    -214.801-114.457 122.544 
ATOM   1751  C5'  DT A  85    -215.512-113.921 123.677 
ATOM   1752  C4'  DT A  85    -214.652-112.899 124.392 
ATOM   1753  O4'  DT A  85    -213.797-113.503 125.405 
ATOM   1754  C3'  DT A  85    -213.681-112.113 123.511 
ATOM   1755  O3'  DT A  85    -213.602-110.776 123.991 
ATOM   1756  C2'  DT A  85    -212.327-112.787 123.730 
ATOM   1757  C1'  DT A  85    -212.479-113.005 125.233 
ATOM   1758  N1   DT A  85    -211.530-114.007 125.791 
ATOM   1759  C2   DT A  85    -211.064-113.785 127.065 
ATOM   1760  O2   DT A  85    -211.394-112.821 127.734 
ATOM   1761  N3   DT A  85    -210.185-114.735 127.550 
ATOM   1762  C4   DT A  85    -209.746-115.860 126.881 
ATOM   1763  O4   DT A  85    -208.957-116.639 127.420 
ATOM   1764  C5   DT A  85    -210.290-116.006 125.552 
ATOM   1765  C7   DT A  85    -209.862-117.205 124.756 
ATOM   1766  C6   DT A  85    -211.145-115.098 125.056 
ATOM   1767  P    DT A  86    -213.521-109.576 122.934 
ATOM   1768  OP1  DT A  86    -214.885-109.221 122.481 
ATOM   1769  OP2  DT A  86    -212.551-109.916 121.870 
ATOM   1770  O5'  DT A  86    -212.931-108.396 123.841 
ATOM   1771  C5'  DT A  86    -213.232-108.381 125.249 
ATOM   1772  C4'  DT A  86    -211.983-108.052 126.043 
ATOM   1773  O4'  DT A  86    -211.207-109.239 126.374 
ATOM   1774  C3'  DT A  86    -210.976-107.135 125.349 
ATOM   1775  O3'  DT A  86    -210.397-106.270 126.318 
ATOM   1776  C2'  DT A  86    -209.891-108.076 124.826 
ATOM   1777  C1'  DT A  86    -209.848-108.991 126.047 
ATOM   1778  N1   DT A  86    -209.187-110.301 125.791 
ATOM   1779  C2   DT A  86    -208.467-110.851 126.824 
ATOM   1780  O2   DT A  86    -208.355-110.315 127.913 
ATOM   1781  N3   DT A  86    -207.868-112.064 126.550 
ATOM   1782  C4   DT A  86    -207.929-112.757 125.357 
ATOM   1783  O4   DT A  86    -207.351-113.838 125.230 
ATOM   1784  C5   DT A  86    -208.708-112.100 124.334 
ATOM   1785  C7   DT A  86    -208.825-112.787 123.004 
ATOM   1786  C6   DT A  86    -209.301-110.919 124.574 
ATOM   1787  P    DC A  87    -210.117-104.744 125.928 
ATOM   1788  OP1  DC A  87    -211.353-103.950 126.114 
ATOM   1789  OP2  DC A  87    -209.501-104.680 124.584 
ATOM   1790  O5'  DC A  87    -209.038-104.327 127.034 
ATOM   1791  C5'  DC A  87    -209.076-104.969 128.322 
ATOM   1792  C4'  DC A  87    -207.672-105.338 128.759 
ATOM   1793  O4'  DC A  87    -207.270-106.654 128.281 
ATOM   1794  C3'  DC A  87    -206.559-104.412 128.269 
ATOM   1795  O3'  DC A  87    -205.578-104.291 129.293 
ATOM   1796  C2'  DC A  87    -205.934-105.150 127.085 
ATOM   1797  C1'  DC A  87    -205.979-106.545 127.702 
ATOM   1798  N1   DC A  87    -205.823-107.644 126.710 
ATOM   1799  C2   DC A  87    -205.144-108.792 127.112 
ATOM   1800  O2   DC A  87    -204.704-108.850 128.266 
ATOM   1801  N3   DC A  87    -204.991-109.805 126.222 
ATOM   1802  C4   DC A  87    -205.483-109.703 124.981 
ATOM   1803  N4   DC A  87    -205.307-110.719 124.149 
ATOM   1804  C5   DC A  87    -206.183-108.531 124.546 
ATOM   1805  C6   DC A  87    -206.326-107.530 125.451 
ATOM   1806  P    DC A  88    -204.898-102.864 129.550 
ATOM   1807  OP1  DC A  88    -205.766-102.052 130.432 
ATOM   1808  OP2  DC A  88    -204.530-102.250 128.255 
ATOM   1809  O5'  DC A  88    -203.571-103.285 130.340 
ATOM   1810  C5'  DC A  88    -203.593-104.470 131.160 
ATOM   1811  C4'  DC A  88    -202.327-105.275 130.940 
ATOM   1812  O4'  DC A  88    -202.452-106.217 129.836 
ATOM   1813  C3'  DC A  88    -201.076-104.467 130.596 
ATOM   1814  O3'  DC A  88    -199.950-105.074 131.217 
ATOM   1815  C2'  DC A  88    -200.930-104.607 129.080 
ATOM   1816  C1'  DC A  88    -201.311-106.083 129.002 
ATOM   1817  N1   DC A  88    -201.684-106.533 127.633 
ATOM   1818  C2   DC A  88    -201.348-107.834 127.263 
ATOM   1819  O2   DC A  88    -200.760-108.553 128.080 
ATOM   1820  N3   DC A  88    -201.678-108.264 126.018 
ATOM   1821  C4   DC A  88    -202.314-107.453 125.163 
ATOM   1822  N4   DC A  88    -202.614-107.920 123.960 
ATOM   1823  C5   DC A  88    -202.668-106.112 125.523 
ATOM   1824  C6   DC A  88    -202.329-105.701 126.772 
ATOM   1825  P    DA A  89    -198.817-104.139 131.855 
ATOM   1826  OP1  DA A  89    -199.219-103.734 133.220 
ATOM   1827  OP2  DA A  89    -198.498-103.039 130.918 
ATOM   1828  O5'  DA A  89    -197.581-105.151 131.935 
ATOM   1829  C5'  DA A  89    -197.840-106.556 132.113 
ATOM   1830  C4'  DA A  89    -196.953-107.368 131.190 
ATOM   1831  O4'  DA A  89    -197.555-107.575 129.881 
ATOM   1832  C3'  DA A  89    -195.587-106.758 130.875 
ATOM   1833  O3'  DA A  89    -194.625-107.802 130.792 
ATOM   1834  C2'  DA A  89    -195.751-106.138 129.488 
ATOM   1835  C1'  DA A  89    -196.590-107.263 128.889 
ATOM   1836  N9   DA A  89    -197.312-106.875 127.646 
ATOM   1837  C8   DA A  89    -197.855-105.665 127.322 
ATOM   1838  N7   DA A  89    -198.424-105.638 126.157 
ATOM   1839  C5   DA A  89    -198.246-106.926 125.670 
ATOM   1840  C6   DA A  89    -198.627-107.545 124.467 
ATOM   1841  N6   DA A  89    -199.297-106.916 123.492 
ATOM   1842  N1   DA A  89    -198.291-108.838 124.303 
ATOM   1843  C2   DA A  89    -197.625-109.458 125.276 
ATOM   1844  N3   DA A  89    -197.218-108.986 126.435 
ATOM   1845  C4   DA A  89    -197.566-107.690 126.574 
ATOM   1846  P    DG A  90    -193.163-107.561 131.398 
ATOM   1847  OP1  DG A  90    -193.178-107.834 132.852 
ATOM   1848  OP2  DG A  90    -192.673-106.225 130.993 
ATOM   1849  O5'  DG A  90    -192.318-108.693 130.646 
ATOM   1850  C5'  DG A  90    -192.977-109.914 130.257 
ATOM   1851  C4'  DG A  90    -192.563-110.300 128.851 
ATOM   1852  O4'  DG A  90    -193.414-109.694 127.836 
ATOM   1853  C3'  DG A  90    -191.149-109.895 128.438 
ATOM   1854  O3'  DG A  90    -190.598-110.917 127.617 
ATOM   1855  C2'  DG A  90    -191.339-108.638 127.588 
ATOM   1856  C1'  DG A  90    -192.581-109.117 126.842 
ATOM   1857  N9   DG A  90    -193.342-108.020 126.180 
ATOM   1858  C8   DG A  90    -193.529-106.718 126.592 
ATOM   1859  N7   DG A  90    -194.258-106.000 125.772 
ATOM   1860  C5   DG A  90    -194.576-106.887 124.746 
ATOM   1861  C6   DG A  90    -195.345-106.687 123.570 
ATOM   1862  O6   DG A  90    -195.913-105.669 123.187 
ATOM   1863  N1   DG A  90    -195.415-107.856 122.799 
ATOM   1864  C2   DG A  90    -194.821-109.060 123.123 
ATOM   1865  N2   DG A  90    -195.007-110.058 122.255 
ATOM   1866  N3   DG A  90    -194.100-109.247 124.227 
ATOM   1867  C4   DG A  90    -194.021-108.123 124.985 
ATOM   1868  P    DA A  91    -189.055-111.306 127.793 
ATOM   1869  OP1  DA A  91    -188.910-112.270 128.907 
ATOM   1870  OP2  DA A  91    -188.241-110.074 127.889 
ATOM   1871  O5'  DA A  91    -188.755-112.040 126.403 
ATOM   1872  C5'  DA A  91    -189.823-112.740 125.738 
ATOM   1873  C4'  DA A  91    -189.799-112.433 124.254 
ATOM   1874  O4'  DA A  91    -190.570-111.244 123.920 
ATOM   1875  C3'  DA A  91    -188.421-112.158 123.654 
ATOM   1876  O3'  DA A  91    -188.371-112.709 122.343 
ATOM   1877  C2'  DA A  91    -188.342-110.636 123.544 
ATOM   1878  C1'  DA A  91    -189.779-110.418 123.080 
ATOM   1879  N9   DA A  91    -190.251-109.014 123.233 
ATOM   1880  C8   DA A  91    -189.933-108.114 124.211 
ATOM   1881  N7   DA A  91    -190.510-106.960 124.068 
ATOM   1882  C5   DA A  91    -191.266-107.103 122.914 
ATOM   1883  C6   DA A  91    -192.116-106.225 122.223 
ATOM   1884  N6   DA A  91    -192.358-104.967 122.618 
ATOM   1885  N1   DA A  91    -192.711-106.688 121.108 
ATOM   1886  C2   DA A  91    -192.468-107.939 120.721 
ATOM   1887  N3   DA A  91    -191.697-108.846 121.282 
ATOM   1888  C4   DA A  91    -191.114-108.357 122.395 
ATOM   1889  P    DA A  92    -187.026-113.425 121.851 
ATOM   1890  OP1  DA A  92    -187.009-114.827 122.326 
ATOM   1891  OP2  DA A  92    -185.859-112.598 122.228 
ATOM   1892  O5'  DA A  92    -187.215-113.396 120.263 
ATOM   1893  C5'  DA A  92    -188.547-113.439 119.718 
ATOM   1894  C4'  DA A  92    -188.678-112.434 118.590 
ATOM   1895  O4'  DA A  92    -189.075-111.115 119.065 
ATOM   1896  C3'  DA A  92    -187.406-112.167 117.785 
ATOM   1897  O3'  DA A  92    -187.757-111.976 116.420 
ATOM   1898  C2'  DA A  92    -186.866-110.849 118.338 
ATOM   1899  C1'  DA A  92    -188.215-110.151 118.478 
ATOM   1900  N9   DA A  92    -188.183-108.957 119.368 
ATOM   1901  C8   DA A  92    -187.435-108.758 120.493 
ATOM   1902  N7   DA A  92    -187.629-107.605 121.055 
ATOM   1903  C5   DA A  92    -188.576-106.993 120.245 
ATOM   1904  C6   DA A  92    -189.206-105.740 120.305 
ATOM   1905  N6   DA A  92    -188.964-104.835 121.265 
ATOM   1906  N1   DA A  92    -190.097-105.447 119.340 
ATOM   1907  C2   DA A  92    -190.333-106.350 118.389 
ATOM   1908  N3   DA A  92    -189.809-107.545 118.230 
ATOM   1909  C4   DA A  92    -188.921-107.813 119.209 
ATOM   1910  P    DG A  93    -186.814-112.590 115.282 
ATOM   1911  OP1  DG A  93    -187.164-114.011 115.062 
ATOM   1912  OP2  DG A  93    -185.397-112.314 115.610 
ATOM   1913  O5'  DG A  93    -187.249-111.725 114.010 
ATOM   1914  C5'  DG A  93    -188.598-111.224 113.933 
ATOM   1915  C4'  DG A  93    -188.590-109.784 113.462 
ATOM   1916  O4'  DG A  93    -188.461-108.840 114.563 
ATOM   1917  C3'  DG A  93    -187.455-109.400 112.512 
ATOM   1918  O3'  DG A  93    -187.952-108.479 111.549 
ATOM   1919  C2'  DG A  93    -186.439-108.678 113.396 
ATOM   1920  C1'  DG A  93    -187.451-107.900 114.230 
ATOM   1921  N9   DG A  93    -186.890-107.355 115.498 
ATOM   1922  C8   DG A  93    -185.931-107.892 116.328 
ATOM   1923  N7   DG A  93    -185.657-107.154 117.376 
ATOM   1924  C5   DG A  93    -186.493-106.047 117.229 
ATOM   1925  C6   DG A  93    -186.648-104.903 118.054 
ATOM   1926  O6   DG A  93    -186.070-104.626 119.102 
ATOM   1927  N1   DG A  93    -187.606-104.023 117.534 
ATOM   1928  C2   DG A  93    -188.321-104.223 116.368 
ATOM   1929  N2   DG A  93    -189.191-103.263 116.042 
ATOM   1930  N3   DG A  93    -188.176-105.296 115.595 
ATOM   1931  C4   DG A  93    -187.249-106.161 116.086 
ATOM   1932  P    DA A  94    -187.460-108.603 110.031 
ATOM   1933  OP1  DA A  94    -188.277-109.616 109.326 
ATOM   1934  OP2  DA A  94    -185.996-108.813 109.999 
ATOM   1935  O5'  DA A  94    -187.807-107.146 109.467 
ATOM   1936  C5'  DA A  94    -188.918-106.425 110.031 
ATOM   1937  C4'  DA A  94    -188.532-104.978 110.264 
ATOM   1938  O4'  DA A  94    -187.924-104.768 111.571 
ATOM   1939  C3'  DA A  94    -187.512-104.395 109.285 
ATOM   1940  O3'  DA A  94    -187.845-103.037 109.027 
ATOM   1941  C2'  DA A  94    -186.184-104.435 110.042 
ATOM   1942  C1'  DA A  94    -186.739-104.006 111.396 
ATOM   1943  N9   DA A  94    -185.828-104.299 112.538 
ATOM   1944  C8   DA A  94    -184.978-105.357 112.694 
ATOM   1945  N7   DA A  94    -184.310-105.333 113.805 
ATOM   1946  C5   DA A  94    -184.748-104.176 114.435 
ATOM   1947  C6   DA A  94    -184.416-103.581 115.663 
ATOM   1948  N6   DA A  94    -183.522-104.098 116.517 
ATOM   1949  N1   DA A  94    -185.038-102.431 115.982 
ATOM   1950  C2   DA A  94    -185.926-101.923 115.129 
ATOM   1951  N3   DA A  94    -186.315-102.385 113.962 
ATOM   1952  C4   DA A  94    -185.677-103.536 113.665 
ATOM   1953  P    DG A  95    -187.682-102.467 107.540 
ATOM   1954  OP1  DG A  95    -188.886-102.803 106.746 
ATOM   1955  OP2  DG A  95    -186.389-102.912 106.977 
ATOM   1956  O5'  DG A  95    -187.637-100.891 107.809 
ATOM   1957  C5'  DG A  95    -188.348-100.355 108.941 
ATOM   1958  C4'  DG A  95    -187.488 -99.332 109.656 
ATOM   1959  O4'  DG A  95    -186.633 -99.936 110.669 
ATOM   1960  C3'  DG A  95    -186.517 -98.547 108.775 
ATOM   1961  O3'  DG A  95    -186.438 -97.209 109.255 
ATOM   1962  C2'  DG A  95    -185.163 -99.221 108.994 
ATOM   1963  C1'  DG A  95    -185.315 -99.439 110.497 
ATOM   1964  N9   DG A  95    -184.366-100.441 111.055 
ATOM   1965  C8   DG A  95    -183.868-101.587 110.476 
ATOM   1966  N7   DG A  95    -183.043-102.259 111.242 
ATOM   1967  C5   DG A  95    -182.989-101.503 112.412 
ATOM   1968  C6   DG A  95    -182.261-101.723 113.609 
ATOM   1969  O6   DG A  95    -181.500-102.646 113.889 
ATOM   1970  N1   DG A  95    -182.496-100.707 114.547 
ATOM   1971  C2   DG A  95    -183.326 -99.621 114.352 
ATOM   1972  N2   DG A  95    -183.417 -98.762 115.369 
ATOM   1973  N3   DG A  95    -184.010 -99.416 113.227 
ATOM   1974  C4   DG A  95    -183.793-100.392 112.309 
ATOM   1975  P    DG A  96    -186.357 -96.009 108.198 
ATOM   1976  OP1  DG A  96    -187.721 -95.655 107.745 
ATOM   1977  OP2  DG A  96    -185.388 -96.350 107.135 
ATOM   1978  O5'  DG A  96    -185.767 -94.830 109.106 
ATOM   1979  C5'  DG A  96    -186.069 -94.815 110.513 
ATOM   1980  C4'  DG A  96    -184.819 -94.486 111.307 
ATOM   1981  O4'  DG A  96    -184.043 -95.673 111.638 
ATOM   1982  C3'  DG A  96    -183.812 -93.569 110.613 
ATOM   1983  O3'  DG A  96    -183.233 -92.704 111.582 
ATOM   1984  C2'  DG A  96    -182.728 -94.510 110.090 
ATOM   1985  C1'  DG A  96    -182.684 -95.425 111.311 
ATOM   1986  N9   DG A  96    -182.024 -96.735 111.055 
ATOM   1987  C8   DG A  96    -182.023 -97.500 109.910 
ATOM   1988  N7   DG A  96    -181.337 -98.614 110.012 
ATOM   1989  C5   DG A  96    -180.848 -98.582 111.318 
ATOM   1990  C6   DG A  96    -180.036 -99.516 112.013 
ATOM   1991  O6   DG A  96    -179.574-100.580 111.612 
ATOM   1992  N1   DG A  96    -179.774 -99.091 113.323 
ATOM   1993  C2   DG A  96    -180.236 -97.918 113.887 
ATOM   1994  N2   DG A  96    -179.874 -97.695 115.153 
ATOM   1995  N3   DG A  96    -180.998 -97.043 113.235 
ATOM   1996  C4   DG A  96    -181.261 -97.440 111.962 
ATOM   1997  P    DT A  97    -182.953 -91.178 111.192 
ATOM   1998  OP1  DT A  97    -184.189 -90.384 111.378 
ATOM   1999  OP2  DT A  97    -182.337 -91.114 109.848 
ATOM   2000  O5'  DT A  97    -181.874 -90.761 112.298 
ATOM   2001  C5'  DT A  97    -181.912 -91.403 113.586 
ATOM   2002  C4'  DT A  97    -180.509 -91.771 114.023 
ATOM   2003  O4'  DT A  97    -180.106 -93.087 113.545 
ATOM   2004  C3'  DT A  97    -179.395 -90.846 113.534 
ATOM   2005  O3'  DT A  97    -178.415 -90.724 114.557 
ATOM   2006  C2'  DT A  97    -178.770 -91.584 112.349 
ATOM   2007  C1'  DT A  97    -178.815 -92.978 112.966 
ATOM   2008  N1   DT A  97    -178.659 -94.078 111.974 
ATOM   2009  C2   DT A  97    -177.988 -95.203 112.386 
ATOM   2010  O2   DT A  97    -177.528 -95.327 113.509 
ATOM   2011  N3   DT A  97    -177.862 -96.200 111.439 
ATOM   2012  C4   DT A  97    -178.341 -96.166 110.145 
ATOM   2013  O4   DT A  97    -178.167 -97.122 109.387 
ATOM   2014  C5   DT A  97    -179.031 -94.945 109.805 
ATOM   2015  C7   DT A  97    -179.585 -94.824 108.415 
ATOM   2016  C6   DT A  97    -179.168 -93.958 110.707 
ATOM   2017  P    DT A  98    -177.734 -89.298 114.814 
ATOM   2018  OP1  DT A  98    -178.602 -88.486 115.696 
ATOM   2019  OP2  DT A  98    -177.366 -88.684 113.519 
ATOM   2020  O5'  DT A  98    -176.408 -89.719 115.604 
ATOM   2021  C5'  DT A  98    -176.429 -90.903 116.424 
ATOM   2022  C4'  DT A  98    -175.163 -91.708 116.205 
ATOM   2023  O4'  DT A  98    -175.288 -92.650 115.100 
ATOM   2024  C3'  DT A  98    -173.912 -90.900 115.860 
ATOM   2025  O3'  DT A  98    -172.786 -91.508 116.481 
ATOM   2026  C2'  DT A  98    -173.766 -91.041 114.344 
ATOM   2027  C1'  DT A  98    -174.147 -92.517 114.267 
ATOM   2028  N1   DT A  98    -174.520 -92.967 112.897 
ATOM   2029  C2   DT A  98    -174.182 -94.253 112.547 
ATOM   2030  O2   DT A  98    -173.602 -95.014 113.303 
ATOM   2031  N3   DT A  98    -174.542 -94.635 111.271 
ATOM   2032  C4   DT A  98    -175.197 -93.857 110.337 
ATOM   2033  O4   DT A  98    -175.467 -94.310 109.223 
ATOM   2034  C5   DT A  98    -175.509 -92.525 110.796 
ATOM   2035  C7   DT A  98    -176.222 -91.611 109.841 
ATOM   2036  C6   DT A  98    -175.170 -92.126 112.032 
ATOM   2037  P    DC A  99    -171.654 -90.573 117.119 
ATOM   2038  OP1  DC A  99    -172.056 -90.167 118.484 
ATOM   2039  OP2  DC A  99    -171.334 -89.472 116.182 
ATOM   2040  O5'  DC A  99    -170.417 -91.585 117.199 
ATOM   2041  C5'  DC A  99    -170.676 -92.990 117.377 
ATOM   2042  C4'  DC A  99    -169.789 -93.802 116.454 
ATOM   2043  O4'  DC A  99    -170.392 -94.009 115.145 
ATOM   2044  C3'  DC A  99    -168.423 -93.192 116.139 
ATOM   2045  O3'  DC A  99    -167.461 -94.236 116.056 
ATOM   2046  C2'  DC A  99    -168.587 -92.571 114.752 
ATOM   2047  C1'  DC A  99    -169.426 -93.696 114.153 
ATOM   2048  N1   DC A  99    -170.149 -93.309 112.910 
ATOM   2049  C2   DC A  99    -170.312 -94.279 111.925 
ATOM   2050  O2   DC A  99    -169.855 -95.411 112.120 
ATOM   2051  N3   DC A  99    -170.968 -93.945 110.782 
ATOM   2052  C4   DC A  99    -171.447 -92.708 110.609 
ATOM   2053  N4   DC A  99    -172.079 -92.431 109.478 
ATOM   2054  C5   DC A  99    -171.290 -91.695 111.610 
ATOM   2055  C6   DC A  99    -170.631 -92.048 112.743 
ATOM   2056  P    DC A 100    -165.999 -93.995 116.662 
ATOM   2057  OP1  DC A 100    -166.014 -94.268 118.116 
ATOM   2058  OP2  DC A 100    -165.509 -92.659 116.258 
ATOM   2059  O5'  DC A 100    -165.154 -95.127 115.910 
ATOM   2060  C5'  DC A 100    -165.813 -96.347 115.521 
ATOM   2061  C4'  DC A 100    -165.400 -96.734 114.116 
ATOM   2062  O4'  DC A 100    -166.250 -96.127 113.100 
ATOM   2063  C3'  DC A 100    -163.985 -96.328 113.702 
ATOM   2064  O3'  DC A 100    -163.434 -97.350 112.881 
ATOM   2065  C2'  DC A 100    -164.175 -95.072 112.852 
ATOM   2066  C1'  DC A 100    -165.417 -95.550 112.106 
ATOM   2067  N1   DC A 100    -166.179 -94.454 111.445 
ATOM   2068  C2   DC A 100    -166.806 -94.738 110.234 
ATOM   2069  O2   DC A 100    -166.708 -95.877 109.764 
ATOM   2070  N3   DC A 100    -167.505 -93.751 109.615 
ATOM   2071  C4   DC A 100    -167.588 -92.530 110.157 
ATOM   2072  N4   DC A 100    -168.280 -91.602 109.515 
ATOM   2073  C5   DC A 100    -166.949 -92.217 111.401 
ATOM   2074  C6   DC A 100    -166.255 -93.216 112.005 
ATOM   2075  P    DT A 101    -161.891 -97.739 113.057 
ATOM   2076  OP1  DT A 101    -161.746 -98.703 114.171 
ATOM   2077  OP2  DT A 101    -161.077 -96.508 113.153 
ATOM   2078  O5'  DT A 101    -161.591 -98.474 111.667 
ATOM   2079  C5'  DT A 101    -162.660 -99.174 111.002 
ATOM   2080  C4'  DT A 101    -162.636 -98.867 109.518 
ATOM   2081  O4'  DT A 101    -163.407 -97.677 109.184 
ATOM   2082  C3'  DT A 101    -161.257 -98.592 108.918 
ATOM   2083  O3'  DT A 101    -161.207 -99.143 107.607 
ATOM   2084  C2'  DT A 101    -161.178 -97.070 108.808 
ATOM   2085  C1'  DT A 101    -162.615 -96.852 108.344 
ATOM   2086  N1   DT A 101    -163.088 -95.447 108.497 
ATOM   2087  C2   DT A 101    -163.956 -94.972 107.546 
ATOM   2088  O2   DT A 101    -164.342 -95.644 106.605 
ATOM   2089  N3   DT A 101    -164.372 -93.665 107.720 
ATOM   2090  C4   DT A 101    -164.000 -92.819 108.744 
ATOM   2091  O4   DT A 101    -164.439 -91.668 108.795 
ATOM   2092  C5   DT A 101    -163.086 -93.407 109.694 
ATOM   2093  C7   DT A 101    -162.630 -92.553 110.840 
ATOM   2094  C6   DT A 101    -162.665 -94.674 109.548 
ATOM   2095  P    DC A 102    -159.863 -99.859 107.116 
ATOM   2096  OP1  DC A 102    -159.846-101.260 107.590 
ATOM   2097  OP2  DC A 102    -158.695 -99.032 107.492 
ATOM   2098  O5'  DC A 102    -160.051 -99.830 105.528 
ATOM   2099  C5'  DC A 102    -161.383 -99.873 104.982 
ATOM   2100  C4'  DC A 102    -161.514 -98.867 103.854 
ATOM   2101  O4'  DC A 102    -161.911 -97.549 104.329 
ATOM   2102  C3'  DC A 102    -160.242 -98.601 103.049 
ATOM   2103  O3'  DC A 102    -160.593 -98.409 101.684 
ATOM   2104  C2'  DC A 102    -159.702 -97.283 103.602 
ATOM   2105  C1'  DC A 102    -161.052 -96.584 103.742 
ATOM   2106  N1   DC A 102    -161.019 -95.391 104.633 
ATOM   2107  C2   DC A 102    -161.844 -94.317 104.309 
ATOM   2108  O2   DC A 102    -162.563 -94.398 103.306 
ATOM   2109  N3   DC A 102    -161.829 -93.218 105.107 
ATOM   2110  C4   DC A 102    -161.036 -93.170 106.186 
ATOM   2111  N4   DC A 102    -161.057 -92.077 106.933 
ATOM   2112  C5   DC A 102    -160.179 -94.264 106.536 
ATOM   2113  C6   DC A 102    -160.209 -95.352 105.725 
ATOM   2114  P    DC A 103    -159.650 -99.024 100.547 
ATOM   2115  OP1  DC A 103    -160.000-100.445 100.326 
ATOM   2116  OP2  DC A 103    -158.233 -98.748 100.874 
ATOM   2117  O5'  DC A 103    -160.085 -98.159  99.274 
ATOM   2118  C5'  DC A 103    -161.434 -97.658  99.197 
ATOM   2119  C4'  DC A 103    -161.426 -96.217  98.726 
ATOM   2120  O4'  DC A 103    -161.297 -95.274  99.827 
ATOM   2121  C3'  DC A 103    -160.292 -95.834  97.777 
ATOM   2122  O3'  DC A 103    -160.788 -94.913  96.813 
ATOM   2123  C2'  DC A 103    -159.275 -95.111  98.660 
ATOM   2124  C1'  DC A 103    -160.287 -94.333  99.494 
ATOM   2125  N1   DC A 103    -159.726 -93.788 100.762 
ATOM   2126  C2   DC A 103    -160.208 -92.562 101.211 
ATOM   2127  O2   DC A 103    -161.074 -91.981 100.545 
ATOM   2128  N3   DC A 103    -159.709 -92.047 102.364 
ATOM   2129  C4   DC A 103    -158.772 -92.706 103.056 
ATOM   2130  N4   DC A 103    -158.317 -92.164 104.175 
ATOM   2131  C5   DC A 103    -158.262 -93.970 102.611 
ATOM   2132  C6   DC A 103    -158.773 -94.467 101.457 
ATOM   2133  P    DC A 104    -160.297 -95.036  95.295 
ATOM   2134  OP1  DC A 104    -161.113 -96.050  94.591 
ATOM   2135  OP2  DC A 104    -158.832 -95.246  95.263 
ATOM   2136  O5'  DC A 104    -160.643 -93.579  94.732 
ATOM   2137  C5'  DC A 104    -161.754 -92.859  95.296 
ATOM   2138  C4'  DC A 104    -161.368 -91.412  95.528 
ATOM   2139  O4'  DC A 104    -160.760 -91.201  96.835 
ATOM   2140  C3'  DC A 104    -160.348 -90.829  94.550 
ATOM   2141  O3'  DC A 104    -160.681 -89.470  94.291 
ATOM   2142  C2'  DC A 104    -159.020 -90.868  95.306 
ATOM   2143  C1'  DC A 104    -159.576 -90.439  96.660 
ATOM   2144  N1   DC A 104    -158.664 -90.733  97.802 
ATOM   2145  C2   DC A 104    -158.648 -89.836  98.867 
ATOM   2146  O2   DC A 104    -159.383 -88.843  98.822 
ATOM   2147  N3   DC A 104    -157.823 -90.086  99.916 
ATOM   2148  C4   DC A 104    -157.042 -91.173  99.927 
ATOM   2149  N4   DC A 104    -156.255 -91.373 100.973 
ATOM   2150  C5   DC A 104    -157.044 -92.108  98.841 
ATOM   2151  C6   DC A 104    -157.874 -91.840  97.802 
ATOM   2152  P    DC A 105    -160.519 -88.901  92.805 
ATOM   2153  OP1  DC A 105    -161.722 -89.237  92.010 
ATOM   2154  OP2  DC A 105    -159.225 -89.346  92.242 
ATOM   2155  O5'  DC A 105    -160.473 -87.324  93.073 
ATOM   2156  C5'  DC A 105    -161.184 -86.789  94.205 
ATOM   2157  C4'  DC A 105    -160.324 -85.766  94.920 
ATOM   2158  O4'  DC A 105    -159.469 -86.370  95.933 
ATOM   2159  C3'  DC A 105    -159.353 -84.980  94.039 
ATOM   2160  O3'  DC A 105    -159.275 -83.643  94.519 
ATOM   2161  C2'  DC A 105    -157.999 -85.654  94.258 
ATOM   2162  C1'  DC A 105    -158.151 -85.873  95.761 
ATOM   2163  N1   DC A 105    -157.202 -86.874  96.320 
ATOM   2164  C2   DC A 105    -156.720 -86.665  97.609 
ATOM   2165  O2   DC A 105    -157.098 -85.664  98.231 
ATOM   2166  N3   DC A 105    -155.854 -87.566  98.137 
ATOM   2167  C4   DC A 105    -155.469 -88.637  97.431 
ATOM   2168  N4   DC A 105    -154.622 -89.488  97.990 
ATOM   2169  C5   DC A 105    -155.952 -88.872  96.102 
ATOM   2170  C6   DC A 105    -156.817 -87.959  95.593 
ATOM   2171  P    DG A 106    -159.194 -82.443  93.463 
ATOM   2172  OP1  DG A 106    -160.557 -82.088  93.009 
ATOM   2173  OP2  DG A 106    -158.224 -82.784  92.399 
ATOM   2174  O5'  DG A 106    -158.603 -81.264  94.370 
ATOM   2175  C5'  DG A 106    -158.905 -81.249  95.777 
ATOM   2176  C4'  DG A 106    -157.656 -80.919  96.571 
ATOM   2177  O4'  DG A 106    -156.880 -82.106  96.902 
ATOM   2178  C3'  DG A 106    -156.649 -80.003  95.877 
ATOM   2179  O3'  DG A 106    -156.069 -79.138  96.846 
ATOM   2180  C2'  DG A 106    -155.564 -80.944  95.354 
ATOM   2181  C1'  DG A 106    -155.521 -81.859  96.575 
ATOM   2182  N9   DG A 106    -154.860 -83.169  96.319 
ATOM   2183  C8   DG A 106    -154.859 -83.934  95.174 
ATOM   2184  N7   DG A 106    -154.173 -85.047  95.277 
ATOM   2185  C5   DG A 106    -153.685 -85.016  96.582 
ATOM   2186  C6   DG A 106    -152.872 -85.949  97.277 
ATOM   2187  O6   DG A 106    -152.410 -87.014  96.876 
ATOM   2188  N1   DG A 106    -152.610 -85.525  98.587 
ATOM   2189  C2   DG A 106    -153.072 -84.352  99.151 
ATOM   2190  N2   DG A 106    -152.710 -84.129 100.417 
ATOM   2191  N3   DG A 106    -153.835 -83.476  98.499 
ATOM   2192  C4   DG A 106    -154.098 -83.874  97.226 
ATOM   2193  P    DG A 107    -155.789 -77.611  96.456 
ATOM   2194  OP1  DG A 107    -157.025 -76.818  96.642 
ATOM   2195  OP2  DG A 107    -155.174 -77.547  95.112 
ATOM   2196  O5'  DG A 107    -154.711 -77.195  97.562 
ATOM   2197  C5'  DG A 107    -154.748 -77.837  98.850 
ATOM   2198  C4'  DG A 107    -153.345 -78.205  99.287 
ATOM   2199  O4'  DG A 107    -152.943 -79.521  98.809 
ATOM   2200  C3'  DG A 107    -152.231 -77.280  98.798 
ATOM   2201  O3'  DG A 107    -151.251 -77.158  99.821 
ATOM   2202  C2'  DG A 107    -151.607 -78.018  97.613 
ATOM   2203  C1'  DG A 107    -151.651 -79.412  98.230 
ATOM   2204  N9   DG A 107    -151.495 -80.512  97.238 
ATOM   2205  C8   DG A 107    -151.932 -80.575  95.932 
ATOM   2206  N7   DG A 107    -151.629 -81.695  95.322 
ATOM   2207  C5   DG A 107    -150.943 -82.425  96.291 
ATOM   2208  C6   DG A 107    -150.365 -83.720  96.221 
ATOM   2209  O6   DG A 107    -150.340 -84.502  95.274 
ATOM   2210  N1   DG A 107    -149.763 -84.078  97.436 
ATOM   2211  C2   DG A 107    -149.725 -83.288  98.569 
ATOM   2212  N2   DG A 107    -149.103 -83.812  99.628 
ATOM   2213  N3   DG A 107    -150.268 -82.075  98.633 
ATOM   2214  C4   DG A 107    -150.855 -81.712  97.464 
ATOM   2215  P    DG A 108    -150.570 -75.732 100.078 
ATOM   2216  OP1  DG A 108    -151.438 -74.919 100.960 
ATOM   2217  OP2  DG A 108    -150.202 -75.117  98.784 
ATOM   2218  O5'  DG A 108    -149.244 -76.153 100.869 
ATOM   2219  C5'  DG A 108    -149.265 -77.337 101.688 
ATOM   2220  C4'  DG A 108    -147.999 -78.142 101.469 
ATOM   2221  O4'  DG A 108    -148.124 -79.084 100.365 
ATOM   2222  C3'  DG A 108    -146.748 -77.334 101.124 
ATOM   2223  O3'  DG A 108    -145.622 -77.942 101.745 
ATOM   2224  C2'  DG A 108    -146.602 -77.475  99.608 
ATOM   2225  C1'  DG A 108    -146.983 -78.950  99.531 
ATOM   2226  N9   DG A 108    -147.356 -79.401  98.161 
ATOM   2227  C8   DG A 108    -148.004 -78.708  97.161 
ATOM   2228  N7   DG A 108    -148.182 -79.398  96.061 
ATOM   2229  C5   DG A 108    -147.609 -80.636  96.352 
ATOM   2230  C6   DG A 108    -147.495 -81.800  95.549 
ATOM   2231  O6   DG A 108    -147.881 -81.983  94.398 
ATOM   2232  N1   DG A 108    -146.842 -82.834  96.236 
ATOM   2233  C2   DG A 108    -146.364 -82.753  97.529 
ATOM   2234  N2   DG A 108    -145.771 -83.850  98.005 
ATOM   2235  N3   DG A 108    -146.473 -81.660  98.282 
ATOM   2236  C4   DG A 108    -147.103 -80.648  97.630 
ATOM   2237  P    DC A 109    -144.490 -77.006 102.383 
ATOM   2238  OP1  DC A 109    -144.892 -76.601 103.748 
ATOM   2239  OP2  DC A 109    -144.171 -75.906 101.446 
ATOM   2240  O5'  DC A 109    -143.253 -78.018 102.464 
ATOM   2241  C5'  DC A 109    -143.512 -79.424 102.641 
ATOM   2242  C4'  DC A 109    -142.625 -80.235 101.719 
ATOM   2243  O4'  DC A 109    -143.228 -80.442 100.410 
ATOM   2244  C3'  DC A 109    -141.259 -79.625 101.403 
ATOM   2245  O3'  DC A 109    -140.297 -80.670 101.320 
ATOM   2246  C2'  DC A 109    -141.423 -79.005 100.016 
ATOM   2247  C1'  DC A 109    -142.262 -80.130  99.417 
ATOM   2248  N1   DC A 109    -142.985 -79.743  98.174 
ATOM   2249  C2   DC A 109    -143.148 -80.713  97.189 
ATOM   2250  O2   DC A 109    -142.691 -81.845  97.384 
ATOM   2251  N3   DC A 109    -143.804 -80.379  96.046 
ATOM   2252  C4   DC A 109    -144.284 -79.142  95.873 
ATOM   2253  N4   DC A 109    -144.916 -78.865  94.743 
ATOM   2254  C5   DC A 109    -144.126 -78.129  96.874 
ATOM   2255  C6   DC A 109    -143.468 -78.482  98.008 
ATOM   2256  P    DA A 110    -138.835 -80.428 101.926 
ATOM   2257  OP1  DA A 110    -138.850 -80.701 103.380 
ATOM   2258  OP2  DA A 110    -138.345 -79.092 101.522 
ATOM   2259  O5'  DA A 110    -137.991 -81.561 101.174 
ATOM   2260  C5'  DA A 110    -138.649 -82.781 100.786 
ATOM   2261  C4'  DA A 110    -138.236 -83.168  99.380 
ATOM   2262  O4'  DA A 110    -139.086 -82.561  98.364 
ATOM   2263  C3'  DA A 110    -136.821 -82.762  98.966 
ATOM   2264  O3'  DA A 110    -136.271 -83.784  98.145 
ATOM   2265  C2'  DA A 110    -137.012 -81.506  98.117 
ATOM   2266  C1'  DA A 110    -138.254 -81.984  97.370 
ATOM   2267  N9   DA A 110    -139.015 -80.887  96.709 
ATOM   2268  C8   DA A 110    -139.190 -79.602  97.132 
ATOM   2269  N7   DA A 110    -139.909 -78.879  96.331 
ATOM   2270  C5   DA A 110    -140.236 -79.747  95.299 
ATOM   2271  C6   DA A 110    -140.991 -79.584  94.126 
ATOM   2272  N6   DA A 110    -141.581 -78.431  93.780 
ATOM   2273  N1   DA A 110    -141.118 -80.652  93.317 
ATOM   2274  C2   DA A 110    -140.529 -81.795  93.665 
ATOM   2275  N3   DA A 110    -139.804 -82.066  94.728 
ATOM   2276  C4   DA A 110    -139.692 -80.980  95.521 
ATOM   2277  P    DG A 111    -134.727 -84.173  98.321 
ATOM   2278  OP1  DG A 111    -134.582 -85.137  99.435 
ATOM   2279  OP2  DG A 111    -133.913 -82.942  98.417 
ATOM   2280  O5'  DG A 111    -134.427 -84.908  96.931 
ATOM   2281  C5'  DG A 111    -135.496 -85.608  96.266 
ATOM   2282  C4'  DG A 111    -135.472 -85.300  94.782 
ATOM   2283  O4'  DG A 111    -136.243 -84.111  94.448 
ATOM   2284  C3'  DG A 111    -134.093 -85.026  94.182 
ATOM   2285  O3'  DG A 111    -134.043 -85.576  92.871 
ATOM   2286  C2'  DG A 111    -134.015 -83.503  94.072 
ATOM   2287  C1'  DG A 111    -135.451 -83.285  93.608 
ATOM   2288  N9   DG A 111    -135.924 -81.881  93.762 
ATOM   2289  C8   DG A 111    -135.614 -80.959  94.738 
ATOM   2290  N7   DG A 111    -136.203 -79.799  94.584 
ATOM   2291  C5   DG A 111    -136.956 -79.963  93.422 
ATOM   2292  C6   DG A 111    -137.809 -79.048  92.749 
ATOM   2293  O6   DG A 111    -138.080 -77.887  93.045 
ATOM   2294  N1   DG A 111    -138.377 -79.626  91.605 
ATOM   2295  C2   DG A 111    -138.151 -80.916  91.169 
ATOM   2296  N2   DG A 111    -138.789 -81.279  90.053 
ATOM   2297  N3   DG A 111    -137.352 -81.774  91.801 
ATOM   2298  C4   DG A 111    -136.792 -81.229  92.912 
ATOM   2299  P    DA A 112    -132.699 -86.292  92.380 
ATOM   2300  OP1  DA A 112    -132.682 -87.694  92.854 
ATOM   2301  OP2  DA A 112    -131.531 -85.465  92.756 
ATOM   2302  O5'  DA A 112    -132.887 -86.264  90.792 
ATOM   2303  C5'  DA A 112    -134.219 -86.306  90.246 
ATOM   2304  C4'  DA A 112    -134.350 -85.301  89.118 
ATOM   2305  O4'  DA A 112    -134.748 -83.982  89.593 
ATOM   2306  C3'  DA A 112    -133.079 -85.035  88.314 
ATOM   2307  O3'  DA A 112    -133.429 -84.843  86.948 
ATOM   2308  C2'  DA A 112    -132.539 -83.717  88.867 
ATOM   2309  C1'  DA A 112    -133.888 -83.018  89.006 
ATOM   2310  N9   DA A 112    -133.856 -81.824  89.897 
ATOM   2311  C8   DA A 112    -133.108 -81.625  91.021 
ATOM   2312  N7   DA A 112    -133.301 -80.472  91.584 
ATOM   2313  C5   DA A 112    -134.248 -79.860  90.773 
ATOM   2314  C6   DA A 112    -134.879 -78.607  90.833 
ATOM   2315  N6   DA A 112    -134.637 -77.702  91.794 
ATOM   2316  N1   DA A 112    -135.770 -78.314  89.868 
ATOM   2317  C2   DA A 112    -136.006 -79.217  88.917 
ATOM   2318  N3   DA A 112    -135.481 -80.413  88.759 
ATOM   2319  C4   DA A 112    -134.593 -80.680  89.737 
ATOM   2320  P    DA A 113    -132.486 -85.457  85.811 
ATOM   2321  OP1  DA A 113    -132.836 -86.879  85.591 
ATOM   2322  OP2  DA A 113    -131.070 -85.181  86.138 
ATOM   2323  O5'  DA A 113    -132.921 -84.592  84.538 
ATOM   2324  C5'  DA A 113    -134.270 -84.092  84.462 
ATOM   2325  C4'  DA A 113    -134.263 -82.651  83.990 
ATOM   2326  O4'  DA A 113    -134.133 -81.707  85.091 
ATOM   2327  C3'  DA A 113    -133.128 -82.268  83.041 
ATOM   2328  O3'  DA A 113    -133.624 -81.347  82.077 
ATOM   2329  C2'  DA A 113    -132.111 -81.545  83.924 
ATOM   2330  C1'  DA A 113    -133.123 -80.767  84.758 
ATOM   2331  N9   DA A 113    -132.562 -80.222  86.026 
ATOM   2332  C8   DA A 113    -131.611 -80.770  86.838 
ATOM   2333  N7   DA A 113    -131.330 -80.049  87.878 
ATOM   2334  C5   DA A 113    -132.154 -78.940  87.750 
ATOM   2335  C6   DA A 113    -132.333 -77.795  88.543 
ATOM   2336  N6   DA A 113    -131.657 -77.569  89.679 
ATOM   2337  N1   DA A 113    -133.235 -76.887  88.125 
ATOM   2338  C2   DA A 113    -133.904 -77.117  86.996 
ATOM   2339  N3   DA A 113    -133.822 -78.143  86.177 
ATOM   2340  C4   DA A 113    -132.913 -79.037  86.618 
ATOM   2341  P    DG A 114    -133.133 -81.470  80.559 
ATOM   2342  OP1  DG A 114    -133.949 -82.484  79.855 
ATOM   2343  OP2  DG A 114    -131.668 -81.680  80.528 
ATOM   2344  O5'  DG A 114    -133.479 -80.013  79.996 
ATOM   2345  C5'  DG A 114    -134.590 -79.292  80.560 
ATOM   2346  C4'  DG A 114    -134.204 -77.845  80.792 
ATOM   2347  O4'  DG A 114    -133.596 -77.635  82.099 
ATOM   2348  C3'  DG A 114    -133.185 -77.263  79.814 
ATOM   2349  O3'  DG A 114    -133.518 -75.904  79.555 
ATOM   2350  C2'  DG A 114    -131.856 -77.302  80.570 
ATOM   2351  C1'  DG A 114    -132.412 -76.873  81.924 
ATOM   2352  N9   DG A 114    -131.501 -77.167  83.066 
ATOM   2353  C8   DG A 114    -130.637 -78.226  83.241 
ATOM   2354  N7   DG A 114    -129.969 -78.190  84.368 
ATOM   2355  C5   DG A 114    -130.421 -77.024  84.983 
ATOM   2356  C6   DG A 114    -130.062 -76.451  86.231 
ATOM   2357  O6   DG A 114    -129.258 -76.860  87.063 
ATOM   2358  N1   DG A 114    -130.764 -75.261  86.468 
ATOM   2359  C2   DG A 114    -131.691 -74.698  85.612 
ATOM   2360  N2   DG A 114    -132.252 -73.558  86.023 
ATOM   2361  N3   DG A 114    -132.028 -75.237  84.443 
ATOM   2362  C4   DG A 114    -131.356 -76.392  84.197 
ATOM   2363  P    DA A 115    -133.355 -75.335  78.069 
ATOM   2364  OP1  DA A 115    -134.559 -75.670  77.274 
ATOM   2365  OP2  DA A 115    -132.061 -75.780  77.506 
ATOM   2366  O5'  DA A 115    -133.310 -73.758  78.337 
ATOM   2367  C5'  DA A 115    -134.020 -73.222  79.469 
ATOM   2368  C4'  DA A 115    -133.160 -72.200  80.184 
ATOM   2369  O4'  DA A 115    -132.305 -72.804  81.197 
ATOM   2370  C3'  DA A 115    -132.189 -71.414  79.303 
ATOM   2371  O3'  DA A 115    -132.111 -70.077  79.784 
ATOM   2372  C2'  DA A 115    -130.835 -72.088  79.522 
ATOM   2373  C1'  DA A 115    -130.987 -72.306  81.025 
ATOM   2374  N9   DA A 115    -130.038 -73.308  81.584 
ATOM   2375  C8   DA A 115    -129.555 -74.442  80.993 
ATOM   2376  N7   DA A 115    -128.737 -75.114  81.741 
ATOM   2377  C5   DA A 115    -128.671 -74.375  82.914 
ATOM   2378  C6   DA A 115    -127.963 -74.563  84.113 
ATOM   2379  N6   DA A 115    -127.149 -75.605  84.337 
ATOM   2380  N1   DA A 115    -128.124 -73.638  85.077 
ATOM   2381  C2   DA A 115    -128.934 -72.606  84.850 
ATOM   2382  N3   DA A 115    -129.642 -72.327  83.777 
ATOM   2383  C4   DA A 115    -129.463 -73.268  82.827 
ATOM   2384  P    DA A 116    -132.030 -68.877  78.727 
ATOM   2385  OP1  DA A 116    -133.393 -68.522  78.273 
ATOM   2386  OP2  DA A 116    -131.060 -69.217  77.663 
ATOM   2387  O5'  DA A 116    -131.440 -67.697  79.634 
ATOM   2388  C5'  DA A 116    -131.741 -67.682  81.041 
ATOM   2389  C4'  DA A 116    -130.492 -67.353  81.835 
ATOM   2390  O4'  DA A 116    -129.716 -68.540  82.166 
ATOM   2391  C3'  DA A 116    -129.485 -66.436  81.141 
ATOM   2392  O3'  DA A 116    -128.905 -65.571  82.111 
ATOM   2393  C2'  DA A 116    -128.400 -67.377  80.618 
ATOM   2394  C1'  DA A 116    -128.357 -68.292  81.839 
ATOM   2395  N9   DA A 116    -127.696 -69.602  81.584 
ATOM   2396  C8   DA A 116    -127.707 -70.348  80.440 
ATOM   2397  N7   DA A 116    -127.031 -71.452  80.527 
ATOM   2398  C5   DA A 116    -126.536 -71.439  81.824 
ATOM   2399  C6   DA A 116    -125.733 -72.342  82.541 
ATOM   2400  N6   DA A 116    -125.267 -73.488  82.025 
ATOM   2401  N1   DA A 116    -125.424 -72.022  83.812 
ATOM   2402  C2   DA A 116    -125.891 -70.881  84.318 
ATOM   2403  N3   DA A 116    -126.643 -69.966  83.749 
ATOM   2404  C4   DA A 116    -126.937 -70.309  82.478 
ATOM   2405  P    DA A 117    -128.626 -64.045  81.720 
ATOM   2406  OP1  DA A 117    -129.862 -63.251  81.906 
ATOM   2407  OP2  DA A 117    -128.010 -63.981  80.377 
ATOM   2408  O5'  DA A 117    -127.547 -63.628  82.826 
ATOM   2409  C5'  DA A 117    -127.585 -64.270  84.114 
ATOM   2410  C4'  DA A 117    -126.181 -64.639  84.551 
ATOM   2411  O4'  DA A 117    -125.779 -65.955  84.074 
ATOM   2412  C3'  DA A 117    -125.067 -63.713  84.062 
ATOM   2413  O3'  DA A 117    -124.087 -63.592  85.085 
ATOM   2414  C2'  DA A 117    -124.443 -64.451  82.877 
ATOM   2415  C1'  DA A 117    -124.488 -65.846  83.495 
ATOM   2416  N9   DA A 117    -124.332 -66.945  82.502 
ATOM   2417  C8   DA A 117    -124.772 -66.990  81.210 
ATOM   2418  N7   DA A 117    -124.479 -68.094  80.594 
ATOM   2419  C5   DA A 117    -123.793 -68.836  81.546 
ATOM   2420  C6   DA A 117    -123.211 -70.114  81.511 
ATOM   2421  N6   DA A 117    -123.229 -70.906  80.430 
ATOM   2422  N1   DA A 117    -122.606 -70.549  82.632 
ATOM   2423  C2   DA A 117    -122.592 -69.757  83.704 
ATOM   2424  N3   DA A 117    -123.099 -68.553  83.853 
ATOM   2425  C4   DA A 117    -123.698 -68.141  82.717 
ATOM   2426  P    DT A 118    -123.406 -62.165  85.342 
ATOM   2427  OP1  DT A 118    -124.274 -61.353  86.224 
ATOM   2428  OP2  DT A 118    -123.039 -61.551  84.048 
ATOM   2429  O5'  DT A 118    -122.080 -62.586  86.133 
ATOM   2430  C5'  DT A 118    -122.101 -63.771  86.952 
ATOM   2431  C4'  DT A 118    -120.835 -64.576  86.733 
ATOM   2432  O4'  DT A 118    -120.960 -65.518  85.629 
ATOM   2433  C3'  DT A 118    -119.585 -63.768  86.388 
ATOM   2434  O3'  DT A 118    -118.459 -64.375  87.009 
ATOM   2435  C2'  DT A 118    -119.438 -63.908  84.873 
ATOM   2436  C1'  DT A 118    -119.819 -65.384  84.795 
ATOM   2437  N1   DT A 118    -120.192 -65.834  83.425 
ATOM   2438  C2   DT A 118    -119.854 -67.120  83.076 
ATOM   2439  O2   DT A 118    -119.275 -67.882  83.831 
ATOM   2440  N3   DT A 118    -120.214 -67.502  81.799 
ATOM   2441  C4   DT A 118    -120.869 -66.724  80.866 
ATOM   2442  O4   DT A 118    -121.139 -67.178  79.751 
ATOM   2443  C5   DT A 118    -121.181 -65.392  81.324 
ATOM   2444  C7   DT A 118    -121.895 -64.478  80.370 
ATOM   2445  C6   DT A 118    -120.843 -64.993  82.560 
ATOM   2446  P    DC A 119    -117.326 -63.440  87.647 
ATOM   2447  OP1  DC A 119    -117.728 -63.035  89.013 
ATOM   2448  OP2  DC A 119    -117.007 -62.340  86.710 
ATOM   2449  O5'  DC A 119    -116.090 -64.452  87.728 
ATOM   2450  C5'  DC A 119    -116.349 -65.857  87.905 
ATOM   2451  C4'  DC A 119    -115.461 -66.669  86.983 
ATOM   2452  O4'  DC A 119    -116.064 -66.876  85.674 
ATOM   2453  C3'  DC A 119    -114.096 -66.059  86.667 
ATOM   2454  O3'  DC A 119    -113.133 -67.103  86.584 
ATOM   2455  C2'  DC A 119    -114.260 -65.439  85.280 
ATOM   2456  C1'  DC A 119    -115.099 -66.564  84.681 
ATOM   2457  N1   DC A 119    -115.821 -66.176  83.438 
ATOM   2458  C2   DC A 119    -115.984 -67.146  82.453 
ATOM   2459  O2   DC A 119    -115.527 -68.279  82.648 
ATOM   2460  N3   DC A 119    -116.640 -66.812  81.311 
ATOM   2461  C4   DC A 119    -117.120 -65.575  81.137 
ATOM   2462  N4   DC A 119    -117.752 -65.299  80.007 
ATOM   2463  C5   DC A 119    -116.962 -64.563  82.138 
ATOM   2464  C6   DC A 119    -116.304 -64.915  83.272 
ATOM   2465  P    DA A 120    -111.671 -66.862  87.190 
ATOM   2466  OP1  DA A 120    -111.687 -67.135  88.645 
ATOM   2467  OP2  DA A 120    -111.181 -65.526  86.786 
ATOM   2468  O5'  DA A 120    -110.827 -67.994  86.438 
ATOM   2469  C5'  DA A 120    -111.485 -69.215  86.050 
ATOM   2470  C4'  DA A 120    -111.072 -69.601  84.644 
ATOM   2471  O4'  DA A 120    -111.922 -68.995  83.628 
ATOM   2472  C3'  DA A 120    -109.658 -69.196  84.231 
ATOM   2473  O3'  DA A 120    -109.107 -70.218  83.409 
ATOM   2474  C2'  DA A 120    -109.848 -67.939  83.381 
ATOM   2475  C1'  DA A 120    -111.090 -68.418  82.634 
ATOM   2476  N9   DA A 120    -111.851 -67.321  81.973 
ATOM   2477  C8   DA A 120    -112.026 -66.035  82.396 
ATOM   2478  N7   DA A 120    -112.745 -65.312  81.595 
ATOM   2479  C5   DA A 120    -113.072 -66.181  80.563 
ATOM   2480  C6   DA A 120    -113.827 -66.017  79.390 
ATOM   2481  N6   DA A 120    -114.418 -64.865  79.044 
ATOM   2482  N1   DA A 120    -113.954 -67.086  78.581 
ATOM   2483  C2   DA A 120    -113.365 -68.229  78.929 
ATOM   2484  N3   DA A 120    -112.640 -68.499  79.992 
ATOM   2485  C4   DA A 120    -112.528 -67.413  80.786 
ATOM   2486  P    DC A 121    -107.564 -70.607  83.585 
ATOM   2487  OP1  DC A 121    -107.419 -71.571  84.699 
ATOM   2488  OP2  DC A 121    -106.750 -69.375  83.681 
ATOM   2489  O5'  DC A 121    -107.264 -71.341  82.195 
ATOM   2490  C5'  DC A 121    -108.332 -72.041  81.530 
ATOM   2491  C4'  DC A 121    -108.308 -71.734  80.046 
ATOM   2492  O4'  DC A 121    -109.079 -70.545  79.713 
ATOM   2493  C3'  DC A 121    -106.929 -71.459  79.446 
ATOM   2494  O3'  DC A 121    -106.880 -72.010  78.135 
ATOM   2495  C2'  DC A 121    -106.851 -69.937  79.336 
ATOM   2496  C1'  DC A 121    -108.287 -69.719  78.872 
ATOM   2497  N1   DC A 121    -108.760 -68.315  79.026 
ATOM   2498  C2   DC A 121    -109.641 -67.817  78.069 
ATOM   2499  O2   DC A 121    -109.991 -68.555  77.140 
ATOM   2500  N3   DC A 121    -110.082 -66.539  78.191 
ATOM   2501  C4   DC A 121    -109.679 -65.772  79.212 
ATOM   2502  N4   DC A 121    -110.139 -64.532  79.286 
ATOM   2503  C5   DC A 121    -108.774 -66.264  80.206 
ATOM   2504  C6   DC A 121    -108.343 -67.544  80.067 
ATOM   2505  P    DC A 122    -105.535 -72.726  77.644 
ATOM   2506  OP1  DC A 122    -105.518 -74.128  78.118 
ATOM   2507  OP2  DC A 122    -104.367 -71.899  78.020 
ATOM   2508  O5'  DC A 122    -105.724 -72.697  76.056 
ATOM   2509  C5'  DC A 122    -107.056 -72.740  75.510 
ATOM   2510  C4'  DC A 122    -107.187 -71.735  74.383 
ATOM   2511  O4'  DC A 122    -107.584 -70.416  74.857 
ATOM   2512  C3'  DC A 122    -105.915 -71.469  73.578 
ATOM   2513  O3'  DC A 122    -106.266 -71.277  72.212 
ATOM   2514  C2'  DC A 122    -105.375 -70.150  74.131 
ATOM   2515  C1'  DC A 122    -106.724 -69.452  74.270 
ATOM   2516  N1   DC A 122    -106.692 -68.258  75.161 
ATOM   2517  C2   DC A 122    -107.517 -67.184  74.837 
ATOM   2518  O2   DC A 122    -108.235 -67.265  73.834 
ATOM   2519  N3   DC A 122    -107.502 -66.086  75.636 
ATOM   2520  C4   DC A 122    -106.708 -66.038  76.714 
ATOM   2521  N4   DC A 122    -106.730 -64.944  77.461 
ATOM   2522  C5   DC A 122    -105.852 -67.131  77.064 
ATOM   2523  C6   DC A 122    -105.881 -68.219  76.253 
ATOM   2524  P    DA A 123    -105.322 -71.891  71.075 
ATOM   2525  OP1  DA A 123    -105.672 -73.312  70.855 
ATOM   2526  OP2  DA A 123    -103.906 -71.615  71.402 
ATOM   2527  O5'  DA A 123    -105.758 -71.026  69.802 
ATOM   2528  C5'  DA A 123    -107.106 -70.526  69.726 
ATOM   2529  C4'  DA A 123    -107.099 -69.085  69.254 
ATOM   2530  O4'  DA A 123    -106.969 -68.141  70.355 
ATOM   2531  C3'  DA A 123    -105.964 -68.701  68.305 
ATOM   2532  O3'  DA A 123    -106.461 -67.780  67.342 
ATOM   2533  C2'  DA A 123    -104.947 -67.979  69.188 
ATOM   2534  C1'  DA A 123    -105.959 -67.201  70.022 
ATOM   2535  N9   DA A 123    -105.398 -66.656  71.290 
ATOM   2536  C8   DA A 123    -104.447 -67.204  72.102 
ATOM   2537  N7   DA A 123    -104.166 -66.483  73.142 
ATOM   2538  C5   DA A 123    -104.991 -65.374  73.014 
ATOM   2539  C6   DA A 123    -105.169 -64.229  73.807 
ATOM   2540  N6   DA A 123    -104.494 -64.002  74.943 
ATOM   2541  N1   DA A 123    -106.071 -63.320  73.389 
ATOM   2542  C2   DA A 123    -106.740 -63.550  72.260 
ATOM   2543  N3   DA A 123    -106.658 -64.577  71.442 
ATOM   2544  C4   DA A 123    -105.749 -65.471  71.882 
ATOM   2545  P    DT A 124    -105.969 -67.904  65.823 
ATOM   2546  OP1  DT A 124    -106.786 -68.917  65.119 
ATOM   2547  OP2  DT A 124    -104.505 -68.114  65.792 
ATOM   2548  O5'  DT A 124    -106.315 -66.447  65.260 
ATOM   2549  C5'  DT A 124    -107.427 -65.726  65.824 
ATOM   2550  C4'  DT A 124    -107.040 -64.279  66.057 
ATOM   2551  O4'  DT A 124    -106.433 -64.069  67.363 
ATOM   2552  C3'  DT A 124    -106.021 -63.696  65.078 
ATOM   2553  O3'  DT A 124    -106.354 -62.338  64.819 
ATOM   2554  C2'  DT A 124    -104.692 -63.736  65.834 
ATOM   2555  C1'  DT A 124    -105.248 -63.307  67.189 
ATOM   2556  N1   DT A 124    -104.337 -63.600  68.330 
ATOM   2557  C2   DT A 124    -104.332 -62.706  69.373 
ATOM   2558  O2   DT A 124    -105.031 -61.708  69.394 
ATOM   2559  N3   DT A 124    -103.474 -63.011  70.412 
ATOM   2560  C4   DT A 124    -102.643 -64.110  70.492 
ATOM   2561  O4   DT A 124    -101.918 -64.276  71.475 
ATOM   2562  C5   DT A 124    -102.718 -64.990  69.351 
ATOM   2563  C7   DT A 124    -101.845 -66.210  69.356 
ATOM   2564  C6   DT A 124    -103.543 -64.717  68.326 
ATOM   2565  P    DT A 125    -106.191 -61.768  63.333 
ATOM   2566  OP1  DT A 125    -107.395 -62.104  62.538 
ATOM   2567  OP2  DT A 125    -104.897 -62.213  62.770 
ATOM   2568  O5'  DT A 125    -106.146 -60.192  63.601 
ATOM   2569  C5'  DT A 125    -106.857 -59.656  64.733 
ATOM   2570  C4'  DT A 125    -105.997 -58.633  65.448 
ATOM   2571  O4'  DT A 125    -105.142 -59.237  66.461 
ATOM   2572  C3'  DT A 125    -105.026 -57.848  64.567 
ATOM   2573  O3'  DT A 125    -104.947 -56.510  65.048 
ATOM   2574  C2'  DT A 125    -103.672 -58.522  64.787 
ATOM   2575  C1'  DT A 125    -103.823 -58.740  66.289 
ATOM   2576  N1   DT A 125    -102.875 -59.742  66.848 
ATOM   2577  C2   DT A 125    -102.409 -59.520  68.122 
ATOM   2578  O2   DT A 125    -102.739 -58.556  68.790 
ATOM   2579  N3   DT A 125    -101.530 -60.470  68.606 
ATOM   2580  C4   DT A 125    -101.091 -61.595  67.938 
ATOM   2581  O4   DT A 125    -100.302 -62.374  68.476 
ATOM   2582  C5   DT A 125    -101.635 -61.741  66.609 
ATOM   2583  C7   DT A 125    -101.207 -62.939  65.813 
ATOM   2584  C6   DT A 125    -102.490 -60.833  66.112 
ATOM   2585  P    DC A 126    -104.866 -55.310  63.991 
ATOM   2586  OP1  DC A 126    -106.230 -54.956  63.537 
ATOM   2587  OP2  DC A 126    -103.896 -55.651  62.927 
ATOM   2588  O5'  DC A 126    -104.276 -54.131  64.898 
ATOM   2589  C5'  DC A 126    -104.577 -54.116  66.305 
ATOM   2590  C4'  DC A 126    -103.328 -53.787  67.100 
ATOM   2591  O4'  DC A 126    -102.552 -54.974  67.430 
ATOM   2592  C3'  DC A 126    -102.321 -52.870  66.405 
ATOM   2593  O3'  DC A 126    -101.741 -52.005  67.375 
ATOM   2594  C2'  DC A 126    -101.236 -53.811  65.883 
ATOM   2595  C1'  DC A 126    -101.193 -54.726  67.103 
ATOM   2596  N1   DC A 126    -100.532 -56.036  66.848 
ATOM   2597  C2   DC A 126     -99.798 -56.606  67.885 
ATOM   2598  O2   DC A 126     -99.727 -56.007  68.964 
ATOM   2599  N3   DC A 126     -99.187 -57.800  67.671 
ATOM   2600  C4   DC A 126     -99.290 -58.416  66.486 
ATOM   2601  N4   DC A 126     -98.675 -59.579  66.328 
ATOM   2602  C5   DC A 126    -100.039 -57.847  65.407 
ATOM   2603  C6   DC A 126    -100.642 -56.653  65.640 
ATOM   2604  P    DC A 127    -101.462 -50.479  66.984 
ATOM   2605  OP1  DC A 127    -102.698 -49.685  67.170 
ATOM   2606  OP2  DC A 127    -100.846 -50.415  65.641 
ATOM   2607  O5'  DC A 127    -100.383 -50.062  68.090 
ATOM   2608  C5'  DC A 127    -100.421 -50.704  69.378 
ATOM   2609  C4'  DC A 127     -99.017 -51.072  69.815 
ATOM   2610  O4'  DC A 127     -98.615 -52.388  69.338 
ATOM   2611  C3'  DC A 127     -97.903 -50.147  69.326 
ATOM   2612  O3'  DC A 127     -96.923 -50.025  70.349 
ATOM   2613  C2'  DC A 127     -97.279 -50.885  68.141 
ATOM   2614  C1'  DC A 127     -97.324 -52.279  68.759 
ATOM   2615  N1   DC A 127     -97.168 -53.379  67.766 
ATOM   2616  C2   DC A 127     -96.489 -54.527  68.169 
ATOM   2617  O2   DC A 127     -96.049 -54.584  69.323 
ATOM   2618  N3   DC A 127     -96.336 -55.539  67.278 
ATOM   2619  C4   DC A 127     -96.828 -55.437  66.037 
ATOM   2620  N4   DC A 127     -96.652 -56.453  65.206 
ATOM   2621  C5   DC A 127     -97.528 -54.266  65.603 
ATOM   2622  C6   DC A 127     -97.671 -53.264  66.507 
ATOM   2623  P    DA A 128     -96.242 -48.599  70.606 
ATOM   2624  OP1  DA A 128     -97.110 -47.787  71.488 
ATOM   2625  OP2  DA A 128     -95.875 -47.985  69.312 
ATOM   2626  O5'  DA A 128     -94.916 -49.020  71.397 
ATOM   2627  C5'  DA A 128     -94.937 -50.205  72.216 
ATOM   2628  C4'  DA A 128     -93.672 -51.009  71.997 
ATOM   2629  O4'  DA A 128     -93.796 -51.951  70.893 
ATOM   2630  C3'  DA A 128     -92.421 -50.201  71.652 
ATOM   2631  O3'  DA A 128     -91.295 -50.809  72.273 
ATOM   2632  C2'  DA A 128     -92.274 -50.342  70.137 
ATOM   2633  C1'  DA A 128     -92.656 -51.818  70.059 
ATOM   2634  N9   DA A 128     -93.028 -52.268  68.689 
ATOM   2635  C8   DA A 128     -93.672 -51.566  67.711 
ATOM   2636  N7   DA A 128     -93.854 -52.238  66.616 
ATOM   2637  C5   DA A 128     -93.290 -53.477  66.887 
ATOM   2638  C6   DA A 128     -93.159 -54.646  66.119 
ATOM   2639  N6   DA A 128     -93.611 -54.761  64.862 
ATOM   2640  N1   DA A 128     -92.544 -55.697  66.692 
ATOM   2641  C2   DA A 128     -92.098 -55.578  67.941 
ATOM   2642  N3   DA A 128     -92.162 -54.544  68.751 
ATOM   2643  C4   DA A 128     -92.781 -53.505  68.153 
ATOM   2644  P    DG A 129     -90.162 -49.874  72.911 
ATOM   2645  OP1  DG A 129     -90.564 -49.469  74.277 
ATOM   2646  OP2  DG A 129     -89.843 -48.773  71.975 
ATOM   2647  O5'  DG A 129     -88.926 -50.886  72.992 
ATOM   2648  C5'  DG A 129     -89.185 -52.291  73.170 
ATOM   2649  C4'  DG A 129     -88.297 -53.103  72.247 
ATOM   2650  O4'  DG A 129     -88.900 -53.310  70.938 
ATOM   2651  C3'  DG A 129     -86.932 -52.493  71.931 
ATOM   2652  O3'  DG A 129     -85.970 -53.537  71.848 
ATOM   2653  C2'  DG A 129     -87.096 -51.872  70.544 
ATOM   2654  C1'  DG A 129     -87.935 -52.997  69.945 
ATOM   2655  N9   DG A 129     -88.657 -52.610  68.702 
ATOM   2656  C8   DG A 129     -89.210 -51.395  68.359 
ATOM   2657  N7   DG A 129     -89.782 -51.383  67.179 
ATOM   2658  C5   DG A 129     -89.594 -52.681  66.707 
ATOM   2659  C6   DG A 129     -89.993 -53.275  65.482 
ATOM   2660  O6   DG A 129     -90.605 -52.769  64.545 
ATOM   2661  N1   DG A 129     -89.597 -54.618  65.410 
ATOM   2662  C2   DG A 129     -88.907 -55.298  66.393 
ATOM   2663  N2   DG A 129     -88.622 -56.576  66.134 
ATOM   2664  N3   DG A 129     -88.533 -54.740  67.544 
ATOM   2665  C4   DG A 129     -88.909 -53.437  67.628 
ATOM   2666  P    DC A 130     -84.508 -53.296  72.454 
ATOM   2667  OP1  DC A 130     -84.523 -53.569  73.909 
ATOM   2668  OP2  DC A 130     -84.018 -51.960  72.050 
ATOM   2669  O5'  DC A 130     -83.663 -54.428  71.702 
ATOM   2670  C5'  DC A 130     -84.322 -55.648  71.314 
ATOM   2671  C4'  DC A 130     -83.908 -56.035  69.908 
ATOM   2672  O4'  DC A 130     -84.758 -55.428  68.892 
ATOM   2673  C3'  DC A 130     -82.494 -55.629  69.495 
ATOM   2674  O3'  DC A 130     -81.943 -56.651  68.674 
ATOM   2675  C2'  DC A 130     -82.684 -54.373  68.645 
ATOM   2676  C1'  DC A 130     -83.926 -54.851  67.898 
ATOM   2677  N1   DC A 130     -84.687 -53.755  67.237 
ATOM   2678  C2   DC A 130     -85.315 -54.039  66.026 
ATOM   2679  O2   DC A 130     -85.216 -55.178  65.556 
ATOM   2680  N3   DC A 130     -86.013 -53.052  65.407 
ATOM   2681  C4   DC A 130     -86.096 -51.831  65.950 
ATOM   2682  N4   DC A 130     -86.789 -50.903  65.308 
ATOM   2683  C5   DC A 130     -85.457 -51.518  67.194 
ATOM   2684  C6   DC A 130     -84.764 -52.517  67.797 
ATOM   2685  P    DT A 131     -80.400 -57.040  68.849 
ATOM   2686  OP1  DT A 131     -80.255 -58.004  69.963 
ATOM   2687  OP2  DT A 131     -79.586 -55.809  68.946 
ATOM   2688  O5'  DT A 131     -80.100 -57.775  67.459 
ATOM   2689  C5'  DT A 131     -81.168 -58.475  66.794 
ATOM   2690  C4'  DT A 131     -81.144 -58.168  65.310 
ATOM   2691  O4'  DT A 131     -81.915 -56.978  64.977 
ATOM   2692  C3'  DT A 131     -79.766 -57.893  64.710 
ATOM   2693  O3'  DT A 131     -79.716 -58.444  63.399 
ATOM   2694  C2'  DT A 131     -79.687 -56.371  64.600 
ATOM   2695  C1'  DT A 131     -81.124 -56.153  64.136 
ATOM   2696  N1   DT A 131     -81.596 -54.748  64.290 
ATOM   2697  C2   DT A 131     -82.465 -54.273  63.338 
ATOM   2698  O2   DT A 131     -82.851 -54.945  62.397 
ATOM   2699  N3   DT A 131     -82.881 -52.966  63.512 
ATOM   2700  C4   DT A 131     -82.508 -52.120  64.536 
ATOM   2701  O4   DT A 131     -82.947 -50.969  64.587 
ATOM   2702  C5   DT A 131     -81.595 -52.708  65.486 
ATOM   2703  C7   DT A 131     -81.139 -51.854  66.632 
ATOM   2704  C6   DT A 131     -81.174 -53.975  65.340 
ATOM   2705  P    DG A 132     -78.371 -59.160  62.908 
ATOM   2706  OP1  DG A 132     -78.354 -60.561  63.382 
ATOM   2707  OP2  DG A 132     -77.203 -58.333  63.284 
ATOM   2708  O5'  DG A 132     -78.560 -59.131  61.320 
ATOM   2709  C5'  DG A 132     -79.892 -59.174  60.774 
ATOM   2710  C4'  DG A 132     -80.023 -58.168  59.647 
ATOM   2711  O4'  DG A 132     -80.420 -56.850  60.121 
ATOM   2712  C3'  DG A 132     -78.751 -57.902  58.842 
ATOM   2713  O3'  DG A 132     -79.102 -57.710  57.476 
ATOM   2714  C2'  DG A 132     -78.211 -56.584  59.395 
ATOM   2715  C1'  DG A 132     -79.560 -55.885  59.534 
ATOM   2716  N9   DG A 132     -79.528 -54.692  60.425 
ATOM   2717  C8   DG A 132     -78.781 -54.473  61.562 
ATOM   2718  N7   DG A 132     -78.987 -53.305  62.119 
ATOM   2719  C5   DG A 132     -79.937 -52.707  61.294 
ATOM   2720  C6   DG A 132     -80.555 -51.433  61.385 
ATOM   2721  O6   DG A 132     -80.388 -50.555  62.228 
ATOM   2722  N1   DG A 132     -81.463 -51.227  60.337 
ATOM   2723  C2   DG A 132     -81.737 -52.134  59.332 
ATOM   2724  N2   DG A 132     -82.636 -51.749  58.423 
ATOM   2725  N3   DG A 132     -81.157 -53.330  59.247 
ATOM   2726  C4   DG A 132     -80.274 -53.545  60.257 
ATOM   2727  P    DA A 133     -78.158 -58.325  56.339 
ATOM   2728  OP1  DA A 133     -78.508 -59.746  56.119 
ATOM   2729  OP2  DA A 133     -76.742 -58.049  56.666 
ATOM   2730  O5'  DA A 133     -78.594 -57.460  55.066 
ATOM   2731  C5'  DA A 133     -79.942 -56.959  54.990 
ATOM   2732  C4'  DA A 133     -79.935 -55.518  54.518 
ATOM   2733  O4'  DA A 133     -79.805 -54.575  55.619 
ATOM   2734  C3'  DA A 133     -78.800 -55.135  53.569 
ATOM   2735  O3'  DA A 133     -79.297 -54.214  52.606 
ATOM   2736  C2'  DA A 133     -77.783 -54.412  54.452 
ATOM   2737  C1'  DA A 133     -78.796 -53.634  55.286 
ATOM   2738  N9   DA A 133     -78.235 -53.089  56.554 
ATOM   2739  C8   DA A 133     -77.283 -53.637  57.366 
ATOM   2740  N7   DA A 133     -77.002 -52.916  58.406 
ATOM   2741  C5   DA A 133     -77.827 -51.808  58.278 
ATOM   2742  C6   DA A 133     -78.006 -50.662  59.071 
ATOM   2743  N6   DA A 133     -77.330 -50.436  60.207 
ATOM   2744  N1   DA A 133     -78.907 -49.754  58.654 
ATOM   2745  C2   DA A 133     -79.576 -49.984  57.525 
ATOM   2746  N3   DA A 133     -79.494 -51.010  56.706 
ATOM   2747  C4   DA A 133     -78.585 -51.904  57.146 
ATOM   2748  P    DT A 134     -78.805 -54.337  51.087 
ATOM   2749  OP1  DT A 134     -79.622 -55.351  50.383 
ATOM   2750  OP2  DT A 134     -77.341 -54.547  51.056 
ATOM   2751  O5'  DT A 134     -79.152 -52.880  50.524 
ATOM   2752  C5'  DT A 134     -80.263 -52.160  51.088 
ATOM   2753  C4'  DT A 134     -79.877 -50.713  51.321 
ATOM   2754  O4'  DT A 134     -79.269 -50.502  52.628 
ATOM   2755  C3'  DT A 134     -78.857 -50.130  50.342 
ATOM   2756  O3'  DT A 134     -79.190 -48.771  50.084 
ATOM   2757  C2'  DT A 134     -77.529 -50.169  51.099 
ATOM   2758  C1'  DT A 134     -78.084 -49.740  52.453 
ATOM   2759  N1   DT A 134     -77.173 -50.034  53.594 
ATOM   2760  C2   DT A 134     -77.168 -49.140  54.637 
ATOM   2761  O2   DT A 134     -77.867 -48.141  54.658 
ATOM   2762  N3   DT A 134     -76.310 -49.445  55.677 
ATOM   2763  C4   DT A 134     -75.479 -50.543  55.756 
ATOM   2764  O4   DT A 134     -74.754 -50.710  56.740 
ATOM   2765  C5   DT A 134     -75.554 -51.423  54.615 
ATOM   2766  C7   DT A 134     -74.681 -52.644  54.620 
ATOM   2767  C6   DT A 134     -76.379 -51.151  53.590 
ATOM   2768  P    DG A 135     -79.027 -48.202  48.597 
ATOM   2769  OP1  DG A 135     -80.231 -48.538  47.803 
ATOM   2770  OP2  DG A 135     -77.734 -48.647  48.034 
ATOM   2771  O5'  DG A 135     -78.982 -46.625  48.865 
ATOM   2772  C5'  DG A 135     -79.693 -46.090  49.997 
ATOM   2773  C4'  DG A 135     -78.833 -45.067  50.712 
ATOM   2774  O4'  DG A 135     -77.978 -45.671  51.725 
ATOM   2775  C3'  DG A 135     -77.862 -44.281  49.831 
ATOM   2776  O3'  DG A 135     -77.783 -42.944  50.312 
ATOM   2777  C2'  DG A 135     -76.508 -44.955  50.051 
ATOM   2778  C1'  DG A 135     -76.660 -45.174  51.553 
ATOM   2779  N9   DG A 135     -75.711 -46.176  52.112 
ATOM   2780  C8   DG A 135     -75.213 -47.322  51.532 
ATOM   2781  N7   DG A 135     -74.388 -47.993  52.298 
ATOM   2782  C5   DG A 135     -74.334 -47.238  53.469 
ATOM   2783  C6   DG A 135     -73.605 -47.458  54.666 
ATOM   2784  O6   DG A 135     -72.845 -48.381  54.946 
ATOM   2785  N1   DG A 135     -73.840 -46.442  55.604 
ATOM   2786  C2   DG A 135     -74.671 -45.356  55.408 
ATOM   2787  N2   DG A 135     -74.762 -44.497  56.426 
ATOM   2788  N3   DG A 135     -75.355 -45.151  54.284 
ATOM   2789  C4   DG A 135     -75.137 -46.126  53.366 
ATOM   2790  P    DT A 136     -77.702 -41.744  49.255 
ATOM   2791  OP1  DT A 136     -79.066 -41.390  48.802 
ATOM   2792  OP2  DT A 136     -76.733 -42.085  48.191 
ATOM   2793  O5'  DT A 136     -77.112 -40.565  50.162 
ATOM   2794  C5'  DT A 136     -77.413 -40.550  51.569 
ATOM   2795  C4'  DT A 136     -76.164 -40.220  52.364 
ATOM   2796  O4'  DT A 136     -75.388 -41.407  52.694 
ATOM   2797  C3'  DT A 136     -75.157 -39.304  51.669 
ATOM   2798  O3'  DT A 136     -74.578 -38.439  52.639 
ATOM   2799  C2'  DT A 136     -74.073 -40.245  51.147 
ATOM   2800  C1'  DT A 136     -74.029 -41.160  52.368 
ATOM   2801  N1   DT A 136     -73.368 -42.470  52.112 
ATOM   2802  C2   DT A 136     -72.648 -43.019  53.145 
ATOM   2803  O2   DT A 136     -72.536 -42.483  54.233 
ATOM   2804  N3   DT A 136     -72.049 -44.233  52.870 
ATOM   2805  C4   DT A 136     -72.110 -44.926  51.678 
ATOM   2806  O4   DT A 136     -71.532 -46.006  51.550 
ATOM   2807  C5   DT A 136     -72.889 -44.268  50.654 
ATOM   2808  C7   DT A 136     -73.007 -44.955  49.325 
ATOM   2809  C6   DT A 136     -73.482 -43.088  50.894 
ATOM   2810  P    DC A 137     -74.298 -36.912  52.249 
ATOM   2811  OP1  DC A 137     -75.534 -36.119  52.435 
ATOM   2812  OP2  DC A 137     -73.682 -36.848  50.905 
ATOM   2813  O5'  DC A 137     -73.219 -36.496  53.354 
ATOM   2814  C5'  DC A 137     -73.257 -37.138  54.643 
ATOM   2815  C4'  DC A 137     -71.853 -37.506  55.079 
ATOM   2816  O4'  DC A 137     -71.451 -38.822  54.602 
ATOM   2817  C3'  DC A 137     -70.740 -36.581  54.590 
ATOM   2818  O3'  DC A 137     -69.759 -36.459  55.613 
ATOM   2819  C2'  DC A 137     -70.115 -37.319  53.406 
ATOM   2820  C1'  DC A 137     -70.160 -38.713  54.023 
ATOM   2821  N1   DC A 137     -70.004 -39.813  53.030 
ATOM   2822  C2   DC A 137     -69.325 -40.960  53.433 
ATOM   2823  O2   DC A 137     -68.885 -41.018  54.587 
ATOM   2824  N3   DC A 137     -69.172 -41.973  52.543 
ATOM   2825  C4   DC A 137     -69.664 -41.871  51.301 
ATOM   2826  N4   DC A 137     -69.489 -42.887  50.470 
ATOM   2827  C5   DC A 137     -70.364 -40.700  50.867 
ATOM   2828  C6   DC A 137     -70.507 -39.698  51.771 
ATOM   2829  P    DA A 138     -69.079 -35.033  55.870 
ATOM   2830  OP1  DA A 138     -69.947 -34.220  56.752 
ATOM   2831  OP2  DA A 138     -68.711 -34.418  54.576 
ATOM   2832  O5'  DA A 138     -67.752 -35.454  56.661 
ATOM   2833  C5'  DA A 138     -67.774 -36.638  57.480 
ATOM   2834  C4'  DA A 138     -66.508 -37.443  57.261 
ATOM   2835  O4'  DA A 138     -66.633 -38.385  56.157 
ATOM   2836  C3'  DA A 138     -65.257 -36.635  56.916 
ATOM   2837  O3'  DA A 138     -64.131 -37.243  57.537 
ATOM   2838  C2'  DA A 138     -65.111 -36.776  55.401 
ATOM   2839  C1'  DA A 138     -65.492 -38.251  55.323 
ATOM   2840  N9   DA A 138     -65.865 -38.702  53.954 
ATOM   2841  C8   DA A 138     -66.508 -38.000  52.975 
ATOM   2842  N7   DA A 138     -66.690 -38.672  51.880 
ATOM   2843  C5   DA A 138     -66.126 -39.910  52.151 
ATOM   2844  C6   DA A 138     -65.995 -41.080  51.383 
ATOM   2845  N6   DA A 138     -66.447 -41.194  50.126 
ATOM   2846  N1   DA A 138     -65.380 -42.131  51.957 
ATOM   2847  C2   DA A 138     -64.934 -42.011  53.205 
ATOM   2848  N3   DA A 138     -64.998 -40.978  54.015 
ATOM   2849  C4   DA A 138     -65.617 -39.939  53.417 
ATOM   2850  P    DC A 139     -62.998 -36.307  58.175 
ATOM   2851  OP1  DC A 139     -63.401 -35.902  59.541 
ATOM   2852  OP2  DC A 139     -62.679 -35.207  57.239 
ATOM   2853  O5'  DC A 139     -61.762 -37.320  58.256 
ATOM   2854  C5'  DC A 139     -62.021 -38.725  58.434 
ATOM   2855  C4'  DC A 139     -61.134 -39.536  57.511 
ATOM   2856  O4'  DC A 139     -61.736 -39.744  56.202 
ATOM   2857  C3'  DC A 139     -59.768 -38.926  57.196 
ATOM   2858  O3'  DC A 139     -58.806 -39.971  57.112 
ATOM   2859  C2'  DC A 139     -59.932 -38.306  55.808 
ATOM   2860  C1'  DC A 139     -60.771 -39.431  55.210 
ATOM   2861  N1   DC A 139     -61.493 -39.044  53.966 
ATOM   2862  C2   DC A 139     -61.657 -40.014  52.981 
ATOM   2863  O2   DC A 139     -61.200 -41.146  53.177 
ATOM   2864  N3   DC A 139     -62.312 -39.680  51.839 
ATOM   2865  C4   DC A 139     -62.792 -38.443  51.665 
ATOM   2866  N4   DC A 139     -63.424 -38.166  50.535 
ATOM   2867  C5   DC A 139     -62.634 -37.430  52.666 
ATOM   2868  C6   DC A 139     -61.976 -37.783  53.800 
ATOM   2869  P    DC A 140     -57.344 -39.729  57.719 
ATOM   2870  OP1  DC A 140     -57.359 -40.002  59.173 
ATOM   2871  OP2  DC A 140     -56.854 -38.393  57.314 
ATOM   2872  O5'  DC A 140     -56.499 -40.862  56.966 
ATOM   2873  C5'  DC A 140     -57.158 -42.082  56.578 
ATOM   2874  C4'  DC A 140     -56.745 -42.469  55.172 
ATOM   2875  O4'  DC A 140     -57.595 -41.862  54.157 
ATOM   2876  C3'  DC A 140     -55.330 -42.063  54.759 
ATOM   2877  O3'  DC A 140     -54.779 -43.085  53.938 
ATOM   2878  C2'  DC A 140     -55.520 -40.807  53.909 
ATOM   2879  C1'  DC A 140     -56.762 -41.285  53.162 
ATOM   2880  N1   DC A 140     -57.523 -40.188  52.501 
ATOM   2881  C2   DC A 140     -58.151 -40.473  51.291 
ATOM   2882  O2   DC A 140     -58.052 -41.612  50.820 
ATOM   2883  N3   DC A 140     -58.849 -39.486  50.671 
ATOM   2884  C4   DC A 140     -58.933 -38.265  51.214 
ATOM   2885  N4   DC A 140     -59.625 -37.337  50.572 
ATOM   2886  C5   DC A 140     -58.294 -37.952  52.458 
ATOM   2887  C6   DC A 140     -57.600 -38.951  53.061 
ATOM   2888  P    DC A 141     -53.236 -43.474  54.113 
ATOM   2889  OP1  DC A 141     -53.091 -44.438  55.227 
ATOM   2890  OP2  DC A 141     -52.422 -42.243  54.210 
ATOM   2891  O5'  DC A 141     -52.936 -44.209  52.723 
ATOM   2892  C5'  DC A 141     -54.004 -44.909  52.059 
ATOM   2893  C4'  DC A 141     -53.980 -44.601  50.574 
ATOM   2894  O4'  DC A 141     -54.751 -43.412  50.241 
ATOM   2895  C3'  DC A 141     -52.602 -44.327  49.974 
ATOM   2896  O3'  DC A 141     -52.552 -44.877  48.663 
ATOM   2897  C2'  DC A 141     -52.523 -42.804  49.864 
ATOM   2898  C1'  DC A 141     -53.960 -42.586  49.400 
ATOM   2899  N1   DC A 141     -54.433 -41.182  49.554 
ATOM   2900  C2   DC A 141     -55.313 -40.685  48.597 
ATOM   2901  O2   DC A 141     -55.664 -41.422  47.669 
ATOM   2902  N3   DC A 141     -55.755 -39.407  48.719 
ATOM   2903  C4   DC A 141     -55.352 -38.639  49.740 
ATOM   2904  N4   DC A 141     -55.811 -37.400  49.815 
ATOM   2905  C5   DC A 141     -54.446 -39.131  50.735 
ATOM   2906  C6   DC A 141     -54.015 -40.411  50.595 
ATOM   2907  P    DC A 142     -51.207 -45.593  48.172 
ATOM   2908  OP1  DC A 142     -51.191 -46.995  48.646 
ATOM   2909  OP2  DC A 142     -50.040 -44.766  48.548 
ATOM   2910  O5'  DC A 142     -51.396 -45.565  46.584 
ATOM   2911  C5'  DC A 142     -52.728 -45.607  46.038 
ATOM   2912  C4'  DC A 142     -52.859 -44.602  44.911 
ATOM   2913  O4'  DC A 142     -53.256 -43.283  45.386 
ATOM   2914  C3'  DC A 142     -51.587 -44.336  44.106 
ATOM   2915  O3'  DC A 142     -51.938 -44.144  42.741 
ATOM   2916  C2'  DC A 142     -51.047 -43.018  44.659 
ATOM   2917  C1'  DC A 142     -52.396 -42.319  44.799 
ATOM   2918  N1   DC A 142     -52.364 -41.125  45.689 
ATOM   2919  C2   DC A 142     -53.189 -40.052  45.365 
ATOM   2920  O2   DC A 142     -53.908 -40.133  44.362 
ATOM   2921  N3   DC A 142     -53.174 -38.953  46.164 
ATOM   2922  C4   DC A 142     -52.381 -38.905  47.242 
ATOM   2923  N4   DC A 142     -52.402 -37.812  47.990 
ATOM   2924  C5   DC A 142     -51.524 -39.999  47.592 
ATOM   2925  C6   DC A 142     -51.554 -41.086  46.781 
ATOM   2926  P    DA A 143     -50.995 -44.758  41.603 
ATOM   2927  OP1  DA A 143     -51.345 -46.180  41.383 
ATOM   2928  OP2  DA A 143     -49.578 -44.482  41.931 
ATOM   2929  O5'  DA A 143     -51.430 -43.893  40.330 
ATOM   2930  C5'  DA A 143     -52.779 -43.393  40.254 
ATOM   2931  C4'  DA A 143     -52.771 -41.952  39.782 
ATOM   2932  O4'  DA A 143     -52.642 -41.008  40.883 
ATOM   2933  C3'  DA A 143     -51.636 -41.569  38.833 
ATOM   2934  O3'  DA A 143     -52.133 -40.648  37.870 
ATOM   2935  C2'  DA A 143     -50.620 -40.846  39.717 
ATOM   2936  C1'  DA A 143     -51.632 -40.068  40.550 
ATOM   2937  N9   DA A 143     -51.071 -39.523  41.819 
ATOM   2938  C8   DA A 143     -50.119 -40.071  42.630 
ATOM   2939  N7   DA A 143     -49.838 -39.350  43.670 
ATOM   2940  C5   DA A 143     -50.663 -38.241  43.542 
ATOM   2941  C6   DA A 143     -50.842 -37.096  44.335 
ATOM   2942  N6   DA A 143     -50.166 -36.870  45.471 
ATOM   2943  N1   DA A 143     -51.743 -36.188  43.918 
ATOM   2944  C2   DA A 143     -52.412 -36.418  42.789 
ATOM   2945  N3   DA A 143     -52.330 -37.444  41.970 
ATOM   2946  C4   DA A 143     -51.421 -38.338  42.410 
ATOM   2947  P    DG A 144     -51.642 -40.771  36.352 
ATOM   2948  OP1  DG A 144     -52.458 -41.785  35.647 
ATOM   2949  OP2  DG A 144     -50.177 -40.981  36.320 
ATOM   2950  O5'  DG A 144     -51.988 -39.314  35.788 
ATOM   2951  C5'  DG A 144     -53.099 -38.593  36.352 
ATOM   2952  C4'  DG A 144     -52.713 -37.146  36.585 
ATOM   2953  O4'  DG A 144     -52.105 -36.936  37.892 
ATOM   2954  C3'  DG A 144     -51.693 -36.564  35.606 
ATOM   2955  O3'  DG A 144     -52.026 -35.205  35.348 
ATOM   2956  C2'  DG A 144     -50.365 -36.603  36.363 
ATOM   2957  C1'  DG A 144     -50.921 -36.174  37.717 
ATOM   2958  N9   DG A 144     -50.009 -36.468  38.858 
ATOM   2959  C8   DG A 144     -49.145 -37.527  39.033 
ATOM   2960  N7   DG A 144     -48.478 -37.491  40.160 
ATOM   2961  C5   DG A 144     -48.930 -36.325  40.776 
ATOM   2962  C6   DG A 144     -48.570 -35.752  42.023 
ATOM   2963  O6   DG A 144     -47.766 -36.161  42.856 
ATOM   2964  N1   DG A 144     -49.272 -34.562  42.260 
ATOM   2965  C2   DG A 144     -50.200 -33.999  41.405 
ATOM   2966  N2   DG A 144     -50.760 -32.859  41.815 
ATOM   2967  N3   DG A 144     -50.536 -34.538  40.235 
ATOM   2968  C4   DG A 144     -49.865 -35.693  39.989 
ATOM   2969  P    DA A 145     -51.863 -34.636  33.861 
ATOM   2970  OP1  DA A 145     -53.067 -34.971  33.067 
ATOM   2971  OP2  DA A 145     -50.570 -35.081  33.298 
ATOM   2972  O5'  DA A 145     -51.818 -33.059  34.129 
ATOM   2973  C5'  DA A 145     -52.529 -32.523  35.261 
ATOM   2974  C4'  DA A 145     -51.669 -31.501  35.976 
ATOM   2975  O4'  DA A 145     -50.814 -32.105  36.989 
ATOM   2976  C3'  DA A 145     -50.698 -30.715  35.096 
ATOM   2977  O3'  DA A 145     -50.619 -29.378  35.576 
ATOM   2978  C2'  DA A 145     -49.344 -31.389  35.315 
ATOM   2979  C1'  DA A 145     -49.496 -31.607  36.817 
ATOM   2980  N9   DA A 145     -48.547 -32.609  37.376 
ATOM   2981  C8   DA A 145     -48.064 -33.743  36.786 
ATOM   2982  N7   DA A 145     -47.245 -34.415  37.534 
ATOM   2983  C5   DA A 145     -47.179 -33.676  38.707 
ATOM   2984  C6   DA A 145     -46.472 -33.864  39.906 
ATOM   2985  N6   DA A 145     -45.658 -34.906  40.130 
ATOM   2986  N1   DA A 145     -46.632 -32.939  40.870 
ATOM   2987  C2   DA A 145     -47.442 -31.907  40.642 
ATOM   2988  N3   DA A 145     -48.151 -31.628  39.569 
ATOM   2989  C4   DA A 145     -47.972 -32.569  38.620 
ATOM   2990  P    DG A 146     -50.538 -28.178  34.519 
ATOM   2991  OP1  DG A 146     -51.902 -27.823  34.066 
ATOM   2992  OP2  DG A 146     -49.569 -28.518  33.455 
ATOM   2993  O5'  DG A 146     -49.948 -26.998  35.426 
ATOM   2994  C5'  DG A 146     -50.250 -26.983  36.834 
ATOM   2995  C4'  DG A 146     -49.000 -26.654  37.628 
ATOM   2996  O4'  DG A 146     -48.224 -27.841  37.959 
ATOM   2997  C3'  DG A 146     -47.994 -25.737  36.934 
ATOM   2998  O3'  DG A 146     -47.414 -24.872  37.903 
ATOM   2999  C2'  DG A 146     -46.909 -26.678  36.411 
ATOM   3000  C1'  DG A 146     -46.866 -27.593  37.632 
ATOM   3001  N9   DG A 146     -46.205 -28.903  37.376 
ATOM   3002  C8   DG A 146     -46.204 -29.669  36.230 
ATOM   3003  N7   DG A 146     -45.518 -30.782  36.333 
ATOM   3004  C5   DG A 146     -45.029 -30.750  37.638 
ATOM   3005  C6   DG A 146     -44.217 -31.684  38.333 
ATOM   3006  O6   DG A 146     -43.755 -32.749  37.933 
ATOM   3007  N1   DG A 146     -43.955 -31.259  39.643 
ATOM   3008  C2   DG A 146     -44.417 -30.086  40.207 
ATOM   3009  N2   DG A 146     -44.055 -29.863  41.473 
ATOM   3010  N3   DG A 146     -45.179 -29.211  39.555 
ATOM   3011  C4   DG A 146     -45.442 -29.608  38.283 
ATOM   3012  P    DA A 147     -47.134 -23.346  37.513 
ATOM   3013  OP1  DA A 147     -48.370 -22.552  37.699 
ATOM   3014  OP2  DA A 147     -46.518 -23.282  36.169 
ATOM   3015  O5'  DA A 147     -46.055 -22.929  38.618 
ATOM   3016  C5'  DA A 147     -46.093 -23.571  39.907 
ATOM   3017  C4'  DA A 147     -44.690 -23.940  40.343 
ATOM   3018  O4'  DA A 147     -44.288 -25.256  39.866 
ATOM   3019  C3'  DA A 147     -43.576 -23.014  39.854 
ATOM   3020  O3'  DA A 147     -42.596 -22.893  40.877 
ATOM   3021  C2'  DA A 147     -42.951 -23.752  38.670 
ATOM   3022  C1'  DA A 147     -42.996 -25.147  39.287 
ATOM   3023  N9   DA A 147     -42.840 -26.246  38.294 
ATOM   3024  C8   DA A 147     -43.281 -26.291  37.002 
ATOM   3025  N7   DA A 147     -42.987 -27.395  36.386 
ATOM   3026  C5   DA A 147     -42.301 -28.137  37.339 
ATOM   3027  C6   DA A 147     -41.720 -29.415  37.303 
ATOM   3028  N6   DA A 147     -41.737 -30.207  36.223 
ATOM   3029  N1   DA A 147     -41.115 -29.850  38.425 
ATOM   3030  C2   DA A 147     -41.100 -29.058  39.496 
ATOM   3031  N3   DA A 147     -41.607 -27.854  39.645 
ATOM   3032  C4   DA A 147     -42.206 -27.442  38.509 
ATOM   3033  P    DG A 148     -41.915 -21.466  41.134 
ATOM   3034  OP1  DG A 148     -42.783 -20.654  42.016 
ATOM   3035  OP2  DG A 148     -41.547 -20.852  39.840 
ATOM   3036  O5'  DG A 148     -40.589 -21.887  41.925 
ATOM   3037  C5'  DG A 148     -40.610 -23.072  42.744 
ATOM   3038  C4'  DG A 148     -39.344 -23.877  42.525 
ATOM   3039  O4'  DG A 148     -39.469 -24.819  41.421 
ATOM   3040  C3'  DG A 148     -38.093 -23.069  42.180 
ATOM   3041  O3'  DG A 148     -36.967 -23.676  42.802 
ATOM   3042  C2'  DG A 148     -37.947 -23.209  40.665 
ATOM   3043  C1'  DG A 148     -38.328 -24.685  40.587 
ATOM   3044  N9   DG A 148     -38.701 -25.135  39.218 
ATOM   3045  C8   DG A 148     -39.349 -24.443  38.218 
ATOM   3046  N7   DG A 148     -39.527 -25.133  37.118 
ATOM   3047  C5   DG A 148     -38.954 -26.371  37.409 
ATOM   3048  C6   DG A 148     -38.840 -27.535  36.606 
ATOM   3049  O6   DG A 148     -39.225 -27.717  35.454 
ATOM   3050  N1   DG A 148     -38.187 -28.569  37.292 
ATOM   3051  C2   DG A 148     -37.709 -28.487  38.585 
ATOM   3052  N2   DG A 148     -37.116 -29.585  39.062 
ATOM   3053  N3   DG A 148     -37.818 -27.394  39.338 
ATOM   3054  C4   DG A 148     -38.448 -26.383  38.687 
ATOM   3055  P    DA A 149     -35.835 -22.741  43.439 
ATOM   3056  OP1  DA A 149     -36.237 -22.336  44.805 
ATOM   3057  OP2  DA A 149     -35.515 -21.641  42.503 
ATOM   3058  O5'  DA A 149     -34.598 -23.753  43.520 
ATOM   3059  C5'  DA A 149     -34.857 -25.158  43.698 
ATOM   3060  C4'  DA A 149     -33.970 -25.970  42.775 
ATOM   3061  O4'  DA A 149     -34.573 -26.177  41.466 
ATOM   3062  C3'  DA A 149     -32.604 -25.360  42.460 
ATOM   3063  O3'  DA A 149     -31.642 -26.404  42.377 
ATOM   3064  C2'  DA A 149     -32.768 -24.740  41.072 
ATOM   3065  C1'  DA A 149     -33.607 -25.865  40.474 
ATOM   3066  N9   DA A 149     -34.330 -25.477  39.231 
ATOM   3067  C8   DA A 149     -34.872 -24.267  38.907 
ATOM   3068  N7   DA A 149     -35.441 -24.240  37.742 
ATOM   3069  C5   DA A 149     -35.263 -25.528  37.254 
ATOM   3070  C6   DA A 149     -35.644 -26.147  36.052 
ATOM   3071  N6   DA A 149     -36.314 -25.518  35.077 
ATOM   3072  N1   DA A 149     -35.308 -27.440  35.888 
ATOM   3073  C2   DA A 149     -34.642 -28.060  36.861 
ATOM   3074  N3   DA A 149     -34.235 -27.588  38.020 
ATOM   3075  C4   DA A 149     -34.583 -26.292  38.159 
ATOM   3076  P    DG A 150     -30.180 -26.163  42.983 
ATOM   3077  OP1  DG A 150     -30.195 -26.436  44.437 
ATOM   3078  OP2  DG A 150     -29.690 -24.827  42.578 
ATOM   3079  O5'  DG A 150     -29.336 -27.295  42.230 
ATOM   3080  C5'  DG A 150     -29.994 -28.516  41.842 
ATOM   3081  C4'  DG A 150     -29.581 -28.902  40.436 
ATOM   3082  O4'  DG A 150     -30.431 -28.296  39.421 
ATOM   3083  C3'  DG A 150     -28.166 -28.497  40.023 
ATOM   3084  O3'  DG A 150     -27.615 -29.519  39.202 
ATOM   3085  C2'  DG A 150     -28.356 -27.240  39.173 
ATOM   3086  C1'  DG A 150     -29.598 -27.719  38.427 
ATOM   3087  N9   DG A 150     -30.360 -26.622  37.765 
ATOM   3088  C8   DG A 150     -30.547 -25.320  38.176 
ATOM   3089  N7   DG A 150     -31.276 -24.602  37.357 
ATOM   3090  C5   DG A 150     -31.593 -25.489  36.331 
ATOM   3091  C6   DG A 150     -32.362 -25.289  35.155 
ATOM   3092  O6   DG A 150     -32.931 -24.271  34.771 
ATOM   3093  N1   DG A 150     -32.432 -26.458  34.384 
ATOM   3094  C2   DG A 150     -31.838 -27.662  34.708 
ATOM   3095  N2   DG A 150     -32.024 -28.660  33.840 
ATOM   3096  N3   DG A 150     -31.117 -27.849  35.811 
ATOM   3097  C4   DG A 150     -31.039 -26.725  36.570 
ATOM   3098  P    DT A 151     -26.072 -29.908  39.378 
ATOM   3099  OP1  DT A 151     -25.927 -30.872  40.491 
ATOM   3100  OP2  DT A 151     -25.258 -28.676  39.474 
ATOM   3101  O5'  DT A 151     -25.772 -30.642  37.988 
ATOM   3102  C5'  DT A 151     -26.841 -31.342  37.323 
ATOM   3103  C4'  DT A 151     -26.817 -31.035  35.838 
ATOM   3104  O4'  DT A 151     -27.588 -29.846  35.505 
ATOM   3105  C3'  DT A 151     -25.438 -30.760  35.238 
ATOM   3106  O3'  DT A 151     -25.388 -31.311  33.928 
ATOM   3107  C2'  DT A 151     -25.359 -29.238  35.129 
ATOM   3108  C1'  DT A 151     -26.796 -29.020  34.665 
ATOM   3109  N1   DT A 151     -27.269 -27.616  34.818 
ATOM   3110  C2   DT A 151     -28.137 -27.140  33.866 
ATOM   3111  O2   DT A 151     -28.523 -27.812  32.925 
ATOM   3112  N3   DT A 151     -28.553 -25.834  34.041 
ATOM   3113  C4   DT A 151     -28.181 -24.987  35.064 
ATOM   3114  O4   DT A 151     -28.620 -23.836  35.115 
ATOM   3115  C5   DT A 151     -27.267 -25.576  36.014 
ATOM   3116  C7   DT A 151     -26.811 -24.721  37.161 
ATOM   3117  C6   DT A 151     -26.846 -26.843  35.869 
ATOM   3118  P    DT A 152     -24.044 -32.027  33.436 
ATOM   3119  OP1  DT A 152     -24.027 -33.429  33.911 
ATOM   3120  OP2  DT A 152     -22.876 -31.200  33.812 
ATOM   3121  O5'  DT A 152     -24.232 -31.998  31.848 
ATOM   3122  C5'  DT A 152     -25.564 -32.041  31.302 
ATOM   3123  C4'  DT A 152     -25.695 -31.036  30.175 
ATOM   3124  O4'  DT A 152     -26.092 -29.717  30.650 
ATOM   3125  C3'  DT A 152     -24.424 -30.770  29.370 
ATOM   3126  O3'  DT A 152     -24.774 -30.578  28.005 
ATOM   3127  C2'  DT A 152     -23.883 -29.451  29.923 
ATOM   3128  C1'  DT A 152     -25.233 -28.753  30.063 
ATOM   3129  N1   DT A 152     -25.200 -27.559  30.953 
ATOM   3130  C2   DT A 152     -26.020 -26.508  30.620 
ATOM   3131  O2   DT A 152     -26.753 -26.521  29.646 
ATOM   3132  N3   DT A 152     -25.962 -25.419  31.469 
ATOM   3133  C4   DT A 152     -25.172 -25.299  32.593 
ATOM   3134  O4   DT A 152     -25.207 -24.272  33.276 
ATOM   3135  C5   DT A 152     -24.347 -26.452  32.860 
ATOM   3136  C7   DT A 152     -23.456 -26.403  34.067 
ATOM   3137  C6   DT A 152     -24.383 -27.524  32.053 
ATOM   3138  P    DC A 153     -23.831 -31.192  26.867 
ATOM   3139  OP1  DC A 153     -24.181 -32.613  26.647 
ATOM   3140  OP2  DC A 153     -22.414 -30.916  27.195 
ATOM   3141  O5'  DC A 153     -24.266 -30.327  25.594 
ATOM   3142  C5'  DC A 153     -25.615 -29.827  25.518 
ATOM   3143  C4'  DC A 153     -25.607 -28.386  25.047 
ATOM   3144  O4'  DC A 153     -25.478 -27.442  26.147 
ATOM   3145  C3'  DC A 153     -24.473 -28.002  24.097 
ATOM   3146  O3'  DC A 153     -24.969 -27.081  23.134 
ATOM   3147  C2'  DC A 153     -23.456 -27.280  24.981 
ATOM   3148  C1'  DC A 153     -24.468 -26.502  25.815 
ATOM   3149  N1   DC A 153     -23.907 -25.957  27.083 
ATOM   3150  C2   DC A 153     -24.389 -24.730  27.531 
ATOM   3151  O2   DC A 153     -25.255 -24.150  26.866 
ATOM   3152  N3   DC A 153     -23.890 -24.215  28.685 
ATOM   3153  C4   DC A 153     -22.953 -24.875  29.377 
ATOM   3154  N4   DC A 153     -22.498 -24.332  30.495 
ATOM   3155  C5   DC A 153     -22.443 -26.138  28.932 
ATOM   3156  C6   DC A 153     -22.954 -26.635  27.777 
ATOM   3157  P    DC A 154     -24.478 -27.205  21.616 
ATOM   3158  OP1  DC A 154     -25.294 -28.218  20.911 
ATOM   3159  OP2  DC A 154     -23.013 -27.415  21.584 
ATOM   3160  O5'  DC A 154     -24.824 -25.748  21.052 
ATOM   3161  C5'  DC A 154     -25.935 -25.027  21.616 
ATOM   3162  C4'  DC A 154     -25.549 -23.580  21.849 
ATOM   3163  O4'  DC A 154     -24.941 -23.370  23.156 
ATOM   3164  C3'  DC A 154     -24.530 -22.997  20.870 
ATOM   3165  O3'  DC A 154     -24.862 -21.639  20.612 
ATOM   3166  C2'  DC A 154     -23.201 -23.037  21.627 
ATOM   3167  C1'  DC A 154     -23.757 -22.608  22.981 
ATOM   3168  N1   DC A 154     -22.845 -22.901  24.123 
ATOM   3169  C2   DC A 154     -22.829 -22.004  25.187 
ATOM   3170  O2   DC A 154     -23.564 -21.012  25.142 
ATOM   3171  N3   DC A 154     -22.004 -22.254  26.237 
ATOM   3172  C4   DC A 154     -21.223 -23.342  26.248 
ATOM   3173  N4   DC A 154     -20.436 -23.541  27.294 
ATOM   3174  C5   DC A 154     -21.225 -24.276  25.162 
ATOM   3175  C6   DC A 154     -22.055 -24.009  24.122 
ATOM   3176  P    DA A 155     -24.700 -21.069  19.125 
ATOM   3177  OP1  DA A 155     -25.903 -21.405  18.331 
ATOM   3178  OP2  DA A 155     -23.406 -21.514  18.562 
ATOM   3179  O5'  DA A 155     -24.654 -19.493  19.393 
ATOM   3180  C5'  DA A 155     -25.365 -18.957  20.525 
ATOM   3181  C4'  DA A 155     -24.505 -17.934  21.241 
ATOM   3182  O4'  DA A 155     -23.650 -18.538  22.253 
ATOM   3183  C3'  DA A 155     -23.534 -17.149  20.360 
ATOM   3184  O3'  DA A 155     -23.456 -15.811  20.840 
ATOM   3185  C2'  DA A 155     -22.180 -17.823  20.579 
ATOM   3186  C1'  DA A 155     -22.332 -18.041  22.082 
ATOM   3187  N9   DA A 155     -21.383 -19.043  22.640 
ATOM   3188  C8   DA A 155     -20.900 -20.176  22.050 
ATOM   3189  N7   DA A 155     -20.082 -20.849  22.798 
ATOM   3190  C5   DA A 155     -20.016 -20.110  23.971 
ATOM   3191  C6   DA A 155     -19.308 -20.298  25.170 
ATOM   3192  N6   DA A 155     -18.494 -21.339  25.394 
ATOM   3193  N1   DA A 155     -19.469 -19.373  26.134 
ATOM   3194  C2   DA A 155     -20.279 -18.341  25.906 
ATOM   3195  N3   DA A 155     -20.987 -18.061  24.833 
ATOM   3196  C4   DA A 155     -20.808 -19.003  23.884 
ATOM   3197  P    DA A 156     -23.375 -14.611  19.783 
ATOM   3198  OP1  DA A 156     -24.738 -14.257  19.330 
ATOM   3199  OP2  DA A 156     -22.405 -14.952  18.719 
ATOM   3200  O5'  DA A 156     -22.784 -13.432  20.690 
ATOM   3201  C5'  DA A 156     -23.086 -13.417  22.098 
ATOM   3202  C4'  DA A 156     -21.837 -13.088  22.892 
ATOM   3203  O4'  DA A 156     -21.061 -14.275  23.223 
ATOM   3204  C3'  DA A 156     -20.830 -12.171  22.198 
ATOM   3205  O3'  DA A 156     -20.250 -11.306  23.167 
ATOM   3206  C2'  DA A 156     -19.745 -13.112  21.675 
ATOM   3207  C1'  DA A 156     -19.702 -14.027  22.896 
ATOM   3208  N9   DA A 156     -19.041 -15.337  22.640 
ATOM   3209  C8   DA A 156     -19.051 -16.083  21.497 
ATOM   3210  N7   DA A 156     -18.376 -17.187  21.584 
ATOM   3211  C5   DA A 156     -17.880 -17.173  22.880 
ATOM   3212  C6   DA A 156     -17.078 -18.076  23.597 
ATOM   3213  N6   DA A 156     -16.612 -19.223  23.082 
ATOM   3214  N1   DA A 156     -16.769 -17.757  24.868 
ATOM   3215  C2   DA A 156     -17.235 -16.616  25.375 
ATOM   3216  N3   DA A 156     -17.988 -15.700  24.806 
ATOM   3217  C4   DA A 156     -18.282 -16.044  23.535 
ATOM   3218  P    DC A 157     -19.970  -9.780  22.777 
ATOM   3219  OP1  DC A 157     -21.206  -8.986  22.963 
ATOM   3220  OP2  DC A 157     -19.355  -9.716  21.433 
ATOM   3221  O5'  DC A 157     -18.892  -9.363  23.882 
ATOM   3222  C5'  DC A 157     -18.929 -10.005  25.171 
ATOM   3223  C4'  DC A 157     -17.526 -10.373  25.608 
ATOM   3224  O4'  DC A 157     -17.124 -11.689  25.130 
ATOM   3225  C3'  DC A 157     -16.412  -9.448  25.118 
ATOM   3226  O3'  DC A 157     -15.432  -9.326  26.142 
ATOM   3227  C2'  DC A 157     -15.788 -10.186  23.934 
ATOM   3228  C1'  DC A 157     -15.832 -11.580  24.551 
ATOM   3229  N1   DC A 157     -15.676 -12.680  23.558 
ATOM   3230  C2   DC A 157     -14.998 -13.828  23.961 
ATOM   3231  O2   DC A 157     -14.558 -13.885  25.115 
ATOM   3232  N3   DC A 157     -14.844 -14.840  23.071 
ATOM   3233  C4   DC A 157     -15.336 -14.738  21.830 
ATOM   3234  N4   DC A 157     -15.161 -15.754  20.998 
ATOM   3235  C5   DC A 157     -16.037 -13.567  21.395 
ATOM   3236  C6   DC A 157     -16.179 -12.565  22.300 
ATOM   3237  P    DA A 158     -14.751  -7.900  26.399 
ATOM   3238  OP1  DA A 158     -15.619  -7.088  27.280 
ATOM   3239  OP2  DA A 158     -14.383  -7.286  25.104 
ATOM   3240  O5'  DA A 158     -13.425  -8.321  27.189 
ATOM   3241  C5'  DA A 158     -13.446  -9.506  28.009 
ATOM   3242  C4'  DA A 158     -12.180 -10.310  27.789 
ATOM   3243  O4'  DA A 158     -12.305 -11.252  26.685 
ATOM   3244  C3'  DA A 158     -10.930  -9.502  27.445 
ATOM   3245  O3'  DA A 158      -9.803 -10.110  28.066 
ATOM   3246  C2'  DA A 158     -10.783  -9.643  25.929 
ATOM   3247  C1'  DA A 158     -11.164 -11.119  25.851 
ATOM   3248  N9   DA A 158     -11.537 -11.569  24.482 
ATOM   3249  C8   DA A 158     -12.181 -10.867  23.503 
ATOM   3250  N7   DA A 158     -12.363 -11.539  22.408 
ATOM   3251  C5   DA A 158     -11.798 -12.778  22.679 
ATOM   3252  C6   DA A 158     -11.668 -13.947  21.912 
ATOM   3253  N6   DA A 158     -12.120 -14.062  20.655 
ATOM   3254  N1   DA A 158     -11.053 -14.998  22.485 
ATOM   3255  C2   DA A 158     -10.607 -14.879  23.734 
ATOM   3256  N3   DA A 158     -10.670 -13.845  24.543 
ATOM   3257  C4   DA A 158     -11.290 -12.806  23.945 
ATOM   3258  P    DC A 159      -8.671  -9.175  28.704 
ATOM   3259  OP1  DC A 159      -9.073  -8.770  30.069 
ATOM   3260  OP2  DC A 159      -8.352  -8.074  27.767 
ATOM   3261  O5'  DC A 159      -7.434 -10.187  28.784 
ATOM   3262  C5'  DC A 159      -7.694 -11.592  28.962 
ATOM   3263  C4'  DC A 159      -6.806 -12.404  28.039 
ATOM   3264  O4'  DC A 159      -7.409 -12.611  26.730 
ATOM   3265  C3'  DC A 159      -5.441 -11.794  27.724 
ATOM   3266  O3'  DC A 159      -4.478 -12.838  27.641 
ATOM   3267  C2'  DC A 159      -5.605 -11.173  26.336 
ATOM   3268  C1'  DC A 159      -6.443 -12.298  25.738 
ATOM   3269  N1   DC A 159      -7.166 -11.911  24.495 
ATOM   3270  C2   DC A 159      -7.329 -12.881  23.509 
ATOM   3271  O2   DC A 159      -6.872 -14.014  23.705 
ATOM   3272  N3   DC A 159      -7.985 -12.547  22.367 
ATOM   3273  C4   DC A 159      -8.465 -11.310  22.194 
ATOM   3274  N4   DC A 159      -9.097 -11.033  21.063 
ATOM   3275  C5   DC A 159      -8.307 -10.297  23.195 
ATOM   3276  C6   DC A 159      -7.649 -10.650  24.328 
ATOM   3277  P    DA A 160      -3.016 -12.597  28.247 
ATOM   3278  OP1  DA A 160      -3.031 -12.870  29.701 
ATOM   3279  OP2  DA A 160      -2.526 -11.261  27.842 
ATOM   3280  O5'  DA A 160      -2.172 -13.729  27.495 
ATOM   3281  C5'  DA A 160      -2.830 -14.949  27.106 
ATOM   3282  C4'  DA A 160      -2.417 -15.336  25.700 
ATOM   3283  O4'  DA A 160      -3.267 -14.729  24.685 
ATOM   3284  C3'  DA A 160      -1.002 -14.930  25.287 
ATOM   3285  O3'  DA A 160      -0.452 -15.952  24.466 
ATOM   3286  C2'  DA A 160      -1.193 -13.674  24.437 
ATOM   3287  C1'  DA A 160      -2.435 -14.152  23.691 
ATOM   3288  N9   DA A 160      -3.196 -13.056  23.029 
ATOM   3289  C8   DA A 160      -3.371 -11.770  23.453 
ATOM   3290  N7   DA A 160      -4.090 -11.047  22.651 
ATOM   3291  C5   DA A 160      -4.417 -11.915  21.619 
ATOM   3292  C6   DA A 160      -5.172 -11.752  20.447 
ATOM   3293  N6   DA A 160      -5.762 -10.600  20.101 
ATOM   3294  N1   DA A 160      -5.299 -12.821  19.637 
ATOM   3295  C2   DA A 160      -4.710 -13.964  19.986 
ATOM   3296  N3   DA A 160      -3.985 -14.234  21.049 
ATOM   3297  C4   DA A 160      -3.873 -13.148  21.842 
ATOM   3298  P    DC A 161       1.092 -16.341  24.642 
ATOM   3299  OP1  DC A 161       1.237 -17.305  25.756 
ATOM   3300  OP2  DC A 161       1.906 -15.110  24.738 
ATOM   3301  O5'  DC A 161       1.392 -17.076  23.252 
ATOM   3302  C5'  DC A 161       0.323 -17.776  22.587 
ATOM   3303  C4'  DC A 161       0.347 -17.469  21.102 
ATOM   3304  O4'  DC A 161      -0.424 -16.279  20.769 
ATOM   3305  C3'  DC A 161       1.726 -17.194  20.503 
ATOM   3306  O3'  DC A 161       1.776 -17.745  19.192 
ATOM   3307  C2'  DC A 161       1.804 -15.672  20.393 
ATOM   3308  C1'  DC A 161       0.368 -15.454  19.929 
ATOM   3309  N1   DC A 161      -0.105 -14.049  20.082 
ATOM   3310  C2   DC A 161      -0.985 -13.552  19.125 
ATOM   3311  O2   DC A 161      -1.336 -14.289  18.197 
ATOM   3312  N3   DC A 161      -1.427 -12.274  19.247 
ATOM   3313  C4   DC A 161      -1.024 -11.507  20.269 
ATOM   3314  N4   DC A 161      -1.484 -10.267  20.343 
ATOM   3315  C5   DC A 161      -0.118 -11.999  21.263 
ATOM   3316  C6   DC A 161       0.312 -13.278  21.124 
ATOM   3317  P    DA A 162       3.120 -18.461  18.700 
ATOM   3318  OP1  DA A 162       3.137 -19.862  19.175 
ATOM   3319  OP2  DA A 162       4.288 -17.634  19.076 
ATOM   3320  O5'  DA A 162       2.932 -18.432  17.112 
ATOM   3321  C5'  DA A 162       1.600 -18.475  16.567 
ATOM   3322  C4'  DA A 162       1.468 -17.469  15.439 
ATOM   3323  O4'  DA A 162       1.071 -16.151  15.914 
ATOM   3324  C3'  DA A 162       2.740 -17.203  14.634 
ATOM   3325  O3'  DA A 162       2.390 -17.011  13.269 
ATOM   3326  C2'  DA A 162       3.280 -15.885  15.187 
ATOM   3327  C1'  DA A 162       1.931 -15.186  15.327 
ATOM   3328  N9   DA A 162       1.963 -13.993  16.217 
ATOM   3329  C8   DA A 162       2.711 -13.793  17.342 
ATOM   3330  N7   DA A 162       2.518 -12.641  17.904 
ATOM   3331  C5   DA A 162       1.571 -12.029  17.094 
ATOM   3332  C6   DA A 162       0.940 -10.775  17.154 
ATOM   3333  N6   DA A 162       1.182  -9.871  18.114 
ATOM   3334  N1   DA A 162       0.049 -10.482  16.189 
ATOM   3335  C2   DA A 162      -0.187 -11.385  15.238 
ATOM   3336  N3   DA A 162       0.338 -12.581  15.079 
ATOM   3337  C4   DA A 162       1.226 -12.848  16.058 
ATOM   3338  P    DT A 163       3.333 -17.626  12.131 
ATOM   3339  OP1  DT A 163       2.983 -19.047  11.911 
ATOM   3340  OP2  DT A 163       4.749 -17.350  12.459 
ATOM   3341  O5'  DT A 163       2.897 -16.761  10.858 
ATOM   3342  C5'  DT A 163       1.549 -16.260  10.782 
ATOM   3343  C4'  DT A 163       1.556 -14.819  10.311 
ATOM   3344  O4'  DT A 163       1.686 -13.876  11.412 
ATOM   3345  C3'  DT A 163       2.691 -14.436   9.361 
ATOM   3346  O3'  DT A 163       2.194 -13.515   8.398 
ATOM   3347  C2'  DT A 163       3.708 -13.714  10.245 
ATOM   3348  C1'  DT A 163       2.696 -12.935  11.079 
ATOM   3349  N1   DT A 163       3.257 -12.390  12.347 
ATOM   3350  C2   DT A 163       2.771 -11.179  12.776 
ATOM   3351  O2   DT A 163       1.918 -10.553  12.169 
ATOM   3352  N3   DT A 163       3.314 -10.705  13.954 
ATOM   3353  C4   DT A 163       4.280 -11.327  14.719 
ATOM   3354  O4   DT A 163       4.690 -10.805  15.757 
ATOM   3355  C5   DT A 163       4.727 -12.593  14.186 
ATOM   3356  C7   DT A 163       5.778 -13.337  14.957 
ATOM   3357  C6   DT A 163       4.216 -13.077  13.043 
ATOM   3358  P    DT A 164       2.686 -13.638   6.880 
ATOM   3359  OP1  DT A 164       1.870 -14.652   6.175 
ATOM   3360  OP2  DT A 164       4.151 -13.848   6.848 
ATOM   3361  O5'  DT A 164       2.340 -12.181   6.316 
ATOM   3362  C5'  DT A 164       1.229 -11.461   6.880 
ATOM   3363  C4'  DT A 164       1.615 -10.014   7.113 
ATOM   3364  O4'  DT A 164       2.223  -9.803   8.420 
ATOM   3365  C3'  DT A 164       2.634  -9.431   6.134 
ATOM   3366  O3'  DT A 164       2.301  -8.072   5.876 
ATOM   3367  C2'  DT A 164       3.963  -9.470   6.891 
ATOM   3368  C1'  DT A 164       3.407  -9.041   8.245 
ATOM   3369  N1   DT A 164       4.318  -9.335   9.387 
ATOM   3370  C2   DT A 164       4.323  -8.441  10.429 
ATOM   3371  O2   DT A 164       3.625  -7.442  10.450 
ATOM   3372  N3   DT A 164       5.181  -8.746  11.469 
ATOM   3373  C4   DT A 164       6.013  -9.844  11.549 
ATOM   3374  O4   DT A 164       6.737 -10.011  12.532 
ATOM   3375  C5   DT A 164       5.937 -10.724  10.407 
ATOM   3376  C7   DT A 164       6.810 -11.945  10.412 
ATOM   3377  C6   DT A 164       5.112 -10.452   9.382 
ATOM   3378  P    DA A 165       2.464  -7.503   4.389 
ATOM   3379  OP1  DA A 165       1.260  -7.839   3.595 
ATOM   3380  OP2  DA A 165       3.758  -7.948   3.826 
ATOM   3381  O5'  DA A 165       2.509  -5.926   4.658 
ATOM   3382  C5'  DA A 165       1.799  -5.391   5.790 
ATOM   3383  C4'  DA A 165       2.659  -4.368   6.505 
ATOM   3384  O4'  DA A 165       3.514  -4.972   7.518 
ATOM   3385  C3'  DA A 165       3.630  -3.582   5.624 
ATOM   3386  O3'  DA A 165       3.708  -2.245   6.104 
ATOM   3387  C2'  DA A 165       4.984  -4.256   5.843 
ATOM   3388  C1'  DA A 165       4.832  -4.475   7.346 
ATOM   3389  N9   DA A 165       5.780  -5.477   7.904 
ATOM   3390  C8   DA A 165       6.264  -6.610   7.314 
ATOM   3391  N7   DA A 165       7.082  -7.282   8.062 
ATOM   3392  C5   DA A 165       7.148  -6.544   9.235 
ATOM   3393  C6   DA A 165       7.855  -6.732  10.434 
ATOM   3394  N6   DA A 165       8.670  -7.773  10.658 
ATOM   3395  N1   DA A 165       7.695  -5.807  11.398 
ATOM   3396  C2   DA A 165       6.885  -4.775  11.171 
ATOM   3397  N3   DA A 165       6.177  -4.495  10.097 
ATOM   3398  C4   DA A 165       6.356  -5.436   9.148 
ATOM   3399  P    DT A 166       3.789  -1.045   5.047 
ATOM   3400  OP1  DT A 166       2.426  -0.691   4.594 
ATOM   3401  OP2  DT A 166       4.759  -1.386   3.983 
ATOM   3402  O5'  DT A 166       4.379   0.134   5.954 
ATOM   3403  C5'  DT A 166       4.078   0.149   7.362 
ATOM   3404  C4'  DT A 166       5.327   0.479   8.156 
ATOM   3405  O4'  DT A 166       6.103  -0.708   8.487 
ATOM   3406  C3'  DT A 166       6.334   1.395   7.462 
ATOM   3407  O3'  DT A 166       6.914   2.260   8.431 
ATOM   3408  C2'  DT A 166       7.419   0.454   6.939 
ATOM   3409  C1'  DT A 166       7.462  -0.461   8.160 
ATOM   3410  N1   DT A 166       8.123  -1.771   7.904 
ATOM   3411  C2   DT A 166       8.843  -2.320   8.937 
ATOM   3412  O2   DT A 166       8.955  -1.784  10.026 
ATOM   3413  N3   DT A 166       9.442  -3.534   8.663 
ATOM   3414  C4   DT A 166       9.381  -4.227   7.470 
ATOM   3415  O4   DT A 166       9.960  -5.307   7.343 
ATOM   3416  C5   DT A 166       8.602  -3.569   6.447 
ATOM   3417  C7   DT A 166       8.485  -4.256   5.117 
ATOM   3418  C6   DT A 166       8.010  -2.389   6.687 
ATOM   3419  P    DA A 167       7.193   3.787   8.041 
ATOM   3420  OP1  DA A 167       5.957   4.580   8.227 
ATOM   3421  OP2  DA A 167       7.809   3.851   6.697 
ATOM   3422  O5'  DA A 167       8.272   4.203   9.147 
ATOM   3423  C5'  DA A 167       8.234   3.561  10.435 
ATOM   3424  C4'  DA A 167       9.638   3.193  10.872 
ATOM   3425  O4'  DA A 167      10.040   1.877  10.394 
ATOM   3426  C3'  DA A 167      10.752   4.118  10.382 
ATOM   3427  O3'  DA A 167      11.732   4.240  11.406 
ATOM   3428  C2'  DA A 167      11.376   3.380   9.198 
ATOM   3429  C1'  DA A 167      11.331   1.986   9.815 
ATOM   3430  N9   DA A 167      11.487   0.886   8.823 
ATOM   3431  C8   DA A 167      11.046   0.841   7.531 
ATOM   3432  N7   DA A 167      11.340  -0.262   6.915 
ATOM   3433  C5   DA A 167      12.026  -1.004   7.867 
ATOM   3434  C6   DA A 167      12.608  -2.282   7.831 
ATOM   3435  N6   DA A 167      12.590  -3.075   6.751 
ATOM   3436  N1   DA A 167      13.213  -2.717   8.953 
ATOM   3437  C2   DA A 167      13.227  -1.926  10.025 
ATOM   3438  N3   DA A 167      12.720  -0.721  10.174 
ATOM   3439  C4   DA A 167      12.121  -0.309   9.037 
ATOM   3440  P    DG A 168      12.413   5.666  11.663 
ATOM   3441  OP1  DG A 168      11.545   6.479  12.545 
ATOM   3442  OP2  DG A 168      12.780   6.281  10.368 
ATOM   3443  O5'  DG A 168      13.739   5.245  12.453 
ATOM   3444  C5'  DG A 168      13.718   4.061  13.273 
ATOM   3445  C4'  DG A 168      14.984   3.256  13.054 
ATOM   3446  O4'  DG A 168      14.859   2.314  11.949 
ATOM   3447  C3'  DG A 168      16.234   4.064  12.709 
ATOM   3448  O3'  DG A 168      17.360   3.456  13.330 
ATOM   3449  C2'  DG A 168      16.381   3.923  11.193 
ATOM   3450  C1'  DG A 168      16.000   2.448  11.116 
ATOM   3451  N9   DG A 168      15.627   1.997   9.746 
ATOM   3452  C8   DG A 168      14.978   2.690   8.746 
ATOM   3453  N7   DG A 168      14.801   2.000   7.646 
ATOM   3454  C5   DG A 168      15.373   0.762   7.937 
ATOM   3455  C6   DG A 168      15.488  -0.402   7.134 
ATOM   3456  O6   DG A 168      15.102  -0.585   5.983 
ATOM   3457  N1   DG A 168      16.140  -1.436   7.820 
ATOM   3458  C2   DG A 168      16.619  -1.355   9.113 
ATOM   3459  N2   DG A 168      17.212  -2.452   9.590 
ATOM   3460  N3   DG A 168      16.510  -0.262   9.866 
ATOM   3461  C4   DG A 168      15.880   0.750   9.215 
ATOM   3462  P    DA A 169      18.493   4.392  13.968 
ATOM   3463  OP1  DA A 169      18.091   4.797  15.333 
ATOM   3464  OP2  DA A 169      18.812   5.492  13.031 
ATOM   3465  O5'  DA A 169      19.729   3.379  14.048 
ATOM   3466  C5'  DA A 169      19.470   1.974  14.226 
ATOM   3467  C4'  DA A 169      20.358   1.163  13.303 
ATOM   3468  O4'  DA A 169      19.755   0.955  11.994 
ATOM   3469  C3'  DA A 169      21.723   1.773  12.988 
ATOM   3470  O3'  DA A 169      22.686   0.728  12.905 
ATOM   3471  C2'  DA A 169      21.559   2.393  11.601 
ATOM   3472  C1'  DA A 169      20.720   1.268  11.002 
ATOM   3473  N9   DA A 169      19.998   1.655   9.759 
ATOM   3474  C8   DA A 169      19.455   2.866   9.435 
ATOM   3475  N7   DA A 169      18.887   2.892   8.270 
ATOM   3476  C5   DA A 169      19.064   1.605   7.783 
ATOM   3477  C6   DA A 169      18.684   0.986   6.580 
ATOM   3478  N6   DA A 169      18.013   1.615   5.605 
ATOM   3479  N1   DA A 169      19.020  -0.308   6.416 
ATOM   3480  C2   DA A 169      19.685  -0.927   7.389 
ATOM   3481  N3   DA A 169      20.092  -0.456   8.548 
ATOM   3482  C4   DA A 169      19.744   0.840   8.687 
ATOM   3483  P    DT A 170      24.148   0.970  13.511 
ATOM   3484  OP1  DT A 170      24.132   0.697  14.965 
ATOM   3485  OP2  DT A 170      24.638   2.306  13.106 
ATOM   3486  O5'  DT A 170      24.992  -0.163  12.759 
ATOM   3487  C5'  DT A 170      24.334  -1.383  12.370 
ATOM   3488  C4'  DT A 170      24.747  -1.770  10.965 
ATOM   3489  O4'  DT A 170      23.897  -1.163   9.949 
ATOM   3490  C3'  DT A 170      26.161  -1.364  10.551 
ATOM   3491  O3'  DT A 170      26.712  -2.386   9.730 
ATOM   3492  C2'  DT A 170      25.971  -0.108   9.701 
ATOM   3493  C1'  DT A 170      24.729  -0.586   8.955 
ATOM   3494  N1   DT A 170      23.968   0.511   8.293 
ATOM   3495  C2   DT A 170      23.354   0.214   7.100 
ATOM   3496  O2   DT A 170      23.411  -0.886   6.581 
ATOM   3497  N3   DT A 170      22.659   1.256   6.517 
ATOM   3498  C4   DT A 170      22.530   2.536   7.015 
ATOM   3499  O4   DT A 170      21.881   3.385   6.401 
ATOM   3500  C5   DT A 170      23.209   2.750   8.272 
ATOM   3501  C7   DT A 170      23.120   4.117   8.885 
ATOM   3502  C6   DT A 170      23.893   1.755   8.861 
ATOM   3503  P    DT A 171      28.255  -2.775   9.906 
ATOM   3504  OP1  DT A 171      28.400  -3.739  11.020 
ATOM   3505  OP2  DT A 171      29.069  -1.544  10.002 
ATOM   3506  O5'  DT A 171      28.555  -3.510   8.516 
ATOM   3507  C5'  DT A 171      27.487  -4.210   7.851 
ATOM   3508  C4'  DT A 171      27.511  -3.902   6.367 
ATOM   3509  O4'  DT A 171      26.740  -2.713   6.033 
ATOM   3510  C3'  DT A 171      28.890  -3.628   5.767 
ATOM   3511  O3'  DT A 171      28.939  -4.178   4.456 
ATOM   3512  C2'  DT A 171      28.968  -2.105   5.657 
ATOM   3513  C1'  DT A 171      27.532  -1.887   5.193 
ATOM   3514  N1   DT A 171      27.059  -0.483   5.346 
ATOM   3515  C2   DT A 171      26.190  -0.007   4.394 
ATOM   3516  O2   DT A 171      25.805  -0.679   3.454 
ATOM   3517  N3   DT A 171      25.774   1.299   4.569 
ATOM   3518  C4   DT A 171      26.147   2.146   5.592 
ATOM   3519  O4   DT A 171      25.708   3.296   5.644 
ATOM   3520  C5   DT A 171      27.060   1.557   6.543 
ATOM   3521  C7   DT A 171      27.516   2.411   7.689 
ATOM   3522  C6   DT A 171      27.481   0.290   6.397 
ATOM   3523  P    DA A 172      30.284  -4.894   3.964 
ATOM   3524  OP1  DA A 172      30.301  -6.296   4.439 
ATOM   3525  OP2  DA A 172      31.452  -4.067   4.341 
ATOM   3526  O5'  DA A 172      30.095  -4.866   2.377 
ATOM   3527  C5'  DA A 172      28.763  -4.909   1.831 
ATOM   3528  C4'  DA A 172      28.632  -3.903   0.703 
ATOM   3529  O4'  DA A 172      28.235  -2.585   1.178 
ATOM   3530  C3'  DA A 172      29.904  -3.637  -0.102 
ATOM   3531  O3'  DA A 172      29.553  -3.445  -1.467 
ATOM   3532  C2'  DA A 172      30.444  -2.319   0.451 
ATOM   3533  C1'  DA A 172      29.095  -1.620   0.591 
ATOM   3534  N9   DA A 172      29.127  -0.426   1.481 
ATOM   3535  C8   DA A 172      29.875  -0.227   2.606 
ATOM   3536  N7   DA A 172      29.681   0.926   3.168 
ATOM   3537  C5   DA A 172      28.735   1.538   2.358 
ATOM   3538  C6   DA A 172      28.104   2.791   2.418 
ATOM   3539  N6   DA A 172      28.346   3.696   3.378 
ATOM   3540  N1   DA A 172      27.213   3.084   1.453 
ATOM   3541  C2   DA A 172      26.977   2.181   0.502 
ATOM   3542  N3   DA A 172      27.502   0.985   0.344 
ATOM   3543  C4   DA A 172      28.390   0.718   1.322 
ATOM   3544  P    DC A 173      30.497  -4.059  -2.604 
ATOM   3545  OP1  DC A 173      30.147  -5.481  -2.825 
ATOM   3546  OP2  DC A 173      31.913  -3.783  -2.277 
ATOM   3547  O5'  DC A 173      30.061  -3.194  -3.877 
ATOM   3548  C5'  DC A 173      28.713  -2.694  -3.954 
ATOM   3549  C4'  DC A 173      28.720  -1.253  -4.425 
ATOM   3550  O4'  DC A 173      28.850  -0.309  -3.324 
ATOM   3551  C3'  DC A 173      29.855  -0.870  -5.374 
ATOM   3552  O3'  DC A 173      29.358   0.051  -6.338 
ATOM   3553  C2'  DC A 173      30.872  -0.147  -4.491 
ATOM   3554  C1'  DC A 173      29.860   0.631  -3.657 
ATOM   3555  N1   DC A 173      30.421   1.176  -2.389 
ATOM   3556  C2   DC A 173      29.938   2.403  -1.941 
ATOM   3557  O2   DC A 173      29.072   2.983  -2.606 
ATOM   3558  N3   DC A 173      30.437   2.918  -0.787 
ATOM   3559  C4   DC A 173      31.374   2.258  -0.095 
ATOM   3560  N4   DC A 173      31.830   2.801   1.024 
ATOM   3561  C5   DC A 173      31.885   0.995  -0.540 
ATOM   3562  C6   DC A 173      31.373   0.498  -1.695 
ATOM   3563  P    DT A 174      29.850  -0.072  -7.856 
ATOM   3564  OP1  DT A 174      29.033  -1.086  -8.560 
ATOM   3565  OP2  DT A 174      31.314  -0.282  -7.888 
ATOM   3566  O5'  DT A 174      29.504   1.385  -8.420 
ATOM   3567  C5'  DT A 174      28.392   2.106  -7.855 
ATOM   3568  C4'  DT A 174      28.779   3.553  -7.623 
ATOM   3569  O4'  DT A 174      29.386   3.763  -6.316 
ATOM   3570  C3'  DT A 174      29.798   4.135  -8.602 
ATOM   3571  O3'  DT A 174      29.465   5.494  -8.860 
ATOM   3572  C2'  DT A 174      31.127   4.096  -7.845 
ATOM   3573  C1'  DT A 174      30.571   4.525  -6.491 
ATOM   3574  N1   DT A 174      31.482   4.231  -5.349 
ATOM   3575  C2   DT A 174      31.487   5.125  -4.307 
ATOM   3576  O2   DT A 174      30.788   6.124  -4.286 
ATOM   3577  N3   DT A 174      32.345   4.820  -3.267 
ATOM   3578  C4   DT A 174      33.176   3.722  -3.187 
ATOM   3579  O4   DT A 174      33.901   3.556  -2.204 
ATOM   3580  C5   DT A 174      33.101   2.842  -4.329 
ATOM   3581  C7   DT A 174      33.974   1.622  -4.324 
ATOM   3582  C6   DT A 174      32.276   3.115  -5.354 
ATOM   3583  P    DC A 175      29.628   6.063 -10.347 
ATOM   3584  OP1  DC A 175      28.424   5.728 -11.141 
ATOM   3585  OP2  DC A 175      30.922   5.618 -10.910 
ATOM   3586  O5'  DC A 175      29.673   7.640 -10.078 
ATOM   3587  C5'  DC A 175      28.962   8.176  -8.946 
ATOM   3588  C4'  DC A 175      29.822   9.198  -8.231 
ATOM   3589  O4'  DC A 175      30.677   8.594  -7.218 
ATOM   3590  C3'  DC A 175      30.793   9.984  -9.112 
ATOM   3591  O3'  DC A 175      30.872  11.321  -8.632 
ATOM   3592  C2'  DC A 175      32.147   9.310  -8.893 
ATOM   3593  C1'  DC A 175      31.995   9.092  -7.390 
ATOM   3594  N1   DC A 175      32.944   8.090  -6.831 
ATOM   3595  C2   DC A 175      33.426   8.300  -5.542 
ATOM   3596  O2   DC A 175      33.049   9.300  -4.920 
ATOM   3597  N3   DC A 175      34.293   7.398  -5.014 
ATOM   3598  C4   DC A 175      34.677   6.328  -5.720 
ATOM   3599  N4   DC A 175      35.525   5.477  -5.161 
ATOM   3600  C5   DC A 175      34.194   6.093  -7.049 
ATOM   3601  C6   DC A 175      33.329   7.006  -7.558 
ATOM   3602  P    DA A 176      30.953  12.521  -9.689 
ATOM   3603  OP1  DA A 176      29.589  12.876 -10.142 
ATOM   3604  OP2  DA A 176      31.923  12.181 -10.752 
ATOM   3605  O5'  DA A 176      31.543  13.701  -8.781 
ATOM   3606  C5'  DA A 176      31.242  13.716  -7.374 
ATOM   3607  C4'  DA A 176      32.491  14.045  -6.580 
ATOM   3608  O4'  DA A 176      33.267  12.858  -6.249 
ATOM   3609  C3'  DA A 176      33.498  14.962  -7.274 
ATOM   3610  O3'  DA A 176      34.077  15.827  -6.305 
ATOM   3611  C2'  DA A 176      34.583  14.021  -7.797 
ATOM   3612  C1'  DA A 176      34.626  13.106  -6.576 
ATOM   3613  N9   DA A 176      35.287  11.795  -6.832 
ATOM   3614  C8   DA A 176      35.276  11.050  -7.975 
ATOM   3615  N7   DA A 176      35.952   9.946  -7.888 
ATOM   3616  C5   DA A 176      36.447   9.959  -6.591 
ATOM   3617  C6   DA A 176      37.250   9.056  -5.874 
ATOM   3618  N6   DA A 176      37.716   7.910  -6.390 
ATOM   3619  N1   DA A 176      37.558   9.376  -4.604 
ATOM   3620  C2   DA A 176      37.092  10.517  -4.097 
ATOM   3621  N3   DA A 176      36.340  11.432  -4.666 
ATOM   3622  C4   DA A 176      36.046  11.089  -5.937 
ATOM   3623  P    DG A 177      34.357  17.353  -6.695 
ATOM   3624  OP1  DG A 177      33.121  18.147  -6.509 
ATOM   3625  OP2  DG A 177      34.973  17.417  -8.039 
ATOM   3626  O5'  DG A 177      35.436  17.770  -5.589 
ATOM   3627  C5'  DG A 177      35.398  17.128  -4.301 
ATOM   3628  C4'  DG A 177      36.802  16.759  -3.864 
ATOM   3629  O4'  DG A 177      37.204  15.443  -4.342 
ATOM   3630  C3'  DG A 177      37.916  17.685  -4.353 
ATOM   3631  O3'  DG A 177      38.896  17.806  -3.330 
ATOM   3632  C2'  DG A 177      38.540  16.947  -5.538 
ATOM   3633  C1'  DG A 177      38.495  15.552  -4.921 
ATOM   3634  N9   DG A 177      38.651  14.453  -5.913 
ATOM   3635  C8   DG A 177      38.215  14.389  -7.219 
ATOM   3636  N7   DG A 177      38.517  13.269  -7.829 
ATOM   3637  C5   DG A 177      39.204  12.540  -6.860 
ATOM   3638  C6   DG A 177      39.782  11.245  -6.930 
ATOM   3639  O6   DG A 177      39.806  10.463  -7.877 
ATOM   3640  N1   DG A 177      40.383  10.887  -5.715 
ATOM   3641  C2   DG A 177      40.421  11.676  -4.582 
ATOM   3642  N2   DG A 177      41.043  11.152  -3.523 
ATOM   3643  N3   DG A 177      39.878  12.890  -4.518 
ATOM   3644  C4   DG A 177      39.291  13.253  -5.687 
ATOM   3645  P    DA A 178      39.577  19.233  -3.073 
ATOM   3646  OP1  DA A 178      38.709  20.045  -2.191 
ATOM   3647  OP2  DA A 178      39.944  19.847  -4.368 
ATOM   3648  O5'  DA A 178      40.903  18.812  -2.282 
ATOM   3649  C5'  DA A 178      40.881  17.627  -1.463 
ATOM   3650  C4'  DA A 178      42.147  16.822  -1.682 
ATOM   3651  O4'  DA A 178      42.023  15.880  -2.786 
ATOM   3652  C3'  DA A 178      43.398  17.630  -2.027 
ATOM   3653  O3'  DA A 178      44.524  17.023  -1.406 
ATOM   3654  C2'  DA A 178      43.545  17.490  -3.543 
ATOM   3655  C1'  DA A 178      43.163  16.014  -3.620 
ATOM   3656  N9   DA A 178      42.791  15.564  -4.990 
ATOM   3657  C8   DA A 178      42.147  16.265  -5.969 
ATOM   3658  N7   DA A 178      41.965  15.594  -7.064 
ATOM   3659  C5   DA A 178      42.529  14.355  -6.793 
ATOM   3660  C6   DA A 178      42.660  13.186  -7.560 
ATOM   3661  N6   DA A 178      42.208  13.071  -8.817 
ATOM   3662  N1   DA A 178      43.275  12.134  -6.987 
ATOM   3663  C2   DA A 178      43.721  12.254  -5.738 
ATOM   3664  N3   DA A 178      43.657  13.288  -4.929 
ATOM   3665  C4   DA A 178      43.038  14.327  -5.526 
ATOM   3666  P    DA A 179      45.657  17.958  -0.768 
ATOM   3667  OP1  DA A 179      45.255  18.363   0.597 
ATOM   3668  OP2  DA A 179      45.976  19.058  -1.705 
ATOM   3669  O5'  DA A 179      46.893  16.946  -0.688 
ATOM   3670  C5'  DA A 179      46.634  15.541  -0.510 
ATOM   3671  C4'  DA A 179      47.522  14.729  -1.433 
ATOM   3672  O4'  DA A 179      46.919  14.522  -2.741 
ATOM   3673  C3'  DA A 179      48.887  15.339  -1.748 
ATOM   3674  O3'  DA A 179      49.849  14.295  -1.831 
ATOM   3675  C2'  DA A 179      48.723  15.959  -3.135 
ATOM   3676  C1'  DA A 179      47.884  14.834  -3.734 
ATOM   3677  N9   DA A 179      47.162  15.222  -4.977 
ATOM   3678  C8   DA A 179      46.619  16.432  -5.301 
ATOM   3679  N7   DA A 179      46.050  16.459  -6.466 
ATOM   3680  C5   DA A 179      46.228  15.171  -6.953 
ATOM   3681  C6   DA A 179      45.848  14.552  -8.156 
ATOM   3682  N6   DA A 179      45.177  15.181  -9.131 
ATOM   3683  N1   DA A 179      46.183  13.259  -8.320 
ATOM   3684  C2   DA A 179      46.849  12.639  -7.346 
ATOM   3685  N3   DA A 179      47.256  13.111  -6.188 
ATOM   3686  C4   DA A 179      46.908  14.407  -6.049 
ATOM   3687  P    DG A 180      51.311  14.536  -1.225 
ATOM   3688  OP1  DG A 180      51.296  14.263   0.229 
ATOM   3689  OP2  DG A 180      51.801  15.872  -1.629 
ATOM   3690  O5'  DG A 180      52.156  13.404  -1.977 
ATOM   3691  C5'  DG A 180      51.497  12.183  -2.366 
ATOM   3692  C4'  DG A 180      51.911  11.797  -3.771 
ATOM   3693  O4'  DG A 180      51.061  12.403  -4.787 
ATOM   3694  C3'  DG A 180      53.325  12.202  -4.185 
ATOM   3695  O3'  DG A 180      53.876  11.180  -5.006 
ATOM   3696  C2'  DG A 180      53.135  13.459  -5.035 
ATOM   3697  C1'  DG A 180      51.893  12.980  -5.781 
ATOM   3698  N9   DG A 180      51.132  14.077  -6.442 
ATOM   3699  C8   DG A 180      50.945  15.379  -6.031 
ATOM   3700  N7   DG A 180      50.216  16.097  -6.850 
ATOM   3701  C5   DG A 180      49.899  15.210  -7.877 
ATOM   3702  C6   DG A 180      49.129  15.410  -9.053 
ATOM   3703  O6   DG A 180      48.561  16.428  -9.436 
ATOM   3704  N1   DG A 180      49.059  14.241  -9.823 
ATOM   3705  C2   DG A 180      49.653  13.037  -9.500 
ATOM   3706  N2   DG A 180      49.467  12.039 -10.368 
ATOM   3707  N3   DG A 180      50.374  12.850  -8.396 
ATOM   3708  C4   DG A 180      50.453  13.974  -7.638 
ATOM   3709  P    DC A 181      55.419  10.791  -4.830 
ATOM   3710  OP1  DC A 181      55.564   9.827  -3.716 
ATOM   3711  OP2  DC A 181      56.233  12.023  -4.734 
ATOM   3712  O5'  DC A 181      55.719  10.057  -6.220 
ATOM   3713  C5'  DC A 181      54.651   9.357  -6.885 
ATOM   3714  C4'  DC A 181      54.675   9.664  -8.369 
ATOM   3715  O4'  DC A 181      53.904  10.853  -8.703 
ATOM   3716  C3'  DC A 181      56.053   9.939  -8.969 
ATOM   3717  O3'  DC A 181      56.103   9.388 -10.280 
ATOM   3718  C2'  DC A 181      56.132  11.461  -9.079 
ATOM   3719  C1'  DC A 181      54.695  11.679  -9.543 
ATOM   3720  N1   DC A 181      54.223  13.083  -9.389 
ATOM   3721  C2   DC A 181      53.342  13.581 -10.346 
ATOM   3722  O2   DC A 181      52.992  12.843 -11.275 
ATOM   3723  N3   DC A 181      52.900  14.859 -10.225 
ATOM   3724  C4   DC A 181      53.304  15.626  -9.203 
ATOM   3725  N4   DC A 181      52.844  16.866  -9.129 
ATOM   3726  C5   DC A 181      54.209  15.134  -8.209 
ATOM   3727  C6   DC A 181      54.640  13.854  -8.348 
ATOM   3728  P    DA A 182      57.448   8.672 -10.771 
ATOM   3729  OP1  DA A 182      57.465   7.270 -10.297 
ATOM   3730  OP2  DA A 182      58.615   9.499 -10.395 
ATOM   3731  O5'  DA A 182      57.259   8.701 -12.359 
ATOM   3732  C5'  DA A 182      55.927   8.658 -12.905 
ATOM   3733  C4'  DA A 182      55.796   9.663 -14.033 
ATOM   3734  O4'  DA A 182      55.399  10.982 -13.558 
ATOM   3735  C3'  DA A 182      57.068   9.929 -14.838 
ATOM   3736  O3'  DA A 182      56.717  10.121 -16.203 
ATOM   3737  C2'  DA A 182      57.608  11.248 -14.284 
ATOM   3738  C1'  DA A 182      56.259  11.946 -14.145 
ATOM   3739  N9   DA A 182      56.291  13.140 -13.254 
ATOM   3740  C8   DA A 182      57.039  13.339 -12.130 
ATOM   3741  N7   DA A 182      56.845  14.492 -11.567 
ATOM   3742  C5   DA A 182      55.899  15.104 -12.378 
ATOM   3743  C6   DA A 182      55.268  16.357 -12.318 
ATOM   3744  N6   DA A 182      55.510  17.262 -11.357 
ATOM   3745  N1   DA A 182      54.377  16.650 -13.283 
ATOM   3746  C2   DA A 182      54.141  15.747 -14.234 
ATOM   3747  N3   DA A 182      54.665  14.552 -14.392 
ATOM   3748  C4   DA A 182      55.553  14.284 -13.414 
ATOM   3749  P    DG A 183      57.661   9.507 -17.340 
ATOM   3750  OP1  DG A 183      57.311   8.086 -17.561 
ATOM   3751  OP2  DG A 183      59.077   9.783 -17.013 
ATOM   3752  O5'  DG A 183      57.225  10.372 -18.613 
ATOM   3753  C5'  DG A 183      55.876  10.872 -18.690 
ATOM   3754  C4'  DG A 183      55.884  12.313 -19.161 
ATOM   3755  O4'  DG A 183      56.014  13.257 -18.060 
ATOM   3756  C3'  DG A 183      57.019  12.697 -20.110 
ATOM   3757  O3'  DG A 183      56.522  13.618 -21.074 
ATOM   3758  C2'  DG A 183      58.035  13.419 -19.227 
ATOM   3759  C1'  DG A 183      57.023  14.197 -18.393 
ATOM   3760  N9   DG A 183      57.584  14.742 -17.125 
ATOM   3761  C8   DG A 183      58.543  14.204 -16.295 
ATOM   3762  N7   DG A 183      58.817  14.943 -15.247 
ATOM   3763  C5   DG A 183      57.981  16.050 -15.394 
ATOM   3764  C6   DG A 183      57.826  17.193 -14.569 
ATOM   3765  O6   DG A 183      58.404  17.471 -13.521 
ATOM   3766  N1   DG A 183      56.868  18.074 -15.089 
ATOM   3767  C2   DG A 183      56.153  17.874 -16.255 
ATOM   3768  N2   DG A 183      55.283  18.834 -16.580 
ATOM   3769  N3   DG A 183      56.298  16.801 -17.028 
ATOM   3770  C4   DG A 183      57.225  15.936 -16.537 
ATOM   3771  P    DA A 184      57.014  13.494 -22.592 
ATOM   3772  OP1  DA A 184      56.197  12.481 -23.296 
ATOM   3773  OP2  DA A 184      58.478  13.284 -22.624 
ATOM   3774  O5'  DA A 184      56.667  14.951 -23.155 
ATOM   3775  C5'  DA A 184      55.556  15.672 -22.591 
ATOM   3776  C4'  DA A 184      55.942  17.119 -22.359 
ATOM   3777  O4'  DA A 184      56.550  17.329 -21.052 
ATOM   3778  C3'  DA A 184      56.962  17.702 -23.337 
ATOM   3779  O3'  DA A 184      56.629  19.060 -23.596 
ATOM   3780  C2'  DA A 184      58.290  17.662 -22.581 
ATOM   3781  C1'  DA A 184      57.735  18.091 -21.227 
ATOM   3782  N9   DA A 184      58.646  17.798 -20.085 
ATOM   3783  C8   DA A 184      59.496  16.740 -19.929 
ATOM   3784  N7   DA A 184      60.164  16.764 -18.818 
ATOM   3785  C5   DA A 184      59.726  17.921 -18.188 
ATOM   3786  C6   DA A 184      60.058  18.515 -16.960 
ATOM   3787  N6   DA A 184      60.953  17.999 -16.106 
ATOM   3788  N1   DA A 184      59.436  19.666 -16.640 
ATOM   3789  C2   DA A 184      58.548  20.174 -17.493 
ATOM   3790  N3   DA A 184      58.159  19.712 -18.661 
ATOM   3791  C4   DA A 184      58.797  18.561 -18.957 
ATOM   3792  P    DA A 185      56.792  19.630 -25.082 
ATOM   3793  OP1  DA A 185      55.588  19.294 -25.877 
ATOM   3794  OP2  DA A 185      58.085  19.185 -25.645 
ATOM   3795  O5'  DA A 185      56.837  21.206 -24.814 
ATOM   3796  C5'  DA A 185      56.126  21.742 -23.682 
ATOM   3797  C4'  DA A 185      56.986  22.765 -22.967 
ATOM   3798  O4'  DA A 185      57.841  22.161 -21.954 
ATOM   3799  C3'  DA A 185      57.957  23.550 -23.848 
ATOM   3800  O3'  DA A 185      58.036  24.888 -23.368 
ATOM   3801  C2'  DA A 185      59.311  22.876 -23.629 
ATOM   3802  C1'  DA A 185      59.159  22.658 -22.126 
ATOM   3803  N9   DA A 185      60.108  21.656 -21.567 
ATOM   3804  C8   DA A 185      60.591  20.523 -22.158 
ATOM   3805  N7   DA A 185      61.410  19.850 -21.410 
ATOM   3806  C5   DA A 185      61.476  20.589 -20.237 
ATOM   3807  C6   DA A 185      62.183  20.401 -19.038 
ATOM   3808  N6   DA A 185      62.997  19.360 -18.814 
ATOM   3809  N1   DA A 185      62.023  21.326 -18.074 
ATOM   3810  C2   DA A 185      61.213  22.358 -18.301 
ATOM   3811  N3   DA A 185      60.505  22.638 -19.374 
ATOM   3812  C4   DA A 185      60.683  21.696 -20.324 
ATOM   3813  P    DC A 186      58.117  26.088 -24.424 
ATOM   3814  OP1  DC A 186      56.753  26.442 -24.878 
ATOM   3815  OP2  DC A 186      59.086  25.747 -25.488 
ATOM   3816  O5'  DC A 186      58.707  27.267 -23.517 
ATOM   3817  C5'  DC A 186      58.405  27.282 -22.110 
ATOM   3818  C4'  DC A 186      59.655  27.611 -21.316 
ATOM   3819  O4'  DC A 186      60.431  26.424 -20.985 
ATOM   3820  C3'  DC A 186      60.662  28.528 -22.010 
ATOM   3821  O3'  DC A 186      61.241  29.393 -21.041 
ATOM   3822  C2'  DC A 186      61.746  27.587 -22.533 
ATOM   3823  C1'  DC A 186      61.790  26.672 -21.312 
ATOM   3824  N1   DC A 186      62.451  25.362 -21.568 
ATOM   3825  C2   DC A 186      63.185  24.792 -20.530 
ATOM   3826  O2   DC A 186      63.256  25.391 -19.452 
ATOM   3827  N3   DC A 186      63.796  23.598 -20.745 
ATOM   3828  C4   DC A 186      63.693  22.982 -21.929 
ATOM   3829  N4   DC A 186      64.307  21.819 -22.087 
ATOM   3830  C5   DC A 186      62.944  23.551 -23.008 
ATOM   3831  C6   DC A 186      62.341  24.745 -22.775 
ATOM   3832  P    DA A 187      61.521  30.919 -21.431 
ATOM   3833  OP1  DA A 187      60.285  31.713 -21.245 
ATOM   3834  OP2  DA A 187      62.137  30.983 -22.775 
ATOM   3835  O5'  DA A 187      62.600  31.336 -20.325 
ATOM   3836  C5'  DA A 187      62.562  30.694 -19.037 
ATOM   3837  C4'  DA A 187      63.966  30.326 -18.600 
ATOM   3838  O4'  DA A 187      64.368  29.010 -19.077 
ATOM   3839  C3'  DA A 187      65.079  31.251 -19.089 
ATOM   3840  O3'  DA A 187      66.060  31.373 -18.066 
ATOM   3841  C2'  DA A 187      65.704  30.513 -20.274 
ATOM   3842  C1'  DA A 187      65.659  29.119 -19.656 
ATOM   3843  N9   DA A 187      65.815  28.019 -20.649 
ATOM   3844  C8   DA A 187      65.374  27.974 -21.941 
ATOM   3845  N7   DA A 187      65.668  26.870 -22.557 
ATOM   3846  C5   DA A 187      66.354  26.128 -21.605 
ATOM   3847  C6   DA A 187      66.936  24.850 -21.640 
ATOM   3848  N6   DA A 187      66.918  24.058 -22.721 
ATOM   3849  N1   DA A 187      67.540  24.415 -20.519 
ATOM   3850  C2   DA A 187      67.555  25.207 -19.447 
ATOM   3851  N3   DA A 187      67.048  26.411 -19.298 
ATOM   3852  C4   DA A 187      66.449  26.824 -20.434 
ATOM   3853  P    DG A 188      66.740  32.799 -17.809 
ATOM   3854  OP1  DG A 188      65.872  33.611 -16.927 
ATOM   3855  OP2  DG A 188      67.108  33.413 -19.103 
ATOM   3856  O5'  DG A 188      68.067  32.378 -17.018 
ATOM   3857  C5'  DG A 188      68.045  31.193 -16.199 
ATOM   3858  C4'  DG A 188      69.311  30.389 -16.418 
ATOM   3859  O4'  DG A 188      69.186  29.447 -17.522 
ATOM   3860  C3'  DG A 188      70.562  31.197 -16.763 
ATOM   3861  O3'  DG A 188      71.688  30.589 -16.142 
ATOM   3862  C2'  DG A 188      70.708  31.056 -18.278 
ATOM   3863  C1'  DG A 188      70.327  29.580 -18.356 
ATOM   3864  N9   DG A 188      69.954  29.130 -19.726 
ATOM   3865  C8   DG A 188      69.306  29.823 -20.726 
ATOM   3866  N7   DG A 188      69.129  29.132 -21.826 
ATOM   3867  C5   DG A 188      69.701  27.894 -21.535 
ATOM   3868  C6   DG A 188      69.815  26.730 -22.338 
ATOM   3869  O6   DG A 188      69.430  26.548 -23.489 
ATOM   3870  N1   DG A 188      70.468  25.697 -21.651 
ATOM   3871  C2   DG A 188      70.946  25.778 -20.358 
ATOM   3872  N2   DG A 188      71.539  24.680 -19.882 
ATOM   3873  N3   DG A 188      70.837  26.871 -19.605 
ATOM   3874  C4   DG A 188      70.207  27.882 -20.257 
ATOM   3875  P    DA A 189      72.821  31.524 -15.504 
ATOM   3876  OP1  DA A 189      72.418  31.929 -14.139 
ATOM   3877  OP2  DA A 189      73.140  32.625 -16.441 
ATOM   3878  O5'  DA A 189      74.057  30.512 -15.423 
ATOM   3879  C5'  DA A 189      73.798  29.107 -15.246 
ATOM   3880  C4'  DA A 189      74.685  28.295 -16.168 
ATOM   3881  O4'  DA A 189      74.083  28.088 -17.477 
ATOM   3882  C3'  DA A 189      76.051  28.905 -16.484 
ATOM   3883  O3'  DA A 189      77.013  27.861 -16.567 
ATOM   3884  C2'  DA A 189      75.887  29.526 -17.871 
ATOM   3885  C1'  DA A 189      75.048  28.401 -18.470 
ATOM   3886  N9   DA A 189      74.326  28.788 -19.713 
ATOM   3887  C8   DA A 189      73.783  29.999 -20.036 
ATOM   3888  N7   DA A 189      73.214  30.025 -21.202 
ATOM   3889  C5   DA A 189      73.392  28.737 -21.689 
ATOM   3890  C6   DA A 189      73.011  28.118 -22.892 
ATOM   3891  N6   DA A 189      72.341  28.747 -23.867 
ATOM   3892  N1   DA A 189      73.347  26.825 -23.055 
ATOM   3893  C2   DA A 189      74.013  26.206 -22.082 
ATOM   3894  N3   DA A 189      74.420  26.677 -20.924 
ATOM   3895  C4   DA A 189      74.072  27.973 -20.785 
ATOM   3896  P    DG A 190      78.475  28.102 -15.961 
ATOM   3897  OP1  DG A 190      78.460  27.829 -14.507 
ATOM   3898  OP2  DG A 190      78.965  29.438 -16.365 
ATOM   3899  O5'  DG A 190      79.320  26.970 -16.713 
ATOM   3900  C5'  DG A 190      78.661  25.750 -17.101 
ATOM   3901  C4'  DG A 190      79.074  25.363 -18.507 
ATOM   3902  O4'  DG A 190      78.224  25.969 -19.523 
ATOM   3903  C3'  DG A 190      80.489  25.769 -18.921 
ATOM   3904  O3'  DG A 190      81.040  24.747 -19.742 
ATOM   3905  C2'  DG A 190      80.299  27.025 -19.770 
ATOM   3906  C1'  DG A 190      79.057  26.547 -20.517 
ATOM   3907  N9   DG A 190      78.296  27.643 -21.178 
ATOM   3908  C8   DG A 190      78.108  28.945 -20.767 
ATOM   3909  N7   DG A 190      77.380  29.664 -21.586 
ATOM   3910  C5   DG A 190      77.062  28.776 -22.613 
ATOM   3911  C6   DG A 190      76.293  28.976 -23.789 
ATOM   3912  O6   DG A 190      75.724  29.995 -24.172 
ATOM   3913  N1   DG A 190      76.223  27.807 -24.559 
ATOM   3914  C2   DG A 190      76.817  26.604 -24.236 
ATOM   3915  N2   DG A 190      76.631  25.606 -25.104 
ATOM   3916  N3   DG A 190      77.538  26.416 -23.132 
ATOM   3917  C4   DG A 190      77.616  27.541 -22.374 
ATOM   3918  P    DT A 191      82.583  24.358 -19.566 
ATOM   3919  OP1  DT A 191      82.728  23.394 -18.452 
ATOM   3920  OP2  DT A 191      83.397  25.589 -19.470 
ATOM   3921  O5'  DT A 191      82.883  23.623 -20.956 
ATOM   3922  C5'  DT A 191      81.815  22.923 -21.621 
ATOM   3923  C4'  DT A 191      81.839  23.230 -23.105 
ATOM   3924  O4'  DT A 191      81.067  24.420 -23.438 
ATOM   3925  C3'  DT A 191      83.217  23.505 -23.705 
ATOM   3926  O3'  DT A 191      83.267  22.954 -25.016 
ATOM   3927  C2'  DT A 191      83.296  25.027 -23.815 
ATOM   3928  C1'  DT A 191      81.859  25.245 -24.279 
ATOM   3929  N1   DT A 191      81.386  26.650 -24.125 
ATOM   3930  C2   DT A 191      80.518  27.125 -25.077 
ATOM   3931  O2   DT A 191      80.132  26.453 -26.018 
ATOM   3932  N3   DT A 191      80.102  28.432 -24.903 
ATOM   3933  C4   DT A 191      80.474  29.278 -23.879 
ATOM   3934  O4   DT A 191      80.035  30.429 -23.828 
ATOM   3935  C5   DT A 191      81.388  28.690 -22.929 
ATOM   3936  C7   DT A 191      81.844  29.544 -21.783 
ATOM   3937  C6   DT A 191      81.809  27.423 -23.075 
ATOM   3938  P    DG A 192      84.612  22.238 -25.507 
ATOM   3939  OP1  DG A 192      84.628  20.837 -25.033 
ATOM   3940  OP2  DG A 192      85.779  23.065 -25.131 
ATOM   3941  O5'  DG A 192      84.423  22.267 -27.095 
ATOM   3942  C5'  DG A 192      83.091  22.224 -27.641 
ATOM   3943  C4'  DG A 192      82.960  23.230 -28.769 
ATOM   3944  O4'  DG A 192      82.563  24.548 -28.294 
ATOM   3945  C3'  DG A 192      84.232  23.496 -29.573 
ATOM   3946  O3'  DG A 192      83.881  23.688 -30.939 
ATOM   3947  C2'  DG A 192      84.772  24.814 -29.020 
ATOM   3948  C1'  DG A 192      83.423  25.513 -28.881 
ATOM   3949  N9   DG A 192      83.455  26.706 -27.990 
ATOM   3950  C8   DG A 192      84.202  26.925 -26.853 
ATOM   3951  N7   DG A 192      83.996  28.093 -26.296 
ATOM   3952  C5   DG A 192      83.045  28.691 -27.121 
ATOM   3953  C6   DG A 192      82.427  29.965 -27.030 
ATOM   3954  O6   DG A 192      82.594  30.843 -26.187 
ATOM   3955  N1   DG A 192      81.520  30.171 -28.079 
ATOM   3956  C2   DG A 192      81.245  29.264 -29.083 
ATOM   3957  N2   DG A 192      80.346  29.649 -29.992 
ATOM   3958  N3   DG A 192      81.825  28.068 -29.168 
ATOM   3959  C4   DG A 192      82.709  27.853 -28.158 
ATOM   3960  P    DA A 193      84.824  23.073 -32.076 
ATOM   3961  OP1  DA A 193      84.474  21.652 -32.296 
ATOM   3962  OP2  DA A 193      86.241  23.349 -31.749 
ATOM   3963  O5'  DA A 193      84.389  23.938 -33.349 
ATOM   3964  C5'  DA A 193      83.040  24.439 -33.425 
ATOM   3965  C4'  DA A 193      83.048  25.880 -33.897 
ATOM   3966  O4'  DA A 193      83.177  26.823 -32.796 
ATOM   3967  C3'  DA A 193      84.183  26.263 -34.846 
ATOM   3968  O3'  DA A 193      83.686  27.184 -35.809 
ATOM   3969  C2'  DA A 193      85.199  26.985 -33.963 
ATOM   3970  C1'  DA A 193      84.187  27.763 -33.129 
ATOM   3971  N9   DA A 193      84.748  28.309 -31.861 
ATOM   3972  C8   DA A 193      85.699  27.761 -31.049 
ATOM   3973  N7   DA A 193      85.980  28.482 -30.009 
ATOM   3974  C5   DA A 193      85.156  29.590 -30.137 
ATOM   3975  C6   DA A 193      84.977  30.736 -29.344 
ATOM   3976  N6   DA A 193      85.653  30.962 -28.208 
ATOM   3977  N1   DA A 193      84.076  31.644 -29.762 
ATOM   3978  C2   DA A 193      83.407  31.414 -30.891 
ATOM   3979  N3   DA A 193      83.489  30.388 -31.709 
ATOM   3980  C4   DA A 193      84.398  29.494 -31.269 
ATOM   3981  P    DT A 194      84.177  27.061 -37.328 
ATOM   3982  OP1  DT A 194      83.361  26.047 -38.032 
ATOM   3983  OP2  DT A 194      85.642  26.851 -37.359 
ATOM   3984  O5'  DT A 194      83.831  28.518 -37.891 
ATOM   3985  C5'  DT A 194      82.720  29.238 -37.327 
ATOM   3986  C4'  DT A 194      83.106  30.685 -37.095 
ATOM   3987  O4'  DT A 194      83.714  30.896 -35.788 
ATOM   3988  C3'  DT A 194      84.126  31.268 -38.073 
ATOM   3989  O3'  DT A 194      83.793  32.627 -38.332 
ATOM   3990  C2'  DT A 194      85.454  31.228 -37.317 
ATOM   3991  C1'  DT A 194      84.898  31.658 -35.962 
ATOM   3992  N1   DT A 194      85.810  31.364 -34.821 
ATOM   3993  C2   DT A 194      85.814  32.258 -33.778 
ATOM   3994  O2   DT A 194      85.116  33.257 -33.758 
ATOM   3995  N3   DT A 194      86.672  31.953 -32.739 
ATOM   3996  C4   DT A 194      87.504  30.855 -32.659 
ATOM   3997  O4   DT A 194      88.229  30.688 -31.676 
ATOM   3998  C5   DT A 194      87.429  29.975 -33.801 
ATOM   3999  C7   DT A 194      88.302  28.754 -33.795 
ATOM   4000  C6   DT A 194      86.604  30.247 -34.825 
ATOM   4001  P    DG A 195      83.956  33.196 -39.818 
ATOM   4002  OP1  DG A 195      82.752  32.860 -40.613 
ATOM   4003  OP2  DG A 195      85.249  32.751 -40.381 
ATOM   4004  O5'  DG A 195      84.001  34.773 -39.550 
ATOM   4005  C5'  DG A 195      83.290  35.308 -38.418 
ATOM   4006  C4'  DG A 195      84.150  36.331 -37.703 
ATOM   4007  O4'  DG A 195      85.005  35.727 -36.690 
ATOM   4008  C3'  DG A 195      85.121  37.117 -38.584 
ATOM   4009  O3'  DG A 195      85.200  38.454 -38.103 
ATOM   4010  C2'  DG A 195      86.475  36.443 -38.365 
ATOM   4011  C1'  DG A 195      86.323  36.224 -36.862 
ATOM   4012  N9   DG A 195      87.272  35.222 -36.303 
ATOM   4013  C8   DG A 195      87.770  34.076 -36.883 
ATOM   4014  N7   DG A 195      88.595  33.405 -36.117 
ATOM   4015  C5   DG A 195      88.649  34.160 -34.946 
ATOM   4016  C6   DG A 195      89.377  33.940 -33.749 
ATOM   4017  O6   DG A 195      90.138  33.017 -33.469 
ATOM   4018  N1   DG A 195      89.142  34.956 -32.812 
ATOM   4019  C2   DG A 195      88.312  36.042 -33.007 
ATOM   4020  N2   DG A 195      88.221  36.901 -31.989 
ATOM   4021  N3   DG A 195      87.628  36.247 -34.131 
ATOM   4022  C4   DG A 195      87.845  35.272 -35.050 
ATOM   4023  P    DA A 196      85.281  39.654 -39.160 
ATOM   4024  OP1  DA A 196      83.917  40.008 -39.614 
ATOM   4025  OP2  DA A 196      86.250  39.313 -40.224 
ATOM   4026  O5'  DA A 196      85.871  40.833 -38.253 
ATOM   4027  C5'  DA A 196      85.569  40.848 -36.846 
ATOM   4028  C4'  DA A 196      86.819  41.178 -36.052 
ATOM   4029  O4'  DA A 196      87.594  39.991 -35.721 
ATOM   4030  C3'  DA A 196      87.825  42.094 -36.746 
ATOM   4031  O3'  DA A 196      88.405  42.959 -35.776 
ATOM   4032  C2'  DA A 196      88.910  41.153 -37.268 
ATOM   4033  C1'  DA A 196      88.953  40.238 -36.048 
ATOM   4034  N9   DA A 196      89.614  38.928 -36.303 
ATOM   4035  C8   DA A 196      89.604  38.183 -37.447 
ATOM   4036  N7   DA A 196      90.279  37.079 -37.360 
ATOM   4037  C5   DA A 196      90.775  37.092 -36.063 
ATOM   4038  C6   DA A 196      91.577  36.189 -35.346 
ATOM   4039  N6   DA A 196      92.043  35.043 -35.862 
ATOM   4040  N1   DA A 196      91.886  36.509 -34.075 
ATOM   4041  C2   DA A 196      91.420  37.649 -33.569 
ATOM   4042  N3   DA A 196      90.667  38.565 -34.138 
ATOM   4043  C4   DA A 196      90.373  38.221 -35.409 
ATOM   4044  P    DA A 197      88.685  44.486 -36.167 
ATOM   4045  OP1  DA A 197      87.449  45.279 -35.981 
ATOM   4046  OP2  DA A 197      89.301  44.550 -37.510 
ATOM   4047  O5'  DA A 197      89.764  44.902 -35.061 
ATOM   4048  C5'  DA A 197      89.726  44.260 -33.773 
ATOM   4049  C4'  DA A 197      91.129  43.892 -33.336 
ATOM   4050  O4'  DA A 197      91.531  42.576 -33.813 
ATOM   4051  C3'  DA A 197      92.243  44.817 -33.825 
ATOM   4052  O3'  DA A 197      93.223  44.939 -32.802 
ATOM   4053  C2'  DA A 197      92.868  44.079 -35.010 
ATOM   4054  C1'  DA A 197      92.823  42.685 -34.392 
ATOM   4055  N9   DA A 197      92.979  41.585 -35.385 
ATOM   4056  C8   DA A 197      92.538  41.540 -36.677 
ATOM   4057  N7   DA A 197      92.832  40.437 -37.293 
ATOM   4058  C5   DA A 197      93.518  39.695 -36.341 
ATOM   4059  C6   DA A 197      94.099  38.417 -36.376 
ATOM   4060  N6   DA A 197      94.082  37.624 -37.457 
ATOM   4061  N1   DA A 197      94.704  37.982 -35.255 
ATOM   4062  C2   DA A 197      94.719  38.773 -34.183 
ATOM   4063  N3   DA A 197      94.212  39.978 -34.034 
ATOM   4064  C4   DA A 197      93.613  40.390 -35.170 
ATOM   4065  P    DC A 198      93.904  46.365 -32.545 
ATOM   4066  OP1  DC A 198      93.036  47.178 -31.663 
ATOM   4067  OP2  DC A 198      94.272  46.980 -33.839 
ATOM   4068  O5'  DC A 198      95.230  45.944 -31.754 
ATOM   4069  C5'  DC A 198      95.209  44.760 -30.935 
ATOM   4070  C4'  DC A 198      96.475  43.955 -31.154 
ATOM   4071  O4'  DC A 198      96.350  43.013 -32.258 
ATOM   4072  C3'  DC A 198      97.726  44.763 -31.499 
ATOM   4073  O3'  DC A 198      98.852  44.155 -30.878 
ATOM   4074  C2'  DC A 198      97.872  44.622 -33.014 
ATOM   4075  C1'  DC A 198      97.491  43.147 -33.092 
ATOM   4076  N1   DC A 198      97.118  42.696 -34.462 
ATOM   4077  C2   DC A 198      97.454  41.396 -34.831 
ATOM   4078  O2   DC A 198      98.041  40.676 -34.015 
ATOM   4079  N3   DC A 198      97.124  40.966 -36.076 
ATOM   4080  C4   DC A 198      96.487  41.777 -36.932 
ATOM   4081  N4   DC A 198      96.187  41.310 -38.134 
ATOM   4082  C5   DC A 198      96.134  43.117 -36.571 
ATOM   4083  C6   DC A 198      96.473  43.528 -35.323 
ATOM   4084  P    DA A 199      99.984  45.091 -30.240 
ATOM   4085  OP1  DA A 199      99.582  45.496 -28.874 
ATOM   4086  OP2  DA A 199     100.303  46.191 -31.176 
ATOM   4087  O5'  DA A 199     101.221  44.078 -30.159 
ATOM   4088  C5'  DA A 199     100.962  42.673 -29.981 
ATOM   4089  C4'  DA A 199     101.849  41.862 -30.904 
ATOM   4090  O4'  DA A 199     101.246  41.654 -32.213 
ATOM   4091  C3'  DA A 199     103.215  42.472 -31.220 
ATOM   4092  O3'  DA A 199     104.177  41.427 -31.303 
ATOM   4093  C2'  DA A 199     103.051  43.092 -32.607 
ATOM   4094  C1'  DA A 199     102.212  41.967 -33.206 
ATOM   4095  N9   DA A 199     101.489  42.354 -34.449 
ATOM   4096  C8   DA A 199     100.947  43.565 -34.772 
ATOM   4097  N7   DA A 199     100.378  43.591 -35.938 
ATOM   4098  C5   DA A 199     100.556  42.304 -36.425 
ATOM   4099  C6   DA A 199     100.175  41.685 -37.627 
ATOM   4100  N6   DA A 199      99.505  42.314 -38.603 
ATOM   4101  N1   DA A 199     100.511  40.391 -37.791 
ATOM   4102  C2   DA A 199     101.177  39.772 -36.818 
ATOM   4103  N3   DA A 199     101.583  40.243 -35.660 
ATOM   4104  C4   DA A 199     101.236  41.539 -35.520 
ATOM   4105  P    DA A 200     105.639  41.669 -30.697 
ATOM   4106  OP1  DA A 200     105.624  41.396 -29.242 
ATOM   4107  OP2  DA A 200     106.129  43.005 -31.101 
ATOM   4108  O5'  DA A 200     106.483  40.536 -31.449 
ATOM   4109  C5'  DA A 200     105.825  39.316 -31.837 
ATOM   4110  C4'  DA A 200     106.238  38.929 -33.243 
ATOM   4111  O4'  DA A 200     105.388  39.536 -34.259 
ATOM   4112  C3'  DA A 200     107.653  39.335 -33.656 
ATOM   4113  O3'  DA A 200     108.204  38.313 -34.478 
ATOM   4114  C2'  DA A 200     107.463  40.591 -34.506 
ATOM   4115  C1'  DA A 200     106.220  40.113 -35.253 
ATOM   4116  N9   DA A 200     105.459  41.210 -35.914 
ATOM   4117  C8   DA A 200     105.284  42.495 -35.491 
ATOM   4118  N7   DA A 200     104.565  43.218 -36.292 
ATOM   4119  C5   DA A 200     104.238  42.350 -37.324 
ATOM   4120  C6   DA A 200     103.483  42.513 -38.497 
ATOM   4121  N6   DA A 200     102.893  43.666 -38.842 
ATOM   4122  N1   DA A 200     103.356  41.445 -39.306 
ATOM   4123  C2   DA A 200     103.945  40.302 -38.958 
ATOM   4124  N3   DA A 200     104.670  40.031 -37.895 
ATOM   4125  C4   DA A 200     104.782  41.117 -37.101 
ATOM   4126  P    DC A 201     109.747  37.924 -34.302 
ATOM   4127  OP1  DC A 201     109.892  36.960 -33.188 
ATOM   4128  OP2  DC A 201     110.561  39.155 -34.205 
ATOM   4129  O5'  DC A 201     110.047  37.189 -35.692 
ATOM   4130  C5'  DC A 201     108.978  36.489 -36.357 
ATOM   4131  C4'  DC A 201     109.002  36.797 -37.841 
ATOM   4132  O4'  DC A 201     108.231  37.986 -38.174 
ATOM   4133  C3'  DC A 201     110.381  37.071 -38.441 
ATOM   4134  O3'  DC A 201     110.431  36.521 -39.752 
ATOM   4135  C2'  DC A 201     110.459  38.594 -38.551 
ATOM   4136  C1'  DC A 201     109.023  38.812 -39.015 
ATOM   4137  N1   DC A 201     108.550  40.216 -38.861 
ATOM   4138  C2   DC A 201     107.670  40.713 -39.818 
ATOM   4139  O2   DC A 201     107.319  39.976 -40.747 
ATOM   4140  N3   DC A 201     107.228  41.991 -39.696 
ATOM   4141  C4   DC A 201     107.631  42.759 -38.675 
ATOM   4142  N4   DC A 201     107.172  43.998 -38.601 
ATOM   4143  C5   DC A 201     108.537  42.267 -37.680 
ATOM   4144  C6   DC A 201     108.967  40.987 -37.820 
ATOM   4145  P    DT A 202     111.775  35.805 -40.243 
ATOM   4146  OP1  DT A 202     111.792  34.403 -39.769 
ATOM   4147  OP2  DT A 202     112.943  36.632 -39.867 
ATOM   4148  O5'  DT A 202     111.587  35.833 -41.831 
ATOM   4149  C5'  DT A 202     110.255  35.790 -42.377 
ATOM   4150  C4'  DT A 202     110.124  36.796 -43.504 
ATOM   4151  O4'  DT A 202     109.726  38.114 -43.030 
ATOM   4152  C3'  DT A 202     111.395  37.062 -44.309 
ATOM   4153  O3'  DT A 202     111.045  37.254 -45.675 
ATOM   4154  C2'  DT A 202     111.935  38.380 -43.756 
ATOM   4155  C1'  DT A 202     110.586  39.079 -43.617 
ATOM   4156  N1   DT A 202     110.619  40.273 -42.726 
ATOM   4157  C2   DT A 202     109.798  41.324 -43.060 
ATOM   4158  O2   DT A 202     109.066  41.310 -44.033 
ATOM   4159  N3   DT A 202     109.857  42.413 -42.211 
ATOM   4160  C4   DT A 202     110.647  42.533 -41.086 
ATOM   4161  O4   DT A 202     110.612  43.559 -40.403 
ATOM   4162  C5   DT A 202     111.472  41.379 -40.819 
ATOM   4163  C7   DT A 202     112.363  41.428 -39.613 
ATOM   4164  C6   DT A 202     111.436  40.307 -41.627 
ATOM   4165  P    DT A 203     111.988  36.640 -46.812 
ATOM   4166  OP1  DT A 203     111.638  35.218 -47.032 
ATOM   4167  OP2  DT A 203     113.405  36.916 -46.485 
ATOM   4168  O5'  DT A 203     111.553  37.505 -48.085 
ATOM   4169  C5'  DT A 203     110.204  38.005 -48.161 
ATOM   4170  C4'  DT A 203     110.211  39.446 -48.633 
ATOM   4171  O4'  DT A 203     110.341  40.390 -47.532 
ATOM   4172  C3'  DT A 203     111.346  39.829 -49.582 
ATOM   4173  O3'  DT A 203     110.850  40.750 -50.545 
ATOM   4174  C2'  DT A 203     112.363  40.552 -48.699 
ATOM   4175  C1'  DT A 203     111.351  41.330 -47.865 
ATOM   4176  N1   DT A 203     111.912  41.875 -46.597 
ATOM   4177  C2   DT A 203     111.426  43.086 -46.167 
ATOM   4178  O2   DT A 203     110.573  43.712 -46.774 
ATOM   4179  N3   DT A 203     111.969  43.560 -44.989 
ATOM   4180  C4   DT A 203     112.935  42.938 -44.225 
ATOM   4181  O4   DT A 203     113.345  43.460 -43.187 
ATOM   4182  C5   DT A 203     113.383  41.672 -44.757 
ATOM   4183  C7   DT A 203     114.433  40.929 -43.986 
ATOM   4184  C6   DT A 203     112.871  41.188 -45.901 
ATOM   4185  P    DC A 204     111.341  40.627 -52.064 
ATOM   4186  OP1  DC A 204     110.525  39.613 -52.768 
ATOM   4187  OP2  DC A 204     112.806  40.417 -52.095 
ATOM   4188  O5'  DC A 204     110.995  42.084 -52.627 
ATOM   4189  C5'  DC A 204     109.884  42.805 -52.063 
ATOM   4190  C4'  DC A 204     110.270  44.252 -51.830 
ATOM   4191  O4'  DC A 204     110.878  44.462 -50.523 
ATOM   4192  C3'  DC A 204     111.289  44.834 -52.809 
ATOM   4193  O3'  DC A 204     110.957  46.193 -53.067 
ATOM   4194  C2'  DC A 204     112.618  44.795 -52.053 
ATOM   4195  C1'  DC A 204     112.062  45.224 -50.698 
ATOM   4196  N1   DC A 204     112.974  44.930 -49.557 
ATOM   4197  C2   DC A 204     112.990  45.827 -48.492 
ATOM   4198  O2   DC A 204     112.255  46.820 -48.537 
ATOM   4199  N3   DC A 204     113.815  45.577 -47.443 
ATOM   4200  C4   DC A 204     114.596  44.490 -47.432 
ATOM   4201  N4   DC A 204     115.382  44.291 -46.385 
ATOM   4202  C5   DC A 204     114.594  43.555 -48.518 
ATOM   4203  C6   DC A 204     113.764  43.823 -49.557 
ATOM   4204  P    DA A 205     111.119  46.762 -54.554 
ATOM   4205  OP1  DA A 205     109.915  46.427 -55.349 
ATOM   4206  OP2  DA A 205     112.413  46.317 -55.117 
ATOM   4207  O5'  DA A 205     111.165  48.339 -54.286 
ATOM   4208  C5'  DA A 205     110.454  48.875 -53.154 
ATOM   4209  C4'  DA A 205     111.314  49.897 -52.439 
ATOM   4210  O4'  DA A 205     112.169  49.293 -51.426 
ATOM   4211  C3'  DA A 205     112.285  50.683 -53.320 
ATOM   4212  O3'  DA A 205     112.363  52.020 -52.839 
ATOM   4213  C2'  DA A 205     113.639  50.009 -53.100 
ATOM   4214  C1'  DA A 205     113.487  49.791 -51.598 
ATOM   4215  N9   DA A 205     114.436  48.789 -51.039 
ATOM   4216  C8   DA A 205     114.919  47.655 -51.630 
ATOM   4217  N7   DA A 205     115.737  46.983 -50.881 
ATOM   4218  C5   DA A 205     115.803  47.722 -49.709 
ATOM   4219  C6   DA A 205     116.511  47.534 -48.509 
ATOM   4220  N6   DA A 205     117.325  46.492 -48.285 
ATOM   4221  N1   DA A 205     116.350  48.459 -47.545 
ATOM   4222  C2   DA A 205     115.540  49.490 -47.773 
ATOM   4223  N3   DA A 205     114.832  49.770 -48.846 
ATOM   4224  C4   DA A 205     115.011  48.829 -49.795 
ATOM   4225  P    DT A 206     112.444  53.220 -53.896 
ATOM   4226  OP1  DT A 206     111.081  53.575 -54.350 
ATOM   4227  OP2  DT A 206     113.414  52.880 -54.960 
ATOM   4228  O5'  DT A 206     113.034  54.400 -52.989 
ATOM   4229  C5'  DT A 206     112.733  54.415 -51.582 
ATOM   4230  C4'  DT A 206     113.982  54.744 -50.787 
ATOM   4231  O4'  DT A 206     114.758  53.557 -50.457 
ATOM   4232  C3'  DT A 206     114.989  55.661 -51.482 
ATOM   4233  O3'  DT A 206     115.569  56.526 -50.512 
ATOM   4234  C2'  DT A 206     116.074  54.720 -52.004 
ATOM   4235  C1'  DT A 206     116.117  53.805 -50.783 
ATOM   4236  N1   DT A 206     116.778  52.494 -51.039 
ATOM   4237  C2   DT A 206     117.498  51.945 -50.006 
ATOM   4238  O2   DT A 206     117.610  52.481 -48.918 
ATOM   4239  N3   DT A 206     118.097  50.731 -50.281 
ATOM   4240  C4   DT A 206     118.036  50.039 -51.473 
ATOM   4241  O4   DT A 206     118.615  48.958 -51.601 
ATOM   4242  C5   DT A 206     117.257  50.696 -52.497 
ATOM   4243  C7   DT A 206     117.140  50.009 -53.826 
ATOM   4244  C6   DT A 206     116.665  51.877 -52.257 
ATOM   4245  P    DC A 207     115.848  58.052 -50.903 
ATOM   4246  OP1  DC A 207     114.613  58.846 -50.717 
ATOM   4247  OP2  DC A 207     116.464  58.116 -52.246 
ATOM   4248  O5'  DC A 207     116.927  58.469 -49.797 
ATOM   4249  C5'  DC A 207     116.889  57.827 -48.509 
ATOM   4250  C4'  DC A 207     118.293  57.458 -48.072 
ATOM   4251  O4'  DC A 207     118.695  56.142 -48.549 
ATOM   4252  C3'  DC A 207     119.407  58.384 -48.561 
ATOM   4253  O3'  DC A 207     120.387  58.505 -47.538 
ATOM   4254  C2'  DC A 207     120.031  57.646 -49.745 
ATOM   4255  C1'  DC A 207     119.987  56.251 -49.128 
ATOM   4256  N1   DC A 207     120.143  55.152 -50.121 
ATOM   4257  C2   DC A 207     120.821  54.004 -49.718 
ATOM   4258  O2   DC A 207     121.261  53.946 -48.564 
ATOM   4259  N3   DC A 207     120.974  52.991 -50.609 
ATOM   4260  C4   DC A 207     120.483  53.093 -51.850 
ATOM   4261  N4   DC A 207     120.658  52.077 -52.681 
ATOM   4262  C5   DC A 207     119.782  54.265 -52.284 
ATOM   4263  C6   DC A 207     119.640  55.266 -51.380 
ATOM   4264  P    DA A 208     121.068  59.932 -47.281 
ATOM   4265  OP1  DA A 208     120.200  60.744 -46.399 
ATOM   4266  OP2  DA A 208     121.436  60.546 -48.575 
ATOM   4267  O5'  DA A 208     122.394  59.511 -46.490 
ATOM   4268  C5'  DA A 208     122.373  58.326 -45.671 
ATOM   4269  C4'  DA A 208     123.639  57.521 -45.890 
ATOM   4270  O4'  DA A 208     123.514  56.579 -46.994 
ATOM   4271  C3'  DA A 208     124.889  58.329 -46.235 
ATOM   4272  O3'  DA A 208     126.016  57.722 -45.614 
ATOM   4273  C2'  DA A 208     125.036  58.188 -47.750 
ATOM   4274  C1'  DA A 208     124.655  56.713 -47.828 
ATOM   4275  N9   DA A 208     124.282  56.263 -49.198 
ATOM   4276  C8   DA A 208     123.638  56.964 -50.176 
ATOM   4277  N7   DA A 208     123.456  56.293 -51.271 
ATOM   4278  C5   DA A 208     124.021  55.054 -51.000 
ATOM   4279  C6   DA A 208     124.151  53.885 -51.768 
ATOM   4280  N6   DA A 208     123.699  53.770 -53.025 
ATOM   4281  N1   DA A 208     124.766  52.833 -51.195 
ATOM   4282  C2   DA A 208     125.212  52.953 -49.946 
ATOM   4283  N3   DA A 208     125.149  53.987 -49.136 
ATOM   4284  C4   DA A 208     124.529  55.026 -49.734 
ATOM   4285  P    DA A 209     127.148  58.657 -44.976 
ATOM   4286  OP1  DA A 209     126.746  59.062 -43.610 
ATOM   4287  OP2  DA A 209     127.467  59.757 -45.912 
ATOM   4288  O5'  DA A 209     128.384  57.645 -44.895 
ATOM   4289  C5'  DA A 209     128.125  56.240 -44.717 
ATOM   4290  C4'  DA A 209     129.013  55.428 -45.640 
ATOM   4291  O4'  DA A 209     128.410  55.221 -46.949 
ATOM   4292  C3'  DA A 209     130.378  56.038 -45.956 
ATOM   4293  O3'  DA A 209     131.341  54.994 -46.039 
ATOM   4294  C2'  DA A 209     130.214  56.658 -47.343 
ATOM   4295  C1'  DA A 209     129.376  55.533 -47.942 
ATOM   4296  N9   DA A 209     128.653  55.921 -49.185 
ATOM   4297  C8   DA A 209     128.110  57.131 -49.508 
ATOM   4298  N7   DA A 209     127.542  57.158 -50.674 
ATOM   4299  C5   DA A 209     127.719  55.870 -51.161 
ATOM   4300  C6   DA A 209     127.339  55.251 -52.363 
ATOM   4301  N6   DA A 209     126.668  55.880 -53.339 
ATOM   4302  N1   DA A 209     127.675  53.958 -52.527 
ATOM   4303  C2   DA A 209     128.341  53.338 -51.554 
ATOM   4304  N3   DA A 209     128.747  53.810 -50.396 
ATOM   4305  C4   DA A 209     128.399  55.106 -50.256 
ATOM   4306  P    DG A 210     132.803  55.235 -45.432 
ATOM   4307  OP1  DG A 210     132.788  54.962 -43.978 
ATOM   4308  OP2  DG A 210     133.293  56.571 -45.837 
ATOM   4309  O5'  DG A 210     133.647  54.103 -46.185 
ATOM   4310  C5'  DG A 210     132.989  52.882 -46.573 
ATOM   4311  C4'  DG A 210     133.402  52.496 -47.979 
ATOM   4312  O4'  DG A 210     132.552  53.102 -48.994 
ATOM   4313  C3'  DG A 210     134.817  52.901 -48.392 
ATOM   4314  O3'  DG A 210     135.367  51.879 -49.213 
ATOM   4315  C2'  DG A 210     134.626  54.158 -49.242 
ATOM   4316  C1'  DG A 210     133.384  53.679 -49.989 
ATOM   4317  N9   DG A 210     132.623  54.776 -50.650 
ATOM   4318  C8   DG A 210     132.436  56.078 -50.239 
ATOM   4319  N7   DG A 210     131.707  56.796 -51.058 
ATOM   4320  C5   DG A 210     131.390  55.909 -52.085 
ATOM   4321  C6   DG A 210     130.621  56.109 -53.261 
ATOM   4322  O6   DG A 210     130.052  57.127 -53.644 
ATOM   4323  N1   DG A 210     130.551  54.940 -54.031 
ATOM   4324  C2   DG A 210     131.145  53.736 -53.707 
ATOM   4325  N2   DG A 210     130.958  52.738 -54.575 
ATOM   4326  N3   DG A 210     131.866  53.549 -52.604 
ATOM   4327  C4   DG A 210     131.944  54.673 -51.845 
ATOM   4328  P    DA A 211     136.911  51.490 -49.038 
ATOM   4329  OP1  DA A 211     137.056  50.526 -47.924 
ATOM   4330  OP2  DA A 211     137.724  52.722 -48.941 
ATOM   4331  O5'  DA A 211     137.211  50.756 -50.428 
ATOM   4332  C5'  DA A 211     136.142  50.056 -51.092 
ATOM   4333  C4'  DA A 211     136.166  50.363 -52.577 
ATOM   4334  O4'  DA A 211     135.395  51.552 -52.910 
ATOM   4335  C3'  DA A 211     137.545  50.638 -53.177 
ATOM   4336  O3'  DA A 211     137.595  50.087 -54.488 
ATOM   4337  C2'  DA A 211     137.623  52.160 -53.287 
ATOM   4338  C1'  DA A 211     136.187  52.378 -53.751 
ATOM   4339  N9   DA A 211     135.714  53.782 -53.597 
ATOM   4340  C8   DA A 211     136.032  54.682 -52.620 
ATOM   4341  N7   DA A 211     135.456  55.835 -52.762 
ATOM   4342  C5   DA A 211     134.699  55.693 -53.917 
ATOM   4343  C6   DA A 211     133.849  56.571 -54.607 
ATOM   4344  N6   DA A 211     133.607  57.829 -54.213 
ATOM   4345  N1   DA A 211     133.254  56.108 -55.722 
ATOM   4346  C2   DA A 211     133.498  54.857 -56.109 
ATOM   4347  N3   DA A 211     134.268  53.950 -55.549 
ATOM   4348  C4   DA A 211     134.852  54.439 -54.436 
ATOM   4349  P    DA A 212     138.939  49.371 -54.979 
ATOM   4350  OP1  DA A 212     138.956  47.969 -54.505 
ATOM   4351  OP2  DA A 212     140.107  50.198 -54.603 
ATOM   4352  O5'  DA A 212     138.750  49.400 -56.567 
ATOM   4353  C5'  DA A 212     137.418  49.357 -57.113 
ATOM   4354  C4'  DA A 212     137.287  50.362 -58.240 
ATOM   4355  O4'  DA A 212     136.890  51.681 -57.766 
ATOM   4356  C3'  DA A 212     138.559  50.628 -59.045 
ATOM   4357  O3'  DA A 212     138.208  50.820 -60.410 
ATOM   4358  C2'  DA A 212     139.099  51.947 -58.492 
ATOM   4359  C1'  DA A 212     137.750  52.645 -58.352 
ATOM   4360  N9   DA A 212     137.782  53.839 -57.462 
ATOM   4361  C8   DA A 212     138.530  54.038 -56.337 
ATOM   4362  N7   DA A 212     138.337  55.191 -55.775 
ATOM   4363  C5   DA A 212     137.390  55.803 -56.586 
ATOM   4364  C6   DA A 212     136.759  57.056 -56.525 
ATOM   4365  N6   DA A 212     137.001  57.961 -55.565 
ATOM   4366  N1   DA A 212     135.868  57.349 -57.491 
ATOM   4367  C2   DA A 212     135.632  56.446 -58.441 
ATOM   4368  N3   DA A 212     136.157  55.251 -58.600 
ATOM   4369  C4   DA A 212     137.045  54.983 -57.621 
ATOM   4370  P    DA A 213     139.152  50.206 -61.548 
ATOM   4371  OP1  DA A 213     138.802  48.784 -61.768 
ATOM   4372  OP2  DA A 213     140.568  50.482 -61.221 
ATOM   4373  O5'  DA A 213     138.716  51.071 -62.821 
ATOM   4374  C5'  DA A 213     137.368  51.571 -62.897 
ATOM   4375  C4'  DA A 213     137.375  53.012 -63.369 
ATOM   4376  O4'  DA A 213     137.505  53.956 -62.268 
ATOM   4377  C3'  DA A 213     138.510  53.396 -64.318 
ATOM   4378  O3'  DA A 213     138.013  54.317 -65.281 
ATOM   4379  C2'  DA A 213     139.527  54.118 -63.435 
ATOM   4380  C1'  DA A 213     138.515  54.896 -62.601 
ATOM   4381  N9   DA A 213     139.076  55.441 -61.332 
ATOM   4382  C8   DA A 213     140.027  54.893 -60.521 
ATOM   4383  N7   DA A 213     140.308  55.614 -59.481 
ATOM   4384  C5   DA A 213     139.484  56.723 -59.609 
ATOM   4385  C6   DA A 213     139.305  57.868 -58.816 
ATOM   4386  N6   DA A 213     139.980  58.095 -57.680 
ATOM   4387  N1   DA A 213     138.403  58.777 -59.233 
ATOM   4388  C2   DA A 213     137.734  58.547 -60.362 
ATOM   4389  N3   DA A 213     137.816  57.520 -61.181 
ATOM   4390  C4   DA A 213     138.725  56.626 -60.741 
ATOM   4391  P    DT A 214     138.505  54.193 -66.799 
ATOM   4392  OP1  DT A 214     137.689  53.180 -67.504 
ATOM   4393  OP2  DT A 214     139.969  53.983 -66.831 
ATOM   4394  O5'  DT A 214     138.159  55.650 -67.363 
ATOM   4395  C5'  DT A 214     137.047  56.371 -66.799 
ATOM   4396  C4'  DT A 214     137.434  57.818 -66.566 
ATOM   4397  O4'  DT A 214     138.041  58.028 -65.259 
ATOM   4398  C3'  DT A 214     138.453  58.401 -67.545 
ATOM   4399  O3'  DT A 214     138.120  59.759 -67.803 
ATOM   4400  C2'  DT A 214     139.782  58.361 -66.788 
ATOM   4401  C1'  DT A 214     139.226  58.790 -65.434 
ATOM   4402  N1   DT A 214     140.137  58.497 -64.293 
ATOM   4403  C2   DT A 214     140.142  59.391 -63.250 
ATOM   4404  O2   DT A 214     139.443  60.389 -63.229 
ATOM   4405  N3   DT A 214     141.000  59.086 -62.210 
ATOM   4406  C4   DT A 214     141.832  57.987 -62.131 
ATOM   4407  O4   DT A 214     142.556  57.821 -61.147 
ATOM   4408  C5   DT A 214     141.756  57.107 -63.272 
ATOM   4409  C7   DT A 214     142.629  55.887 -63.267 
ATOM   4410  C6   DT A 214     140.931  57.380 -64.297 
ATOM   4411  P    DA A 215     138.283  60.329 -69.290 
ATOM   4412  OP1  DA A 215     137.079  59.993 -70.084 
ATOM   4413  OP2  DA A 215     139.577  59.884 -69.853 
ATOM   4414  O5'  DA A 215     138.328  61.905 -69.022 
ATOM   4415  C5'  DA A 215     137.618  62.441 -67.890 
ATOM   4416  C4'  DA A 215     138.477  63.464 -67.175 
ATOM   4417  O4'  DA A 215     139.332  62.860 -66.162 
ATOM   4418  C3'  DA A 215     139.449  64.249 -68.055 
ATOM   4419  O3'  DA A 215     139.527  65.587 -67.575 
ATOM   4420  C2'  DA A 215     140.803  63.575 -67.836 
ATOM   4421  C1'  DA A 215     140.651  63.357 -66.334 
ATOM   4422  N9   DA A 215     141.599  62.355 -65.775 
ATOM   4423  C8   DA A 215     142.083  61.222 -66.365 
ATOM   4424  N7   DA A 215     142.901  60.549 -65.617 
ATOM   4425  C5   DA A 215     142.967  61.288 -64.445 
ATOM   4426  C6   DA A 215     143.674  61.100 -63.245 
ATOM   4427  N6   DA A 215     144.489  60.059 -63.021 
ATOM   4428  N1   DA A 215     143.514  62.025 -62.281 
ATOM   4429  C2   DA A 215     142.704  63.057 -62.509 
ATOM   4430  N3   DA A 215     141.996  63.336 -63.582 
ATOM   4431  C4   DA A 215     142.175  62.395 -64.531 
ATOM   4432  P    DT A 216     139.608  66.787 -68.632 
ATOM   4433  OP1  DT A 216     138.245  67.141 -69.085 
ATOM   4434  OP2  DT A 216     140.578  66.446 -69.696 
ATOM   4435  O5'  DT A 216     140.198  67.966 -67.725 
ATOM   4436  C5'  DT A 216     139.897  67.981 -66.318 
ATOM   4437  C4'  DT A 216     141.146  68.310 -65.523 
ATOM   4438  O4'  DT A 216     141.922  67.123 -65.193 
ATOM   4439  C3'  DT A 216     142.153  69.227 -66.217 
ATOM   4440  O3'  DT A 216     142.733  70.092 -65.248 
ATOM   4441  C2'  DT A 216     143.238  68.286 -66.740 
ATOM   4442  C1'  DT A 216     143.281  67.371 -65.519 
ATOM   4443  N1   DT A 216     143.942  66.061 -65.775 
ATOM   4444  C2   DT A 216     144.662  65.512 -64.742 
ATOM   4445  O2   DT A 216     144.774  66.048 -63.654 
ATOM   4446  N3   DT A 216     145.261  64.298 -65.017 
ATOM   4447  C4   DT A 216     145.200  63.605 -66.209 
ATOM   4448  O4   DT A 216     145.779  62.525 -66.337 
ATOM   4449  C5   DT A 216     144.421  64.262 -67.232 
ATOM   4450  C7   DT A 216     144.304  63.575 -68.562 
ATOM   4451  C6   DT A 216     143.829  65.443 -66.993 
ATOM   4452  P    DC A 217     143.012  71.618 -65.638 
ATOM   4453  OP1  DC A 217     141.776  72.412 -65.452 
ATOM   4454  OP2  DC A 217     143.628  71.682 -66.982 
ATOM   4455  O5'  DC A 217     144.091  72.035 -64.533 
ATOM   4456  C5'  DC A 217     144.053  71.393 -63.244 
ATOM   4457  C4'  DC A 217     145.457  71.025 -62.808 
ATOM   4458  O4'  DC A 217     145.859  69.709 -63.285 
ATOM   4459  C3'  DC A 217     146.571  71.950 -63.297 
ATOM   4460  O3'  DC A 217     147.551  72.072 -62.274 
ATOM   4461  C2'  DC A 217     147.195  71.212 -64.481 
ATOM   4462  C1'  DC A 217     147.150  69.818 -63.864 
ATOM   4463  N1   DC A 217     147.306  68.718 -64.857 
ATOM   4464  C2   DC A 217     147.985  67.570 -64.454 
ATOM   4465  O2   DC A 217     148.425  67.513 -63.300 
ATOM   4466  N3   DC A 217     148.138  66.558 -65.344 
ATOM   4467  C4   DC A 217     147.646  66.659 -66.586 
ATOM   4468  N4   DC A 217     147.822  65.644 -67.417 
ATOM   4469  C5   DC A 217     146.946  67.831 -67.020 
ATOM   4470  C6   DC A 217     146.804  68.833 -66.116 
ATOM   4471  P    DT A 218     148.232  73.498 -62.017 
ATOM   4472  OP1  DT A 218     147.364  74.310 -61.135 
ATOM   4473  OP2  DT A 218     148.599  74.112 -63.311 
ATOM   4474  O5'  DT A 218     149.558  73.077 -61.226 
ATOM   4475  C5'  DT A 218     149.537  71.892 -60.407 
ATOM   4476  C4'  DT A 218     150.802  71.088 -60.626 
ATOM   4477  O4'  DT A 218     150.678  70.146 -61.730 
ATOM   4478  C3'  DT A 218     152.053  71.895 -60.971 
ATOM   4479  O3'  DT A 218     153.179  71.288 -60.349 
ATOM   4480  C2'  DT A 218     152.200  71.755 -62.486 
ATOM   4481  C1'  DT A 218     151.818  70.279 -62.564 
ATOM   4482  N1   DT A 218     151.446  69.829 -63.933 
ATOM   4483  C2   DT A 218     151.784  68.543 -64.283 
ATOM   4484  O2   DT A 218     152.363  67.781 -63.527 
ATOM   4485  N3   DT A 218     151.424  68.161 -65.560 
ATOM   4486  C4   DT A 218     150.769  68.939 -66.493 
ATOM   4487  O4   DT A 218     150.499  68.486 -67.608 
ATOM   4488  C5   DT A 218     150.457  70.271 -66.035 
ATOM   4489  C7   DT A 218     149.743  71.185 -66.989 
ATOM   4490  C6   DT A 218     150.795  70.670 -64.798 
ATOM   4491  P    DC A 219     154.312  72.223 -59.712 
ATOM   4492  OP1  DC A 219     153.910  72.628 -58.346 
ATOM   4493  OP2  DC A 219     154.631  73.324 -60.648 
ATOM   4494  O5'  DC A 219     155.548  71.211 -59.631 
ATOM   4495  C5'  DC A 219     155.289  69.806 -59.453 
ATOM   4496  C4'  DC A 219     156.177  68.994 -60.376 
ATOM   4497  O4'  DC A 219     155.574  68.787 -61.685 
ATOM   4498  C3'  DC A 219     157.542  69.604 -60.691 
ATOM   4499  O3'  DC A 219     158.505  68.560 -60.775 
ATOM   4500  C2'  DC A 219     157.378  70.225 -62.079 
ATOM   4501  C1'  DC A 219     156.539  69.100 -62.677 
ATOM   4502  N1   DC A 219     155.817  69.487 -63.920 
ATOM   4503  C2   DC A 219     155.654  68.517 -64.906 
ATOM   4504  O2   DC A 219     156.111  67.384 -64.710 
ATOM   4505  N3   DC A 219     154.998  68.851 -66.048 
ATOM   4506  C4   DC A 219     154.518  70.088 -66.222 
ATOM   4507  N4   DC A 219     153.886  70.365 -67.352 
ATOM   4508  C5   DC A 219     154.676  71.101 -65.220 
ATOM   4509  C6   DC A 219     155.334  70.748 -64.087 
ATOM   4510  P    DA A 220     159.967  68.801 -60.168 
ATOM   4511  OP1  DA A 220     159.951  68.528 -58.714 
ATOM   4512  OP2  DA A 220     160.457  70.137 -60.573 
ATOM   4513  O5'  DA A 220     160.811  67.669 -60.921 
ATOM   4514  C5'  DA A 220     160.152  66.449 -61.309 
ATOM   4515  C4'  DA A 220     160.566  66.062 -62.715 
ATOM   4516  O4'  DA A 220     159.716  66.668 -63.730 
ATOM   4517  C3'  DA A 220     161.980  66.468 -63.128 
ATOM   4518  O3'  DA A 220     162.531  65.446 -63.949 
ATOM   4519  C2'  DA A 220     161.790  67.724 -63.978 
ATOM   4520  C1'  DA A 220     160.548  67.246 -64.724 
ATOM   4521  N9   DA A 220     159.787  68.342 -65.386 
ATOM   4522  C8   DA A 220     159.612  69.628 -64.962 
ATOM   4523  N7   DA A 220     158.893  70.351 -65.764 
ATOM   4524  C5   DA A 220     158.566  69.483 -66.796 
ATOM   4525  C6   DA A 220     157.811  69.646 -67.968 
ATOM   4526  N6   DA A 220     157.220  70.798 -68.314 
ATOM   4527  N1   DA A 220     157.684  68.577 -68.778 
ATOM   4528  C2   DA A 220     158.273  67.434 -68.429 
ATOM   4529  N3   DA A 220     158.998  67.164 -67.367 
ATOM   4530  C4   DA A 220     159.109  68.250 -66.573 
ATOM   4531  P    DG A 221     164.074  65.057 -63.773 
ATOM   4532  OP1  DG A 221     164.219  64.093 -62.660 
ATOM   4533  OP2  DG A 221     164.888  66.288 -63.677 
ATOM   4534  O5'  DG A 221     164.374  64.322 -65.164 
ATOM   4535  C5'  DG A 221     163.306  63.622 -65.828 
ATOM   4536  C4'  DG A 221     163.330  63.929 -67.313 
ATOM   4537  O4'  DG A 221     162.559  65.119 -67.646 
ATOM   4538  C3'  DG A 221     164.709  64.204 -67.913 
ATOM   4539  O3'  DG A 221     164.758  63.653 -69.223 
ATOM   4540  C2'  DG A 221     164.787  65.726 -68.023 
ATOM   4541  C1'  DG A 221     163.350  65.944 -68.487 
ATOM   4542  N9   DG A 221     162.878  67.349 -68.333 
ATOM   4543  C8   DG A 221     163.187  68.270 -67.356 
ATOM   4544  N7   DG A 221     162.598  69.431 -67.511 
ATOM   4545  C5   DG A 221     161.846  69.267 -68.673 
ATOM   4546  C6   DG A 221     160.993  70.181 -69.346 
ATOM   4547  O6   DG A 221     160.722  71.342 -69.049 
ATOM   4548  N1   DG A 221     160.425  69.604 -70.490 
ATOM   4549  C2   DG A 221     160.650  68.313 -70.926 
ATOM   4550  N2   DG A 221     160.012  67.951 -72.042 
ATOM   4551  N3   DG A 221     161.450  67.456 -70.293 
ATOM   4552  C4   DG A 221     162.009  68.000 -69.182 
ATOM   4553  P    DG A 222     166.103  62.937 -69.715 
ATOM   4554  OP1  DG A 222     166.120  61.536 -69.241 
ATOM   4555  OP2  DG A 222     167.271  63.764 -69.339 
ATOM   4556  O5'  DG A 222     165.914  62.966 -71.303 
ATOM   4557  C5'  DG A 222     164.582  62.923 -71.849 
ATOM   4558  C4'  DG A 222     164.451  63.929 -72.976 
ATOM   4559  O4'  DG A 222     164.054  65.247 -72.501 
ATOM   4560  C3'  DG A 222     165.723  64.195 -73.781 
ATOM   4561  O3'  DG A 222     165.372  64.387 -75.146 
ATOM   4562  C2'  DG A 222     166.263  65.513 -73.228 
ATOM   4563  C1'  DG A 222     164.914  66.212 -73.088 
ATOM   4564  N9   DG A 222     164.946  67.405 -72.198 
ATOM   4565  C8   DG A 222     165.693  67.624 -71.061 
ATOM   4566  N7   DG A 222     165.487  68.792 -70.503 
ATOM   4567  C5   DG A 222     164.537  69.390 -71.329 
ATOM   4568  C6   DG A 222     163.919  70.664 -71.238 
ATOM   4569  O6   DG A 222     164.086  71.542 -70.395 
ATOM   4570  N1   DG A 222     163.011  70.870 -72.286 
ATOM   4571  C2   DG A 222     162.737  69.963 -73.291 
ATOM   4572  N2   DG A 222     161.838  70.348 -74.199 
ATOM   4573  N3   DG A 222     163.317  68.767 -73.376 
ATOM   4574  C4   DG A 222     164.200  68.552 -72.366 
ATOM   4575  P    DC A 223     166.316  63.772 -76.284 
ATOM   4576  OP1  DC A 223     165.966  62.351 -76.504 
ATOM   4577  OP2  DC A 223     167.732  64.048 -75.956 
ATOM   4578  O5'  DC A 223     165.880  64.637 -77.557 
ATOM   4579  C5'  DC A 223     164.532  65.138 -77.633 
ATOM   4580  C4'  DC A 223     164.539  66.579 -78.105 
ATOM   4581  O4'  DC A 223     164.669  67.522 -77.004 
ATOM   4582  C3'  DC A 223     165.674  66.962 -79.054 
ATOM   4583  O3'  DC A 223     165.177  67.883 -80.017 
ATOM   4584  C2'  DC A 223     166.691  67.684 -78.170 
ATOM   4585  C1'  DC A 223     165.679  68.462 -77.336 
ATOM   4586  N1   DC A 223     166.240  69.008 -76.068 
ATOM   4587  C2   DC A 223     165.757  70.234 -75.620 
ATOM   4588  O2   DC A 223     164.891  70.815 -76.285 
ATOM   4589  N3   DC A 223     166.256  70.749 -74.466 
ATOM   4590  C4   DC A 223     167.193  70.089 -73.774 
ATOM   4591  N4   DC A 223     167.648  70.632 -72.656 
ATOM   4592  C5   DC A 223     167.704  68.826 -74.219 
ATOM   4593  C6   DC A 223     167.192  68.329 -75.374 
ATOM   4594  P    DT A 224     165.669  67.760 -81.535 
ATOM   4595  OP1  DT A 224     164.852  66.746 -82.240 
ATOM   4596  OP2  DT A 224     167.133  67.550 -81.567 
ATOM   4597  O5'  DT A 224     165.323  69.217 -82.099 
ATOM   4598  C5'  DT A 224     164.211  69.937 -81.535 
ATOM   4599  C4'  DT A 224     164.598  71.384 -81.302 
ATOM   4600  O4'  DT A 224     165.205  71.595 -79.995 
ATOM   4601  C3'  DT A 224     165.617  71.967 -82.281 
ATOM   4602  O3'  DT A 224     165.284  73.326 -82.539 
ATOM   4603  C2'  DT A 224     166.945  71.927 -81.524 
ATOM   4604  C1'  DT A 224     166.390  72.357 -80.170 
ATOM   4605  N1   DT A 224     167.301  72.063 -79.028 
ATOM   4606  C2   DT A 224     167.306  72.957 -77.986 
ATOM   4607  O2   DT A 224     166.607  73.956 -77.965 
ATOM   4608  N3   DT A 224     168.164  72.652 -76.946 
ATOM   4609  C4   DT A 224     168.995  71.554 -76.867 
ATOM   4610  O4   DT A 224     169.720  71.387 -75.883 
ATOM   4611  C5   DT A 224     168.920  70.674 -78.008 
ATOM   4612  C7   DT A 224     169.793  69.453 -78.003 
ATOM   4613  C6   DT A 224     168.095  70.946 -79.033 
ATOM   4614  P    DA A 225     165.447  73.895 -84.026 
ATOM   4615  OP1  DA A 225     164.243  73.559 -84.820 
ATOM   4616  OP2  DA A 225     166.740  73.450 -84.589 
ATOM   4617  O5'  DA A 225     165.492  75.472 -83.758 
ATOM   4618  C5'  DA A 225     164.781  76.007 -82.626 
ATOM   4619  C4'  DA A 225     165.641  77.030 -81.910 
ATOM   4620  O4'  DA A 225     166.496  76.426 -80.898 
ATOM   4621  C3'  DA A 225     166.612  77.816 -82.791 
ATOM   4622  O3'  DA A 225     166.691  79.153 -82.311 
ATOM   4623  C2'  DA A 225     167.966  77.141 -82.572 
ATOM   4624  C1'  DA A 225     167.814  76.923 -81.069 
ATOM   4625  N9   DA A 225     168.763  75.921 -80.511 
ATOM   4626  C8   DA A 225     169.246  74.788 -81.101 
ATOM   4627  N7   DA A 225     170.065  74.116 -80.353 
ATOM   4628  C5   DA A 225     170.131  74.854 -79.180 
ATOM   4629  C6   DA A 225     170.838  74.666 -77.981 
ATOM   4630  N6   DA A 225     171.652  73.625 -77.757 
ATOM   4631  N1   DA A 225     170.678  75.591 -77.017 
ATOM   4632  C2   DA A 225     169.868  76.623 -77.245 
ATOM   4633  N3   DA A 225     169.160  76.903 -78.318 
ATOM   4634  C4   DA A 225     169.338  75.962 -79.267 
ATOM   4635  P    DA A 226     166.772  80.353 -83.368 
ATOM   4636  OP1  DA A 226     165.408  80.707 -83.821 
ATOM   4637  OP2  DA A 226     167.742  80.012 -84.432 
ATOM   4638  O5'  DA A 226     167.362  81.532 -82.461 
ATOM   4639  C5'  DA A 226     167.061  81.547 -81.053 
ATOM   4640  C4'  DA A 226     168.310  81.877 -80.259 
ATOM   4641  O4'  DA A 226     169.086  80.690 -79.928 
ATOM   4642  C3'  DA A 226     169.317  82.793 -80.953 
ATOM   4643  O3'  DA A 226     169.896  83.658 -79.984 
ATOM   4644  C2'  DA A 226     170.402  81.852 -81.476 
ATOM   4645  C1'  DA A 226     170.445  80.937 -80.255 
ATOM   4646  N9   DA A 226     171.106  79.627 -80.511 
ATOM   4647  C8   DA A 226     171.095  78.882 -81.654 
ATOM   4648  N7   DA A 226     171.771  77.778 -81.567 
ATOM   4649  C5   DA A 226     172.266  77.791 -80.271 
ATOM   4650  C6   DA A 226     173.069  76.888 -79.554 
ATOM   4651  N6   DA A 226     173.534  75.742 -80.069 
ATOM   4652  N1   DA A 226     173.377  77.208 -78.283 
ATOM   4653  C2   DA A 226     172.911  78.348 -77.776 
ATOM   4654  N3   DA A 226     172.159  79.264 -78.346 
ATOM   4655  C4   DA A 226     171.865  78.920 -79.616 
ATOM   4656  P    DT A 227     170.176  85.185 -80.374 
ATOM   4657  OP1  DT A 227     168.940  85.978 -80.188 
ATOM   4658  OP2  DT A 227     170.792  85.248 -81.718 
ATOM   4659  O5'  DT A 227     171.255  85.601 -79.269 
ATOM   4660  C5'  DT A 227     171.217  84.959 -77.980 
ATOM   4661  C4'  DT A 227     172.621  84.591 -77.544 
ATOM   4662  O4'  DT A 227     173.023  83.275 -78.021 
ATOM   4663  C3'  DT A 227     173.735  85.516 -78.033 
ATOM   4664  O3'  DT A 227     174.715  85.638 -77.010 
ATOM   4665  C2'  DT A 227     174.359  84.778 -79.217 
ATOM   4666  C1'  DT A 227     174.314  83.384 -78.600 
ATOM   4667  N1   DT A 227     174.470  82.284 -79.593 
ATOM   4668  C2   DT A 227     175.142  81.159 -79.180 
ATOM   4669  O2   DT A 227     175.601  81.035 -78.058 
ATOM   4670  N3   DT A 227     175.268  80.162 -80.127 
ATOM   4671  C4   DT A 227     174.788  80.196 -81.421 
ATOM   4672  O4   DT A 227     174.963  79.240 -82.179 
ATOM   4673  C5   DT A 227     174.098  81.417 -81.761 
ATOM   4674  C7   DT A 227     173.545  81.538 -83.151 
ATOM   4675  C6   DT A 227     173.962  82.404 -80.860 
ATOM   4676  P    DG A 228     175.395  87.064 -76.753 
ATOM   4677  OP1  DG A 228     174.528  87.877 -75.871 
ATOM   4678  OP2  DG A 228     175.763  87.679 -78.047 
ATOM   4679  O5'  DG A 228     176.722  86.643 -75.962 
ATOM   4680  C5'  DG A 228     176.700  85.459 -75.142 
ATOM   4681  C4'  DG A 228     177.966  84.654 -75.362 
ATOM   4682  O4'  DG A 228     177.841  83.712 -76.466 
ATOM   4683  C3'  DG A 228     179.217  85.462 -75.707 
ATOM   4684  O3'  DG A 228     180.343  84.854 -75.085 
ATOM   4685  C2'  DG A 228     179.363  85.321 -77.222 
ATOM   4686  C1'  DG A 228     178.982  83.846 -77.300 
ATOM   4687  N9   DG A 228     178.610  83.395 -78.669 
ATOM   4688  C8   DG A 228     177.961  84.088 -79.669 
ATOM   4689  N7   DG A 228     177.784  83.397 -80.769 
ATOM   4690  C5   DG A 228     178.356  82.160 -80.478 
ATOM   4691  C6   DG A 228     178.470  80.996 -81.281 
ATOM   4692  O6   DG A 228     178.085  80.813 -82.433 
ATOM   4693  N1   DG A 228     179.123  79.962 -80.595 
ATOM   4694  C2   DG A 228     179.601  80.043 -79.302 
ATOM   4695  N2   DG A 228     180.194  78.946 -78.825 
ATOM   4696  N3   DG A 228     179.492  81.136 -78.549 
ATOM   4697  C4   DG A 228     178.863  82.148 -79.200 
ATOM   4698  P    DT A 229     181.476  85.790 -74.448 
ATOM   4699  OP1  DT A 229     181.074  86.195 -73.082 
ATOM   4700  OP2  DT A 229     181.795  86.890 -75.384 
ATOM   4701  O5'  DT A 229     182.712  84.777 -74.367 
ATOM   4702  C5'  DT A 229     182.453  83.372 -74.189 
ATOM   4703  C4'  DT A 229     183.341  82.561 -75.112 
ATOM   4704  O4'  DT A 229     182.738  82.353 -76.421 
ATOM   4705  C3'  DT A 229     184.706  83.171 -75.427 
ATOM   4706  O3'  DT A 229     185.668  82.126 -75.510 
ATOM   4707  C2'  DT A 229     184.542  83.791 -76.815 
ATOM   4708  C1'  DT A 229     183.703  82.666 -77.413 
ATOM   4709  N1   DT A 229     182.981  83.053 -78.656 
ATOM   4710  C2   DT A 229     182.828  82.084 -79.619 
ATOM   4711  O2   DT A 229     183.253  80.950 -79.491 
ATOM   4712  N3   DT A 229     182.153  82.481 -80.758 
ATOM   4713  C4   DT A 229     181.633  83.735 -81.007 
ATOM   4714  O4   DT A 229     181.048  83.972 -82.065 
ATOM   4715  C5   DT A 229     181.843  84.683 -79.938 
ATOM   4716  C7   DT A 229     181.307  86.072 -80.128 
ATOM   4717  C6   DT A 229     182.495  84.325 -78.820 
ATOM   4718  P    DC A 230     187.130  82.368 -74.904 
ATOM   4719  OP1  DC A 230     187.115  82.095 -73.450 
ATOM   4720  OP2  DC A 230     187.620  83.704 -75.309 
ATOM   4721  O5'  DC A 230     187.975  81.235 -75.657 
ATOM   4722  C5'  DC A 230     187.316  80.015 -76.045 
ATOM   4723  C4'  DC A 230     187.730  79.628 -77.451 
ATOM   4724  O4'  DC A 230     186.879  80.235 -78.466 
ATOM   4725  C3'  DC A 230     189.144  80.034 -77.864 
ATOM   4726  O3'  DC A 230     189.695  79.012 -78.685 
ATOM   4727  C2'  DC A 230     188.954  81.290 -78.714 
ATOM   4728  C1'  DC A 230     187.712  80.812 -79.460 
ATOM   4729  N1   DC A 230     186.951  81.909 -80.122 
ATOM   4730  C2   DC A 230     186.323  81.624 -81.332 
ATOM   4731  O2   DC A 230     186.422  80.485 -81.802 
ATOM   4732  N3   DC A 230     185.625  82.611 -81.952 
ATOM   4733  C4   DC A 230     185.541  83.832 -81.409 
ATOM   4734  N4   DC A 230     184.849  84.760 -82.051 
ATOM   4735  C5   DC A 230     186.181  84.145 -80.165 
ATOM   4736  C6   DC A 230     186.874  83.146 -79.562 
ATOM   4737  P    DG A 231     191.238  78.623 -78.509 
ATOM   4738  OP1  DG A 231     191.383  77.659 -77.396 
ATOM   4739  OP2  DG A 231     192.052  79.854 -78.413 
ATOM   4740  O5'  DG A 231     191.538  77.888 -79.899 
ATOM   4741  C5'  DG A 231     190.470  77.188 -80.564 
ATOM   4742  C4'  DG A 231     190.494  77.496 -82.049 
ATOM   4743  O4'  DG A 231     189.723  78.685 -82.382 
ATOM   4744  C3'  DG A 231     191.872  77.770 -82.649 
ATOM   4745  O3'  DG A 231     191.922  77.220 -83.959 
ATOM   4746  C2'  DG A 231     191.951  79.292 -82.758 
ATOM   4747  C1'  DG A 231     190.514  79.511 -83.222 
ATOM   4748  N9   DG A 231     190.042  80.915 -83.069 
ATOM   4749  C8   DG A 231     190.351  81.837 -82.092 
ATOM   4750  N7   DG A 231     189.762  82.997 -82.247 
ATOM   4751  C5   DG A 231     189.010  82.833 -83.409 
ATOM   4752  C6   DG A 231     188.157  83.748 -84.082 
ATOM   4753  O6   DG A 231     187.886  84.909 -83.785 
ATOM   4754  N1   DG A 231     187.589  83.170 -85.225 
ATOM   4755  C2   DG A 231     187.814  81.879 -85.662 
ATOM   4756  N2   DG A 231     187.176  81.517 -86.777 
ATOM   4757  N3   DG A 231     188.614  81.022 -85.029 
ATOM   4758  C4   DG A 231     189.173  81.567 -83.918 
ATOM   4759  P    DT A 232     193.267  76.504 -84.451 
ATOM   4760  OP1  DT A 232     193.284  75.102 -83.976 
ATOM   4761  OP2  DT A 232     194.434  77.331 -84.075 
ATOM   4762  O5'  DT A 232     193.078  76.532 -86.039 
ATOM   4763  C5'  DT A 232     191.746  76.489 -86.585 
ATOM   4764  C4'  DT A 232     191.615  77.495 -87.712 
ATOM   4765  O4'  DT A 232     191.218  78.813 -87.237 
ATOM   4766  C3'  DT A 232     192.887  77.761 -88.517 
ATOM   4767  O3'  DT A 232     192.536  77.953 -89.882 
ATOM   4768  C2'  DT A 232     193.427  79.079 -87.964 
ATOM   4769  C1'  DT A 232     192.078  79.778 -87.824 
ATOM   4770  N1   DT A 232     192.110  80.972 -86.934 
ATOM   4771  C2   DT A 232     191.290  82.023 -87.267 
ATOM   4772  O2   DT A 232     190.557  82.009 -88.241 
ATOM   4773  N3   DT A 232     191.348  83.112 -86.418 
ATOM   4774  C4   DT A 232     192.138  83.232 -85.294 
ATOM   4775  O4   DT A 232     192.104  84.258 -84.611 
ATOM   4776  C5   DT A 232     192.963  82.078 -85.027 
ATOM   4777  C7   DT A 232     193.854  82.127 -83.820 
ATOM   4778  C6   DT A 232     192.927  81.006 -85.834 
ATOM   4779  P    DC A 233     193.479  77.339 -91.020 
ATOM   4780  OP1  DC A 233     193.129  75.917 -91.240 
ATOM   4781  OP2  DC A 233     194.896  77.615 -90.692 
ATOM   4782  O5'  DC A 233     193.044  78.204 -92.293 
ATOM   4783  C5'  DC A 233     191.695  78.704 -92.369 
ATOM   4784  C4'  DC A 233     191.703  80.145 -92.840 
ATOM   4785  O4'  DC A 233     191.833  81.089 -91.740 
ATOM   4786  C3'  DC A 233     192.838  80.528 -93.790 
ATOM   4787  O3'  DC A 233     192.341  81.449 -94.753 
ATOM   4788  C2'  DC A 233     193.854  81.251 -92.906 
ATOM   4789  C1'  DC A 233     192.842  82.029 -92.072 
ATOM   4790  N1   DC A 233     193.403  82.574 -90.804 
ATOM   4791  C2   DC A 233     192.921  83.801 -90.356 
ATOM   4792  O2   DC A 233     192.055  84.381 -91.021 
ATOM   4793  N3   DC A 233     193.420  84.316 -89.202 
ATOM   4794  C4   DC A 233     194.357  83.656 -88.510 
ATOM   4795  N4   DC A 233     194.812  84.199 -87.392 
ATOM   4796  C5   DC A 233     194.867  82.393 -88.955 
ATOM   4797  C6   DC A 233     194.356  81.896 -90.110 
ATOM   4798  P    DT A 234     192.833  81.326 -96.271 
ATOM   4799  OP1  DT A 234     192.016  80.312 -96.976 
ATOM   4800  OP2  DT A 234     194.297  81.116 -96.303 
ATOM   4801  O5'  DT A 234     192.486  82.783 -96.835 
ATOM   4802  C5'  DT A 234     191.375  83.504 -96.271 
ATOM   4803  C4'  DT A 234     191.761  84.951 -96.038 
ATOM   4804  O4'  DT A 234     192.369  85.161 -94.731 
ATOM   4805  C3'  DT A 234     192.781  85.533 -97.017 
ATOM   4806  O3'  DT A 234     192.448  86.892 -97.275 
ATOM   4807  C2'  DT A 234     194.109  85.494 -96.260 
ATOM   4808  C1'  DT A 234     193.554  85.923 -94.906 
ATOM   4809  N1   DT A 234     194.465  85.629 -93.764 
ATOM   4810  C2   DT A 234     194.470  86.523 -92.722 
ATOM   4811  O2   DT A 234     193.771  87.522 -92.701 
ATOM   4812  N3   DT A 234     195.328  86.218 -91.682 
ATOM   4813  C4   DT A 234     196.159  85.120 -91.603 
ATOM   4814  O4   DT A 234     196.884  84.953 -90.619 
ATOM   4815  C5   DT A 234     196.084  84.240 -92.744 
ATOM   4816  C7   DT A 234     196.957  83.020 -92.739 
ATOM   4817  C6   DT A 234     195.259  84.512 -93.769 
ATOM   4818  P    DG A 235     192.611  87.461 -98.762 
ATOM   4819  OP1  DG A 235     191.407  87.126 -99.556 
ATOM   4820  OP2  DG A 235     193.904  87.016 -99.325 
ATOM   4821  O5'  DG A 235     192.656  89.038 -98.494 
ATOM   4822  C5'  DG A 235     191.945  89.574 -97.361 
ATOM   4823  C4'  DG A 235     192.805  90.596 -96.646 
ATOM   4824  O4'  DG A 235     193.660  89.992 -95.633 
ATOM   4825  C3'  DG A 235     193.776  91.382 -97.527 
ATOM   4826  O3'  DG A 235     193.855  92.719 -97.047 
ATOM   4827  C2'  DG A 235     195.130  90.708 -97.308 
ATOM   4828  C1'  DG A 235     194.978  90.490 -95.805 
ATOM   4829  N9   DG A 235     195.927  89.488 -95.247 
ATOM   4830  C8   DG A 235     196.425  88.341 -95.827 
ATOM   4831  N7   DG A 235     197.250  87.670 -95.060 
ATOM   4832  C5   DG A 235     197.304  88.425 -93.890 
ATOM   4833  C6   DG A 235     198.033  88.205 -92.693 
ATOM   4834  O6   DG A 235     198.793  87.282 -92.413 
ATOM   4835  N1   DG A 235     197.797  89.222 -91.755 
ATOM   4836  C2   DG A 235     196.967  90.307 -91.950 
ATOM   4837  N2   DG A 235     196.876  91.166 -90.933 
ATOM   4838  N3   DG A 235     196.283  90.513 -93.075 
ATOM   4839  C4   DG A 235     196.501  89.537 -93.993 
ATOM   4840  P    DT A 236     193.936  93.919 -98.104 
ATOM   4841  OP1  DT A 236     192.572  94.274 -98.557 
ATOM   4842  OP2  DT A 236     194.905  93.579 -99.168 
ATOM   4843  O5'  DT A 236     194.526  95.099 -97.197 
ATOM   4844  C5'  DT A 236     194.224  95.114 -95.789 
ATOM   4845  C4'  DT A 236     195.474  95.443 -94.995 
ATOM   4846  O4'  DT A 236     196.250  94.256 -94.664 
ATOM   4847  C3'  DT A 236     196.481  96.360 -95.689 
ATOM   4848  O3'  DT A 236     197.060  97.225 -94.720 
ATOM   4849  C2'  DT A 236     197.565  95.418 -96.212 
ATOM   4850  C1'  DT A 236     197.609  94.504 -94.991 
ATOM   4851  N1   DT A 236     198.270  93.193 -95.247 
ATOM   4852  C2   DT A 236     198.990  92.644 -94.214 
ATOM   4853  O2   DT A 236     199.102  93.180 -93.125 
ATOM   4854  N3   DT A 236     199.589  91.430 -94.488 
ATOM   4855  C4   DT A 236     199.528  90.738 -95.681 
ATOM   4856  O4   DT A 236     200.106  89.657 -95.808 
ATOM   4857  C5   DT A 236     198.749  91.395 -96.704 
ATOM   4858  C7   DT A 236     198.631  90.708 -98.034 
ATOM   4859  C6   DT A 236     198.156  92.576 -96.464 
ATOM   4860  P    DA A 237     197.340  98.751 -95.110 
ATOM   4861  OP1  DA A 237     196.104  99.545 -94.924 
ATOM   4862  OP2  DA A 237     197.956  98.815 -96.454 
ATOM   4863  O5'  DA A 237     198.419  99.168 -94.004 
ATOM   4864  C5'  DA A 237     198.381  98.526 -92.716 
ATOM   4865  C4'  DA A 237     199.785  98.157 -92.279 
ATOM   4866  O4'  DA A 237     200.187  96.841 -92.757 
ATOM   4867  C3'  DA A 237     200.898  99.083 -92.769 
ATOM   4868  O3'  DA A 237     201.879  99.204 -91.745 
ATOM   4869  C2'  DA A 237     201.523  98.344 -93.953 
ATOM   4870  C1'  DA A 237     201.478  96.950 -93.336 
ATOM   4871  N9   DA A 237     201.634  95.851 -94.328 
ATOM   4872  C8   DA A 237     201.193  95.805 -95.620 
ATOM   4873  N7   DA A 237     201.487  94.702 -96.236 
ATOM   4874  C5   DA A 237     202.173  93.960 -95.284 
ATOM   4875  C6   DA A 237     202.755  92.682 -95.320 
ATOM   4876  N6   DA A 237     202.737  91.890 -96.400 
ATOM   4877  N1   DA A 237     203.359  92.247 -94.198 
ATOM   4878  C2   DA A 237     203.374  93.039 -93.126 
ATOM   4879  N3   DA A 237     202.867  94.243 -92.977 
ATOM   4880  C4   DA A 237     202.268  94.655 -94.114 
ATOM   4881  P    DT A 238     202.559 100.631 -91.488 
ATOM   4882  OP1  DT A 238     201.691 101.443 -90.607 
ATOM   4883  OP2  DT A 238     202.927 101.245 -92.783 
ATOM   4884  O5'  DT A 238     203.885 100.210 -90.698 
ATOM   4885  C5'  DT A 238     203.864  99.025 -89.878 
ATOM   4886  C4'  DT A 238     205.130  98.220 -90.098 
ATOM   4887  O4'  DT A 238     205.005  97.278 -91.202 
ATOM   4888  C3'  DT A 238     206.381  99.028 -90.442 
ATOM   4889  O3'  DT A 238     207.507  98.421 -89.821 
ATOM   4890  C2'  DT A 238     206.527  98.887 -91.958 
ATOM   4891  C1'  DT A 238     206.146  97.412 -92.036 
ATOM   4892  N1   DT A 238     205.773  96.962 -93.405 
ATOM   4893  C2   DT A 238     206.112  95.676 -93.755 
ATOM   4894  O2   DT A 238     206.691  94.914 -92.999 
ATOM   4895  N3   DT A 238     205.751  95.294 -95.032 
ATOM   4896  C4   DT A 238     205.096  96.072 -95.965 
ATOM   4897  O4   DT A 238     204.826  95.618 -97.079 
ATOM   4898  C5   DT A 238     204.784  97.404 -95.506 
ATOM   4899  C7   DT A 238     204.071  98.318 -96.461 
ATOM   4900  C6   DT A 238     205.123  97.803 -94.270 
ATOM   4901  P    DA A 239     208.639  99.356 -89.183 
ATOM   4902  OP1  DA A 239     208.237  99.761 -87.818 
ATOM   4903  OP2  DA A 239     208.959 100.456 -90.120 
ATOM   4904  O5'  DA A 239     209.876  98.344 -89.103 
ATOM   4905  C5'  DA A 239     209.617  96.939 -88.925 
ATOM   4906  C4'  DA A 239     210.504  96.127 -89.848 
ATOM   4907  O4'  DA A 239     209.901  95.920 -91.157 
ATOM   4908  C3'  DA A 239     211.870  96.737 -90.163 
ATOM   4909  O3'  DA A 239     212.832  95.693 -90.246 
ATOM   4910  C2'  DA A 239     211.706  97.357 -91.550 
ATOM   4911  C1'  DA A 239     210.867  96.232 -92.149 
ATOM   4912  N9   DA A 239     210.144  96.620 -93.392 
ATOM   4913  C8   DA A 239     209.602  97.830 -93.716 
ATOM   4914  N7   DA A 239     209.033  97.857 -94.881 
ATOM   4915  C5   DA A 239     209.211  96.569 -95.368 
ATOM   4916  C6   DA A 239     208.830  95.950 -96.571 
ATOM   4917  N6   DA A 239     208.160  96.579 -97.546 
ATOM   4918  N1   DA A 239     209.166  94.657 -96.735 
ATOM   4919  C2   DA A 239     209.832  94.037 -95.762 
ATOM   4920  N3   DA A 239     210.239  94.509 -94.603 
ATOM   4921  C4   DA A 239     209.891  95.805 -94.464 
ATOM   4922  P    DG A 240     214.294  95.934 -89.640 
ATOM   4923  OP1  DG A 240     214.279  95.661 -88.186 
ATOM   4924  OP2  DG A 240     214.784  97.270 -90.045 
ATOM   4925  O5'  DG A 240     215.139  94.802 -90.392 
ATOM   4926  C5'  DG A 240     214.480  93.581 -90.781 
ATOM   4927  C4'  DG A 240     214.893  93.195 -92.187 
ATOM   4928  O4'  DG A 240     214.043  93.801 -93.202 
ATOM   4929  C3'  DG A 240     216.308  93.600 -92.600 
ATOM   4930  O3'  DG A 240     216.859  92.578 -93.421 
ATOM   4931  C2'  DG A 240     216.118  94.857 -93.450 
ATOM   4932  C1'  DG A 240     214.876  94.378 -94.196 
ATOM   4933  N9   DG A 240     214.115  95.475 -94.858 
ATOM   4934  C8   DG A 240     213.927  96.777 -94.446 
ATOM   4935  N7   DG A 240     213.199  97.495 -95.266 
ATOM   4936  C5   DG A 240     212.881  96.608 -96.292 
ATOM   4937  C6   DG A 240     212.112  96.808 -97.468 
ATOM   4938  O6   DG A 240     211.543  97.826 -97.851 
ATOM   4939  N1   DG A 240     212.042  95.639 -98.239 
ATOM   4940  C2   DG A 240     212.636  94.435 -97.915 
ATOM   4941  N2   DG A 240     212.450  93.437 -98.783 
ATOM   4942  N3   DG A 240     213.357  94.248 -96.811 
ATOM   4943  C4   DG A 240     213.435  95.372 -96.053 
ATOM   4944  P    DT A 241     218.402  92.189 -93.245 
ATOM   4945  OP1  DT A 241     218.547  91.225 -92.131 
ATOM   4946  OP2  DT A 241     219.216  93.421 -93.149 
ATOM   4947  O5'  DT A 241     218.702  91.454 -94.635 
ATOM   4948  C5'  DT A 241     217.633  90.755 -95.300 
ATOM   4949  C4'  DT A 241     217.657  91.062 -96.784 
ATOM   4950  O4'  DT A 241     216.886  92.251 -97.118 
ATOM   4951  C3'  DT A 241     219.036  91.337 -97.384 
ATOM   4952  O3'  DT A 241     219.086  90.786 -98.695 
ATOM   4953  C2'  DT A 241     219.115  92.859 -97.494 
ATOM   4954  C1'  DT A 241     217.678  93.077 -97.958 
ATOM   4955  N1   DT A 241     217.205  94.481 -97.805 
ATOM   4956  C2   DT A 241     216.337  94.957 -98.757 
ATOM   4957  O2   DT A 241     215.951  94.285 -99.697 
ATOM   4958  N3   DT A 241     215.921  96.263 -98.582 
ATOM   4959  C4   DT A 241     216.293  97.110 -97.559 
ATOM   4960  O4   DT A 241     215.854  98.261 -97.507 
ATOM   4961  C5   DT A 241     217.207  96.521 -96.608 
ATOM   4962  C7   DT A 241     217.663  97.376 -95.462 
ATOM   4963  C6   DT A 241     217.628  95.254 -96.754 
ATOM   4964  P    DG A 242     220.431  90.070 -99.187 
ATOM   4965  OP1  DG A 242     220.447  88.668 -98.712 
ATOM   4966  OP2  DG A 242     221.598  90.897 -98.810 
ATOM   4967  O5'  DG A 242     220.242  90.099-100.775 
ATOM   4968  C5'  DG A 242     218.910  90.056-101.320 
ATOM   4969  C4'  DG A 242     218.779  91.061-102.448 
ATOM   4970  O4'  DG A 242     218.382  92.380-101.973 
ATOM   4971  C3'  DG A 242     220.051  91.327-103.253 
ATOM   4972  O3'  DG A 242     219.700  91.519-104.618 
ATOM   4973  C2'  DG A 242     220.591  92.646-102.700 
ATOM   4974  C1'  DG A 242     219.241  93.344-102.560 
ATOM   4975  N9   DG A 242     219.274  94.538-101.670 
ATOM   4976  C8   DG A 242     220.021  94.757-100.533 
ATOM   4977  N7   DG A 242     219.815  95.925 -99.975 
ATOM   4978  C5   DG A 242     218.864  96.523-100.801 
ATOM   4979  C6   DG A 242     218.246  97.797-100.710 
ATOM   4980  O6   DG A 242     218.413  98.674 -99.867 
ATOM   4981  N1   DG A 242     217.339  98.003-101.758 
ATOM   4982  C2   DG A 242     217.064  97.095-102.763 
ATOM   4983  N2   DG A 242     216.165  97.481-103.671 
ATOM   4984  N3   DG A 242     217.644  95.899-102.847 
ATOM   4985  C4   DG A 242     218.528  95.685-101.838 
ATOM   4986  P    DT A 243     220.643  90.905-105.756 
ATOM   4987  OP1  DT A 243     220.293  89.483-105.976 
ATOM   4988  OP2  DT A 243     222.060  91.181-105.428 
ATOM   4989  O5'  DT A 243     220.208  91.770-107.029 
ATOM   4990  C5'  DT A 243     218.859  92.270-107.105 
ATOM   4991  C4'  DT A 243     218.867  93.711-107.576 
ATOM   4992  O4'  DT A 243     218.996  94.655-106.475 
ATOM   4993  C3'  DT A 243     220.001  94.095-108.526 
ATOM   4994  O3'  DT A 243     219.505  95.016-109.489 
ATOM   4995  C2'  DT A 243     221.018  94.817-107.642 
ATOM   4996  C1'  DT A 243     220.006  95.595-106.808 
ATOM   4997  N1   DT A 243     220.567  96.140-105.540 
ATOM   4998  C2   DT A 243     220.081  97.351-105.111 
ATOM   4999  O2   DT A 243     219.228  97.977-105.717 
ATOM   5000  N3   DT A 243     220.625  97.826-103.933 
ATOM   5001  C4   DT A 243     221.590  97.203-103.168 
ATOM   5002  O4   DT A 243     222.000  97.726-102.130 
ATOM   5003  C5   DT A 243     222.038  95.938-103.701 
ATOM   5004  C7   DT A 243     223.088  95.194-102.929 
ATOM   5005  C6   DT A 243     221.526  95.453-104.844 
ATOM   5006  P    DA A 244     219.996  94.892-111.007 
ATOM   5007  OP1  DA A 244     219.180  93.879-111.712 
ATOM   5008  OP2  DA A 244     221.461  94.682-111.039 
ATOM   5009  O5'  DA A 244     219.650  96.349-111.571 
ATOM   5010  C5'  DA A 244     218.539  97.070-111.007 
ATOM   5011  C4'  DA A 244     218.925  98.517-110.774 
ATOM   5012  O4'  DA A 244     219.533  98.727-109.467 
ATOM   5013  C3'  DA A 244     219.945  99.100-111.753 
ATOM   5014  O3'  DA A 244     219.612 100.458-112.011 
ATOM   5015  C2'  DA A 244     221.273  99.060-110.996 
ATOM   5016  C1'  DA A 244     220.717  99.489-109.642 
ATOM   5017  N9   DA A 244     221.629  99.196-108.500 
ATOM   5018  C8   DA A 244     222.479  98.138-108.344 
ATOM   5019  N7   DA A 244     223.147  98.162-107.233 
ATOM   5020  C5   DA A 244     222.709  99.319-106.603 
ATOM   5021  C6   DA A 244     223.041  99.913-105.375 
ATOM   5022  N6   DA A 244     223.935  99.397-104.521 
ATOM   5023  N1   DA A 244     222.419 101.064-105.056 
ATOM   5024  C2   DA A 244     221.531 101.572-105.909 
ATOM   5025  N3   DA A 244     221.142 101.110-107.076 
ATOM   5026  C4   DA A 244     221.779  99.959-107.373 
ATOM   5027  P    DT A 245     219.774 101.028-113.498 
ATOM   5028  OP1  DT A 245     218.571 100.692-114.292 
ATOM   5029  OP2  DT A 245     221.068 100.583-114.061 
ATOM   5030  O5'  DT A 245     219.820 102.604-113.229 
ATOM   5031  C5'  DT A 245     219.109 103.140-112.097 
ATOM   5032  C4'  DT A 245     219.969 104.163-111.382 
ATOM   5033  O4'  DT A 245     220.824 103.559-110.369 
ATOM   5034  C3'  DT A 245     220.940 104.948-112.263 
ATOM   5035  O3'  DT A 245     221.018 106.286-111.783 
ATOM   5036  C2'  DT A 245     222.294 104.274-112.044 
ATOM   5037  C1'  DT A 245     222.142 104.056-110.541 
ATOM   5038  N1   DT A 245     223.091 103.054-109.983 
ATOM   5039  C2   DT A 245     223.557 103.276-108.709 
ATOM   5040  O2   DT A 245     223.227 104.240-108.040 
ATOM   5041  N3   DT A 245     224.436 102.326-108.224 
ATOM   5042  C4   DT A 245     224.875 101.201-108.893 
ATOM   5043  O4   DT A 245     225.664 100.422-108.354 
ATOM   5044  C5   DT A 245     224.331 101.055-110.222 
ATOM   5045  C7   DT A 245     224.759  99.857-111.018 
ATOM   5046  C6   DT A 245     223.475 101.963-110.718 
ATOM   5047  P    DG A 246     221.099 107.486-112.840 
ATOM   5048  OP1  DG A 246     219.736 107.840-113.293 
ATOM   5049  OP2  DG A 246     222.069 107.145-113.903 
ATOM   5050  O5'  DG A 246     221.690 108.665-111.932 
ATOM   5051  C5'  DG A 246     221.388 108.680-110.525 
ATOM   5052  C4'  DG A 246     222.637 109.009-109.731 
ATOM   5053  O4'  DG A 246     223.413 107.822-109.400 
ATOM   5054  C3'  DG A 246     223.644 109.926-110.425 
ATOM   5055  O3'  DG A 246     224.224 110.791-109.456 
ATOM   5056  C2'  DG A 246     224.729 108.985-110.948 
ATOM   5057  C1'  DG A 246     224.772 108.070-109.727 
ATOM   5058  N9   DG A 246     225.433 106.760-109.983 
ATOM   5059  C8   DG A 246     225.434 105.995-111.128 
ATOM   5060  N7   DG A 246     226.120 104.881-111.026 
ATOM   5061  C5   DG A 246     226.608 104.913-109.720 
ATOM   5062  C6   DG A 246     227.421 103.979-109.025 
ATOM   5063  O6   DG A 246     227.883 102.914-109.426 
ATOM   5064  N1   DG A 246     227.683 104.404-107.715 
ATOM   5065  C2   DG A 246     227.221 105.577-107.151 
ATOM   5066  N2   DG A 246     227.583 105.800-105.885 
ATOM   5067  N3   DG A 246     226.459 106.452-107.803 
ATOM   5068  C4   DG A 246     226.195 106.055-109.076 
ATOM   5069  P    DC A 247     224.504 112.317-109.846 
ATOM   5070  OP1  DC A 247     223.268 113.111-109.660 
ATOM   5071  OP2  DC A 247     225.120 112.381-111.190 
ATOM   5072  O5'  DC A 247     225.582 112.734-108.740 
ATOM   5073  C5'  DC A 247     225.545 112.092-107.452 
ATOM   5074  C4'  DC A 247     226.948 111.724-107.015 
ATOM   5075  O4'  DC A 247     227.350 110.408-107.493 
ATOM   5076  C3'  DC A 247     228.062 112.649-107.504 
ATOM   5077  O3'  DC A 247     229.042 112.771-106.481 
ATOM   5078  C2'  DC A 247     228.687 111.911-108.689 
ATOM   5079  C1'  DC A 247     228.642 110.517-108.072 
ATOM   5080  N1   DC A 247     228.798 109.417-109.064 
ATOM   5081  C2   DC A 247     229.476 108.269-108.662 
ATOM   5082  O2   DC A 247     229.916 108.212-107.508 
ATOM   5083  N3   DC A 247     229.630 107.257-109.552 
ATOM   5084  C4   DC A 247     229.138 107.358-110.793 
ATOM   5085  N4   DC A 247     229.313 106.343-111.625 
ATOM   5086  C5   DC A 247     228.437 108.530-111.228 
ATOM   5087  C6   DC A 247     228.295 109.532-110.323 
ATOM   5088  P    DC A 248     229.723 114.197-106.224 
ATOM   5089  OP1  DC A 248     228.855 115.009-105.342 
ATOM   5090  OP2  DC A 248     230.091 114.811-107.519 
ATOM   5091  O5'  DC A 248     231.049 113.776-105.434 
ATOM   5092  C5'  DC A 248     231.028 112.591-104.614 
ATOM   5093  C4'  DC A 248     232.294 111.787-104.833 
ATOM   5094  O4'  DC A 248     232.169 110.845-105.938 
ATOM   5095  C3'  DC A 248     233.545 112.594-105.178 
ATOM   5096  O3'  DC A 248     234.671 111.987-104.557 
ATOM   5097  C2'  DC A 248     233.691 112.454-106.694 
ATOM   5098  C1'  DC A 248     233.310 110.978-106.771 
ATOM   5099  N1   DC A 248     232.937 110.528-108.141 
ATOM   5100  C2   DC A 248     233.273 109.228-108.511 
ATOM   5101  O2   DC A 248     233.860 108.508-107.694 
ATOM   5102  N3   DC A 248     232.943 108.798-109.755 
ATOM   5103  C4   DC A 248     232.306 109.608-110.611 
ATOM   5104  N4   DC A 248     232.006 109.141-111.814 
ATOM   5105  C5   DC A 248     231.953 110.949-110.251 
ATOM   5106  C6   DC A 248     232.292 111.360-109.002 
ATOM   5107  P    DG A 249     235.803 112.922-103.919 
ATOM   5108  OP1  DG A 249     235.401 113.327-102.554 
ATOM   5109  OP2  DG A 249     236.122 114.023-104.856 
ATOM   5110  O5'  DG A 249     237.040 111.910-103.839 
ATOM   5111  C5'  DG A 249     236.781 110.505-103.661 
ATOM   5112  C4'  DG A 249     237.668 109.693-104.584 
ATOM   5113  O4'  DG A 249     237.065 109.486-105.893 
ATOM   5114  C3'  DG A 249     239.034 110.303-104.899 
ATOM   5115  O3'  DG A 249     239.996 109.259-104.982 
ATOM   5116  C2'  DG A 249     238.870 110.924-106.286 
ATOM   5117  C1'  DG A 249     238.031 109.799-106.885 
ATOM   5118  N9   DG A 249     237.308 110.186-108.128 
ATOM   5119  C8   DG A 249     236.755 111.401-108.472 
ATOM   5120  N7   DG A 249     236.183 111.413-109.651 
ATOM   5121  C5   DG A 249     236.372 110.115-110.124 
ATOM   5122  C6   DG A 249     235.973 109.521-111.349 
ATOM   5123  O6   DG A 249     235.360 110.027-112.285 
ATOM   5124  N1   DG A 249     236.369 108.178-111.421 
ATOM   5125  C2   DG A 249     237.059 107.498-110.437 
ATOM   5126  N2   DG A 249     237.343 106.220-110.697 
ATOM   5127  N3   DG A 249     237.433 108.056-109.287 
ATOM   5128  C4   DG A 249     237.057 109.359-109.202 
ATOM   5129  P    DT A 250     241.458 109.500-104.376 
ATOM   5130  OP1  DT A 250     241.443 109.227-102.922 
ATOM   5131  OP2  DT A 250     241.948 110.836-104.780 
ATOM   5132  O5'  DT A 250     242.302 108.368-105.128 
ATOM   5133  C5'  DT A 250     241.644 107.148-105.517 
ATOM   5134  C4'  DT A 250     242.057 106.761-106.922 
ATOM   5135  O4'  DT A 250     241.207 107.367-107.938 
ATOM   5136  C3'  DT A 250     243.472 107.167-107.336 
ATOM   5137  O3'  DT A 250     244.022 106.145-108.157 
ATOM   5138  C2'  DT A 250     243.281 108.423-108.186 
ATOM   5139  C1'  DT A 250     242.039 107.945-108.932 
ATOM   5140  N1   DT A 250     241.278 109.041-109.594 
ATOM   5141  C2   DT A 250     240.665 108.745-110.787 
ATOM   5142  O2   DT A 250     240.721 107.644-111.306 
ATOM   5143  N3   DT A 250     239.970 109.786-111.370 
ATOM   5144  C4   DT A 250     239.841 111.066-110.872 
ATOM   5145  O4   DT A 250     239.191 111.916-111.485 
ATOM   5146  C5   DT A 250     240.520 111.281-109.615 
ATOM   5147  C7   DT A 250     240.430 112.647-109.002 
ATOM   5148  C6   DT A 250     241.203 110.286-109.026 
ATOM   5149  P    DT A 251     245.566 105.756-107.981 
ATOM   5150  OP1  DT A 251     245.711 104.792-106.867 
ATOM   5151  OP2  DT A 251     246.380 106.987-107.885 
ATOM   5152  O5'  DT A 251     245.866 105.021-109.371 
ATOM   5153  C5'  DT A 251     244.797 104.321-110.036 
ATOM   5154  C4'  DT A 251     244.821 104.628-111.520 
ATOM   5155  O4'  DT A 251     244.050 105.818-111.854 
ATOM   5156  C3'  DT A 251     246.200 104.903-112.120 
ATOM   5157  O3'  DT A 251     246.250 104.352-113.431 
ATOM   5158  C2'  DT A 251     246.278 106.425-112.230 
ATOM   5159  C1'  DT A 251     244.842 106.643-112.694 
ATOM   5160  N1   DT A 251     244.369 108.048-112.541 
ATOM   5161  C2   DT A 251     243.501 108.523-113.493 
ATOM   5162  O2   DT A 251     243.115 107.851-114.433 
ATOM   5163  N3   DT A 251     243.085 109.830-113.318 
ATOM   5164  C4   DT A 251     243.457 110.676-112.294 
ATOM   5165  O4   DT A 251     243.018 111.827-112.243 
ATOM   5166  C5   DT A 251     244.371 110.088-111.344 
ATOM   5167  C7   DT A 251     244.827 110.942-110.198 
ATOM   5168  C6   DT A 251     244.792 108.821-111.490 
ATOM   5169  P    DA A 252     247.594 103.636-113.922 
ATOM   5170  OP1  DA A 252     247.611 102.235-113.448 
ATOM   5171  OP2  DA A 252     248.762 104.463-113.546 
ATOM   5172  O5'  DA A 252     247.406 103.665-115.510 
ATOM   5173  C5'  DA A 252     246.074 103.622-116.056 
ATOM   5174  C4'  DA A 252     245.943 104.628-117.184 
ATOM   5175  O4'  DA A 252     245.545 105.946-116.709 
ATOM   5176  C3'  DA A 252     247.214 104.894-117.989 
ATOM   5177  O3'  DA A 252     246.864 105.086-119.354 
ATOM   5178  C2'  DA A 252     247.754 106.212-117.436 
ATOM   5179  C1'  DA A 252     246.405 106.911-117.296 
ATOM   5180  N9   DA A 252     246.437 108.104-116.405 
ATOM   5181  C8   DA A 252     247.185 108.304-115.281 
ATOM   5182  N7   DA A 252     246.992 109.456-114.718 
ATOM   5183  C5   DA A 252     246.045 110.068-115.529 
ATOM   5184  C6   DA A 252     245.415 111.322-115.469 
ATOM   5185  N6   DA A 252     245.656 112.226-114.509 
ATOM   5186  N1   DA A 252     244.523 111.615-116.434 
ATOM   5187  C2   DA A 252     244.287 110.711-117.385 
ATOM   5188  N3   DA A 252     244.812 109.516-117.543 
ATOM   5189  C4   DA A 252     245.700 109.249-116.565 
ATOM   5190  P    DA A 253     247.807 104.471-120.491 
ATOM   5191  OP1  DA A 253     247.457 103.050-120.712 
ATOM   5192  OP2  DA A 253     249.224 104.747-120.164 
ATOM   5193  O5'  DA A 253     247.372 105.336-121.764 
ATOM   5194  C5'  DA A 253     246.023 105.837-121.841 
ATOM   5195  C4'  DA A 253     246.030 107.278-122.312 
ATOM   5196  O4'  DA A 253     246.160 108.221-121.211 
ATOM   5197  C3'  DA A 253     247.165 107.661-123.261 
ATOM   5198  O3'  DA A 253     246.669 108.582-124.225 
ATOM   5199  C2'  DA A 253     248.182 108.383-122.378 
ATOM   5200  C1'  DA A 253     247.170 109.161-121.544 
ATOM   5201  N9   DA A 253     247.731 109.707-120.276 
ATOM   5202  C8   DA A 253     248.682 109.159-119.464 
ATOM   5203  N7   DA A 253     248.963 109.880-118.424 
ATOM   5204  C5   DA A 253     248.139 110.988-118.553 
ATOM   5205  C6   DA A 253     247.960 112.134-117.759 
ATOM   5206  N6   DA A 253     248.636 112.360-116.623 
ATOM   5207  N1   DA A 253     247.058 113.042-118.177 
ATOM   5208  C2   DA A 253     246.389 112.812-119.306 
ATOM   5209  N3   DA A 253     246.471 111.786-120.125 
ATOM   5210  C4   DA A 253     247.381 110.892-119.684 
ATOM   5211  P    DC A 254     247.160 108.459-125.743 
ATOM   5212  OP1  DC A 254     246.344 107.445-126.447 
ATOM   5213  OP2  DC A 254     248.625 108.248-125.775 
ATOM   5214  O5'  DC A 254     246.814 109.915-126.306 
ATOM   5215  C5'  DC A 254     245.703 110.636-125.742 
ATOM   5216  C4'  DC A 254     246.089 112.083-125.510 
ATOM   5217  O4'  DC A 254     246.697 112.294-124.203 
ATOM   5218  C3'  DC A 254     247.108 112.666-126.488 
ATOM   5219  O3'  DC A 254     246.775 114.025-126.747 
ATOM   5220  C2'  DC A 254     248.437 112.626-125.732 
ATOM   5221  C1'  DC A 254     247.881 113.056-124.378 
ATOM   5222  N1   DC A 254     248.793 112.762-123.236 
ATOM   5223  C2   DC A 254     248.809 113.659-122.171 
ATOM   5224  O2   DC A 254     248.074 114.651-122.216 
ATOM   5225  N3   DC A 254     249.634 113.409-121.122 
ATOM   5226  C4   DC A 254     250.415 112.322-121.111 
ATOM   5227  N4   DC A 254     251.201 112.122-120.065 
ATOM   5228  C5   DC A 254     250.413 111.387-122.197 
ATOM   5229  C6   DC A 254     249.583 111.654-123.236 
ATOM   5230  P    DA A 255     246.938 114.594-128.233 
ATOM   5231  OP1  DA A 255     245.734 114.258-129.028 
ATOM   5232  OP2  DA A 255     248.232 114.149-128.796 
ATOM   5233  O5'  DA A 255     246.983 116.171-127.965 
ATOM   5234  C5'  DA A 255     246.273 116.706-126.833 
ATOM   5235  C4'  DA A 255     247.133 117.729-126.118 
ATOM   5236  O4'  DA A 255     247.988 117.125-125.105 
ATOM   5237  C3'  DA A 255     248.104 118.515-126.999 
ATOM   5238  O3'  DA A 255     248.182 119.852-126.519 
ATOM   5239  C2'  DA A 255     249.458 117.840-126.780 
ATOM   5240  C1'  DA A 255     249.306 117.622-125.277 
ATOM   5241  N9   DA A 255     250.255 116.620-124.718 
ATOM   5242  C8   DA A 255     250.738 115.487-125.309 
ATOM   5243  N7   DA A 255     251.556 114.815-124.561 
ATOM   5244  C5   DA A 255     251.622 115.553-123.388 
ATOM   5245  C6   DA A 255     252.330 115.365-122.189 
ATOM   5246  N6   DA A 255     253.144 114.324-121.965 
ATOM   5247  N1   DA A 255     252.169 116.290-121.225 
ATOM   5248  C2   DA A 255     251.359 117.322-121.452 
ATOM   5249  N3   DA A 255     250.651 117.602-122.525 
ATOM   5250  C4   DA A 255     250.830 116.661-123.475 
ATOM   5251  P    DA A 256     248.263 121.052-127.575 
ATOM   5252  OP1  DA A 256     246.900 121.406-128.029 
ATOM   5253  OP2  DA A 256     249.233 120.711-128.639 
ATOM   5254  O5'  DA A 256     248.853 122.231-126.668 
ATOM   5255  C5'  DA A 256     248.552 122.246-125.261 
ATOM   5256  C4'  DA A 256     249.801 122.576-124.467 
ATOM   5257  O4'  DA A 256     250.577 121.389-124.136 
ATOM   5258  C3'  DA A 256     250.808 123.492-125.161 
ATOM   5259  O3'  DA A 256     251.388 124.357-124.192 
ATOM   5260  C2'  DA A 256     251.893 122.551-125.684 
ATOM   5261  C1'  DA A 256     251.936 121.636-124.463 
ATOM   5262  N9   DA A 256     252.597 120.326-124.719 
ATOM   5263  C8   DA A 256     252.587 119.581-125.862 
ATOM   5264  N7   DA A 256     253.262 118.477-125.775 
ATOM   5265  C5   DA A 256     253.758 118.490-124.478 
ATOM   5266  C6   DA A 256     254.560 117.587-123.761 
ATOM   5267  N6   DA A 256     255.026 116.441-124.277 
ATOM   5268  N1   DA A 256     254.869 117.907-122.491 
ATOM   5269  C2   DA A 256     254.402 119.047-121.984 
ATOM   5270  N3   DA A 256     253.650 119.963-122.553 
ATOM   5271  C4   DA A 256     253.356 119.619-123.824 
ATOM   5272  P    DC A 257     251.667 125.884-124.582 
ATOM   5273  OP1  DC A 257     250.431 126.677-124.396 
ATOM   5274  OP2  DC A 257     252.283 125.947-125.926 
ATOM   5275  O5'  DC A 257     252.746 126.300-123.476 
ATOM   5276  C5'  DC A 257     252.708 125.658-122.188 
ATOM   5277  C4'  DC A 257     254.112 125.290-121.751 
ATOM   5278  O4'  DC A 257     254.514 123.974-122.229 
ATOM   5279  C3'  DC A 257     255.226 126.215-122.240 
ATOM   5280  O3'  DC A 257     256.206 126.337-121.217 
ATOM   5281  C2'  DC A 257     255.850 125.477-123.425 
ATOM   5282  C1'  DC A 257     255.805 124.083-122.808 
ATOM   5283  N1   DC A 257     255.962 122.983-123.800 
ATOM   5284  C2   DC A 257     256.640 121.836-123.398 
ATOM   5285  O2   DC A 257     257.080 121.778-122.243 
ATOM   5286  N3   DC A 257     256.793 120.823-124.288 
ATOM   5287  C4   DC A 257     256.302 120.925-125.529 
ATOM   5288  N4   DC A 257     256.477 119.909-126.361 
ATOM   5289  C5   DC A 257     255.601 122.096-125.964 
ATOM   5290  C6   DC A 257     255.459 123.098-125.059 
ATOM   5291  P    DA A 258     256.887 127.763-120.960 
ATOM   5292  OP1  DA A 258     256.019 128.576-120.078 
ATOM   5293  OP2  DA A 258     257.254 128.378-122.254 
ATOM   5294  O5'  DA A 258     258.213 127.342-120.169 
ATOM   5295  C5'  DA A 258     258.192 126.158-119.350 
ATOM   5296  C4'  DA A 258     259.458 125.353-119.569 
ATOM   5297  O4'  DA A 258     259.333 124.411-120.673 
ATOM   5298  C3'  DA A 258     260.708 126.161-119.914 
ATOM   5299  O3'  DA A 258     261.835 125.553-119.293 
ATOM   5300  C2'  DA A 258     260.855 126.020-121.430 
ATOM   5301  C1'  DA A 258     260.474 124.545-121.507 
ATOM   5302  N9   DA A 258     260.101 124.094-122.877 
ATOM   5303  C8   DA A 258     259.457 124.796-123.855 
ATOM   5304  N7   DA A 258     259.275 124.124-124.951 
ATOM   5305  C5   DA A 258     259.840 122.886-124.680 
ATOM   5306  C6   DA A 258     259.970 121.716-125.447 
ATOM   5307  N6   DA A 258     259.518 121.602-126.704 
ATOM   5308  N1   DA A 258     260.585 120.665-124.874 
ATOM   5309  C2   DA A 258     261.031 120.785-123.625 
ATOM   5310  N3   DA A 258     260.968 121.818-122.816 
ATOM   5311  C4   DA A 258     260.348 122.857-123.413 
ATOM   5312  P    DA A 259     262.967 126.489-118.655 
ATOM   5313  OP1  DA A 259     262.565 126.894-117.290 
ATOM   5314  OP2  DA A 259     263.286 127.589-119.592 
ATOM   5315  O5'  DA A 259     264.203 125.476-118.575 
ATOM   5316  C5'  DA A 259     263.944 124.071-118.397 
ATOM   5317  C4'  DA A 259     264.832 123.260-119.319 
ATOM   5318  O4'  DA A 259     264.229 123.052-120.628 
ATOM   5319  C3'  DA A 259     266.197 123.870-119.635 
ATOM   5320  O3'  DA A 259     267.160 122.825-119.718 
ATOM   5321  C2'  DA A 259     266.033 124.490-121.022 
ATOM   5322  C1'  DA A 259     265.194 123.365-121.621 
ATOM   5323  N9   DA A 259     264.472 123.752-122.864 
ATOM   5324  C8   DA A 259     263.929 124.963-123.187 
ATOM   5325  N7   DA A 259     263.361 124.989-124.353 
ATOM   5326  C5   DA A 259     263.538 123.702-124.840 
ATOM   5327  C6   DA A 259     263.158 123.083-126.043 
ATOM   5328  N6   DA A 259     262.487 123.712-127.018 
ATOM   5329  N1   DA A 259     263.494 121.789-126.206 
ATOM   5330  C2   DA A 259     264.159 121.170-125.233 
ATOM   5331  N3   DA A 259     264.566 121.641-124.075 
ATOM   5332  C4   DA A 259     264.218 122.937-123.936 
ATOM   5333  P    DG A 260     268.622 123.067-119.112 
ATOM   5334  OP1  DG A 260     268.606 122.794-117.658 
ATOM   5335  OP2  DG A 260     269.112 124.403-119.516 
ATOM   5336  O5'  DG A 260     269.466 121.934-119.864 
ATOM   5337  C5'  DG A 260     268.808 120.714-120.252 
ATOM   5338  C4'  DG A 260     269.221 120.327-121.658 
ATOM   5339  O4'  DG A 260     268.371 120.934-122.674 
ATOM   5340  C3'  DG A 260     270.635 120.733-122.072 
ATOM   5341  O3'  DG A 260     271.186 119.711-122.893 
ATOM   5342  C2'  DG A 260     270.445 121.989-122.922 
ATOM   5343  C1'  DG A 260     269.203 121.511-123.668 
ATOM   5344  N9   DG A 260     268.442 122.608-124.329 
ATOM   5345  C8   DG A 260     268.255 123.909-123.918 
ATOM   5346  N7   DG A 260     267.526 124.628-124.737 
ATOM   5347  C5   DG A 260     267.209 123.740-125.764 
ATOM   5348  C6   DG A 260     266.440 123.941-126.940 
ATOM   5349  O6   DG A 260     265.871 124.959-127.323 
ATOM   5350  N1   DG A 260     266.369 122.772-127.710 
ATOM   5351  C2   DG A 260     266.964 121.568-127.387 
ATOM   5352  N2   DG A 260     266.777 120.570-128.255 
ATOM   5353  N3   DG A 260     267.685 121.380-126.283 
ATOM   5354  C4   DG A 260     267.763 122.505-125.525 
ATOM   5355  P    DC A 261     272.729 119.322-122.717 
ATOM   5356  OP1  DC A 261     272.875 118.358-121.603 
ATOM   5357  OP2  DC A 261     273.543 120.553-122.621 
ATOM   5358  O5'  DC A 261     273.029 118.587-124.107 
ATOM   5359  C5'  DC A 261     271.961 117.887-124.772 
ATOM   5360  C4'  DC A 261     271.985 118.195-126.256 
ATOM   5361  O4'  DC A 261     271.214 119.384-126.590 
ATOM   5362  C3'  DC A 261     273.364 118.469-126.856 
ATOM   5363  O3'  DC A 261     273.414 117.919-128.167 
ATOM   5364  C2'  DC A 261     273.442 119.991-126.966 
ATOM   5365  C1'  DC A 261     272.006 120.210-127.430 
ATOM   5366  N1   DC A 261     271.533 121.614-127.276 
ATOM   5367  C2   DC A 261     270.652 122.111-128.233 
ATOM   5368  O2   DC A 261     270.302 121.374-129.162 
ATOM   5369  N3   DC A 261     270.211 123.389-128.112 
ATOM   5370  C4   DC A 261     270.614 124.157-127.090 
ATOM   5371  N4   DC A 261     270.154 125.396-127.016 
ATOM   5372  C5   DC A 261     271.520 123.665-126.096 
ATOM   5373  C6   DC A 261     271.950 122.385-126.235 
ATOM   5374  P    DA A 262     274.758 117.203-128.658 
ATOM   5375  OP1  DA A 262     274.775 115.801-128.184 
ATOM   5376  OP2  DA A 262     275.926 118.030-128.282 
ATOM   5377  O5'  DA A 262     274.569 117.231-130.246 
ATOM   5378  C5'  DA A 262     273.237 117.188-130.792 
ATOM   5379  C4'  DA A 262     273.106 118.194-131.920 
ATOM   5380  O4'  DA A 262     272.709 119.512-131.445 
ATOM   5381  C3'  DA A 262     274.378 118.460-132.725 
ATOM   5382  O3'  DA A 262     274.027 118.652-134.090 
ATOM   5383  C2'  DA A 262     274.918 119.778-132.171 
ATOM   5384  C1'  DA A 262     273.569 120.477-132.032 
ATOM   5385  N9   DA A 262     273.601 121.671-131.141 
ATOM   5386  C8   DA A 262     274.349 121.870-130.017 
ATOM   5387  N7   DA A 262     274.156 123.023-129.454 
ATOM   5388  C5   DA A 262     273.209 123.635-130.265 
ATOM   5389  C6   DA A 262     272.578 124.888-130.205 
ATOM   5390  N6   DA A 262     272.820 125.793-129.244 
ATOM   5391  N1   DA A 262     271.687 125.181-131.170 
ATOM   5392  C2   DA A 262     271.451 124.278-132.121 
ATOM   5393  N3   DA A 262     271.976 123.082-132.279 
ATOM   5394  C4   DA A 262     272.864 122.815-131.301 
ATOM   5395  P    DT A 263     274.971 118.038-135.227 
ATOM   5396  OP1  DT A 263     274.621 116.616-135.447 
ATOM   5397  OP2  DT A 263     276.387 118.314-134.900 
ATOM   5398  O5'  DT A 263     274.535 118.903-136.500 
ATOM   5399  C5'  DT A 263     273.187 119.403-136.576 
ATOM   5400  C4'  DT A 263     273.194 120.844-137.048 
ATOM   5401  O4'  DT A 263     273.324 121.788-135.947 
ATOM   5402  C3'  DT A 263     274.329 121.227-137.997 
ATOM   5403  O3'  DT A 263     273.832 122.148-138.961 
ATOM   5404  C2'  DT A 263     275.346 121.950-137.114 
ATOM   5405  C1'  DT A 263     274.334 122.728-136.280 
ATOM   5406  N1   DT A 263     274.895 123.273-135.012 
ATOM   5407  C2   DT A 263     274.408 124.484-134.583 
ATOM   5408  O2   DT A 263     273.556 125.110-135.189 
ATOM   5409  N3   DT A 263     274.952 124.958-133.405 
ATOM   5410  C4   DT A 263     275.918 124.336-132.640 
ATOM   5411  O4   DT A 263     276.328 124.858-131.602 
ATOM   5412  C5   DT A 263     276.365 123.070-133.172 
ATOM   5413  C7   DT A 263     277.416 122.327-132.401 
ATOM   5414  C6   DT A 263     275.854 122.586-134.316 
ATOM   5415  P    DT A 264     274.324 122.025-140.479 
ATOM   5416  OP1  DT A 264     273.507 121.011-141.183 
ATOM   5417  OP2  DT A 264     275.788 121.815-140.510 
ATOM   5418  O5'  DT A 264     273.978 123.482-141.042 
ATOM   5419  C5'  DT A 264     272.866 124.203-140.478 
ATOM   5420  C4'  DT A 264     273.253 125.650-140.246 
ATOM   5421  O4'  DT A 264     273.860 125.860-138.939 
ATOM   5422  C3'  DT A 264     274.272 126.232-141.224 
ATOM   5423  O3'  DT A 264     273.939 127.591-141.483 
ATOM   5424  C2'  DT A 264     275.601 126.193-140.468 
ATOM   5425  C1'  DT A 264     275.045 126.622-139.114 
ATOM   5426  N1   DT A 264     275.956 126.328-137.972 
ATOM   5427  C2   DT A 264     275.961 127.222-136.930 
ATOM   5428  O2   DT A 264     275.262 128.221-136.909 
ATOM   5429  N3   DT A 264     276.819 126.917-135.890 
ATOM   5430  C4   DT A 264     277.651 125.819-135.810 
ATOM   5431  O4   DT A 264     278.375 125.652-134.827 
ATOM   5432  C5   DT A 264     277.575 124.939-136.952 
ATOM   5433  C7   DT A 264     278.448 123.719-136.946 
ATOM   5434  C6   DT A 264     276.750 125.211-137.976 
ATOM   5435  P    DC A 265     274.102 128.160-142.969 
ATOM   5436  OP1  DC A 265     272.898 127.825-143.764 
ATOM   5437  OP2  DC A 265     275.396 127.715-143.532 
ATOM   5438  O5'  DC A 265     274.147 129.737-142.701 
ATOM   5439  C5'  DC A 265     273.437 130.273-141.569 
ATOM   5440  C4'  DC A 265     274.296 131.295-140.854 
ATOM   5441  O4'  DC A 265     275.151 130.691-139.841 
ATOM   5442  C3'  DC A 265     275.267 132.081-141.735 
ATOM   5443  O3'  DC A 265     275.346 133.418-141.254 
ATOM   5444  C2'  DC A 265     276.621 131.407-141.516 
ATOM   5445  C1'  DC A 265     276.470 131.189-140.013 
ATOM   5446  N1   DC A 265     277.418 130.187-139.454 
ATOM   5447  C2   DC A 265     277.900 130.397-138.164 
ATOM   5448  O2   DC A 265     277.523 131.397-137.542 
ATOM   5449  N3   DC A 265     278.767 129.495-137.637 
ATOM   5450  C4   DC A 265     279.151 128.425-138.343 
ATOM   5451  N4   DC A 265     279.999 127.574-137.784 
ATOM   5452  C5   DC A 265     278.668 128.190-139.671 
ATOM   5453  C6   DC A 265     277.803 129.102-140.181 
ATOM   5454  P    DT A 266     275.427 134.618-142.311 
ATOM   5455  OP1  DT A 266     274.064 134.973-142.765 
ATOM   5456  OP2  DT A 266     276.397 134.278-143.375 
ATOM   5457  O5'  DT A 266     276.017 135.798-141.404 
ATOM   5458  C5'  DT A 266     275.716 135.813-139.997 
ATOM   5459  C4'  DT A 266     276.965 136.142-139.203 
ATOM   5460  O4'  DT A 266     277.741 134.955-138.872 
ATOM   5461  C3'  DT A 266     277.972 137.059-139.897 
ATOM   5462  O3'  DT A 266     278.552 137.924-138.927 
ATOM   5463  C2'  DT A 266     279.057 136.117-140.420 
ATOM   5464  C1'  DT A 266     279.100 135.203-139.199 
ATOM   5465  N1   DT A 266     279.761 133.892-139.454 
ATOM   5466  C2   DT A 266     280.481 133.343-138.422 
ATOM   5467  O2   DT A 266     280.593 133.879-137.333 
ATOM   5468  N3   DT A 266     281.080 132.129-138.696 
ATOM   5469  C4   DT A 266     281.019 131.437-139.888 
ATOM   5470  O4   DT A 266     281.598 130.356-140.016 
ATOM   5471  C5   DT A 266     280.240 132.094-140.912 
ATOM   5472  C7   DT A 266     280.123 131.407-142.241 
ATOM   5473  C6   DT A 266     279.648 133.275-140.672 
ATOM   5474  P    DA A 267     278.831 139.450-139.318 
ATOM   5475  OP1  DA A 267     277.595 140.244-139.132 
ATOM   5476  OP2  DA A 267     279.447 139.514-140.661 
ATOM   5477  O5'  DA A 267     279.910 139.867-138.212 
ATOM   5478  C5'  DA A 267     279.872 139.225-136.924 
ATOM   5479  C4'  DA A 267     281.276 138.856-136.487 
ATOM   5480  O4'  DA A 267     281.678 137.540-136.964 
ATOM   5481  C3'  DA A 267     282.390 139.782-136.976 
ATOM   5482  O3'  DA A 267     283.370 139.903-135.953 
ATOM   5483  C2'  DA A 267     283.014 139.043-138.161 
ATOM   5484  C1'  DA A 267     282.969 137.649-137.543 
ATOM   5485  N9   DA A 267     283.125 136.550-138.536 
ATOM   5486  C8   DA A 267     282.684 136.504-139.828 
ATOM   5487  N7   DA A 267     282.978 135.401-140.444 
ATOM   5488  C5   DA A 267     283.664 134.659-139.492 
ATOM   5489  C6   DA A 267     284.246 133.381-139.527 
ATOM   5490  N6   DA A 267     284.228 132.589-140.608 
ATOM   5491  N1   DA A 267     284.850 132.946-138.406 
ATOM   5492  C2   DA A 267     284.865 133.738-137.334 
ATOM   5493  N3   DA A 267     284.358 134.942-137.185 
ATOM   5494  C4   DA A 267     283.759 135.354-138.321 
ATOM   5495  P    DT A 268     284.051 141.330-135.696 
ATOM   5496  OP1  DT A 268     283.183 142.142-134.814 
ATOM   5497  OP2  DT A 268     284.418 141.944-136.990 
ATOM   5498  O5'  DT A 268     285.377 140.909-134.905 
ATOM   5499  C5'  DT A 268     285.356 139.724-134.086 
ATOM   5500  C4'  DT A 268     286.621 138.919-134.305 
ATOM   5501  O4'  DT A 268     286.497 137.977-135.409 
ATOM   5502  C3'  DT A 268     287.872 139.727-134.650 
ATOM   5503  O3'  DT A 268     288.998 139.120-134.029 
ATOM   5504  C2'  DT A 268     288.019 139.586-136.165 
ATOM   5505  C1'  DT A 268     287.637 138.111-136.243 
ATOM   5506  N1   DT A 268     287.265 137.661-137.613 
ATOM   5507  C2   DT A 268     287.603 136.375-137.962 
ATOM   5508  O2   DT A 268     288.182 135.613-137.207 
ATOM   5509  N3   DT A 268     287.243 135.993-139.239 
ATOM   5510  C4   DT A 268     286.588 136.771-140.172 
ATOM   5511  O4   DT A 268     286.318 136.317-141.287 
ATOM   5512  C5   DT A 268     286.275 138.103-139.714 
ATOM   5513  C7   DT A 268     285.562 139.017-140.668 
ATOM   5514  C6   DT A 268     286.614 138.502-138.478 
ATOM   5515  P    DT A 269     290.131 140.055-133.391 
ATOM   5516  OP1  DT A 269     289.729 140.460-132.025 
ATOM   5517  OP2  DT A 269     290.450 141.155-134.328 
ATOM   5518  O5'  DT A 269     291.367 139.043-133.310 
ATOM   5519  C5'  DT A 269     291.108 137.638-133.133 
ATOM   5520  C4'  DT A 269     291.996 136.826-134.055 
ATOM   5521  O4'  DT A 269     291.393 136.619-135.364 
ATOM   5522  C3'  DT A 269     293.361 137.436-134.371 
ATOM   5523  O3'  DT A 269     294.324 136.392-134.454 
ATOM   5524  C2'  DT A 269     293.197 138.056-135.758 
ATOM   5525  C1'  DT A 269     292.358 136.931-136.357 
ATOM   5526  N1   DT A 269     291.636 137.319-137.600 
ATOM   5527  C2   DT A 269     291.483 136.350-138.563 
ATOM   5528  O2   DT A 269     291.908 135.215-138.434 
ATOM   5529  N3   DT A 269     290.809 136.747-139.702 
ATOM   5530  C4   DT A 269     290.288 138.000-139.950 
ATOM   5531  O4   DT A 269     289.703 138.237-141.009 
ATOM   5532  C5   DT A 269     290.498 138.948-138.881 
ATOM   5533  C7   DT A 269     289.963 140.337-139.071 
ATOM   5534  C6   DT A 269     291.150 138.590-137.764 
ATOM   5535  P    DG A 270     295.785 136.633-133.848 
ATOM   5536  OP1  DG A 270     295.770 136.360-132.393 
ATOM   5537  OP2  DG A 270     296.276 137.969-134.252 
ATOM   5538  O5'  DG A 270     296.630 135.501-134.600 
ATOM   5539  C5'  DG A 270     295.971 134.280-134.988 
ATOM   5540  C4'  DG A 270     296.385 133.893-136.394 
ATOM   5541  O4'  DG A 270     295.535 134.500-137.410 
ATOM   5542  C3'  DG A 270     297.799 134.299-136.807 
ATOM   5543  O3'  DG A 270     298.350 133.277-137.629 
ATOM   5544  C2'  DG A 270     297.609 135.555-137.657 
ATOM   5545  C1'  DG A 270     296.367 135.077-138.404 
ATOM   5546  N9   DG A 270     295.606 136.174-139.065 
ATOM   5547  C8   DG A 270     295.419 137.476-138.654 
ATOM   5548  N7   DG A 270     294.690 138.194-139.473 
ATOM   5549  C5   DG A 270     294.373 137.307-140.500 
ATOM   5550  C6   DG A 270     293.603 137.507-141.676 
ATOM   5551  O6   DG A 270     293.035 138.525-142.059 
ATOM   5552  N1   DG A 270     293.533 136.338-142.446 
ATOM   5553  C2   DG A 270     294.127 135.134-142.123 
ATOM   5554  N2   DG A 270     293.941 134.136-142.991 
ATOM   5555  N3   DG A 270     294.848 134.947-141.019 
ATOM   5556  C4   DG A 270     294.927 136.071-140.261 
ATOM   5557  P    DA A 271     299.893 132.888-137.453 
ATOM   5558  OP1  DA A 271     300.038 131.924-136.339 
ATOM   5559  OP2  DA A 271     300.707 134.120-137.357 
ATOM   5560  O5'  DA A 271     300.193 132.153-138.843 
ATOM   5561  C5'  DA A 271     299.125 131.454-139.508 
ATOM   5562  C4'  DA A 271     299.149 131.761-140.992 
ATOM   5563  O4'  DA A 271     298.378 132.950-141.325 
ATOM   5564  C3'  DA A 271     300.528 132.036-141.592 
ATOM   5565  O3'  DA A 271     300.577 131.485-142.903 
ATOM   5566  C2'  DA A 271     300.606 133.558-141.702 
ATOM   5567  C1'  DA A 271     299.169 133.776-142.166 
ATOM   5568  N9   DA A 271     298.697 135.180-142.012 
ATOM   5569  C8   DA A 271     299.015 136.080-141.035 
ATOM   5570  N7   DA A 271     298.439 137.233-141.177 
ATOM   5571  C5   DA A 271     297.682 137.091-142.332 
ATOM   5572  C6   DA A 271     296.832 137.969-143.022 
ATOM   5573  N6   DA A 271     296.590 139.227-142.628 
ATOM   5574  N1   DA A 271     296.237 137.506-144.137 
ATOM   5575  C2   DA A 271     296.480 136.255-144.524 
ATOM   5576  N3   DA A 271     297.251 135.348-143.964 
ATOM   5577  C4   DA A 271     297.834 135.837-142.851 
ATOM   5578  P    DT A 272     301.922 130.769-143.394 
ATOM   5579  OP1  DT A 272     301.939 129.367-142.920 
ATOM   5580  OP2  DT A 272     303.090 131.596-143.018 
ATOM   5581  O5'  DT A 272     301.733 130.798-144.982 
ATOM   5582  C5'  DT A 272     300.401 130.755-145.528 
ATOM   5583  C4'  DT A 272     300.270 131.760-146.655 
ATOM   5584  O4'  DT A 272     299.873 133.079-146.181 
ATOM   5585  C3'  DT A 272     301.542 132.026-147.460 
ATOM   5586  O3'  DT A 272     301.191 132.218-148.826 
ATOM   5587  C2'  DT A 272     302.082 133.345-146.907 
ATOM   5588  C1'  DT A 272     300.733 134.043-146.768 
ATOM   5589  N1   DT A 272     300.765 135.237-145.877 
ATOM   5590  C2   DT A 272     299.945 136.288-146.211 
ATOM   5591  O2   DT A 272     299.212 136.275-147.184 
ATOM   5592  N3   DT A 272     300.003 137.377-145.362 
ATOM   5593  C4   DT A 272     300.793 137.497-144.237 
ATOM   5594  O4   DT A 272     300.759 138.524-143.555 
ATOM   5595  C5   DT A 272     301.618 136.343-143.970 
ATOM   5596  C7   DT A 272     302.509 136.393-142.764 
ATOM   5597  C6   DT A 272     301.583 135.272-144.778 
ATOM   5598  P    DA A 273     302.135 131.604-149.963 
ATOM   5599  OP1  DA A 273     301.785 130.182-150.183 
ATOM   5600  OP2  DA A 273     303.551 131.880-149.636 
ATOM   5601  O5'  DA A 273     301.699 132.469-151.236 
ATOM   5602  C5'  DA A 273     300.351 132.969-151.312 
ATOM   5603  C4'  DA A 273     300.358 134.410-151.784 
ATOM   5604  O4'  DA A 273     300.488 135.354-150.683 
ATOM   5605  C3'  DA A 273     301.493 134.794-152.733 
ATOM   5606  O3'  DA A 273     300.996 135.715-153.696 
ATOM   5607  C2'  DA A 273     302.510 135.516-151.850 
ATOM   5608  C1'  DA A 273     301.497 136.294-151.016 
ATOM   5609  N9   DA A 273     302.058 136.839-149.748 
ATOM   5610  C8   DA A 273     303.010 136.291-148.936 
ATOM   5611  N7   DA A 273     303.291 137.012-147.896 
ATOM   5612  C5   DA A 273     302.466 138.121-148.024 
ATOM   5613  C6   DA A 273     302.288 139.266-147.231 
ATOM   5614  N6   DA A 273     302.963 139.493-146.095 
ATOM   5615  N1   DA A 273     301.386 140.175-147.649 
ATOM   5616  C2   DA A 273     300.717 139.945-148.778 
ATOM   5617  N3   DA A 273     300.799 138.918-149.596 
ATOM   5618  C4   DA A 273     301.708 138.024-149.156 
ATOM   5619  P    DA A 274     301.488 135.591-155.215 
ATOM   5620  OP1  DA A 274     300.671 134.578-155.919 
ATOM   5621  OP2  DA A 274     302.952 135.381-155.246 
ATOM   5622  O5'  DA A 274     301.142 137.048-155.778 
ATOM   5623  C5'  DA A 274     300.030 137.769-155.214 
ATOM   5624  C4'  DA A 274     300.417 139.216-154.981 
ATOM   5625  O4'  DA A 274     301.024 139.426-153.675 
ATOM   5626  C3'  DA A 274     301.436 139.799-155.960 
ATOM   5627  O3'  DA A 274     301.103 141.157-156.219 
ATOM   5628  C2'  DA A 274     302.764 139.759-155.204 
ATOM   5629  C1'  DA A 274     302.209 140.188-153.849 
ATOM   5630  N9   DA A 274     303.120 139.895-152.708 
ATOM   5631  C8   DA A 274     303.970 138.837-152.552 
ATOM   5632  N7   DA A 274     304.638 138.861-151.440 
ATOM   5633  C5   DA A 274     304.200 140.018-150.811 
ATOM   5634  C6   DA A 274     304.533 140.612-149.583 
ATOM   5635  N6   DA A 274     305.427 140.096-148.728 
ATOM   5636  N1   DA A 274     303.910 141.763-149.263 
ATOM   5637  C2   DA A 274     303.022 142.271-150.116 
ATOM   5638  N3   DA A 274     302.633 141.809-151.284 
ATOM   5639  C4   DA A 274     303.271 140.658-151.580 
ATOM   5640  P    DG A 275     301.266 141.727-157.705 
ATOM   5641  OP1  DG A 275     300.062 141.391-158.500 
ATOM   5642  OP2  DG A 275     302.559 141.282-158.268 
ATOM   5643  O5'  DG A 275     301.311 143.303-157.437 
ATOM   5644  C5'  DG A 275     300.600 143.839-156.305 
ATOM   5645  C4'  DG A 275     301.460 144.862-155.590 
ATOM   5646  O4'  DG A 275     302.315 144.257-154.577 
ATOM   5647  C3'  DG A 275     302.431 145.647-156.471 
ATOM   5648  O3'  DG A 275     302.510 146.985-155.990 
ATOM   5649  C2'  DG A 275     303.785 144.973-156.251 
ATOM   5650  C1'  DG A 275     303.633 144.755-154.749 
ATOM   5651  N9   DG A 275     304.582 143.753-154.190 
ATOM   5652  C8   DG A 275     305.080 142.607-154.770 
ATOM   5653  N7   DG A 275     305.905 141.935-154.004 
ATOM   5654  C5   DG A 275     305.959 142.691-152.833 
ATOM   5655  C6   DG A 275     306.688 142.471-151.636 
ATOM   5656  O6   DG A 275     307.448 141.547-151.356 
ATOM   5657  N1   DG A 275     306.453 143.487-150.699 
ATOM   5658  C2   DG A 275     305.622 144.573-150.894 
ATOM   5659  N2   DG A 275     305.531 145.432-149.876 
ATOM   5660  N3   DG A 275     304.938 144.778-152.018 
ATOM   5661  C4   DG A 275     305.156 143.802-152.937 
ATOM   5662  P    DG A 276     302.591 148.185-157.047 
ATOM   5663  OP1  DG A 276     301.227 148.539-157.501 
ATOM   5664  OP2  DG A 276     303.560 147.844-158.111 
ATOM   5665  O5'  DG A 276     303.181 149.364-156.140 
ATOM   5666  C5'  DG A 276     302.880 149.379-154.733 
ATOM   5667  C4'  DG A 276     304.129 149.708-153.938 
ATOM   5668  O4'  DG A 276     304.905 148.521-153.608 
ATOM   5669  C3'  DG A 276     305.136 150.625-154.633 
ATOM   5670  O3'  DG A 276     305.715 151.490-153.663 
ATOM   5671  C2'  DG A 276     306.221 149.684-155.155 
ATOM   5672  C1'  DG A 276     306.264 148.769-153.935 
ATOM   5673  N9   DG A 276     306.925 147.459-154.190 
ATOM   5674  C8   DG A 276     306.925 146.693-155.336 
ATOM   5675  N7   DG A 276     307.612 145.580-155.233 
ATOM   5676  C5   DG A 276     308.100 145.612-153.928 
ATOM   5677  C6   DG A 276     308.912 144.678-153.233 
ATOM   5678  O6   DG A 276     309.375 143.613-153.634 
ATOM   5679  N1   DG A 276     309.175 145.103-151.923 
ATOM   5680  C2   DG A 276     308.712 146.276-151.359 
ATOM   5681  N2   DG A 276     309.074 146.499-150.093 
ATOM   5682  N3   DG A 276     307.950 147.151-152.011 
ATOM   5683  C4   DG A 276     307.687 146.754-153.283 
ATOM   5684  P    DT A 277     305.995 153.016-154.054 
ATOM   5685  OP1  DT A 277     304.759 153.810-153.868 
ATOM   5686  OP2  DT A 277     306.611 153.080-155.397 
ATOM   5687  O5'  DT A 277     307.074 153.433-152.948 
ATOM   5688  C5'  DT A 277     307.036 152.791-151.660 
ATOM   5689  C4'  DT A 277     308.440 152.423-151.223 
ATOM   5690  O4'  DT A 277     308.842 151.107-151.700 
ATOM   5691  C3'  DT A 277     309.553 153.348-151.712 
ATOM   5692  O3'  DT A 277     310.534 153.470-150.689 
ATOM   5693  C2'  DT A 277     310.178 152.610-152.897 
ATOM   5694  C1'  DT A 277     310.133 151.216-152.279 
ATOM   5695  N1   DT A 277     310.289 150.116-153.272 
ATOM   5696  C2   DT A 277     310.961 148.991-152.859 
ATOM   5697  O2   DT A 277     311.420 148.867-151.737 
ATOM   5698  N3   DT A 277     311.087 147.993-153.807 
ATOM   5699  C4   DT A 277     310.607 148.028-155.100 
ATOM   5700  O4   DT A 277     310.782 147.072-155.858 
ATOM   5701  C5   DT A 277     309.917 149.249-155.440 
ATOM   5702  C7   DT A 277     309.364 149.370-156.831 
ATOM   5703  C6   DT A 277     309.781 150.236-154.539 
ATOM   5704  P    DA A 278     311.214 154.896-150.432 
ATOM   5705  OP1  DA A 278     310.346 155.708-149.550 
ATOM   5706  OP2  DA A 278     311.582 155.510-151.726 
ATOM   5707  O5'  DA A 278     312.541 154.475-149.641 
ATOM   5708  C5'  DA A 278     312.519 153.290-148.822 
ATOM   5709  C4'  DA A 278     313.785 152.486-149.041 
ATOM   5710  O4'  DA A 278     313.660 151.544-150.145 
ATOM   5711  C3'  DA A 278     315.036 153.293-149.386 
ATOM   5712  O3'  DA A 278     316.162 152.686-148.765 
ATOM   5713  C2'  DA A 278     315.182 153.153-150.901 
ATOM   5714  C1'  DA A 278     314.801 151.677-150.979 
ATOM   5715  N9   DA A 278     314.428 151.227-152.349 
ATOM   5716  C8   DA A 278     313.785 151.928-153.327 
ATOM   5717  N7   DA A 278     313.603 151.257-154.422 
ATOM   5718  C5   DA A 278     314.167 150.018-154.151 
ATOM   5719  C6   DA A 278     314.298 148.849-154.919 
ATOM   5720  N6   DA A 278     313.846 148.734-156.176 
ATOM   5721  N1   DA A 278     314.913 147.797-154.346 
ATOM   5722  C2   DA A 278     315.359 147.917-153.097 
ATOM   5723  N3   DA A 278     315.295 148.951-152.287 
ATOM   5724  C4   DA A 278     314.676 149.990-152.885 
ATOM   5725  P    DA A 279     317.295 153.621-148.127 
ATOM   5726  OP1  DA A 279     316.893 154.026-146.761 
ATOM   5727  OP2  DA A 279     317.614 154.722-149.063 
ATOM   5728  O5'  DA A 279     318.531 152.609-148.046 
ATOM   5729  C5'  DA A 279     318.272 151.204-147.868 
ATOM   5730  C4'  DA A 279     319.159 150.392-148.791 
ATOM   5731  O4'  DA A 279     318.557 150.185-150.100 
ATOM   5732  C3'  DA A 279     320.525 151.002-149.107 
ATOM   5733  O3'  DA A 279     321.487 149.958-149.190 
ATOM   5734  C2'  DA A 279     320.361 151.623-150.494 
ATOM   5735  C1'  DA A 279     319.522 150.498-151.093 
ATOM   5736  N9   DA A 279     318.800 150.885-152.336 
ATOM   5737  C8   DA A 279     318.257 152.096-152.659 
ATOM   5738  N7   DA A 279     317.688 152.122-153.825 
ATOM   5739  C5   DA A 279     317.866 150.834-154.312 
ATOM   5740  C6   DA A 279     317.485 150.215-155.514 
ATOM   5741  N6   DA A 279     316.815 150.844-156.490 
ATOM   5742  N1   DA A 279     317.821 148.922-155.678 
ATOM   5743  C2   DA A 279     318.487 148.303-154.705 
ATOM   5744  N3   DA A 279     318.894 148.774-153.547 
ATOM   5745  C4   DA A 279     318.546 150.070-153.407 
ATOM   5746  P    DC A 280     322.949 150.199-148.584 
ATOM   5747  OP1  DC A 280     322.934 149.926-147.129 
ATOM   5748  OP2  DC A 280     323.439 151.535-148.988 
ATOM   5749  O5'  DC A 280     323.794 149.067-149.336 
ATOM   5750  C5'  DC A 280     323.135 147.847-149.724 
ATOM   5751  C4'  DC A 280     323.549 147.460-151.130 
ATOM   5752  O4'  DC A 280     322.698 148.066-152.146 
ATOM   5753  C3'  DC A 280     324.963 147.866-151.543 
ATOM   5754  O3'  DC A 280     325.514 146.843-152.364 
ATOM   5755  C2'  DC A 280     324.773 149.122-152.393 
ATOM   5756  C1'  DC A 280     323.531 148.644-153.140 
ATOM   5757  N1   DC A 280     322.770 149.740-153.801 
ATOM   5758  C2   DC A 280     322.142 149.456-155.012 
ATOM   5759  O2   DC A 280     322.241 148.317-155.482 
ATOM   5760  N3   DC A 280     321.444 150.443-155.631 
ATOM   5761  C4   DC A 280     321.360 151.664-155.088 
ATOM   5762  N4   DC A 280     320.668 152.592-155.730 
ATOM   5763  C5   DC A 280     321.999 151.977-153.844 
ATOM   5764  C6   DC A 280     322.693 150.978-153.241 
ATOM   5765  P    DA A 281     327.057 146.455-152.189 
ATOM   5766  OP1  DA A 281     327.202 145.491-151.075 
ATOM   5767  OP2  DA A 281     327.871 147.686-152.092 
ATOM   5768  O5'  DA A 281     327.357 145.720-153.579 
ATOM   5769  C5'  DA A 281     326.289 145.020-154.244 
ATOM   5770  C4'  DA A 281     326.313 145.327-155.728 
ATOM   5771  O4'  DA A 281     325.542 146.517-156.061 
ATOM   5772  C3'  DA A 281     327.691 145.602-156.328 
ATOM   5773  O3'  DA A 281     327.741 145.051-157.639 
ATOM   5774  C2'  DA A 281     327.770 147.124-156.438 
ATOM   5775  C1'  DA A 281     326.333 147.342-156.902 
ATOM   5776  N9   DA A 281     325.861 148.747-156.748 
ATOM   5777  C8   DA A 281     326.179 149.646-155.771 
ATOM   5778  N7   DA A 281     325.602 150.800-155.913 
ATOM   5779  C5   DA A 281     324.846 150.657-157.068 
ATOM   5780  C6   DA A 281     323.996 151.535-157.758 
ATOM   5781  N6   DA A 281     323.754 152.794-157.364 
ATOM   5782  N1   DA A 281     323.401 151.073-158.873 
ATOM   5783  C2   DA A 281     323.644 149.821-159.260 
ATOM   5784  N3   DA A 281     324.415 148.914-158.700 
ATOM   5785  C4   DA A 281     324.998 149.403-157.587 
ATOM   5786  P    DA A 282     329.086 144.335-158.130 
ATOM   5787  OP1  DA A 282     329.103 142.934-157.656 
ATOM   5788  OP2  DA A 282     330.253 145.162-157.754 
ATOM   5789  O5'  DA A 282     328.897 144.364-159.718 
ATOM   5790  C5'  DA A 282     327.565 144.321-160.264 
ATOM   5791  C4'  DA A 282     327.434 145.327-161.391 
ATOM   5792  O4'  DA A 282     327.037 146.645-160.917 
ATOM   5793  C3'  DA A 282     328.706 145.593-162.196 
ATOM   5794  O3'  DA A 282     328.355 145.785-163.562 
ATOM   5795  C2'  DA A 282     329.246 146.911-161.643 
ATOM   5796  C1'  DA A 282     327.897 147.610-161.504 
ATOM   5797  N9   DA A 282     327.929 148.803-160.613 
ATOM   5798  C8   DA A 282     328.677 149.003-159.488 
ATOM   5799  N7   DA A 282     328.483 150.155-158.926 
ATOM   5800  C5   DA A 282     327.536 150.767-159.737 
ATOM   5801  C6   DA A 282     326.906 152.021-159.676 
ATOM   5802  N6   DA A 282     327.148 152.925-158.716 
ATOM   5803  N1   DA A 282     326.015 152.314-160.642 
ATOM   5804  C2   DA A 282     325.779 151.410-161.592 
ATOM   5805  N3   DA A 282     326.303 150.215-161.751 
ATOM   5806  C4   DA A 282     327.191 149.948-160.773 
ATOM   5807  P    DG A 283     329.298 145.170-164.699 
ATOM   5808  OP1  DG A 283     328.948 143.749-164.919 
ATOM   5809  OP2  DG A 283     330.715 145.446-164.372 
ATOM   5810  O5'  DG A 283     328.863 146.035-165.972 
ATOM   5811  C5'  DG A 283     327.514 146.536-166.048 
ATOM   5812  C4'  DG A 283     327.522 147.977-166.520 
ATOM   5813  O4'  DG A 283     327.651 148.920-165.419 
ATOM   5814  C3'  DG A 283     328.657 148.360-167.469 
ATOM   5815  O3'  DG A 283     328.160 149.281-168.432 
ATOM   5816  C2'  DG A 283     329.673 149.082-166.586 
ATOM   5817  C1'  DG A 283     328.661 149.860-165.752 
ATOM   5818  N9   DG A 283     329.222 150.406-164.484 
ATOM   5819  C8   DG A 283     330.181 149.868-163.654 
ATOM   5820  N7   DG A 283     330.455 150.606-162.605 
ATOM   5821  C5   DG A 283     329.619 151.713-162.752 
ATOM   5822  C6   DG A 283     329.464 152.857-161.927 
ATOM   5823  O6   DG A 283     330.042 153.135-160.880 
ATOM   5824  N1   DG A 283     328.506 153.738-162.448 
ATOM   5825  C2   DG A 283     327.791 153.537-163.613 
ATOM   5826  N2   DG A 283     326.921 154.498-163.939 
ATOM   5827  N3   DG A 283     327.936 152.464-164.386 
ATOM   5828  C4   DG A 283     328.863 151.600-163.896 
ATOM   5829  P    DT A 284     328.652 149.158-169.951 
ATOM   5830  OP1  DT A 284     327.835 148.144-170.655 
ATOM   5831  OP2  DT A 284     330.116 148.947-169.982 
ATOM   5832  O5'  DT A 284     328.305 150.614-170.514 
ATOM   5833  C5'  DT A 284     327.194 151.335-169.950 
ATOM   5834  C4'  DT A 284     327.580 152.782-169.717 
ATOM   5835  O4'  DT A 284     328.188 152.993-168.410 
ATOM   5836  C3'  DT A 284     328.600 153.365-170.696 
ATOM   5837  O3'  DT A 284     328.267 154.724-170.954 
ATOM   5838  C2'  DT A 284     329.928 153.325-169.939 
ATOM   5839  C1'  DT A 284     329.372 153.755-168.585 
ATOM   5840  N1   DT A 284     330.284 153.461-167.444 
ATOM   5841  C2   DT A 284     330.289 154.355-166.401 
ATOM   5842  O2   DT A 284     329.590 155.354-166.380 
ATOM   5843  N3   DT A 284     331.147 154.050-165.361 
ATOM   5844  C4   DT A 284     331.978 152.952-165.282 
ATOM   5845  O4   DT A 284     332.703 152.785-164.298 
ATOM   5846  C5   DT A 284     331.903 152.071-166.423 
ATOM   5847  C7   DT A 284     332.776 150.851-166.418 
ATOM   5848  C6   DT A 284     331.078 152.344-167.448 
ATOM   5849  P    DC A 285     328.430 155.293-172.441 
ATOM   5850  OP1  DC A 285     327.226 154.957-173.235 
ATOM   5851  OP2  DC A 285     329.723 154.848-173.004 
ATOM   5852  O5'  DC A 285     328.475 156.870-172.173 
ATOM   5853  C5'  DC A 285     327.764 157.405-171.041 
ATOM   5854  C4'  DC A 285     328.624 158.428-170.326 
ATOM   5855  O4'  DC A 285     329.479 157.824-169.313 
ATOM   5856  C3'  DC A 285     329.595 159.214-171.207 
ATOM   5857  O3'  DC A 285     329.674 160.551-170.726 
ATOM   5858  C2'  DC A 285     330.949 158.539-170.987 
ATOM   5859  C1'  DC A 285     330.797 158.321-169.485 
ATOM   5860  N1   DC A 285     331.746 157.319-168.926 
ATOM   5861  C2   DC A 285     332.228 157.529-167.636 
ATOM   5862  O2   DC A 285     331.851 158.530-167.014 
ATOM   5863  N3   DC A 285     333.095 156.628-167.109 
ATOM   5864  C4   DC A 285     333.479 155.557-167.814 
ATOM   5865  N4   DC A 285     334.326 154.706-167.256 
ATOM   5866  C5   DC A 285     332.996 155.322-169.143 
ATOM   5867  C6   DC A 285     332.131 156.235-169.652 
ATOM   5868  P    DG A 286     329.755 161.751-171.783 
ATOM   5869  OP1  DG A 286     328.391 162.105-172.236 
ATOM   5870  OP2  DG A 286     330.724 161.410-172.847 
ATOM   5871  O5'  DG A 286     330.345 162.930-170.876 
ATOM   5872  C5'  DG A 286     330.043 162.945-169.469 
ATOM   5873  C4'  DG A 286     331.293 163.275-168.674 
ATOM   5874  O4'  DG A 286     332.069 162.088-168.344 
ATOM   5875  C3'  DG A 286     332.300 164.191-169.369 
ATOM   5876  O3'  DG A 286     332.879 165.056-168.399 
ATOM   5877  C2'  DG A 286     333.384 163.250-169.891 
ATOM   5878  C1'  DG A 286     333.428 162.335-168.670 
ATOM   5879  N9   DG A 286     334.089 161.025-168.926 
ATOM   5880  C8   DG A 286     334.089 160.260-170.072 
ATOM   5881  N7   DG A 286     334.775 159.146-169.969 
ATOM   5882  C5   DG A 286     335.264 159.178-168.664 
ATOM   5883  C6   DG A 286     336.076 158.245-167.969 
ATOM   5884  O6   DG A 286     336.538 157.180-168.370 
ATOM   5885  N1   DG A 286     336.338 158.669-166.659 
ATOM   5886  C2   DG A 286     335.876 159.842-166.095 
ATOM   5887  N2   DG A 286     336.238 160.065-164.829 
ATOM   5888  N3   DG A 286     335.114 160.718-166.747 
ATOM   5889  C4   DG A 286     334.851 160.320-168.019 
ATOM   5890  P    DA A 287     333.159 166.583-168.789 
ATOM   5891  OP1  DA A 287     331.923 167.376-168.603 
ATOM   5892  OP2  DA A 287     333.775 166.646-170.133 
ATOM   5893  O5'  DA A 287     334.238 166.999-167.684 
ATOM   5894  C5'  DA A 287     334.200 166.357-166.395 
ATOM   5895  C4'  DA A 287     335.603 165.989-165.959 
ATOM   5896  O4'  DA A 287     336.006 164.673-166.436 
ATOM   5897  C3'  DA A 287     336.717 166.914-166.448 
ATOM   5898  O3'  DA A 287     337.697 167.036-165.425 
ATOM   5899  C2'  DA A 287     337.342 166.176-167.632 
ATOM   5900  C1'  DA A 287     337.297 164.782-167.015 
ATOM   5901  N9   DA A 287     337.453 163.682-168.008 
ATOM   5902  C8   DA A 287     337.012 163.637-169.300 
ATOM   5903  N7   DA A 287     337.306 162.534-169.916 
ATOM   5904  C5   DA A 287     337.992 161.792-168.964 
ATOM   5905  C6   DA A 287     338.574 160.514-168.999 
ATOM   5906  N6   DA A 287     338.556 159.721-170.079 
ATOM   5907  N1   DA A 287     339.178 160.079-167.877 
ATOM   5908  C2   DA A 287     339.193 160.870-166.806 
ATOM   5909  N3   DA A 287     338.686 162.074-166.657 
ATOM   5910  C4   DA A 287     338.087 162.487-167.793 
ATOM   5911  P    DT A 288     338.378 168.462-165.168 
ATOM   5912  OP1  DT A 288     337.510 169.275-164.286 
ATOM   5913  OP2  DT A 288     338.746 169.077-166.462 
ATOM   5914  O5'  DT A 288     339.704 168.041-164.377 
ATOM   5915  C5'  DT A 288     339.683 166.857-163.558 
ATOM   5916  C4'  DT A 288     340.949 166.052-163.777 
ATOM   5917  O4'  DT A 288     340.824 165.110-164.881 
ATOM   5918  C3'  DT A 288     342.200 166.860-164.122 
ATOM   5919  O3'  DT A 288     343.326 166.252-163.501 
ATOM   5920  C2'  DT A 288     342.346 166.719-165.637 
ATOM   5921  C1'  DT A 288     341.965 165.244-165.715 
ATOM   5922  N1   DT A 288     341.592 164.793-167.084 
ATOM   5923  C2   DT A 288     341.930 163.508-167.434 
ATOM   5924  O2   DT A 288     342.510 162.746-166.678 
ATOM   5925  N3   DT A 288     341.570 163.126-168.711 
ATOM   5926  C4   DT A 288     340.915 163.903-169.644 
ATOM   5927  O4   DT A 288     340.645 163.450-170.759 
ATOM   5928  C5   DT A 288     340.603 165.236-169.186 
ATOM   5929  C7   DT A 288     339.890 166.149-170.140 
ATOM   5930  C6   DT A 288     340.942 165.634-167.949 
ATOM   5931  P    DG A 289     344.458 167.188-162.863 
ATOM   5932  OP1  DG A 289     344.056 167.593-161.497 
ATOM   5933  OP2  DG A 289     344.778 168.288-163.799 
ATOM   5934  O5'  DG A 289     345.695 166.175-162.782 
ATOM   5935  C5'  DG A 289     345.436 164.770-162.604 
ATOM   5936  C4'  DG A 289     346.323 163.959-163.527 
ATOM   5937  O4'  DG A 289     345.720 163.751-164.836 
ATOM   5938  C3'  DG A 289     347.689 164.569-163.842 
ATOM   5939  O3'  DG A 289     348.651 163.524-163.926 
ATOM   5940  C2'  DG A 289     347.525 165.189-165.230 
ATOM   5941  C1'  DG A 289     346.686 164.064-165.828 
ATOM   5942  N9   DG A 289     345.963 164.451-167.072 
ATOM   5943  C8   DG A 289     345.410 165.666-167.415 
ATOM   5944  N7   DG A 289     344.839 165.678-168.595 
ATOM   5945  C5   DG A 289     345.027 164.380-169.067 
ATOM   5946  C6   DG A 289     344.628 163.787-170.292 
ATOM   5947  O6   DG A 289     344.015 164.292-171.229 
ATOM   5948  N1   DG A 289     345.024 162.443-170.364 
ATOM   5949  C2   DG A 289     345.714 161.763-169.381 
ATOM   5950  N2   DG A 289     345.998 160.485-169.640 
ATOM   5951  N3   DG A 289     346.088 162.321-168.230 
ATOM   5952  C4   DG A 289     345.712 163.624-168.145 
ATOM   5953  P    DG A 290     350.113 163.766-163.319 
ATOM   5954  OP1  DG A 290     350.098 163.492-161.865 
ATOM   5955  OP2  DG A 290     350.603 165.102-163.724 
ATOM   5956  O5'  DG A 290     350.958 162.633-164.072 
ATOM   5957  C5'  DG A 290     350.299 161.413-164.460 
ATOM   5958  C4'  DG A 290     350.712 161.026-165.866 
ATOM   5959  O4'  DG A 290     349.862 161.633-166.881 
ATOM   5960  C3'  DG A 290     352.127 161.432-166.279 
ATOM   5961  O3'  DG A 290     352.678 160.410-167.100 
ATOM   5962  C2'  DG A 290     351.937 162.688-167.129 
ATOM   5963  C1'  DG A 290     350.695 162.210-167.876 
ATOM   5964  N9   DG A 290     349.933 163.307-168.537 
ATOM   5965  C8   DG A 290     349.746 164.608-168.126 
ATOM   5966  N7   DG A 290     349.017 165.327-168.945 
ATOM   5967  C5   DG A 290     348.700 164.439-169.971 
ATOM   5968  C6   DG A 290     347.931 164.640-171.148 
ATOM   5969  O6   DG A 290     347.362 165.658-171.531 
ATOM   5970  N1   DG A 290     347.861 163.471-171.918 
ATOM   5971  C2   DG A 290     348.455 162.267-171.594 
ATOM   5972  N2   DG A 290     348.269 161.269-172.462 
ATOM   5973  N3   DG A 290     349.176 162.079-170.491 
ATOM   5974  C4   DG A 290     349.254 163.204-169.732 
ATOM   5975  P    DA A 291     354.221 160.021-166.925 
ATOM   5976  OP1  DA A 291     354.366 159.057-165.811 
ATOM   5977  OP2  DA A 291     355.035 161.252-166.828 
ATOM   5978  O5'  DA A 291     354.521 159.286-168.315 
ATOM   5979  C5'  DA A 291     353.452 158.586-168.979 
ATOM   5980  C4'  DA A 291     353.476 158.894-170.464 
ATOM   5981  O4'  DA A 291     352.705 160.083-170.797 
ATOM   5982  C3'  DA A 291     354.855 159.168-171.064 
ATOM   5983  O3'  DA A 291     354.905 158.618-172.374 
ATOM   5984  C2'  DA A 291     354.934 160.690-171.174 
ATOM   5985  C1'  DA A 291     353.497 160.909-171.638 
ATOM   5986  N9   DA A 291     353.024 162.313-171.484 
ATOM   5987  C8   DA A 291     353.342 163.213-170.507 
ATOM   5988  N7   DA A 291     352.766 164.366-170.649 
ATOM   5989  C5   DA A 291     352.010 164.223-171.804 
ATOM   5990  C6   DA A 291     351.159 165.102-172.494 
ATOM   5991  N6   DA A 291     350.918 166.360-172.100 
ATOM   5992  N1   DA A 291     350.564 164.639-173.609 
ATOM   5993  C2   DA A 291     350.808 163.388-173.996 
ATOM   5994  N3   DA A 291     351.579 162.481-173.436 
ATOM   5995  C4   DA A 291     352.162 162.969-172.323 
ATOM   5996  P    DT A 292     356.249 157.902-172.866 
ATOM   5997  OP1  DT A 292     356.266 156.500-172.392 
ATOM   5998  OP2  DT A 292     357.417 158.729-172.490 
ATOM   5999  O5'  DT A 292     356.061 157.930-174.454 
ATOM   6000  C5'  DT A 292     354.729 157.887-175.000 
ATOM   6001  C4'  DT A 292     354.598 158.893-176.127 
ATOM   6002  O4'  DT A 292     354.201 160.211-175.652 
ATOM   6003  C3'  DT A 292     355.870 159.159-176.932 
ATOM   6004  O3'  DT A 292     355.519 159.351-178.297 
ATOM   6005  C2'  DT A 292     356.410 160.477-176.379 
ATOM   6006  C1'  DT A 292     355.060 161.176-176.239 
ATOM   6007  N1   DT A 292     355.093 162.370-175.349 
ATOM   6008  C2   DT A 292     354.273 163.420-175.682 
ATOM   6009  O2   DT A 292     353.540 163.407-176.656 
ATOM   6010  N3   DT A 292     354.331 164.510-174.834 
ATOM   6011  C4   DT A 292     355.121 164.630-173.709 
ATOM   6012  O4   DT A 292     355.086 165.656-173.026 
ATOM   6013  C5   DT A 292     355.946 163.476-173.442 
ATOM   6014  C7   DT A 292     356.837 163.525-172.235 
ATOM   6015  C6   DT A 292     355.910 162.404-174.250 
ATOM   6016  P    DT A 293     356.462 158.737-179.435 
ATOM   6017  OP1  DT A 293     356.112 157.315-179.655 
ATOM   6018  OP2  DT A 293     357.879 159.013-179.107 
ATOM   6019  O5'  DT A 293     356.027 159.602-180.708 
ATOM   6020  C5'  DT A 293     354.678 160.102-180.784 
ATOM   6021  C4'  DT A 293     354.686 161.543-181.256 
ATOM   6022  O4'  DT A 293     354.815 162.487-180.155 
ATOM   6023  C3'  DT A 293     355.820 161.926-182.205 
ATOM   6024  O3'  DT A 293     355.324 162.847-183.168 
ATOM   6025  C2'  DT A 293     356.837 162.649-181.321 
ATOM   6026  C1'  DT A 293     355.825 163.427-180.488 
ATOM   6027  N1   DT A 293     356.386 163.972-179.219 
ATOM   6028  C2   DT A 293     355.900 165.183-178.790 
ATOM   6029  O2   DT A 293     355.047 165.809-179.397 
ATOM   6030  N3   DT A 293     356.444 165.657-177.612 
ATOM   6031  C4   DT A 293     357.409 165.035-176.847 
ATOM   6032  O4   DT A 293     357.819 165.557-175.809 
ATOM   6033  C5   DT A 293     357.857 163.769-177.380 
ATOM   6034  C7   DT A 293     358.907 163.026-176.609 
ATOM   6035  C6   DT A 293     357.345 163.285-178.523 
ATOM   6036  P    DC A 294     355.815 162.724-184.686 
ATOM   6037  OP1  DC A 294     354.999 161.710-185.391 
ATOM   6038  OP2  DC A 294     357.280 162.514-184.718 
ATOM   6039  O5'  DC A 294     355.469 164.181-185.250 
ATOM   6040  C5'  DC A 294     354.358 164.902-184.686 
ATOM   6041  C4'  DC A 294     354.744 166.349-184.453 
ATOM   6042  O4'  DC A 294     355.352 166.559-183.146 
ATOM   6043  C3'  DC A 294     355.764 166.931-185.432 
ATOM   6044  O3'  DC A 294     355.431 168.290-185.690 
ATOM   6045  C2'  DC A 294     357.092 166.892-184.675 
ATOM   6046  C1'  DC A 294     356.536 167.321-183.321 
ATOM   6047  N1   DC A 294     357.448 167.027-182.180 
ATOM   6048  C2   DC A 294     357.464 167.924-181.115 
ATOM   6049  O2   DC A 294     356.729 168.917-181.160 
ATOM   6050  N3   DC A 294     358.289 167.674-180.065 
ATOM   6051  C4   DC A 294     359.070 166.587-180.055 
ATOM   6052  N4   DC A 294     359.857 166.388-179.008 
ATOM   6053  C5   DC A 294     359.068 165.652-181.140 
ATOM   6054  C6   DC A 294     358.238 165.920-182.180 
ATOM   6055  P    DC A 295     355.593 168.859-187.177 
ATOM   6056  OP1  DC A 295     354.390 168.524-187.971 
ATOM   6057  OP2  DC A 295     356.887 168.414-187.740 
ATOM   6058  O5'  DC A 295     355.639 170.436-186.909 
ATOM   6059  C5'  DC A 295     354.928 170.972-185.777 
ATOM   6060  C4'  DC A 295     355.788 171.994-185.062 
ATOM   6061  O4'  DC A 295     356.643 171.390-184.049 
ATOM   6062  C3'  DC A 295     356.759 172.780-185.942 
ATOM   6063  O3'  DC A 295     356.837 174.117-185.462 
ATOM   6064  C2'  DC A 295     358.113 172.106-185.723 
ATOM   6065  C1'  DC A 295     357.961 171.888-184.221 
ATOM   6066  N1   DC A 295     358.910 170.886-183.662 
ATOM   6067  C2   DC A 295     359.392 171.096-182.372 
ATOM   6068  O2   DC A 295     359.014 172.096-181.750 
ATOM   6069  N3   DC A 295     360.258 170.194-181.845 
ATOM   6070  C4   DC A 295     360.643 169.124-182.550 
ATOM   6071  N4   DC A 295     361.490 168.273-181.991 
ATOM   6072  C5   DC A 295     360.160 168.889-183.879 
ATOM   6073  C6   DC A 295     359.295 169.801-184.388 
ATOM   6074  P    DT A 296     356.918 175.317-186.519 
ATOM   6075  OP1  DT A 296     355.555 175.672-186.972 
ATOM   6076  OP2  DT A 296     357.888 174.977-187.583 
ATOM   6077  O5'  DT A 296     357.509 176.497-185.612 
ATOM   6078  C5'  DT A 296     357.207 176.512-184.204 
ATOM   6079  C4'  DT A 296     358.456 176.841-183.410 
ATOM   6080  O4'  DT A 296     359.232 175.654-183.079 
ATOM   6081  C3'  DT A 296     359.463 177.758-184.104 
ATOM   6082  O3'  DT A 296     360.043 178.623-183.135 
ATOM   6083  C2'  DT A 296     360.548 176.816-184.627 
ATOM   6084  C1'  DT A 296     360.591 175.902-183.406 
ATOM   6085  N1   DT A 296     361.252 174.591-183.662 
ATOM   6086  C2   DT A 296     361.973 174.042-182.629 
ATOM   6087  O2   DT A 296     362.084 174.578-181.540 
ATOM   6088  N3   DT A 296     362.572 172.828-182.904 
ATOM   6089  C4   DT A 296     362.511 172.136-184.096 
ATOM   6090  O4   DT A 296     363.089 171.055-184.224 
ATOM   6091  C5   DT A 296     361.731 172.793-185.119 
ATOM   6092  C7   DT A 296     361.614 172.106-186.449 
ATOM   6093  C6   DT A 296     361.139 173.974-184.880 
ATOM   6094  P    DC A 297     360.323 180.149-183.525 
ATOM   6095  OP1  DC A 297     359.087 180.943-183.339 
ATOM   6096  OP2  DC A 297     360.938 180.213-184.869 
ATOM   6097  O5'  DC A 297     361.401 180.566-182.420 
ATOM   6098  C5'  DC A 297     361.364 179.924-181.131 
ATOM   6099  C4'  DC A 297     362.767 179.555-180.695 
ATOM   6100  O4'  DC A 297     363.169 178.239-181.172 
ATOM   6101  C3'  DC A 297     363.881 180.481-181.184 
ATOM   6102  O3'  DC A 297     364.861 180.602-180.161 
ATOM   6103  C2'  DC A 297     364.505 179.742-182.368 
ATOM   6104  C1'  DC A 297     364.461 178.348-181.751 
ATOM   6105  N1   DC A 297     364.617 177.249-182.744 
ATOM   6106  C2   DC A 297     365.295 176.101-182.341 
ATOM   6107  O2   DC A 297     365.735 176.043-181.187 
ATOM   6108  N3   DC A 297     365.449 175.088-183.231 
ATOM   6109  C4   DC A 297     364.957 175.190-184.473 
ATOM   6110  N4   DC A 297     365.132 174.174-185.304 
ATOM   6111  C5   DC A 297     364.256 176.362-184.907 
ATOM   6112  C6   DC A 297     364.114 177.363-184.003 
ATOM   6113  P    DT A 298     365.542 182.028-179.904 
ATOM   6114  OP1  DT A 298     364.674 182.841-179.022 
ATOM   6115  OP2  DT A 298     365.910 182.643-181.198 
ATOM   6116  O5'  DT A 298     366.868 181.608-179.113 
ATOM   6117  C5'  DT A 298     366.847 180.423-178.294 
ATOM   6118  C4'  DT A 298     368.113 179.618-178.513 
ATOM   6119  O4'  DT A 298     367.988 178.676-179.617 
ATOM   6120  C3'  DT A 298     369.364 180.426-178.858 
ATOM   6121  O3'  DT A 298     370.490 179.819-178.236 
ATOM   6122  C2'  DT A 298     369.510 180.285-180.373 
ATOM   6123  C1'  DT A 298     369.129 178.810-180.451 
ATOM   6124  N1   DT A 298     368.756 178.360-181.820 
ATOM   6125  C2   DT A 298     369.094 177.074-182.170 
ATOM   6126  O2   DT A 298     369.673 176.312-181.414 
ATOM   6127  N3   DT A 298     368.734 176.692-183.447 
ATOM   6128  C4   DT A 298     368.079 177.469-184.380 
ATOM   6129  O4   DT A 298     367.809 177.016-185.495 
ATOM   6130  C5   DT A 298     367.767 178.802-183.922 
ATOM   6131  C7   DT A 298     367.054 179.716-184.876 
ATOM   6132  C6   DT A 298     368.105 179.201-182.685 
ATOM   6133  P    DC A 299     371.622 180.754-177.599 
ATOM   6134  OP1  DC A 299     371.220 181.159-176.233 
ATOM   6135  OP2  DC A 299     371.941 181.854-178.535 
ATOM   6136  O5'  DC A 299     372.859 179.742-177.518 
ATOM   6137  C5'  DC A 299     372.600 178.337-177.340 
ATOM   6138  C4'  DC A 299     373.487 177.525-178.263 
ATOM   6139  O4'  DC A 299     372.884 177.318-179.572 
ATOM   6140  C3'  DC A 299     374.853 178.135-178.578 
ATOM   6141  O3'  DC A 299     375.815 177.091-178.661 
ATOM   6142  C2'  DC A 299     374.689 178.755-179.966 
ATOM   6143  C1'  DC A 299     373.850 177.630-180.564 
ATOM   6144  N1   DC A 299     373.127 178.018-181.807 
ATOM   6145  C2   DC A 299     372.964 177.047-182.793 
ATOM   6146  O2   DC A 299     373.421 175.915-182.597 
ATOM   6147  N3   DC A 299     372.308 177.382-183.935 
ATOM   6148  C4   DC A 299     371.828 178.619-184.109
[truncated: 415,700 more chars]
