# Supplementary material for: Characterization of lncRNA-protein interactions associated with Prostate cancer and Androgen receptors by molecular docking simulations
Source: Biochem Biophys Rep. 2025 Mar 9;42:101959. doi: 10.1016/j.bbrep.2025.101959 (PMC11929892; doi:10.1016/j.bbrep.2025.101959)
Supplement: Multimedia component 85 [file mmc85.zip › bbrep_00101959_model_74.pdb]

REMARK Number:    74
REMARK Ligand:     lig_628dcb8434e2f.pdb
REMARK Contact:     0     0     0
REMARK Score:  -144.79
REMARK RMSD:    862.31
MODEL       74
ATOM      1  N   ALA A  24      30.357  -5.473 -24.875 
ATOM      2  CA  ALA A  24      30.515  -4.000 -24.871 
ATOM      3  CB  ALA A  24      29.364  -3.347 -25.653 
ATOM      4  C   ALA A  24      30.496  -3.471 -23.474 
ATOM      5  O   ALA A  24      31.409  -3.720 -22.690 
ATOM      6  N   GLN A  25      29.435  -2.716 -23.129 
ATOM      7  CA  GLN A  25      29.334  -2.167 -21.810 
ATOM      8  CB  GLN A  25      28.209  -1.135 -21.640 
ATOM      9  CG  GLN A  25      28.449   0.131 -22.464 
ATOM     10  CD  GLN A  25      27.291   1.085 -22.227 
ATOM     11  OE1 GLN A  25      26.895   1.324 -21.089 
ATOM     12  NE2 GLN A  25      26.734   1.652 -23.331 
ATOM     13  C   GLN A  25      29.084  -3.296 -20.876 
ATOM     14  O   GLN A  25      28.668  -4.376 -21.290 
ATOM     15  N   ASP A  26      29.382  -3.075 -19.584 
ATOM     16  CA  ASP A  26      29.211  -4.105 -18.606 
ATOM     17  CB  ASP A  26      30.274  -4.043 -17.495 
ATOM     18  CG  ASP A  26      30.054  -5.171 -16.494 
ATOM     19  OD1 ASP A  26      28.986  -5.191 -15.826 
ATOM     20  OD2 ASP A  26      30.966  -6.032 -16.381 
ATOM     21  C   ASP A  26      27.866  -3.939 -17.988 
ATOM     22  O   ASP A  26      27.612  -2.985 -17.253 
ATOM     23  N   ASN A  27      26.945  -4.872 -18.288 
ATOM     24  CA  ASN A  27      25.662  -4.773 -17.669 
ATOM     25  CB  ASN A  27      24.503  -4.752 -18.683 
ATOM     26  CG  ASN A  27      24.583  -3.452 -19.471 
ATOM     27  OD1 ASN A  27      24.658  -2.366 -18.897 
ATOM     28  ND2 ASN A  27      24.568  -3.560 -20.827 
ATOM     29  C   ASN A  27      25.467  -5.984 -16.812 
ATOM     30  O   ASN A  27      24.473  -6.696 -16.949 
ATOM     31  N   SER A  28      26.402  -6.226 -15.873 
ATOM     32  CA  SER A  28      26.317  -7.361 -15.002 
ATOM     33  CB  SER A  28      27.559  -7.517 -14.112 
ATOM     34  OG  SER A  28      28.707  -7.731 -14.919 
ATOM     35  C   SER A  28      25.149  -7.145 -14.100 
ATOM     36  O   SER A  28      24.492  -8.089 -13.668 
ATOM     37  N   ARG A  29      24.868  -5.864 -13.806 
ATOM     38  CA  ARG A  29      23.821  -5.471 -12.913 
ATOM     39  CB  ARG A  29      23.787  -3.948 -12.704 
ATOM     40  CG  ARG A  29      25.152  -3.369 -12.324 
ATOM     41  CD  ARG A  29      25.113  -1.897 -11.913 
ATOM     42  NE  ARG A  29      26.512  -1.383 -11.942 
ATOM     43  CZ  ARG A  29      27.390  -1.720 -10.952 
ATOM     44  NH1 ARG A  29      27.024  -2.618  -9.991 
ATOM     45  NH2 ARG A  29      28.642  -1.178 -10.929 
ATOM     46  C   ARG A  29      22.506  -5.884 -13.504 
ATOM     47  O   ARG A  29      21.579  -6.255 -12.784 
ATOM     48  N   TYR A  30      22.378  -5.784 -14.840 
ATOM     49  CA  TYR A  30      21.164  -6.163 -15.505 
ATOM     50  CB  TYR A  30      21.186  -5.817 -17.003 
ATOM     51  CG  TYR A  30      19.900  -6.271 -17.606 
ATOM     52  CD1 TYR A  30      18.727  -5.600 -17.348 
ATOM     53  CD2 TYR A  30      19.876  -7.357 -18.449 
ATOM     54  CE1 TYR A  30      17.543  -6.018 -17.911 
ATOM     55  CE2 TYR A  30      18.698  -7.778 -19.016 
ATOM     56  CZ  TYR A  30      17.529  -7.109 -18.746 
ATOM     57  OH  TYR A  30      16.316  -7.539 -19.327 
ATOM     58  C   TYR A  30      20.959  -7.638 -15.363 
ATOM     59  O   TYR A  30      19.855  -8.092 -15.068 
ATOM     60  N   THR A  31      22.033  -8.431 -15.551 
ATOM     61  CA  THR A  31      21.926  -9.861 -15.473 
ATOM     62  CB  THR A  31      23.230 -10.559 -15.736 
ATOM     63  OG1 THR A  31      23.715 -10.225 -17.028 
ATOM     64  CG2 THR A  31      23.003 -12.080 -15.628 
ATOM     65  C   THR A  31      21.490 -10.229 -14.091 
ATOM     66  O   THR A  31      20.646 -11.105 -13.907 
ATOM     67  N   HIS A  32      22.064  -9.557 -13.079 
ATOM     68  CA  HIS A  32      21.744  -9.842 -11.711 
ATOM     69  ND1 HIS A  32      22.771 -10.826  -8.882 
ATOM     70  CG  HIS A  32      22.450  -9.554  -9.301 
ATOM     71  CB  HIS A  32      22.623  -9.069 -10.710 
ATOM     72  NE2 HIS A  32      22.010  -9.743  -7.096 
ATOM     73  CD2 HIS A  32      21.986  -8.905  -8.198 
ATOM     74  CE1 HIS A  32      22.488 -10.885  -7.556 
ATOM     75  C   HIS A  32      20.311  -9.481 -11.477 
ATOM     76  O   HIS A  32      19.604 -10.145 -10.722 
ATOM     77  N   PHE A  33      19.841  -8.406 -12.133 
ATOM     78  CA  PHE A  33      18.494  -7.942 -11.975 
ATOM     79  CB  PHE A  33      18.233  -6.698 -12.850 
ATOM     80  CG  PHE A  33      16.831  -6.221 -12.683 
ATOM     81  CD1 PHE A  33      15.822  -6.729 -13.471 
ATOM     82  CD2 PHE A  33      16.525  -5.261 -11.749 
ATOM     83  CE1 PHE A  33      14.528  -6.288 -13.327 
ATOM     84  CE2 PHE A  33      15.232  -4.815 -11.599 
ATOM     85  CZ  PHE A  33      14.232  -5.330 -12.388 
ATOM     86  C   PHE A  33      17.577  -9.044 -12.410 
ATOM     87  O   PHE A  33      16.584  -9.337 -11.745 
ATOM     88  N   LEU A  34      17.891  -9.694 -13.546 
ATOM     89  CA  LEU A  34      17.052 -10.740 -14.056 
ATOM     90  CB  LEU A  34      17.509 -11.262 -15.429 
ATOM     91  CG  LEU A  34      17.352 -10.227 -16.561 
ATOM     92  CD1 LEU A  34      17.815 -10.799 -17.911 
ATOM     93  CD2 LEU A  34      15.914  -9.684 -16.622 
ATOM     94  C   LEU A  34      17.034 -11.895 -13.105 
ATOM     95  O   LEU A  34      15.977 -12.463 -12.835 
ATOM     96  N   THR A  35      18.201 -12.276 -12.555 
ATOM     97  CA  THR A  35      18.222 -13.429 -11.706 
ATOM     98  CB  THR A  35      19.611 -13.827 -11.277 
ATOM     99  OG1 THR A  35      19.582 -15.110 -10.672 
ATOM    100  CG2 THR A  35      20.183 -12.793 -10.291 
ATOM    101  C   THR A  35      17.370 -13.183 -10.496 
ATOM    102  O   THR A  35      16.600 -14.054 -10.093 
ATOM    103  N   GLN A  36      17.510 -12.004  -9.861 
ATOM    104  CA  GLN A  36      16.760 -11.714  -8.673 
ATOM    105  CB  GLN A  36      17.330 -10.515  -7.900 
ATOM    106  CG  GLN A  36      18.719 -10.776  -7.318 
ATOM    107  CD  GLN A  36      19.161  -9.521  -6.583 
ATOM    108  OE1 GLN A  36      18.999  -8.403  -7.076 
ATOM    109  NE2 GLN A  36      19.727  -9.702  -5.360 
ATOM    110  C   GLN A  36      15.306 -11.414  -8.928 
ATOM    111  O   GLN A  36      14.428 -11.820  -8.172 
ATOM    112  N   HIS A  37      15.041 -10.560  -9.926 
ATOM    113  CA  HIS A  37      13.739 -10.030 -10.232 
ATOM    114  ND1 HIS A  37      13.488  -7.875  -7.943 
ATOM    115  CG  HIS A  37      14.262  -7.931  -9.081 
ATOM    116  CB  HIS A  37      13.787  -8.508 -10.384 
ATOM    117  NE2 HIS A  37      15.483  -7.062  -7.395 
ATOM    118  CD2 HIS A  37      15.476  -7.429  -8.730 
ATOM    119  CE1 HIS A  37      14.268  -7.348  -6.966 
ATOM    120  C   HIS A  37      12.906 -10.649 -11.327 
ATOM    121  O   HIS A  37      11.752 -10.256 -11.466 
ATOM    122  N   TYR A  38      13.434 -11.530 -12.202 
ATOM    123  CA  TYR A  38      12.632 -11.883 -13.350 
ATOM    124  CB  TYR A  38      13.334 -11.414 -14.642 
ATOM    125  CG  TYR A  38      12.655 -11.872 -15.887 
ATOM    126  CD1 TYR A  38      11.465 -11.319 -16.304 
ATOM    127  CD2 TYR A  38      13.246 -12.841 -16.668 
ATOM    128  CE1 TYR A  38      10.868 -11.746 -17.467 
ATOM    129  CE2 TYR A  38      12.653 -13.271 -17.830 
ATOM    130  CZ  TYR A  38      11.459 -12.724 -18.231 
ATOM    131  OH  TYR A  38      10.848 -13.164 -19.425 
ATOM    132  C   TYR A  38      12.379 -13.364 -13.432 
ATOM    133  O   TYR A  38      13.285 -14.174 -13.250 
ATOM    134  N   ASP A  39      11.102 -13.741 -13.690 
ATOM    135  CA  ASP A  39      10.698 -15.112 -13.886 
ATOM    136  CB  ASP A  39      10.028 -15.729 -12.643 
ATOM    137  CG  ASP A  39       9.940 -17.238 -12.841 
ATOM    138  OD1 ASP A  39      10.562 -17.742 -13.815 
ATOM    139  OD2 ASP A  39       9.249 -17.904 -12.025 
ATOM    140  C   ASP A  39       9.669 -15.081 -14.984 
ATOM    141  O   ASP A  39       8.529 -14.682 -14.754 
ATOM    142  N   ALA A  40      10.037 -15.519 -16.207 
ATOM    143  CA  ALA A  40       9.168 -15.355 -17.343 
ATOM    144  CB  ALA A  40       9.809 -15.843 -18.652 
ATOM    145  C   ALA A  40       7.861 -16.082 -17.196 
ATOM    146  O   ALA A  40       6.812 -15.469 -17.390 
ATOM    147  N   LYS A  41       7.868 -17.386 -16.837 
ATOM    148  CA  LYS A  41       6.612 -18.091 -16.756 
ATOM    149  CB  LYS A  41       6.394 -19.072 -17.922 
ATOM    150  CG  LYS A  41       6.320 -18.394 -19.293 
ATOM    151  CD  LYS A  41       6.383 -19.380 -20.462 
ATOM    152  CE  LYS A  41       6.315 -18.723 -21.842 
ATOM    153  NZ  LYS A  41       6.395 -19.761 -22.893 
ATOM    154  C   LYS A  41       6.607 -18.900 -15.492 
ATOM    155  O   LYS A  41       6.979 -20.072 -15.469 
ATOM    156  N   PRO A  42       6.164 -18.261 -14.447 
ATOM    157  CA  PRO A  42       6.146 -18.766 -13.096 
ATOM    158  CD  PRO A  42       5.459 -16.998 -14.579 
ATOM    159  CB  PRO A  42       5.693 -17.583 -12.242 
ATOM    160  CG  PRO A  42       4.817 -16.760 -13.203 
ATOM    161  C   PRO A  42       5.350 -19.982 -12.740 
ATOM    162  O   PRO A  42       5.866 -20.776 -11.954 
ATOM    163  N   GLN A  43       4.106 -20.125 -13.253 
ATOM    164  CA  GLN A  43       3.233 -21.210 -12.882 
ATOM    165  CB  GLN A  43       3.921 -22.559 -12.575 
ATOM    166  CG  GLN A  43       2.969 -23.746 -12.437 
ATOM    167  CD  GLN A  43       2.653 -24.258 -13.835 
ATOM    168  OE1 GLN A  43       2.011 -23.577 -14.631 
ATOM    169  NE2 GLN A  43       3.125 -25.496 -14.144 
ATOM    170  C   GLN A  43       2.428 -20.772 -11.677 
ATOM    171  O   GLN A  43       1.781 -19.726 -11.696 
ATOM    172  N   GLY A  44       2.476 -21.564 -10.580 
ATOM    173  CA  GLY A  44       1.617 -21.423  -9.423 
ATOM    174  C   GLY A  44       1.682 -20.099  -8.711 
ATOM    175  O   GLY A  44       0.636 -19.515  -8.436 
ATOM    176  N   ARG A  45       2.881 -19.573  -8.391 
ATOM    177  CA  ARG A  45       2.966 -18.320  -7.681 
ATOM    178  CB  ARG A  45       2.277 -17.177  -8.444 
ATOM    179  CG  ARG A  45       2.951 -16.883  -9.786 
ATOM    180  CD  ARG A  45       2.084 -16.065 -10.743 
ATOM    181  NE  ARG A  45       2.134 -14.640 -10.313 
ATOM    182  CZ  ARG A  45       1.083 -13.819 -10.595 
ATOM    183  NH1 ARG A  45      -0.026 -14.325 -11.205 
ATOM    184  NH2 ARG A  45       1.132 -12.493 -10.270 
ATOM    185  C   ARG A  45       2.353 -18.422  -6.307 
ATOM    186  O   ARG A  45       1.777 -17.453  -5.809 
ATOM    187  N   ASP A  46       2.452 -19.607  -5.663 
ATOM    188  CA  ASP A  46       1.984 -19.790  -4.311 
ATOM    189  CB  ASP A  46       1.250 -21.127  -4.079 
ATOM    190  CG  ASP A  46       2.197 -22.277  -4.390 
ATOM    191  OD1 ASP A  46       3.256 -22.021  -5.022 
ATOM    192  OD2 ASP A  46       1.866 -23.431  -4.005 
ATOM    193  C   ASP A  46       3.161 -19.699  -3.376 
ATOM    194  O   ASP A  46       4.259 -19.317  -3.777 
ATOM    195  N   ASP A  47       2.954 -20.056  -2.089 
ATOM    196  CA  ASP A  47       3.986 -19.963  -1.086 
ATOM    197  CB  ASP A  47       3.505 -20.399   0.311 
ATOM    198  CG  ASP A  47       2.512 -19.366   0.829 
ATOM    199  OD1 ASP A  47       2.392 -18.285   0.192 
ATOM    200  OD2 ASP A  47       1.859 -19.643   1.870 
ATOM    201  C   ASP A  47       5.122 -20.868  -1.453 
ATOM    202  O   ASP A  47       6.290 -20.503  -1.321 
ATOM    203  N   ARG A  48       4.797 -22.077  -1.942 
ATOM    204  CA  ARG A  48       5.781 -23.061  -2.293 
ATOM    205  CB  ARG A  48       5.140 -24.351  -2.823 
ATOM    206  CG  ARG A  48       6.146 -25.430  -3.211 
ATOM    207  CD  ARG A  48       5.521 -26.560  -4.029 
ATOM    208  NE  ARG A  48       5.134 -25.982  -5.348 
ATOM    209  CZ  ARG A  48       4.541 -26.764  -6.297 
ATOM    210  NH1 ARG A  48       4.304 -28.084  -6.046 
ATOM    211  NH2 ARG A  48       4.179 -26.221  -7.497 
ATOM    212  C   ARG A  48       6.632 -22.511  -3.395 
ATOM    213  O   ARG A  48       7.843 -22.722  -3.421 
ATOM    214  N   TYR A  49       6.004 -21.778  -4.332 
ATOM    215  CA  TYR A  49       6.690 -21.207  -5.452 
ATOM    216  CB  TYR A  49       5.716 -20.385  -6.317 
ATOM    217  CG  TYR A  49       6.455 -19.484  -7.246 
ATOM    218  CD1 TYR A  49       6.995 -19.944  -8.423 
ATOM    219  CD2 TYR A  49       6.580 -18.149  -6.930 
ATOM    220  CE1 TYR A  49       7.662 -19.084  -9.266 
ATOM    221  CE2 TYR A  49       7.244 -17.287  -7.767 
ATOM    222  CZ  TYR A  49       7.787 -17.755  -8.938 
ATOM    223  OH  TYR A  49       8.468 -16.868  -9.798 
ATOM    224  C   TYR A  49       7.763 -20.299  -4.937 
ATOM    225  O   TYR A  49       8.907 -20.361  -5.387 
ATOM    226  N   CYS A  50       7.427 -19.442  -3.956 
ATOM    227  CA  CYS A  50       8.387 -18.513  -3.432 
ATOM    228  CB  CYS A  50       7.789 -17.543  -2.401 
ATOM    229  SG  CYS A  50       6.919 -16.168  -3.203 
ATOM    230  C   CYS A  50       9.521 -19.233  -2.772 
ATOM    231  O   CYS A  50      10.680 -18.874  -2.966 
ATOM    232  N   GLU A  51       9.232 -20.282  -1.984 
ATOM    233  CA  GLU A  51      10.291 -20.937  -1.274 
ATOM    234  CB  GLU A  51       9.814 -22.052  -0.328 
ATOM    235  CG  GLU A  51       9.046 -21.500   0.875 
ATOM    236  CD  GLU A  51       8.647 -22.660   1.776 
ATOM    237  OE1 GLU A  51       8.797 -23.834   1.341 
ATOM    238  OE2 GLU A  51       8.191 -22.384   2.918 
ATOM    239  C   GLU A  51      11.271 -21.539  -2.238 
ATOM    240  O   GLU A  51      12.477 -21.471  -2.014 
ATOM    241  N   SER A  52      10.782 -22.163  -3.323 
ATOM    242  CA  SER A  52      11.648 -22.819  -4.266 
ATOM    243  CB  SER A  52      10.871 -23.670  -5.287 
ATOM    244  OG  SER A  52      11.770 -24.296  -6.189 
ATOM    245  C   SER A  52      12.484 -21.840  -5.041 
ATOM    246  O   SER A  52      13.695 -22.015  -5.173 
ATOM    247  N   ILE A  53      11.853 -20.774  -5.572 
ATOM    248  CA  ILE A  53      12.510 -19.830  -6.436 
ATOM    249  CB  ILE A  53      11.569 -18.839  -7.063 
ATOM    250  CG1 ILE A  53      12.268 -18.100  -8.213 
ATOM    251  CG2 ILE A  53      11.022 -17.910  -5.967 
ATOM    252  CD1 ILE A  53      11.307 -17.285  -9.080 
ATOM    253  C   ILE A  53      13.564 -19.071  -5.697 
ATOM    254  O   ILE A  53      14.625 -18.777  -6.243 
ATOM    255  N   MET A  54      13.288 -18.724  -4.431 
ATOM    256  CA  MET A  54      14.208 -17.931  -3.681 
ATOM    257  CB  MET A  54      13.657 -17.630  -2.278 
ATOM    258  CG  MET A  54      14.129 -16.292  -1.716 
ATOM    259  SD  MET A  54      13.400 -14.851  -2.557 
ATOM    260  CE  MET A  54      13.965 -13.641  -1.327 
ATOM    261  C   MET A  54      15.482 -18.715  -3.574 
ATOM    262  O   MET A  54      16.577 -18.162  -3.661 
ATOM    263  N   ARG A  55      15.360 -20.040  -3.377 
ATOM    264  CA  ARG A  55      16.487 -20.926  -3.259 
ATOM    265  CB  ARG A  55      16.035 -22.353  -2.921 
ATOM    266  CG  ARG A  55      15.198 -22.413  -1.641 
ATOM    267  CD  ARG A  55      14.502 -23.757  -1.423 
ATOM    268  NE  ARG A  55      15.339 -24.566  -0.498 
ATOM    269  CZ  ARG A  55      15.110 -25.907  -0.399 
ATOM    270  NH1 ARG A  55      14.168 -26.490  -1.198 
ATOM    271  NH2 ARG A  55      15.823 -26.659   0.486 
ATOM    272  C   ARG A  55      17.249 -20.983  -4.555 
ATOM    273  O   ARG A  55      18.476 -20.907  -4.565 
ATOM    274  N   ARG A  56      16.538 -21.101  -5.694 
ATOM    275  CA  ARG A  56      17.186 -21.258  -6.971 
ATOM    276  CB  ARG A  56      16.203 -21.454  -8.140 
ATOM    277  CG  ARG A  56      15.409 -22.759  -8.083 
ATOM    278  CD  ARG A  56      14.767 -23.128  -9.423 
ATOM    279  NE  ARG A  56      13.877 -22.004  -9.821 
ATOM    280  CZ  ARG A  56      12.561 -22.008  -9.459 
ATOM    281  NH1 ARG A  56      12.047 -23.057  -8.752 
ATOM    282  NH2 ARG A  56      11.757 -20.960  -9.804 
ATOM    283  C   ARG A  56      17.993 -20.038  -7.297 
ATOM    284  O   ARG A  56      19.094 -20.132  -7.842 
ATOM    285  N   ARG A  57      17.434 -18.858  -6.981 
ATOM    286  CA  ARG A  57      17.989 -17.566  -7.272 
ATOM    287  CB  ARG A  57      16.981 -16.432  -7.028 
ATOM    288  CG  ARG A  57      15.720 -16.618  -7.872 
ATOM    289  CD  ARG A  57      16.007 -16.749  -9.368 
ATOM    290  NE  ARG A  57      14.774 -17.286 -10.009 
ATOM    291  CZ  ARG A  57      14.462 -16.937 -11.292 
ATOM    292  NH1 ARG A  57      15.255 -16.058 -11.970 
ATOM    293  NH2 ARG A  57      13.356 -17.462 -11.896 
ATOM    294  C   ARG A  57      19.215 -17.308  -6.446 
ATOM    295  O   ARG A  57      20.047 -16.489  -6.833 
ATOM    296  N   GLY A  58      19.345 -17.952  -5.266 
ATOM    297  CA  GLY A  58      20.518 -17.749  -4.452 
ATOM    298  C   GLY A  58      20.249 -16.676  -3.435 
ATOM    299  O   GLY A  58      21.171 -16.056  -2.910 
ATOM    300  N   LEU A  59      18.957 -16.404  -3.197 
ATOM    301  CA  LEU A  59      18.390 -15.442  -2.291 
ATOM    302  CB  LEU A  59      16.997 -14.993  -2.748 
ATOM    303  CG  LEU A  59      17.057 -14.335  -4.141 
ATOM    304  CD1 LEU A  59      15.690 -13.786  -4.573 
ATOM    305  CD2 LEU A  59      18.175 -13.282  -4.214 
ATOM    306  C   LEU A  59      18.342 -15.875  -0.842 
ATOM    307  O   LEU A  59      17.877 -15.107  -0.005 
ATOM    308  N   THR A  60      18.628 -17.158  -0.543 
ATOM    309  CA  THR A  60      18.521 -17.780   0.758 
ATOM    310  CB  THR A  60      18.422 -19.273   0.655 
ATOM    311  OG1 THR A  60      19.592 -19.810   0.057 
ATOM    312  CG2 THR A  60      17.192 -19.608  -0.204 
ATOM    313  C   THR A  60      19.582 -17.448   1.776 
ATOM    314  O   THR A  60      19.306 -17.592   2.964 
ATOM    315  N   SER A  61      20.833 -17.093   1.412 
ATOM    316  CA  SER A  61      21.758 -16.859   2.493 
ATOM    317  CB  SER A  61      22.957 -17.826   2.485 
ATOM    318  OG  SER A  61      22.517 -19.158   2.702 
ATOM    319  C   SER A  61      22.320 -15.475   2.407 
ATOM    320  O   SER A  61      23.186 -15.209   1.575 
ATOM    321  N   PRO A  62      21.889 -14.572   3.254 
ATOM    322  CA  PRO A  62      20.832 -14.844   4.197 
ATOM    323  CD  PRO A  62      22.847 -13.617   3.787 
ATOM    324  CB  PRO A  62      20.985 -13.822   5.320 
ATOM    325  CG  PRO A  62      22.467 -13.428   5.263 
ATOM    326  C   PRO A  62      19.514 -14.718   3.499 
ATOM    327  O   PRO A  62      19.488 -14.279   2.350 
ATOM    328  N   CYS A  63      18.409 -15.091   4.176 
ATOM    329  CA  CYS A  63      17.107 -15.029   3.577 
ATOM    330  CB  CYS A  63      15.980 -15.525   4.508 
ATOM    331  SG  CYS A  63      16.264 -17.191   5.180 
ATOM    332  C   CYS A  63      16.811 -13.590   3.286 
ATOM    333  O   CYS A  63      16.979 -12.728   4.148 
ATOM    334  N   LYS A  64      16.363 -13.286   2.050 
ATOM    335  CA  LYS A  64      16.024 -11.933   1.733 
ATOM    336  CB  LYS A  64      15.958 -11.675   0.217 
ATOM    337  CG  LYS A  64      15.947 -10.196  -0.175 
ATOM    338  CD  LYS A  64      16.188  -9.974  -1.671 
ATOM    339  CE  LYS A  64      16.192  -8.501  -2.084 
ATOM    340  NZ  LYS A  64      16.367  -8.389  -3.549 
ATOM    341  C   LYS A  64      14.671 -11.685   2.334 
ATOM    342  O   LYS A  64      13.782 -12.531   2.250 
ATOM    343  N   ASP A  65      14.485 -10.514   2.975 
ATOM    344  CA  ASP A  65      13.252 -10.245   3.660 
ATOM    345  CB  ASP A  65      13.310  -8.967   4.522 
ATOM    346  CG  ASP A  65      13.625  -7.757   3.647 
ATOM    347  OD1 ASP A  65      14.224  -7.939   2.553 
ATOM    348  OD2 ASP A  65      13.278  -6.626   4.077 
ATOM    349  C   ASP A  65      12.107 -10.144   2.699 
ATOM    350  O   ASP A  65      11.037 -10.700   2.946 
ATOM    351  N   ILE A  66      12.280  -9.419   1.579 
ATOM    352  CA  ILE A  66      11.198  -9.300   0.645 
ATOM    353  CB  ILE A  66      10.432  -8.019   0.848 
ATOM    354  CG1 ILE A  66       9.083  -8.013   0.109 
ATOM    355  CG2 ILE A  66      11.366  -6.859   0.468 
ATOM    356  CD1 ILE A  66       9.205  -8.016  -1.410 
ATOM    357  C   ILE A  66      11.805  -9.311  -0.725 
ATOM    358  O   ILE A  66      12.863  -8.720  -0.940 
ATOM    359  N   ASN A  67      11.179 -10.019  -1.688 
ATOM    360  CA  ASN A  67      11.720 -10.015  -3.017 
ATOM    361  CB  ASN A  67      12.741 -11.139  -3.259 
ATOM    362  CG  ASN A  67      13.477 -10.847  -4.558 
ATOM    363  OD1 ASN A  67      14.272  -9.911  -4.638 
ATOM    364  ND2 ASN A  67      13.214 -11.676  -5.603 
ATOM    365  C   ASN A  67      10.584 -10.205  -3.973 
ATOM    366  O   ASN A  67       9.740 -11.082  -3.786 
ATOM    367  N   THR A  68      10.556  -9.392  -5.048 
ATOM    368  CA  THR A  68       9.471  -9.467  -5.982 
ATOM    369  CB  THR A  68       8.762  -8.158  -6.145 
ATOM    370  OG1 THR A  68       8.269  -7.721  -4.886 
ATOM    371  CG2 THR A  68       7.598  -8.348  -7.130 
ATOM    372  C   THR A  68       9.996  -9.879  -7.324 
ATOM    373  O   THR A  68      11.059  -9.439  -7.762 
ATOM    374  N   PHE A  69       9.236 -10.761  -8.006 
ATOM    375  CA  PHE A  69       9.601 -11.241  -9.309 
ATOM    376  CB  PHE A  69       9.527 -12.774  -9.435 
ATOM    377  CG  PHE A  69      10.543 -13.384  -8.526 
ATOM    378  CD1 PHE A  69      11.831 -13.609  -8.956 
ATOM    379  CD2 PHE A  69      10.207 -13.734  -7.237 
ATOM    380  CE1 PHE A  69      12.768 -14.171  -8.120 
ATOM    381  CE2 PHE A  69      11.140 -14.295  -6.395 
ATOM    382  CZ  PHE A  69      12.423 -14.515  -6.835 
ATOM    383  C   PHE A  69       8.608 -10.690 -10.287 
ATOM    384  O   PHE A  69       7.415 -10.605 -10.001 
ATOM    385  N   ILE A  70       9.099 -10.300 -11.480 
ATOM    386  CA  ILE A  70       8.279  -9.766 -12.530 
ATOM    387  CB  ILE A  70       8.894  -8.585 -13.228 
ATOM    388  CG1 ILE A  70       9.137  -7.438 -12.235 
ATOM    389  CG2 ILE A  70       7.982  -8.201 -14.407 
ATOM    390  CD1 ILE A  70      10.026  -6.325 -12.786 
ATOM    391  C   ILE A  70       8.146 -10.852 -13.550 
ATOM    392  O   ILE A  70       9.106 -11.572 -13.824 
ATOM    393  N   HIS A  71       6.934 -11.011 -14.122 
ATOM    394  CA  HIS A  71       6.704 -12.056 -15.078 
ATOM    395  ND1 HIS A  71       6.623 -14.322 -12.875 
ATOM    396  CG  HIS A  71       5.646 -13.442 -13.288 
ATOM    397  CB  HIS A  71       5.509 -12.942 -14.696 
ATOM    398  NE2 HIS A  71       5.416 -13.823 -11.074 
ATOM    399  CD2 HIS A  71       4.918 -13.148 -12.176 
ATOM    400  CE1 HIS A  71       6.439 -14.514 -11.544 
ATOM    401  C   HIS A  71       6.415 -11.410 -16.399 
ATOM    402  O   HIS A  71       6.310 -10.188 -16.486 
ATOM    403  N   GLY A  72       6.286 -12.218 -17.476 
ATOM    404  CA  GLY A  72       6.017 -11.656 -18.772 
ATOM    405  C   GLY A  72       7.295 -11.593 -19.560 
ATOM    406  O   GLY A  72       8.294 -12.209 -19.193 
ATOM    407  N   ASN A  73       7.269 -10.867 -20.702 
ATOM    408  CA  ASN A  73       8.405 -10.782 -21.584 
ATOM    409  CB  ASN A  73       8.034 -10.508 -23.057 
ATOM    410  CG  ASN A  73       7.346  -9.151 -23.163 
ATOM    411  OD1 ASN A  73       7.968  -8.146 -23.502 
ATOM    412  ND2 ASN A  73       6.017  -9.119 -22.872 
ATOM    413  C   ASN A  73       9.371  -9.723 -21.133 
ATOM    414  O   ASN A  73       8.994  -8.716 -20.538 
ATOM    415  N   LYS A  74      10.668  -9.952 -21.434 
ATOM    416  CA  LYS A  74      11.764  -9.101 -21.052 
ATOM    417  CB  LYS A  74      13.152  -9.709 -21.329 
ATOM    418  CG  LYS A  74      13.502 -10.903 -20.438 
ATOM    419  CD  LYS A  74      14.866 -11.514 -20.762 
ATOM    420  CE  LYS A  74      14.989 -11.999 -22.206 
ATOM    421  NZ  LYS A  74      16.380 -12.427 -22.480 
ATOM    422  C   LYS A  74      11.726  -7.769 -21.741 
ATOM    423  O   LYS A  74      12.108  -6.759 -21.152 
ATOM    424  N   ARG A  75      11.268  -7.726 -23.005 
ATOM    425  CA  ARG A  75      11.336  -6.518 -23.783 
ATOM    426  CB  ARG A  75      10.706  -6.680 -25.174 
ATOM    427  CG  ARG A  75      11.275  -7.856 -25.964 
ATOM    428  CD  ARG A  75      10.777  -7.928 -27.407 
ATOM    429  NE  ARG A  75       9.288  -7.909 -27.372 
ATOM    430  CZ  ARG A  75       8.587  -9.047 -27.093 
ATOM    431  NH1 ARG A  75       9.247 -10.192 -26.754 
ATOM    432  NH2 ARG A  75       7.223  -9.036 -27.147 
ATOM    433  C   ARG A  75      10.568  -5.434 -23.096 
ATOM    434  O   ARG A  75      11.000  -4.283 -23.058 
ATOM    435  N   SER A  76       9.396  -5.775 -22.533 
ATOM    436  CA  SER A  76       8.562  -4.791 -21.905 
ATOM    437  CB  SER A  76       7.236  -5.385 -21.396 
ATOM    438  OG  SER A  76       6.471  -5.878 -22.487 
ATOM    439  C   SER A  76       9.281  -4.196 -20.730 
ATOM    440  O   SER A  76       9.132  -3.009 -20.441 
ATOM    441  N   ILE A  77      10.063  -5.017 -20.003 
ATOM    442  CA  ILE A  77      10.777  -4.552 -18.848 
ATOM    443  CB  ILE A  77      11.426  -5.664 -18.076 
ATOM    444  CG1 ILE A  77      10.357  -6.647 -17.572 
ATOM    445  CG2 ILE A  77      12.260  -5.039 -16.946 
ATOM    446  CD1 ILE A  77      10.932  -7.947 -17.010 
ATOM    447  C   ILE A  77      11.850  -3.586 -19.254 
ATOM    448  O   ILE A  77      12.029  -2.547 -18.626 
ATOM    449  N   LYS A  78      12.600  -3.902 -20.324 
ATOM    450  CA  LYS A  78      13.670  -3.048 -20.763 
ATOM    451  CB  LYS A  78      14.457  -3.613 -21.957 
ATOM    452  CG  LYS A  78      15.314  -4.836 -21.619 
ATOM    453  CD  LYS A  78      15.896  -5.526 -22.854 
ATOM    454  CE  LYS A  78      16.828  -6.696 -22.531 
ATOM    455  NZ  LYS A  78      16.037  -7.912 -22.246 
ATOM    456  C   LYS A  78      13.105  -1.727 -21.186 
ATOM    457  O   LYS A  78      13.736  -0.686 -21.012 
ATOM    458  N   ALA A  79      11.881  -1.748 -21.741 
ATOM    459  CA  ALA A  79      11.200  -0.603 -22.284 
ATOM    460  CB  ALA A  79       9.821  -0.951 -22.871 
ATOM    461  C   ALA A  79      10.987   0.445 -21.231 
ATOM    462  O   ALA A  79      10.878   1.630 -21.545 
ATOM    463  N   ILE A  80      10.868   0.044 -19.956 
ATOM    464  CA  ILE A  80      10.626   1.016 -18.927 
ATOM    465  CB  ILE A  80      10.255   0.446 -17.581 
ATOM    466  CG1 ILE A  80      11.316  -0.473 -16.984 
ATOM    467  CG2 ILE A  80       8.892  -0.240 -17.747 
ATOM    468  CD1 ILE A  80      10.900  -1.026 -15.623 
ATOM    469  C   ILE A  80      11.745   2.022 -18.874 
ATOM    470  O   ILE A  80      11.546   3.160 -18.452 
ATOM    471  N   CYS A  81      12.966   1.624 -19.275 
ATOM    472  CA  CYS A  81      14.117   2.486 -19.280 
ATOM    473  CB  CYS A  81      15.428   1.734 -19.567 
ATOM    474  SG  CYS A  81      15.754   0.459 -18.312 
ATOM    475  C   CYS A  81      13.959   3.596 -20.289 
ATOM    476  O   CYS A  81      14.689   4.586 -20.237 
ATOM    477  N   GLU A  82      13.062   3.434 -21.284 
ATOM    478  CA  GLU A  82      12.862   4.454 -22.277 
ATOM    479  CB  GLU A  82      12.970   3.920 -23.715 
ATOM    480  CG  GLU A  82      11.961   2.809 -24.013 
ATOM    481  CD  GLU A  82      12.156   2.352 -25.452 
ATOM    482  OE1 GLU A  82      12.213   3.228 -26.356 
ATOM    483  OE2 GLU A  82      12.249   1.114 -25.666 
ATOM    484  C   GLU A  82      11.484   5.028 -22.107 
ATOM    485  O   GLU A  82      10.696   4.562 -21.287 
ATOM    486  N   ASN A  83      11.173   6.085 -22.884 
ATOM    487  CA  ASN A  83       9.911   6.767 -22.808 
ATOM    488  CB  ASN A  83       9.851   8.042 -23.664 
ATOM    489  CG  ASN A  83      10.676   9.103 -22.944 
ATOM    490  OD1 ASN A  83      10.664   9.185 -21.715 
ATOM    491  ND2 ASN A  83      11.416   9.938 -23.723 
ATOM    492  C   ASN A  83       8.817   5.839 -23.229 
ATOM    493  O   ASN A  83       7.665   6.001 -22.831 
ATOM    494  N   LYS A  84       9.156   4.826 -24.043 
ATOM    495  CA  LYS A  84       8.180   3.925 -24.580 
ATOM    496  CB  LYS A  84       8.857   2.817 -25.416 
ATOM    497  CG  LYS A  84       7.921   1.834 -26.122 
ATOM    498  CD  LYS A  84       7.153   0.911 -25.178 
ATOM    499  CE  LYS A  84       6.396  -0.197 -25.909 
ATOM    500  NZ  LYS A  84       7.357  -1.190 -26.441 
ATOM    501  C   LYS A  84       7.386   3.298 -23.466 
ATOM    502  O   LYS A  84       6.161   3.232 -23.563 
ATOM    503  N   ASN A  85       8.029   2.807 -22.383 
ATOM    504  CA  ASN A  85       7.206   2.217 -21.358 
ATOM    505  CB  ASN A  85       7.343   0.680 -21.318 
ATOM    506  CG  ASN A  85       6.232   0.074 -20.468 
ATOM    507  OD1 ASN A  85       5.067   0.455 -20.576 
ATOM    508  ND2 ASN A  85       6.604  -0.897 -19.592 
ATOM    509  C   ASN A  85       7.600   2.737 -20.000 
ATOM    510  O   ASN A  85       7.516   2.004 -19.015 
ATOM    511  N   GLY A  86       7.987   4.025 -19.869 
ATOM    512  CA  GLY A  86       8.358   4.440 -18.541 
ATOM    513  C   GLY A  86       8.406   5.935 -18.432 
ATOM    514  O   GLY A  86       8.529   6.651 -19.426 
ATOM    515  N   ASN A  87       8.313   6.432 -17.176 
ATOM    516  CA  ASN A  87       8.388   7.834 -16.866 
ATOM    517  CB  ASN A  87       7.070   8.434 -16.338 
ATOM    518  CG  ASN A  87       6.033   8.383 -17.450 
ATOM    519  OD1 ASN A  87       5.564   7.312 -17.828 
ATOM    520  ND2 ASN A  87       5.650   9.574 -17.983 
ATOM    521  C   ASN A  87       9.381   7.966 -15.753 
ATOM    522  O   ASN A  87       9.660   7.005 -15.039 
ATOM    523  N   PRO A  88       9.943   9.130 -15.590 
ATOM    524  CA  PRO A  88      10.890   9.367 -14.542 
ATOM    525  CD  PRO A  88       9.915  10.189 -16.582 
ATOM    526  CB  PRO A  88      11.522  10.727 -14.851 
ATOM    527  CG  PRO A  88      10.555  11.384 -15.857 
ATOM    528  C   PRO A  88      10.168   9.304 -13.236 
ATOM    529  O   PRO A  88       9.050   9.812 -13.144 
ATOM    530  N   HIS A  89      10.804   8.706 -12.212 
ATOM    531  CA  HIS A  89      10.210   8.527 -10.923 
ATOM    532  ND1 HIS A  89       7.895   6.729  -9.424 
ATOM    533  CG  HIS A  89       9.268   6.743  -9.344 
ATOM    534  CB  HIS A  89      10.169   7.046 -10.506 
ATOM    535  NE2 HIS A  89       8.415   6.182  -7.333 
ATOM    536  CD2 HIS A  89       9.569   6.408  -8.061 
ATOM    537  CE1 HIS A  89       7.434   6.387  -8.195 
ATOM    538  C   HIS A  89      11.094   9.291 -10.006 
ATOM    539  O   HIS A  89      12.249   9.524 -10.348 
ATOM    540  N   ARG A  90      10.614   9.570  -8.777 
ATOM    541  CA  ARG A  90      11.134  10.633  -7.973 
ATOM    542  CB  ARG A  90      10.638  10.532  -6.524 
ATOM    543  CG  ARG A  90       9.118  10.621  -6.401 
ATOM    544  CD  ARG A  90       8.581  12.052  -6.436 
ATOM    545  NE  ARG A  90       7.099  11.972  -6.308 
ATOM    546  CZ  ARG A  90       6.398  13.027  -5.801 
ATOM    547  NH1 ARG A  90       7.050  14.164  -5.418 
ATOM    548  NH2 ARG A  90       5.043  12.938  -5.660 
ATOM    549  C   ARG A  90      12.627  10.723  -7.915 
ATOM    550  O   ARG A  90      13.186  11.625  -8.535 
ATOM    551  N   GLU A  91      13.353   9.801  -7.262 
ATOM    552  CA  GLU A  91      14.755  10.115  -7.224 
ATOM    553  CB  GLU A  91      15.367  10.061  -5.812 
ATOM    554  CG  GLU A  91      14.958  11.232  -4.914 
ATOM    555  CD  GLU A  91      13.537  11.000  -4.427 
ATOM    556  OE1 GLU A  91      13.280   9.918  -3.836 
ATOM    557  OE2 GLU A  91      12.688  11.907  -4.644 
ATOM    558  C   GLU A  91      15.504   9.143  -8.074 
ATOM    559  O   GLU A  91      15.859   8.056  -7.623 
ATOM    560  N   ASN A  92      15.780   9.542  -9.330 
ATOM    561  CA  ASN A  92      16.570   8.776 -10.253 
ATOM    562  CB  ASN A  92      18.015   8.583  -9.762 
ATOM    563  CG  ASN A  92      18.669   9.953  -9.678 
ATOM    564  OD1 ASN A  92      18.547  10.766 -10.593 
ATOM    565  ND2 ASN A  92      19.371  10.227  -8.547 
ATOM    566  C   ASN A  92      15.991   7.412 -10.460 
ATOM    567  O   ASN A  92      16.733   6.456 -10.678 
ATOM    568  N   LEU A  93      14.653   7.283 -10.421 
ATOM    569  CA  LEU A  93      14.046   5.998 -10.644 
ATOM    570  CB  LEU A  93      13.196   5.499  -9.462 
ATOM    571  CG  LEU A  93      14.013   5.127  -8.208 
ATOM    572  CD1 LEU A  93      13.097   4.644  -7.072 
ATOM    573  CD2 LEU A  93      15.107   4.099  -8.543 
ATOM    574  C   LEU A  93      13.141   6.137 -11.825 
ATOM    575  O   LEU A  93      12.979   7.226 -12.373 
ATOM    576  N   ARG A  94      12.563   5.007 -12.286 
ATOM    577  CA  ARG A  94      11.651   5.047 -13.395 
ATOM    578  CB  ARG A  94      12.264   4.533 -14.706 
ATOM    579  CG  ARG A  94      13.421   5.410 -15.185 
ATOM    580  CD  ARG A  94      13.981   5.008 -16.550 
ATOM    581  NE  ARG A  94      12.929   5.315 -17.557 
ATOM    582  CZ  ARG A  94      12.803   6.585 -18.040 
ATOM    583  NH1 ARG A  94      13.625   7.577 -17.590 
ATOM    584  NH2 ARG A  94      11.843   6.868 -18.966 
ATOM    585  C   ARG A  94      10.481   4.169 -13.054 
ATOM    586  O   ARG A  94      10.637   3.137 -12.403 
ATOM    587  N   ILE A  95       9.268   4.577 -13.488 
ATOM    588  CA  ILE A  95       8.059   3.839 -13.228 
ATOM    589  CB  ILE A  95       7.025   4.653 -12.501 
ATOM    590  CG1 ILE A  95       5.820   3.791 -12.084 
ATOM    591  CG2 ILE A  95       6.656   5.846 -13.397 
ATOM    592  CD1 ILE A  95       6.118   2.807 -10.956 
ATOM    593  C   ILE A  95       7.471   3.433 -14.552 
ATOM    594  O   ILE A  95       7.417   4.230 -15.487 
ATOM    595  N   SER A  96       7.017   2.167 -14.668 
ATOM    596  CA  SER A  96       6.520   1.669 -15.924 
ATOM    597  CB  SER A  96       6.521   0.132 -16.021 
ATOM    598  OG  SER A  96       5.638  -0.423 -15.057 
ATOM    599  C   SER A  96       5.122   2.137 -16.200 
ATOM    600  O   SER A  96       4.324   2.355 -15.289 
ATOM    601  N   LYS A  97       4.824   2.366 -17.497 
ATOM    602  CA  LYS A  97       3.513   2.735 -17.955 
ATOM    603  CB  LYS A  97       3.499   3.283 -19.390 
ATOM    604  CG  LYS A  97       4.096   4.687 -19.504 
ATOM    605  CD  LYS A  97       4.273   5.153 -20.949 
ATOM    606  CE  LYS A  97       4.718   6.611 -21.063 
ATOM    607  NZ  LYS A  97       6.152   6.728 -20.709 
ATOM    608  C   LYS A  97       2.610   1.543 -17.924 
ATOM    609  O   LYS A  97       1.429   1.655 -17.600 
ATOM    610  N   SER A  98       3.157   0.372 -18.304 
ATOM    611  CA  SER A  98       2.430  -0.864 -18.402 
ATOM    612  CB  SER A  98       3.113  -1.826 -19.387 
ATOM    613  OG  SER A  98       2.438  -3.069 -19.433 
ATOM    614  C   SER A  98       2.391  -1.529 -17.062 
ATOM    615  O   SER A  98       3.191  -1.233 -16.178 
ATOM    616  N   SER A  99       1.438  -2.468 -16.892 
ATOM    617  CA  SER A  99       1.316  -3.181 -15.654 
ATOM    618  CB  SER A  99      -0.138  -3.329 -15.182 
ATOM    619  OG  SER A  99      -0.171  -4.036 -13.953 
ATOM    620  C   SER A  99       1.866  -4.551 -15.901 
ATOM    621  O   SER A  99       1.756  -5.075 -17.006 
ATOM    622  N   PHE A 100       2.499  -5.160 -14.875 
ATOM    623  CA  PHE A 100       3.096  -6.452 -15.063 
ATOM    624  CB  PHE A 100       4.625  -6.462 -14.858 
ATOM    625  CG  PHE A 100       5.327  -5.637 -15.887 
ATOM    626  CD1 PHE A 100       5.439  -4.271 -15.743 
ATOM    627  CD2 PHE A 100       5.897  -6.234 -16.988 
ATOM    628  CE1 PHE A 100       6.097  -3.516 -16.687 
ATOM    629  CE2 PHE A 100       6.556  -5.484 -17.934 
ATOM    630  CZ  PHE A 100       6.657  -4.121 -17.787 
ATOM    631  C   PHE A 100       2.572  -7.384 -14.016 
ATOM    632  O   PHE A 100       2.195  -6.966 -12.922 
ATOM    633  N   GLN A 101       2.513  -8.691 -14.344 
ATOM    634  CA  GLN A 101       2.171  -9.658 -13.345 
ATOM    635  CB  GLN A 101       1.839 -11.052 -13.904 
ATOM    636  CG  GLN A 101       0.489 -11.131 -14.617 
ATOM    637  CD  GLN A 101      -0.593 -11.194 -13.547 
ATOM    638  OE1 GLN A 101      -0.366 -11.697 -12.449 
ATOM    639  NE2 GLN A 101      -1.804 -10.667 -13.873 
ATOM    640  C   GLN A 101       3.394  -9.793 -12.496 
ATOM    641  O   GLN A 101       4.508  -9.873 -13.015 
ATOM    642  N   VAL A 102       3.218  -9.802 -11.161 
ATOM    643  CA  VAL A 102       4.354  -9.886 -10.293 
ATOM    644  CB  VAL A 102       4.759  -8.562  -9.714 
ATOM    645  CG1 VAL A 102       5.195  -7.637 -10.861 
ATOM    646  CG2 VAL A 102       3.584  -8.007  -8.887 
ATOM    647  C   VAL A 102       4.011 -10.774  -9.139 
ATOM    648  O   VAL A 102       2.841 -11.025  -8.854 
ATOM    649  N   THR A 103       5.050 -11.314  -8.467 
ATOM    650  CA  THR A 103       4.829 -12.120  -7.304 
ATOM    651  CB  THR A 103       5.112 -13.577  -7.530 
ATOM    652  OG1 THR A 103       4.295 -14.080  -8.577 
ATOM    653  CG2 THR A 103       4.826 -14.343  -6.226 
ATOM    654  C   THR A 103       5.781 -11.637  -6.255 
ATOM    655  O   THR A 103       6.988 -11.574  -6.489 
ATOM    656  N   THR A 104       5.262 -11.297  -5.057 
ATOM    657  CA  THR A 104       6.109 -10.812  -4.005 
ATOM    658  CB  THR A 104       5.546  -9.614  -3.295 
ATOM    659  OG1 THR A 104       5.356  -8.546  -4.210 
ATOM    660  CG2 THR A 104       6.514  -9.193  -2.176 
ATOM    661  C   THR A 104       6.242 -11.896  -2.986 
ATOM    662  O   THR A 104       5.251 -12.502  -2.581 
ATOM    663  N   CYS A 105       7.490 -12.172  -2.555 
ATOM    664  CA  CYS A 105       7.738 -13.200  -1.586 
ATOM    665  CB  CYS A 105       8.849 -14.165  -2.029 
ATOM    666  SG  CYS A 105       8.448 -14.908  -3.639 
ATOM    667  C   CYS A 105       8.189 -12.511  -0.339 
ATOM    668  O   CYS A 105       9.178 -11.779  -0.349 
ATOM    669  N   LYS A 106       7.459 -12.730   0.774 
ATOM    670  CA  LYS A 106       7.781 -12.086   2.014 
ATOM    671  CB  LYS A 106       6.585 -11.338   2.628 
ATOM    672  CG  LYS A 106       6.127 -10.139   1.793 
ATOM    673  CD  LYS A 106       4.735  -9.634   2.178 
ATOM    674  CE  LYS A 106       4.309  -8.374   1.425 
ATOM    675  NZ  LYS A 106       5.014  -7.194   1.974 
ATOM    676  C   LYS A 106       8.204 -13.134   2.988 
ATOM    677  O   LYS A 106       7.514 -14.131   3.203 
ATOM    678  N   LEU A 107       9.370 -12.908   3.618 
ATOM    679  CA  LEU A 107       9.910 -13.866   4.533 
ATOM    680  CB  LEU A 107      11.381 -13.570   4.883 
ATOM    681  CG  LEU A 107      12.026 -14.570   5.857 
ATOM    682  CD1 LEU A 107      12.138 -15.973   5.238 
ATOM    683  CD2 LEU A 107      13.375 -14.044   6.370 
ATOM    684  C   LEU A 107       9.105 -13.824   5.787 
ATOM    685  O   LEU A 107       8.661 -12.764   6.225 
ATOM    686  N   HIS A 108       8.855 -15.005   6.380 
ATOM    687  CA  HIS A 108       8.191 -15.020   7.648 
ATOM    688  ND1 HIS A 108       6.503 -17.160   5.722 
ATOM    689  CG  HIS A 108       6.507 -16.861   7.063 
ATOM    690  CB  HIS A 108       6.725 -15.489   7.618 
ATOM    691  NE2 HIS A 108       6.076 -19.059   6.793 
ATOM    692  CD2 HIS A 108       6.247 -18.033   7.703 
ATOM    693  CE1 HIS A 108       6.239 -18.488   5.615 
ATOM    694  C   HIS A 108       8.993 -15.906   8.534 
ATOM    695  O   HIS A 108       9.644 -16.843   8.076 
ATOM    696  N   GLY A 109       8.958 -15.620   9.846 
ATOM    697  CA  GLY A 109       9.793 -16.334  10.759 
ATOM    698  C   GLY A 109      10.861 -15.362  11.144 
ATOM    699  O   GLY A 109      11.206 -14.465  10.376 
ATOM    700  N   GLY A 110      11.378 -15.513  12.376 
ATOM    701  CA  GLY A 110      12.344 -14.642  12.983 
ATOM    702  C   GLY A 110      13.717 -14.700  12.379 
ATOM    703  O   GLY A 110      14.419 -13.689  12.376 
ATOM    704  N   SER A 111      14.166 -15.876  11.892 
ATOM    705  CA  SER A 111      15.555 -15.993  11.521 
ATOM    706  CB  SER A 111      16.129 -17.404  11.740 
ATOM    707  OG  SER A 111      17.494 -17.439  11.353 
ATOM    708  C   SER A 111      15.827 -15.629  10.092 
ATOM    709  O   SER A 111      15.060 -15.888   9.167 
ATOM    710  N   PRO A 112      16.953 -14.967   9.967 
ATOM    711  CA  PRO A 112      17.492 -14.571   8.686 
ATOM    712  CD  PRO A 112      17.334 -14.031  11.015 
ATOM    713  CB  PRO A 112      18.504 -13.462   8.973 
ATOM    714  CG  PRO A 112      18.025 -12.860  10.301 
ATOM    715  C   PRO A 112      18.112 -15.709   7.930 
ATOM    716  O   PRO A 112      18.498 -15.507   6.778 
ATOM    717  N   TRP A 113      18.254 -16.900   8.543 
ATOM    718  CA  TRP A 113      18.952 -17.947   7.848 
ATOM    719  CB  TRP A 113      20.140 -18.493   8.653 
ATOM    720  CG  TRP A 113      21.239 -17.473   8.801 
ATOM    721  CD2 TRP A 113      22.171 -17.157   7.757 
ATOM    722  CD1 TRP A 113      21.549 -16.668   9.857 
ATOM    723  NE1 TRP A 113      22.625 -15.874   9.541 
ATOM    724  CE2 TRP A 113      23.017 -16.164   8.250 
ATOM    725  CE3 TRP A 113      22.310 -17.654   6.495 
ATOM    726  CZ2 TRP A 113      24.022 -15.652   7.480 
ATOM    727  CZ3 TRP A 113      23.322 -17.137   5.721 
ATOM    728  CH2 TRP A 113      24.162 -16.156   6.206 
ATOM    729  C   TRP A 113      18.019 -19.078   7.526 
ATOM    730  O   TRP A 113      16.980 -19.259   8.157 
ATOM    731  N   PRO A 114      18.387 -19.844   6.525 
ATOM    732  CA  PRO A 114      17.605 -20.941   6.018 
ATOM    733  CD  PRO A 114      19.726 -19.807   5.959 
ATOM    734  CB  PRO A 114      18.412 -21.510   4.849 
ATOM    735  CG  PRO A 114      19.865 -21.131   5.190 
ATOM    736  C   PRO A 114      17.349 -21.963   7.077 
ATOM    737  O   PRO A 114      18.132 -22.055   8.021 
ATOM    738  N   PRO A 115      16.287 -22.717   6.949 
ATOM    739  CA  PRO A 115      15.417 -22.592   5.810 
ATOM    740  CD  PRO A 115      16.308 -24.080   7.460 
ATOM    741  CB  PRO A 115      14.554 -23.850   5.796 
ATOM    742  CG  PRO A 115      15.436 -24.898   6.494 
ATOM    743  C   PRO A 115      14.624 -21.326   5.826 
ATOM    744  O   PRO A 115      14.324 -20.822   6.907 
ATOM    745  N   CYS A 116      14.262 -20.805   4.637 
ATOM    746  CA  CYS A 116      13.552 -19.559   4.576 
ATOM    747  CB  CYS A 116      14.136 -18.609   3.509 
ATOM    748  SG  CYS A 116      15.947 -18.432   3.606 
ATOM    749  C   CYS A 116      12.141 -19.851   4.153 
ATOM    750  O   CYS A 116      11.913 -20.416   3.083 
ATOM    751  N   GLN A 117      11.145 -19.461   4.980 
ATOM    752  CA  GLN A 117       9.776 -19.689   4.605 
ATOM    753  CB  GLN A 117       8.829 -20.057   5.761 
ATOM    754  CG  GLN A 117       9.262 -21.272   6.578 
ATOM    755  CD  GLN A 117       9.944 -20.724   7.818 
ATOM    756  OE1 GLN A 117      10.525 -19.641   7.791 
ATOM    757  NE2 GLN A 117       9.847 -21.480   8.943 
ATOM    758  C   GLN A 117       9.264 -18.399   4.045 
ATOM    759  O   GLN A 117       9.593 -17.322   4.542 
ATOM    760  N   TYR A 118       8.444 -18.476   2.979 
ATOM    761  CA  TYR A 118       7.961 -17.279   2.352 
ATOM    762  CB  TYR A 118       8.554 -17.047   0.952 
ATOM    763  CG  TYR A 118      10.003 -16.728   1.079 
ATOM    764  CD1 TYR A 118      10.406 -15.445   1.371 
ATOM    765  CD2 TYR A 118      10.958 -17.702   0.895 
ATOM    766  CE1 TYR A 118      11.740 -15.138   1.486 
ATOM    767  CE2 TYR A 118      12.294 -17.401   1.008 
ATOM    768  CZ  TYR A 118      12.686 -16.117   1.304 
ATOM    769  OH  TYR A 118      14.057 -15.806   1.420 
ATOM    770  C   TYR A 118       6.480 -17.356   2.150 
ATOM    771  O   TYR A 118       5.907 -18.436   2.018 
ATOM    772  N   ARG A 119       5.827 -16.174   2.139 
ATOM    773  CA  ARG A 119       4.427 -16.059   1.843 
ATOM    774  CB  ARG A 119       3.652 -15.202   2.858 
ATOM    775  CG  ARG A 119       3.673 -15.788   4.269 
ATOM    776  CD  ARG A 119       2.594 -16.840   4.518 
ATOM    777  NE  ARG A 119       2.885 -17.449   5.844 
ATOM    778  CZ  ARG A 119       1.863 -17.879   6.638 
ATOM    779  NH1 ARG A 119       0.571 -17.731   6.223 
ATOM    780  NH2 ARG A 119       2.135 -18.448   7.848 
ATOM    781  C   ARG A 119       4.365 -15.344   0.526 
ATOM    782  O   ARG A 119       5.061 -14.349   0.325 
ATOM    783  N   ALA A 120       3.524 -15.828  -0.411 
ATOM    784  CA  ALA A 120       3.516 -15.241  -1.722 
ATOM    785  CB  ALA A 120       3.540 -16.279  -2.857 
ATOM    786  C   ALA A 120       2.290 -14.411  -1.918 
ATOM    787  O   ALA A 120       1.191 -14.774  -1.498 
ATOM    788  N   THR A 121       2.473 -13.235  -2.553 
ATOM    789  CA  THR A 121       1.362 -12.387  -2.858 
ATOM    790  CB  THR A 121       1.414 -11.077  -2.132 
ATOM    791  OG1 THR A 121       1.493 -11.279  -0.729 
ATOM    792  CG2 THR A 121       0.136 -10.304  -2.467 
ATOM    793  C   THR A 121       1.454 -12.058  -4.319 
ATOM    794  O   THR A 121       2.368 -11.355  -4.746 
ATOM    795  N   ALA A 122       0.503 -12.561  -5.131 
ATOM    796  CA  ALA A 122       0.506 -12.258  -6.535 
ATOM    797  CB  ALA A 122      -0.363 -13.214  -7.372 
ATOM    798  C   ALA A 122      -0.051 -10.879  -6.695 
ATOM    799  O   ALA A 122      -0.797 -10.403  -5.841 
ATOM    800  N   GLY A 123       0.311 -10.190  -7.800 
ATOM    801  CA  GLY A 123      -0.202  -8.866  -8.009 
ATOM    802  C   GLY A 123      -0.066  -8.514  -9.455 
ATOM    803  O   GLY A 123       0.601  -9.210 -10.221 
ATOM    804  N   PHE A 124      -0.738  -7.418  -9.864 
ATOM    805  CA  PHE A 124      -0.677  -6.940 -11.215 
ATOM    806  CB  PHE A 124      -1.952  -7.333 -11.988 
ATOM    807  CG  PHE A 124      -1.880  -6.953 -13.427 
ATOM    808  CD1 PHE A 124      -1.110  -7.677 -14.309 
ATOM    809  CD2 PHE A 124      -2.620  -5.893 -13.902 
ATOM    810  CE1 PHE A 124      -1.058  -7.330 -15.640 
ATOM    811  CE2 PHE A 124      -2.573  -5.544 -15.231 
ATOM    812  CZ  PHE A 124      -1.789  -6.263 -16.103 
ATOM    813  C   PHE A 124      -0.614  -5.444 -11.112 
ATOM    814  O   PHE A 124      -1.586  -4.807 -10.707 
ATOM    815  N   ARG A 125       0.538  -4.838 -11.470 
ATOM    816  CA  ARG A 125       0.653  -3.408 -11.368 
ATOM    817  CB  ARG A 125       0.731  -2.905  -9.919 
ATOM    818  CG  ARG A 125       1.922  -3.477  -9.148 
ATOM    819  CD  ARG A 125       2.201  -2.737  -7.841 
ATOM    820  NE  ARG A 125       2.654  -1.368  -8.212 
ATOM    821  CZ  ARG A 125       2.539  -0.343  -7.320 
ATOM    822  NH1 ARG A 125       2.021  -0.575  -6.078 
ATOM    823  NH2 ARG A 125       2.940   0.912  -7.672 
ATOM    824  C   ARG A 125       1.930  -2.974 -12.029 
ATOM    825  O   ARG A 125       2.704  -3.796 -12.517 
ATOM    826  N   ASN A 126       2.164  -1.643 -12.058 
ATOM    827  CA  ASN A 126       3.348  -1.060 -12.631 
ATOM    828  CB  ASN A 126       3.319   0.475 -12.733 
ATOM    829  CG  ASN A 126       2.288   0.920 -13.750 
ATOM    830  OD1 ASN A 126       1.798   0.128 -14.551 
ATOM    831  ND2 ASN A 126       1.954   2.238 -13.724 
ATOM    832  C   ASN A 126       4.475  -1.326 -11.687 
ATOM    833  O   ASN A 126       4.252  -1.649 -10.522 
ATOM    834  N   VAL A 127       5.728  -1.187 -12.170 
ATOM    835  CA  VAL A 127       6.853  -1.442 -11.318 
ATOM    836  CB  VAL A 127       7.620  -2.670 -11.710 
ATOM    837  CG1 VAL A 127       6.692  -3.888 -11.560 
ATOM    838  CG2 VAL A 127       8.164  -2.479 -13.137 
ATOM    839  C   VAL A 127       7.801  -0.286 -11.389 
ATOM    840  O   VAL A 127       7.791   0.482 -12.349 
ATOM    841  N   VAL A 128       8.640  -0.129 -10.338 
ATOM    842  CA  VAL A 128       9.608   0.932 -10.290 
ATOM    843  CB  VAL A 128       9.558   1.739  -9.024 
ATOM    844  CG1 VAL A 128      10.684   2.788  -9.058 
ATOM    845  CG2 VAL A 128       8.156   2.343  -8.876 
ATOM    846  C   VAL A 128      10.968   0.306 -10.332 
ATOM    847  O   VAL A 128      11.242  -0.659  -9.620 
ATOM    848  N   VAL A 129      11.864   0.853 -11.180 
ATOM    849  CA  VAL A 129      13.192   0.316 -11.293 
ATOM    850  CB  VAL A 129      13.377  -0.597 -12.470 
ATOM    851  CG1 VAL A 129      12.475  -1.829 -12.285 
ATOM    852  CG2 VAL A 129      13.103   0.196 -13.761 
ATOM    853  C   VAL A 129      14.143   1.454 -11.487 
ATOM    854  O   VAL A 129      13.740   2.610 -11.599 
ATOM    855  N   ALA A 130      15.453   1.141 -11.469 
ATOM    856  CA  ALA A 130      16.471   2.102 -11.776 
ATOM    857  CB  ALA A 130      17.570   2.201 -10.704 
ATOM    858  C   ALA A 130      17.107   1.586 -13.029 
ATOM    859  O   ALA A 130      17.251   0.376 -13.195 
ATOM    860  N   CYS A 131      17.489   2.483 -13.964 
ATOM    861  CA  CYS A 131      18.044   1.992 -15.195 
ATOM    862  CB  CYS A 131      17.222   2.356 -16.450 
ATOM    863  SG  CYS A 131      15.649   1.450 -16.538 
ATOM    864  C   CYS A 131      19.424   2.528 -15.408 
ATOM    865  O   CYS A 131      19.772   3.615 -14.946 
ATOM    866  N   GLU A 132      20.255   1.724 -16.108 
ATOM    867  CA  GLU A 132      21.592   2.093 -16.475 
ATOM    868  CB  GLU A 132      22.653   1.496 -15.531 
ATOM    869  CG  GLU A 132      24.095   1.876 -15.875 
ATOM    870  CD  GLU A 132      25.017   1.153 -14.901 
ATOM    871  OE1 GLU A 132      24.867  -0.090 -14.759 
ATOM    872  OE2 GLU A 132      25.883   1.833 -14.288 
ATOM    873  C   GLU A 132      21.835   1.497 -17.828 
ATOM    874  O   GLU A 132      21.581   0.315 -18.054 
ATOM    875  N   ASN A 133      22.341   2.307 -18.771 
ATOM    876  CA  ASN A 133      22.633   1.807 -20.081 
ATOM    877  CB  ASN A 133      23.666   0.669 -20.045 
ATOM    878  CG  ASN A 133      24.142   0.395 -21.460 
ATOM    879  OD1 ASN A 133      23.716   1.047 -22.412 
ATOM    880  ND2 ASN A 133      25.042  -0.612 -21.602 
ATOM    881  C   ASN A 133      21.369   1.284 -20.700 
ATOM    882  O   ASN A 133      21.405   0.415 -21.569 
ATOM    883  N   GLY A 134      20.206   1.809 -20.274 
ATOM    884  CA  GLY A 134      18.973   1.431 -20.908 
ATOM    885  C   GLY A 134      18.488   0.100 -20.407 
ATOM    886  O   GLY A 134      17.601  -0.497 -21.016 
ATOM    887  N   LEU A 135      19.052  -0.410 -19.291 
ATOM    888  CA  LEU A 135      18.626  -1.689 -18.777 
ATOM    889  CB  LEU A 135      19.722  -2.763 -18.865 
ATOM    890  CG  LEU A 135      20.118  -3.122 -20.306 
ATOM    891  CD1 LEU A 135      21.217  -4.195 -20.327 
ATOM    892  CD2 LEU A 135      18.890  -3.538 -21.130 
ATOM    893  C   LEU A 135      18.301  -1.547 -17.317 
ATOM    894  O   LEU A 135      18.890  -0.715 -16.629 
ATOM    895  N   PRO A 136      17.352  -2.313 -16.825 
ATOM    896  CA  PRO A 136      17.021  -2.252 -15.420 
ATOM    897  CD  PRO A 136      16.196  -2.669 -17.633 
ATOM    898  CB  PRO A 136      15.657  -2.921 -15.271 
ATOM    899  CG  PRO A 136      15.011  -2.730 -16.653 
ATOM    900  C   PRO A 136      18.077  -2.865 -14.544 
ATOM    901  O   PRO A 136      18.366  -4.050 -14.698 
ATOM    902  N   VAL A 137      18.700  -2.052 -13.670 
ATOM    903  CA  VAL A 137      19.685  -2.428 -12.695 
ATOM    904  CB  VAL A 137      20.708  -1.352 -12.497 
ATOM    905  CG1 VAL A 137      21.444  -1.158 -13.835 
ATOM    906  CG2 VAL A 137      20.006  -0.082 -11.995 
ATOM    907  C   VAL A 137      19.111  -2.788 -11.354 
ATOM    908  O   VAL A 137      19.737  -3.522 -10.593 
ATOM    909  N   HIS A 138      17.948  -2.222 -10.978 
ATOM    910  CA  HIS A 138      17.482  -2.425  -9.634 
ATOM    911  ND1 HIS A 138      17.868  -2.477  -6.392 
ATOM    912  CG  HIS A 138      17.517  -1.474  -7.267 
ATOM    913  CB  HIS A 138      18.027  -1.352  -8.671 
ATOM    914  NE2 HIS A 138      16.458  -1.147  -5.302 
ATOM    915  CD2 HIS A 138      16.654  -0.671  -6.586 
ATOM    916  CE1 HIS A 138      17.208  -2.233  -5.232 
ATOM    917  C   HIS A 138      15.989  -2.347  -9.596 
ATOM    918  O   HIS A 138      15.368  -1.672 -10.416 
ATOM    919  N   LEU A 139      15.380  -3.059  -8.624 
ATOM    920  CA  LEU A 139      13.959  -3.022  -8.464 
ATOM    921  CB  LEU A 139      13.328  -4.424  -8.387 
ATOM    922  CG  LEU A 139      11.796  -4.427  -8.219 
ATOM    923  CD1 LEU A 139      11.097  -3.859  -9.466 
ATOM    924  CD2 LEU A 139      11.275  -5.821  -7.830 
ATOM    925  C   LEU A 139      13.692  -2.338  -7.155 
ATOM    926  O   LEU A 139      14.328  -2.642  -6.146 
ATOM    927  N   ASP A 140      12.744  -1.377  -7.146 
ATOM    928  CA  ASP A 140      12.392  -0.683  -5.938 
ATOM    929  CB  ASP A 140      11.787   0.709  -6.222 
ATOM    930  CG  ASP A 140      11.444   1.439  -4.927 
ATOM    931  OD1 ASP A 140      10.721   0.858  -4.076 
ATOM    932  OD2 ASP A 140      11.902   2.602  -4.774 
ATOM    933  C   ASP A 140      11.357  -1.523  -5.257 
ATOM    934  O   ASP A 140      10.230  -1.654  -5.728 
ATOM    935  N   GLN A 141      11.749  -2.130  -4.123 
ATOM    936  CA  GLN A 141      10.948  -3.011  -3.316 
ATOM    937  CB  GLN A 141      11.779  -3.783  -2.278 
ATOM    938  CG  GLN A 141      12.762  -4.776  -2.905 
ATOM    939  CD  GLN A 141      11.952  -5.908  -3.523 
ATOM    940  OE1 GLN A 141      12.497  -6.786  -4.190 
ATOM    941  NE2 GLN A 141      10.610  -5.884  -3.303 
ATOM    942  C   GLN A 141       9.851  -2.293  -2.576 
ATOM    943  O   GLN A 141       8.819  -2.893  -2.282 
ATOM    944  N   SER A 142      10.034  -0.997  -2.253 
ATOM    945  CA  SER A 142       9.150  -0.301  -1.351 
ATOM    946  CB  SER A 142       9.491   1.193  -1.188 
ATOM    947  OG  SER A 142       9.124   1.919  -2.352 
ATOM    948  C   SER A 142       7.710  -0.375  -1.771 
ATOM    949  O   SER A 142       6.824  -0.464  -0.923 
ATOM    950  N   ILE A 143       7.420  -0.350  -3.080 
ATOM    951  CA  ILE A 143       6.051  -0.356  -3.517 
ATOM    952  CB  ILE A 143       5.929  -0.210  -5.009 
ATOM    953  CG1 ILE A 143       6.581  -1.395  -5.742 
ATOM    954  CG2 ILE A 143       6.534   1.151  -5.388 
ATOM    955  CD1 ILE A 143       6.281  -1.418  -7.241 
ATOM    956  C   ILE A 143       5.389  -1.633  -3.085 
ATOM    957  O   ILE A 143       4.203  -1.660  -2.760 
ATOM    958  N   PHE A 144       6.139  -2.743  -3.129 
ATOM    959  CA  PHE A 144       5.663  -4.054  -2.785 
ATOM    960  CB  PHE A 144       6.569  -5.164  -3.332 
ATOM    961  CG  PHE A 144       6.507  -4.997  -4.812 
ATOM    962  CD1 PHE A 144       5.397  -5.403  -5.519 
ATOM    963  CD2 PHE A 144       7.560  -4.429  -5.496 
ATOM    964  CE1 PHE A 144       5.340  -5.244  -6.884 
ATOM    965  CE2 PHE A 144       7.507  -4.271  -6.860 
ATOM    966  CZ  PHE A 144       6.396  -4.677  -7.557 
ATOM    967  C   PHE A 144       5.482  -4.230  -1.309 
ATOM    968  O   PHE A 144       4.699  -5.077  -0.876 
ATOM    969  N   ARG A 145       6.264  -3.500  -0.495 
ATOM    970  CA  ARG A 145       6.177  -3.640   0.929 
ATOM    971  CB  ARG A 145       7.187  -2.736   1.646 
ATOM    972  CG  ARG A 145       8.616  -2.950   1.149 
ATOM    973  CD  ARG A 145       9.671  -2.223   1.979 
ATOM    974  NE  ARG A 145       9.994  -3.112   3.127 
ATOM    975  CZ  ARG A 145      10.901  -4.116   2.955 
ATOM    976  NH1 ARG A 145      11.537  -4.250   1.755 
ATOM    977  NH2 ARG A 145      11.162  -4.987   3.973 
ATOM    978  C   ARG A 145       4.810  -3.223   1.343 
ATOM    979  O   ARG A 145       4.160  -3.893   2.145 
ATOM    980  N   ARG A 146       4.339  -2.101   0.769 
ATOM    981  CA  ARG A 146       3.061  -1.554   1.109 
ATOM    982  CB  ARG A 146       2.944  -0.061   0.750 
ATOM    983  CG  ARG A 146       4.017   0.799   1.422 
ATOM    984  CD  ARG A 146       3.933   2.291   1.088 
ATOM    985  NE  ARG A 146       5.205   2.914   1.552 
ATOM    986  CZ  ARG A 146       6.283   2.930   0.714 
ATOM    987  NH1 ARG A 146       6.168   2.412  -0.544 
ATOM    988  NH2 ARG A 146       7.470   3.456   1.131 
ATOM    989  C   ARG A 146       2.016  -2.301   0.298 
ATOM    990  O   ARG A 146       1.257  -1.625  -0.446 
ATOM    991  OXT ARG A 146       1.959  -3.554   0.415 
TER
HEADER lig_74.pdb
ATOM      1  P    DC A   1      17.158-244.655-537.875 
ATOM      2  OP1  DC A   1      16.242-245.765-538.220 
ATOM      3  OP2  DC A   1      16.554-243.515-537.151 
ATOM      4  O5'  DC A   1      18.402-245.222-537.042 
ATOM      5  C5'  DC A   1      19.541-245.741-537.754 
ATOM      6  C4'  DC A   1      20.822-245.244-537.115 
ATOM      7  O4'  DC A   1      21.254-243.964-537.658 
ATOM      8  C3'  DC A   1      20.763-245.003-535.607 
ATOM      9  O3'  DC A   1      22.009-245.378-535.031 
ATOM     10  C2'  DC A   1      20.598-243.490-535.462 
ATOM     11  C1'  DC A   1      21.565-243.100-536.576 
ATOM     12  N1   DC A   1      21.404-241.695-537.044 
ATOM     13  C2   DC A   1      22.547-241.008-537.443 
ATOM     14  O2   DC A   1      23.639-241.587-537.393 
ATOM     15  N3   DC A   1      22.422-239.726-537.872 
ATOM     16  C4   DC A   1      21.220-239.135-537.912 
ATOM     17  N4   DC A   1      21.150-237.883-538.339 
ATOM     18  C5   DC A   1      20.032-239.823-537.506 
ATOM     19  C6   DC A   1      20.178-241.103-537.080 
ATOM     20  P    DA A   2      22.016-246.128-533.616 
ATOM     21  OP1  DA A   2      21.796-247.576-533.822 
ATOM     22  OP2  DA A   2      21.078-245.452-532.693 
ATOM     23  O5'  DA A   2      23.520-245.875-533.133 
ATOM     24  C5'  DA A   2      24.558-245.741-534.122 
ATOM     25  C4'  DA A   2      25.474-244.588-533.759 
ATOM     26  O4'  DA A   2      25.006-243.316-534.292 
ATOM     27  C3'  DA A   2      25.644-244.320-532.264 
ATOM     28  O3'  DA A   2      26.988-243.923-532.017 
ATOM     29  C2'  DA A   2      24.726-243.133-531.976 
ATOM     30  C1'  DA A   2      25.040-242.354-533.250 
ATOM     31  N9   DA A   2      24.042-241.294-533.566 
ATOM     32  C8   DA A   2      22.695-241.305-533.345 
ATOM     33  N7   DA A   2      22.090-240.224-533.732 
ATOM     34  C5   DA A   2      23.111-239.438-534.249 
ATOM     35  C6   DA A   2      23.121-238.157-534.826 
ATOM     36  N6   DA A   2      22.020-237.409-534.985 
ATOM     37  N1   DA A   2      24.308-237.670-535.234 
ATOM     38  C2   DA A   2      25.398-238.419-535.074 
ATOM     39  N3   DA A   2      25.511-239.621-534.552 
ATOM     40  C4   DA A   2      24.310-240.084-534.151 
ATOM     41  P    DT A   3      27.725-244.455-530.700 
ATOM     42  OP1  DT A   3      28.282-245.803-530.953 
ATOM     43  OP2  DT A   3      26.814-244.337-529.539 
ATOM     44  O5'  DT A   3      28.917-243.398-530.556 
ATOM     45  C5'  DT A   3      29.456-242.787-531.744 
ATOM     46  C4'  DT A   3      29.658-241.302-531.517 
ATOM     47  O4'  DT A   3      28.469-240.525-531.836 
ATOM     48  C3'  DT A   3      29.996-240.888-530.085 
ATOM     49  O3'  DT A   3      30.925-239.812-530.124 
ATOM     50  C2'  DT A   3      28.677-240.371-529.510 
ATOM     51  C1'  DT A   3      28.217-239.632-530.761 
ATOM     52  N1   DT A   3      26.763-239.304-530.763 
ATOM     53  C2   DT A   3      26.389-238.125-531.361 
ATOM     54  O2   DT A   3      27.185-237.360-531.877 
ATOM     55  N3   DT A   3      25.034-237.855-531.343 
ATOM     56  C4   DT A   3      24.049-238.647-530.790 
ATOM     57  O4   DT A   3      22.867-238.300-530.835 
ATOM     58  C5   DT A   3      24.540-239.863-530.186 
ATOM     59  C7   DT A   3      23.533-240.782-529.560 
ATOM     60  C6   DT A   3      25.852-240.150-530.189 
ATOM     61  P    DG A   4      32.113-239.773-529.052 
ATOM     62  OP1  DG A   4      33.234-240.617-529.524 
ATOM     63  OP2  DG A   4      31.581-240.092-527.709 
ATOM     64  O5'  DG A   4      32.539-238.232-529.109 
ATOM     65  C5'  DG A   4      32.371-237.506-530.341 
ATOM     66  C4'  DG A   4      31.784-236.137-530.059 
ATOM     67  O4'  DG A   4      30.328-236.149-530.040 
ATOM     68  C3'  DG A   4      32.165-235.513-528.716 
ATOM     69  O3'  DG A   4      32.325-234.110-528.888 
ATOM     70  C2'  DG A   4      30.951-235.757-527.819 
ATOM     71  C1'  DG A   4      29.890-235.467-528.875 
ATOM     72  N9   DG A   4      28.536-235.980-528.521 
ATOM     73  C8   DG A   4      28.190-237.118-527.825 
ATOM     74  N7   DG A   4      26.898-237.283-527.681 
ATOM     75  C5   DG A   4      26.349-236.176-528.326 
ATOM     76  C6   DG A   4      24.991-235.802-528.502 
ATOM     77  O6   DG A   4      23.978-236.380-528.120 
ATOM     78  N1   DG A   4      24.880-234.602-529.218 
ATOM     79  C2   DG A   4      25.942-233.861-529.700 
ATOM     80  N2   DG A   4      25.624-232.743-530.359 
ATOM     81  N3   DG A   4      27.214-234.213-529.534 
ATOM     82  C4   DG A   4      27.340-235.374-528.841 
ATOM     83  P    DA A   5      33.513-233.365-528.117 
ATOM     84  OP1  DA A   5      34.768-233.497-528.892 
ATOM     85  OP2  DA A   5      33.565-233.833-526.715 
ATOM     86  O5'  DA A   5      33.013-231.846-528.158 
ATOM     87  C5'  DA A   5      32.198-231.409-529.262 
ATOM     88  C4'  DA A   5      31.049-230.561-528.755 
ATOM     89  O4'  DA A   5      29.882-231.359-528.405 
ATOM     90  C3'  DA A   5      31.330-229.745-527.493 
ATOM     91  O3'  DA A   5      30.661-228.493-527.596 
ATOM     92  C2'  DA A   5      30.687-230.548-526.363 
ATOM     93  C1'  DA A   5      29.427-230.949-527.124 
ATOM     94  N9   DA A   5      28.692-232.087-526.508 
ATOM     95  C8   DA A   5      29.202-233.168-525.845 
ATOM     96  N7   DA A   5      28.298-233.996-525.420 
ATOM     97  C5   DA A   5      27.102-233.425-525.830 
ATOM     98  C6   DA A   5      25.763-233.825-525.684 
ATOM     99  N6   DA A   5      25.390-234.948-525.053 
ATOM    100  N1   DA A   5      24.818-233.025-526.210 
ATOM    101  C2   DA A   5      25.193-231.911-526.836 
ATOM    102  N3   DA A   5      26.405-231.438-527.034 
ATOM    103  C4   DA A   5      27.332-232.257-526.496 
ATOM    104  P    DA A   6      31.399-227.175-527.065 
ATOM    105  OP1  DA A   6      32.305-226.657-528.113 
ATOM    106  OP2  DA A   6      32.017-227.448-525.749 
ATOM    107  O5'  DA A   6      30.162-226.176-526.880 
ATOM    108  C5'  DA A   6      29.013-226.322-527.734 
ATOM    109  C4'  DA A   6      27.741-226.200-526.917 
ATOM    110  O4'  DA A   6      27.309-227.478-526.368 
ATOM    111  C3'  DA A   6      27.819-225.283-525.698 
ATOM    112  O3'  DA A   6      26.579-224.601-525.554 
ATOM    113  C2'  DA A   6      27.995-226.230-524.511 
ATOM    114  C1'  DA A   6      27.016-227.298-524.991 
ATOM    115  N9   DA A   6      27.179-228.611-524.308 
ATOM    116  C8   DA A   6      28.327-229.197-523.859 
ATOM    117  N7   DA A   6      28.144-230.352-523.300 
ATOM    118  C5   DA A   6      26.772-230.549-523.383 
ATOM    119  C6   DA A   6      25.938-231.599-522.963 
ATOM    120  N6   DA A   6      26.389-232.701-522.347 
ATOM    121  N1   DA A   6      24.619-231.475-523.200 
ATOM    122  C2   DA A   6      24.177-230.377-523.813 
ATOM    123  N3   DA A   6      24.855-229.338-524.248 
ATOM    124  C4   DA A   6      26.173-229.487-523.998 
ATOM    125  P    DG A   7      26.584-223.064-525.110 
ATOM    126  OP1  DG A   7      26.796-222.206-526.298 
ATOM    127  OP2  DG A   7      27.537-222.873-523.994 
ATOM    128  O5'  DG A   7      25.087-222.883-524.576 
ATOM    129  C5'  DG A   7      24.039-223.684-525.153 
ATOM    130  C4'  DG A   7      23.133-224.216-524.061 
ATOM    131  O4'  DG A   7      23.601-225.486-523.522 
ATOM    132  C3'  DG A   7      22.982-223.326-522.828 
ATOM    133  O3'  DG A   7      21.644-223.418-522.355 
ATOM    134  C2'  DG A   7      23.909-223.949-521.784 
ATOM    135  C1'  DG A   7      23.584-225.404-522.105 
ATOM    136  N9   DG A   7      24.583-226.372-521.573 
ATOM    137  C8   DG A   7      25.947-226.229-521.434 
ATOM    138  N7   DG A   7      26.545-227.280-520.927 
ATOM    139  C5   DG A   7      25.504-228.182-520.714 
ATOM    140  C6   DG A   7      25.531-229.498-520.183 
ATOM    141  O6   DG A   7      26.494-230.148-519.784 
ATOM    142  N1   DG A   7      24.247-230.059-520.142 
ATOM    143  C2   DG A   7      23.090-229.432-520.560 
ATOM    144  N2   DG A   7      21.963-230.138-520.439 
ATOM    145  N3   DG A   7      23.066-228.198-521.059 
ATOM    146  C4   DG A   7      24.303-227.639-521.105 
ATOM    147  P    DA A   8      20.919-222.096-521.815 
ATOM    148  OP1  DA A   8      20.352-221.341-522.954 
ATOM    149  OP2  DA A   8      21.843-221.348-520.935 
ATOM    150  O5'  DA A   8      19.733-222.721-520.940 
ATOM    151  C5'  DA A   8      19.184-223.998-521.319 
ATOM    152  C4'  DA A   8      18.992-224.864-520.090 
ATOM    153  O4'  DA A   8      20.181-225.640-519.766 
ATOM    154  C3'  DA A   8      18.673-224.120-518.794 
ATOM    155  O3'  DA A   8      17.749-224.891-518.035 
ATOM    156  C2'  DA A   8      20.001-224.071-518.038 
ATOM    157  C1'  DA A   8      20.451-225.488-518.380 
ATOM    158  N9   DA A   8      21.905-225.724-518.163 
ATOM    159  C8   DA A   8      22.941-224.851-518.334 
ATOM    160  N7   DA A   8      24.104-225.356-518.060 
ATOM    161  C5   DA A   8      23.820-226.660-517.680 
ATOM    162  C6   DA A   8      24.638-227.725-517.266 
ATOM    163  N6   DA A   8      25.971-227.637-517.162 
ATOM    164  N1   DA A   8      24.032-228.888-516.961 
ATOM    165  C2   DA A   8      22.707-228.970-517.067 
ATOM    166  N3   DA A   8      21.846-228.049-517.440 
ATOM    167  C4   DA A   8      22.477-226.895-517.739 
ATOM    168  P    DA A   9      16.573-224.140-517.250 
ATOM    169  OP1  DA A   9      15.443-223.888-518.171 
ATOM    170  OP2  DA A   9      17.121-222.955-516.553 
ATOM    171  O5'  DA A   9      16.154-225.249-516.175 
ATOM    172  C5'  DA A   9      16.313-226.640-516.509 
ATOM    173  C4'  DA A   9      16.909-227.391-515.335 
ATOM    174  O4'  DA A   9      18.365-227.376-515.349 
ATOM    175  C3'  DA A   9      16.548-226.855-513.950 
ATOM    176  O3'  DA A   9      16.392-227.952-513.058 
ATOM    177  C2'  DA A   9      17.770-226.046-513.517 
ATOM    178  C1'  DA A   9      18.821-227.013-514.055 
ATOM    179  N9   DA A   9      20.175-226.409-514.193 
ATOM    180  C8   DA A   9      20.502-225.128-514.532 
ATOM    181  N7   DA A   9      21.779-224.903-514.569 
ATOM    182  C5   DA A   9      22.343-226.126-514.230 
ATOM    183  C6   DA A   9      23.675-226.549-514.092 
ATOM    184  N6   DA A   9      24.730-225.746-514.289 
ATOM    185  N1   DA A   9      23.884-227.832-513.742 
ATOM    186  C2   DA A   9      22.832-228.625-513.548 
ATOM    187  N3   DA A   9      21.551-228.343-513.646 
ATOM    188  C4   DA A   9      21.369-227.054-513.997 
ATOM    189  P    DA A  10      15.217-227.909-511.972 
ATOM    190  OP1  DA A  10      13.954-228.369-512.590 
ATOM    191  OP2  DA A  10      15.180-226.575-511.335 
ATOM    192  O5'  DA A  10      15.726-228.996-510.913 
ATOM    193  C5'  DA A  10      16.529-230.098-511.375 
ATOM    194  C4'  DA A  10      17.688-230.328-510.426 
ATOM    195  O4'  DA A  10      18.855-229.528-510.771 
ATOM    196  C3'  DA A  10      17.426-229.985-508.960 
ATOM    197  O3'  DA A  10      18.099-230.931-508.138 
ATOM    198  C2'  DA A  10      18.077-228.617-508.760 
ATOM    199  C1'  DA A  10      19.326-228.893-509.593 
ATOM    200  N9   DA A  10      20.064-227.662-509.993 
ATOM    201  C8   DA A  10      19.556-226.433-510.304 
ATOM    202  N7   DA A  10      20.460-225.557-510.616 
ATOM    203  C5   DA A  10      21.655-226.253-510.504 
ATOM    204  C6   DA A  10      22.993-225.878-510.705 
ATOM    205  N6   DA A  10      23.368-224.647-511.080 
ATOM    206  N1   DA A  10      23.937-226.817-510.506 
ATOM    207  C2   DA A  10      23.559-228.039-510.135 
ATOM    208  N3   DA A  10      22.348-228.503-509.917 
ATOM    209  C4   DA A  10      21.422-227.543-510.123 
ATOM    210  P    DG A  11      17.375-231.460-506.812 
ATOM    211  OP1  DG A  11      16.459-232.571-507.156 
ATOM    212  OP2  DG A  11      16.771-230.320-506.088 
ATOM    213  O5'  DG A  11      18.618-232.027-505.979 
ATOM    214  C5'  DG A  11      19.757-232.547-506.691 
ATOM    215  C4'  DG A  11      21.039-232.049-506.052 
ATOM    216  O4'  DG A  11      21.470-230.769-506.595 
ATOM    217  C3'  DG A  11      20.980-231.808-504.543 
ATOM    218  O3'  DG A  11      22.225-232.184-503.968 
ATOM    219  C2'  DG A  11      20.815-230.296-504.399 
ATOM    220  C1'  DG A  11      21.781-229.905-505.513 
ATOM    221  N9   DG A  11      21.620-228.501-505.981 
ATOM    222  C8   DG A  11      20.474-227.743-506.085 
ATOM    223  N7   DG A  11      20.675-226.529-506.537 
ATOM    224  C5   DG A  11      22.052-226.479-506.746 
ATOM    225  C6   DG A  11      22.864-225.419-507.229 
ATOM    226  O6   DG A  11      22.530-224.289-507.577 
ATOM    227  N1   DG A  11      24.214-225.794-507.286 
ATOM    228  C2   DG A  11      24.713-227.030-506.924 
ATOM    229  N2   DG A  11      26.032-227.191-507.052 
ATOM    230  N3   DG A  11      23.949-228.024-506.472 
ATOM    231  C4   DG A  11      22.638-227.676-506.410 
ATOM    232  P    DA A  12      22.233-232.933-502.553 
ATOM    233  OP1  DA A  12      22.012-234.382-502.759 
ATOM    234  OP2  DA A  12      21.295-232.258-501.630 
ATOM    235  O5'  DA A  12      23.736-232.681-502.070 
ATOM    236  C5'  DA A  12      24.774-232.546-503.059 
ATOM    237  C4'  DA A  12      25.691-231.393-502.696 
ATOM    238  O4'  DA A  12      25.222-230.122-503.229 
ATOM    239  C3'  DA A  12      25.861-231.125-501.201 
ATOM    240  O3'  DA A  12      27.204-230.728-500.954 
ATOM    241  C2'  DA A  12      24.942-229.938-500.913 
ATOM    242  C1'  DA A  12      25.256-229.160-502.187 
ATOM    243  N9   DA A  12      24.258-228.100-502.503 
ATOM    244  C8   DA A  12      22.911-228.110-502.282 
ATOM    245  N7   DA A  12      22.307-227.030-502.669 
ATOM    246  C5   DA A  12      23.328-226.243-503.186 
ATOM    247  C6   DA A  12      23.338-224.963-503.763 
ATOM    248  N6   DA A  12      22.236-224.214-503.922 
ATOM    249  N1   DA A  12      24.524-224.476-504.171 
ATOM    250  C2   DA A  12      25.615-225.224-504.011 
ATOM    251  N3   DA A  12      25.727-226.426-503.489 
ATOM    252  C4   DA A  12      24.526-226.890-503.088 
ATOM    253  P    DC A  13      27.941-231.260-499.637 
ATOM    254  OP1  DC A  13      28.498-232.608-499.890 
ATOM    255  OP2  DC A  13      27.031-231.143-498.476 
ATOM    256  O5'  DC A  13      29.133-230.204-499.493 
ATOM    257  C5'  DC A  13      29.672-229.592-500.681 
ATOM    258  C4'  DC A  13      29.874-228.107-500.454 
ATOM    259  O4'  DC A  13      28.685-227.330-500.772 
ATOM    260  C3'  DC A  13      30.212-227.693-499.022 
ATOM    261  O3'  DC A  13      31.141-226.617-499.061 
ATOM    262  C2'  DC A  13      28.894-227.176-498.447 
ATOM    263  C1'  DC A  13      28.433-226.437-499.698 
ATOM    264  N1   DC A  13      26.980-226.109-499.700 
ATOM    265  C2   DC A  13      26.584-224.918-500.302 
ATOM    266  O2   DC A  13      27.446-224.189-500.806 
ATOM    267  N3   DC A  13      25.263-224.600-500.314 
ATOM    268  C4   DC A  13      24.360-225.418-499.757 
ATOM    269  N4   DC A  13      23.085-225.065-499.794 
ATOM    270  C5   DC A  13      24.747-226.648-499.132 
ATOM    271  C6   DC A  13      26.071-226.946-499.131 
ATOM    272  P    DG A  14      32.330-226.578-497.989 
ATOM    273  OP1  DG A  14      33.450-227.422-498.461 
ATOM    274  OP2  DG A  14      31.797-226.897-496.646 
ATOM    275  O5'  DG A  14      32.756-225.037-498.046 
ATOM    276  C5'  DG A  14      32.587-224.311-499.278 
ATOM    277  C4'  DG A  14      32.001-222.942-498.995 
ATOM    278  O4'  DG A  14      30.544-222.955-498.977 
ATOM    279  C3'  DG A  14      32.381-222.319-497.653 
ATOM    280  O3'  DG A  14      32.542-220.916-497.825 
ATOM    281  C2'  DG A  14      31.167-222.562-496.755 
ATOM    282  C1'  DG A  14      30.106-222.272-497.812 
ATOM    283  N9   DG A  14      28.753-222.785-497.458 
ATOM    284  C8   DG A  14      28.407-223.923-496.762 
ATOM    285  N7   DG A  14      27.115-224.088-496.618 
ATOM    286  C5   DG A  14      26.565-222.981-497.263 
ATOM    287  C6   DG A  14      25.207-222.608-497.439 
ATOM    288  O6   DG A  14      24.194-223.186-497.057 
ATOM    289  N1   DG A  14      25.096-221.407-498.154 
ATOM    290  C2   DG A  14      26.158-220.666-498.636 
ATOM    291  N2   DG A  14      25.841-219.549-499.296 
ATOM    292  N3   DG A  14      27.430-221.018-498.471 
ATOM    293  C4   DG A  14      27.556-222.180-497.778 
ATOM    294  P    DT A  15      33.729-220.170-497.054 
ATOM    295  OP1  DT A  15      34.984-220.302-497.829 
ATOM    296  OP2  DT A  15      33.781-220.638-495.651 
ATOM    297  O5'  DT A  15      33.229-218.651-497.095 
ATOM    298  C5'  DT A  15      32.414-218.215-498.199 
ATOM    299  C4'  DT A  15      31.266-217.366-497.692 
ATOM    300  O4'  DT A  15      30.098-218.164-497.342 
ATOM    301  C3'  DT A  15      31.547-216.551-496.430 
ATOM    302  O3'  DT A  15      30.878-215.299-496.533 
ATOM    303  C2'  DT A  15      30.904-217.353-495.299 
ATOM    304  C1'  DT A  15      29.644-217.754-496.061 
ATOM    305  N1   DT A  15      28.909-218.893-495.445 
ATOM    306  C2   DT A  15      27.538-218.878-495.542 
ATOM    307  O2   DT A  15      26.922-217.987-496.101 
ATOM    308  N3   DT A  15      26.890-219.950-494.958 
ATOM    309  C4   DT A  15      27.486-221.008-494.303 
ATOM    310  O4   DT A  15      26.800-221.912-493.820 
ATOM    311  C5   DT A  15      28.927-220.935-494.253 
ATOM    312  C7   DT A  15      29.654-222.048-493.557 
ATOM    313  C6   DT A  15      29.582-219.904-494.812 
ATOM    314  P    DG A  16      31.615-213.980-496.001 
ATOM    315  OP1  DG A  16      32.522-213.462-497.050 
ATOM    316  OP2  DG A  16      32.233-214.254-494.686 
ATOM    317  O5'  DG A  16      30.378-212.981-495.816 
ATOM    318  C5'  DG A  16      29.229-213.127-496.671 
ATOM    319  C4'  DG A  16      27.957-213.005-495.854 
ATOM    320  O4'  DG A  16      27.526-214.283-495.305 
ATOM    321  C3'  DG A  16      28.035-212.088-494.634 
ATOM    322  O3'  DG A  16      26.795-211.407-494.490 
ATOM    323  C2'  DG A  16      28.211-213.035-493.448 
ATOM    324  C1'  DG A  16      27.232-214.103-493.928 
ATOM    325  N9   DG A  16      27.395-215.416-493.244 
ATOM    326  C8   DG A  16      28.544-216.022-492.786 
ATOM    327  N7   DG A  16      28.344-217.190-492.223 
ATOM    328  C5   DG A  16      26.964-217.369-492.315 
ATOM    329  C6   DG A  16      26.151-218.447-491.879 
ATOM    330  O6   DG A  16      26.488-219.483-491.312 
ATOM    331  N1   DG A  16      24.799-218.221-492.172 
ATOM    332  C2   DG A  16      24.299-217.099-492.805 
ATOM    333  N2   DG A  16      22.977-217.074-492.993 
ATOM    334  N3   DG A  16      25.062-216.088-493.214 
ATOM    335  C4   DG A  16      26.376-216.293-492.937 
ATOM    336  P    DC A  17      26.801-209.869-494.047 
ATOM    337  OP1  DC A  17      27.013-209.012-495.235 
ATOM    338  OP2  DC A  17      27.753-209.678-492.931 
ATOM    339  O5'  DC A  17      25.304-209.688-493.513 
ATOM    340  C5'  DC A  17      24.255-210.489-494.090 
ATOM    341  C4'  DC A  17      23.349-211.022-492.998 
ATOM    342  O4'  DC A  17      23.818-212.291-492.459 
ATOM    343  C3'  DC A  17      23.198-210.131-491.765 
ATOM    344  O3'  DC A  17      21.860-210.223-491.292 
ATOM    345  C2'  DC A  17      24.126-210.754-490.721 
ATOM    346  C1'  DC A  17      23.800-212.209-491.042 
ATOM    347  N1   DC A  17      24.799-213.178-490.510 
ATOM    348  C2   DC A  17      24.337-214.419-490.079 
ATOM    349  O2   DC A  17      23.127-214.662-490.155 
ATOM    350  N3   DC A  17      25.232-215.314-489.591 
ATOM    351  C4   DC A  17      26.534-215.011-489.525 
ATOM    352  N4   DC A  17      27.368-215.920-489.041 
ATOM    353  C5   DC A  17      27.031-213.741-489.963 
ATOM    354  C6   DC A  17      26.121-212.859-490.447 
ATOM    355  P    DG A  18      21.135-208.902-490.752 
ATOM    356  OP1  DG A  18      20.568-208.146-491.891 
ATOM    357  OP2  DG A  18      22.060-208.153-489.872 
ATOM    358  O5'  DG A  18      19.950-209.527-489.877 
ATOM    359  C5'  DG A  18      19.400-210.803-490.256 
ATOM    360  C4'  DG A  18      19.208-211.670-489.027 
ATOM    361  O4'  DG A  18      20.398-212.446-488.702 
ATOM    362  C3'  DG A  18      18.889-210.925-487.731 
ATOM    363  O3'  DG A  18      17.966-211.696-486.972 
ATOM    364  C2'  DG A  18      20.218-210.876-486.975 
ATOM    365  C1'  DG A  18      20.667-212.294-487.317 
ATOM    366  N9   DG A  18      22.121-212.529-487.100 
ATOM    367  C8   DG A  18      23.180-211.662-487.266 
ATOM    368  N7   DG A  18      24.349-212.185-486.987 
ATOM    369  C5   DG A  18      24.043-213.492-486.608 
ATOM    370  C6   DG A  18      24.899-214.546-486.193 
ATOM    371  O6   DG A  18      26.120-214.544-486.074 
ATOM    372  N1   DG A  18      24.173-215.709-485.901 
ATOM    373  C2   DG A  18      22.801-215.837-485.997 
ATOM    374  N2   DG A  18      22.299-217.031-485.673 
ATOM    375  N3   DG A  18      22.000-214.847-486.386 
ATOM    376  C4   DG A  18      22.688-213.712-486.673 
ATOM    377  P    DG A  19      16.790-210.945-486.186 
ATOM    378  OP1  DG A  19      15.660-210.693-487.108 
ATOM    379  OP2  DG A  19      17.337-209.760-485.490 
ATOM    380  O5'  DG A  19      16.371-212.054-485.112 
ATOM    381  C5'  DG A  19      16.530-213.446-485.446 
ATOM    382  C4'  DG A  19      17.126-214.197-484.272 
ATOM    383  O4'  DG A  19      18.582-214.181-484.286 
ATOM    384  C3'  DG A  19      16.764-213.660-482.887 
ATOM    385  O3'  DG A  19      16.609-214.757-481.995 
ATOM    386  C2'  DG A  19      17.987-212.852-482.454 
ATOM    387  C1'  DG A  19      19.038-213.818-482.991 
ATOM    388  N9   DG A  19      20.392-213.215-483.130 
ATOM    389  C8   DG A  19      20.740-211.926-483.470 
ATOM    390  N7   DG A  19      22.034-211.713-483.505 
ATOM    391  C5   DG A  19      22.581-212.948-483.162 
ATOM    392  C6   DG A  19      23.938-213.342-483.031 
ATOM    393  O6   DG A  19      24.953-212.671-483.194 
ATOM    394  N1   DG A  19      24.047-214.692-482.665 
ATOM    395  C2   DG A  19      22.984-215.547-482.454 
ATOM    396  N2   DG A  19      23.298-216.799-482.111 
ATOM    397  N3   DG A  19      21.711-215.177-482.577 
ATOM    398  C4   DG A  19      21.588-213.871-482.931 
ATOM    399  P    DA A  20      15.433-214.714-480.909 
ATOM    400  OP1  DA A  20      14.170-215.174-481.527 
ATOM    401  OP2  DA A  20      15.396-213.380-480.272 
ATOM    402  O5'  DA A  20      15.942-215.801-479.850 
ATOM    403  C5'  DA A  20      16.745-216.904-480.312 
ATOM    404  C4'  DA A  20      17.904-217.134-479.363 
ATOM    405  O4'  DA A  20      19.071-216.333-479.708 
ATOM    406  C3'  DA A  20      17.642-216.790-477.897 
ATOM    407  O3'  DA A  20      18.315-217.736-477.075 
ATOM    408  C2'  DA A  20      18.294-215.422-477.697 
ATOM    409  C1'  DA A  20      19.543-215.698-478.529 
ATOM    410  N9   DA A  20      20.280-214.467-478.930 
ATOM    411  C8   DA A  20      19.773-213.239-479.241 
ATOM    412  N7   DA A  20      20.676-212.362-479.552 
ATOM    413  C5   DA A  20      21.872-213.058-479.441 
ATOM    414  C6   DA A  20      23.209-212.683-479.642 
ATOM    415  N6   DA A  20      23.585-211.452-480.017 
ATOM    416  N1   DA A  20      24.154-213.622-479.443 
ATOM    417  C2   DA A  20      23.775-214.844-479.072 
ATOM    418  N3   DA A  20      22.565-215.309-478.854 
ATOM    419  C4   DA A  20      21.639-214.349-479.060 
ATOM    420  P    DT A  21      17.591-218.265-475.749 
ATOM    421  OP1  DT A  21      16.675-219.376-476.093 
ATOM    422  OP2  DT A  21      16.987-217.126-475.025 
ATOM    423  O5'  DT A  21      18.835-218.832-474.916 
ATOM    424  C5'  DT A  21      19.974-219.352-475.628 
ATOM    425  C4'  DT A  21      21.255-218.855-474.988 
ATOM    426  O4'  DT A  21      21.687-217.575-475.532 
ATOM    427  C3'  DT A  21      21.196-218.614-473.480 
ATOM    428  O3'  DT A  21      22.441-218.989-472.905 
ATOM    429  C2'  DT A  21      21.031-217.101-473.336 
ATOM    430  C1'  DT A  21      21.998-216.711-474.449 
ATOM    431  N1   DT A  21      21.837-215.306-474.918 
ATOM    432  C2   DT A  21      22.974-214.642-475.308 
ATOM    433  O2   DT A  21      24.081-215.152-475.284 
ATOM    434  N3   DT A  21      22.786-213.341-475.735 
ATOM    435  C4   DT A  21      21.583-212.669-475.803 
ATOM    436  O4   DT A  21      21.539-211.503-476.203 
ATOM    437  C5   DT A  21      20.446-213.448-475.373 
ATOM    438  C7   DT A  21      19.098-212.790-475.414 
ATOM    439  C6   DT A  21      20.601-214.714-474.952 
ATOM    440  P    DC A  22      22.449-219.738-471.490 
ATOM    441  OP1  DC A  22      22.228-221.187-471.696 
ATOM    442  OP2  DC A  22      21.511-219.063-470.567 
ATOM    443  O5'  DC A  22      23.953-219.486-471.007 
ATOM    444  C5'  DC A  22      24.991-219.351-471.996 
ATOM    445  C4'  DC A  22      25.907-218.199-471.632 
ATOM    446  O4'  DC A  22      25.439-216.927-472.166 
ATOM    447  C3'  DC A  22      26.077-217.931-470.137 
ATOM    448  O3'  DC A  22      27.421-217.534-469.891 
ATOM    449  C2'  DC A  22      25.159-216.744-469.850 
ATOM    450  C1'  DC A  22      25.473-215.965-471.124 
ATOM    451  N1   DC A  22      24.475-214.905-471.440 
ATOM    452  C2   DC A  22      24.937-213.736-472.038 
ATOM    453  O2   DC A  22      26.145-213.628-472.281 
ATOM    454  N3   DC A  22      24.043-212.757-472.334 
ATOM    455  C4   DC A  22      22.742-212.914-472.055 
ATOM    456  N4   DC A  22      21.911-211.931-472.363 
ATOM    457  C5   DC A  22      22.247-214.109-471.439 
ATOM    458  C6   DC A  22      23.156-215.074-471.151 
ATOM    459  P    DC A  23      28.158-218.066-468.574 
ATOM    460  OP1  DC A  23      28.715-219.414-468.827 
ATOM    461  OP2  DC A  23      27.247-217.948-467.413 
ATOM    462  O5'  DC A  23      29.350-217.009-468.430 
ATOM    463  C5'  DC A  23      29.888-216.398-469.618 
ATOM    464  C4'  DC A  23      30.091-214.913-469.391 
ATOM    465  O4'  DC A  23      28.902-214.135-469.709 
ATOM    466  C3'  DC A  23      30.429-214.499-467.959 
ATOM    467  O3'  DC A  23      31.358-213.422-467.997 
ATOM    468  C2'  DC A  23      29.110-213.981-467.384 
ATOM    469  C1'  DC A  23      28.650-213.242-468.635 
ATOM    470  N1   DC A  23      27.196-212.915-468.637 
ATOM    471  C2   DC A  23      26.800-211.724-469.239 
ATOM    472  O2   DC A  23      27.662-210.994-469.743 
ATOM    473  N3   DC A  23      25.479-211.406-469.251 
ATOM    474  C4   DC A  23      24.577-212.223-468.694 
ATOM    475  N4   DC A  23      23.301-211.870-468.731 
ATOM    476  C5   DC A  23      24.964-213.453-468.069 
ATOM    477  C6   DC A  23      26.288-213.752-468.068 
ATOM    478  P    DT A  24      32.546-213.383-466.926 
ATOM    479  OP1  DT A  24      33.666-214.228-467.398 
ATOM    480  OP2  DT A  24      32.014-213.703-465.583 
ATOM    481  O5'  DT A  24      32.972-211.842-466.983 
ATOM    482  C5'  DT A  24      32.804-211.116-468.215 
ATOM    483  C4'  DT A  24      32.217-209.748-467.932 
ATOM    484  O4'  DT A  24      30.761-209.760-467.914 
ATOM    485  C3'  DT A  24      32.598-209.124-466.590 
ATOM    486  O3'  DT A  24      32.758-207.721-466.762 
ATOM    487  C2'  DT A  24      31.384-209.368-465.692 
ATOM    488  C1'  DT A  24      30.322-209.078-466.749 
ATOM    489  N1   DT A  24      28.969-209.590-466.395 
ATOM    490  C2   DT A  24      27.891-208.844-466.804 
ATOM    491  O2   DT A  24      28.003-207.805-467.431 
ATOM    492  N3   DT A  24      26.653-209.351-466.457 
ATOM    493  C4   DT A  24      26.412-210.512-465.752 
ATOM    494  O4   DT A  24      25.257-210.863-465.500 
ATOM    495  C5   DT A  24      27.605-211.226-465.366 
ATOM    496  C7   DT A  24      27.433-212.501-464.595 
ATOM    497  C6   DT A  24      28.822-210.756-465.690 
ATOM    498  P    DG A  25      33.946-206.976-465.991 
ATOM    499  OP1  DG A  25      35.201-207.108-466.766 
ATOM    500  OP2  DG A  25      33.997-207.444-464.588 
ATOM    501  O5'  DG A  25      33.445-205.457-466.032 
ATOM    502  C5'  DG A  25      32.631-205.020-467.136 
ATOM    503  C4'  DG A  25      31.482-204.171-466.629 
ATOM    504  O4'  DG A  25      30.315-204.969-466.279 
ATOM    505  C3'  DG A  25      31.763-203.356-465.367 
ATOM    506  O3'  DG A  25      31.094-202.104-465.469 
ATOM    507  C2'  DG A  25      31.120-204.158-464.236 
ATOM    508  C1'  DG A  25      29.860-204.559-464.998 
ATOM    509  N9   DG A  25      29.125-205.698-464.382 
ATOM    510  C8   DG A  25      29.621-206.794-463.710 
ATOM    511  N7   DG A  25      28.698-207.624-463.286 
ATOM    512  C5   DG A  25      27.506-207.035-463.706 
ATOM    513  C6   DG A  25      26.165-207.468-463.540 
ATOM    514  O6   DG A  25      25.746-208.477-462.979 
ATOM    515  N1   DG A  25      25.260-206.569-464.122 
ATOM    516  C2   DG A  25      25.607-205.404-464.779 
ATOM    517  N2   DG A  25      24.595-204.682-465.265 
ATOM    518  N3   DG A  25      26.866-204.999-464.935 
ATOM    519  C4   DG A  25      27.755-205.860-464.375 
ATOM    520  P    DC A  26      31.831-200.786-464.938 
ATOM    521  OP1  DC A  26      32.738-200.268-465.987 
ATOM    522  OP2  DC A  26      32.450-201.059-463.623 
ATOM    523  O5'  DC A  26      30.595-199.786-464.753 
ATOM    524  C5'  DC A  26      29.446-199.933-465.608 
ATOM    525  C4'  DC A  26      28.173-199.811-464.791 
ATOM    526  O4'  DC A  26      27.742-201.089-464.242 
ATOM    527  C3'  DC A  26      28.252-198.893-463.571 
ATOM    528  O3'  DC A  26      27.011-198.212-463.427 
ATOM    529  C2'  DC A  26      28.427-199.840-462.385 
ATOM    530  C1'  DC A  26      27.449-200.908-462.865 
ATOM    531  N1   DC A  26      27.611-202.222-462.181 
ATOM    532  C2   DC A  26      26.466-202.979-461.950 
ATOM    533  O2   DC A  26      25.373-202.535-462.319 
ATOM    534  N3   DC A  26      26.594-204.180-461.327 
ATOM    535  C4   DC A  26      27.797-204.625-460.943 
ATOM    536  N4   DC A  26      27.868-205.801-460.340 
ATOM    537  C5   DC A  26      28.986-203.860-461.171 
ATOM    538  C6   DC A  26      28.839-202.664-461.795 
ATOM    539  P    DT A  27      27.017-196.675-462.984 
ATOM    540  OP1  DT A  27      27.229-195.817-464.172 
ATOM    541  OP2  DT A  27      27.969-196.483-461.868 
ATOM    542  O5'  DT A  27      25.520-196.494-462.450 
ATOM    543  C5'  DT A  27      24.472-197.295-463.027 
ATOM    544  C4'  DT A  27      23.566-197.827-461.935 
ATOM    545  O4'  DT A  27      24.034-199.097-461.396 
ATOM    546  C3'  DT A  27      23.415-196.937-460.702 
ATOM    547  O3'  DT A  27      22.077-197.029-460.229 
ATOM    548  C2'  DT A  27      24.342-197.560-459.658 
ATOM    549  C1'  DT A  27      24.016-199.015-459.979 
ATOM    550  N1   DT A  27      25.016-199.983-459.447 
ATOM    551  C2   DT A  27      24.544-201.202-459.026 
ATOM    552  O2   DT A  27      23.364-201.509-459.072 
ATOM    553  N3   DT A  27      25.499-202.073-458.539 
ATOM    554  C4   DT A  27      26.854-201.831-458.441 
ATOM    555  O4   DT A  27      27.612-202.690-457.987 
ATOM    556  C5   DT A  27      27.254-200.525-458.908 
ATOM    557  C7   DT A  27      28.713-200.179-458.837 
ATOM    558  C6   DT A  27      26.346-199.658-459.386 
ATOM    559  P    DG A  28      21.352-195.707-459.689 
ATOM    560  OP1  DG A  28      20.784-194.951-460.828 
ATOM    561  OP2  DG A  28      22.276-194.959-458.809 
ATOM    562  O5'  DG A  28      20.166-196.332-458.814 
ATOM    563  C5'  DG A  28      19.617-197.609-459.193 
ATOM    564  C4'  DG A  28      19.424-198.475-457.964 
ATOM    565  O4'  DG A  28      20.614-199.251-457.639 
ATOM    566  C3'  DG A  28      19.106-197.731-456.668 
ATOM    567  O3'  DG A  28      18.182-198.502-455.909 
ATOM    568  C2'  DG A  28      20.434-197.682-455.912 
ATOM    569  C1'  DG A  28      20.883-199.099-456.254 
ATOM    570  N9   DG A  28      22.338-199.335-456.037 
ATOM    571  C8   DG A  28      23.396-198.467-456.203 
ATOM    572  N7   DG A  28      24.565-198.991-455.924 
ATOM    573  C5   DG A  28      24.260-200.297-455.545 
ATOM    574  C6   DG A  28      25.115-201.351-455.130 
ATOM    575  O6   DG A  28      26.337-201.349-455.010 
ATOM    576  N1   DG A  28      24.389-202.514-454.838 
ATOM    577  C2   DG A  28      23.017-202.642-454.933 
ATOM    578  N2   DG A  28      22.515-203.836-454.610 
ATOM    579  N3   DG A  28      22.216-201.652-455.323 
ATOM    580  C4   DG A  28      22.904-200.518-455.610 
ATOM    581  P    DG A  29      17.006-197.751-455.123 
ATOM    582  OP1  DG A  29      15.876-197.498-456.045 
ATOM    583  OP2  DG A  29      17.553-196.566-454.427 
ATOM    584  O5'  DG A  29      16.587-198.860-454.049 
ATOM    585  C5'  DG A  29      16.746-200.251-454.383 
ATOM    586  C4'  DG A  29      17.342-201.002-453.209 
ATOM    587  O4'  DG A  29      18.798-200.987-453.222 
ATOM    588  C3'  DG A  29      16.981-200.466-451.824 
ATOM    589  O3'  DG A  29      16.825-201.563-450.932 
ATOM    590  C2'  DG A  29      18.203-199.657-451.391 
ATOM    591  C1'  DG A  29      19.254-200.624-451.928 
ATOM    592  N9   DG A  29      20.608-200.020-452.067 
ATOM    593  C8   DG A  29      20.957-198.731-452.407 
ATOM    594  N7   DG A  29      22.250-198.518-452.441 
ATOM    595  C5   DG A  29      22.797-199.754-452.099 
ATOM    596  C6   DG A  29      24.154-200.147-451.968 
ATOM    597  O6   DG A  29      25.169-199.476-452.131 
ATOM    598  N1   DG A  29      24.263-201.497-451.602 
ATOM    599  C2   DG A  29      23.201-202.353-451.391 
ATOM    600  N2   DG A  29      23.515-203.604-451.048 
ATOM    601  N3   DG A  29      21.927-201.983-451.514 
ATOM    602  C4   DG A  29      21.804-200.676-451.868 
ATOM    603  P    DT A  30      15.650-201.520-449.846 
ATOM    604  OP1  DT A  30      14.387-201.980-450.464 
ATOM    605  OP2  DT A  30      15.612-200.185-449.209 
ATOM    606  O5'  DT A  30      16.159-202.607-448.787 
ATOM    607  C5'  DT A  30      16.962-203.709-449.249 
ATOM    608  C4'  DT A  30      18.121-203.939-448.300 
ATOM    609  O4'  DT A  30      19.288-203.139-448.645 
ATOM    610  C3'  DT A  30      17.858-203.596-446.834 
ATOM    611  O3'  DT A  30      18.532-204.541-446.012 
ATOM    612  C2'  DT A  30      18.510-202.228-446.634 
ATOM    613  C1'  DT A  30      19.759-202.503-447.466 
ATOM    614  N1   DT A  30      20.496-201.273-447.867 
ATOM    615  C2   DT A  30      21.866-201.360-447.940 
ATOM    616  O2   DT A  30      22.479-202.384-447.694 
ATOM    617  N3   DT A  30      22.515-200.199-448.313 
ATOM    618  C4   DT A  30      21.922-198.990-448.613 
ATOM    619  O4   DT A  30      22.609-198.018-448.936 
ATOM    620  C5   DT A  30      20.482-198.997-448.509 
ATOM    621  C7   DT A  30      19.757-197.720-448.818 
ATOM    622  C6   DT A  30      19.826-200.112-448.147 
ATOM    623  P    DA A  31      17.807-205.071-444.686 
ATOM    624  OP1  DA A  31      16.892-206.181-445.030 
ATOM    625  OP2  DA A  31      17.203-203.931-443.962 
ATOM    626  O5'  DA A  31      19.051-205.638-443.853 
ATOM    627  C5'  DA A  31      20.190-206.157-444.565 
ATOM    628  C4'  DA A  31      21.472-205.660-443.925 
ATOM    629  O4'  DA A  31      21.903-204.380-444.469 
ATOM    630  C3'  DA A  31      21.412-205.419-442.417 
ATOM    631  O3'  DA A  31      22.658-205.795-441.841 
ATOM    632  C2'  DA A  31      21.247-203.907-442.273 
ATOM    633  C1'  DA A  31      22.214-203.516-443.386 
ATOM    634  N9   DA A  31      22.053-202.111-443.855 
ATOM    635  C8   DA A  31      20.906-201.376-443.952 
ATOM    636  N7   DA A  31      21.092-200.172-444.397 
ATOM    637  C5   DA A  31      22.461-200.101-444.613 
ATOM    638  C6   DA A  31      23.293-199.075-445.087 
ATOM    639  N6   DA A  31      22.844-197.865-445.447 
ATOM    640  N1   DA A  31      24.610-199.339-445.178 
ATOM    641  C2   DA A  31      25.051-200.543-444.819 
ATOM    642  N3   DA A  31      24.372-201.574-444.364 
ATOM    643  C4   DA A  31      23.058-201.284-444.283 
ATOM    644  P    DG A  32      22.666-206.544-440.427 
ATOM    645  OP1  DG A  32      22.445-207.993-440.633 
ATOM    646  OP2  DG A  32      21.727-205.868-439.503 
ATOM    647  O5'  DG A  32      24.169-206.291-439.944 
ATOM    648  C5'  DG A  32      25.207-206.157-440.933 
ATOM    649  C4'  DG A  32      26.123-205.004-440.569 
ATOM    650  O4'  DG A  32      25.655-203.732-441.103 
ATOM    651  C3'  DG A  32      26.293-204.736-439.074 
ATOM    652  O3'  DG A  32      27.637-204.339-438.827 
ATOM    653  C2'  DG A  32      25.375-203.549-438.787 
ATOM    654  C1'  DG A  32      25.689-202.770-440.060 
ATOM    655  N9   DG A  32      24.691-201.710-440.377 
ATOM    656  C8   DG A  32      23.330-201.703-440.161 
ATOM    657  N7   DG A  32      22.733-200.606-440.557 
ATOM    658  C5   DG A  32      23.771-199.831-441.072 
ATOM    659  C6   DG A  32      23.745-198.535-441.649 
ATOM    660  O6   DG A  32      22.783-197.792-441.829 
ATOM    661  N1   DG A  32      25.026-198.122-442.040 
ATOM    662  C2   DG A  32      26.181-198.865-441.892 
ATOM    663  N2   DG A  32      27.306-198.293-442.330 
ATOM    664  N3   DG A  32      26.205-200.081-441.351 
ATOM    665  C4   DG A  32      24.970-200.496-440.966 
ATOM    666  P    DG A  33      28.374-204.871-437.510 
ATOM    667  OP1  DG A  33      28.931-206.219-437.764 
ATOM    668  OP2  DG A  33      27.463-204.754-436.350 
ATOM    669  O5'  DG A  33      29.566-203.814-437.367 
ATOM    670  C5'  DG A  33      30.105-203.203-438.555 
ATOM    671  C4'  DG A  33      30.307-201.718-438.328 
ATOM    672  O4'  DG A  33      29.118-200.941-438.646 
ATOM    673  C3'  DG A  33      30.645-201.304-436.896 
ATOM    674  O3'  DG A  33      31.574-200.228-436.934 
ATOM    675  C2'  DG A  33      29.327-200.787-436.320 
ATOM    676  C1'  DG A  33      28.866-200.048-437.572 
ATOM    677  N9   DG A  33      27.412-199.720-437.574 
ATOM    678  C8   DG A  33      26.358-200.437-437.053 
ATOM    679  N7   DG A  33      25.189-199.867-437.221 
ATOM    680  C5   DG A  33      25.492-198.688-437.902 
ATOM    681  C6   DG A  33      24.636-197.654-438.363 
ATOM    682  O6   DG A  33      23.416-197.563-438.264 
ATOM    683  N1   DG A  33      25.359-196.639-439.005 
ATOM    684  C2   DG A  33      26.730-196.627-439.180 
ATOM    685  N2   DG A  33      27.229-195.566-439.821 
ATOM    686  N3   DG A  33      27.532-197.597-438.748 
ATOM    687  C4   DG A  33      26.846-198.589-438.122 
ATOM    688  P    DA A  34      32.763-200.189-435.863 
ATOM    689  OP1  DA A  34      33.883-201.033-436.335 
ATOM    690  OP2  DA A  34      32.230-200.508-434.520 
ATOM    691  O5'  DA A  34      33.189-198.648-435.920 
ATOM    692  C5'  DA A  34      33.020-197.922-437.151 
ATOM    693  C4'  DA A  34      32.433-196.553-436.869 
ATOM    694  O4'  DA A  34      30.977-196.565-436.851 
ATOM    695  C3'  DA A  34      32.814-195.929-435.527 
ATOM    696  O3'  DA A  34      32.975-194.526-435.699 
ATOM    697  C2'  DA A  34      31.600-196.173-434.629 
ATOM    698  C1'  DA A  34      30.539-195.883-435.686 
ATOM    699  N9   DA A  34      29.185-196.396-435.332 
ATOM    700  C8   DA A  34      28.862-197.529-434.641 
ATOM    701  N7   DA A  34      27.586-197.704-434.490 
ATOM    702  C5   DA A  34      27.019-196.608-435.127 
ATOM    703  C6   DA A  34      25.687-196.209-435.320 
ATOM    704  N6   DA A  34      24.633-196.903-434.867 
ATOM    705  N1   DA A  34      25.475-195.065-435.998 
ATOM    706  C2   DA A  34      26.526-194.381-436.446 
ATOM    707  N3   DA A  34      27.807-194.652-436.328 
ATOM    708  C4   DA A  34      27.991-195.801-435.645 
ATOM    709  P    DG A  35      34.162-193.781-434.928 
ATOM    710  OP1  DG A  35      35.417-193.913-435.703 
ATOM    711  OP2  DG A  35      34.214-194.249-433.525 
ATOM    712  O5'  DG A  35      33.662-192.262-434.968 
ATOM    713  C5'  DG A  35      32.847-191.825-436.073 
ATOM    714  C4'  DG A  35      31.698-190.977-435.566 
ATOM    715  O4'  DG A  35      30.531-191.775-435.215 
ATOM    716  C3'  DG A  35      31.979-190.161-434.304 
ATOM    717  O3'  DG A  35      31.311-188.910-434.406 
ATOM    718  C2'  DG A  35      31.336-190.964-433.173 
ATOM    719  C1'  DG A  35      30.076-191.365-433.935 
ATOM    720  N9   DG A  35      29.341-192.504-433.319 
ATOM    721  C8   DG A  35      29.837-193.600-432.647 
ATOM    722  N7   DG A  35      28.915-194.429-432.223 
ATOM    723  C5   DG A  35      27.722-193.841-432.643 
ATOM    724  C6   DG A  35      26.382-194.273-432.477 
ATOM    725  O6   DG A  35      25.962-195.283-431.916 
ATOM    726  N1   DG A  35      25.477-193.374-433.059 
ATOM    727  C2   DG A  35      25.823-192.210-433.716 
ATOM    728  N2   DG A  35      24.812-191.488-434.202 
ATOM    729  N3   DG A  35      27.083-191.805-433.872 
ATOM    730  C4   DG A  35      27.971-192.665-433.312 
ATOM    731  P    DA A  36      32.048-187.591-433.875 
ATOM    732  OP1  DA A  36      32.954-187.073-434.924 
ATOM    733  OP2  DA A  36      32.666-187.864-432.560 
ATOM    734  O5'  DA A  36      30.811-186.592-433.690 
ATOM    735  C5'  DA A  36      29.662-186.738-434.545 
ATOM    736  C4'  DA A  36      28.390-186.616-433.728 
ATOM    737  O4'  DA A  36      27.958-187.894-433.179 
ATOM    738  C3'  DA A  36      28.468-185.699-432.508 
ATOM    739  O3'  DA A  36      27.228-185.017-432.364 
ATOM    740  C2'  DA A  36      28.644-186.646-431.322 
ATOM    741  C1'  DA A  36      27.665-187.714-431.802 
ATOM    742  N9   DA A  36      27.828-189.027-431.118 
ATOM    743  C8   DA A  36      28.977-189.613-430.670 
ATOM    744  N7   DA A  36      28.793-190.768-430.110 
ATOM    745  C5   DA A  36      27.421-190.965-430.193 
ATOM    746  C6   DA A  36      26.587-192.015-429.774 
ATOM    747  N6   DA A  36      27.038-193.117-429.158 
ATOM    748  N1   DA A  36      25.268-191.891-430.011 
ATOM    749  C2   DA A  36      24.826-190.793-430.624 
ATOM    750  N3   DA A  36      25.505-189.755-431.058 
ATOM    751  C4   DA A  36      26.822-189.903-430.809 
ATOM    752  P    DA A  37      27.234-183.480-431.921 
ATOM    753  OP1  DA A  37      27.445-182.622-433.109 
ATOM    754  OP2  DA A  37      28.186-183.289-430.805 
ATOM    755  O5'  DA A  37      25.736-183.299-431.387 
ATOM    756  C5'  DA A  37      24.688-184.100-431.964 
ATOM    757  C4'  DA A  37      23.782-184.633-430.872 
ATOM    758  O4'  DA A  37      24.250-185.902-430.332 
ATOM    759  C3'  DA A  37      23.631-183.742-429.639 
ATOM    760  O3'  DA A  37      22.293-183.834-429.165 
ATOM    761  C2'  DA A  37      24.559-184.365-428.595 
ATOM    762  C1'  DA A  37      24.233-185.820-428.915 
ATOM    763  N9   DA A  37      25.232-186.789-428.384 
ATOM    764  C8   DA A  37      26.582-186.628-428.254 
ATOM    765  N7   DA A  37      27.187-187.661-427.752 
ATOM    766  C5   DA A  37      26.164-188.574-427.533 
ATOM    767  C6   DA A  37      26.155-189.878-427.012 
ATOM    768  N6   DA A  37      27.257-190.517-426.597 
ATOM    769  N1   DA A  37      24.966-190.503-426.931 
ATOM    770  C2   DA A  37      23.873-189.863-427.346 
ATOM    771  N3   DA A  37      23.760-188.653-427.847 
ATOM    772  C4   DA A  37      24.964-188.048-427.917 
ATOM    773  P    DC A  38      21.568-182.512-428.626 
ATOM    774  OP1  DC A  38      21.001-181.757-429.765 
ATOM    775  OP2  DC A  38      22.493-181.764-427.746 
ATOM    776  O5'  DC A  38      20.382-183.137-427.751 
ATOM    777  C5'  DC A  38      19.833-184.414-428.130 
ATOM    778  C4'  DC A  38      19.641-185.281-426.901 
ATOM    779  O4'  DC A  38      20.830-186.056-426.576 
ATOM    780  C3'  DC A  38      19.322-184.536-425.605 
ATOM    781  O3'  DC A  38      18.399-185.307-424.846 
ATOM    782  C2'  DC A  38      20.650-184.487-424.849 
ATOM    783  C1'  DC A  38      21.100-185.905-425.191 
ATOM    784  N1   DC A  38      22.554-186.140-424.974 
ATOM    785  C2   DC A  38      22.950-187.403-424.539 
ATOM    786  O2   DC A  38      22.085-188.268-424.354 
ATOM    787  N3   DC A  38      24.271-187.638-424.334 
ATOM    788  C4   DC A  38      25.177-186.674-424.547 
ATOM    789  N4   DC A  38      26.454-186.953-424.333 
ATOM    790  C5   DC A  38      24.790-185.368-424.993 
ATOM    791  C6   DC A  38      23.465-185.154-425.192 
ATOM    792  P    DC A  39      17.222-184.556-424.060 
ATOM    793  OP1  DC A  39      16.092-184.304-424.982 
ATOM    794  OP2  DC A  39      17.770-183.371-423.363 
ATOM    795  O5'  DC A  39      16.803-185.665-422.986 
ATOM    796  C5'  DC A  39      16.962-187.056-423.320 
ATOM    797  C4'  DC A  39      17.559-187.807-422.146 
ATOM    798  O4'  DC A  39      19.014-187.792-422.159 
ATOM    799  C3'  DC A  39      17.197-187.271-420.761 
ATOM    800  O3'  DC A  39      17.041-188.368-419.869 
ATOM    801  C2'  DC A  39      18.419-186.463-420.327 
ATOM    802  C1'  DC A  39      19.470-187.429-420.865 
ATOM    803  N1   DC A  39      20.825-186.826-421.004 
ATOM    804  C2   DC A  39      21.927-187.642-420.764 
ATOM    805  O2   DC A  39      21.738-188.822-420.449 
ATOM    806  N3   DC A  39      23.171-187.109-420.884 
ATOM    807  C4   DC A  39      23.333-185.826-421.227 
ATOM    808  N4   DC A  39      24.566-185.354-421.332 
ATOM    809  C5   DC A  39      22.213-184.970-421.478 
ATOM    810  C6   DC A  39      20.978-185.519-421.352 
ATOM    811  P    DT A  40      15.866-188.325-418.783 
ATOM    812  OP1  DT A  40      14.603-188.785-419.401 
ATOM    813  OP2  DT A  40      15.829-186.991-418.146 
ATOM    814  O5'  DT A  40      16.375-189.412-417.724 
ATOM    815  C5'  DT A  40      17.178-190.515-418.186 
ATOM    816  C4'  DT A  40      18.337-190.745-417.237 
ATOM    817  O4'  DT A  40      19.504-189.944-417.582 
ATOM    818  C3'  DT A  40      18.075-190.401-415.771 
ATOM    819  O3'  DT A  40      18.748-191.347-414.949 
ATOM    820  C2'  DT A  40      18.727-189.033-415.571 
ATOM    821  C1'  DT A  40      19.975-189.309-416.403 
ATOM    822  N1   DT A  40      20.713-188.078-416.804 
ATOM    823  C2   DT A  40      22.082-188.165-416.877 
ATOM    824  O2   DT A  40      22.695-189.189-416.631 
ATOM    825  N3   DT A  40      22.731-187.004-417.250 
ATOM    826  C4   DT A  40      22.138-185.795-417.550 
ATOM    827  O4   DT A  40      22.825-184.823-417.873 
ATOM    828  C5   DT A  40      20.698-185.802-417.446 
ATOM    829  C7   DT A  40      19.973-184.525-417.755 
ATOM    830  C6   DT A  40      20.042-186.917-417.084 
ATOM    831  P    DA A  41      18.024-191.876-413.623 
ATOM    832  OP1  DA A  41      17.108-192.987-413.967 
ATOM    833  OP2  DA A  41      17.420-190.737-412.899 
ATOM    834  O5'  DA A  41      19.268-192.443-412.790 
ATOM    835  C5'  DA A  41      20.406-192.963-413.501 
ATOM    836  C4'  DA A  41      21.688-192.466-412.862 
ATOM    837  O4'  DA A  41      22.119-191.185-413.406 
ATOM    838  C3'  DA A  41      21.629-192.224-411.354 
ATOM    839  O3'  DA A  41      22.874-192.600-410.778 
ATOM    840  C2'  DA A  41      21.464-190.712-411.210 
ATOM    841  C1'  DA A  41      22.431-190.322-412.323 
ATOM    842  N9   DA A  41      22.269-188.917-412.792 
ATOM    843  C8   DA A  41      21.122-188.181-412.889 
ATOM    844  N7   DA A  41      21.308-186.977-413.334 
ATOM    845  C5   DA A  41      22.677-186.907-413.550 
ATOM    846  C6   DA A  41      23.510-185.881-414.024 
ATOM    847  N6   DA A  41      23.061-184.670-414.384 
ATOM    848  N1   DA A  41      24.827-186.144-414.114 
ATOM    849  C2   DA A  41      25.268-187.349-413.756 
ATOM    850  N3   DA A  41      24.589-188.380-413.301 
ATOM    851  C4   DA A  41      23.275-188.089-413.220 
ATOM    852  P    DG A  42      22.882-193.349-409.364 
ATOM    853  OP1  DG A  42      22.661-194.798-409.569 
ATOM    854  OP2  DG A  42      21.944-192.674-408.440 
ATOM    855  O5'  DG A  42      24.385-193.097-408.881 
ATOM    856  C5'  DG A  42      25.424-192.962-409.870 
ATOM    857  C4'  DG A  42      26.340-191.810-409.506 
ATOM    858  O4'  DG A  42      25.872-190.538-410.040 
ATOM    859  C3'  DG A  42      26.510-191.541-408.011 
ATOM    860  O3'  DG A  42      27.853-191.144-407.764 
ATOM    861  C2'  DG A  42      25.591-190.354-407.723 
ATOM    862  C1'  DG A  42      25.905-189.576-408.997 
ATOM    863  N9   DG A  42      24.908-188.516-409.313 
ATOM    864  C8   DG A  42      23.547-188.508-409.097 
ATOM    865  N7   DG A  42      22.949-187.411-409.494 
ATOM    866  C5   DG A  42      23.987-186.637-410.009 
ATOM    867  C6   DG A  42      23.961-185.341-410.586 
ATOM    868  O6   DG A  42      23.000-184.598-410.766 
ATOM    869  N1   DG A  42      25.242-184.927-410.977 
ATOM    870  C2   DG A  42      26.398-185.670-410.829 
ATOM    871  N2   DG A  42      27.522-185.099-411.267 
ATOM    872  N3   DG A  42      26.422-186.887-410.288 
ATOM    873  C4   DG A  42      25.186-187.301-409.903 
ATOM    874  P    DA A  43      28.591-191.676-406.447 
ATOM    875  OP1  DA A  43      29.148-193.024-406.701 
ATOM    876  OP2  DA A  43      27.680-191.559-405.287 
ATOM    877  O5'  DA A  43      29.783-190.620-406.304 
ATOM    878  C5'  DA A  43      30.321-190.008-407.492 
ATOM    879  C4'  DA A  43      30.523-188.523-407.264 
ATOM    880  O4'  DA A  43      29.335-187.746-407.583 
ATOM    881  C3'  DA A  43      30.861-188.109-405.832 
ATOM    882  O3'  DA A  43      31.790-187.033-405.871 
ATOM    883  C2'  DA A  43      29.543-187.592-405.257 
ATOM    884  C1'  DA A  43      29.082-186.853-406.509 
ATOM    885  N9   DA A  43      27.629-186.526-406.511 
ATOM    886  C8   DA A  43      26.595-187.249-405.989 
ATOM    887  N7   DA A  43      25.434-186.696-406.148 
ATOM    888  C5   DA A  43      25.715-185.518-406.827 
ATOM    889  C6   DA A  43      24.897-184.477-407.296 
ATOM    890  N6   DA A  43      23.565-184.456-407.144 
ATOM    891  N1   DA A  43      25.500-183.453-407.928 
ATOM    892  C2   DA A  43      26.824-183.479-408.077 
ATOM    893  N3   DA A  43      27.685-184.391-407.683 
ATOM    894  C4   DA A  43      27.057-185.405-407.052 
ATOM    895  P    DG A  44      32.979-186.994-404.800 
ATOM    896  OP1  DG A  44      34.099-187.839-405.271 
ATOM    897  OP2  DG A  44      32.446-187.314-403.456 
ATOM    898  O5'  DG A  44      33.405-185.453-404.857 
ATOM    899  C5'  DG A  44      33.237-184.727-406.088 
ATOM    900  C4'  DG A  44      32.650-183.358-405.806 
ATOM    901  O4'  DG A  44      31.193-183.371-405.788 
ATOM    902  C3'  DG A  44      33.030-182.735-404.464 
ATOM    903  O3'  DG A  44      33.191-181.332-404.636 
ATOM    904  C2'  DG A  44      31.816-182.978-403.566 
ATOM    905  C1'  DG A  44      30.755-182.688-404.623 
ATOM    906  N9   DG A  44      29.402-183.201-404.268 
ATOM    907  C8   DG A  44      29.056-184.339-403.573 
ATOM    908  N7   DG A  44      27.764-184.505-403.428 
ATOM    909  C5   DG A  44      27.214-183.397-404.073 
ATOM    910  C6   DG A  44      25.857-183.024-404.250 
ATOM    911  O6   DG A  44      24.843-183.602-403.868 
ATOM    912  N1   DG A  44      25.746-181.823-404.965 
ATOM    913  C2   DG A  44      26.807-181.082-405.447 
ATOM    914  N2   DG A  44      26.490-179.965-406.106 
ATOM    915  N3   DG A  44      28.080-181.434-405.281 
ATOM    916  C4   DG A  44      28.205-182.596-404.589 
ATOM    917  P    DT A  45      34.379-180.586-403.864 
ATOM    918  OP1  DT A  45      35.633-180.718-404.640 
ATOM    919  OP2  DT A  45      34.430-181.054-402.462 
ATOM    920  O5'  DT A  45      33.878-179.067-403.905 
ATOM    921  C5'  DT A  45      33.064-178.631-405.010 
ATOM    922  C4'  DT A  45      31.915-177.782-404.503 
ATOM    923  O4'  DT A  45      30.747-178.580-404.152 
ATOM    924  C3'  DT A  45      32.196-176.967-403.241 
ATOM    925  O3'  DT A  45      31.527-175.715-403.343 
ATOM    926  C2'  DT A  45      31.553-177.769-402.110 
ATOM    927  C1'  DT A  45      30.293-178.170-402.872 
ATOM    928  N1   DT A  45      29.558-179.309-402.256 
ATOM    929  C2   DT A  45      28.187-179.294-402.353 
ATOM    930  O2   DT A  45      27.571-178.403-402.911 
ATOM    931  N3   DT A  45      27.539-180.366-401.769 
ATOM    932  C4   DT A  45      28.135-181.425-401.114 
ATOM    933  O4   DT A  45      27.449-182.328-400.631 
ATOM    934  C5   DT A  45      29.576-181.351-401.064 
ATOM    935  C7   DT A  45      30.303-182.464-400.368 
ATOM    936  C6   DT A  45      30.232-180.321-401.622 
ATOM    937  P    DT A  46      32.264-174.396-402.812 
ATOM    938  OP1  DT A  46      33.171-173.879-403.861 
ATOM    939  OP2  DT A  46      32.882-174.670-401.496 
ATOM    940  O5'  DT A  46      31.027-173.397-402.627 
ATOM    941  C5'  DT A  46      29.878-173.544-403.481 
ATOM    942  C4'  DT A  46      28.606-173.422-402.665 
ATOM    943  O4'  DT A  46      28.175-174.699-402.116 
ATOM    944  C3'  DT A  46      28.685-172.504-401.445 
ATOM    945  O3'  DT A  46      27.444-171.823-401.301 
ATOM    946  C2'  DT A  46      28.860-173.451-400.258 
ATOM    947  C1'  DT A  46      27.881-174.519-400.739 
ATOM    948  N1   DT A  46      28.044-175.833-400.055 
ATOM    949  C2   DT A  46      26.905-176.568-399.835 
ATOM    950  O2   DT A  46      25.797-176.191-400.172 
ATOM    951  N3   DT A  46      27.095-177.779-399.198 
ATOM    952  C4   DT A  46      28.300-178.302-398.774 
ATOM    953  O4   DT A  46      28.346-179.398-398.214 
ATOM    954  C5   DT A  46      29.438-177.456-399.050 
ATOM    955  C7   DT A  46      30.789-177.950-398.622 
ATOM    956  C6   DT A  46      29.282-176.274-399.668 
ATOM    957  P    DG A  47      27.450-170.285-400.858 
ATOM    958  OP1  DG A  47      27.662-169.428-402.046 
ATOM    959  OP2  DG A  47      28.402-170.094-399.742 
ATOM    960  O5'  DG A  47      25.953-170.105-400.323 
ATOM    961  C5'  DG A  47      24.904-170.905-400.900 
ATOM    962  C4'  DG A  47      23.998-171.438-399.809 
ATOM    963  O4'  DG A  47      24.467-172.707-399.269 
ATOM    964  C3'  DG A  47      23.847-170.547-398.576 
ATOM    965  O3'  DG A  47      22.509-170.639-398.102 
ATOM    966  C2'  DG A  47      24.775-171.170-397.532 
ATOM    967  C1'  DG A  47      24.449-172.626-397.852 
ATOM    968  N9   DG A  47      25.449-173.594-397.321 
ATOM    969  C8   DG A  47      26.812-173.451-397.182 
ATOM    970  N7   DG A  47      27.411-174.501-396.674 
ATOM    971  C5   DG A  47      26.370-175.404-396.462 
ATOM    972  C6   DG A  47      26.396-176.720-395.930 
ATOM    973  O6   DG A  47      27.359-177.370-395.532 
ATOM    974  N1   DG A  47      25.112-177.281-395.889 
ATOM    975  C2   DG A  47      23.955-176.653-396.308 
ATOM    976  N2   DG A  47      22.828-177.359-396.187 
ATOM    977  N3   DG A  47      23.932-175.419-396.807 
ATOM    978  C4   DG A  47      25.169-174.860-396.853 
ATOM    979  P    DG A  48      21.785-169.318-397.562 
ATOM    980  OP1  DG A  48      21.217-168.562-398.702 
ATOM    981  OP2  DG A  48      22.709-168.570-396.683 
ATOM    982  O5'  DG A  48      20.599-169.943-396.688 
ATOM    983  C5'  DG A  48      20.049-171.219-397.066 
ATOM    984  C4'  DG A  48      19.857-172.086-395.838 
ATOM    985  O4'  DG A  48      21.047-172.862-395.513 
ATOM    986  C3'  DG A  48      19.538-171.341-394.541 
ATOM    987  O3'  DG A  48      18.615-172.112-393.783 
ATOM    988  C2'  DG A  48      20.867-171.292-393.786 
ATOM    989  C1'  DG A  48      21.316-172.710-394.128 
ATOM    990  N9   DG A  48      22.771-172.945-393.911 
ATOM    991  C8   DG A  48      23.829-172.078-394.077 
ATOM    992  N7   DG A  48      24.998-172.602-393.797 
ATOM    993  C5   DG A  48      24.692-173.908-393.419 
ATOM    994  C6   DG A  48      25.548-174.962-393.004 
ATOM    995  O6   DG A  48      26.770-174.960-392.884 
ATOM    996  N1   DG A  48      24.822-176.125-392.711 
ATOM    997  C2   DG A  48      23.450-176.253-392.807 
ATOM    998  N2   DG A  48      22.948-177.447-392.483 
ATOM    999  N3   DG A  48      22.649-175.263-393.197 
ATOM   1000  C4   DG A  48      23.337-174.128-393.484 
ATOM   1001  P    DG A  49      17.439-171.362-392.997 
ATOM   1002  OP1  DG A  49      16.309-171.109-393.919 
ATOM   1003  OP2  DG A  49      17.986-170.177-392.300 
ATOM   1004  O5'  DG A  49      17.020-172.470-391.922 
ATOM   1005  C5'  DG A  49      17.179-173.862-392.257 
ATOM   1006  C4'  DG A  49      17.775-174.613-391.083 
ATOM   1007  O4'  DG A  49      19.231-174.597-391.096 
ATOM   1008  C3'  DG A  49      17.413-174.076-389.698 
ATOM   1009  O3'  DG A  49      17.258-175.174-388.806 
ATOM   1010  C2'  DG A  49      18.636-173.268-389.264 
ATOM   1011  C1'  DG A  49      19.687-174.234-389.802 
ATOM   1012  N9   DG A  49      21.041-173.631-389.941 
ATOM   1013  C8   DG A  49      21.389-172.342-390.281 
ATOM   1014  N7   DG A  49      22.683-172.129-390.315 
ATOM   1015  C5   DG A  49      23.230-173.364-389.972 
ATOM   1016  C6   DG A  49      24.587-173.758-389.842 
ATOM   1017  O6   DG A  49      25.602-173.087-390.005 
ATOM   1018  N1   DG A  49      24.696-175.108-389.476 
ATOM   1019  C2   DG A  49      23.633-175.963-389.265 
ATOM   1020  N2   DG A  49      23.947-177.215-388.922 
ATOM   1021  N3   DG A  49      22.360-175.593-389.388 
ATOM   1022  C4   DG A  49      22.237-174.287-389.742 
ATOM   1023  P    DA A  50      16.082-175.131-387.720 
ATOM   1024  OP1  DA A  50      14.819-175.591-388.338 
ATOM   1025  OP2  DA A  50      16.045-173.796-387.082 
ATOM   1026  O5'  DA A  50      16.591-176.217-386.661 
ATOM   1027  C5'  DA A  50      17.394-177.320-387.123 
ATOM   1028  C4'  DA A  50      18.553-177.550-386.174 
ATOM   1029  O4'  DA A  50      19.720-176.750-386.518 
ATOM   1030  C3'  DA A  50      18.291-177.207-384.707 
ATOM   1031  O3'  DA A  50      18.964-178.152-383.886 
ATOM   1032  C2'  DA A  50      18.943-175.838-384.508 
ATOM   1033  C1'  DA A  50      20.192-176.114-385.340 
ATOM   1034  N9   DA A  50      20.929-174.883-385.741 
ATOM   1035  C8   DA A  50      20.422-173.655-386.052 
ATOM   1036  N7   DA A  50      21.325-172.778-386.363 
ATOM   1037  C5   DA A  50      22.521-173.475-386.252 
ATOM   1038  C6   DA A  50      23.859-173.099-386.453 
ATOM   1039  N6   DA A  50      24.234-171.868-386.827 
ATOM   1040  N1   DA A  50      24.803-174.038-386.254 
ATOM   1041  C2   DA A  50      24.425-175.260-385.882 
ATOM   1042  N3   DA A  50      23.214-175.725-385.665 
ATOM   1043  C4   DA A  50      22.288-174.765-385.870 
ATOM   1044  P    DA A  51      18.240-178.682-382.560 
ATOM   1045  OP1  DA A  51      17.324-179.792-382.904 
ATOM   1046  OP2  DA A  51      17.636-177.542-381.836 
ATOM   1047  O5'  DA A  51      19.484-179.249-381.727 
ATOM   1048  C5'  DA A  51      20.623-179.768-382.438 
ATOM   1049  C4'  DA A  51      21.904-179.271-381.799 
ATOM   1050  O4'  DA A  51      22.336-177.991-382.343 
ATOM   1051  C3'  DA A  51      21.845-179.030-380.291 
ATOM   1052  O3'  DA A  51      23.091-179.405-379.715 
ATOM   1053  C2'  DA A  51      21.680-177.517-380.147 
ATOM   1054  C1'  DA A  51      22.647-177.127-381.260 
ATOM   1055  N9   DA A  51      22.486-175.722-381.729 
ATOM   1056  C8   DA A  51      21.339-174.987-381.825 
ATOM   1057  N7   DA A  51      21.525-173.783-382.271 
ATOM   1058  C5   DA A  51      22.894-173.712-382.486 
ATOM   1059  C6   DA A  51      23.726-172.686-382.961 
ATOM   1060  N6   DA A  51      23.277-171.475-383.321 
ATOM   1061  N1   DA A  51      25.043-172.949-383.051 
ATOM   1062  C2   DA A  51      25.484-174.154-382.693 
ATOM   1063  N3   DA A  51      24.805-175.185-382.238 
ATOM   1064  C4   DA A  51      23.491-174.895-382.156 
ATOM   1065  P    DG A  52      23.098-180.154-378.301 
ATOM   1066  OP1  DG A  52      22.878-181.603-378.506 
ATOM   1067  OP2  DG A  52      22.160-179.479-377.377 
ATOM   1068  O5'  DG A  52      24.602-179.902-377.818 
ATOM   1069  C5'  DG A  52      25.640-179.767-378.807 
ATOM   1070  C4'  DG A  52      26.556-178.615-378.443 
ATOM   1071  O4'  DG A  52      26.088-177.343-378.977 
ATOM   1072  C3'  DG A  52      26.726-178.347-376.948 
ATOM   1073  O3'  DG A  52      28.070-177.950-376.701 
ATOM   1074  C2'  DG A  52      25.808-177.160-376.660 
ATOM   1075  C1'  DG A  52      26.122-176.381-377.934 
ATOM   1076  N9   DG A  52      25.124-175.321-378.250 
ATOM   1077  C8   DG A  52      23.763-175.314-378.034 
ATOM   1078  N7   DG A  52      23.166-174.217-378.431 
ATOM   1079  C5   DG A  52      24.204-173.442-378.945 
ATOM   1080  C6   DG A  52      24.178-172.146-379.523 
ATOM   1081  O6   DG A  52      23.216-171.403-379.702 
ATOM   1082  N1   DG A  52      25.459-171.733-379.914 
ATOM   1083  C2   DG A  52      26.614-172.476-379.766 
ATOM   1084  N2   DG A  52      27.738-171.904-380.204 
ATOM   1085  N3   DG A  52      26.638-173.692-379.225 
ATOM   1086  C4   DG A  52      25.403-174.107-378.840 
ATOM   1087  P    DA A  53      28.807-178.482-375.384 
ATOM   1088  OP1  DA A  53      29.364-179.830-375.638 
ATOM   1089  OP2  DA A  53      27.896-178.364-374.224 
ATOM   1090  O5'  DA A  53      29.999-177.425-375.240 
ATOM   1091  C5'  DA A  53      30.538-176.814-376.428 
ATOM   1092  C4'  DA A  53      30.740-175.329-376.201 
ATOM   1093  O4'  DA A  53      29.551-174.551-376.520 
ATOM   1094  C3'  DA A  53      31.078-174.915-374.769 
ATOM   1095  O3'  DA A  53      32.007-173.839-374.808 
ATOM   1096  C2'  DA A  53      29.759-174.398-374.194 
ATOM   1097  C1'  DA A  53      29.299-173.658-375.446 
ATOM   1098  N9   DA A  53      27.845-173.331-375.448 
ATOM   1099  C8   DA A  53      26.812-174.055-374.926 
ATOM   1100  N7   DA A  53      25.651-173.501-375.085 
ATOM   1101  C5   DA A  53      25.931-172.323-375.764 
ATOM   1102  C6   DA A  53      25.113-171.282-376.233 
ATOM   1103  N6   DA A  53      23.781-171.261-376.081 
ATOM   1104  N1   DA A  53      25.716-170.258-376.865 
ATOM   1105  C2   DA A  53      27.040-170.284-377.013 
ATOM   1106  N3   DA A  53      27.902-171.197-376.620 
ATOM   1107  C4   DA A  53      27.273-172.210-375.989 
ATOM   1108  P    DC A  54      33.195-173.800-373.737 
ATOM   1109  OP1  DC A  54      34.316-174.644-374.208 
ATOM   1110  OP2  DC A  54      32.663-174.119-372.393 
ATOM   1111  O5'  DC A  54      33.621-172.258-373.793 
ATOM   1112  C5'  DC A  54      33.453-171.532-375.025 
ATOM   1113  C4'  DC A  54      32.866-170.164-374.743 
ATOM   1114  O4'  DC A  54      31.410-170.176-374.724 
ATOM   1115  C3'  DC A  54      33.247-169.540-373.400 
ATOM   1116  O3'  DC A  54      33.407-168.137-373.573 
ATOM   1117  C2'  DC A  54      32.033-169.784-372.503 
ATOM   1118  C1'  DC A  54      30.971-169.494-373.560 
ATOM   1119  N1   DC A  54      29.618-170.006-373.205 
ATOM   1120  C2   DC A  54      28.515-169.261-373.613 
ATOM   1121  O2   DC A  54      28.702-168.217-374.246 
ATOM   1122  N3   DC A  54      27.273-169.712-373.299 
ATOM   1123  C4   DC A  54      27.113-170.849-372.611 
ATOM   1124  N4   DC A  54      25.881-171.246-372.330 
ATOM   1125  C5   DC A  54      28.235-171.630-372.182 
ATOM   1126  C6   DC A  54      29.467-171.163-372.505 
ATOM   1127  P    DG A  55      34.595-167.392-372.801 
ATOM   1128  OP1  DG A  55      35.850-167.524-373.576 
ATOM   1129  OP2  DG A  55      34.646-167.860-371.399 
ATOM   1130  O5'  DG A  55      34.094-165.873-372.842 
ATOM   1131  C5'  DG A  55      33.280-165.436-373.947 
ATOM   1132  C4'  DG A  55      32.131-164.588-373.440 
ATOM   1133  O4'  DG A  55      30.964-165.386-373.089 
ATOM   1134  C3'  DG A  55      32.412-163.772-372.178 
ATOM   1135  O3'  DG A  55      31.743-162.520-372.280 
ATOM   1136  C2'  DG A  55      31.769-164.574-371.047 
ATOM   1137  C1'  DG A  55      30.509-164.976-371.809 
ATOM   1138  N9   DG A  55      29.774-166.114-371.193 
ATOM   1139  C8   DG A  55      30.270-167.210-370.521 
ATOM   1140  N7   DG A  55      29.347-168.040-370.097 
ATOM   1141  C5   DG A  55      28.155-167.452-370.517 
ATOM   1142  C6   DG A  55      26.814-167.884-370.351 
ATOM   1143  O6   DG A  55      26.395-168.894-369.790 
ATOM   1144  N1   DG A  55      25.909-166.985-370.933 
ATOM   1145  C2   DG A  55      26.256-165.820-371.590 
ATOM   1146  N2   DG A  55      25.245-165.099-372.076 
ATOM   1147  N3   DG A  55      27.516-165.415-371.745 
ATOM   1148  C4   DG A  55      28.404-166.276-371.186 
ATOM   1149  P    DT A  56      32.480-161.202-371.749 
ATOM   1150  OP1  DT A  56      33.387-160.684-372.798 
ATOM   1151  OP2  DT A  56      33.099-161.475-370.433 
ATOM   1152  O5'  DT A  56      31.244-160.202-371.564 
ATOM   1153  C5'  DT A  56      30.095-160.349-372.418 
ATOM   1154  C4'  DT A  56      28.823-160.227-371.602 
ATOM   1155  O4'  DT A  56      28.391-161.505-371.053 
ATOM   1156  C3'  DT A  56      28.901-159.309-370.382 
ATOM   1157  O3'  DT A  56      27.660-158.628-370.238 
ATOM   1158  C2'  DT A  56      29.076-160.257-369.195 
ATOM   1159  C1'  DT A  56      28.098-161.325-369.676 
ATOM   1160  N1   DT A  56      28.260-162.638-368.992 
ATOM   1161  C2   DT A  56      27.121-163.373-368.772 
ATOM   1162  O2   DT A  56      26.013-162.996-369.109 
ATOM   1163  N3   DT A  56      27.311-164.584-368.135 
ATOM   1164  C4   DT A  56      28.517-165.107-367.711 
ATOM   1165  O4   DT A  56      28.562-166.204-367.151 
ATOM   1166  C5   DT A  56      29.655-164.261-367.987 
ATOM   1167  C7   DT A  56      31.005-164.756-367.558 
ATOM   1168  C6   DT A  56      29.498-163.079-368.604 
ATOM   1169  P    DC A  57      27.666-157.091-369.795 
ATOM   1170  OP1  DC A  57      27.878-156.233-370.983 
ATOM   1171  OP2  DC A  57      28.619-156.900-368.679 
ATOM   1172  O5'  DC A  57      26.169-156.910-369.260 
ATOM   1173  C5'  DC A  57      25.121-157.711-369.837 
ATOM   1174  C4'  DC A  57      24.215-158.243-368.745 
ATOM   1175  O4'  DC A  57      24.683-159.513-368.206 
ATOM   1176  C3'  DC A  57      24.064-157.353-367.512 
ATOM   1177  O3'  DC A  57      22.726-157.445-367.039 
ATOM   1178  C2'  DC A  57      24.991-157.976-366.469 
ATOM   1179  C1'  DC A  57      24.666-159.431-366.789 
ATOM   1180  N1   DC A  57      25.665-160.399-366.258 
ATOM   1181  C2   DC A  57      25.202-161.640-365.826 
ATOM   1182  O2   DC A  57      23.992-161.884-365.902 
ATOM   1183  N3   DC A  57      26.097-162.536-365.338 
ATOM   1184  C4   DC A  57      27.400-162.233-365.273 
ATOM   1185  N4   DC A  57      28.233-163.141-364.788 
ATOM   1186  C5   DC A  57      27.897-160.963-365.710 
ATOM   1187  C6   DC A  57      26.986-160.081-366.195 
ATOM   1188  P    DA A  58      22.001-156.123-366.499 
ATOM   1189  OP1  DA A  58      21.433-155.368-367.639 
ATOM   1190  OP2  DA A  58      22.925-155.375-365.620 
ATOM   1191  O5'  DA A  58      20.815-156.748-365.625 
ATOM   1192  C5'  DA A  58      20.266-158.025-366.003 
ATOM   1193  C4'  DA A  58      20.074-158.891-364.774 
ATOM   1194  O4'  DA A  58      21.263-159.667-364.450 
ATOM   1195  C3'  DA A  58      19.755-158.147-363.478 
ATOM   1196  O3'  DA A  58      18.831-158.918-362.720 
ATOM   1197  C2'  DA A  58      21.083-158.098-362.723 
ATOM   1198  C1'  DA A  58      21.533-159.515-363.065 
ATOM   1199  N9   DA A  58      22.987-159.751-362.848 
ATOM   1200  C8   DA A  58      24.023-158.878-363.018 
ATOM   1201  N7   DA A  58      25.186-159.383-362.744 
ATOM   1202  C5   DA A  58      24.902-160.687-362.364 
ATOM   1203  C6   DA A  58      25.720-161.752-361.950 
ATOM   1204  N6   DA A  58      27.053-161.664-361.846 
ATOM   1205  N1   DA A  58      25.114-162.915-361.646 
ATOM   1206  C2   DA A  58      23.789-162.996-361.752 
ATOM   1207  N3   DA A  58      22.928-162.076-362.125 
ATOM   1208  C4   DA A  58      23.559-160.922-362.424 
ATOM   1209  P    DC A  59      17.655-158.167-361.934 
ATOM   1210  OP1  DC A  59      16.525-157.915-362.856 
ATOM   1211  OP2  DC A  59      18.202-156.982-361.237 
ATOM   1212  O5'  DC A  59      17.236-159.276-360.859 
ATOM   1213  C5'  DC A  59      17.395-160.667-361.194 
ATOM   1214  C4'  DC A  59      17.991-161.418-360.020 
ATOM   1215  O4'  DC A  59      19.447-161.403-360.033 
ATOM   1216  C3'  DC A  59      17.630-160.882-358.635 
ATOM   1217  O3'  DC A  59      17.474-161.979-357.743 
ATOM   1218  C2'  DC A  59      18.852-160.073-358.201 
ATOM   1219  C1'  DC A  59      19.903-161.040-358.739 
ATOM   1220  N1   DC A  59      21.257-160.436-358.878 
ATOM   1221  C2   DC A  59      22.360-161.252-358.637 
ATOM   1222  O2   DC A  59      22.171-162.433-358.323 
ATOM   1223  N3   DC A  59      23.604-160.720-358.758 
ATOM   1224  C4   DC A  59      23.766-159.437-359.101 
ATOM   1225  N4   DC A  59      24.999-158.965-359.206 
ATOM   1226  C5   DC A  59      22.645-158.580-359.352 
ATOM   1227  C6   DC A  59      21.411-159.130-359.226 
ATOM   1228  P    DT A  60      16.299-161.936-356.657 
ATOM   1229  OP1  DT A  60      15.036-162.396-357.275 
ATOM   1230  OP2  DT A  60      16.261-160.601-356.019 
ATOM   1231  O5'  DT A  60      16.808-163.023-355.598 
ATOM   1232  C5'  DT A  60      17.611-164.125-356.060 
ATOM   1233  C4'  DT A  60      18.770-164.355-355.111 
ATOM   1234  O4'  DT A  60      19.937-163.555-355.455 
ATOM   1235  C3'  DT A  60      18.508-164.012-353.644 
ATOM   1236  O3'  DT A  60      19.181-164.957-352.823 
ATOM   1237  C2'  DT A  60      19.159-162.644-353.445 
ATOM   1238  C1'  DT A  60      20.408-162.920-354.277 
ATOM   1239  N1   DT A  60      21.145-161.689-354.678 
ATOM   1240  C2   DT A  60      22.515-161.776-354.750 
ATOM   1241  O2   DT A  60      23.128-162.800-354.504 
ATOM   1242  N3   DT A  60      23.164-160.615-355.124 
ATOM   1243  C4   DT A  60      22.571-159.406-355.424 
ATOM   1244  O4   DT A  60      23.258-158.434-355.747 
ATOM   1245  C5   DT A  60      21.131-159.413-355.319 
ATOM   1246  C7   DT A  60      20.406-158.136-355.629 
ATOM   1247  C6   DT A  60      20.475-160.528-354.958 
ATOM   1248  P    DG A  61      18.457-165.487-351.496 
ATOM   1249  OP1  DG A  61      17.541-166.597-351.841 
ATOM   1250  OP2  DG A  61      17.852-164.347-350.772 
ATOM   1251  O5'  DG A  61      19.700-166.054-350.663 
ATOM   1252  C5'  DG A  61      20.839-166.574-351.375 
ATOM   1253  C4'  DG A  61      22.121-166.076-350.736 
ATOM   1254  O4'  DG A  61      22.552-164.796-351.279 
ATOM   1255  C3'  DG A  61      22.061-165.835-349.228 
ATOM   1256  O3'  DG A  61      23.307-166.211-348.652 
ATOM   1257  C2'  DG A  61      21.897-164.323-349.084 
ATOM   1258  C1'  DG A  61      22.863-163.932-350.197 
ATOM   1259  N9   DG A  61      22.702-162.528-350.665 
ATOM   1260  C8   DG A  61      21.556-161.770-350.770 
ATOM   1261  N7   DG A  61      21.757-160.556-351.221 
ATOM   1262  C5   DG A  61      23.134-160.506-351.431 
ATOM   1263  C6   DG A  61      23.946-159.446-351.914 
ATOM   1264  O6   DG A  61      23.612-158.316-352.262 
ATOM   1265  N1   DG A  61      25.296-159.821-351.970 
ATOM   1266  C2   DG A  61      25.795-161.057-351.608 
ATOM   1267  N2   DG A  61      27.114-161.218-351.736 
ATOM   1268  N3   DG A  61      25.031-162.051-351.156 
ATOM   1269  C4   DG A  61      23.720-161.703-351.095 
ATOM   1270  P    DA A  62      23.315-166.960-347.238 
ATOM   1271  OP1  DA A  62      23.094-168.409-347.443 
ATOM   1272  OP2  DA A  62      22.377-166.285-346.314 
ATOM   1273  O5'  DA A  62      24.818-166.708-346.754 
ATOM   1274  C5'  DA A  62      25.856-166.573-347.744 
ATOM   1275  C4'  DA A  62      26.772-165.420-347.380 
ATOM   1276  O4'  DA A  62      26.304-164.149-347.914 
ATOM   1277  C3'  DA A  62      26.943-165.152-345.885 
ATOM   1278  O3'  DA A  62      28.286-164.755-345.638 
ATOM   1279  C2'  DA A  62      26.024-163.965-345.597 
ATOM   1280  C1'  DA A  62      26.338-163.186-346.871 
ATOM   1281  N9   DA A  62      25.340-162.127-347.187 
ATOM   1282  C8   DA A  62      23.993-162.137-346.966 
ATOM   1283  N7   DA A  62      23.389-161.056-347.353 
ATOM   1284  C5   DA A  62      24.410-160.270-347.870 
ATOM   1285  C6   DA A  62      24.420-158.990-348.447 
ATOM   1286  N6   DA A  62      23.318-158.241-348.606 
ATOM   1287  N1   DA A  62      25.606-158.503-348.855 
ATOM   1288  C2   DA A  62      26.696-159.251-348.695 
ATOM   1289  N3   DA A  62      26.809-160.453-348.173 
ATOM   1290  C4   DA A  62      25.608-160.916-347.773 
ATOM   1291  P    DT A  63      29.023-165.287-344.321 
ATOM   1292  OP1  DT A  63      29.580-166.635-344.575 
ATOM   1293  OP2  DT A  63      28.112-165.170-343.161 
ATOM   1294  O5'  DT A  63      30.215-164.230-344.177 
ATOM   1295  C5'  DT A  63      30.754-163.619-345.365 
ATOM   1296  C4'  DT A  63      30.956-162.134-345.138 
ATOM   1297  O4'  DT A  63      29.767-161.357-345.457 
ATOM   1298  C3'  DT A  63      31.294-161.720-343.706 
ATOM   1299  O3'  DT A  63      32.223-160.644-343.745 
ATOM   1300  C2'  DT A  63      29.976-161.203-343.131 
ATOM   1301  C1'  DT A  63      29.515-160.464-344.383 
ATOM   1302  N1   DT A  63      28.062-160.136-344.385 
ATOM   1303  C2   DT A  63      27.687-158.958-344.983 
ATOM   1304  O2   DT A  63      28.484-158.192-345.498 
ATOM   1305  N3   DT A  63      26.332-158.687-344.964 
ATOM   1306  C4   DT A  63      25.347-159.479-344.411 
ATOM   1307  O4   DT A  63      24.165-159.132-344.456 
ATOM   1308  C5   DT A  63      25.839-160.695-343.807 
ATOM   1309  C7   DT A  63      24.831-161.614-343.181 
ATOM   1310  C6   DT A  63      27.150-160.983-343.810 
ATOM   1311  P    DT A  64      33.412-160.605-342.673 
ATOM   1312  OP1  DT A  64      34.532-161.449-343.145 
ATOM   1313  OP2  DT A  64      32.879-160.924-341.330 
ATOM   1314  O5'  DT A  64      33.838-159.064-342.730 
ATOM   1315  C5'  DT A  64      33.669-158.338-343.962 
ATOM   1316  C4'  DT A  64      33.083-156.969-343.680 
ATOM   1317  O4'  DT A  64      31.626-156.981-343.661 
ATOM   1318  C3'  DT A  64      33.463-156.345-342.337 
ATOM   1319  O3'  DT A  64      33.624-154.942-342.510 
ATOM   1320  C2'  DT A  64      32.249-156.589-341.440 
ATOM   1321  C1'  DT A  64      31.188-156.299-342.496 
ATOM   1322  N1   DT A  64      29.834-156.812-342.142 
ATOM   1323  C2   DT A  64      28.756-156.066-342.552 
ATOM   1324  O2   DT A  64      28.868-155.027-343.178 
ATOM   1325  N3   DT A  64      27.518-156.572-342.204 
ATOM   1326  C4   DT A  64      27.277-157.734-341.499 
ATOM   1327  O4   DT A  64      26.122-158.085-341.247 
ATOM   1328  C5   DT A  64      28.471-158.447-341.113 
ATOM   1329  C7   DT A  64      28.299-159.723-340.342 
ATOM   1330  C6   DT A  64      29.687-157.978-341.437 
ATOM   1331  P    DA A  65      34.811-154.197-341.738 
ATOM   1332  OP1  DA A  65      36.066-154.329-342.513 
ATOM   1333  OP2  DA A  65      34.863-154.665-340.336 
ATOM   1334  O5'  DA A  65      34.311-152.678-341.779 
ATOM   1335  C5'  DA A  65      33.496-152.241-342.883 
ATOM   1336  C4'  DA A  65      32.347-151.393-342.376 
ATOM   1337  O4'  DA A  65      31.180-152.191-342.026 
ATOM   1338  C3'  DA A  65      32.628-150.578-341.115 
ATOM   1339  O3'  DA A  65      31.960-149.326-341.217 
ATOM   1340  C2'  DA A  65      31.985-151.380-339.984 
ATOM   1341  C1'  DA A  65      30.725-151.781-340.745 
ATOM   1342  N9   DA A  65      29.990-152.920-340.130 
ATOM   1343  C8   DA A  65      30.500-154.000-339.467 
ATOM   1344  N7   DA A  65      29.597-154.828-339.041 
ATOM   1345  C5   DA A  65      28.400-154.258-339.451 
ATOM   1346  C6   DA A  65      27.061-154.657-339.305 
ATOM   1347  N6   DA A  65      26.688-155.780-338.674 
ATOM   1348  N1   DA A  65      26.116-153.857-339.832 
ATOM   1349  C2   DA A  65      26.492-152.744-340.457 
ATOM   1350  N3   DA A  65      27.703-152.270-340.655 
ATOM   1351  C4   DA A  65      28.630-153.089-340.118 
ATOM   1352  P    DT A  66      32.697-148.007-340.686 
ATOM   1353  OP1  DT A  66      33.604-147.489-341.735 
ATOM   1354  OP2  DT A  66      33.315-148.280-339.370 
ATOM   1355  O5'  DT A  66      31.460-147.008-340.501 
ATOM   1356  C5'  DT A  66      30.311-147.154-341.355 
ATOM   1357  C4'  DT A  66      29.039-147.032-340.539 
ATOM   1358  O4'  DT A  66      28.608-148.310-339.990 
ATOM   1359  C3'  DT A  66      29.117-146.115-339.319 
ATOM   1360  O3'  DT A  66      27.877-145.433-339.175 
ATOM   1361  C2'  DT A  66      29.293-147.062-338.132 
ATOM   1362  C1'  DT A  66      28.314-148.130-338.613 
ATOM   1363  N1   DT A  66      28.477-149.443-337.929 
ATOM   1364  C2   DT A  66      27.338-150.179-337.708 
ATOM   1365  O2   DT A  66      26.229-149.801-338.046 
ATOM   1366  N3   DT A  66      27.528-151.390-337.072 
ATOM   1367  C4   DT A  66      28.733-151.912-336.648 
ATOM   1368  O4   DT A  66      28.779-153.009-336.088 
ATOM   1369  C5   DT A  66      29.871-151.067-336.924 
ATOM   1370  C7   DT A  66      31.222-151.561-336.495 
ATOM   1371  C6   DT A  66      29.715-149.885-337.541 
ATOM   1372  P    DG A  67      27.883-143.896-338.732 
ATOM   1373  OP1  DG A  67      28.094-143.039-339.920 
ATOM   1374  OP2  DG A  67      28.835-143.705-337.616 
ATOM   1375  O5'  DG A  67      26.385-143.715-338.197 
ATOM   1376  C5'  DG A  67      25.337-144.516-338.774 
ATOM   1377  C4'  DG A  67      24.431-145.049-337.682 
ATOM   1378  O4'  DG A  67      24.899-146.318-337.143 
ATOM   1379  C3'  DG A  67      24.280-144.158-336.449 
ATOM   1380  O3'  DG A  67      22.942-144.250-335.976 
ATOM   1381  C2'  DG A  67      25.208-144.781-335.406 
ATOM   1382  C1'  DG A  67      24.882-146.236-335.726 
ATOM   1383  N9   DG A  67      25.881-147.205-335.195 
ATOM   1384  C8   DG A  67      27.245-147.061-335.055 
ATOM   1385  N7   DG A  67      27.843-148.112-334.548 
ATOM   1386  C5   DG A  67      26.803-149.014-334.336 
ATOM   1387  C6   DG A  67      26.829-150.331-333.804 
ATOM   1388  O6   DG A  67      27.792-150.980-333.405 
ATOM   1389  N1   DG A  67      25.545-150.892-333.763 
ATOM   1390  C2   DG A  67      24.388-150.264-334.181 
ATOM   1391  N2   DG A  67      23.261-150.970-334.061 
ATOM   1392  N3   DG A  67      24.365-149.030-334.680 
ATOM   1393  C4   DG A  67      25.602-148.471-334.727 
ATOM   1394  P    DT A  68      22.217-142.929-335.436 
ATOM   1395  OP1  DT A  68      21.650-142.173-336.576 
ATOM   1396  OP2  DT A  68      23.142-142.180-334.557 
ATOM   1397  O5'  DT A  68      21.032-143.553-334.562 
ATOM   1398  C5'  DT A  68      20.482-144.830-334.940 
ATOM   1399  C4'  DT A  68      20.290-145.697-333.711 
ATOM   1400  O4'  DT A  68      21.480-146.472-333.387 
ATOM   1401  C3'  DT A  68      19.971-144.952-332.415 
ATOM   1402  O3'  DT A  68      19.048-145.723-331.656 
ATOM   1403  C2'  DT A  68      21.300-144.903-331.660 
ATOM   1404  C1'  DT A  68      21.749-146.321-332.002 
ATOM   1405  N1   DT A  68      23.203-146.556-331.785 
ATOM   1406  C2   DT A  68      23.578-147.807-331.356 
ATOM   1407  O2   DT A  68      22.778-148.705-331.153 
ATOM   1408  N3   DT A  68      24.933-147.988-331.164 
ATOM   1409  C4   DT A  68      25.921-147.045-331.362 
ATOM   1410  O4   DT A  68      27.104-147.325-331.157 
ATOM   1411  C5   DT A  68      25.431-145.764-331.812 
ATOM   1412  C7   DT A  68      26.441-144.679-332.051 
ATOM   1413  C6   DT A  68      24.118-145.560-332.006 
ATOM   1414  P    DC A  69      17.871-144.972-330.871 
ATOM   1415  OP1  DC A  69      16.741-144.720-331.793 
ATOM   1416  OP2  DC A  69      18.419-143.787-330.174 
ATOM   1417  O5'  DC A  69      17.453-146.081-329.796 
ATOM   1418  C5'  DC A  69      17.611-147.473-330.131 
ATOM   1419  C4'  DC A  69      18.208-148.223-328.957 
ATOM   1420  O4'  DC A  69      19.663-148.208-328.970 
ATOM   1421  C3'  DC A  69      17.846-147.687-327.572 
ATOM   1422  O3'  DC A  69      17.691-148.784-326.680 
ATOM   1423  C2'  DC A  69      19.069-146.879-327.138 
ATOM   1424  C1'  DC A  69      20.120-147.845-327.676 
ATOM   1425  N1   DC A  69      21.474-147.242-327.814 
ATOM   1426  C2   DC A  69      22.576-148.058-327.574 
ATOM   1427  O2   DC A  69      22.387-149.239-327.259 
ATOM   1428  N3   DC A  69      23.820-147.525-327.695 
ATOM   1429  C4   DC A  69      23.983-146.242-328.038 
ATOM   1430  N4   DC A  69      25.215-145.770-328.143 
ATOM   1431  C5   DC A  69      22.862-145.386-328.289 
ATOM   1432  C6   DC A  69      21.627-145.935-328.163 
ATOM   1433  P    DT A  70      16.515-148.741-325.594 
ATOM   1434  OP1  DT A  70      15.252-149.201-326.212 
ATOM   1435  OP2  DT A  70      16.478-147.407-324.956 
ATOM   1436  O5'  DT A  70      17.024-149.828-324.535 
ATOM   1437  C5'  DT A  70      17.827-150.931-324.996 
ATOM   1438  C4'  DT A  70      18.986-151.161-324.047 
ATOM   1439  O4'  DT A  70      20.153-150.360-324.392 
ATOM   1440  C3'  DT A  70      18.724-150.817-322.581 
ATOM   1441  O3'  DT A  70      19.397-151.763-321.759 
ATOM   1442  C2'  DT A  70      19.376-149.449-322.381 
ATOM   1443  C1'  DT A  70      20.624-149.725-323.214 
ATOM   1444  N1   DT A  70      21.362-148.494-323.615 
ATOM   1445  C2   DT A  70      22.731-148.581-323.687 
ATOM   1446  O2   DT A  70      23.345-149.605-323.441 
ATOM   1447  N3   DT A  70      23.380-147.420-324.061 
ATOM   1448  C4   DT A  70      22.788-146.211-324.361 
ATOM   1449  O4   DT A  70      23.474-145.239-324.684 
ATOM   1450  C5   DT A  70      21.347-146.218-324.256 
ATOM   1451  C7   DT A  70      20.622-144.942-324.566 
ATOM   1452  C6   DT A  70      20.691-147.333-323.895 
ATOM   1453  P    DG A  71      18.673-152.292-320.433 
ATOM   1454  OP1  DG A  71      17.757-153.403-320.778 
ATOM   1455  OP2  DG A  71      18.069-151.153-319.709 
ATOM   1456  O5'  DG A  71      19.917-152.859-319.600 
ATOM   1457  C5'  DG A  71      21.055-153.379-320.312 
ATOM   1458  C4'  DG A  71      22.337-152.882-319.673 
ATOM   1459  O4'  DG A  71      22.768-151.602-320.216 
ATOM   1460  C3'  DG A  71      22.278-152.640-318.165 
ATOM   1461  O3'  DG A  71      23.523-153.016-317.589 
ATOM   1462  C2'  DG A  71      22.113-151.128-318.020 
ATOM   1463  C1'  DG A  71      23.080-150.738-319.134 
ATOM   1464  N9   DG A  71      22.919-149.333-319.602 
ATOM   1465  C8   DG A  71      21.772-148.575-319.706 
ATOM   1466  N7   DG A  71      21.973-147.362-320.158 
ATOM   1467  C5   DG A  71      23.350-147.311-320.367 
ATOM   1468  C6   DG A  71      24.163-146.251-320.850 
ATOM   1469  O6   DG A  71      23.828-145.122-321.199 
ATOM   1470  N1   DG A  71      25.512-146.627-320.907 
ATOM   1471  C2   DG A  71      26.011-147.862-320.545 
ATOM   1472  N2   DG A  71      27.331-148.023-320.673 
ATOM   1473  N3   DG A  71      25.248-148.856-320.093 
ATOM   1474  C4   DG A  71      23.936-148.508-320.031 
ATOM   1475  P    DG A  72      23.531-153.765-316.175 
ATOM   1476  OP1  DG A  72      23.310-155.214-316.380 
ATOM   1477  OP2  DG A  72      22.593-153.090-315.251 
ATOM   1478  O5'  DG A  72      25.035-153.513-315.691 
ATOM   1479  C5'  DG A  72      26.073-153.378-316.680 
ATOM   1480  C4'  DG A  72      26.989-152.226-316.317 
ATOM   1481  O4'  DG A  72      26.521-150.954-316.851 
ATOM   1482  C3'  DG A  72      27.159-151.958-314.822 
ATOM   1483  O3'  DG A  72      28.503-151.560-314.575 
ATOM   1484  C2'  DG A  72      26.241-150.771-314.534 
ATOM   1485  C1'  DG A  72      26.555-149.992-315.808 
ATOM   1486  N9   DG A  72      25.557-148.932-316.124 
ATOM   1487  C8   DG A  72      24.196-148.924-315.908 
ATOM   1488  N7   DG A  72      23.598-147.828-316.305 
ATOM   1489  C5   DG A  72      24.636-147.053-316.819 
ATOM   1490  C6   DG A  72      24.610-145.757-317.397 
ATOM   1491  O6   DG A  72      23.649-145.014-317.576 
ATOM   1492  N1   DG A  72      25.892-145.344-317.788 
ATOM   1493  C2   DG A  72      27.047-146.086-317.640 
ATOM   1494  N2   DG A  72      28.171-145.515-318.077 
ATOM   1495  N3   DG A  72      27.071-147.303-317.098 
ATOM   1496  C4   DG A  72      25.836-147.717-316.714 
ATOM   1497  P    DT A  73      29.240-152.093-313.258 
ATOM   1498  OP1  DT A  73      29.797-153.441-313.512 
ATOM   1499  OP2  DT A  73      28.329-151.975-312.098 
ATOM   1500  O5'  DT A  73      30.432-151.036-313.114 
ATOM   1501  C5'  DT A  73      30.970-150.425-314.302 
ATOM   1502  C4'  DT A  73      31.173-148.939-314.075 
ATOM   1503  O4'  DT A  73      29.984-148.162-314.394 
ATOM   1504  C3'  DT A  73      31.510-148.525-312.643 
ATOM   1505  O3'  DT A  73      32.440-147.449-312.682 
ATOM   1506  C2'  DT A  73      30.192-148.008-312.068 
ATOM   1507  C1'  DT A  73      29.732-147.269-313.320 
ATOM   1508  N1   DT A  73      28.278-146.942-313.322 
ATOM   1509  C2   DT A  73      27.903-145.763-313.920 
ATOM   1510  O2   DT A  73      28.700-144.997-314.435 
ATOM   1511  N3   DT A  73      26.549-145.492-313.901 
ATOM   1512  C4   DT A  73      25.563-146.284-313.348 
ATOM   1513  O4   DT A  73      24.382-145.937-313.393 
ATOM   1514  C5   DT A  73      26.055-147.500-312.744 
ATOM   1515  C7   DT A  73      25.048-148.420-312.118 
ATOM   1516  C6   DT A  73      27.367-147.788-312.747 
ATOM   1517  P    DC A  74      33.628-147.410-311.610 
ATOM   1518  OP1  DC A  74      34.748-148.255-312.082 
ATOM   1519  OP2  DC A  74      33.096-147.730-310.267 
ATOM   1520  O5'  DC A  74      34.054-145.869-311.667 
ATOM   1521  C5'  DC A  74      33.886-145.143-312.899 
ATOM   1522  C4'  DC A  74      33.299-143.775-312.617 
ATOM   1523  O4'  DC A  74      31.843-143.787-312.598 
ATOM   1524  C3'  DC A  74      33.680-143.151-311.274 
ATOM   1525  O3'  DC A  74      33.840-141.748-311.446 
ATOM   1526  C2'  DC A  74      32.466-143.394-310.377 
ATOM   1527  C1'  DC A  74      31.404-143.105-311.433 
ATOM   1528  N1   DC A  74      30.051-143.617-311.079 
ATOM   1529  C2   DC A  74      28.947-142.872-311.487 
ATOM   1530  O2   DC A  74      29.134-141.827-312.120 
ATOM   1531  N3   DC A  74      27.706-143.322-311.173 
ATOM   1532  C4   DC A  74      27.545-144.460-310.485 
ATOM   1533  N4   DC A  74      26.314-144.857-310.204 
ATOM   1534  C5   DC A  74      28.667-145.241-310.056 
ATOM   1535  C6   DC A  74      29.900-144.774-310.379 
ATOM   1536  P    DA A  75      35.028-141.002-310.675 
ATOM   1537  OP1  DA A  75      36.283-141.134-311.450 
ATOM   1538  OP2  DA A  75      35.079-141.471-309.273 
ATOM   1539  O5'  DA A  75      34.527-139.483-310.716 
ATOM   1540  C5'  DA A  75      33.713-139.047-311.820 
ATOM   1541  C4'  DA A  75      32.564-138.198-311.313 
ATOM   1542  O4'  DA A  75      31.397-138.996-310.963 
ATOM   1543  C3'  DA A  75      32.845-137.383-310.052 
ATOM   1544  O3'  DA A  75      32.176-136.131-310.154 
ATOM   1545  C2'  DA A  75      32.202-138.185-308.921 
ATOM   1546  C1'  DA A  75      30.942-138.586-309.682 
ATOM   1547  N9   DA A  75      30.207-139.725-309.067 
ATOM   1548  C8   DA A  75      30.716-140.806-308.404 
ATOM   1549  N7   DA A  75      29.813-141.633-307.978 
ATOM   1550  C5   DA A  75      28.616-141.063-308.388 
ATOM   1551  C6   DA A  75      27.277-141.462-308.242 
ATOM   1552  N6   DA A  75      26.904-142.585-307.611 
ATOM   1553  N1   DA A  75      26.332-140.662-308.768 
ATOM   1554  C2   DA A  75      26.708-139.549-309.394 
ATOM   1555  N3   DA A  75      27.919-139.075-309.592 
ATOM   1556  C4   DA A  75      28.846-139.894-309.055 
ATOM   1557  P    DG A  76      32.913-134.813-309.623 
ATOM   1558  OP1  DG A  76      33.820-134.295-310.671 
ATOM   1559  OP2  DG A  76      33.532-135.086-308.307 
ATOM   1560  O5'  DG A  76      31.676-133.813-309.438 
ATOM   1561  C5'  DG A  76      30.527-133.960-310.292 
ATOM   1562  C4'  DG A  76      29.255-133.838-309.476 
ATOM   1563  O4'  DG A  76      28.824-135.116-308.927 
ATOM   1564  C3'  DG A  76      29.334-132.920-308.256 
ATOM   1565  O3'  DG A  76      28.093-132.239-308.112 
ATOM   1566  C2'  DG A  76      29.509-133.867-307.069 
ATOM   1567  C1'  DG A  76      28.531-134.935-307.549 
ATOM   1568  N9   DG A  76      28.693-136.249-306.866 
ATOM   1569  C8   DG A  76      29.842-136.854-306.407 
ATOM   1570  N7   DG A  76      29.642-138.022-305.844 
ATOM   1571  C5   DG A  76      28.263-138.201-305.937 
ATOM   1572  C6   DG A  76      27.449-139.280-305.500 
ATOM   1573  O6   DG A  76      27.786-140.316-304.933 
ATOM   1574  N1   DG A  76      26.097-139.053-305.793 
ATOM   1575  C2   DG A  76      25.597-137.932-306.426 
ATOM   1576  N2   DG A  76      24.275-137.906-306.614 
ATOM   1577  N3   DG A  76      26.360-136.921-306.836 
ATOM   1578  C4   DG A  76      27.674-137.125-306.558 
ATOM   1579  P    DT A  77      28.099-130.701-307.668 
ATOM   1580  OP1  DT A  77      28.311-129.844-308.857 
ATOM   1581  OP2  DT A  77      29.051-130.510-306.552 
ATOM   1582  O5'  DT A  77      26.602-130.521-307.134 
ATOM   1583  C5'  DT A  77      25.554-131.322-307.711 
ATOM   1584  C4'  DT A  77      24.648-131.854-306.619 
ATOM   1585  O4'  DT A  77      25.116-133.124-306.080 
ATOM   1586  C3'  DT A  77      24.496-130.964-305.386 
ATOM   1587  O3'  DT A  77      23.159-131.056-304.913 
ATOM   1588  C2'  DT A  77      25.424-131.586-304.343 
ATOM   1589  C1'  DT A  77      25.098-133.042-304.663 
ATOM   1590  N1   DT A  77      26.098-134.010-304.132 
ATOM   1591  C2   DT A  77      25.625-135.229-303.710 
ATOM   1592  O2   DT A  77      24.446-135.536-303.757 
ATOM   1593  N3   DT A  77      26.580-136.100-303.223 
ATOM   1594  C4   DT A  77      27.936-135.858-303.126 
ATOM   1595  O4   DT A  77      28.694-136.717-302.672 
ATOM   1596  C5   DT A  77      28.335-134.552-303.592 
ATOM   1597  C7   DT A  77      29.794-134.206-303.521 
ATOM   1598  C6   DT A  77      27.428-133.685-304.070 
ATOM   1599  P    DG A  78      22.434-129.734-304.373 
ATOM   1600  OP1  DG A  78      21.866-128.978-305.513 
ATOM   1601  OP2  DG A  78      23.358-128.986-303.493 
ATOM   1602  O5'  DG A  78      21.248-130.359-303.499 
ATOM   1603  C5'  DG A  78      20.699-131.635-303.877 
ATOM   1604  C4'  DG A  78      20.506-132.502-302.648 
ATOM   1605  O4'  DG A  78      21.696-133.278-302.324 
ATOM   1606  C3'  DG A  78      20.188-131.757-301.352 
ATOM   1607  O3'  DG A  78      19.264-132.528-300.593 
ATOM   1608  C2'  DG A  78      21.516-131.709-300.597 
ATOM   1609  C1'  DG A  78      21.965-133.126-300.938 
ATOM   1610  N9   DG A  78      23.420-133.361-300.722 
ATOM   1611  C8   DG A  78      24.478-132.494-300.888 
ATOM   1612  N7   DG A  78      25.647-133.018-300.608 
ATOM   1613  C5   DG A  78      25.342-134.324-300.229 
ATOM   1614  C6   DG A  78      26.197-135.378-299.815 
ATOM   1615  O6   DG A  78      27.419-135.376-299.695 
ATOM   1616  N1   DG A  78      25.471-136.541-299.522 
ATOM   1617  C2   DG A  78      24.099-136.669-299.618 
ATOM   1618  N2   DG A  78      23.597-137.863-299.294 
ATOM   1619  N3   DG A  78      23.298-135.679-300.008 
ATOM   1620  C4   DG A  78      23.986-134.544-300.295 
ATOM   1621  P    DA A  79      18.088-131.778-299.808 
ATOM   1622  OP1  DA A  79      16.958-131.525-300.730 
ATOM   1623  OP2  DA A  79      18.635-130.593-299.111 
ATOM   1624  O5'  DA A  79      17.669-132.887-298.733 
ATOM   1625  C5'  DA A  79      17.828-134.278-299.068 
ATOM   1626  C4'  DA A  79      18.424-135.029-297.893 
ATOM   1627  O4'  DA A  79      19.880-135.014-297.907 
ATOM   1628  C3'  DA A  79      18.062-134.492-296.509 
ATOM   1629  O3'  DA A  79      17.907-135.590-295.617 
ATOM   1630  C2'  DA A  79      19.285-133.684-296.075 
ATOM   1631  C1'  DA A  79      20.336-134.650-296.613 
ATOM   1632  N9   DA A  79      21.690-134.047-296.751 
ATOM   1633  C8   DA A  79      22.017-132.765-297.090 
ATOM   1634  N7   DA A  79      23.294-132.541-297.127 
ATOM   1635  C5   DA A  79      23.858-133.763-296.788 
ATOM   1636  C6   DA A  79      25.190-134.186-296.650 
ATOM   1637  N6   DA A  79      26.245-133.384-296.848 
ATOM   1638  N1   DA A  79      25.399-135.469-296.300 
ATOM   1639  C2   DA A  79      24.347-136.262-296.106 
ATOM   1640  N3   DA A  79      23.066-135.981-296.204 
ATOM   1641  C4   DA A  79      22.883-134.691-296.555 
ATOM   1642  P    DA A  80      16.732-135.547-294.530 
ATOM   1643  OP1  DA A  80      15.468-136.007-295.149 
ATOM   1644  OP2  DA A  80      16.694-134.212-293.893 
ATOM   1645  O5'  DA A  80      17.241-136.633-293.472 
ATOM   1646  C5'  DA A  80      18.043-137.736-293.933 
ATOM   1647  C4'  DA A  80      19.202-137.966-292.984 
ATOM   1648  O4'  DA A  80      20.370-137.166-293.329 
ATOM   1649  C3'  DA A  80      18.940-137.623-291.518 
ATOM   1650  O3'  DA A  80      19.613-138.568-290.696 
ATOM   1651  C2'  DA A  80      19.592-136.254-291.318 
ATOM   1652  C1'  DA A  80      20.841-136.530-292.151 
ATOM   1653  N9   DA A  80      21.578-135.300-292.552 
ATOM   1654  C8   DA A  80      21.071-134.071-292.862 
ATOM   1655  N7   DA A  80      21.974-133.194-293.174 
ATOM   1656  C5   DA A  80      23.170-133.891-293.062 
ATOM   1657  C6   DA A  80      24.508-133.515-293.264 
ATOM   1658  N6   DA A  80      24.883-132.284-293.638 
ATOM   1659  N1   DA A  80      25.452-134.454-293.065 
ATOM   1660  C2   DA A  80      25.074-135.676-292.693 
ATOM   1661  N3   DA A  80      23.863-136.141-292.475 
ATOM   1662  C4   DA A  80      22.937-135.181-292.681 
ATOM   1663  P    DG A  81      18.889-139.098-289.370 
ATOM   1664  OP1  DG A  81      17.973-140.208-289.715 
ATOM   1665  OP2  DG A  81      18.285-137.958-288.646 
ATOM   1666  O5'  DG A  81      20.133-139.665-288.537 
ATOM   1667  C5'  DG A  81      21.272-140.184-289.249 
ATOM   1668  C4'  DG A  81      22.553-139.687-288.610 
ATOM   1669  O4'  DG A  81      22.985-138.407-289.153 
ATOM   1670  C3'  DG A  81      22.494-139.446-287.102 
ATOM   1671  O3'  DG A  81      23.740-139.821-286.526 
ATOM   1672  C2'  DG A  81      22.329-137.933-286.957 
ATOM   1673  C1'  DG A  81      23.296-137.543-288.071 
ATOM   1674  N9   DG A  81      23.135-136.138-288.539 
ATOM   1675  C8   DG A  81      21.988-135.381-288.643 
ATOM   1676  N7   DG A  81      22.190-134.167-289.095 
ATOM   1677  C5   DG A  81      23.567-134.116-289.304 
ATOM   1678  C6   DG A  81      24.379-133.057-289.787 
ATOM   1679  O6   DG A  81      24.045-131.927-290.135 
ATOM   1680  N1   DG A  81      25.728-133.432-289.844 
ATOM   1681  C2   DG A  81      26.228-134.668-289.482 
ATOM   1682  N2   DG A  81      27.547-134.828-289.610 
ATOM   1683  N3   DG A  81      25.464-135.661-289.030 
ATOM   1684  C4   DG A  81      24.153-135.314-288.968 
ATOM   1685  P    DA A  82      23.747-140.571-285.111 
ATOM   1686  OP1  DA A  82      23.527-142.019-285.317 
ATOM   1687  OP2  DA A  82      22.809-139.895-284.188 
ATOM   1688  O5'  DA A  82      25.251-140.318-284.628 
ATOM   1689  C5'  DA A  82      26.289-140.184-285.617 
ATOM   1690  C4'  DA A  82      27.205-139.031-285.254 
ATOM   1691  O4'  DA A  82      26.737-137.759-285.787 
ATOM   1692  C3'  DA A  82      27.375-138.763-283.759 
ATOM   1693  O3'  DA A  82      28.719-138.366-283.512 
ATOM   1694  C2'  DA A  82      26.457-137.576-283.471 
ATOM   1695  C1'  DA A  82      26.771-136.797-284.745 
ATOM   1696  N9   DA A  82      25.773-135.737-285.061 
ATOM   1697  C8   DA A  82      24.426-135.748-284.840 
ATOM   1698  N7   DA A  82      23.822-134.667-285.227 
ATOM   1699  C5   DA A  82      24.842-133.881-285.744 
ATOM   1700  C6   DA A  82      24.852-132.600-286.321 
ATOM   1701  N6   DA A  82      23.751-131.852-286.480 
ATOM   1702  N1   DA A  82      26.039-132.113-286.729 
ATOM   1703  C2   DA A  82      27.129-132.862-286.569 
ATOM   1704  N3   DA A  82      27.242-134.064-286.047 
ATOM   1705  C4   DA A  82      26.041-134.527-285.646 
ATOM   1706  P    DA A  83      29.456-138.898-282.195 
ATOM   1707  OP1  DA A  83      30.013-140.246-282.449 
ATOM   1708  OP2  DA A  83      28.545-138.780-281.034 
ATOM   1709  O5'  DA A  83      30.648-137.841-282.051 
ATOM   1710  C5'  DA A  83      31.187-137.230-283.239 
ATOM   1711  C4'  DA A  83      31.389-135.745-283.012 
ATOM   1712  O4'  DA A  83      30.200-134.967-283.331 
ATOM   1713  C3'  DA A  83      31.727-135.331-281.580 
ATOM   1714  O3'  DA A  83      32.656-134.255-281.619 
ATOM   1715  C2'  DA A  83      30.408-134.814-281.005 
ATOM   1716  C1'  DA A  83      29.948-134.075-282.257 
ATOM   1717  N9   DA A  83      28.494-133.747-282.258 
ATOM   1718  C8   DA A  83      27.461-134.471-281.736 
ATOM   1719  N7   DA A  83      26.300-133.917-281.896 
ATOM   1720  C5   DA A  83      26.580-132.740-282.574 
ATOM   1721  C6   DA A  83      25.762-131.698-283.043 
ATOM   1722  N6   DA A  83      24.430-131.677-282.892 
ATOM   1723  N1   DA A  83      26.366-130.674-283.676 
ATOM   1724  C2   DA A  83      27.689-130.700-283.824 
ATOM   1725  N3   DA A  83      28.551-131.613-283.430 
ATOM   1726  C4   DA A  83      27.922-132.626-282.800 
ATOM   1727  P    DT A  84      33.844-134.216-280.547 
ATOM   1728  OP1  DT A  84      34.965-135.060-281.019 
ATOM   1729  OP2  DT A  84      33.312-134.535-279.204 
ATOM   1730  O5'  DT A  84      34.271-132.675-280.604 
ATOM   1731  C5'  DT A  84      34.102-131.949-281.836 
ATOM   1732  C4'  DT A  84      33.515-130.580-281.554 
ATOM   1733  O4'  DT A  84      32.059-130.592-281.535 
ATOM   1734  C3'  DT A  84      33.896-129.956-280.211 
ATOM   1735  O3'  DT A  84      34.056-128.553-280.383 
ATOM   1736  C2'  DT A  84      32.682-130.200-279.314 
ATOM   1737  C1'  DT A  84      31.621-129.910-280.370 
ATOM   1738  N1   DT A  84      30.267-130.423-280.016 
ATOM   1739  C2   DT A  84      29.189-129.677-280.425 
ATOM   1740  O2   DT A  84      29.301-128.637-281.052 
ATOM   1741  N3   DT A  84      27.951-130.183-280.078 
ATOM   1742  C4   DT A  84      27.710-131.344-279.373 
ATOM   1743  O4   DT A  84      26.555-131.696-279.121 
ATOM   1744  C5   DT A  84      28.904-132.058-278.987 
ATOM   1745  C7   DT A  84      28.731-133.333-278.216 
ATOM   1746  C6   DT A  84      30.120-131.588-279.311 
ATOM   1747  P    DT A  85      35.244-127.808-279.612 
ATOM   1748  OP1  DT A  85      36.499-127.940-280.387 
ATOM   1749  OP2  DT A  85      35.296-128.276-278.210 
ATOM   1750  O5'  DT A  85      34.744-126.289-279.653 
ATOM   1751  C5'  DT A  85      33.929-125.852-280.757 
ATOM   1752  C4'  DT A  85      32.780-125.004-280.250 
ATOM   1753  O4'  DT A  85      31.613-125.802-279.900 
ATOM   1754  C3'  DT A  85      33.061-124.188-278.988 
ATOM   1755  O3'  DT A  85      32.392-122.936-279.091 
ATOM   1756  C2'  DT A  85      32.418-124.991-277.858 
ATOM   1757  C1'  DT A  85      31.158-125.392-278.619 
ATOM   1758  N1   DT A  85      30.423-126.530-278.003 
ATOM   1759  C2   DT A  85      29.052-126.515-278.100 
ATOM   1760  O2   DT A  85      28.436-125.625-278.659 
ATOM   1761  N3   DT A  85      28.404-127.588-277.516 
ATOM   1762  C4   DT A  85      29.001-128.646-276.861 
ATOM   1763  O4   DT A  85      28.315-129.549-276.378 
ATOM   1764  C5   DT A  85      30.441-128.572-276.811 
ATOM   1765  C7   DT A  85      31.168-129.686-276.115 
ATOM   1766  C6   DT A  85      31.097-127.542-277.370 
ATOM   1767  P    DT A  86      33.130-121.618-278.560 
ATOM   1768  OP1  DT A  86      34.036-121.100-279.608 
ATOM   1769  OP2  DT A  86      33.748-121.891-277.244 
ATOM   1770  O5'  DT A  86      31.893-120.619-278.375 
ATOM   1771  C5'  DT A  86      30.744-120.765-279.229 
ATOM   1772  C4'  DT A  86      29.472-120.643-278.413 
ATOM   1773  O4'  DT A  86      29.040-121.921-277.863 
ATOM   1774  C3'  DT A  86      29.550-119.726-277.193 
ATOM   1775  O3'  DT A  86      28.310-119.044-277.048 
ATOM   1776  C2'  DT A  86      29.726-120.673-276.006 
ATOM   1777  C1'  DT A  86      28.747-121.741-276.486 
ATOM   1778  N1   DT A  86      28.910-123.054-275.803 
ATOM   1779  C2   DT A  86      27.770-123.790-275.582 
ATOM   1780  O2   DT A  86      26.662-123.412-275.919 
ATOM   1781  N3   DT A  86      27.961-125.000-274.945 
ATOM   1782  C4   DT A  86      29.166-125.523-274.522 
ATOM   1783  O4   DT A  86      29.211-126.620-273.962 
ATOM   1784  C5   DT A  86      30.304-124.677-274.798 
ATOM   1785  C7   DT A  86      31.655-125.172-274.369 
ATOM   1786  C6   DT A  86      30.147-123.495-275.415 
ATOM   1787  P    DC A  87      28.315-117.507-276.605 
ATOM   1788  OP1  DC A  87      28.527-116.649-277.794 
ATOM   1789  OP2  DC A  87      29.268-117.316-275.489 
ATOM   1790  O5'  DC A  87      26.818-117.326-276.071 
ATOM   1791  C5'  DC A  87      25.770-118.127-276.648 
ATOM   1792  C4'  DC A  87      24.864-118.660-275.556 
ATOM   1793  O4'  DC A  87      25.332-119.929-275.017 
ATOM   1794  C3'  DC A  87      24.713-117.769-274.323 
ATOM   1795  O3'  DC A  87      23.375-117.861-273.850 
ATOM   1796  C2'  DC A  87      25.640-118.392-273.279 
ATOM   1797  C1'  DC A  87      25.315-119.847-273.600 
ATOM   1798  N1   DC A  87      26.314-120.815-273.068 
ATOM   1799  C2   DC A  87      25.851-122.056-272.637 
ATOM   1800  O2   DC A  87      24.641-122.300-272.713 
ATOM   1801  N3   DC A  87      26.746-122.952-272.149 
ATOM   1802  C4   DC A  87      28.049-122.649-272.083 
ATOM   1803  N4   DC A  87      28.883-123.557-271.599 
ATOM   1804  C5   DC A  87      28.546-121.379-272.521 
ATOM   1805  C6   DC A  87      27.635-120.497-273.005 
ATOM   1806  P    DC A  88      22.650-116.539-273.310 
ATOM   1807  OP1  DC A  88      22.083-115.784-274.449 
ATOM   1808  OP2  DC A  88      23.574-115.791-272.430 
ATOM   1809  O5'  DC A  88      21.464-117.164-272.435 
ATOM   1810  C5'  DC A  88      20.915-118.441-272.814 
ATOM   1811  C4'  DC A  88      20.723-119.308-271.585 
ATOM   1812  O4'  DC A  88      21.912-120.083-271.261 
ATOM   1813  C3'  DC A  88      20.404-118.563-270.289 
ATOM   1814  O3'  DC A  88      19.480-119.334-269.530 
ATOM   1815  C2'  DC A  88      21.732-118.514-269.533 
ATOM   1816  C1'  DC A  88      22.182-119.932-269.875 
ATOM   1817  N1   DC A  88      23.636-120.167-269.658 
ATOM   1818  C2   DC A  88      24.032-121.430-269.223 
ATOM   1819  O2   DC A  88      23.167-122.295-269.038 
ATOM   1820  N3   DC A  88      25.353-121.665-269.019 
ATOM   1821  C4   DC A  88      26.259-120.701-269.231 
ATOM   1822  N4   DC A  88      27.535-120.980-269.017 
ATOM   1823  C5   DC A  88      25.872-119.395-269.678 
ATOM   1824  C6   DC A  88      24.547-119.180-269.876 
ATOM   1825  P    DA A  89      18.304-118.583-268.745 
ATOM   1826  OP1  DA A  89      17.174-118.331-269.666 
ATOM   1827  OP2  DA A  89      18.852-117.398-268.048 
ATOM   1828  O5'  DA A  89      17.885-119.692-267.670 
ATOM   1829  C5'  DA A  89      18.044-121.083-268.004 
ATOM   1830  C4'  DA A  89      18.640-121.834-266.830 
ATOM   1831  O4'  DA A  89      20.096-121.819-266.844 
ATOM   1832  C3'  DA A  89      18.279-121.298-265.445 
ATOM   1833  O3'  DA A  89      18.123-122.395-264.553 
ATOM   1834  C2'  DA A  89      19.501-120.489-265.012 
ATOM   1835  C1'  DA A  89      20.552-121.456-265.549 
ATOM   1836  N9   DA A  89      21.906-120.852-265.688 
ATOM   1837  C8   DA A  89      22.233-119.571-266.027 
ATOM   1838  N7   DA A  89      23.510-119.346-266.064 
ATOM   1839  C5   DA A  89      24.074-120.569-265.725 
ATOM   1840  C6   DA A  89      25.406-120.992-265.587 
ATOM   1841  N6   DA A  89      26.461-120.189-265.784 
ATOM   1842  N1   DA A  89      25.615-122.275-265.237 
ATOM   1843  C2   DA A  89      24.563-123.067-265.043 
ATOM   1844  N3   DA A  89      23.282-122.786-265.141 
ATOM   1845  C4   DA A  89      23.100-121.497-265.492 
ATOM   1846  P    DG A  90      16.948-122.352-263.467 
ATOM   1847  OP1  DG A  90      15.685-122.812-264.086 
ATOM   1848  OP2  DG A  90      16.911-121.018-262.830 
ATOM   1849  O5'  DG A  90      17.457-123.439-262.408 
ATOM   1850  C5'  DG A  90      18.260-124.541-262.870 
ATOM   1851  C4'  DG A  90      19.419-124.771-261.921 
ATOM   1852  O4'  DG A  90      20.586-123.971-262.266 
ATOM   1853  C3'  DG A  90      19.157-124.428-260.455 
ATOM   1854  O3'  DG A  90      19.830-125.374-259.633 
ATOM   1855  C2'  DG A  90      19.808-123.060-260.255 
ATOM   1856  C1'  DG A  90      21.057-123.336-261.088 
ATOM   1857  N9   DG A  90      21.795-122.105-261.488 
ATOM   1858  C8   DG A  90      21.301-120.858-261.805 
ATOM   1859  N7   DG A  90      22.225-119.982-262.118 
ATOM   1860  C5   DG A  90      23.414-120.699-262.000 
ATOM   1861  C6   DG A  90      24.756-120.286-262.212 
ATOM   1862  O6   DG A  90      25.176-119.184-262.554 
ATOM   1863  N1   DG A  90      25.657-121.334-261.980 
ATOM   1864  C2   DG A  90      25.308-122.613-261.594 
ATOM   1865  N2   DG A  90      26.318-123.470-261.424 
ATOM   1866  N3   DG A  90      24.050-123.001-261.395 
ATOM   1867  C4   DG A  90      23.163-121.995-261.616 
ATOM   1868  P    DA A  91      19.106-125.903-258.307 
ATOM   1869  OP1  DA A  91      18.190-127.014-258.651 
ATOM   1870  OP2  DA A  91      18.502-124.763-257.583 
ATOM   1871  O5'  DA A  91      20.349-126.470-257.474 
ATOM   1872  C5'  DA A  91      21.488-126.990-258.186 
ATOM   1873  C4'  DA A  91      22.770-126.492-257.547 
ATOM   1874  O4'  DA A  91      23.201-125.212-258.090 
ATOM   1875  C3'  DA A  91      22.711-126.251-256.038 
ATOM   1876  O3'  DA A  91      23.956-126.627-255.463 
ATOM   1877  C2'  DA A  91      22.546-124.739-255.894 
ATOM   1878  C1'  DA A  91      23.512-124.348-257.008 
ATOM   1879  N9   DA A  91      23.351-122.944-257.476 
ATOM   1880  C8   DA A  91      22.204-122.208-257.573 
ATOM   1881  N7   DA A  91      22.390-121.004-258.018 
ATOM   1882  C5   DA A  91      23.759-120.933-258.234 
ATOM   1883  C6   DA A  91      24.592-119.907-258.708 
ATOM   1884  N6   DA A  91      24.142-118.697-259.068 
ATOM   1885  N1   DA A  91      25.909-120.171-258.799 
ATOM   1886  C2   DA A  91      26.350-121.376-258.440 
ATOM   1887  N3   DA A  91      25.671-122.406-257.986 
ATOM   1888  C4   DA A  91      24.357-122.116-257.904 
ATOM   1889  P    DA A  92      23.964-127.376-254.048 
ATOM   1890  OP1  DA A  92      23.743-128.825-254.254 
ATOM   1891  OP2  DA A  92      23.026-126.701-253.125 
ATOM   1892  O5'  DA A  92      25.467-127.124-253.565 
ATOM   1893  C5'  DA A  92      26.505-126.989-254.554 
ATOM   1894  C4'  DA A  92      27.422-125.837-254.191 
ATOM   1895  O4'  DA A  92      26.953-124.565-254.724 
ATOM   1896  C3'  DA A  92      27.592-125.568-252.696 
ATOM   1897  O3'  DA A  92      28.935-125.171-252.449 
ATOM   1898  C2'  DA A  92      26.673-124.381-252.408 
ATOM   1899  C1'  DA A  92      26.987-123.603-253.682 
ATOM   1900  N9   DA A  92      25.989-122.543-253.998 
ATOM   1901  C8   DA A  92      24.642-122.553-253.777 
ATOM   1902  N7   DA A  92      24.038-121.473-254.164 
ATOM   1903  C5   DA A  92      25.059-120.686-254.681 
ATOM   1904  C6   DA A  92      25.069-119.406-255.258 
ATOM   1905  N6   DA A  92      23.967-118.658-255.417 
ATOM   1906  N1   DA A  92      26.255-118.919-255.666 
ATOM   1907  C2   DA A  92      27.346-119.667-255.506 
ATOM   1908  N3   DA A  92      27.458-120.869-254.984 
ATOM   1909  C4   DA A  92      26.257-121.333-254.583 
ATOM   1910  P    DG A  93      29.672-125.703-251.132 
ATOM   1911  OP1  DG A  93      30.229-127.051-251.385 
ATOM   1912  OP2  DG A  93      28.762-125.586-249.971 
ATOM   1913  O5'  DG A  93      30.864-124.647-250.988 
ATOM   1914  C5'  DG A  93      31.403-124.035-252.176 
ATOM   1915  C4'  DG A  93      31.605-122.550-251.949 
ATOM   1916  O4'  DG A  93      30.417-121.773-252.267 
ATOM   1917  C3'  DG A  93      31.943-122.136-250.517 
ATOM   1918  O3'  DG A  93      32.872-121.060-250.556 
ATOM   1919  C2'  DG A  93      30.625-121.619-249.942 
ATOM   1920  C1'  DG A  93      30.164-120.880-251.193 
ATOM   1921  N9   DG A  93      28.711-120.552-251.195 
ATOM   1922  C8   DG A  93      27.656-121.269-250.674 
ATOM   1923  N7   DG A  93      26.488-120.699-250.843 
ATOM   1924  C5   DG A  93      26.790-119.520-251.524 
ATOM   1925  C6   DG A  93      25.934-118.486-251.984 
ATOM   1926  O6   DG A  93      24.714-118.395-251.885 
ATOM   1927  N1   DG A  93      26.658-117.471-252.627 
ATOM   1928  C2   DG A  93      28.028-117.459-252.801 
ATOM   1929  N2   DG A  93      28.528-116.398-253.442 
ATOM   1930  N3   DG A  93      28.830-118.429-252.370 
ATOM   1931  C4   DG A  93      28.144-119.422-251.743 
ATOM   1932  P    DA A  94      34.061-121.021-249.484 
ATOM   1933  OP1  DA A  94      35.181-121.865-249.956 
ATOM   1934  OP2  DA A  94      33.528-121.340-248.141 
ATOM   1935  O5'  DA A  94      34.487-119.480-249.541 
ATOM   1936  C5'  DA A  94      34.318-118.754-250.773 
ATOM   1937  C4'  DA A  94      33.732-117.385-250.491 
ATOM   1938  O4'  DA A  94      32.275-117.397-250.472 
ATOM   1939  C3'  DA A  94      34.112-116.762-249.148 
ATOM   1940  O3'  DA A  94      34.273-115.359-249.320 
ATOM   1941  C2'  DA A  94      32.898-117.005-248.250 
ATOM   1942  C1'  DA A  94      31.837-116.715-249.307 
ATOM   1943  N9   DA A  94      30.484-117.228-248.953 
ATOM   1944  C8   DA A  94      30.160-118.361-248.262 
ATOM   1945  N7   DA A  94      28.884-118.536-248.111 
ATOM   1946  C5   DA A  94      28.317-117.441-248.749 
ATOM   1947  C6   DA A  94      26.985-117.042-248.941 
ATOM   1948  N6   DA A  94      25.931-117.735-248.488 
ATOM   1949  N1   DA A  94      26.773-115.897-249.619 
ATOM   1950  C2   DA A  94      27.824-115.213-250.067 
ATOM   1951  N3   DA A  94      29.105-115.485-249.949 
ATOM   1952  C4   DA A  94      29.290-116.634-249.266 
ATOM   1953  P    DG A  95      35.460-114.613-248.549 
ATOM   1954  OP1  DG A  95      36.715-114.745-249.324 
ATOM   1955  OP2  DG A  95      35.512-115.081-247.146 
ATOM   1956  O5'  DG A  95      34.960-113.094-248.590 
ATOM   1957  C5'  DG A  95      34.145-112.658-249.694 
ATOM   1958  C4'  DG A  95      32.997-111.809-249.187 
ATOM   1959  O4'  DG A  95      31.829-112.607-248.837 
ATOM   1960  C3'  DG A  95      33.278-110.994-247.925 
ATOM   1961  O3'  DG A  95      32.609-109.742-248.027 
ATOM   1962  C2'  DG A  95      32.635-111.796-246.794 
ATOM   1963  C1'  DG A  95      31.375-112.197-247.556 
ATOM   1964  N9   DG A  95      30.640-113.336-246.940 
ATOM   1965  C8   DG A  95      31.135-114.432-246.268 
ATOM   1966  N7   DG A  95      30.213-115.261-245.844 
ATOM   1967  C5   DG A  95      29.021-114.673-246.264 
ATOM   1968  C6   DG A  95      27.680-115.106-246.098 
ATOM   1969  O6   DG A  95      27.260-116.115-245.537 
ATOM   1970  N1   DG A  95      26.775-114.206-246.681 
ATOM   1971  C2   DG A  95      27.122-113.042-247.337 
ATOM   1972  N2   DG A  95      26.110-112.320-247.824 
ATOM   1973  N3   DG A  95      28.381-112.637-247.493 
ATOM   1974  C4   DG A  95      29.270-113.498-246.934 
ATOM   1975  P    DG A  96      33.346-108.423-247.496 
ATOM   1976  OP1  DG A  96      34.253-107.905-248.545 
ATOM   1977  OP2  DG A  96      33.964-108.697-246.181 
ATOM   1978  O5'  DG A  96      32.109-107.424-247.311 
ATOM   1979  C5'  DG A  96      30.960-107.570-248.166 
ATOM   1980  C4'  DG A  96      29.688-107.449-247.349 
ATOM   1981  O4'  DG A  96      29.257-108.726-246.800 
ATOM   1982  C3'  DG A  96      29.766-106.531-246.129 
ATOM   1983  O3'  DG A  96      28.526-105.850-245.985 
ATOM   1984  C2'  DG A  96      29.942-107.478-244.943 
ATOM   1985  C1'  DG A  96      28.963-108.546-245.423 
ATOM   1986  N9   DG A  96      29.126-109.859-244.739 
ATOM   1987  C8   DG A  96      30.275-110.465-244.280 
ATOM   1988  N7   DG A  96      30.075-111.633-243.718 
ATOM   1989  C5   DG A  96      28.695-111.812-243.810 
ATOM   1990  C6   DG A  96      27.882-112.890-243.374 
ATOM   1991  O6   DG A  96      28.219-113.926-242.807 
ATOM   1992  N1   DG A  96      26.530-112.664-243.667 
ATOM   1993  C2   DG A  96      26.030-111.542-244.300 
ATOM   1994  N2   DG A  96      24.708-111.517-244.488 
ATOM   1995  N3   DG A  96      26.793-110.531-244.709 
ATOM   1996  C4   DG A  96      28.107-110.736-244.432 
ATOM   1997  P    DT A  97      28.532-104.312-245.542 
ATOM   1998  OP1  DT A  97      28.744-103.455-246.730 
ATOM   1999  OP2  DT A  97      29.484-104.121-244.426 
ATOM   2000  O5'  DT A  97      27.035-104.131-245.008 
ATOM   2001  C5'  DT A  97      25.986-104.932-245.585 
ATOM   2002  C4'  DT A  97      25.080-105.465-244.493 
ATOM   2003  O4'  DT A  97      25.549-106.734-243.954 
ATOM   2004  C3'  DT A  97      24.929-104.574-243.260 
ATOM   2005  O3'  DT A  97      23.591-104.666-242.787 
ATOM   2006  C2'  DT A  97      25.857-105.197-242.216 
ATOM   2007  C1'  DT A  97      25.531-106.652-242.537 
ATOM   2008  N1   DT A  97      26.530-107.621-242.005 
ATOM   2009  C2   DT A  97      26.058-108.840-241.584 
ATOM   2010  O2   DT A  97      24.879-109.147-241.630 
ATOM   2011  N3   DT A  97      27.013-109.711-241.097 
ATOM   2012  C4   DT A  97      28.368-109.469-241.000 
ATOM   2013  O4   DT A  97      29.127-110.327-240.546 
ATOM   2014  C5   DT A  97      28.768-108.163-241.466 
ATOM   2015  C7   DT A  97      30.227-107.816-241.395 
ATOM   2016  C6   DT A  97      27.860-107.296-241.944 
ATOM   2017  P    DT A  98      22.866-103.345-242.247 
ATOM   2018  OP1  DT A  98      22.299-102.589-243.386 
ATOM   2019  OP2  DT A  98      23.791-102.596-241.367 
ATOM   2020  O5'  DT A  98      21.681-103.970-241.372 
ATOM   2021  C5'  DT A  98      21.131-105.246-241.751 
ATOM   2022  C4'  DT A  98      20.939-106.113-240.522 
ATOM   2023  O4'  DT A  98      22.129-106.889-240.197 
ATOM   2024  C3'  DT A  98      20.620-105.368-239.226 
ATOM   2025  O3'  DT A  98      19.697-106.139-238.467 
ATOM   2026  C2'  DT A  98      21.949-105.319-238.470 
ATOM   2027  C1'  DT A  98      22.398-106.737-238.812 
ATOM   2028  N1   DT A  98      23.852-106.972-238.595 
ATOM   2029  C2   DT A  98      24.227-108.223-238.166 
ATOM   2030  O2   DT A  98      23.427-109.121-237.964 
ATOM   2031  N3   DT A  98      25.582-108.404-237.975 
ATOM   2032  C4   DT A  98      26.570-107.461-238.173 
ATOM   2033  O4   DT A  98      27.753-107.741-237.968 
ATOM   2034  C5   DT A  98      26.080-106.180-238.622 
ATOM   2035  C7   DT A  98      27.090-105.095-238.862 
ATOM   2036  C6   DT A  98      24.767-105.976-238.816 
ATOM   2037  P    DC A  99      18.521-105.389-237.681 
ATOM   2038  OP1  DC A  99      17.391-105.136-238.603 
ATOM   2039  OP2  DC A  99      19.068-104.203-236.985 
ATOM   2040  O5'  DC A  99      18.102-106.497-236.607 
ATOM   2041  C5'  DC A  99      18.261-107.889-236.941 
ATOM   2042  C4'  DC A  99      18.857-108.640-235.767 
ATOM   2043  O4'  DC A  99      20.313-108.624-235.781 
ATOM   2044  C3'  DC A  99      18.495-108.103-234.382 
ATOM   2045  O3'  DC A  99      18.340-109.200-233.490 
ATOM   2046  C2'  DC A  99      19.718-107.295-233.949 
ATOM   2047  C1'  DC A  99      20.769-108.261-234.486 
ATOM   2048  N1   DC A  99      22.123-107.658-234.625 
ATOM   2049  C2   DC A  99      23.225-108.474-234.385 
ATOM   2050  O2   DC A  99      23.037-109.655-234.070 
ATOM   2051  N3   DC A  99      24.470-107.942-234.506 
ATOM   2052  C4   DC A  99      24.632-106.658-234.849 
ATOM   2053  N4   DC A  99      25.864-106.186-234.953 
ATOM   2054  C5   DC A  99      23.511-105.802-235.099 
ATOM   2055  C6   DC A  99      22.276-106.352-234.973 
ATOM   2056  P    DC A 100      17.164-109.157-232.404 
ATOM   2057  OP1  DC A 100      15.901-109.618-233.022 
ATOM   2058  OP2  DC A 100      17.127-107.823-231.767 
ATOM   2059  O5'  DC A 100      17.673-110.244-231.345 
ATOM   2060  C5'  DC A 100      18.476-111.347-231.807 
ATOM   2061  C4'  DC A 100      19.635-111.577-230.858 
ATOM   2062  O4'  DC A 100      20.802-110.776-231.203 
ATOM   2063  C3'  DC A 100      19.373-111.233-229.392 
ATOM   2064  O3'  DC A 100      20.046-112.179-228.570 
ATOM   2065  C2'  DC A 100      20.025-109.865-229.192 
ATOM   2066  C1'  DC A 100      21.274-110.141-230.024 
ATOM   2067  N1   DC A 100      22.011-108.910-230.425 
ATOM   2068  C2   DC A 100      23.400-108.982-230.503 
ATOM   2069  O2   DC A 100      23.957-110.054-230.240 
ATOM   2070  N3   DC A 100      24.090-107.871-230.866 
ATOM   2071  C4   DC A 100      23.449-106.728-231.144 
ATOM   2072  N4   DC A 100      24.166-105.672-231.493 
ATOM   2073  C5   DC A 100      22.021-106.634-231.069 
ATOM   2074  C6   DC A 100      21.348-107.755-230.704 
ATOM   2075  P    DT A 101      19.322-112.708-227.244 
ATOM   2076  OP1  DT A 101      18.406-113.819-227.588 
ATOM   2077  OP2  DT A 101      18.718-111.569-226.520 
ATOM   2078  O5'  DT A 101      20.566-113.275-226.411 
ATOM   2079  C5'  DT A 101      21.705-113.795-227.123 
ATOM   2080  C4'  DT A 101      22.986-113.298-226.483 
ATOM   2081  O4'  DT A 101      23.418-112.018-227.027 
ATOM   2082  C3'  DT A 101      22.927-113.057-224.975 
ATOM   2083  O3'  DT A 101      24.172-113.432-224.400 
ATOM   2084  C2'  DT A 101      22.762-111.544-224.831 
ATOM   2085  C1'  DT A 101      23.729-111.154-225.944 
ATOM   2086  N1   DT A 101      23.568-109.749-226.413 
ATOM   2087  C2   DT A 101      24.705-109.085-226.803 
ATOM   2088  O2   DT A 101      25.812-109.595-226.779 
ATOM   2089  N3   DT A 101      24.517-107.784-227.230 
ATOM   2090  C4   DT A 101      23.314-107.112-227.298 
ATOM   2091  O4   DT A 101      23.270-105.947-227.698 
ATOM   2092  C5   DT A 101      22.177-107.891-226.868 
ATOM   2093  C7   DT A 101      20.829-107.233-226.909 
ATOM   2094  C6   DT A 101      22.332-109.157-226.447 
ATOM   2095  P    DC A 102      24.180-114.181-222.985 
ATOM   2096  OP1  DC A 102      23.959-115.630-223.191 
ATOM   2097  OP2  DC A 102      23.242-113.506-222.062 
ATOM   2098  O5'  DC A 102      25.684-113.929-222.502 
ATOM   2099  C5'  DC A 102      26.722-113.794-223.491 
ATOM   2100  C4'  DC A 102      27.638-112.642-223.128 
ATOM   2101  O4'  DC A 102      27.170-111.370-223.661 
ATOM   2102  C3'  DC A 102      27.808-112.374-221.632 
ATOM   2103  O3'  DC A 102      29.152-111.977-221.386 
ATOM   2104  C2'  DC A 102      26.890-111.187-221.345 
ATOM   2105  C1'  DC A 102      27.204-110.408-222.619 
ATOM   2106  N1   DC A 102      26.206-109.348-222.935 
ATOM   2107  C2   DC A 102      26.668-108.179-223.533 
ATOM   2108  O2   DC A 102      27.876-108.071-223.776 
ATOM   2109  N3   DC A 102      25.774-107.200-223.829 
ATOM   2110  C4   DC A 102      24.473-107.357-223.550 
ATOM   2111  N4   DC A 102      23.642-106.373-223.858 
ATOM   2112  C5   DC A 102      23.978-108.552-222.934 
ATOM   2113  C6   DC A 102      24.887-109.517-222.646 
ATOM   2114  P    DC A 103      29.889-112.509-220.069 
ATOM   2115  OP1  DC A 103      30.446-113.857-220.322 
ATOM   2116  OP2  DC A 103      28.978-112.391-218.908 
ATOM   2117  O5'  DC A 103      31.081-111.452-219.925 
ATOM   2118  C5'  DC A 103      31.619-110.841-221.113 
ATOM   2119  C4'  DC A 103      31.822-109.356-220.886 
ATOM   2120  O4'  DC A 103      30.633-108.578-221.204 
ATOM   2121  C3'  DC A 103      32.160-108.942-219.454 
ATOM   2122  O3'  DC A 103      33.089-107.865-219.492 
ATOM   2123  C2'  DC A 103      30.841-108.424-218.879 
ATOM   2124  C1'  DC A 103      30.381-107.685-220.130 
ATOM   2125  N1   DC A 103      28.927-107.358-220.132 
ATOM   2126  C2   DC A 103      28.531-106.167-220.734 
ATOM   2127  O2   DC A 103      29.393-105.437-221.238 
ATOM   2128  N3   DC A 103      27.210-105.849-220.746 
ATOM   2129  C4   DC A 103      26.308-106.666-220.189 
ATOM   2130  N4   DC A 103      25.032-106.313-220.226 
ATOM   2131  C5   DC A 103      26.695-107.896-219.564 
ATOM   2132  C6   DC A 103      28.019-108.195-219.563 
ATOM   2133  P    DC A 104      34.277-107.826-218.421 
ATOM   2134  OP1  DC A 104      35.397-108.671-218.893 
ATOM   2135  OP2  DC A 104      33.745-108.146-217.078 
ATOM   2136  O5'  DC A 104      34.703-106.285-218.478 
ATOM   2137  C5'  DC A 104      34.535-105.559-219.710 
ATOM   2138  C4'  DC A 104      33.948-104.191-219.427 
ATOM   2139  O4'  DC A 104      32.492-104.203-219.409 
ATOM   2140  C3'  DC A 104      34.329-103.567-218.085 
ATOM   2141  O3'  DC A 104      34.489-102.164-218.257 
ATOM   2142  C2'  DC A 104      33.115-103.811-217.187 
ATOM   2143  C1'  DC A 104      32.053-103.521-218.244 
ATOM   2144  N1   DC A 104      30.700-104.033-217.890 
ATOM   2145  C2   DC A 104      29.596-103.288-218.297 
ATOM   2146  O2   DC A 104      29.784-102.243-218.930 
ATOM   2147  N3   DC A 104      28.355-103.739-217.983 
ATOM   2148  C4   DC A 104      28.194-104.876-217.296 
ATOM   2149  N4   DC A 104      26.963-105.273-217.014 
ATOM   2150  C5   DC A 104      29.317-105.657-216.867 
ATOM   2151  C6   DC A 104      30.549-105.190-217.190 
ATOM   2152  P    DC A 105      35.677-101.419-217.486 
ATOM   2153  OP1  DC A 105      36.932-101.551-218.261 
ATOM   2154  OP2  DC A 105      35.728-101.887-216.083 
ATOM   2155  O5'  DC A 105      35.176 -99.900-217.527 
ATOM   2156  C5'  DC A 105      34.362 -99.463-218.631 
ATOM   2157  C4'  DC A 105      33.213 -98.615-218.124 
ATOM   2158  O4'  DC A 105      32.046 -99.412-217.774 
ATOM   2159  C3'  DC A 105      33.494 -97.799-216.862 
ATOM   2160  O3'  DC A 105      32.825 -96.547-216.964 
ATOM   2161  C2'  DC A 105      32.851 -98.601-215.731 
ATOM   2162  C1'  DC A 105      31.591 -99.003-216.493 
ATOM   2163  N1   DC A 105      30.856-100.141-215.877 
ATOM   2164  C2   DC A 105      29.466-100.142-215.966 
ATOM   2165  O2   DC A 105      28.905 -99.205-216.548 
ATOM   2166  N3   DC A 105      28.777-101.171-215.410 
ATOM   2167  C4   DC A 105      29.421-102.166-214.789 
ATOM   2168  N4   DC A 105      28.704-103.147-214.262 
ATOM   2169  C5   DC A 105      30.850-102.185-214.685 
ATOM   2170  C6   DC A 105      31.520-101.148-215.247 
ATOM   2171  P    DG A 106      33.562 -95.229-216.433 
ATOM   2172  OP1  DG A 106      34.469 -94.711-217.482 
ATOM   2173  OP2  DG A 106      34.181 -95.502-215.118 
ATOM   2174  O5'  DG A 106      32.326 -94.229-216.248 
ATOM   2175  C5'  DG A 106      31.177 -94.376-217.103 
ATOM   2176  C4'  DG A 106      29.904 -94.254-216.286 
ATOM   2177  O4'  DG A 106      29.473 -95.532-215.737 
ATOM   2178  C3'  DG A 106      29.983 -93.336-215.066 
ATOM   2179  O3'  DG A 106      28.742 -92.655-214.922 
ATOM   2180  C2'  DG A 106      30.158 -94.283-213.880 
ATOM   2181  C1'  DG A 106      29.180 -95.352-214.360 
ATOM   2182  N9   DG A 106      29.342 -96.665-213.676 
ATOM   2183  C8   DG A 106      30.491 -97.270-213.217 
ATOM   2184  N7   DG A 106      30.291 -98.438-212.655 
ATOM   2185  C5   DG A 106      28.912 -98.617-212.747 
ATOM   2186  C6   DG A 106      28.098 -99.696-212.311 
ATOM   2187  O6   DG A 106      28.435-100.732-211.744 
ATOM   2188  N1   DG A 106      26.746 -99.469-212.604 
ATOM   2189  C2   DG A 106      26.246 -98.348-213.236 
ATOM   2190  N2   DG A 106      24.925 -98.323-213.425 
ATOM   2191  N3   DG A 106      27.009 -97.337-213.646 
ATOM   2192  C4   DG A 106      28.324 -97.541-213.369 
ATOM   2193  P    DG A 107      28.748 -91.118-214.479 
ATOM   2194  OP1  DG A 107      28.960 -90.260-215.667 
ATOM   2195  OP2  DG A 107      29.700 -90.926-213.363 
ATOM   2196  O5'  DG A 107      27.251 -90.937-213.945 
ATOM   2197  C5'  DG A 107      26.203 -91.738-214.522 
ATOM   2198  C4'  DG A 107      25.297 -92.270-213.430 
ATOM   2199  O4'  DG A 107      25.765 -93.540-212.891 
ATOM   2200  C3'  DG A 107      25.146 -91.380-212.197 
ATOM   2201  O3'  DG A 107      23.808 -91.472-211.724 
ATOM   2202  C2'  DG A 107      26.073 -92.003-211.153 
ATOM   2203  C1'  DG A 107      25.747 -93.458-211.474 
ATOM   2204  N9   DG A 107      26.747 -94.426-210.942 
ATOM   2205  C8   DG A 107      28.110 -94.283-210.803 
ATOM   2206  N7   DG A 107      28.709 -95.333-210.296 
ATOM   2207  C5   DG A 107      27.668 -96.236-210.083 
ATOM   2208  C6   DG A 107      27.695 -97.552-209.551 
ATOM   2209  O6   DG A 107      28.658 -98.202-209.153 
ATOM   2210  N1   DG A 107      26.410 -98.113-209.511 
ATOM   2211  C2   DG A 107      25.253 -97.485-209.929 
ATOM   2212  N2   DG A 107      24.127 -98.191-209.808 
ATOM   2213  N3   DG A 107      25.230 -96.252-210.428 
ATOM   2214  C4   DG A 107      26.467 -95.693-210.474 
ATOM   2215  P    DG A 108      23.083 -90.150-211.184 
ATOM   2216  OP1  DG A 108      22.515 -89.395-212.323 
ATOM   2217  OP2  DG A 108      24.007 -89.402-210.304 
ATOM   2218  O5'  DG A 108      21.897 -90.775-210.309 
ATOM   2219  C5'  DG A 108      21.348 -92.052-210.688 
ATOM   2220  C4'  DG A 108      21.155 -92.918-209.459 
ATOM   2221  O4'  DG A 108      22.345 -93.694-209.134 
ATOM   2222  C3'  DG A 108      20.837 -92.174-208.163 
ATOM   2223  O3'  DG A 108      19.913 -92.945-207.404 
ATOM   2224  C2'  DG A 108      22.165 -92.125-207.407 
ATOM   2225  C1'  DG A 108      22.614 -93.542-207.749 
ATOM   2226  N9   DG A 108      24.069 -93.778-207.532 
ATOM   2227  C8   DG A 108      25.127 -92.910-207.698 
ATOM   2228  N7   DG A 108      26.296 -93.434-207.419 
ATOM   2229  C5   DG A 108      25.991 -94.740-207.040 
ATOM   2230  C6   DG A 108      26.846 -95.794-206.625 
ATOM   2231  O6   DG A 108      28.068 -95.792-206.505 
ATOM   2232  N1   DG A 108      26.120 -96.957-206.333 
ATOM   2233  C2   DG A 108      24.748 -97.085-206.428 
ATOM   2234  N2   DG A 108      24.246 -98.279-206.105 
ATOM   2235  N3   DG A 108      23.947 -96.095-206.818 
ATOM   2236  C4   DG A 108      24.635 -94.961-207.105 
ATOM   2237  P    DC A 109      18.737 -92.194-206.618 
ATOM   2238  OP1  DC A 109      17.607 -91.942-207.540 
ATOM   2239  OP2  DC A 109      19.284 -91.009-205.922 
ATOM   2240  O5'  DC A 109      18.318 -93.303-205.544 
ATOM   2241  C5'  DC A 109      18.477 -94.694-205.878 
ATOM   2242  C4'  DC A 109      19.073 -95.445-204.704 
ATOM   2243  O4'  DC A 109      20.529 -95.430-204.717 
ATOM   2244  C3'  DC A 109      18.712 -94.909-203.319 
ATOM   2245  O3'  DC A 109      18.556 -96.006-202.427 
ATOM   2246  C2'  DC A 109      19.934 -94.100-202.886 
ATOM   2247  C1'  DC A 109      20.985 -95.067-203.423 
ATOM   2248  N1   DC A 109      22.339 -94.463-203.562 
ATOM   2249  C2   DC A 109      23.442 -95.279-203.322 
ATOM   2250  O2   DC A 109      23.253 -96.460-203.007 
ATOM   2251  N3   DC A 109      24.686 -94.747-203.442 
ATOM   2252  C4   DC A 109      24.848 -93.464-203.786 
ATOM   2253  N4   DC A 109      26.081 -92.992-203.890 
ATOM   2254  C5   DC A 109      23.727 -92.607-204.036 
ATOM   2255  C6   DC A 109      22.492 -93.157-203.910 
ATOM   2256  P    DA A 110      17.381 -95.963-201.341 
ATOM   2257  OP1  DA A 110      16.118 -96.423-201.959 
ATOM   2258  OP2  DA A 110      17.343 -94.628-200.704 
ATOM   2259  O5'  DA A 110      17.890 -97.050-200.282 
ATOM   2260  C5'  DA A 110      18.693 -98.152-200.744 
ATOM   2261  C4'  DA A 110      19.852 -98.382-199.795 
ATOM   2262  O4'  DA A 110      21.019 -97.582-200.140 
ATOM   2263  C3'  DA A 110      19.589 -98.039-198.329 
ATOM   2264  O3'  DA A 110      20.263 -98.984-197.507 
ATOM   2265  C2'  DA A 110      20.241 -96.671-198.129 
ATOM   2266  C1'  DA A 110      21.490 -96.946-198.961 
ATOM   2267  N9   DA A 110      22.227 -95.716-199.362 
ATOM   2268  C8   DA A 110      21.720 -94.487-199.673 
ATOM   2269  N7   DA A 110      22.624 -93.610-199.984 
ATOM   2270  C5   DA A 110      23.819 -94.307-199.873 
ATOM   2271  C6   DA A 110      25.157 -93.931-200.074 
ATOM   2272  N6   DA A 110      25.532 -92.700-200.449 
ATOM   2273  N1   DA A 110      26.101 -94.870-199.875 
ATOM   2274  C2   DA A 110      25.723 -96.093-199.503 
ATOM   2275  N3   DA A 110      24.512 -96.557-199.286 
ATOM   2276  C4   DA A 110      23.586 -95.597-199.492 
ATOM   2277  P    DG A 111      19.538 -99.514-196.181 
ATOM   2278  OP1  DG A 111      18.623-100.624-196.525 
ATOM   2279  OP2  DG A 111      18.934 -98.374-195.457 
ATOM   2280  O5'  DG A 111      20.782-100.081-195.348 
ATOM   2281  C5'  DG A 111      21.921-100.600-196.060 
ATOM   2282  C4'  DG A 111      23.203-100.103-195.420 
ATOM   2283  O4'  DG A 111      23.634 -98.823-195.964 
ATOM   2284  C3'  DG A 111      23.143 -99.862-193.912 
ATOM   2285  O3'  DG A 111      24.389-100.238-193.336 
ATOM   2286  C2'  DG A 111      22.978 -98.350-193.768 
ATOM   2287  C1'  DG A 111      23.945 -97.959-194.881 
ATOM   2288  N9   DG A 111      23.784 -96.554-195.350 
ATOM   2289  C8   DG A 111      22.637 -95.797-195.454 
ATOM   2290  N7   DG A 111      22.839 -94.583-195.906 
ATOM   2291  C5   DG A 111      24.216 -94.532-196.115 
ATOM   2292  C6   DG A 111      25.028 -93.473-196.598 
ATOM   2293  O6   DG A 111      24.694 -92.343-196.946 
ATOM   2294  N1   DG A 111      26.378 -93.848-196.654 
ATOM   2295  C2   DG A 111      26.877 -95.084-196.293 
ATOM   2296  N2   DG A 111      28.196 -95.245-196.420 
ATOM   2297  N3   DG A 111      26.113 -96.077-195.840 
ATOM   2298  C4   DG A 111      24.802 -95.730-195.779 
ATOM   2299  P    DA A 112      24.397-100.987-191.922 
ATOM   2300  OP1  DA A 112      24.176-102.436-192.128 
ATOM   2301  OP2  DA A 112      23.458-100.311-190.998 
ATOM   2302  O5'  DA A 112      25.900-100.734-191.439 
ATOM   2303  C5'  DA A 112      26.938-100.600-192.428 
ATOM   2304  C4'  DA A 112      27.854 -99.447-192.064 
ATOM   2305  O4'  DA A 112      27.386 -98.176-192.598 
ATOM   2306  C3'  DA A 112      28.024 -99.179-190.569 
ATOM   2307  O3'  DA A 112      29.368 -98.782-190.323 
ATOM   2308  C2'  DA A 112      27.106 -97.992-190.282 
ATOM   2309  C1'  DA A 112      27.420 -97.213-191.555 
ATOM   2310  N9   DA A 112      26.422 -96.153-191.872 
ATOM   2311  C8   DA A 112      25.075 -96.164-191.650 
ATOM   2312  N7   DA A 112      24.471 -95.083-192.038 
ATOM   2313  C5   DA A 112      25.491 -94.297-192.555 
ATOM   2314  C6   DA A 112      25.501 -93.016-193.131 
ATOM   2315  N6   DA A 112      24.400 -92.268-193.291 
ATOM   2316  N1   DA A 112      26.688 -92.530-193.540 
ATOM   2317  C2   DA A 112      27.778 -93.278-193.379 
ATOM   2318  N3   DA A 112      27.891 -94.480-192.858 
ATOM   2319  C4   DA A 112      26.690 -94.943-192.457 
ATOM   2320  P    DA A 113      30.105 -99.314-189.005 
ATOM   2321  OP1  DA A 113      30.662-100.662-189.259 
ATOM   2322  OP2  DA A 113      29.194 -99.197-187.845 
ATOM   2323  O5'  DA A 113      31.297 -98.257-188.862 
ATOM   2324  C5'  DA A 113      31.836 -97.646-190.050 
ATOM   2325  C4'  DA A 113      32.038 -96.161-189.823 
ATOM   2326  O4'  DA A 113      30.849 -95.384-190.141 
ATOM   2327  C3'  DA A 113      32.376 -95.747-188.391 
ATOM   2328  O3'  DA A 113      33.305 -94.671-188.429 
ATOM   2329  C2'  DA A 113      31.058 -95.230-187.816 
ATOM   2330  C1'  DA A 113      30.597 -94.491-189.067 
ATOM   2331  N9   DA A 113      29.143 -94.163-189.069 
ATOM   2332  C8   DA A 113      28.110 -94.887-188.547 
ATOM   2333  N7   DA A 113      26.949 -94.333-188.707 
ATOM   2334  C5   DA A 113      27.229 -93.156-189.385 
ATOM   2335  C6   DA A 113      26.412 -92.114-189.854 
ATOM   2336  N6   DA A 113      25.080 -92.093-189.703 
ATOM   2337  N1   DA A 113      27.015 -91.090-190.487 
ATOM   2338  C2   DA A 113      28.339 -91.116-190.635 
ATOM   2339  N3   DA A 113      29.200 -92.029-190.241 
ATOM   2340  C4   DA A 113      28.571 -93.042-189.611 
ATOM   2341  P    DG A 114      34.494 -94.632-187.358 
ATOM   2342  OP1  DG A 114      35.614 -95.476-187.830 
ATOM   2343  OP2  DG A 114      33.961 -94.951-186.015 
ATOM   2344  O5'  DG A 114      34.920 -93.091-187.415 
ATOM   2345  C5'  DG A 114      34.751 -92.365-188.646 
ATOM   2346  C4'  DG A 114      34.164 -90.996-188.364 
ATOM   2347  O4'  DG A 114      32.708 -91.008-188.346 
ATOM   2348  C3'  DG A 114      34.545 -90.372-187.022 
ATOM   2349  O3'  DG A 114      34.706 -88.969-187.194 
ATOM   2350  C2'  DG A 114      33.331 -90.616-186.124 
ATOM   2351  C1'  DG A 114      32.270 -90.326-187.181 
ATOM   2352  N9   DG A 114      30.916 -90.839-186.827 
ATOM   2353  C8   DG A 114      30.570 -91.977-186.131 
ATOM   2354  N7   DG A 114      29.279 -92.142-185.987 
ATOM   2355  C5   DG A 114      28.729 -91.035-186.631 
ATOM   2356  C6   DG A 114      27.371 -90.661-186.808 
ATOM   2357  O6   DG A 114      26.358 -91.239-186.426 
ATOM   2358  N1   DG A 114      27.260 -89.461-187.523 
ATOM   2359  C2   DG A 114      28.322 -88.720-188.005 
ATOM   2360  N2   DG A 114      28.004 -87.602-188.664 
ATOM   2361  N3   DG A 114      29.594 -89.072-187.840 
ATOM   2362  C4   DG A 114      29.720 -90.233-187.147 
ATOM   2363  P    DA A 115      35.893 -88.224-186.423 
ATOM   2364  OP1  DA A 115      37.148 -88.356-187.198 
ATOM   2365  OP2  DA A 115      35.945 -88.692-185.020 
ATOM   2366  O5'  DA A 115      35.393 -86.705-186.464 
ATOM   2367  C5'  DA A 115      34.578 -86.268-187.568 
ATOM   2368  C4'  DA A 115      33.429 -85.420-187.061 
ATOM   2369  O4'  DA A 115      32.262 -86.218-186.710 
ATOM   2370  C3'  DA A 115      33.710 -84.604-185.799 
ATOM   2371  O3'  DA A 115      33.042 -83.353-185.901 
ATOM   2372  C2'  DA A 115      33.067 -85.407-184.668 
ATOM   2373  C1'  DA A 115      31.807 -85.808-185.430 
ATOM   2374  N9   DA A 115      31.072 -86.947-184.814 
ATOM   2375  C8   DA A 115      31.582 -88.027-184.151 
ATOM   2376  N7   DA A 115      30.678 -88.855-183.726 
ATOM   2377  C5   DA A 115      29.482 -88.284-184.136 
ATOM   2378  C6   DA A 115      28.143 -88.684-183.989 
ATOM   2379  N6   DA A 115      27.770 -89.807-183.359 
ATOM   2380  N1   DA A 115      27.198 -87.884-184.516 
ATOM   2381  C2   DA A 115      27.573 -86.770-185.141 
ATOM   2382  N3   DA A 115      28.785 -86.297-185.339 
ATOM   2383  C4   DA A 115      29.712 -87.116-184.802 
ATOM   2384  P    DA A 116      33.779 -82.034-185.370 
ATOM   2385  OP1  DA A 116      34.685 -81.516-186.419 
ATOM   2386  OP2  DA A 116      34.397 -82.307-184.055 
ATOM   2387  O5'  DA A 116      32.542 -81.035-185.185 
ATOM   2388  C5'  DA A 116      31.393 -81.181-186.040 
ATOM   2389  C4'  DA A 116      30.121 -81.059-185.223 
ATOM   2390  O4'  DA A 116      29.689 -82.337-184.674 
ATOM   2391  C3'  DA A 116      30.199 -80.142-184.003 
ATOM   2392  O3'  DA A 116      28.959 -79.460-183.859 
ATOM   2393  C2'  DA A 116      30.375 -81.089-182.817 
ATOM   2394  C1'  DA A 116      29.396 -82.157-183.297 
ATOM   2395  N9   DA A 116      29.559 -83.470-182.613 
ATOM   2396  C8   DA A 116      30.708 -84.056-182.165 
ATOM   2397  N7   DA A 116      30.524 -85.211-181.605 
ATOM   2398  C5   DA A 116      29.152 -85.408-181.688 
ATOM   2399  C6   DA A 116      28.318 -86.458-181.269 
ATOM   2400  N6   DA A 116      28.769 -87.560-180.653 
ATOM   2401  N1   DA A 116      26.999 -86.334-181.506 
ATOM   2402  C2   DA A 116      26.557 -85.236-182.119 
ATOM   2403  N3   DA A 116      27.236 -84.198-182.553 
ATOM   2404  C4   DA A 116      28.553 -84.346-182.304 
ATOM   2405  P    DA A 117      28.965 -77.923-183.416 
ATOM   2406  OP1  DA A 117      29.176 -77.065-184.604 
ATOM   2407  OP2  DA A 117      29.917 -77.732-182.300 
ATOM   2408  O5'  DA A 117      27.467 -77.742-182.882 
ATOM   2409  C5'  DA A 117      26.419 -78.543-183.459 
ATOM   2410  C4'  DA A 117      25.513 -79.076-182.367 
ATOM   2411  O4'  DA A 117      25.981 -80.345-181.827 
ATOM   2412  C3'  DA A 117      25.362 -78.185-181.134 
ATOM   2413  O3'  DA A 117      24.024 -78.277-180.660 
ATOM   2414  C2'  DA A 117      26.290 -78.808-180.090 
ATOM   2415  C1'  DA A 117      25.964 -80.263-180.410 
ATOM   2416  N9   DA A 117      26.963 -81.232-179.879 
ATOM   2417  C8   DA A 117      28.313 -81.071-179.749 
ATOM   2418  N7   DA A 117      28.918 -82.104-179.247 
ATOM   2419  C5   DA A 117      27.895 -83.017-179.028 
ATOM   2420  C6   DA A 117      27.886 -84.321-178.507 
ATOM   2421  N6   DA A 117      28.988 -84.960-178.092 
ATOM   2422  N1   DA A 117      26.697 -84.946-178.426 
ATOM   2423  C2   DA A 117      25.604 -84.306-178.841 
ATOM   2424  N3   DA A 117      25.491 -83.096-179.342 
ATOM   2425  C4   DA A 117      26.695 -82.491-179.412 
ATOM   2426  P    DT A 118      23.299 -76.955-180.121 
ATOM   2427  OP1  DT A 118      22.732 -76.200-181.260 
ATOM   2428  OP2  DT A 118      24.224 -76.207-179.241 
ATOM   2429  O5'  DT A 118      22.114 -77.580-179.246 
ATOM   2430  C5'  DT A 118      21.564 -78.857-179.625 
ATOM   2431  C4'  DT A 118      21.372 -79.724-178.396 
ATOM   2432  O4'  DT A 118      22.561 -80.499-178.071 
ATOM   2433  C3'  DT A 118      21.053 -78.979-177.100 
ATOM   2434  O3'  DT A 118      20.130 -79.750-176.341 
ATOM   2435  C2'  DT A 118      22.381 -78.930-176.344 
ATOM   2436  C1'  DT A 118      22.831 -80.348-176.686 
ATOM   2437  N1   DT A 118      24.285 -80.583-176.469 
ATOM   2438  C2   DT A 118      24.659 -81.834-176.040 
ATOM   2439  O2   DT A 118      23.860 -82.732-175.838 
ATOM   2440  N3   DT A 118      26.015 -82.015-175.849 
ATOM   2441  C4   DT A 118      27.003 -81.072-176.047 
ATOM   2442  O4   DT A 118      28.186 -81.352-175.841 
ATOM   2443  C5   DT A 118      26.513 -79.791-176.496 
ATOM   2444  C7   DT A 118      27.523 -78.706-176.736 
ATOM   2445  C6   DT A 118      25.200 -79.587-176.690 
ATOM   2446  P    DC A 119      18.953 -78.999-175.555 
ATOM   2447  OP1  DC A 119      17.823 -78.747-176.477 
ATOM   2448  OP2  DC A 119      19.501 -77.814-174.859 
ATOM   2449  O5'  DC A 119      18.534 -80.108-174.480 
ATOM   2450  C5'  DC A 119      18.693 -81.499-174.815 
ATOM   2451  C4'  DC A 119      19.290 -82.250-173.641 
ATOM   2452  O4'  DC A 119      20.745 -82.235-173.654 
ATOM   2453  C3'  DC A 119      18.928 -81.714-172.256 
ATOM   2454  O3'  DC A 119      18.772 -82.811-171.364 
ATOM   2455  C2'  DC A 119      20.150 -80.906-171.822 
ATOM   2456  C1'  DC A 119      21.201 -81.872-172.360 
ATOM   2457  N1   DC A 119      22.556 -81.269-172.499 
ATOM   2458  C2   DC A 119      23.658 -82.085-172.259 
ATOM   2459  O2   DC A 119      23.469 -83.265-171.944 
ATOM   2460  N3   DC A 119      24.902 -81.552-172.379 
ATOM   2461  C4   DC A 119      25.064 -80.269-172.722 
ATOM   2462  N4   DC A 119      26.297 -79.797-172.827 
ATOM   2463  C5   DC A 119      23.944 -79.413-172.973 
ATOM   2464  C6   DC A 119      22.709 -79.962-172.847 
ATOM   2465  P    DA A 120      17.597 -82.768-170.278 
ATOM   2466  OP1  DA A 120      16.334 -83.228-170.896 
ATOM   2467  OP2  DA A 120      17.560 -81.434-169.641 
ATOM   2468  O5'  DA A 120      18.106 -83.855-169.219 
ATOM   2469  C5'  DA A 120      18.909 -84.958-169.681 
ATOM   2470  C4'  DA A 120      20.068 -85.188-168.732 
ATOM   2471  O4'  DA A 120      21.235 -84.387-169.077 
ATOM   2472  C3'  DA A 120      19.806 -84.844-167.266 
ATOM   2473  O3'  DA A 120      20.479 -85.790-166.444 
ATOM   2474  C2'  DA A 120      20.458 -83.476-167.066 
ATOM   2475  C1'  DA A 120      21.706 -83.752-167.898 
ATOM   2476  N9   DA A 120      22.444 -82.521-168.299 
ATOM   2477  C8   DA A 120      21.936 -81.293-168.610 
ATOM   2478  N7   DA A 120      22.840 -80.416-168.921 
ATOM   2479  C5   DA A 120      24.035 -81.112-168.810 
ATOM   2480  C6   DA A 120      25.373 -80.737-169.011 
ATOM   2481  N6   DA A 120      25.748 -79.506-169.386 
ATOM   2482  N1   DA A 120      26.317 -81.676-168.812 
ATOM   2483  C2   DA A 120      25.939 -82.898-168.440 
ATOM   2484  N3   DA A 120      24.729 -83.362-168.223 
ATOM   2485  C4   DA A 120      23.802 -82.402-168.428 
ATOM   2486  P    DC A 121      19.755 -86.319-165.118 
ATOM   2487  OP1  DC A 121      18.839 -87.430-165.462 
ATOM   2488  OP2  DC A 121      19.151 -85.180-164.394 
ATOM   2489  O5'  DC A 121      20.999 -86.886-164.285 
ATOM   2490  C5'  DC A 121      22.137 -87.406-164.996 
ATOM   2491  C4'  DC A 121      23.419 -86.909-164.357 
ATOM   2492  O4'  DC A 121      23.850 -85.628-164.901 
ATOM   2493  C3'  DC A 121      23.360 -86.667-162.849 
ATOM   2494  O3'  DC A 121      24.605 -87.043-162.273 
ATOM   2495  C2'  DC A 121      23.195 -85.155-162.705 
ATOM   2496  C1'  DC A 121      24.162 -84.765-163.818 
ATOM   2497  N1   DC A 121      24.000 -83.360-164.287 
ATOM   2498  C2   DC A 121      25.144 -82.673-164.685 
ATOM   2499  O2   DC A 121      26.235 -83.251-164.635 
ATOM   2500  N3   DC A 121      25.018 -81.391-165.115 
ATOM   2501  C4   DC A 121      23.817 -80.799-165.155 
ATOM   2502  N4   DC A 121      23.747 -79.548-165.582 
ATOM   2503  C5   DC A 121      22.629 -81.488-164.749 
ATOM   2504  C6   DC A 121      22.775 -82.768-164.322 
ATOM   2505  P    DC A 122      24.613 -87.792-160.859 
ATOM   2506  OP1  DC A 122      24.392 -89.241-161.064 
ATOM   2507  OP2  DC A 122      23.675 -87.117-159.935 
ATOM   2508  O5'  DC A 122      26.117 -87.540-160.376 
ATOM   2509  C5'  DC A 122      27.155 -87.405-161.365 
ATOM   2510  C4'  DC A 122      28.071 -86.253-161.001 
ATOM   2511  O4'  DC A 122      27.603 -84.981-161.535 
ATOM   2512  C3'  DC A 122      28.241 -85.984-159.506 
ATOM   2513  O3'  DC A 122      29.584 -85.587-159.259 
ATOM   2514  C2'  DC A 122      27.322 -84.797-159.218 
ATOM   2515  C1'  DC A 122      27.636 -84.019-160.492 
ATOM   2516  N1   DC A 122      26.639 -82.959-160.809 
ATOM   2517  C2   DC A 122      27.101 -81.790-161.407 
ATOM   2518  O2   DC A 122      28.308 -81.681-161.650 
ATOM   2519  N3   DC A 122      26.207 -80.811-161.703 
ATOM   2520  C4   DC A 122      24.906 -80.968-161.424 
ATOM   2521  N4   DC A 122      24.075 -79.984-161.731 
ATOM   2522  C5   DC A 122      24.411 -82.162-160.807 
ATOM   2523  C6   DC A 122      25.320 -83.128-160.520 
ATOM   2524  P    DA A 123      30.322 -86.119-157.942 
ATOM   2525  OP1  DA A 123      30.879 -87.467-158.196 
ATOM   2526  OP2  DA A 123      29.411 -86.002-156.782 
ATOM   2527  O5'  DA A 123      31.514 -85.063-157.799 
ATOM   2528  C5'  DA A 123      32.052 -84.451-158.987 
ATOM   2529  C4'  DA A 123      32.254 -82.966-158.759 
ATOM   2530  O4'  DA A 123      31.066 -82.189-159.078 
ATOM   2531  C3'  DA A 123      32.592 -82.552-157.327 
ATOM   2532  O3'  DA A 123      33.521 -81.476-157.366 
ATOM   2533  C2'  DA A 123      31.274 -82.035-156.752 
ATOM   2534  C1'  DA A 123      30.813 -81.296-158.004 
ATOM   2535  N9   DA A 123      29.360 -80.969-158.006 
ATOM   2536  C8   DA A 123      28.326 -81.692-157.484 
ATOM   2537  N7   DA A 123      27.165 -81.139-157.643 
ATOM   2538  C5   DA A 123      27.446 -79.961-158.322 
ATOM   2539  C6   DA A 123      26.628 -78.920-158.791 
ATOM   2540  N6   DA A 123      25.296 -78.899-158.639 
ATOM   2541  N1   DA A 123      27.231 -77.896-159.423 
ATOM   2542  C2   DA A 123      28.555 -77.922-159.572 
ATOM   2543  N3   DA A 123      29.416 -78.834-159.178 
ATOM   2544  C4   DA A 123      28.788 -79.848-158.547 
ATOM   2545  P    DT A 124      34.710 -81.437-156.295 
ATOM   2546  OP1  DT A 124      35.830 -82.282-156.766 
ATOM   2547  OP2  DT A 124      34.177 -81.757-154.952 
ATOM   2548  O5'  DT A 124      35.136 -79.896-156.352 
ATOM   2549  C5'  DT A 124      34.968 -79.170-157.583 
ATOM   2550  C4'  DT A 124      34.381 -77.801-157.301 
ATOM   2551  O4'  DT A 124      32.924 -77.814-157.283 
ATOM   2552  C3'  DT A 124      34.761 -77.178-155.959 
ATOM   2553  O3'  DT A 124      34.922 -75.775-156.131 
ATOM   2554  C2'  DT A 124      33.547 -77.421-155.061 
ATOM   2555  C1'  DT A 124      32.486 -77.131-156.118 
ATOM   2556  N1   DT A 124      31.133 -77.644-155.763 
ATOM   2557  C2   DT A 124      30.055 -76.898-156.173 
ATOM   2558  O2   DT A 124      30.166 -75.859-156.800 
ATOM   2559  N3   DT A 124      28.816 -77.404-155.825 
ATOM   2560  C4   DT A 124      28.575 -78.566-155.120 
ATOM   2561  O4   DT A 124      27.421 -78.917-154.869 
ATOM   2562  C5   DT A 124      29.769 -79.279-154.734 
ATOM   2563  C7   DT A 124      29.597 -80.555-153.963 
ATOM   2564  C6   DT A 124      30.986 -78.810-155.059 
ATOM   2565  P    DT A 125      36.110 -75.029-155.359 
ATOM   2566  OP1  DT A 125      37.364 -75.161-156.135 
ATOM   2567  OP2  DT A 125      36.161 -75.497-153.957 
ATOM   2568  O5'  DT A 125      35.609 -73.510-155.400 
ATOM   2569  C5'  DT A 125      34.795 -73.074-156.505 
ATOM   2570  C4'  DT A 125      33.646 -72.225-155.998 
ATOM   2571  O4'  DT A 125      32.478 -73.023-155.647 
ATOM   2572  C3'  DT A 125      33.927 -71.410-154.736 
ATOM   2573  O3'  DT A 125      33.258 -70.158-154.838 
ATOM   2574  C2'  DT A 125      33.284 -72.212-153.605 
ATOM   2575  C1'  DT A 125      32.024 -72.613-154.367 
ATOM   2576  N1   DT A 125      31.289 -73.752-153.751 
ATOM   2577  C2   DT A 125      29.918 -73.737-153.848 
ATOM   2578  O2   DT A 125      29.302 -72.846-154.406 
ATOM   2579  N3   DT A 125      29.270 -74.809-153.264 
ATOM   2580  C4   DT A 125      29.866 -75.868-152.609 
ATOM   2581  O4   DT A 125      29.180 -76.771-152.126 
ATOM   2582  C5   DT A 125      31.307 -75.794-152.559 
ATOM   2583  C7   DT A 125      32.034 -76.907-151.863 
ATOM   2584  C6   DT A 125      31.963 -74.764-153.117 
ATOM   2585  P    DC A 126      33.995 -68.839-154.307 
ATOM   2586  OP1  DC A 126      34.902 -68.322-155.356 
ATOM   2587  OP2  DC A 126      34.613 -69.113-152.991 
ATOM   2588  O5'  DC A 126      32.758 -67.840-154.122 
ATOM   2589  C5'  DC A 126      31.609 -67.987-154.976 
ATOM   2590  C4'  DC A 126      30.337 -67.865-154.160 
ATOM   2591  O4'  DC A 126      29.906 -69.142-153.611 
ATOM   2592  C3'  DC A 126      30.416 -66.947-152.940 
ATOM   2593  O3'  DC A 126      29.175 -66.266-152.796 
ATOM   2594  C2'  DC A 126      30.591 -67.894-151.753 
ATOM   2595  C1'  DC A 126      29.612 -68.962-152.234 
ATOM   2596  N1   DC A 126      29.775 -70.276-151.550 
ATOM   2597  C2   DC A 126      28.630 -71.033-151.319 
ATOM   2598  O2   DC A 126      27.537 -70.589-151.688 
ATOM   2599  N3   DC A 126      28.758 -72.234-150.696 
ATOM   2600  C4   DC A 126      29.961 -72.678-150.312 
ATOM   2601  N4   DC A 126      30.032 -73.855-149.709 
ATOM   2602  C5   DC A 126      31.150 -71.914-150.540 
ATOM   2603  C6   DC A 126      31.002 -70.717-151.163 
ATOM   2604  P    DC A 127      29.181 -64.728-152.353 
ATOM   2605  OP1  DC A 127      29.393 -63.871-153.541 
ATOM   2606  OP2  DC A 127      30.133 -64.537-151.237 
ATOM   2607  O5'  DC A 127      27.684 -64.548-151.818 
ATOM   2608  C5'  DC A 127      26.635 -65.348-152.395 
ATOM   2609  C4'  DC A 127      25.729 -65.881-151.304 
ATOM   2610  O4'  DC A 127      26.198 -67.150-150.764 
ATOM   2611  C3'  DC A 127      25.578 -64.990-150.071 
ATOM   2612  O3'  DC A 127      24.240 -65.082-149.597 
ATOM   2613  C2'  DC A 127      26.506 -65.613-149.027 
ATOM   2614  C1'  DC A 127      26.180 -67.069-149.347 
ATOM   2615  N1   DC A 127      27.180 -68.037-148.816 
ATOM   2616  C2   DC A 127      26.717 -69.278-148.385 
ATOM   2617  O2   DC A 127      25.507 -69.522-148.461 
ATOM   2618  N3   DC A 127      27.612 -70.173-147.896 
ATOM   2619  C4   DC A 127      28.914 -69.871-147.831 
ATOM   2620  N4   DC A 127      29.748 -70.779-147.346 
ATOM   2621  C5   DC A 127      29.411 -68.600-148.268 
ATOM   2622  C6   DC A 127      28.501 -67.718-148.753 
ATOM   2623  P    DA A 128      23.516 -63.761-149.057 
ATOM   2624  OP1  DA A 128      22.948 -63.005-150.197 
ATOM   2625  OP2  DA A 128      24.440 -63.013-148.178 
ATOM   2626  O5'  DA A 128      22.330 -64.386-148.183 
ATOM   2627  C5'  DA A 128      21.780 -65.662-148.561 
ATOM   2628  C4'  DA A 128      21.588 -66.529-147.333 
ATOM   2629  O4'  DA A 128      22.778 -67.305-147.008 
ATOM   2630  C3'  DA A 128      21.269 -65.784-146.036 
ATOM   2631  O3'  DA A 128      20.346 -66.555-145.278 
ATOM   2632  C2'  DA A 128      22.598 -65.735-145.281 
ATOM   2633  C1'  DA A 128      23.047 -67.153-145.623 
ATOM   2634  N9   DA A 128      24.502 -67.388-145.406 
ATOM   2635  C8   DA A 128      25.538 -66.515-145.576 
ATOM   2636  N7   DA A 128      26.701 -67.020-145.303 
ATOM   2637  C5   DA A 128      26.417 -68.325-144.923 
ATOM   2638  C6   DA A 128      27.234 -69.390-144.509 
ATOM   2639  N6   DA A 128      28.568 -69.302-144.404 
ATOM   2640  N1   DA A 128      26.629 -70.553-144.204 
ATOM   2641  C2   DA A 128      25.304 -70.634-144.310 
ATOM   2642  N3   DA A 128      24.442 -69.714-144.683 
ATOM   2643  C4   DA A 128      25.074 -68.560-144.982 
ATOM   2644  P    DG A 129      19.170 -65.805-144.492 
ATOM   2645  OP1  DG A 129      18.040 -65.552-145.414 
ATOM   2646  OP2  DG A 129      19.717 -64.620-143.795 
ATOM   2647  O5'  DG A 129      18.751 -66.913-143.417 
ATOM   2648  C5'  DG A 129      18.910 -68.305-143.752 
ATOM   2649  C4'  DG A 129      19.506 -69.056-142.578 
ATOM   2650  O4'  DG A 129      20.962 -69.040-142.591 
ATOM   2651  C3'  DG A 129      19.144 -68.519-141.193 
ATOM   2652  O3'  DG A 129      18.989 -69.617-140.301 
ATOM   2653  C2'  DG A 129      20.367 -67.711-140.759 
ATOM   2654  C1'  DG A 129      21.418 -68.677-141.297 
ATOM   2655  N9   DG A 129      22.772 -68.074-141.436 
ATOM   2656  C8   DG A 129      23.120 -66.785-141.776 
ATOM   2657  N7   DG A 129      24.414 -66.572-141.810 
ATOM   2658  C5   DG A 129      24.961 -67.807-141.467 
ATOM   2659  C6   DG A 129      26.318 -68.201-141.337 
ATOM   2660  O6   DG A 129      27.333 -67.530-141.500 
ATOM   2661  N1   DG A 129      26.427 -69.551-140.971 
ATOM   2662  C2   DG A 129      25.364 -70.406-140.760 
ATOM   2663  N2   DG A 129      25.678 -71.658-140.417 
ATOM   2664  N3   DG A 129      24.091 -70.036-140.883 
ATOM   2665  C4   DG A 129      23.968 -68.730-141.237 
ATOM   2666  P    DC A 130      17.813 -69.574-139.215 
ATOM   2667  OP1  DC A 130      16.550 -70.034-139.833 
ATOM   2668  OP2  DC A 130      17.776 -68.239-138.577 
ATOM   2669  O5'  DC A 130      18.322 -70.660-138.156 
ATOM   2670  C5'  DC A 130      19.125 -71.763-138.618 
ATOM   2671  C4'  DC A 130      20.284 -71.993-137.669 
ATOM   2672  O4'  DC A 130      21.452 -71.193-138.013 
ATOM   2673  C3'  DC A 130      20.022 -71.650-136.203 
ATOM   2674  O3'  DC A 130      20.695 -72.595-135.381 
ATOM   2675  C2'  DC A 130      20.674 -70.281-136.003 
ATOM   2676  C1'  DC A 130      21.923 -70.557-136.835 
ATOM   2677  N1   DC A 130      22.660 -69.326-137.236 
ATOM   2678  C2   DC A 130      24.049 -69.398-137.314 
ATOM   2679  O2   DC A 130      24.606 -70.470-137.051 
ATOM   2680  N3   DC A 130      24.740 -68.287-137.677 
ATOM   2681  C4   DC A 130      24.098 -67.145-137.954 
ATOM   2682  N4   DC A 130      24.815 -66.089-138.304 
ATOM   2683  C5   DC A 130      22.670 -67.050-137.879 
ATOM   2684  C6   DC A 130      21.997 -68.171-137.514 
ATOM   2685  P    DT A 131      19.971 -73.125-134.055 
ATOM   2686  OP1  DT A 131      19.055 -74.235-134.399 
ATOM   2687  OP2  DT A 131      19.367 -71.985-133.331 
ATOM   2688  O5'  DT A 131      21.215 -73.692-133.222 
ATOM   2689  C5'  DT A 131      22.354 -74.211-133.933 
ATOM   2690  C4'  DT A 131      23.635 -73.714-133.294 
ATOM   2691  O4'  DT A 131      24.067 -72.434-133.838 
ATOM   2692  C3'  DT A 131      23.576 -73.473-131.786 
ATOM   2693  O3'  DT A 131      24.822 -73.848-131.210 
ATOM   2694  C2'  DT A 131      23.411 -71.960-131.642 
ATOM   2695  C1'  DT A 131      24.378 -71.570-132.755 
ATOM   2696  N1   DT A 131      24.217 -70.165-133.224 
ATOM   2697  C2   DT A 131      25.354 -69.501-133.614 
ATOM   2698  O2   DT A 131      26.461 -70.011-133.589 
ATOM   2699  N3   DT A 131      25.166 -68.200-134.041 
ATOM   2700  C4   DT A 131      23.963 -67.528-134.108 
ATOM   2701  O4   DT A 131      23.920 -66.363-134.509 
ATOM   2702  C5   DT A 131      22.827 -68.307-133.678 
ATOM   2703  C7   DT A 131      21.478 -67.649-133.720 
ATOM   2704  C6   DT A 131      22.981 -69.573-133.258 
ATOM   2705  P    DG A 132      24.829 -74.597-129.796 
ATOM   2706  OP1  DG A 132      24.609 -76.046-130.001 
ATOM   2707  OP2  DG A 132      23.891 -73.922-128.872 
ATOM   2708  O5'  DG A 132      26.333 -74.345-129.313 
ATOM   2709  C5'  DG A 132      27.371 -74.210-130.302 
ATOM   2710  C4'  DG A 132      28.287 -73.058-129.938 
ATOM   2711  O4'  DG A 132      27.819 -71.786-130.472 
ATOM   2712  C3'  DG A 132      28.457 -72.790-128.443 
ATOM   2713  O3'  DG A 132      29.801 -72.393-128.196 
ATOM   2714  C2'  DG A 132      27.539 -71.603-128.155 
ATOM   2715  C1'  DG A 132      27.853 -70.824-129.429 
ATOM   2716  N9   DG A 132      26.855 -69.764-129.745 
ATOM   2717  C8   DG A 132      25.494 -69.757-129.529 
ATOM   2718  N7   DG A 132      24.897 -68.660-129.926 
ATOM   2719  C5   DG A 132      25.935 -67.885-130.440 
ATOM   2720  C6   DG A 132      25.909 -66.589-131.018 
ATOM   2721  O6   DG A 132      24.947 -65.846-131.197 
ATOM   2722  N1   DG A 132      27.190 -66.176-131.409 
ATOM   2723  C2   DG A 132      28.345 -66.919-131.261 
ATOM   2724  N2   DG A 132      29.469 -66.347-131.699 
ATOM   2725  N3   DG A 132      28.369 -68.135-130.720 
ATOM   2726  C4   DG A 132      27.134 -68.550-130.335 
ATOM   2727  P    DA A 133      30.538 -72.925-126.879 
ATOM   2728  OP1  DA A 133      31.095 -74.273-127.133 
ATOM   2729  OP2  DA A 133      29.627 -72.807-125.719 
ATOM   2730  O5'  DA A 133      31.730 -71.868-126.735 
ATOM   2731  C5'  DA A 133      32.269 -71.257-127.923 
ATOM   2732  C4'  DA A 133      32.471 -69.772-127.696 
ATOM   2733  O4'  DA A 133      31.282 -68.994-128.015 
ATOM   2734  C3'  DA A 133      32.809 -69.358-126.264 
ATOM   2735  O3'  DA A 133      33.738 -68.282-126.303 
ATOM   2736  C2'  DA A 133      31.490 -68.841-125.689 
ATOM   2737  C1'  DA A 133      31.030 -68.101-126.941 
ATOM   2738  N9   DA A 133      29.576 -67.774-126.943 
ATOM   2739  C8   DA A 133      28.543 -68.498-126.421 
ATOM   2740  N7   DA A 133      27.382 -67.944-126.580 
ATOM   2741  C5   DA A 133      27.662 -66.766-127.259 
ATOM   2742  C6   DA A 133      26.844 -65.725-127.728 
ATOM   2743  N6   DA A 133      25.512 -65.704-127.576 
ATOM   2744  N1   DA A 133      27.447 -64.701-128.360 
ATOM   2745  C2   DA A 133      28.771 -64.727-128.508 
ATOM   2746  N3   DA A 133      29.633 -65.640-128.115 
ATOM   2747  C4   DA A 133      29.004 -66.653-127.484 
ATOM   2748  P    DT A 134      34.926 -68.243-125.232 
ATOM   2749  OP1  DT A 134      36.047 -69.087-125.703 
ATOM   2750  OP2  DT A 134      34.394 -68.562-123.888 
ATOM   2751  O5'  DT A 134      35.352 -66.701-125.288 
ATOM   2752  C5'  DT A 134      35.184 -65.975-126.520 
ATOM   2753  C4'  DT A 134      34.597 -64.607-126.238 
ATOM   2754  O4'  DT A 134      33.141 -64.619-126.219 
ATOM   2755  C3'  DT A 134      34.978 -63.983-124.895 
ATOM   2756  O3'  DT A 134      35.138 -62.580-125.068 
ATOM   2757  C2'  DT A 134      33.764 -64.227-123.998 
ATOM   2758  C1'  DT A 134      32.703 -63.937-125.055 
ATOM   2759  N1   DT A 134      31.349 -64.449-124.700 
ATOM   2760  C2   DT A 134      30.271 -63.703-125.110 
ATOM   2761  O2   DT A 134      30.383 -62.664-125.737 
ATOM   2762  N3   DT A 134      29.033 -64.210-124.762 
ATOM   2763  C4   DT A 134      28.792 -65.371-124.057 
ATOM   2764  O4   DT A 134      27.637 -65.723-123.806 
ATOM   2765  C5   DT A 134      29.986 -66.085-123.671 
ATOM   2766  C7   DT A 134      29.813 -67.360-122.900 
ATOM   2767  C6   DT A 134      31.202 -65.615-123.996 
ATOM   2768  P    DG A 135      36.326 -61.835-124.296 
ATOM   2769  OP1  DG A 135      37.581 -61.967-125.072 
ATOM   2770  OP2  DG A 135      36.377 -62.303-122.894 
ATOM   2771  O5'  DG A 135      35.825 -60.316-124.337 
ATOM   2772  C5'  DG A 135      35.011 -59.879-125.442 
ATOM   2773  C4'  DG A 135      33.862 -59.031-124.935 
ATOM   2774  O4'  DG A 135      32.695 -59.829-124.584 
ATOM   2775  C3'  DG A 135      34.143 -58.215-123.673 
ATOM   2776  O3'  DG A 135      33.474 -56.963-123.775 
ATOM   2777  C2'  DG A 135      33.500 -59.017-122.542 
ATOM   2778  C1'  DG A 135      32.240 -59.419-123.304 
ATOM   2779  N9   DG A 135      31.505 -60.557-122.688 
ATOM   2780  C8   DG A 135      32.001 -61.653-122.016 
ATOM   2781  N7   DG A 135      31.078 -62.483-121.592 
ATOM   2782  C5   DG A 135      29.886 -61.895-122.012 
ATOM   2783  C6   DG A 135      28.545 -62.327-121.846 
ATOM   2784  O6   DG A 135      28.126 -63.337-121.285 
ATOM   2785  N1   DG A 135      27.640 -61.428-122.428 
ATOM   2786  C2   DG A 135      27.987 -60.264-123.085 
ATOM   2787  N2   DG A 135      26.976 -59.542-123.571 
ATOM   2788  N3   DG A 135      29.247 -59.859-123.241 
ATOM   2789  C4   DG A 135      30.135 -60.719-122.681 
ATOM   2790  P    DT A 136      34.211 -55.645-123.244 
ATOM   2791  OP1  DT A 136      35.118 -55.127-124.293 
ATOM   2792  OP2  DT A 136      34.830 -55.918-121.928 
ATOM   2793  O5'  DT A 136      32.975 -54.646-123.059 
ATOM   2794  C5'  DT A 136      31.826 -54.792-123.913 
ATOM   2795  C4'  DT A 136      30.554 -54.670-123.097 
ATOM   2796  O4'  DT A 136      30.122 -55.948-122.548 
ATOM   2797  C3'  DT A 136      30.632 -53.752-121.877 
ATOM   2798  O3'  DT A 136      29.391 -53.071-121.733 
ATOM   2799  C2'  DT A 136      30.807 -54.700-120.690 
ATOM   2800  C1'  DT A 136      29.829 -55.768-121.171 
ATOM   2801  N1   DT A 136      29.991 -57.081-120.487 
ATOM   2802  C2   DT A 136      28.852 -57.816-120.267 
ATOM   2803  O2   DT A 136      27.744 -57.439-120.604 
ATOM   2804  N3   DT A 136      29.042 -59.027-119.630 
ATOM   2805  C4   DT A 136      30.248 -59.550-119.206 
ATOM   2806  O4   DT A 136      30.293 -60.647-118.646 
ATOM   2807  C5   DT A 136      31.386 -58.704-119.482 
ATOM   2808  C7   DT A 136      32.736 -59.199-119.053 
ATOM   2809  C6   DT A 136      31.229 -57.522-120.099 
ATOM   2810  P    DC A 137      29.397 -51.534-121.290 
ATOM   2811  OP1  DC A 137      29.609 -50.676-122.478 
ATOM   2812  OP2  DC A 137      30.350 -51.343-120.174 
ATOM   2813  O5'  DC A 137      27.900 -51.353-120.755 
ATOM   2814  C5'  DC A 137      26.852 -52.154-121.332 
ATOM   2815  C4'  DC A 137      25.946 -52.686-120.240 
ATOM   2816  O4'  DC A 137      26.414 -53.956-119.701 
ATOM   2817  C3'  DC A 137      25.795 -51.796-119.008 
ATOM   2818  O3'  DC A 137      24.457 -51.888-118.534 
ATOM   2819  C2'  DC A 137      26.722 -52.419-117.964 
ATOM   2820  C1'  DC A 137      26.397 -53.874-118.284 
ATOM   2821  N1   DC A 137      27.396 -54.842-117.753 
ATOM   2822  C2   DC A 137      26.933 -56.083-117.321 
ATOM   2823  O2   DC A 137      25.723 -56.327-117.397 
ATOM   2824  N3   DC A 137      27.828 -56.979-116.833 
ATOM   2825  C4   DC A 137      29.131 -56.676-116.768 
ATOM   2826  N4   DC A 137      29.964 -57.584-116.283 
ATOM   2827  C5   DC A 137      29.628 -55.406-117.205 
ATOM   2828  C6   DC A 137      28.717 -54.524-117.690 
ATOM   2829  P    DA A 138      23.732 -50.566-117.994 
ATOM   2830  OP1  DA A 138      23.164 -49.811-119.134 
ATOM   2831  OP2  DA A 138      24.656 -49.818-117.115 
ATOM   2832  O5'  DA A 138      22.546 -51.191-117.120 
ATOM   2833  C5'  DA A 138      21.997 -52.468-117.498 
ATOM   2834  C4'  DA A 138      21.805 -53.334-116.269 
ATOM   2835  O4'  DA A 138      22.994 -54.110-115.945 
ATOM   2836  C3'  DA A 138      21.486 -52.590-114.973 
ATOM   2837  O3'  DA A 138      20.562 -53.361-114.215 
ATOM   2838  C2'  DA A 138      22.814 -52.541-114.218 
ATOM   2839  C1'  DA A 138      23.264 -53.958-114.560 
ATOM   2840  N9   DA A 138      24.718 -54.194-114.343 
ATOM   2841  C8   DA A 138      25.754 -53.321-114.513 
ATOM   2842  N7   DA A 138      26.917 -53.826-114.239 
ATOM   2843  C5   DA A 138      26.633 -55.130-113.859 
ATOM   2844  C6   DA A 138      27.451 -56.195-113.445 
ATOM   2845  N6   DA A 138      28.784 -56.107-113.341 
ATOM   2846  N1   DA A 138      26.845 -57.358-113.141 
ATOM   2847  C2   DA A 138      25.520 -57.439-113.247 
ATOM   2848  N3   DA A 138      24.659 -56.519-113.620 
ATOM   2849  C4   DA A 138      25.290 -55.365-113.919 
ATOM   2850  P    DC A 139      19.386 -52.610-113.429 
ATOM   2851  OP1  DC A 139      18.256 -52.358-114.351 
ATOM   2852  OP2  DC A 139      19.933 -51.425-112.732 
ATOM   2853  O5'  DC A 139      18.967 -53.719-112.354 
ATOM   2854  C5'  DC A 139      19.126 -55.110-112.689 
ATOM   2855  C4'  DC A 139      19.722 -55.861-111.515 
ATOM   2856  O4'  DC A 139      21.178 -55.846-111.528 
ATOM   2857  C3'  DC A 139      19.361 -55.325-110.130 
ATOM   2858  O3'  DC A 139      19.205 -56.422-109.238 
ATOM   2859  C2'  DC A 139      20.583 -54.516-109.696 
ATOM   2860  C1'  DC A 139      21.634 -55.483-110.234 
ATOM   2861  N1   DC A 139      22.988 -54.879-110.373 
ATOM   2862  C2   DC A 139      24.091 -55.695-110.132 
ATOM   2863  O2   DC A 139      23.902 -56.876-109.818 
ATOM   2864  N3   DC A 139      25.335 -55.163-110.253 
ATOM   2865  C4   DC A 139      25.497 -53.880-110.596 
ATOM   2866  N4   DC A 139      26.730 -53.408-110.701 
ATOM   2867  C5   DC A 139      24.376 -53.023-110.847 
ATOM   2868  C6   DC A 139      23.142 -53.573-110.721 
ATOM   2869  P    DC A 140      18.030 -56.379-108.152 
ATOM   2870  OP1  DC A 140      16.767 -56.839-108.770 
ATOM   2871  OP2  DC A 140      17.992 -55.044-107.514 
ATOM   2872  O5'  DC A 140      18.539 -57.466-107.093 
ATOM   2873  C5'  DC A 140      19.342 -58.568-107.555 
ATOM   2874  C4'  DC A 140      20.501 -58.798-106.606 
ATOM   2875  O4'  DC A 140      21.668 -57.998-106.950 
ATOM   2876  C3'  DC A 140      20.239 -58.455-105.139 
ATOM   2877  O3'  DC A 140      20.912 -59.400-104.318 
ATOM   2878  C2'  DC A 140      20.890 -57.087-104.940 
ATOM   2879  C1'  DC A 140      22.139 -57.363-105.772 
ATOM   2880  N1   DC A 140      22.876 -56.132-106.173 
ATOM   2881  C2   DC A 140      24.265 -56.204-106.251 
ATOM   2882  O2   DC A 140      24.823 -57.275-105.988 
ATOM   2883  N3   DC A 140      24.956 -55.092-106.614 
ATOM   2884  C4   DC A 140      24.314 -53.950-106.891 
ATOM   2885  N4   DC A 140      25.032 -52.894-107.240 
ATOM   2886  C5   DC A 140      22.886 -53.855-106.816 
ATOM   2887  C6   DC A 140      22.214 -54.977-106.451 
ATOM   2888  P    DC A 141      20.188 -59.930-102.991 
ATOM   2889  OP1  DC A 141      19.272 -61.040-103.336 
ATOM   2890  OP2  DC A 141      19.583 -58.790-102.267 
ATOM   2891  O5'  DC A 141      21.431 -60.497-102.158 
ATOM   2892  C5'  DC A 141      22.570 -61.017-102.870 
ATOM   2893  C4'  DC A 141      23.852 -60.519-102.231 
ATOM   2894  O4'  DC A 141      24.283 -59.239-102.774 
ATOM   2895  C3'  DC A 141      23.792 -60.278-100.723 
ATOM   2896  O3'  DC A 141      25.038 -60.654-100.147 
ATOM   2897  C2'  DC A 141      23.628 -58.766-100.579 
ATOM   2898  C1'  DC A 141      24.594 -58.375-101.692 
ATOM   2899  N1   DC A 141      24.433 -56.971-102.160 
ATOM   2900  C2   DC A 141      25.577 -56.283-102.559 
ATOM   2901  O2   DC A 141      26.668 -56.862-102.509 
ATOM   2902  N3   DC A 141      25.451 -55.002-102.989 
ATOM   2903  C4   DC A 141      24.250 -54.410-103.028 
ATOM   2904  N4   DC A 141      24.180 -53.158-103.455 
ATOM   2905  C5   DC A 141      23.061 -55.098-102.622 
ATOM   2906  C6   DC A 141      23.208 -56.379-102.196 
ATOM   2907  P    DC A 142      25.046 -61.403 -98.733 
ATOM   2908  OP1  DC A 142      24.825 -62.852 -98.938 
ATOM   2909  OP2  DC A 142      24.108 -60.728 -97.809 
ATOM   2910  O5'  DC A 142      26.549 -61.151 -98.250 
ATOM   2911  C5'  DC A 142      27.587 -61.016 -99.239 
ATOM   2912  C4'  DC A 142      28.503 -59.863 -98.875 
ATOM   2913  O4'  DC A 142      28.035 -58.592 -99.409 
ATOM   2914  C3'  DC A 142      28.674 -59.595 -97.380 
ATOM   2915  O3'  DC A 142      30.017 -59.198 -97.133 
ATOM   2916  C2'  DC A 142      27.755 -58.408 -97.092 
ATOM   2917  C1'  DC A 142      28.069 -57.629 -98.366 
ATOM   2918  N1   DC A 142      27.071 -56.570 -98.682 
ATOM   2919  C2   DC A 142      27.534 -55.401 -99.281 
ATOM   2920  O2   DC A 142      28.741 -55.292 -99.523 
ATOM   2921  N3   DC A 142      26.640 -54.421 -99.576 
ATOM   2922  C4   DC A 142      25.339 -54.579 -99.297 
ATOM   2923  N4   DC A 142      24.507 -53.595 -99.605 
ATOM   2924  C5   DC A 142      24.843 -55.773 -98.681 
ATOM   2925  C6   DC A 142      25.753 -56.739 -98.394 
ATOM   2926  P    DA A 143      30.754 -59.730 -95.816 
ATOM   2927  OP1  DA A 143      31.311 -61.078 -96.070 
ATOM   2928  OP2  DA A 143      29.843 -59.613 -94.656 
ATOM   2929  O5'  DA A 143      31.946 -58.673 -95.672 
ATOM   2930  C5'  DA A 143      32.485 -58.062 -96.860 
ATOM   2931  C4'  DA A 143      32.687 -56.577 -96.633 
ATOM   2932  O4'  DA A 143      31.498 -55.800 -96.952 
ATOM   2933  C3'  DA A 143      33.025 -56.163 -95.201 
ATOM   2934  O3'  DA A 143      33.954 -55.087 -95.240 
ATOM   2935  C2'  DA A 143      31.707 -55.646 -94.626 
ATOM   2936  C1'  DA A 143      31.246 -54.907 -95.878 
ATOM   2937  N9   DA A 143      29.793 -54.579 -95.880 
ATOM   2938  C8   DA A 143      28.759 -55.303 -95.358 
ATOM   2939  N7   DA A 143      27.598 -54.749 -95.517 
ATOM   2940  C5   DA A 143      27.878 -53.572 -96.195 
ATOM   2941  C6   DA A 143      27.061 -52.530 -96.665 
ATOM   2942  N6   DA A 143      25.729 -52.510 -96.513 
ATOM   2943  N1   DA A 143      27.664 -51.506 -97.297 
ATOM   2944  C2   DA A 143      28.988 -51.532 -97.445 
ATOM   2945  N3   DA A 143      29.849 -52.445 -97.052 
ATOM   2946  C4   DA A 143      29.220 -53.459 -96.421 
ATOM   2947  P    DG A 144      35.143 -55.048 -94.168 
ATOM   2948  OP1  DG A 144      36.263 -55.892 -94.640 
ATOM   2949  OP2  DG A 144      34.610 -55.367 -92.825 
ATOM   2950  O5'  DG A 144      35.569 -53.507 -94.225 
ATOM   2951  C5'  DG A 144      35.400 -52.781 -95.457 
ATOM   2952  C4'  DG A 144      34.814 -51.412 -95.175 
ATOM   2953  O4'  DG A 144      33.357 -51.424 -95.156 
ATOM   2954  C3'  DG A 144      35.194 -50.788 -93.832 
ATOM   2955  O3'  DG A 144      35.355 -49.385 -94.005 
ATOM   2956  C2'  DG A 144      33.980 -51.032 -92.935 
ATOM   2957  C1'  DG A 144      32.919 -50.742 -93.991 
ATOM   2958  N9   DG A 144      31.565 -51.255 -93.637 
ATOM   2959  C8   DG A 144      31.219 -52.393 -92.942 
ATOM   2960  N7   DG A 144      29.928 -52.558 -92.797 
ATOM   2961  C5   DG A 144      29.378 -51.451 -93.442 
ATOM   2962  C6   DG A 144      28.020 -51.077 -93.618 
ATOM   2963  O6   DG A 144      27.007 -51.655 -93.236 
ATOM   2964  N1   DG A 144      27.909 -49.877 -94.334 
ATOM   2965  C2   DG A 144      28.971 -49.136 -94.816 
ATOM   2966  N2   DG A 144      28.653 -48.019 -95.475 
ATOM   2967  N3   DG A 144      30.243 -49.488 -94.650 
ATOM   2968  C4   DG A 144      30.369 -50.649 -93.958 
ATOM   2969  P    DA A 145      36.542 -48.640 -93.233 
ATOM   2970  OP1  DA A 145      37.797 -48.772 -94.008 
ATOM   2971  OP2  DA A 145      36.594 -49.108 -91.831 
ATOM   2972  O5'  DA A 145      36.042 -47.121 -93.274 
ATOM   2973  C5'  DA A 145      35.227 -46.684 -94.378 
ATOM   2974  C4'  DA A 145      34.078 -45.836 -93.871 
ATOM   2975  O4'  DA A 145      32.911 -46.634 -93.521 
ATOM   2976  C3'  DA A 145      34.360 -45.021 -92.610 
ATOM   2977  O3'  DA A 145      33.691 -43.769 -92.712 
ATOM   2978  C2'  DA A 145      33.716 -45.823 -91.479 
ATOM   2979  C1'  DA A 145      32.456 -46.224 -92.241 
ATOM   2980  N9   DA A 145      31.721 -47.363 -91.625 
ATOM   2981  C8   DA A 145      32.231 -48.443 -90.962 
ATOM   2982  N7   DA A 145      31.328 -49.271 -90.536 
ATOM   2983  C5   DA A 145      30.131 -48.701 -90.946 
ATOM   2984  C6   DA A 145      28.792 -49.100 -90.800 
ATOM   2985  N6   DA A 145      28.419 -50.223 -90.169 
ATOM   2986  N1   DA A 145      27.847 -48.300 -91.327 
ATOM   2987  C2   DA A 145      28.223 -47.187 -91.952 
ATOM   2988  N3   DA A 145      29.434 -46.713 -92.150 
ATOM   2989  C4   DA A 145      30.361 -47.532 -91.613 
ATOM   2990  P    DG A 146      34.428 -42.450 -92.181 
ATOM   2991  OP1  DG A 146      35.335 -41.932 -93.230 
ATOM   2992  OP2  DG A 146      35.046 -42.723 -90.865 
ATOM   2993  O5'  DG A 146      33.191 -41.451 -91.996 
ATOM   2994  C5'  DG A 146      32.042 -41.597 -92.850 
ATOM   2995  C4'  DG A 146      30.770 -41.475 -92.034 
ATOM   2996  O4'  DG A 146      30.339 -42.753 -91.485 
ATOM   2997  C3'  DG A 146      30.848 -40.558 -90.814 
ATOM   2998  O3'  DG A 146      29.608 -39.876 -90.670 
ATOM   2999  C2'  DG A 146      31.024 -41.505 -89.627 
ATOM   3000  C1'  DG A 146      30.045 -42.573 -90.108 
ATOM   3001  N9   DG A 146      30.208 -43.886 -89.424 
ATOM   3002  C8   DG A 146      31.357 -44.492 -88.965 
ATOM   3003  N7   DG A 146      31.156 -45.660 -88.402 
ATOM   3004  C5   DG A 146      29.777 -45.839 -88.495 
ATOM   3005  C6   DG A 146      28.964 -46.917 -88.058 
ATOM   3006  O6   DG A 146      29.300 -47.953 -87.491 
ATOM   3007  N1   DG A 146      27.612 -46.691 -88.351 
ATOM   3008  C2   DG A 146      27.112 -45.569 -88.984 
ATOM   3009  N2   DG A 146      25.790 -45.544 -89.172 
ATOM   3010  N3   DG A 146      27.875 -44.558 -89.394 
ATOM   3011  C4   DG A 146      29.189 -44.763 -89.116 
ATOM   3012  P    DA A 147      29.614 -38.339 -90.227 
ATOM   3013  OP1  DA A 147      29.825 -37.482 -91.415 
ATOM   3014  OP2  DA A 147      30.566 -38.148 -89.111 
ATOM   3015  O5'  DA A 147      28.116 -38.158 -89.692 
ATOM   3016  C5'  DA A 147      27.068 -38.959 -90.269 
ATOM   3017  C4'  DA A 147      26.162 -39.492 -89.177 
ATOM   3018  O4'  DA A 147      26.630 -40.761 -88.638 
ATOM   3019  C3'  DA A 147      26.011 -38.601 -87.944 
ATOM   3020  O3'  DA A 147      24.673 -38.693 -87.471 
ATOM   3021  C2'  DA A 147      26.939 -39.224 -86.901 
ATOM   3022  C1'  DA A 147      26.613 -40.679 -87.221 
ATOM   3023  N9   DA A 147      27.612 -41.648 -86.690 
ATOM   3024  C8   DA A 147      28.963 -41.488 -86.560 
ATOM   3025  N7   DA A 147      29.567 -42.520 -86.058 
ATOM   3026  C5   DA A 147      28.544 -43.433 -85.839 
ATOM   3027  C6   DA A 147      28.535 -44.737 -85.318 
ATOM   3028  N6   DA A 147      29.637 -45.377 -84.903 
ATOM   3029  N1   DA A 147      27.346 -45.362 -85.237 
ATOM   3030  C2   DA A 147      26.253 -44.722 -85.651 
ATOM   3031  N3   DA A 147      26.140 -43.512 -86.153 
ATOM   3032  C4   DA A 147      27.344 -42.907 -86.222 
ATOM   3033  P    DG A 148      23.948 -37.372 -86.931 
ATOM   3034  OP1  DG A 148      23.381 -36.616 -88.071 
ATOM   3035  OP2  DG A 148      24.873 -36.623 -86.052 
ATOM   3036  O5'  DG A 148      22.763 -37.996 -86.057 
ATOM   3037  C5'  DG A 148      22.213 -39.273 -86.435 
ATOM   3038  C4'  DG A 148      22.021 -40.140 -85.206 
ATOM   3039  O4'  DG A 148      23.211 -40.915 -84.882 
ATOM   3040  C3'  DG A 148      21.702 -39.395 -83.910 
ATOM   3041  O3'  DG A 148      20.779 -40.166 -83.151 
ATOM   3042  C2'  DG A 148      23.031 -39.346 -83.155 
ATOM   3043  C1'  DG A 148      23.480 -40.764 -83.497 
ATOM   3044  N9   DG A 148      24.934 -40.999 -83.280 
ATOM   3045  C8   DG A 148      25.993 -40.132 -83.446 
ATOM   3046  N7   DG A 148      27.161 -40.655 -83.166 
ATOM   3047  C5   DG A 148      26.856 -41.962 -82.787 
ATOM   3048  C6   DG A 148      27.711 -43.016 -82.373 
ATOM   3049  O6   DG A 148      28.933 -43.014 -82.253 
ATOM   3050  N1   DG A 148      26.986 -44.179 -82.080 
ATOM   3051  C2   DG A 148      25.614 -44.307 -82.176 
ATOM   3052  N2   DG A 148      25.112 -45.501 -81.852 
ATOM   3053  N3   DG A 148      24.813 -43.317 -82.566 
ATOM   3054  C4   DG A 148      25.501 -42.182 -82.853 
ATOM   3055  P    DA A 149      19.602 -39.415 -82.366 
ATOM   3056  OP1  DA A 149      18.472 -39.163 -83.288 
ATOM   3057  OP2  DA A 149      20.150 -38.230 -81.669 
ATOM   3058  O5'  DA A 149      19.184 -40.524 -81.291 
ATOM   3059  C5'  DA A 149      19.342 -41.916 -81.626 
ATOM   3060  C4'  DA A 149      19.939 -42.666 -80.452 
ATOM   3061  O4'  DA A 149      21.394 -42.651 -80.465 
ATOM   3062  C3'  DA A 149      19.577 -42.130 -79.067 
ATOM   3063  O3'  DA A 149      19.422 -43.227 -78.175 
ATOM   3064  C2'  DA A 149      20.800 -41.322 -78.633 
ATOM   3065  C1'  DA A 149      21.851 -42.288 -79.171 
ATOM   3066  N9   DA A 149      23.205 -41.685 -79.309 
ATOM   3067  C8   DA A 149      23.532 -40.403 -79.649 
ATOM   3068  N7   DA A 149      24.808 -40.178 -79.686 
ATOM   3069  C5   DA A 149      25.372 -41.401 -79.346 
ATOM   3070  C6   DA A 149      26.705 -41.824 -79.208 
ATOM   3071  N6   DA A 149      27.760 -41.021 -79.406 
ATOM   3072  N1   DA A 149      26.914 -43.107 -78.858 
ATOM   3073  C2   DA A 149      25.861 -43.900 -78.664 
ATOM   3074  N3   DA A 149      24.580 -43.619 -78.763 
ATOM   3075  C4   DA A 149      24.398 -42.329 -79.114 
ATOM   3076  P    DG A 150      18.246 -43.184 -77.089 
ATOM   3077  OP1  DG A 150      16.983 -43.644 -77.707 
ATOM   3078  OP2  DG A 150      18.209 -41.850 -76.451 
ATOM   3079  O5'  DG A 150      18.755 -44.271 -76.030 
ATOM   3080  C5'  DG A 150      19.558 -45.374 -76.491 
ATOM   3081  C4'  DG A 150      20.717 -45.604 -75.542 
ATOM   3082  O4'  DG A 150      21.884 -44.803 -75.887 
ATOM   3083  C3'  DG A 150      20.455 -45.260 -74.076 
ATOM   3084  O3'  DG A 150      21.128 -46.206 -73.254 
ATOM   3085  C2'  DG A 150      21.107 -43.892 -73.876 
ATOM   3086  C1'  DG A 150      22.355 -44.168 -74.709 
ATOM   3087  N9   DG A 150      23.093 -42.937 -75.110 
ATOM   3088  C8   DG A 150      22.599 -41.690 -75.426 
ATOM   3089  N7   DG A 150      23.523 -40.815 -75.739 
ATOM   3090  C5   DG A 150      24.713 -41.532 -75.621 
ATOM   3091  C6   DG A 150      26.054 -41.118 -75.834 
ATOM   3092  O6   DG A 150      26.474 -40.016 -76.175 
ATOM   3093  N1   DG A 150      26.955 -42.166 -75.601 
ATOM   3094  C2   DG A 150      26.606 -43.445 -75.215 
ATOM   3095  N2   DG A 150      27.616 -44.302 -75.045 
ATOM   3096  N3   DG A 150      25.348 -43.833 -75.017 
ATOM   3097  C4   DG A 150      24.461 -42.828 -75.237 
ATOM   3098  P    DT A 151      20.404 -46.735 -71.928 
ATOM   3099  OP1  DT A 151      19.488 -47.846 -72.273 
ATOM   3100  OP2  DT A 151      19.800 -45.596 -71.204 
ATOM   3101  O5'  DT A 151      21.648 -47.302 -71.095 
ATOM   3102  C5'  DT A 151      22.786 -47.822 -71.807 
ATOM   3103  C4'  DT A 151      24.068 -47.325 -71.168 
ATOM   3104  O4'  DT A 151      24.500 -46.045 -71.711 
ATOM   3105  C3'  DT A 151      24.009 -47.083 -69.660 
ATOM   3106  O3'  DT A 151      25.254 -47.459 -69.084 
ATOM   3107  C2'  DT A 151      23.844 -45.571 -69.515 
ATOM   3108  C1'  DT A 151      24.811 -45.181 -70.629 
ATOM   3109  N1   DT A 151      24.650 -43.776 -71.097 
ATOM   3110  C2   DT A 151      25.787 -43.112 -71.487 
ATOM   3111  O2   DT A 151      26.894 -43.621 -71.463 
ATOM   3112  N3   DT A 151      25.599 -41.811 -71.915 
ATOM   3113  C4   DT A 151      24.396 -41.139 -71.982 
ATOM   3114  O4   DT A 151      24.352 -39.973 -72.382 
ATOM   3115  C5   DT A 151      23.259 -41.917 -71.552 
ATOM   3116  C7   DT A 151      21.911 -41.260 -71.594 
ATOM   3117  C6   DT A 151      23.414 -43.184 -71.132 
ATOM   3118  P    DT A 152      25.262 -48.208 -67.670 
ATOM   3119  OP1  DT A 152      25.041 -49.657 -67.875 
ATOM   3120  OP2  DT A 152      24.324 -47.533 -66.746 
ATOM   3121  O5'  DT A 152      26.766 -47.956 -67.186 
ATOM   3122  C5'  DT A 152      27.804 -47.821 -68.175 
ATOM   3123  C4'  DT A 152      28.720 -46.669 -67.812 
ATOM   3124  O4'  DT A 152      28.252 -45.397 -68.346 
ATOM   3125  C3'  DT A 152      28.890 -46.401 -66.317 
ATOM   3126  O3'  DT A 152      30.234 -46.003 -66.070 
ATOM   3127  C2'  DT A 152      27.972 -45.214 -66.029 
ATOM   3128  C1'  DT A 152      28.286 -44.435 -67.303 
ATOM   3129  N1   DT A 152      27.288 -43.375 -67.619 
ATOM   3130  C2   DT A 152      27.760 -42.228 -68.210 
ATOM   3131  O2   DT A 152      28.936 -42.055 -68.476 
ATOM   3132  N3   DT A 152      26.805 -41.268 -68.487 
ATOM   3133  C4   DT A 152      25.453 -41.360 -68.229 
ATOM   3134  O4   DT A 152      24.695 -40.432 -68.523 
ATOM   3135  C5   DT A 152      25.054 -42.600 -67.608 
ATOM   3136  C7   DT A 152      23.598 -42.781 -67.293 
ATOM   3137  C6   DT A 152      25.960 -43.550 -67.327 
ATOM   3138  P    DC A 153      30.971 -46.536 -64.753 
ATOM   3139  OP1  DC A 153      31.528 -47.884 -65.007 
ATOM   3140  OP2  DC A 153      30.060 -46.418 -63.593 
ATOM   3141  O5'  DC A 153      32.163 -45.479 -64.609 
ATOM   3142  C5'  DC A 153      32.701 -44.868 -65.797 
ATOM   3143  C4'  DC A 153      32.904 -43.382 -65.570 
ATOM   3144  O4'  DC A 153      31.715 -42.605 -65.889 
ATOM   3145  C3'  DC A 153      33.241 -42.968 -64.138 
ATOM   3146  O3'  DC A 153      34.171 -41.892 -64.177 
ATOM   3147  C2'  DC A 153      31.923 -42.451 -63.563 
ATOM   3148  C1'  DC A 153      31.463 -41.712 -64.815 
ATOM   3149  N1   DC A 153      30.009 -41.385 -64.817 
ATOM   3150  C2   DC A 153      29.613 -40.194 -65.419 
ATOM   3151  O2   DC A 153      30.475 -39.464 -65.922 
ATOM   3152  N3   DC A 153      28.292 -39.876 -65.430 
ATOM   3153  C4   DC A 153      27.390 -40.693 -64.874 
ATOM   3154  N4   DC A 153      26.114 -40.340 -64.910 
ATOM   3155  C5   DC A 153      27.777 -41.923 -64.248 
ATOM   3156  C6   DC A 153      29.100 -42.222 -64.247 
ATOM   3157  P    DC A 154      35.359 -41.853 -63.105 
ATOM   3158  OP1  DC A 154      36.479 -42.698 -63.577 
ATOM   3159  OP2  DC A 154      34.827 -42.173 -61.762 
ATOM   3160  O5'  DC A 154      35.785 -40.312 -63.162 
ATOM   3161  C5'  DC A 154      35.617 -39.586 -64.394 
ATOM   3162  C4'  DC A 154      35.030 -38.218 -64.112 
ATOM   3163  O4'  DC A 154      33.574 -38.230 -64.093 
ATOM   3164  C3'  DC A 154      35.411 -37.594 -62.769 
ATOM   3165  O3'  DC A 154      35.571 -36.191 -62.941 
ATOM   3166  C2'  DC A 154      34.197 -37.837 -61.872 
ATOM   3167  C1'  DC A 154      33.135 -37.548 -62.928 
ATOM   3168  N1   DC A 154      31.782 -38.060 -62.574 
ATOM   3169  C2   DC A 154      30.678 -37.315 -62.982 
ATOM   3170  O2   DC A 154      30.865 -36.270 -63.615 
ATOM   3171  N3   DC A 154      29.437 -37.765 -62.668 
ATOM   3172  C4   DC A 154      29.276 -38.903 -61.980 
ATOM   3173  N4   DC A 154      28.045 -39.300 -61.699 
ATOM   3174  C5   DC A 154      30.398 -39.684 -61.551 
ATOM   3175  C6   DC A 154      31.631 -39.217 -61.874 
ATOM   3176  P    DA A 155      36.759 -35.446 -62.170 
ATOM   3177  OP1  DA A 155      38.014 -35.577 -62.945 
ATOM   3178  OP2  DA A 155      36.810 -35.914 -60.768 
ATOM   3179  O5'  DA A 155      36.258 -33.926 -62.211 
ATOM   3180  C5'  DA A 155      35.444 -33.490 -63.315 
ATOM   3181  C4'  DA A 155      34.295 -32.641 -62.808 
ATOM   3182  O4'  DA A 155      33.128 -33.439 -62.458 
ATOM   3183  C3'  DA A 155      34.576 -31.826 -61.547 
ATOM   3184  O3'  DA A 155      33.907 -30.574 -61.649 
ATOM   3185  C2'  DA A 155      33.933 -32.628 -60.416 
ATOM   3186  C1'  DA A 155      32.673 -33.029 -61.177 
ATOM   3187  N9   DA A 155      31.938 -34.168 -60.562 
ATOM   3188  C8   DA A 155      32.447 -35.249 -59.899 
ATOM   3189  N7   DA A 155      31.544 -36.076 -59.473 
ATOM   3190  C5   DA A 155      30.347 -35.506 -59.883 
ATOM   3191  C6   DA A 155      29.008 -35.905 -59.737 
ATOM   3192  N6   DA A 155      28.635 -37.028 -59.106 
ATOM   3193  N1   DA A 155      28.063 -35.105 -60.263 
ATOM   3194  C2   DA A 155      28.439 -33.992 -60.889 
ATOM   3195  N3   DA A 155      29.650 -33.518 -61.087 
ATOM   3196  C4   DA A 155      30.577 -34.337 -60.550 
ATOM   3197  P    DA A 156      34.644 -29.256 -61.118 
ATOM   3198  OP1  DA A 156      35.551 -28.738 -62.166 
ATOM   3199  OP2  DA A 156      35.263 -29.529 -59.802 
ATOM   3200  O5'  DA A 156      33.407 -28.256 -60.933 
ATOM   3201  C5'  DA A 156      32.259 -28.403 -61.787 
ATOM   3202  C4'  DA A 156      30.986 -28.281 -60.971 
ATOM   3203  O4'  DA A 156      30.555 -29.559 -60.422 
ATOM   3204  C3'  DA A 156      31.065 -27.363 -59.751 
ATOM   3205  O3'  DA A 156      29.824 -26.682 -59.607 
ATOM   3206  C2'  DA A 156      31.240 -28.310 -58.564 
ATOM   3207  C1'  DA A 156      30.262 -29.378 -59.044 
ATOM   3208  N9   DA A 156      30.424 -30.692 -58.361 
ATOM   3209  C8   DA A 156      31.573 -31.277 -57.912 
ATOM   3210  N7   DA A 156      31.389 -32.433 -57.353 
ATOM   3211  C5   DA A 156      30.018 -32.629 -57.436 
ATOM   3212  C6   DA A 156      29.184 -33.680 -57.017 
ATOM   3213  N6   DA A 156      29.635 -34.782 -56.401 
ATOM   3214  N1   DA A 156      27.865 -33.555 -57.254 
ATOM   3215  C2   DA A 156      27.423 -32.458 -57.867 
ATOM   3216  N3   DA A 156      28.101 -31.419 -58.301 
ATOM   3217  C4   DA A 156      29.418 -31.568 -58.051 
ATOM   3218  P    DC A 157      29.830 -25.144 -59.163 
ATOM   3219  OP1  DC A 157      30.042 -24.287 -60.352 
ATOM   3220  OP2  DC A 157      30.782 -24.953 -58.047 
ATOM   3221  O5'  DC A 157      28.333 -24.964 -58.629 
ATOM   3222  C5'  DC A 157      27.285 -25.765 -59.206 
ATOM   3223  C4'  DC A 157      26.379 -26.297 -58.114 
ATOM   3224  O4'  DC A 157      26.847 -27.567 -57.575 
ATOM   3225  C3'  DC A 157      26.228 -25.407 -56.881 
ATOM   3226  O3'  DC A 157      24.890 -25.499 -56.408 
ATOM   3227  C2'  DC A 157      27.155 -26.029 -55.838 
ATOM   3228  C1'  DC A 157      26.829 -27.485 -56.158 
ATOM   3229  N1   DC A 157      27.829 -28.453 -55.627 
ATOM   3230  C2   DC A 157      27.366 -29.694 -55.195 
ATOM   3231  O2   DC A 157      26.156 -29.938 -55.271 
ATOM   3232  N3   DC A 157      28.261 -30.590 -54.707 
ATOM   3233  C4   DC A 157      29.564 -30.287 -54.641 
ATOM   3234  N4   DC A 157      30.397 -31.195 -54.157 
ATOM   3235  C5   DC A 157      30.060 -29.017 -55.079 
ATOM   3236  C6   DC A 157      29.150 -28.134 -55.564 
ATOM   3237  P    DA A 158      24.165 -24.177 -55.868 
ATOM   3238  OP1  DA A 158      23.597 -23.421 -57.008 
ATOM   3239  OP2  DA A 158      25.089 -23.429 -54.988 
ATOM   3240  O5'  DA A 158      22.979 -24.802 -54.994 
ATOM   3241  C5'  DA A 158      22.430 -26.078 -55.372 
ATOM   3242  C4'  DA A 158      22.237 -26.945 -54.143 
ATOM   3243  O4'  DA A 158      23.427 -27.721 -53.819 
ATOM   3244  C3'  DA A 158      21.919 -26.200 -52.847 
ATOM   3245  O3'  DA A 158      20.995 -26.971 -52.088 
ATOM   3246  C2'  DA A 158      23.247 -26.152 -52.092 
ATOM   3247  C1'  DA A 158      23.696 -27.569 -52.433 
ATOM   3248  N9   DA A 158      25.151 -27.804 -52.217 
ATOM   3249  C8   DA A 158      26.187 -26.932 -52.387 
ATOM   3250  N7   DA A 158      27.350 -27.437 -52.113 
ATOM   3251  C5   DA A 158      27.066 -28.741 -51.733 
ATOM   3252  C6   DA A 158      27.883 -29.806 -51.319 
ATOM   3253  N6   DA A 158      29.217 -29.718 -51.215 
ATOM   3254  N1   DA A 158      27.278 -30.969 -51.014 
ATOM   3255  C2   DA A 158      25.953 -31.050 -51.120 
ATOM   3256  N3   DA A 158      25.092 -30.130 -51.493 
ATOM   3257  C4   DA A 158      25.723 -28.976 -51.792 
ATOM   3258  P    DC A 159      19.819 -26.221 -51.303 
ATOM   3259  OP1  DC A 159      18.689 -25.968 -52.225 
ATOM   3260  OP2  DC A 159      20.366 -25.036 -50.606 
ATOM   3261  O5'  DC A 159      19.400 -27.330 -50.228 
ATOM   3262  C5'  DC A 159      19.559 -28.721 -50.563 
ATOM   3263  C4'  DC A 159      20.155 -29.472 -49.389 
ATOM   3264  O4'  DC A 159      21.611 -29.457 -49.402 
ATOM   3265  C3'  DC A 159      19.793 -28.935 -48.004 
ATOM   3266  O3'  DC A 159      19.638 -30.033 -47.112 
ATOM   3267  C2'  DC A 159      21.016 -28.127 -47.570 
ATOM   3268  C1'  DC A 159      22.067 -29.093 -48.108 
ATOM   3269  N1   DC A 159      23.421 -28.490 -48.246 
ATOM   3270  C2   DC A 159      24.523 -29.306 -48.006 
ATOM   3271  O2   DC A 159      24.335 -30.487 -47.691 
ATOM   3272  N3   DC A 159      25.768 -28.774 -48.127 
ATOM   3273  C4   DC A 159      25.930 -27.490 -48.470 
ATOM   3274  N4   DC A 159      27.163 -27.019 -48.575 
ATOM   3275  C5   DC A 159      24.809 -26.634 -48.721 
ATOM   3276  C6   DC A 159      23.574 -27.184 -48.595 
ATOM   3277  P    DA A 160      18.463 -29.990 -46.025 
ATOM   3278  OP1  DA A 160      17.199 -30.450 -46.644 
ATOM   3279  OP2  DA A 160      18.425 -28.655 -45.388 
ATOM   3280  O5'  DA A 160      18.972 -31.076 -44.967 
ATOM   3281  C5'  DA A 160      19.774 -32.179 -45.428 
ATOM   3282  C4'  DA A 160      20.933 -32.409 -44.479 
ATOM   3283  O4'  DA A 160      22.101 -31.609 -44.824 
ATOM   3284  C3'  DA A 160      20.671 -32.066 -43.013 
ATOM   3285  O3'  DA A 160      21.344 -33.011 -42.191 
ATOM   3286  C2'  DA A 160      21.323 -30.697 -42.813 
ATOM   3287  C1'  DA A 160      22.572 -30.973 -43.646 
ATOM   3288  N9   DA A 160      23.309 -29.743 -44.047 
ATOM   3289  C8   DA A 160      22.802 -28.514 -44.357 
ATOM   3290  N7   DA A 160      23.705 -27.637 -44.669 
ATOM   3291  C5   DA A 160      24.901 -28.334 -44.557 
ATOM   3292  C6   DA A 160      26.239 -27.958 -44.759 
ATOM   3293  N6   DA A 160      26.614 -26.727 -45.133 
ATOM   3294  N1   DA A 160      27.183 -28.897 -44.560 
ATOM   3295  C2   DA A 160      26.805 -30.119 -44.188 
ATOM   3296  N3   DA A 160      25.594 -30.584 -43.970 
ATOM   3297  C4   DA A 160      24.668 -29.624 -44.176 
ATOM   3298  P    DC A 161      20.620 -33.541 -40.865 
ATOM   3299  OP1  DC A 161      19.704 -34.651 -41.210 
ATOM   3300  OP2  DC A 161      20.016 -32.401 -40.141 
ATOM   3301  O5'  DC A 161      21.864 -34.108 -40.032 
ATOM   3302  C5'  DC A 161      23.003 -34.627 -40.744 
ATOM   3303  C4'  DC A 161      24.284 -34.130 -40.105 
ATOM   3304  O4'  DC A 161      24.716 -32.850 -40.648 
ATOM   3305  C3'  DC A 161      24.225 -33.889 -38.597 
ATOM   3306  O3'  DC A 161      25.471 -34.264 -38.021 
ATOM   3307  C2'  DC A 161      24.060 -32.376 -38.452 
ATOM   3308  C1'  DC A 161      25.027 -31.986 -39.566 
ATOM   3309  N1   DC A 161      24.866 -30.581 -40.034 
ATOM   3310  C2   DC A 161      26.009 -29.894 -40.433 
ATOM   3311  O2   DC A 161      27.101 -30.473 -40.383 
ATOM   3312  N3   DC A 161      25.884 -28.612 -40.862 
ATOM   3313  C4   DC A 161      24.682 -28.021 -40.902 
ATOM   3314  N4   DC A 161      24.613 -26.769 -41.329 
ATOM   3315  C5   DC A 161      23.494 -28.709 -40.496 
ATOM   3316  C6   DC A 161      23.641 -29.989 -40.070 
ATOM   3317  P    DA A 162      25.478 -35.014 -36.606 
ATOM   3318  OP1  DA A 162      25.258 -36.462 -36.812 
ATOM   3319  OP2  DA A 162      24.540 -34.338 -35.683 
ATOM   3320  O5'  DA A 162      26.982 -34.761 -36.123 
ATOM   3321  C5'  DA A 162      28.020 -34.627 -37.112 
ATOM   3322  C4'  DA A 162      28.936 -33.474 -36.749 
ATOM   3323  O4'  DA A 162      28.468 -32.202 -37.282 
ATOM   3324  C3'  DA A 162      29.106 -33.206 -35.254 
ATOM   3325  O3'  DA A 162      30.450 -32.809 -35.007 
ATOM   3326  C2'  DA A 162      28.188 -32.019 -34.966 
ATOM   3327  C1'  DA A 162      28.502 -31.240 -36.240 
ATOM   3328  N9   DA A 162      27.504 -30.180 -36.556 
ATOM   3329  C8   DA A 162      26.157 -30.191 -36.335 
ATOM   3330  N7   DA A 162      25.553 -29.110 -36.722 
ATOM   3331  C5   DA A 162      26.573 -28.324 -37.239 
ATOM   3332  C6   DA A 162      26.583 -27.043 -37.816 
ATOM   3333  N6   DA A 162      25.482 -26.295 -37.975 
ATOM   3334  N1   DA A 162      27.770 -26.556 -38.224 
ATOM   3335  C2   DA A 162      28.860 -27.305 -38.064 
ATOM   3336  N3   DA A 162      28.973 -28.507 -37.542 
ATOM   3337  C4   DA A 162      27.772 -28.970 -37.141 
ATOM   3338  P    DT A 163      31.187 -33.341 -33.690 
ATOM   3339  OP1  DT A 163      31.744 -34.689 -33.944 
ATOM   3340  OP2  DT A 163      30.276 -33.223 -32.529 
ATOM   3341  O5'  DT A 163      32.379 -32.284 -33.546 
ATOM   3342  C5'  DT A 163      32.918 -31.673 -34.734 
ATOM   3343  C4'  DT A 163      33.120 -30.188 -34.507 
ATOM   3344  O4'  DT A 163      31.931 -29.411 -34.826 
ATOM   3345  C3'  DT A 163      33.458 -29.774 -33.075 
ATOM   3346  O3'  DT A 163      34.387 -28.698 -33.114 
ATOM   3347  C2'  DT A 163      32.139 -29.257 -32.500 
ATOM   3348  C1'  DT A 163      31.679 -28.518 -33.752 
ATOM   3349  N1   DT A 163      30.225 -28.190 -33.753 
ATOM   3350  C2   DT A 163      29.851 -27.011 -34.351 
ATOM   3351  O2   DT A 163      30.647 -26.246 -34.867 
ATOM   3352  N3   DT A 163      28.496 -26.741 -34.333 
ATOM   3353  C4   DT A 163      27.511 -27.533 -33.780 
ATOM   3354  O4   DT A 163      26.329 -27.186 -33.825 
ATOM   3355  C5   DT A 163      28.002 -28.749 -33.176 
ATOM   3356  C7   DT A 163      26.995 -29.668 -32.550 
ATOM   3357  C6   DT A 163      29.314 -29.036 -33.179 
ATOM   3358  P    DT A 164      35.575 -28.659 -32.042 
ATOM   3359  OP1  DT A 164      36.696 -29.503 -32.514 
ATOM   3360  OP2  DT A 164      35.043 -28.978 -30.699 
ATOM   3361  O5'  DT A 164      36.002 -27.118 -32.099 
ATOM   3362  C5'  DT A 164      35.833 -26.392 -33.331 
ATOM   3363  C4'  DT A 164      35.246 -25.023 -33.049 
ATOM   3364  O4'  DT A 164      33.790 -25.035 -33.030 
ATOM   3365  C3'  DT A 164      35.627 -24.399 -31.706 
ATOM   3366  O3'  DT A 164      35.787 -22.996 -31.878 
ATOM   3367  C2'  DT A 164      34.413 -24.643 -30.809 
ATOM   3368  C1'  DT A 164      33.352 -24.353 -31.865 
ATOM   3369  N1   DT A 164      31.998 -24.866 -31.511 
ATOM   3370  C2   DT A 164      30.920 -24.120 -31.920 
ATOM   3371  O2   DT A 164      31.032 -23.080 -32.547 
ATOM   3372  N3   DT A 164      29.682 -24.626 -31.573 
ATOM   3373  C4   DT A 164      29.441 -25.787 -30.868 
ATOM   3374  O4   DT A 164      28.286 -26.139 -30.616 
ATOM   3375  C5   DT A 164      30.635 -26.501 -30.482 
ATOM   3376  C7   DT A 164      30.462 -27.776 -29.711 
ATOM   3377  C6   DT A 164      31.851 -26.031 -30.806 
ATOM   3378  P    DA A 165      36.975 -22.251 -31.107 
ATOM   3379  OP1  DA A 165      38.230 -22.383 -31.882 
ATOM   3380  OP2  DA A 165      37.027 -22.719 -29.705 
ATOM   3381  O5'  DA A 165      36.475 -20.732 -31.148 
ATOM   3382  C5'  DA A 165      35.660 -20.295 -32.252 
ATOM   3383  C4'  DA A 165      34.511 -19.447 -31.745 
ATOM   3384  O4'  DA A 165      33.344 -20.245 -31.395 
ATOM   3385  C3'  DA A 165      34.792 -18.631 -30.483 
ATOM   3386  O3'  DA A 165      34.123 -17.379 -30.586 
ATOM   3387  C2'  DA A 165      34.149 -19.434 -29.353 
ATOM   3388  C1'  DA A 165      32.889 -19.835 -30.114 
ATOM   3389  N9   DA A 165      32.154 -20.973 -29.498 
ATOM   3390  C8   DA A 165      32.664 -22.054 -28.835 
ATOM   3391  N7   DA A 165      31.760 -22.882 -28.410 
ATOM   3392  C5   DA A 165      30.564 -22.311 -28.820 
ATOM   3393  C6   DA A 165      29.225 -22.711 -28.674 
ATOM   3394  N6   DA A 165      28.852 -23.834 -28.043 
ATOM   3395  N1   DA A 165      28.280 -21.911 -29.200 
ATOM   3396  C2   DA A 165      28.655 -20.797 -29.826 
ATOM   3397  N3   DA A 165      29.867 -20.324 -30.024 
ATOM   3398  C4   DA A 165      30.794 -21.143 -29.486 
ATOM   3399  P    DT A 166      34.861 -16.061 -30.055 
ATOM   3400  OP1  DT A 166      35.767 -15.543 -31.103 
ATOM   3401  OP2  DT A 166      35.479 -16.334 -28.739 
ATOM   3402  O5'  DT A 166      33.624 -15.062 -29.870 
ATOM   3403  C5'  DT A 166      32.475 -15.208 -30.724 
ATOM   3404  C4'  DT A 166      31.203 -15.086 -29.908 
ATOM   3405  O4'  DT A 166      30.771 -16.364 -29.358 
ATOM   3406  C3'  DT A 166      31.281 -14.169 -28.688 
ATOM   3407  O3'  DT A 166      30.041 -13.487 -28.544 
ATOM   3408  C2'  DT A 166      31.457 -15.116 -27.501 
ATOM   3409  C1'  DT A 166      30.478 -16.184 -27.981 
ATOM   3410  N1   DT A 166      30.641 -17.497 -27.298 
ATOM   3411  C2   DT A 166      29.501 -18.233 -27.077 
ATOM   3412  O2   DT A 166      28.393 -17.855 -27.414 
ATOM   3413  N3   DT A 166      29.692 -19.443 -26.440 
ATOM   3414  C4   DT A 166      30.897 -19.966 -26.017 
ATOM   3415  O4   DT A 166      30.942 -21.063 -25.457 
ATOM   3416  C5   DT A 166      32.035 -19.120 -26.293 
ATOM   3417  C7   DT A 166      33.386 -19.615 -25.864 
ATOM   3418  C6   DT A 166      31.878 -17.938 -26.910 
ATOM   3419  P    DA A 167      30.046 -11.950 -28.100 
ATOM   3420  OP1  DA A 167      30.258 -11.092 -29.289 
ATOM   3421  OP2  DA A 167      30.999 -11.759 -26.984 
ATOM   3422  O5'  DA A 167      28.549 -11.769 -27.566 
ATOM   3423  C5'  DA A 167      27.501 -12.570 -28.143 
ATOM   3424  C4'  DA A 167      26.595 -13.103 -27.051 
ATOM   3425  O4'  DA A 167      27.063 -14.372 -26.512 
ATOM   3426  C3'  DA A 167      26.444 -12.212 -25.818 
ATOM   3427  O3'  DA A 167      25.106 -12.304 -25.345 
ATOM   3428  C2'  DA A 167      27.371 -12.835 -24.774 
ATOM   3429  C1'  DA A 167      27.046 -14.290 -25.095 
ATOM   3430  N9   DA A 167      28.045 -15.259 -24.563 
ATOM   3431  C8   DA A 167      29.395 -15.098 -24.433 
ATOM   3432  N7   DA A 167      30.000 -16.131 -23.932 
ATOM   3433  C5   DA A 167      28.977 -17.044 -23.713 
ATOM   3434  C6   DA A 167      28.968 -18.348 -23.191 
ATOM   3435  N6   DA A 167      30.070 -18.987 -22.776 
ATOM   3436  N1   DA A 167      27.779 -18.973 -23.111 
ATOM   3437  C2   DA A 167      26.686 -18.333 -23.525 
ATOM   3438  N3   DA A 167      26.573 -17.123 -24.026 
ATOM   3439  C4   DA A 167      27.777 -16.518 -24.096 
ATOM   3440  P    DG A 168      24.381 -10.982 -24.805 
ATOM   3441  OP1  DG A 168      23.814 -10.227 -25.944 
ATOM   3442  OP2  DG A 168      25.305 -10.234 -23.925 
ATOM   3443  O5'  DG A 168      23.195 -11.607 -23.930 
ATOM   3444  C5'  DG A 168      22.646 -12.884 -24.309 
ATOM   3445  C4'  DG A 168      22.454 -13.751 -23.080 
ATOM   3446  O4'  DG A 168      23.643 -14.526 -22.756 
ATOM   3447  C3'  DG A 168      22.135 -13.006 -21.784 
ATOM   3448  O3'  DG A 168      21.211 -13.777 -21.025 
ATOM   3449  C2'  DG A 168      23.463 -12.957 -21.028 
ATOM   3450  C1'  DG A 168      23.913 -14.375 -21.370 
ATOM   3451  N9   DG A 168      25.367 -14.610 -21.153 
ATOM   3452  C8   DG A 168      26.425 -13.742 -21.319 
ATOM   3453  N7   DG A 168      27.594 -14.266 -21.040 
ATOM   3454  C5   DG A 168      27.289 -15.573 -20.661 
ATOM   3455  C6   DG A 168      28.144 -16.626 -20.247 
ATOM   3456  O6   DG A 168      29.366 -16.624 -20.127 
ATOM   3457  N1   DG A 168      27.419 -17.790 -19.954 
ATOM   3458  C2   DG A 168      26.047 -17.917 -20.050 
ATOM   3459  N2   DG A 168      25.544 -19.112 -19.726 
ATOM   3460  N3   DG A 168      25.245 -16.928 -20.440 
ATOM   3461  C4   DG A 168      25.934 -15.793 -20.727 
ATOM   3462  P    DA A 169      20.035 -13.026 -20.240 
ATOM   3463  OP1  DA A 169      18.905 -12.774 -21.161 
ATOM   3464  OP2  DA A 169      20.583 -11.841 -19.543 
ATOM   3465  O5'  DA A 169      19.616 -14.135 -19.165 
ATOM   3466  C5'  DA A 169      19.775 -15.526 -19.500 
ATOM   3467  C4'  DA A 169      20.371 -16.277 -18.325 
ATOM   3468  O4'  DA A 169      21.827 -16.262 -18.339 
ATOM   3469  C3'  DA A 169      20.010 -15.741 -16.940 
ATOM   3470  O3'  DA A 169      19.854 -16.838 -16.048 
ATOM   3471  C2'  DA A 169      21.232 -14.932 -16.507 
ATOM   3472  C1'  DA A 169      22.283 -15.899 -17.045 
ATOM   3473  N9   DA A 169      23.637 -15.295 -17.183 
ATOM   3474  C8   DA A 169      23.964 -14.014 -17.522 
ATOM   3475  N7   DA A 169      25.241 -13.789 -17.559 
ATOM   3476  C5   DA A 169      25.805 -15.012 -17.220 
ATOM   3477  C6   DA A 169      27.137 -15.435 -17.082 
ATOM   3478  N6   DA A 169      28.192 -14.632 -17.279 
ATOM   3479  N1   DA A 169      27.346 -16.718 -16.732 
ATOM   3480  C2   DA A 169      26.294 -17.511 -16.538 
ATOM   3481  N3   DA A 169      25.013 -17.229 -16.636 
ATOM   3482  C4   DA A 169      24.831 -15.940 -16.987 
ATOM   3483  P    DT A 170      18.679 -16.795 -14.962 
ATOM   3484  OP1  DT A 170      17.416 -17.255 -15.581 
ATOM   3485  OP2  DT A 170      18.642 -15.461 -14.325 
ATOM   3486  O5'  DT A 170      19.188 -17.882 -13.903 
ATOM   3487  C5'  DT A 170      19.991 -18.984 -14.365 
ATOM   3488  C4'  DT A 170      21.150 -19.214 -13.416 
ATOM   3489  O4'  DT A 170      22.317 -18.414 -13.761 
ATOM   3490  C3'  DT A 170      20.888 -18.871 -11.950 
ATOM   3491  O3'  DT A 170      21.561 -19.817 -11.128 
ATOM   3492  C2'  DT A 170      21.539 -17.503 -11.750 
ATOM   3493  C1'  DT A 170      22.788 -17.779 -12.583 
ATOM   3494  N1   DT A 170      23.526 -16.548 -12.983 
ATOM   3495  C2   DT A 170      24.895 -16.635 -13.056 
ATOM   3496  O2   DT A 170      25.508 -17.659 -12.810 
ATOM   3497  N3   DT A 170      25.544 -15.474 -13.430 
ATOM   3498  C4   DT A 170      24.951 -14.265 -13.730 
ATOM   3499  O4   DT A 170      25.638 -13.293 -14.053 
ATOM   3500  C5   DT A 170      23.511 -14.272 -13.625 
ATOM   3501  C7   DT A 170      22.786 -12.995 -13.934 
ATOM   3502  C6   DT A 170      22.855 -15.387 -13.263 
ATOM   3503  P    DT A 171      20.837 -20.346  -9.802 
ATOM   3504  OP1  DT A 171      19.921 -21.457 -10.146 
ATOM   3505  OP2  DT A 171      20.233 -19.206  -9.078 
ATOM   3506  O5'  DT A 171      22.080 -20.913  -8.969 
ATOM   3507  C5'  DT A 171      23.219 -21.433  -9.681 
ATOM   3508  C4'  DT A 171      24.501 -20.935  -9.042 
ATOM   3509  O4'  DT A 171      24.932 -19.655  -9.585 
ATOM   3510  C3'  DT A 171      24.442 -20.694  -7.533 
ATOM   3511  O3'  DT A 171      25.687 -21.070  -6.958 
ATOM   3512  C2'  DT A 171      24.277 -19.182  -7.389 
ATOM   3513  C1'  DT A 171      25.243 -18.792  -8.503 
ATOM   3514  N1   DT A 171      25.082 -17.387  -8.971 
ATOM   3515  C2   DT A 171      26.220 -16.723  -9.361 
ATOM   3516  O2   DT A 171      27.327 -17.232  -9.337 
ATOM   3517  N3   DT A 171      26.032 -15.422  -9.788 
ATOM   3518  C4   DT A 171      24.829 -14.749  -9.856 
ATOM   3519  O4   DT A 171      24.785 -13.584 -10.256 
ATOM   3520  C5   DT A 171      23.692 -15.528  -9.426 
ATOM   3521  C7   DT A 171      22.344 -14.871  -9.468 
ATOM   3522  C6   DT A 171      23.846 -16.795  -9.005 
ATOM   3523  P    DA A 172      25.695 -21.819  -5.543 
ATOM   3524  OP1  DA A 172      25.474 -23.268  -5.749 
ATOM   3525  OP2  DA A 172      24.757 -21.144  -4.620 
ATOM   3526  O5'  DA A 172      27.198 -21.567  -5.060 
ATOM   3527  C5'  DA A 172      28.236 -21.432  -6.049 
ATOM   3528  C4'  DA A 172      29.153 -20.280  -5.686 
ATOM   3529  O4'  DA A 172      28.684 -19.008  -6.219 
ATOM   3530  C3'  DA A 172      29.323 -20.011  -4.191 
ATOM   3531  O3'  DA A 172      30.666 -19.614  -3.944 
ATOM   3532  C2'  DA A 172      28.404 -18.824  -3.903 
ATOM   3533  C1'  DA A 172      28.718 -18.046  -5.177 
ATOM   3534  N9   DA A 172      27.720 -16.986  -5.493 
ATOM   3535  C8   DA A 172      26.373 -16.996  -5.272 
ATOM   3536  N7   DA A 172      25.769 -15.916  -5.659 
ATOM   3537  C5   DA A 172      26.790 -15.129  -6.176 
ATOM   3538  C6   DA A 172      26.800 -13.849  -6.753 
ATOM   3539  N6   DA A 172      25.698 -13.101  -6.912 
ATOM   3540  N1   DA A 172      27.986 -13.362  -7.161 
ATOM   3541  C2   DA A 172      29.077 -14.110  -7.001 
ATOM   3542  N3   DA A 172      29.189 -15.312  -6.479 
ATOM   3543  C4   DA A 172      27.988 -15.776  -6.078 
ATOM   3544  P    DC A 173      31.403 -20.146  -2.627 
ATOM   3545  OP1  DC A 173      31.960 -21.494  -2.880 
ATOM   3546  OP2  DC A 173      30.493 -20.029  -1.466 
ATOM   3547  O5'  DC A 173      32.595 -19.090  -2.483 
ATOM   3548  C5'  DC A 173      33.134 -18.478  -3.671 
ATOM   3549  C4'  DC A 173      33.336 -16.993  -3.444 
ATOM   3550  O4'  DC A 173      32.148 -16.216  -3.762 
ATOM   3551  C3'  DC A 173      33.674 -16.579  -2.012 
ATOM   3552  O3'  DC A 173      34.603 -15.503  -2.051 
ATOM   3553  C2'  DC A 173      32.356 -16.062  -1.437 
ATOM   3554  C1'  DC A 173      31.895 -15.323  -2.688 
ATOM   3555  N1   DC A 173      30.442 -14.995  -2.690 
ATOM   3556  C2   DC A 173      30.046 -13.804  -3.292 
ATOM   3557  O2   DC A 173      30.908 -13.075  -3.796 
ATOM   3558  N3   DC A 173      28.725 -13.487  -3.304 
ATOM   3559  C4   DC A 173      27.822 -14.304  -2.747 
ATOM   3560  N4   DC A 173      26.547 -13.951  -2.784 
ATOM   3561  C5   DC A 173      28.209 -15.534  -2.122 
ATOM   3562  C6   DC A 173      29.533 -15.832  -2.121 
ATOM   3563  P    DT A 174      35.792 -15.464  -0.979 
ATOM   3564  OP1  DT A 174      36.912 -16.308  -1.451 
ATOM   3565  OP2  DT A 174      35.259 -15.783   0.364 
ATOM   3566  O5'  DT A 174      36.218 -13.923  -1.036 
ATOM   3567  C5'  DT A 174      36.050 -13.197  -2.268 
ATOM   3568  C4'  DT A 174      35.463 -11.828  -1.986 
ATOM   3569  O4'  DT A 174      34.006 -11.841  -1.967 
ATOM   3570  C3'  DT A 174      35.843 -11.205  -0.643 
ATOM   3571  O3'  DT A 174      36.004  -9.802  -0.815 
ATOM   3572  C2'  DT A 174      34.629 -11.448   0.255 
ATOM   3573  C1'  DT A 174      33.568 -11.158  -0.802 
ATOM   3574  N1   DT A 174      32.215 -11.671  -0.448 
ATOM   3575  C2   DT A 174      31.137 -10.925  -0.857 
ATOM   3576  O2   DT A 174      31.248  -9.886  -1.484 
ATOM   3577  N3   DT A 174      29.898 -11.431  -0.510 
ATOM   3578  C4   DT A 174      29.657 -12.593   0.195 
ATOM   3579  O4   DT A 174      28.502 -12.944   0.447 
ATOM   3580  C5   DT A 174      30.851 -13.306   0.581 
ATOM   3581  C7   DT A 174      30.679 -14.582   1.352 
ATOM   3582  C6   DT A 174      32.068 -12.837   0.257 
ATOM   3583  P    DC A 175      37.191  -9.056  -0.044 
ATOM   3584  OP1  DC A 175      38.446  -9.188  -0.819 
ATOM   3585  OP2  DC A 175      37.243  -9.524   1.359 
ATOM   3586  O5'  DC A 175      36.691  -7.537  -0.085 
ATOM   3587  C5'  DC A 175      35.876  -7.101  -1.189 
ATOM   3588  C4'  DC A 175      34.728  -6.252  -0.682 
ATOM   3589  O4'  DC A 175      33.560  -7.050  -0.332 
ATOM   3590  C3'  DC A 175      35.009  -5.437   0.580 
ATOM   3591  O3'  DC A 175      34.340  -4.185   0.477 
ATOM   3592  C2'  DC A 175      34.366  -6.239   1.711 
ATOM   3593  C1'  DC A 175      33.106  -6.640   0.949 
ATOM   3594  N1   DC A 175      32.371  -7.779   1.565 
ATOM   3595  C2   DC A 175      30.981  -7.779   1.476 
ATOM   3596  O2   DC A 175      30.420  -6.843   0.894 
ATOM   3597  N3   DC A 175      30.292  -8.808   2.032 
ATOM   3598  C4   DC A 175      30.935  -9.804   2.653 
ATOM   3599  N4   DC A 175      30.218 -10.785   3.179 
ATOM   3600  C5   DC A 175      32.365  -9.823   2.757 
ATOM   3601  C6   DC A 175      33.035  -8.785   2.195 
ATOM   3602  P    DA A 176      35.077  -2.866   1.009 
ATOM   3603  OP1  DA A 176      35.984  -2.348  -0.040 
ATOM   3604  OP2  DA A 176      35.695  -3.140   2.324 
ATOM   3605  O5'  DA A 176      33.840  -1.867   1.194 
ATOM   3606  C5'  DA A 176      32.691  -2.013   0.339 
ATOM   3607  C4'  DA A 176      31.419  -1.892   1.156 
ATOM   3608  O4'  DA A 176      30.988  -3.169   1.705 
ATOM   3609  C3'  DA A 176      31.497  -0.974   2.375 
ATOM   3610  O3'  DA A 176      30.257  -0.293   2.520 
ATOM   3611  C2'  DA A 176      31.673  -1.921   3.562 
ATOM   3612  C1'  DA A 176      30.694  -2.989   3.082 
ATOM   3613  N9   DA A 176      30.857  -4.302   3.766 
ATOM   3614  C8   DA A 176      32.006  -4.888   4.214 
ATOM   3615  N7   DA A 176      31.822  -6.043   4.773 
ATOM   3616  C5   DA A 176      30.450  -6.240   4.690 
ATOM   3617  C6   DA A 176      29.617  -7.290   5.110 
ATOM   3618  N6   DA A 176      30.068  -8.392   5.726 
ATOM   3619  N1   DA A 176      28.297  -7.166   4.873 
ATOM   3620  C2   DA A 176      27.855  -6.069   4.260 
ATOM   3621  N3   DA A 176      28.534  -5.030   3.826 
ATOM   3622  C4   DA A 176      29.851  -5.179   4.075 
ATOM   3623  P    DG A 177      30.263   1.245   2.963 
ATOM   3624  OP1  DG A 177      30.475   2.102   1.775 
ATOM   3625  OP2  DG A 177      31.215   1.436   4.079 
ATOM   3626  O5'  DG A 177      28.766   1.426   3.497 
ATOM   3627  C5'  DG A 177      27.717   0.625   2.920 
ATOM   3628  C4'  DG A 177      26.811   0.092   4.012 
ATOM   3629  O4'  DG A 177      27.280  -1.177   4.551 
ATOM   3630  C3'  DG A 177      26.660   0.983   5.245 
ATOM   3631  O3'  DG A 177      25.322   0.891   5.718 
ATOM   3632  C2'  DG A 177      27.588   0.360   6.289 
ATOM   3633  C1'  DG A 177      27.262  -1.095   5.968 
ATOM   3634  N9   DG A 177      28.261  -2.064   6.500 
ATOM   3635  C8   DG A 177      29.625  -1.920   6.639 
ATOM   3636  N7   DG A 177      30.224  -2.971   7.146 
ATOM   3637  C5   DG A 177      29.183  -3.874   7.359 
ATOM   3638  C6   DG A 177      29.209  -5.190   7.890 
ATOM   3639  O6   DG A 177      30.172  -5.840   8.289 
ATOM   3640  N1   DG A 177      27.925  -5.751   7.931 
ATOM   3641  C2   DG A 177      26.768  -5.123   7.513 
ATOM   3642  N2   DG A 177      25.641  -5.829   7.634 
ATOM   3643  N3   DG A 177      26.745  -3.889   7.014 
ATOM   3644  C4   DG A 177      27.982  -3.330   6.968 
ATOM   3645  P    DA A 178      24.597   2.212   6.258 
ATOM   3646  OP1  DA A 178      24.030   2.968   5.119 
ATOM   3647  OP2  DA A 178      25.522   2.961   7.138 
ATOM   3648  O5'  DA A 178      23.412   1.587   7.133 
ATOM   3649  C5'  DA A 178      22.862   0.311   6.754 
ATOM   3650  C4'  DA A 178      22.670  -0.556   7.983 
ATOM   3651  O4'  DA A 178      23.860  -1.332   8.308 
ATOM   3652  C3'  DA A 178      22.351   0.189   9.279 
ATOM   3653  O3'  DA A 178      21.428  -0.582  10.038 
ATOM   3654  C2'  DA A 178      23.680   0.238  10.035 
ATOM   3655  C1'  DA A 178      24.129  -1.180   9.693 
ATOM   3656  N9   DA A 178      25.583  -1.415   9.910 
ATOM   3657  C8   DA A 178      26.619  -0.542   9.739 
ATOM   3658  N7   DA A 178      27.783  -1.047  10.013 
ATOM   3659  C5   DA A 178      27.499  -2.352  10.393 
ATOM   3660  C6   DA A 178      28.316  -3.416  10.807 
ATOM   3661  N6   DA A 178      29.650  -3.329  10.911 
ATOM   3662  N1   DA A 178      27.711  -4.580  11.112 
ATOM   3663  C2   DA A 178      26.386  -4.661  11.006 
ATOM   3664  N3   DA A 178      25.524  -3.741  10.633 
ATOM   3665  C4   DA A 178      26.155  -2.587  10.334 
ATOM   3666  P    DA A 179      20.252   0.168  10.824 
ATOM   3667  OP1  DA A 179      19.122   0.421   9.902 
ATOM   3668  OP2  DA A 179      20.799   1.354  11.520 
ATOM   3669  O5'  DA A 179      19.833  -0.940  11.898 
ATOM   3670  C5'  DA A 179      19.992  -2.332  11.564 
ATOM   3671  C4'  DA A 179      20.588  -3.083  12.738 
ATOM   3672  O4'  DA A 179      22.044  -3.067  12.724 
ATOM   3673  C3'  DA A 179      20.226  -2.546  14.123 
ATOM   3674  O3'  DA A 179      20.071  -3.643  15.015 
ATOM   3675  C2'  DA A 179      21.449  -1.738  14.556 
ATOM   3676  C1'  DA A 179      22.500  -2.704  14.019 
ATOM   3677  N9   DA A 179      23.854  -2.101  13.880 
ATOM   3678  C8   DA A 179      24.181  -0.819  13.541 
ATOM   3679  N7   DA A 179      25.458  -0.594  13.504 
ATOM   3680  C5   DA A 179      26.021  -1.817  13.843 
ATOM   3681  C6   DA A 179      27.354  -2.240  13.981 
ATOM   3682  N6   DA A 179      28.409  -1.437  13.784 
ATOM   3683  N1   DA A 179      27.563  -3.523  14.331 
ATOM   3684  C2   DA A 179      26.510  -4.316  14.525 
ATOM   3685  N3   DA A 179      25.229  -4.035  14.427 
ATOM   3686  C4   DA A 179      25.047  -2.745  14.076 
ATOM   3687  P    DG A 180      18.895  -3.600  16.101 
ATOM   3688  OP1  DG A 180      17.632  -4.061  15.483 
ATOM   3689  OP2  DG A 180      18.858  -2.266  16.738 
ATOM   3690  O5'  DG A 180      19.404  -4.687  17.160 
ATOM   3691  C5'  DG A 180      20.207  -5.790  16.698 
ATOM   3692  C4'  DG A 180      21.366  -6.020  17.647 
ATOM   3693  O4'  DG A 180      22.533  -5.219  17.302 
ATOM   3694  C3'  DG A 180      21.104  -5.677  19.113 
ATOM   3695  O3'  DG A 180      21.777  -6.622  19.935 
ATOM   3696  C2'  DG A 180      21.756  -4.308  19.313 
ATOM   3697  C1'  DG A 180      23.005  -4.584  18.481 
ATOM   3698  N9   DG A 180      23.742  -3.353  18.080 
ATOM   3699  C8   DG A 180      23.248  -2.106  17.763 
ATOM   3700  N7   DG A 180      24.172  -1.231  17.450 
ATOM   3701  C5   DG A 180      25.362  -1.948  17.568 
ATOM   3702  C6   DG A 180      26.703  -1.534  17.356 
ATOM   3703  O6   DG A 180      27.123  -0.432  17.014 
ATOM   3704  N1   DG A 180      27.604  -2.582  17.588 
ATOM   3705  C2   DG A 180      27.256  -3.861  17.974 
ATOM   3706  N2   DG A 180      28.266  -4.718  18.145 
ATOM   3707  N3   DG A 180      25.997  -4.249  18.173 
ATOM   3708  C4   DG A 180      25.110  -3.244  17.952 
ATOM   3709  P    DC A 181      21.053  -7.151  21.261 
ATOM   3710  OP1  DC A 181      20.137  -8.262  20.917 
ATOM   3711  OP2  DC A 181      20.449  -6.012  21.985 
ATOM   3712  O5'  DC A 181      22.297  -7.718  22.094 
ATOM   3713  C5'  DC A 181      23.436  -8.238  21.382 
ATOM   3714  C4'  DC A 181      24.717  -7.741  22.022 
ATOM   3715  O4'  DC A 181      25.149  -6.461  21.478 
ATOM   3716  C3'  DC A 181      24.658  -7.500  23.530 
ATOM   3717  O3'  DC A 181      25.903  -7.875  24.105 
ATOM   3718  C2'  DC A 181      24.493  -5.987  23.674 
ATOM   3719  C1'  DC A 181      25.460  -5.597  22.561 
ATOM   3720  N1   DC A 181      25.299  -4.192  22.092 
ATOM   3721  C2   DC A 181      26.442  -3.505  21.693 
ATOM   3722  O2   DC A 181      27.533  -4.084  21.744 
ATOM   3723  N3   DC A 181      26.316  -2.223  21.264 
ATOM   3724  C4   DC A 181      25.115  -1.631  21.224 
ATOM   3725  N4   DC A 181      25.045  -0.380  20.797 
ATOM   3726  C5   DC A 181      23.927  -2.320  21.630 
ATOM   3727  C6   DC A 181      24.073  -3.600  22.057 
ATOM   3728  P    DA A 182      25.911  -8.624  25.520 
ATOM   3729  OP1  DA A 182      25.690 -10.073  25.314 
ATOM   3730  OP2  DA A 182      24.973  -7.949  26.443 
ATOM   3731  O5'  DA A 182      27.415  -8.372  26.003 
ATOM   3732  C5'  DA A 182      28.453  -8.237  25.014 
ATOM   3733  C4'  DA A 182      29.369  -7.085  25.377 
ATOM   3734  O4'  DA A 182      28.901  -5.813  24.844 
ATOM   3735  C3'  DA A 182      29.539  -6.817  26.873 
ATOM   3736  O3'  DA A 182      30.883  -6.420  27.119 
ATOM   3737  C2'  DA A 182      28.621  -5.630  27.160 
ATOM   3738  C1'  DA A 182      28.935  -4.851  25.886 
ATOM   3739  N9   DA A 182      27.937  -3.791  25.570 
ATOM   3740  C8   DA A 182      26.590  -3.801  25.792 
ATOM   3741  N7   DA A 182      25.985  -2.721  25.404 
ATOM   3742  C5   DA A 182      27.006  -1.935  24.887 
ATOM   3743  C6   DA A 182      27.016  -0.654  24.310 
ATOM   3744  N6   DA A 182      25.914   0.094  24.151 
ATOM   3745  N1   DA A 182      28.203  -0.167  23.902 
ATOM   3746  C2   DA A 182      29.293  -0.916  24.062 
ATOM   3747  N3   DA A 182      29.406  -2.118  24.584 
ATOM   3748  C4   DA A 182      28.205  -2.581  24.985 
ATOM   3749  P    DG A 183      31.620  -6.952  28.436 
ATOM   3750  OP1  DG A 183      32.177  -8.300  28.183 
ATOM   3751  OP2  DG A 183      30.709  -6.834  29.597 
ATOM   3752  O5'  DG A 183      32.812  -5.895  28.580 
ATOM   3753  C5'  DG A 183      33.350  -5.284  27.392 
ATOM   3754  C4'  DG A 183      33.553  -3.799  27.619 
ATOM   3755  O4'  DG A 183      32.364  -3.021  27.301 
ATOM   3756  C3'  DG A 183      33.891  -3.385  29.051 
ATOM   3757  O3'  DG A 183      34.820  -2.308  29.013 
ATOM   3758  C2'  DG A 183      32.572  -2.867  29.626 
ATOM   3759  C1'  DG A 183      32.112  -2.128  28.375 
ATOM   3760  N9   DG A 183      30.658  -1.801  28.373 
ATOM   3761  C8   DG A 183      29.604  -2.517  28.894 
ATOM   3762  N7   DG A 183      28.435  -1.947  28.725 
ATOM   3763  C5   DG A 183      28.737  -0.768  28.044 
ATOM   3764  C6   DG A 183      27.882   0.266  27.584 
ATOM   3765  O6   DG A 183      26.661   0.357  27.683 
ATOM   3766  N1   DG A 183      28.605   1.281  26.941 
ATOM   3767  C2   DG A 183      29.976   1.293  26.767 
ATOM   3768  N2   DG A 183      30.475   2.353  26.126 
ATOM   3769  N3   DG A 183      30.777   0.322  27.199 
ATOM   3770  C4   DG A 183      30.091  -0.670  27.825 
ATOM   3771  P    DA A 184      36.008  -2.270  30.084 
ATOM   3772  OP1  DA A 184      37.129  -3.114  29.612 
ATOM   3773  OP2  DA A 184      35.476  -2.589  31.427 
ATOM   3774  O5'  DA A 184      36.434  -0.728  30.027 
ATOM   3775  C5'  DA A 184      36.266  -0.002  28.795 
ATOM   3776  C4'  DA A 184      35.679   1.366  29.078 
ATOM   3777  O4'  DA A 184      34.223   1.354  29.096 
ATOM   3778  C3'  DA A 184      36.060   1.990  30.420 
ATOM   3779  O3'  DA A 184      36.220   3.393  30.248 
ATOM   3780  C2'  DA A 184      34.846   1.746  31.318 
ATOM   3781  C1'  DA A 184      33.784   2.036  30.261 
ATOM   3782  N9   DA A 184      32.431   1.524  30.615 
ATOM   3783  C8   DA A 184      32.107   0.391  31.306 
ATOM   3784  N7   DA A 184      30.831   0.216  31.457 
ATOM   3785  C5   DA A 184      30.265   1.311  30.820 
ATOM   3786  C6   DA A 184      28.932   1.710  30.627 
ATOM   3787  N6   DA A 184      27.879   1.017  31.080 
ATOM   3788  N1   DA A 184      28.721   2.855  29.949 
ATOM   3789  C2   DA A 184      29.772   3.539  29.501 
ATOM   3790  N3   DA A 184      31.052   3.267  29.619 
ATOM   3791  C4   DA A 184      31.237   2.118  30.302 
ATOM   3792  P    DA A 185      37.408   4.138  31.019 
ATOM   3793  OP1  DA A 185      38.663   4.006  30.244 
ATOM   3794  OP2  DA A 185      37.459   3.670  32.422 
ATOM   3795  O5'  DA A 185      36.907   5.657  30.978 
ATOM   3796  C5'  DA A 185      36.093   6.094  29.874 
ATOM   3797  C4'  DA A 185      34.944   6.943  30.381 
ATOM   3798  O4'  DA A 185      33.777   6.145  30.731 
ATOM   3799  C3'  DA A 185      35.225   7.758  31.643 
ATOM   3800  O3'  DA A 185      34.556   9.010  31.541 
ATOM   3801  C2'  DA A 185      34.582   6.956  32.774 
ATOM   3802  C1'  DA A 185      33.322   6.554  32.012 
ATOM   3803  N9   DA A 185      32.587   5.416  32.628 
ATOM   3804  C8   DA A 185      33.096   4.335  33.291 
ATOM   3805  N7   DA A 185      32.193   3.508  33.716 
ATOM   3806  C5   DA A 185      30.996   4.078  33.306 
ATOM   3807  C6   DA A 185      29.657   3.679  33.452 
ATOM   3808  N6   DA A 185      29.285   2.556  34.083 
ATOM   3809  N1   DA A 185      28.712   4.478  32.926 
ATOM   3810  C2   DA A 185      29.088   5.592  32.300 
ATOM   3811  N3   DA A 185      30.300   6.066  32.103 
ATOM   3812  C4   DA A 185      31.227   5.246  32.640 
ATOM   3813  P    DC A 186      35.293  10.328  32.072 
ATOM   3814  OP1  DC A 186      36.200  10.846  31.023 
ATOM   3815  OP2  DC A 186      35.912  10.055  33.387 
ATOM   3816  O5'  DC A 186      34.057  11.328  32.257 
ATOM   3817  C5'  DC A 186      32.908  11.181  31.402 
ATOM   3818  C4'  DC A 186      31.635  11.303  32.219 
ATOM   3819  O4'  DC A 186      31.204  10.025  32.768 
ATOM   3820  C3'  DC A 186      31.714  12.221  33.439 
ATOM   3821  O3'  DC A 186      30.473  12.902  33.583 
ATOM   3822  C2'  DC A 186      31.889  11.274  34.625 
ATOM   3823  C1'  DC A 186      30.911  10.205  34.145 
ATOM   3824  N1   DC A 186      31.073   8.892  34.829 
ATOM   3825  C2   DC A 186      29.928   8.135  35.060 
ATOM   3826  O2   DC A 186      28.835   8.578  34.691 
ATOM   3827  N3   DC A 186      30.056   6.934  35.683 
ATOM   3828  C4   DC A 186      31.259   6.489  36.066 
ATOM   3829  N4   DC A 186      31.330   5.313  36.670 
ATOM   3830  C5   DC A 186      32.448   7.254  35.839 
ATOM   3831  C6   DC A 186      32.301   8.450  35.215 
ATOM   3832  P    DA A 187      30.479  14.439  34.026 
ATOM   3833  OP1  DA A 187      30.691  15.297  32.838 
ATOM   3834  OP2  DA A 187      31.431  14.631  35.142 
ATOM   3835  O5'  DA A 187      28.982  14.620  34.560 
ATOM   3836  C5'  DA A 187      27.934  13.819  33.983 
ATOM   3837  C4'  DA A 187      27.028  13.287  35.075 
ATOM   3838  O4'  DA A 187      27.496  12.017  35.614 
ATOM   3839  C3'  DA A 187      26.877  14.177  36.308 
ATOM   3840  O3'  DA A 187      25.539  14.085  36.781 
ATOM   3841  C2'  DA A 187      27.804  13.554  37.352 
ATOM   3842  C1'  DA A 187      27.478  12.099  37.031 
ATOM   3843  N9   DA A 187      28.478  11.131  37.563 
ATOM   3844  C8   DA A 187      29.828  11.291  37.693 
ATOM   3845  N7   DA A 187      30.433  10.258  38.195 
ATOM   3846  C5   DA A 187      29.410   9.345  38.414 
ATOM   3847  C6   DA A 187      29.401   8.041  38.935 
ATOM   3848  N6   DA A 187      30.503   7.402  39.350 
ATOM   3849  N1   DA A 187      28.211   7.416  39.015 
ATOM   3850  C2   DA A 187      27.118   8.056  38.601 
ATOM   3851  N3   DA A 187      27.006   9.267  38.100 
ATOM   3852  C4   DA A 187      28.210   9.871  38.030 
ATOM   3853  P    DG A 188      24.814  15.407  37.321 
ATOM   3854  OP1  DG A 188      24.246  16.163  36.182 
ATOM   3855  OP2  DG A 188      25.738  16.155  38.201 
ATOM   3856  O5'  DG A 188      23.628  14.782  38.196 
ATOM   3857  C5'  DG A 188      23.079  13.505  37.817 
ATOM   3858  C4'  DG A 188      22.886  12.639  39.046 
ATOM   3859  O4'  DG A 188      24.076  11.863  39.371 
ATOM   3860  C3'  DG A 188      22.568  13.383  40.342 
ATOM   3861  O3'  DG A 188      21.644  12.612  41.101 
ATOM   3862  C2'  DG A 188      23.896  13.432  41.098 
ATOM   3863  C1'  DG A 188      24.345  12.015  40.756 
ATOM   3864  N9   DG A 188      25.800  11.779  40.973 
ATOM   3865  C8   DG A 188      26.858  12.647  40.807 
ATOM   3866  N7   DG A 188      28.027  12.123  41.086 
ATOM   3867  C5   DG A 188      27.722  10.817  41.465 
ATOM   3868  C6   DG A 188      28.577   9.763  41.880 
ATOM   3869  O6   DG A 188      29.799   9.765  42.000 
ATOM   3870  N1   DG A 188      27.851   8.599  42.172 
ATOM   3871  C2   DG A 188      26.479   8.472  42.076 
ATOM   3872  N2   DG A 188      25.977   7.278  42.400 
ATOM   3873  N3   DG A 188      25.678   9.462  41.687 
ATOM   3874  C4   DG A 188      26.366  10.596  41.400 
ATOM   3875  P    DA A 189      20.468  13.363  41.887 
ATOM   3876  OP1  DA A 189      19.338  13.615  40.965 
ATOM   3877  OP2  DA A 189      21.015  14.548  42.583 
ATOM   3878  O5'  DA A 189      20.049  12.254  42.961 
ATOM   3879  C5'  DA A 189      20.208  10.863  42.627 
ATOM   3880  C4'  DA A 189      20.804  10.112  43.801 
ATOM   3881  O4'  DA A 189      22.260  10.127  43.788 
ATOM   3882  C3'  DA A 189      20.443  10.648  45.186 
ATOM   3883  O3'  DA A 189      20.287   9.551  46.078 
ATOM   3884  C2'  DA A 189      21.665  11.457  45.619 
ATOM   3885  C1'  DA A 189      22.716  10.490  45.082 
ATOM   3886  N9   DA A 189      24.070  11.094  44.943 
ATOM   3887  C8   DA A 189      24.397  12.376  44.604 
ATOM   3888  N7   DA A 189      25.674  12.600  44.567 
ATOM   3889  C5   DA A 189      26.238  11.378  44.906 
ATOM   3890  C6   DA A 189      27.570  10.954  45.044 
ATOM   3891  N6   DA A 189      28.625  11.757  44.847 
ATOM   3892  N1   DA A 189      27.779   9.671  45.394 
ATOM   3893  C2   DA A 189      26.727   8.879  45.588 
ATOM   3894  N3   DA A 189      25.446   9.160  45.490 
ATOM   3895  C4   DA A 189      25.263  10.450  45.139 
ATOM   3896  P    DG A 190      19.112   9.594  47.164 
ATOM   3897  OP1  DG A 190      17.849   9.134  46.546 
ATOM   3898  OP2  DG A 190      19.074  10.929  47.801 
ATOM   3899  O5'  DG A 190      19.621   8.507  48.223 
ATOM   3900  C5'  DG A 190      20.424   7.405  47.761 
ATOM   3901  C4'  DG A 190      21.583   7.175  48.710 
ATOM   3902  O4'  DG A 190      22.750   7.975  48.365 
ATOM   3903  C3'  DG A 190      21.320   7.518  50.176 
ATOM   3904  O3'  DG A 190      21.994   6.573  50.998 
ATOM   3905  C2'  DG A 190      21.972   8.886  50.376 
ATOM   3906  C1'  DG A 190      23.221   8.610  49.544 
ATOM   3907  N9   DG A 190      23.958   9.841  49.143 
ATOM   3908  C8   DG A 190      23.465  11.088  48.826 
ATOM   3909  N7   DG A 190      24.389  11.964  48.513 
ATOM   3910  C5   DG A 190      25.578  11.247  48.631 
ATOM   3911  C6   DG A 190      26.919  11.660  48.419 
ATOM   3912  O6   DG A 190      27.340  12.762  48.077 
ATOM   3913  N1   DG A 190      27.821  10.612  48.651 
ATOM   3914  C2   DG A 190      27.472   9.333  49.037 
ATOM   3915  N2   DG A 190      28.482   8.476  49.208 
ATOM   3916  N3   DG A 190      26.214   8.946  49.236 
ATOM   3917  C4   DG A 190      25.327   9.951  49.015 
ATOM   3918  P    DT A 191      21.269   6.043  52.324 
ATOM   3919  OP1  DT A 191      20.354   4.933  51.980 
ATOM   3920  OP2  DT A 191      20.665   7.183  53.048 
ATOM   3921  O5'  DT A 191      22.513   5.476  53.157 
ATOM   3922  C5'  DT A 191      23.652   4.957  52.445 
ATOM   3923  C4'  DT A 191      24.934   5.454  53.085 
ATOM   3924  O4'  DT A 191      25.365   6.734  52.541 
ATOM   3925  C3'  DT A 191      24.874   5.695  54.593 
ATOM   3926  O3'  DT A 191      26.120   5.319  55.168 
ATOM   3927  C2'  DT A 191      24.709   7.207  54.737 
ATOM   3928  C1'  DT A 191      25.676   7.598  53.624 
ATOM   3929  N1   DT A 191      25.515   9.003  53.155 
ATOM   3930  C2   DT A 191      26.652   9.667  52.765 
ATOM   3931  O2   DT A 191      27.759   9.157  52.789 
ATOM   3932  N3   DT A 191      26.464  10.967  52.338 
ATOM   3933  C4   DT A 191      25.262  11.640  52.270 
ATOM   3934  O4   DT A 191      25.218  12.805  51.870 
ATOM   3935  C5   DT A 191      24.125  10.861  52.700 
ATOM   3936  C7   DT A 191      22.777  11.518  52.659 
ATOM   3937  C6   DT A 191      24.279   9.595  53.121 
ATOM   3938  P    DG A 192      26.128   4.570  56.583 
ATOM   3939  OP1  DG A 192      25.907   3.121  56.377 
ATOM   3940  OP2  DG A 192      25.189   5.246  57.506 
ATOM   3941  O5'  DG A 192      27.631   4.823  57.066 
ATOM   3942  C5'  DG A 192      28.669   4.957  56.077 
ATOM   3943  C4'  DG A 192      29.585   6.110  56.441 
ATOM   3944  O4'  DG A 192      29.117   7.381  55.907 
ATOM   3945  C3'  DG A 192      29.755   6.378  57.936 
ATOM   3946  O3'  DG A 192      31.099   6.775  58.182 
ATOM   3947  C2'  DG A 192      28.837   7.565  58.223 
ATOM   3948  C1'  DG A 192      29.151   8.344  56.950 
ATOM   3949  N9   DG A 192      28.153   9.404  56.633 
ATOM   3950  C8   DG A 192      26.792   9.411  56.849 
ATOM   3951  N7   DG A 192      26.195  10.508  56.453 
ATOM   3952  C5   DG A 192      27.233  11.283  55.938 
ATOM   3953  C6   DG A 192      27.207  12.579  55.361 
ATOM   3954  O6   DG A 192      26.245  13.322  55.181 
ATOM   3955  N1   DG A 192      28.488  12.992  54.970 
ATOM   3956  C2   DG A 192      29.643  12.249  55.118 
ATOM   3957  N2   DG A 192      30.768  12.821  54.680 
ATOM   3958  N3   DG A 192      29.667  11.033  55.659 
ATOM   3959  C4   DG A 192      28.432  10.618  56.044 
ATOM   3960  P    DA A 193      31.836   6.243  59.500 
ATOM   3961  OP1  DA A 193      32.393   4.895  59.246 
ATOM   3962  OP2  DA A 193      30.925   6.360  60.660 
ATOM   3963  O5'  DA A 193      33.028   7.300  59.643 
ATOM   3964  C5'  DA A 193      33.567   7.911  58.455 
ATOM   3965  C4'  DA A 193      33.769   9.396  58.682 
ATOM   3966  O4'  DA A 193      32.580  10.173  58.364 
ATOM   3967  C3'  DA A 193      34.107   9.810  60.114 
ATOM   3968  O3'  DA A 193      35.036  10.886  60.076 
ATOM   3969  C2'  DA A 193      32.789  10.327  60.689 
ATOM   3970  C1'  DA A 193      32.328  11.066  59.438 
ATOM   3971  N9   DA A 193      30.874  11.394  59.436 
ATOM   3972  C8   DA A 193      29.841  10.670  59.958 
ATOM   3973  N7   DA A 193      28.680  11.224  59.798 
ATOM   3974  C5   DA A 193      28.960  12.401  59.120 
ATOM   3975  C6   DA A 193      28.143  13.443  58.651 
ATOM   3976  N6   DA A 193      26.811  13.464  58.802 
ATOM   3977  N1   DA A 193      28.746  14.467  58.018 
ATOM   3978  C2   DA A 193      30.070  14.441  57.870 
ATOM   3979  N3   DA A 193      30.931  13.528  58.264 
ATOM   3980  C4   DA A 193      30.302  12.515  58.894 
ATOM   3981  P    DT A 194      36.225  10.925  61.147 
ATOM   3982  OP1  DT A 194      37.345  10.081  60.675 
ATOM   3983  OP2  DT A 194      35.692  10.606  62.490 
ATOM   3984  O5'  DT A 194      36.651  12.466  61.090 
ATOM   3985  C5'  DT A 194      36.482  13.192  59.859 
ATOM   3986  C4'  DT A 194      35.895  14.561  60.141 
ATOM   3987  O4'  DT A 194      34.439  14.549  60.159 
ATOM   3988  C3'  DT A 194      36.276  15.185  61.483 
ATOM   3989  O3'  DT A 194      36.437  16.588  61.311 
ATOM   3990  C2'  DT A 194      35.062  14.941  62.381 
ATOM   3991  C1'  DT A 194      34.001  15.231  61.324 
ATOM   3992  N1   DT A 194      32.647  14.718  61.678 
ATOM   3993  C2   DT A 194      31.569  15.464  61.269 
ATOM   3994  O2   DT A 194      31.681  16.503  60.642 
ATOM   3995  N3   DT A 194      30.331  14.958  61.617 
ATOM   3996  C4   DT A 194      30.090  13.797  62.321 
ATOM   3997  O4   DT A 194      28.935  13.445  62.573 
ATOM   3998  C5   DT A 194      31.284  13.083  62.707 
ATOM   3999  C7   DT A 194      31.112  11.808  63.479 
ATOM   4000  C6   DT A 194      32.500  13.553  62.383 
ATOM   4001  P    DG A 195      37.624  17.333  62.082 
ATOM   4002  OP1  DG A 195      38.879  17.201  61.307 
ATOM   4003  OP2  DG A 195      37.676  16.865  63.485 
ATOM   4004  O5'  DG A 195      37.124  18.852  62.042 
ATOM   4005  C5'  DG A 195      36.309  19.289  60.937 
ATOM   4006  C4'  DG A 195      35.160  20.137  61.444 
ATOM   4007  O4'  DG A 195      33.993  19.339  61.794 
ATOM   4008  C3'  DG A 195      35.441  20.953  62.706 
ATOM   4009  O3'  DG A 195      34.773  22.204  62.604 
ATOM   4010  C2'  DG A 195      34.798  20.150  63.837 
ATOM   4011  C1'  DG A 195      33.538  19.749  63.075 
ATOM   4012  N9   DG A 195      32.803  18.610  63.691 
ATOM   4013  C8   DG A 195      33.299  17.514  64.363 
ATOM   4014  N7   DG A 195      32.377  16.685  64.787 
ATOM   4015  C5   DG A 195      31.184  17.273  64.367 
ATOM   4016  C6   DG A 195      29.844  16.841  64.533 
ATOM   4017  O6   DG A 195      29.424  15.831  65.094 
ATOM   4018  N1   DG A 195      28.939  17.740  63.951 
ATOM   4019  C2   DG A 195      29.285  18.904  63.294 
ATOM   4020  N2   DG A 195      28.274  19.626  62.808 
ATOM   4021  N3   DG A 195      30.545  19.309  63.138 
ATOM   4022  C4   DG A 195      31.433  18.449  63.698 
ATOM   4023  P    DA A 196      35.510  23.523  63.135 
ATOM   4024  OP1  DA A 196      36.416  24.041  62.086 
ATOM   4025  OP2  DA A 196      36.128  23.250  64.450 
ATOM   4026  O5'  DA A 196      34.273  24.522  63.320 
ATOM   4027  C5'  DA A 196      33.124  24.376  62.465 
ATOM   4028  C4'  DA A 196      31.852  24.498  63.282 
ATOM   4029  O4'  DA A 196      31.420  23.220  63.831 
ATOM   4030  C3'  DA A 196      31.930  25.415  64.502 
ATOM   4031  O3'  DA A 196      30.690  26.097  64.646 
ATOM   4032  C2'  DA A 196      32.106  24.468  65.688 
ATOM   4033  C1'  DA A 196      31.127  23.400  65.208 
ATOM   4034  N9   DA A 196      31.290  22.087  65.892 
ATOM   4035  C8   DA A 196      32.439  21.501  66.340 
ATOM   4036  N7   DA A 196      32.255  20.346  66.900 
ATOM   4037  C5   DA A 196      30.883  20.149  66.817 
ATOM   4038  C6   DA A 196      30.049  19.099  67.236 
ATOM   4039  N6   DA A 196      30.500  17.997  67.852 
ATOM   4040  N1   DA A 196      28.730  19.223  66.999 
ATOM   4041  C2   DA A 196      28.288  20.321  66.386 
ATOM   4042  N3   DA A 196      28.967  21.359  65.952 
ATOM   4043  C4   DA A 196      30.284  21.211  66.201 
ATOM   4044  P    DA A 197      30.696  27.634  65.089 
ATOM   4045  OP1  DA A 197      30.907  28.492  63.901 
ATOM   4046  OP2  DA A 197      31.648  27.825  66.205 
ATOM   4047  O5'  DA A 197      29.198  27.815  65.623 
ATOM   4048  C5'  DA A 197      28.150  27.014  65.046 
ATOM   4049  C4'  DA A 197      27.244  26.481  66.138 
ATOM   4050  O4'  DA A 197      27.712  25.212  66.677 
ATOM   4051  C3'  DA A 197      27.093  27.372  67.371 
ATOM   4052  O3'  DA A 197      25.755  27.280  67.844 
ATOM   4053  C2'  DA A 197      28.021  26.749  68.415 
ATOM   4054  C1'  DA A 197      27.695  25.294  68.094 
ATOM   4055  N9   DA A 197      28.694  24.325  68.626 
ATOM   4056  C8   DA A 197      30.044  24.486  68.756 
ATOM   4057  N7   DA A 197      30.649  23.453  69.258 
ATOM   4058  C5   DA A 197      29.626  22.540  69.477 
ATOM   4059  C6   DA A 197      29.617  21.236  69.998 
ATOM   4060  N6   DA A 197      30.719  20.597  70.413 
ATOM   4061  N1   DA A 197      28.428  20.611  70.079 
ATOM   4062  C2   DA A 197      27.335  21.251  69.664 
ATOM   4063  N3   DA A 197      27.222  22.461  69.163 
ATOM   4064  C4   DA A 197      28.426  23.066  69.093 
ATOM   4065  P    DC A 198      25.030  28.602  68.384 
ATOM   4066  OP1  DC A 198      24.463  29.357  67.245 
ATOM   4067  OP2  DC A 198      25.955  29.350  69.264 
ATOM   4068  O5'  DC A 198      23.845  27.977  69.259 
ATOM   4069  C5'  DC A 198      23.295  26.700  68.880 
ATOM   4070  C4'  DC A 198      23.103  25.833  70.109 
ATOM   4071  O4'  DC A 198      24.292  25.058  70.434 
ATOM   4072  C3'  DC A 198      22.784  26.578  71.405 
ATOM   4073  O3'  DC A 198      21.861  25.807  72.164 
ATOM   4074  C2'  DC A 198      24.112  26.627  72.161 
ATOM   4075  C1'  DC A 198      24.562  25.209  71.819 
ATOM   4076  N1   DC A 198      26.016  24.974  72.036 
ATOM   4077  C2   DC A 198      26.412  23.711  72.471 
ATOM   4078  O2   DC A 198      25.547  22.846  72.656 
ATOM   4079  N3   DC A 198      27.733  23.476  72.676 
ATOM   4080  C4   DC A 198      28.639  24.440  72.463 
ATOM   4081  N4   DC A 198      29.916  24.161  72.677 
ATOM   4082  C5   DC A 198      28.252  25.746  72.017 
ATOM   4083  C6   DC A 198      26.927  25.960  71.818 
ATOM   4084  P    DA A 199      20.684  26.558  72.950 
ATOM   4085  OP1  DA A 199      19.554  26.810  72.028 
ATOM   4086  OP2  DA A 199      21.232  27.743  73.646 
ATOM   4087  O5'  DA A 199      20.265  25.449  74.024 
ATOM   4088  C5'  DA A 199      20.424  24.058  73.690 
ATOM   4089  C4'  DA A 199      21.021  23.307  74.864 
ATOM   4090  O4'  DA A 199      22.476  23.322  74.851 
ATOM   4091  C3'  DA A 199      20.659  23.843  76.249 
ATOM   4092  O3'  DA A 199      20.503  22.746  77.141 
ATOM   4093  C2'  DA A 199      21.881  24.651  76.683 
ATOM   4094  C1'  DA A 199      22.932  23.685  76.145 
ATOM   4095  N9   DA A 199      24.287  24.288  76.006 
ATOM   4096  C8   DA A 199      24.613  25.570  75.667 
ATOM   4097  N7   DA A 199      25.890  25.795  75.630 
ATOM   4098  C5   DA A 199      26.454  24.572  75.969 
ATOM   4099  C6   DA A 199      27.787  24.149  76.107 
ATOM   4100  N6   DA A 199      28.842  24.952  75.910 
ATOM   4101  N1   DA A 199      27.995  22.866  76.457 
ATOM   4102  C2   DA A 199      26.943  22.073  76.652 
ATOM   4103  N3   DA A 199      25.662  22.354  76.553 
ATOM   4104  C4   DA A 199      25.480  23.644  76.202 
ATOM   4105  P    DA A 200      19.328  22.789  78.227 
ATOM   4106  OP1  DA A 200      18.065  22.329  77.609 
ATOM   4107  OP2  DA A 200      19.291  24.123  78.864 
ATOM   4108  O5'  DA A 200      19.837  21.702  79.286 
ATOM   4109  C5'  DA A 200      20.640  20.599  78.824 
ATOM   4110  C4'  DA A 200      21.799  20.369  79.773 
ATOM   4111  O4'  DA A 200      22.966  21.170  79.428 
ATOM   4112  C3'  DA A 200      21.537  20.713  81.239 
ATOM   4113  O3'  DA A 200      22.210  19.767  82.061 
ATOM   4114  C2'  DA A 200      22.189  22.081  81.439 
ATOM   4115  C1'  DA A 200      23.437  21.805  80.607 
ATOM   4116  N9   DA A 200      24.175  23.036  80.206 
ATOM   4117  C8   DA A 200      23.668  24.264  79.895 
ATOM   4118  N7   DA A 200      24.571  25.141  79.584 
ATOM   4119  C5   DA A 200      25.766  24.445  79.695 
ATOM   4120  C6   DA A 200      27.104  24.820  79.494 
ATOM   4121  N6   DA A 200      27.479  26.051  79.119 
ATOM   4122  N1   DA A 200      28.048  23.881  79.693 
ATOM   4123  C2   DA A 200      27.670  22.659  80.065 
ATOM   4124  N3   DA A 200      26.460  22.195  80.282 
ATOM   4125  C4   DA A 200      25.533  23.155  80.077 
ATOM   4126  P    DC A 201      21.486  19.238  83.387 
ATOM   4127  OP1  DC A 201      20.570  18.127  83.043 
ATOM   4128  OP2  DC A 201      20.882  20.377  84.111 
ATOM   4129  O5'  DC A 201      22.730  18.671  84.220 
ATOM   4130  C5'  DC A 201      23.868  18.151  83.508 
ATOM   4131  C4'  DC A 201      25.150  18.648  84.148 
ATOM   4132  O4'  DC A 201      25.581  19.929  83.604 
ATOM   4133  C3'  DC A 201      25.091  18.890  85.656 
ATOM   4134  O3'  DC A 201      26.336  18.514  86.232 
ATOM   4135  C2'  DC A 201      24.926  20.402  85.800 
ATOM   4136  C1'  DC A 201      25.893  20.792  84.687 
ATOM   4137  N1   DC A 201      25.731  22.197  84.218 
ATOM   4138  C2   DC A 201      26.875  22.884  83.820 
ATOM   4139  O2   DC A 201      27.966  22.306  83.870 
ATOM   4140  N3   DC A 201      26.749  24.166  83.390 
ATOM   4141  C4   DC A 201      25.548  24.758  83.350 
ATOM   4142  N4   DC A 201      25.478  26.009  82.923 
ATOM   4143  C5   DC A 201      24.360  24.069  83.756 
ATOM   4144  C6   DC A 201      24.506  22.789  84.183 
ATOM   4145  P    DT A 202      26.344  17.765  87.646 
ATOM   4146  OP1  DT A 202      26.123  16.316  87.441 
ATOM   4147  OP2  DT A 202      25.406  18.440  88.570 
ATOM   4148  O5'  DT A 202      27.848  18.017  88.129 
ATOM   4149  C5'  DT A 202      28.886  18.152  87.140 
ATOM   4150  C4'  DT A 202      29.802  19.304  87.504 
ATOM   4151  O4'  DT A 202      29.334  20.576  86.970 
ATOM   4152  C3'  DT A 202      29.972  19.573  88.999 
ATOM   4153  O3'  DT A 202      31.315  19.970  89.246 
ATOM   4154  C2'  DT A 202      29.053  20.760  89.287 
ATOM   4155  C1'  DT A 202      29.367  21.538  88.013 
ATOM   4156  N1   DT A 202      28.370  22.598  87.697 
ATOM   4157  C2   DT A 202      28.842  23.745  87.106 
ATOM   4158  O2   DT A 202      30.018  23.918  86.840 
ATOM   4159  N3   DT A 202      27.887  24.706  86.829 
ATOM   4160  C4   DT A 202      26.535  24.614  87.087 
ATOM   4161  O4   DT A 202      25.777  25.541  86.793 
ATOM   4162  C5   DT A 202      26.136  23.373  87.708 
ATOM   4163  C7   DT A 202      24.680  23.192  88.023 
ATOM   4164  C6   DT A 202      27.042  22.423  87.989 
ATOM   4165  P    DT A 203      32.053  19.438  90.563 
ATOM   4166  OP1  DT A 203      32.610  18.090  90.309 
ATOM   4167  OP2  DT A 203      31.142  19.555  91.723 
ATOM   4168  O5'  DT A 203      33.245  20.494  90.706 
ATOM   4169  C5'  DT A 203      33.783  21.105  89.518 
ATOM   4170  C4'  DT A 203      33.986  22.591  89.746 
ATOM   4171  O4'  DT A 203      32.797  23.368  89.427 
ATOM   4172  C3'  DT A 203      34.323  23.005  91.178 
ATOM   4173  O3'  DT A 203      35.252  24.081  91.139 
ATOM   4174  C2'  DT A 203      33.005  23.522  91.753 
ATOM   4175  C1'  DT A 203      32.544  24.261  90.501 
ATOM   4176  N1   DT A 203      31.091  24.588  90.499 
ATOM   4177  C2   DT A 203      30.716  25.767  89.901 
ATOM   4178  O2   DT A 203      31.513  26.533  89.386 
ATOM   4179  N3   DT A 203      29.362  26.038  89.919 
ATOM   4180  C4   DT A 203      28.376  25.246  90.472 
ATOM   4181  O4   DT A 203      27.194  25.593  90.428 
ATOM   4182  C5   DT A 203      28.868  24.030  91.077 
ATOM   4183  C7   DT A 203      27.861  23.110  91.702 
ATOM   4184  C6   DT A 203      30.180  23.742  91.073 
ATOM   4185  P    DC A 204      36.441  24.120  92.210 
ATOM   4186  OP1  DC A 204      37.561  23.275  91.739 
ATOM   4187  OP2  DC A 204      35.909  23.800  93.553 
ATOM   4188  O5'  DC A 204      36.867  25.661  92.153 
ATOM   4189  C5'  DC A 204      36.699  26.387  90.922 
ATOM   4190  C4'  DC A 204      36.112  27.756  91.204 
ATOM   4191  O4'  DC A 204      34.655  27.743  91.222 
ATOM   4192  C3'  DC A 204      36.492  28.379  92.546 
ATOM   4193  O3'  DC A 204      36.653  29.782  92.374 
ATOM   4194  C2'  DC A 204      35.278  28.136  93.444 
ATOM   4195  C1'  DC A 204      34.217  28.426  92.387 
ATOM   4196  N1   DC A 204      32.864  27.913  92.742 
ATOM   4197  C2   DC A 204      31.760  28.658  92.334 
ATOM   4198  O2   DC A 204      31.947  29.703  91.701 
ATOM   4199  N3   DC A 204      30.519  28.208  92.648 
ATOM   4200  C4   DC A 204      30.358  27.070  93.335 
ATOM   4201  N4   DC A 204      29.127  26.673  93.617 
ATOM   4202  C5   DC A 204      31.480  26.289  93.765 
ATOM   4203  C6   DC A 204      32.713  26.756  93.441 
ATOM   4204  P    DA A 205      37.841  30.528  93.146 
ATOM   4205  OP1  DA A 205      39.095  30.396  92.370 
ATOM   4206  OP2  DA A 205      37.892  30.059  94.548 
ATOM   4207  O5'  DA A 205      37.340  32.047  93.105 
ATOM   4208  C5'  DA A 205      36.526  32.483  92.000 
ATOM   4209  C4'  DA A 205      35.377  33.332  92.507 
ATOM   4210  O4'  DA A 205      34.209  32.534  92.858 
ATOM   4211  C3'  DA A 205      35.658  34.147  93.769 
ATOM   4212  O3'  DA A 205      34.989  35.399  93.667 
ATOM   4213  C2'  DA A 205      35.015  33.345  94.900 
ATOM   4214  C1'  DA A 205      33.755  32.944  94.138 
ATOM   4215  N9   DA A 205      33.020  31.805  94.754 
ATOM   4216  C8   DA A 205      33.529  30.725  95.417 
ATOM   4217  N7   DA A 205      32.626  29.897  95.842 
ATOM   4218  C5   DA A 205      31.429  30.467  95.432 
ATOM   4219  C6   DA A 205      30.090  30.068  95.579 
ATOM   4220  N6   DA A 205      29.717  28.945  96.209 
ATOM   4221  N1   DA A 205      29.145  30.868  95.052 
ATOM   4222  C2   DA A 205      29.521  31.981  94.427 
ATOM   4223  N3   DA A 205      30.732  32.455  94.229 
ATOM   4224  C4   DA A 205      31.659  31.636  94.766 
ATOM   4225  P    DT A 206      35.726  36.718  94.198 
ATOM   4226  OP1  DT A 206      36.633  37.235  93.149 
ATOM   4227  OP2  DT A 206      36.344  36.444  95.514 
ATOM   4228  O5'  DT A 206      34.489  37.717  94.383 
ATOM   4229  C5'  DT A 206      33.340  37.570  93.529 
ATOM   4230  C4'  DT A 206      32.068  37.692  94.345 
ATOM   4231  O4'  DT A 206      31.637  36.415  94.894 
ATOM   4232  C3'  DT A 206      32.147  38.610  95.565 
ATOM   4233  O3'  DT A 206      30.906  39.291  95.709 
ATOM   4234  C2'  DT A 206      32.322  37.663  96.752 
ATOM   4235  C1'  DT A 206      31.343  36.595  96.271 
ATOM   4236  N1   DT A 206      31.506  35.281  96.955 
ATOM   4237  C2   DT A 206      30.367  34.546  97.175 
ATOM   4238  O2   DT A 206      29.259  34.923  96.838 
ATOM   4239  N3   DT A 206      30.557  33.335  97.812 
ATOM   4240  C4   DT A 206      31.762  32.812  98.236 
ATOM   4241  O4   DT A 206      31.808  31.716  98.796 
ATOM   4242  C5   DT A 206      32.900  33.658  97.960 
ATOM   4243  C7   DT A 206      34.251  33.164  98.388 
ATOM   4244  C6   DT A 206      32.744  34.840  97.342 
ATOM   4245  P    DC A 207      30.912  40.829  96.152 
ATOM   4246  OP1  DC A 207      31.124  41.686  94.964 
ATOM   4247  OP2  DC A 207      31.864  41.020  97.268 
ATOM   4248  O5'  DC A 207      29.415  41.009  96.687 
ATOM   4249  C5'  DC A 207      28.366  40.209  96.109 
ATOM   4250  C4'  DC A 207      27.460  39.676  97.201 
ATOM   4251  O4'  DC A 207      27.929  38.407  97.741 
ATOM   4252  C3'  DC A 207      27.309  40.567  98.434 
ATOM   4253  O3'  DC A 207      25.971  40.475  98.908 
ATOM   4254  C2'  DC A 207      28.237  39.944  99.478 
ATOM   4255  C1'  DC A 207      27.911  38.488  99.158 
ATOM   4256  N1   DC A 207      28.911  37.520  99.689 
ATOM   4257  C2   DC A 207      28.448  36.279 100.120 
ATOM   4258  O2   DC A 207      27.238  36.035 100.044 
ATOM   4259  N3   DC A 207      29.343  35.383 100.609 
ATOM   4260  C4   DC A 207      30.645  35.686 100.674 
ATOM   4261  N4   DC A 207      31.479  34.778 101.158 
ATOM   4262  C5   DC A 207      31.142  36.957 100.237 
ATOM   4263  C6   DC A 207      30.232  37.839  99.752 
ATOM   4264  P    DA A 208      25.247  41.796  99.448 
ATOM   4265  OP1  DA A 208      24.679  42.552  98.308 
ATOM   4266  OP2  DA A 208      26.171  42.544 100.327 
ATOM   4267  O5'  DA A 208      24.061  41.171 100.322 
ATOM   4268  C5'  DA A 208      23.511  39.895  99.944 
ATOM   4269  C4'  DA A 208      23.319  39.028 101.172 
ATOM   4270  O4'  DA A 208      24.509  38.252 101.497 
ATOM   4271  C3'  DA A 208      23.000  39.773 102.469 
ATOM   4272  O3'  DA A 208      22.077  39.002 103.227 
ATOM   4273  C2'  DA A 208      24.329  39.822 103.224 
ATOM   4274  C1'  DA A 208      24.778  38.404 102.882 
ATOM   4275  N9   DA A 208      26.233  38.169 103.099 
ATOM   4276  C8   DA A 208      27.269  39.042 102.929 
ATOM   4277  N7   DA A 208      28.432  38.537 103.202 
ATOM   4278  C5   DA A 208      28.148  37.232 103.582 
ATOM   4279  C6   DA A 208      28.965  36.167 103.996 
ATOM   4280  N6   DA A 208      30.299  36.255 104.101 
ATOM   4281  N1   DA A 208      28.360  35.004 104.301 
ATOM   4282  C2   DA A 208      27.035  34.923 104.195 
ATOM   4283  N3   DA A 208      26.173  35.843 103.822 
ATOM   4284  C4   DA A 208      26.805  36.997 103.523 
ATOM   4285  P    DA A 209      20.901  39.752 104.013 
ATOM   4286  OP1  DA A 209      19.771  40.005 103.091 
ATOM   4287  OP2  DA A 209      21.448  40.937 104.710 
ATOM   4288  O5'  DA A 209      20.482  38.644 105.088 
ATOM   4289  C5'  DA A 209      20.641  37.252 104.753 
ATOM   4290  C4'  DA A 209      21.237  36.501 105.927 
ATOM   4291  O4'  DA A 209      22.693  36.517 105.914 
ATOM   4292  C3'  DA A 209      20.875  37.038 107.312 
ATOM   4293  O3'  DA A 209      20.720  35.940 108.204 
ATOM   4294  C2'  DA A 209      22.098  37.846 107.746 
ATOM   4295  C1'  DA A 209      23.149  36.880 107.208 
ATOM   4296  N9   DA A 209      24.503  37.483 107.069 
ATOM   4297  C8   DA A 209      24.830  38.765 106.730 
ATOM   4298  N7   DA A 209      26.107  38.989 106.693 
ATOM   4299  C5   DA A 209      26.670  37.767 107.033 
ATOM   4300  C6   DA A 209      28.003  37.344 107.170 
ATOM   4301  N6   DA A 209      29.058  38.147 106.973 
ATOM   4302  N1   DA A 209      28.212  36.061 107.521 
ATOM   4303  C2   DA A 209      27.159  35.268 107.715 
ATOM   4304  N3   DA A 209      25.878  35.549 107.616 
ATOM   4305  C4   DA A 209      25.696  36.839 107.265 
ATOM   4306  P    DG A 210      19.544  35.983 109.290 
ATOM   4307  OP1  DG A 210      18.281  35.523 108.672 
ATOM   4308  OP2  DG A 210      19.507  37.318 109.927 
ATOM   4309  O5'  DG A 210      20.053  34.897 110.349 
ATOM   4310  C5'  DG A 210      20.856  33.794 109.887 
ATOM   4311  C4'  DG A 210      22.015  33.564 110.836 
ATOM   4312  O4'  DG A 210      23.183  34.364 110.491 
ATOM   4313  C3'  DG A 210      21.753  33.907 112.302 
ATOM   4314  O3'  DG A 210      22.426  32.962 113.124 
ATOM   4315  C2'  DG A 210      22.405  35.276 112.502 
ATOM   4316  C1'  DG A 210      23.654  35.000 111.670 
ATOM   4317  N9   DG A 210      24.391  36.231 111.269 
ATOM   4318  C8   DG A 210      23.898  37.477 110.953 
ATOM   4319  N7   DG A 210      24.822  38.353 110.639 
ATOM   4320  C5   DG A 210      26.011  37.636 110.757 
ATOM   4321  C6   DG A 210      27.352  38.050 110.545 
ATOM   4322  O6   DG A 210      27.773  39.152 110.204 
ATOM   4323  N1   DG A 210      28.253  37.002 110.778 
ATOM   4324  C2   DG A 210      27.905  35.723 111.164 
ATOM   4325  N2   DG A 210      28.915  34.866 111.334 
ATOM   4326  N3   DG A 210      26.646  35.335 111.362 
ATOM   4327  C4   DG A 210      25.759  36.340 111.141 
ATOM   4328  P    DA A 211      21.702  32.432 114.450 
ATOM   4329  OP1  DA A 211      20.786  31.322 114.106 
ATOM   4330  OP2  DA A 211      21.098  33.572 115.174 
ATOM   4331  O5'  DA A 211      22.946  31.865 115.283 
ATOM   4332  C5'  DA A 211      24.085  31.346 114.572 
ATOM   4333  C4'  DA A 211      25.366  31.843 115.211 
ATOM   4334  O4'  DA A 211      25.798  33.123 114.667 
ATOM   4335  C3'  DA A 211      25.307  32.084 116.719 
ATOM   4336  O3'  DA A 211      26.553  31.709 117.295 
ATOM   4337  C2'  DA A 211      25.142  33.597 116.863 
ATOM   4338  C1'  DA A 211      26.109  33.987 115.750 
ATOM   4339  N9   DA A 211      25.948  35.392 115.281 
ATOM   4340  C8   DA A 211      24.801  36.127 115.185 
ATOM   4341  N7   DA A 211      24.987  37.331 114.739 
ATOM   4342  C5   DA A 211      26.356  37.402 114.524 
ATOM   4343  C6   DA A 211      27.188  38.428 114.049 
ATOM   4344  N6   DA A 211      26.739  39.639 113.689 
ATOM   4345  N1   DA A 211      28.505  38.165 113.959 
ATOM   4346  C2   DA A 211      28.946  36.960 114.317 
ATOM   4347  N3   DA A 211      28.267  35.929 114.772 
ATOM   4348  C4   DA A 211      26.953  36.219 114.853 
ATOM   4349  P    DA A 212      26.560  30.960 118.709 
ATOM   4350  OP1  DA A 212      26.340  29.511 118.504 
ATOM   4351  OP2  DA A 212      25.622  31.635 119.633 
ATOM   4352  O5'  DA A 212      28.064  31.212 119.192 
ATOM   4353  C5'  DA A 212      29.102  31.347 118.203 
ATOM   4354  C4'  DA A 212      30.018  32.499 118.567 
ATOM   4355  O4'  DA A 212      29.550  33.771 118.033 
ATOM   4356  C3'  DA A 212      30.188  32.767 120.062 
ATOM   4357  O3'  DA A 212      31.532  33.164 120.309 
ATOM   4358  C2'  DA A 212      29.270  33.954 120.350 
ATOM   4359  C1'  DA A 212      29.584  34.733 119.076 
ATOM   4360  N9   DA A 212      28.586  35.793 118.760 
ATOM   4361  C8   DA A 212      27.239  35.783 118.981 
ATOM   4362  N7   DA A 212      26.634  36.863 118.594 
ATOM   4363  C5   DA A 212      27.655  37.649 118.076 
ATOM   4364  C6   DA A 212      27.665  38.930 117.500 
ATOM   4365  N6   DA A 212      26.563  39.678 117.341 
ATOM   4366  N1   DA A 212      28.852  39.417 117.091 
ATOM   4367  C2   DA A 212      29.942  38.668 117.252 
ATOM   4368  N3   DA A 212      30.055  37.466 117.774 
ATOM   4369  C4   DA A 212      28.854  37.003 118.174 
ATOM   4370  P    DA A 213      32.269  32.632 121.626 
ATOM   4371  OP1  DA A 213      32.826  31.284 121.372 
ATOM   4372  OP2  DA A 213      31.358  32.750 122.786 
ATOM   4373  O5'  DA A 213      33.461  33.689 121.770 
ATOM   4374  C5'  DA A 213      34.000  34.300 120.582 
ATOM   4375  C4'  DA A 213      34.202  35.785 120.809 
ATOM   4376  O4'  DA A 213      33.013  36.563 120.490 
ATOM   4377  C3'  DA A 213      34.540  36.199 122.241 
ATOM   4378  O3'  DA A 213      35.469  37.275 122.202 
ATOM   4379  C2'  DA A 213      33.221  36.716 122.816 
ATOM   4380  C1'  DA A 213      32.761  37.456 121.564 
ATOM   4381  N9   DA A 213      31.307  37.783 121.562 
ATOM   4382  C8   DA A 213      30.274  37.059 122.084 
ATOM   4383  N7   DA A 213      29.113  37.613 121.925 
ATOM   4384  C5   DA A 213      29.393  38.791 121.246 
ATOM   4385  C6   DA A 213      28.575  39.832 120.777 
ATOM   4386  N6   DA A 213      27.243  39.853 120.929 
ATOM   4387  N1   DA A 213      29.178  40.856 120.145 
ATOM   4388  C2   DA A 213      30.502  40.830 119.997 
ATOM   4389  N3   DA A 213      31.364  39.917 120.390 
ATOM   4390  C4   DA A 213      30.735  38.904 121.021 
ATOM   4391  P    DT A 214      36.657  37.314 123.273 
ATOM   4392  OP1  DT A 214      37.778  36.470 122.802 
ATOM   4393  OP2  DT A 214      36.125  36.995 124.617 
ATOM   4394  O5'  DT A 214      37.083  38.856 123.217 
ATOM   4395  C5'  DT A 214      36.915  39.582 121.985 
ATOM   4396  C4'  DT A 214      36.328  40.950 122.267 
ATOM   4397  O4'  DT A 214      34.872  40.938 122.286 
ATOM   4398  C3'  DT A 214      36.709  41.574 123.610 
ATOM   4399  O3'  DT A 214      36.869  42.977 123.437 
ATOM   4400  C2'  DT A 214      35.495  41.330 124.507 
ATOM   4401  C1'  DT A 214      34.434  41.620 123.450 
ATOM   4402  N1   DT A 214      33.080  41.108 123.805 
ATOM   4403  C2   DT A 214      32.002  41.854 123.395 
ATOM   4404  O2   DT A 214      32.114  42.893 122.768 
ATOM   4405  N3   DT A 214      30.764  41.347 123.743 
ATOM   4406  C4   DT A 214      30.523  40.186 124.448 
ATOM   4407  O4   DT A 214      29.368  39.834 124.699 
ATOM   4408  C5   DT A 214      31.717  39.472 124.834 
ATOM   4409  C7   DT A 214      31.544  38.197 125.605 
ATOM   4410  C6   DT A 214      32.933  39.942 124.509 
ATOM   4411  P    DA A 215      38.057  43.722 124.209 
ATOM   4412  OP1  DA A 215      39.312  43.590 123.434 
ATOM   4413  OP2  DA A 215      38.109  43.254 125.611 
ATOM   4414  O5'  DA A 215      37.556  45.241 124.168 
ATOM   4415  C5'  DA A 215      36.742  45.678 123.063 
ATOM   4416  C4'  DA A 215      35.593  46.526 123.570 
ATOM   4417  O4'  DA A 215      34.426  45.728 123.921 
ATOM   4418  C3'  DA A 215      35.874  47.342 124.832 
ATOM   4419  O3'  DA A 215      35.205  48.594 124.730 
ATOM   4420  C2'  DA A 215      35.231  46.540 125.963 
ATOM   4421  C1'  DA A 215      33.971  46.138 125.201 
ATOM   4422  N9   DA A 215      33.236  45.000 125.817 
ATOM   4423  C8   DA A 215      33.746  43.919 126.480 
ATOM   4424  N7   DA A 215      32.842  43.091 126.905 
ATOM   4425  C5   DA A 215      31.645  43.662 126.495 
ATOM   4426  C6   DA A 215      30.306  43.262 126.642 
ATOM   4427  N6   DA A 215      29.934  42.139 127.273 
ATOM   4428  N1   DA A 215      29.361  44.062 126.115 
ATOM   4429  C2   DA A 215      29.737  45.176 125.490 
ATOM   4430  N3   DA A 215      30.949  45.649 125.292 
ATOM   4431  C4   DA A 215      31.876  44.830 125.829 
ATOM   4432  P    DT A 216      35.942  49.912 125.261 
ATOM   4433  OP1  DT A 216      36.849  50.430 124.212 
ATOM   4434  OP2  DT A 216      36.561  49.639 126.577 
ATOM   4435  O5'  DT A 216      34.706  50.911 125.446 
ATOM   4436  C5'  DT A 216      33.557  50.765 124.592 
ATOM   4437  C4'  DT A 216      32.285  50.887 125.408 
ATOM   4438  O4'  DT A 216      31.853  49.609 125.957 
ATOM   4439  C3'  DT A 216      32.363  51.805 126.628 
ATOM   4440  O3'  DT A 216      31.122  52.486 126.772 
ATOM   4441  C2'  DT A 216      32.538  50.857 127.815 
ATOM   4442  C1'  DT A 216      31.560  49.789 127.334 
ATOM   4443  N1   DT A 216      31.723  48.476 128.018 
ATOM   4444  C2   DT A 216      30.583  47.741 128.238 
ATOM   4445  O2   DT A 216      29.475  48.118 127.901 
ATOM   4446  N3   DT A 216      30.773  46.530 128.875 
ATOM   4447  C4   DT A 216      31.979  46.007 129.299 
ATOM   4448  O4   DT A 216      32.024  44.910 129.859 
ATOM   4449  C5   DT A 216      33.117  46.853 129.023 
ATOM   4450  C7   DT A 216      34.467  46.358 129.452 
ATOM   4451  C6   DT A 216      32.960  48.035 128.406 
ATOM   4452  P    DC A 217      31.128  54.023 127.215 
ATOM   4453  OP1  DC A 217      31.340  54.881 126.027 
ATOM   4454  OP2  DC A 217      32.081  54.214 128.331 
ATOM   4455  O5'  DC A 217      29.631  54.204 127.750 
ATOM   4456  C5'  DC A 217      28.583  53.403 127.173 
ATOM   4457  C4'  DC A 217      27.677  52.871 128.265 
ATOM   4458  O4'  DC A 217      28.145  51.601 128.804 
ATOM   4459  C3'  DC A 217      27.526  53.761 129.497 
ATOM   4460  O3'  DC A 217      26.188  53.669 129.971 
ATOM   4461  C2'  DC A 217      28.453  53.138 130.541 
ATOM   4462  C1'  DC A 217      28.128  51.683 130.221 
ATOM   4463  N1   DC A 217      29.127  50.715 130.752 
ATOM   4464  C2   DC A 217      28.664  49.474 131.184 
ATOM   4465  O2   DC A 217      27.454  49.230 131.108 
ATOM   4466  N3   DC A 217      29.559  48.578 131.672 
ATOM   4467  C4   DC A 217      30.862  48.881 131.737 
ATOM   4468  N4   DC A 217      31.695  47.973 132.222 
ATOM   4469  C5   DC A 217      31.359  50.151 131.300 
ATOM   4470  C6   DC A 217      30.448  51.033 130.815 
ATOM   4471  P    DT A 218      25.463  54.991 130.511 
ATOM   4472  OP1  DT A 218      24.895  55.746 129.371 
ATOM   4473  OP2  DT A 218      26.387  55.739 131.390 
ATOM   4474  O5'  DT A 218      24.277  54.366 131.385 
ATOM   4475  C5'  DT A 218      23.728  53.089 131.007 
ATOM   4476  C4'  DT A 218      23.536  52.223 132.236 
ATOM   4477  O4'  DT A 218      24.725  51.447 132.560 
ATOM   4478  C3'  DT A 218      23.217  52.967 133.532 
ATOM   4479  O3'  DT A 218      22.293  52.196 134.290 
ATOM   4480  C2'  DT A 218      24.545  53.016 134.287 
ATOM   4481  C1'  DT A 218      24.995  51.599 133.945 
ATOM   4482  N1   DT A 218      26.449  51.363 134.162 
ATOM   4483  C2   DT A 218      26.823  50.112 134.591 
ATOM   4484  O2   DT A 218      26.023  49.214 134.793 
ATOM   4485  N3   DT A 218      28.178  49.931 134.782 
ATOM   4486  C4   DT A 218      29.166  50.874 134.585 
ATOM   4487  O4   DT A 218      30.350  50.594 134.790 
ATOM   4488  C5   DT A 218      28.676  52.155 134.135 
ATOM   4489  C7   DT A 218      29.686  53.240 133.896 
ATOM   4490  C6   DT A 218      27.364  52.360 133.941 
ATOM   4491  P    DC A 219      21.117  52.947 135.076 
ATOM   4492  OP1  DC A 219      19.987  53.199 134.154 
ATOM   4493  OP2  DC A 219      21.664  54.132 135.773 
ATOM   4494  O5'  DC A 219      20.698  51.838 136.151 
ATOM   4495  C5'  DC A 219      20.857  50.447 135.816 
ATOM   4496  C4'  DC A 219      21.453  49.696 136.990 
ATOM   4497  O4'  DC A 219      22.909  49.711 136.977 
ATOM   4498  C3'  DC A 219      21.092  50.232 138.375 
ATOM   4499  O3'  DC A 219      20.936  49.135 139.267 
ATOM   4500  C2'  DC A 219      22.314  51.041 138.809 
ATOM   4501  C1'  DC A 219      23.365  50.074 138.271 
ATOM   4502  N1   DC A 219      24.719  50.678 138.132 
ATOM   4503  C2   DC A 219      25.822  49.862 138.373 
ATOM   4504  O2   DC A 219      25.633  48.681 138.687 
ATOM   4505  N3   DC A 219      27.066  50.394 138.252 
ATOM   4506  C4   DC A 219      27.228  51.677 137.909 
ATOM   4507  N4   DC A 219      28.461  52.149 137.804 
ATOM   4508  C5   DC A 219      26.107  52.534 137.658 
ATOM   4509  C6   DC A 219      24.873  51.984 137.784 
ATOM   4510  P    DA A 220      19.761  49.178 140.353 
ATOM   4511  OP1  DA A 220      18.498  48.718 139.735 
ATOM   4512  OP2  DA A 220      19.723  50.512 140.991 
ATOM   4513  O5'  DA A 220      20.270  48.091 141.412 
ATOM   4514  C5'  DA A 220      21.073  46.989 140.950 
ATOM   4515  C4'  DA A 220      22.232  46.759 141.899 
ATOM   4516  O4'  DA A 220      23.399  47.559 141.555 
ATOM   4517  C3'  DA A 220      21.970  47.102 143.366 
ATOM   4518  O3'  DA A 220      22.643  46.157 144.187 
ATOM   4519  C2'  DA A 220      22.621  48.470 143.565 
ATOM   4520  C1'  DA A 220      23.870  48.194 142.733 
ATOM   4521  N9   DA A 220      24.607  49.425 142.332 
ATOM   4522  C8   DA A 220      24.100  50.654 142.021 
ATOM   4523  N7   DA A 220      25.004  51.531 141.710 
ATOM   4524  C5   DA A 220      26.199  50.834 141.821 
ATOM   4525  C6   DA A 220      27.537  51.209 141.620 
ATOM   4526  N6   DA A 220      27.912  52.441 141.246 
ATOM   4527  N1   DA A 220      28.481  50.270 141.819 
ATOM   4528  C2   DA A 220      28.103  49.048 142.191 
ATOM   4529  N3   DA A 220      26.892  48.584 142.409 
ATOM   4530  C4   DA A 220      25.966  49.544 142.203 
ATOM   4531  P    DG A 221      21.919  45.627 145.514 
ATOM   4532  OP1  DG A 221      21.003  44.517 145.169 
ATOM   4533  OP2  DG A 221      21.314  46.767 146.238 
ATOM   4534  O5'  DG A 221      23.162  45.060 146.347 
ATOM   4535  C5'  DG A 221      24.301  44.540 145.635 
ATOM   4536  C4'  DG A 221      25.583  45.038 146.274 
ATOM   4537  O4'  DG A 221      26.014  46.318 145.731 
ATOM   4538  C3'  DG A 221      25.523  45.279 147.782 
ATOM   4539  O3'  DG A 221      26.769  44.903 148.358 
ATOM   4540  C2'  DG A 221      25.359  46.791 147.926 
ATOM   4541  C1'  DG A 221      26.325  47.182 146.813 
ATOM   4542  N9   DG A 221      26.164  48.586 146.345 
ATOM   4543  C8   DG A 221      25.018  49.344 146.240 
ATOM   4544  N7   DG A 221      25.219  50.558 145.789 
ATOM   4545  C5   DG A 221      26.596  50.608 145.579 
ATOM   4546  C6   DG A 221      27.408  51.668 145.096 
ATOM   4547  O6   DG A 221      27.074  52.798 144.748 
ATOM   4548  N1   DG A 221      28.758  51.293 145.040 
ATOM   4549  C2   DG A 221      29.257  50.057 145.402 
ATOM   4550  N2   DG A 221      30.576  49.896 145.274 
ATOM   4551  N3   DG A 221      28.493  49.063 145.854 
ATOM   4552  C4   DG A 221      27.182  49.411 145.915 
ATOM   4553  P    DG A 222      26.777  44.154 149.772 
ATOM   4554  OP1  DG A 222      26.556  42.705 149.567 
ATOM   4555  OP2  DG A 222      25.839  44.829 150.696 
ATOM   4556  O5'  DG A 222      28.280  44.406 150.255 
ATOM   4557  C5'  DG A 222      29.318  44.541 149.266 
ATOM   4558  C4'  DG A 222      30.234  45.694 149.630 
ATOM   4559  O4'  DG A 222      29.766  46.965 149.096 
ATOM   4560  C3'  DG A 222      30.405  45.962 151.125 
ATOM   4561  O3'  DG A 222      31.748  46.359 151.372 
ATOM   4562  C2'  DG A 222      29.486  47.149 151.413 
ATOM   4563  C1'  DG A 222      29.800  47.928 150.139 
ATOM   4564  N9   DG A 222      28.802  48.987 149.823 
ATOM   4565  C8   DG A 222      27.441  48.995 150.039 
ATOM   4566  N7   DG A 222      26.844  50.092 149.642 
ATOM   4567  C5   DG A 222      27.882  50.867 149.128 
ATOM   4568  C6   DG A 222      27.856  52.163 148.550 
ATOM   4569  O6   DG A 222      26.894  52.905 148.371 
ATOM   4570  N1   DG A 222      29.137  52.576 148.159 
ATOM   4571  C2   DG A 222      30.292  51.833 148.307 
ATOM   4572  N2   DG A 222      31.417  52.405 147.870 
ATOM   4573  N3   DG A 222      30.316  50.617 148.849 
ATOM   4574  C4   DG A 222      29.081  50.202 149.233 
ATOM   4575  P    DC A 223      32.485  45.827 152.689 
ATOM   4576  OP1  DC A 223      33.042  44.479 152.435 
ATOM   4577  OP2  DC A 223      31.574  45.944 153.849 
ATOM   4578  O5'  DC A 223      33.677  46.884 152.833 
ATOM   4579  C5'  DC A 223      34.216  47.495 151.645 
ATOM   4580  C4'  DC A 223      34.418  48.980 151.872 
ATOM   4581  O4'  DC A 223      33.229  49.757 151.553 
ATOM   4582  C3'  DC A 223      34.756  49.394 153.304 
ATOM   4583  O3'  DC A 223      35.685  50.470 153.265 
ATOM   4584  C2'  DC A 223      33.438  49.911 153.879 
ATOM   4585  C1'  DC A 223      32.977  50.650 152.627 
ATOM   4586  N1   DC A 223      31.524  50.978 152.625 
ATOM   4587  C2   DC A 223      31.128  52.169 152.023 
ATOM   4588  O2   DC A 223      31.990  52.898 151.519 
ATOM   4589  N3   DC A 223      29.807  52.487 152.012 
ATOM   4590  C4   DC A 223      28.904  51.669 152.568 
ATOM   4591  N4   DC A 223      27.629  52.022 152.531 
ATOM   4592  C5   DC A 223      29.291  50.439 153.193 
ATOM   4593  C6   DC A 223      30.615  50.141 153.195 
ATOM   4594  P    DT A 224      36.874  50.509 154.336 
ATOM   4595  OP1  DT A 224      37.994  49.665 153.865 
ATOM   4596  OP2  DT A 224      36.341  50.190 155.680 
ATOM   4597  O5'  DT A 224      37.300  52.050 154.280 
ATOM   4598  C5'  DT A 224      37.131  52.776 153.048 
ATOM   4599  C4'  DT A 224      36.545  54.145 153.330 
ATOM   4600  O4'  DT A 224      35.088  54.133 153.349 
ATOM   4601  C3'  DT A 224      36.925  54.769 154.673 
ATOM   4602  O3'  DT A 224      37.086  56.172 154.500 
ATOM   4603  C2'  DT A 224      35.711  54.525 155.570 
ATOM   4604  C1'  DT A 224      34.650  54.815 154.513 
ATOM   4605  N1   DT A 224      33.296  54.302 154.868 
ATOM   4606  C2   DT A 224      32.218  55.048 154.458 
ATOM   4607  O2   DT A 224      32.330  56.087 153.832 
ATOM   4608  N3   DT A 224      30.980  54.542 154.806 
ATOM   4609  C4   DT A 224      30.739  53.380 155.511 
ATOM   4610  O4   DT A 224      29.584  53.029 155.763 
ATOM   4611  C5   DT A 224      31.933  52.667 155.897 
ATOM   4612  C7   DT A 224      31.761  51.391 156.668 
ATOM   4613  C6   DT A 224      33.149  53.136 155.573 
ATOM   4614  P    DA A 225      38.273  56.917 155.272 
ATOM   4615  OP1  DA A 225      39.528  56.785 154.497 
ATOM   4616  OP2  DA A 225      38.325  56.449 156.674 
ATOM   4617  O5'  DA A 225      37.773  58.436 155.231 
ATOM   4618  C5'  DA A 225      36.958  58.872 154.126 
ATOM   4619  C4'  DA A 225      35.809  59.721 154.634 
ATOM   4620  O4'  DA A 225      34.642  58.923 154.984 
ATOM   4621  C3'  DA A 225      36.091  60.536 155.895 
ATOM   4622  O3'  DA A 225      35.422  61.788 155.793 
ATOM   4623  C2'  DA A 225      35.447  59.734 157.026 
ATOM   4624  C1'  DA A 225      34.187  59.333 156.264 
ATOM   4625  N9   DA A 225      33.452  58.194 156.880 
ATOM   4626  C8   DA A 225      33.962  57.114 157.543 
ATOM   4627  N7   DA A 225      33.059  56.286 157.969 
ATOM   4628  C5   DA A 225      31.862  56.856 157.559 
ATOM   4629  C6   DA A 225      30.523  56.457 157.705 
ATOM   4630  N6   DA A 225      30.150  55.334 158.336 
ATOM   4631  N1   DA A 225      29.578  57.257 157.178 
ATOM   4632  C2   DA A 225      29.954  58.370 156.553 
ATOM   4633  N3   DA A 225      31.165  58.844 156.355 
ATOM   4634  C4   DA A 225      32.092  58.025 156.892 
ATOM   4635  P    DA A 226      36.159  63.107 156.324 
ATOM   4636  OP1  DA A 226      37.066  63.625 155.275 
ATOM   4637  OP2  DA A 226      36.777  62.833 157.640 
ATOM   4638  O5'  DA A 226      34.922  64.106 156.509 
ATOM   4639  C5'  DA A 226      33.773  63.960 155.655 
ATOM   4640  C4'  DA A 226      32.501  64.082 156.471 
ATOM   4641  O4'  DA A 226      32.070  62.804 157.020 
ATOM   4642  C3'  DA A 226      32.579  64.999 157.691 
ATOM   4643  O3'  DA A 226      31.339  65.680 157.835 
ATOM   4644  C2'  DA A 226      32.755  64.052 158.878 
ATOM   4645  C1'  DA A 226      31.776  62.984 158.397 
ATOM   4646  N9   DA A 226      31.939  61.671 159.081 
ATOM   4647  C8   DA A 226      33.088  61.085 159.529 
ATOM   4648  N7   DA A 226      32.904  59.930 160.089 
ATOM   4649  C5   DA A 226      31.532  59.733 160.006 
ATOM   4650  C6   DA A 226      30.699  58.683 160.425 
ATOM   4651  N6   DA A 226      31.150  57.581 161.041 
ATOM   4652  N1   DA A 226      29.379  58.807 160.188 
ATOM   4653  C2   DA A 226      28.937  59.904 159.575 
ATOM   4654  N3   DA A 226      29.616  60.943 159.141 
ATOM   4655  C4   DA A 226      30.933  60.795 159.391 
ATOM   4656  P    DT A 227      31.345  67.218 158.278 
ATOM   4657  OP1  DT A 227      31.556  68.075 157.090 
ATOM   4658  OP2  DT A 227      32.297  67.409 159.394 
ATOM   4659  O5'  DT A 227      29.847  67.399 158.813 
ATOM   4660  C5'  DT A 227      28.799  66.598 158.236 
ATOM   4661  C4'  DT A 227      27.893  66.065 159.328 
ATOM   4662  O4'  DT A 227      28.361  64.796 159.867 
ATOM   4663  C3'  DT A 227      27.742  66.956 160.561 
ATOM   4664  O3'  DT A 227      26.404  66.864 161.034 
ATOM   4665  C2'  DT A 227      28.670  66.333 161.604 
ATOM   4666  C1'  DT A 227      28.344  64.878 161.284 
ATOM   4667  N1   DT A 227      29.343  63.909 161.815 
ATOM   4668  C2   DT A 227      28.871  62.690 162.236 
ATOM   4669  O2   DT A 227      27.692  62.383 162.190 
ATOM   4670  N3   DT A 227      29.826  61.819 162.724 
ATOM   4671  C4   DT A 227      31.181  62.061 162.821 
ATOM   4672  O4   DT A 227      31.940  61.203 163.275 
ATOM   4673  C5   DT A 227      31.581  63.367 162.355 
ATOM   4674  C7   DT A 227      33.040  63.714 162.426 
ATOM   4675  C6   DT A 227      30.673  64.234 161.877 
ATOM   4676  P    DG A 228      25.679  68.185 161.574 
ATOM   4677  OP1  DG A 228      25.112  68.941 160.434 
ATOM   4678  OP2  DG A 228      26.604  68.934 162.453 
ATOM   4679  O5'  DG A 228      24.494  67.561 162.448 
ATOM   4680  C5'  DG A 228      23.944  66.284 162.070 
ATOM   4681  C4'  DG A 228      23.752  65.417 163.299 
ATOM   4682  O4'  DG A 228      24.942  64.642 163.623 
ATOM   4683  C3'  DG A 228      23.433  66.162 164.595 
ATOM   4684  O3'  DG A 228      22.510  65.391 165.354 
ATOM   4685  C2'  DG A 228      24.762  66.211 165.350 
ATOM   4686  C1'  DG A 228      25.211  64.793 165.008 
ATOM   4687  N9   DG A 228      26.665  64.558 165.225 
ATOM   4688  C8   DG A 228      27.724  65.425 165.059 
ATOM   4689  N7   DG A 228      28.892  64.902 165.339 
ATOM   4690  C5   DG A 228      28.587  63.595 165.718 
ATOM   4691  C6   DG A 228      29.442  62.541 166.132 
ATOM   4692  O6   DG A 228      30.664  62.543 166.252 
ATOM   4693  N1   DG A 228      28.717  61.378 166.425 
ATOM   4694  C2   DG A 228      27.345  61.250 166.329 
ATOM   4695  N2   DG A 228      26.843  60.056 166.653 
ATOM   4696  N3   DG A 228      26.544  62.240 165.939 
ATOM   4697  C4   DG A 228      27.232  63.375 165.652 
ATOM   4698  P    DT A 229      21.333  66.142 166.139 
ATOM   4699  OP1  DT A 229      20.203  66.394 165.217 
ATOM   4700  OP2  DT A 229      21.881  67.327 166.836 
ATOM   4701  O5'  DT A 229      20.915  65.033 167.214 
ATOM   4702  C5'  DT A 229      21.073  63.641 166.879 
ATOM   4703  C4'  DT A 229      21.670  62.891 168.053 
ATOM   4704  O4'  DT A 229      23.125  62.906 168.040 
ATOM   4705  C3'  DT A 229      21.308  63.427 169.438 
ATOM   4706  O3'  DT A 229      21.153  62.330 170.330 
ATOM   4707  C2'  DT A 229      22.531  64.235 169.872 
ATOM   4708  C1'  DT A 229      23.582  63.269 169.334 
ATOM   4709  N1   DT A 229      24.936  63.872 169.196 
ATOM   4710  C2   DT A 229      26.013  63.054 169.436 
ATOM   4711  O2   DT A 229      25.899  61.882 169.749 
ATOM   4712  N3   DT A 229      27.253  63.649 169.298 
ATOM   4713  C4   DT A 229      27.497  64.962 168.949 
ATOM   4714  O4   DT A 229      28.652  65.382 168.857 
ATOM   4715  C5   DT A 229      26.303  65.741 168.717 
ATOM   4716  C7   DT A 229      26.479  67.181 168.332 
ATOM   4717  C6   DT A 229      25.086  65.189 168.844 
ATOM   4718  P    DC A 230      19.977  62.373 171.416 
ATOM   4719  OP1  DC A 230      18.714  61.913 170.798 
ATOM   4720  OP2  DC A 230      19.940  63.707 172.054 
ATOM   4721  O5'  DC A 230      20.486  61.286 172.475 
ATOM   4722  C5'  DC A 230      21.289  60.183 172.013 
ATOM   4723  C4'  DC A 230      22.448  59.953 172.963 
ATOM   4724  O4'  DC A 230      23.615  60.754 172.618 
ATOM   4725  C3'  DC A 230      22.186  60.297 174.429 
ATOM   4726  O3'  DC A 230      22.859  59.351 175.250 
ATOM   4727  C2'  DC A 230      22.838  61.665 174.629 
ATOM   4728  C1'  DC A 230      24.086  61.389 173.796 
ATOM   4729  N1   DC A 230      24.824  62.620 173.395 
ATOM   4730  C2   DC A 230      26.213  62.548 173.317 
ATOM   4731  O2   DC A 230      26.770  61.477 173.581 
ATOM   4732  N3   DC A 230      26.903  63.660 172.954 
ATOM   4733  C4   DC A 230      26.261  64.802 172.677 
ATOM   4734  N4   DC A 230      26.979  65.858 172.328 
ATOM   4735  C5   DC A 230      24.833  64.897 172.752 
ATOM   4736  C6   DC A 230      24.161  63.775 173.117 
ATOM   4737  P    DG A 231      22.135  58.822 176.577 
ATOM   4738  OP1  DG A 231      21.219  57.711 176.232 
ATOM   4739  OP2  DG A 231      21.531  59.961 177.301 
ATOM   4740  O5'  DG A 231      23.379  58.255 177.410 
ATOM   4741  C5'  DG A 231      24.517  57.735 176.698 
ATOM   4742  C4'  DG A 231      25.799  58.232 177.337 
ATOM   4743  O4'  DG A 231      26.231  59.512 176.794 
ATOM   4744  C3'  DG A 231      25.740  58.474 178.845 
ATOM   4745  O3'  DG A 231      26.985  58.098 179.421 
ATOM   4746  C2'  DG A 231      25.575  59.986 178.990 
ATOM   4747  C1'  DG A 231      26.542  60.376 177.876 
ATOM   4748  N9   DG A 231      26.381  61.781 177.408 
ATOM   4749  C8   DG A 231      25.234  62.539 177.303 
ATOM   4750  N7   DG A 231      25.435  63.752 176.852 
ATOM   4751  C5   DG A 231      26.812  63.803 176.642 
ATOM   4752  C6   DG A 231      27.625  64.863 176.160 
ATOM   4753  O6   DG A 231      27.290  65.992 175.811 
ATOM   4754  N1   DG A 231      28.974  64.487 176.103 
ATOM   4755  C2   DG A 231      29.473  63.252 176.465 
ATOM   4756  N2   DG A 231      30.793  63.091 176.337 
ATOM   4757  N3   DG A 231      28.710  62.258 176.917 
ATOM   4758  C4   DG A 231      27.398  62.606 176.979 
ATOM   4759  P    DT A 232      26.993  57.349 180.835 
ATOM   4760  OP1  DT A 232      26.772  55.900 180.630 
ATOM   4761  OP2  DT A 232      26.055  58.024 181.759 
ATOM   4762  O5'  DT A 232      28.497  57.601 181.319 
ATOM   4763  C5'  DT A 232      29.535  57.736 180.330 
ATOM   4764  C4'  DT A 232      30.451  58.888 180.693 
ATOM   4765  O4'  DT A 232      29.983  60.160 180.159 
ATOM   4766  C3'  DT A 232      30.621  59.156 182.188 
ATOM   4767  O3'  DT A 232      31.965  59.554 182.435 
ATOM   4768  C2'  DT A 232      29.703  60.343 182.476 
ATOM   4769  C1'  DT A 232      30.017  61.122 181.202 
ATOM   4770  N1   DT A 232      29.019  62.182 180.886 
ATOM   4771  C2   DT A 232      29.491  63.329 180.295 
ATOM   4772  O2   DT A 232      30.667  63.502 180.029 
ATOM   4773  N3   DT A 232      28.536  64.289 180.018 
ATOM   4774  C4   DT A 232      27.184  64.197 180.276 
ATOM   4775  O4   DT A 232      26.426  65.125 179.982 
ATOM   4776  C5   DT A 232      26.785  62.957 180.897 
ATOM   4777  C7   DT A 232      25.329  62.776 181.212 
ATOM   4778  C6   DT A 232      27.691  62.007 181.178 
ATOM   4779  P    DC A 233      32.702  59.021 183.752 
ATOM   4780  OP1  DC A 233      33.259  57.673 183.498 
ATOM   4781  OP2  DC A 233      31.791  59.139 184.912 
ATOM   4782  O5'  DC A 233      33.894  60.078 183.896 
ATOM   4783  C5'  DC A 233      34.432  60.689 182.708 
ATOM   4784  C4'  DC A 233      34.635  62.175 182.935 
ATOM   4785  O4'  DC A 233      33.446  62.952 182.616 
ATOM   4786  C3'  DC A 233      34.972  62.589 184.367 
ATOM   4787  O3'  DC A 233      35.902  63.665 184.328 
ATOM   4788  C2'  DC A 233      33.654  63.106 184.942 
ATOM   4789  C1'  DC A 233      33.194  63.845 183.690 
ATOM   4790  N1   DC A 233      31.740  64.172 183.688 
ATOM   4791  C2   DC A 233      31.344  65.363 183.086 
ATOM   4792  O2   DC A 233      32.206  66.093 182.583 
ATOM   4793  N3   DC A 233      30.023  65.681 183.075 
ATOM   4794  C4   DC A 233      29.121  64.864 183.631 
ATOM   4795  N4   DC A 233      27.845  65.217 183.594 
ATOM   4796  C5   DC A 233      29.508  63.634 184.257 
ATOM   4797  C6   DC A 233      30.831  63.335 184.258 
ATOM   4798  P    DT A 234      37.090  63.704 185.400 
ATOM   4799  OP1  DT A 234      38.210  62.859 184.928 
ATOM   4800  OP2  DT A 234      36.558  63.384 186.743 
ATOM   4801  O5'  DT A 234      37.516  65.245 185.343 
ATOM   4802  C5'  DT A 234      37.348  65.971 184.111 
ATOM   4803  C4'  DT A 234      36.761  67.339 184.393 
ATOM   4804  O4'  DT A 234      35.305  67.327 184.412 
ATOM   4805  C3'  DT A 234      37.142  67.963 185.736 
ATOM   4806  O3'  DT A 234      37.302  69.366 185.564 
ATOM   4807  C2'  DT A 234      35.928  67.720 186.633 
ATOM   4808  C1'  DT A 234      34.866  68.009 185.577 
ATOM   4809  N1   DT A 234      33.513  67.497 185.931 
ATOM   4810  C2   DT A 234      32.435  68.243 185.522 
ATOM   4811  O2   DT A 234      32.547  69.282 184.895 
ATOM   4812  N3   DT A 234      31.197  67.737 185.869 
ATOM   4813  C4   DT A 234      30.955  66.575 186.574 
ATOM   4814  O4   DT A 234      29.801  66.224 186.826 
ATOM   4815  C5   DT A 234      32.149  65.862 186.960 
ATOM   4816  C7   DT A 234      31.977  64.586 187.731 
ATOM   4817  C6   DT A 234      33.366  66.331 186.636 
ATOM   4818  P    DG A 235      38.490  70.111 186.335 
ATOM   4819  OP1  DG A 235      39.745  69.980 185.560 
ATOM   4820  OP2  DG A 235      38.541  69.643 187.737 
ATOM   4821  O5'  DG A 235      37.989  71.631 186.294 
ATOM   4822  C5'  DG A 235      37.175  72.067 185.190 
ATOM   4823  C4'  DG A 235      36.026  72.916 185.697 
ATOM   4824  O4'  DG A 235      34.859  72.118 186.047 
ATOM   4825  C3'  DG A 235      36.307  73.731 186.958 
ATOM   4826  O3'  DG A 235      35.638  74.983 186.856 
ATOM   4827  C2'  DG A 235      35.664  72.929 188.089 
ATOM   4828  C1'  DG A 235      34.404  72.528 187.328 
ATOM   4829  N9   DG A 235      33.669  71.389 187.943 
ATOM   4830  C8   DG A 235      34.165  70.293 188.615 
ATOM   4831  N7   DG A 235      33.242  69.463 189.039 
ATOM   4832  C5   DG A 235      32.050  70.052 188.619 
ATOM   4833  C6   DG A 235      30.709  69.619 188.785 
ATOM   4834  O6   DG A 235      30.290  68.610 189.346 
ATOM   4835  N1   DG A 235      29.804  70.519 188.203 
ATOM   4836  C2   DG A 235      30.151  71.683 187.547 
ATOM   4837  N2   DG A 235      29.139  72.405 187.060 
ATOM   4838  N3   DG A 235      31.410  72.088 187.391 
ATOM   4839  C4   DG A 235      32.299  71.227 187.950 
ATOM   4840  P    DT A 236      36.375  76.301 187.387 
ATOM   4841  OP1  DT A 236      37.282  76.819 186.339 
ATOM   4842  OP2  DT A 236      36.994  76.028 188.703 
ATOM   4843  O5'  DT A 236      35.139  77.301 187.572 
ATOM   4844  C5'  DT A 236      33.990  77.154 186.718 
ATOM   4845  C4'  DT A 236      32.717  77.276 187.534 
ATOM   4846  O4'  DT A 236      32.286  75.998 188.083 
ATOM   4847  C3'  DT A 236      32.796  78.194 188.754 
ATOM   4848  O3'  DT A 236      31.555  78.875 188.898 
ATOM   4849  C2'  DT A 236      32.971  77.247 189.941 
ATOM   4850  C1'  DT A 236      31.993  76.179 189.460 
ATOM   4851  N1   DT A 236      32.155  74.865 190.144 
ATOM   4852  C2   DT A 236      31.016  74.130 190.365 
ATOM   4853  O2   DT A 236      29.908  74.507 190.027 
ATOM   4854  N3   DT A 236      31.206  72.919 191.002 
ATOM   4855  C4   DT A 236      32.411  72.396 191.425 
ATOM   4856  O4   DT A 236      32.457  71.299 191.985 
ATOM   4857  C5   DT A 236      33.549  73.242 191.149 
ATOM   4858  C7   DT A 236      34.900  72.747 191.578 
ATOM   4859  C6   DT A 236      33.393  74.424 190.532 
ATOM   4860  P    DA A 237      31.561  80.413 189.342 
ATOM   4861  OP1  DA A 237      31.773  81.270 188.153 
ATOM   4862  OP2  DA A 237      32.513  80.604 190.458 
ATOM   4863  O5'  DA A 237      30.064  80.593 189.876 
ATOM   4864  C5'  DA A 237      29.016  79.792 189.299 
ATOM   4865  C4'  DA A 237      28.110  79.260 190.391 
ATOM   4866  O4'  DA A 237      28.578  77.990 190.930 
ATOM   4867  C3'  DA A 237      27.959  80.150 191.624 
ATOM   4868  O3'  DA A 237      26.621  80.058 192.097 
ATOM   4869  C2'  DA A 237      28.886  79.528 192.667 
ATOM   4870  C1'  DA A 237      28.560  78.072 192.347 
ATOM   4871  N9   DA A 237      29.560  77.104 192.878 
ATOM   4872  C8   DA A 237      30.910  77.264 193.008 
ATOM   4873  N7   DA A 237      31.514  76.232 193.510 
ATOM   4874  C5   DA A 237      30.492  75.319 193.729 
ATOM   4875  C6   DA A 237      30.483  74.015 194.251 
ATOM   4876  N6   DA A 237      31.585  73.375 194.666 
ATOM   4877  N1   DA A 237      29.293  73.389 194.331 
ATOM   4878  C2   DA A 237      28.200  74.029 193.917 
ATOM   4879  N3   DA A 237      28.088  75.240 193.415 
ATOM   4880  C4   DA A 237      29.292  75.844 193.346 
ATOM   4881  P    DT A 238      25.896  81.380 192.637 
ATOM   4882  OP1  DT A 238      25.328  82.136 191.497 
ATOM   4883  OP2  DT A 238      26.820  82.128 193.516 
ATOM   4884  O5'  DT A 238      24.710  80.755 193.511 
ATOM   4885  C5'  DT A 238      24.161  79.479 193.133 
ATOM   4886  C4'  DT A 238      23.968  78.612 194.362 
ATOM   4887  O4'  DT A 238      25.158  77.836 194.686 
ATOM   4888  C3'  DT A 238      23.650  79.357 195.658 
ATOM   4889  O3'  DT A 238      22.726  78.586 196.417 
ATOM   4890  C2'  DT A 238      24.978  79.405 196.413 
ATOM   4891  C1'  DT A 238      25.427  77.988 196.072 
ATOM   4892  N1   DT A 238      26.882  77.753 196.288 
ATOM   4893  C2   DT A 238      27.256  76.501 196.717 
ATOM   4894  O2   DT A 238      26.456  75.603 196.920 
ATOM   4895  N3   DT A 238      28.611  76.320 196.909 
ATOM   4896  C4   DT A 238      29.599  77.263 196.711 
ATOM   4897  O4   DT A 238      30.783  76.984 196.916 
ATOM   4898  C5   DT A 238      29.109  78.544 196.262 
ATOM   4899  C7   DT A 238      30.119  79.629 196.022 
ATOM   4900  C6   DT A 238      27.797  78.749 196.068 
ATOM   4901  P    DA A 239      21.550  79.336 197.202 
ATOM   4902  OP1  DA A 239      20.420  79.589 196.280 
ATOM   4903  OP2  DA A 239      22.097  80.521 197.899 
ATOM   4904  O5'  DA A 239      21.131  78.227 198.277 
ATOM   4905  C5'  DA A 239      21.290  76.836 197.942 
ATOM   4906  C4'  DA A 239      21.886  76.085 199.117 
ATOM   4907  O4'  DA A 239      23.342  76.100 199.103 
ATOM   4908  C3'  DA A 239      21.524  76.622 200.501 
ATOM   4909  O3'  DA A 239      21.369  75.524 201.393 
ATOM   4910  C2'  DA A 239      22.747  77.430 200.935 
ATOM   4911  C1'  DA A 239      23.798  76.463 200.397 
ATOM   4912  N9   DA A 239      25.152  77.067 200.259 
ATOM   4913  C8   DA A 239      25.479  78.349 199.919 
ATOM   4914  N7   DA A 239      26.756  78.573 199.883 
ATOM   4915  C5   DA A 239      27.320  77.351 200.222 
ATOM   4916  C6   DA A 239      28.652  76.928 200.360 
ATOM   4917  N6   DA A 239      29.707  77.730 200.162 
ATOM   4918  N1   DA A 239      28.861  75.645 200.710 
ATOM   4919  C2   DA A 239      27.809  74.852 200.904 
ATOM   4920  N3   DA A 239      26.528  75.133 200.806 
ATOM   4921  C4   DA A 239      26.345  76.423 200.455 
ATOM   4922  P    DG A 240      20.194  75.567 202.480 
ATOM   4923  OP1  DG A 240      18.930  75.107 201.861 
ATOM   4924  OP2  DG A 240      20.156  76.902 203.117 
ATOM   4925  O5'  DG A 240      20.703  74.481 203.538 
ATOM   4926  C5'  DG A 240      21.505  73.378 203.077 
ATOM   4927  C4'  DG A 240      22.664  73.148 204.026 
ATOM   4928  O4'  DG A 240      23.832  73.948 203.681 
ATOM   4929  C3'  DG A 240      22.402  73.491 205.492 
ATOM   4930  O3'  DG A 240      23.075  72.546 206.314 
ATOM   4931  C2'  DG A 240      23.054  74.860 205.692 
ATOM   4932  C1'  DG A 240      24.303  74.584 204.859 
ATOM   4933  N9   DG A 240      25.040  75.814 204.458 
ATOM   4934  C8   DG A 240      24.547  77.061 204.142 
ATOM   4935  N7   DG A 240      25.471  77.937 203.829 
ATOM   4936  C5   DG A 240      26.660  77.220 203.947 
ATOM   4937  C6   DG A 240      28.001  77.634 203.735 
ATOM   4938  O6   DG A 240      28.422  78.735 203.393 
ATOM   4939  N1   DG A 240      28.902  76.586 203.967 
ATOM   4940  C2   DG A 240      28.554  75.307 204.353 
ATOM   4941  N2   DG A 240      29.564  74.449 204.523 
ATOM   4942  N3   DG A 240      27.295  74.919 204.552 
ATOM   4943  C4   DG A 240      26.408  75.924 204.331 
ATOM   4944  P    DT A 241      22.351  72.016 207.640 
ATOM   4945  OP1  DT A 241      21.435  70.906 207.295 
ATOM   4946  OP2  DT A 241      21.747  73.156 208.364 
ATOM   4947  O5'  DT A 241      23.595  71.449 208.473 
ATOM   4948  C5'  DT A 241      24.734  70.930 207.761 
ATOM   4949  C4'  DT A 241      26.015  71.427 208.400 
ATOM   4950  O4'  DT A 241      26.447  72.707 207.857 
ATOM   4951  C3'  DT A 241      25.956  71.668 209.908 
ATOM   4952  O3'  DT A 241      27.202  71.293 210.484 
ATOM   4953  C2'  DT A 241      25.791  73.181 210.053 
ATOM   4954  C1'  DT A 241      26.758  73.571 208.939 
ATOM   4955  N1   DT A 241      26.597  74.976 208.471 
ATOM   4956  C2   DT A 241      27.734  75.640 208.081 
ATOM   4957  O2   DT A 241      28.841  75.130 208.105 
ATOM   4958  N3   DT A 241      27.546  76.940 207.653 
ATOM   4959  C4   DT A 241      26.344  77.613 207.586 
ATOM   4960  O4   DT A 241      26.300  78.778 207.186 
ATOM   4961  C5   DT A 241      25.207  76.834 208.016 
ATOM   4962  C7   DT A 241      23.858  77.491 207.974 
ATOM   4963  C6   DT A 241      25.361  75.568 208.436 
ATOM   4964  P    DG A 242      27.209  70.543 211.899 
ATOM   4965  OP1  DG A 242      26.989  69.095 211.693 
ATOM   4966  OP2  DG A 242      26.271  71.219 212.822 
ATOM   4967  O5'  DG A 242      28.713  70.796 212.382 
ATOM   4968  C5'  DG A 242      29.751  70.930 211.393 
ATOM   4969  C4'  DG A 242      30.667  72.083 211.756 
ATOM   4970  O4'  DG A 242      30.199  73.355 211.223 
ATOM   4971  C3'  DG A 242      30.837  72.351 213.251 
ATOM   4972  O3'  DG A 242      32.181  72.748 213.498 
ATOM   4973  C2'  DG A 242      29.919  73.538 213.539 
ATOM   4974  C1'  DG A 242      30.233  74.317 212.265 
ATOM   4975  N9   DG A 242      29.235  75.377 211.949 
ATOM   4976  C8   DG A 242      27.874  75.384 212.165 
ATOM   4977  N7   DG A 242      27.277  76.481 211.768 
ATOM   4978  C5   DG A 242      28.315  77.256 211.254 
ATOM   4979  C6   DG A 242      28.289  78.552 210.676 
ATOM   4980  O6   DG A 242      27.327  79.295 210.497 
ATOM   4981  N1   DG A 242      29.570  78.965 210.286 
ATOM   4982  C2   DG A 242      30.725  78.222 210.433 
ATOM   4983  N2   DG A 242      31.849  78.794 209.996 
ATOM   4984  N3   DG A 242      30.749  77.006 210.975 
ATOM   4985  C4   DG A 242      29.514  76.591 211.359 
ATOM   4986  P    DT A 243      32.918  72.216 214.815 
ATOM   4987  OP1  DT A 243      33.475  70.868 214.561 
ATOM   4988  OP2  DT A 243      32.007  72.334 215.975 
ATOM   4989  O5'  DT A 243      34.110  73.273 214.959 
ATOM   4990  C5'  DT A 243      34.649  73.884 213.771 
ATOM   4991  C4'  DT A 243      34.851  75.369 213.998 
ATOM   4992  O4'  DT A 243      33.662  76.146 213.679 
ATOM   4993  C3'  DT A 243      35.189  75.783 215.430 
ATOM   4994  O3'  DT A 243      36.118  76.859 215.391 
ATOM   4995  C2'  DT A 243      33.870  76.300 216.005 
ATOM   4996  C1'  DT A 243      33.410  77.039 214.753 
ATOM   4997  N1   DT A 243      31.956  77.367 214.752 
ATOM   4998  C2   DT A 243      31.582  78.546 214.154 
ATOM   4999  O2   DT A 243      32.378  79.311 213.638 
ATOM   5000  N3   DT A 243      30.227  78.816 214.172 
ATOM   5001  C4   DT A 243      29.242  78.024 214.725 
ATOM   5002  O4   DT A 243      28.060  78.371 214.680 
ATOM   5003  C5   DT A 243      29.733  76.808 215.329 
ATOM   5004  C7   DT A 243      28.726  75.889 215.955 
ATOM   5005  C6   DT A 243      31.045  76.521 215.326 
ATOM   5006  P    DA A 244      37.306  76.898 216.463 
ATOM   5007  OP1  DA A 244      38.427  76.054 215.991 
ATOM   5008  OP2  DA A 244      36.774  76.579 217.806 
ATOM   5009  O5'  DA A 244      37.733  78.439 216.406 
ATOM   5010  C5'  DA A 244      37.564  79.165 215.174 
ATOM   5011  C4'  DA A 244      36.977  80.534 215.456 
ATOM   5012  O4'  DA A 244      35.521  80.522 215.475 
ATOM   5013  C3'  DA A 244      37.358  81.158 216.799 
ATOM   5014  O3'  DA A 244      37.518  82.561 216.627 
ATOM   5015  C2'  DA A 244      36.144  80.914 217.696 
ATOM   5016  C1'  DA A 244      35.083  81.204 216.640 
ATOM   5017  N9   DA A 244      33.729  80.691 216.994 
ATOM   5018  C8   DA A 244      33.405  79.558 217.685 
ATOM   5019  N7   DA A 244      32.129  79.384 217.836 
ATOM   5020  C5   DA A 244      31.563  80.479 217.198 
ATOM   5021  C6   DA A 244      30.231  80.878 217.005 
ATOM   5022  N6   DA A 244      29.177  80.184 217.458 
ATOM   5023  N1   DA A 244      30.019  82.022 216.327 
ATOM   5024  C2   DA A 244      31.070  82.706 215.880 
ATOM   5025  N3   DA A 244      32.351  82.435 215.998 
ATOM   5026  C4   DA A 244      32.535  81.286 216.680 
ATOM   5027  P    DT A 245      38.706  83.306 217.398 
ATOM   5028  OP1  DT A 245      39.961  83.174 216.623 
ATOM   5029  OP2  DT A 245      38.758  82.838 218.800 
ATOM   5030  O5'  DT A 245      38.206  84.825 217.357 
ATOM   5031  C5'  DT A 245      37.391  85.262 216.253 
ATOM   5032  C4'  DT A 245      36.242  86.110 216.760 
ATOM   5033  O4'  DT A 245      35.075  85.312 217.110 
ATOM   5034  C3'  DT A 245      36.523  86.926 218.022 
ATOM   5035  O3'  DT A 245      35.854  88.178 217.919 
ATOM   5036  C2'  DT A 245      35.880  86.123 219.152 
ATOM   5037  C1'  DT A 245      34.620  85.722 218.391 
ATOM   5038  N1   DT A 245      33.885  84.584 219.007 
ATOM   5039  C2   DT A 245      32.514  84.599 218.910 
ATOM   5040  O2   DT A 245      31.898  85.489 218.351 
ATOM   5041  N3   DT A 245      31.866  83.526 219.494 
ATOM   5042  C4   DT A 245      32.463  82.468 220.149 
ATOM   5043  O4   DT A 245      31.777  81.565 220.632 
ATOM   5044  C5   DT A 245      33.903  82.542 220.199 
ATOM   5045  C7   DT A 245      34.630  81.428 220.895 
ATOM   5046  C6   DT A 245      34.559  83.572 219.640 
ATOM   5047  P    DG A 246      36.592  89.496 218.450 
ATOM   5048  OP1  DG A 246      37.498  90.014 217.402 
ATOM   5049  OP2  DG A 246      37.210  89.223 219.766 
ATOM   5050  O5'  DG A 246      35.355  90.495 218.635 
ATOM   5051  C5'  DG A 246      34.206  90.349 217.781 
ATOM   5052  C4'  DG A 246      32.934  90.471 218.598 
ATOM   5053  O4'  DG A 246      32.502  89.193 219.146 
ATOM   5054  C3'  DG A 246      33.012  91.388 219.817 
ATOM   5055  O3'  DG A 246      31.772  92.070 219.961 
ATOM   5056  C2'  DG A 246      33.188  90.441 221.004 
ATOM   5057  C1'  DG A 246      32.209  89.373 220.524 
ATOM   5058  N9   DG A 246      32.372  88.060 221.207 
ATOM   5059  C8   DG A 246      33.521  87.454 221.666 
ATOM   5060  N7   DG A 246      33.320  86.286 222.229 
ATOM   5061  C5   DG A 246      31.941  86.107 222.136 
ATOM   5062  C6   DG A 246      31.128  85.029 222.573 
ATOM   5063  O6   DG A 246      31.464  83.993 223.140 
ATOM   5064  N1   DG A 246      29.776  85.256 222.280 
ATOM   5065  C2   DG A 246      29.276  86.377 221.647 
ATOM   5066  N2   DG A 246      27.954  86.402 221.459 
ATOM   5067  N3   DG A 246      30.039  87.388 221.237 
ATOM   5068  C4   DG A 246      31.353  87.184 221.515 
ATOM   5069  P    DC A 247      31.777  93.607 220.405 
ATOM   5070  OP1  DC A 247      31.989  94.465 219.216 
ATOM   5071  OP2  DC A 247      32.730  93.798 221.521 
ATOM   5072  O5'  DC A 247      30.280  93.788 220.939 
ATOM   5073  C5'  DC A 247      29.232  92.987 220.362 
ATOM   5074  C4'  DC A 247      28.326  92.454 221.454 
ATOM   5075  O4'  DC A 247      28.794  91.185 221.993 
ATOM   5076  C3'  DC A 247      28.175  93.345 222.687 
ATOM   5077  O3'  DC A 247      26.837  93.253 223.160 
ATOM   5078  C2'  DC A 247      29.102  92.722 223.731 
ATOM   5079  C1'  DC A 247      28.777  91.267 223.410 
ATOM   5080  N1   DC A 247      29.776  90.299 223.942 
ATOM   5081  C2   DC A 247      29.313  89.058 224.373 
ATOM   5082  O2   DC A 247      28.104  88.814 224.297 
ATOM   5083  N3   DC A 247      30.208  88.162 224.861 
ATOM   5084  C4   DC A 247      31.511  88.465 224.927 
ATOM   5085  N4   DC A 247      32.345  87.557 225.411 
ATOM   5086  C5   DC A 247      32.008  89.735 224.489 
ATOM   5087  C6   DC A 247      31.097  90.617 224.005 
ATOM   5088  P    DC A 248      26.112  94.575 223.700 
ATOM   5089  OP1  DC A 248      25.545  95.330 222.561 
ATOM   5090  OP2  DC A 248      27.036  95.323 224.580 
ATOM   5091  O5'  DC A 248      24.926  93.950 224.575 
ATOM   5092  C5'  DC A 248      24.377  92.673 224.196 
ATOM   5093  C4'  DC A 248      24.185  91.806 225.425 
ATOM   5094  O4'  DC A 248      25.374  91.031 225.749 
ATOM   5095  C3'  DC A 248      23.866  92.551 226.721 
ATOM   5096  O3'  DC A 248      22.942  91.780 227.480 
ATOM   5097  C2'  DC A 248      25.194  92.600 227.477 
ATOM   5098  C1'  DC A 248      25.644  91.182 227.135 
ATOM   5099  N1   DC A 248      27.098  90.947 227.352 
ATOM   5100  C2   DC A 248      27.494  89.684 227.786 
ATOM   5101  O2   DC A 248      26.629  88.819 227.972 
ATOM   5102  N3   DC A 248      28.815  89.449 227.991 
ATOM   5103  C4   DC A 248      29.721  90.413 227.778 
ATOM   5104  N4   DC A 248      30.997  90.134 227.993 
ATOM   5105  C5   DC A 248      29.334  91.719 227.332 
ATOM   5106  C6   DC A 248      28.009  91.934 227.134 
ATOM   5107  P    DG A 249      21.766  92.531 228.265 
ATOM   5108  OP1  DG A 249      20.636  92.783 227.344 
ATOM   5109  OP2  DG A 249      22.314  93.716 228.962 
ATOM   5110  O5'  DG A 249      21.347  91.422 229.340 
ATOM   5111  C5'  DG A 249      21.506  90.031 229.005 
ATOM   5112  C4'  DG A 249      22.102  89.280 230.180 
ATOM   5113  O4'  DG A 249      23.558  89.295 230.166 
ATOM   5114  C3'  DG A 249      21.741  89.816 231.565 
ATOM   5115  O3'  DG A 249      21.585  88.719 232.456 
ATOM   5116  C2'  DG A 249      22.963  90.624 231.998 
ATOM   5117  C1'  DG A 249      24.014  89.658 231.460 
ATOM   5118  N9   DG A 249      25.368  90.262 231.322 
ATOM   5119  C8   DG A 249      25.717  91.551 230.981 
ATOM   5120  N7   DG A 249      27.010  91.764 230.947 
ATOM   5121  C5   DG A 249      27.558  90.528 231.290 
ATOM   5122  C6   DG A 249      28.914  90.134 231.421 
ATOM   5123  O6   DG A 249      29.929  90.805 231.258 
ATOM   5124  N1   DG A 249      29.024  88.785 231.787 
ATOM   5125  C2   DG A 249      27.961  87.929 231.998 
ATOM   5126  N2   DG A 249      28.275  86.677 232.341 
ATOM   5127  N3   DG A 249      26.687  88.299 231.875 
ATOM   5128  C4   DG A 249      26.565  89.605 231.521 
ATOM   5129  P    DT A 250      20.410  88.762 233.543 
ATOM   5130  OP1  DT A 250      19.147  88.302 232.924 
ATOM   5131  OP2  DT A 250      20.373  90.096 234.180 
ATOM   5132  O5'  DT A 250      20.919  87.675 234.602 
ATOM   5133  C5'  DT A 250      21.722  86.573 234.140 
ATOM   5134  C4'  DT A 250      22.881  86.343 235.089 
ATOM   5135  O4'  DT A 250      24.048  87.143 234.744 
ATOM   5136  C3'  DT A 250      22.619  86.686 236.555 
ATOM   5137  O3'  DT A 250      23.292  85.740 237.377 
ATOM   5138  C2'  DT A 250      23.270  88.054 236.755 
ATOM   5139  C1'  DT A 250      24.519  87.778 235.922 
ATOM   5140  N1   DT A 250      25.257  89.009 235.522 
ATOM   5141  C2   DT A 250      26.626  88.922 235.449 
ATOM   5142  O2   DT A 250      27.239  87.898 235.695 
ATOM   5143  N3   DT A 250      27.275  90.083 235.075 
ATOM   5144  C4   DT A 250      26.682  91.292 234.775 
ATOM   5145  O4   DT A 250      27.369  92.264 234.452 
ATOM   5146  C5   DT A 250      25.242  91.285 234.880 
ATOM   5147  C7   DT A 250      24.517  92.562 234.571 
ATOM   5148  C6   DT A 250      24.586  90.170 235.242 
ATOM   5149  P    DT A 251      22.568  85.211 238.703 
ATOM   5150  OP1  DT A 251      21.652  84.100 238.359 
ATOM   5151  OP2  DT A 251      21.964  86.351 239.427 
ATOM   5152  O5'  DT A 251      23.811  84.644 239.536 
ATOM   5153  C5'  DT A 251      24.950  84.124 238.824 
ATOM   5154  C4'  DT A 251      26.232  84.622 239.463 
ATOM   5155  O4'  DT A 251      26.663  85.902 238.920 
ATOM   5156  C3'  DT A 251      26.173  84.863 240.972 
ATOM   5157  O3'  DT A 251      27.418  84.487 241.547 
ATOM   5158  C2'  DT A 251      26.008  86.375 241.116 
ATOM   5159  C1'  DT A 251      26.974  86.765 240.002 
ATOM   5160  N1   DT A 251      26.813  88.170 239.534 
ATOM   5161  C2   DT A 251      27.951  88.834 239.144 
ATOM   5162  O2   DT A 251      29.058  88.325 239.168 
ATOM   5163  N3   DT A 251      27.763  90.135 238.717 
ATOM   5164  C4   DT A 251      26.560  90.808 238.649 
ATOM   5165  O4   DT A 251      26.516  91.973 238.249 
ATOM   5166  C5   DT A 251      25.423  90.029 239.079 
ATOM   5167  C7   DT A 251      24.075  90.686 239.037 
ATOM   5168  C6   DT A 251      25.577  88.762 239.500 
ATOM   5169  P    DA A 252      27.426  83.738 242.962 
ATOM   5170  OP1  DA A 252      27.205  82.289 242.756 
ATOM   5171  OP2  DA A 252      26.488  84.413 243.885 
ATOM   5172  O5'  DA A 252      28.929  83.990 243.445 
ATOM   5173  C5'  DA A 252      29.967  84.125 242.456 
ATOM   5174  C4'  DA A 252      30.884  85.277 242.819 
ATOM   5175  O4'  DA A 252      30.415  86.549 242.286 
ATOM   5176  C3'  DA A 252      31.054  85.546 244.314 
ATOM   5177  O3'  DA A 252      32.397  85.943 244.561 
ATOM   5178  C2'  DA A 252      30.135  86.733 244.602 
ATOM   5179  C1'  DA A 252      30.449  87.511 243.328 
ATOM   5180  N9   DA A 252      29.451  88.571 243.012 
ATOM   5181  C8   DA A 252      28.104  88.561 243.233 
ATOM   5182  N7   DA A 252      27.500  89.641 242.846 
ATOM   5183  C5   DA A 252      28.521  90.428 242.329 
ATOM   5184  C6   DA A 252      28.531  91.708 241.752 
ATOM   5185  N6   DA A 252      27.429  92.456 241.593 
ATOM   5186  N1   DA A 252      29.717  92.195 241.344 
ATOM   5187  C2   DA A 252      30.808  91.447 241.504 
ATOM   5188  N3   DA A 252      30.920  90.245 242.026 
ATOM   5189  C4   DA A 252      29.719  89.781 242.427 
ATOM   5190  P    DA A 253      33.134  85.411 245.878 
ATOM   5191  OP1  DA A 253      33.691  84.063 245.625 
ATOM   5192  OP2  DA A 253      32.224  85.528 247.039 
ATOM   5193  O5'  DA A 253      34.326  86.467 246.022 
ATOM   5194  C5'  DA A 253      34.865  87.079 244.834 
ATOM   5195  C4'  DA A 253      35.067  88.564 245.061 
ATOM   5196  O4'  DA A 253      33.879  89.341 244.743 
ATOM   5197  C3'  DA A 253      35.405  88.978 246.493 
ATOM   5198  O3'  DA A 253      36.334  90.054 246.454 
ATOM   5199  C2'  DA A 253      34.087  89.495 247.068 
ATOM   5200  C1'  DA A 253      33.626  90.234 245.817 
ATOM   5201  N9   DA A 253      32.173  90.562 245.815 
ATOM   5202  C8   DA A 253      31.139  89.838 246.337 
ATOM   5203  N7   DA A 253      29.978  90.391 246.177 
ATOM   5204  C5   DA A 253      30.258  91.569 245.499 
ATOM   5205  C6   DA A 253      29.441  92.610 245.030 
ATOM   5206  N6   DA A 253      28.109  92.631 245.181 
ATOM   5207  N1   DA A 253      30.044  93.634 244.397 
ATOM   5208  C2   DA A 253      31.368  93.608 244.249 
ATOM   5209  N3   DA A 253      32.229  92.696 244.643 
ATOM   5210  C4   DA A 253      31.601  91.682 245.273 
ATOM   5211  P    DC A 254      37.523  90.093 247.526 
ATOM   5212  OP1  DC A 254      38.643  89.249 247.054 
ATOM   5213  OP2  DC A 254      36.990  89.773 248.869 
ATOM   5214  O5'  DC A 254      37.949  91.634 247.469 
ATOM   5215  C5'  DC A 254      37.781  92.360 246.237 
ATOM   5216  C4'  DC A 254      37.194  93.729 246.519 
ATOM   5217  O4'  DC A 254      35.737  93.716 246.538 
ATOM   5218  C3'  DC A 254      37.574  94.352 247.862 
ATOM   5219  O3'  DC A 254      37.735  95.755 247.690 
ATOM   5220  C2'  DC A 254      36.360  94.109 248.759 
ATOM   5221  C1'  DC A 254      35.299  94.399 247.703 
ATOM   5222  N1   DC A 254      33.946  93.886 248.057 
ATOM   5223  C2   DC A 254      32.842  94.631 247.650 
ATOM   5224  O2   DC A 254      33.029  95.676 247.016 
ATOM   5225  N3   DC A 254      31.600  94.181 247.964 
ATOM   5226  C4   DC A 254      31.440  93.043 248.651 
ATOM   5227  N4   DC A 254      30.208  92.646 248.933 
ATOM   5228  C5   DC A 254      32.562  92.262 249.080 
ATOM   5229  C6   DC A 254      33.795  92.729 248.757 
ATOM   5230  P    DA A 255      38.922  96.501 248.461 
ATOM   5231  OP1  DA A 255      40.177  96.369 247.686 
ATOM   5232  OP2  DA A 255      38.974  96.033 249.863 
ATOM   5233  O5'  DA A 255      38.422  98.020 248.420 
ATOM   5234  C5'  DA A 255      37.607  98.456 247.316 
ATOM   5235  C4'  DA A 255      36.459  99.305 247.823 
ATOM   5236  O4'  DA A 255      35.291  98.507 248.173 
ATOM   5237  C3'  DA A 255      36.740 100.120 249.085 
ATOM   5238  O3'  DA A 255      36.071 101.372 248.982 
ATOM   5239  C2'  DA A 255      36.097  99.318 250.216 
ATOM   5240  C1'  DA A 255      34.837  98.917 249.454 
ATOM   5241  N9   DA A 255      34.102  97.778 250.070 
ATOM   5242  C8   DA A 255      34.611  96.698 250.733 
ATOM   5243  N7   DA A 255      33.708  95.870 251.158 
ATOM   5244  C5   DA A 255      32.511  96.440 250.748 
ATOM   5245  C6   DA A 255      31.172  96.041 250.894 
ATOM   5246  N6   DA A 255      30.799  94.918 251.525 
ATOM   5247  N1   DA A 255      30.227  96.841 250.368 
ATOM   5248  C2   DA A 255      30.603  97.954 249.742 
ATOM   5249  N3   DA A 255      31.814  98.428 249.545 
ATOM   5250  C4   DA A 255      32.741  97.609 250.082 
ATOM   5251  P    DA A 256      36.808 102.691 249.514 
ATOM   5252  OP1  DA A 256      37.715 103.209 248.465 
ATOM   5253  OP2  DA A 256      37.426 102.417 250.829 
ATOM   5254  O5'  DA A 256      35.571 103.690 249.699 
ATOM   5255  C5'  DA A 256      34.422 103.544 248.844 
ATOM   5256  C4'  DA A 256      33.150 103.665 249.661 
ATOM   5257  O4'  DA A 256      32.719 102.388 250.210 
ATOM   5258  C3'  DA A 256      33.228 104.583 250.880 
ATOM   5259  O3'  DA A 256      31.988 105.264 251.025 
ATOM   5260  C2'  DA A 256      33.404 103.636 252.067 
ATOM   5261  C1'  DA A 256      32.425 102.568 251.587 
ATOM   5262  N9   DA A 256      32.588 101.255 252.271 
ATOM   5263  C8   DA A 256      33.737 100.669 252.719 
ATOM   5264  N7   DA A 256      33.553  99.513 253.278 
ATOM   5265  C5   DA A 256      32.181  99.317 253.195 
ATOM   5266  C6   DA A 256      31.348  98.267 253.615 
ATOM   5267  N6   DA A 256      31.799  97.165 254.231 
ATOM   5268  N1   DA A 256      30.028  98.391 253.378 
ATOM   5269  C2   DA A 256      29.586  99.488 252.765 
ATOM   5270  N3   DA A 256      30.265 100.527 252.331 
ATOM   5271  C4   DA A 256      31.582 100.378 252.580 
ATOM   5272  P    DC A 257      31.994 106.802 251.468 
ATOM   5273  OP1  DC A 257      32.206 107.659 250.280 
ATOM   5274  OP2  DC A 257      32.946 106.993 252.584 
ATOM   5275  O5'  DC A 257      30.497 106.983 252.002 
ATOM   5276  C5'  DC A 257      29.448 106.182 251.425 
ATOM   5277  C4'  DC A 257      28.542 105.649 252.517 
ATOM   5278  O4'  DC A 257      29.011 104.380 253.056 
ATOM   5279  C3'  DC A 257      28.391 106.540 253.750 
ATOM   5280  O3'  DC A 257      27.053 106.448 254.223 
ATOM   5281  C2'  DC A 257      29.319 105.917 254.794 
ATOM   5282  C1'  DC A 257      28.993 104.461 254.473 
ATOM   5283  N1   DC A 257      29.992 103.493 255.005 
ATOM   5284  C2   DC A 257      29.530 102.252 255.436 
ATOM   5285  O2   DC A 257      28.320 102.009 255.360 
ATOM   5286  N3   DC A 257      30.425 101.357 255.924 
ATOM   5287  C4   DC A 257      31.727 101.660 255.990 
ATOM   5288  N4   DC A 257      32.561 100.751 256.474 
ATOM   5289  C5   DC A 257      32.224 102.930 255.552 
ATOM   5290  C6   DC A 257      31.314 103.812 255.068 
ATOM   5291  P    DA A 258      26.328 107.769 254.763 
ATOM   5292  OP1  DA A 258      25.761 108.525 253.624 
ATOM   5293  OP2  DA A 258      27.253 108.518 255.643 
ATOM   5294  O5'  DA A 258      25.143 107.144 255.638 
ATOM   5295  C5'  DA A 258      24.593 105.868 255.259 
ATOM   5296  C4'  DA A 258      24.401 105.001 256.488 
ATOM   5297  O4'  DA A 258      25.591 104.225 256.812 
ATOM   5298  C3'  DA A 258      24.082 105.746 257.784 
ATOM   5299  O3'  DA A 258      23.159 104.975 258.543 
ATOM   5300  C2'  DA A 258      25.411 105.795 258.540 
ATOM   5301  C1'  DA A 258      25.860 104.377 258.198 
ATOM   5302  N9   DA A 258      27.314 104.142 258.415 
ATOM   5303  C8   DA A 258      28.350 105.015 258.244 
ATOM   5304  N7   DA A 258      29.514 104.510 258.518 
ATOM   5305  C5   DA A 258      29.230 103.205 258.898 
ATOM   5306  C6   DA A 258      30.047 102.141 259.312 
ATOM   5307  N6   DA A 258      31.381 102.228 259.416 
ATOM   5308  N1   DA A 258      29.442 100.977 259.617 
ATOM   5309  C2   DA A 258      28.117 100.896 259.511 
ATOM   5310  N3   DA A 258      27.255 101.816 259.138 
ATOM   5311  C4   DA A 258      27.886 102.970 258.839 
ATOM   5312  P    DA A 259      21.983 105.725 259.328 
ATOM   5313  OP1  DA A 259      20.853 105.978 258.407 
ATOM   5314  OP2  DA A 259      22.530 106.910 260.025 
ATOM   5315  O5'  DA A 259      21.564 104.617 260.403 
ATOM   5316  C5'  DA A 259      21.723 103.225 260.069 
ATOM   5317  C4'  DA A 259      22.319 102.474 261.243 
ATOM   5318  O4'  DA A 259      23.775 102.490 261.229 
ATOM   5319  C3'  DA A 259      21.957 103.011 262.628 
ATOM   5320  O3'  DA A 259      21.802 101.914 263.520 
ATOM   5321  C2'  DA A 259      23.180 103.819 263.061 
ATOM   5322  C1'  DA A 259      24.231 102.853 262.524 
ATOM   5323  N9   DA A 259      25.585 103.456 262.385 
ATOM   5324  C8   DA A 259      25.912 104.738 262.046 
ATOM   5325  N7   DA A 259      27.189 104.963 262.009 
ATOM   5326  C5   DA A 259      27.752 103.740 262.348 
ATOM   5327  C6   DA A 259      29.085 103.317 262.486 
ATOM   5328  N6   DA A 259      30.140 104.120 262.289 
ATOM   5329  N1   DA A 259      29.294 102.034 262.836 
ATOM   5330  C2   DA A 259      28.241 101.241 263.030 
ATOM   5331  N3   DA A 259      26.960 101.522 262.932 
ATOM   5332  C4   DA A 259      26.778 102.812 262.581 
ATOM   5333  P    DG A 260      20.626 101.957 264.606 
ATOM   5334  OP1  DG A 260      19.363 101.496 263.988 
ATOM   5335  OP2  DG A 260      20.589 103.291 265.243 
ATOM   5336  O5'  DG A 260      21.135 100.870 265.665 
ATOM   5337  C5'  DG A 260      21.938  99.767 265.203 
ATOM   5338  C4'  DG A 260      23.097  99.537 266.152 
ATOM   5339  O4'  DG A 260      24.264 100.338 265.807 
ATOM   5340  C3'  DG A 260      22.835  99.880 267.618 
ATOM   5341  O3'  DG A 260      23.508  98.935 268.440 
ATOM   5342  C2'  DG A 260      23.487 101.249 267.818 
ATOM   5343  C1'  DG A 260      24.736 100.973 266.985 
ATOM   5344  N9   DG A 260      25.473 102.204 266.585 
ATOM   5345  C8   DG A 260      24.979 103.451 266.268 
ATOM   5346  N7   DG A 260      25.903 104.326 265.955 
ATOM   5347  C5   DG A 260      27.093 103.609 266.073 
ATOM   5348  C6   DG A 260      28.434 104.023 265.861 
ATOM   5349  O6   DG A 260      28.854 105.125 265.519 
ATOM   5350  N1   DG A 260      29.335 102.975 266.093 
ATOM   5351  C2   DG A 260      28.987 101.696 266.479 
ATOM   5352  N2   DG A 260      29.997 100.839 266.650 
ATOM   5353  N3   DG A 260      27.728 101.308 266.678 
ATOM   5354  C4   DG A 260      26.841 102.313 266.457 
ATOM   5355  P    DC A 261      22.784  98.405 269.766 
ATOM   5356  OP1  DC A 261      21.868  97.295 269.422 
ATOM   5357  OP2  DC A 261      22.180  99.545 270.490 
ATOM   5358  O5'  DC A 261      24.028  97.839 270.599 
ATOM   5359  C5'  DC A 261      25.167  97.319 269.887 
ATOM   5360  C4'  DC A 261      26.448  97.816 270.526 
ATOM   5361  O4'  DC A 261      26.880  99.096 269.983 
ATOM   5362  C3'  DC A 261      26.389  98.057 272.035 
ATOM   5363  O3'  DC A 261      27.634  97.682 272.610 
ATOM   5364  C2'  DC A 261      26.224  99.570 272.179 
ATOM   5365  C1'  DC A 261      27.191  99.960 271.066 
ATOM   5366  N1   DC A 261      27.030 101.365 270.597 
ATOM   5367  C2   DC A 261      28.173 102.052 270.198 
ATOM   5368  O2   DC A 261      29.264 101.473 270.249 
ATOM   5369  N3   DC A 261      28.047 103.334 269.769 
ATOM   5370  C4   DC A 261      26.846 103.926 269.729 
ATOM   5371  N4   DC A 261      26.776 105.177 269.302 
ATOM   5372  C5   DC A 261      25.658 103.237 270.135 
ATOM   5373  C6   DC A 261      25.804 101.957 270.562 
ATOM   5374  P    DA A 262      27.642  96.933 274.025 
ATOM   5375  OP1  DA A 262      27.421  95.484 273.819 
ATOM   5376  OP2  DA A 262      26.704  97.608 274.948 
ATOM   5377  O5'  DA A 262      29.146  97.185 274.508 
ATOM   5378  C5'  DA A 262      30.184  97.320 273.519 
ATOM   5379  C4'  DA A 262      31.100  98.472 273.882 
ATOM   5380  O4'  DA A 262      30.632  99.744 273.349 
ATOM   5381  C3'  DA A 262      31.270  98.740 275.378 
ATOM   5382  O3'  DA A 262      32.614  99.137 275.624 
ATOM   5383  C2'  DA A 262      30.352  99.927 275.665 
ATOM   5384  C1'  DA A 262      30.666 100.706 274.391 
ATOM   5385  N9   DA A 262      29.668 101.766 274.075 
ATOM   5386  C8   DA A 262      28.321 101.756 274.297 
ATOM   5387  N7   DA A 262      27.716 102.836 273.909 
ATOM   5388  C5   DA A 262      28.737 103.622 273.392 
ATOM   5389  C6   DA A 262      28.747 104.903 272.815 
ATOM   5390  N6   DA A 262      27.645 105.651 272.656 
ATOM   5391  N1   DA A 262      29.934 105.390 272.407 
ATOM   5392  C2   DA A 262      31.024 104.641 272.567 
ATOM   5393  N3   DA A 262      31.137 103.439 273.089 
ATOM   5394  C4   DA A 262      29.936 102.976 273.490 
ATOM   5395  P    DT A 263      33.351  98.605 276.941 
ATOM   5396  OP1  DT A 263      33.908  97.257 276.688 
ATOM   5397  OP2  DT A 263      32.440  98.723 278.102 
ATOM   5398  O5'  DT A 263      34.543  99.662 277.085 
ATOM   5399  C5'  DT A 263      35.081 100.273 275.897 
ATOM   5400  C4'  DT A 263      35.284 101.758 276.124 
ATOM   5401  O4'  DT A 263      34.095 102.536 275.806 
ATOM   5402  C3'  DT A 263      35.622 102.172 277.556 
ATOM   5403  O3'  DT A 263      36.551 103.249 277.518 
ATOM   5404  C2'  DT A 263      34.303 102.690 278.131 
ATOM   5405  C1'  DT A 263      33.843 103.429 276.880 
ATOM   5406  N1   DT A 263      32.389 103.756 276.878 
ATOM   5407  C2   DT A 263      32.014 104.935 276.280 
ATOM   5408  O2   DT A 263      32.811 105.701 275.764 
ATOM   5409  N3   DT A 263      30.660 105.206 276.298 
ATOM   5410  C4   DT A 263      29.674 104.413 276.851 
ATOM   5411  O4   DT A 263      28.493 104.761 276.806 
ATOM   5412  C5   DT A 263      30.166 103.197 277.455 
ATOM   5413  C7   DT A 263      29.159 102.278 278.081 
ATOM   5414  C6   DT A 263      31.478 102.910 277.452 
ATOM   5415  P    DT A 264      37.739 103.287 278.589 
ATOM   5416  OP1  DT A 264      38.860 102.443 278.117 
ATOM   5417  OP2  DT A 264      37.207 102.968 279.932 
ATOM   5418  O5'  DT A 264      38.165 104.829 278.532 
ATOM   5419  C5'  DT A 264      37.997 105.555 277.300 
ATOM   5420  C4'  DT A 264      37.410 106.923 277.583 
ATOM   5421  O4'  DT A 264      35.954 106.911 277.601 
ATOM   5422  C3'  DT A 264      37.791 107.547 278.925 
ATOM   5423  O3'  DT A 264      37.951 108.950 278.753 
ATOM   5424  C2'  DT A 264      36.577 107.303 279.823 
ATOM   5425  C1'  DT A 264      35.515 107.593 278.766 
ATOM   5426  N1   DT A 264      34.162 107.081 279.120 
ATOM   5427  C2   DT A 264      33.084 107.827 278.711 
ATOM   5428  O2   DT A 264      33.196 108.866 278.084 
ATOM   5429  N3   DT A 264      31.846 107.320 279.058 
ATOM   5430  C4   DT A 264      31.605 106.159 279.763 
ATOM   5431  O4   DT A 264      30.450 105.808 280.015 
ATOM   5432  C5   DT A 264      32.798 105.445 280.149 
ATOM   5433  C7   DT A 264      32.626 104.170 280.920 
ATOM   5434  C6   DT A 264      34.015 105.915 279.825 
ATOM   5435  P    DC A 265      39.139 109.695 279.524 
ATOM   5436  OP1  DC A 265      40.394 109.563 278.749 
ATOM   5437  OP2  DC A 265      39.190 109.227 280.927 
ATOM   5438  O5'  DC A 265      38.638 111.214 279.483 
ATOM   5439  C5'  DC A 265      37.824 111.651 278.379 
ATOM   5440  C4'  DC A 265      36.675 112.499 278.886 
ATOM   5441  O4'  DC A 265      35.508 111.702 279.236 
ATOM   5442  C3'  DC A 265      36.956 113.315 280.148 
ATOM   5443  O3'  DC A 265      36.287 114.567 280.046 
ATOM   5444  C2'  DC A 265      36.313 112.513 281.279 
ATOM   5445  C1'  DC A 265      35.053 112.111 280.517 
ATOM   5446  N1   DC A 265      34.318 110.973 281.133 
ATOM   5447  C2   DC A 265      32.928 110.972 281.044 
ATOM   5448  O2   DC A 265      32.367 111.909 280.462 
ATOM   5449  N3   DC A 265      32.239 109.943 281.600 
ATOM   5450  C4   DC A 265      32.883 108.948 282.221 
ATOM   5451  N4   DC A 265      32.166 107.967 282.747 
ATOM   5452  C5   DC A 265      34.312 108.929 282.325 
ATOM   5453  C6   DC A 265      34.982 109.966 281.763 
ATOM   5454  P    DT A 266      37.024 115.885 280.577 
ATOM   5455  OP1  DT A 266      37.931 116.403 279.528 
ATOM   5456  OP2  DT A 266      37.643 115.612 281.892 
ATOM   5457  O5'  DT A 266      35.788 116.885 280.762 
ATOM   5458  C5'  DT A 266      34.639 116.738 279.907 
ATOM   5459  C4'  DT A 266      33.366 116.860 280.724 
ATOM   5460  O4'  DT A 266      32.935 115.582 281.273 
ATOM   5461  C3'  DT A 266      33.445 117.778 281.944 
ATOM   5462  O3'  DT A 266      32.204 118.459 282.088 
ATOM   5463  C2'  DT A 266      33.620 116.831 283.130 
ATOM   5464  C1'  DT A 266      32.642 115.762 282.650 
ATOM   5465  N1   DT A 266      32.804 114.449 283.334 
ATOM   5466  C2   DT A 266      31.665 113.714 283.554 
ATOM   5467  O2   DT A 266      30.557 114.091 283.217 
ATOM   5468  N3   DT A 266      31.855 112.503 284.191 
ATOM   5469  C4   DT A 266      33.060 111.980 284.614 
ATOM   5470  O4   DT A 266      33.106 110.883 285.174 
ATOM   5471  C5   DT A 266      34.198 112.826 284.338 
ATOM   5472  C7   DT A 266      35.549 112.331 284.767 
ATOM   5473  C6   DT A 266      34.042 114.008 283.721 
ATOM   5474  P    DA A 267      32.210 119.996 282.531 
ATOM   5475  OP1  DA A 267      32.422 120.854 281.343 
ATOM   5476  OP2  DA A 267      33.162 120.187 283.647 
ATOM   5477  O5'  DA A 267      30.713 120.177 283.065 
ATOM   5478  C5'  DA A 267      29.665 119.376 282.488 
ATOM   5479  C4'  DA A 267      28.759 118.844 283.580 
ATOM   5480  O4'  DA A 267      29.227 117.574 284.119 
ATOM   5481  C3'  DA A 267      28.608 119.734 284.813 
ATOM   5482  O3'  DA A 267      27.270 119.642 285.286 
ATOM   5483  C2'  DA A 267      29.535 119.111 285.857 
ATOM   5484  C1'  DA A 267      29.209 117.656 285.536 
ATOM   5485  N9   DA A 267      30.209 116.688 286.068 
ATOM   5486  C8   DA A 267      31.559 116.848 286.198 
ATOM   5487  N7   DA A 267      32.164 115.815 286.700 
ATOM   5488  C5   DA A 267      31.141 114.902 286.919 
ATOM   5489  C6   DA A 267      31.132 113.598 287.440 
ATOM   5490  N6   DA A 267      32.234 112.959 287.855 
ATOM   5491  N1   DA A 267      29.942 112.973 287.520 
ATOM   5492  C2   DA A 267      28.849 113.613 287.106 
ATOM   5493  N3   DA A 267      28.737 114.824 286.605 
ATOM   5494  C4   DA A 267      29.941 115.428 286.535 
ATOM   5495  P    DT A 268      26.545 120.964 285.826 
ATOM   5496  OP1  DT A 268      25.977 121.719 284.687 
ATOM   5497  OP2  DT A 268      27.469 121.712 286.706 
ATOM   5498  O5'  DT A 268      25.359 120.339 286.701 
ATOM   5499  C5'  DT A 268      24.810 119.062 286.322 
ATOM   5500  C4'  DT A 268      24.617 118.196 287.551 
ATOM   5501  O4'  DT A 268      25.807 117.420 287.876 
ATOM   5502  C3'  DT A 268      24.299 118.940 288.847 
ATOM   5503  O3'  DT A 268      23.375 118.169 289.606 
ATOM   5504  C2'  DT A 268      25.627 118.989 289.603 
ATOM   5505  C1'  DT A 268      26.076 117.572 289.261 
ATOM   5506  N1   DT A 268      27.531 117.336 289.478 
ATOM   5507  C2   DT A 268      27.905 116.085 289.907 
ATOM   5508  O2   DT A 268      27.105 115.187 290.109 
ATOM   5509  N3   DT A 268      29.260 115.904 290.098 
ATOM   5510  C4   DT A 268      30.248 116.847 289.900 
ATOM   5511  O4   DT A 268      31.432 116.567 290.105 
ATOM   5512  C5   DT A 268      29.758 118.128 289.451 
ATOM   5513  C7   DT A 268      30.768 119.213 289.211 
ATOM   5514  C6   DT A 268      28.446 118.333 289.257 
ATOM   5515  P    DT A 269      22.199 118.920 290.392 
ATOM   5516  OP1  DT A 269      21.069 119.172 289.470 
ATOM   5517  OP2  DT A 269      22.746 120.105 291.088 
ATOM   5518  O5'  DT A 269      21.780 117.811 291.466 
ATOM   5519  C5'  DT A 269      21.939 116.420 291.132 
ATOM   5520  C4'  DT A 269      22.535 115.669 292.306 
ATOM   5521  O4'  DT A 269      23.991 115.684 292.293 
ATOM   5522  C3'  DT A 269      22.174 116.205 293.691 
ATOM   5523  O3'  DT A 269      22.018 115.108 294.583 
ATOM   5524  C2'  DT A 269      23.396 117.014 294.124 
ATOM   5525  C1'  DT A 269      24.447 116.047 293.587 
ATOM   5526  N1   DT A 269      25.801 116.651 293.448 
ATOM   5527  C2   DT A 269      26.879 115.832 293.688 
ATOM   5528  O2   DT A 269      26.764 114.661 294.002 
ATOM   5529  N3   DT A 269      28.119 116.428 293.551 
ATOM   5530  C4   DT A 269      28.362 117.740 293.201 
ATOM   5531  O4   DT A 269      29.517 118.160 293.109 
ATOM   5532  C5   DT A 269      27.169 118.520 292.969 
ATOM   5533  C7   DT A 269      27.345 119.960 292.585 
ATOM   5534  C6   DT A 269      25.951 117.967 293.096 
ATOM   5535  P    DG A 270      20.843 115.151 295.669 
ATOM   5536  OP1  DG A 270      19.580 114.691 295.051 
ATOM   5537  OP2  DG A 270      20.805 116.486 296.306 
ATOM   5538  O5'  DG A 270      21.352 114.064 296.728 
ATOM   5539  C5'  DG A 270      22.155 112.962 296.266 
ATOM   5540  C4'  DG A 270      23.314 112.732 297.215 
ATOM   5541  O4'  DG A 270      24.481 113.532 296.870 
ATOM   5542  C3'  DG A 270      23.051 113.075 298.681 
ATOM   5543  O3'  DG A 270      23.725 112.130 299.503 
ATOM   5544  C2'  DG A 270      23.703 114.443 298.881 
ATOM   5545  C1'  DG A 270      24.952 114.167 298.049 
ATOM   5546  N9   DG A 270      25.689 115.398 297.648 
ATOM   5547  C8   DG A 270      25.196 116.645 297.331 
ATOM   5548  N7   DG A 270      26.120 117.521 297.018 
ATOM   5549  C5   DG A 270      27.309 116.804 297.136 
ATOM   5550  C6   DG A 270      28.650 117.217 296.924 
ATOM   5551  O6   DG A 270      29.071 118.319 296.582 
ATOM   5552  N1   DG A 270      29.552 116.169 297.156 
ATOM   5553  C2   DG A 270      29.203 114.890 297.542 
ATOM   5554  N2   DG A 270      30.213 114.033 297.713 
ATOM   5555  N3   DG A 270      27.945 114.503 297.741 
ATOM   5556  C4   DG A 270      27.058 115.508 297.520 
ATOM   5557  P    DA A 271      23.000 111.600 300.829 
ATOM   5558  OP1  DA A 271      22.085 110.490 300.485 
ATOM   5559  OP2  DA A 271      22.396 112.740 301.553 
ATOM   5560  O5'  DA A 271      24.244 111.033 301.662 
ATOM   5561  C5'  DA A 271      25.383 110.514 300.950 
ATOM   5562  C4'  DA A 271      26.665 111.011 301.590 
ATOM   5563  O4'  DA A 271      27.096 112.291 301.046 
ATOM   5564  C3'  DA A 271      26.605 111.252 303.098 
ATOM   5565  O3'  DA A 271      27.851 110.876 303.673 
ATOM   5566  C2'  DA A 271      26.440 112.764 303.242 
ATOM   5567  C1'  DA A 271      27.407 113.155 302.129 
ATOM   5568  N9   DA A 271      27.246 114.560 301.660 
ATOM   5569  C8   DA A 271      26.099 115.295 301.563 
ATOM   5570  N7   DA A 271      26.285 116.499 301.118 
ATOM   5571  C5   DA A 271      27.654 116.570 300.902 
ATOM   5572  C6   DA A 271      28.486 117.596 300.428 
ATOM   5573  N6   DA A 271      28.037 118.806 300.068 
ATOM   5574  N1   DA A 271      29.803 117.332 300.337 
ATOM   5575  C2   DA A 271      30.244 116.128 300.696 
ATOM   5576  N3   DA A 271      29.565 115.097 301.151 
ATOM   5577  C4   DA A 271      28.251 115.387 301.232 
ATOM   5578  P    DT A 272      27.859 110.127 305.088 
ATOM   5579  OP1  DT A 272      27.638 108.678 304.882 
ATOM   5580  OP2  DT A 272      26.920 110.803 306.011 
ATOM   5581  O5'  DT A 272      29.362 110.380 305.571 
ATOM   5582  C5'  DT A 272      30.400 110.514 304.582 
ATOM   5583  C4'  DT A 272      31.316 111.667 304.946 
ATOM   5584  O4'  DT A 272      30.848 112.938 304.412 
ATOM   5585  C3'  DT A 272      31.486 111.935 306.441 
ATOM   5586  O3'  DT A 272      32.830 112.332 306.687 
ATOM   5587  C2'  DT A 272      30.568 113.122 306.728 
ATOM   5588  C1'  DT A 272      30.882 113.901 305.454 
ATOM   5589  N1   DT A 272      29.884 114.961 305.138 
ATOM   5590  C2   DT A 272      30.357 116.108 304.548 
ATOM   5591  O2   DT A 272      31.533 116.281 304.281 
ATOM   5592  N3   DT A 272      29.402 117.068 304.271 
ATOM   5593  C4   DT A 272      28.050 116.976 304.529 
ATOM   5594  O4   DT A 272      27.292 117.903 304.235 
ATOM   5595  C5   DT A 272      27.651 115.735 305.150 
ATOM   5596  C7   DT A 272      26.195 115.555 305.465 
ATOM   5597  C6   DT A 272      28.557 114.786 305.431 
ATOM   5598  P    DA A 273      33.567 111.800 308.005 
ATOM   5599  OP1  DA A 273      34.124 110.452 307.751 
ATOM   5600  OP2  DA A 273      32.656 111.917 309.165 
ATOM   5601  O5'  DA A 273      34.759 112.857 308.148 
ATOM   5602  C5'  DA A 273      35.298 113.468 306.960 
ATOM   5603  C4'  DA A 273      35.500 114.953 307.187 
ATOM   5604  O4'  DA A 273      34.311 115.730 306.869 
ATOM   5605  C3'  DA A 273      35.838 115.367 308.619 
ATOM   5606  O3'  DA A 273      36.767 116.443 308.581 
ATOM   5607  C2'  DA A 273      34.520 115.884 309.194 
ATOM   5608  C1'  DA A 273      34.059 116.623 307.943 
ATOM   5609  N9   DA A 273      32.605 116.951 307.941 
ATOM   5610  C8   DA A 273      31.572 116.227 308.463 
ATOM   5611  N7   DA A 273      30.411 116.781 308.303 
ATOM   5612  C5   DA A 273      30.691 117.958 307.625 
ATOM   5613  C6   DA A 273      29.874 119.000 307.156 
ATOM   5614  N6   DA A 273      28.542 119.021 307.307 
ATOM   5615  N1   DA A 273      30.477 120.024 306.523 
ATOM   5616  C2   DA A 273      31.801 119.998 306.375 
ATOM   5617  N3   DA A 273      32.662 119.085 306.769 
ATOM   5618  C4   DA A 273      32.033 118.072 307.399 
ATOM   5619  P    DA A 274      37.956 116.482 309.652 
ATOM   5620  OP1  DA A 274      39.076 115.638 309.180 
ATOM   5621  OP2  DA A 274      37.423 116.163 310.995 
ATOM   5622  O5'  DA A 274      38.382 118.023 309.595 
ATOM   5623  C5'  DA A 274      38.213 118.749 308.363 
ATOM   5624  C4'  DA A 274      37.626 120.118 308.646 
ATOM   5625  O4'  DA A 274      36.170 120.106 308.664 
ATOM   5626  C3'  DA A 274      38.007 120.742 309.988 
ATOM   5627  O3'  DA A 274      38.168 122.145 309.816 
ATOM   5628  C2'  DA A 274      36.793 120.498 310.886 
ATOM   5629  C1'  DA A 274      35.732 120.788 309.829 
ATOM   5630  N9   DA A 274      34.378 120.275 310.183 
ATOM   5631  C8   DA A 274      34.055 119.142 310.874 
ATOM   5632  N7   DA A 274      32.779 118.967 311.025 
ATOM   5633  C5   DA A 274      32.212 120.063 310.388 
ATOM   5634  C6   DA A 274      30.880 120.462 310.195 
ATOM   5635  N6   DA A 274      29.826 119.768 310.648 
ATOM   5636  N1   DA A 274      30.668 121.606 309.517 
ATOM   5637  C2   DA A 274      31.719 122.290 309.069 
ATOM   5638  N3   DA A 274      33.000 122.019 309.187 
ATOM   5639  C4   DA A 274      33.184 120.870 309.870 
ATOM   5640  P    DG A 275      39.355 122.890 310.587 
ATOM   5641  OP1  DG A 275      40.610 122.758 309.812 
ATOM   5642  OP2  DG A 275      39.407 122.422 311.990 
ATOM   5643  O5'  DG A 275      38.855 124.409 310.547 
ATOM   5644  C5'  DG A 275      38.040 124.846 309.442 
ATOM   5645  C4'  DG A 275      36.891 125.694 309.949 
ATOM   5646  O4'  DG A 275      35.724 124.896 310.299 
ATOM   5647  C3'  DG A 275      37.172 126.510 311.211 
ATOM   5648  O3'  DG A 275      36.504 127.761 311.109 
ATOM   5649  C2'  DG A 275      36.529 125.707 312.342 
ATOM   5650  C1'  DG A 275      35.269 125.306 311.580 
ATOM   5651  N9   DG A 275      34.534 124.167 312.196 
ATOM   5652  C8   DG A 275      35.030 123.071 312.868 
ATOM   5653  N7   DG A 275      34.108 122.242 313.292 
ATOM   5654  C5   DG A 275      32.915 122.830 312.872 
ATOM   5655  C6   DG A 275      31.575 122.398 313.038 
ATOM   5656  O6   DG A 275      31.155 121.388 313.599 
ATOM   5657  N1   DG A 275      30.670 123.297 312.456 
ATOM   5658  C2   DG A 275      31.016 124.461 311.799 
ATOM   5659  N2   DG A 275      30.005 125.183 311.313 
ATOM   5660  N3   DG A 275      32.276 124.866 311.643 
ATOM   5661  C4   DG A 275      33.164 124.006 312.203 
ATOM   5662  P    DG A 276      37.241 129.080 311.640 
ATOM   5663  OP1  DG A 276      38.147 129.598 310.591 
ATOM   5664  OP2  DG A 276      37.859 128.807 312.955 
ATOM   5665  O5'  DG A 276      36.004 130.079 311.825 
ATOM   5666  C5'  DG A 276      34.855 129.933 310.970 
ATOM   5667  C4'  DG A 276      33.583 130.055 311.787 
ATOM   5668  O4'  DG A 276      33.151 128.777 312.336 
ATOM   5669  C3'  DG A 276      33.661 130.972 313.007 
ATOM   5670  O3'  DG A 276      32.421 131.654 313.151 
ATOM   5671  C2'  DG A 276      33.837 130.025 314.193 
ATOM   5672  C1'  DG A 276      32.858 128.957 313.713 
ATOM   5673  N9   DG A 276      33.021 127.644 314.397 
ATOM   5674  C8   DG A 276      34.170 127.038 314.856 
ATOM   5675  N7   DG A 276      33.969 125.870 315.418 
ATOM   5676  C5   DG A 276      32.590 125.691 315.326 
ATOM   5677  C6   DG A 276      31.777 124.613 315.762 
ATOM   5678  O6   DG A 276      32.113 123.577 316.329 
ATOM   5679  N1   DG A 276      30.425 124.840 315.469 
ATOM   5680  C2   DG A 276      29.925 125.961 314.837 
ATOM   5681  N2   DG A 276      28.603 125.986 314.648 
ATOM   5682  N3   DG A 276      30.688 126.972 314.427 
ATOM   5683  C4   DG A 276      32.002 126.767 314.704 
ATOM   5684  P    DT A 277      32.427 133.191 313.594 
ATOM   5685  OP1  DT A 277      32.638 134.049 312.406 
ATOM   5686  OP2  DT A 277      33.379 133.382 314.710 
ATOM   5687  O5'  DT A 277      30.929 133.372 314.128 
ATOM   5688  C5'  DT A 277      29.881 132.571 313.551 
ATOM   5689  C4'  DT A 277      28.975 132.038 314.643 
ATOM   5690  O4'  DT A 277      29.443 130.769 315.182 
ATOM   5691  C3'  DT A 277      28.824 132.929 315.876 
ATOM   5692  O3'  DT A 277      27.486 132.837 316.349 
ATOM   5693  C2'  DT A 277      29.752 132.306 316.920 
ATOM   5694  C1'  DT A 277      29.426 130.851 316.599 
ATOM   5695  N1   DT A 277      30.425 129.882 317.131 
ATOM   5696  C2   DT A 277      29.953 128.663 317.552 
ATOM   5697  O2   DT A 277      28.774 128.357 317.506 
ATOM   5698  N3   DT A 277      30.908 127.792 318.039 
ATOM   5699  C4   DT A 277      32.263 128.034 318.137 
ATOM   5700  O4   DT A 277      33.022 127.176 318.591 
ATOM   5701  C5   DT A 277      32.663 129.341 317.670 
ATOM   5702  C7   DT A 277      34.122 129.687 317.741 
ATOM   5703  C6   DT A 277      31.755 130.207 317.192 
ATOM   5704  P    DA A 278      26.761 134.159 316.889 
ATOM   5705  OP1  DA A 278      26.194 134.914 315.750 
ATOM   5706  OP2  DA A 278      27.686 134.907 317.769 
ATOM   5707  O5'  DA A 278      25.576 133.534 317.764 
ATOM   5708  C5'  DA A 278      25.026 132.257 317.385 
ATOM   5709  C4'  DA A 278      24.834 131.390 318.614 
ATOM   5710  O4'  DA A 278      26.023 130.615 318.939 
ATOM   5711  C3'  DA A 278      24.515 132.135 319.910 
ATOM   5712  O3'  DA A 278      23.592 131.364 320.669 
ATOM   5713  C2'  DA A 278      25.843 132.184 320.666 
ATOM   5714  C1'  DA A 278      26.293 130.766 320.324 
ATOM   5715  N9   DA A 278      27.747 130.531 320.541 
ATOM   5716  C8   DA A 278      28.783 131.404 320.371 
ATOM   5717  N7   DA A 278      29.947 130.899 320.644 
ATOM   5718  C5   DA A 278      29.663 129.595 321.024 
ATOM   5719  C6   DA A 278      30.480 128.530 321.438 
ATOM   5720  N6   DA A 278      31.814 128.618 321.543 
ATOM   5721  N1   DA A 278      29.874 127.367 321.743 
ATOM   5722  C2   DA A 278      28.550 127.285 321.637 
ATOM   5723  N3   DA A 278      27.688 128.205 321.264 
ATOM   5724  C4   DA A 278      28.319 129.360 320.965 
ATOM   5725  P    DA A 279      22.415 132.115 321.455 
ATOM   5726  OP1  DA A 279      21.285 132.367 320.533 
ATOM   5727  OP2  DA A 279      22.963 133.300 322.151 
ATOM   5728  O5'  DA A 279      21.996 131.006 322.529 
ATOM   5729  C5'  DA A 279      22.155 129.614 322.195 
ATOM   5730  C4'  DA A 279      22.752 128.864 323.369 
ATOM   5731  O4'  DA A 279      24.207 128.879 323.356 
ATOM   5732  C3'  DA A 279      22.390 129.400 324.754 
ATOM   5733  O3'  DA A 279      22.234 128.303 325.646 
ATOM   5734  C2'  DA A 279      23.612 130.208 325.188 
ATOM   5735  C1'  DA A 279      24.663 129.242 324.650 
ATOM   5736  N9   DA A 279      26.018 129.845 324.511 
ATOM   5737  C8   DA A 279      26.344 131.127 324.172 
ATOM   5738  N7   DA A 279      27.621 131.352 324.135 
ATOM   5739  C5   DA A 279      28.185 130.129 324.474 
ATOM   5740  C6   DA A 279      29.518 129.706 324.612 
ATOM   5741  N6   DA A 279      30.573 130.509 324.415 
ATOM   5742  N1   DA A 279      29.726 128.423 324.962 
ATOM   5743  C2   DA A 279      28.674 127.630 325.156 
ATOM   5744  N3   DA A 279      27.393 127.911 325.058 
ATOM   5745  C4   DA A 279      27.211 129.201 324.707 
ATOM   5746  P    DC A 280      21.059 128.346 326.732 
ATOM   5747  OP1  DC A 280      19.796 127.886 326.114 
ATOM   5748  OP2  DC A 280      21.022 129.680 327.369 
ATOM   5749  O5'  DC A 280      21.568 127.259 327.791 
ATOM   5750  C5'  DC A 280      22.371 126.156 327.329 
ATOM   5751  C4'  DC A 280      23.530 125.926 328.278 
ATOM   5752  O4'  DC A 280      24.697 126.727 327.933 
ATOM   5753  C3'  DC A 280      23.268 126.270 329.744 
ATOM   5754  O3'  DC A 280      23.941 125.324 330.566 
ATOM   5755  C2'  DC A 280      23.920 127.638 329.944 
ATOM   5756  C1'  DC A 280      25.168 127.362 329.112 
ATOM   5757  N1   DC A 280      25.906 128.593 328.711 
ATOM   5758  C2   DC A 280      27.294 128.521 328.633 
ATOM   5759  O2   DC A 280      27.852 127.450 328.896 
ATOM   5760  N3   DC A 280      27.985 129.633 328.270 
ATOM   5761  C4   DC A 280      27.343 130.775 327.993 
ATOM   5762  N4   DC A 280      28.061 131.831 327.643 
ATOM   5763  C5   DC A 280      25.915 130.870 328.068 
ATOM   5764  C6   DC A 280      25.243 129.748 328.432 
ATOM   5765  P    DA A 281      23.217 124.795 331.892 
ATOM   5766  OP1  DA A 281      22.301 123.684 331.548 
ATOM   5767  OP2  DA A 281      22.613 125.934 332.616 
ATOM   5768  O5'  DA A 281      24.461 124.228 332.725 
ATOM   5769  C5'  DA A 281      25.599 123.708 332.013 
ATOM   5770  C4'  DA A 281      26.881 124.205 332.653 
ATOM   5771  O4'  DA A 281      27.312 125.486 332.109 
ATOM   5772  C3'  DA A 281      26.822 124.447 334.161 
ATOM   5773  O3'  DA A 281      28.067 124.071 334.737 
ATOM   5774  C2'  DA A 281      26.657 125.959 334.305 
ATOM   5775  C1'  DA A 281      27.624 126.349 333.192 
ATOM   5776  N9   DA A 281      27.462 127.754 332.723 
ATOM   5777  C8   DA A 281      26.315 128.490 332.626 
ATOM   5778  N7   DA A 281      26.501 129.694 332.181 
ATOM   5779  C5   DA A 281      27.870 129.764 331.965 
ATOM   5780  C6   DA A 281      28.703 130.790 331.491 
ATOM   5781  N6   DA A 281      28.254 132.001 331.131 
ATOM   5782  N1   DA A 281      30.020 130.527 331.401 
ATOM   5783  C2   DA A 281      30.461 129.322 331.759 
ATOM   5784  N3   DA A 281      29.782 128.291 332.214 
ATOM   5785  C4   DA A 281      28.468 128.581 332.295 
ATOM   5786  P    DA A 282      28.075 123.322 336.151 
ATOM   5787  OP1  DA A 282      27.854 121.873 335.945 
ATOM   5788  OP2  DA A 282      27.137 123.997 337.075 
ATOM   5789  O5'  DA A 282      29.579 123.574 336.634 
ATOM   5790  C5'  DA A 282      30.617 123.709 335.645 
ATOM   5791  C4'  DA A 282      31.533 124.861 336.009 
ATOM   5792  O4'  DA A 282      31.065 126.133 335.475 
ATOM   5793  C3'  DA A 282      31.703 125.130 337.504 
ATOM   5794  O3'  DA A 282      33.046 125.527 337.751 
ATOM   5795  C2'  DA A 282      30.784 126.316 337.792 
ATOM   5796  C1'  DA A 282      31.098 127.095 336.518 
ATOM   5797  N9   DA A 282      30.101 128.155 336.202 
ATOM   5798  C8   DA A 282      28.753 128.145 336.423 
ATOM   5799  N7   DA A 282      28.149 129.225 336.035 
ATOM   5800  C5   DA A 282      29.170 130.012 335.518 
ATOM   5801  C6   DA A 282      29.180 131.292 334.942 
ATOM   5802  N6   DA A 282      28.078 132.040 334.783 
ATOM   5803  N1   DA A 282      30.366 131.779 334.533 
ATOM   5804  C2   DA A 282      31.457 131.030 334.694 
ATOM   5805  N3   DA A 282      31.569 129.829 335.215 
ATOM   5806  C4   DA A 282      30.369 129.365 335.616 
ATOM   5807  P    DG A 283      33.784 124.995 339.068 
ATOM   5808  OP1  DG A 283      34.341 123.647 338.814 
ATOM   5809  OP2  DG A 283      32.873 125.112 340.228 
ATOM   5810  O5'  DG A 283      34.976 126.051 339.211 
ATOM   5811  C5'  DG A 283      35.514 126.662 338.023 
ATOM   5812  C4'  DG A 283      35.717 128.148 338.251 
ATOM   5813  O4'  DG A 283      34.528 128.925 337.932 
ATOM   5814  C3'  DG A 283      36.054 128.562 339.683 
ATOM   5815  O3'  DG A 283      36.983 129.638 339.644 
ATOM   5816  C2'  DG A 283      34.736 129.079 340.258 
ATOM   5817  C1'  DG A 283      34.275 129.818 339.006 
ATOM   5818  N9   DG A 283      32.822 130.145 339.004 
ATOM   5819  C8   DG A 283      31.767 129.429 339.525 
ATOM   5820  N7   DG A 283      30.599 129.999 339.357 
ATOM   5821  C5   DG A 283      30.901 131.178 338.676 
ATOM   5822  C6   DG A 283      30.046 132.212 338.215 
ATOM   5823  O6   DG A 283      28.825 132.303 338.314 
ATOM   5824  N1   DG A 283      30.769 133.227 337.573 
ATOM   5825  C2   DG A 283      32.139 133.239 337.398 
ATOM   5826  N2   DG A 283      32.639 134.299 336.757 
ATOM   5827  N3   DG A 283      32.941 132.268 337.830 
ATOM   5828  C4   DG A 283      32.255 131.276 338.456 
ATOM   5829  P    DT A 284      38.172 129.677 340.715 
ATOM   5830  OP1  DT A 284      39.292 128.832 340.244 
ATOM   5831  OP2  DT A 284      37.640 129.357 342.058 
ATOM   5832  O5'  DT A 284      38.598 131.218 340.658 
ATOM   5833  C5'  DT A 284      38.430 131.944 339.427 
ATOM   5834  C4'  DT A 284      37.843 133.313 339.709 
ATOM   5835  O4'  DT A 284      36.386 133.300 339.727 
ATOM   5836  C3'  DT A 284      38.223 133.936 341.051 
ATOM   5837  O3'  DT A 284      38.384 135.339 340.879 
ATOM   5838  C2'  DT A 284      37.009 133.693 341.949 
ATOM   5839  C1'  DT A 284      35.948 133.983 340.892 
ATOM   5840  N1   DT A 284      34.595 133.470 341.246 
ATOM   5841  C2   DT A 284      33.517 134.216 340.837 
ATOM   5842  O2   DT A 284      33.628 135.255 340.210 
ATOM   5843  N3   DT A 284      32.278 133.710 341.185 
ATOM   5844  C4   DT A 284      32.037 132.548 341.889 
ATOM   5845  O4   DT A 284      30.883 132.197 342.141 
ATOM   5846  C5   DT A 284      33.231 131.835 342.275 
ATOM   5847  C7   DT A 284      33.059 130.559 343.047 
ATOM   5848  C6   DT A 284      34.448 132.304 341.951 
ATOM   5849  P    DC A 285      39.572 136.085 341.651 
ATOM   5850  OP1  DC A 285      40.826 135.953 340.875 
ATOM   5851  OP2  DC A 285      39.623 135.616 343.053 
ATOM   5852  O5'  DC A 285      39.071 137.604 341.610 
ATOM   5853  C5'  DC A 285      38.257 138.040 340.505 
ATOM   5854  C4'  DC A 285      37.108 138.889 341.012 
ATOM   5855  O4'  DC A 285      35.940 138.091 341.363 
ATOM   5856  C3'  DC A 285      37.389 139.704 342.274 
ATOM   5857  O3'  DC A 285      36.720 140.956 342.172 
ATOM   5858  C2'  DC A 285      36.746 138.902 343.405 
ATOM   5859  C1'  DC A 285      35.486 138.501 342.643 
ATOM   5860  N1   DC A 285      34.751 137.362 343.259 
ATOM   5861  C2   DC A 285      33.361 137.361 343.170 
ATOM   5862  O2   DC A 285      32.800 138.298 342.588 
ATOM   5863  N3   DC A 285      32.672 136.333 343.726 
ATOM   5864  C4   DC A 285      33.316 135.337 344.348 
ATOM   5865  N4   DC A 285      32.598 134.356 344.874 
ATOM   5866  C5   DC A 285      34.745 135.318 344.451 
ATOM   5867  C6   DC A 285      35.415 136.356 343.889 
ATOM   5868  P    DG A 286      37.457 142.275 342.703 
ATOM   5869  OP1  DG A 286      38.364 142.792 341.654 
ATOM   5870  OP2  DG A 286      38.075 142.001 344.019 
ATOM   5871  O5'  DG A 286      36.220 143.274 342.888 
ATOM   5872  C5'  DG A 286      35.071 143.127 342.033 
ATOM   5873  C4'  DG A 286      33.799 143.249 342.850 
ATOM   5874  O4'  DG A 286      33.368 141.972 343.399 
ATOM   5875  C3'  DG A 286      33.878 144.167 344.070 
ATOM   5876  O3'  DG A 286      32.637 144.848 344.214 
ATOM   5877  C2'  DG A 286      34.053 143.220 345.256 
ATOM   5878  C1'  DG A 286      33.074 142.152 344.776 
ATOM   5879  N9   DG A 286      33.237 140.838 345.460 
ATOM   5880  C8   DG A 286      34.386 140.233 345.919 
ATOM   5881  N7   DG A 286      34.186 139.065 346.482 
ATOM   5882  C5   DG A 286      32.806 138.886 346.389 
ATOM   5883  C6   DG A 286      31.993 137.808 346.826 
ATOM   5884  O6   DG A 286      32.330 136.772 347.393 
ATOM   5885  N1   DG A 286      30.641 138.034 346.532 
ATOM   5886  C2   DG A 286      30.141 139.156 345.900 
ATOM   5887  N2   DG A 286      28.819 139.181 345.711 
ATOM   5888  N3   DG A 286      30.904 140.167 345.490 
ATOM   5889  C4   DG A 286      32.218 139.962 345.768 
ATOM   5890  P    DA A 287      32.643 146.386 344.657 
ATOM   5891  OP1  DA A 287      32.855 147.243 343.469 
ATOM   5892  OP2  DA A 287      33.595 146.577 345.773 
ATOM   5893  O5'  DA A 287      31.146 146.566 345.192 
ATOM   5894  C5'  DA A 287      30.097 145.766 344.614 
ATOM   5895  C4'  DA A 287      29.191 145.233 345.706 
ATOM   5896  O4'  DA A 287      29.660 143.964 346.246 
ATOM   5897  C3'  DA A 287      29.040 146.124 346.939 
ATOM   5898  O3'  DA A 287      27.702 146.032 347.413 
ATOM   5899  C2'  DA A 287      29.968 145.501 347.983 
ATOM   5900  C1'  DA A 287      29.642 144.045 347.663 
ATOM   5901  N9   DA A 287      30.642 143.077 348.194 
ATOM   5902  C8   DA A 287      31.992 143.237 348.324 
ATOM   5903  N7   DA A 287      32.596 142.205 348.826 
ATOM   5904  C5   DA A 287      31.573 141.292 349.045 
ATOM   5905  C6   DA A 287      31.565 139.988 349.566 
ATOM   5906  N6   DA A 287      32.667 139.348 349.981 
ATOM   5907  N1   DA A 287      30.375 139.362 349.647 
ATOM   5908  C2   DA A 287      29.282 140.002 349.232 
ATOM   5909  N3   DA A 287      29.170 141.213 348.731 
ATOM   5910  C4   DA A 287      30.374 141.817 348.661 
ATOM   5911  P    DT A 288      26.978 147.353 347.953 
ATOM   5912  OP1  DT A 288      26.410 148.109 346.813 
ATOM   5913  OP2  DT A 288      27.902 148.101 348.832 
ATOM   5914  O5'  DT A 288      25.792 146.728 348.827 
ATOM   5915  C5'  DT A 288      25.242 145.452 348.449 
ATOM   5916  C4'  DT A 288      25.050 144.585 349.677 
ATOM   5917  O4'  DT A 288      26.240 143.809 350.002 
ATOM   5918  C3'  DT A 288      24.731 145.330 350.974 
ATOM   5919  O3'  DT A 288      23.808 144.559 351.732 
ATOM   5920  C2'  DT A 288      26.060 145.379 351.729 
ATOM   5921  C1'  DT A 288      26.509 143.961 351.387 
ATOM   5922  N1   DT A 288      27.964 143.726 351.604 
ATOM   5923  C2   DT A 288      28.338 142.474 352.033 
ATOM   5924  O2   DT A 288      27.538 141.576 352.235 
ATOM   5925  N3   DT A 288      29.693 142.293 352.224 
ATOM   5926  C4   DT A 288      30.681 143.236 352.027 
ATOM   5927  O4   DT A 288      31.864 142.957 352.232 
ATOM   5928  C5   DT A 288      30.191 144.517 351.577 
ATOM   5929  C7   DT A 288      31.201 145.602 351.337 
ATOM   5930  C6   DT A 288      28.879 144.722 351.383 
ATOM   5931  P    DG A 289      22.632 145.309 352.518 
ATOM   5932  OP1  DG A 289      21.502 145.562 351.596 
ATOM   5933  OP2  DG A 289      23.179 146.494 353.215 
ATOM   5934  O5'  DG A 289      22.213 144.201 353.593 
ATOM   5935  C5'  DG A 289      22.372 142.809 353.258 
ATOM   5936  C4'  DG A 289      22.968 142.058 354.432 
ATOM   5937  O4'  DG A 289      24.424 142.074 354.419 
ATOM   5938  C3'  DG A 289      22.606 142.595 355.817 
ATOM   5939  O3'  DG A 289      22.451 141.497 356.709 
ATOM   5940  C2'  DG A 289      23.829 143.403 356.251 
ATOM   5941  C1'  DG A 289      24.880 142.437 355.713 
ATOM   5942  N9   DG A 289      26.234 143.040 355.574 
ATOM   5943  C8   DG A 289      26.582 144.329 355.234 
ATOM   5944  N7   DG A 289      27.876 144.542 355.200 
ATOM   5945  C5   DG A 289      28.423 143.307 355.543 
ATOM   5946  C6   DG A 289      29.780 142.913 355.673 
ATOM   5947  O6   DG A 289      30.795 143.584 355.510 
ATOM   5948  N1   DG A 289      29.889 141.563 356.039 
ATOM   5949  C2   DG A 289      28.826 140.708 356.250 
ATOM   5950  N2   DG A 289      29.140 139.456 356.593 
ATOM   5951  N3   DG A 289      27.553 141.078 356.127 
ATOM   5952  C4   DG A 289      27.430 142.384 355.773 
ATOM   5953  P    DG A 290      21.275 141.540 357.795 
ATOM   5954  OP1  DG A 290      20.012 141.080 357.177 
ATOM   5955  OP2  DG A 290      21.238 142.875 358.432 
ATOM   5956  O5'  DG A 290      21.784 140.454 358.854 
ATOM   5957  C5'  DG A 290      22.587 139.351 358.392 
ATOM   5958  C4'  DG A 290      23.746 139.121 359.341 
ATOM   5959  O4'  DG A 290      24.914 139.921 358.996 
ATOM   5960  C3'  DG A 290      23.484 139.464 360.807 
ATOM   5961  O3'  DG A 290      24.157 138.519 361.629 
ATOM   5962  C2'  DG A 290      24.136 140.833 361.007 
ATOM   5963  C1'  DG A 290      25.385 140.557 360.175 
ATOM   5964  N9   DG A 290      26.122 141.788 359.774 
ATOM   5965  C8   DG A 290      25.629 143.034 359.458 
ATOM   5966  N7   DG A 290      26.553 143.910 359.144 
ATOM   5967  C5   DG A 290      27.742 143.193 359.262 
ATOM   5968  C6   DG A 290      29.083 143.607 359.050 
ATOM   5969  O6   DG A 290      29.504 144.709 358.709 
ATOM   5970  N1   DG A 290      29.984 142.559 359.283 
ATOM   5971  C2   DG A 290      29.636 141.280 359.669 
ATOM   5972  N2   DG A 290      30.646 140.422 359.839 
ATOM   5973  N3   DG A 290      28.377 140.892 359.867 
ATOM   5974  C4   DG A 290      27.490 141.897 359.646 
ATOM   5975  P    DA A 291      23.433 137.989 362.955 
ATOM   5976  OP1  DA A 291      22.517 136.879 362.611 
ATOM   5977  OP2  DA A 291      22.829 139.129 363.679 
ATOM   5978  O5'  DA A 291      24.677 137.422 363.788 
ATOM   5979  C5'  DA A 291      25.816 136.903 363.077 
ATOM   5980  C4'  DA A 291      27.097 137.400 363.716 
ATOM   5981  O4'  DA A 291      27.529 138.680 363.172 
ATOM   5982  C3'  DA A 291      27.038 137.641 365.224 
ATOM   5983  O3'  DA A 291      28.284 137.266 365.800 
ATOM   5984  C2'  DA A 291      26.873 139.154 365.368 
ATOM   5985  C1'  DA A 291      27.840 139.544 364.255 
ATOM   5986  N9   DA A 291      27.679 140.949 363.786 
ATOM   5987  C8   DA A 291      26.532 141.684 363.690 
ATOM   5988  N7   DA A 291      26.718 142.888 363.244 
ATOM   5989  C5   DA A 291      28.087 142.959 363.029 
ATOM   5990  C6   DA A 291      28.919 143.985 362.554 
ATOM   5991  N6   DA A 291      28.470 145.196 362.194 
ATOM   5992  N1   DA A 291      30.236 143.722 362.464 
ATOM   5993  C2   DA A 291      30.677 142.517 362.822 
ATOM   5994  N3   DA A 291      29.998 141.486 363.277 
ATOM   5995  C4   DA A 291      28.684 141.776 363.358 
ATOM   5996  P    DT A 292      28.291 136.517 367.214 
ATOM   5997  OP1  DT A 292      28.071 135.068 367.009 
ATOM   5998  OP2  DT A 292      27.353 137.192 368.138 
ATOM   5999  O5'  DT A 292      29.795 136.769 367.697 
ATOM   6000  C5'  DT A 292      30.833 136.904 366.708 
ATOM   6001  C4'  DT A 292      31.749 138.056 367.072 
ATOM   6002  O4'  DT A 292      31.281 139.328 366.538 
ATOM   6003  C3'  DT A 292      31.919 138.324 368.567 
ATOM   6004  O3'  DT A 292      33.263 138.721 368.814 
ATOM   6005  C2'  DT A 292      31.001 139.511 368.855 
ATOM   6006  C1'  DT A 292      31.315 140.290 367.581 
ATOM   6007  N1   DT A 292      30.317 141.350 367.265 
ATOM   6008  C2   DT A 292      30.789 142.497 366.674 
ATOM   6009  O2   DT A 292      31.966 142.670 366.408 
ATOM   6010  N3   DT A 292      29.834 143.457 366.397 
ATOM   6011  C4   DT A 292      28.482 143.365 366.655 
ATOM   6012  O4   DT A 292      27.724 144.292 366.361 
ATOM   6013  C5   DT A 292      28.084 142.125 367.276 
ATOM   6014  C7   DT A 292      26.627 141.944 367.591 
ATOM   6015  C6   DT A 292      28.989 141.175 367.557 
ATOM   6016  P    DT A 293      34.000 138.189 370.131 
ATOM   6017  OP1  DT A 293      34.557 136.841 369.877 
ATOM   6018  OP2  DT A 293      33.089 138.307 371.291 
ATOM   6019  O5'  DT A 293      35.192 139.246 370.275 
ATOM   6020  C5'  DT A 293      35.731 139.857 369.087 
ATOM   6021  C4'  DT A 293      35.933 141.342 369.314 
ATOM   6022  O4'  DT A 293      34.744 142.120 368.995 
ATOM   6023  C3'  DT A 293      36.271 141.756 370.746 
ATOM   6024  O3'  DT A 293      37.200 142.832 370.707 
ATOM   6025  C2'  DT A 293      34.952 142.273 371.321 
ATOM   6026  C1'  DT A 293      34.492 143.013 370.069 
ATOM   6027  N1   DT A 293      33.038 143.340 370.067 
ATOM   6028  C2   DT A 293      32.663 144.519 369.469 
ATOM   6029  O2   DT A 293      33.460 145.284 368.954 
ATOM   6030  N3   DT A 293      31.309 144.789 369.487 
ATOM   6031  C4   DT A 293      30.323 143.997 370.040 
ATOM   6032  O4   DT A 293      29.142 144.344 369.996 
ATOM   6033  C5   DT A 293      30.815 142.781 370.645 
ATOM   6034  C7   DT A 293      29.808 141.862 371.271 
ATOM   6035  C6   DT A 293      32.127 142.494 370.642 
ATOM   6036  P    DC A 294      38.388 142.871 371.778 
ATOM   6037  OP1  DC A 294      39.509 142.027 371.307 
ATOM   6038  OP2  DC A 294      37.856 142.552 373.122 
ATOM   6039  O5'  DC A 294      38.814 144.412 371.722 
ATOM   6040  C5'  DC A 294      38.646 145.138 370.490 
ATOM   6041  C4'  DC A 294      38.059 146.507 370.772 
ATOM   6042  O4'  DC A 294      36.603 146.495 370.790 
ATOM   6043  C3'  DC A 294      38.440 147.131 372.115 
ATOM   6044  O3'  DC A 294      38.600 148.534 371.942 
ATOM   6045  C2'  DC A 294      37.226 146.887 373.012 
ATOM   6046  C1'  DC A 294      36.165 147.177 371.955 
ATOM   6047  N1   DC A 294      34.811 146.665 372.310 
ATOM   6048  C2   DC A 294      33.708 147.410 371.902 
ATOM   6049  O2   DC A 294      33.895 148.454 371.269 
ATOM   6050  N3   DC A 294      32.466 146.959 372.216 
ATOM   6051  C4   DC A 294      32.306 145.821 372.904 
ATOM   6052  N4   DC A 294      31.074 145.425 373.185 
ATOM   6053  C5   DC A 294      33.428 145.041 373.333 
ATOM   6054  C6   DC A 294      34.660 145.508 373.010 
ATOM   6055  P    DC A 295      39.788 149.279 372.714 
ATOM   6056  OP1  DC A 295      41.043 149.147 371.938 
ATOM   6057  OP2  DC A 295      39.840 148.811 374.116 
ATOM   6058  O5'  DC A 295      39.287 150.798 372.673 
ATOM   6059  C5'  DC A 295      38.473 151.235 371.568 
ATOM   6060  C4'  DC A 295      37.324 152.083 372.075 
ATOM   6061  O4'  DC A 295      36.157 151.285 372.426 
ATOM   6062  C3'  DC A 295      37.605 152.899 373.337 
ATOM   6063  O3'  DC A 295      36.936 154.151 373.235 
ATOM   6064  C2'  DC A 295      36.962 152.097 374.468 
ATOM   6065  C1'  DC A 295      35.702 151.695 373.706 
ATOM   6066  N1   DC A 295      34.967 150.557 374.322 
ATOM   6067  C2   DC A 295      33.577 150.556 374.233 
ATOM   6068  O2   DC A 295      33.017 151.493 373.651 
ATOM   6069  N3   DC A 295      32.888 149.527 374.789 
ATOM   6070  C4   DC A 295      33.532 148.532 375.411 
ATOM   6071  N4   DC A 295      32.815 147.550 375.937 
ATOM   6072  C5   DC A 295      34.961 148.513 375.514 
ATOM   6073  C6   DC A 295      35.631 149.550 374.953 
ATOM   6074  P    DT A 296      37.673 155.469 373.766 
ATOM   6075  OP1  DT A 296      38.580 155.987 372.717 
ATOM   6076  OP2  DT A 296      38.292 155.196 375.082 
ATOM   6077  O5'  DT A 296      36.437 156.468 373.951 
ATOM   6078  C5'  DT A 296      35.288 156.322 373.097 
ATOM   6079  C4'  DT A 296      34.016 156.444 373.913 
ATOM   6080  O4'  DT A 296      33.584 155.166 374.462 
ATOM   6081  C3'  DT A 296      34.094 157.362 375.133 
ATOM   6082  O3'  DT A 296      32.853 158.043 375.277 
ATOM   6083  C2'  DT A 296      34.269 156.414 376.320 
ATOM   6084  C1'  DT A 296      33.291 155.346 375.839 
ATOM   6085  N1   DT A 296      33.454 154.033 376.523 
ATOM   6086  C2   DT A 296      32.314 153.298 376.743 
ATOM   6087  O2   DT A 296      31.206 153.675 376.406 
ATOM   6088  N3   DT A 296      32.504 152.087 377.380 
ATOM   6089  C4   DT A 296      33.710 151.564 377.804 
ATOM   6090  O4   DT A 296      33.755 150.467 378.364 
ATOM   6091  C5   DT A 296      34.848 152.410 377.528 
ATOM   6092  C7   DT A 296      36.198 151.915 377.957 
ATOM   6093  C6   DT A 296      34.691 153.592 376.910 
ATOM   6094  P    DC A 297      32.859 159.580 375.720 
ATOM   6095  OP1  DC A 297      33.071 160.438 374.532 
ATOM   6096  OP2  DC A 297      33.812 159.771 376.836 
ATOM   6097  O5'  DC A 297      31.362 159.761 376.255 
ATOM   6098  C5'  DC A 297      30.314 158.960 375.678 
ATOM   6099  C4'  DC A 297      29.408 158.428 376.770 
ATOM   6100  O4'  DC A 297      29.876 157.158 377.309 
ATOM   6101  C3'  DC A 297      29.257 159.318 378.003 
ATOM   6102  O3'  DC A 297      27.919 159.226 378.476 
ATOM   6103  C2'  DC A 297      30.184 158.695 379.046 
ATOM   6104  C1'  DC A 297      29.859 157.240 378.726 
ATOM   6105  N1   DC A 297      30.858 156.272 379.257 
ATOM   6106  C2   DC A 297      30.395 155.031 379.689 
ATOM   6107  O2   DC A 297      29.185 154.787 379.613 
ATOM   6108  N3   DC A 297      31.290 154.135 380.177 
ATOM   6109  C4   DC A 297      32.593 154.438 380.242 
ATOM   6110  N4   DC A 297      33.426 153.530 380.727 
ATOM   6111  C5   DC A 297      33.090 155.708 379.805 
ATOM   6112  C6   DC A 297      32.179 156.590 379.320 
ATOM   6113  P    DT A 298      27.194 160.548 379.016 
ATOM   6114  OP1  DT A 298      26.626 161.303 377.876 
ATOM   6115  OP2  DT A 298      28.118 161.296 379.895 
ATOM   6116  O5'  DT A 298      26.008 159.923 379.890 
ATOM   6117  C5'  DT A 298      25.459 158.646 379.512 
ATOM   6118  C4'  DT A 298      25.267 157.780 380.741 
ATOM   6119  O4'  DT A 298      26.456 157.004 381.065 
ATOM   6120  C3'  DT A 298      24.948 158.524 382.037 
ATOM   6121  O3'  DT A 298      24.024 157.753 382.795 
ATOM   6122  C2'  DT A 298      26.276 158.573 382.792 
ATOM   6123  C1'  DT A 298      26.726 157.156 382.450 
ATOM   6124  N1   DT A 298      28.180 156.920 382.667 
ATOM   6125  C2   DT A 298      28.554 155.669 383.096 
ATOM   6126  O2   DT A 298      27.754 154.771 383.298 
ATOM   6127  N3   DT A 298      29.909 155.488 383.287 
ATOM   6128  C4   DT A 298      30.897 156.431 383.090 
ATOM   6129  O4   DT A 298      32.081 156.151 383.295 
ATOM   6130  C5   DT A 298      30.407 157.712 382.640 
ATOM   6131  C7   DT A 298      31.417 158.797 382.401 
ATOM   6132  C6   DT A 298      29.095 157.917 382.446 
ATOM   6133  P    DC A 299      22.848 158.504 383.581 
ATOM   6134  OP1  DC A 299      21.718 158.756 382.659 
ATOM   6135  OP2  DC A 299      23.395 159.689 384.278 
ATOM   6136  O5'  DC A 299      22.429 157.395 384.656 
ATOM   6137  C5'  DC A 299      22.588 156.004 384.321 
ATOM   6138  C4'  DC A 299      23.184 155.253 385.495 
ATOM   6139  O4'  DC A 299      24.640 155.268 385.482 
ATOM   6140  C3'  DC A 299      22.823 155.789 386.880 
ATOM   6141  O3'  DC A 299      22.667 154.692 387.772 
ATOM   6142  C2'  DC A 299      24.045 156.598 387.314 
ATOM   6143  C1'  DC A 299      25.096 155.631 386.776 
ATOM   6144  N1   DC A 299      26.450 156.235 386.637 
ATOM   6145  C2   DC A 299      27.553 155.419 386.878 
ATOM   6146  O2   DC A 299      27.364 154.238 387.192 
ATOM   6147  N3   DC A 299      28.797 155.951 386.757 
ATOM   6148  C4   DC A 299      28.959 157.234 386.414
[truncated: 415,700 more chars]
