# Supplementary material for: Characterization of lncRNA-protein interactions associated with Prostate cancer and Androgen receptors by molecular docking simulations
Source: Biochem Biophys Rep. 2025 Mar 9;42:101959. doi: 10.1016/j.bbrep.2025.101959 (PMC11929892; doi:10.1016/j.bbrep.2025.101959)
Supplement: Multimedia component 86 [file mmc86.zip › bbrep_00101959_model_75.pdb]

REMARK Number:    75
REMARK Ligand:     lig_628dcb8434e2f.pdb
REMARK Contact:     0     0     0
REMARK Score:  -144.78
REMARK RMSD:    716.64
MODEL       75
ATOM      1  N   ALA A  24      30.357  -5.473 -24.875 
ATOM      2  CA  ALA A  24      30.515  -4.000 -24.871 
ATOM      3  CB  ALA A  24      29.364  -3.347 -25.653 
ATOM      4  C   ALA A  24      30.496  -3.471 -23.474 
ATOM      5  O   ALA A  24      31.409  -3.720 -22.690 
ATOM      6  N   GLN A  25      29.435  -2.716 -23.129 
ATOM      7  CA  GLN A  25      29.334  -2.167 -21.810 
ATOM      8  CB  GLN A  25      28.209  -1.135 -21.640 
ATOM      9  CG  GLN A  25      28.449   0.131 -22.464 
ATOM     10  CD  GLN A  25      27.291   1.085 -22.227 
ATOM     11  OE1 GLN A  25      26.895   1.324 -21.089 
ATOM     12  NE2 GLN A  25      26.734   1.652 -23.331 
ATOM     13  C   GLN A  25      29.084  -3.296 -20.876 
ATOM     14  O   GLN A  25      28.668  -4.376 -21.290 
ATOM     15  N   ASP A  26      29.382  -3.075 -19.584 
ATOM     16  CA  ASP A  26      29.211  -4.105 -18.606 
ATOM     17  CB  ASP A  26      30.274  -4.043 -17.495 
ATOM     18  CG  ASP A  26      30.054  -5.171 -16.494 
ATOM     19  OD1 ASP A  26      28.986  -5.191 -15.826 
ATOM     20  OD2 ASP A  26      30.966  -6.032 -16.381 
ATOM     21  C   ASP A  26      27.866  -3.939 -17.988 
ATOM     22  O   ASP A  26      27.612  -2.985 -17.253 
ATOM     23  N   ASN A  27      26.945  -4.872 -18.288 
ATOM     24  CA  ASN A  27      25.662  -4.773 -17.669 
ATOM     25  CB  ASN A  27      24.503  -4.752 -18.683 
ATOM     26  CG  ASN A  27      24.583  -3.452 -19.471 
ATOM     27  OD1 ASN A  27      24.658  -2.366 -18.897 
ATOM     28  ND2 ASN A  27      24.568  -3.560 -20.827 
ATOM     29  C   ASN A  27      25.467  -5.984 -16.812 
ATOM     30  O   ASN A  27      24.473  -6.696 -16.949 
ATOM     31  N   SER A  28      26.402  -6.226 -15.873 
ATOM     32  CA  SER A  28      26.317  -7.361 -15.002 
ATOM     33  CB  SER A  28      27.559  -7.517 -14.112 
ATOM     34  OG  SER A  28      28.707  -7.731 -14.919 
ATOM     35  C   SER A  28      25.149  -7.145 -14.100 
ATOM     36  O   SER A  28      24.492  -8.089 -13.668 
ATOM     37  N   ARG A  29      24.868  -5.864 -13.806 
ATOM     38  CA  ARG A  29      23.821  -5.471 -12.913 
ATOM     39  CB  ARG A  29      23.787  -3.948 -12.704 
ATOM     40  CG  ARG A  29      25.152  -3.369 -12.324 
ATOM     41  CD  ARG A  29      25.113  -1.897 -11.913 
ATOM     42  NE  ARG A  29      26.512  -1.383 -11.942 
ATOM     43  CZ  ARG A  29      27.390  -1.720 -10.952 
ATOM     44  NH1 ARG A  29      27.024  -2.618  -9.991 
ATOM     45  NH2 ARG A  29      28.642  -1.178 -10.929 
ATOM     46  C   ARG A  29      22.506  -5.884 -13.504 
ATOM     47  O   ARG A  29      21.579  -6.255 -12.784 
ATOM     48  N   TYR A  30      22.378  -5.784 -14.840 
ATOM     49  CA  TYR A  30      21.164  -6.163 -15.505 
ATOM     50  CB  TYR A  30      21.186  -5.817 -17.003 
ATOM     51  CG  TYR A  30      19.900  -6.271 -17.606 
ATOM     52  CD1 TYR A  30      18.727  -5.600 -17.348 
ATOM     53  CD2 TYR A  30      19.876  -7.357 -18.449 
ATOM     54  CE1 TYR A  30      17.543  -6.018 -17.911 
ATOM     55  CE2 TYR A  30      18.698  -7.778 -19.016 
ATOM     56  CZ  TYR A  30      17.529  -7.109 -18.746 
ATOM     57  OH  TYR A  30      16.316  -7.539 -19.327 
ATOM     58  C   TYR A  30      20.959  -7.638 -15.363 
ATOM     59  O   TYR A  30      19.855  -8.092 -15.068 
ATOM     60  N   THR A  31      22.033  -8.431 -15.551 
ATOM     61  CA  THR A  31      21.926  -9.861 -15.473 
ATOM     62  CB  THR A  31      23.230 -10.559 -15.736 
ATOM     63  OG1 THR A  31      23.715 -10.225 -17.028 
ATOM     64  CG2 THR A  31      23.003 -12.080 -15.628 
ATOM     65  C   THR A  31      21.490 -10.229 -14.091 
ATOM     66  O   THR A  31      20.646 -11.105 -13.907 
ATOM     67  N   HIS A  32      22.064  -9.557 -13.079 
ATOM     68  CA  HIS A  32      21.744  -9.842 -11.711 
ATOM     69  ND1 HIS A  32      22.771 -10.826  -8.882 
ATOM     70  CG  HIS A  32      22.450  -9.554  -9.301 
ATOM     71  CB  HIS A  32      22.623  -9.069 -10.710 
ATOM     72  NE2 HIS A  32      22.010  -9.743  -7.096 
ATOM     73  CD2 HIS A  32      21.986  -8.905  -8.198 
ATOM     74  CE1 HIS A  32      22.488 -10.885  -7.556 
ATOM     75  C   HIS A  32      20.311  -9.481 -11.477 
ATOM     76  O   HIS A  32      19.604 -10.145 -10.722 
ATOM     77  N   PHE A  33      19.841  -8.406 -12.133 
ATOM     78  CA  PHE A  33      18.494  -7.942 -11.975 
ATOM     79  CB  PHE A  33      18.233  -6.698 -12.850 
ATOM     80  CG  PHE A  33      16.831  -6.221 -12.683 
ATOM     81  CD1 PHE A  33      15.822  -6.729 -13.471 
ATOM     82  CD2 PHE A  33      16.525  -5.261 -11.749 
ATOM     83  CE1 PHE A  33      14.528  -6.288 -13.327 
ATOM     84  CE2 PHE A  33      15.232  -4.815 -11.599 
ATOM     85  CZ  PHE A  33      14.232  -5.330 -12.388 
ATOM     86  C   PHE A  33      17.577  -9.044 -12.410 
ATOM     87  O   PHE A  33      16.584  -9.337 -11.745 
ATOM     88  N   LEU A  34      17.891  -9.694 -13.546 
ATOM     89  CA  LEU A  34      17.052 -10.740 -14.056 
ATOM     90  CB  LEU A  34      17.509 -11.262 -15.429 
ATOM     91  CG  LEU A  34      17.352 -10.227 -16.561 
ATOM     92  CD1 LEU A  34      17.815 -10.799 -17.911 
ATOM     93  CD2 LEU A  34      15.914  -9.684 -16.622 
ATOM     94  C   LEU A  34      17.034 -11.895 -13.105 
ATOM     95  O   LEU A  34      15.977 -12.463 -12.835 
ATOM     96  N   THR A  35      18.201 -12.276 -12.555 
ATOM     97  CA  THR A  35      18.222 -13.429 -11.706 
ATOM     98  CB  THR A  35      19.611 -13.827 -11.277 
ATOM     99  OG1 THR A  35      19.582 -15.110 -10.672 
ATOM    100  CG2 THR A  35      20.183 -12.793 -10.291 
ATOM    101  C   THR A  35      17.370 -13.183 -10.496 
ATOM    102  O   THR A  35      16.600 -14.054 -10.093 
ATOM    103  N   GLN A  36      17.510 -12.004  -9.861 
ATOM    104  CA  GLN A  36      16.760 -11.714  -8.673 
ATOM    105  CB  GLN A  36      17.330 -10.515  -7.900 
ATOM    106  CG  GLN A  36      18.719 -10.776  -7.318 
ATOM    107  CD  GLN A  36      19.161  -9.521  -6.583 
ATOM    108  OE1 GLN A  36      18.999  -8.403  -7.076 
ATOM    109  NE2 GLN A  36      19.727  -9.702  -5.360 
ATOM    110  C   GLN A  36      15.306 -11.414  -8.928 
ATOM    111  O   GLN A  36      14.428 -11.820  -8.172 
ATOM    112  N   HIS A  37      15.041 -10.560  -9.926 
ATOM    113  CA  HIS A  37      13.739 -10.030 -10.232 
ATOM    114  ND1 HIS A  37      13.488  -7.875  -7.943 
ATOM    115  CG  HIS A  37      14.262  -7.931  -9.081 
ATOM    116  CB  HIS A  37      13.787  -8.508 -10.384 
ATOM    117  NE2 HIS A  37      15.483  -7.062  -7.395 
ATOM    118  CD2 HIS A  37      15.476  -7.429  -8.730 
ATOM    119  CE1 HIS A  37      14.268  -7.348  -6.966 
ATOM    120  C   HIS A  37      12.906 -10.649 -11.327 
ATOM    121  O   HIS A  37      11.752 -10.256 -11.466 
ATOM    122  N   TYR A  38      13.434 -11.530 -12.202 
ATOM    123  CA  TYR A  38      12.632 -11.883 -13.350 
ATOM    124  CB  TYR A  38      13.334 -11.414 -14.642 
ATOM    125  CG  TYR A  38      12.655 -11.872 -15.887 
ATOM    126  CD1 TYR A  38      11.465 -11.319 -16.304 
ATOM    127  CD2 TYR A  38      13.246 -12.841 -16.668 
ATOM    128  CE1 TYR A  38      10.868 -11.746 -17.467 
ATOM    129  CE2 TYR A  38      12.653 -13.271 -17.830 
ATOM    130  CZ  TYR A  38      11.459 -12.724 -18.231 
ATOM    131  OH  TYR A  38      10.848 -13.164 -19.425 
ATOM    132  C   TYR A  38      12.379 -13.364 -13.432 
ATOM    133  O   TYR A  38      13.285 -14.174 -13.250 
ATOM    134  N   ASP A  39      11.102 -13.741 -13.690 
ATOM    135  CA  ASP A  39      10.698 -15.112 -13.886 
ATOM    136  CB  ASP A  39      10.028 -15.729 -12.643 
ATOM    137  CG  ASP A  39       9.940 -17.238 -12.841 
ATOM    138  OD1 ASP A  39      10.562 -17.742 -13.815 
ATOM    139  OD2 ASP A  39       9.249 -17.904 -12.025 
ATOM    140  C   ASP A  39       9.669 -15.081 -14.984 
ATOM    141  O   ASP A  39       8.529 -14.682 -14.754 
ATOM    142  N   ALA A  40      10.037 -15.519 -16.207 
ATOM    143  CA  ALA A  40       9.168 -15.355 -17.343 
ATOM    144  CB  ALA A  40       9.809 -15.843 -18.652 
ATOM    145  C   ALA A  40       7.861 -16.082 -17.196 
ATOM    146  O   ALA A  40       6.812 -15.469 -17.390 
ATOM    147  N   LYS A  41       7.868 -17.386 -16.837 
ATOM    148  CA  LYS A  41       6.612 -18.091 -16.756 
ATOM    149  CB  LYS A  41       6.394 -19.072 -17.922 
ATOM    150  CG  LYS A  41       6.320 -18.394 -19.293 
ATOM    151  CD  LYS A  41       6.383 -19.380 -20.462 
ATOM    152  CE  LYS A  41       6.315 -18.723 -21.842 
ATOM    153  NZ  LYS A  41       6.395 -19.761 -22.893 
ATOM    154  C   LYS A  41       6.607 -18.900 -15.492 
ATOM    155  O   LYS A  41       6.979 -20.072 -15.469 
ATOM    156  N   PRO A  42       6.164 -18.261 -14.447 
ATOM    157  CA  PRO A  42       6.146 -18.766 -13.096 
ATOM    158  CD  PRO A  42       5.459 -16.998 -14.579 
ATOM    159  CB  PRO A  42       5.693 -17.583 -12.242 
ATOM    160  CG  PRO A  42       4.817 -16.760 -13.203 
ATOM    161  C   PRO A  42       5.350 -19.982 -12.740 
ATOM    162  O   PRO A  42       5.866 -20.776 -11.954 
ATOM    163  N   GLN A  43       4.106 -20.125 -13.253 
ATOM    164  CA  GLN A  43       3.233 -21.210 -12.882 
ATOM    165  CB  GLN A  43       3.921 -22.559 -12.575 
ATOM    166  CG  GLN A  43       2.969 -23.746 -12.437 
ATOM    167  CD  GLN A  43       2.653 -24.258 -13.835 
ATOM    168  OE1 GLN A  43       2.011 -23.577 -14.631 
ATOM    169  NE2 GLN A  43       3.125 -25.496 -14.144 
ATOM    170  C   GLN A  43       2.428 -20.772 -11.677 
ATOM    171  O   GLN A  43       1.781 -19.726 -11.696 
ATOM    172  N   GLY A  44       2.476 -21.564 -10.580 
ATOM    173  CA  GLY A  44       1.617 -21.423  -9.423 
ATOM    174  C   GLY A  44       1.682 -20.099  -8.711 
ATOM    175  O   GLY A  44       0.636 -19.515  -8.436 
ATOM    176  N   ARG A  45       2.881 -19.573  -8.391 
ATOM    177  CA  ARG A  45       2.966 -18.320  -7.681 
ATOM    178  CB  ARG A  45       2.277 -17.177  -8.444 
ATOM    179  CG  ARG A  45       2.951 -16.883  -9.786 
ATOM    180  CD  ARG A  45       2.084 -16.065 -10.743 
ATOM    181  NE  ARG A  45       2.134 -14.640 -10.313 
ATOM    182  CZ  ARG A  45       1.083 -13.819 -10.595 
ATOM    183  NH1 ARG A  45      -0.026 -14.325 -11.205 
ATOM    184  NH2 ARG A  45       1.132 -12.493 -10.270 
ATOM    185  C   ARG A  45       2.353 -18.422  -6.307 
ATOM    186  O   ARG A  45       1.777 -17.453  -5.809 
ATOM    187  N   ASP A  46       2.452 -19.607  -5.663 
ATOM    188  CA  ASP A  46       1.984 -19.790  -4.311 
ATOM    189  CB  ASP A  46       1.250 -21.127  -4.079 
ATOM    190  CG  ASP A  46       2.197 -22.277  -4.390 
ATOM    191  OD1 ASP A  46       3.256 -22.021  -5.022 
ATOM    192  OD2 ASP A  46       1.866 -23.431  -4.005 
ATOM    193  C   ASP A  46       3.161 -19.699  -3.376 
ATOM    194  O   ASP A  46       4.259 -19.317  -3.777 
ATOM    195  N   ASP A  47       2.954 -20.056  -2.089 
ATOM    196  CA  ASP A  47       3.986 -19.963  -1.086 
ATOM    197  CB  ASP A  47       3.505 -20.399   0.311 
ATOM    198  CG  ASP A  47       2.512 -19.366   0.829 
ATOM    199  OD1 ASP A  47       2.392 -18.285   0.192 
ATOM    200  OD2 ASP A  47       1.859 -19.643   1.870 
ATOM    201  C   ASP A  47       5.122 -20.868  -1.453 
ATOM    202  O   ASP A  47       6.290 -20.503  -1.321 
ATOM    203  N   ARG A  48       4.797 -22.077  -1.942 
ATOM    204  CA  ARG A  48       5.781 -23.061  -2.293 
ATOM    205  CB  ARG A  48       5.140 -24.351  -2.823 
ATOM    206  CG  ARG A  48       6.146 -25.430  -3.211 
ATOM    207  CD  ARG A  48       5.521 -26.560  -4.029 
ATOM    208  NE  ARG A  48       5.134 -25.982  -5.348 
ATOM    209  CZ  ARG A  48       4.541 -26.764  -6.297 
ATOM    210  NH1 ARG A  48       4.304 -28.084  -6.046 
ATOM    211  NH2 ARG A  48       4.179 -26.221  -7.497 
ATOM    212  C   ARG A  48       6.632 -22.511  -3.395 
ATOM    213  O   ARG A  48       7.843 -22.722  -3.421 
ATOM    214  N   TYR A  49       6.004 -21.778  -4.332 
ATOM    215  CA  TYR A  49       6.690 -21.207  -5.452 
ATOM    216  CB  TYR A  49       5.716 -20.385  -6.317 
ATOM    217  CG  TYR A  49       6.455 -19.484  -7.246 
ATOM    218  CD1 TYR A  49       6.995 -19.944  -8.423 
ATOM    219  CD2 TYR A  49       6.580 -18.149  -6.930 
ATOM    220  CE1 TYR A  49       7.662 -19.084  -9.266 
ATOM    221  CE2 TYR A  49       7.244 -17.287  -7.767 
ATOM    222  CZ  TYR A  49       7.787 -17.755  -8.938 
ATOM    223  OH  TYR A  49       8.468 -16.868  -9.798 
ATOM    224  C   TYR A  49       7.763 -20.299  -4.937 
ATOM    225  O   TYR A  49       8.907 -20.361  -5.387 
ATOM    226  N   CYS A  50       7.427 -19.442  -3.956 
ATOM    227  CA  CYS A  50       8.387 -18.513  -3.432 
ATOM    228  CB  CYS A  50       7.789 -17.543  -2.401 
ATOM    229  SG  CYS A  50       6.919 -16.168  -3.203 
ATOM    230  C   CYS A  50       9.521 -19.233  -2.772 
ATOM    231  O   CYS A  50      10.680 -18.874  -2.966 
ATOM    232  N   GLU A  51       9.232 -20.282  -1.984 
ATOM    233  CA  GLU A  51      10.291 -20.937  -1.274 
ATOM    234  CB  GLU A  51       9.814 -22.052  -0.328 
ATOM    235  CG  GLU A  51       9.046 -21.500   0.875 
ATOM    236  CD  GLU A  51       8.647 -22.660   1.776 
ATOM    237  OE1 GLU A  51       8.797 -23.834   1.341 
ATOM    238  OE2 GLU A  51       8.191 -22.384   2.918 
ATOM    239  C   GLU A  51      11.271 -21.539  -2.238 
ATOM    240  O   GLU A  51      12.477 -21.471  -2.014 
ATOM    241  N   SER A  52      10.782 -22.163  -3.323 
ATOM    242  CA  SER A  52      11.648 -22.819  -4.266 
ATOM    243  CB  SER A  52      10.871 -23.670  -5.287 
ATOM    244  OG  SER A  52      11.770 -24.296  -6.189 
ATOM    245  C   SER A  52      12.484 -21.840  -5.041 
ATOM    246  O   SER A  52      13.695 -22.015  -5.173 
ATOM    247  N   ILE A  53      11.853 -20.774  -5.572 
ATOM    248  CA  ILE A  53      12.510 -19.830  -6.436 
ATOM    249  CB  ILE A  53      11.569 -18.839  -7.063 
ATOM    250  CG1 ILE A  53      12.268 -18.100  -8.213 
ATOM    251  CG2 ILE A  53      11.022 -17.910  -5.967 
ATOM    252  CD1 ILE A  53      11.307 -17.285  -9.080 
ATOM    253  C   ILE A  53      13.564 -19.071  -5.697 
ATOM    254  O   ILE A  53      14.625 -18.777  -6.243 
ATOM    255  N   MET A  54      13.288 -18.724  -4.431 
ATOM    256  CA  MET A  54      14.208 -17.931  -3.681 
ATOM    257  CB  MET A  54      13.657 -17.630  -2.278 
ATOM    258  CG  MET A  54      14.129 -16.292  -1.716 
ATOM    259  SD  MET A  54      13.400 -14.851  -2.557 
ATOM    260  CE  MET A  54      13.965 -13.641  -1.327 
ATOM    261  C   MET A  54      15.482 -18.715  -3.574 
ATOM    262  O   MET A  54      16.577 -18.162  -3.661 
ATOM    263  N   ARG A  55      15.360 -20.040  -3.377 
ATOM    264  CA  ARG A  55      16.487 -20.926  -3.259 
ATOM    265  CB  ARG A  55      16.035 -22.353  -2.921 
ATOM    266  CG  ARG A  55      15.198 -22.413  -1.641 
ATOM    267  CD  ARG A  55      14.502 -23.757  -1.423 
ATOM    268  NE  ARG A  55      15.339 -24.566  -0.498 
ATOM    269  CZ  ARG A  55      15.110 -25.907  -0.399 
ATOM    270  NH1 ARG A  55      14.168 -26.490  -1.198 
ATOM    271  NH2 ARG A  55      15.823 -26.659   0.486 
ATOM    272  C   ARG A  55      17.249 -20.983  -4.555 
ATOM    273  O   ARG A  55      18.476 -20.907  -4.565 
ATOM    274  N   ARG A  56      16.538 -21.101  -5.694 
ATOM    275  CA  ARG A  56      17.186 -21.258  -6.971 
ATOM    276  CB  ARG A  56      16.203 -21.454  -8.140 
ATOM    277  CG  ARG A  56      15.409 -22.759  -8.083 
ATOM    278  CD  ARG A  56      14.767 -23.128  -9.423 
ATOM    279  NE  ARG A  56      13.877 -22.004  -9.821 
ATOM    280  CZ  ARG A  56      12.561 -22.008  -9.459 
ATOM    281  NH1 ARG A  56      12.047 -23.057  -8.752 
ATOM    282  NH2 ARG A  56      11.757 -20.960  -9.804 
ATOM    283  C   ARG A  56      17.993 -20.038  -7.297 
ATOM    284  O   ARG A  56      19.094 -20.132  -7.842 
ATOM    285  N   ARG A  57      17.434 -18.858  -6.981 
ATOM    286  CA  ARG A  57      17.989 -17.566  -7.272 
ATOM    287  CB  ARG A  57      16.981 -16.432  -7.028 
ATOM    288  CG  ARG A  57      15.720 -16.618  -7.872 
ATOM    289  CD  ARG A  57      16.007 -16.749  -9.368 
ATOM    290  NE  ARG A  57      14.774 -17.286 -10.009 
ATOM    291  CZ  ARG A  57      14.462 -16.937 -11.292 
ATOM    292  NH1 ARG A  57      15.255 -16.058 -11.970 
ATOM    293  NH2 ARG A  57      13.356 -17.462 -11.896 
ATOM    294  C   ARG A  57      19.215 -17.308  -6.446 
ATOM    295  O   ARG A  57      20.047 -16.489  -6.833 
ATOM    296  N   GLY A  58      19.345 -17.952  -5.266 
ATOM    297  CA  GLY A  58      20.518 -17.749  -4.452 
ATOM    298  C   GLY A  58      20.249 -16.676  -3.435 
ATOM    299  O   GLY A  58      21.171 -16.056  -2.910 
ATOM    300  N   LEU A  59      18.957 -16.404  -3.197 
ATOM    301  CA  LEU A  59      18.390 -15.442  -2.291 
ATOM    302  CB  LEU A  59      16.997 -14.993  -2.748 
ATOM    303  CG  LEU A  59      17.057 -14.335  -4.141 
ATOM    304  CD1 LEU A  59      15.690 -13.786  -4.573 
ATOM    305  CD2 LEU A  59      18.175 -13.282  -4.214 
ATOM    306  C   LEU A  59      18.342 -15.875  -0.842 
ATOM    307  O   LEU A  59      17.877 -15.107  -0.005 
ATOM    308  N   THR A  60      18.628 -17.158  -0.543 
ATOM    309  CA  THR A  60      18.521 -17.780   0.758 
ATOM    310  CB  THR A  60      18.422 -19.273   0.655 
ATOM    311  OG1 THR A  60      19.592 -19.810   0.057 
ATOM    312  CG2 THR A  60      17.192 -19.608  -0.204 
ATOM    313  C   THR A  60      19.582 -17.448   1.776 
ATOM    314  O   THR A  60      19.306 -17.592   2.964 
ATOM    315  N   SER A  61      20.833 -17.093   1.412 
ATOM    316  CA  SER A  61      21.758 -16.859   2.493 
ATOM    317  CB  SER A  61      22.957 -17.826   2.485 
ATOM    318  OG  SER A  61      22.517 -19.158   2.702 
ATOM    319  C   SER A  61      22.320 -15.475   2.407 
ATOM    320  O   SER A  61      23.186 -15.209   1.575 
ATOM    321  N   PRO A  62      21.889 -14.572   3.254 
ATOM    322  CA  PRO A  62      20.832 -14.844   4.197 
ATOM    323  CD  PRO A  62      22.847 -13.617   3.787 
ATOM    324  CB  PRO A  62      20.985 -13.822   5.320 
ATOM    325  CG  PRO A  62      22.467 -13.428   5.263 
ATOM    326  C   PRO A  62      19.514 -14.718   3.499 
ATOM    327  O   PRO A  62      19.488 -14.279   2.350 
ATOM    328  N   CYS A  63      18.409 -15.091   4.176 
ATOM    329  CA  CYS A  63      17.107 -15.029   3.577 
ATOM    330  CB  CYS A  63      15.980 -15.525   4.508 
ATOM    331  SG  CYS A  63      16.264 -17.191   5.180 
ATOM    332  C   CYS A  63      16.811 -13.590   3.286 
ATOM    333  O   CYS A  63      16.979 -12.728   4.148 
ATOM    334  N   LYS A  64      16.363 -13.286   2.050 
ATOM    335  CA  LYS A  64      16.024 -11.933   1.733 
ATOM    336  CB  LYS A  64      15.958 -11.675   0.217 
ATOM    337  CG  LYS A  64      15.947 -10.196  -0.175 
ATOM    338  CD  LYS A  64      16.188  -9.974  -1.671 
ATOM    339  CE  LYS A  64      16.192  -8.501  -2.084 
ATOM    340  NZ  LYS A  64      16.367  -8.389  -3.549 
ATOM    341  C   LYS A  64      14.671 -11.685   2.334 
ATOM    342  O   LYS A  64      13.782 -12.531   2.250 
ATOM    343  N   ASP A  65      14.485 -10.514   2.975 
ATOM    344  CA  ASP A  65      13.252 -10.245   3.660 
ATOM    345  CB  ASP A  65      13.310  -8.967   4.522 
ATOM    346  CG  ASP A  65      13.625  -7.757   3.647 
ATOM    347  OD1 ASP A  65      14.224  -7.939   2.553 
ATOM    348  OD2 ASP A  65      13.278  -6.626   4.077 
ATOM    349  C   ASP A  65      12.107 -10.144   2.699 
ATOM    350  O   ASP A  65      11.037 -10.700   2.946 
ATOM    351  N   ILE A  66      12.280  -9.419   1.579 
ATOM    352  CA  ILE A  66      11.198  -9.300   0.645 
ATOM    353  CB  ILE A  66      10.432  -8.019   0.848 
ATOM    354  CG1 ILE A  66       9.083  -8.013   0.109 
ATOM    355  CG2 ILE A  66      11.366  -6.859   0.468 
ATOM    356  CD1 ILE A  66       9.205  -8.016  -1.410 
ATOM    357  C   ILE A  66      11.805  -9.311  -0.725 
ATOM    358  O   ILE A  66      12.863  -8.720  -0.940 
ATOM    359  N   ASN A  67      11.179 -10.019  -1.688 
ATOM    360  CA  ASN A  67      11.720 -10.015  -3.017 
ATOM    361  CB  ASN A  67      12.741 -11.139  -3.259 
ATOM    362  CG  ASN A  67      13.477 -10.847  -4.558 
ATOM    363  OD1 ASN A  67      14.272  -9.911  -4.638 
ATOM    364  ND2 ASN A  67      13.214 -11.676  -5.603 
ATOM    365  C   ASN A  67      10.584 -10.205  -3.973 
ATOM    366  O   ASN A  67       9.740 -11.082  -3.786 
ATOM    367  N   THR A  68      10.556  -9.392  -5.048 
ATOM    368  CA  THR A  68       9.471  -9.467  -5.982 
ATOM    369  CB  THR A  68       8.762  -8.158  -6.145 
ATOM    370  OG1 THR A  68       8.269  -7.721  -4.886 
ATOM    371  CG2 THR A  68       7.598  -8.348  -7.130 
ATOM    372  C   THR A  68       9.996  -9.879  -7.324 
ATOM    373  O   THR A  68      11.059  -9.439  -7.762 
ATOM    374  N   PHE A  69       9.236 -10.761  -8.006 
ATOM    375  CA  PHE A  69       9.601 -11.241  -9.309 
ATOM    376  CB  PHE A  69       9.527 -12.774  -9.435 
ATOM    377  CG  PHE A  69      10.543 -13.384  -8.526 
ATOM    378  CD1 PHE A  69      11.831 -13.609  -8.956 
ATOM    379  CD2 PHE A  69      10.207 -13.734  -7.237 
ATOM    380  CE1 PHE A  69      12.768 -14.171  -8.120 
ATOM    381  CE2 PHE A  69      11.140 -14.295  -6.395 
ATOM    382  CZ  PHE A  69      12.423 -14.515  -6.835 
ATOM    383  C   PHE A  69       8.608 -10.690 -10.287 
ATOM    384  O   PHE A  69       7.415 -10.605 -10.001 
ATOM    385  N   ILE A  70       9.099 -10.300 -11.480 
ATOM    386  CA  ILE A  70       8.279  -9.766 -12.530 
ATOM    387  CB  ILE A  70       8.894  -8.585 -13.228 
ATOM    388  CG1 ILE A  70       9.137  -7.438 -12.235 
ATOM    389  CG2 ILE A  70       7.982  -8.201 -14.407 
ATOM    390  CD1 ILE A  70      10.026  -6.325 -12.786 
ATOM    391  C   ILE A  70       8.146 -10.852 -13.550 
ATOM    392  O   ILE A  70       9.106 -11.572 -13.824 
ATOM    393  N   HIS A  71       6.934 -11.011 -14.122 
ATOM    394  CA  HIS A  71       6.704 -12.056 -15.078 
ATOM    395  ND1 HIS A  71       6.623 -14.322 -12.875 
ATOM    396  CG  HIS A  71       5.646 -13.442 -13.288 
ATOM    397  CB  HIS A  71       5.509 -12.942 -14.696 
ATOM    398  NE2 HIS A  71       5.416 -13.823 -11.074 
ATOM    399  CD2 HIS A  71       4.918 -13.148 -12.176 
ATOM    400  CE1 HIS A  71       6.439 -14.514 -11.544 
ATOM    401  C   HIS A  71       6.415 -11.410 -16.399 
ATOM    402  O   HIS A  71       6.310 -10.188 -16.486 
ATOM    403  N   GLY A  72       6.286 -12.218 -17.476 
ATOM    404  CA  GLY A  72       6.017 -11.656 -18.772 
ATOM    405  C   GLY A  72       7.295 -11.593 -19.560 
ATOM    406  O   GLY A  72       8.294 -12.209 -19.193 
ATOM    407  N   ASN A  73       7.269 -10.867 -20.702 
ATOM    408  CA  ASN A  73       8.405 -10.782 -21.584 
ATOM    409  CB  ASN A  73       8.034 -10.508 -23.057 
ATOM    410  CG  ASN A  73       7.346  -9.151 -23.163 
ATOM    411  OD1 ASN A  73       7.968  -8.146 -23.502 
ATOM    412  ND2 ASN A  73       6.017  -9.119 -22.872 
ATOM    413  C   ASN A  73       9.371  -9.723 -21.133 
ATOM    414  O   ASN A  73       8.994  -8.716 -20.538 
ATOM    415  N   LYS A  74      10.668  -9.952 -21.434 
ATOM    416  CA  LYS A  74      11.764  -9.101 -21.052 
ATOM    417  CB  LYS A  74      13.152  -9.709 -21.329 
ATOM    418  CG  LYS A  74      13.502 -10.903 -20.438 
ATOM    419  CD  LYS A  74      14.866 -11.514 -20.762 
ATOM    420  CE  LYS A  74      14.989 -11.999 -22.206 
ATOM    421  NZ  LYS A  74      16.380 -12.427 -22.480 
ATOM    422  C   LYS A  74      11.726  -7.769 -21.741 
ATOM    423  O   LYS A  74      12.108  -6.759 -21.152 
ATOM    424  N   ARG A  75      11.268  -7.726 -23.005 
ATOM    425  CA  ARG A  75      11.336  -6.518 -23.783 
ATOM    426  CB  ARG A  75      10.706  -6.680 -25.174 
ATOM    427  CG  ARG A  75      11.275  -7.856 -25.964 
ATOM    428  CD  ARG A  75      10.777  -7.928 -27.407 
ATOM    429  NE  ARG A  75       9.288  -7.909 -27.372 
ATOM    430  CZ  ARG A  75       8.587  -9.047 -27.093 
ATOM    431  NH1 ARG A  75       9.247 -10.192 -26.754 
ATOM    432  NH2 ARG A  75       7.223  -9.036 -27.147 
ATOM    433  C   ARG A  75      10.568  -5.434 -23.096 
ATOM    434  O   ARG A  75      11.000  -4.283 -23.058 
ATOM    435  N   SER A  76       9.396  -5.775 -22.533 
ATOM    436  CA  SER A  76       8.562  -4.791 -21.905 
ATOM    437  CB  SER A  76       7.236  -5.385 -21.396 
ATOM    438  OG  SER A  76       6.471  -5.878 -22.487 
ATOM    439  C   SER A  76       9.281  -4.196 -20.730 
ATOM    440  O   SER A  76       9.132  -3.009 -20.441 
ATOM    441  N   ILE A  77      10.063  -5.017 -20.003 
ATOM    442  CA  ILE A  77      10.777  -4.552 -18.848 
ATOM    443  CB  ILE A  77      11.426  -5.664 -18.076 
ATOM    444  CG1 ILE A  77      10.357  -6.647 -17.572 
ATOM    445  CG2 ILE A  77      12.260  -5.039 -16.946 
ATOM    446  CD1 ILE A  77      10.932  -7.947 -17.010 
ATOM    447  C   ILE A  77      11.850  -3.586 -19.254 
ATOM    448  O   ILE A  77      12.029  -2.547 -18.626 
ATOM    449  N   LYS A  78      12.600  -3.902 -20.324 
ATOM    450  CA  LYS A  78      13.670  -3.048 -20.763 
ATOM    451  CB  LYS A  78      14.457  -3.613 -21.957 
ATOM    452  CG  LYS A  78      15.314  -4.836 -21.619 
ATOM    453  CD  LYS A  78      15.896  -5.526 -22.854 
ATOM    454  CE  LYS A  78      16.828  -6.696 -22.531 
ATOM    455  NZ  LYS A  78      16.037  -7.912 -22.246 
ATOM    456  C   LYS A  78      13.105  -1.727 -21.186 
ATOM    457  O   LYS A  78      13.736  -0.686 -21.012 
ATOM    458  N   ALA A  79      11.881  -1.748 -21.741 
ATOM    459  CA  ALA A  79      11.200  -0.603 -22.284 
ATOM    460  CB  ALA A  79       9.821  -0.951 -22.871 
ATOM    461  C   ALA A  79      10.987   0.445 -21.231 
ATOM    462  O   ALA A  79      10.878   1.630 -21.545 
ATOM    463  N   ILE A  80      10.868   0.044 -19.956 
ATOM    464  CA  ILE A  80      10.626   1.016 -18.927 
ATOM    465  CB  ILE A  80      10.255   0.446 -17.581 
ATOM    466  CG1 ILE A  80      11.316  -0.473 -16.984 
ATOM    467  CG2 ILE A  80       8.892  -0.240 -17.747 
ATOM    468  CD1 ILE A  80      10.900  -1.026 -15.623 
ATOM    469  C   ILE A  80      11.745   2.022 -18.874 
ATOM    470  O   ILE A  80      11.546   3.160 -18.452 
ATOM    471  N   CYS A  81      12.966   1.624 -19.275 
ATOM    472  CA  CYS A  81      14.117   2.486 -19.280 
ATOM    473  CB  CYS A  81      15.428   1.734 -19.567 
ATOM    474  SG  CYS A  81      15.754   0.459 -18.312 
ATOM    475  C   CYS A  81      13.959   3.596 -20.289 
ATOM    476  O   CYS A  81      14.689   4.586 -20.237 
ATOM    477  N   GLU A  82      13.062   3.434 -21.284 
ATOM    478  CA  GLU A  82      12.862   4.454 -22.277 
ATOM    479  CB  GLU A  82      12.970   3.920 -23.715 
ATOM    480  CG  GLU A  82      11.961   2.809 -24.013 
ATOM    481  CD  GLU A  82      12.156   2.352 -25.452 
ATOM    482  OE1 GLU A  82      12.213   3.228 -26.356 
ATOM    483  OE2 GLU A  82      12.249   1.114 -25.666 
ATOM    484  C   GLU A  82      11.484   5.028 -22.107 
ATOM    485  O   GLU A  82      10.696   4.562 -21.287 
ATOM    486  N   ASN A  83      11.173   6.085 -22.884 
ATOM    487  CA  ASN A  83       9.911   6.767 -22.808 
ATOM    488  CB  ASN A  83       9.851   8.042 -23.664 
ATOM    489  CG  ASN A  83      10.676   9.103 -22.944 
ATOM    490  OD1 ASN A  83      10.664   9.185 -21.715 
ATOM    491  ND2 ASN A  83      11.416   9.938 -23.723 
ATOM    492  C   ASN A  83       8.817   5.839 -23.229 
ATOM    493  O   ASN A  83       7.665   6.001 -22.831 
ATOM    494  N   LYS A  84       9.156   4.826 -24.043 
ATOM    495  CA  LYS A  84       8.180   3.925 -24.580 
ATOM    496  CB  LYS A  84       8.857   2.817 -25.416 
ATOM    497  CG  LYS A  84       7.921   1.834 -26.122 
ATOM    498  CD  LYS A  84       7.153   0.911 -25.178 
ATOM    499  CE  LYS A  84       6.396  -0.197 -25.909 
ATOM    500  NZ  LYS A  84       7.357  -1.190 -26.441 
ATOM    501  C   LYS A  84       7.386   3.298 -23.466 
ATOM    502  O   LYS A  84       6.161   3.232 -23.563 
ATOM    503  N   ASN A  85       8.029   2.807 -22.383 
ATOM    504  CA  ASN A  85       7.206   2.217 -21.358 
ATOM    505  CB  ASN A  85       7.343   0.680 -21.318 
ATOM    506  CG  ASN A  85       6.232   0.074 -20.468 
ATOM    507  OD1 ASN A  85       5.067   0.455 -20.576 
ATOM    508  ND2 ASN A  85       6.604  -0.897 -19.592 
ATOM    509  C   ASN A  85       7.600   2.737 -20.000 
ATOM    510  O   ASN A  85       7.516   2.004 -19.015 
ATOM    511  N   GLY A  86       7.987   4.025 -19.869 
ATOM    512  CA  GLY A  86       8.358   4.440 -18.541 
ATOM    513  C   GLY A  86       8.406   5.935 -18.432 
ATOM    514  O   GLY A  86       8.529   6.651 -19.426 
ATOM    515  N   ASN A  87       8.313   6.432 -17.176 
ATOM    516  CA  ASN A  87       8.388   7.834 -16.866 
ATOM    517  CB  ASN A  87       7.070   8.434 -16.338 
ATOM    518  CG  ASN A  87       6.033   8.383 -17.450 
ATOM    519  OD1 ASN A  87       5.564   7.312 -17.828 
ATOM    520  ND2 ASN A  87       5.650   9.574 -17.983 
ATOM    521  C   ASN A  87       9.381   7.966 -15.753 
ATOM    522  O   ASN A  87       9.660   7.005 -15.039 
ATOM    523  N   PRO A  88       9.943   9.130 -15.590 
ATOM    524  CA  PRO A  88      10.890   9.367 -14.542 
ATOM    525  CD  PRO A  88       9.915  10.189 -16.582 
ATOM    526  CB  PRO A  88      11.522  10.727 -14.851 
ATOM    527  CG  PRO A  88      10.555  11.384 -15.857 
ATOM    528  C   PRO A  88      10.168   9.304 -13.236 
ATOM    529  O   PRO A  88       9.050   9.812 -13.144 
ATOM    530  N   HIS A  89      10.804   8.706 -12.212 
ATOM    531  CA  HIS A  89      10.210   8.527 -10.923 
ATOM    532  ND1 HIS A  89       7.895   6.729  -9.424 
ATOM    533  CG  HIS A  89       9.268   6.743  -9.344 
ATOM    534  CB  HIS A  89      10.169   7.046 -10.506 
ATOM    535  NE2 HIS A  89       8.415   6.182  -7.333 
ATOM    536  CD2 HIS A  89       9.569   6.408  -8.061 
ATOM    537  CE1 HIS A  89       7.434   6.387  -8.195 
ATOM    538  C   HIS A  89      11.094   9.291 -10.006 
ATOM    539  O   HIS A  89      12.249   9.524 -10.348 
ATOM    540  N   ARG A  90      10.614   9.570  -8.777 
ATOM    541  CA  ARG A  90      11.134  10.633  -7.973 
ATOM    542  CB  ARG A  90      10.638  10.532  -6.524 
ATOM    543  CG  ARG A  90       9.118  10.621  -6.401 
ATOM    544  CD  ARG A  90       8.581  12.052  -6.436 
ATOM    545  NE  ARG A  90       7.099  11.972  -6.308 
ATOM    546  CZ  ARG A  90       6.398  13.027  -5.801 
ATOM    547  NH1 ARG A  90       7.050  14.164  -5.418 
ATOM    548  NH2 ARG A  90       5.043  12.938  -5.660 
ATOM    549  C   ARG A  90      12.627  10.723  -7.915 
ATOM    550  O   ARG A  90      13.186  11.625  -8.535 
ATOM    551  N   GLU A  91      13.353   9.801  -7.262 
ATOM    552  CA  GLU A  91      14.755  10.115  -7.224 
ATOM    553  CB  GLU A  91      15.367  10.061  -5.812 
ATOM    554  CG  GLU A  91      14.958  11.232  -4.914 
ATOM    555  CD  GLU A  91      13.537  11.000  -4.427 
ATOM    556  OE1 GLU A  91      13.280   9.918  -3.836 
ATOM    557  OE2 GLU A  91      12.688  11.907  -4.644 
ATOM    558  C   GLU A  91      15.504   9.143  -8.074 
ATOM    559  O   GLU A  91      15.859   8.056  -7.623 
ATOM    560  N   ASN A  92      15.780   9.542  -9.330 
ATOM    561  CA  ASN A  92      16.570   8.776 -10.253 
ATOM    562  CB  ASN A  92      18.015   8.583  -9.762 
ATOM    563  CG  ASN A  92      18.669   9.953  -9.678 
ATOM    564  OD1 ASN A  92      18.547  10.766 -10.593 
ATOM    565  ND2 ASN A  92      19.371  10.227  -8.547 
ATOM    566  C   ASN A  92      15.991   7.412 -10.460 
ATOM    567  O   ASN A  92      16.733   6.456 -10.678 
ATOM    568  N   LEU A  93      14.653   7.283 -10.421 
ATOM    569  CA  LEU A  93      14.046   5.998 -10.644 
ATOM    570  CB  LEU A  93      13.196   5.499  -9.462 
ATOM    571  CG  LEU A  93      14.013   5.127  -8.208 
ATOM    572  CD1 LEU A  93      13.097   4.644  -7.072 
ATOM    573  CD2 LEU A  93      15.107   4.099  -8.543 
ATOM    574  C   LEU A  93      13.141   6.137 -11.825 
ATOM    575  O   LEU A  93      12.979   7.226 -12.373 
ATOM    576  N   ARG A  94      12.563   5.007 -12.286 
ATOM    577  CA  ARG A  94      11.651   5.047 -13.395 
ATOM    578  CB  ARG A  94      12.264   4.533 -14.706 
ATOM    579  CG  ARG A  94      13.421   5.410 -15.185 
ATOM    580  CD  ARG A  94      13.981   5.008 -16.550 
ATOM    581  NE  ARG A  94      12.929   5.315 -17.557 
ATOM    582  CZ  ARG A  94      12.803   6.585 -18.040 
ATOM    583  NH1 ARG A  94      13.625   7.577 -17.590 
ATOM    584  NH2 ARG A  94      11.843   6.868 -18.966 
ATOM    585  C   ARG A  94      10.481   4.169 -13.054 
ATOM    586  O   ARG A  94      10.637   3.137 -12.403 
ATOM    587  N   ILE A  95       9.268   4.577 -13.488 
ATOM    588  CA  ILE A  95       8.059   3.839 -13.228 
ATOM    589  CB  ILE A  95       7.025   4.653 -12.501 
ATOM    590  CG1 ILE A  95       5.820   3.791 -12.084 
ATOM    591  CG2 ILE A  95       6.656   5.846 -13.397 
ATOM    592  CD1 ILE A  95       6.118   2.807 -10.956 
ATOM    593  C   ILE A  95       7.471   3.433 -14.552 
ATOM    594  O   ILE A  95       7.417   4.230 -15.487 
ATOM    595  N   SER A  96       7.017   2.167 -14.668 
ATOM    596  CA  SER A  96       6.520   1.669 -15.924 
ATOM    597  CB  SER A  96       6.521   0.132 -16.021 
ATOM    598  OG  SER A  96       5.638  -0.423 -15.057 
ATOM    599  C   SER A  96       5.122   2.137 -16.200 
ATOM    600  O   SER A  96       4.324   2.355 -15.289 
ATOM    601  N   LYS A  97       4.824   2.366 -17.497 
ATOM    602  CA  LYS A  97       3.513   2.735 -17.955 
ATOM    603  CB  LYS A  97       3.499   3.283 -19.390 
ATOM    604  CG  LYS A  97       4.096   4.687 -19.504 
ATOM    605  CD  LYS A  97       4.273   5.153 -20.949 
ATOM    606  CE  LYS A  97       4.718   6.611 -21.063 
ATOM    607  NZ  LYS A  97       6.152   6.728 -20.709 
ATOM    608  C   LYS A  97       2.610   1.543 -17.924 
ATOM    609  O   LYS A  97       1.429   1.655 -17.600 
ATOM    610  N   SER A  98       3.157   0.372 -18.304 
ATOM    611  CA  SER A  98       2.430  -0.864 -18.402 
ATOM    612  CB  SER A  98       3.113  -1.826 -19.387 
ATOM    613  OG  SER A  98       2.438  -3.069 -19.433 
ATOM    614  C   SER A  98       2.391  -1.529 -17.062 
ATOM    615  O   SER A  98       3.191  -1.233 -16.178 
ATOM    616  N   SER A  99       1.438  -2.468 -16.892 
ATOM    617  CA  SER A  99       1.316  -3.181 -15.654 
ATOM    618  CB  SER A  99      -0.138  -3.329 -15.182 
ATOM    619  OG  SER A  99      -0.171  -4.036 -13.953 
ATOM    620  C   SER A  99       1.866  -4.551 -15.901 
ATOM    621  O   SER A  99       1.756  -5.075 -17.006 
ATOM    622  N   PHE A 100       2.499  -5.160 -14.875 
ATOM    623  CA  PHE A 100       3.096  -6.452 -15.063 
ATOM    624  CB  PHE A 100       4.625  -6.462 -14.858 
ATOM    625  CG  PHE A 100       5.327  -5.637 -15.887 
ATOM    626  CD1 PHE A 100       5.439  -4.271 -15.743 
ATOM    627  CD2 PHE A 100       5.897  -6.234 -16.988 
ATOM    628  CE1 PHE A 100       6.097  -3.516 -16.687 
ATOM    629  CE2 PHE A 100       6.556  -5.484 -17.934 
ATOM    630  CZ  PHE A 100       6.657  -4.121 -17.787 
ATOM    631  C   PHE A 100       2.572  -7.384 -14.016 
ATOM    632  O   PHE A 100       2.195  -6.966 -12.922 
ATOM    633  N   GLN A 101       2.513  -8.691 -14.344 
ATOM    634  CA  GLN A 101       2.171  -9.658 -13.345 
ATOM    635  CB  GLN A 101       1.839 -11.052 -13.904 
ATOM    636  CG  GLN A 101       0.489 -11.131 -14.617 
ATOM    637  CD  GLN A 101      -0.593 -11.194 -13.547 
ATOM    638  OE1 GLN A 101      -0.366 -11.697 -12.449 
ATOM    639  NE2 GLN A 101      -1.804 -10.667 -13.873 
ATOM    640  C   GLN A 101       3.394  -9.793 -12.496 
ATOM    641  O   GLN A 101       4.508  -9.873 -13.015 
ATOM    642  N   VAL A 102       3.218  -9.802 -11.161 
ATOM    643  CA  VAL A 102       4.354  -9.886 -10.293 
ATOM    644  CB  VAL A 102       4.759  -8.562  -9.714 
ATOM    645  CG1 VAL A 102       5.195  -7.637 -10.861 
ATOM    646  CG2 VAL A 102       3.584  -8.007  -8.887 
ATOM    647  C   VAL A 102       4.011 -10.774  -9.139 
ATOM    648  O   VAL A 102       2.841 -11.025  -8.854 
ATOM    649  N   THR A 103       5.050 -11.314  -8.467 
ATOM    650  CA  THR A 103       4.829 -12.120  -7.304 
ATOM    651  CB  THR A 103       5.112 -13.577  -7.530 
ATOM    652  OG1 THR A 103       4.295 -14.080  -8.577 
ATOM    653  CG2 THR A 103       4.826 -14.343  -6.226 
ATOM    654  C   THR A 103       5.781 -11.637  -6.255 
ATOM    655  O   THR A 103       6.988 -11.574  -6.489 
ATOM    656  N   THR A 104       5.262 -11.297  -5.057 
ATOM    657  CA  THR A 104       6.109 -10.812  -4.005 
ATOM    658  CB  THR A 104       5.546  -9.614  -3.295 
ATOM    659  OG1 THR A 104       5.356  -8.546  -4.210 
ATOM    660  CG2 THR A 104       6.514  -9.193  -2.176 
ATOM    661  C   THR A 104       6.242 -11.896  -2.986 
ATOM    662  O   THR A 104       5.251 -12.502  -2.581 
ATOM    663  N   CYS A 105       7.490 -12.172  -2.555 
ATOM    664  CA  CYS A 105       7.738 -13.200  -1.586 
ATOM    665  CB  CYS A 105       8.849 -14.165  -2.029 
ATOM    666  SG  CYS A 105       8.448 -14.908  -3.639 
ATOM    667  C   CYS A 105       8.189 -12.511  -0.339 
ATOM    668  O   CYS A 105       9.178 -11.779  -0.349 
ATOM    669  N   LYS A 106       7.459 -12.730   0.774 
ATOM    670  CA  LYS A 106       7.781 -12.086   2.014 
ATOM    671  CB  LYS A 106       6.585 -11.338   2.628 
ATOM    672  CG  LYS A 106       6.127 -10.139   1.793 
ATOM    673  CD  LYS A 106       4.735  -9.634   2.178 
ATOM    674  CE  LYS A 106       4.309  -8.374   1.425 
ATOM    675  NZ  LYS A 106       5.014  -7.194   1.974 
ATOM    676  C   LYS A 106       8.204 -13.134   2.988 
ATOM    677  O   LYS A 106       7.514 -14.131   3.203 
ATOM    678  N   LEU A 107       9.370 -12.908   3.618 
ATOM    679  CA  LEU A 107       9.910 -13.866   4.533 
ATOM    680  CB  LEU A 107      11.381 -13.570   4.883 
ATOM    681  CG  LEU A 107      12.026 -14.570   5.857 
ATOM    682  CD1 LEU A 107      12.138 -15.973   5.238 
ATOM    683  CD2 LEU A 107      13.375 -14.044   6.370 
ATOM    684  C   LEU A 107       9.105 -13.824   5.787 
ATOM    685  O   LEU A 107       8.661 -12.764   6.225 
ATOM    686  N   HIS A 108       8.855 -15.005   6.380 
ATOM    687  CA  HIS A 108       8.191 -15.020   7.648 
ATOM    688  ND1 HIS A 108       6.503 -17.160   5.722 
ATOM    689  CG  HIS A 108       6.507 -16.861   7.063 
ATOM    690  CB  HIS A 108       6.725 -15.489   7.618 
ATOM    691  NE2 HIS A 108       6.076 -19.059   6.793 
ATOM    692  CD2 HIS A 108       6.247 -18.033   7.703 
ATOM    693  CE1 HIS A 108       6.239 -18.488   5.615 
ATOM    694  C   HIS A 108       8.993 -15.906   8.534 
ATOM    695  O   HIS A 108       9.644 -16.843   8.076 
ATOM    696  N   GLY A 109       8.958 -15.620   9.846 
ATOM    697  CA  GLY A 109       9.793 -16.334  10.759 
ATOM    698  C   GLY A 109      10.861 -15.362  11.144 
ATOM    699  O   GLY A 109      11.206 -14.465  10.376 
ATOM    700  N   GLY A 110      11.378 -15.513  12.376 
ATOM    701  CA  GLY A 110      12.344 -14.642  12.983 
ATOM    702  C   GLY A 110      13.717 -14.700  12.379 
ATOM    703  O   GLY A 110      14.419 -13.689  12.376 
ATOM    704  N   SER A 111      14.166 -15.876  11.892 
ATOM    705  CA  SER A 111      15.555 -15.993  11.521 
ATOM    706  CB  SER A 111      16.129 -17.404  11.740 
ATOM    707  OG  SER A 111      17.494 -17.439  11.353 
ATOM    708  C   SER A 111      15.827 -15.629  10.092 
ATOM    709  O   SER A 111      15.060 -15.888   9.167 
ATOM    710  N   PRO A 112      16.953 -14.967   9.967 
ATOM    711  CA  PRO A 112      17.492 -14.571   8.686 
ATOM    712  CD  PRO A 112      17.334 -14.031  11.015 
ATOM    713  CB  PRO A 112      18.504 -13.462   8.973 
ATOM    714  CG  PRO A 112      18.025 -12.860  10.301 
ATOM    715  C   PRO A 112      18.112 -15.709   7.930 
ATOM    716  O   PRO A 112      18.498 -15.507   6.778 
ATOM    717  N   TRP A 113      18.254 -16.900   8.543 
ATOM    718  CA  TRP A 113      18.952 -17.947   7.848 
ATOM    719  CB  TRP A 113      20.140 -18.493   8.653 
ATOM    720  CG  TRP A 113      21.239 -17.473   8.801 
ATOM    721  CD2 TRP A 113      22.171 -17.157   7.757 
ATOM    722  CD1 TRP A 113      21.549 -16.668   9.857 
ATOM    723  NE1 TRP A 113      22.625 -15.874   9.541 
ATOM    724  CE2 TRP A 113      23.017 -16.164   8.250 
ATOM    725  CE3 TRP A 113      22.310 -17.654   6.495 
ATOM    726  CZ2 TRP A 113      24.022 -15.652   7.480 
ATOM    727  CZ3 TRP A 113      23.322 -17.137   5.721 
ATOM    728  CH2 TRP A 113      24.162 -16.156   6.206 
ATOM    729  C   TRP A 113      18.019 -19.078   7.526 
ATOM    730  O   TRP A 113      16.980 -19.259   8.157 
ATOM    731  N   PRO A 114      18.387 -19.844   6.525 
ATOM    732  CA  PRO A 114      17.605 -20.941   6.018 
ATOM    733  CD  PRO A 114      19.726 -19.807   5.959 
ATOM    734  CB  PRO A 114      18.412 -21.510   4.849 
ATOM    735  CG  PRO A 114      19.865 -21.131   5.190 
ATOM    736  C   PRO A 114      17.349 -21.963   7.077 
ATOM    737  O   PRO A 114      18.132 -22.055   8.021 
ATOM    738  N   PRO A 115      16.287 -22.717   6.949 
ATOM    739  CA  PRO A 115      15.417 -22.592   5.810 
ATOM    740  CD  PRO A 115      16.308 -24.080   7.460 
ATOM    741  CB  PRO A 115      14.554 -23.850   5.796 
ATOM    742  CG  PRO A 115      15.436 -24.898   6.494 
ATOM    743  C   PRO A 115      14.624 -21.326   5.826 
ATOM    744  O   PRO A 115      14.324 -20.822   6.907 
ATOM    745  N   CYS A 116      14.262 -20.805   4.637 
ATOM    746  CA  CYS A 116      13.552 -19.559   4.576 
ATOM    747  CB  CYS A 116      14.136 -18.609   3.509 
ATOM    748  SG  CYS A 116      15.947 -18.432   3.606 
ATOM    749  C   CYS A 116      12.141 -19.851   4.153 
ATOM    750  O   CYS A 116      11.913 -20.416   3.083 
ATOM    751  N   GLN A 117      11.145 -19.461   4.980 
ATOM    752  CA  GLN A 117       9.776 -19.689   4.605 
ATOM    753  CB  GLN A 117       8.829 -20.057   5.761 
ATOM    754  CG  GLN A 117       9.262 -21.272   6.578 
ATOM    755  CD  GLN A 117       9.944 -20.724   7.818 
ATOM    756  OE1 GLN A 117      10.525 -19.641   7.791 
ATOM    757  NE2 GLN A 117       9.847 -21.480   8.943 
ATOM    758  C   GLN A 117       9.264 -18.399   4.045 
ATOM    759  O   GLN A 117       9.593 -17.322   4.542 
ATOM    760  N   TYR A 118       8.444 -18.476   2.979 
ATOM    761  CA  TYR A 118       7.961 -17.279   2.352 
ATOM    762  CB  TYR A 118       8.554 -17.047   0.952 
ATOM    763  CG  TYR A 118      10.003 -16.728   1.079 
ATOM    764  CD1 TYR A 118      10.406 -15.445   1.371 
ATOM    765  CD2 TYR A 118      10.958 -17.702   0.895 
ATOM    766  CE1 TYR A 118      11.740 -15.138   1.486 
ATOM    767  CE2 TYR A 118      12.294 -17.401   1.008 
ATOM    768  CZ  TYR A 118      12.686 -16.117   1.304 
ATOM    769  OH  TYR A 118      14.057 -15.806   1.420 
ATOM    770  C   TYR A 118       6.480 -17.356   2.150 
ATOM    771  O   TYR A 118       5.907 -18.436   2.018 
ATOM    772  N   ARG A 119       5.827 -16.174   2.139 
ATOM    773  CA  ARG A 119       4.427 -16.059   1.843 
ATOM    774  CB  ARG A 119       3.652 -15.202   2.858 
ATOM    775  CG  ARG A 119       3.673 -15.788   4.269 
ATOM    776  CD  ARG A 119       2.594 -16.840   4.518 
ATOM    777  NE  ARG A 119       2.885 -17.449   5.844 
ATOM    778  CZ  ARG A 119       1.863 -17.879   6.638 
ATOM    779  NH1 ARG A 119       0.571 -17.731   6.223 
ATOM    780  NH2 ARG A 119       2.135 -18.448   7.848 
ATOM    781  C   ARG A 119       4.365 -15.344   0.526 
ATOM    782  O   ARG A 119       5.061 -14.349   0.325 
ATOM    783  N   ALA A 120       3.524 -15.828  -0.411 
ATOM    784  CA  ALA A 120       3.516 -15.241  -1.722 
ATOM    785  CB  ALA A 120       3.540 -16.279  -2.857 
ATOM    786  C   ALA A 120       2.290 -14.411  -1.918 
ATOM    787  O   ALA A 120       1.191 -14.774  -1.498 
ATOM    788  N   THR A 121       2.473 -13.235  -2.553 
ATOM    789  CA  THR A 121       1.362 -12.387  -2.858 
ATOM    790  CB  THR A 121       1.414 -11.077  -2.132 
ATOM    791  OG1 THR A 121       1.493 -11.279  -0.729 
ATOM    792  CG2 THR A 121       0.136 -10.304  -2.467 
ATOM    793  C   THR A 121       1.454 -12.058  -4.319 
ATOM    794  O   THR A 121       2.368 -11.355  -4.746 
ATOM    795  N   ALA A 122       0.503 -12.561  -5.131 
ATOM    796  CA  ALA A 122       0.506 -12.258  -6.535 
ATOM    797  CB  ALA A 122      -0.363 -13.214  -7.372 
ATOM    798  C   ALA A 122      -0.051 -10.879  -6.695 
ATOM    799  O   ALA A 122      -0.797 -10.403  -5.841 
ATOM    800  N   GLY A 123       0.311 -10.190  -7.800 
ATOM    801  CA  GLY A 123      -0.202  -8.866  -8.009 
ATOM    802  C   GLY A 123      -0.066  -8.514  -9.455 
ATOM    803  O   GLY A 123       0.601  -9.210 -10.221 
ATOM    804  N   PHE A 124      -0.738  -7.418  -9.864 
ATOM    805  CA  PHE A 124      -0.677  -6.940 -11.215 
ATOM    806  CB  PHE A 124      -1.952  -7.333 -11.988 
ATOM    807  CG  PHE A 124      -1.880  -6.953 -13.427 
ATOM    808  CD1 PHE A 124      -1.110  -7.677 -14.309 
ATOM    809  CD2 PHE A 124      -2.620  -5.893 -13.902 
ATOM    810  CE1 PHE A 124      -1.058  -7.330 -15.640 
ATOM    811  CE2 PHE A 124      -2.573  -5.544 -15.231 
ATOM    812  CZ  PHE A 124      -1.789  -6.263 -16.103 
ATOM    813  C   PHE A 124      -0.614  -5.444 -11.112 
ATOM    814  O   PHE A 124      -1.586  -4.807 -10.707 
ATOM    815  N   ARG A 125       0.538  -4.838 -11.470 
ATOM    816  CA  ARG A 125       0.653  -3.408 -11.368 
ATOM    817  CB  ARG A 125       0.731  -2.905  -9.919 
ATOM    818  CG  ARG A 125       1.922  -3.477  -9.148 
ATOM    819  CD  ARG A 125       2.201  -2.737  -7.841 
ATOM    820  NE  ARG A 125       2.654  -1.368  -8.212 
ATOM    821  CZ  ARG A 125       2.539  -0.343  -7.320 
ATOM    822  NH1 ARG A 125       2.021  -0.575  -6.078 
ATOM    823  NH2 ARG A 125       2.940   0.912  -7.672 
ATOM    824  C   ARG A 125       1.930  -2.974 -12.029 
ATOM    825  O   ARG A 125       2.704  -3.796 -12.517 
ATOM    826  N   ASN A 126       2.164  -1.643 -12.058 
ATOM    827  CA  ASN A 126       3.348  -1.060 -12.631 
ATOM    828  CB  ASN A 126       3.319   0.475 -12.733 
ATOM    829  CG  ASN A 126       2.288   0.920 -13.750 
ATOM    830  OD1 ASN A 126       1.798   0.128 -14.551 
ATOM    831  ND2 ASN A 126       1.954   2.238 -13.724 
ATOM    832  C   ASN A 126       4.475  -1.326 -11.687 
ATOM    833  O   ASN A 126       4.252  -1.649 -10.522 
ATOM    834  N   VAL A 127       5.728  -1.187 -12.170 
ATOM    835  CA  VAL A 127       6.853  -1.442 -11.318 
ATOM    836  CB  VAL A 127       7.620  -2.670 -11.710 
ATOM    837  CG1 VAL A 127       6.692  -3.888 -11.560 
ATOM    838  CG2 VAL A 127       8.164  -2.479 -13.137 
ATOM    839  C   VAL A 127       7.801  -0.286 -11.389 
ATOM    840  O   VAL A 127       7.791   0.482 -12.349 
ATOM    841  N   VAL A 128       8.640  -0.129 -10.338 
ATOM    842  CA  VAL A 128       9.608   0.932 -10.290 
ATOM    843  CB  VAL A 128       9.558   1.739  -9.024 
ATOM    844  CG1 VAL A 128      10.684   2.788  -9.058 
ATOM    845  CG2 VAL A 128       8.156   2.343  -8.876 
ATOM    846  C   VAL A 128      10.968   0.306 -10.332 
ATOM    847  O   VAL A 128      11.242  -0.659  -9.620 
ATOM    848  N   VAL A 129      11.864   0.853 -11.180 
ATOM    849  CA  VAL A 129      13.192   0.316 -11.293 
ATOM    850  CB  VAL A 129      13.377  -0.597 -12.470 
ATOM    851  CG1 VAL A 129      12.475  -1.829 -12.285 
ATOM    852  CG2 VAL A 129      13.103   0.196 -13.761 
ATOM    853  C   VAL A 129      14.143   1.454 -11.487 
ATOM    854  O   VAL A 129      13.740   2.610 -11.599 
ATOM    855  N   ALA A 130      15.453   1.141 -11.469 
ATOM    856  CA  ALA A 130      16.471   2.102 -11.776 
ATOM    857  CB  ALA A 130      17.570   2.201 -10.704 
ATOM    858  C   ALA A 130      17.107   1.586 -13.029 
ATOM    859  O   ALA A 130      17.251   0.376 -13.195 
ATOM    860  N   CYS A 131      17.489   2.483 -13.964 
ATOM    861  CA  CYS A 131      18.044   1.992 -15.195 
ATOM    862  CB  CYS A 131      17.222   2.356 -16.450 
ATOM    863  SG  CYS A 131      15.649   1.450 -16.538 
ATOM    864  C   CYS A 131      19.424   2.528 -15.408 
ATOM    865  O   CYS A 131      19.772   3.615 -14.946 
ATOM    866  N   GLU A 132      20.255   1.724 -16.108 
ATOM    867  CA  GLU A 132      21.592   2.093 -16.475 
ATOM    868  CB  GLU A 132      22.653   1.496 -15.531 
ATOM    869  CG  GLU A 132      24.095   1.876 -15.875 
ATOM    870  CD  GLU A 132      25.017   1.153 -14.901 
ATOM    871  OE1 GLU A 132      24.867  -0.090 -14.759 
ATOM    872  OE2 GLU A 132      25.883   1.833 -14.288 
ATOM    873  C   GLU A 132      21.835   1.497 -17.828 
ATOM    874  O   GLU A 132      21.581   0.315 -18.054 
ATOM    875  N   ASN A 133      22.341   2.307 -18.771 
ATOM    876  CA  ASN A 133      22.633   1.807 -20.081 
ATOM    877  CB  ASN A 133      23.666   0.669 -20.045 
ATOM    878  CG  ASN A 133      24.142   0.395 -21.460 
ATOM    879  OD1 ASN A 133      23.716   1.047 -22.412 
ATOM    880  ND2 ASN A 133      25.042  -0.612 -21.602 
ATOM    881  C   ASN A 133      21.369   1.284 -20.700 
ATOM    882  O   ASN A 133      21.405   0.415 -21.569 
ATOM    883  N   GLY A 134      20.206   1.809 -20.274 
ATOM    884  CA  GLY A 134      18.973   1.431 -20.908 
ATOM    885  C   GLY A 134      18.488   0.100 -20.407 
ATOM    886  O   GLY A 134      17.601  -0.497 -21.016 
ATOM    887  N   LEU A 135      19.052  -0.410 -19.291 
ATOM    888  CA  LEU A 135      18.626  -1.689 -18.777 
ATOM    889  CB  LEU A 135      19.722  -2.763 -18.865 
ATOM    890  CG  LEU A 135      20.118  -3.122 -20.306 
ATOM    891  CD1 LEU A 135      21.217  -4.195 -20.327 
ATOM    892  CD2 LEU A 135      18.890  -3.538 -21.130 
ATOM    893  C   LEU A 135      18.301  -1.547 -17.317 
ATOM    894  O   LEU A 135      18.890  -0.715 -16.629 
ATOM    895  N   PRO A 136      17.352  -2.313 -16.825 
ATOM    896  CA  PRO A 136      17.021  -2.252 -15.420 
ATOM    897  CD  PRO A 136      16.196  -2.669 -17.633 
ATOM    898  CB  PRO A 136      15.657  -2.921 -15.271 
ATOM    899  CG  PRO A 136      15.011  -2.730 -16.653 
ATOM    900  C   PRO A 136      18.077  -2.865 -14.544 
ATOM    901  O   PRO A 136      18.366  -4.050 -14.698 
ATOM    902  N   VAL A 137      18.700  -2.052 -13.670 
ATOM    903  CA  VAL A 137      19.685  -2.428 -12.695 
ATOM    904  CB  VAL A 137      20.708  -1.352 -12.497 
ATOM    905  CG1 VAL A 137      21.444  -1.158 -13.835 
ATOM    906  CG2 VAL A 137      20.006  -0.082 -11.995 
ATOM    907  C   VAL A 137      19.111  -2.788 -11.354 
ATOM    908  O   VAL A 137      19.737  -3.522 -10.593 
ATOM    909  N   HIS A 138      17.948  -2.222 -10.978 
ATOM    910  CA  HIS A 138      17.482  -2.425  -9.634 
ATOM    911  ND1 HIS A 138      17.868  -2.477  -6.392 
ATOM    912  CG  HIS A 138      17.517  -1.474  -7.267 
ATOM    913  CB  HIS A 138      18.027  -1.352  -8.671 
ATOM    914  NE2 HIS A 138      16.458  -1.147  -5.302 
ATOM    915  CD2 HIS A 138      16.654  -0.671  -6.586 
ATOM    916  CE1 HIS A 138      17.208  -2.233  -5.232 
ATOM    917  C   HIS A 138      15.989  -2.347  -9.596 
ATOM    918  O   HIS A 138      15.368  -1.672 -10.416 
ATOM    919  N   LEU A 139      15.380  -3.059  -8.624 
ATOM    920  CA  LEU A 139      13.959  -3.022  -8.464 
ATOM    921  CB  LEU A 139      13.328  -4.424  -8.387 
ATOM    922  CG  LEU A 139      11.796  -4.427  -8.219 
ATOM    923  CD1 LEU A 139      11.097  -3.859  -9.466 
ATOM    924  CD2 LEU A 139      11.275  -5.821  -7.830 
ATOM    925  C   LEU A 139      13.692  -2.338  -7.155 
ATOM    926  O   LEU A 139      14.328  -2.642  -6.146 
ATOM    927  N   ASP A 140      12.744  -1.377  -7.146 
ATOM    928  CA  ASP A 140      12.392  -0.683  -5.938 
ATOM    929  CB  ASP A 140      11.787   0.709  -6.222 
ATOM    930  CG  ASP A 140      11.444   1.439  -4.927 
ATOM    931  OD1 ASP A 140      10.721   0.858  -4.076 
ATOM    932  OD2 ASP A 140      11.902   2.602  -4.774 
ATOM    933  C   ASP A 140      11.357  -1.523  -5.257 
ATOM    934  O   ASP A 140      10.230  -1.654  -5.728 
ATOM    935  N   GLN A 141      11.749  -2.130  -4.123 
ATOM    936  CA  GLN A 141      10.948  -3.011  -3.316 
ATOM    937  CB  GLN A 141      11.779  -3.783  -2.278 
ATOM    938  CG  GLN A 141      12.762  -4.776  -2.905 
ATOM    939  CD  GLN A 141      11.952  -5.908  -3.523 
ATOM    940  OE1 GLN A 141      12.497  -6.786  -4.190 
ATOM    941  NE2 GLN A 141      10.610  -5.884  -3.303 
ATOM    942  C   GLN A 141       9.851  -2.293  -2.576 
ATOM    943  O   GLN A 141       8.819  -2.893  -2.282 
ATOM    944  N   SER A 142      10.034  -0.997  -2.253 
ATOM    945  CA  SER A 142       9.150  -0.301  -1.351 
ATOM    946  CB  SER A 142       9.491   1.193  -1.188 
ATOM    947  OG  SER A 142       9.124   1.919  -2.352 
ATOM    948  C   SER A 142       7.710  -0.375  -1.771 
ATOM    949  O   SER A 142       6.824  -0.464  -0.923 
ATOM    950  N   ILE A 143       7.420  -0.350  -3.080 
ATOM    951  CA  ILE A 143       6.051  -0.356  -3.517 
ATOM    952  CB  ILE A 143       5.929  -0.210  -5.009 
ATOM    953  CG1 ILE A 143       6.581  -1.395  -5.742 
ATOM    954  CG2 ILE A 143       6.534   1.151  -5.388 
ATOM    955  CD1 ILE A 143       6.281  -1.418  -7.241 
ATOM    956  C   ILE A 143       5.389  -1.633  -3.085 
ATOM    957  O   ILE A 143       4.203  -1.660  -2.760 
ATOM    958  N   PHE A 144       6.139  -2.743  -3.129 
ATOM    959  CA  PHE A 144       5.663  -4.054  -2.785 
ATOM    960  CB  PHE A 144       6.569  -5.164  -3.332 
ATOM    961  CG  PHE A 144       6.507  -4.997  -4.812 
ATOM    962  CD1 PHE A 144       5.397  -5.403  -5.519 
ATOM    963  CD2 PHE A 144       7.560  -4.429  -5.496 
ATOM    964  CE1 PHE A 144       5.340  -5.244  -6.884 
ATOM    965  CE2 PHE A 144       7.507  -4.271  -6.860 
ATOM    966  CZ  PHE A 144       6.396  -4.677  -7.557 
ATOM    967  C   PHE A 144       5.482  -4.230  -1.309 
ATOM    968  O   PHE A 144       4.699  -5.077  -0.876 
ATOM    969  N   ARG A 145       6.264  -3.500  -0.495 
ATOM    970  CA  ARG A 145       6.177  -3.640   0.929 
ATOM    971  CB  ARG A 145       7.187  -2.736   1.646 
ATOM    972  CG  ARG A 145       8.616  -2.950   1.149 
ATOM    973  CD  ARG A 145       9.671  -2.223   1.979 
ATOM    974  NE  ARG A 145       9.994  -3.112   3.127 
ATOM    975  CZ  ARG A 145      10.901  -4.116   2.955 
ATOM    976  NH1 ARG A 145      11.537  -4.250   1.755 
ATOM    977  NH2 ARG A 145      11.162  -4.987   3.973 
ATOM    978  C   ARG A 145       4.810  -3.223   1.343 
ATOM    979  O   ARG A 145       4.160  -3.893   2.145 
ATOM    980  N   ARG A 146       4.339  -2.101   0.769 
ATOM    981  CA  ARG A 146       3.061  -1.554   1.109 
ATOM    982  CB  ARG A 146       2.944  -0.061   0.750 
ATOM    983  CG  ARG A 146       4.017   0.799   1.422 
ATOM    984  CD  ARG A 146       3.933   2.291   1.088 
ATOM    985  NE  ARG A 146       5.205   2.914   1.552 
ATOM    986  CZ  ARG A 146       6.283   2.930   0.714 
ATOM    987  NH1 ARG A 146       6.168   2.412  -0.544 
ATOM    988  NH2 ARG A 146       7.470   3.456   1.131 
ATOM    989  C   ARG A 146       2.016  -2.301   0.298 
ATOM    990  O   ARG A 146       1.257  -1.625  -0.446 
ATOM    991  OXT ARG A 146       1.959  -3.554   0.415 
TER
HEADER lig_75.pdb
ATOM      1  P    DC A   1      75.392-475.797  40.573 
ATOM      2  OP1  DC A   1      76.380-476.552  39.770 
ATOM      3  OP2  DC A   1      75.893-474.573  41.236 
ATOM      4  O5'  DC A   1      74.124-475.436  39.665 
ATOM      5  C5'  DC A   1      73.060-476.398  39.536 
ATOM      6  C4'  DC A   1      71.717-475.705  39.656 
ATOM      7  O4'  DC A   1      71.263-475.609  41.036 
ATOM      8  C3'  DC A   1      71.666-474.263  39.150 
ATOM      9  O3'  DC A   1      70.404-474.037  38.533 
ATOM     10  C2'  DC A   1      71.749-473.406  40.412 
ATOM     11  C1'  DC A   1      70.841-474.275  41.276 
ATOM     12  N1   DC A   1      70.966-474.006  42.736 
ATOM     13  C2   DC A   1      69.820-474.122  43.518 
ATOM     14  O2   DC A   1      68.756-474.440  42.975 
ATOM     15  N3   DC A   1      69.913-473.880  44.851 
ATOM     16  C4   DC A   1      71.085-473.538  45.402 
ATOM     17  N4   DC A   1      71.124-473.313  46.707 
ATOM     18  C5   DC A   1      72.275-473.413  44.616 
ATOM     19  C6   DC A   1      72.162-473.658  43.285 
ATOM     20  P    DA A   2      70.338-473.153  37.200 
ATOM     21  OP1  DA A   2      70.640-474.003  36.026 
ATOM     22  OP2  DA A   2      71.181-471.947  37.363 
ATOM     23  O5'  DA A   2      68.796-472.731  37.176 
ATOM     24  C5'  DA A   2      67.820-473.617  37.756 
ATOM     25  C4'  DA A   2      66.829-472.826  38.586 
ATOM     26  O4'  DA A   2      67.271-472.653  39.963 
ATOM     27  C3'  DA A   2      66.548-471.402  38.108 
ATOM     28  O3'  DA A   2      65.174-471.105  38.326 
ATOM     29  C2'  DA A   2      67.388-470.512  39.023 
ATOM     30  C1'  DA A   2      67.123-471.285  40.312 
ATOM     31  N9   DA A   2      68.088-470.979  41.404 
ATOM     32  C8   DA A   2      69.417-470.682  41.303 
ATOM     33  N7   DA A   2      69.994-470.460  42.444 
ATOM     34  C5   DA A   2      68.973-470.623  43.371 
ATOM     35  C6   DA A   2      68.941-470.521  44.771 
ATOM     36  N6   DA A   2      70.014-470.217  45.516 
ATOM     37  N1   DA A   2      67.762-470.744  45.382 
ATOM     38  C2   DA A   2      66.700-471.046  44.637 
ATOM     39  N3   DA A   2      66.610-471.168  43.330 
ATOM     40  C4   DA A   2      67.803-470.940  42.744 
ATOM     41  P    DT A   3      64.377-470.262  37.223 
ATOM     42  OP1  DT A   3      63.902-471.169  36.153 
ATOM     43  OP2  DT A   3      65.203-469.116  36.782 
ATOM     44  O5'  DT A   3      63.130-469.731  38.071 
ATOM     45  C5'  DT A   3      62.643-470.525  39.169 
ATOM     46  C4'  DT A   3      62.356-469.638  40.364 
ATOM     47  O4'  DT A   3      63.525-469.453  41.212 
ATOM     48  C3'  DT A   3      61.905-468.214  40.043 
ATOM     49  O3'  DT A   3      60.931-467.812  40.998 
ATOM     50  C2'  DT A   3      63.157-467.358  40.236 
ATOM     51  C1'  DT A   3      63.664-468.068  41.487 
ATOM     52  N1   DT A   3      65.097-467.797  41.791 
ATOM     53  C2   DT A   3      65.454-467.732  43.116 
ATOM     54  O2   DT A   3      64.658-467.885  44.026 
ATOM     55  N3   DT A   3      66.791-467.479  43.359 
ATOM     56  C4   DT A   3      67.774-467.290  42.409 
ATOM     57  O4   DT A   3      68.938-467.070  42.747 
ATOM     58  C5   DT A   3      67.301-467.377  41.047 
ATOM     59  C7   DT A   3      68.307-467.183  39.950 
ATOM     60  C6   DT A   3      66.007-467.622  40.782 
ATOM     61  P    DG A   4      59.674-466.950  40.509 
ATOM     62  OP1  DG A   4      58.628-467.854  39.981 
ATOM     63  OP2  DG A   4      60.131-465.881  39.594 
ATOM     64  O5'  DG A   4      59.180-466.303  41.887 
ATOM     65  C5'  DG A   4      59.395-467.025  43.114 
ATOM     66  C4'  DG A   4      59.897-466.081  44.188 
ATOM     67  O4'  DG A   4      61.348-465.953  44.184 
ATOM     68  C3'  DG A   4      59.399-464.639  44.093 
ATOM     69  O3'  DG A   4      59.185-464.137  45.407 
ATOM     70  C2'  DG A   4      60.562-463.870  43.463 
ATOM     71  C1'  DG A   4      61.676-464.573  44.233 
ATOM     72  N9   DG A   4      63.025-464.397  43.627 
ATOM     73  C8   DG A   4      63.378-464.299  42.298 
ATOM     74  N7   DG A   4      64.664-464.147  42.097 
ATOM     75  C5   DG A   4      65.202-464.143  43.383 
ATOM     76  C6   DG A   4      66.549-464.011  43.809 
ATOM     77  O6   DG A   4      67.561-463.869  43.129 
ATOM     78  N1   DG A   4      66.650-464.060  45.207 
ATOM     79  C2   DG A   4      65.589-464.216  46.077 
ATOM     80  N2   DG A   4      65.896-464.239  47.377 
ATOM     81  N3   DG A   4      64.327-464.340  45.676 
ATOM     82  C4   DG A   4      64.210-464.294  44.324 
ATOM     83  P    DA A   5      57.915-463.203  45.683 
ATOM     84  OP1  DA A   5      56.722-464.046  45.923 
ATOM     85  OP2  DA A   5      57.793-462.200  44.602 
ATOM     86  O5'  DA A   5      58.345-462.478  47.042 
ATOM     87  C5'  DA A   5      59.209-463.173  47.961 
ATOM     88  C4'  DA A   5      60.280-462.234  48.477 
ATOM     89  O4'  DA A   5      61.458-462.212  47.620 
ATOM     90  C3'  DA A   5      59.879-460.764  48.589 
ATOM     91  O3'  DA A   5      60.493-460.206  49.745 
ATOM     92  C2'  DA A   5      60.483-460.101  47.352 
ATOM     93  C1'  DA A   5      61.808-460.858  47.375 
ATOM     94  N9   DA A   5      62.554-460.799  46.088 
ATOM     95  C8   DA A   5      62.053-460.771  44.817 
ATOM     96  N7   DA A   5      62.964-460.718  43.895 
ATOM     97  C5   DA A   5      64.157-460.711  44.604 
ATOM     98  C6   DA A   5      65.501-460.664  44.197 
ATOM     99  N6   DA A   5      65.884-460.614  42.913 
ATOM    100  N1   DA A   5      66.440-460.671  45.160 
ATOM    101  C2   DA A   5      66.054-460.721  46.434 
ATOM    102  N3   DA A   5      64.837-460.767  46.932 
ATOM    103  C4   DA A   5      63.917-460.759  45.947 
ATOM    104  P    DA A   6      59.661-459.174  50.644 
ATOM    105  OP1  DA A   6      58.802-459.921  51.590 
ATOM    106  OP2  DA A   6      58.971-458.200  49.770 
ATOM    107  O5'  DA A   6      60.834-458.438  51.447 
ATOM    108  C5'  DA A   6      62.043-459.164  51.737 
ATOM    109  C4'  DA A   6      63.251-458.288  51.467 
ATOM    110  O4'  DA A   6      63.705-458.379  50.087 
ATOM    111  C3'  DA A   6      63.049-456.790  51.692 
ATOM    112  O3'  DA A   6      64.244-456.241  52.235 
ATOM    113  C2'  DA A   6      62.841-456.213  50.292 
ATOM    114  C1'  DA A   6      63.898-457.062  49.592 
ATOM    115  N9   DA A   6      63.753-457.099  48.110 
ATOM    116  C8   DA A   6      62.606-457.076  47.370 
ATOM    117  N7   DA A   6      62.807-457.119  46.089 
ATOM    118  C5   DA A   6      64.189-457.174  45.970 
ATOM    119  C6   DA A   6      65.042-457.238  44.855 
ATOM    120  N6   DA A   6      64.603-457.257  43.588 
ATOM    121  N1   DA A   6      66.366-457.281  45.091 
ATOM    122  C2   DA A   6      66.796-457.262  46.352 
ATOM    123  N3   DA A   6      66.099-457.204  47.465 
ATOM    124  C4   DA A   6      64.777-457.162  47.202 
ATOM    125  P    DG A   7      64.137-455.124  53.375 
ATOM    126  OP1  DG A   7      63.963-455.775  54.693 
ATOM    127  OP2  DG A   7      63.105-454.131  53.002 
ATOM    128  O5'  DG A   7      65.585-454.449  53.294 
ATOM    129  C5'  DG A   7      66.706-455.250  52.876 
ATOM    130  C4'  DG A   7      67.562-454.473  51.896 
ATOM    131  O4'  DG A   7      67.119-454.640  50.519 
ATOM    132  C3'  DG A   7      67.589-452.957  52.093 
ATOM    133  O3'  DG A   7      68.896-452.479  51.800 
ATOM    134  C2'  DG A   7      66.625-452.412  51.039 
ATOM    135  C1'  DG A   7      67.040-453.357  49.916 
ATOM    136  N9   DG A   7      66.054-453.431  48.801 
ATOM    137  C8   DG A   7      64.679-453.351  48.847 
ATOM    138  N7   DG A   7      64.099-453.453  47.676 
ATOM    139  C5   DG A   7      65.164-453.611  46.792 
ATOM    140  C6   DG A   7      65.165-453.771  45.381 
ATOM    141  O6   DG A   7      64.210-453.807  44.610 
ATOM    142  N1   DG A   7      66.469-453.898  44.881 
ATOM    143  C2   DG A   7      67.620-453.874  45.644 
ATOM    144  N2   DG A   7      68.768-454.012  44.977 
ATOM    145  N3   DG A   7      67.618-453.724  46.967 
ATOM    146  C4   DG A   7      66.362-453.599  47.468 
ATOM    147  P    DA A   8      69.520-451.320  52.712 
ATOM    148  OP1  DA A   8      70.125-451.915  53.925 
ATOM    149  OP2  DA A   8      68.506-450.268  52.941 
ATOM    150  O5'  DA A   8      70.674-450.754  51.758 
ATOM    151  C5'  DA A   8      71.307-451.647  50.822 
ATOM    152  C4'  DA A   8      71.458-450.966  49.476 
ATOM    153  O4'  DA A   8      70.288-451.145  48.628 
ATOM    154  C3'  DA A   8      71.655-449.451  49.516 
ATOM    155  O3'  DA A   8      72.562-449.077  48.486 
ATOM    156  C2'  DA A   8      70.279-448.872  49.186 
ATOM    157  C1'  DA A   8      69.921-449.880  48.098 
ATOM    158  N9   DA A   8      68.468-449.919  47.773 
ATOM    159  C8   DA A   8      67.405-449.737  48.611 
ATOM    160  N7   DA A   8      66.252-449.831  48.025 
ATOM    161  C5   DA A   8      66.571-450.093  46.700 
ATOM    162  C6   DA A   8      65.779-450.301  45.559 
ATOM    163  N6   DA A   8      64.439-450.275  45.573 
ATOM    164  N1   DA A   8      66.418-450.537  44.397 
ATOM    165  C2   DA A   8      67.749-450.562  44.389 
ATOM    166  N3   DA A   8      68.589-450.383  45.385 
ATOM    167  C4   DA A   8      67.925-450.149  46.535 
ATOM    168  P    DA A   9      73.647-447.937  48.784 
ATOM    169  OP1  DA A   9      74.822-448.535  49.456 
ATOM    170  OP2  DA A   9      73.000-446.809  49.488 
ATOM    171  O5'  DA A   9      74.046-447.487  47.301 
ATOM    172  C5'  DA A   9      73.975-448.454  46.236 
ATOM    173  C4'  DA A   9      73.339-447.828  45.010 
ATOM    174  O4'  DA A   9      71.888-447.950  45.015 
ATOM    175  C3'  DA A   9      73.583-446.331  44.825 
ATOM    176  O3'  DA A   9      73.731-446.057  43.437 
ATOM    177  C2'  DA A   9      72.298-445.666  45.317 
ATOM    178  C1'  DA A   9      71.331-446.680  44.713 
ATOM    179  N9   DA A   9      69.962-446.624  45.296 
ATOM    180  C8   DA A   9      69.598-446.340  46.581 
ATOM    181  N7   DA A   9      68.317-446.368  46.783 
ATOM    182  C5   DA A   9      67.791-446.696  45.541 
ATOM    183  C6   DA A   9      66.474-446.883  45.090 
ATOM    184  N6   DA A   9      65.397-446.760  45.879 
ATOM    185  N1   DA A   9      66.303-447.202  43.793 
ATOM    186  C2   DA A   9      67.376-447.323  43.014 
ATOM    187  N3   DA A   9      68.646-447.173  43.321 
ATOM    188  C4   DA A   9      68.790-446.854  44.624 
ATOM    189  P    DA A  10      74.829-444.990  42.969 
ATOM    190  OP1  DA A  10      76.150-445.648  42.872 
ATOM    191  OP2  DA A  10      74.761-443.795  43.839 
ATOM    192  O5'  DA A  10      74.303-444.618  41.504 
ATOM    193  C5'  DA A  10      73.585-445.610  40.747 
ATOM    194  C4'  DA A  10      72.378-444.981  40.080 
ATOM    195  O4'  DA A  10      71.200-444.997  40.937 
ATOM    196  C3'  DA A  10      72.527-443.511  39.686 
ATOM    197  O3'  DA A  10      71.846-443.294  38.457 
ATOM    198  C2'  DA A  10      71.799-442.740  40.787 
ATOM    199  C1'  DA A  10      70.622-443.701  40.929 
ATOM    200  N9   DA A  10      69.856-443.528  42.194 
ATOM    201  C8   DA A  10      70.324-443.177  43.428 
ATOM    202  N7   DA A  10      69.403-443.106  44.338 
ATOM    203  C5   DA A  10      68.237-443.435  43.660 
ATOM    204  C6   DA A  10      66.899-443.541  44.073 
ATOM    205  N6   DA A  10      66.491-443.316  45.330 
ATOM    206  N1   DA A  10      65.989-443.888  43.143 
ATOM    207  C2   DA A  10      66.399-444.112  41.895 
ATOM    208  N3   DA A  10      67.613-444.044  41.395 
ATOM    209  C4   DA A  10      68.505-443.694  42.347 
ATOM    210  P    DG A  11      72.505-442.324  37.366 
ATOM    211  OP1  DG A  11      73.493-443.079  36.564 
ATOM    212  OP2  DG A  11      73.006-441.100  38.029 
ATOM    213  O5'  DG A  11      71.237-441.963  36.459 
ATOM    214  C5'  DG A  11      70.174-442.925  36.329 
ATOM    215  C4'  DG A  11      68.831-442.231  36.449 
ATOM    216  O4'  DG A  11      68.376-442.135  37.829 
ATOM    217  C3'  DG A  11      68.779-440.790  35.943 
ATOM    218  O3'  DG A  11      67.518-440.564  35.326 
ATOM    219  C2'  DG A  11      68.863-439.933  37.205 
ATOM    220  C1'  DG A  11      67.954-440.802  38.069 
ATOM    221  N9   DG A  11      68.079-440.533  39.529 
ATOM    222  C8   DG A  11      69.193-440.173  40.257 
ATOM    223  N7   DG A  11      68.965-440.009  41.537 
ATOM    224  C5   DG A  11      67.604-440.280  41.667 
ATOM    225  C6   DG A  11      66.776-440.266  42.820 
ATOM    226  O6   DG A  11      67.079-440.008  43.983 
ATOM    227  N1   DG A  11      65.453-440.602  42.504 
ATOM    228  C2   DG A  11      64.990-440.911  41.240 
ATOM    229  N2   DG A  11      63.691-441.205  41.146 
ATOM    230  N3   DG A  11      65.768-440.924  40.159 
ATOM    231  C4   DG A  11      67.054-440.600  40.448 
ATOM    232  P    DA A  12      67.452-439.680  33.993 
ATOM    233  OP1  DA A  12      67.754-440.529  32.820 
ATOM    234  OP2  DA A  12      68.294-438.474  34.156 
ATOM    235  O5'  DA A  12      65.909-439.258  33.969 
ATOM    236  C5'  DA A  12      64.934-440.144  34.549 
ATOM    237  C4'  DA A  12      63.942-439.353  35.379 
ATOM    238  O4'  DA A  12      64.384-439.180  36.756 
ATOM    239  C3'  DA A  12      63.661-437.928  34.901 
ATOM    240  O3'  DA A  12      62.287-437.632  35.119 
ATOM    241  C2'  DA A  12      64.502-437.039  35.817 
ATOM    242  C1'  DA A  12      64.236-437.812  37.105 
ATOM    243  N9   DA A  12      65.202-437.506  38.198 
ATOM    244  C8   DA A  12      66.530-437.208  38.097 
ATOM    245  N7   DA A  12      67.107-436.987  39.237 
ATOM    246  C5   DA A  12      66.087-437.149  40.164 
ATOM    247  C6   DA A  12      66.054-437.048  41.565 
ATOM    248  N6   DA A  12      67.128-436.744  42.309 
ATOM    249  N1   DA A  12      64.876-437.271  42.176 
ATOM    250  C2   DA A  12      63.814-437.573  41.430 
ATOM    251  N3   DA A  12      63.724-437.695  40.124 
ATOM    252  C4   DA A  12      64.916-437.467  39.538 
ATOM    253  P    DC A  13      61.491-436.789  34.016 
ATOM    254  OP1  DC A  13      61.016-437.695  32.946 
ATOM    255  OP2  DC A  13      62.317-435.643  33.576 
ATOM    256  O5'  DC A  13      60.243-436.258  34.865 
ATOM    257  C5'  DC A  13      59.756-437.052  35.963 
ATOM    258  C4'  DC A  13      59.469-436.165  37.158 
ATOM    259  O4'  DC A  13      60.639-435.980  38.005 
ATOM    260  C3'  DC A  13      59.019-434.740  36.836 
ATOM    261  O3'  DC A  13      58.044-434.339  37.791 
ATOM    262  C2'  DC A  13      60.270-433.885  37.030 
ATOM    263  C1'  DC A  13      60.777-434.595  38.281 
ATOM    264  N1   DC A  13      62.210-434.324  38.584 
ATOM    265  C2   DC A  13      62.589-434.255  39.922 
ATOM    266  O2   DC A  13      61.728-434.420  40.795 
ATOM    267  N3   DC A  13      63.891-434.008  40.220 
ATOM    268  C4   DC A  13      64.792-433.835  39.246 
ATOM    269  N4   DC A  13      66.049-433.597  39.587 
ATOM    270  C5   DC A  13      64.424-433.902  37.863 
ATOM    271  C6   DC A  13      63.118-434.149  37.586 
ATOM    272  P    DG A  14      56.787-433.477  37.303 
ATOM    273  OP1  DG A  14      55.742-434.381  36.774 
ATOM    274  OP2  DG A  14      57.244-432.408  36.387 
ATOM    275  O5'  DG A  14      56.294-432.830  38.680 
ATOM    276  C5'  DG A  14      56.508-433.552  39.907 
ATOM    277  C4'  DG A  14      57.010-432.608  40.982 
ATOM    278  O4'  DG A  14      58.461-432.480  40.977 
ATOM    279  C3'  DG A  14      56.513-431.166  40.886 
ATOM    280  O3'  DG A  14      56.298-430.664  42.200 
ATOM    281  C2'  DG A  14      57.675-430.397  40.257 
ATOM    282  C1'  DG A  14      58.789-431.100  41.026 
ATOM    283  N9   DG A  14      60.139-430.924  40.420 
ATOM    284  C8   DG A  14      60.491-430.826  39.091 
ATOM    285  N7   DG A  14      61.777-430.674  38.890 
ATOM    286  C5   DG A  14      62.315-430.670  40.177 
ATOM    287  C6   DG A  14      63.663-430.538  40.603 
ATOM    288  O6   DG A  14      64.675-430.396  39.923 
ATOM    289  N1   DG A  14      63.764-430.587  42.000 
ATOM    290  C2   DG A  14      62.703-430.743  42.871 
ATOM    291  N2   DG A  14      63.010-430.766  44.170 
ATOM    292  N3   DG A  14      61.440-430.867  42.469 
ATOM    293  C4   DG A  14      61.324-430.821  41.117 
ATOM    294  P    DT A  15      55.028-429.730  42.476 
ATOM    295  OP1  DT A  15      53.835-430.573  42.717 
ATOM    296  OP2  DT A  15      54.907-428.727  41.396 
ATOM    297  O5'  DT A  15      55.458-429.005  43.836 
ATOM    298  C5'  DT A  15      56.322-429.700  44.754 
ATOM    299  C4'  DT A  15      57.394-428.761  45.270 
ATOM    300  O4'  DT A  15      58.572-428.739  44.413 
ATOM    301  C3'  DT A  15      56.992-427.291  45.383 
ATOM    302  O3'  DT A  15      57.606-426.733  46.539 
ATOM    303  C2'  DT A  15      57.596-426.628  44.145 
ATOM    304  C1'  DT A  15      58.921-427.385  44.168 
ATOM    305  N1   DT A  15      59.667-427.326  42.881 
ATOM    306  C2   DT A  15      61.039-427.293  42.954 
ATOM    307  O2   DT A  15      61.648-427.311  44.009 
ATOM    308  N3   DT A  15      61.697-427.238  41.740 
ATOM    309  C4   DT A  15      61.109-427.214  40.491 
ATOM    310  O4   DT A  15      61.804-427.164  39.474 
ATOM    311  C5   DT A  15      59.666-427.251  40.517 
ATOM    312  C7   DT A  15      58.948-427.227  39.200 
ATOM    313  C6   DT A  15      59.001-427.304  41.683 
ATOM    314  P    DG A  16      56.774-425.701  47.437 
ATOM    315  OP1  DG A  16      55.915-426.448  48.383 
ATOM    316  OP2  DG A  16      56.084-424.727  46.564 
ATOM    317  O5'  DG A  16      57.948-424.965  48.240 
ATOM    318  C5'  DG A  16      59.156-425.691  48.530 
ATOM    319  C4'  DG A  16      60.365-424.815  48.261 
ATOM    320  O4'  DG A  16      60.819-424.906  46.880 
ATOM    321  C3'  DG A  16      60.163-423.317  48.485 
ATOM    322  O3'  DG A  16      61.358-422.768  49.028 
ATOM    323  C2'  DG A  16      59.954-422.740  47.085 
ATOM    324  C1'  DG A  16      61.012-423.589  46.385 
ATOM    325  N9   DG A  16      60.866-423.626  44.903 
ATOM    326  C8   DG A  16      59.719-423.603  44.141 
ATOM    327  N7   DG A  16      59.937-423.648  42.848 
ATOM    328  C5   DG A  16      61.327-423.703  42.749 
ATOM    329  C6   DG A  16      62.159-423.766  41.601 
ATOM    330  O6   DG A  16      61.835-423.788  40.416 
ATOM    331  N1   DG A  16      63.515-423.807  41.953 
ATOM    332  C2   DG A  16      64.003-423.789  43.246 
ATOM    333  N2   DG A  16      65.331-423.836  43.371 
ATOM    334  N3   DG A  16      63.221-423.730  44.322 
ATOM    335  C4   DG A  16      61.903-423.690  43.997 
ATOM    336  P    DC A  17      61.250-421.650  50.168 
ATOM    337  OP1  DC A  17      61.077-422.302  51.486 
ATOM    338  OP2  DC A  17      60.218-420.658  49.795 
ATOM    339  O5'  DC A  17      62.698-420.976  50.088 
ATOM    340  C5'  DC A  17      63.819-421.777  49.669 
ATOM    341  C4'  DC A  17      64.675-421.000  48.690 
ATOM    342  O4'  DC A  17      64.233-421.167  47.312 
ATOM    343  C3'  DC A  17      64.702-419.484  48.887 
ATOM    344  O3'  DC A  17      66.009-419.005  48.594 
ATOM    345  C2'  DC A  17      63.739-418.939  47.832 
ATOM    346  C1'  DC A  17      64.153-419.884  46.709 
ATOM    347  N1   DC A  17      63.168-419.958  45.594 
ATOM    348  C2   DC A  17      63.659-420.131  44.303 
ATOM    349  O2   DC A  17      64.881-420.216  44.137 
ATOM    350  N3   DC A  17      62.777-420.200  43.273 
ATOM    351  C4   DC A  17      61.460-420.104  43.495 
ATOM    352  N4   DC A  17      60.640-420.177  42.458 
ATOM    353  C5   DC A  17      60.934-419.925  44.816 
ATOM    354  C6   DC A  17      61.832-419.858  45.831 
ATOM    355  P    DG A  18      66.634-417.847  49.505 
ATOM    356  OP1  DG A  18      67.239-418.442  50.718 
ATOM    357  OP2  DG A  18      65.619-416.795  49.735 
ATOM    358  O5'  DG A  18      67.787-417.281  48.551 
ATOM    359  C5'  DG A  18      68.420-418.174  47.615 
ATOM    360  C4'  DG A  18      68.572-417.493  46.269 
ATOM    361  O4'  DG A  18      67.401-417.672  45.421 
ATOM    362  C3'  DG A  18      68.769-415.978  46.310 
ATOM    363  O3'  DG A  18      69.675-415.604  45.279 
ATOM    364  C2'  DG A  18      67.393-415.399  45.979 
ATOM    365  C1'  DG A  18      67.034-416.407  44.891 
ATOM    366  N9   DG A  18      65.581-416.446  44.566 
ATOM    367  C8   DG A  18      64.496-416.265  45.397 
ATOM    368  N7   DG A  18      63.338-416.362  44.792 
ATOM    369  C5   DG A  18      63.679-416.625  43.466 
ATOM    370  C6   DG A  18      62.849-416.831  42.334 
ATOM    371  O6   DG A  18      61.623-416.823  42.266 
ATOM    372  N1   DG A  18      63.607-417.067  41.179 
ATOM    373  C2   DG A  18      64.987-417.102  41.126 
ATOM    374  N2   DG A  18      65.523-417.344  39.927 
ATOM    375  N3   DG A  18      65.765-416.910  42.190 
ATOM    376  C4   DG A  18      65.044-416.678  43.317 
ATOM    377  P    DG A  19      70.761-414.464  45.577 
ATOM    378  OP1  DG A  19      71.936-415.062  46.249 
ATOM    379  OP2  DG A  19      70.113-413.336  46.281 
ATOM    380  O5'  DG A  19      71.160-414.014  44.094 
ATOM    381  C5'  DG A  19      71.089-414.981  43.029 
ATOM    382  C4'  DG A  19      70.453-414.355  41.803 
ATOM    383  O4'  DG A  19      69.002-414.477  41.808 
ATOM    384  C3'  DG A  19      70.696-412.858  41.618 
ATOM    385  O3'  DG A  19      70.844-412.584  40.230 
ATOM    386  C2'  DG A  19      69.411-412.193  42.110 
ATOM    387  C1'  DG A  19      68.445-413.207  41.506 
ATOM    388  N9   DG A  19      67.076-413.151  42.089 
ATOM    389  C8   DG A  19      66.690-412.866  43.381 
ATOM    390  N7   DG A  19      65.393-412.899  43.571 
ATOM    391  C5   DG A  19      64.883-413.229  42.316 
ATOM    392  C6   DG A  19      63.541-413.410  41.894 
ATOM    393  O6   DG A  19      62.508-413.316  42.552 
ATOM    394  N1   DG A  19      63.472-413.738  40.532 
ATOM    395  C2   DG A  19      64.557-413.873  39.690 
ATOM    396  N2   DG A  19      64.281-414.192  38.423 
ATOM    397  N3   DG A  19      65.817-413.704  40.087 
ATOM    398  C4   DG A  19      65.901-413.384  41.405 
ATOM    399  P    DA A  20      71.942-411.517  39.762 
ATOM    400  OP1  DA A  20      73.264-412.175  39.665 
ATOM    401  OP2  DA A  20      71.874-410.322  40.632 
ATOM    402  O5'  DA A  20      71.416-411.145  38.297 
ATOM    403  C5'  DA A  20      70.699-412.137  37.540 
ATOM    404  C4'  DA A  20      69.492-411.507  36.874 
ATOM    405  O4'  DA A  20      68.313-411.524  37.730 
ATOM    406  C3'  DA A  20      69.640-410.038  36.479 
ATOM    407  O3'  DA A  20      68.959-409.821  35.250 
ATOM    408  C2'  DA A  20      68.913-409.267  37.581 
ATOM    409  C1'  DA A  20      67.736-410.228  37.722 
ATOM    410  N9   DA A  20      66.969-410.055  38.988 
ATOM    411  C8   DA A  20      67.437-409.703  40.221 
ATOM    412  N7   DA A  20      66.516-409.633  41.131 
ATOM    413  C5   DA A  20      65.350-409.962  40.454 
ATOM    414  C6   DA A  20      64.012-410.068  40.866 
ATOM    415  N6   DA A  20      63.605-409.843  42.123 
ATOM    416  N1   DA A  20      63.102-410.415  39.936 
ATOM    417  C2   DA A  20      63.512-410.638  38.689 
ATOM    418  N3   DA A  20      64.727-410.570  38.189 
ATOM    419  C4   DA A  20      65.618-410.221  39.140 
ATOM    420  P    DT A  21      69.619-408.851  34.160 
ATOM    421  OP1  DT A  21      70.607-409.606  33.357 
ATOM    422  OP2  DT A  21      70.119-407.627  34.823 
ATOM    423  O5'  DT A  21      68.351-408.490  33.252 
ATOM    424  C5'  DT A  21      67.287-409.452  33.123 
ATOM    425  C4'  DT A  21      65.944-408.758  33.242 
ATOM    426  O4'  DT A  21      65.490-408.662  34.622 
ATOM    427  C3'  DT A  21      65.893-407.317  32.736 
ATOM    428  O3'  DT A  21      64.631-407.091  32.119 
ATOM    429  C2'  DT A  21      65.976-406.460  33.999 
ATOM    430  C1'  DT A  21      65.067-407.329  34.863 
ATOM    431  N1   DT A  21      65.193-407.060  36.322 
ATOM    432  C2   DT A  21      64.054-407.178  37.081 
ATOM    433  O2   DT A  21      62.973-407.488  36.610 
ATOM    434  N3   DT A  21      64.208-406.921  38.430 
ATOM    435  C4   DT A  21      65.379-406.564  39.065 
ATOM    436  O4   DT A  21      65.394-406.359  40.281 
ATOM    437  C5   DT A  21      66.521-406.465  38.187 
ATOM    438  C7   DT A  21      67.836-406.082  38.798 
ATOM    439  C6   DT A  21      66.399-406.710  36.872 
ATOM    440  P    DC A  22      64.565-406.207  30.786 
ATOM    441  OP1  DC A  22      64.867-407.056  29.613 
ATOM    442  OP2  DC A  22      65.408-405.001  30.949 
ATOM    443  O5'  DC A  22      63.023-405.784  30.763 
ATOM    444  C5'  DC A  22      62.047-406.671  31.342 
ATOM    445  C4'  DC A  22      61.056-405.879  32.173 
ATOM    446  O4'  DC A  22      61.497-405.707  33.550 
ATOM    447  C3'  DC A  22      60.775-404.455  31.694 
ATOM    448  O3'  DC A  22      59.401-404.159  31.912 
ATOM    449  C2'  DC A  22      61.615-403.566  32.610 
ATOM    450  C1'  DC A  22      61.350-404.339  33.898 
ATOM    451  N1   DC A  22      62.315-404.033  34.991 
ATOM    452  C2   DC A  22      61.839-404.040  36.299 
ATOM    453  O2   DC A  22      60.646-404.299  36.498 
ATOM    454  N3   DC A  22      62.703-403.763  37.310 
ATOM    455  C4   DC A  22      63.988-403.489  37.051 
ATOM    456  N4   DC A  22      64.791-403.225  38.071 
ATOM    457  C5   DC A  22      64.498-403.475  35.713 
ATOM    458  C6   DC A  22      63.618-403.754  34.718 
ATOM    459  P    DC A  23      58.604-403.316  30.809 
ATOM    460  OP1  DC A  23      58.129-404.222  29.740 
ATOM    461  OP2  DC A  23      59.430-402.169  30.369 
ATOM    462  O5'  DC A  23      57.357-402.784  31.658 
ATOM    463  C5'  DC A  23      56.869-403.579  32.756 
ATOM    464  C4'  DC A  23      56.583-402.692  33.951 
ATOM    465  O4'  DC A  23      57.752-402.507  34.798 
ATOM    466  C3'  DC A  23      56.132-401.267  33.629 
ATOM    467  O3'  DC A  23      55.158-400.866  34.584 
ATOM    468  C2'  DC A  23      57.384-400.412  33.823 
ATOM    469  C1'  DC A  23      57.891-401.121  35.074 
ATOM    470  N1   DC A  23      59.324-400.851  35.377 
ATOM    471  C2   DC A  23      59.702-400.782  36.715 
ATOM    472  O2   DC A  23      58.842-400.947  37.588 
ATOM    473  N3   DC A  23      61.004-400.535  37.014 
ATOM    474  C4   DC A  23      61.906-400.362  36.039 
ATOM    475  N4   DC A  23      63.163-400.124  36.380 
ATOM    476  C5   DC A  23      61.537-400.429  34.656 
ATOM    477  C6   DC A  23      60.231-400.676  34.379 
ATOM    478  P    DT A  24      53.901-400.004  34.096 
ATOM    479  OP1  DT A  24      52.855-400.908  33.567 
ATOM    480  OP2  DT A  24      54.358-398.935  33.180 
ATOM    481  O5'  DT A  24      53.407-399.357  35.474 
ATOM    482  C5'  DT A  24      53.622-400.078  36.700 
ATOM    483  C4'  DT A  24      54.124-399.135  37.775 
ATOM    484  O4'  DT A  24      55.575-399.007  37.770 
ATOM    485  C3'  DT A  24      53.626-397.693  37.680 
ATOM    486  O3'  DT A  24      53.411-397.191  38.994 
ATOM    487  C2'  DT A  24      54.789-396.924  37.050 
ATOM    488  C1'  DT A  24      55.902-397.627  37.819 
ATOM    489  N1   DT A  24      57.252-397.451  37.213 
ATOM    490  C2   DT A  24      58.318-397.369  38.075 
ATOM    491  O2   DT A  24      58.199-397.435  39.286 
ATOM    492  N3   DT A  24      59.554-397.205  37.477 
ATOM    493  C4   DT A  24      59.802-397.119  36.122 
ATOM    494  O4   DT A  24      60.953-396.972  35.705 
ATOM    495  C5   DT A  24      58.621-397.215  35.299 
ATOM    496  C7   DT A  24      58.802-397.130  33.812 
ATOM    497  C6   DT A  24      57.407-397.374  35.854 
ATOM    498  P    DG A  25      52.142-396.257  39.269 
ATOM    499  OP1  DG A  25      50.948-397.100  39.510 
ATOM    500  OP2  DG A  25      52.020-395.254  38.189 
ATOM    501  O5'  DG A  25      52.572-395.532  40.629 
ATOM    502  C5'  DG A  25      53.436-396.227  41.547 
ATOM    503  C4'  DG A  25      54.507-395.288  42.063 
ATOM    504  O4'  DG A  25      55.685-395.265  41.207 
ATOM    505  C3'  DG A  25      54.105-393.818  42.176 
ATOM    506  O3'  DG A  25      54.720-393.260  43.332 
ATOM    507  C2'  DG A  25      54.710-393.155  40.938 
ATOM    508  C1'  DG A  25      56.035-393.912  40.961 
ATOM    509  N9   DG A  25      56.780-393.853  39.674 
ATOM    510  C8   DG A  25      56.294-393.824  38.386 
ATOM    511  N7   DG A  25      57.224-393.771  37.464 
ATOM    512  C5   DG A  25      58.412-393.764  38.193 
ATOM    513  C6   DG A  25      59.758-393.716  37.747 
ATOM    514  O6   DG A  25      60.187-393.669  36.596 
ATOM    515  N1   DG A  25      60.656-393.727  38.824 
ATOM    516  C2   DG A  25      60.299-393.778  40.157 
ATOM    517  N2   DG A  25      61.305-393.781  41.034 
ATOM    518  N3   DG A  25      59.035-393.824  40.575 
ATOM    519  C4   DG A  25      58.153-393.814  39.543 
ATOM    520  P    DC A  26      53.888-392.228  44.230 
ATOM    521  OP1  DC A  26      53.029-392.975  45.176 
ATOM    522  OP2  DC A  26      53.198-391.254  43.357 
ATOM    523  O5'  DC A  26      55.061-391.492  45.033 
ATOM    524  C5'  DC A  26      56.270-392.218  45.323 
ATOM    525  C4'  DC A  26      57.478-391.342  45.054 
ATOM    526  O4'  DC A  26      57.932-391.432  43.674 
ATOM    527  C3'  DC A  26      57.276-389.844  45.279 
ATOM    528  O3'  DC A  26      58.471-389.295  45.821 
ATOM    529  C2'  DC A  26      57.068-389.267  43.879 
ATOM    530  C1'  DC A  26      58.125-390.116  43.179 
ATOM    531  N1   DC A  26      57.980-390.153  41.697 
ATOM    532  C2   DC A  26      59.142-390.217  40.932 
ATOM    533  O2   DC A  26      60.234-390.242  41.509 
ATOM    534  N3   DC A  26      59.030-390.251  39.579 
ATOM    535  C4   DC A  26      57.827-390.222  38.992 
ATOM    536  N4   DC A  26      57.772-390.257  37.670 
ATOM    537  C5   DC A  26      56.620-390.155  39.761 
ATOM    538  C6   DC A  26      56.752-390.122  41.111 
ATOM    539  P    DT A  27      58.363-388.177  46.962 
ATOM    540  OP1  DT A  27      58.190-388.829  48.280 
ATOM    541  OP2  DT A  27      57.332-387.185  46.588 
ATOM    542  O5'  DT A  27      59.812-387.503  46.881 
ATOM    543  C5'  DT A  27      60.933-388.304  46.463 
ATOM    544  C4'  DT A  27      61.789-387.527  45.483 
ATOM    545  O4'  DT A  27      61.346-387.694  44.105 
ATOM    546  C3'  DT A  27      61.816-386.011  45.680 
ATOM    547  O3'  DT A  27      63.123-385.532  45.387 
ATOM    548  C2'  DT A  27      60.852-385.466  44.626 
ATOM    549  C1'  DT A  27      61.266-386.411  43.502 
ATOM    550  N1   DT A  27      60.281-386.485  42.388 
ATOM    551  C2   DT A  27      60.781-386.656  41.120 
ATOM    552  O2   DT A  27      61.974-386.747  40.884 
ATOM    553  N3   DT A  27      59.839-386.719  40.112 
ATOM    554  C4   DT A  27      58.470-386.628  40.265 
ATOM    555  O4   DT A  27      57.724-386.698  39.287 
ATOM    556  C5   DT A  27      58.041-386.449  41.632 
ATOM    557  C7   DT A  27      56.565-386.340  41.888 
ATOM    558  C6   DT A  27      58.936-386.384  42.631 
ATOM    559  P    DG A  28      63.747-384.374  46.299 
ATOM    560  OP1  DG A  28      64.352-384.969  47.512 
ATOM    561  OP2  DG A  28      62.732-383.322  46.528 
ATOM    562  O5'  DG A  28      64.901-383.808  45.345 
ATOM    563  C5'  DG A  28      65.534-384.701  44.408 
ATOM    564  C4'  DG A  28      65.685-384.020  43.063 
ATOM    565  O4'  DG A  28      64.514-384.199  42.214 
ATOM    566  C3'  DG A  28      65.882-382.504  43.103 
ATOM    567  O3'  DG A  28      66.789-382.131  42.073 
ATOM    568  C2'  DG A  28      64.506-381.926  42.772 
ATOM    569  C1'  DG A  28      64.147-382.934  41.685 
ATOM    570  N9   DG A  28      62.695-382.973  41.360 
ATOM    571  C8   DG A  28      61.610-382.792  42.191 
ATOM    572  N7   DG A  28      60.451-382.889  41.585 
ATOM    573  C5   DG A  28      60.792-383.152  40.259 
ATOM    574  C6   DG A  28      59.962-383.357  39.127 
ATOM    575  O6   DG A  28      58.736-383.350  39.059 
ATOM    576  N1   DG A  28      60.721-383.594  37.972 
ATOM    577  C2   DG A  28      62.100-383.629  37.919 
ATOM    578  N2   DG A  28      62.636-383.871  36.720 
ATOM    579  N3   DG A  28      62.878-383.436  38.983 
ATOM    580  C4   DG A  28      62.158-383.205  40.111 
ATOM    581  P    DG A  29      67.874-380.991  42.370 
ATOM    582  OP1  DG A  29      69.049-381.589  43.043 
ATOM    583  OP2  DG A  29      67.227-379.862  43.074 
ATOM    584  O5'  DG A  29      68.273-380.541  40.888 
ATOM    585  C5'  DG A  29      68.202-381.508  39.822 
ATOM    586  C4'  DG A  29      67.566-380.882  38.597 
ATOM    587  O4'  DG A  29      66.115-381.004  38.602 
ATOM    588  C3'  DG A  29      67.810-379.385  38.412 
ATOM    589  O3'  DG A  29      67.958-379.111  37.024 
ATOM    590  C2'  DG A  29      66.525-378.719  38.903 
ATOM    591  C1'  DG A  29      65.558-379.734  38.299 
ATOM    592  N9   DG A  29      64.189-379.678  38.882 
ATOM    593  C8   DG A  29      63.803-379.393  40.174 
ATOM    594  N7   DG A  29      62.507-379.426  40.365 
ATOM    595  C5   DG A  29      61.997-379.756  39.110 
ATOM    596  C6   DG A  29      60.654-379.937  38.688 
ATOM    597  O6   DG A  29      59.622-379.843  39.345 
ATOM    598  N1   DG A  29      60.585-380.265  37.326 
ATOM    599  C2   DG A  29      61.671-380.400  36.484 
ATOM    600  N2   DG A  29      61.394-380.719  35.217 
ATOM    601  N3   DG A  29      62.931-380.230  36.881 
ATOM    602  C4   DG A  29      63.015-379.911  38.199 
ATOM    603  P    DT A  30      69.056-378.043  36.556 
ATOM    604  OP1  DT A  30      70.377-378.702  36.459 
ATOM    605  OP2  DT A  30      68.988-376.849  37.425 
ATOM    606  O5'  DT A  30      68.530-377.672  35.091 
ATOM    607  C5'  DT A  30      67.812-378.664  34.333 
ATOM    608  C4'  DT A  30      66.605-378.034  33.667 
ATOM    609  O4'  DT A  30      65.427-378.051  34.523 
ATOM    610  C3'  DT A  30      66.753-376.565  33.273 
ATOM    611  O3'  DT A  30      66.073-376.347  32.043 
ATOM    612  C2'  DT A  30      66.026-375.793  34.374 
ATOM    613  C1'  DT A  30      64.849-376.754  34.515 
ATOM    614  N1   DT A  30      64.083-376.581  35.781 
ATOM    615  C2   DT A  30      62.727-376.796  35.725 
ATOM    616  O2   DT A  30      62.148-377.116  34.702 
ATOM    617  N3   DT A  30      62.050-376.626  36.917 
ATOM    618  C4   DT A  30      62.603-376.267  38.129 
ATOM    619  O4   DT A  30      61.894-376.145  39.131 
ATOM    620  C5   DT A  30      64.032-376.063  38.087 
ATOM    621  C7   DT A  30      64.715-375.670  39.365 
ATOM    622  C6   DT A  30      64.715-376.222  36.942 
ATOM    623  P    DA A  31      66.732-375.378  30.953 
ATOM    624  OP1  DA A  31      67.720-376.133  30.150 
ATOM    625  OP2  DA A  31      67.233-374.154  31.616 
ATOM    626  O5'  DA A  31      65.464-375.016  30.045 
ATOM    627  C5'  DA A  31      64.401-375.978  29.916 
ATOM    628  C4'  DA A  31      63.058-375.285  30.036 
ATOM    629  O4'  DA A  31      62.603-375.189  31.416 
ATOM    630  C3'  DA A  31      63.006-373.844  29.530 
ATOM    631  O3'  DA A  31      61.744-373.618  28.913 
ATOM    632  C2'  DA A  31      63.089-372.987  30.792 
ATOM    633  C1'  DA A  31      62.181-373.856  31.656 
ATOM    634  N9   DA A  31      62.306-373.587  33.116 
ATOM    635  C8   DA A  31      63.421-373.231  33.820 
ATOM    636  N7   DA A  31      63.208-373.065  35.089 
ATOM    637  C5   DA A  31      61.855-373.331  35.240 
ATOM    638  C6   DA A  31      61.008-373.327  36.360 
ATOM    639  N6   DA A  31      61.422-373.032  37.600 
ATOM    640  N1   DA A  31      59.714-373.637  36.158 
ATOM    641  C2   DA A  31      59.307-373.930  34.924 
ATOM    642  N3   DA A  31      60.003-373.965  33.807 
ATOM    643  C4   DA A  31      61.293-373.651  34.037 
ATOM    644  P    DG A  32      61.679-372.734  27.580 
ATOM    645  OP1  DG A  32      61.981-373.583  26.406 
ATOM    646  OP2  DG A  32      62.521-371.528  27.743 
ATOM    647  O5'  DG A  32      60.136-372.311  27.556 
ATOM    648  C5'  DG A  32      59.161-373.198  28.135 
ATOM    649  C4'  DG A  32      58.169-372.406  28.966 
ATOM    650  O4'  DG A  32      58.611-372.233  30.343 
ATOM    651  C3'  DG A  32      57.888-370.982  28.488 
ATOM    652  O3'  DG A  32      56.514-370.686  28.706 
ATOM    653  C2'  DG A  32      58.729-370.093  29.403 
ATOM    654  C1'  DG A  32      58.463-370.866  30.692 
ATOM    655  N9   DG A  32      59.428-370.560  31.784 
ATOM    656  C8   DG A  32      60.770-370.257  31.701 
ATOM    657  N7   DG A  32      61.340-370.037  32.861 
ATOM    658  C5   DG A  32      60.303-370.204  33.777 
ATOM    659  C6   DG A  32      60.306-370.093  35.191 
ATOM    660  O6   DG A  32      61.241-369.821  35.940 
ATOM    661  N1   DG A  32      59.035-370.343  35.728 
ATOM    662  C2   DG A  32      57.909-370.659  34.993 
ATOM    663  N2   DG A  32      56.790-370.862  35.693 
ATOM    664  N3   DG A  32      57.907-370.763  33.665 
ATOM    665  C4   DG A  32      59.132-370.523  33.130 
ATOM    666  P    DG A  33      55.718-369.843  27.603 
ATOM    667  OP1  DG A  33      55.243-370.749  26.533 
ATOM    668  OP2  DG A  33      56.543-368.696  27.162 
ATOM    669  O5'  DG A  33      54.470-369.311  28.451 
ATOM    670  C5'  DG A  33      53.983-370.106  29.549 
ATOM    671  C4'  DG A  33      53.696-369.219  30.744 
ATOM    672  O4'  DG A  33      54.865-369.034  31.592 
ATOM    673  C3'  DG A  33      53.246-367.794  30.423 
ATOM    674  O3'  DG A  33      52.271-367.393  31.378 
ATOM    675  C2'  DG A  33      54.497-366.939  30.616 
ATOM    676  C1'  DG A  33      55.004-367.648  31.867 
ATOM    677  N9   DG A  33      56.437-367.378  32.171 
ATOM    678  C8   DG A  33      57.488-367.176  31.303 
ATOM    679  N7   DG A  33      58.637-366.959  31.896 
ATOM    680  C5   DG A  33      58.325-367.021  33.254 
ATOM    681  C6   DG A  33      59.159-366.866  34.391 
ATOM    682  O6   DG A  33      60.365-366.638  34.436 
ATOM    683  N1   DG A  33      58.433-367.006  35.582 
ATOM    684  C2   DG A  33      57.078-367.263  35.662 
ATOM    685  N2   DG A  33      56.572-367.362  36.895 
ATOM    686  N3   DG A  33      56.296-367.410  34.595 
ATOM    687  C4   DG A  33      56.985-367.276  33.432 
ATOM    688  P    DA A  34      51.014-366.530  30.889 
ATOM    689  OP1  DA A  34      49.968-367.435  30.361 
ATOM    690  OP2  DA A  34      51.471-365.462  29.974 
ATOM    691  O5'  DA A  34      50.521-365.883  32.267 
ATOM    692  C5'  DA A  34      50.735-366.605  33.494 
ATOM    693  C4'  DA A  34      51.237-365.662  34.568 
ATOM    694  O4'  DA A  34      52.688-365.534  34.564 
ATOM    695  C3'  DA A  34      50.740-364.219  34.473 
ATOM    696  O3'  DA A  34      50.525-363.718  35.787 
ATOM    697  C2'  DA A  34      51.902-363.451  33.843 
ATOM    698  C1'  DA A  34      53.016-364.154  34.613 
ATOM    699  N9   DA A  34      54.366-363.978  34.007 
ATOM    700  C8   DA A  34      54.696-363.883  32.685 
ATOM    701  N7   DA A  34      55.966-363.732  32.472 
ATOM    702  C5   DA A  34      56.521-363.725  33.744 
ATOM    703  C6   DA A  34      57.843-363.598  34.200 
ATOM    704  N6   DA A  34      58.896-363.445  33.386 
ATOM    705  N1   DA A  34      58.045-363.632  35.532 
ATOM    706  C2   DA A  34      56.994-363.785  36.336 
ATOM    707  N3   DA A  34      55.723-363.913  36.028 
ATOM    708  C4   DA A  34      55.548-363.875  34.691 
ATOM    709  P    DG A  35      49.255-362.784  36.063 
ATOM    710  OP1  DG A  35      48.062-363.627  36.303 
ATOM    711  OP2  DG A  35      49.133-361.780  34.982 
ATOM    712  O5'  DG A  35      49.685-362.059  37.422 
ATOM    713  C5'  DG A  35      50.549-362.754  38.341 
ATOM    714  C4'  DG A  35      51.621-361.815  38.857 
ATOM    715  O4'  DG A  35      52.799-361.792  38.000 
ATOM    716  C3'  DG A  35      51.219-360.345  38.969 
ATOM    717  O3'  DG A  35      51.833-359.786  40.125 
ATOM    718  C2'  DG A  35      51.823-359.682  37.732 
ATOM    719  C1'  DG A  35      53.148-360.439  37.755 
ATOM    720  N9   DG A  35      53.894-360.380  36.467 
ATOM    721  C8   DG A  35      53.407-360.350  35.179 
ATOM    722  N7   DG A  35      54.338-360.298  34.257 
ATOM    723  C5   DG A  35      55.526-360.291  34.986 
ATOM    724  C6   DG A  35      56.872-360.243  34.540 
ATOM    725  O6   DG A  35      57.301-360.196  33.390 
ATOM    726  N1   DG A  35      57.770-360.254  35.618 
ATOM    727  C2   DG A  35      57.412-360.305  36.950 
ATOM    728  N2   DG A  35      58.419-360.308  37.827 
ATOM    729  N3   DG A  35      56.148-360.351  37.368 
ATOM    730  C4   DG A  35      55.266-360.340  36.336 
ATOM    731  P    DA A  36      51.001-358.755  41.024 
ATOM    732  OP1  DA A  36      50.142-359.502  41.970 
ATOM    733  OP2  DA A  36      50.311-357.781  40.150 
ATOM    734  O5'  DA A  36      52.175-358.019  41.827 
ATOM    735  C5'  DA A  36      53.383-358.745  42.117 
ATOM    736  C4'  DA A  36      54.591-357.869  41.847 
ATOM    737  O4'  DA A  36      55.045-357.959  40.467 
ATOM    738  C3'  DA A  36      54.390-356.371  42.072 
ATOM    739  O3'  DA A  36      55.584-355.822  42.615 
ATOM    740  C2'  DA A  36      54.181-355.794  40.672 
ATOM    741  C1'  DA A  36      55.239-356.643  39.972 
ATOM    742  N9   DA A  36      55.093-356.680  38.490 
ATOM    743  C8   DA A  36      53.946-356.657  37.750 
ATOM    744  N7   DA A  36      54.147-356.700  36.469 
ATOM    745  C5   DA A  36      55.529-356.755  36.350 
ATOM    746  C6   DA A  36      56.382-356.819  35.235 
ATOM    747  N6   DA A  36      55.944-356.838  33.968 
ATOM    748  N1   DA A  36      57.706-356.861  35.471 
ATOM    749  C2   DA A  36      58.136-356.843  36.732 
ATOM    750  N3   DA A  36      57.439-356.785  37.845 
ATOM    751  C4   DA A  36      56.117-356.743  37.582 
ATOM    752  P    DA A  37      55.477-354.704  43.755 
ATOM    753  OP1  DA A  37      55.304-355.356  45.073 
ATOM    754  OP2  DA A  37      54.445-353.712  43.381 
ATOM    755  O5'  DA A  37      56.925-354.030  43.674 
ATOM    756  C5'  DA A  37      58.046-354.831  43.256 
ATOM    757  C4'  DA A  37      58.902-354.054  42.276 
ATOM    758  O4'  DA A  37      58.460-354.221  40.899 
ATOM    759  C3'  DA A  37      58.929-352.538  42.473 
ATOM    760  O3'  DA A  37      60.236-352.059  42.180 
ATOM    761  C2'  DA A  37      57.965-351.993  41.419 
ATOM    762  C1'  DA A  37      58.380-352.938  40.296 
ATOM    763  N9   DA A  37      57.394-353.012  39.181 
ATOM    764  C8   DA A  37      56.032-352.931  39.246 
ATOM    765  N7   DA A  37      55.446-353.029  38.093 
ATOM    766  C5   DA A  37      56.494-353.188  37.197 
ATOM    767  C6   DA A  37      56.530-353.349  35.802 
ATOM    768  N6   DA A  37      55.434-353.377  35.031 
ATOM    769  N1   DA A  37      57.739-353.479  35.226 
ATOM    770  C2   DA A  37      58.826-353.451  35.997 
ATOM    771  N3   DA A  37      58.914-353.307  37.301 
ATOM    772  C4   DA A  37      57.690-353.178  37.854 
ATOM    773  P    DC A  38      60.861-350.901  43.092 
ATOM    774  OP1  DC A  38      61.466-351.496  44.305 
ATOM    775  OP2  DC A  38      59.846-349.849  43.321 
ATOM    776  O5'  DC A  38      62.014-350.335  42.138 
ATOM    777  C5'  DC A  38      62.647-351.228  41.202 
ATOM    778  C4'  DC A  38      62.798-350.546  39.856 
ATOM    779  O4'  DC A  38      61.628-350.726  39.008 
ATOM    780  C3'  DC A  38      62.996-349.031  39.896 
ATOM    781  O3'  DC A  38      63.902-348.658  38.866 
ATOM    782  C2'  DC A  38      61.619-348.453  39.566 
ATOM    783  C1'  DC A  38      61.261-349.461  38.478 
ATOM    784  N1   DC A  38      59.808-349.499  38.153 
ATOM    785  C2   DC A  38      59.445-349.749  36.832 
ATOM    786  O2   DC A  38      60.335-349.927  35.992 
ATOM    787  N3   DC A  38      58.125-349.787  36.514 
ATOM    788  C4   DC A  38      57.191-349.589  37.454 
ATOM    789  N4   DC A  38      55.918-349.637  37.093 
ATOM    790  C5   DC A  38      57.544-349.331  38.818 
ATOM    791  C6   DC A  38      58.868-349.296  39.115 
ATOM    792  P    DC A  39      64.987-347.518  39.163 
ATOM    793  OP1  DC A  39      66.163-348.116  39.836 
ATOM    794  OP2  DC A  39      64.340-346.389  39.868 
ATOM    795  O5'  DC A  39      65.386-347.068  37.681 
ATOM    796  C5'  DC A  39      65.316-348.034  36.616 
ATOM    797  C4'  DC A  39      64.679-347.409  35.390 
ATOM    798  O4'  DC A  39      63.229-347.531  35.395 
ATOM    799  C3'  DC A  39      64.923-345.912  35.205 
ATOM    800  O3'  DC A  39      65.071-345.638  33.817 
ATOM    801  C2'  DC A  39      63.638-345.246  35.697 
ATOM    802  C1'  DC A  39      62.672-346.261  35.093 
ATOM    803  N1   DC A  39      61.303-346.205  35.676 
ATOM    804  C2   DC A  39      60.226-346.470  34.833 
ATOM    805  O2   DC A  39      60.449-346.739  33.647 
ATOM    806  N3   DC A  39      58.969-346.424  35.346 
ATOM    807  C4   DC A  39      58.770-346.129  36.636 
ATOM    808  N4   DC A  39      57.525-346.096  37.088 
ATOM    809  C5   DC A  39      59.863-345.852  37.519 
ATOM    810  C6   DC A  39      61.111-345.903  36.988 
ATOM    811  P    DT A  40      66.169-344.570  33.349 
ATOM    812  OP1  DT A  40      67.491-345.229  33.252 
ATOM    813  OP2  DT A  40      66.101-343.376  34.219 
ATOM    814  O5'  DT A  40      65.643-344.199  31.884 
ATOM    815  C5'  DT A  40      64.925-345.191  31.127 
ATOM    816  C4'  DT A  40      63.718-344.561  30.460 
ATOM    817  O4'  DT A  40      62.540-344.578  31.317 
ATOM    818  C3'  DT A  40      63.867-343.092  30.066 
ATOM    819  O3'  DT A  40      63.186-342.874  28.837 
ATOM    820  C2'  DT A  40      63.140-342.320  31.167 
ATOM    821  C1'  DT A  40      61.963-343.281  31.309 
ATOM    822  N1   DT A  40      61.196-343.108  32.574 
ATOM    823  C2   DT A  40      59.840-343.323  32.519 
ATOM    824  O2   DT A  40      59.261-343.643  31.495 
ATOM    825  N3   DT A  40      59.163-343.153  33.711 
ATOM    826  C4   DT A  40      59.717-342.794  34.922 
ATOM    827  O4   DT A  40      59.008-342.672  35.924 
ATOM    828  C5   DT A  40      61.146-342.590  34.881 
ATOM    829  C7   DT A  40      61.828-342.197  36.158 
ATOM    830  C6   DT A  40      61.828-342.749  33.735 
ATOM    831  P    DA A  41      63.846-341.905  27.746 
ATOM    832  OP1  DA A  41      64.834-342.660  26.944 
ATOM    833  OP2  DA A  41      64.346-340.681  28.409 
ATOM    834  O5'  DA A  41      62.578-341.543  26.839 
ATOM    835  C5'  DA A  41      61.514-342.505  26.709 
ATOM    836  C4'  DA A  41      60.171-341.812  26.829 
ATOM    837  O4'  DA A  41      59.717-341.716  28.209 
ATOM    838  C3'  DA A  41      60.119-340.371  26.323 
ATOM    839  O3'  DA A  41      58.858-340.145  25.706 
ATOM    840  C2'  DA A  41      60.203-339.514  27.585 
ATOM    841  C1'  DA A  41      59.294-340.383  28.449 
ATOM    842  N9   DA A  41      59.420-340.114  29.909 
ATOM    843  C8   DA A  41      60.535-339.758  30.613 
ATOM    844  N7   DA A  41      60.322-339.592  31.882 
ATOM    845  C5   DA A  41      58.968-339.858  32.033 
ATOM    846  C6   DA A  41      58.121-339.854  33.153 
ATOM    847  N6   DA A  41      58.536-339.559  34.393 
ATOM    848  N1   DA A  41      56.827-340.164  32.951 
ATOM    849  C2   DA A  41      56.421-340.456  31.717 
ATOM    850  N3   DA A  41      57.116-340.492  30.601 
ATOM    851  C4   DA A  41      58.407-340.178  30.830 
ATOM    852  P    DG A  42      58.792-339.261  24.373 
ATOM    853  OP1  DG A  42      59.094-340.110  23.200 
ATOM    854  OP2  DG A  42      59.634-338.055  24.536 
ATOM    855  O5'  DG A  42      57.250-338.838  24.349 
ATOM    856  C5'  DG A  42      56.274-339.725  24.929 
ATOM    857  C4'  DG A  42      55.282-338.933  25.759 
ATOM    858  O4'  DG A  42      55.724-338.760  27.136 
ATOM    859  C3'  DG A  42      55.002-337.509  25.281 
ATOM    860  O3'  DG A  42      53.627-337.212  25.499 
ATOM    861  C2'  DG A  42      55.842-336.620  26.196 
ATOM    862  C1'  DG A  42      55.576-337.393  27.485 
ATOM    863  N9   DG A  42      56.542-337.087  28.577 
ATOM    864  C8   DG A  42      57.884-336.784  28.495 
ATOM    865  N7   DG A  42      58.453-336.564  29.654 
ATOM    866  C5   DG A  42      57.416-336.731  30.570 
ATOM    867  C6   DG A  42      57.419-336.620  31.985 
ATOM    868  O6   DG A  42      58.354-336.348  32.733 
ATOM    869  N1   DG A  42      56.149-336.870  32.521 
ATOM    870  C2   DG A  42      55.022-337.186  31.786 
ATOM    871  N2   DG A  42      53.904-337.388  32.486 
ATOM    872  N3   DG A  42      55.020-337.290  30.459 
ATOM    873  C4   DG A  42      56.245-337.050  29.923 
ATOM    874  P    DA A  43      52.831-336.370  24.396 
ATOM    875  OP1  DA A  43      52.356-337.276  23.326 
ATOM    876  OP2  DA A  43      53.657-335.223  23.956 
ATOM    877  O5'  DA A  43      51.584-335.838  25.244 
ATOM    878  C5'  DA A  43      51.096-336.633  26.342 
ATOM    879  C4'  DA A  43      50.810-335.746  27.538 
ATOM    880  O4'  DA A  43      51.979-335.561  28.385 
ATOM    881  C3'  DA A  43      50.359-334.321  27.216 
ATOM    882  O3'  DA A  43      49.385-333.919  28.171 
ATOM    883  C2'  DA A  43      51.611-333.466  27.410 
ATOM    884  C1'  DA A  43      52.117-334.175  28.661 
ATOM    885  N9   DA A  43      53.551-333.905  28.964 
ATOM    886  C8   DA A  43      54.581-333.707  28.090 
ATOM    887  N7   DA A  43      55.722-333.491  28.664 
ATOM    888  C5   DA A  43      55.432-333.550  30.020 
ATOM    889  C6   DA A  43      56.229-333.401  31.167 
ATOM    890  N6   DA A  43      57.545-333.151  31.126 
ATOM    891  N1   DA A  43      55.621-333.519  32.362 
ATOM    892  C2   DA A  43      54.313-333.767  32.397 
ATOM    893  N3   DA A  43      53.471-333.924  31.398 
ATOM    894  C4   DA A  43      54.104-333.802  30.213 
ATOM    895  P    DG A  44      48.128-333.057  27.683 
ATOM    896  OP1  DG A  44      47.082-333.961  27.154 
ATOM    897  OP2  DG A  44      48.585-331.988  26.767 
ATOM    898  O5'  DG A  44      47.634-332.410  29.060 
ATOM    899  C5'  DG A  44      47.849-333.132  30.287 
ATOM    900  C4'  DG A  44      48.351-332.189  31.362 
ATOM    901  O4'  DG A  44      49.801-332.061  31.357 
ATOM    902  C3'  DG A  44      47.853-330.746  31.266 
ATOM    903  O3'  DG A  44      47.638-330.245  32.580 
ATOM    904  C2'  DG A  44      49.015-329.977  30.637 
ATOM    905  C1'  DG A  44      50.129-330.681  31.406 
ATOM    906  N9   DG A  44      51.479-330.505  30.800 
ATOM    907  C8   DG A  44      51.832-330.407  29.471 
ATOM    908  N7   DG A  44      53.118-330.255  29.270 
ATOM    909  C5   DG A  44      53.656-330.250  30.556 
ATOM    910  C6   DG A  44      55.003-330.119  30.983 
ATOM    911  O6   DG A  44      56.015-329.977  30.303 
ATOM    912  N1   DG A  44      55.104-330.168  32.380 
ATOM    913  C2   DG A  44      54.043-330.324  33.251 
ATOM    914  N2   DG A  44      54.350-330.346  34.550 
ATOM    915  N3   DG A  44      52.780-330.448  32.849 
ATOM    916  C4   DG A  44      52.664-330.402  31.497 
ATOM    917  P    DT A  45      46.369-329.311  32.856 
ATOM    918  OP1  DT A  45      45.175-330.154  33.097 
ATOM    919  OP2  DT A  45      46.247-328.307  31.775 
ATOM    920  O5'  DT A  45      46.799-328.586  34.216 
ATOM    921  C5'  DT A  45      47.663-329.281  35.134 
ATOM    922  C4'  DT A  45      48.734-328.342  35.650 
ATOM    923  O4'  DT A  45      49.912-328.319  34.793 
ATOM    924  C3'  DT A  45      48.332-326.871  35.763 
ATOM    925  O3'  DT A  45      48.947-326.313  36.919 
ATOM    926  C2'  DT A  45      48.937-326.209  34.525 
ATOM    927  C1'  DT A  45      50.262-326.966  34.548 
ATOM    928  N1   DT A  45      51.007-326.907  33.261 
ATOM    929  C2   DT A  45      52.379-326.874  33.334 
ATOM    930  O2   DT A  45      52.988-326.892  34.389 
ATOM    931  N3   DT A  45      53.037-326.819  32.120 
ATOM    932  C4   DT A  45      52.449-326.794  30.871 
ATOM    933  O4   DT A  45      53.144-326.744  29.854 
ATOM    934  C5   DT A  45      51.007-326.832  30.897 
ATOM    935  C7   DT A  45      50.289-326.808  29.580 
ATOM    936  C6   DT A  45      50.342-326.885  32.063 
ATOM    937  P    DT A  46      48.115-325.282  37.817 
ATOM    938  OP1  DT A  46      47.256-326.029  38.763 
ATOM    939  OP2  DT A  46      47.425-324.308  36.944 
ATOM    940  O5'  DT A  46      49.288-324.546  38.620 
ATOM    941  C5'  DT A  46      50.496-325.272  38.910 
ATOM    942  C4'  DT A  46      51.705-324.396  38.641 
ATOM    943  O4'  DT A  46      52.159-324.486  37.260 
ATOM    944  C3'  DT A  46      51.503-322.898  38.865 
ATOM    945  O3'  DT A  46      52.698-322.349  39.408 
ATOM    946  C2'  DT A  46      51.295-322.321  37.465 
ATOM    947  C1'  DT A  46      52.352-323.170  36.765 
ATOM    948  N1   DT A  46      52.207-323.207  35.283 
ATOM    949  C2   DT A  46      53.362-323.271  34.543 
ATOM    950  O2   DT A  46      54.471-323.298  35.047 
ATOM    951  N3   DT A  46      53.188-323.302  33.173 
ATOM    952  C4   DT A  46      51.984-323.276  32.500 
ATOM    953  O4   DT A  46      51.953-323.309  31.268 
ATOM    954  C5   DT A  46      50.828-323.208  33.363 
ATOM    955  C7   DT A  46      49.476-323.175  32.711 
ATOM    956  C6   DT A  46      50.968-323.176  34.698 
ATOM    957  P    DG A  47      52.590-321.231  40.548 
ATOM    958  OP1  DG A  47      52.417-321.883  41.866 
ATOM    959  OP2  DG A  47      51.558-320.239  40.175 
ATOM    960  O5'  DG A  47      54.039-320.557  40.468 
ATOM    961  C5'  DG A  47      55.159-321.358  40.049 
ATOM    962  C4'  DG A  47      56.015-320.580  39.070 
ATOM    963  O4'  DG A  47      55.573-320.747  37.692 
ATOM    964  C3'  DG A  47      56.043-319.065  39.267 
ATOM    965  O3'  DG A  47      57.349-318.586  38.974 
ATOM    966  C2'  DG A  47      55.079-318.520  38.212 
ATOM    967  C1'  DG A  47      55.493-319.465  37.089 
ATOM    968  N9   DG A  47      54.508-319.539  35.974 
ATOM    969  C8   DG A  47      53.133-319.458  36.020 
ATOM    970  N7   DG A  47      52.552-319.560  34.849 
ATOM    971  C5   DG A  47      53.618-319.718  33.965 
ATOM    972  C6   DG A  47      53.619-319.879  32.554 
ATOM    973  O6   DG A  47      52.663-319.915  31.783 
ATOM    974  N1   DG A  47      54.923-320.006  32.054 
ATOM    975  C2   DG A  47      56.074-319.982  32.817 
ATOM    976  N2   DG A  47      57.222-320.120  32.150 
ATOM    977  N3   DG A  47      56.072-319.832  34.140 
ATOM    978  C4   DG A  47      54.815-319.707  34.641 
ATOM    979  P    DG A  48      57.974-317.428  39.885 
ATOM    980  OP1  DG A  48      58.579-318.022  41.098 
ATOM    981  OP2  DG A  48      56.959-316.376  40.115 
ATOM    982  O5'  DG A  48      59.128-316.862  38.931 
ATOM    983  C5'  DG A  48      59.760-317.755  37.995 
ATOM    984  C4'  DG A  48      59.912-317.073  36.649 
ATOM    985  O4'  DG A  48      58.741-317.253  35.801 
ATOM    986  C3'  DG A  48      60.109-315.558  36.690 
ATOM    987  O3'  DG A  48      61.016-315.185  35.659 
ATOM    988  C2'  DG A  48      58.733-314.980  36.359 
ATOM    989  C1'  DG A  48      58.374-315.988  35.271 
ATOM    990  N9   DG A  48      56.922-316.026  34.946 
ATOM    991  C8   DG A  48      55.837-315.846  35.777 
ATOM    992  N7   DG A  48      54.678-315.943  35.172 
ATOM    993  C5   DG A  48      55.019-316.206  33.846 
ATOM    994  C6   DG A  48      54.189-316.411  32.714 
ATOM    995  O6   DG A  48      52.963-316.404  32.646 
ATOM    996  N1   DG A  48      54.948-316.648  31.559 
ATOM    997  C2   DG A  48      56.327-316.682  31.506 
ATOM    998  N2   DG A  48      56.863-316.924  30.307 
ATOM    999  N3   DG A  48      57.105-316.490  32.570 
ATOM   1000  C4   DG A  48      56.385-316.259  33.697 
ATOM   1001  P    DG A  49      62.101-314.045  35.957 
ATOM   1002  OP1  DG A  49      63.276-314.643  36.629 
ATOM   1003  OP2  DG A  49      61.453-312.916  36.661 
ATOM   1004  O5'  DG A  49      62.500-313.595  34.474 
ATOM   1005  C5'  DG A  49      62.429-314.561  33.409 
ATOM   1006  C4'  DG A  49      61.793-313.936  32.183 
ATOM   1007  O4'  DG A  49      60.342-314.058  32.188 
ATOM   1008  C3'  DG A  49      62.037-312.439  31.998 
ATOM   1009  O3'  DG A  49      62.185-312.164  30.610 
ATOM   1010  C2'  DG A  49      60.751-311.773  32.490 
ATOM   1011  C1'  DG A  49      59.785-312.788  31.886 
ATOM   1012  N9   DG A  49      58.416-312.732  32.469 
ATOM   1013  C8   DG A  49      58.030-312.447  33.761 
ATOM   1014  N7   DG A  49      56.733-312.480  33.951 
ATOM   1015  C5   DG A  49      56.223-312.809  32.696 
ATOM   1016  C6   DG A  49      54.881-312.991  32.274 
ATOM   1017  O6   DG A  49      53.849-312.897  32.932 
ATOM   1018  N1   DG A  49      54.812-313.319  30.912 
ATOM   1019  C2   DG A  49      55.897-313.454  30.070 
ATOM   1020  N2   DG A  49      55.621-313.773  28.803 
ATOM   1021  N3   DG A  49      57.158-313.284  30.467 
ATOM   1022  C4   DG A  49      57.242-312.965  31.785 
ATOM   1023  P    DA A  50      63.282-311.097  30.142 
ATOM   1024  OP1  DA A  50      64.604-311.756  30.045 
ATOM   1025  OP2  DA A  50      63.215-309.903  31.012 
ATOM   1026  O5'  DA A  50      62.757-310.725  28.677 
ATOM   1027  C5'  DA A  50      62.039-311.718  27.920 
ATOM   1028  C4'  DA A  50      60.832-311.088  27.254 
ATOM   1029  O4'  DA A  50      59.654-311.105  28.110 
ATOM   1030  C3'  DA A  50      60.980-309.619  26.859 
ATOM   1031  O3'  DA A  50      60.300-309.401  25.630 
ATOM   1032  C2'  DA A  50      60.253-308.847  27.961 
ATOM   1033  C1'  DA A  50      59.076-309.808  28.102 
ATOM   1034  N9   DA A  50      58.310-309.635  29.368 
ATOM   1035  C8   DA A  50      58.778-309.284  30.601 
ATOM   1036  N7   DA A  50      57.856-309.214  31.511 
ATOM   1037  C5   DA A  50      56.690-309.543  30.834 
ATOM   1038  C6   DA A  50      55.353-309.649  31.246 
ATOM   1039  N6   DA A  50      54.945-309.423  32.503 
ATOM   1040  N1   DA A  50      54.443-309.996  30.316 
ATOM   1041  C2   DA A  50      54.853-310.219  29.068 
ATOM   1042  N3   DA A  50      56.067-310.151  28.569 
ATOM   1043  C4   DA A  50      56.958-309.802  29.520 
ATOM   1044  P    DA A  51      60.959-308.431  24.540 
ATOM   1045  OP1  DA A  51      61.947-309.186  23.737 
ATOM   1046  OP2  DA A  51      61.460-307.208  25.203 
ATOM   1047  O5'  DA A  51      59.691-308.070  23.632 
ATOM   1048  C5'  DA A  51      58.628-309.032  23.503 
ATOM   1049  C4'  DA A  51      57.285-308.339  23.622 
ATOM   1050  O4'  DA A  51      56.830-308.243  25.002 
ATOM   1051  C3'  DA A  51      57.233-306.898  23.116 
ATOM   1052  O3'  DA A  51      55.971-306.671  22.499 
ATOM   1053  C2'  DA A  51      57.316-306.041  24.379 
ATOM   1054  C1'  DA A  51      56.408-306.909  25.243 
ATOM   1055  N9   DA A  51      56.533-306.641  26.702 
ATOM   1056  C8   DA A  51      57.648-306.285  27.407 
ATOM   1057  N7   DA A  51      57.435-306.119  28.676 
ATOM   1058  C5   DA A  51      56.082-306.385  28.827 
ATOM   1059  C6   DA A  51      55.235-306.381  29.946 
ATOM   1060  N6   DA A  51      55.649-306.086  31.187 
ATOM   1061  N1   DA A  51      53.941-306.691  29.745 
ATOM   1062  C2   DA A  51      53.534-306.983  28.510 
ATOM   1063  N3   DA A  51      54.229-307.019  27.394 
ATOM   1064  C4   DA A  51      55.520-306.704  27.624 
ATOM   1065  P    DG A  52      55.906-305.787  21.166 
ATOM   1066  OP1  DG A  52      56.207-306.637  19.993 
ATOM   1067  OP2  DG A  52      56.748-304.582  21.329 
ATOM   1068  O5'  DG A  52      54.363-305.365  21.143 
ATOM   1069  C5'  DG A  52      53.387-306.252  21.722 
ATOM   1070  C4'  DG A  52      52.396-305.460  22.553 
ATOM   1071  O4'  DG A  52      52.838-305.287  23.930 
ATOM   1072  C3'  DG A  52      52.115-304.036  22.074 
ATOM   1073  O3'  DG A  52      50.741-303.739  22.292 
ATOM   1074  C2'  DG A  52      52.955-303.147  22.990 
ATOM   1075  C1'  DG A  52      52.690-303.919  24.278 
ATOM   1076  N9   DG A  52      53.655-303.614  25.371 
ATOM   1077  C8   DG A  52      54.997-303.311  25.288 
ATOM   1078  N7   DG A  52      55.567-303.091  26.447 
ATOM   1079  C5   DG A  52      54.530-303.258  27.363 
ATOM   1080  C6   DG A  52      54.533-303.147  28.778 
ATOM   1081  O6   DG A  52      55.468-302.875  29.526 
ATOM   1082  N1   DG A  52      53.262-303.397  29.315 
ATOM   1083  C2   DG A  52      52.136-303.713  28.580 
ATOM   1084  N2   DG A  52      51.017-303.915  29.279 
ATOM   1085  N3   DG A  52      52.134-303.817  27.252 
ATOM   1086  C4   DG A  52      53.359-303.577  26.717 
ATOM   1087  P    DA A  53      49.944-302.896  21.189 
ATOM   1088  OP1  DA A  53      49.470-303.803  20.120 
ATOM   1089  OP2  DA A  53      50.770-301.750  20.749 
ATOM   1090  O5'  DA A  53      48.697-302.365  22.038 
ATOM   1091  C5'  DA A  53      48.210-303.160  23.136 
ATOM   1092  C4'  DA A  53      47.923-302.273  24.331 
ATOM   1093  O4'  DA A  53      49.092-302.088  25.178 
ATOM   1094  C3'  DA A  53      47.472-300.848  24.009 
ATOM   1095  O3'  DA A  53      46.498-300.446  24.964 
ATOM   1096  C2'  DA A  53      48.724-299.993  24.203 
ATOM   1097  C1'  DA A  53      49.231-300.702  25.454 
ATOM   1098  N9   DA A  53      50.664-300.432  25.757 
ATOM   1099  C8   DA A  53      51.694-300.234  24.883 
ATOM   1100  N7   DA A  53      52.836-300.018  25.457 
ATOM   1101  C5   DA A  53      52.546-300.077  26.813 
ATOM   1102  C6   DA A  53      53.342-299.928  27.960 
ATOM   1103  N6   DA A  53      54.659-299.678  27.920 
ATOM   1104  N1   DA A  53      52.735-300.045  29.156 
ATOM   1105  C2   DA A  53      51.426-300.294  29.190 
ATOM   1106  N3   DA A  53      50.584-300.451  28.191 
ATOM   1107  C4   DA A  53      51.217-300.329  27.006 
ATOM   1108  P    DC A  54      45.241-299.584  24.476 
ATOM   1109  OP1  DC A  54      44.195-300.488  23.947 
ATOM   1110  OP2  DC A  54      45.698-298.515  23.560 
ATOM   1111  O5'  DC A  54      44.747-298.937  25.853 
ATOM   1112  C5'  DC A  54      44.962-299.659  27.080 
ATOM   1113  C4'  DC A  54      45.464-298.716  28.155 
ATOM   1114  O4'  DC A  54      46.915-298.588  28.150 
ATOM   1115  C3'  DC A  54      44.967-297.273  28.060 
ATOM   1116  O3'  DC A  54      44.752-296.772  29.374 
ATOM   1117  C2'  DC A  54      46.129-296.504  27.430 
ATOM   1118  C1'  DC A  54      47.243-297.208  28.199 
ATOM   1119  N1   DC A  54      48.592-297.032  27.593 
ATOM   1120  C2   DC A  54      49.684-296.947  28.454 
ATOM   1121  O2   DC A  54      49.490-297.021  29.672 
ATOM   1122  N3   DC A  54      50.922-296.785  27.921 
ATOM   1123  C4   DC A  54      51.090-296.709  26.594 
ATOM   1124  N4   DC A  54      52.318-296.552  26.124 
ATOM   1125  C5   DC A  54      49.981-296.793  25.692 
ATOM   1126  C6   DC A  54      48.751-296.954  26.244 
ATOM   1127  P    DG A  55      43.482-295.837  29.649 
ATOM   1128  OP1  DG A  55      42.289-296.681  29.890 
ATOM   1129  OP2  DG A  55      43.360-294.834  28.569 
ATOM   1130  O5'  DG A  55      43.912-295.113  31.009 
ATOM   1131  C5'  DG A  55      44.776-295.808  31.927 
ATOM   1132  C4'  DG A  55      45.848-294.869  32.443 
ATOM   1133  O4'  DG A  55      47.026-294.846  31.587 
ATOM   1134  C3'  DG A  55      45.446-293.398  32.556 
ATOM   1135  O3'  DG A  55      46.060-292.840  33.712 
ATOM   1136  C2'  DG A  55      46.050-292.736  31.318 
ATOM   1137  C1'  DG A  55      47.375-293.492  31.341 
ATOM   1138  N9   DG A  55      48.121-293.434  30.054 
ATOM   1139  C8   DG A  55      47.634-293.404  28.765 
ATOM   1140  N7   DG A  55      48.565-293.352  27.843 
ATOM   1141  C5   DG A  55      49.753-293.345  28.573 
ATOM   1142  C6   DG A  55      51.099-293.297  28.127 
ATOM   1143  O6   DG A  55      51.527-293.250  26.976 
ATOM   1144  N1   DG A  55      51.997-293.308  29.204 
ATOM   1145  C2   DG A  55      51.639-293.359  30.537 
ATOM   1146  N2   DG A  55      52.646-293.362  31.414 
ATOM   1147  N3   DG A  55      50.375-293.405  30.955 
ATOM   1148  C4   DG A  55      49.493-293.394  29.922 
ATOM   1149  P    DT A  56      45.228-291.809  34.610 
ATOM   1150  OP1  DT A  56      44.369-292.555  35.556 
ATOM   1151  OP2  DT A  56      44.538-290.835  33.737 
ATOM   1152  O5'  DT A  56      46.401-291.073  35.413 
ATOM   1153  C5'  DT A  56      47.610-291.799  35.703 
ATOM   1154  C4'  DT A  56      48.818-290.923  35.434 
ATOM   1155  O4'  DT A  56      49.272-291.013  34.054 
ATOM   1156  C3'  DT A  56      48.616-289.425  35.659 
ATOM   1157  O3'  DT A  56      49.811-288.875  36.201 
ATOM   1158  C2'  DT A  56      48.408-288.848  34.259 
ATOM   1159  C1'  DT A  56      49.465-289.697  33.559 
ATOM   1160  N1   DT A  56      49.320-289.733  32.077 
ATOM   1161  C2   DT A  56      50.476-289.797  31.336 
ATOM   1162  O2   DT A  56      51.585-289.825  31.840 
ATOM   1163  N3   DT A  56      50.301-289.829  29.967 
ATOM   1164  C4   DT A  56      49.097-289.803  29.293 
ATOM   1165  O4   DT A  56      49.066-289.835  28.062 
ATOM   1166  C5   DT A  56      47.941-289.735  30.157 
ATOM   1167  C7   DT A  56      46.590-289.702  29.504 
ATOM   1168  C6   DT A  56      48.082-289.703  31.491 
ATOM   1169  P    DC A  57      49.704-287.758  37.342 
ATOM   1170  OP1  DC A  57      49.530-288.410  38.660 
ATOM   1171  OP2  DC A  57      48.672-286.766  36.968 
ATOM   1172  O5'  DC A  57      51.152-287.083  37.261 
ATOM   1173  C5'  DC A  57      52.273-287.885  36.842 
ATOM   1174  C4'  DC A  57      53.129-287.107  35.863 
ATOM   1175  O4'  DC A  57      52.687-287.274  34.485 
ATOM   1176  C3'  DC A  57      53.156-285.592  36.060 
ATOM   1177  O3'  DC A  57      54.463-285.113  35.767 
ATOM   1178  C2'  DC A  57      52.192-285.047  35.005 
ATOM   1179  C1'  DC A  57      52.607-285.992  33.882 
ATOM   1180  N1   DC A  57      51.621-286.066  32.768 
ATOM   1181  C2   DC A  57      52.113-286.239  31.476 
ATOM   1182  O2   DC A  57      53.335-286.324  31.310 
ATOM   1183  N3   DC A  57      51.231-286.308  30.447 
ATOM   1184  C4   DC A  57      49.914-286.211  30.669 
ATOM   1185  N4   DC A  57      49.094-286.285  29.631 
ATOM   1186  C5   DC A  57      49.387-286.033  31.989 
ATOM   1187  C6   DC A  57      50.285-285.966  33.004 
ATOM   1188  P    DA A  58      55.087-283.954  36.679 
ATOM   1189  OP1  DA A  58      55.692-284.549  37.892 
ATOM   1190  OP2  DA A  58      54.073-282.903  36.908 
ATOM   1191  O5'  DA A  58      56.241-283.389  35.725 
ATOM   1192  C5'  DA A  58      56.874-284.282  34.788 
ATOM   1193  C4'  DA A  58      57.025-283.600  33.443 
ATOM   1194  O4'  DA A  58      55.855-283.779  32.594 
ATOM   1195  C3'  DA A  58      57.222-282.085  33.483 
ATOM   1196  O3'  DA A  58      58.129-281.711  32.453 
ATOM   1197  C2'  DA A  58      55.846-281.507  33.152 
ATOM   1198  C1'  DA A  58      55.488-282.515  32.065 
ATOM   1199  N9   DA A  58      54.035-282.553  31.740 
ATOM   1200  C8   DA A  58      52.972-282.372  32.578 
ATOM   1201  N7   DA A  58      51.819-282.465  31.992 
ATOM   1202  C5   DA A  58      52.138-282.728  30.667 
ATOM   1203  C6   DA A  58      51.347-282.936  29.525 
ATOM   1204  N6   DA A  58      50.006-282.910  29.539 
ATOM   1205  N1   DA A  58      51.985-283.171  28.364 
ATOM   1206  C2   DA A  58      53.316-283.196  28.356 
ATOM   1207  N3   DA A  58      54.156-283.018  29.351 
ATOM   1208  C4   DA A  58      53.492-282.783  30.502 
ATOM   1209  P    DC A  59      59.214-280.572  32.750 
ATOM   1210  OP1  DC A  59      60.389-281.170  33.423 
ATOM   1211  OP2  DC A  59      58.567-279.443  33.454 
ATOM   1212  O5'  DC A  59      59.613-280.122  31.267 
ATOM   1213  C5'  DC A  59      59.543-281.088  30.202 
ATOM   1214  C4'  DC A  59      58.906-280.463  28.977 
ATOM   1215  O4'  DC A  59      57.456-280.585  28.982 
ATOM   1216  C3'  DC A  59      59.150-278.965  28.792 
ATOM   1217  O3'  DC A  59      59.298-278.691  27.404 
ATOM   1218  C2'  DC A  59      57.865-278.300  29.283 
ATOM   1219  C1'  DC A  59      56.898-279.315  28.679 
ATOM   1220  N1   DC A  59      55.529-279.259  29.262 
ATOM   1221  C2   DC A  59      54.453-279.524  28.419 
ATOM   1222  O2   DC A  59      54.676-279.793  27.233 
ATOM   1223  N3   DC A  59      53.196-279.478  28.932 
ATOM   1224  C4   DC A  59      52.996-279.183  30.222 
ATOM   1225  N4   DC A  59      51.752-279.150  30.675 
ATOM   1226  C5   DC A  59      54.090-278.906  31.106 
ATOM   1227  C6   DC A  59      55.338-278.957  30.575 
ATOM   1228  P    DT A  60      60.396-277.624  26.936 
ATOM   1229  OP1  DT A  60      61.717-278.283  26.839 
ATOM   1230  OP2  DT A  60      60.328-276.430  27.805 
ATOM   1231  O5'  DT A  60      59.870-277.252  25.470 
ATOM   1232  C5'  DT A  60      59.152-278.245  24.713 
ATOM   1233  C4'  DT A  60      57.945-277.615  24.047 
ATOM   1234  O4'  DT A  60      56.767-277.632  24.903 
ATOM   1235  C3'  DT A  60      58.094-276.146  23.653 
ATOM   1236  O3'  DT A  60      57.413-275.928  22.423 
ATOM   1237  C2'  DT A  60      57.366-275.374  24.754 
ATOM   1238  C1'  DT A  60      56.190-276.335  24.895 
ATOM   1239  N1   DT A  60      55.423-276.162  26.161 
ATOM   1240  C2   DT A  60      54.067-276.377  26.105 
ATOM   1241  O2   DT A  60      53.488-276.697  25.082 
ATOM   1242  N3   DT A  60      53.390-276.206  27.297 
ATOM   1243  C4   DT A  60      53.943-275.848  28.509 
ATOM   1244  O4   DT A  60      53.235-275.726  29.511 
ATOM   1245  C5   DT A  60      55.372-275.644  28.467 
ATOM   1246  C7   DT A  60      56.055-275.251  29.745 
ATOM   1247  C6   DT A  60      56.055-275.803  27.322 
ATOM   1248  P    DG A  61      58.072-274.958  21.333 
ATOM   1249  OP1  DG A  61      59.060-275.713  20.530 
ATOM   1250  OP2  DG A  61      58.573-273.735  21.996 
ATOM   1251  O5'  DG A  61      56.805-274.597  20.425 
ATOM   1252  C5'  DG A  61      55.741-275.559  20.296 
ATOM   1253  C4'  DG A  61      54.398-274.866  20.416 
ATOM   1254  O4'  DG A  61      53.943-274.770  21.796 
ATOM   1255  C3'  DG A  61      54.346-273.425  19.910 
ATOM   1256  O3'  DG A  61      53.085-273.198  19.292 
ATOM   1257  C2'  DG A  61      54.430-272.568  21.172 
ATOM   1258  C1'  DG A  61      53.521-273.436  22.036 
ATOM   1259  N9   DG A  61      53.646-273.168  23.496 
ATOM   1260  C8   DG A  61      54.760-272.807  24.223 
ATOM   1261  N7   DG A  61      54.532-272.644  25.503 
ATOM   1262  C5   DG A  61      53.171-272.914  25.634 
ATOM   1263  C6   DG A  61      52.343-272.900  26.787 
ATOM   1264  O6   DG A  61      52.646-272.643  27.949 
ATOM   1265  N1   DG A  61      51.020-273.236  26.470 
ATOM   1266  C2   DG A  61      50.557-273.546  25.207 
ATOM   1267  N2   DG A  61      49.258-273.840  25.113 
ATOM   1268  N3   DG A  61      51.335-273.559  24.125 
ATOM   1269  C4   DG A  61      52.621-273.235  24.415 
ATOM   1270  P    DA A  62      53.019-272.314  17.960 
ATOM   1271  OP1  DA A  62      53.321-273.164  16.786 
ATOM   1272  OP2  DA A  62      53.861-271.109  18.123 
ATOM   1273  O5'  DA A  62      51.477-271.892  17.936 
ATOM   1274  C5'  DA A  62      50.501-272.779  18.515 
ATOM   1275  C4'  DA A  62      49.509-271.987  19.346 
ATOM   1276  O4'  DA A  62      49.951-271.814  20.723 
ATOM   1277  C3'  DA A  62      49.229-270.563  18.868 
ATOM   1278  O3'  DA A  62      47.854-270.266  19.086 
ATOM   1279  C2'  DA A  62      50.069-269.674  19.783 
ATOM   1280  C1'  DA A  62      49.803-270.446  21.072 
ATOM   1281  N9   DA A  62      50.769-270.141  22.164 
ATOM   1282  C8   DA A  62      52.097-269.843  22.063 
ATOM   1283  N7   DA A  62      52.674-269.622  23.204 
ATOM   1284  C5   DA A  62      51.654-269.784  24.131 
ATOM   1285  C6   DA A  62      51.622-269.683  25.531 
ATOM   1286  N6   DA A  62      52.695-269.379  26.276 
ATOM   1287  N1   DA A  62      50.443-269.906  26.142 
ATOM   1288  C2   DA A  62      49.381-270.208  25.397 
ATOM   1289  N3   DA A  62      49.291-270.330  24.090 
ATOM   1290  C4   DA A  62      50.483-270.101  23.504 
ATOM   1291  P    DT A  63      47.058-269.423  17.983 
ATOM   1292  OP1  DT A  63      46.583-270.330  16.913 
ATOM   1293  OP2  DT A  63      47.884-268.277  17.542 
ATOM   1294  O5'  DT A  63      45.810-268.892  18.831 
ATOM   1295  C5'  DT A  63      45.323-269.687  19.929 
ATOM   1296  C4'  DT A  63      45.036-268.800  21.124 
ATOM   1297  O4'  DT A  63      46.206-268.615  21.972 
ATOM   1298  C3'  DT A  63      44.586-267.375  20.803 
ATOM   1299  O3'  DT A  63      43.612-266.973  21.758 
ATOM   1300  C2'  DT A  63      45.837-266.520  20.996 
ATOM   1301  C1'  DT A  63      46.344-267.229  22.247 
ATOM   1302  N1   DT A  63      47.778-266.959  22.551 
ATOM   1303  C2   DT A  63      48.135-266.894  23.876 
ATOM   1304  O2   DT A  63      47.339-267.046  24.786 
ATOM   1305  N3   DT A  63      49.471-266.640  24.119 
ATOM   1306  C4   DT A  63      50.454-266.452  23.169 
ATOM   1307  O4   DT A  63      51.619-266.231  23.507 
ATOM   1308  C5   DT A  63      49.982-266.538  21.807 
ATOM   1309  C7   DT A  63      50.988-266.345  20.710 
ATOM   1310  C6   DT A  63      48.688-266.783  21.542 
ATOM   1311  P    DT A  64      42.354-266.111  21.269 
ATOM   1312  OP1  DT A  64      41.309-267.015  20.741 
ATOM   1313  OP2  DT A  64      42.812-265.042  20.354 
ATOM   1314  O5'  DT A  64      41.861-265.464  22.647 
ATOM   1315  C5'  DT A  64      42.076-266.186  23.874 
ATOM   1316  C4'  DT A  64      42.577-265.242  24.948 
ATOM   1317  O4'  DT A  64      44.028-265.115  24.943 
ATOM   1318  C3'  DT A  64      42.080-263.800  24.853 
ATOM   1319  O3'  DT A  64      41.865-263.299  26.167 
ATOM   1320  C2'  DT A  64      43.242-263.031  24.223 
ATOM   1321  C1'  DT A  64      44.356-263.735  24.992 
ATOM   1322  N1   DT A  64      45.706-263.558  24.387 
ATOM   1323  C2   DT A  64      46.772-263.477  25.248 
ATOM   1324  O2   DT A  64      46.653-263.542  26.459 
ATOM   1325  N3   DT A  64      48.007-263.312  24.650 
ATOM   1326  C4   DT A  64      48.256-263.226  23.296 
ATOM   1327  O4   DT A  64      49.407-263.079  22.879 
ATOM   1328  C5   DT A  64      47.074-263.322  22.472 
ATOM   1329  C7   DT A  64      47.255-263.237  20.985 
ATOM   1330  C6   DT A  64      45.861-263.482  23.027 
ATOM   1331  P    DA A  65      40.595-262.364  26.442 
ATOM   1332  OP1  DA A  65      39.402-263.207  26.683 
ATOM   1333  OP2  DA A  65      40.474-261.361  25.362 
ATOM   1334  O5'  DA A  65      41.025-261.639  27.802 
ATOM   1335  C5'  DA A  65      41.889-262.335  28.721 
ATOM   1336  C4'  DA A  65      42.961-261.396  29.237 
ATOM   1337  O4'  DA A  65      44.139-261.373  28.380 
ATOM   1338  C3'  DA A  65      42.559-259.925  29.349 
ATOM   1339  O3'  DA A  65      43.173-259.367  30.505 
ATOM   1340  C2'  DA A  65      43.163-259.263  28.112 
ATOM   1341  C1'  DA A  65      44.488-260.019  28.135 
ATOM   1342  N9   DA A  65      45.234-259.960  26.847 
ATOM   1343  C8   DA A  65      44.734-259.933  25.577 
ATOM   1344  N7   DA A  65      45.645-259.880  24.655 
ATOM   1345  C5   DA A  65      46.838-259.872  25.364 
ATOM   1346  C6   DA A  65      48.182-259.826  24.957 
ATOM   1347  N6   DA A  65      48.565-259.776  23.673 
ATOM   1348  N1   DA A  65      49.121-259.832  25.920 
ATOM   1349  C2   DA A  65      48.735-259.882  27.194 
ATOM   1350  N3   DA A  65      47.518-259.929  27.692 
ATOM   1351  C4   DA A  65      46.597-259.921  26.707 
ATOM   1352  P    DT A  66      42.342-258.336  31.404 
ATOM   1353  OP1  DT A  66      41.483-259.082  32.350 
ATOM   1354  OP2  DT A  66      41.651-257.362  30.530 
ATOM   1355  O5'  DT A  66      43.515-257.600  32.206 
ATOM   1356  C5'  DT A  66      44.723-258.326  32.496 
ATOM   1357  C4'  DT A  66      45.932-257.450  32.227 
ATOM   1358  O4'  DT A  66      46.386-257.540  30.847 
ATOM   1359  C3'  DT A  66      45.730-255.952  32.452 
ATOM   1360  O3'  DT A  66      46.925-255.402  32.995 
ATOM   1361  C2'  DT A  66      45.521-255.375  31.052 
ATOM   1362  C1'  DT A  66      46.579-256.224  30.352 
ATOM   1363  N1   DT A  66      46.434-256.260  28.870 
ATOM   1364  C2   DT A  66      47.589-256.324  28.130 
ATOM   1365  O2   DT A  66      48.698-256.352  28.633 
ATOM   1366  N3   DT A  66      47.415-256.356  26.760 
ATOM   1367  C4   DT A  66      46.210-256.329  26.086 
ATOM   1368  O4   DT A  66      46.180-256.362  24.855 
ATOM   1369  C5   DT A  66      45.054-256.262  26.950 
ATOM   1370  C7   DT A  66      43.703-256.229  26.297 
ATOM   1371  C6   DT A  66      45.195-256.230  28.285 
ATOM   1372  P    DG A  67      46.817-254.285  34.135 
ATOM   1373  OP1  DG A  67      46.644-254.937  35.453 
ATOM   1374  OP2  DG A  67      45.785-253.293  33.761 
ATOM   1375  O5'  DG A  67      48.266-253.610  34.054 
ATOM   1376  C5'  DG A  67      49.386-254.412  33.636 
ATOM   1377  C4'  DG A  67      50.242-253.634  32.656 
ATOM   1378  O4'  DG A  67      49.800-253.801  31.279 
ATOM   1379  C3'  DG A  67      50.270-252.119  32.853 
ATOM   1380  O3'  DG A  67      51.576-251.640  32.560 
ATOM   1381  C2'  DG A  67      49.306-251.574  31.799 
ATOM   1382  C1'  DG A  67      49.720-252.519  30.676 
ATOM   1383  N9   DG A  67      48.735-252.593  29.561 
ATOM   1384  C8   DG A  67      47.360-252.512  29.607 
ATOM   1385  N7   DG A  67      46.779-252.614  28.436 
ATOM   1386  C5   DG A  67      47.845-252.772  27.551 
ATOM   1387  C6   DG A  67      47.846-252.933  26.141 
ATOM   1388  O6   DG A  67      46.890-252.969  25.370 
ATOM   1389  N1   DG A  67      49.150-253.060  25.641 
ATOM   1390  C2   DG A  67      50.301-253.035  26.404 
ATOM   1391  N2   DG A  67      51.449-253.174  25.737 
ATOM   1392  N3   DG A  67      50.298-252.886  27.727 
ATOM   1393  C4   DG A  67      49.042-252.761  28.227 
ATOM   1394  P    DT A  68      52.201-250.481  33.472 
ATOM   1395  OP1  DT A  68      52.806-251.076  34.685 
ATOM   1396  OP2  DT A  68      51.186-249.430  33.701 
ATOM   1397  O5'  DT A  68      53.354-249.916  32.518 
ATOM   1398  C5'  DT A  68      53.987-250.809  31.582 
ATOM   1399  C4'  DT A  68      54.139-250.127  30.236 
ATOM   1400  O4'  DT A  68      52.968-250.306  29.387 
ATOM   1401  C3'  DT A  68      54.336-248.612  30.276 
ATOM   1402  O3'  DT A  68      55.243-248.238  29.246 
ATOM   1403  C2'  DT A  68      52.960-248.033  29.946 
ATOM   1404  C1'  DT A  68      52.601-249.042  28.858 
ATOM   1405  N1   DT A  68      51.148-249.080  28.533 
ATOM   1406  C2   DT A  68      50.806-249.328  27.225 
ATOM   1407  O2   DT A  68      51.632-249.512  26.347 
ATOM   1408  N3   DT A  68      49.451-249.355  26.961 
ATOM   1409  C4   DT A  68      48.435-249.160  27.874 
ATOM   1410  O4   DT A  68      47.255-249.209  27.519 
ATOM   1411  C5   DT A  68      48.893-248.907  29.220 
ATOM   1412  C7   DT A  68      47.851-248.684  30.277 
ATOM   1413  C6   DT A  68      50.204-248.875  29.505 
ATOM   1414  P    DC A  69      56.328-247.099  29.543 
ATOM   1415  OP1  DC A  69      57.503-247.696  30.216 
ATOM   1416  OP2  DC A  69      55.680-245.970  30.248 
ATOM   1417  O5'  DC A  69      56.727-246.649  28.061 
ATOM   1418  C5'  DC A  69      56.656-247.615  26.995 
ATOM   1419  C4'  DC A  69      56.020-246.990  25.770 
ATOM   1420  O4'  DC A  69      54.569-247.111  25.775 
ATOM   1421  C3'  DC A  69      56.264-245.492  25.585 
ATOM   1422  O3'  DC A  69      56.411-245.218  24.197 
ATOM   1423  C2'  DC A  69      54.978-244.827  26.077 
ATOM   1424  C1'  DC A  69      54.012-245.841  25.473 
ATOM   1425  N1   DC A  69      52.643-245.786  26.056 
ATOM   1426  C2   DC A  69      51.567-246.051  25.213 
ATOM   1427  O2   DC A  69      51.790-246.320  24.027 
ATOM   1428  N3   DC A  69      50.309-246.004  25.726 
ATOM   1429  C4   DC A  69      50.110-245.709  27.016 
ATOM   1430  N4   DC A  69      48.866-245.677  27.468 
ATOM   1431  C5   DC A  69      51.203-245.433  27.899 
ATOM   1432  C6   DC A  69      52.451-245.484  27.368 
ATOM   1433  P    DT A  70      57.509-244.151  23.729 
ATOM   1434  OP1  DT A  70      58.831-244.810  23.632 
ATOM   1435  OP2  DT A  70      57.442-242.956  24.599 
ATOM   1436  O5'  DT A  70      56.983-243.779  22.264 
ATOM   1437  C5'  DT A  70      56.266-244.772  21.507 
ATOM   1438  C4'  DT A  70      55.059-244.142  20.840 
ATOM   1439  O4'  DT A  70      53.880-244.159  21.697 
ATOM   1440  C3'  DT A  70      55.207-242.673  20.446 
ATOM   1441  O3'  DT A  70      54.527-242.455  19.217 
ATOM   1442  C2'  DT A  70      54.480-241.901  21.547 
ATOM   1443  C1'  DT A  70      53.303-242.862  21.689 
ATOM   1444  N1   DT A  70      52.537-242.689  22.954 
ATOM   1445  C2   DT A  70      51.180-242.904  22.899 
ATOM   1446  O2   DT A  70      50.601-243.223  21.875 
ATOM   1447  N3   DT A  70      50.504-242.733  24.091 
ATOM   1448  C4   DT A  70      51.057-242.375  25.302 
ATOM   1449  O4   DT A  70      50.348-242.252  26.304 
ATOM   1450  C5   DT A  70      52.486-242.171  25.261 
ATOM   1451  C7   DT A  70      53.169-241.778  26.538 
ATOM   1452  C6   DT A  70      53.169-242.330  24.115 
ATOM   1453  P    DG A  71      55.186-241.485  18.126 
ATOM   1454  OP1  DG A  71      56.174-242.240  17.324 
ATOM   1455  OP2  DG A  71      55.687-240.261  18.789 
ATOM   1456  O5'  DG A  71      53.918-241.124  17.218 
ATOM   1457  C5'  DG A  71      52.854-242.086  17.089 
ATOM   1458  C4'  DG A  71      51.511-241.393  17.209 
ATOM   1459  O4'  DG A  71      51.057-241.297  18.589 
ATOM   1460  C3'  DG A  71      51.460-239.952  16.703 
ATOM   1461  O3'  DG A  71      50.198-239.725  16.086 
ATOM   1462  C2'  DG A  71      51.543-239.095  17.965 
ATOM   1463  C1'  DG A  71      50.635-239.963  18.829 
ATOM   1464  N9   DG A  71      50.760-239.695  20.289 
ATOM   1465  C8   DG A  71      51.874-239.334  21.016 
ATOM   1466  N7   DG A  71      51.646-239.171  22.296 
ATOM   1467  C5   DG A  71      50.285-239.441  22.427 
ATOM   1468  C6   DG A  71      49.457-239.427  23.580 
ATOM   1469  O6   DG A  71      49.760-239.170  24.743 
ATOM   1470  N1   DG A  71      48.133-239.763  23.264 
ATOM   1471  C2   DG A  71      47.670-240.072  22.000 
ATOM   1472  N2   DG A  71      46.371-240.367  21.906 
ATOM   1473  N3   DG A  71      48.448-240.086  20.919 
ATOM   1474  C4   DG A  71      49.735-239.762  21.208 
ATOM   1475  P    DG A  72      50.132-238.841  14.753 
ATOM   1476  OP1  DG A  72      50.434-239.691  13.580 
ATOM   1477  OP2  DG A  72      50.975-237.636  14.916 
ATOM   1478  O5'  DG A  72      48.590-238.419  14.729 
ATOM   1479  C5'  DG A  72      47.614-239.306  15.309 
ATOM   1480  C4'  DG A  72      46.623-238.514  16.139 
ATOM   1481  O4'  DG A  72      47.065-238.341  17.516 
ATOM   1482  C3'  DG A  72      46.342-237.090  15.661 
ATOM   1483  O3'  DG A  72      44.968-236.793  15.879 
ATOM   1484  C2'  DG A  72      47.182-236.201  16.576 
ATOM   1485  C1'  DG A  72      46.917-236.973  17.865 
ATOM   1486  N9   DG A  72      47.882-236.668  18.957 
ATOM   1487  C8   DG A  72      49.224-236.365  18.875 
ATOM   1488  N7   DG A  72      49.794-236.144  20.034 
ATOM   1489  C5   DG A  72      48.757-236.311  20.950 
ATOM   1490  C6   DG A  72      48.760-236.201  22.365 
ATOM   1491  O6   DG A  72      49.695-235.929  23.113 
ATOM   1492  N1   DG A  72      47.489-236.451  22.901 
ATOM   1493  C2   DG A  72      46.363-236.766  22.166 
ATOM   1494  N2   DG A  72      45.244-236.969  22.866 
ATOM   1495  N3   DG A  72      46.360-236.871  20.839 
ATOM   1496  C4   DG A  72      47.586-236.631  20.303 
ATOM   1497  P    DT A  73      44.171-235.950  14.776 
ATOM   1498  OP1  DT A  73      43.696-236.857  13.706 
ATOM   1499  OP2  DT A  73      44.997-234.804  14.335 
ATOM   1500  O5'  DT A  73      42.924-235.419  15.624 
ATOM   1501  C5'  DT A  73      42.437-236.214  16.722 
ATOM   1502  C4'  DT A  73      42.150-235.327  17.918 
ATOM   1503  O4'  DT A  73      43.319-235.141  18.765 
ATOM   1504  C3'  DT A  73      41.699-233.902  17.596 
ATOM   1505  O3'  DT A  73      40.725-233.500  18.551 
ATOM   1506  C2'  DT A  73      42.951-233.046  17.790 
ATOM   1507  C1'  DT A  73      43.458-233.756  19.041 
ATOM   1508  N1   DT A  73      44.891-233.486  19.344 
ATOM   1509  C2   DT A  73      45.248-233.421  20.669 
ATOM   1510  O2   DT A  73      44.452-233.573  21.580 
ATOM   1511  N3   DT A  73      46.585-233.167  20.912 
ATOM   1512  C4   DT A  73      47.568-232.979  19.962 
ATOM   1513  O4   DT A  73      48.732-232.758  20.300 
ATOM   1514  C5   DT A  73      47.095-233.065  18.600 
ATOM   1515  C7   DT A  73      48.101-232.872  17.504 
ATOM   1516  C6   DT A  73      45.801-233.310  18.336 
ATOM   1517  P    DC A  74      39.468-232.638  18.063 
ATOM   1518  OP1  DC A  74      38.422-233.542  17.534 
ATOM   1519  OP2  DC A  74      39.925-231.569  17.147 
ATOM   1520  O5'  DC A  74      38.974-231.991  19.440 
ATOM   1521  C5'  DC A  74      39.189-232.713  20.667 
ATOM   1522  C4'  DC A  74      39.691-231.769  21.742 
ATOM   1523  O4'  DC A  74      41.142-231.642  21.737 
ATOM   1524  C3'  DC A  74      39.193-230.327  21.646 
ATOM   1525  O3'  DC A  74      38.979-229.826  22.960 
ATOM   1526  C2'  DC A  74      40.356-229.558  21.017 
ATOM   1527  C1'  DC A  74      41.470-230.262  21.786 
ATOM   1528  N1   DC A  74      42.819-230.085  21.180 
ATOM   1529  C2   DC A  74      43.911-230.000  22.040 
ATOM   1530  O2   DC A  74      43.717-230.075  23.259 
ATOM   1531  N3   DC A  74      45.149-229.839  21.507 
ATOM   1532  C4   DC A  74      45.317-229.763  20.181 
ATOM   1533  N4   DC A  74      46.545-229.605  19.710 
ATOM   1534  C5   DC A  74      44.207-229.847  19.279 
ATOM   1535  C6   DC A  74      42.978-230.008  19.831 
ATOM   1536  P    DA A  75      37.709-228.891  23.236 
ATOM   1537  OP1  DA A  75      36.516-229.734  23.477 
ATOM   1538  OP2  DA A  75      37.587-227.888  22.155 
ATOM   1539  O5'  DA A  75      38.139-228.166  24.596 
ATOM   1540  C5'  DA A  75      39.003-228.862  25.514 
ATOM   1541  C4'  DA A  75      40.074-227.923  26.030 
ATOM   1542  O4'  DA A  75      41.252-227.900  25.173 
ATOM   1543  C3'  DA A  75      39.673-226.452  26.143 
ATOM   1544  O3'  DA A  75      40.287-225.894  27.299 
ATOM   1545  C2'  DA A  75      40.277-225.790  24.905 
ATOM   1546  C1'  DA A  75      41.602-226.546  24.928 
ATOM   1547  N9   DA A  75      42.348-226.487  23.641 
ATOM   1548  C8   DA A  75      41.847-226.460  22.370 
ATOM   1549  N7   DA A  75      42.758-226.407  21.449 
ATOM   1550  C5   DA A  75      43.951-226.399  22.158 
ATOM   1551  C6   DA A  75      45.295-226.353  21.750 
ATOM   1552  N6   DA A  75      45.678-226.303  20.466 
ATOM   1553  N1   DA A  75      46.234-226.359  22.714 
ATOM   1554  C2   DA A  75      45.848-226.409  23.987 
ATOM   1555  N3   DA A  75      44.631-226.456  24.485 
ATOM   1556  C4   DA A  75      43.711-226.448  23.500 
ATOM   1557  P    DG A  76      39.455-224.863  28.197 
ATOM   1558  OP1  DG A  76      38.596-225.609  29.143 
ATOM   1559  OP2  DG A  76      38.765-223.889  27.324 
ATOM   1560  O5'  DG A  76      40.628-224.127  29.000 
ATOM   1561  C5'  DG A  76      41.837-224.853  29.290 
ATOM   1562  C4'  DG A  76      43.045-223.977  29.021 
ATOM   1563  O4'  DG A  76      43.499-224.067  27.640 
ATOM   1564  C3'  DG A  76      42.843-222.479  29.245 
ATOM   1565  O3'  DG A  76      44.038-221.929  29.788 
ATOM   1566  C2'  DG A  76      42.635-221.902  27.845 
ATOM   1567  C1'  DG A  76      43.692-222.751  27.145 
ATOM   1568  N9   DG A  76      43.547-222.787  25.663 
ATOM   1569  C8   DG A  76      42.400-222.765  24.901 
ATOM   1570  N7   DG A  76      42.618-222.809  23.608 
ATOM   1571  C5   DG A  76      44.007-222.864  23.508 
ATOM   1572  C6   DG A  76      44.840-222.928  22.361 
ATOM   1573  O6   DG A  76      44.516-222.949  21.176 
ATOM   1574  N1   DG A  76      46.196-222.968  22.713 
ATOM   1575  C2   DG A  76      46.683-222.951  24.005 
ATOM   1576  N2   DG A  76      48.012-222.998  24.131 
ATOM   1577  N3   DG A  76      45.902-222.892  25.082 
ATOM   1578  C4   DG A  76      44.584-222.851  24.757 
ATOM   1579  P    DT A  77      43.931-220.812  30.928 
ATOM   1580  OP1  DT A  77      43.757-221.464  32.246 
ATOM   1581  OP2  DT A  77      42.899-219.820  30.555 
ATOM   1582  O5'  DT A  77      45.379-220.137  30.848 
ATOM   1583  C5'  DT A  77      46.500-220.939  30.429 
ATOM   1584  C4'  DT A  77      47.356-220.161  29.450 
ATOM   1585  O4'  DT A  77      46.913-220.328  28.072 
ATOM   1586  C3'  DT A  77      47.383-218.646  29.647 
ATOM   1587  O3'  DT A  77      48.690-218.167  29.354 
ATOM   1588  C2'  DT A  77      46.419-218.101  28.592 
ATOM   1589  C1'  DT A  77      46.834-219.046  27.469 
ATOM   1590  N1   DT A  77      45.848-219.120  26.354 
ATOM   1591  C2   DT A  77      46.349-219.291  25.087 
ATOM   1592  O2   DT A  77      47.541-219.382  24.851 
ATOM   1593  N3   DT A  77      45.406-219.354  24.079 
ATOM   1594  C4   DT A  77      44.037-219.262  24.232 
ATOM   1595  O4   DT A  77      43.292-219.333  23.253 
ATOM   1596  C5   DT A  77      43.608-219.084  25.598 
ATOM   1597  C7   DT A  77      42.133-218.975  25.854 
ATOM   1598  C6   DT A  77      44.503-219.019  26.597 
ATOM   1599  P    DG A  78      49.314-217.008  30.265 
ATOM   1600  OP1  DG A  78      49.919-217.603  31.478 
ATOM   1601  OP2  DG A  78      48.300-215.957  30.495 
ATOM   1602  O5'  DG A  78      50.468-216.443  29.311 
ATOM   1603  C5'  DG A  78      51.101-217.336  28.375 
ATOM   1604  C4'  DG A  78      51.252-216.654  27.029 
ATOM   1605  O4'  DG A  78      50.082-216.833  26.181 
ATOM   1606  C3'  DG A  78      51.449-215.139  27.070 
ATOM   1607  O3'  DG A  78      52.356-214.765  26.039 
ATOM   1608  C2'  DG A  78      50.073-214.560  26.739 
ATOM   1609  C1'  DG A  78      49.715-215.569  25.651 
ATOM   1610  N9   DG A  78      48.262-215.607  25.326 
ATOM   1611  C8   DG A  78      47.177-215.426  26.157 
ATOM   1612  N7   DG A  78      46.018-215.524  25.552 
ATOM   1613  C5   DG A  78      46.359-215.787  24.226 
ATOM   1614  C6   DG A  78      45.529-215.992  23.094 
ATOM   1615  O6   DG A  78      44.303-215.984  23.026 
ATOM   1616  N1   DG A  78      46.288-216.229  21.939 
ATOM   1617  C2   DG A  78      47.668-216.263  21.886 
ATOM   1618  N2   DG A  78      48.203-216.505  20.687 
ATOM   1619  N3   DG A  78      48.445-216.071  22.950 
ATOM   1620  C4   DG A  78      47.725-215.840  24.077 
ATOM   1621  P    DA A  79      53.441-213.626  26.337 
ATOM   1622  OP1  DA A  79      54.616-214.223  27.009 
ATOM   1623  OP2  DA A  79      52.794-212.497  27.041 
ATOM   1624  O5'  DA A  79      53.840-213.176  24.854 
ATOM   1625  C5'  DA A  79      53.770-214.142  23.789 
ATOM   1626  C4'  DA A  79      53.133-213.517  22.563 
ATOM   1627  O4'  DA A  79      51.682-213.638  22.568 
ATOM   1628  C3'  DA A  79      53.377-212.019  22.378 
ATOM   1629  O3'  DA A  79      53.525-211.745  20.990 
ATOM   1630  C2'  DA A  79      52.092-211.354  22.870 
ATOM   1631  C1'  DA A  79      51.125-212.368  22.266 
ATOM   1632  N9   DA A  79      49.756-212.313  22.849 
ATOM   1633  C8   DA A  79      49.392-212.028  24.134 
ATOM   1634  N7   DA A  79      48.112-212.057  24.336 
ATOM   1635  C5   DA A  79      47.585-212.385  23.094 
ATOM   1636  C6   DA A  79      46.268-212.572  22.643 
ATOM   1637  N6   DA A  79      45.191-212.449  23.432 
ATOM   1638  N1   DA A  79      46.097-212.890  21.346 
ATOM   1639  C2   DA A  79      47.170-213.011  20.567 
ATOM   1640  N3   DA A  79      48.440-212.861  20.874 
ATOM   1641  C4   DA A  79      48.584-212.543  22.177 
ATOM   1642  P    DA A  80      54.623-210.678  20.522 
ATOM   1643  OP1  DA A  80      55.944-211.337  20.425 
ATOM   1644  OP2  DA A  80      54.555-209.483  21.392 
ATOM   1645  O5'  DA A  80      54.097-210.306  19.057 
ATOM   1646  C5'  DA A  80      53.379-211.299  18.300 
ATOM   1647  C4'  DA A  80      52.172-210.669  17.634 
ATOM   1648  O4'  DA A  80      50.994-210.686  18.490 
ATOM   1649  C3'  DA A  80      52.321-209.200  17.239 
ATOM   1650  O3'  DA A  80      51.640-208.982  16.010 
ATOM   1651  C2'  DA A  80      51.593-208.428  18.340 
ATOM   1652  C1'  DA A  80      50.416-209.389  18.482 
ATOM   1653  N9   DA A  80      49.650-209.216  19.748 
ATOM   1654  C8   DA A  80      50.118-208.865  20.981 
ATOM   1655  N7   DA A  80      49.197-208.795  21.891 
ATOM   1656  C5   DA A  80      48.031-209.123  21.214 
ATOM   1657  C6   DA A  80      46.693-209.230  21.626 
ATOM   1658  N6   DA A  80      46.285-209.004  22.883 
ATOM   1659  N1   DA A  80      45.783-209.577  20.696 
ATOM   1660  C2   DA A  80      46.193-209.800  19.448 
ATOM   1661  N3   DA A  80      47.407-209.732  18.949 
ATOM   1662  C4   DA A  80      48.299-209.382  19.900 
ATOM   1663  P    DG A  81      52.299-208.012  14.920 
ATOM   1664  OP1  DG A  81      53.287-208.767  14.117 
ATOM   1665  OP2  DG A  81      52.800-206.788  15.583 
ATOM   1666  O5'  DG A  81      51.031-207.651  14.012 
ATOM   1667  C5'  DG A  81      49.968-208.613  13.883 
ATOM   1668  C4'  DG A  81      48.625-207.920  14.002 
ATOM   1669  O4'  DG A  81      48.170-207.824  15.382 
ATOM   1670  C3'  DG A  81      48.573-206.479  13.496 
ATOM   1671  O3'  DG A  81      47.312-206.252  12.879 
ATOM   1672  C2'  DG A  81      48.657-205.621  14.759 
ATOM   1673  C1'  DG A  81      47.748-206.490  15.623 
ATOM   1674  N9   DG A  81      47.873-206.222  17.082 
ATOM   1675  C8   DG A  81      48.987-205.861  17.810 
ATOM   1676  N7   DG A  81      48.759-205.698  19.090 
ATOM   1677  C5   DG A  81      47.398-205.968  19.220 
ATOM   1678  C6   DG A  81      46.570-205.954  20.374 
ATOM   1679  O6   DG A  81      46.873-205.697  21.536 
ATOM   1680  N1   DG A  81      45.247-206.290  20.057 
ATOM   1681  C2   DG A  81      44.784-206.599  18.793 
ATOM   1682  N2   DG A  81      43.485-206.894  18.700 
ATOM   1683  N3   DG A  81      45.562-206.613  17.712 
ATOM   1684  C4   DG A  81      46.848-206.288  18.002 
ATOM   1685  P    DA A  82      47.246-205.368  11.546 
ATOM   1686  OP1  DA A  82      47.548-206.218  10.373 
ATOM   1687  OP2  DA A  82      48.088-204.163  11.709 
ATOM   1688  O5'  DA A  82      45.703-204.946  11.523 
ATOM   1689  C5'  DA A  82      44.728-205.833  12.102 
ATOM   1690  C4'  DA A  82      43.736-205.041  12.933 
ATOM   1691  O4'  DA A  82      44.178-204.868  14.310 
ATOM   1692  C3'  DA A  82      43.455-203.617  12.454 
ATOM   1693  O3'  DA A  82      42.081-203.320  12.672 
ATOM   1694  C2'  DA A  82      44.296-202.728  13.370 
ATOM   1695  C1'  DA A  82      44.030-203.500  14.658 
ATOM   1696  N9   DA A  82      44.996-203.194  15.751 
ATOM   1697  C8   DA A  82      46.324-202.897  15.650 
ATOM   1698  N7   DA A  82      46.901-202.675  16.790 
ATOM   1699  C5   DA A  82      45.881-202.838  17.718 
ATOM   1700  C6   DA A  82      45.848-202.737  19.118 
ATOM   1701  N6   DA A  82      46.922-202.433  19.863 
ATOM   1702  N1   DA A  82      44.670-202.959  19.729 
ATOM   1703  C2   DA A  82      43.608-203.262  18.983 
ATOM   1704  N3   DA A  82      43.518-203.383  17.677 
ATOM   1705  C4   DA A  82      44.710-203.155  17.091 
ATOM   1706  P    DA A  83      41.285-202.477  11.569 
ATOM   1707  OP1  DA A  83      40.810-203.384  10.500 
ATOM   1708  OP2  DA A  83      42.111-201.331  11.129 
ATOM   1709  O5'  DA A  83      40.037-201.946  12.418 
ATOM   1710  C5'  DA A  83      39.550-202.741  13.516 
ATOM   1711  C4'  DA A  83      39.263-201.853  14.711 
ATOM   1712  O4'  DA A  83      40.433-201.668  15.558 
ATOM   1713  C3'  DA A  83      38.813-200.429  14.389 
ATOM   1714  O3'  DA A  83      37.838-200.027  15.344 
ATOM   1715  C2'  DA A  83      40.064-199.573  14.583 
ATOM   1716  C1'  DA A  83      40.571-200.283  15.834 
ATOM   1717  N9   DA A  83      42.005-200.012  16.137 
ATOM   1718  C8   DA A  83      43.034-199.815  15.263 
ATOM   1719  N7   DA A  83      44.176-199.599  15.837 
ATOM   1720  C5   DA A  83      43.886-199.657  17.193 
ATOM   1721  C6   DA A  83      44.683-199.509  18.340 
ATOM   1722  N6   DA A  83      45.999-199.259  18.300 
ATOM   1723  N1   DA A  83      44.075-199.626  19.536 
ATOM   1724  C2   DA A  83      42.766-199.875  19.570 
ATOM   1725  N3   DA A  83      41.925-200.032  18.571 
ATOM   1726  C4   DA A  83      42.558-199.910  17.386 
ATOM   1727  P    DT A  84      36.581-199.165  14.856 
ATOM   1728  OP1  DT A  84      35.536-200.069  14.327 
ATOM   1729  OP2  DT A  84      37.038-198.096  13.940 
ATOM   1730  O5'  DT A  84      36.088-198.518  16.233 
ATOM   1731  C5'  DT A  84      36.302-199.240  17.460 
ATOM   1732  C4'  DT A  84      36.804-198.296  18.535 
ATOM   1733  O4'  DT A  84      38.255-198.169  18.530 
ATOM   1734  C3'  DT A  84      36.307-196.854  18.440 
ATOM   1735  O3'  DT A  84      36.092-196.352  19.754 
ATOM   1736  C2'  DT A  84      37.469-196.085  17.810 
ATOM   1737  C1'  DT A  84      38.583-196.789  18.579 
ATOM   1738  N1   DT A  84      39.933-196.612  17.973 
ATOM   1739  C2   DT A  84      40.999-196.531  18.835 
ATOM   1740  O2   DT A  84      40.880-196.596  20.046 
ATOM   1741  N3   DT A  84      42.234-196.366  18.237 
ATOM   1742  C4   DT A  84      42.483-196.280  16.882 
ATOM   1743  O4   DT A  84      43.634-196.133  16.465 
ATOM   1744  C5   DT A  84      41.301-196.376  16.059 
ATOM   1745  C7   DT A  84      41.482-196.291  14.572 
ATOM   1746  C6   DT A  84      40.088-196.535  16.614 
ATOM   1747  P    DT A  85      34.822-195.418  20.029 
ATOM   1748  OP1  DT A  85      33.629-196.261  20.270 
ATOM   1749  OP2  DT A  85      34.701-194.415  18.949 
ATOM   1750  O5'  DT A  85      35.252-194.693  21.389 
ATOM   1751  C5'  DT A  85      36.116-195.389  22.307 
ATOM   1752  C4'  DT A  85      37.188-194.449  22.823 
ATOM   1753  O4'  DT A  85      38.366-194.427  21.966 
ATOM   1754  C3'  DT A  85      36.786-192.979  22.936 
ATOM   1755  O3'  DT A  85      37.400-192.421  24.092 
ATOM   1756  C2'  DT A  85      37.390-192.317  21.698 
ATOM   1757  C1'  DT A  85      38.715-193.073  21.721 
ATOM   1758  N1   DT A  85      39.461-193.014  20.434 
ATOM   1759  C2   DT A  85      40.833-192.982  20.507 
ATOM   1760  O2   DT A  85      41.442-193.000  21.562 
ATOM   1761  N3   DT A  85      41.491-192.926  19.293 
ATOM   1762  C4   DT A  85      40.903-192.902  18.044 
ATOM   1763  O4   DT A  85      41.598-192.852  17.027 
ATOM   1764  C5   DT A  85      39.460-192.939  18.071 
ATOM   1765  C7   DT A  85      38.742-192.916  16.753 
ATOM   1766  C6   DT A  85      38.795-192.993  19.236 
ATOM   1767  P    DT A  86      36.568-191.389  24.990 
ATOM   1768  OP1  DT A  86      35.709-192.136  25.936 
ATOM   1769  OP2  DT A  86      35.878-190.415  24.117 
ATOM   1770  O5'  DT A  86      37.742-190.654  25.793 
ATOM   1771  C5'  DT A  86      38.950-191.380  26.083 
ATOM   1772  C4'  DT A  86      40.159-190.504  25.814 
ATOM   1773  O4'  DT A  86      40.613-190.594  24.433 
ATOM   1774  C3'  DT A  86      39.957-189.006  26.039 
ATOM   1775  O3'  DT A  86      41.152-188.456  26.581 
ATOM   1776  C2'  DT A  86      39.748-188.429  24.639 
ATOM   1777  C1'  DT A  86      40.806-189.278  23.939 
ATOM   1778  N1   DT A  86      40.660-189.314  22.457 
ATOM   1779  C2   DT A  86      41.816-189.378  21.716 
ATOM   1780  O2   DT A  86      42.925-189.406  22.220 
ATOM   1781  N3   DT A  86      41.642-189.410  20.347 
ATOM   1782  C4   DT A  86      40.437-189.383  19.673 
ATOM   1783  O4   DT A  86      40.406-189.416  18.442 
ATOM   1784  C5   DT A  86      39.281-189.316  20.537 
ATOM   1785  C7   DT A  86      37.930-189.283  19.884 
ATOM   1786  C6   DT A  86      39.422-189.283  21.871 
ATOM   1787  P    DC A  87      41.044-187.339  27.722 
ATOM   1788  OP1  DC A  87      40.871-187.991  29.040 
ATOM   1789  OP2  DC A  87      40.012-186.346  27.348 
ATOM   1790  O5'  DC A  87      42.492-186.664  27.641 
ATOM   1791  C5'  DC A  87      43.613-187.466  27.222 
ATOM   1792  C4'  DC A  87      44.469-186.688  26.243 
ATOM   1793  O4'  DC A  87      44.027-186.855  24.865 
ATOM   1794  C3'  DC A  87      44.496-185.173  26.440 
ATOM   1795  O3'  DC A  87      45.803-184.694  26.147 
ATOM   1796  C2'  DC A  87      43.533-184.628  25.385 
ATOM   1797  C1'  DC A  87      43.947-185.573  24.262 
ATOM   1798  N1   DC A  87      42.962-185.647  23.148 
ATOM   1799  C2   DC A  87      43.453-185.820  21.856 
ATOM   1800  O2   DC A  87      44.675-185.905  21.690 
ATOM   1801  N3   DC A  87      42.571-185.889  20.827 
ATOM   1802  C4   DC A  87      41.254-185.792  21.049 
ATOM   1803  N4   DC A  87      40.434-185.866  20.011 
ATOM   1804  C5   DC A  87      40.728-185.613  22.369 
ATOM   1805  C6   DC A  87      41.626-185.547  23.384 
ATOM   1806  P    DC A  88      46.428-183.535  27.059 
ATOM   1807  OP1  DC A  88      47.033-184.130  28.272 
ATOM   1808  OP2  DC A  88      45.413-182.484  27.288 
ATOM   1809  O5'  DC A  88      47.581-182.970  26.104 
ATOM   1810  C5'  DC A  88      48.214-183.863  25.168 
ATOM   1811  C4'  DC A  88      48.366-183.181  23.823 
ATOM   1812  O4'  DC A  88      47.195-183.360  22.974 
ATOM   1813  C3'  DC A  88      48.563-181.666  23.863 
ATOM   1814  O3'  DC A  88      49.469-181.292  22.833 
ATOM   1815  C2'  DC A  88      47.187-181.087  23.532 
ATOM   1816  C1'  DC A  88      46.828-182.096  22.445 
ATOM   1817  N1   DC A  88      45.375-182.134  22.120 
ATOM   1818  C2   DC A  88      45.012-182.384  20.798 
ATOM   1819  O2   DC A  88      45.902-182.562  19.958 
ATOM   1820  N3   DC A  88      43.692-182.422  20.481 
ATOM   1821  C4   DC A  88      42.758-182.224  21.421 
ATOM   1822  N4   DC A  88      41.485-182.272  21.060 
ATOM   1823  C5   DC A  88      43.111-181.965  22.785 
ATOM   1824  C6   DC A  88      44.435-181.930  23.081 
ATOM   1825  P    DA A  89      50.555-180.153  23.130 
ATOM   1826  OP1  DA A  89      51.730-180.750  23.803 
ATOM   1827  OP2  DA A  89      49.907-179.024  23.834 
ATOM   1828  O5'  DA A  89      50.954-179.703  21.647 
ATOM   1829  C5'  DA A  89      50.883-180.669  20.582 
ATOM   1830  C4'  DA A  89      50.247-180.044  19.357 
ATOM   1831  O4'  DA A  89      48.796-180.165  19.362 
ATOM   1832  C3'  DA A  89      50.490-178.546  19.172 
ATOM   1833  O3'  DA A  89      50.638-178.272  17.784 
ATOM   1834  C2'  DA A  89      49.205-177.881  19.663 
ATOM   1835  C1'  DA A  89      48.239-178.895  19.059 
ATOM   1836  N9   DA A  89      46.870-178.840  19.642 
ATOM   1837  C8   DA A  89      46.506-178.555  20.927 
ATOM   1838  N7   DA A  89      45.225-178.584  21.130 
ATOM   1839  C5   DA A  89      44.698-178.912  19.888 
ATOM   1840  C6   DA A  89      43.381-179.099  19.436 
ATOM   1841  N6   DA A  89      42.305-178.976  20.226 
ATOM   1842  N1   DA A  89      43.210-179.417  18.140 
ATOM   1843  C2   DA A  89      44.284-179.538  17.361 
ATOM   1844  N3   DA A  89      45.554-179.388  17.668 
ATOM   1845  C4   DA A  89      45.698-179.069  18.971 
ATOM   1846  P    DG A  90      51.736-177.205  17.316 
ATOM   1847  OP1  DG A  90      53.058-177.864  17.218 
ATOM   1848  OP2  DG A  90      51.668-176.010  18.185 
ATOM   1849  O5'  DG A  90      51.210-176.833  15.850 
ATOM   1850  C5'  DG A  90      50.493-177.826  15.093 
ATOM   1851  C4'  DG A  90      49.286-177.196  14.427 
ATOM   1852  O4'  DG A  90      48.107-177.212  15.283 
ATOM   1853  C3'  DG A  90      49.434-175.727  14.033 
ATOM   1854  O3'  DG A  90      48.753-175.509  12.803 
ATOM   1855  C2'  DG A  90      48.707-174.955  15.134 
ATOM   1856  C1'  DG A  90      47.530-175.916  15.275 
ATOM   1857  N9   DG A  90      46.763-175.743  16.541 
ATOM   1858  C8   DG A  90      47.217-175.389  17.793 
ATOM   1859  N7   DG A  90      46.276-175.323  18.703 
ATOM   1860  C5   DG A  90      45.116-175.655  18.004 
ATOM   1861  C6   DG A  90      43.774-175.753  18.455 
ATOM   1862  O6   DG A  90      43.325-175.563  19.582 
ATOM   1863  N1   DG A  90      42.910-176.119  17.414 
ATOM   1864  C2   DG A  90      43.292-176.359  16.109 
ATOM   1865  N2   DG A  90      42.315-176.697  15.264 
ATOM   1866  N3   DG A  90      44.552-176.268  15.686 
ATOM   1867  C4   DG A  90      45.403-175.913  16.684 
ATOM   1868  P    DA A  91      49.413-174.539  11.713 
ATOM   1869  OP1  DA A  91      50.401-175.294  10.910 
ATOM   1870  OP2  DA A  91      49.913-173.315  12.376 
ATOM   1871  O5'  DA A  91      48.145-174.178  10.805 
ATOM   1872  C5'  DA A  91      47.081-175.140  10.676 
ATOM   1873  C4'  DA A  91      45.738-174.447  10.796 
ATOM   1874  O4'  DA A  91      45.284-174.351  12.176 
ATOM   1875  C3'  DA A  91      45.687-173.006  10.290 
ATOM   1876  O3'  DA A  91      44.425-172.779   9.672 
ATOM   1877  C2'  DA A  91      45.770-172.148  11.552 
ATOM   1878  C1'  DA A  91      44.861-173.017  12.416 
ATOM   1879  N9   DA A  91      44.987-172.749  13.876 
ATOM   1880  C8   DA A  91      46.102-172.392  14.580 
ATOM   1881  N7   DA A  91      45.889-172.227  15.849 
ATOM   1882  C5   DA A  91      44.535-172.492  16.000 
ATOM   1883  C6   DA A  91      43.688-172.488  17.120 
ATOM   1884  N6   DA A  91      44.103-172.194  18.360 
ATOM   1885  N1   DA A  91      42.394-172.799  16.918 
ATOM   1886  C2   DA A  91      41.988-173.091  15.684 
ATOM   1887  N3   DA A  91      42.683-173.127  14.567 
ATOM   1888  C4   DA A  91      43.974-172.812  14.797 
ATOM   1889  P    DA A  92      44.359-171.895   8.340 
ATOM   1890  OP1  DA A  92      44.661-172.745   7.166 
ATOM   1891  OP2  DA A  92      45.202-170.690   8.503 
ATOM   1892  O5'  DA A  92      42.817-171.473   8.316 
ATOM   1893  C5'  DA A  92      41.841-172.360   8.895 
ATOM   1894  C4'  DA A  92      40.850-171.568   9.726 
ATOM   1895  O4'  DA A  92      41.291-171.395  11.103 
ATOM   1896  C3'  DA A  92      40.569-170.144   9.248 
ATOM   1897  O3'  DA A  92      39.195-169.847   9.465 
ATOM   1898  C2'  DA A  92      41.409-169.255  10.163 
ATOM   1899  C1'  DA A  92      41.144-170.027  11.452 
ATOM   1900  N9   DA A  92      42.109-169.721  12.544 
ATOM   1901  C8   DA A  92      43.438-169.424  12.443 
ATOM   1902  N7   DA A  92      44.015-169.202  13.584 
ATOM   1903  C5   DA A  92      42.994-169.365  14.511 
ATOM   1904  C6   DA A  92      42.962-169.264  15.911 
ATOM   1905  N6   DA A  92      44.035-168.960  16.656 
ATOM   1906  N1   DA A  92      41.783-169.486  16.522 
ATOM   1907  C2   DA A  92      40.721-169.788  15.777 
ATOM   1908  N3   DA A  92      40.631-169.910  14.470 
ATOM   1909  C4   DA A  92      41.823-169.682  13.884 
ATOM   1910  P    DG A  93      38.398-169.004   8.363 
ATOM   1911  OP1  DG A  93      37.923-169.911   7.293 
ATOM   1912  OP2  DG A  93      39.224-167.858   7.922 
ATOM   1913  O5'  DG A  93      37.151-168.473   9.211 
ATOM   1914  C5'  DG A  93      36.663-169.268  10.309 
ATOM   1915  C4'  DG A  93      36.377-168.380  11.504 
ATOM   1916  O4'  DG A  93      37.546-168.195  12.352 
ATOM   1917  C3'  DG A  93      35.926-166.956  11.183 
ATOM   1918  O3'  DG A  93      34.952-166.554  12.138 
ATOM   1919  C2'  DG A  93      37.178-166.100  11.376 
ATOM   1920  C1'  DG A  93      37.685-166.810  12.627 
ATOM   1921  N9   DG A  93      39.118-166.539  12.931 
ATOM   1922  C8   DG A  93      40.168-166.337  12.063 
ATOM   1923  N7   DG A  93      41.317-166.121  12.656 
ATOM   1924  C5   DG A  93      41.005-166.183  14.014 
ATOM   1925  C6   DG A  93      41.840-166.027  15.151 
ATOM   1926  O6   DG A  93      43.045-165.799  15.196 
ATOM   1927  N1   DG A  93      41.113-166.167  16.342 
ATOM   1928  C2   DG A  93      39.758-166.425  16.422 
ATOM   1929  N2   DG A  93      39.253-166.524  17.655 
ATOM   1930  N3   DG A  93      38.977-166.571  15.355 
ATOM   1931  C4   DG A  93      39.666-166.438  14.192 
ATOM   1932  P    DA A  94      33.695-165.692  11.649 
ATOM   1933  OP1  DA A  94      32.649-166.596  11.121 
ATOM   1934  OP2  DA A  94      34.152-164.623  10.734 
ATOM   1935  O5'  DA A  94      33.201-165.045  13.027 
ATOM   1936  C5'  DA A  94      33.416-165.767  14.254 
ATOM   1937  C4'  DA A  94      33.918-164.823  15.328 
ATOM   1938  O4'  DA A  94      35.369-164.695  15.323 
ATOM   1939  C3'  DA A  94      33.420-163.381  15.233 
ATOM   1940  O3'  DA A  94      33.205-162.879  16.547 
ATOM   1941  C2'  DA A  94      34.583-162.612  14.603 
ATOM   1942  C1'  DA A  94      35.696-163.315  15.372 
ATOM   1943  N9   DA A  94      37.046-163.139  14.767 
ATOM   1944  C8   DA A  94      37.377-163.045  13.445 
ATOM   1945  N7   DA A  94      38.647-162.893  13.232 
ATOM   1946  C5   DA A  94      39.202-162.887  14.504 
ATOM   1947  C6   DA A  94      40.524-162.759  14.960 
ATOM   1948  N6   DA A  94      41.577-162.606  14.145 
ATOM   1949  N1   DA A  94      40.726-162.794  16.292 
ATOM   1950  C2   DA A  94      39.675-162.946  17.096 
ATOM   1951  N3   DA A  94      38.404-163.074  16.788 
ATOM   1952  C4   DA A  94      38.229-163.036  15.451 
ATOM   1953  P    DG A  95      31.936-161.945  16.822 
ATOM   1954  OP1  DG A  95      30.742-162.788  17.063 
ATOM   1955  OP2  DG A  95      31.814-160.942  15.742 
ATOM   1956  O5'  DG A  95      32.366-161.220  18.182 
ATOM   1957  C5'  DG A  95      33.230-161.916  19.101 
ATOM   1958  C4'  DG A  95      34.301-160.976  19.617 
ATOM   1959  O4'  DG A  95      35.479-160.954  18.760 
ATOM   1960  C3'  DG A  95      33.899-159.506  19.729 
ATOM   1961  O3'  DG A  95      34.514-158.948  20.885 
ATOM   1962  C2'  DG A  95      34.504-158.843  18.491 
ATOM   1963  C1'  DG A  95      35.829-159.600  18.514 
ATOM   1964  N9   DG A  95      36.574-159.541  17.227 
ATOM   1965  C8   DG A  95      36.088-159.512  15.939 
ATOM   1966  N7   DG A  95      37.018-159.460  15.017 
ATOM   1967  C5   DG A  95      38.206-159.453  15.746 
ATOM   1968  C6   DG A  95      39.552-159.404  15.300 
ATOM   1969  O6   DG A  95      39.981-159.358  14.150 
ATOM   1970  N1   DG A  95      40.450-159.415  16.377 
ATOM   1971  C2   DG A  95      40.093-159.467  17.710 
ATOM   1972  N2   DG A  95      41.099-159.469  18.587 
ATOM   1973  N3   DG A  95      38.829-159.513  18.128 
ATOM   1974  C4   DG A  95      37.947-159.502  17.096 
ATOM   1975  P    DG A  96      33.682-157.916  21.784 
ATOM   1976  OP1  DG A  96      32.823-158.663  22.730 
ATOM   1977  OP2  DG A  96      32.992-156.942  20.910 
ATOM   1978  O5'  DG A  96      34.855-157.181  22.586 
ATOM   1979  C5'  DG A  96      36.064-157.907  22.876 
ATOM   1980  C4'  DG A  96      37.272-157.031  22.607 
ATOM   1981  O4'  DG A  96      37.726-157.121  21.227 
ATOM   1982  C3'  DG A  96      37.070-155.532  22.832 
ATOM   1983  O3'  DG A  96      38.265-154.983  23.375 
ATOM   1984  C2'  DG A  96      36.862-154.956  21.432 
ATOM   1985  C1'  DG A  96      37.919-155.805  20.732 
ATOM   1986  N9   DG A  96      37.774-155.841  19.250 
ATOM   1987  C8   DG A  96      36.627-155.818  18.487 
ATOM   1988  N7   DG A  96      36.845-155.863  17.194 
ATOM   1989  C5   DG A  96      38.234-155.918  17.095 
ATOM   1990  C6   DG A  96      39.067-155.981  15.947 
ATOM   1991  O6   DG A  96      38.743-156.003  14.763 
ATOM   1992  N1   DG A  96      40.423-156.022  16.300 
ATOM   1993  C2   DG A  96      40.910-156.005  17.592 
ATOM   1994  N2   DG A  96      42.239-156.052  17.717 
ATOM   1995  N3   DG A  96      40.129-155.946  18.668 
ATOM   1996  C4   DG A  96      38.810-155.905  18.343 
ATOM   1997  P    DT A  97      38.157-153.866  24.515 
ATOM   1998  OP1  DT A  97      37.984-154.518  25.833 
ATOM   1999  OP2  DT A  97      37.126-152.873  24.141 
ATOM   2000  O5'  DT A  97      39.606-153.191  24.434 
ATOM   2001  C5'  DT A  97      40.727-153.993  24.016 
ATOM   2002  C4'  DT A  97      41.583-153.215  23.036 
ATOM   2003  O4'  DT A  97      41.140-153.382  21.659 
ATOM   2004  C3'  DT A  97      41.610-151.700  23.233 
ATOM   2005  O3'  DT A  97      42.917-151.221  22.940 
ATOM   2006  C2'  DT A  97      40.646-151.155  22.179 
ATOM   2007  C1'  DT A  97      41.060-152.100  21.055 
ATOM   2008  N1   DT A  97      40.075-152.174  19.941 
ATOM   2009  C2   DT A  97      40.575-152.345  18.673 
ATOM   2010  O2   DT A  97      41.768-152.436  18.437 
ATOM   2011  N3   DT A  97      39.633-152.407  17.666 
ATOM   2012  C4   DT A  97      38.264-152.316  17.819 
ATOM   2013  O4   DT A  97      37.518-152.387  16.840 
ATOM   2014  C5   DT A  97      37.835-152.138  19.185 
ATOM   2015  C7   DT A  97      36.359-152.029  19.441 
ATOM   2016  C6   DT A  97      38.730-152.073  20.184 
ATOM   2017  P    DT A  98      43.541-150.062  23.852 
ATOM   2018  OP1  DT A  98      44.146-150.657  25.065 
ATOM   2019  OP2  DT A  98      42.527-149.010  24.081 
ATOM   2020  O5'  DT A  98      44.695-149.497  22.898 
ATOM   2021  C5'  DT A  98      45.328-150.390  21.962 
ATOM   2022  C4'  DT A  98      45.479-149.708  20.616 
ATOM   2023  O4'  DT A  98      44.308-149.887  19.767 
ATOM   2024  C3'  DT A  98      45.676-148.193  20.656 
ATOM   2025  O3'  DT A  98      46.583-147.819  19.626 
ATOM   2026  C2'  DT A  98      44.300-147.614  20.326 
ATOM   2027  C1'  DT A  98      43.941-148.622  19.238 
ATOM   2028  N1   DT A  98      42.489-148.661  18.913 
ATOM   2029  C2   DT A  98      42.146-148.909  17.605 
ATOM   2030  O2   DT A  98      42.973-149.093  16.727 
ATOM   2031  N3   DT A  98      40.791-148.936  17.341 
ATOM   2032  C4   DT A  98      39.775-148.741  18.254 
ATOM   2033  O4   DT A  98      38.596-148.789  17.899 
ATOM   2034  C5   DT A  98      40.233-148.488  19.599 
ATOM   2035  C7   DT A  98      39.191-148.265  20.657 
ATOM   2036  C6   DT A  98      41.544-148.456  19.885 
ATOM   2037  P    DC A  99      47.668-146.680  19.923 
ATOM   2038  OP1  DC A  99      48.843-147.277  20.596 
ATOM   2039  OP2  DC A  99      47.021-145.551  20.628 
ATOM   2040  O5'  DC A  99      48.067-146.230  18.441 
ATOM   2041  C5'  DC A  99      47.996-147.196  17.375 
ATOM   2042  C4'  DC A  99      47.360-146.571  16.150 
ATOM   2043  O4'  DC A  99      45.909-146.692  16.155 
ATOM   2044  C3'  DC A  99      47.604-145.073  15.965 
ATOM   2045  O3'  DC A  99      47.752-144.799  14.577 
ATOM   2046  C2'  DC A  99      46.319-144.408  16.457 
ATOM   2047  C1'  DC A  99      45.352-145.422  15.853 
ATOM   2048  N1   DC A  99      43.983-145.366  16.436 
ATOM   2049  C2   DC A  99      42.907-145.632  15.593 
ATOM   2050  O2   DC A  99      43.130-145.901  14.406 
ATOM   2051  N3   DC A  99      41.650-145.585  16.106 
ATOM   2052  C4   DC A  99      41.450-145.290  17.396 
ATOM   2053  N4   DC A  99      40.206-145.257  17.848 
ATOM   2054  C5   DC A  99      42.543-145.014  18.279 
ATOM   2055  C6   DC A  99      43.792-145.065  17.748 
ATOM   2056  P    DC A 100      48.850-143.732  14.109 
ATOM   2057  OP1  DC A 100      50.171-144.391  14.012 
ATOM   2058  OP2  DC A 100      48.782-142.537  14.979 
ATOM   2059  O5'  DC A 100      48.324-143.360  12.644 
ATOM   2060  C5'  DC A 100      47.606-144.352  11.887 
ATOM   2061  C4'  DC A 100      46.399-143.723  11.220 
ATOM   2062  O4'  DC A 100      45.221-143.739  12.076 
ATOM   2063  C3'  DC A 100      46.547-142.254  10.826 
ATOM   2064  O3'  DC A 100      45.867-142.036   9.597 
ATOM   2065  C2'  DC A 100      45.820-141.482  11.927 
ATOM   2066  C1'  DC A 100      44.643-142.443  12.069 
ATOM   2067  N1   DC A 100      43.877-142.270  13.334 
ATOM   2068  C2   DC A 100      42.501-142.484  13.294 
ATOM   2069  O2   DC A 100      41.979-142.806  12.221 
ATOM   2070  N3   DC A 100      41.784-142.330  14.437 
ATOM   2071  C4   DC A 100      42.388-141.980  15.580 
ATOM   2072  N4   DC A 100      41.646-141.843  16.668 
ATOM   2073  C5   DC A 100      43.802-141.755  15.642 
ATOM   2074  C6   DC A 100      44.501-141.913  14.489 
ATOM   2075  P    DT A 101      46.526-141.066   8.506 
ATOM   2076  OP1  DT A 101      47.514-141.821   7.703 
ATOM   2077  OP2  DT A 101      47.027-139.842   9.169 
ATOM   2078  O5'  DT A 101      45.258-140.705   7.598 
ATOM   2079  C5'  DT A 101      44.195-141.667   7.469 
ATOM   2080  C4'  DT A 101      42.852-140.974   7.589 
ATOM   2081  O4'  DT A 101      42.397-140.878   8.969 
ATOM   2082  C3'  DT A 101      42.800-139.532   7.083 
ATOM   2083  O3'  DT A 101      41.538-139.306   6.466 
ATOM   2084  C2'  DT A 101      42.883-138.675   8.345 
ATOM   2085  C1'  DT A 101      41.975-139.544   9.209 
ATOM   2086  N1   DT A 101      42.100-139.275  10.669 
ATOM   2087  C2   DT A 101      40.961-139.394  11.427 
ATOM   2088  O2   DT A 101      39.880-139.703  10.957 
ATOM   2089  N3   DT A 101      41.115-139.136  12.776 
ATOM   2090  C4   DT A 101      42.287-138.780  13.412 
ATOM   2091  O4   DT A 101      42.302-138.574  14.627 
ATOM   2092  C5   DT A 101      43.428-138.681  12.534 
ATOM   2093  C7   DT A 101      44.744-138.297  13.145 
ATOM   2094  C6   DT A 101      43.306-138.925  11.218 
ATOM   2095  P    DC A 102      41.473-138.422   5.133 
ATOM   2096  OP1  DC A 102      41.775-139.272   3.960 
ATOM   2097  OP2  DC A 102      42.315-137.217   5.296 
ATOM   2098  O5'  DC A 102      39.930-138.000   5.109 
ATOM   2099  C5'  DC A 102      38.955-138.886   5.689 
ATOM   2100  C4'  DC A 102      37.963-138.095   6.519 
ATOM   2101  O4'  DC A 102      38.405-137.922   7.896 
ATOM   2102  C3'  DC A 102      37.682-136.671   6.041 
ATOM   2103  O3'  DC A 102      36.308-136.374   6.259 
ATOM   2104  C2'  DC A 102      38.523-135.781   6.956 
ATOM   2105  C1'  DC A 102      38.257-136.554   8.245 
ATOM   2106  N1   DC A 102      39.222-136.248   9.337 
ATOM   2107  C2   DC A 102      38.746-136.256  10.646 
ATOM   2108  O2   DC A 102      37.553-136.514  10.844 
ATOM   2109  N3   DC A 102      39.610-135.979  11.656 
ATOM   2110  C4   DC A 102      40.896-135.704  11.398 
ATOM   2111  N4   DC A 102      41.698-135.440  12.418 
ATOM   2112  C5   DC A 102      41.405-135.690  10.060 
ATOM   2113  C6   DC A 102      40.526-135.969   9.064 
ATOM   2114  P    DC A 103      35.512-135.531   5.156 
ATOM   2115  OP1  DC A 103      35.037-136.438   4.086 
ATOM   2116  OP2  DC A 103      36.337-134.385   4.715 
ATOM   2117  O5'  DC A 103      34.264-135.000   6.004 
ATOM   2118  C5'  DC A 103      33.777-135.795   7.102 
ATOM   2119  C4'  DC A 103      33.490-134.907   8.298 
ATOM   2120  O4'  DC A 103      34.659-134.722   9.145 
ATOM   2121  C3'  DC A 103      33.040-133.483   7.976 
ATOM   2122  O3'  DC A 103      32.065-133.081   8.931 
ATOM   2123  C2'  DC A 103      34.291-132.627   8.170 
ATOM   2124  C1'  DC A 103      34.798-133.337   9.421 
ATOM   2125  N1   DC A 103      36.231-133.066   9.724 
ATOM   2126  C2   DC A 103      36.610-132.997  11.062 
ATOM   2127  O2   DC A 103      35.749-133.162  11.935 
ATOM   2128  N3   DC A 103      37.912-132.750  11.360 
ATOM   2129  C4   DC A 103      38.813-132.577  10.386 
ATOM   2130  N4   DC A 103      40.070-132.340  10.726 
ATOM   2131  C5   DC A 103      38.444-132.644   9.002 
ATOM   2132  C6   DC A 103      37.139-132.891   8.726 
ATOM   2133  P    DC A 104      30.808-132.219   8.443 
ATOM   2134  OP1  DC A 104      29.762-133.123   7.914 
ATOM   2135  OP2  DC A 104      31.265-131.150   7.527 
ATOM   2136  O5'  DC A 104      30.315-131.572   9.820 
ATOM   2137  C5'  DC A 104      30.529-132.294  11.047 
ATOM   2138  C4'  DC A 104      31.031-131.350  12.122 
ATOM   2139  O4'  DC A 104      32.482-131.222  12.117 
ATOM   2140  C3'  DC A 104      30.534-129.908  12.026 
ATOM   2141  O3'  DC A 104      30.319-129.406  13.340 
ATOM   2142  C2'  DC A 104      31.696-129.139  11.397 
ATOM   2143  C1'  DC A 104      32.810-129.842  12.166 
ATOM   2144  N1   DC A 104      34.160-129.666  11.560 
ATOM   2145  C2   DC A 104      35.251-129.581  12.420 
ATOM   2146  O2   DC A 104      35.057-129.656  13.639 
ATOM   2147  N3   DC A 104      36.489-129.420  11.887 
ATOM   2148  C4   DC A 104      36.658-129.344  10.561 
ATOM   2149  N4   DC A 104      37.885-129.186  10.090 
ATOM   2150  C5   DC A 104      35.548-129.428   9.659 
ATOM   2151  C6   DC A 104      34.318-129.589  10.211 
ATOM   2152  P    DC A 105      29.049-128.472  13.616 
ATOM   2153  OP1  DC A 105      27.856-129.315  13.857 
ATOM   2154  OP2  DC A 105      28.927-127.469  12.535 
ATOM   2155  O5'  DC A 105      29.479-127.747  14.976 
ATOM   2156  C5'  DC A 105      30.343-128.443  15.894 
ATOM   2157  C4'  DC A 105      31.415-127.503  16.410 
ATOM   2158  O4'  DC A 105      32.593-127.481  15.553 
ATOM   2159  C3'  DC A 105      31.013-126.033  16.523 
ATOM   2160  O3'  DC A 105      31.627-125.475  17.678 
ATOM   2161  C2'  DC A 105      31.617-125.370  15.285 
ATOM   2162  C1'  DC A 105      32.942-126.127  15.308 
ATOM   2163  N1   DC A 105      33.688-126.068  14.021 
ATOM   2164  C2   DC A 105      35.079-126.034  14.077 
ATOM   2165  O2   DC A 105      35.632-126.055  15.183 
ATOM   2166  N3   DC A 105      35.778-125.980  12.914 
ATOM   2167  C4   DC A 105      35.142-125.959  11.737 
ATOM   2168  N4   DC A 105      35.868-125.905  10.630 
ATOM   2169  C5   DC A 105      33.712-125.992  11.656 
ATOM   2170  C6   DC A 105      33.032-126.046  12.829 
ATOM   2171  P    DG A 106      30.795-124.443  18.577 
ATOM   2172  OP1  DG A 106      29.936-125.190  19.523 
ATOM   2173  OP2  DG A 106      30.105-123.469  17.703 
ATOM   2174  O5'  DG A 106      31.969-123.708  19.380 
ATOM   2175  C5'  DG A 106      33.177-124.434  19.670 
ATOM   2176  C4'  DG A 106      34.385-123.558  19.401 
ATOM   2177  O4'  DG A 106      34.839-123.648  18.020 
ATOM   2178  C3'  DG A 106      34.184-122.059  19.625 
ATOM   2179  O3'  DG A 106      35.378-121.510  20.168 
ATOM   2180  C2'  DG A 106      33.975-121.482  18.225 
ATOM   2181  C1'  DG A 106      35.033-122.331  17.525 
ATOM   2182  N9   DG A 106      34.887-122.368  16.043 
ATOM   2183  C8   DG A 106      33.740-122.345  15.281 
ATOM   2184  N7   DG A 106      33.958-122.390  13.988 
ATOM   2185  C5   DG A 106      35.347-122.445  13.888 
ATOM   2186  C6   DG A 106      36.180-122.508  12.740 
ATOM   2187  O6   DG A 106      35.856-122.530  11.556 
ATOM   2188  N1   DG A 106      37.536-122.549  13.093 
ATOM   2189  C2   DG A 106      38.024-122.532  14.385 
ATOM   2190  N2   DG A 106      39.352-122.578  14.510 
ATOM   2191  N3   DG A 106      37.242-122.473  15.462 
ATOM   2192  C4   DG A 106      35.924-122.432  15.136 
ATOM   2193  P    DG A 107      35.271-120.393  21.308 
ATOM   2194  OP1  DG A 107      35.098-121.045  22.626 
ATOM   2195  OP2  DG A 107      34.239-119.400  20.935 
ATOM   2196  O5'  DG A 107      36.719-119.718  21.227 
ATOM   2197  C5'  DG A 107      37.840-120.519  20.809 
ATOM   2198  C4'  DG A 107      38.696-119.742  19.830 
ATOM   2199  O4'  DG A 107      38.254-119.909  18.452 
ATOM   2200  C3'  DG A 107      38.723-118.226  20.026 
ATOM   2201  O3'  DG A 107      40.030-117.748  19.733 
ATOM   2202  C2'  DG A 107      37.759-117.682  18.972 
ATOM   2203  C1'  DG A 107      38.174-118.627  17.849 
ATOM   2204  N9   DG A 107      37.188-118.700  16.734 
ATOM   2205  C8   DG A 107      35.813-118.620  16.780 
ATOM   2206  N7   DG A 107      35.233-118.722  15.609 
ATOM   2207  C5   DG A 107      36.299-118.880  14.725 
ATOM   2208  C6   DG A 107      36.299-119.040  13.314 
ATOM   2209  O6   DG A 107      35.344-119.076  12.543 
ATOM   2210  N1   DG A 107      37.603-119.167  12.814 
ATOM   2211  C2   DG A 107      38.755-119.143  13.577 
ATOM   2212  N2   DG A 107      39.903-119.281  12.910 
ATOM   2213  N3   DG A 107      38.752-118.993  14.900 
ATOM   2214  C4   DG A 107      37.496-118.868  15.401 
ATOM   2215  P    DG A 108      40.655-116.589  20.645 
ATOM   2216  OP1  DG A 108      41.260-117.184  21.858 
ATOM   2217  OP2  DG A 108      39.640-115.537  20.875 
ATOM   2218  O5'  DG A 108      41.808-116.023  19.691 
ATOM   2219  C5'  DG A 108      42.441-116.917  18.755 
ATOM   2220  C4'  DG A 108      42.592-116.235  17.409 
ATOM   2221  O4'  DG A 108      41.422-116.414  16.561 
ATOM   2222  C3'  DG A 108      42.790-114.720  17.449 
ATOM   2223  O3'  DG A 108      43.696-114.346  16.419 
ATOM   2224  C2'  DG A 108      41.413-114.141  17.119 
ATOM   2225  C1'  DG A 108      41.055-115.149  16.031 
ATOM   2226  N9   DG A 108      39.602-115.188  15.706 
ATOM   2227  C8   DG A 108      38.517-115.007  16.537 
ATOM   2228  N7   DG A 108      37.359-115.105  15.932 
ATOM   2229  C5   DG A 108      37.700-115.368  14.606 
ATOM   2230  C6   DG A 108      36.869-115.573  13.474 
ATOM   2231  O6   DG A 108      35.644-115.565  13.406 
ATOM   2232  N1   DG A 108      37.628-115.810  12.319 
ATOM   2233  C2   DG A 108      39.008-115.844  12.266 
ATOM   2234  N2   DG A 108      39.544-116.086  11.067 
ATOM   2235  N3   DG A 108      39.786-115.652  13.330 
ATOM   2236  C4   DG A 108      39.065-115.420  14.457 
ATOM   2237  P    DC A 109      44.781-113.207  16.717 
ATOM   2238  OP1  DC A 109      45.957-113.804  17.389 
ATOM   2239  OP2  DC A 109      44.134-112.078  17.421 
ATOM   2240  O5'  DC A 109      45.180-112.757  15.234 
ATOM   2241  C5'  DC A 109      45.110-113.723  14.169 
ATOM   2242  C4'  DC A 109      44.473-113.098  12.943 
ATOM   2243  O4'  DC A 109      43.023-113.219  12.948 
ATOM   2244  C3'  DC A 109      44.717-111.600  12.758 
ATOM   2245  O3'  DC A 109      44.865-111.326  11.370 
ATOM   2246  C2'  DC A 109      43.432-110.935  13.250 
ATOM   2247  C1'  DC A 109      42.466-111.949  12.646 
ATOM   2248  N1   DC A 109      41.097-111.893  13.229 
ATOM   2249  C2   DC A 109      40.020-112.159  12.386 
ATOM   2250  O2   DC A 109      40.243-112.427  11.200 
ATOM   2251  N3   DC A 109      38.763-112.112  12.899 
ATOM   2252  C4   DC A 109      38.564-111.817  14.189 
ATOM   2253  N4   DC A 109      37.319-111.784  14.641 
ATOM   2254  C5   DC A 109      39.657-111.540  15.073 
ATOM   2255  C6   DC A 109      40.905-111.592  14.542 
ATOM   2256  P    DA A 110      45.963-110.259  10.902 
ATOM   2257  OP1  DA A 110      47.285-110.917  10.805 
ATOM   2258  OP2  DA A 110      45.895-109.064  11.772 
ATOM   2259  O5'  DA A 110      45.437-109.887   9.437 
ATOM   2260  C5'  DA A 110      44.719-110.879   8.680 
ATOM   2261  C4'  DA A 110      43.512-110.250   8.014 
ATOM   2262  O4'  DA A 110      42.334-110.266   8.870 
ATOM   2263  C3'  DA A 110      43.661-108.781   7.619 
ATOM   2264  O3'  DA A 110      42.980-108.563   6.390 
ATOM   2265  C2'  DA A 110      42.934-108.009   8.720 
ATOM   2266  C1'  DA A 110      41.757-108.970   8.862 
ATOM   2267  N9   DA A 110      40.990-108.797  10.128 
ATOM   2268  C8   DA A 110      41.458-108.446  11.361 
ATOM   2269  N7   DA A 110      40.537-108.375  12.271 
ATOM   2270  C5   DA A 110      39.371-108.704  11.593 
ATOM   2271  C6   DA A 110      38.033-108.810  12.006 
ATOM   2272  N6   DA A 110      37.626-108.585  13.263 
ATOM   2273  N1   DA A 110      37.123-109.157  11.076 
ATOM   2274  C2   DA A 110      37.533-109.381   9.828 
ATOM   2275  N3   DA A 110      38.747-109.313   9.329 
ATOM   2276  C4   DA A 110      39.639-108.963  10.280 
ATOM   2277  P    DG A 111      43.640-107.593   5.300 
ATOM   2278  OP1  DG A 111      44.628-108.348   4.497 
ATOM   2279  OP2  DG A 111      44.140-106.369   5.963 
ATOM   2280  O5'  DG A 111      42.372-107.232   4.392 
ATOM   2281  C5'  DG A 111      41.308-108.194   4.263 
ATOM   2282  C4'  DG A 111      39.965-107.501   4.382 
ATOM   2283  O4'  DG A 111      39.511-107.405   5.762 
ATOM   2284  C3'  DG A 111      39.913-106.059   3.876 
ATOM   2285  O3'  DG A 111      38.652-105.833   3.259 
ATOM   2286  C2'  DG A 111      39.997-105.202   5.139 
ATOM   2287  C1'  DG A 111      39.088-106.071   6.003 
ATOM   2288  N9   DG A 111      39.214-105.802   7.462 
ATOM   2289  C8   DG A 111      40.328-105.442   8.190 
ATOM   2290  N7   DG A 111      40.099-105.279   9.470 
ATOM   2291  C5   DG A 111      38.738-105.549   9.600 
ATOM   2292  C6   DG A 111      37.910-105.535  10.754 
ATOM   2293  O6   DG A 111      38.213-105.277  11.916 
ATOM   2294  N1   DG A 111      36.587-105.871  10.437 
ATOM   2295  C2   DG A 111      36.124-106.180   9.173 
ATOM   2296  N2   DG A 111      34.825-106.475   9.080 
ATOM   2297  N3   DG A 111      36.902-106.193   8.092 
ATOM   2298  C4   DG A 111      38.188-105.869   8.382 
ATOM   2299  P    DA A 112      38.586-104.949   1.926 
ATOM   2300  OP1  DA A 112      38.888-105.799   0.753 
ATOM   2301  OP2  DA A 112      39.428-103.744   2.089 
ATOM   2302  O5'  DA A 112      37.044-104.527   1.903 
ATOM   2303  C5'  DA A 112      36.068-105.413   2.482 
ATOM   2304  C4'  DA A 112      35.076-104.622   3.313 
ATOM   2305  O4'  DA A 112      35.518-104.449   4.690 
ATOM   2306  C3'  DA A 112      34.796-103.198   2.834 
ATOM   2307  O3'  DA A 112      33.421-102.901   3.052 
ATOM   2308  C2'  DA A 112      35.636-102.308   3.750 
ATOM   2309  C1'  DA A 112      35.370-103.081   5.038 
ATOM   2310  N9   DA A 112      36.336-102.775   6.131 
ATOM   2311  C8   DA A 112      37.664-102.478   6.030 
ATOM   2312  N7   DA A 112      38.241-102.256   7.170 
ATOM   2313  C5   DA A 112      37.221-102.419   8.098 
ATOM   2314  C6   DA A 112      37.189-102.318   9.498 
ATOM   2315  N6   DA A 112      38.262-102.013  10.243 
ATOM   2316  N1   DA A 112      36.010-102.540  10.109 
ATOM   2317  C2   DA A 112      34.948-102.842   9.363 
ATOM   2318  N3   DA A 112      34.858-102.964   8.057 
ATOM   2319  C4   DA A 112      36.050-102.736   7.471 
ATOM   2320  P    DA A 113      32.625-102.058   1.949 
ATOM   2321  OP1  DA A 113      32.150-102.965   0.880 
ATOM   2322  OP2  DA A 113      33.451-100.912   1.509 
ATOM   2323  O5'  DA A 113      31.378-101.527   2.798 
ATOM   2324  C5'  DA A 113      30.890-102.321   3.896 
ATOM   2325  C4'  DA A 113      30.604-101.434   5.091 
ATOM   2326  O4'  DA A 113      31.773-101.249   5.938 
ATOM   2327  C3'  DA A 113      30.153-100.010   4.769 
ATOM   2328  O3'  DA A 113      29.179 -99.608   5.724 
ATOM   2329  C2'  DA A 113      31.405 -99.154   4.963 
ATOM   2330  C1'  DA A 113      31.911 -99.864   6.214 
ATOM   2331  N9   DA A 113      33.345 -99.593   6.517 
ATOM   2332  C8   DA A 113      34.375 -99.395   5.643 
ATOM   2333  N7   DA A 113      35.516 -99.180   6.217 
ATOM   2334  C5   DA A 113      35.226 -99.238   7.573 
ATOM   2335  C6   DA A 113      36.023 -99.090   8.720 
ATOM   2336  N6   DA A 113      37.339 -98.840   8.680 
ATOM   2337  N1   DA A 113      35.415 -99.207   9.916 
ATOM   2338  C2   DA A 113      34.107 -99.456   9.950 
ATOM   2339  N3   DA A 113      33.265 -99.613   8.951 
ATOM   2340  C4   DA A 113      33.898 -99.490   7.766 
ATOM   2341  P    DG A 114      27.922 -98.746   5.236 
ATOM   2342  OP1  DG A 114      26.876 -99.650   4.707 
ATOM   2343  OP2  DG A 114      28.379 -97.677   4.320 
ATOM   2344  O5'  DG A 114      27.428 -98.099   6.613 
ATOM   2345  C5'  DG A 114      27.643 -98.821   7.840 
ATOM   2346  C4'  DG A 114      28.145 -97.877   8.915 
ATOM   2347  O4'  DG A 114      29.595 -97.749   8.910 
ATOM   2348  C3'  DG A 114      27.647 -96.435   8.820 
ATOM   2349  O3'  DG A 114      27.432 -95.933  10.133 
ATOM   2350  C2'  DG A 114      28.809 -95.666   8.190 
ATOM   2351  C1'  DG A 114      29.923 -96.369   8.959 
ATOM   2352  N9   DG A 114      31.273 -96.193   8.353 
ATOM   2353  C8   DG A 114      31.626 -96.095   7.024 
ATOM   2354  N7   DG A 114      32.912 -95.943   6.824 
ATOM   2355  C5   DG A 114      33.450 -95.939   8.110 
ATOM   2356  C6   DG A 114      34.797 -95.807   8.536 
ATOM   2357  O6   DG A 114      35.809 -95.665   7.856 
ATOM   2358  N1   DG A 114      34.898 -95.856   9.933 
ATOM   2359  C2   DG A 114      33.837 -96.012  10.804 
ATOM   2360  N2   DG A 114      34.144 -96.035  12.103 
ATOM   2361  N3   DG A 114      32.574 -96.137  10.403 
ATOM   2362  C4   DG A 114      32.458 -96.091   9.050 
ATOM   2363  P    DA A 115      26.163 -94.999  10.409 
ATOM   2364  OP1  DA A 115      24.969 -95.842  10.650 
ATOM   2365  OP2  DA A 115      26.041 -93.996   9.329 
ATOM   2366  O5'  DA A 115      26.593 -94.274  11.769 
ATOM   2367  C5'  DA A 115      27.457 -94.970  12.687 
ATOM   2368  C4'  DA A 115      28.528 -94.030  13.203 
ATOM   2369  O4'  DA A 115      29.706 -94.008  12.346 
ATOM   2370  C3'  DA A 115      28.126 -92.560  13.316 
ATOM   2371  O3'  DA A 115      28.741 -92.002  14.472 
ATOM   2372  C2'  DA A 115      28.731 -91.897  12.078 
ATOM   2373  C1'  DA A 115      30.056 -92.654  12.101 
ATOM   2374  N9   DA A 115      30.801 -92.595  10.814 
ATOM   2375  C8   DA A 115      30.301 -92.567   9.543 
ATOM   2376  N7   DA A 115      31.212 -92.514   8.622 
ATOM   2377  C5   DA A 115      32.405 -92.507   9.331 
ATOM   2378  C6   DA A 115      33.749 -92.460   8.923 
ATOM   2379  N6   DA A 115      34.132 -92.410   7.639 
ATOM   2380  N1   DA A 115      34.688 -92.467   9.887 
ATOM   2381  C2   DA A 115      34.302 -92.517  11.160 
ATOM   2382  N3   DA A 115      33.085 -92.563  11.659 
ATOM   2383  C4   DA A 115      32.164 -92.555  10.673 
ATOM   2384  P    DA A 116      27.909 -90.970  15.370 
ATOM   2385  OP1  DA A 116      27.050 -91.717  16.316 
ATOM   2386  OP2  DA A 116      27.219 -89.996  14.497 
ATOM   2387  O5'  DA A 116      29.082 -90.235  16.173 
ATOM   2388  C5'  DA A 116      30.290 -90.961  16.463 
ATOM   2389  C4'  DA A 116      31.499 -90.085  16.194 
ATOM   2390  O4'  DA A 116      31.953 -90.175  14.813 
ATOM   2391  C3'  DA A 116      31.297 -88.586  16.418 
ATOM   2392  O3'  DA A 116      32.492 -88.037  16.961 
ATOM   2393  C2'  DA A 116      31.089 -88.009  15.019 
ATOM   2394  C1'  DA A 116      32.146 -88.858  14.318 
ATOM   2395  N9   DA A 116      32.001 -88.895  12.836 
ATOM   2396  C8   DA A 116      30.854 -88.872  12.097 
ATOM   2397  N7   DA A 116      31.054 -88.915  10.816 
ATOM   2398  C5   DA A 116      32.436 -88.971  10.696 
ATOM   2399  C6   DA A 116      33.289 -89.034   9.582 
ATOM   2400  N6   DA A 116      32.851 -89.053   8.315 
ATOM   2401  N1   DA A 116      34.614 -89.077   9.817 
ATOM   2402  C2   DA A 116      35.043 -89.058  11.079 
ATOM   2403  N3   DA A 116      34.347 -89.000  12.192 
ATOM   2404  C4   DA A 116      33.024 -88.958  11.929 
ATOM   2405  P    DA A 117      32.384 -86.920  18.101 
ATOM   2406  OP1  DA A 117      32.211 -87.572  19.419 
ATOM   2407  OP2  DA A 117      31.352 -85.927  17.728 
ATOM   2408  O5'  DA A 117      33.833 -86.245  18.021 
ATOM   2409  C5'  DA A 117      34.953 -87.046  17.602 
ATOM   2410  C4'  DA A 117      35.809 -86.269  16.623 
ATOM   2411  O4'  DA A 117      35.367 -86.436  15.245 
ATOM   2412  C3'  DA A 117      35.837 -84.753  16.820 
ATOM   2413  O3'  DA A 117      37.143 -84.274  16.527 
ATOM   2414  C2'  DA A 117      34.873 -84.209  15.765 
ATOM   2415  C1'  DA A 117      35.287 -85.154  14.642 
ATOM   2416  N9   DA A 117      34.302 -85.227  13.528 
ATOM   2417  C8   DA A 117      32.940 -85.146  13.593 
ATOM   2418  N7   DA A 117      32.353 -85.244  12.440 
ATOM   2419  C5   DA A 117      33.401 -85.403  11.543 
ATOM   2420  C6   DA A 117      33.437 -85.564  10.149 
ATOM   2421  N6   DA A 117      32.342 -85.592   9.378 
ATOM   2422  N1   DA A 117      34.647 -85.694   9.572 
ATOM   2423  C2   DA A 117      35.733 -85.666  10.343 
ATOM   2424  N3   DA A 117      35.821 -85.522  11.648 
ATOM   2425  C4   DA A 117      34.598 -85.394  12.200 
ATOM   2426  P    DT A 118      37.768 -83.116  17.439 
ATOM   2427  OP1  DT A 118      38.373 -83.711  18.652 
ATOM   2428  OP2  DT A 118      36.753 -82.064  17.668 
ATOM   2429  O5'  DT A 118      38.922 -82.550  16.484 
ATOM   2430  C5'  DT A 118      39.554 -83.443  15.548 
ATOM   2431  C4'  DT A 118      39.706 -82.762  14.203 
ATOM   2432  O4'  DT A 118      38.535 -82.941  13.354 
ATOM   2433  C3'  DT A 118      39.903 -81.247  14.243 
ATOM   2434  O3'  DT A 118      40.810 -80.873  13.213 
ATOM   2435  C2'  DT A 118      38.527 -80.668  13.912 
ATOM   2436  C1'  DT A 118      38.168 -81.676  12.824 
ATOM   2437  N1   DT A 118      36.716 -81.715  12.500 
ATOM   2438  C2   DT A 118      36.373 -81.962  11.191 
ATOM   2439  O2   DT A 118      37.199 -82.147  10.314 
ATOM   2440  N3   DT A 118      35.018 -81.990  10.928 
ATOM   2441  C4   DT A 118      34.002 -81.795  11.841 
ATOM   2442  O4   DT A 118      32.822 -81.843  11.485 
ATOM   2443  C5   DT A 118      34.460 -81.542  13.186 
ATOM   2444  C7   DT A 118      33.418 -81.319  14.244 
ATOM   2445  C6   DT A 118      35.771 -81.510  13.472 
ATOM   2446  P    DC A 119      41.895 -79.734  13.510 
ATOM   2447  OP1  DC A 119      43.070 -80.331  14.183 
ATOM   2448  OP2  DC A 119      41.247 -78.605  14.214 
ATOM   2449  O5'  DC A 119      42.294 -79.284  12.027 
ATOM   2450  C5'  DC A 119      42.223 -80.250  10.962 
ATOM   2451  C4'  DC A 119      41.587 -79.625   9.736 
ATOM   2452  O4'  DC A 119      40.136 -79.746   9.742 
ATOM   2453  C3'  DC A 119      41.831 -78.127   9.552 
ATOM   2454  O3'  DC A 119      41.979 -77.853   8.163 
ATOM   2455  C2'  DC A 119      40.545 -77.462  10.043 
ATOM   2456  C1'  DC A 119      39.579 -78.476   9.439 
ATOM   2457  N1   DC A 119      38.210 -78.420  10.022 
ATOM   2458  C2   DC A 119      37.134 -78.686   9.179 
ATOM   2459  O2   DC A 119      37.357 -78.954   7.993 
ATOM   2460  N3   DC A 119      35.876 -78.639   9.692 
ATOM   2461  C4   DC A 119      35.677 -78.344  10.982 
ATOM   2462  N4   DC A 119      34.433 -78.311  11.435 
ATOM   2463  C5   DC A 119      36.770 -78.067  11.866 
ATOM   2464  C6   DC A 119      38.019 -78.118  11.335 
ATOM   2465  P    DA A 120      43.076 -76.786   7.696 
ATOM   2466  OP1  DA A 120      44.398 -77.444   7.598 
ATOM   2467  OP2  DA A 120      43.009 -75.591   8.565 
ATOM   2468  O5'  DA A 120      42.551 -76.414   6.230 
ATOM   2469  C5'  DA A 120      41.833 -77.406   5.473 
ATOM   2470  C4'  DA A 120      40.626 -76.777   4.807 
ATOM   2471  O4'  DA A 120      39.448 -76.793   5.663 
ATOM   2472  C3'  DA A 120      40.774 -75.307   4.413 
ATOM   2473  O3'  DA A 120      40.094 -75.090   3.183 
ATOM   2474  C2'  DA A 120      40.047 -74.536   5.514 
ATOM   2475  C1'  DA A 120      38.870 -75.497   5.655 
ATOM   2476  N9   DA A 120      38.104 -75.324   6.921 
ATOM   2477  C8   DA A 120      38.572 -74.973   8.154 
ATOM   2478  N7   DA A 120      37.650 -74.902   9.064 
ATOM   2479  C5   DA A 120      36.484 -75.231   8.387 
ATOM   2480  C6   DA A 120      35.147 -75.337   8.799 
ATOM   2481  N6   DA A 120      34.739 -75.112  10.056 
ATOM   2482  N1   DA A 120      34.237 -75.684   7.869 
ATOM   2483  C2   DA A 120      34.647 -75.907   6.622 
ATOM   2484  N3   DA A 120      35.861 -75.840   6.122 
ATOM   2485  C4   DA A 120      36.752 -75.490   7.073 
ATOM   2486  P    DC A 121      40.753 -74.120   2.093 
ATOM   2487  OP1  DC A 121      41.741 -74.875   1.290 
ATOM   2488  OP2  DC A 121      41.254 -72.896   2.756 
ATOM   2489  O5'  DC A 121      39.485 -73.759   1.185 
ATOM   2490  C5'  DC A 121      38.422 -74.721   1.056 
ATOM   2491  C4'  DC A 121      37.079 -74.028   1.176 
ATOM   2492  O4'  DC A 121      36.624 -73.932   2.556 
ATOM   2493  C3'  DC A 121      37.027 -72.586   0.669 
ATOM   2494  O3'  DC A 121      35.765 -72.360   0.052 
ATOM   2495  C2'  DC A 121      37.110 -71.729   1.932 
ATOM   2496  C1'  DC A 121      36.202 -72.598   2.796 
ATOM   2497  N1   DC A 121      36.327 -72.329   4.256 
ATOM   2498  C2   DC A 121      35.181 -72.445   5.038 
ATOM   2499  O2   DC A 121      34.117 -72.763   4.495 
ATOM   2500  N3   DC A 121      35.274 -72.203   6.371 
ATOM   2501  C4   DC A 121      36.446 -71.861   6.922 
ATOM   2502  N4   DC A 121      36.485 -71.636   8.227 
ATOM   2503  C5   DC A 121      37.636 -71.736   6.135 
ATOM   2504  C6   DC A 121      37.523 -71.981   4.805 
ATOM   2505  P    DC A 122      35.700 -71.476  -1.280 
ATOM   2506  OP1  DC A 122      36.001 -72.326  -2.454 
ATOM   2507  OP2  DC A 122      36.542 -70.270  -1.117 
ATOM   2508  O5'  DC A 122      34.157 -71.054  -1.304 
ATOM   2509  C5'  DC A 122      33.181 -71.940  -0.725 
ATOM   2510  C4'  DC A 122      32.190 -71.149   0.106 
ATOM   2511  O4'  DC A 122      32.632 -70.976   1.483 
ATOM   2512  C3'  DC A 122      31.909 -69.724  -0.373 
ATOM   2513  O3'  DC A 122      30.535 -69.428  -0.155 
ATOM   2514  C2'  DC A 122      32.749 -68.835   0.543 
ATOM   2515  C1'  DC A 122      32.484 -69.608   1.832 
ATOM   2516  N1   DC A 122      33.449 -69.302   2.924 
ATOM   2517  C2   DC A 122      32.973 -69.310   4.232 
ATOM   2518  O2   DC A 122      31.780 -69.568   4.431 
ATOM   2519  N3   DC A 122      33.837 -69.032   5.243 
ATOM   2520  C4   DC A 122      35.123 -68.758   4.985 
ATOM   2521  N4   DC A 122      35.925 -68.494   6.005 
ATOM   2522  C5   DC A 122      35.632 -68.744   3.646 
ATOM   2523  C6   DC A 122      34.753 -69.023   2.651 
ATOM   2524  P    DA A 123      29.738 -68.585  -1.257 
ATOM   2525  OP1  DA A 123      29.264 -69.492  -2.327 
ATOM   2526  OP2  DA A 123      30.564 -67.439  -1.698 
ATOM   2527  O5'  DA A 123      28.491 -68.054  -0.409 
ATOM   2528  C5'  DA A 123      28.004 -68.848   0.689 
ATOM   2529  C4'  DA A 123      27.717 -67.961   1.884 
ATOM   2530  O4'  DA A 123      28.886 -67.776   2.731 
ATOM   2531  C3'  DA A 123      27.266 -66.537   1.562 
ATOM   2532  O3'  DA A 123      26.292 -66.135   2.518 
ATOM   2533  C2'  DA A 123      28.518 -65.681   1.756 
ATOM   2534  C1'  DA A 123      29.025 -66.391   3.007 
ATOM   2535  N9   DA A 123      30.458 -66.120   3.311 
ATOM   2536  C8   DA A 123      31.488 -65.922   2.436 
ATOM   2537  N7   DA A 123      32.630 -65.706   3.010 
ATOM   2538  C5   DA A 123      32.340 -65.765   4.366 
ATOM   2539  C6   DA A 123      33.136 -65.617   5.513 
ATOM   2540  N6   DA A 123      34.453 -65.367   5.473 
ATOM   2541  N1   DA A 123      32.529 -65.734   6.709 
ATOM   2542  C2   DA A 123      31.220 -65.983   6.743 
ATOM   2543  N3   DA A 123      30.378 -66.140   5.745 
ATOM   2544  C4   DA A 123      31.011 -66.017   4.560 
ATOM   2545  P    DT A 124      25.035 -65.273   2.029 
ATOM   2546  OP1  DT A 124      23.989 -66.177   1.501 
ATOM   2547  OP2  DT A 124      25.492 -64.204   1.114 
ATOM   2548  O5'  DT A 124      24.541 -64.626   3.407 
ATOM   2549  C5'  DT A 124      24.756 -65.348   4.634 
ATOM   2550  C4'  DT A 124      25.258 -64.404   5.708 
ATOM   2551  O4'  DT A 124      26.709 -64.276   5.703 
ATOM   2552  C3'  DT A 124      24.761 -62.962   5.613 
ATOM   2553  O3'  DT A 124      24.546 -62.460   6.927 
ATOM   2554  C2'  DT A 124      25.923 -62.193   4.983 
ATOM   2555  C1'  DT A 124      27.037 -62.896   5.752 
ATOM   2556  N1   DT A 124      28.386 -62.720   5.147 
ATOM   2557  C2   DT A 124      29.453 -62.638   6.008 
ATOM   2558  O2   DT A 124      29.334 -62.704   7.219 
ATOM   2559  N3   DT A 124      30.688 -62.474   5.410 
ATOM   2560  C4   DT A 124      30.937 -62.388   4.056 
ATOM   2561  O4   DT A 124      32.087 -62.241   3.638 
ATOM   2562  C5   DT A 124      29.755 -62.484   3.232 
ATOM   2563  C7   DT A 124      29.936 -62.399   1.745 
ATOM   2564  C6   DT A 124      28.542 -62.643   3.787 
ATOM   2565  P    DT A 125      23.276 -61.526   7.202 
ATOM   2566  OP1  DT A 125      22.083 -62.369   7.443 
ATOM   2567  OP2  DT A 125      23.154 -60.523   6.122 
ATOM   2568  O5'  DT A 125      23.706 -60.801   8.562 
ATOM   2569  C5'  DT A 125      24.570 -61.496   9.481 
ATOM   2570  C4'  DT A 125      25.642 -60.557   9.996 
ATOM   2571  O4'  DT A 125      26.820 -60.535   9.140 
ATOM   2572  C3'  DT A 125      25.240 -59.087  10.109 
ATOM   2573  O3'  DT A 125      25.854 -58.529  11.265 
ATOM   2574  C2'  DT A 125      25.844 -58.424   8.871 
ATOM   2575  C1'  DT A 125      27.169 -59.181   8.894 
ATOM   2576  N1   DT A 125      27.915 -59.122   7.607 
ATOM   2577  C2   DT A 125      29.287 -59.089   7.680 
ATOM   2578  O2   DT A 125      29.896 -59.107   8.736 
ATOM   2579  N3   DT A 125      29.945 -59.034   6.466 
ATOM   2580  C4   DT A 125      29.357 -59.010   5.218 
ATOM   2581  O4   DT A 125      30.052 -58.960   4.200 
ATOM   2582  C5   DT A 125      27.914 -59.047   5.244 
ATOM   2583  C7   DT A 125      27.196 -59.023   3.926 
ATOM   2584  C6   DT A 125      27.249 -59.101   6.409 
ATOM   2585  P    DC A 126      25.022 -57.497  12.164 
ATOM   2586  OP1  DC A 126      24.163 -58.244  13.110 
ATOM   2587  OP2  DC A 126      24.332 -56.523  11.290 
ATOM   2588  O5'  DC A 126      26.195 -56.761  12.966 
ATOM   2589  C5'  DC A 126      27.404 -57.487  13.256 
ATOM   2590  C4'  DC A 126      28.612 -56.612  12.987 
ATOM   2591  O4'  DC A 126      29.066 -56.702  11.607 
ATOM   2592  C3'  DC A 126      28.410 -55.113  13.212 
ATOM   2593  O3'  DC A 126      29.605 -54.564  13.755 
ATOM   2594  C2'  DC A 126      28.202 -54.536  11.812 
ATOM   2595  C1'  DC A 126      29.259 -55.385  11.112 
ATOM   2596  N1   DC A 126      29.114 -55.422   9.630 
ATOM   2597  C2   DC A 126      30.276 -55.487   8.865 
ATOM   2598  O2   DC A 126      31.369 -55.512   9.442 
ATOM   2599  N3   DC A 126      30.164 -55.520   7.512 
ATOM   2600  C4   DC A 126      28.961 -55.491   6.926 
ATOM   2601  N4   DC A 126      28.906 -55.526   5.603 
ATOM   2602  C5   DC A 126      27.754 -55.424   7.694 
ATOM   2603  C6   DC A 126      27.886 -55.391   9.045 
ATOM   2604  P    DC A 127      29.498 -53.447  14.895 
ATOM   2605  OP1  DC A 127      29.324 -54.099  16.213 
ATOM   2606  OP2  DC A 127      28.466 -52.454  14.521 
ATOM   2607  O5'  DC A 127      30.946 -52.772  14.814 
ATOM   2608  C5'  DC A 127      32.067 -53.573  14.396 
ATOM   2609  C4'  DC A 127      32.923 -52.796  13.416 
ATOM   2610  O4'  DC A 127      32.481 -52.963  12.039 
ATOM   2611  C3'  DC A 127      32.950 -51.280  13.613 
ATOM   2612  O3'  DC A 127      34.257 -50.801  13.320 
ATOM   2613  C2'  DC A 127      31.986 -50.735  12.559 
ATOM   2614  C1'  DC A 127      32.401 -51.680  11.435 
ATOM   2615  N1   DC A 127      31.415 -51.754  10.321 
ATOM   2616  C2   DC A 127      31.907 -51.927   9.029 
ATOM   2617  O2   DC A 127      33.129 -52.012   8.863 
ATOM   2618  N3   DC A 127      31.025 -51.996   8.000 
ATOM   2619  C4   DC A 127      29.708 -51.900   8.222 
ATOM   2620  N4   DC A 127      28.888 -51.973   7.184 
ATOM   2621  C5   DC A 127      29.181 -51.721   9.542 
ATOM   2622  C6   DC A 127      30.079 -51.654  10.558 
ATOM   2623  P    DA A 128      34.881 -49.643  14.232 
ATOM   2624  OP1  DA A 128      35.486 -50.238  15.445 
ATOM   2625  OP2  DA A 128      33.867 -48.591  14.461 
ATOM   2626  O5'  DA A 128      36.035 -49.077  13.278 
ATOM   2627  C5'  DA A 128      36.668 -49.970  12.341 
ATOM   2628  C4'  DA A 128      36.819 -49.289  10.996 
ATOM   2629  O4'  DA A 128      35.649 -49.468  10.147 
ATOM   2630  C3'  DA A 128      37.016 -47.774  11.036 
ATOM   2631  O3'  DA A 128      37.923 -47.400  10.006 
ATOM   2632  C2'  DA A 128      35.640 -47.195  10.706 
ATOM   2633  C1'  DA A 128      35.282 -48.203   9.618 
ATOM   2634  N9   DA A 128      33.829 -48.242   9.293 
ATOM   2635  C8   DA A 128      32.766 -48.060  10.131 
ATOM   2636  N7   DA A 128      31.613 -48.154   9.545 
ATOM   2637  C5   DA A 128      31.932 -48.416   8.220 
ATOM   2638  C6   DA A 128      31.141 -48.624   7.079 
ATOM   2639  N6   DA A 128      29.800 -48.598   7.093 
ATOM   2640  N1   DA A 128      31.779 -48.860   5.917 
ATOM   2641  C2   DA A 128      33.110 -48.885   5.909 
ATOM   2642  N3   DA A 128      33.950 -48.706   6.904 
ATOM   2643  C4   DA A 128      33.286 -48.472   8.055 
ATOM   2644  P    DG A 129      39.008 -46.260  10.303 
ATOM   2645  OP1  DG A 129      40.183 -46.858  10.976 
ATOM   2646  OP2  DG A 129      38.361 -45.132  11.008 
ATOM   2647  O5'  DG A 129      39.407 -45.811   8.821 
ATOM   2648  C5'  DG A 129      39.337 -46.777   7.755 
ATOM   2649  C4'  DG A 129      38.700 -46.151   6.530 
ATOM   2650  O4'  DG A 129      37.250 -46.273   6.535 
ATOM   2651  C3'  DG A 129      38.944 -44.654   6.345 
ATOM   2652  O3'  DG A 129      39.092 -44.380   4.957 
ATOM   2653  C2'  DG A 129      37.659 -43.989   6.837 
ATOM   2654  C1'  DG A 129      36.692 -45.003   6.233 
ATOM   2655  N9   DG A 129      35.323 -44.947   6.816 
ATOM   2656  C8   DG A 129      34.938 -44.662   8.108 
ATOM   2657  N7   DG A 129      33.641 -44.695   8.298 
ATOM   2658  C5   DG A 129      33.131 -45.025   7.043 
ATOM   2659  C6   DG A 129      31.789 -45.206   6.621 
ATOM   2660  O6   DG A 129      30.756 -45.112   7.278 
ATOM   2661  N1   DG A 129      31.719 -45.534   5.259 
ATOM   2662  C2   DG A 129      32.805 -45.669   4.417 
ATOM   2663  N2   DG A 129      32.529 -45.988   3.150 
ATOM   2664  N3   DG A 129      34.065 -45.500   4.814 
ATOM   2665  C4   DG A 129      34.149 -45.181   6.132 
ATOM   2666  P    DC A 130      40.190 -43.313   4.489 
ATOM   2667  OP1  DC A 130      41.511 -43.971   4.392 
ATOM   2668  OP2  DC A 130      40.122 -42.118   5.359 
ATOM   2669  O5'  DC A 130      39.664 -42.941   3.024 
ATOM   2670  C5'  DC A 130      38.946 -43.933   2.266 
ATOM   2671  C4'  DC A 130      37.739 -43.304   1.600 
ATOM   2672  O4'  DC A 130      36.561 -43.320   2.456 
ATOM   2673  C3'  DC A 130      37.888 -41.834   1.206 
ATOM   2674  O3'  DC A 130      37.207 -41.617  -0.023 
ATOM   2675  C2'  DC A 130      37.160 -41.063   2.307 
ATOM   2676  C1'  DC A 130      35.984 -42.024   2.449 
ATOM   2677  N1   DC A 130      35.217 -41.851   3.714 
ATOM   2678  C2   DC A 130      33.841 -42.065   3.674 
ATOM   2679  O2   DC A 130      33.319 -42.387   2.601 
ATOM   2680  N3   DC A 130      33.124 -41.911   4.817 
ATOM   2681  C4   DC A 130      33.729 -41.561   5.960 
ATOM   2682  N4   DC A 130      32.986 -41.424   7.048 
ATOM   2683  C5   DC A 130      35.142 -41.335   6.022 
ATOM   2684  C6   DC A 130      35.841 -41.493   4.869 
ATOM   2685  P    DT A 131      37.866 -40.647  -1.114 
ATOM   2686  OP1  DT A 131      38.854 -41.402  -1.917 
ATOM   2687  OP2  DT A 131      38.367 -39.423  -0.451 
ATOM   2688  O5'  DT A 131      36.599 -40.286  -2.022 
ATOM   2689  C5'  DT A 131      35.535 -41.248  -2.151 
ATOM   2690  C4'  DT A 131      34.192 -40.554  -2.031 
ATOM   2691  O4'  DT A 131      33.737 -40.458  -0.651 
ATOM   2692  C3'  DT A 131      34.140 -39.113  -2.537 
ATOM   2693  O3'  DT A 131      32.879 -38.887  -3.154 
ATOM   2694  C2'  DT A 131      34.224 -38.256  -1.275 
ATOM   2695  C1'  DT A 131      33.315 -39.125  -0.411 
ATOM   2696  N1   DT A 131      33.440 -38.856   1.049 
ATOM   2697  C2   DT A 131      32.301 -38.975   1.807 
ATOM   2698  O2   DT A 131      31.220 -39.284   1.337 
ATOM   2699  N3   DT A 131      32.455 -38.717   3.156 
ATOM   2700  C4   DT A 131      33.627 -38.361   3.792 
ATOM   2701  O4   DT A 131      33.642 -38.155   5.007 
ATOM   2702  C5   DT A 131      34.768 -38.262   2.914 
ATOM   2703  C7   DT A 131      36.084 -37.878   3.525 
ATOM   2704  C6   DT A 131      34.647 -38.506   1.598 
ATOM   2705  P    DG A 132      32.813 -38.003  -4.487 
ATOM   2706  OP1  DG A 132      33.115 -38.852  -5.660 
ATOM   2707  OP2  DG A 132      33.655 -36.797  -4.324 
ATOM   2708  O5'  DG A 132      31.271 -37.581  -4.511 
ATOM   2709  C5'  DG A 132      30.295 -38.467  -3.931 
ATOM   2710  C4'  DG A 132      29.303 -37.676  -3.101 
ATOM   2711  O4'  DG A 132      29.745 -37.503  -1.724 
ATOM   2712  C3'  DG A 132      29.023 -36.251  -3.579 
ATOM   2713  O3'  DG A 132      27.648 -35.955  -3.361 
ATOM   2714  C2'  DG A 132      29.863 -35.362  -2.664 
ATOM   2715  C1'  DG A 132      29.597 -36.135  -1.375 
ATOM   2716  N9   DG A 132      30.563 -35.829  -0.283 
ATOM   2717  C8   DG A 132      31.905 -35.527  -0.365 
ATOM   2718  N7   DG A 132      32.474 -35.306   0.794 
ATOM   2719  C5   DG A 132      31.437 -35.473   1.710 
ATOM   2720  C6   DG A 132      31.440 -35.362   3.125 
ATOM   2721  O6   DG A 132      32.375 -35.090   3.873 
ATOM   2722  N1   DG A 132      30.169 -35.612   3.661 
ATOM   2723  C2   DG A 132      29.043 -35.928   2.926 
ATOM   2724  N2   DG A 132      27.924 -36.131   3.626 
ATOM   2725  N3   DG A 132      29.041 -36.032   1.598 
ATOM   2726  C4   DG A 132      30.266 -35.792   1.063 
ATOM   2727  P    DA A 133      26.852 -35.112  -4.464 
ATOM   2728  OP1  DA A 133      26.377 -36.018  -5.534 
ATOM   2729  OP2  DA A 133      27.678 -33.966  -4.905 
ATOM   2730  O5'  DA A 133      25.604 -34.580  -3.616 
ATOM   2731  C5'  DA A 133      25.117 -35.375  -2.518 
ATOM   2732  C4'  DA A 133      24.830 -34.488  -1.322 
ATOM   2733  O4'  DA A 133      26.000 -34.303  -0.475 
ATOM   2734  C3'  DA A 133      24.380 -33.063  -1.644 
ATOM   2735  O3'  DA A 133      23.406 -32.662  -0.689 
ATOM   2736  C2'  DA A 133      25.631 -32.208  -1.450 
ATOM   2737  C1'  DA A 133      26.138 -32.918  -0.199 
ATOM   2738  N9   DA A 133      27.572 -32.647   0.104 
ATOM   2739  C8   DA A 133      28.601 -32.449  -0.771 
ATOM   2740  N7   DA A 133      29.743 -32.233  -0.196 
ATOM   2741  C5   DA A 133      29.453 -32.292   1.159 
ATOM   2742  C6   DA A 133      30.250 -32.143   2.307 
ATOM   2743  N6   DA A 133      31.566 -31.894   2.266 
ATOM   2744  N1   DA A 133      29.642 -32.261   3.502 
ATOM   2745  C2   DA A 133      28.333 -32.509   3.537 
ATOM   2746  N3   DA A 133      27.492 -32.667   2.538 
ATOM   2747  C4   DA A 133      28.125 -32.544   1.353 
ATOM   2748  P    DT A 134      22.148 -31.800  -1.177 
ATOM   2749  OP1  DT A 134      21.103 -32.704  -1.706 
ATOM   2750  OP2  DT A 134      22.606 -30.731  -2.093 
ATOM   2751  O5'  DT A 134      21.655 -31.153   0.200 
ATOM   2752  C5'  DT A 134      21.870 -31.875   1.427 
ATOM   2753  C4'  DT A 134      22.371 -30.931   2.502 
ATOM   2754  O4'  DT A 134      23.822 -30.803   2.497 
ATOM   2755  C3'  DT A 134      21.874 -29.489   2.406 
ATOM   2756  O3'  DT A 134      21.659 -28.987   3.720 
ATOM   2757  C2'  DT A 134      23.036 -28.720   1.777 
ATOM   2758  C1'  DT A 134      24.150 -29.423   2.546 
ATOM   2759  N1   DT A 134      25.500 -29.247   1.940 
ATOM   2760  C2   DT A 134      26.566 -29.165   2.802 
ATOM   2761  O2   DT A 134      26.447 -29.231   4.013 
ATOM   2762  N3   DT A 134      27.801 -29.001   2.203 
ATOM   2763  C4   DT A 134      28.050 -28.915   0.849 
ATOM   2764  O4   DT A 134      29.201 -28.768   0.432 
ATOM   2765  C5   DT A 134      26.868 -29.011   0.026 
ATOM   2766  C7   DT A 134      27.049 -28.926  -1.461 
ATOM   2767  C6   DT A 134      25.655 -29.170   0.581 
ATOM   2768  P    DG A 135      20.389 -28.053   3.996 
ATOM   2769  OP1  DG A 135      19.196 -28.896   4.237 
ATOM   2770  OP2  DG A 135      20.268 -27.050   2.915 
ATOM   2771  O5'  DG A 135      20.819 -27.328   5.356 
ATOM   2772  C5'  DG A 135      21.683 -28.023   6.274 
ATOM   2773  C4'  DG A 135      22.755 -27.084   6.790 
ATOM   2774  O4'  DG A 135      23.933 -27.061   5.933 
ATOM   2775  C3'  DG A 135      22.353 -25.614   6.902 
ATOM   2776  O3'  DG A 135      22.967 -25.056   8.058 
ATOM   2777  C2'  DG A 135      22.957 -24.951   5.665 
ATOM   2778  C1'  DG A 135      24.282 -25.708   5.688 
ATOM   2779  N9   DG A 135      25.028 -25.649   4.401 
ATOM   2780  C8   DG A 135      24.541 -25.620   3.112 
ATOM   2781  N7   DG A 135      25.472 -25.567   2.190 
ATOM   2782  C5   DG A 135      26.660 -25.560   2.919 
ATOM   2783  C6   DG A 135      28.006 -25.512   2.473 
ATOM   2784  O6   DG A 135      28.435 -25.465   1.323 
ATOM   2785  N1   DG A 135      28.904 -25.523   3.551 
ATOM   2786  C2   DG A 135      28.547 -25.574   4.884 
ATOM   2787  N2   DG A 135      29.553 -25.577   5.760 
ATOM   2788  N3   DG A 135      27.283 -25.620   5.301 
ATOM   2789  C4   DG A 135      26.401 -25.610   4.269 
ATOM   2790  P    DT A 136      22.136 -24.024   8.957 
ATOM   2791  OP1  DT A 136      21.277 -24.771   9.903 
ATOM   2792  OP2  DT A 136      21.445 -23.050   8.083 
ATOM   2793  O5'  DT A 136      23.309 -23.288   9.760 
ATOM   2794  C5'  DT A 136      24.517 -24.014  10.050 
ATOM   2795  C4'  DT A 136      25.726 -23.138   9.781 
ATOM   2796  O4'  DT A 136      26.180 -23.228   8.400 
ATOM   2797  C3'  DT A 136      25.524 -21.640  10.005 
ATOM   2798  O3'  DT A 136      26.719 -21.091  10.548 
ATOM   2799  C2'  DT A 136      25.315 -21.063   8.605 
ATOM   2800  C1'  DT A 136      26.373 -21.912   7.905 
ATOM   2801  N1   DT A 136      26.228 -21.949   6.423 
ATOM   2802  C2   DT A 136      27.383 -22.013   5.683 
ATOM   2803  O2   DT A 136      28.492 -22.040   6.187 
ATOM   2804  N3   DT A 136      27.209 -22.044   4.313 
ATOM   2805  C4   DT A 136      26.004 -22.018   3.640 
ATOM   2806  O4   DT A 136      25.974 -22.051   2.408 
ATOM   2807  C5   DT A 136      24.848 -21.950   4.503 
ATOM   2808  C7   DT A 136      23.497 -21.917   3.851 
ATOM   2809  C6   DT A 136      24.989 -21.918   5.838 
ATOM   2810  P    DC A 137      26.611 -19.973  11.688 
ATOM   2811  OP1  DC A 137      26.438 -20.625  13.006 
ATOM   2812  OP2  DC A 137      25.579 -18.981  11.315 
ATOM   2813  O5'  DC A 137      28.060 -19.299  11.607 
ATOM   2814  C5'  DC A 137      29.180 -20.100  11.189 
ATOM   2815  C4'  DC A 137      30.036 -19.323  10.210 
ATOM   2816  O4'  DC A 137      29.594 -19.490   8.832 
ATOM   2817  C3'  DC A 137      30.064 -17.807  10.406 
ATOM   2818  O3'  DC A 137      31.370 -17.328  10.113 
ATOM   2819  C2'  DC A 137      29.100 -17.262   9.352 
ATOM   2820  C1'  DC A 137      29.514 -18.207   8.229 
ATOM   2821  N1   DC A 137      28.529 -18.281   7.114 
ATOM   2822  C2   DC A 137      29.020 -18.454   5.823 
ATOM   2823  O2   DC A 137      30.242 -18.539   5.657 
ATOM   2824  N3   DC A 137      28.138 -18.523   4.793 
ATOM   2825  C4   DC A 137      26.821 -18.427   5.015 
ATOM   2826  N4   DC A 137      26.001 -18.500   3.978 
ATOM   2827  C5   DC A 137      26.295 -18.248   6.335 
ATOM   2828  C6   DC A 137      27.193 -18.181   7.351 
ATOM   2829  P    DA A 138      31.995 -16.170  11.025 
ATOM   2830  OP1  DA A 138      32.600 -16.765  12.238 
ATOM   2831  OP2  DA A 138      30.980 -15.118  11.255 
ATOM   2832  O5'  DA A 138      33.148 -15.604  10.071 
ATOM   2833  C5'  DA A 138      33.781 -16.497   9.135 
ATOM   2834  C4'  DA A 138      33.933 -15.816   7.789 
ATOM   2835  O4'  DA A 138      32.762 -15.995   6.941 
ATOM   2836  C3'  DA A 138      34.130 -14.301   7.829 
ATOM   2837  O3'  DA A 138      35.037 -13.927   6.799 
ATOM   2838  C2'  DA A 138      32.754 -13.722   7.499 
ATOM   2839  C1'  DA A 138      32.395 -14.730   6.411 
ATOM   2840  N9   DA A 138      30.942 -14.769   6.086 
ATOM   2841  C8   DA A 138      29.880 -14.587   6.924 
ATOM   2842  N7   DA A 138      28.726 -14.680   6.338 
ATOM   2843  C5   DA A 138      29.046 -14.943   5.013 
ATOM   2844  C6   DA A 138      28.254 -15.151   3.872 
ATOM   2845  N6   DA A 138      26.914 -15.125   3.886 
ATOM   2846  N1   DA A 138      28.892 -15.387   2.710 
ATOM   2847  C2   DA A 138      30.224 -15.412   2.703 
ATOM   2848  N3   DA A 138      31.063 -15.233   3.698 
ATOM   2849  C4   DA A 138      30.400 -14.998   4.849 
ATOM   2850  P    DC A 139      36.122 -12.787   7.097 
ATOM   2851  OP1  DC A 139      37.297 -13.385   7.769 
ATOM   2852  OP2  DC A 139      35.474 -11.659   7.801 
ATOM   2853  O5'  DC A 139      36.521 -12.337   5.614 
ATOM   2854  C5'  DC A 139      36.450 -13.304   4.549 
ATOM   2855  C4'  DC A 139      35.814 -12.678   3.323 
ATOM   2856  O4'  DC A 139      34.363 -12.800   3.328 
ATOM   2857  C3'  DC A 139      36.058 -11.181   3.138 
ATOM   2858  O3'  DC A 139      36.206 -10.907   1.750 
ATOM   2859  C2'  DC A 139      34.772 -10.516   3.630 
ATOM   2860  C1'  DC A 139      33.806 -11.530   3.026 
ATOM   2861  N1   DC A 139      32.437 -11.474   3.609 
ATOM   2862  C2   DC A 139      31.361 -11.739   2.766 
ATOM   2863  O2   DC A 139      31.584 -12.008   1.580 
ATOM   2864  N3   DC A 139      30.103 -11.693   3.279 
ATOM   2865  C4   DC A 139      29.904 -11.398   4.569 
ATOM   2866  N4   DC A 139      28.660 -11.365   5.021 
ATOM   2867  C5   DC A 139      30.997 -11.121   5.453 
ATOM   2868  C6   DC A 139      32.245 -11.172   4.922 
ATOM   2869  P    DC A 140      37.303  -9.840   1.282 
ATOM   2870  OP1  DC A 140      38.625 -10.498   1.185 
ATOM   2871  OP2  DC A 140      37.236  -8.645   2.152 
ATOM   2872  O5'  DC A 140      36.777  -9.468  -0.183 
ATOM   2873  C5'  DC A 140      36.060 -10.460  -0.940 
ATOM   2874  C4'  DC A 140      34.853  -9.831  -1.606 
ATOM   2875  O4'  DC A 140      33.674  -9.847  -0.750 
ATOM   2876  C3'  DC A 140      35.001  -8.361  -2.001 
ATOM   2877  O3'  DC A 140      34.321  -8.143  -3.230 
ATOM   2878  C2'  DC A 140      34.274  -7.589  -0.900 
ATOM   2879  C1'  DC A 140      33.097  -8.551  -0.758 
ATOM   2880  N1   DC A 140      32.331  -8.377   0.507 
ATOM   2881  C2   DC A 140      30.955  -8.592   0.468 
ATOM   2882  O2   DC A 140      30.432  -8.914  -0.605 
ATOM   2883  N3   DC A 140      30.238  -8.438   1.611 
ATOM   2884  C4   DC A 140      30.842  -8.088   2.753 
ATOM   2885  N4   DC A 140      30.100  -7.951   3.841 
ATOM   2886  C5   DC A 140      32.256  -7.862   2.816 
ATOM   2887  C6   DC A 140      32.955  -8.020   1.662 
ATOM   2888  P    DC A 141      34.980  -7.174  -4.320 
ATOM   2889  OP1  DC A 141      35.968  -7.929  -5.123 
ATOM   2890  OP2  DC A 141      35.481  -5.950  -3.657 
ATOM   2891  O5'  DC A 141      33.712  -6.812  -5.228 
ATOM   2892  C5'  DC A 141      32.648  -7.775  -5.357 
ATOM   2893  C4'  DC A 141      31.305  -7.081  -5.238 
ATOM   2894  O4'  DC A 141      30.851  -6.985  -3.858 
ATOM   2895  C3'  DC A 141      31.254  -5.640  -5.744 
ATOM   2896  O3'  DC A 141      29.992  -5.414  -6.361 
ATOM   2897  C2'  DC A 141      31.337  -4.783  -4.481 
ATOM   2898  C1'  DC A 141      30.429  -5.652  -3.617 
ATOM   2899  N1   DC A 141      30.554  -5.383  -2.158 
ATOM   2900  C2   DC A 141      29.408  -5.499  -1.375 
ATOM   2901  O2   DC A 141      28.344  -5.817  -1.919 
ATOM   2902  N3   DC A 141      29.501  -5.257  -0.042 
ATOM   2903  C4   DC A 141      30.673  -4.915   0.509 
ATOM   2904  N4   DC A 141      30.712  -4.690   1.813 
ATOM   2905  C5   DC A 141      31.863  -4.790  -0.278 
ATOM   2906  C6   DC A 141      31.750  -5.035  -1.608 
ATOM   2907  P    DC A 142      29.926  -4.530  -7.694 
ATOM   2908  OP1  DC A 142      30.228  -5.379  -8.867 
ATOM   2909  OP2  DC A 142      30.769  -3.324  -7.531 
ATOM   2910  O5'  DC A 142      28.384  -4.107  -7.717 
ATOM   2911  C5'  DC A 142      27.408  -4.994  -7.138 
ATOM   2912  C4'  DC A 142      26.417  -4.203  -6.307 
ATOM   2913  O4'  DC A 142      26.859  -4.029  -4.930 
ATOM   2914  C3'  DC A 142      26.136  -2.778  -6.786 
ATOM   2915  O3'  DC A 142      24.762  -2.482  -6.568 
ATOM   2916  C2'  DC A 142      26.976  -1.889  -5.870 
ATOM   2917  C1'  DC A 142      26.711  -2.662  -4.582 
ATOM   2918  N1   DC A 142      27.676  -2.356  -3.489 
ATOM   2919  C2   DC A 142      27.200  -2.363  -2.181 
ATOM   2920  O2   DC A 142      26.007  -2.622  -1.982 
ATOM   2921  N3   DC A 142      28.064  -2.086  -1.170 
ATOM   2922  C4   DC A 142      29.349  -1.812  -1.429 
ATOM   2923  N4   DC A 142      30.152  -1.548  -0.409 
ATOM   2924  C5   DC A 142      29.859  -1.798  -2.767 
ATOM   2925  C6   DC A 142      28.979  -2.077  -3.762 
ATOM   2926  P    DA A 143      23.965  -1.639  -7.671 
ATOM   2927  OP1  DA A 143      23.490  -2.545  -8.741 
ATOM   2928  OP2  DA A 143      24.791  -0.492  -8.111 
ATOM   2929  O5'  DA A 143      22.718  -1.107  -6.822 
ATOM   2930  C5'  DA A 143      22.231  -1.902  -5.724 
ATOM   2931  C4'  DA A 143      21.944  -1.015  -4.529 
ATOM   2932  O4'  DA A 143      23.113  -0.830  -3.682 
ATOM   2933  C3'  DA A 143      21.493   0.410  -4.851 
ATOM   2934  O3'  DA A 143      20.519   0.811  -3.896 
ATOM   2935  C2'  DA A 143      22.745   1.265  -4.657 
ATOM   2936  C1'  DA A 143      23.252   0.556  -3.406 
ATOM   2937  N9   DA A 143      24.685   0.826  -3.103 
ATOM   2938  C8   DA A 143      25.715   1.024  -3.977 
ATOM   2939  N7   DA A 143      26.857   1.240  -3.403 
ATOM   2940  C5   DA A 143      26.566   1.181  -2.047 
ATOM   2941  C6   DA A 143      27.363   1.330  -0.900 
ATOM   2942  N6   DA A 143      28.680   1.579  -0.940 
ATOM   2943  N1   DA A 143      26.755   1.212   0.296 
ATOM   2944  C2   DA A 143      25.447   0.964   0.330 
ATOM   2945  N3   DA A 143      24.605   0.806  -0.669 
ATOM   2946  C4   DA A 143      25.238   0.929  -1.854 
ATOM   2947  P    DG A 144      19.262   1.673  -4.384 
ATOM   2948  OP1  DG A 144      18.216   0.769  -4.913 
ATOM   2949  OP2  DG A 144      19.719   2.742  -5.300 
ATOM   2950  O5'  DG A 144      18.768   2.320  -3.007 
ATOM   2951  C5'  DG A 144      18.983   1.599  -1.780 
ATOM   2952  C4'  DG A 144      19.485   2.542  -0.705 
ATOM   2953  O4'  DG A 144      20.936   2.670  -0.710 
ATOM   2954  C3'  DG A 144      18.987   3.984  -0.800 
ATOM   2955  O3'  DG A 144      18.773   4.486   0.513 
ATOM   2956  C2'  DG A 144      20.150   4.753  -1.430 
ATOM   2957  C1'  DG A 144      21.264   4.050  -0.661 
ATOM   2958  N9   DG A 144      22.613   4.226  -1.267 
ATOM   2959  C8   DG A 144      22.966   4.324  -2.596 
ATOM   2960  N7   DG A 144      24.252   4.476  -2.796 
ATOM   2961  C5   DG A 144      24.790   4.480  -1.510 
ATOM   2962  C6   DG A 144      26.137   4.612  -1.084 
ATOM   2963  O6   DG A 144      27.149   4.754  -1.764 
ATOM   2964  N1   DG A 144      26.238   4.563   0.313 
ATOM   2965  C2   DG A 144      25.177   4.407   1.184 
ATOM   2966  N2   DG A 144      25.484   4.384   2.483 
ATOM   2967  N3   DG A 144      23.915   4.283   0.783 
ATOM   2968  C4   DG A 144      23.798   4.329  -0.570 
ATOM   2969  P    DA A 145      17.503   5.420   0.789 
ATOM   2970  OP1  DA A 145      16.310   4.577   1.030 
ATOM   2971  OP2  DA A 145      17.381   6.424  -0.291 
ATOM   2972  O5'  DA A 145      17.933   6.145   2.149 
ATOM   2973  C5'  DA A 145      18.797   5.450   3.067 
ATOM   2974  C4'  DA A 145      19.868   6.389   3.583 
ATOM   2975  O4'  DA A 145      21.046   6.412   2.726 
ATOM   2976  C3'  DA A 145      19.467   7.859   3.696 
ATOM   2977  O3'  DA A 145      20.081   8.417   4.852 
ATOM   2978  C2'  DA A 145      20.071   8.522   2.458 
ATOM   2979  C1'  DA A 145      21.396   7.765   2.481 
ATOM   2980  N9   DA A 145      22.142   7.824   1.194 
ATOM   2981  C8   DA A 145      21.641   7.852  -0.077 
ATOM   2982  N7   DA A 145      22.552   7.905  -0.998 
ATOM   2983  C5   DA A 145      23.745   7.912  -0.289 
ATOM   2984  C6   DA A 145      25.089   7.959  -0.697 
ATOM   2985  N6   DA A 145      25.472   8.009  -1.981 
ATOM   2986  N1   DA A 145      26.028   7.953   0.267 
ATOM   2987  C2   DA A 145      25.642   7.902   1.540 
ATOM   2988  N3   DA A 145      24.425   7.856   2.039 
ATOM   2989  C4   DA A 145      23.505   7.864   1.053 
ATOM   2990  P    DG A 146      19.249   9.449   5.750 
ATOM   2991  OP1  DG A 146      18.390   8.702   6.696 
ATOM   2992  OP2  DG A 146      18.559  10.423   4.877 
ATOM   2993  O5'  DG A 146      20.422  10.185   6.553 
ATOM   2994  C5'  DG A 146      21.631   9.459   6.843 
ATOM   2995  C4'  DG A 146      22.839  10.335   6.574 
ATOM   2996  O4'  DG A 146      23.293  10.245   5.193 
ATOM   2997  C3'  DG A 146      22.637  11.833   6.798 
ATOM   2998  O3'  DG A 146      23.832  12.382   7.341 
ATOM   2999  C2'  DG A 146      22.429  12.410   5.399 
ATOM   3000  C1'  DG A 146      23.486  11.561   4.698 
ATOM   3001  N9   DG A 146      23.341  11.524   3.216 
ATOM   3002  C8   DG A 146      22.194  11.547   2.454 
ATOM   3003  N7   DG A 146      22.412  11.502   1.161 
ATOM   3004  C5   DG A 146      23.801  11.447   1.062 
ATOM   3005  C6   DG A 146      24.634  11.384  -0.086 
ATOM   3006  O6   DG A 146      24.310  11.363  -1.271 
ATOM   3007  N1   DG A 146      25.990  11.343   0.266 
ATOM   3008  C2   DG A 146      26.477  11.361   1.559 
ATOM   3009  N2   DG A 146      27.806  11.314   1.684 
ATOM   3010  N3   DG A 146      25.696  11.420   2.635 
ATOM   3011  C4   DG A 146      24.378  11.460   2.310 
ATOM   3012  P    DA A 147      23.725  13.500   8.481 
ATOM   3013  OP1  DA A 147      23.551  12.848   9.799 
ATOM   3014  OP2  DA A 147      22.693  14.492   8.108 
ATOM   3015  O5'  DA A 147      25.173  14.174   8.401 
ATOM   3016  C5'  DA A 147      26.294  13.373   7.982 
ATOM   3017  C4'  DA A 147      27.150  14.150   7.003 
ATOM   3018  O4'  DA A 147      26.707  13.983   5.625 
ATOM   3019  C3'  DA A 147      27.177  15.666   7.200 
ATOM   3020  O3'  DA A 147      28.484  16.145   6.907 
ATOM   3021  C2'  DA A 147      26.213  16.211   6.145 
ATOM   3022  C1'  DA A 147      26.628  15.266   5.022 
ATOM   3023  N9   DA A 147      25.642  15.192   3.907 
ATOM   3024  C8   DA A 147      24.280  15.273   3.973 
ATOM   3025  N7   DA A 147      23.693  15.175   2.820 
ATOM   3026  C5   DA A 147      24.741  15.016   1.923 
ATOM   3027  C6   DA A 147      24.777  14.855   0.528 
ATOM   3028  N6   DA A 147      23.682  14.827  -0.243 
ATOM   3029  N1   DA A 147      25.987  14.725  -0.048 
ATOM   3030  C2   DA A 147      27.074  14.753   0.723 
ATOM   3031  N3   DA A 147      27.162  14.897   2.028 
ATOM   3032  C4   DA A 147      25.938  15.026   2.580 
ATOM   3033  P    DG A 148      29.108  17.303   7.819 
ATOM   3034  OP1  DG A 148      29.713  16.708   9.032 
ATOM   3035  OP2  DG A 148      28.094  18.355   8.048 
ATOM   3036  O5'  DG A 148      30.262  17.869   6.864 
ATOM   3037  C5'  DG A 148      30.895  16.976   5.928 
ATOM   3038  C4'  DG A 148      31.046  17.657   4.583 
ATOM   3039  O4'  DG A 148      29.876  17.478   3.734 
ATOM   3040  C3'  DG A 148      31.243  19.173   4.623 
ATOM   3041  O3'  DG A 148      32.150  19.546   3.593 
ATOM   3042  C2'  DG A 148      29.867  19.751   4.292 
ATOM   3043  C1'  DG A 148      29.509  18.743   3.204 
ATOM   3044  N9   DG A 148      28.056  18.704   2.880 
ATOM   3045  C8   DG A 148      26.971  18.885   3.711 
ATOM   3046  N7   DG A 148      25.812  18.788   3.105 
ATOM   3047  C5   DG A 148      26.153  18.525   1.779 
ATOM   3048  C6   DG A 148      25.323  18.319   0.647 
ATOM   3049  O6   DG A 148      24.097  18.327   0.579 
ATOM   3050  N1   DG A 148      26.082  18.083  -0.508 
ATOM   3051  C2   DG A 148      27.462  18.048  -0.561 
ATOM   3052  N2   DG A 148      27.997  17.806  -1.760 
ATOM   3053  N3   DG A 148      28.239  18.241   0.503 
ATOM   3054  C4   DG A 148      27.519  18.472   1.630 
ATOM   3055  P    DA A 149      33.235  20.686   3.890 
ATOM   3056  OP1  DA A 149      34.410  20.088   4.563 
ATOM   3057  OP2  DA A 149      32.588  21.815   4.594 
ATOM   3058  O5'  DA A 149      33.634  21.136   2.407 
ATOM   3059  C5'  DA A 149      33.564  20.170   1.342 
ATOM   3060  C4'  DA A 149      32.927  20.795   0.116 
ATOM   3061  O4'  DA A 149      31.476  20.673   0.122 
ATOM   3062  C3'  DA A 149      33.171  22.292  -0.068 
ATOM   3063  O3'  DA A 149      33.319  22.566  -1.457 
ATOM   3064  C2'  DA A 149      31.886  22.958   0.423 
ATOM   3065  C1'  DA A 149      30.919  21.943  -0.181 
ATOM   3066  N9   DA A 149      29.550  21.999   0.402 
ATOM   3067  C8   DA A 149      29.186  22.283   1.687 
ATOM   3068  N7   DA A 149      27.906  22.255   1.890 
ATOM   3069  C5   DA A 149      27.379  21.927   0.648 
ATOM   3070  C6   DA A 149      26.062  21.740   0.196 
ATOM   3071  N6   DA A 149      24.985  21.863   0.985 
ATOM   3072  N1   DA A 149      25.891  21.422  -1.101 
ATOM   3073  C2   DA A 149      26.964  21.300  -1.879 
ATOM   3074  N3   DA A 149      28.234  21.450  -1.572 
ATOM   3075  C4   DA A 149      28.378  21.769  -0.270 
ATOM   3076  P    DG A 150      34.417  23.634  -1.925 
ATOM   3077  OP1  DG A 150      35.738  22.975  -2.022 
ATOM   3078  OP2  DG A 150      34.349  24.828  -1.055 
ATOM   3079  O5'  DG A 150      33.891  24.005  -3.390 
ATOM   3080  C5'  DG A 150      33.173  23.013  -4.147 
ATOM   3081  C4'  DG A 150      31.966  23.643  -4.813 
ATOM   3082  O4'  DG A 150      30.788  23.626  -3.957 
ATOM   3083  C3'  DG A 150      32.115  25.112  -5.207 
ATOM   3084  O3'  DG A 150      31.434  25.330  -6.437 
ATOM   3085  C2'  DG A 150      31.387  25.884  -4.106 
ATOM   3086  C1'  DG A 150      30.210  24.923  -3.965 
ATOM   3087  N9   DG A 150      29.444  25.096  -2.699 
ATOM   3088  C8   DG A 150      29.898  25.449  -1.447 
ATOM   3089  N7   DG A 150      28.956  25.516  -0.537 
ATOM   3090  C5   DG A 150      27.797  25.184  -1.236 
ATOM   3091  C6   DG A 150      26.454  25.086  -0.785 
ATOM   3092  O6   DG A 150      26.006  25.275   0.342 
ATOM   3093  N1   DG A 150      25.590  24.720  -1.826 
ATOM   3094  C2   DG A 150      25.973  24.480  -3.131 
ATOM   3095  N2   DG A 150      24.995  24.141  -3.976 
ATOM   3096  N3   DG A 150      27.232  24.571  -3.554 
ATOM   3097  C4   DG A 150      28.083  24.925  -2.556 
ATOM   3098  P    DT A 151      32.093  26.299  -7.527 
ATOM   3099  OP1  DT A 151      33.081  25.544  -8.330 
ATOM   3100  OP2  DT A 151      32.594  27.523  -6.864 
ATOM   3101  O5'  DT A 151      30.825  26.661  -8.435 
ATOM   3102  C5'  DT A 151      29.762  25.699  -8.564 
ATOM   3103  C4'  DT A 151      28.419  26.392  -8.444 
ATOM   3104  O4'  DT A 151      27.964  26.488  -7.065 
ATOM   3105  C3'  DT A 151      28.367  27.833  -8.951 
ATOM   3106  O3'  DT A 151      27.106  28.059  -9.568 
ATOM   3107  C2'  DT A 151      28.451  28.690  -7.688 
ATOM   3108  C1'  DT A 151      27.542  27.821  -6.824 
ATOM   3109  N1   DT A 151      27.667  28.090  -5.364 
ATOM   3110  C2   DT A 151      26.528  27.972  -4.606 
ATOM   3111  O2   DT A 151      25.447  27.662  -5.077 
ATOM   3112  N3   DT A 151      26.682  28.229  -3.257 
ATOM   3113  C4   DT A 151      27.854  28.586  -2.622 
ATOM   3114  O4   DT A 151      27.869  28.791  -1.406 
ATOM   3115  C5   DT A 151      28.995  28.685  -3.500 
ATOM   3116  C7   DT A 151      30.311  29.068  -2.889 
ATOM   3117  C6   DT A 151      28.874  28.440  -4.815 
ATOM   3118  P    DT A 152      27.040  28.943 -10.900 
ATOM   3119  OP1  DT A 152      27.342  28.094 -12.074 
ATOM   3120  OP2  DT A 152      27.882  30.149 -10.737 
ATOM   3121  O5'  DT A 152      25.497  29.366 -10.924 
ATOM   3122  C5'  DT A 152      24.522  28.479 -10.345 
ATOM   3123  C4'  DT A 152      23.530  29.271  -9.514 
ATOM   3124  O4'  DT A 152      23.972  29.444  -8.137 
ATOM   3125  C3'  DT A 152      23.249  30.695  -9.993 
ATOM   3126  O3'  DT A 152      21.875  30.991  -9.775 
ATOM   3127  C2'  DT A 152      24.090  31.584  -9.077 
ATOM   3128  C1'  DT A 152      23.824  30.811  -7.788 
ATOM   3129  N1   DT A 152      24.790  31.117  -6.696 
ATOM   3130  C2   DT A 152      24.303  31.106  -5.411 
ATOM   3131  O2   DT A 152      23.140  30.860  -5.144 
ATOM   3132  N3   DT A 152      25.228  31.395  -4.425 
ATOM   3133  C4   DT A 152      26.563  31.686  -4.615 
ATOM   3134  O4   DT A 152      27.294  31.929  -3.652 
ATOM   3135  C5   DT A 152      26.978  31.674  -5.998 
ATOM   3136  C7   DT A 152      28.417  31.982  -6.292 
ATOM   3137  C6   DT A 152      26.102  31.397  -6.976 
ATOM   3138  P    DC A 153      21.079  31.834 -10.877 
ATOM   3139  OP1  DC A 153      20.604  30.928 -11.947 
ATOM   3140  OP2  DC A 153      21.905  32.981 -11.318 
ATOM   3141  O5'  DC A 153      19.831  32.366 -10.029 
ATOM   3142  C5'  DC A 153      19.344  31.571  -8.931 
ATOM   3143  C4'  DC A 153      19.057  32.458  -7.736 
ATOM   3144  O4'  DC A 153      20.227  32.643  -6.889 
ATOM   3145  C3'  DC A 153      18.607  33.883  -8.058 
ATOM   3146  O3'  DC A 153      17.632  34.284  -7.102 
ATOM   3147  C2'  DC A 153      19.858  34.738  -7.864 
ATOM   3148  C1'  DC A 153      20.365  34.029  -6.613 
ATOM   3149  N1   DC A 153      21.799  34.299  -6.309 
ATOM   3150  C2   DC A 153      22.177  34.368  -4.971 
ATOM   3151  O2   DC A 153      21.316  34.203  -4.099 
ATOM   3152  N3   DC A 153      23.479  34.615  -4.673 
ATOM   3153  C4   DC A 153      24.380  34.788  -5.648 
ATOM   3154  N4   DC A 153      25.637  35.026  -5.307 
ATOM   3155  C5   DC A 153      24.012  34.721  -7.031 
ATOM   3156  C6   DC A 153      22.706  34.474  -7.307 
ATOM   3157  P    DC A 154      16.375  35.147  -7.591 
ATOM   3158  OP1  DC A 154      15.330  34.242  -8.120 
ATOM   3159  OP2  DC A 154      16.832  36.215  -8.506 
ATOM   3160  O5'  DC A 154      15.882  35.794  -6.213 
ATOM   3161  C5'  DC A 154      16.096  35.072  -4.986 
ATOM   3162  C4'  DC A 154      16.598  36.015  -3.912 
ATOM   3163  O4'  DC A 154      18.049  36.143  -3.917 
ATOM   3164  C3'  DC A 154      16.101  37.458  -4.007 
ATOM   3165  O3'  DC A 154      15.886  37.959  -2.693 
ATOM   3166  C2'  DC A 154      17.263  38.226  -4.637 
ATOM   3167  C1'  DC A 154      18.377  37.523  -3.868 
ATOM   3168  N1   DC A 154      19.727  37.699  -4.473 
ATOM   3169  C2   DC A 154      20.818  37.784  -3.613 
ATOM   3170  O2   DC A 154      20.624  37.710  -2.395 
ATOM   3171  N3   DC A 154      22.057  37.946  -4.146 
ATOM   3172  C4   DC A 154      22.225  38.022  -5.472 
ATOM   3173  N4   DC A 154      23.452  38.179  -5.943 
ATOM   3174  C5   DC A 154      21.115  37.937  -6.374 
ATOM   3175  C6   DC A 154      19.886  37.776  -5.822 
ATOM   3176  P    DA A 155      14.616  38.893  -2.418 
ATOM   3177  OP1  DA A 155      13.423  38.050  -2.177 
ATOM   3178  OP2  DA A 155      14.495  39.897  -3.498 
ATOM   3179  O5'  DA A 155      15.046  39.618  -1.058 
ATOM   3180  C5'  DA A 155      15.910  38.923  -0.139 
ATOM   3181  C4'  DA A 155      16.982  39.862   0.376 
ATOM   3182  O4'  DA A 155      18.160  39.885  -0.480 
ATOM   3183  C3'  DA A 155      16.580  41.333   0.489 
ATOM   3184  O3'  DA A 155      17.194  41.891   1.645 
ATOM   3185  C2'  DA A 155      17.184  41.995  -0.749 
ATOM   3186  C1'  DA A 155      18.509  41.238  -0.726 
ATOM   3187  N9   DA A 155      19.255  41.297  -2.013 
ATOM   3188  C8   DA A 155      18.754  41.325  -3.284 
ATOM   3189  N7   DA A 155      19.666  41.378  -4.205 
ATOM   3190  C5   DA A 155      20.859  41.385  -3.496 
ATOM   3191  C6   DA A 155      22.202  41.432  -3.903 
ATOM   3192  N6   DA A 155      22.585  41.482  -5.187 
ATOM   3193  N1   DA A 155      23.141  41.426  -2.940 
ATOM   3194  C2   DA A 155      22.756  41.375  -1.667 
ATOM   3195  N3   DA A 155      21.539  41.329  -1.168 
ATOM   3196  C4   DA A 155      20.618  41.337  -2.153 
ATOM   3197  P    DA A 156      16.362  42.922   2.544 
ATOM   3198  OP1  DA A 156      15.503  42.175   3.490 
ATOM   3199  OP2  DA A 156      15.672  43.896   1.670 
ATOM   3200  O5'  DA A 156      17.536  43.658   3.346 
ATOM   3201  C5'  DA A 156      18.744  42.932   3.636 
ATOM   3202  C4'  DA A 156      19.953  43.808   3.367 
ATOM   3203  O4'  DA A 156      20.407  43.718   1.987 
ATOM   3204  C3'  DA A 156      19.751  45.306   3.592 
ATOM   3205  O3'  DA A 156      20.946  45.855   4.135 
ATOM   3206  C2'  DA A 156      19.542  45.883   2.192 
ATOM   3207  C1'  DA A 156      20.600  45.034   1.492 
ATOM   3208  N9   DA A 156      20.454  44.997   0.010 
ATOM   3209  C8   DA A 156      19.307  45.020  -0.730 
ATOM   3210  N7   DA A 156      19.508  44.977  -2.011 
ATOM   3211  C5   DA A 156      20.890  44.922  -2.130 
ATOM   3212  C6   DA A 156      21.743  44.858  -3.245 
ATOM   3213  N6   DA A 156      21.305  44.839  -4.512 
ATOM   3214  N1   DA A 156      23.068  44.816  -3.009 
ATOM   3215  C2   DA A 156      23.497  44.834  -1.748 
ATOM   3216  N3   DA A 156      22.800  44.892  -0.635 
ATOM   3217  C4   DA A 156      21.478  44.934  -0.898 
ATOM   3218  P    DC A 157      20.838  46.973   5.275 
ATOM   3219  OP1  DC A 157      20.665  46.321   6.593 
ATOM   3220  OP2  DC A 157      19.806  47.965   4.901 
ATOM   3221  O5'  DC A 157      22.286  47.647   5.194 
ATOM   3222  C5'  DC A 157      23.407  46.846   4.776 
ATOM   3223  C4'  DC A 157      24.263  47.623   3.796 
ATOM   3224  O4'  DC A 157      23.821  47.456   2.419 
ATOM   3225  C3'  DC A 157      24.290  49.139   3.993 
ATOM   3226  O3'  DC A 157      25.597  49.618   3.700 
ATOM   3227  C2'  DC A 157      23.327  49.684   2.939 
ATOM   3228  C1'  DC A 157      23.741  48.739   1.815 
ATOM   3229  N1   DC A 157      22.756  48.665   0.701 
ATOM   3230  C2   DC A 157      23.247  48.492  -0.591 
ATOM   3231  O2   DC A 157      24.469  48.407  -0.757 
ATOM   3232  N3   DC A 157      22.365  48.423  -1.620 
ATOM   3233  C4   DC A 157      21.048  48.519  -1.398 
ATOM   3234  N4   DC A 157      20.228  48.446  -2.436 
ATOM   3235  C5   DC A 157      20.522  48.698  -0.078 
ATOM   3236  C6   DC A 157      21.420  48.765   0.938 
ATOM   3237  P    DA A 158      26.222  50.776   4.612 
ATOM   3238  OP1  DA A 158      26.827  50.181   5.825 
ATOM   3239  OP2  DA A 158      25.207  51.828   4.841 
ATOM   3240  O5'  DA A 158      27.375  51.342   3.658 
ATOM   3241  C5'  DA A 158      28.008  50.449   2.721 
ATOM   3242  C4'  DA A 158      28.160  51.131   1.376 
ATOM   3243  O4'  DA A 158      26.989  50.951   0.527 
ATOM   3244  C3'  DA A 158      28.357  52.646   1.416 
ATOM   3245  O3'  DA A 158      29.263  53.019   0.386 
ATOM   3246  C2'  DA A 158      26.981  53.224   1.086 
ATOM   3247  C1'  DA A 158      26.622  52.216  -0.002 
ATOM   3248  N9   DA A 158      25.169  52.178  -0.327 
ATOM   3249  C8   DA A 158      24.107  52.359   0.511 
ATOM   3250  N7   DA A 158      22.953  52.266  -0.075 
ATOM   3251  C5   DA A 158      23.272  52.003  -1.400 
ATOM   3252  C6   DA A 158      22.481  51.795  -2.542 
ATOM   3253  N6   DA A 158      21.140  51.821  -2.527 
ATOM   3254  N1   DA A 158      23.119  51.559  -3.703 
ATOM   3255  C2   DA A 158      24.450  51.534  -3.711 
ATOM   3256  N3   DA A 158      25.290  51.713  -2.716 
ATOM   3257  C4   DA A 158      24.626  51.948  -1.565 
ATOM   3258  P    DC A 159      30.349  54.159   0.683 
ATOM   3259  OP1  DC A 159      31.524  53.561   1.356 
ATOM   3260  OP2  DC A 159      29.701  55.288   1.388 
ATOM   3261  O5'  DC A 159      30.748  54.609  -0.799 
ATOM   3262  C5'  DC A 159      30.677  53.643  -1.865 
ATOM   3263  C4'  DC A 159      30.041  54.268  -3.090 
ATOM   3264  O4'  DC A 159      28.590  54.146  -3.085 
ATOM   3265  C3'  DC A 159      30.284  55.765  -3.275 
ATOM   3266  O3'  DC A 159      30.432  56.039  -4.663 
ATOM   3267  C2'  DC A 159      28.999  56.431  -2.783 
ATOM   3268  C1'  DC A 159      28.033  55.416  -3.387 
ATOM   3269  N1   DC A 159      26.664  55.472  -2.804 
ATOM   3270  C2   DC A 159      25.588  55.207  -3.647 
ATOM   3271  O2   DC A 159      25.811  54.938  -4.834 
ATOM   3272  N3   DC A 159      24.330  55.253  -3.134 
ATOM   3273  C4   DC A 159      24.131  55.548  -1.844 
ATOM   3274  N4   DC A 159      22.887  55.581  -1.392 
ATOM   3275  C5   DC A 159      25.224  55.825  -0.961 
ATOM   3276  C6   DC A 159      26.472  55.774  -1.492 
ATOM   3277  P    DA A 160      31.530  57.107  -5.131 
ATOM   3278  OP1  DA A 160      32.852  56.448  -5.228 
ATOM   3279  OP2  DA A 160      31.462  58.301  -4.261 
ATOM   3280  O5'  DA A 160      31.004  57.478  -6.596 
ATOM   3281  C5'  DA A 160      30.287  56.486  -7.354 
ATOM   3282  C4'  DA A 160      29.080  57.116  -8.020 
ATOM   3283  O4'  DA A 160      27.901  57.099  -7.164 
ATOM   3284  C3'  DA A 160      29.228  58.585  -8.414 
ATOM   3285  O3'  DA A 160      28.547  58.803  -9.644 
ATOM   3286  C2'  DA A 160      28.501  59.357  -7.313 
ATOM   3287  C1'  DA A 160      27.324  58.396  -7.171 
ATOM   3288  N9   DA A 160      26.557  58.569  -5.906 
ATOM   3289  C8   DA A 160      27.025  58.920  -4.673 
ATOM   3290  N7   DA A 160      26.104  58.990  -3.763 
ATOM   3291  C5   DA A 160      24.938  58.661  -4.440 
ATOM   3292  C6   DA A 160      23.600  58.555  -4.027 
ATOM   3293  N6   DA A 160      23.193  58.781  -2.771 
ATOM   3294  N1   DA A 160      22.690  58.208  -4.957 
ATOM   3295  C2   DA A 160      23.100  57.985  -6.205 
ATOM   3296  N3   DA A 160      24.315  58.053  -6.705 
ATOM   3297  C4   DA A 160      25.206  58.402  -5.754 
ATOM   3298  P    DC A 161      29.207  59.772 -10.734 
ATOM   3299  OP1  DC A 161      30.195  59.017 -11.537 
ATOM   3300  OP2  DC A 161      29.707  60.996 -10.071 
ATOM   3301  O5'  DC A 161      27.939  60.134 -11.642 
ATOM   3302  C5'  DC A 161      26.875  59.172 -11.771 
ATOM   3303  C4'  DC A 161      25.532  59.865 -11.651 
ATOM   3304  O4'  DC A 161      25.078  59.961 -10.271 
ATOM   3305  C3'  DC A 161      25.481  61.306 -12.157 
ATOM   3306  O3'  DC A 161      24.219  61.532 -12.774 
ATOM   3307  C2'  DC A 161      25.564  62.163 -10.895 
ATOM   3308  C1'  DC A 161      24.655  61.295 -10.031 
ATOM   3309  N1   DC A 161      24.781  61.563  -8.571 
ATOM   3310  C2   DC A 161      23.635  61.448  -7.789 
ATOM   3311  O2   DC A 161      22.571  61.129  -8.332 
ATOM   3312  N3   DC A 161      23.728  61.689  -6.456 
ATOM   3313  C4   DC A 161      24.900  62.032  -5.904 
ATOM   3314  N4   DC A 161      24.939  62.257  -4.600 
ATOM   3315  C5   DC A 161      26.090  62.157  -6.691 
ATOM   3316  C6   DC A 161      25.977  61.911  -8.021 
ATOM   3317  P    DA A 162      24.153  62.416 -14.107 
ATOM   3318  OP1  DA A 162      24.455  61.567 -15.281 
ATOM   3319  OP2  DA A 162      24.996  63.622 -13.944 
ATOM   3320  O5'  DA A 162      22.611  62.839 -14.131 
ATOM   3321  C5'  DA A 162      21.635  61.952 -13.551 
ATOM   3322  C4'  DA A 162      20.644  62.744 -12.721 
ATOM   3323  O4'  DA A 162      21.085  62.917 -11.344 
ATOM   3324  C3'  DA A 162      20.363  64.168 -13.199 
ATOM   3325  O3'  DA A 162      18.989  64.465 -12.981 
ATOM   3326  C2'  DA A 162      21.203  65.057 -12.284 
ATOM   3327  C1'  DA A 162      20.938  64.284 -10.995 
ATOM   3328  N9   DA A 162      21.903  64.590  -9.903 
ATOM   3329  C8   DA A 162      23.232  64.888 -10.004 
ATOM   3330  N7   DA A 162      23.809  65.109  -8.863 
ATOM   3331  C5   DA A 162      22.788  64.947  -7.936 
ATOM   3332  C6   DA A 162      22.756  65.048  -6.535 
ATOM   3333  N6   DA A 162      23.829  65.352  -5.791 
ATOM   3334  N1   DA A 162      21.577  64.825  -5.925 
ATOM   3335  C2   DA A 162      20.515  64.523  -6.670 
ATOM   3336  N3   DA A 162      20.425  64.401  -7.977 
ATOM   3337  C4   DA A 162      21.617  64.630  -8.563 
ATOM   3338  P    DT A 163      18.192  65.308 -14.084 
ATOM   3339  OP1  DT A 163      17.717  64.401 -15.154 
ATOM   3340  OP2  DT A 163      19.018  66.454 -14.525 
ATOM   3341  O5'  DT A 163      16.945  65.839 -13.236 
ATOM   3342  C5'  DT A 163      16.457  65.044 -12.138 
ATOM   3343  C4'  DT A 163      16.171  65.931 -10.942 
ATOM   3344  O4'  DT A 163      17.340  66.116 -10.095 
ATOM   3345  C3'  DT A 163      15.720  67.356 -11.264 
ATOM   3346  O3'  DT A 163      14.746  67.758 -10.309 
ATOM   3347  C2'  DT A 163      16.972  68.211 -11.070 
ATOM   3348  C1'  DT A 163      17.479  67.502  -9.820 
ATOM   3349  N1   DT A 163      18.912  67.772  -9.516 
ATOM   3350  C2   DT A 163      19.269  67.837  -8.191 
ATOM   3351  O2   DT A 163      18.473  67.684  -7.280 
ATOM   3352  N3   DT A 163      20.605  68.091  -7.948 
ATOM   3353  C4   DT A 163      21.589  68.279  -8.898 
ATOM   3354  O4   DT A 163      22.753  68.500  -8.560 
ATOM   3355  C5   DT A 163      21.116  68.193 -10.260 
ATOM   3356  C7   DT A 163      22.122  68.386 -11.356 
ATOM   3357  C6   DT A 163      19.822  67.948 -10.525 
ATOM   3358  P    DT A 164      13.489  68.620 -10.798 
ATOM   3359  OP1  DT A 164      12.443  67.716 -11.326 
ATOM   3360  OP2  DT A 164      13.946  69.689 -11.713 
ATOM   3361  O5'  DT A 164      12.995  69.267  -9.420 
ATOM   3362  C5'  DT A 164      13.210  68.545  -8.193 
ATOM   3363  C4'  DT A 164      13.712  69.488  -7.118 
ATOM   3364  O4'  DT A 164      15.163  69.616  -7.123 
ATOM   3365  C3'  DT A 164      13.214  70.931  -7.214 
ATOM   3366  O3'  DT A 164      12.999  71.432  -5.900 
ATOM   3367  C2'  DT A 164      14.377  71.700  -7.843 
ATOM   3368  C1'  DT A 164      15.490  70.996  -7.074 
ATOM   3369  N1   DT A 164      16.840  71.172  -7.680 
ATOM   3370  C2   DT A 164      17.906  71.254  -6.818 
ATOM   3371  O2   DT A 164      17.787  71.189  -5.607 
ATOM   3372  N3   DT A 164      19.142  71.418  -7.417 
ATOM   3373  C4   DT A 164      19.390  71.505  -8.771 
ATOM   3374  O4   DT A 164      20.541  71.652  -9.188 
ATOM   3375  C5   DT A 164      18.209  71.409  -9.594 
ATOM   3376  C7   DT A 164      18.390  71.493 -11.081 
ATOM   3377  C6   DT A 164      16.995  71.249  -9.039 
ATOM   3378  P    DA A 165      11.730  72.366  -5.624 
ATOM   3379  OP1  DA A 165      10.536  71.523  -5.384 
ATOM   3380  OP2  DA A 165      11.608  73.370  -6.705 
ATOM   3381  O5'  DA A 165      12.160  73.091  -4.264 
ATOM   3382  C5'  DA A 165      13.024  72.396  -3.346 
ATOM   3383  C4'  DA A 165      14.095  73.335  -2.830 
ATOM   3384  O4'  DA A 165      15.273  73.358  -3.687 
ATOM   3385  C3'  DA A 165      13.693  74.806  -2.718 
ATOM   3386  O3'  DA A 165      14.308  75.364  -1.562 
ATOM   3387  C2'  DA A 165      14.298  75.468  -3.955 
ATOM   3388  C1'  DA A 165      15.623  74.711  -3.932 
ATOM   3389  N9   DA A 165      16.368  74.770  -5.219 
ATOM   3390  C8   DA A 165      15.868  74.798  -6.490 
ATOM   3391  N7   DA A 165      16.779  74.851  -7.411 
ATOM   3392  C5   DA A 165      17.972  74.858  -6.703 
ATOM   3393  C6   DA A 165      19.316  74.905  -7.110 
ATOM   3394  N6   DA A 165      19.699  74.955  -8.394 
ATOM   3395  N1   DA A 165      20.255  74.899  -6.146 
ATOM   3396  C2   DA A 165      19.869  74.848  -4.873 
ATOM   3397  N3   DA A 165      18.652  74.802  -4.375 
ATOM   3398  C4   DA A 165      17.731  74.810  -5.360 
ATOM   3399  P    DT A 166      13.476  76.395  -0.663 
ATOM   3400  OP1  DT A 166      12.617  75.649   0.283 
ATOM   3401  OP2  DT A 166      12.786  77.369  -1.537 
ATOM   3402  O5'  DT A 166      14.649  77.131   0.140 
ATOM   3403  C5'  DT A 166      15.858  76.405   0.430 
ATOM   3404  C4'  DT A 166      17.066  77.281   0.161 
ATOM   3405  O4'  DT A 166      17.520  77.191  -1.220 
ATOM   3406  C3'  DT A 166      16.864  78.779   0.385 
ATOM   3407  O3'  DT A 166      18.059  79.328   0.928 
ATOM   3408  C2'  DT A 166      16.656  79.356  -1.015 
ATOM   3409  C1'  DT A 166      17.713  78.507  -1.715 
ATOM   3410  N1   DT A 166      17.568  78.470  -3.197 
ATOM   3411  C2   DT A 166      18.723  78.407  -3.937 
ATOM   3412  O2   DT A 166      19.833  78.379  -3.433 
ATOM   3413  N3   DT A 166      18.549  78.375  -5.307 
ATOM   3414  C4   DT A 166      17.345  78.401  -5.980 
ATOM   3415  O4   DT A 166      17.314  78.368  -7.212 
ATOM   3416  C5   DT A 166      16.189  78.469  -5.117 
ATOM   3417  C7   DT A 166      14.837  78.502  -5.769 
ATOM   3418  C6   DT A 166      16.329  78.501  -3.782 
ATOM   3419  P    DA A 167      17.951  80.446   2.068 
ATOM   3420  OP1  DA A 167      17.778  79.794   3.386 
ATOM   3421  OP2  DA A 167      16.920  81.438   1.695 
ATOM   3422  O5'  DA A 167      19.400  81.121   1.987 
ATOM   3423  C5'  DA A 167      20.521  80.319   1.569 
ATOM   3424  C4'  DA A 167      21.377  81.097   0.590 
ATOM   3425  O4'  DA A 167      20.934  80.930  -0.788 
ATOM   3426  C3'  DA A 167      21.404  82.612   0.786 
ATOM   3427  O3'  DA A 167      22.711  83.091   0.493 
ATOM   3428  C2'  DA A 167      20.440  83.157  -0.268 
ATOM   3429  C1'  DA A 167      20.854  82.212  -1.391 
ATOM   3430  N9   DA A 167      19.869  82.138  -2.506 
ATOM   3431  C8   DA A 167      18.507  82.219  -2.441 
ATOM   3432  N7   DA A 167      17.920  82.121  -3.593 
ATOM   3433  C5   DA A 167      18.968  81.962  -4.490 
ATOM   3434  C6   DA A 167      19.004  81.801  -5.885 
ATOM   3435  N6   DA A 167      17.909  81.773  -6.656 
ATOM   3436  N1   DA A 167      20.214  81.671  -6.461 
ATOM   3437  C2   DA A 167      21.300  81.699  -5.690 
ATOM   3438  N3   DA A 167      21.389  81.843  -4.386 
ATOM   3439  C4   DA A 167      20.165  81.972  -3.833 
ATOM   3440  P    DG A 168      23.335  84.249   1.405 
ATOM   3441  OP1  DG A 168      23.940  83.655   2.618 
ATOM   3442  OP2  DG A 168      22.321  85.301   1.635 
ATOM   3443  O5'  DG A 168      24.489  84.815   0.451 
ATOM   3444  C5'  DG A 168      25.122  83.922  -0.485 
ATOM   3445  C4'  DG A 168      25.273  84.604  -1.831 
ATOM   3446  O4'  DG A 168      24.102  84.424  -2.679 
ATOM   3447  C3'  DG A 168      25.470  86.119  -1.791 
ATOM   3448  O3'  DG A 168      26.377  86.493  -2.821 
ATOM   3449  C2'  DG A 168      24.094  86.697  -2.121 
ATOM   3450  C1'  DG A 168      23.735  85.689  -3.209 
ATOM   3451  N9   DG A 168      22.283  85.651  -3.534 
ATOM   3452  C8   DG A 168      21.198  85.831  -2.703 
ATOM   3453  N7   DG A 168      20.039  85.734  -3.308 
ATOM   3454  C5   DG A 168      20.380  85.471  -4.634 
ATOM   3455  C6   DG A 168      19.550  85.266  -5.767 
ATOM   3456  O6   DG A 168      18.324  85.273  -5.834 
ATOM   3457  N1   DG A 168      20.309  85.029  -6.922 
ATOM   3458  C2   DG A 168      21.688  84.995  -6.974 
ATOM   3459  N2   DG A 168      22.224  84.753  -8.173 
ATOM   3460  N3   DG A 168      22.466  85.187  -5.910 
ATOM   3461  C4   DG A 168      21.746  85.418  -4.783 
ATOM   3462  P    DA A 169      27.462  87.632  -2.523 
ATOM   3463  OP1  DA A 169      28.637  87.034  -1.851 
ATOM   3464  OP2  DA A 169      26.815  88.761  -1.819 
ATOM   3465  O5'  DA A 169      27.861  88.082  -4.006 
ATOM   3466  C5'  DA A 169      27.790  87.116  -5.071 
ATOM   3467  C4'  DA A 169      27.154  87.741  -6.297 
ATOM   3468  O4'  DA A 169      25.703  87.619  -6.292 
ATOM   3469  C3'  DA A 169      27.398  89.238  -6.482 
ATOM   3470  O3'  DA A 169      27.546  89.513  -7.870 
ATOM   3471  C2'  DA A 169      26.113  89.904  -5.990 
ATOM   3472  C1'  DA A 169      25.146  88.889  -6.594 
ATOM   3473  N9   DA A 169      23.777  88.945  -6.011 
ATOM   3474  C8   DA A 169      23.413  89.229  -4.726 
ATOM   3475  N7   DA A 169      22.132  89.201  -4.524 
ATOM   3476  C5   DA A 169      21.606  88.873  -5.766 
ATOM   3477  C6   DA A 169      20.289  88.686  -6.217 
ATOM   3478  N6   DA A 169      19.212  88.809  -5.428 
ATOM   3479  N1   DA A 169      20.118  88.368  -7.514 
ATOM   3480  C2   DA A 169      21.191  88.247  -8.293 
ATOM   3481  N3   DA A 169      22.461  88.397  -7.986 
ATOM   3482  C4   DA A 169      22.605  88.715  -6.683 
ATOM   3483  P    DT A 170      28.644  90.580  -8.338 
ATOM   3484  OP1  DT A 170      29.965  89.921  -8.435 
ATOM   3485  OP2  DT A 170      28.576  91.774  -7.468 
ATOM   3486  O5'  DT A 170      28.118  90.952  -9.803 
ATOM   3487  C5'  DT A 170      27.400  89.959 -10.560 
ATOM   3488  C4'  DT A 170      26.193  90.589 -11.226 
ATOM   3489  O4'  DT A 170      25.015  90.572 -10.370 
ATOM   3490  C3'  DT A 170      26.341  92.058 -11.621 
ATOM   3491  O3'  DT A 170      25.661  92.276 -12.850 
ATOM   3492  C2'  DT A 170      25.614  92.830 -10.520 
ATOM   3493  C1'  DT A 170      24.437  91.869 -10.378 
ATOM   3494  N1   DT A 170      23.671  92.042  -9.113 
ATOM   3495  C2   DT A 170      22.315  91.827  -9.168 
ATOM   3496  O2   DT A 170      21.736  91.507 -10.192 
ATOM   3497  N3   DT A 170      21.638  91.998  -7.976 
ATOM   3498  C4   DT A 170      22.191  92.356  -6.764 
ATOM   3499  O4   DT A 170      21.482  92.478  -5.763 
ATOM   3500  C5   DT A 170      23.620  92.560  -6.806 
ATOM   3501  C7   DT A 170      24.303  92.953  -5.529 
ATOM   3502  C6   DT A 170      24.303  92.401  -7.952 
ATOM   3503  P    DT A 171      26.320  93.246 -13.940 
ATOM   3504  OP1  DT A 171      27.308  92.491 -14.743 
ATOM   3505  OP2  DT A 171      26.821  94.469 -13.278 
ATOM   3506  O5'  DT A 171      25.052  93.607 -14.848 
ATOM   3507  C5'  DT A 171      23.989  92.645 -14.977 
ATOM   3508  C4'  DT A 171      22.646  93.338 -14.858 
ATOM   3509  O4'  DT A 171      22.191  93.434 -13.478 
ATOM   3510  C3'  DT A 171      22.594  94.779 -15.364 
ATOM   3511  O3'  DT A 171      21.332  95.006 -15.981 
ATOM   3512  C2'  DT A 171      22.677  95.636 -14.101 
ATOM   3513  C1'  DT A 171      21.769  94.768 -13.238 
ATOM   3514  N1   DT A 171      21.894  95.036 -11.778 
ATOM   3515  C2   DT A 171      20.755  94.918 -11.019 
ATOM   3516  O2   DT A 171      19.674  94.608 -11.490 
ATOM   3517  N3   DT A 171      20.909  95.175  -9.671 
ATOM   3518  C4   DT A 171      22.081  95.532  -9.035 
ATOM   3519  O4   DT A 171      22.096  95.737  -7.820 
ATOM   3520  C5   DT A 171      23.222  95.631  -9.913 
ATOM   3521  C7   DT A 171      24.538  96.015  -9.302 
ATOM   3522  C6   DT A 171      23.100  95.386 -11.228 
ATOM   3523  P    DA A 172      21.267  95.890 -17.314 
ATOM   3524  OP1  DA A 172      21.569  95.040 -18.487 
ATOM   3525  OP2  DA A 172      22.109  97.095 -17.151 
ATOM   3526  O5'  DA A 172      19.724  96.312 -17.337 
ATOM   3527  C5'  DA A 172      18.749  95.425 -16.758 
ATOM   3528  C4'  DA A 172      17.757  96.217 -15.927 
ATOM   3529  O4'  DA A 172      18.199  96.390 -14.550 
ATOM   3530  C3'  DA A 172      17.476  97.641 -16.406 
ATOM   3531  O3'  DA A 172      16.102  97.938 -16.188 
ATOM   3532  C2'  DA A 172      18.317  98.530 -15.490 
ATOM   3533  C1'  DA A 172      18.051  97.758 -14.202 
ATOM   3534  N9   DA A 172      19.016  98.063 -13.109 
ATOM   3535  C8   DA A 172      20.345  98.361 -13.210 
ATOM   3536  N7   DA A 172      20.922  98.582 -12.070 
ATOM   3537  C5   DA A 172      19.902  98.420 -11.142 
ATOM   3538  C6   DA A 172      19.869  98.521  -9.742 
ATOM   3539  N6   DA A 172      20.942  98.825  -8.997 
ATOM   3540  N1   DA A 172      18.691  98.298  -9.131 
ATOM   3541  C2   DA A 172      17.629  97.996  -9.877 
ATOM   3542  N3   DA A 172      17.538  97.874 -11.183 
ATOM   3543  C4   DA A 172      18.731  98.103 -11.769 
ATOM   3544  P    DC A 173      15.306  98.781 -17.291 
ATOM   3545  OP1  DC A 173      14.831  97.874 -18.361 
ATOM   3546  OP2  DC A 173      16.131  99.927 -17.731 
ATOM   3547  O5'  DC A 173      14.058  99.312 -16.442 
ATOM   3548  C5'  DC A 173      13.571  98.517 -15.344 
ATOM   3549  C4'  DC A 173      13.284  99.404 -14.149 
ATOM   3550  O4'  DC A 173      14.453  99.589 -13.302 
ATOM   3551  C3'  DC A 173      12.834 100.829 -14.471 
ATOM   3552  O3'  DC A 173      11.859 101.231 -13.516 
ATOM   3553  C2'  DC A 173      14.085 101.684 -14.277 
ATOM   3554  C1'  DC A 173      14.592 100.975 -13.026 
ATOM   3555  N1   DC A 173      16.025 101.245 -12.723 
ATOM   3556  C2   DC A 173      16.404 101.314 -11.385 
ATOM   3557  O2   DC A 173      15.543 101.149 -10.512 
ATOM   3558  N3   DC A 173      17.706 101.561 -11.087 
ATOM   3559  C4   DC A 173      18.607 101.734 -12.061 
ATOM   3560  N4   DC A 173      19.864 101.972 -11.720 
ATOM   3561  C5   DC A 173      18.238 101.668 -13.444 
ATOM   3562  C6   DC A 173      16.933 101.421 -13.721 
ATOM   3563  P    DT A 174      10.602 102.093 -14.004 
ATOM   3564  OP1  DT A 174       9.556 101.189 -14.533 
ATOM   3565  OP2  DT A 174      11.059 103.162 -14.920 
ATOM   3566  O5'  DT A 174      10.109 102.740 -12.627 
ATOM   3567  C5'  DT A 174      10.323 102.018 -11.400 
ATOM   3568  C4'  DT A 174      10.825 102.961 -10.325 
ATOM   3569  O4'  DT A 174      12.276 103.089 -10.330 
ATOM   3570  C3'  DT A 174      10.328 104.404 -10.420 
ATOM   3571  O3'  DT A 174      10.113 104.905  -9.107 
ATOM   3572  C2'  DT A 174      11.490 105.173 -11.050 
ATOM   3573  C1'  DT A 174      12.604 104.469 -10.281 
ATOM   3574  N1   DT A 174      13.954 104.646 -10.887 
ATOM   3575  C2   DT A 174      15.020 104.727 -10.025 
ATOM   3576  O2   DT A 174      14.901 104.662  -8.814 
ATOM   3577  N3   DT A 174      16.255 104.891 -10.623 
ATOM   3578  C4   DT A 174      16.504 104.978 -11.978 
ATOM   3579  O4   DT A 174      17.655 105.125 -12.395 
ATOM   3580  C5   DT A 174      15.322 104.882 -12.801 
ATOM   3581  C7   DT A 174      15.503 104.967 -14.288 
ATOM   3582  C6   DT A 174      14.109 104.722 -12.246 
ATOM   3583  P    DC A 175       8.843 105.840  -8.831 
ATOM   3584  OP1  DC A 175       7.650 104.996  -8.590 
ATOM   3585  OP2  DC A 175       8.721 106.843  -9.911 
ATOM   3586  O5'  DC A 175       9.273 106.564  -7.471 
ATOM   3587  C5'  DC A 175      10.137 105.869  -6.553 
ATOM   3588  C4'  DC A 175      11.209 106.808  -6.037 
ATOM   3589  O4'  DC A 175      12.387 106.831  -6.894 
ATOM   3590  C3'  DC A 175      10.807 108.279  -5.924 
ATOM   3591  O3'  DC A 175      11.421 108.837  -4.768 
ATOM   3592  C2'  DC A 175      11.411 108.941  -7.162 
ATOM   3593  C1'  DC A 175      12.736 108.185  -7.139 
ATOM   3594  N1   DC A 175      13.482 108.243  -8.426 
ATOM   3595  C2   DC A 175      14.873 108.277  -8.370 
ATOM   3596  O2   DC A 175      15.426 108.256  -7.264 
ATOM   3597  N3   DC A 175      15.572 108.332  -9.533 
ATOM   3598  C4   DC A 175      14.936 108.353 -10.710 
ATOM   3599  N4   DC A 175      15.662 108.406 -11.817 
ATOM   3600  C5   DC A 175      13.506 108.319 -10.791 
ATOM   3601  C6   DC A 175      12.826 108.265  -9.618 
ATOM   3602  P    DA A 176      10.589 109.868  -3.870 
ATOM   3603  OP1  DA A 176       9.730 109.122  -2.924 
ATOM   3604  OP2  DA A 176       9.899 110.842  -4.743 
ATOM   3605  O5'  DA A 176      11.763 110.604  -3.067 
ATOM   3606  C5'  DA A 176      12.971 109.878  -2.777 
ATOM   3607  C4'  DA A 176      14.179 110.754  -3.046 
ATOM   3608  O4'  DA A 176      14.633 110.664  -4.427 
ATOM   3609  C3'  DA A 176      13.978 112.252  -2.822 
ATOM   3610  O3'  DA A 176      15.172 112.802  -2.279 
ATOM   3611  C2'  DA A 176      13.769 112.829  -4.222 
ATOM   3612  C1'  DA A 176      14.827 111.980  -4.922 
ATOM   3613  N9   DA A 176      14.681 111.944  -6.404 
ATOM   3614  C8   DA A 176      13.534 111.966  -7.143 
ATOM   3615  N7   DA A 176      13.735 111.924  -8.424 
ATOM   3616  C5   DA A 176      15.117 111.868  -8.544 
ATOM   3617  C6   DA A 176      15.970 111.804  -9.658 
ATOM   3618  N6   DA A 176      15.532 111.785 -10.925 
ATOM   3619  N1   DA A 176      17.294 111.762  -9.423 
ATOM   3620  C2   DA A 176      17.724 111.780  -8.162 
ATOM   3621  N3   DA A 176      17.027 111.838  -7.048 
ATOM   3622  C4   DA A 176      15.705 111.880  -7.311 
ATOM   3623  P    DG A 177      15.065 113.919  -1.139 
ATOM   3624  OP1  DG A 177      14.892 113.267   0.179 
ATOM   3625  OP2  DG A 177      14.033 114.911  -1.512 
ATOM   3626  O5'  DG A 177      16.513 114.594  -1.219 
ATOM   3627  C5'  DG A 177      17.634 113.792  -1.638 
ATOM   3628  C4'  DG A 177      18.490 114.570  -2.617 
ATOM   3629  O4'  DG A 177      18.048 114.403  -3.995 
ATOM   3630  C3'  DG A 177      18.517 116.085  -2.420 
ATOM   3631  O3'  DG A 177      19.824 116.564  -2.713 
ATOM   3632  C2'  DG A 177      17.553 116.630  -3.475 
ATOM   3633  C1'  DG A 177      17.968 115.685  -4.598 
ATOM   3634  N9   DG A 177      16.982 115.611  -5.713 
ATOM   3635  C8   DG A 177      15.607 115.692  -5.667 
ATOM   3636  N7   DG A 177      15.027 115.590  -6.838 
ATOM   3637  C5   DG A 177      16.093 115.432  -7.722 
ATOM   3638  C6   DG A 177      16.093 115.271  -9.133 
ATOM   3639  O6   DG A 177      15.138 115.235  -9.904 
ATOM   3640  N1   DG A 177      17.397 115.144  -9.632 
ATOM   3641  C2   DG A 177      18.549 115.169  -8.870 
ATOM   3642  N2   DG A 177      19.697 115.030  -9.537 
ATOM   3643  N3   DG A 177      18.546 115.318  -7.547 
ATOM   3644  C4   DG A 177      17.290 115.443  -7.046 
ATOM   3645  P    DA A 178      20.449 117.723  -1.801 
ATOM   3646  OP1  DA A 178      21.054 117.128  -0.588 
ATOM   3647  OP2  DA A 178      19.434 118.774  -1.572 
ATOM   3648  O5'  DA A 178      21.602 118.288  -2.756 
ATOM   3649  C5'  DA A 178      22.235 117.395  -3.692 
ATOM   3650  C4'  DA A 178      22.386 118.077  -5.038 
ATOM   3651  O4'  DA A 178      21.216 117.898  -5.886 
ATOM   3652  C3'  DA A 178      22.584 119.592  -4.997 
ATOM   3653  O3'  DA A 178      23.490 119.966  -6.027 
ATOM   3654  C2'  DA A 178      21.207 120.170  -5.328 
ATOM   3655  C1'  DA A 178      20.849 119.162  -6.416 
ATOM   3656  N9   DA A 178      19.396 119.124  -6.740 
ATOM   3657  C8   DA A 178      18.334 119.305  -5.902 
ATOM   3658  N7   DA A 178      17.180 119.212  -6.488 
ATOM   3659  C5   DA A 178      17.499 118.949  -7.813 
ATOM   3660  C6   DA A 178      16.708 118.741  -8.955 
ATOM   3661  N6   DA A 178      15.367 118.767  -8.941 
ATOM   3662  N1   DA A 178      17.346 118.506 -10.117 
ATOM   3663  C2   DA A 178      18.677 118.481 -10.124 
ATOM   3664  N3   DA A 178      19.517 118.659  -9.129 
ATOM   3665  C4   DA A 178      18.853 118.894  -7.978 
ATOM   3666  P    DA A 179      24.575 121.105  -5.730 
ATOM   3667  OP1  DA A 179      25.751 120.507  -5.058 
ATOM   3668  OP2  DA A 179      23.928 122.234  -5.026 
ATOM   3669  O5'  DA A 179      24.974 121.555  -7.213 
ATOM   3670  C5'  DA A 179      24.904 120.589  -8.278 
ATOM   3671  C4'  DA A 179      24.267 121.214  -9.504 
ATOM   3672  O4'  DA A 179      22.817 121.092  -9.499 
ATOM   3673  C3'  DA A 179      24.511 122.712  -9.688 
ATOM   3674  O3'  DA A 179      24.659 122.986 -11.077 
ATOM   3675  C2'  DA A 179      23.226 123.377  -9.197 
ATOM   3676  C1'  DA A 179      22.260 122.363  -9.801 
ATOM   3677  N9   DA A 179      20.891 122.418  -9.218 
ATOM   3678  C8   DA A 179      20.527 122.703  -7.933 
ATOM   3679  N7   DA A 179      19.246 122.674  -7.731 
ATOM   3680  C5   DA A 179      18.719 122.346  -8.973 
ATOM   3681  C6   DA A 179      17.402 122.159  -9.424 
ATOM   3682  N6   DA A 179      16.326 122.282  -8.635 
ATOM   3683  N1   DA A 179      17.231 121.841 -10.721 
ATOM   3684  C2   DA A 179      18.305 121.720 -11.499 
ATOM   3685  N3   DA A 179      19.575 121.870 -11.192 
ATOM   3686  C4   DA A 179      19.719 122.188  -9.890 
ATOM   3687  P    DG A 180      25.757 124.053 -11.545 
ATOM   3688  OP1  DG A 180      27.079 123.394 -11.642 
ATOM   3689  OP2  DG A 180      25.689 125.247 -10.675 
ATOM   3690  O5'  DG A 180      25.231 124.425 -13.010 
ATOM   3691  C5'  DG A 180      24.513 123.432 -13.767 
ATOM   3692  C4'  DG A 180      23.306 124.062 -14.433 
ATOM   3693  O4'  DG A 180      22.128 124.045 -13.577 
ATOM   3694  C3'  DG A 180      23.455 125.531 -14.827 
ATOM   3695  O3'  DG A 180      22.774 125.749 -16.057 
ATOM   3696  C2'  DG A 180      22.728 126.303 -13.726 
ATOM   3697  C1'  DG A 180      21.551 125.342 -13.585 
ATOM   3698  N9   DG A 180      20.784 125.515 -12.319 
ATOM   3699  C8   DG A 180      21.238 125.869 -11.067 
ATOM   3700  N7   DG A 180      20.297 125.935 -10.157 
ATOM   3701  C5   DG A 180      19.137 125.603 -10.856 
ATOM   3702  C6   DG A 180      17.795 125.505 -10.405 
ATOM   3703  O6   DG A 180      17.346 125.694  -9.278 
ATOM   3704  N1   DG A 180      16.931 125.139 -11.446 
ATOM   3705  C2   DG A 180      17.313 124.899 -12.751 
ATOM   3706  N2   DG A 180      16.336 124.560 -13.596 
ATOM   3707  N3   DG A 180      18.573 124.990 -13.174 
ATOM   3708  C4   DG A 180      19.424 125.345 -12.176 
ATOM   3709  P    DC A 181      23.434 126.719 -17.147 
ATOM   3710  OP1  DC A 181      24.422 125.964 -17.950 
ATOM   3711  OP2  DC A 181      23.934 127.942 -16.484 
ATOM   3712  O5'  DC A 181      22.166 127.080 -18.055 
ATOM   3713  C5'  DC A 181      21.102 126.118 -18.184 
ATOM   3714  C4'  DC A 181      19.759 126.811 -18.065 
ATOM   3715  O4'  DC A 181      19.305 126.907 -16.685 
ATOM   3716  C3'  DC A 181      19.707 128.252 -18.571 
ATOM   3717  O3'  DC A 181      18.446 128.479 -19.188 
ATOM   3718  C2'  DC A 181      19.791 129.109 -17.308 
ATOM   3719  C1'  DC A 181      18.882 128.241 -16.444 
ATOM   3720  N1   DC A 181      19.008 128.509 -14.984 
ATOM   3721  C2   DC A 181      17.862 128.394 -14.202 
ATOM   3722  O2   DC A 181      16.798 128.075 -14.745 
ATOM   3723  N3   DC A 181      17.955 128.635 -12.869 
ATOM   3724  C4   DC A 181      19.127 128.978 -12.318 
ATOM   3725  N4   DC A 181      19.166 129.203 -11.013 
ATOM   3726  C5   DC A 181      20.317 129.103 -13.105 
ATOM   3727  C6   DC A 181      20.203 128.858 -14.435 
ATOM   3728  P    DA A 182      18.380 129.363 -20.520 
ATOM   3729  OP1  DA A 182      18.682 128.513 -21.694 
ATOM   3730  OP2  DA A 182      19.222 130.568 -20.358 
ATOM   3731  O5'  DA A 182      16.838 129.785 -20.544 
ATOM   3732  C5'  DA A 182      15.862 128.898 -19.965 
ATOM   3733  C4'  DA A 182      14.870 129.690 -19.134 
ATOM   3734  O4'  DA A 182      15.312 129.863 -17.757 
ATOM   3735  C3'  DA A 182      14.590 131.114 -19.613 
ATOM   3736  O3'  DA A 182      13.215 131.411 -19.395 
ATOM   3737  C2'  DA A 182      15.430 132.003 -18.697 
ATOM   3738  C1'  DA A 182      15.164 131.231 -17.408 
ATOM   3739  N9   DA A 182      16.130 131.536 -16.316 
ATOM   3740  C8   DA A 182      17.458 131.834 -16.417 
ATOM   3741  N7   DA A 182      18.035 132.055 -15.277 
ATOM   3742  C5   DA A 182      17.015 131.893 -14.349 
ATOM   3743  C6   DA A 182      16.983 131.994 -12.949 
ATOM   3744  N6   DA A 182      18.056 132.298 -12.204 
ATOM   3745  N1   DA A 182      15.804 131.771 -12.338 
ATOM   3746  C2   DA A 182      14.742 131.469 -13.084 
ATOM   3747  N3   DA A 182      14.652 131.348 -14.390 
ATOM   3748  C4   DA A 182      15.844 131.576 -14.976 
ATOM   3749  P    DG A 183      12.419 132.254 -20.497 
ATOM   3750  OP1  DG A 183      11.944 131.347 -21.567 
ATOM   3751  OP2  DG A 183      13.245 133.400 -20.938 
ATOM   3752  O5'  DG A 183      11.172 132.785 -19.649 
ATOM   3753  C5'  DG A 183      10.684 131.990 -18.551 
ATOM   3754  C4'  DG A 183      10.398 132.877 -17.356 
ATOM   3755  O4'  DG A 183      11.567 133.062 -16.509 
ATOM   3756  C3'  DG A 183       9.947 134.302 -17.678 
ATOM   3757  O3'  DG A 183       8.973 134.704 -16.723 
ATOM   3758  C2'  DG A 183      11.199 135.157 -17.484 
ATOM   3759  C1'  DG A 183      11.705 134.448 -16.233 
ATOM   3760  N9   DG A 183      13.139 134.718 -15.929 
ATOM   3761  C8   DG A 183      14.189 134.921 -16.797 
ATOM   3762  N7   DG A 183      15.338 135.137 -16.204 
ATOM   3763  C5   DG A 183      15.026 135.075 -14.846 
ATOM   3764  C6   DG A 183      15.861 135.230 -13.709 
ATOM   3765  O6   DG A 183      17.066 135.459 -13.664 
ATOM   3766  N1   DG A 183      15.134 135.090 -12.518 
ATOM   3767  C2   DG A 183      13.779 134.833 -12.438 
ATOM   3768  N2   DG A 183      13.273 134.734 -11.205 
ATOM   3769  N3   DG A 183      12.997 134.686 -13.505 
ATOM   3770  C4   DG A 183      13.686 134.820 -14.669 
ATOM   3771  P    DA A 184       7.716 135.566 -17.211 
ATOM   3772  OP1  DA A 184       6.670 134.662 -17.740 
ATOM   3773  OP2  DA A 184       8.173 136.635 -18.126 
ATOM   3774  O5'  DA A 184       7.222 136.213 -15.833 
ATOM   3775  C5'  DA A 184       7.437 135.491 -14.606 
ATOM   3776  C4'  DA A 184       7.939 136.435 -13.532 
ATOM   3777  O4'  DA A 184       9.389 136.562 -13.537 
ATOM   3778  C3'  DA A 184       7.441 137.877 -13.627 
ATOM   3779  O3'  DA A 184       7.226 138.378 -12.313 
ATOM   3780  C2'  DA A 184       8.603 138.646 -14.257 
ATOM   3781  C1'  DA A 184       9.717 137.942 -13.488 
ATOM   3782  N9   DA A 184      11.067 138.119 -14.094 
ATOM   3783  C8   DA A 184      11.398 138.213 -15.416 
ATOM   3784  N7   DA A 184      12.668 138.365 -15.628 
ATOM   3785  C5   DA A 184      13.223 138.371 -14.356 
ATOM   3786  C6   DA A 184      14.545 138.499 -13.900 
ATOM   3787  N6   DA A 184      15.598 138.651 -14.715 
ATOM   3788  N1   DA A 184      14.746 138.464 -12.568 
ATOM   3789  C2   DA A 184      13.696 138.311 -11.764 
ATOM   3790  N3   DA A 184      12.425 138.183 -12.073 
ATOM   3791  C4   DA A 184      12.250 138.222 -13.410 
ATOM   3792  P    DA A 185       5.957 139.313 -12.038 
ATOM   3793  OP1  DA A 185       4.763 138.470 -11.797 
ATOM   3794  OP2  DA A 185       5.835 140.316 -13.118 
ATOM   3795  O5'  DA A 185       6.387 140.038 -10.678 
ATOM   3796  C5'  DA A 185       7.251 139.342  -9.759 
ATOM   3797  C4'  DA A 185       8.322 140.281  -9.244 
ATOM   3798  O4'  DA A 185       9.500 140.304 -10.100 
ATOM   3799  C3'  DA A 185       7.920 141.752  -9.131 
ATOM   3800  O3'  DA A 185       8.535 142.310  -7.975 
ATOM   3801  C2'  DA A 185       8.525 142.414 -10.369 
ATOM   3802  C1'  DA A 185       9.850 141.658 -10.346 
ATOM   3803  N9   DA A 185      10.595 141.717 -11.633 
ATOM   3804  C8   DA A 185      10.095 141.744 -12.904 
ATOM   3805  N7   DA A 185      11.006 141.797 -13.825 
ATOM   3806  C5   DA A 185      12.199 141.805 -13.116 
ATOM   3807  C6   DA A 185      13.543 141.851 -13.523 
ATOM   3808  N6   DA A 185      13.926 141.901 -14.807 
ATOM   3809  N1   DA A 185      14.482 141.845 -12.560 
ATOM   3810  C2   DA A 185      14.096 141.795 -11.287 
ATOM   3811  N3   DA A 185      12.879 141.748 -10.788 
ATOM   3812  C4   DA A 185      11.958 141.756 -11.774 
ATOM   3813  P    DC A 186       7.703 143.341  -7.076 
ATOM   3814  OP1  DC A 186       6.844 142.595  -6.131 
ATOM   3815  OP2  DC A 186       7.013 144.315  -7.950 
ATOM   3816  O5'  DC A 186       8.876 144.077  -6.274 
ATOM   3817  C5'  DC A 186      10.084 143.351  -5.984 
ATOM   3818  C4'  DC A 186      11.293 144.227  -6.253 
ATOM   3819  O4'  DC A 186      11.747 144.137  -7.633 
ATOM   3820  C3'  DC A 186      11.091 145.725  -6.028 
ATOM   3821  O3'  DC A 186      12.286 146.275  -5.486 
ATOM   3822  C2'  DC A 186      10.883 146.302  -7.428 
ATOM   3823  C1'  DC A 186      11.940 145.453  -8.128 
ATOM   3824  N1   DC A 186      11.795 145.417  -9.610 
ATOM   3825  C2   DC A 186      12.957 145.352 -10.375 
ATOM   3826  O2   DC A 186      14.049 145.327  -9.798 
ATOM   3827  N3   DC A 186      12.845 145.318 -11.728 
ATOM   3828  C4   DC A 186      11.642 145.347 -12.314 
ATOM   3829  N4   DC A 186      11.586 145.312 -13.637 
ATOM   3830  C5   DC A 186      10.435 145.414 -11.546 
ATOM   3831  C6   DC A 186      10.567 145.447 -10.195 
ATOM   3832  P    DA A 187      12.178 147.392  -4.345 
ATOM   3833  OP1  DA A 187      12.005 146.740  -3.027 
ATOM   3834  OP2  DA A 187      11.146 148.384  -4.719 
ATOM   3835  O5'  DA A 187      13.627 148.067  -4.426 
ATOM   3836  C5'  DA A 187      14.747 147.265  -4.844 
ATOM   3837  C4'  DA A 187      15.603 148.043  -5.824 
ATOM   3838  O4'  DA A 187      15.161 147.876  -7.201 
ATOM   3839  C3'  DA A 187      15.631 149.558  -5.627 
ATOM   3840  O3'  DA A 187      16.937 150.037  -5.920 
ATOM   3841  C2'  DA A 187      14.667 150.103  -6.681 
ATOM   3842  C1'  DA A 187      15.081 149.158  -7.805 
ATOM   3843  N9   DA A 187      14.096 149.084  -8.919 
ATOM   3844  C8   DA A 187      12.734 149.166  -8.854 
ATOM   3845  N7   DA A 187      12.147 149.067 -10.007 
ATOM   3846  C5   DA A 187      13.195 148.908 -10.903 
ATOM   3847  C6   DA A 187      13.231 148.747 -12.298 
ATOM   3848  N6   DA A 187      12.136 148.719 -13.069 
ATOM   3849  N1   DA A 187      14.441 148.617 -12.874 
ATOM   3850  C2   DA A 187      15.527 148.646 -12.103 
ATOM   3851  N3   DA A 187      15.615 148.789 -10.799 
ATOM   3852  C4   DA A 187      14.392 148.918 -10.247 
ATOM   3853  P    DG A 188      17.562 151.196  -5.008 
ATOM   3854  OP1  DG A 188      18.167 150.601  -3.795 
ATOM   3855  OP2  DG A 188      16.547 152.247  -4.779 
ATOM   3856  O5'  DG A 188      18.716 151.761  -5.962 
ATOM   3857  C5'  DG A 188      19.348 150.868  -6.899 
ATOM   3858  C4'  DG A 188      19.500 151.550  -8.244 
ATOM   3859  O4'  DG A 188      18.329 151.371  -9.093 
ATOM   3860  C3'  DG A 188      19.697 153.065  -8.204 
ATOM   3861  O3'  DG A 188      20.604 153.439  -9.234 
ATOM   3862  C2'  DG A 188      18.321 153.644  -8.535 
ATOM   3863  C1'  DG A 188      17.962 152.635  -9.622 
ATOM   3864  N9   DG A 188      16.510 152.597  -9.947 
ATOM   3865  C8   DG A 188      15.425 152.778  -9.116 
ATOM   3866  N7   DG A 188      14.266 152.680  -9.721 
ATOM   3867  C5   DG A 188      14.607 152.417 -11.048 
ATOM   3868  C6   DG A 188      13.777 152.212 -12.180 
ATOM   3869  O6   DG A 188      12.551 152.220 -12.248 
ATOM   3870  N1   DG A 188      14.536 151.975 -13.335 
ATOM   3871  C2   DG A 188      15.915 151.941 -13.388 
ATOM   3872  N2   DG A 188      16.451 151.699 -14.587 
ATOM   3873  N3   DG A 188      16.693 152.133 -12.324 
ATOM   3874  C4   DG A 188      15.973 152.364 -11.196 
ATOM   3875  P    DA A 189      21.689 154.578  -8.937 
ATOM   3876  OP1  DA A 189      22.864 153.981  -8.264 
ATOM   3877  OP2  DA A 189      21.041 155.707  -8.233 
ATOM   3878  O5'  DA A 189      22.088 155.028 -10.419 
ATOM   3879  C5'  DA A 189      22.017 154.062 -11.485 
ATOM   3880  C4'  DA A 189      21.381 154.687 -12.710 
ATOM   3881  O4'  DA A 189      19.930 154.566 -12.705 
ATOM   3882  C3'  DA A 189      21.625 156.185 -12.895 
ATOM   3883  O3'  DA A 189      21.773 156.459 -14.283 
ATOM   3884  C2'  DA A 189      20.339 156.850 -12.404 
ATOM   3885  C1'  DA A 189      19.373 155.836 -13.007 
ATOM   3886  N9   DA A 189      18.004 155.891 -12.424 
ATOM   3887  C8   DA A 189      17.640 156.176 -11.139 
ATOM   3888  N7   DA A 189      16.359 156.147 -10.937 
ATOM   3889  C5   DA A 189      15.833 155.819 -12.179 
ATOM   3890  C6   DA A 189      14.515 155.632 -12.630 
ATOM   3891  N6   DA A 189      13.439 155.755 -11.841 
ATOM   3892  N1   DA A 189      14.345 155.314 -13.927 
ATOM   3893  C2   DA A 189      15.418 155.193 -14.706 
ATOM   3894  N3   DA A 189      16.688 155.343 -14.399 
ATOM   3895  C4   DA A 189      16.832 155.661 -13.096 
ATOM   3896  P    DG A 190      22.870 157.526 -14.751 
ATOM   3897  OP1  DG A 190      24.192 156.867 -14.848 
ATOM   3898  OP2  DG A 190      22.803 158.721 -13.881 
ATOM   3899  O5'  DG A 190      22.345 157.898 -16.216 
ATOM   3900  C5'  DG A 190      21.627 156.905 -16.974 
ATOM   3901  C4'  DG A 190      20.420 157.535 -17.640 
ATOM   3902  O4'  DG A 190      19.242 157.518 -16.784 
ATOM   3903  C3'  DG A 190      20.568 159.004 -18.034 
ATOM   3904  O3'  DG A 190      19.888 159.222 -19.264 
ATOM   3905  C2'  DG A 190      19.841 159.776 -16.933 
ATOM   3906  C1'  DG A 190      18.664 158.815 -16.791 
ATOM   3907  N9   DG A 190      17.898 158.988 -15.526 
ATOM   3908  C8   DG A 190      18.352 159.342 -14.274 
ATOM   3909  N7   DG A 190      17.410 159.408 -13.364 
ATOM   3910  C5   DG A 190      16.251 159.076 -14.063 
ATOM   3911  C6   DG A 190      14.908 158.978 -13.612 
ATOM   3912  O6   DG A 190      14.460 159.167 -12.484 
ATOM   3913  N1   DG A 190      14.044 158.612 -14.653 
ATOM   3914  C2   DG A 190      14.427 158.372 -15.958 
ATOM   3915  N2   DG A 190      13.449 158.033 -16.802 
ATOM   3916  N3   DG A 190      15.686 158.463 -16.380 
ATOM   3917  C4   DG A 190      16.537 158.818 -15.382 
ATOM   3918  P    DT A 191      20.547 160.192 -20.354 
ATOM   3919  OP1  DT A 191      21.535 159.437 -21.157 
ATOM   3920  OP2  DT A 191      21.048 161.416 -19.691 
ATOM   3921  O5'  DT A 191      19.279 160.553 -21.262 
ATOM   3922  C5'  DT A 191      18.216 159.591 -21.391 
ATOM   3923  C4'  DT A 191      16.873 160.284 -21.271 
ATOM   3924  O4'  DT A 191      16.418 160.380 -19.891 
ATOM   3925  C3'  DT A 191      16.821 161.725 -21.777 
ATOM   3926  O3'  DT A 191      15.559 161.952 -22.394 
ATOM   3927  C2'  DT A 191      16.904 162.582 -20.515 
ATOM   3928  C1'  DT A 191      15.996 161.714 -19.651 
ATOM   3929  N1   DT A 191      16.121 161.982 -18.191 
ATOM   3930  C2   DT A 191      14.982 161.864 -17.433 
ATOM   3931  O2   DT A 191      13.901 161.554 -17.903 
ATOM   3932  N3   DT A 191      15.136 162.121 -16.084 
ATOM   3933  C4   DT A 191      16.307 162.478 -15.448 
ATOM   3934  O4   DT A 191      16.323 162.683 -14.233 
ATOM   3935  C5   DT A 191      17.449 162.577 -16.327 
ATOM   3936  C7   DT A 191      18.765 162.961 -15.715 
ATOM   3937  C6   DT A 191      17.327 162.333 -17.642 
ATOM   3938  P    DG A 192      15.494 162.836 -23.727 
ATOM   3939  OP1  DG A 192      15.795 161.986 -24.901 
ATOM   3940  OP2  DG A 192      16.336 164.041 -23.564 
ATOM   3941  O5'  DG A 192      13.951 163.258 -23.751 
ATOM   3942  C5'  DG A 192      12.975 162.371 -23.171 
ATOM   3943  C4'  DG A 192      11.984 163.163 -22.341 
ATOM   3944  O4'  DG A 192      12.426 163.336 -20.964 
ATOM   3945  C3'  DG A 192      11.703 164.587 -22.819 
ATOM   3946  O3'  DG A 192      10.329 164.884 -22.601 
ATOM   3947  C2'  DG A 192      12.543 165.476 -21.904 
ATOM   3948  C1'  DG A 192      12.278 164.704 -20.615 
ATOM   3949  N9   DG A 192      13.243 165.010 -19.523 
ATOM   3950  C8   DG A 192      14.585 165.312 -19.605 
ATOM   3951  N7   DG A 192      15.155 165.533 -18.446 
ATOM   3952  C5   DG A 192      14.118 165.366 -17.530 
ATOM   3953  C6   DG A 192      14.121 165.476 -16.115 
ATOM   3954  O6   DG A 192      15.056 165.748 -15.367 
ATOM   3955  N1   DG A 192      12.850 165.226 -15.579 
ATOM   3956  C2   DG A 192      11.724 164.911 -16.314 
ATOM   3957  N2   DG A 192      10.605 164.708 -15.614 
ATOM   3958  N3   DG A 192      11.722 164.806 -17.642 
ATOM   3959  C4   DG A 192      12.947 165.046 -18.177 
ATOM   3960  P    DA A 193       9.532 165.727 -23.704 
ATOM   3961  OP1  DA A 193       9.058 164.820 -24.774 
ATOM   3962  OP2  DA A 193      10.358 166.873 -24.145 
ATOM   3963  O5'  DA A 193       8.285 166.258 -22.856 
ATOM   3964  C5'  DA A 193       7.798 165.463 -21.758 
ATOM   3965  C4'  DA A 193       7.511 166.350 -20.562 
ATOM   3966  O4'  DA A 193       8.680 166.535 -19.715 
ATOM   3967  C3'  DA A 193       7.060 167.775 -20.884 
ATOM   3968  O3'  DA A 193       6.086 168.177 -19.929 
ATOM   3969  C2'  DA A 193       8.312 168.631 -20.690 
ATOM   3970  C1'  DA A 193       8.819 167.921 -19.440 
ATOM   3971  N9   DA A 193      10.252 168.192 -19.136 
ATOM   3972  C8   DA A 193      11.282 168.389 -20.011 
ATOM   3973  N7   DA A 193      12.424 168.605 -19.436 
ATOM   3974  C5   DA A 193      12.134 168.547 -18.081 
ATOM   3975  C6   DA A 193      12.930 168.695 -16.933 
ATOM   3976  N6   DA A 193      14.247 168.945 -16.974 
ATOM   3977  N1   DA A 193      12.323 168.578 -15.738 
ATOM   3978  C2   DA A 193      11.014 168.329 -15.703 
ATOM   3979  N3   DA A 193      10.172 168.172 -16.702 
ATOM   3980  C4   DA A 193      10.805 168.294 -17.887 
ATOM   3981  P    DT A 194       4.829 169.039 -20.418 
ATOM   3982  OP1  DT A 194       3.783 168.135 -20.946 
ATOM   3983  OP2  DT A 194       5.286 170.108 -21.333 
ATOM   3984  O5'  DT A 194       4.335 169.686 -19.040 
ATOM   3985  C5'  DT A 194       4.550 168.964 -17.813 
ATOM   3986  C4'  DT A 194       5.052 169.908 -16.738 
ATOM   3987  O4'  DT A 194       6.503 170.035 -16.743 
ATOM   3988  C3'  DT A 194       4.555 171.350 -16.834 
ATOM   3989  O3'  DT A 194       4.340 171.851 -15.520 
ATOM   3990  C2'  DT A 194       5.717 172.119 -17.463 
ATOM   3991  C1'  DT A 194       6.831 171.415 -16.694 
ATOM   3992  N1   DT A 194       8.180 171.592 -17.300 
ATOM   3993  C2   DT A 194       9.247 171.673 -16.438 
ATOM   3994  O2   DT A 194       9.128 171.608 -15.227 
ATOM   3995  N3   DT A 194      10.482 171.838 -17.037 
ATOM   3996  C4   DT A 194      10.731 171.924 -18.391 
ATOM   3997  O4   DT A 194      11.881 172.071 -18.808 
ATOM   3998  C5   DT A 194       9.549 171.828 -19.214 
ATOM   3999  C7   DT A 194       9.730 171.913 -20.701 
ATOM   4000  C6   DT A 194       8.336 171.668 -18.659 
ATOM   4001  P    DG A 195       3.070 172.786 -15.244 
ATOM   4002  OP1  DG A 195       1.877 171.943 -15.004 
ATOM   4003  OP2  DG A 195       2.948 173.789 -16.325 
ATOM   4004  O5'  DG A 195       3.500 173.511 -13.884 
ATOM   4005  C5'  DG A 195       4.364 172.815 -12.966 
ATOM   4006  C4'  DG A 195       5.436 173.755 -12.450 
ATOM   4007  O4'  DG A 195       6.614 173.777 -13.307 
ATOM   4008  C3'  DG A 195       5.034 175.225 -12.338 
ATOM   4009  O3'  DG A 195       5.648 175.783 -11.182 
ATOM   4010  C2'  DG A 195       5.638 175.887 -13.575 
ATOM   4011  C1'  DG A 195       6.963 175.131 -13.552 
ATOM   4012  N9   DG A 195       7.709 175.190 -14.839 
ATOM   4013  C8   DG A 195       7.222 175.219 -16.128 
ATOM   4014  N7   DG A 195       8.153 175.271 -17.050 
ATOM   4015  C5   DG A 195       9.341 175.278 -16.321 
ATOM   4016  C6   DG A 195      10.687 175.326 -16.767 
ATOM   4017  O6   DG A 195      11.115 175.373 -17.917 
ATOM   4018  N1   DG A 195      11.585 175.315 -15.689 
ATOM   4019  C2   DG A 195      11.227 175.264 -14.357 
ATOM   4020  N2   DG A 195      12.234 175.261 -13.480 
ATOM   4021  N3   DG A 195       9.963 175.218 -13.939 
ATOM   4022  C4   DG A 195       9.081 175.229 -14.971 
ATOM   4023  P    DA A 196       4.816 176.815 -10.283 
ATOM   4024  OP1  DA A 196       3.957 176.068  -9.337 
ATOM   4025  OP2  DA A 196       4.126 177.788 -11.157 
ATOM   4026  O5'  DA A 196       5.989 177.550  -9.480 
ATOM   4027  C5'  DA A 196       7.198 176.824  -9.190 
ATOM   4028  C4'  DA A 196       8.406 177.700  -9.459 
ATOM   4029  O4'  DA A 196       8.860 177.610 -10.840 
ATOM   4030  C3'  DA A 196       8.204 179.198  -9.235 
ATOM   4031  O3'  DA A 196       9.399 179.748  -8.692 
ATOM   4032  C2'  DA A 196       7.996 179.775 -10.635 
ATOM   4033  C1'  DA A 196       9.053 178.926 -11.335 
ATOM   4034  N9   DA A 196       8.908 178.890 -12.817 
ATOM   4035  C8   DA A 196       7.761 178.913 -13.557 
ATOM   4036  N7   DA A 196       7.962 178.870 -14.837 
ATOM   4037  C5   DA A 196       9.344 178.814 -14.957 
ATOM   4038  C6   DA A 196      10.197 178.751 -16.072 
ATOM   4039  N6   DA A 196       9.759 178.732 -17.338 
ATOM   4040  N1   DA A 196      11.521 178.708 -15.836 
ATOM   4041  C2   DA A 196      11.951 178.727 -14.575 
ATOM   4042  N3   DA A 196      11.254 178.784 -13.462 
ATOM   4043  C4   DA A 196       9.932 178.827 -13.725 
ATOM   4044  P    DA A 197       9.292 180.865  -7.552 
ATOM   4045  OP1  DA A 197       9.118 180.213  -6.234 
ATOM   4046  OP2  DA A 197       8.260 181.857  -7.925 
ATOM   4047  O5'  DA A 197      10.740 181.540  -7.633 
ATOM   4048  C5'  DA A 197      11.861 180.738  -8.051 
ATOM   4049  C4'  DA A 197      12.717 181.516  -9.031 
ATOM   4050  O4'  DA A 197      12.275 181.349 -10.408 
ATOM   4051  C3'  DA A 197      12.744 183.031  -8.834 
ATOM   4052  O3'  DA A 197      14.051 183.510  -9.127 
ATOM   4053  C2'  DA A 197      11.780 183.576  -9.888 
ATOM   4054  C1'  DA A 197      12.195 182.631 -11.011 
ATOM   4055  N9   DA A 197      11.209 182.557 -12.126 
ATOM   4056  C8   DA A 197       9.847 182.639 -12.061 
ATOM   4057  N7   DA A 197       9.260 182.540 -13.214 
ATOM   4058  C5   DA A 197      10.309 182.381 -14.110 
ATOM   4059  C6   DA A 197      10.345 182.221 -15.505 
ATOM   4060  N6   DA A 197       9.249 182.192 -16.276 
ATOM   4061  N1   DA A 197      11.554 182.090 -16.081 
ATOM   4062  C2   DA A 197      12.641 182.119 -15.310 
ATOM   4063  N3   DA A 197      12.729 182.262 -14.006 
ATOM   4064  C4   DA A 197      11.505 182.391 -13.453 
ATOM   4065  P    DC A 198      14.675 184.669  -8.215 
ATOM   4066  OP1  DC A 198      15.280 184.074  -7.002 
ATOM   4067  OP2  DC A 198      13.661 185.720  -7.986 
ATOM   4068  O5'  DC A 198      15.829 185.234  -9.169 
ATOM   4069  C5'  DC A 198      16.462 184.341 -10.105 
ATOM   4070  C4'  DC A 198      16.613 185.023 -11.451 
ATOM   4071  O4'  DC A 198      15.443 184.844 -12.299 
ATOM   4072  C3'  DC A 198      16.810 186.538 -11.411 
ATOM   4073  O3'  DC A 198      17.717 186.912 -12.441 
ATOM   4074  C2'  DC A 198      15.434 187.117 -11.741 
ATOM   4075  C1'  DC A 198      15.076 186.108 -12.829 
ATOM   4076  N1   DC A 198      13.623 186.070 -13.154 
ATOM   4077  C2   DC A 198      13.260 185.820 -14.475 
ATOM   4078  O2   DC A 198      14.150 185.642 -15.315 
ATOM   4079  N3   DC A 198      11.940 185.782 -14.793 
ATOM   4080  C4   DC A 198      11.006 185.980 -13.853 
ATOM   4081  N4   DC A 198       9.733 185.932 -14.213 
ATOM   4082  C5   DC A 198      11.359 186.239 -12.489 
ATOM   4083  C6   DC A 198      12.683 186.274 -12.192 
ATOM   4084  P    DA A 199      18.802 188.051 -12.143 
ATOM   4085  OP1  DA A 199      19.977 187.454 -11.471 
ATOM   4086  OP2  DA A 199      18.155 189.180 -11.439 
ATOM   4087  O5'  DA A 199      19.201 188.501 -13.626 
ATOM   4088  C5'  DA A 199      19.131 187.535 -14.691 
ATOM   4089  C4'  DA A 199      18.494 188.160 -15.917 
ATOM   4090  O4'  DA A 199      17.044 188.039 -15.912 
ATOM   4091  C3'  DA A 199      18.738 189.658 -16.102 
ATOM   4092  O3'  DA A 199      18.886 189.932 -17.490 
ATOM   4093  C2'  DA A 199      17.453 190.323 -15.610 
ATOM   4094  C1'  DA A 199      16.486 189.309 -16.214 
ATOM   4095  N9   DA A 199      15.117 189.364 -15.631 
ATOM   4096  C8   DA A 199      14.754 189.649 -14.346 
ATOM   4097  N7   DA A 199      13.473 189.620 -14.144 
ATOM   4098  C5   DA A 199      12.946 189.292 -15.386 
ATOM   4099  C6   DA A 199      11.629 189.105 -15.837 
ATOM   4100  N6   DA A 199      10.552 189.228 -15.048 
ATOM   4101  N1   DA A 199      11.458 188.787 -17.134 
ATOM   4102  C2   DA A 199      12.532 188.666 -17.913 
ATOM   4103  N3   DA A 199      13.802 188.816 -17.606 
ATOM   4104  C4   DA A 199      13.946 189.134 -16.303 
ATOM   4105  P    DA A 200      19.984 190.999 -17.958 
ATOM   4106  OP1  DA A 200      21.305 190.340 -18.055 
ATOM   4107  OP2  DA A 200      19.916 192.194 -17.088 
ATOM   4108  O5'  DA A 200      19.458 191.371 -19.423 
ATOM   4109  C5'  DA A 200      18.740 190.378 -20.180 
ATOM   4110  C4'  DA A 200      17.533 191.008 -20.846 
ATOM   4111  O4'  DA A 200      16.355 190.991 -19.990 
ATOM   4112  C3'  DA A 200      17.682 192.477 -21.241 
ATOM   4113  O3'  DA A 200      17.001 192.695 -22.470 
ATOM   4114  C2'  DA A 200      16.954 193.249 -20.140 
ATOM   4115  C1'  DA A 200      15.778 192.288 -19.998 
ATOM   4116  N9   DA A 200      15.011 192.461 -18.733 
ATOM   4117  C8   DA A 200      15.479 192.812 -17.499 
ATOM   4118  N7   DA A 200      14.558 192.882 -16.589 
ATOM   4119  C5   DA A 200      13.392 192.554 -17.267 
ATOM   4120  C6   DA A 200      12.054 192.447 -16.854 
ATOM   4121  N6   DA A 200      11.647 192.673 -15.597 
ATOM   4122  N1   DA A 200      11.144 192.100 -17.784 
ATOM   4123  C2   DA A 200      11.554 191.877 -19.032 
ATOM   4124  N3   DA A 200      12.768 191.945 -19.531 
ATOM   4125  C4   DA A 200      13.660 192.295 -18.580 
ATOM   4126  P    DC A 201      17.660 193.665 -23.561 
ATOM   4127  OP1  DC A 201      18.648 192.910 -24.363 
ATOM   4128  OP2  DC A 201      18.161 194.889 -22.898 
ATOM   4129  O5'  DC A 201      16.393 194.026 -24.468 
ATOM   4130  C5'  DC A 201      15.329 193.064 -24.597 
ATOM   4131  C4'  DC A 201      13.986 193.757 -24.478 
ATOM   4132  O4'  DC A 201      13.531 193.853 -23.098 
ATOM   4133  C3'  DC A 201      13.934 195.198 -24.984 
ATOM   4134  O3'  DC A 201      12.673 195.425 -25.601 
ATOM   4135  C2'  DC A 201      14.018 196.056 -23.722 
ATOM   4136  C1'  DC A 201      13.109 195.187 -22.858 
ATOM   4137  N1   DC A 201      13.234 195.455 -21.398 
ATOM   4138  C2   DC A 201      12.089 195.340 -20.615 
ATOM   4139  O2   DC A 201      11.025 195.022 -21.159 
ATOM   4140  N3   DC A 201      12.182 195.581 -19.282 
ATOM   4141  C4   DC A 201      13.354 195.924 -18.731 
ATOM   4142  N4   DC A 201      13.393 196.149 -17.427 
ATOM   4143  C5   DC A 201      14.544 196.049 -19.518 
ATOM   4144  C6   DC A 201      14.430 195.804 -20.848 
ATOM   4145  P    DT A 202      12.607 196.309 -26.934 
ATOM   4146  OP1  DT A 202      12.909 195.459 -28.107 
ATOM   4147  OP2  DT A 202      13.449 197.514 -26.771 
ATOM   4148  O5'  DT A 202      11.065 196.731 -26.957 
ATOM   4149  C5'  DT A 202      10.089 195.844 -26.378 
ATOM   4150  C4'  DT A 202       9.097 196.636 -25.547 
ATOM   4151  O4'  DT A 202       9.539 196.809 -24.170 
ATOM   4152  C3'  DT A 202       8.817 198.060 -26.026 
ATOM   4153  O3'  DT A 202       7.442 198.357 -25.808 
ATOM   4154  C2'  DT A 202       9.657 198.949 -25.110 
ATOM   4155  C1'  DT A 202       9.391 198.177 -23.822 
ATOM   4156  N1   DT A 202      10.357 198.483 -22.729 
ATOM   4157  C2   DT A 202       9.871 198.471 -21.444 
ATOM   4158  O2   DT A 202       8.708 198.225 -21.177 
ATOM   4159  N3   DT A 202      10.795 198.760 -20.458 
ATOM   4160  C4   DT A 202      12.130 199.052 -20.649 
ATOM   4161  O4   DT A 202      12.862 199.295 -19.686 
ATOM   4162  C5   DT A 202      12.545 199.040 -22.031 
ATOM   4163  C7   DT A 202      13.984 199.347 -22.325 
ATOM   4164  C6   DT A 202      11.669 198.763 -23.009 
ATOM   4165  P    DT A 203       6.646 199.200 -26.911 
ATOM   4166  OP1  DT A 203       6.171 198.293 -27.981 
ATOM   4167  OP2  DT A 203       7.472 200.346 -27.351 
ATOM   4168  O5'  DT A 203       5.398 199.731 -26.062 
ATOM   4169  C5'  DT A 203       4.911 198.936 -24.964 
ATOM   4170  C4'  DT A 203       4.624 199.824 -23.769 
ATOM   4171  O4'  DT A 203       5.794 200.009 -22.922 
ATOM   4172  C3'  DT A 203       4.174 201.248 -24.091 
ATOM   4173  O3'  DT A 203       3.200 201.650 -23.136 
ATOM   4174  C2'  DT A 203       5.425 202.104 -23.897 
ATOM   4175  C1'  DT A 203       5.932 201.394 -22.646 
ATOM   4176  N1   DT A 203       7.366 201.665 -22.343 
ATOM   4177  C2   DT A 203       7.723 201.730 -21.018 
ATOM   4178  O2   DT A 203       6.927 201.577 -20.107 
ATOM   4179  N3   DT A 203       9.059 201.983 -20.775 
ATOM   4180  C4   DT A 203      10.042 202.171 -21.725 
ATOM   4181  O4   DT A 203      11.207 202.392 -21.387 
ATOM   4182  C5   DT A 203       9.570 202.085 -23.087 
ATOM   4183  C7   DT A 203      10.576 202.278 -24.183 
ATOM   4184  C6   DT A 203       8.276 201.840 -23.351 
ATOM   4185  P    DC A 204       1.942 202.512 -23.624 
ATOM   4186  OP1  DC A 204       0.897 201.608 -24.153 
ATOM   4187  OP2  DC A 204       2.400 203.581 -24.540 
ATOM   4188  O5'  DC A 204       1.449 203.159 -22.247 
ATOM   4189  C5'  DC A 204       1.664 202.437 -21.020 
ATOM   4190  C4'  DC A 204       2.165 203.381 -19.945 
ATOM   4191  O4'  DC A 204       3.616 203.508 -19.950 
ATOM   4192  C3'  DC A 204       1.668 204.823 -20.040 
ATOM   4193  O3'  DC A 204       1.453 205.325 -18.727 
ATOM   4194  C2'  DC A 204       2.830 205.592 -20.670 
ATOM   4195  C1'  DC A 204       3.944 204.888 -19.901 
ATOM   4196  N1   DC A 204       5.294 205.065 -20.507 
ATOM   4197  C2   DC A 204       6.386 205.150 -19.647 
ATOM   4198  O2   DC A 204       6.192 205.075 -18.428 
ATOM   4199  N3   DC A 204       7.624 205.311 -20.180 
ATOM   4200  C4   DC A 204       7.792 205.387 -21.506 
ATOM   4201  N4   DC A 204       9.020 205.545 -21.976 
ATOM   4202  C5   DC A 204       6.682 205.303 -22.408 
ATOM   4203  C6   DC A 204       5.453 205.142 -21.856 
ATOM   4204  P    DA A 205       0.184 206.259 -18.451 
ATOM   4205  OP1  DA A 205      -1.010 205.416 -18.210 
ATOM   4206  OP2  DA A 205       0.062 207.262 -19.531 
ATOM   4207  O5'  DA A 205       0.613 206.984 -17.091 
ATOM   4208  C5'  DA A 205       1.477 206.288 -16.173 
ATOM   4209  C4'  DA A 205       2.549 207.228 -15.657 
ATOM   4210  O4'  DA A 205       3.727 207.250 -16.514 
ATOM   4211  C3'  DA A 205       2.147 208.698 -15.544 
ATOM   4212  O3'  DA A 205       2.761 209.256 -14.388 
ATOM   4213  C2'  DA A 205       2.751 209.360 -16.782 
ATOM   4214  C1'  DA A 205       4.076 208.604 -16.759 
ATOM   4215  N9   DA A 205       4.822 208.663 -18.046 
ATOM   4216  C8   DA A 205       4.322 208.690 -19.317 
ATOM   4217  N7   DA A 205       5.233 208.743 -20.238 
ATOM   4218  C5   DA A 205       6.426 208.751 -19.529 
ATOM   4219  C6   DA A 205       7.770 208.797 -19.937 
ATOM   4220  N6   DA A 205       8.153 208.848 -21.221 
ATOM   4221  N1   DA A 205       8.709 208.791 -18.973 
ATOM   4222  C2   DA A 205       8.323 208.741 -17.700 
ATOM   4223  N3   DA A 205       7.106 208.695 -17.202 
ATOM   4224  C4   DA A 205       6.185 208.702 -18.187 
ATOM   4225  P    DT A 206       1.930 210.288 -13.490 
ATOM   4226  OP1  DT A 206       1.071 209.541 -12.544 
ATOM   4227  OP2  DT A 206       1.239 211.262 -14.363 
ATOM   4228  O5'  DT A 206       3.103 211.023 -12.687 
ATOM   4229  C5'  DT A 206       4.311 210.297 -12.397 
ATOM   4230  C4'  DT A 206       5.520 211.173 -12.666 
ATOM   4231  O4'  DT A 206       5.974 211.083 -14.047 
ATOM   4232  C3'  DT A 206       5.318 212.672 -12.442 
ATOM   4233  O3'  DT A 206       6.513 213.221 -11.899 
ATOM   4234  C2'  DT A 206       5.109 213.248 -13.842 
ATOM   4235  C1'  DT A 206       6.167 212.399 -14.542 
ATOM   4236  N1   DT A 206       6.022 212.363 -16.024 
ATOM   4237  C2   DT A 206       7.177 212.299 -16.764 
ATOM   4238  O2   DT A 206       8.286 212.271 -16.260 
ATOM   4239  N3   DT A 206       7.003 212.268 -18.134 
ATOM   4240  C4   DT A 206       5.798 212.294 -18.807 
ATOM   4241  O4   DT A 206       5.768 212.261 -20.039 
ATOM   4242  C5   DT A 206       4.642 212.361 -17.944 
ATOM   4243  C7   DT A 206       3.291 212.394 -18.596 
ATOM   4244  C6   DT A 206       4.783 212.394 -16.609 
ATOM   4245  P    DC A 207       6.405 214.338 -10.759 
ATOM   4246  OP1  DC A 207       6.232 213.686  -9.441 
ATOM   4247  OP2  DC A 207       5.373 215.331 -11.132 
ATOM   4248  O5'  DC A 207       7.854 215.013 -10.839 
ATOM   4249  C5'  DC A 207       8.974 214.211 -11.258 
ATOM   4250  C4'  DC A 207       9.830 214.989 -12.237 
ATOM   4251  O4'  DC A 207       9.388 214.822 -13.615 
ATOM   4252  C3'  DC A 207       9.858 216.504 -12.040 
ATOM   4253  O3'  DC A 207      11.164 216.983 -12.333 
ATOM   4254  C2'  DC A 207       8.894 217.049 -13.095 
ATOM   4255  C1'  DC A 207       9.308 216.104 -14.218 
ATOM   4256  N1   DC A 207       8.323 216.030 -15.333 
ATOM   4257  C2   DC A 207       8.814 215.857 -16.624 
ATOM   4258  O2   DC A 207      10.036 215.772 -16.790 
ATOM   4259  N3   DC A 207       7.932 215.789 -17.653 
ATOM   4260  C4   DC A 207       6.615 215.885 -17.431 
ATOM   4261  N4   DC A 207       5.795 215.811 -18.469 
ATOM   4262  C5   DC A 207       6.089 216.064 -16.111 
ATOM   4263  C6   DC A 207       6.987 216.130 -15.096 
ATOM   4264  P    DA A 208      11.789 218.142 -11.421 
ATOM   4265  OP1  DA A 208      12.394 217.547 -10.209 
ATOM   4266  OP2  DA A 208      10.774 219.193 -11.192 
ATOM   4267  O5'  DA A 208      12.942 218.707 -12.376 
ATOM   4268  C5'  DA A 208      13.575 217.814 -13.312 
ATOM   4269  C4'  DA A 208      13.727 218.496 -14.658 
ATOM   4270  O4'  DA A 208      12.556 218.317 -15.506 
ATOM   4271  C3'  DA A 208      13.924 220.011 -14.617 
ATOM   4272  O3'  DA A 208      14.831 220.385 -15.647 
ATOM   4273  C2'  DA A 208      12.548 220.590 -14.948 
ATOM   4274  C1'  DA A 208      12.189 219.581 -16.036 
ATOM   4275  N9   DA A 208      10.736 219.543 -16.360 
ATOM   4276  C8   DA A 208       9.674 219.724 -15.522 
ATOM   4277  N7   DA A 208       8.520 219.631 -16.108 
ATOM   4278  C5   DA A 208       8.840 219.368 -17.433 
ATOM   4279  C6   DA A 208       8.048 219.161 -18.575 
ATOM   4280  N6   DA A 208       6.708 219.186 -18.561 
ATOM   4281  N1   DA A 208       8.686 218.925 -19.737 
ATOM   4282  C2   DA A 208      10.018 218.900 -19.744 
ATOM   4283  N3   DA A 208      10.857 219.079 -18.749 
ATOM   4284  C4   DA A 208      10.194 219.313 -17.598 
ATOM   4285  P    DA A 209      15.916 221.524 -15.350 
ATOM   4286  OP1  DA A 209      17.091 220.927 -14.678 
ATOM   4287  OP2  DA A 209      15.268 222.653 -14.646 
ATOM   4288  O5'  DA A 209      16.315 221.974 -16.833 
ATOM   4289  C5'  DA A 209      16.244 221.008 -17.898 
ATOM   4290  C4'  DA A 209      15.608 221.633 -19.124 
ATOM   4291  O4'  DA A 209      14.157 221.512 -19.119 
ATOM   4292  C3'  DA A 209      15.852 223.131 -19.309 
ATOM   4293  O3'  DA A 209      16.000 223.405 -20.697 
ATOM   4294  C2'  DA A 209      14.566 223.796 -18.817 
ATOM   4295  C1'  DA A 209      13.600 222.782 -19.421 
ATOM   4296  N9   DA A 209      12.231 222.837 -18.838 
ATOM   4297  C8   DA A 209      11.867 223.122 -17.553 
ATOM   4298  N7   DA A 209      10.586 223.093 -17.351 
ATOM   4299  C5   DA A 209      10.060 222.766 -18.593 
ATOM   4300  C6   DA A 209       8.742 222.578 -19.044 
ATOM   4301  N6   DA A 209       7.666 222.701 -18.255 
ATOM   4302  N1   DA A 209       8.572 222.260 -20.341 
ATOM   4303  C2   DA A 209       9.645 222.139 -21.119 
ATOM   4304  N3   DA A 209      10.915 222.289 -20.812 
ATOM   4305  C4   DA A 209      11.059 222.608 -19.510 
ATOM   4306  P    DG A 210      17.097 224.472 -21.165 
ATOM   4307  OP1  DG A 210      18.419 223.813 -21.262 
ATOM   4308  OP2  DG A 210      17.030 225.667 -20.295 
ATOM   4309  O5'  DG A 210      16.571 224.844 -22.630 
ATOM   4310  C5'  DG A 210      15.854 223.851 -23.387 
ATOM   4311  C4'  DG A 210      14.647 224.481 -24.053 
ATOM   4312  O4'  DG A 210      13.468 224.465 -23.197 
ATOM   4313  C3'  DG A 210      14.795 225.950 -24.447 
ATOM   4314  O3'  DG A 210      14.115 226.168 -25.677 
ATOM   4315  C2'  DG A 210      14.068 226.722 -23.346 
ATOM   4316  C1'  DG A 210      12.891 225.761 -23.205 
ATOM   4317  N9   DG A 210      12.125 225.934 -21.939 
ATOM   4318  C8   DG A 210      12.578 226.288 -20.687 
ATOM   4319  N7   DG A 210      11.637 226.354 -19.777 
ATOM   4320  C5   DG A 210      10.477 226.022 -20.476 
ATOM   4321  C6   DG A 210       9.135 225.924 -20.025 
ATOM   4322  O6   DG A 210       8.687 226.114 -18.898 
ATOM   4323  N1   DG A 210       8.271 225.558 -21.066 
ATOM   4324  C2   DG A 210       8.653 225.318 -22.371 
ATOM   4325  N2   DG A 210       7.676 224.980 -23.216 
ATOM   4326  N3   DG A 210       9.913 225.409 -22.794 
ATOM   4327  C4   DG A 210      10.764 225.764 -21.796 
ATOM   4328  P    DA A 211      14.774 227.138 -26.767 
ATOM   4329  OP1  DA A 211      15.762 226.383 -27.570 
ATOM   4330  OP2  DA A 211      15.275 228.362 -26.104 
ATOM   4331  O5'  DA A 211      13.506 227.499 -27.675 
ATOM   4332  C5'  DA A 211      12.442 226.537 -27.804 
ATOM   4333  C4'  DA A 211      11.099 227.230 -27.685 
ATOM   4334  O4'  DA A 211      10.645 227.326 -26.305 
ATOM   4335  C3'  DA A 211      11.048 228.672 -28.191 
ATOM   4336  O3'  DA A 211       9.786 228.898 -28.808 
ATOM   4337  C2'  DA A 211      11.131 229.529 -26.928 
ATOM   4338  C1'  DA A 211      10.223 228.660 -26.064 
ATOM   4339  N9   DA A 211      10.348 228.929 -24.604 
ATOM   4340  C8   DA A 211      11.463 229.285 -23.900 
ATOM   4341  N7   DA A 211      11.250 229.450 -22.631 
ATOM   4342  C5   DA A 211       9.897 229.185 -22.480 
ATOM   4343  C6   DA A 211       9.050 229.189 -21.361 
ATOM   4344  N6   DA A 211       9.464 229.484 -20.120 
ATOM   4345  N1   DA A 211       7.755 228.878 -21.562 
ATOM   4346  C2   DA A 211       7.349 228.586 -22.797 
ATOM   4347  N3   DA A 211       8.044 228.550 -23.913 
ATOM   4348  C4   DA A 211       9.335 228.865 -23.683 
ATOM   4349  P    DA A 212       9.720 229.782 -30.140 
ATOM   4350  OP1  DA A 212      10.022 228.932 -31.314 
ATOM   4351  OP2  DA A 212      10.563 230.987 -29.978 
ATOM   4352  O5'  DA A 212       8.178 230.204 -30.164 
ATOM   4353  C5'  DA A 212       7.202 229.317 -29.585 
ATOM   4354  C4'  DA A 212       6.211 230.109 -28.754 
ATOM   4355  O4'  DA A 212       6.653 230.282 -27.377 
ATOM   4356  C3'  DA A 212       5.930 231.533 -29.233 
ATOM   4357  O3'  DA A 212       4.556 231.830 -29.015 
ATOM   4358  C2'  DA A 212       6.770 232.422 -28.317 
ATOM   4359  C1'  DA A 212       6.505 231.650 -27.028 
ATOM   4360  N9   DA A 212       7.470 231.956 -25.936 
ATOM   4361  C8   DA A 212       8.799 232.253 -26.037 
ATOM   4362  N7   DA A 212       9.376 232.475 -24.897 
ATOM   4363  C5   DA A 212       8.355 232.312 -23.969 
ATOM   4364  C6   DA A 212       8.323 232.413 -22.569 
ATOM   4365  N6   DA A 212       9.396 232.717 -21.824 
ATOM   4366  N1   DA A 212       7.144 232.191 -21.958 
ATOM   4367  C2   DA A 212       6.082 231.889 -22.704 
ATOM   4368  N3   DA A 212       5.992 231.767 -24.010 
ATOM   4369  C4   DA A 212       7.185 231.995 -24.596 
ATOM   4370  P    DA A 213       3.759 232.673 -30.118 
ATOM   4371  OP1  DA A 213       3.284 231.766 -31.187 
ATOM   4372  OP2  DA A 213       4.585 233.819 -30.558 
ATOM   4373  O5'  DA A 213       2.512 233.204 -29.269 
ATOM   4374  C5'  DA A 213       2.025 232.409 -28.171 
ATOM   4375  C4'  DA A 213       1.738 233.297 -26.976 
ATOM   4376  O4'  DA A 213       2.907 233.482 -26.129 
ATOM   4377  C3'  DA A 213       1.287 234.721 -27.298 
ATOM   4378  O3'  DA A 213       0.313 235.123 -26.343 
ATOM   4379  C2'  DA A 213       2.539 235.577 -27.104 
ATOM   4380  C1'  DA A 213       3.046 234.867 -25.853 
ATOM   4381  N9   DA A 213       4.479 235.138 -25.550 
ATOM   4382  C8   DA A 213       5.509 235.335 -26.424 
ATOM   4383  N7   DA A 213       6.651 235.551 -25.850 
ATOM   4384  C5   DA A 213       6.360 235.493 -24.494 
ATOM   4385  C6   DA A 213       7.157 235.641 -23.347 
ATOM   4386  N6   DA A 213       8.474 235.891 -23.387 
ATOM   4387  N1   DA A 213       6.549 235.524 -22.151 
ATOM   4388  C2   DA A 213       5.241 235.275 -22.117 
ATOM   4389  N3   DA A 213       4.399 235.118 -23.115 
ATOM   4390  C4   DA A 213       5.032 235.241 -24.300 
ATOM   4391  P    DT A 214      -0.944 235.985 -26.831 
ATOM   4392  OP1  DT A 214      -1.990 235.081 -27.360 
ATOM   4393  OP2  DT A 214      -0.487 237.054 -27.746 
ATOM   4394  O5'  DT A 214      -1.438 236.632 -25.453 
ATOM   4395  C5'  DT A 214      -1.223 235.910 -24.226 
ATOM   4396  C4'  DT A 214      -0.721 236.854 -23.152 
ATOM   4397  O4'  DT A 214       0.730 236.982 -23.157 
ATOM   4398  C3'  DT A 214      -1.219 238.296 -23.247 
ATOM   4399  O3'  DT A 214      -1.433 238.798 -21.933 
ATOM   4400  C2'  DT A 214      -0.056 239.065 -23.877 
ATOM   4401  C1'  DT A 214       1.058 238.362 -23.108 
ATOM   4402  N1   DT A 214       2.407 238.538 -23.714 
ATOM   4403  C2   DT A 214       3.474 238.620 -22.852 
ATOM   4404  O2   DT A 214       3.355 238.554 -21.641 
ATOM   4405  N3   DT A 214       4.709 238.784 -23.450 
ATOM   4406  C4   DT A 214       4.957 238.870 -24.805 
ATOM   4407  O4   DT A 214       6.108 239.017 -25.222 
ATOM   4408  C5   DT A 214       3.776 238.774 -25.628 
ATOM   4409  C7   DT A 214       3.957 238.859 -27.115 
ATOM   4410  C6   DT A 214       2.562 238.615 -25.073 
ATOM   4411  P    DA A 215      -2.703 239.732 -21.658 
ATOM   4412  OP1  DA A 215      -3.896 238.889 -21.417 
ATOM   4413  OP2  DA A 215      -2.825 240.735 -22.738 
ATOM   4414  O5'  DA A 215      -2.273 240.457 -20.298 
ATOM   4415  C5'  DA A 215      -1.409 239.761 -19.379 
ATOM   4416  C4'  DA A 215      -0.338 240.701 -18.864 
ATOM   4417  O4'  DA A 215       0.840 240.723 -19.720 
ATOM   4418  C3'  DA A 215      -0.739 242.171 -18.751 
ATOM   4419  O3'  DA A 215      -0.125 242.729 -17.595 
ATOM   4420  C2'  DA A 215      -0.135 242.834 -19.989 
ATOM   4421  C1'  DA A 215       1.190 242.077 -19.966 
ATOM   4422  N9   DA A 215       1.936 242.136 -21.253 
ATOM   4423  C8   DA A 215       1.435 242.164 -22.524 
ATOM   4424  N7   DA A 215       2.346 242.216 -23.445 
ATOM   4425  C5   DA A 215       3.539 242.224 -22.736 
ATOM   4426  C6   DA A 215       4.883 242.270 -23.143 
ATOM   4427  N6   DA A 215       5.266 242.321 -24.427 
ATOM   4428  N1   DA A 215       5.822 242.264 -22.180 
ATOM   4429  C2   DA A 215       5.436 242.214 -20.907 
ATOM   4430  N3   DA A 215       4.219 242.168 -20.408 
ATOM   4431  C4   DA A 215       3.299 242.175 -21.394 
ATOM   4432  P    DT A 216      -0.957 243.761 -16.696 
ATOM   4433  OP1  DT A 216      -1.816 243.014 -15.751 
ATOM   4434  OP2  DT A 216      -1.647 244.735 -17.570 
ATOM   4435  O5'  DT A 216       0.216 244.496 -15.894 
ATOM   4436  C5'  DT A 216       1.425 243.770 -15.604 
ATOM   4437  C4'  DT A 216       2.633 244.646 -15.873 
ATOM   4438  O4'  DT A 216       3.087 244.556 -17.253 
ATOM   4439  C3'  DT A 216       2.431 246.145 -15.648 
ATOM   4440  O3'  DT A 216       3.626 246.694 -15.106 
ATOM   4441  C2'  DT A 216       2.223 246.722 -17.048 
ATOM   4442  C1'  DT A 216       3.280 245.872 -17.748 
ATOM   4443  N1   DT A 216       3.135 245.836 -19.230 
ATOM   4444  C2   DT A 216       4.291 245.772 -19.970 
ATOM   4445  O2   DT A 216       5.400 245.744 -19.467 
ATOM   4446  N3   DT A 216       4.116 245.741 -21.340 
ATOM   4447  C4   DT A 216       2.912 245.767 -22.014 
ATOM   4448  O4   DT A 216       2.881 245.734 -23.245 
ATOM   4449  C5   DT A 216       1.756 245.835 -21.150 
ATOM   4450  C7   DT A 216       0.404 245.867 -21.803 
ATOM   4451  C6   DT A 216       1.897 245.867 -19.815 
ATOM   4452  P    DC A 217       3.519 247.811 -13.965 
ATOM   4453  OP1  DC A 217       3.345 247.159 -12.647 
ATOM   4454  OP2  DC A 217       2.487 248.804 -14.339 
ATOM   4455  O5'  DC A 217       4.967 248.486 -14.046 
ATOM   4456  C5'  DC A 217       6.088 247.684 -14.464 
ATOM   4457  C4'  DC A 217       6.944 248.462 -15.444 
ATOM   4458  O4'  DC A 217       6.501 248.295 -16.821 
ATOM   4459  C3'  DC A 217       6.971 249.978 -15.247 
ATOM   4460  O3'  DC A 217       8.278 250.456 -15.540 
ATOM   4461  C2'  DC A 217       6.007 250.522 -16.301 
ATOM   4462  C1'  DC A 217       6.422 249.577 -17.425 
ATOM   4463  N1   DC A 217       5.436 249.504 -18.539 
ATOM   4464  C2   DC A 217       5.927 249.330 -19.831 
ATOM   4465  O2   DC A 217       7.150 249.245 -19.997 
ATOM   4466  N3   DC A 217       5.045 249.262 -20.860 
ATOM   4467  C4   DC A 217       3.728 249.358 -20.638 
ATOM   4468  N4   DC A 217       2.909 249.285 -21.676 
ATOM   4469  C5   DC A 217       3.202 249.537 -19.318 
ATOM   4470  C6   DC A 217       4.100 249.604 -18.303 
ATOM   4471  P    DT A 218       8.902 251.615 -14.628 
ATOM   4472  OP1  DT A 218       9.507 251.020 -13.415 
ATOM   4473  OP2  DT A 218       7.888 252.667 -14.399 
ATOM   4474  O5'  DT A 218      10.056 252.181 -15.582 
ATOM   4475  C5'  DT A 218      10.689 251.287 -16.519 
ATOM   4476  C4'  DT A 218      10.840 251.969 -17.864 
ATOM   4477  O4'  DT A 218       9.670 251.790 -18.713 
ATOM   4478  C3'  DT A 218      11.037 253.484 -17.824 
ATOM   4479  O3'  DT A 218      11.944 253.858 -18.854 
ATOM   4480  C2'  DT A 218       9.661 254.063 -18.155 
ATOM   4481  C1'  DT A 218       9.303 253.055 -19.242 
ATOM   4482  N1   DT A 218       7.850 253.016 -19.567 
ATOM   4483  C2   DT A 218       7.508 252.768 -20.875 
ATOM   4484  O2   DT A 218       8.334 252.584 -21.753 
ATOM   4485  N3   DT A 218       6.153 252.741 -21.139 
ATOM   4486  C4   DT A 218       5.136 252.936 -20.226 
ATOM   4487  O4   DT A 218       3.957 252.888 -20.582 
ATOM   4488  C5   DT A 218       5.594 253.189 -18.881 
ATOM   4489  C7   DT A 218       4.552 253.412 -17.823 
ATOM   4490  C6   DT A 218       6.905 253.221 -18.595 
ATOM   4491  P    DC A 219      13.029 254.997 -18.557 
ATOM   4492  OP1  DC A 219      14.204 254.400 -17.884 
ATOM   4493  OP2  DC A 219      12.382 256.126 -17.853 
ATOM   4494  O5'  DC A 219      13.428 255.447 -20.039 
ATOM   4495  C5'  DC A 219      13.358 254.481 -21.105 
ATOM   4496  C4'  DC A 219      12.721 255.106 -22.330 
ATOM   4497  O4'  DC A 219      11.270 254.985 -22.325 
ATOM   4498  C3'  DC A 219      12.965 256.604 -22.515 
ATOM   4499  O3'  DC A 219      13.113 256.878 -23.903 
ATOM   4500  C2'  DC A 219      11.680 257.269 -22.024 
ATOM   4501  C1'  DC A 219      10.713 256.255 -22.627 
ATOM   4502  N1   DC A 219       9.344 256.311 -22.044 
ATOM   4503  C2   DC A 219       8.268 256.045 -22.887 
ATOM   4504  O2   DC A 219       8.491 255.776 -24.074 
ATOM   4505  N3   DC A 219       7.011 256.092 -22.375 
ATOM   4506  C4   DC A 219       6.811 256.387 -21.085 
ATOM   4507  N4   DC A 219       5.567 256.420 -20.632 
ATOM   4508  C5   DC A 219       7.905 256.664 -20.201 
ATOM   4509  C6   DC A 219       9.153 256.612 -20.732 
ATOM   4510  P    DA A 220      14.211 257.945 -24.371 
ATOM   4511  OP1  DA A 220      15.532 257.287 -24.468 
ATOM   4512  OP2  DA A 220      14.143 259.140 -23.502 
ATOM   4513  O5'  DA A 220      13.685 258.317 -25.836 
ATOM   4514  C5'  DA A 220      12.967 257.325 -26.594 
ATOM   4515  C4'  DA A 220      11.760 257.954 -27.260 
ATOM   4516  O4'  DA A 220      10.582 257.938 -26.404 
ATOM   4517  C3'  DA A 220      11.909 259.423 -27.654 
ATOM   4518  O3'  DA A 220      11.228 259.641 -28.884 
ATOM   4519  C2'  DA A 220      11.181 260.195 -26.553 
ATOM   4520  C1'  DA A 220      10.004 259.234 -26.411 
ATOM   4521  N9   DA A 220       9.238 259.407 -25.146 
ATOM   4522  C8   DA A 220       9.706 259.758 -23.913 
ATOM   4523  N7   DA A 220       8.785 259.829 -23.003 
ATOM   4524  C5   DA A 220       7.619 259.500 -23.680 
ATOM   4525  C6   DA A 220       6.281 259.394 -23.268 
ATOM   4526  N6   DA A 220       5.873 259.619 -22.011 
ATOM   4527  N1   DA A 220       5.371 259.047 -24.197 
ATOM   4528  C2   DA A 220       5.781 258.823 -25.445 
ATOM   4529  N3   DA A 220       6.995 258.891 -25.945 
ATOM   4530  C4   DA A 220       7.887 259.241 -24.994 
ATOM   4531  P    DG A 221      11.887 260.611 -29.974 
ATOM   4532  OP1  DG A 221      12.875 259.856 -30.777 
ATOM   4533  OP2  DG A 221      12.388 261.835 -29.311 
ATOM   4534  O5'  DG A 221      10.619 260.972 -30.882 
ATOM   4535  C5'  DG A 221       9.556 260.010 -31.011 
ATOM   4536  C4'  DG A 221       8.213 260.703 -30.891 
ATOM   4537  O4'  DG A 221       7.758 260.799 -29.511 
ATOM   4538  C3'  DG A 221       8.161 262.145 -31.397 
ATOM   4539  O3'  DG A 221       6.900 262.371 -32.014 
ATOM   4540  C2'  DG A 221       8.245 263.002 -30.135 
ATOM   4541  C1'  DG A 221       7.336 262.133 -29.271 
ATOM   4542  N9   DG A 221       7.461 262.402 -27.811 
ATOM   4543  C8   DG A 221       8.575 262.762 -27.084 
ATOM   4544  N7   DG A 221       8.347 262.925 -25.804 
ATOM   4545  C5   DG A 221       6.986 262.655 -25.673 
ATOM   4546  C6   DG A 221       6.158 262.669 -24.520 
ATOM   4547  O6   DG A 221       6.461 262.927 -23.358 
ATOM   4548  N1   DG A 221       4.835 262.333 -24.836 
ATOM   4549  C2   DG A 221       4.372 262.024 -26.100 
ATOM   4550  N2   DG A 221       3.073 261.729 -26.194 
ATOM   4551  N3   DG A 221       5.150 262.011 -27.181 
ATOM   4552  C4   DG A 221       6.436 262.335 -26.892 
ATOM   4553  P    DG A 222       6.834 263.255 -33.347 
ATOM   4554  OP1  DG A 222       7.136 262.405 -34.521 
ATOM   4555  OP2  DG A 222       7.676 264.460 -33.184 
ATOM   4556  O5'  DG A 222       5.291 263.677 -33.371 
ATOM   4557  C5'  DG A 222       4.316 262.791 -32.791 
ATOM   4558  C4'  DG A 222       3.324 263.582 -31.961 
ATOM   4559  O4'  DG A 222       3.766 263.755 -30.584 
ATOM   4560  C3'  DG A 222       3.043 265.006 -32.439 
ATOM   4561  O3'  DG A 222       1.669 265.303 -32.221 
ATOM   4562  C2'  DG A 222       3.884 265.896 -31.524 
ATOM   4563  C1'  DG A 222       3.618 265.123 -30.235 
ATOM   4564  N9   DG A 222       4.584 265.429 -29.143 
ATOM   4565  C8   DG A 222       5.926 265.731 -29.225 
ATOM   4566  N7   DG A 222       6.495 265.952 -28.066 
ATOM   4567  C5   DG A 222       5.458 265.785 -27.150 
ATOM   4568  C6   DG A 222       5.461 265.895 -25.735 
ATOM   4569  O6   DG A 222       6.396 266.168 -24.987 
ATOM   4570  N1   DG A 222       4.190 265.646 -25.199 
ATOM   4571  C2   DG A 222       3.064 265.330 -25.934 
ATOM   4572  N2   DG A 222       1.945 265.127 -25.234 
ATOM   4573  N3   DG A 222       3.062 265.226 -27.262 
ATOM   4574  C4   DG A 222       4.287 265.466 -27.797 
ATOM   4575  P    DC A 223       0.873 266.146 -33.324 
ATOM   4576  OP1  DC A 223       0.398 265.239 -34.394 
ATOM   4577  OP2  DC A 223       1.699 267.292 -33.765 
ATOM   4578  O5'  DC A 223      -0.375 266.677 -32.476 
ATOM   4579  C5'  DC A 223      -0.862 265.882 -31.378 
ATOM   4580  C4'  DC A 223      -1.149 266.770 -30.182 
ATOM   4581  O4'  DC A 223       0.021 266.955 -29.335 
ATOM   4582  C3'  DC A 223      -1.599 268.194 -30.504 
ATOM   4583  O3'  DC A 223      -2.574 268.596 -29.549 
ATOM   4584  C2'  DC A 223      -0.348 269.050 -30.311 
ATOM   4585  C1'  DC A 223       0.159 268.340 -29.060 
ATOM   4586  N1   DC A 223       1.593 268.611 -28.756 
ATOM   4587  C2   DC A 223       1.971 268.680 -27.418 
ATOM   4588  O2   DC A 223       1.110 268.515 -26.545 
ATOM   4589  N3   DC A 223       3.273 268.927 -27.120 
ATOM   4590  C4   DC A 223       4.174 269.099 -28.095 
ATOM   4591  N4   DC A 223       5.431 269.337 -27.754 
ATOM   4592  C5   DC A 223       3.806 269.033 -29.478 
ATOM   4593  C6   DC A 223       2.500 268.786 -29.754 
ATOM   4594  P    DT A 224      -3.831 269.458 -30.038 
ATOM   4595  OP1  DT A 224      -4.876 268.554 -30.566 
ATOM   4596  OP2  DT A 224      -3.374 270.527 -30.953 
ATOM   4597  O5'  DT A 224      -4.324 270.105 -28.660 
ATOM   4598  C5'  DT A 224      -4.110 269.383 -27.433 
ATOM   4599  C4'  DT A 224      -3.608 270.327 -26.358 
ATOM   4600  O4'  DT A 224      -2.157 270.455 -26.363 
ATOM   4601  C3'  DT A 224      -4.105 271.769 -26.454 
ATOM   4602  O3'  DT A 224      -4.320 272.271 -25.140 
ATOM   4603  C2'  DT A 224      -2.943 272.538 -27.083 
ATOM   4604  C1'  DT A 224      -1.829 271.835 -26.314 
ATOM   4605  N1   DT A 224      -0.479 272.011 -26.920 
ATOM   4606  C2   DT A 224       0.587 272.093 -26.059 
ATOM   4607  O2   DT A 224       0.468 272.027 -24.847 
ATOM   4608  N3   DT A 224       1.822 272.257 -26.657 
ATOM   4609  C4   DT A 224       2.071 272.343 -28.011 
ATOM   4610  O4   DT A 224       3.222 272.490 -28.428 
ATOM   4611  C5   DT A 224       0.889 272.247 -28.834 
ATOM   4612  C7   DT A 224       1.070 272.332 -30.321 
ATOM   4613  C6   DT A 224      -0.324 272.088 -28.279 
ATOM   4614  P    DA A 225      -5.590 273.205 -24.864 
ATOM   4615  OP1  DA A 225      -6.783 272.362 -24.624 
ATOM   4616  OP2  DA A 225      -5.711 274.208 -25.945 
ATOM   4617  O5'  DA A 225      -5.160 273.930 -23.504 
ATOM   4618  C5'  DA A 225      -4.296 273.234 -22.586 
ATOM   4619  C4'  DA A 225      -3.224 274.174 -22.070 
ATOM   4620  O4'  DA A 225      -2.046 274.196 -22.927 
ATOM   4621  C3'  DA A 225      -3.626 275.644 -21.958 
ATOM   4622  O3'  DA A 225      -3.012 276.202 -20.802 
ATOM   4623  C2'  DA A 225      -3.022 276.307 -23.195 
ATOM   4624  C1'  DA A 225      -1.697 275.550 -23.172 
ATOM   4625  N9   DA A 225      -0.951 275.609 -24.459 
ATOM   4626  C8   DA A 225      -1.452 275.637 -25.730 
ATOM   4627  N7   DA A 225      -0.540 275.689 -26.652 
ATOM   4628  C5   DA A 225       0.653 275.697 -25.943 
ATOM   4629  C6   DA A 225       1.996 275.743 -26.350 
ATOM   4630  N6   DA A 225       2.379 275.794 -27.634 
ATOM   4631  N1   DA A 225       2.935 275.737 -25.386 
ATOM   4632  C2   DA A 225       2.550 275.687 -24.113 
ATOM   4633  N3   DA A 225       1.333 275.641 -23.615 
ATOM   4634  C4   DA A 225       0.412 275.648 -24.600 
ATOM   4635  P    DA A 226      -3.844 277.234 -19.903 
ATOM   4636  OP1  DA A 226      -4.703 276.487 -18.957 
ATOM   4637  OP2  DA A 226      -4.534 278.208 -20.777 
ATOM   4638  O5'  DA A 226      -2.670 277.969 -19.100 
ATOM   4639  C5'  DA A 226      -1.462 277.243 -18.810 
ATOM   4640  C4'  DA A 226      -0.253 278.119 -19.079 
ATOM   4641  O4'  DA A 226       0.201 278.029 -20.460 
ATOM   4642  C3'  DA A 226      -0.455 279.618 -18.855 
ATOM   4643  O3'  DA A 226       0.740 280.167 -18.312 
ATOM   4644  C2'  DA A 226      -0.664 280.195 -20.255 
ATOM   4645  C1'  DA A 226       0.394 279.346 -20.955 
ATOM   4646  N9   DA A 226       0.248 279.309 -22.437 
ATOM   4647  C8   DA A 226      -0.899 279.332 -23.177 
ATOM   4648  N7   DA A 226      -0.698 279.289 -24.458 
ATOM   4649  C5   DA A 226       0.684 279.233 -24.577 
ATOM   4650  C6   DA A 226       1.537 279.170 -25.692 
ATOM   4651  N6   DA A 226       1.099 279.151 -26.958 
ATOM   4652  N1   DA A 226       2.862 279.127 -25.456 
ATOM   4653  C2   DA A 226       3.291 279.146 -24.195 
ATOM   4654  N3   DA A 226       2.594 279.204 -23.082 
ATOM   4655  C4   DA A 226       1.272 279.246 -23.345 
ATOM   4656  P    DT A 227       0.632 281.284 -17.172 
ATOM   4657  OP1  DT A 227       0.459 280.632 -15.854 
ATOM   4658  OP2  DT A 227      -0.400 282.277 -17.545 
ATOM   4659  O5'  DT A 227       2.080 281.959 -17.253 
ATOM   4660  C5'  DT A 227       3.201 281.158 -17.671 
ATOM   4661  C4'  DT A 227       4.057 281.935 -18.651 
ATOM   4662  O4'  DT A 227       3.615 281.768 -20.028 
ATOM   4663  C3'  DT A 227       4.084 283.451 -18.454 
ATOM   4664  O3'  DT A 227       5.391 283.929 -18.747 
ATOM   4665  C2'  DT A 227       3.121 283.995 -19.508 
ATOM   4666  C1'  DT A 227       3.535 283.050 -20.631 
ATOM   4667  N1   DT A 227       2.550 282.977 -21.746 
ATOM   4668  C2   DT A 227       3.050 282.806 -23.014 
ATOM   4669  O2   DT A 227       4.243 282.714 -23.249 
ATOM   4670  N3   DT A 227       2.107 282.743 -24.021 
ATOM   4671  C4   DT A 227       0.738 282.834 -23.868 
ATOM   4672  O4   DT A 227      -0.007 282.764 -24.847 
ATOM   4673  C5   DT A 227       0.309 283.012 -22.502 
ATOM   4674  C7   DT A 227      -1.166 283.121 -22.246 
ATOM   4675  C6   DT A 227       1.205 283.077 -21.503 
ATOM   4676  P    DG A 228       6.016 285.088 -17.835 
ATOM   4677  OP1  DG A 228       6.621 284.493 -16.622 
ATOM   4678  OP2  DG A 228       5.001 286.140 -17.606 
ATOM   4679  O5'  DG A 228       7.169 285.654 -18.789 
ATOM   4680  C5'  DG A 228       7.802 284.760 -19.725 
ATOM   4681  C4'  DG A 228       7.954 285.442 -21.071 
ATOM   4682  O4'  DG A 228       6.783 285.263 -21.919 
ATOM   4683  C3'  DG A 228       8.151 286.957 -21.031 
ATOM   4684  O3'  DG A 228       9.057 287.331 -22.061 
ATOM   4685  C2'  DG A 228       6.775 287.536 -21.361 
ATOM   4686  C1'  DG A 228       6.416 286.528 -22.449 
ATOM   4687  N9   DG A 228       4.963 286.489 -22.774 
ATOM   4688  C8   DG A 228       3.878 286.670 -21.943 
ATOM   4689  N7   DG A 228       2.720 286.572 -22.548 
ATOM   4690  C5   DG A 228       3.061 286.309 -23.874 
ATOM   4691  C6   DG A 228       2.231 286.104 -25.007 
ATOM   4692  O6   DG A 228       1.005 286.112 -25.074 
ATOM   4693  N1   DG A 228       2.989 285.867 -26.162 
ATOM   4694  C2   DG A 228       4.369 285.833 -26.214 
ATOM   4695  N2   DG A 228       4.905 285.591 -27.413 
ATOM   4696  N3   DG A 228       5.147 286.025 -25.150 
ATOM   4697  C4   DG A 228       4.426 286.257 -24.023 
ATOM   4698  P    DT A 229      10.143 288.470 -21.763 
ATOM   4699  OP1  DT A 229      11.318 287.873 -21.091 
ATOM   4700  OP2  DT A 229       9.495 289.599 -21.059 
ATOM   4701  O5'  DT A 229      10.542 288.920 -23.246 
ATOM   4702  C5'  DT A 229      10.471 287.954 -24.311 
ATOM   4703  C4'  DT A 229       9.835 288.579 -25.537 
ATOM   4704  O4'  DT A 229       8.384 288.458 -25.532 
ATOM   4705  C3'  DT A 229      10.078 290.077 -25.722 
ATOM   4706  O3'  DT A 229      10.226 290.351 -27.110 
ATOM   4707  C2'  DT A 229       8.793 290.742 -25.230 
ATOM   4708  C1'  DT A 229       7.827 289.728 -25.834 
ATOM   4709  N1   DT A 229       6.458 289.784 -25.251 
ATOM   4710  C2   DT A 229       5.407 289.519 -26.096 
ATOM   4711  O2   DT A 229       5.555 289.248 -27.274 
ATOM   4712  N3   DT A 229       4.152 289.581 -25.520 
ATOM   4713  C4   DT A 229       3.870 289.878 -24.202 
ATOM   4714  O4   DT A 229       2.705 289.904 -23.800 
ATOM   4715  C5   DT A 229       5.038 290.141 -23.394 
ATOM   4716  C7   DT A 229       4.820 290.472 -21.947 
ATOM   4717  C6   DT A 229       6.269 290.088 -23.928 
ATOM   4718  P    DC A 230      11.324 291.418 -27.578 
ATOM   4719  OP1  DC A 230      12.646 290.760 -27.675 
ATOM   4720  OP2  DC A 230      11.256 292.613 -26.708 
ATOM   4721  O5'  DC A 230      10.798 291.790 -29.043 
ATOM   4722  C5'  DC A 230      10.081 290.798 -29.800 
ATOM   4723  C4'  DC A 230       8.874 291.427 -30.466 
ATOM   4724  O4'  DC A 230       7.695 291.411 -29.610 
ATOM   4725  C3'  DC A 230       9.022 292.897 -30.861 
ATOM   4726  O3'  DC A 230       8.341 293.114 -32.090 
ATOM   4727  C2'  DC A 230       8.295 293.668 -29.760 
ATOM   4728  C1'  DC A 230       7.118 292.707 -29.618 
ATOM   4729  N1   DC A 230       6.351 292.880 -28.353 
ATOM   4730  C2   DC A 230       4.976 292.666 -28.393 
ATOM   4731  O2   DC A 230       4.453 292.344 -29.466 
ATOM   4732  N3   DC A 230       4.259 292.820 -27.249 
ATOM   4733  C4   DC A 230       4.863 293.170 -26.107 
ATOM   4734  N4   DC A 230       4.121 293.307 -25.019 
ATOM   4735  C5   DC A 230       6.277 293.395 -26.045 
ATOM   4736  C6   DC A 230       6.976 293.237 -27.198 
ATOM   4737  P    DG A 231       9.001 294.084 -33.181 
ATOM   4738  OP1  DG A 231       9.989 293.329 -33.983 
ATOM   4739  OP2  DG A 231       9.501 295.308 -32.518 
ATOM   4740  O5'  DG A 231       7.733 294.445 -34.088 
ATOM   4741  C5'  DG A 231       6.669 293.483 -34.217 
ATOM   4742  C4'  DG A 231       5.326 294.176 -34.098 
ATOM   4743  O4'  DG A 231       4.872 294.272 -32.718 
ATOM   4744  C3'  DG A 231       5.275 295.618 -34.604 
ATOM   4745  O3'  DG A 231       4.013 295.844 -35.221 
ATOM   4746  C2'  DG A 231       5.358 296.475 -33.342 
ATOM   4747  C1'  DG A 231       4.449 295.606 -32.478 
ATOM   4748  N9   DG A 231       4.575 295.875 -31.018 
ATOM   4749  C8   DG A 231       5.689 296.235 -30.290 
ATOM   4750  N7   DG A 231       5.461 296.398 -29.010 
ATOM   4751  C5   DG A 231       4.099 296.128 -28.880 
ATOM   4752  C6   DG A 231       3.272 296.142 -27.727 
ATOM   4753  O6   DG A 231       3.574 296.400 -26.564 
ATOM   4754  N1   DG A 231       1.948 295.806 -28.043 
ATOM   4755  C2   DG A 231       1.485 295.497 -29.307 
ATOM   4756  N2   DG A 231       0.186 295.202 -29.401 
ATOM   4757  N3   DG A 231       2.263 295.484 -30.388 
ATOM   4758  C4   DG A 231       3.550 295.808 -30.099 
ATOM   4759  P    DT A 232       3.947 296.728 -36.554 
ATOM   4760  OP1  DT A 232       4.249 295.878 -37.727 
ATOM   4761  OP2  DT A 232       4.790 297.933 -36.391 
ATOM   4762  O5'  DT A 232       2.405 297.150 -36.577 
ATOM   4763  C5'  DT A 232       1.429 296.264 -35.998 
ATOM   4764  C4'  DT A 232       0.438 297.055 -35.168 
ATOM   4765  O4'  DT A 232       0.879 297.228 -33.791 
ATOM   4766  C3'  DT A 232       0.157 298.479 -35.646 
ATOM   4767  O3'  DT A 232      -1.217 298.776 -35.428 
ATOM   4768  C2'  DT A 232       0.997 299.369 -34.730 
ATOM   4769  C1'  DT A 232       0.732 298.596 -33.442 
ATOM   4770  N1   DT A 232       1.697 298.902 -32.349 
ATOM   4771  C2   DT A 232       1.211 298.890 -31.064 
ATOM   4772  O2   DT A 232       0.048 298.644 -30.797 
ATOM   4773  N3   DT A 232       2.136 299.179 -30.078 
ATOM   4774  C4   DT A 232       3.471 299.471 -30.269 
ATOM   4775  O4   DT A 232       4.202 299.714 -29.306 
ATOM   4776  C5   DT A 232       3.886 299.459 -31.651 
ATOM   4777  C7   DT A 232       5.325 299.767 -31.945 
ATOM   4778  C6   DT A 232       3.009 299.182 -32.629 
ATOM   4779  P    DC A 233      -2.014 299.619 -36.531 
ATOM   4780  OP1  DC A 233      -2.489 298.712 -37.601 
ATOM   4781  OP2  DC A 233      -1.188 300.765 -36.971 
ATOM   4782  O5'  DC A 233      -3.261 300.150 -35.682 
ATOM   4783  C5'  DC A 233      -3.749 299.355 -34.584 
ATOM   4784  C4'  DC A 233      -4.035 300.243 -33.389 
ATOM   4785  O4'  DC A 233      -2.866 300.428 -32.542 
ATOM   4786  C3'  DC A 233      -4.486 301.667 -33.711 
ATOM   4787  O3'  DC A 233      -5.460 302.069 -32.756 
ATOM   4788  C2'  DC A 233      -3.234 302.523 -33.517 
ATOM   4789  C1'  DC A 233      -2.727 301.813 -32.266 
ATOM   4790  N1   DC A 233      -1.294 302.084 -31.963 
ATOM   4791  C2   DC A 233      -0.916 302.153 -30.625 
ATOM   4792  O2   DC A 233      -1.776 301.988 -29.752 
ATOM   4793  N3   DC A 233       0.386 302.400 -30.327 
ATOM   4794  C4   DC A 233       1.288 302.573 -31.301 
ATOM   4795  N4   DC A 233       2.545 302.810 -30.960 
ATOM   4796  C5   DC A 233       0.919 302.506 -32.684 
ATOM   4797  C6   DC A 233      -0.387 302.259 -32.961 
ATOM   4798  P    DT A 234      -6.717 302.931 -33.244 
ATOM   4799  OP1  DT A 234      -7.763 302.027 -33.773 
ATOM   4800  OP2  DT A 234      -6.260 304.000 -34.160 
ATOM   4801  O5'  DT A 234      -7.211 303.578 -31.867 
ATOM   4802  C5'  DT A 234      -6.996 302.856 -30.640 
ATOM   4803  C4'  DT A 234      -6.494 303.800 -29.565 
ATOM   4804  O4'  DT A 234      -5.043 303.928 -29.570 
ATOM   4805  C3'  DT A 234      -6.992 305.242 -29.660 
ATOM   4806  O3'  DT A 234      -7.207 305.744 -28.347 
ATOM   4807  C2'  DT A 234      -5.829 306.011 -30.290 
ATOM   4808  C1'  DT A 234      -4.716 305.308 -29.521 
ATOM   4809  N1   DT A 234      -3.366 305.484 -30.127 
ATOM   4810  C2   DT A 234      -2.300 305.566 -29.265 
ATOM   4811  O2   DT A 234      -2.419 305.500 -28.054 
ATOM   4812  N3   DT A 234      -1.064 305.730 -29.863 
ATOM   4813  C4   DT A 234      -0.816 305.816 -31.218 
ATOM   4814  O4   DT A 234       0.335 305.963 -31.635 
ATOM   4815  C5   DT A 234      -1.997 305.720 -32.041 
ATOM   4816  C7   DT A 234      -1.816 305.805 -33.528 
ATOM   4817  C6   DT A 234      -3.211 305.561 -31.486 
ATOM   4818  P    DG A 235      -8.476 306.678 -28.071 
ATOM   4819  OP1  DG A 235      -9.670 305.835 -27.830 
ATOM   4820  OP2  DG A 235      -8.598 307.681 -29.151 
ATOM   4821  O5'  DG A 235      -8.046 307.403 -26.711 
ATOM   4822  C5'  DG A 235      -7.182 306.707 -25.793 
ATOM   4823  C4'  DG A 235      -6.111 307.647 -25.277 
ATOM   4824  O4'  DG A 235      -4.933 307.669 -26.134 
ATOM   4825  C3'  DG A 235      -6.513 309.117 -25.164 
ATOM   4826  O3'  DG A 235      -5.898 309.675 -24.008 
ATOM   4827  C2'  DG A 235      -5.908 309.780 -26.402 
ATOM   4828  C1'  DG A 235      -4.583 309.023 -26.379 
ATOM   4829  N9   DG A 235      -3.838 309.082 -27.666 
ATOM   4830  C8   DG A 235      -4.324 309.111 -28.955 
ATOM   4831  N7   DG A 235      -3.394 309.164 -29.877 
ATOM   4832  C5   DG A 235      -2.206 309.171 -29.148 
ATOM   4833  C6   DG A 235      -0.860 309.219 -29.593 
ATOM   4834  O6   DG A 235      -0.431 309.265 -30.744 
ATOM   4835  N1   DG A 235       0.038 309.208 -28.516 
ATOM   4836  C2   DG A 235      -0.319 309.156 -27.183 
ATOM   4837  N2   DG A 235       0.687 309.154 -26.307 
ATOM   4838  N3   DG A 235      -1.583 309.111 -26.766 
ATOM   4839  C4   DG A 235      -2.465 309.121 -27.798 
ATOM   4840  P    DT A 236      -6.730 310.707 -23.110 
ATOM   4841  OP1  DT A 236      -7.589 309.960 -22.164 
ATOM   4842  OP2  DT A 236      -7.420 311.681 -23.983 
ATOM   4843  O5'  DT A 236      -5.557 311.443 -22.307 
ATOM   4844  C5'  DT A 236      -4.348 310.716 -22.017 
ATOM   4845  C4'  DT A 236      -3.140 311.592 -22.286 
ATOM   4846  O4'  DT A 236      -2.686 311.502 -23.667 
ATOM   4847  C3'  DT A 236      -3.342 313.091 -22.062 
ATOM   4848  O3'  DT A 236      -2.147 313.640 -21.519 
ATOM   4849  C2'  DT A 236      -3.550 313.668 -23.462 
ATOM   4850  C1'  DT A 236      -2.493 312.819 -24.162 
ATOM   4851  N1   DT A 236      -2.638 312.782 -25.644 
ATOM   4852  C2   DT A 236      -1.483 312.718 -26.384 
ATOM   4853  O2   DT A 236      -0.373 312.691 -25.880 
ATOM   4854  N3   DT A 236      -1.657 312.687 -27.754 
ATOM   4855  C4   DT A 236      -2.861 312.713 -28.427 
ATOM   4856  O4   DT A 236      -2.892 312.680 -29.659 
ATOM   4857  C5   DT A 236      -4.017 312.781 -27.564 
ATOM   4858  C7   DT A 236      -5.369 312.813 -28.216 
ATOM   4859  C6   DT A 236      -3.877 312.813 -26.229 
ATOM   4860  P    DA A 237      -2.255 314.757 -20.379 
ATOM   4861  OP1  DA A 237      -2.428 314.105 -19.061 
ATOM   4862  OP2  DA A 237      -3.286 315.750 -20.752 
ATOM   4863  O5'  DA A 237      -0.806 315.432 -20.459 
ATOM   4864  C5'  DA A 237       0.315 314.631 -20.878 
ATOM   4865  C4'  DA A 237       1.171 315.408 -21.857 
ATOM   4866  O4'  DA A 237       0.728 315.241 -23.235 
ATOM   4867  C3'  DA A 237       1.198 316.924 -21.660 
ATOM   4868  O3'  DA A 237       2.505 317.403 -21.953 
ATOM   4869  C2'  DA A 237       0.234 317.469 -22.715 
ATOM   4870  C1'  DA A 237       0.648 316.523 -23.838 
ATOM   4871  N9   DA A 237      -0.337 316.450 -24.953 
ATOM   4872  C8   DA A 237      -1.699 316.531 -24.887 
ATOM   4873  N7   DA A 237      -2.286 316.433 -26.040 
ATOM   4874  C5   DA A 237      -1.238 316.274 -26.937 
ATOM   4875  C6   DA A 237      -1.202 316.113 -28.332 
ATOM   4876  N6   DA A 237      -2.297 316.085 -29.103 
ATOM   4877  N1   DA A 237       0.008 315.983 -28.908 
ATOM   4878  C2   DA A 237       1.094 316.011 -28.137 
ATOM   4879  N3   DA A 237       1.183 316.155 -26.832 
ATOM   4880  C4   DA A 237      -0.041 316.284 -26.280 
ATOM   4881  P    DT A 238       3.129 318.561 -21.042 
ATOM   4882  OP1  DT A 238       3.734 317.966 -19.829 
ATOM   4883  OP2  DT A 238       2.115 319.613 -20.812 
ATOM   4884  O5'  DT A 238       4.283 319.127 -21.996 
ATOM   4885  C5'  DT A 238       4.916 318.234 -22.932 
ATOM   4886  C4'  DT A 238       5.067 318.915 -24.278 
ATOM   4887  O4'  DT A 238       3.896 318.736 -25.126 
ATOM   4888  C3'  DT A 238       5.264 320.430 -24.237 
ATOM   4889  O3'  DT A 238       6.171 320.804 -25.267 
ATOM   4890  C2'  DT A 238       3.888 321.009 -24.568 
ATOM   4891  C1'  DT A 238       3.529 320.001 -25.656 
ATOM   4892  N1   DT A 238       2.077 319.962 -25.981 
ATOM   4893  C2   DT A 238       1.734 319.715 -27.289 
ATOM   4894  O2   DT A 238       2.561 319.530 -28.166 
ATOM   4895  N3   DT A 238       0.379 319.688 -27.553 
ATOM   4896  C4   DT A 238      -0.637 319.882 -26.639 
ATOM   4897  O4   DT A 238      -1.816 319.834 -26.995 
ATOM   4898  C5   DT A 238      -0.179 320.135 -25.294 
ATOM   4899  C7   DT A 238      -1.221 320.358 -24.236 
ATOM   4900  C6   DT A 238       1.132 320.168 -25.009 
ATOM   4901  P    DA A 239       7.256 321.944 -24.970 
ATOM   4902  OP1  DA A 239       8.431 321.346 -24.298 
ATOM   4903  OP2  DA A 239       6.609 323.072 -24.266 
ATOM   4904  O5'  DA A 239       7.655 322.393 -26.453 
ATOM   4905  C5'  DA A 239       7.584 321.427 -27.518 
ATOM   4906  C4'  DA A 239       6.948 322.053 -28.744 
ATOM   4907  O4'  DA A 239       5.497 321.931 -28.739 
ATOM   4908  C3'  DA A 239       7.192 323.550 -28.929 
ATOM   4909  O3'  DA A 239       7.340 323.824 -30.317 
ATOM   4910  C2'  DA A 239       5.907 324.215 -28.437 
ATOM   4911  C1'  DA A 239       4.940 323.201 -29.041 
ATOM   4912  N9   DA A 239       3.571 323.257 -28.458 
ATOM   4913  C8   DA A 239       3.207 323.541 -27.173 
ATOM   4914  N7   DA A 239       1.926 323.512 -26.971 
ATOM   4915  C5   DA A 239       1.400 323.185 -28.213 
ATOM   4916  C6   DA A 239       0.083 322.998 -28.664 
ATOM   4917  N6   DA A 239      -0.994 323.121 -27.875 
ATOM   4918  N1   DA A 239      -0.088 322.679 -29.961 
ATOM   4919  C2   DA A 239       0.985 322.558 -30.739 
ATOM   4920  N3   DA A 239       2.255 322.708 -30.432 
ATOM   4921  C4   DA A 239       2.399 323.027 -29.130 
ATOM   4922  P    DG A 240       8.438 324.891 -30.785 
ATOM   4923  OP1  DG A 240       9.759 324.233 -30.882 
ATOM   4924  OP2  DG A 240       8.370 326.086 -29.915 
ATOM   4925  O5'  DG A 240       7.912 325.263 -32.250 
ATOM   4926  C5'  DG A 240       7.194 324.271 -33.007 
ATOM   4927  C4'  DG A 240       5.987 324.900 -33.673 
ATOM   4928  O4'  DG A 240       4.809 324.884 -32.817 
ATOM   4929  C3'  DG A 240       6.135 326.370 -34.067 
ATOM   4930  O3'  DG A 240       5.455 326.587 -35.297 
ATOM   4931  C2'  DG A 240       5.408 327.141 -32.966 
ATOM   4932  C1'  DG A 240       4.231 326.180 -32.825 
ATOM   4933  N9   DG A 240       3.465 326.353 -31.559 
ATOM   4934  C8   DG A 240       3.919 326.707 -30.307 
ATOM   4935  N7   DG A 240       2.977 326.773 -29.397 
ATOM   4936  C5   DG A 240       1.818 326.441 -30.096 
ATOM   4937  C6   DG A 240       0.475 326.344 -29.645 
ATOM   4938  O6   DG A 240       0.027 326.533 -28.518 
ATOM   4939  N1   DG A 240      -0.389 325.978 -30.686 
ATOM   4940  C2   DG A 240      -0.006 325.737 -31.991 
ATOM   4941  N2   DG A 240      -0.984 325.399 -32.836 
ATOM   4942  N3   DG A 240       1.253 325.829 -32.414 
ATOM   4943  C4   DG A 240       2.104 326.183 -31.416 
ATOM   4944  P    DT A 241       6.114 327.557 -36.387 
ATOM   4945  OP1  DT A 241       7.102 326.802 -37.190 
ATOM   4946  OP2  DT A 241       6.615 328.781 -35.724 
ATOM   4947  O5'  DT A 241       4.846 327.918 -37.295 
ATOM   4948  C5'  DT A 241       3.783 326.956 -37.424 
ATOM   4949  C4'  DT A 241       2.440 327.649 -37.305 
ATOM   4950  O4'  DT A 241       1.985 327.745 -35.925 
ATOM   4951  C3'  DT A 241       2.388 329.091 -37.811 
ATOM   4952  O3'  DT A 241       1.126 329.317 -38.428 
ATOM   4953  C2'  DT A 241       2.471 329.948 -36.548 
ATOM   4954  C1'  DT A 241       1.563 329.079 -35.684 
ATOM   4955  N1   DT A 241       1.688 329.348 -34.224 
ATOM   4956  C2   DT A 241       0.549 329.229 -33.466 
ATOM   4957  O2   DT A 241      -0.532 328.920 -33.937 
ATOM   4958  N3   DT A 241       0.703 329.487 -32.117 
ATOM   4959  C4   DT A 241       1.875 329.843 -31.482 
ATOM   4960  O4   DT A 241       1.890 330.049 -30.266 
ATOM   4961  C5   DT A 241       3.016 329.942 -32.360 
ATOM   4962  C7   DT A 241       4.332 330.326 -31.749 
ATOM   4963  C6   DT A 241       2.894 329.698 -33.675 
ATOM   4964  P    DG A 242       1.061 330.201 -39.760 
ATOM   4965  OP1  DG A 242       1.363 329.352 -40.934 
ATOM   4966  OP2  DG A 242       1.903 331.407 -39.598 
ATOM   4967  O5'  DG A 242      -0.482 330.623 -39.784 
ATOM   4968  C5'  DG A 242      -1.457 329.737 -39.205 
ATOM   4969  C4'  DG A 242      -2.449 330.528 -38.374 
ATOM   4970  O4'  DG A 242      -2.007 330.701 -36.997 
ATOM   4971  C3'  DG A 242      -2.730 331.953 -38.853 
ATOM   4972  O3'  DG A 242      -4.104 332.249 -38.635 
ATOM   4973  C2'  DG A 242      -1.889 332.842 -37.937 
ATOM   4974  C1'  DG A 242      -2.155 332.069 -36.649 
ATOM   4975  N9   DG A 242      -1.190 332.375 -35.556 
ATOM   4976  C8   DG A 242       0.152 332.677 -35.639 
ATOM   4977  N7   DG A 242       0.722 332.898 -34.480 
ATOM   4978  C5   DG A 242      -0.315 332.731 -33.564 
ATOM   4979  C6   DG A 242      -0.312 332.842 -32.149 
ATOM   4980  O6   DG A 242       0.623 333.114 -31.401 
ATOM   4981  N1   DG A 242      -1.583 332.592 -31.612 
ATOM   4982  C2   DG A 242      -2.709 332.276 -32.347 
ATOM   4983  N2   DG A 242      -3.828 332.073 -31.648 
ATOM   4984  N3   DG A 242      -2.711 332.172 -33.675 
ATOM   4985  C4   DG A 242      -1.486 332.412 -34.210 
ATOM   4986  P    DT A 243      -4.900 333.092 -39.738 
ATOM   4987  OP1  DT A 243      -5.375 332.185 -40.807 
ATOM   4988  OP2  DT A 243      -4.075 334.238 -40.178 
ATOM   4989  O5'  DT A 243      -6.148 333.623 -38.889 
ATOM   4990  C5'  DT A 243      -6.635 332.829 -37.791 
ATOM   4991  C4'  DT A 243      -6.922 333.716 -36.596 
ATOM   4992  O4'  DT A 243      -5.753 333.901 -35.749 
ATOM   4993  C3'  DT A 243      -7.372 335.141 -36.918 
ATOM   4994  O3'  DT A 243      -8.347 335.542 -35.963 
ATOM   4995  C2'  DT A 243      -6.121 335.996 -36.724 
ATOM   4996  C1'  DT A 243      -5.614 335.286 -35.473 
ATOM   4997  N1   DT A 243      -4.181 335.557 -35.170 
ATOM   4998  C2   DT A 243      -3.823 335.622 -33.845 
ATOM   4999  O2   DT A 243      -4.620 335.469 -32.934 
ATOM   5000  N3   DT A 243      -2.487 335.875 -33.602 
ATOM   5001  C4   DT A 243      -1.504 336.064 -34.552 
ATOM   5002  O4   DT A 243      -0.340 336.284 -34.213 
ATOM   5003  C5   DT A 243      -1.977 335.977 -35.914 
ATOM   5004  C7   DT A 243      -0.971 336.171 -37.010 
ATOM   5005  C6   DT A 243      -3.270 335.732 -36.178 
ATOM   5006  P    DA A 244      -9.604 336.404 -36.451 
ATOM   5007  OP1  DA A 244     -10.650 335.500 -36.980 
ATOM   5008  OP2  DA A 244      -9.147 337.473 -37.366 
ATOM   5009  O5'  DA A 244     -10.097 337.051 -35.073 
ATOM   5010  C5'  DA A 244      -9.883 336.329 -33.846 
ATOM   5011  C4'  DA A 244      -9.381 337.273 -32.772 
ATOM   5012  O4'  DA A 244      -7.930 337.401 -32.777 
ATOM   5013  C3'  DA A 244      -9.878 338.715 -32.867 
ATOM   5014  O3'  DA A 244     -10.093 339.217 -31.553 
ATOM   5015  C2'  DA A 244      -8.716 339.484 -33.497 
ATOM   5016  C1'  DA A 244      -7.602 338.781 -32.728 
ATOM   5017  N9   DA A 244      -6.252 338.957 -33.334 
ATOM   5018  C8   DA A 244      -5.922 339.052 -34.656 
ATOM   5019  N7   DA A 244      -4.652 339.203 -34.868 
ATOM   5020  C5   DA A 244      -4.097 339.210 -33.596 
ATOM   5021  C6   DA A 244      -2.775 339.337 -33.140 
ATOM   5022  N6   DA A 244      -1.722 339.490 -33.955 
ATOM   5023  N1   DA A 244      -2.573 339.303 -31.809 
ATOM   5024  C2   DA A 244      -3.624 339.150 -31.004 
ATOM   5025  N3   DA A 244      -4.895 339.022 -31.313 
ATOM   5026  C4   DA A 244      -5.070 339.060 -32.650 
ATOM   5027  P    DT A 245     -11.363 340.151 -31.278 
ATOM   5028  OP1  DT A 245     -12.556 339.308 -31.037 
ATOM   5029  OP2  DT A 245     -11.485 341.154 -32.358 
ATOM   5030  O5'  DT A 245     -10.933 340.876 -29.918 
ATOM   5031  C5'  DT A 245     -10.069 340.181 -29.000 
ATOM   5032  C4'  DT A 245      -8.997 341.120 -28.484 
ATOM   5033  O4'  DT A 245      -7.819 341.142 -29.340 
ATOM   5034  C3'  DT A 245      -9.399 342.590 -28.371 
ATOM   5035  O3'  DT A 245      -8.785 343.148 -27.215 
ATOM   5036  C2'  DT A 245      -8.795 343.253 -29.609 
ATOM   5037  C1'  DT A 245      -7.470 342.496 -29.586 
ATOM   5038  N1   DT A 245      -6.724 342.555 -30.873 
ATOM   5039  C2   DT A 245      -5.352 342.588 -30.800 
ATOM   5040  O2   DT A 245      -4.743 342.570 -29.744 
ATOM   5041  N3   DT A 245      -4.694 342.643 -32.014 
ATOM   5042  C4   DT A 245      -5.282 342.667 -33.263 
ATOM   5043  O4   DT A 245      -4.587 342.717 -34.280 
ATOM   5044  C5   DT A 245      -6.725 342.630 -33.236 
ATOM   5045  C7   DT A 245      -7.443 342.654 -34.554 
ATOM   5046  C6   DT A 245      -7.390 342.577 -32.071 
ATOM   5047  P    DG A 246      -9.617 344.180 -26.317 
ATOM   5048  OP1  DG A 246     -10.476 343.433 -25.371 
ATOM   5049  OP2  DG A 246     -10.307 345.154 -27.190 
ATOM   5050  O5'  DG A 246      -8.443 344.916 -25.514 
ATOM   5051  C5'  DG A 246      -7.235 344.190 -25.224 
ATOM   5052  C4'  DG A 246      -6.027 345.066 -25.493 
ATOM   5053  O4'  DG A 246      -5.573 344.975 -26.873 
ATOM   5054  C3'  DG A 246      -6.228 346.564 -25.268 
ATOM   5055  O3'  DG A 246      -5.034 347.113 -24.726 
ATOM   5056  C2'  DG A 246      -6.437 347.141 -26.668 
ATOM   5057  C1'  DG A 246      -5.379 346.292 -27.368 
ATOM   5058  N9   DG A 246      -5.525 346.255 -28.850 
ATOM   5059  C8   DG A 246      -6.672 346.278 -29.613 
ATOM   5060  N7   DG A 246      -6.454 346.233 -30.906 
ATOM   5061  C5   DG A 246      -5.065 346.178 -31.005 
ATOM   5062  C6   DG A 246      -4.232 346.115 -32.153 
ATOM   5063  O6   DG A 246      -4.556 346.093 -33.337 
ATOM   5064  N1   DG A 246      -2.876 346.074 -31.800 
ATOM   5065  C2   DG A 246      -2.388 346.092 -30.508 
ATOM   5066  N2   DG A 246      -1.060 346.045 -30.383 
ATOM   5067  N3   DG A 246      -3.170 346.151 -29.432 
ATOM   5068  C4   DG A 246      -4.488 346.191 -29.757 
ATOM   5069  P    DC A 247      -5.141 348.230 -23.585 
ATOM   5070  OP1  DC A 247      -5.314 347.579 -22.267 
ATOM   5071  OP2  DC A 247      -6.173 349.223 -23.959 
ATOM   5072  O5'  DC A 247      -3.693 348.905 -23.666 
ATOM   5073  C5'  DC A 247      -2.572 348.104 -24.084 
ATOM   5074  C4'  DC A 247      -1.716 348.881 -25.064 
ATOM   5075  O4'  DC A 247      -2.158 348.714 -26.441 
ATOM   5076  C3'  DC A 247      -1.689 350.397 -24.867 
ATOM   5077  O3'  DC A 247      -0.382 350.876 -25.160 
ATOM   5078  C2'  DC A 247      -2.653 350.942 -25.921 
ATOM   5079  C1'  DC A 247      -2.238 349.997 -27.045 
ATOM   5080  N1   DC A 247      -3.224 349.923 -28.159 
ATOM   5081  C2   DC A 247      -2.732 349.750 -29.451 
ATOM   5082  O2   DC A 247      -1.510 349.665 -29.617 
ATOM   5083  N3   DC A 247      -3.614 349.681 -30.480 
ATOM   5084  C4   DC A 247      -4.931 349.777 -30.258 
ATOM   5085  N4   DC A 247      -5.751 349.704 -31.296 
ATOM   5086  C5   DC A 247      -5.457 349.956 -28.938 
ATOM   5087  C6   DC A 247      -4.560 350.023 -27.923 
ATOM   5088  P    DC A 248       0.243 352.034 -24.248 
ATOM   5089  OP1  DC A 248       0.848 351.439 -23.035 
ATOM   5090  OP2  DC A 248      -0.772 353.086 -24.019 
ATOM   5091  O5'  DC A 248       1.396 352.600 -25.202 
ATOM   5092  C5'  DC A 248       2.029 351.707 -26.139 
ATOM   5093  C4'  DC A 248       2.180 352.388 -27.484 
ATOM   5094  O4'  DC A 248       1.010 352.209 -28.333 
ATOM   5095  C3'  DC A 248       2.378 353.903 -27.444 
ATOM   5096  O3'  DC A 248       3.284 354.277 -28.474 
ATOM   5097  C2'  DC A 248       1.001 354.482 -27.775 
ATOM   5098  C1'  DC A 248       0.643 353.474 -28.862 
ATOM   5099  N1   DC A 248      -0.810 353.435 -29.187 
ATOM   5100  C2   DC A 248      -1.173 353.186 -30.509 
ATOM   5101  O2   DC A 248      -0.283 353.008 -31.349 
ATOM   5102  N3   DC A 248      -2.493 353.147 -30.826 
ATOM   5103  C4   DC A 248      -3.427 353.345 -29.886 
ATOM   5104  N4   DC A 248      -4.700 353.298 -30.247 
ATOM   5105  C5   DC A 248      -3.074 353.604 -28.522 
ATOM   5106  C6   DC A 248      -1.750 353.639 -28.226 
ATOM   5107  P    DG A 249       4.369 355.417 -28.177 
ATOM   5108  OP1  DG A 249       5.545 354.819 -27.504 
ATOM   5109  OP2  DG A 249       3.722 356.545 -27.473 
ATOM   5110  O5'  DG A 249       4.768 355.867 -29.659 
ATOM   5111  C5'  DG A 249       4.698 354.900 -30.725 
ATOM   5112  C4'  DG A 249       4.061 355.526 -31.950 
ATOM   5113  O4'  DG A 249       2.611 355.404 -31.945 
ATOM   5114  C3'  DG A 249       4.305 357.023 -32.135 
ATOM   5115  O3'  DG A 249       4.453 357.297 -33.523 
ATOM   5116  C2'  DG A 249       3.020 357.688 -31.644 
ATOM   5117  C1'  DG A 249       2.054 356.674 -32.247 
ATOM   5118  N9   DG A 249       0.685 356.730 -31.665 
ATOM   5119  C8   DG A 249       0.299 357.015 -30.372 
ATOM   5120  N7   DG A 249      -0.998 356.982 -30.182 
ATOM   5121  C5   DG A 249      -1.508 356.652 -31.437 
ATOM   5122  C6   DG A 249      -2.850 356.471 -31.859 
ATOM   5123  O6   DG A 249      -3.883 356.565 -31.202 
ATOM   5124  N1   DG A 249      -2.920 356.143 -33.221 
ATOM   5125  C2   DG A 249      -1.834 356.008 -34.063 
ATOM   5126  N2   DG A 249      -2.110 355.689 -35.330 
ATOM   5127  N3   DG A 249      -0.574 356.177 -33.666 
ATOM   5128  C4   DG A 249      -0.490 356.497 -32.348 
ATOM   5129  P    DT A 250       5.551 358.364 -33.991 
ATOM   5130  OP1  DT A 250       6.873 357.706 -34.088 
ATOM   5131  OP2  DT A 250       5.483 359.559 -33.122 
ATOM   5132  O5'  DT A 250       5.025 358.736 -35.456 
ATOM   5133  C5'  DT A 250       4.307 357.744 -36.214 
ATOM   5134  C4'  DT A 250       3.100 358.373 -36.880 
ATOM   5135  O4'  DT A 250       1.922 358.357 -36.024 
ATOM   5136  C3'  DT A 250       3.249 359.843 -37.274 
ATOM   5137  O3'  DT A 250       2.568 360.060 -38.504 
ATOM   5138  C2'  DT A 250       2.522 360.614 -36.173 
ATOM   5139  C1'  DT A 250       1.345 359.653 -36.032 
ATOM   5140  N1   DT A 250       0.578 359.826 -34.766 
ATOM   5141  C2   DT A 250      -0.778 359.611 -34.822 
ATOM   5142  O2   DT A 250      -1.357 359.292 -35.845 
ATOM   5143  N3   DT A 250      -1.455 359.782 -33.630 
ATOM   5144  C4   DT A 250      -0.901 360.141 -32.418 
ATOM   5145  O4   DT A 250      -1.610 360.263 -31.416 
ATOM   5146  C5   DT A 250       0.528 360.345 -32.459 
ATOM   5147  C7   DT A 250       1.210 360.738 -31.182 
ATOM   5148  C6   DT A 250       1.210 360.186 -33.605 
ATOM   5149  P    DT A 251       3.228 361.030 -39.594 
ATOM   5150  OP1  DT A 251       4.216 360.275 -40.397 
ATOM   5151  OP2  DT A 251       3.728 362.254 -38.931 
ATOM   5152  O5'  DT A 251       1.960 361.392 -40.502 
ATOM   5153  C5'  DT A 251       0.896 360.429 -40.631 
ATOM   5154  C4'  DT A 251      -0.447 361.123 -40.511 
ATOM   5155  O4'  DT A 251      -0.901 361.219 -39.131 
ATOM   5156  C3'  DT A 251      -0.499 362.564 -41.017 
ATOM   5157  O3'  DT A 251      -1.760 362.790 -41.634 
ATOM   5158  C2'  DT A 251      -0.415 363.421 -39.755 
ATOM   5159  C1'  DT A 251      -1.324 362.552 -38.891 
ATOM   5160  N1   DT A 251      -1.198 362.821 -37.431 
ATOM   5161  C2   DT A 251      -2.338 362.703 -36.673 
ATOM   5162  O2   DT A 251      -3.418 362.393 -37.144 
ATOM   5163  N3   DT A 251      -2.183 362.960 -35.324 
ATOM   5164  C4   DT A 251      -1.012 363.316 -34.689 
ATOM   5165  O4   DT A 251      -0.997 363.522 -33.473 
ATOM   5166  C5   DT A 251       0.130 363.415 -35.567 
ATOM   5167  C7   DT A 251       1.445 363.799 -34.955 
ATOM   5168  C6   DT A 251       0.008 363.171 -36.882 
ATOM   5169  P    DA A 252      -1.826 363.674 -42.967 
ATOM   5170  OP1  DA A 252      -1.524 362.825 -44.141 
ATOM   5171  OP2  DA A 252      -0.984 364.880 -42.804 
ATOM   5172  O5'  DA A 252      -3.368 364.096 -42.991 
ATOM   5173  C5'  DA A 252      -4.344 363.210 -42.411 
ATOM   5174  C4'  DA A 252      -5.336 364.001 -41.581 
ATOM   5175  O4'  DA A 252      -4.894 364.174 -40.204 
ATOM   5176  C3'  DA A 252      -5.616 365.426 -42.059 
ATOM   5177  O3'  DA A 252      -6.991 365.722 -41.841 
ATOM   5178  C2'  DA A 252      -4.776 366.315 -41.144 
ATOM   5179  C1'  DA A 252      -5.042 365.542 -39.855 
ATOM   5180  N9   DA A 252      -4.076 365.848 -38.763 
ATOM   5181  C8   DA A 252      -2.748 366.146 -38.864 
ATOM   5182  N7   DA A 252      -2.171 366.367 -37.723 
ATOM   5183  C5   DA A 252      -3.191 366.205 -36.796 
ATOM   5184  C6   DA A 252      -3.223 366.306 -35.395 
ATOM   5185  N6   DA A 252      -2.150 366.610 -34.651 
ATOM   5186  N1   DA A 252      -4.402 366.083 -34.785 
ATOM   5187  C2   DA A 252      -5.464 365.781 -35.530 
ATOM   5188  N3   DA A 252      -5.554 365.659 -36.837 
ATOM   5189  C4   DA A 252      -4.362 365.887 -37.423 
ATOM   5190  P    DA A 253      -7.787 366.565 -42.944 
ATOM   5191  OP1  DA A 253      -8.262 365.659 -44.014 
ATOM   5192  OP2  DA A 253      -6.961 367.711 -43.385 
ATOM   5193  O5'  DA A 253      -9.034 367.097 -42.096 
ATOM   5194  C5'  DA A 253      -9.522 366.302 -40.998 
ATOM   5195  C4'  DA A 253      -9.808 367.189 -39.802 
ATOM   5196  O4'  DA A 253      -8.639 367.374 -38.955 
ATOM   5197  C3'  DA A 253     -10.259 368.614 -40.124 
ATOM   5198  O3'  DA A 253     -11.233 369.015 -39.169 
ATOM   5199  C2'  DA A 253      -9.007 369.469 -39.931 
ATOM   5200  C1'  DA A 253      -8.501 368.759 -38.680 
ATOM   5201  N9   DA A 253      -7.067 369.030 -38.376 
ATOM   5202  C8   DA A 253      -6.037 369.228 -39.251 
ATOM   5203  N7   DA A 253      -4.896 369.444 -38.676 
ATOM   5204  C5   DA A 253      -5.186 369.385 -37.321 
ATOM   5205  C6   DA A 253      -4.389 369.534 -36.173 
ATOM   5206  N6   DA A 253      -3.073 369.783 -36.214 
ATOM   5207  N1   DA A 253      -4.997 369.416 -34.978 
ATOM   5208  C2   DA A 253      -6.305 369.168 -34.943 
ATOM   5209  N3   DA A 253      -7.147 369.010 -35.942 
ATOM   5210  C4   DA A 253      -6.514 369.133 -37.127 
ATOM   5211  P    DC A 254     -12.490 369.877 -39.658 
ATOM   5212  OP1  DC A 254     -13.536 368.973 -40.186 
ATOM   5213  OP2  DC A 254     -12.033 370.946 -40.573 
ATOM   5214  O5'  DC A 254     -12.984 370.524 -38.280 
ATOM   5215  C5'  DC A 254     -12.769 369.802 -37.053 
ATOM   5216  C4'  DC A 254     -12.267 370.746 -35.979 
ATOM   5217  O4'  DC A 254     -10.817 370.874 -35.983 
ATOM   5218  C3'  DC A 254     -12.765 372.188 -36.074 
ATOM   5219  O3'  DC A 254     -12.980 372.690 -34.760 
ATOM   5220  C2'  DC A 254     -11.603 372.957 -36.704 
ATOM   5221  C1'  DC A 254     -10.489 372.254 -35.934 
ATOM   5222  N1   DC A 254      -9.139 372.430 -36.540 
ATOM   5223  C2   DC A 254      -8.047 372.515 -35.680 
ATOM   5224  O2   DC A 254      -8.241 372.441 -34.462 
ATOM   5225  N3   DC A 254      -6.809 372.677 -36.213 
ATOM   5226  C4   DC A 254      -6.641 372.753 -37.539 
ATOM   5227  N4   DC A 254      -5.413 372.910 -38.010 
ATOM   5228  C5   DC A 254      -7.751 372.668 -38.441 
ATOM   5229  C6   DC A 254      -8.980 372.507 -37.889 
ATOM   5230  P    DA A 255     -14.249 373.624 -34.484 
ATOM   5231  OP1  DA A 255     -15.443 372.781 -34.244 
ATOM   5232  OP2  DA A 255     -14.371 374.627 -35.565 
ATOM   5233  O5'  DA A 255     -13.819 374.349 -33.125 
ATOM   5234  C5'  DA A 255     -12.955 373.654 -32.206 
ATOM   5235  C4'  DA A 255     -11.884 374.593 -31.690 
ATOM   5236  O4'  DA A 255     -10.706 374.616 -32.547 
ATOM   5237  C3'  DA A 255     -12.286 376.063 -31.578 
ATOM   5238  O3'  DA A 255     -11.671 376.621 -30.422 
ATOM   5239  C2'  DA A 255     -11.681 376.726 -32.815 
ATOM   5240  C1'  DA A 255     -10.356 375.969 -32.792 
ATOM   5241  N9   DA A 255      -9.611 376.028 -34.079 
ATOM   5242  C8   DA A 255     -10.111 376.056 -35.350 
ATOM   5243  N7   DA A 255      -9.200 376.109 -36.272 
ATOM   5244  C5   DA A 255      -8.007 376.116 -35.563 
ATOM   5245  C6   DA A 255      -6.663 376.163 -35.970 
ATOM   5246  N6   DA A 255      -6.280 376.213 -37.254 
ATOM   5247  N1   DA A 255      -5.724 376.157 -35.007 
ATOM   5248  C2   DA A 255      -6.110 376.106 -33.733 
ATOM   5249  N3   DA A 255      -7.327 376.060 -33.235 
ATOM   5250  C4   DA A 255      -8.248 376.068 -34.220 
ATOM   5251  P    DA A 256     -12.503 377.653 -29.523 
ATOM   5252  OP1  DA A 256     -13.362 376.906 -28.577 
ATOM   5253  OP2  DA A 256     -13.193 378.627 -30.397 
ATOM   5254  O5'  DA A 256     -11.330 378.389 -28.720 
ATOM   5255  C5'  DA A 256     -10.122 377.663 -28.430 
ATOM   5256  C4'  DA A 256      -8.913 378.539 -28.700 
ATOM   5257  O4'  DA A 256      -8.459 378.449 -30.080 
ATOM   5258  C3'  DA A 256      -9.115 380.037 -28.475 
ATOM   5259  O3'  DA A 256      -7.920 380.586 -27.932 
ATOM   5260  C2'  DA A 256      -9.323 380.614 -29.875 
ATOM   5261  C1'  DA A 256      -8.266 379.765 -30.575 
ATOM   5262  N9   DA A 256      -8.411 379.728 -32.057 
ATOM   5263  C8   DA A 256      -9.558 379.751 -32.797 
ATOM   5264  N7   DA A 256      -9.358 379.708 -34.078 
ATOM   5265  C5   DA A 256      -7.976 379.653 -34.197 
ATOM   5266  C6   DA A 256      -7.123 379.589 -35.312 
ATOM   5267  N6   DA A 256      -7.561 379.570 -36.579 
ATOM   5268  N1   DA A 256      -5.798 379.546 -35.076 
ATOM   5269  C2   DA A 256      -5.369 379.565 -33.815 
ATOM   5270  N3   DA A 256      -6.065 379.623 -32.702 
ATOM   5271  C4   DA A 256      -7.388 379.665 -32.965 
ATOM   5272  P    DC A 257      -8.028 381.704 -26.792 
ATOM   5273  OP1  DC A 257      -8.201 381.052 -25.474 
ATOM   5274  OP2  DC A 257      -9.060 382.696 -27.165 
ATOM   5275  O5'  DC A 257      -6.579 382.378 -26.873 
ATOM   5276  C5'  DC A 257      -5.459 381.577 -27.291 
ATOM   5277  C4'  DC A 257      -4.603 382.354 -28.271 
ATOM   5278  O4'  DC A 257      -5.045 382.187 -29.648 
ATOM   5279  C3'  DC A 257      -4.575 383.870 -28.074 
ATOM   5280  O3'  DC A 257      -3.269 384.349 -28.367 
ATOM   5281  C2'  DC A 257      -5.539 384.415 -29.128 
ATOM   5282  C1'  DC A 257      -5.125 383.470 -30.251 
ATOM   5283  N1   DC A 257      -6.110 383.396 -31.366 
ATOM   5284  C2   DC A 257      -5.619 383.223 -32.658 
ATOM   5285  O2   DC A 257      -4.397 383.138 -32.824 
ATOM   5286  N3   DC A 257      -6.501 383.154 -33.687 
ATOM   5287  C4   DC A 257      -7.818 383.250 -33.465 
ATOM   5288  N4   DC A 257      -8.638 383.177 -34.502 
ATOM   5289  C5   DC A 257      -8.344 383.429 -32.145 
ATOM   5290  C6   DC A 257      -7.446 383.496 -31.129 
ATOM   5291  P    DA A 258      -2.644 385.507 -27.455 
ATOM   5292  OP1  DA A 258      -2.039 384.912 -26.242 
ATOM   5293  OP2  DA A 258      -3.659 386.559 -27.226 
ATOM   5294  O5'  DA A 258      -1.490 386.073 -28.409 
ATOM   5295  C5'  DA A 258      -0.858 385.180 -29.345 
ATOM   5296  C4'  DA A 258      -0.706 385.861 -30.691 
ATOM   5297  O4'  DA A 258      -1.877 385.682 -31.539 
ATOM   5298  C3'  DA A 258      -0.509 387.377 -30.651 
ATOM   5299  O3'  DA A 258       0.398 387.750 -31.681 
ATOM   5300  C2'  DA A 258      -1.885 387.955 -30.981 
ATOM   5301  C1'  DA A 258      -2.244 386.947 -32.069 
ATOM   5302  N9   DA A 258      -3.696 386.908 -32.394 
ATOM   5303  C8   DA A 258      -4.759 387.090 -31.556 
ATOM   5304  N7   DA A 258      -5.913 386.997 -32.142 
ATOM   5305  C5   DA A 258      -5.593 386.734 -33.467 
ATOM   5306  C6   DA A 258      -6.385 386.526 -34.608 
ATOM   5307  N6   DA A 258      -7.725 386.552 -34.594 
ATOM   5308  N1   DA A 258      -5.747 386.290 -35.770 
ATOM   5309  C2   DA A 258      -4.415 386.265 -35.778 
ATOM   5310  N3   DA A 258      -3.576 386.444 -34.782 
ATOM   5311  C4   DA A 258      -4.239 386.679 -33.632 
ATOM   5312  P    DA A 259       1.483 388.890 -31.383 
ATOM   5313  OP1  DA A 259       2.658 388.292 -30.711 
ATOM   5314  OP2  DA A 259       0.835 390.018 -30.679 
ATOM   5315  O5'  DA A 259       1.882 389.340 -32.866 
ATOM   5316  C5'  DA A 259       1.811 388.373 -33.931 
ATOM   5317  C4'  DA A 259       1.175 388.999 -35.157 
ATOM   5318  O4'  DA A 259      -0.276 388.877 -35.152 
ATOM   5319  C3'  DA A 259       1.419 390.496 -35.342 
ATOM   5320  O3'  DA A 259       1.567 390.770 -36.730 
ATOM   5321  C2'  DA A 259       0.133 391.162 -34.850 
ATOM   5322  C1'  DA A 259      -0.833 390.147 -35.454 
ATOM   5323  N9   DA A 259      -2.202 390.203 -34.871 
ATOM   5324  C8   DA A 259      -2.566 390.487 -33.586 
ATOM   5325  N7   DA A 259      -3.847 390.459 -33.384 
ATOM   5326  C5   DA A 259      -4.373 390.131 -34.626 
ATOM   5327  C6   DA A 259      -5.691 389.944 -35.077 
ATOM   5328  N6   DA A 259      -6.767 390.067 -34.288 
ATOM   5329  N1   DA A 259      -5.861 389.625 -36.374 
ATOM   5330  C2   DA A 259      -4.788 389.504 -37.153 
ATOM   5331  N3   DA A 259      -3.518 389.654 -36.846 
ATOM   5332  C4   DA A 259      -3.374 389.973 -35.543 
ATOM   5333  P    DG A 260       2.664 391.837 -37.198 
ATOM   5334  OP1  DG A 260       3.986 391.179 -37.295 
ATOM   5335  OP2  DG A 260       2.597 393.032 -36.328 
ATOM   5336  O5'  DG A 260       2.139 392.209 -38.663 
ATOM   5337  C5'  DG A 260       1.421 391.217 -39.420 
ATOM   5338  C4'  DG A 260       0.214 391.846 -40.087 
ATOM   5339  O4'  DG A 260      -0.964 391.830 -39.230 
ATOM   5340  C3'  DG A 260       0.362 393.316 -40.481 
ATOM   5341  O3'  DG A 260      -0.318 393.534 -41.710 
ATOM   5342  C2'  DG A 260      -0.365 394.088 -39.380 
ATOM   5343  C1'  DG A 260      -1.542 393.126 -39.238 
ATOM   5344  N9   DG A 260      -2.308 393.300 -37.973 
ATOM   5345  C8   DG A 260      -1.854 393.653 -36.721 
ATOM   5346  N7   DG A 260      -2.796 393.720 -35.811 
ATOM   5347  C5   DG A 260      -3.955 393.387 -36.510 
ATOM   5348  C6   DG A 260      -5.298 393.290 -36.058 
ATOM   5349  O6   DG A 260      -5.746 393.479 -34.931 
ATOM   5350  N1   DG A 260      -6.162 392.924 -37.099 
ATOM   5351  C2   DG A 260      -5.779 392.684 -38.404 
ATOM   5352  N2   DG A 260      -6.757 392.345 -39.249 
ATOM   5353  N3   DG A 260      -4.520 392.775 -38.827 
ATOM   5354  C4   DG A 260      -3.669 393.129 -37.829 
ATOM   5355  P    DC A 261       0.341 394.503 -42.801 
ATOM   5356  OP1  DC A 261       1.329 393.748 -43.603 
ATOM   5357  OP2  DC A 261       0.842 395.727 -42.138 
ATOM   5358  O5'  DC A 261      -0.927 394.865 -43.708 
ATOM   5359  C5'  DC A 261      -1.990 393.902 -43.837 
ATOM   5360  C4'  DC A 261      -3.333 394.596 -43.718 
ATOM   5361  O4'  DC A 261      -3.788 394.692 -42.338 
ATOM   5362  C3'  DC A 261      -3.385 396.037 -44.224 
ATOM   5363  O3'  DC A 261      -4.647 396.263 -44.841 
ATOM   5364  C2'  DC A 261      -3.302 396.894 -42.962 
ATOM   5365  C1'  DC A 261      -4.210 396.025 -42.098 
ATOM   5366  N1   DC A 261      -4.085 396.294 -40.638 
ATOM   5367  C2   DC A 261      -5.231 396.178 -39.855 
ATOM   5368  O2   DC A 261      -6.295 395.860 -40.399 
ATOM   5369  N3   DC A 261      -5.138 396.420 -38.523 
ATOM   5370  C4   DC A 261      -3.966 396.762 -37.971 
ATOM   5371  N4   DC A 261      -3.927 396.987 -36.667 
ATOM   5372  C5   DC A 261      -2.776 396.887 -38.758 
ATOM   5373  C6   DC A 261      -2.889 396.642 -40.088 
ATOM   5374  P    DA A 262      -4.712 397.147 -46.174 
ATOM   5375  OP1  DA A 262      -4.410 396.298 -47.347 
ATOM   5376  OP2  DA A 262      -3.870 398.353 -46.011 
ATOM   5377  O5'  DA A 262      -6.255 397.570 -46.198 
ATOM   5378  C5'  DA A 262      -7.231 396.683 -45.618 
ATOM   5379  C4'  DA A 262      -8.222 397.475 -44.788 
ATOM   5380  O4'  DA A 262      -7.780 397.648 -43.411 
ATOM   5381  C3'  DA A 262      -8.503 398.899 -45.266 
ATOM   5382  O3'  DA A 262      -9.877 399.195 -45.048 
ATOM   5383  C2'  DA A 262      -7.663 399.788 -44.350 
ATOM   5384  C1'  DA A 262      -7.928 399.015 -43.062 
ATOM   5385  N9   DA A 262      -6.963 399.321 -41.969 
ATOM   5386  C8   DA A 262      -5.634 399.619 -42.070 
ATOM   5387  N7   DA A 262      -5.057 399.840 -40.930 
ATOM   5388  C5   DA A 262      -6.078 399.678 -40.003 
ATOM   5389  C6   DA A 262      -6.110 399.779 -38.602 
ATOM   5390  N6   DA A 262      -5.037 400.083 -37.858 
ATOM   5391  N1   DA A 262      -7.289 399.556 -37.991 
ATOM   5392  C2   DA A 262      -8.351 399.254 -38.737 
ATOM   5393  N3   DA A 262      -8.441 399.132 -40.043 
ATOM   5394  C4   DA A 262      -7.248 399.360 -40.629 
ATOM   5395  P    DT A 263     -10.674 400.038 -46.151 
ATOM   5396  OP1  DT A 263     -11.148 399.132 -47.221 
ATOM   5397  OP2  DT A 263      -9.848 401.185 -46.591 
ATOM   5398  O5'  DT A 263     -11.921 400.570 -45.302 
ATOM   5399  C5'  DT A 263     -12.408 399.775 -44.204 
ATOM   5400  C4'  DT A 263     -12.695 400.662 -43.009 
ATOM   5401  O4'  DT A 263     -11.526 400.847 -42.162 
ATOM   5402  C3'  DT A 263     -13.146 402.087 -43.331 
ATOM   5403  O3'  DT A 263     -14.120 402.488 -42.376 
ATOM   5404  C2'  DT A 263     -11.894 402.942 -43.137 
ATOM   5405  C1'  DT A 263     -11.387 402.233 -41.886 
ATOM   5406  N1   DT A 263      -9.954 402.503 -41.583 
ATOM   5407  C2   DT A 263      -9.596 402.568 -40.258 
ATOM   5408  O2   DT A 263     -10.393 402.415 -39.347 
ATOM   5409  N3   DT A 263      -8.260 402.822 -40.015 
ATOM   5410  C4   DT A 263      -7.277 403.010 -40.965 
ATOM   5411  O4   DT A 263      -6.113 403.230 -40.627 
ATOM   5412  C5   DT A 263      -7.750 402.923 -42.327 
ATOM   5413  C7   DT A 263      -6.744 403.117 -43.423 
ATOM   5414  C6   DT A 263      -9.044 402.679 -42.591 
ATOM   5415  P    DT A 264     -15.377 403.350 -42.864 
ATOM   5416  OP1  DT A 264     -16.423 402.446 -43.393 
ATOM   5417  OP2  DT A 264     -14.920 404.419 -43.780 
ATOM   5418  O5'  DT A 264     -15.871 403.998 -41.487 
ATOM   5419  C5'  DT A 264     -15.656 403.276 -40.260 
ATOM   5420  C4'  DT A 264     -15.154 404.219 -39.185 
ATOM   5421  O4'  DT A 264     -13.703 404.347 -39.190 
ATOM   5422  C3'  DT A 264     -15.651 405.661 -39.281 
ATOM   5423  O3'  DT A 264     -15.866 406.163 -37.967 
ATOM   5424  C2'  DT A 264     -14.489 406.430 -39.910 
ATOM   5425  C1'  DT A 264     -13.375 405.727 -39.141 
ATOM   5426  N1   DT A 264     -12.026 405.903 -39.747 
ATOM   5427  C2   DT A 264     -10.959 405.985 -38.885 
ATOM   5428  O2   DT A 264     -11.078 405.919 -37.674 
ATOM   5429  N3   DT A 264      -9.724 406.149 -39.483 
ATOM   5430  C4   DT A 264      -9.475 406.235 -40.838 
ATOM   5431  O4   DT A 264      -8.325 406.382 -41.255 
ATOM   5432  C5   DT A 264     -10.657 406.139 -41.661 
ATOM   5433  C7   DT A 264     -10.476 406.224 -43.148 
ATOM   5434  C6   DT A 264     -11.870 405.980 -41.106 
ATOM   5435  P    DC A 265     -17.136 407.097 -37.691 
ATOM   5436  OP1  DC A 265     -18.329 406.254 -37.450 
ATOM   5437  OP2  DC A 265     -17.258 408.101 -38.771 
ATOM   5438  O5'  DC A 265     -16.706 407.822 -36.331 
ATOM   5439  C5'  DC A 265     -15.842 407.127 -35.413 
ATOM   5440  C4'  DC A 265     -14.770 408.066 -34.897 
ATOM   5441  O4'  DC A 265     -13.592 408.089 -35.754 
ATOM   5442  C3'  DC A 265     -15.172 409.536 -34.784 
ATOM   5443  O3'  DC A 265     -14.558 410.094 -33.628 
ATOM   5444  C2'  DC A 265     -14.568 410.199 -36.022 
ATOM   5445  C1'  DC A 265     -13.243 409.442 -35.999 
ATOM   5446  N1   DC A 265     -12.497 409.501 -37.286 
ATOM   5447  C2   DC A 265     -11.106 409.535 -37.230 
ATOM   5448  O2   DC A 265     -10.553 409.514 -36.124 
ATOM   5449  N3   DC A 265     -10.408 409.590 -38.393 
ATOM   5450  C4   DC A 265     -11.043 409.611 -39.570 
ATOM   5451  N4   DC A 265     -10.317 409.664 -40.677 
ATOM   5452  C5   DC A 265     -12.474 409.577 -39.651 
ATOM   5453  C6   DC A 265     -13.153 409.523 -38.478 
ATOM   5454  P    DT A 266     -15.390 411.126 -32.730 
ATOM   5455  OP1  DT A 266     -16.249 410.379 -31.784 
ATOM   5456  OP2  DT A 266     -16.080 412.100 -33.603 
ATOM   5457  O5'  DT A 266     -14.217 411.862 -31.927 
ATOM   5458  C5'  DT A 266     -13.008 411.136 -31.637 
ATOM   5459  C4'  DT A 266     -11.800 412.012 -31.906 
ATOM   5460  O4'  DT A 266     -11.346 411.922 -33.287 
ATOM   5461  C3'  DT A 266     -12.002 413.510 -31.682 
ATOM   5462  O3'  DT A 266     -10.807 414.059 -31.139 
ATOM   5463  C2'  DT A 266     -12.210 414.087 -33.082 
ATOM   5464  C1'  DT A 266     -11.153 413.238 -33.782 
ATOM   5465  N1   DT A 266     -11.298 413.201 -35.264 
ATOM   5466  C2   DT A 266     -10.142 413.137 -36.004 
ATOM   5467  O2   DT A 266      -9.033 413.110 -35.500 
ATOM   5468  N3   DT A 266     -10.317 413.106 -37.374 
ATOM   5469  C4   DT A 266     -11.521 413.132 -38.047 
ATOM   5470  O4   DT A 266     -11.552 413.099 -39.279 
ATOM   5471  C5   DT A 266     -12.677 413.200 -37.184 
ATOM   5472  C7   DT A 266     -14.028 413.233 -37.836 
ATOM   5473  C6   DT A 266     -12.536 413.232 -35.849 
ATOM   5474  P    DA A 267     -10.914 415.177 -29.999 
ATOM   5475  OP1  DA A 267     -11.088 414.525 -28.681 
ATOM   5476  OP2  DA A 267     -11.946 416.169 -30.372 
ATOM   5477  O5'  DA A 267      -9.466 415.851 -30.079 
ATOM   5478  C5'  DA A 267      -8.345 415.050 -30.498 
ATOM   5479  C4'  DA A 267      -7.489 415.827 -31.477 
ATOM   5480  O4'  DA A 267      -7.931 415.660 -32.855 
ATOM   5481  C3'  DA A 267      -7.462 417.343 -31.280 
ATOM   5482  O3'  DA A 267      -6.155 417.822 -31.573 
ATOM   5483  C2'  DA A 267      -8.426 417.888 -32.335 
ATOM   5484  C1'  DA A 267      -8.011 416.943 -33.458 
ATOM   5485  N9   DA A 267      -8.997 416.869 -34.573 
ATOM   5486  C8   DA A 267     -10.359 416.950 -34.507 
ATOM   5487  N7   DA A 267     -10.946 416.852 -35.660 
ATOM   5488  C5   DA A 267      -9.897 416.693 -36.557 
ATOM   5489  C6   DA A 267      -9.861 416.532 -37.952 
ATOM   5490  N6   DA A 267     -10.957 416.504 -38.723 
ATOM   5491  N1   DA A 267      -8.652 416.402 -38.528 
ATOM   5492  C2   DA A 267      -7.565 416.430 -37.757 
ATOM   5493  N3   DA A 267      -7.477 416.574 -36.452 
ATOM   5494  C4   DA A 267      -8.701 416.703 -35.900 
ATOM   5495  P    DT A 268      -5.531 418.980 -30.662 
ATOM   5496  OP1  DT A 268      -4.926 418.385 -29.449 
ATOM   5497  OP2  DT A 268      -6.545 420.032 -30.432 
ATOM   5498  O5'  DT A 268      -4.377 419.546 -31.616 
ATOM   5499  C5'  DT A 268      -3.744 418.653 -32.552 
ATOM   5500  C4'  DT A 268      -3.593 419.334 -33.898 
ATOM   5501  O4'  DT A 268      -4.763 419.155 -34.746 
ATOM   5502  C3'  DT A 268      -3.396 420.850 -33.857 
ATOM   5503  O3'  DT A 268      -2.489 421.223 -34.888 
ATOM   5504  C2'  DT A 268      -4.772 421.428 -34.188 
ATOM   5505  C1'  DT A 268      -5.130 420.420 -35.276 
ATOM   5506  N1   DT A 268      -6.583 420.382 -35.601 
ATOM   5507  C2   DT A 268      -6.925 420.134 -36.909 
ATOM   5508  O2   DT A 268      -6.099 419.950 -37.787 
ATOM   5509  N3   DT A 268      -8.280 420.107 -37.173 
ATOM   5510  C4   DT A 268      -9.296 420.301 -36.259 
ATOM   5511  O4   DT A 268     -10.476 420.253 -36.615 
ATOM   5512  C5   DT A 268      -8.839 420.554 -34.914 
ATOM   5513  C7   DT A 268      -9.881 420.777 -33.856 
ATOM   5514  C6   DT A 268      -7.527 420.587 -34.629 
ATOM   5515  P    DT A 269      -1.404 422.363 -34.590 
ATOM   5516  OP1  DT A 269      -0.229 421.765 -33.918 
ATOM   5517  OP2  DT A 269      -2.051 423.492 -33.886 
ATOM   5518  O5'  DT A 269      -1.005 422.813 -36.073 
ATOM   5519  C5'  DT A 269      -1.075 421.846 -37.138 
ATOM   5520  C4'  DT A 269      -1.712 422.472 -38.364 
ATOM   5521  O4'  DT A 269      -3.162 422.350 -38.359 
ATOM   5522  C3'  DT A 269      -1.468 423.969 -38.549 
ATOM   5523  O3'  DT A 269      -1.320 424.243 -39.937 
ATOM   5524  C2'  DT A 269      -2.753 424.635 -38.057 
ATOM   5525  C1'  DT A 269      -3.720 423.620 -38.661 
ATOM   5526  N1   DT A 269      -5.089 423.676 -38.078 
ATOM   5527  C2   DT A 269      -6.140 423.412 -38.923 
ATOM   5528  O2   DT A 269      -5.991 423.140 -40.101 
ATOM   5529  N3   DT A 269      -7.394 423.474 -38.346 
ATOM   5530  C4   DT A 269      -7.676 423.770 -37.029 
ATOM   5531  O4   DT A 269      -8.841 423.796 -36.627 
ATOM   5532  C5   DT A 269      -6.508 424.033 -36.221 
ATOM   5533  C7   DT A 269      -6.726 424.365 -34.774 
ATOM   5534  C6   DT A 269      -5.277 423.980 -36.755 
ATOM   5535  P    DG A 270      -0.222 425.311 -40.405 
ATOM   5536  OP1  DG A 270       1.099 424.652 -40.502 
ATOM   5537  OP2  DG A 270      -0.290 426.505 -39.535 
ATOM   5538  O5'  DG A 270      -0.748 425.682 -41.870 
ATOM   5539  C5'  DG A 270      -1.466 424.690 -42.627 
ATOM   5540  C4'  DG A 270      -2.673 425.320 -43.293 
ATOM   5541  O4'  DG A 270      -3.851 425.303 -42.437 
ATOM   5542  C3'  DG A 270      -2.524 426.789 -43.688 
ATOM   5543  O3'  DG A 270      -3.205 427.007 -44.917 
ATOM   5544  C2'  DG A 270      -3.252 427.561 -42.586 
ATOM   5545  C1'  DG A 270      -4.428 426.600 -42.445 
ATOM   5546  N9   DG A 270      -5.195 426.773 -41.179 
ATOM   5547  C8   DG A 270      -4.741 427.126 -39.927 
ATOM   5548  N7   DG A 270      -5.683 427.193 -39.018 
ATOM   5549  C5   DG A 270      -6.842 426.861 -39.716 
ATOM   5550  C6   DG A 270      -8.184 426.763 -39.265 
ATOM   5551  O6   DG A 270      -8.633 426.952 -38.138 
ATOM   5552  N1   DG A 270      -9.048 426.397 -40.306 
ATOM   5553  C2   DG A 270      -8.666 426.157 -41.611 
ATOM   5554  N2   DG A 270      -9.644 425.818 -42.456 
ATOM   5555  N3   DG A 270      -7.407 426.248 -42.034 
ATOM   5556  C4   DG A 270      -6.555 426.603 -41.036 
ATOM   5557  P    DA A 271      -2.546 427.976 -46.007 
ATOM   5558  OP1  DA A 271      -1.558 427.221 -46.810 
ATOM   5559  OP2  DA A 271      -2.045 429.200 -45.344 
ATOM   5560  O5'  DA A 271      -3.813 428.338 -46.915 
ATOM   5561  C5'  DA A 271      -4.877 427.376 -47.044 
ATOM   5562  C4'  DA A 271      -6.220 428.069 -46.925 
ATOM   5563  O4'  DA A 271      -6.675 428.165 -45.545 
ATOM   5564  C3'  DA A 271      -6.272 429.510 -47.431 
ATOM   5565  O3'  DA A 271      -7.533 429.736 -48.048 
ATOM   5566  C2'  DA A 271      -6.188 430.367 -46.168 
ATOM   5567  C1'  DA A 271      -7.097 429.498 -45.304 
ATOM   5568  N9   DA A 271      -6.972 429.767 -43.845 
ATOM   5569  C8   DA A 271      -5.857 430.123 -43.140 
ATOM   5570  N7   DA A 271      -6.069 430.289 -41.871 
ATOM   5571  C5   DA A 271      -7.423 430.023 -41.720 
ATOM   5572  C6   DA A 271      -8.270 430.027 -40.601 
ATOM   5573  N6   DA A 271      -7.855 430.322 -39.360 
ATOM   5574  N1   DA A 271      -9.564 429.717 -40.802 
ATOM   5575  C2   DA A 271      -9.971 429.424 -42.037 
ATOM   5576  N3   DA A 271      -9.275 429.389 -43.153 
ATOM   5577  C4   DA A 271      -7.984 429.703 -42.923 
ATOM   5578  P    DT A 272      -7.599 430.620 -49.381 
ATOM   5579  OP1  DT A 272      -7.297 429.771 -50.554 
ATOM   5580  OP2  DT A 272      -6.757 431.826 -49.218 
ATOM   5581  O5'  DT A 272      -9.141 431.043 -49.404 
ATOM   5582  C5'  DT A 272     -10.117 430.156 -48.825 
ATOM   5583  C4'  DT A 272     -11.109 430.948 -47.994 
ATOM   5584  O4'  DT A 272     -10.667 431.121 -46.617 
ATOM   5585  C3'  DT A 272     -11.389 432.372 -48.473 
ATOM   5586  O3'  DT A 272     -12.764 432.668 -48.255 
ATOM   5587  C2'  DT A 272     -10.549 433.261 -47.557 
ATOM   5588  C1'  DT A 272     -10.815 432.488 -46.269 
ATOM   5589  N1   DT A 272      -9.849 432.794 -45.176 
ATOM   5590  C2   DT A 272     -10.335 432.783 -43.891 
ATOM   5591  O2   DT A 272     -11.498 432.537 -43.624 
ATOM   5592  N3   DT A 272      -9.411 433.072 -42.905 
ATOM   5593  C4   DT A 272      -8.076 433.363 -43.095 
ATOM   5594  O4   DT A 272      -7.344 433.606 -42.132 
ATOM   5595  C5   DT A 272      -7.661 433.351 -44.478 
ATOM   5596  C7   DT A 272      -6.222 433.659 -44.772 
ATOM   5597  C6   DT A 272      -8.537 433.074 -45.456 
ATOM   5598  P    DA A 273     -13.560 433.511 -49.358 
ATOM   5599  OP1  DA A 273     -14.035 432.605 -50.427 
ATOM   5600  OP2  DA A 273     -12.734 434.658 -49.798 
ATOM   5601  O5'  DA A 273     -14.808 434.043 -48.509 
ATOM   5602  C5'  DA A 273     -15.295 433.248 -47.411 
ATOM   5603  C4'  DA A 273     -15.582 434.135 -46.216 
ATOM   5604  O4'  DA A 273     -14.412 434.320 -45.369 
ATOM   5605  C3'  DA A 273     -16.032 435.560 -46.538 
ATOM   5606  O3'  DA A 273     -17.006 435.961 -45.583 
ATOM   5607  C2'  DA A 273     -14.781 436.415 -46.344 
ATOM   5608  C1'  DA A 273     -14.274 435.706 -45.093 
ATOM   5609  N9   DA A 273     -12.840 435.976 -44.790 
ATOM   5610  C8   DA A 273     -11.811 436.174 -45.664 
ATOM   5611  N7   DA A 273     -10.669 436.390 -45.090 
ATOM   5612  C5   DA A 273     -10.959 436.331 -43.734 
ATOM   5613  C6   DA A 273     -10.162 436.480 -42.587 
ATOM   5614  N6   DA A 273      -8.846 436.729 -42.627 
ATOM   5615  N1   DA A 273     -10.770 436.362 -41.391 
ATOM   5616  C2   DA A 273     -12.079 436.114 -41.357 
ATOM   5617  N3   DA A 273     -12.920 435.957 -42.355 
ATOM   5618  C4   DA A 273     -12.287 436.079 -43.541 
ATOM   5619  P    DA A 274     -18.264 436.824 -46.071 
ATOM   5620  OP1  DA A 274     -19.309 435.919 -46.600 
ATOM   5621  OP2  DA A 274     -17.806 437.892 -46.987 
ATOM   5622  O5'  DA A 274     -18.757 437.471 -44.693 
ATOM   5623  C5'  DA A 274     -18.542 436.749 -43.466 
ATOM   5624  C4'  DA A 274     -18.041 437.692 -42.392 
ATOM   5625  O4'  DA A 274     -16.590 437.820 -42.397 
ATOM   5626  C3'  DA A 274     -18.538 439.135 -42.487 
ATOM   5627  O3'  DA A 274     -18.753 439.636 -41.173 
ATOM   5628  C2'  DA A 274     -17.376 439.904 -43.117 
ATOM   5629  C1'  DA A 274     -16.262 439.200 -42.348 
ATOM   5630  N9   DA A 274     -14.912 439.376 -42.954 
ATOM   5631  C8   DA A 274     -14.582 439.471 -44.276 
ATOM   5632  N7   DA A 274     -13.311 439.622 -44.488 
ATOM   5633  C5   DA A 274     -12.756 439.629 -43.216 
ATOM   5634  C6   DA A 274     -11.435 439.756 -42.760 
ATOM   5635  N6   DA A 274     -10.381 439.909 -43.575 
ATOM   5636  N1   DA A 274     -11.233 439.722 -41.429 
ATOM   5637  C2   DA A 274     -12.283 439.569 -40.624 
ATOM   5638  N3   DA A 274     -13.555 439.441 -40.933 
ATOM   5639  C4   DA A 274     -13.729 439.479 -42.270 
ATOM   5640  P    DG A 275     -20.022 440.570 -40.898 
ATOM   5641  OP1  DG A 275     -21.216 439.727 -40.657 
ATOM   5642  OP2  DG A 275     -20.144 441.574 -41.978 
ATOM   5643  O5'  DG A 275     -19.593 441.295 -39.538 
ATOM   5644  C5'  DG A 275     -18.729 440.600 -38.620 
ATOM   5645  C4'  DG A 275     -17.657 441.539 -38.104 
ATOM   5646  O4'  DG A 275     -16.479 441.562 -38.960 
ATOM   5647  C3'  DG A 275     -18.059 443.010 -37.991 
ATOM   5648  O3'  DG A 275     -17.445 443.568 -36.835 
ATOM   5649  C2'  DG A 275     -17.455 443.672 -39.229 
ATOM   5650  C1'  DG A 275     -16.130 442.915 -39.206 
ATOM   5651  N9   DG A 275     -15.384 442.974 -40.493 
ATOM   5652  C8   DG A 275     -15.871 443.004 -41.781 
ATOM   5653  N7   DG A 275     -14.940 443.056 -42.703 
ATOM   5654  C5   DG A 275     -13.752 443.063 -41.974 
ATOM   5655  C6   DG A 275     -12.406 443.111 -42.420 
ATOM   5656  O6   DG A 275     -11.977 443.158 -43.571 
ATOM   5657  N1   DG A 275     -11.508 443.100 -41.343 
ATOM   5658  C2   DG A 275     -11.865 443.049 -40.010 
ATOM   5659  N2   DG A 275     -10.859 443.046 -39.133 
ATOM   5660  N3   DG A 275     -13.129 443.003 -39.592 
ATOM   5661  C4   DG A 275     -14.011 443.014 -40.624 
ATOM   5662  P    DG A 276     -18.276 444.599 -35.937 
ATOM   5663  OP1  DG A 276     -19.135 443.852 -34.991 
ATOM   5664  OP2  DG A 276     -18.967 445.573 -36.810 
ATOM   5665  O5'  DG A 276     -17.103 445.335 -35.134 
ATOM   5666  C5'  DG A 276     -15.895 444.609 -34.844 
ATOM   5667  C4'  DG A 276     -14.686 445.485 -35.113 
ATOM   5668  O4'  DG A 276     -14.232 445.395 -36.493 
ATOM   5669  C3'  DG A 276     -14.888 446.983 -34.888 
ATOM   5670  O3'  DG A 276     -13.693 447.532 -34.346 
ATOM   5671  C2'  DG A 276     -15.097 447.560 -36.288 
ATOM   5672  C1'  DG A 276     -14.039 446.711 -36.988 
ATOM   5673  N9   DG A 276     -14.184 446.674 -38.470 
ATOM   5674  C8   DG A 276     -15.331 446.697 -39.233 
ATOM   5675  N7   DG A 276     -15.114 446.653 -40.526 
ATOM   5676  C5   DG A 276     -13.724 446.598 -40.625 
ATOM   5677  C6   DG A 276     -12.892 446.534 -41.773 
ATOM   5678  O6   DG A 276     -13.216 446.513 -42.957 
ATOM   5679  N1   DG A 276     -11.535 446.493 -41.420 
ATOM   5680  C2   DG A 276     -11.048 446.511 -40.128 
ATOM   5681  N2   DG A 276      -9.720 446.464 -40.003 
ATOM   5682  N3   DG A 276     -11.829 446.570 -39.052 
ATOM   5683  C4   DG A 276     -13.148 446.610 -39.377 
ATOM   5684  P    DT A 277     -13.801 448.650 -33.205 
ATOM   5685  OP1  DT A 277     -13.974 447.998 -31.887 
ATOM   5686  OP2  DT A 277     -14.833 449.642 -33.579 
ATOM   5687  O5'  DT A 277     -12.352 449.324 -33.286 
ATOM   5688  C5'  DT A 277     -11.232 448.523 -33.704 
ATOM   5689  C4'  DT A 277     -10.376 449.301 -34.684 
ATOM   5690  O4'  DT A 277     -10.818 449.133 -36.062 
ATOM   5691  C3'  DT A 277     -10.348 450.816 -34.487 
ATOM   5692  O3'  DT A 277      -9.042 451.295 -34.780 
ATOM   5693  C2'  DT A 277     -11.312 451.361 -35.541 
ATOM   5694  C1'  DT A 277     -10.898 450.416 -36.665 
ATOM   5695  N1   DT A 277     -11.883 450.342 -37.779 
ATOM   5696  C2   DT A 277     -11.383 450.171 -39.047 
ATOM   5697  O2   DT A 277     -10.190 450.080 -39.283 
ATOM   5698  N3   DT A 277     -12.326 450.108 -40.055 
ATOM   5699  C4   DT A 277     -13.694 450.199 -39.902 
ATOM   5700  O4   DT A 277     -14.440 450.129 -40.880 
ATOM   5701  C5   DT A 277     -14.124 450.378 -38.535 
ATOM   5702  C7   DT A 277     -15.599 450.487 -38.279 
ATOM   5703  C6   DT A 277     -13.228 450.443 -37.536 
ATOM   5704  P    DA A 278      -8.417 452.453 -33.868 
ATOM   5705  OP1  DA A 278      -7.812 451.858 -32.655 
ATOM   5706  OP2  DA A 278      -9.432 453.505 -33.639 
ATOM   5707  O5'  DA A 278      -7.264 453.019 -34.822 
ATOM   5708  C5'  DA A 278      -6.631 452.126 -35.759 
ATOM   5709  C4'  DA A 278      -6.479 452.808 -37.104 
ATOM   5710  O4'  DA A 278      -7.650 452.628 -37.953 
ATOM   5711  C3'  DA A 278      -6.282 454.323 -37.064 
ATOM   5712  O3'  DA A 278      -5.375 454.696 -38.094 
ATOM   5713  C2'  DA A 278      -7.658 454.901 -37.395 
ATOM   5714  C1'  DA A 278      -8.017 453.893 -38.482 
ATOM   5715  N9   DA A 278      -9.470 453.855 -38.807 
ATOM   5716  C8   DA A 278     -10.532 454.036 -37.969 
ATOM   5717  N7   DA A 278     -11.686 453.943 -38.555 
ATOM   5718  C5   DA A 278     -11.366 453.680 -39.880 
ATOM   5719  C6   DA A 278     -12.158 453.472 -41.022 
ATOM   5720  N6   DA A 278     -13.498 453.498 -41.008 
ATOM   5721  N1   DA A 278     -11.520 453.236 -42.183 
ATOM   5722  C2   DA A 278     -10.188 453.211 -42.191 
ATOM   5723  N3   DA A 278      -9.349 453.390 -41.196 
ATOM   5724  C4   DA A 278     -10.012 453.625 -40.045 
ATOM   5725  P    DA A 279      -4.290 455.836 -37.797 
ATOM   5726  OP1  DA A 279      -3.115 455.238 -37.124 
ATOM   5727  OP2  DA A 279      -4.938 456.965 -37.093 
ATOM   5728  O5'  DA A 279      -3.891 456.286 -39.279 
ATOM   5729  C5'  DA A 279      -3.962 455.320 -40.345 
ATOM   5730  C4'  DA A 279      -4.598 455.945 -41.570 
ATOM   5731  O4'  DA A 279      -6.049 455.823 -41.565 
ATOM   5732  C3'  DA A 279      -4.354 457.442 -41.755 
ATOM   5733  O3'  DA A 279      -4.206 457.716 -43.143 
ATOM   5734  C2'  DA A 279      -5.640 458.108 -41.264 
ATOM   5735  C1'  DA A 279      -6.606 457.093 -41.868 
ATOM   5736  N9   DA A 279      -7.975 457.149 -41.285 
ATOM   5737  C8   DA A 279      -8.339 457.433 -40.000 
ATOM   5738  N7   DA A 279      -9.620 457.405 -39.797 
ATOM   5739  C5   DA A 279     -10.146 457.077 -41.039 
ATOM   5740  C6   DA A 279     -11.464 456.890 -41.491 
ATOM   5741  N6   DA A 279     -12.540 457.013 -40.701 
ATOM   5742  N1   DA A 279     -11.634 456.572 -42.787 
ATOM   5743  C2   DA A 279     -10.561 456.450 -43.566 
ATOM   5744  N3   DA A 279      -9.291 456.600 -43.259 
ATOM   5745  C4   DA A 279      -9.147 456.919 -41.956 
ATOM   5746  P    DC A 280      -3.109 458.784 -43.611 
ATOM   5747  OP1  DC A 280      -1.787 458.125 -43.708 
ATOM   5748  OP2  DC A 280      -3.176 459.978 -42.742 
ATOM   5749  O5'  DC A 280      -3.635 459.156 -45.076 
ATOM   5750  C5'  DC A 280      -4.352 458.163 -45.834 
ATOM   5751  C4'  DC A 280      -5.559 458.793 -46.500 
ATOM   5752  O4'  DC A 280      -6.738 458.776 -45.644 
ATOM   5753  C3'  DC A 280      -5.411 460.262 -46.894 
ATOM   5754  O3'  DC A 280      -6.091 460.480 -48.124 
ATOM   5755  C2'  DC A 280      -6.138 461.034 -45.793 
ATOM   5756  C1'  DC A 280      -7.315 460.073 -45.652 
ATOM   5757  N1   DC A 280      -8.081 460.246 -44.386 
ATOM   5758  C2   DC A 280      -9.457 460.031 -44.426 
ATOM   5759  O2   DC A 280      -9.980 459.709 -45.499 
ATOM   5760  N3   DC A 280     -10.174 460.185 -43.283 
ATOM   5761  C4   DC A 280      -9.570 460.535 -42.140 
ATOM   5762  N4   DC A 280     -10.312 460.672 -41.053 
ATOM   5763  C5   DC A 280      -8.156 460.761 -42.078 
ATOM   5764  C6   DC A 280      -7.457 460.603 -43.231 
ATOM   5765  P    DA A 281      -5.432 461.449 -49.214 
ATOM   5766  OP1  DA A 281      -4.444 460.694 -50.017 
ATOM   5767  OP2  DA A 281      -4.931 462.673 -48.551 
ATOM   5768  O5'  DA A 281      -6.700 461.811 -50.122 
ATOM   5769  C5'  DA A 281      -7.764 460.849 -50.251 
ATOM   5770  C4'  DA A 281      -9.107 461.542 -50.131 
ATOM   5771  O4'  DA A 281      -9.561 461.638 -48.751 
ATOM   5772  C3'  DA A 281      -9.158 462.983 -50.637 
ATOM   5773  O3'  DA A 281     -10.420 463.209 -51.254 
ATOM   5774  C2'  DA A 281      -9.075 463.840 -49.375 
ATOM   5775  C1'  DA A 281      -9.983 462.971 -48.511 
ATOM   5776  N9   DA A 281      -9.858 463.240 -47.051 
ATOM   5777  C8   DA A 281      -8.743 463.596 -46.347 
ATOM   5778  N7   DA A 281      -8.956 463.762 -45.078 
ATOM   5779  C5   DA A 281     -10.309 463.496 -44.927 
ATOM   5780  C6   DA A 281     -11.156 463.500 -43.807 
ATOM   5781  N6   DA A 281     -10.742 463.795 -42.567 
ATOM   5782  N1   DA A 281     -12.451 463.190 -44.009 
ATOM   5783  C2   DA A 281     -12.857 462.898 -45.243 
ATOM   5784  N3   DA A 281     -12.162 462.862 -46.360 
ATOM   5785  C4   DA A 281     -10.871 463.177 -46.130 
ATOM   5786  P    DA A 282     -10.486 464.093 -52.587 
ATOM   5787  OP1  DA A 282     -10.184 463.244 -53.761 
ATOM   5788  OP2  DA A 282      -9.643 465.299 -52.424 
ATOM   5789  O5'  DA A 282     -12.028 464.516 -52.611 
ATOM   5790  C5'  DA A 282     -13.004 463.629 -52.031 
ATOM   5791  C4'  DA A 282     -13.995 464.421 -51.201 
ATOM   5792  O4'  DA A 282     -13.553 464.594 -49.824 
ATOM   5793  C3'  DA A 282     -14.276 465.845 -51.679 
ATOM   5794  O3'  DA A 282     -15.650 466.142 -51.461 
ATOM   5795  C2'  DA A 282     -13.436 466.734 -50.764 
ATOM   5796  C1'  DA A 282     -13.701 465.961 -49.475 
ATOM   5797  N9   DA A 282     -12.736 466.267 -48.383 
ATOM   5798  C8   DA A 282     -11.407 466.565 -48.484 
ATOM   5799  N7   DA A 282     -10.830 466.786 -47.343 
ATOM   5800  C5   DA A 282     -11.851 466.624 -46.416 
ATOM   5801  C6   DA A 282     -11.883 466.725 -45.016 
ATOM   5802  N6   DA A 282     -10.810 467.029 -44.271 
ATOM   5803  N1   DA A 282     -13.062 466.502 -44.405 
ATOM   5804  C2   DA A 282     -14.124 466.200 -45.150 
ATOM   5805  N3   DA A 282     -14.214 466.078 -46.457 
ATOM   5806  C4   DA A 282     -13.021 466.307 -47.043 
ATOM   5807  P    DG A 283     -16.447 466.985 -52.564 
ATOM   5808  OP1  DG A 283     -16.922 466.078 -53.634 
ATOM   5809  OP2  DG A 283     -15.621 468.131 -53.005 
ATOM   5810  O5'  DG A 283     -17.694 467.516 -51.716 
ATOM   5811  C5'  DG A 283     -18.181 466.721 -50.618 
ATOM   5812  C4'  DG A 283     -18.468 467.608 -49.423 
ATOM   5813  O4'  DG A 283     -17.299 467.793 -48.575 
ATOM   5814  C3'  DG A 283     -18.919 469.033 -49.744 
ATOM   5815  O3'  DG A 283     -19.893 469.435 -48.789 
ATOM   5816  C2'  DG A 283     -17.667 469.888 -49.551 
ATOM   5817  C1'  DG A 283     -17.160 469.179 -48.300 
ATOM   5818  N9   DG A 283     -15.727 469.449 -47.996 
ATOM   5819  C8   DG A 283     -14.677 469.651 -48.864 
ATOM   5820  N7   DG A 283     -13.527 469.868 -48.271 
ATOM   5821  C5   DG A 283     -13.840 469.806 -46.913 
ATOM   5822  C6   DG A 283     -13.005 469.961 -45.776 
ATOM   5823  O6   DG A 283     -11.800 470.190 -45.730 
ATOM   5824  N1   DG A 283     -13.731 469.821 -44.585 
ATOM   5825  C2   DG A 283     -15.087 469.564 -44.505 
ATOM   5826  N2   DG A 283     -15.592 469.465 -43.272 
ATOM   5827  N3   DG A 283     -15.868 469.417 -45.572 
ATOM   5828  C4   DG A 283     -15.179 469.551 -46.735 
ATOM   5829  P    DT A 284     -21.150 470.297 -49.278 
ATOM   5830  OP1  DT A 284     -22.196 469.393 -49.806 
ATOM   5831  OP2  DT A 284     -20.693 471.366 -50.193 
ATOM   5832  O5'  DT A 284     -21.644 470.944 -47.900 
ATOM   5833  C5'  DT A 284     -21.429 470.222 -46.673 
ATOM   5834  C4'  DT A 284     -20.927 471.165 -45.599 
ATOM   5835  O4'  DT A 284     -19.476 471.293 -45.603 
ATOM   5836  C3'  DT A 284     -21.425 472.608 -45.694 
ATOM   5837  O3'  DT A 284     -21.639 473.109 -44.380 
ATOM   5838  C2'  DT A 284     -20.262 473.377 -46.324 
ATOM   5839  C1'  DT A 284     -19.148 472.673 -45.554 
ATOM   5840  N1   DT A 284     -17.799 472.849 -46.160 
ATOM   5841  C2   DT A 284     -16.732 472.931 -45.299 
ATOM   5842  O2   DT A 284     -16.851 472.866 -44.087 
ATOM   5843  N3   DT A 284     -15.497 473.095 -45.897 
ATOM   5844  C4   DT A 284     -15.249 473.182 -47.251 
ATOM   5845  O4   DT A 284     -14.098 473.329 -47.668 
ATOM   5846  C5   DT A 284     -16.430 473.086 -48.075 
ATOM   5847  C7   DT A 284     -16.249 473.170 -49.561 
ATOM   5848  C6   DT A 284     -17.644 472.926 -47.519 
ATOM   5849  P    DC A 285     -22.909 474.044 -44.104 
ATOM   5850  OP1  DC A 285     -24.102 473.200 -43.864 
ATOM   5851  OP2  DC A 285     -23.031 475.047 -45.185 
ATOM   5852  O5'  DC A 285     -22.479 474.768 -42.745 
ATOM   5853  C5'  DC A 285     -21.615 474.073 -41.826 
ATOM   5854  C4'  DC A 285     -20.544 475.012 -41.310 
ATOM   5855  O4'  DC A 285     -19.366 475.035 -42.167 
ATOM   5856  C3'  DC A 285     -20.945 476.483 -41.198 
ATOM   5857  O3'  DC A 285     -20.331 477.041 -40.042 
ATOM   5858  C2'  DC A 285     -20.341 477.145 -42.435 
ATOM   5859  C1'  DC A 285     -19.016 476.388 -42.412 
ATOM   5860  N1   DC A 285     -18.270 476.447 -43.700 
ATOM   5861  C2   DC A 285     -16.879 476.481 -43.644 
ATOM   5862  O2   DC A 285     -16.326 476.460 -42.537 
ATOM   5863  N3   DC A 285     -16.181 476.536 -44.806 
ATOM   5864  C4   DC A 285     -16.816 476.557 -45.984 
ATOM   5865  N4   DC A 285     -16.090 476.610 -47.090 
ATOM   5866  C5   DC A 285     -18.247 476.523 -46.064 
ATOM   5867  C6   DC A 285     -18.927 476.469 -44.891 
ATOM   5868  P    DG A 286     -21.163 478.072 -39.143 
ATOM   5869  OP1  DG A 286     -22.022 477.326 -38.197 
ATOM   5870  OP2  DG A 286     -21.853 479.046 -40.017 
ATOM   5871  O5'  DG A 286     -19.990 478.808 -38.340 
ATOM   5872  C5'  DG A 286     -18.781 478.082 -38.050 
ATOM   5873  C4'  DG A 286     -17.573 478.958 -38.320 
ATOM   5874  O4'  DG A 286     -17.119 478.868 -39.700 
ATOM   5875  C3'  DG A 286     -17.775 480.456 -38.095 
ATOM   5876  O3'  DG A 286     -16.580 481.005 -37.552 
ATOM   5877  C2'  DG A 286     -17.983 481.033 -39.495 
ATOM   5878  C1'  DG A 286     -16.926 480.184 -40.195 
ATOM   5879  N9   DG A 286     -17.071 480.148 -41.677 
ATOM   5880  C8   DG A 286     -18.218 480.170 -42.440 
ATOM   5881  N7   DG A 286     -18.000 480.126 -43.733 
ATOM   5882  C5   DG A 286     -16.611 480.071 -43.832 
ATOM   5883  C6   DG A 286     -15.778 480.007 -44.980 
ATOM   5884  O6   DG A 286     -16.102 479.986 -46.164 
ATOM   5885  N1   DG A 286     -14.422 479.966 -44.627 
ATOM   5886  C2   DG A 286     -13.935 479.984 -43.335 
ATOM   5887  N2   DG A 286     -12.606 479.937 -43.210 
ATOM   5888  N3   DG A 286     -14.716 480.043 -42.259 
ATOM   5889  C4   DG A 286     -16.034 480.083 -42.584 
ATOM   5890  P    DA A 287     -16.687 482.123 -36.412 
ATOM   5891  OP1  DA A 287     -16.861 481.471 -35.094 
ATOM   5892  OP2  DA A 287     -17.719 483.115 -36.786 
ATOM   5893  O5'  DA A 287     -15.239 482.798 -36.493 
ATOM   5894  C5'  DA A 287     -14.118 481.996 -36.911 
ATOM   5895  C4'  DA A 287     -13.262 482.774 -37.891 
ATOM   5896  O4'  DA A 287     -13.705 482.607 -39.268 
ATOM   5897  C3'  DA A 287     -13.235 484.289 -37.694 
ATOM   5898  O3'  DA A 287     -11.928 484.768 -37.987 
ATOM   5899  C2'  DA A 287     -14.199 484.834 -38.748 
ATOM   5900  C1'  DA A 287     -13.784 483.889 -39.871 
ATOM   5901  N9   DA A 287     -14.770 483.815 -40.986 
ATOM   5902  C8   DA A 287     -16.132 483.897 -40.921 
ATOM   5903  N7   DA A 287     -16.719 483.798 -42.074 
ATOM   5904  C5   DA A 287     -15.671 483.639 -42.970 
ATOM   5905  C6   DA A 287     -15.635 483.478 -44.365 
ATOM   5906  N6   DA A 287     -16.730 483.450 -45.136 
ATOM   5907  N1   DA A 287     -14.425 483.348 -44.941 
ATOM   5908  C2   DA A 287     -13.338 483.376 -44.170 
ATOM   5909  N3   DA A 287     -13.250 483.520 -42.866 
ATOM   5910  C4   DA A 287     -14.474 483.649 -42.313 
ATOM   5911  P    DT A 288     -11.304 485.926 -37.075 
ATOM   5912  OP1  DT A 288     -10.699 485.332 -35.862 
ATOM   5913  OP2  DT A 288     -12.318 486.978 -36.846 
ATOM   5914  O5'  DT A 288     -10.150 486.492 -38.029 
ATOM   5915  C5'  DT A 288      -9.517 485.599 -38.965 
ATOM   5916  C4'  DT A 288      -9.366 486.281 -40.311 
ATOM   5917  O4'  DT A 288     -10.536 486.101 -41.159 
ATOM   5918  C3'  DT A 288      -9.169 487.796 -40.271 
ATOM   5919  O3'  DT A 288      -8.262 488.170 -41.301 
ATOM   5920  C2'  DT A 288     -10.545 488.374 -40.601 
ATOM   5921  C1'  DT A 288     -10.903 487.366 -41.689 
ATOM   5922  N1   DT A 288     -12.356 487.328 -42.014 
ATOM   5923  C2   DT A 288     -12.698 487.080 -43.322 
ATOM   5924  O2   DT A 288     -11.872 486.896 -44.200 
ATOM   5925  N3   DT A 288     -14.053 487.053 -43.586 
ATOM   5926  C4   DT A 288     -15.070 487.247 -42.673 
ATOM   5927  O4   DT A 288     -16.249 487.199 -43.028 
ATOM   5928  C5   DT A 288     -14.612 487.500 -41.327 
ATOM   5929  C7   DT A 288     -15.654 487.724 -40.270 
ATOM   5930  C6   DT A 288     -13.301 487.533 -41.042 
ATOM   5931  P    DG A 289      -7.177 489.309 -41.004 
ATOM   5932  OP1  DG A 289      -6.002 488.711 -40.331 
ATOM   5933  OP2  DG A 289      -7.824 490.438 -40.299 
ATOM   5934  O5'  DG A 289      -6.778 489.759 -42.486 
ATOM   5935  C5'  DG A 289      -6.848 488.793 -43.551 
ATOM   5936  C4'  DG A 289      -7.485 489.418 -44.777 
ATOM   5937  O4'  DG A 289      -8.936 489.296 -44.772 
ATOM   5938  C3'  DG A 289      -7.241 490.916 -44.962 
ATOM   5939  O3'  DG A 289      -7.093 491.190 -46.350 
ATOM   5940  C2'  DG A 289      -8.526 491.581 -44.470 
ATOM   5941  C1'  DG A 289      -9.493 490.566 -45.074 
ATOM   5942  N9   DG A 289     -10.862 490.622 -44.491 
ATOM   5943  C8   DG A 289     -11.247 490.907 -43.199 
ATOM   5944  N7   DG A 289     -12.544 490.874 -43.009 
ATOM   5945  C5   DG A 289     -13.054 490.545 -44.264 
ATOM   5946  C6   DG A 289     -14.396 490.363 -44.686 
ATOM   5947  O6   DG A 289     -15.429 490.457 -44.029 
ATOM   5948  N1   DG A 289     -14.466 490.035 -46.048 
ATOM   5949  C2   DG A 289     -13.380 489.900 -46.890 
ATOM   5950  N2   DG A 289     -13.657 489.581 -48.157 
ATOM   5951  N3   DG A 289     -12.120 490.070 -46.493 
ATOM   5952  C4   DG A 289     -12.036 490.389 -45.175 
ATOM   5953  P    DG A 290      -5.995 492.257 -46.818 
ATOM   5954  OP1  DG A 290      -4.674 491.598 -46.915 
ATOM   5955  OP2  DG A 290      -6.063 493.451 -45.948 
ATOM   5956  O5'  DG A 290      -6.521 492.629 -48.283 
ATOM   5957  C5'  DG A 290      -7.239 491.636 -49.040 
ATOM   5958  C4'  DG A 290      -8.446 492.266 -49.707 
ATOM   5959  O4'  DG A 290      -9.624 492.249 -48.850 
ATOM   5960  C3'  DG A 290      -8.297 493.735 -50.101 
ATOM   5961  O3'  DG A 290      -8.978 493.953 -51.330 
ATOM   5962  C2'  DG A 290      -9.025 494.507 -49.000 
ATOM   5963  C1'  DG A 290     -10.202 493.546 -48.858 
ATOM   5964  N9   DG A 290     -10.968 493.719 -47.593 
ATOM   5965  C8   DG A 290     -10.514 494.072 -46.341 
ATOM   5966  N7   DG A 290     -11.456 494.139 -45.431 
ATOM   5967  C5   DG A 290     -12.615 493.807 -46.130 
ATOM   5968  C6   DG A 290     -13.957 493.709 -45.678 
ATOM   5969  O6   DG A 290     -14.406 493.898 -44.551 
ATOM   5970  N1   DG A 290     -14.822 493.343 -46.719 
ATOM   5971  C2   DG A 290     -14.439 493.103 -48.024 
ATOM   5972  N2   DG A 290     -15.417 492.764 -48.869 
ATOM   5973  N3   DG A 290     -13.180 493.194 -48.447 
ATOM   5974  C4   DG A 290     -12.329 493.549 -47.449 
ATOM   5975  P    DA A 291      -8.319 494.923 -52.421 
ATOM   5976  OP1  DA A 291      -7.331 494.168 -53.223 
ATOM   5977  OP2  DA A 291      -7.818 496.146 -51.758 
ATOM   5978  O5'  DA A 291      -9.587 495.284 -53.328 
ATOM   5979  C5'  DA A 291     -10.650 494.322 -53.458 
ATOM   5980  C4'  DA A 291     -11.993 495.015 -53.338 
ATOM   5981  O4'  DA A 291     -12.448 495.111 -51.958 
ATOM   5982  C3'  DA A 291     -12.045 496.456 -53.844 
ATOM   5983  O3'  DA A 291     -13.306 496.683 -54.461 
ATOM   5984  C2'  DA A 291     -11.961 497.313 -52.582 
ATOM   5985  C1'  DA A 291     -12.870 496.445 -51.718 
ATOM   5986  N9   DA A 291     -12.745 496.713 -50.258 
ATOM   5987  C8   DA A 291     -11.630 497.069 -49.554 
ATOM   5988  N7   DA A 291     -11.842 497.235 -48.285 
ATOM   5989  C5   DA A 291     -13.196 496.970 -48.134 
ATOM   5990  C6   DA A 291     -14.043 496.974 -47.014 
ATOM   5991  N6   DA A 291     -13.629 497.268 -45.774 
ATOM   5992  N1   DA A 291     -15.337 496.663 -47.216 
ATOM   5993  C2   DA A 291     -15.744 496.371 -48.450 
ATOM   5994  N3   DA A 291     -15.048 496.335 -49.566 
ATOM   5995  C4   DA A 291     -13.758 496.650 -49.337 
ATOM   5996  P    DT A 292     -13.372 497.567 -55.794 
ATOM   5997  OP1  DT A 292     -13.070 496.717 -56.967 
ATOM   5998  OP2  DT A 292     -12.530 498.772 -55.631 
ATOM   5999  O5'  DT A 292     -14.915 497.989 -55.818 
ATOM   6000  C5'  DT A 292     -15.890 497.102 -55.238 
ATOM   6001  C4'  DT A 292     -16.882 497.894 -54.408 
ATOM   6002  O4'  DT A 292     -16.440 498.067 -53.031 
ATOM   6003  C3'  DT A 292     -17.163 499.318 -54.886 
ATOM   6004  O3'  DT A 292     -18.537 499.615 -54.668 
ATOM   6005  C2'  DT A 292     -16.322 500.207 -53.971 
ATOM   6006  C1'  DT A 292     -16.588 499.435 -52.682 
ATOM   6007  N1   DT A 292     -15.622 499.740 -51.590 
ATOM   6008  C2   DT A 292     -16.109 499.729 -50.304 
ATOM   6009  O2   DT A 292     -17.272 499.483 -50.037 
ATOM   6010  N3   DT A 292     -15.184 500.018 -49.319 
ATOM   6011  C4   DT A 292     -13.849 500.309 -49.509 
ATOM   6012  O4   DT A 292     -13.118 500.552 -48.546 
ATOM   6013  C5   DT A 292     -13.434 500.297 -50.891 
ATOM   6014  C7   DT A 292     -11.995 500.605 -51.186 
ATOM   6015  C6   DT A 292     -14.310 500.020 -51.869 
ATOM   6016  P    DT A 293     -19.333 500.458 -55.771 
ATOM   6017  OP1  DT A 293     -19.808 499.551 -56.841 
ATOM   6018  OP2  DT A 293     -18.507 501.604 -56.211 
ATOM   6019  O5'  DT A 293     -20.581 500.989 -54.923 
ATOM   6020  C5'  DT A 293     -21.068 500.194 -53.825 
ATOM   6021  C4'  DT A 293     -21.355 501.081 -52.629 
ATOM   6022  O4'  DT A 293     -20.185 501.266 -51.782 
ATOM   6023  C3'  DT A 293     -21.805 502.506 -52.951 
ATOM   6024  O3'  DT A 293     -22.780 502.908 -51.996 
ATOM   6025  C2'  DT A 293     -20.554 503.361 -52.757 
ATOM   6026  C1'  DT A 293     -20.047 502.652 -51.506 
ATOM   6027  N1   DT A 293     -18.613 502.922 -51.203 
ATOM   6028  C2   DT A 293     -18.256 502.987 -49.878 
ATOM   6029  O2   DT A 293     -19.052 502.835 -48.967 
ATOM   6030  N3   DT A 293     -16.920 503.241 -49.635 
ATOM   6031  C4   DT A 293     -15.937 503.429 -50.585 
ATOM   6032  O4   DT A 293     -14.773 503.650 -50.247 
ATOM   6033  C5   DT A 293     -16.410 503.343 -51.947 
ATOM   6034  C7   DT A 293     -15.404 503.536 -53.043 
ATOM   6035  C6   DT A 293     -17.703 503.098 -52.211 
ATOM   6036  P    DC A 294     -24.037 503.770 -52.484 
ATOM   6037  OP1  DC A 294     -25.082 502.866 -53.013 
ATOM   6038  OP2  DC A 294     -23.580 504.839 -53.400 
ATOM   6039  O5'  DC A 294     -24.530 504.417 -51.107 
ATOM   6040  C5'  DC A 294     -24.316 503.695 -49.880 
ATOM   6041  C4'  DC A 294     -23.814 504.639 -48.805 
ATOM   6042  O4'  DC A 294     -22.363 504.766 -48.810 
ATOM   6043  C3'  DC A 294     -24.311 506.081 -48.901 
ATOM   6044  O3'  DC A 294     -24.526 506.582 -47.587 
ATOM   6045  C2'  DC A 294     -23.149 506.850 -49.530 
ATOM   6046  C1'  DC A 294     -22.035 506.146 -48.761 
ATOM   6047  N1   DC A 294     -20.685 506.323 -49.367 
ATOM   6048  C2   DC A 294     -19.594 506.407 -48.507 
ATOM   6049  O2   DC A 294     -19.788 506.333 -47.288 
ATOM   6050  N3   DC A 294     -18.355 506.569 -49.040 
ATOM   6051  C4   DC A 294     -18.187 506.645 -50.366 
ATOM   6052  N4   DC A 294     -16.960 506.803 -50.837 
ATOM   6053  C5   DC A 294     -19.297 506.561 -51.268 
ATOM   6054  C6   DC A 294     -20.526 506.400 -50.716 
ATOM   6055  P    DC A 295     -25.796 507.517 -47.311 
ATOM   6056  OP1  DC A 295     -26.989 506.674 -47.070 
ATOM   6057  OP2  DC A 295     -25.917 508.520 -48.392 
ATOM   6058  O5'  DC A 295     -25.366 508.242 -45.951 
ATOM   6059  C5'  DC A 295     -24.502 507.546 -45.033 
ATOM   6060  C4'  DC A 295     -23.430 508.485 -44.517 
ATOM   6061  O4'  DC A 295     -22.252 508.508 -45.374 
ATOM   6062  C3'  DC A 295     -23.832 509.956 -44.404 
ATOM   6063  O3'  DC A 295     -23.218 510.514 -43.248 
ATOM   6064  C2'  DC A 295     -23.228 510.618 -45.642 
ATOM   6065  C1'  DC A 295     -21.903 509.862 -45.619 
ATOM   6066  N1   DC A 295     -21.157 509.921 -46.906 
ATOM   6067  C2   DC A 295     -19.766 509.954 -46.850 
ATOM   6068  O2   DC A 295     -19.213 509.933 -45.744 
ATOM   6069  N3   DC A 295     -19.067 510.009 -48.013 
ATOM   6070  C4   DC A 295     -19.703 510.030 -49.190 
ATOM   6071  N4   DC A 295     -18.976 510.083 -50.297 
ATOM   6072  C5   DC A 295     -21.133 509.997 -49.271 
ATOM   6073  C6   DC A 295     -21.813 509.942 -48.098 
ATOM   6074  P    DT A 296     -24.050 511.545 -42.350 
ATOM   6075  OP1  DT A 296     -24.909 510.799 -41.404 
ATOM   6076  OP2  DT A 296     -24.740 512.519 -43.223 
ATOM   6077  O5'  DT A 296     -22.876 512.281 -41.547 
ATOM   6078  C5'  DT A 296     -21.668 511.555 -41.257 
ATOM   6079  C4'  DT A 296     -20.459 512.431 -41.526 
ATOM   6080  O4'  DT A 296     -20.005 512.341 -42.907 
ATOM   6081  C3'  DT A 296     -20.661 513.929 -41.302 
ATOM   6082  O3'  DT A 296     -19.466 514.479 -40.759 
ATOM   6083  C2'  DT A 296     -20.870 514.506 -42.702 
ATOM   6084  C1'  DT A 296     -19.812 513.657 -43.402 
ATOM   6085  N1   DT A 296     -19.958 513.621 -44.884 
ATOM   6086  C2   DT A 296     -18.802 513.557 -45.624 
ATOM   6087  O2   DT A 296     -17.693 513.529 -45.120 
ATOM   6088  N3   DT A 296     -18.976 513.525 -46.994 
ATOM   6089  C4   DT A 296     -20.181 513.552 -47.667 
ATOM   6090  O4   DT A 296     -20.212 513.519 -48.899 
ATOM   6091  C5   DT A 296     -21.337 513.619 -46.804 
ATOM   6092  C7   DT A 296     -22.688 513.652 -47.456 
ATOM   6093  C6   DT A 296     -21.196 513.651 -45.469 
ATOM   6094  P    DC A 297     -19.574 515.596 -39.619 
ATOM   6095  OP1  DC A 297     -19.747 514.944 -38.301 
ATOM   6096  OP2  DC A 297     -20.606 516.588 -39.992 
ATOM   6097  O5'  DC A 297     -18.126 516.271 -39.699 
ATOM   6098  C5'  DC A 297     -17.005 515.469 -40.118 
ATOM   6099  C4'  DC A 297     -16.149 516.247 -41.097 
ATOM   6100  O4'  DC A 297     -16.591 516.080 -42.475 
ATOM   6101  C3'  DC A 297     -16.122 517.762 -40.900 
ATOM   6102  O3'  DC A 297     -14.815 518.241 -41.193 
ATOM   6103  C2'  DC A 297     -17.085 518.307 -41.955 
ATOM   6104  C1'  DC A 297     -16.671 517.362 -43.078 
ATOM   6105  N1   DC A 297     -17.656 517.288 -44.193 
ATOM   6106  C2   DC A 297     -17.165 517.115 -45.484 
ATOM   6107  O2   DC A 297     -15.943 517.030 -45.650 
ATOM   6108  N3   DC A 297     -18.047 517.046 -46.514 
ATOM   6109  C4   DC A 297     -19.364 517.143 -46.292 
ATOM   6110  N4   DC A 297     -20.184 517.069 -47.329 
ATOM   6111  C5   DC A 297     -19.890 517.321 -44.971 
ATOM   6112  C6   DC A 297     -18.992 517.388 -43.956 
ATOM   6113  P    DT A 298     -14.190 519.400 -40.282 
ATOM   6114  OP1  DT A 298     -13.585 518.805 -39.069 
ATOM   6115  OP2  DT A 298     -15.205 520.451 -40.052 
ATOM   6116  O5'  DT A 298     -13.037 519.965 -41.236 
ATOM   6117  C5'  DT A 298     -12.404 519.072 -42.172 
ATOM   6118  C4'  DT A 298     -12.252 519.754 -43.518 
ATOM   6119  O4'  DT A 298     -13.423 519.575 -44.366 
ATOM   6120  C3'  DT A 298     -12.055 521.269 -43.477 
ATOM   6121  O3'  DT A 298     -11.149 521.643 -44.508 
ATOM   6122  C2'  DT A 298     -13.431 521.847 -43.808 
ATOM   6123  C1'  DT A 298     -13.790 520.839 -44.896 
ATOM   6124  N1   DT A 298     -15.243 520.801 -45.221 
ATOM   6125  C2   DT A 298     -15.585 520.553 -46.529 
ATOM   6126  O2   DT A 298     -14.759 520.369 -47.407 
ATOM   6127  N3   DT A 298     -16.940 520.526 -46.793 
ATOM   6128  C4   DT A 298     -17.956 520.720 -45.879 
ATOM   6129  O4   DT A 298     -19.136 520.672 -46.235 
ATOM   6130  C5   DT A 298     -17.498 520.974 -44.534 
ATOM   6131  C7   DT A 298     -18.541 521.197 -43.476 
ATOM   6132  C6   DT A 298     -16.187 521.006 -44.249 
ATOM   6133  P    DC A 299     -10.063 522.782 -44.210 
ATOM   6134  OP1  DC A 299      -8.888 522.185 -43.538 
ATOM   6135  OP2  DC A 299     -10.711 523.911 -43.506 
ATOM   6136  O5'  DC A 299      -9.664 523.232 -45.693 
ATOM   6137  C5'  DC A 299      -9.735 522.266 -46.758 
ATOM   6138  C4'  DC A 299     -10.371 522.891 -47.984 
ATOM   6139  O4'  DC A 299     -11.822 522.769 -47.979 
ATOM   6140  C3'  DC A 299     -10.128 524.389 -48.169 
ATOM   6141  O3'  DC A 299      -9.980 524.663 -49.557 
ATOM   6142  C2'  DC A 299     -11.413 525.054 -47.677 
ATOM   6143  C1'  DC A 299     -12.379 524.039 -48.281 
ATOM   6144  N1   DC A 299     -13.748 524.095 -47.698 
ATOM   6145  C2   DC A 299     -14.824 523.830 -48.541 
ATOM   6146  O2   DC A 299     -14.601 523.561 -49.727 
ATOM   6147  N3   DC A 299     -16.082 523.877 -48.028 
ATOM   6148  C4   DC A 299     -16.281 524.171 -46.738
[truncated: 415,700 more chars]
