# Supplementary material for: Characterization of lncRNA-protein interactions associated with Prostate cancer and Androgen receptors by molecular docking simulations
Source: Biochem Biophys Rep. 2025 Mar 9;42:101959. doi: 10.1016/j.bbrep.2025.101959 (PMC11929892; doi:10.1016/j.bbrep.2025.101959)
Supplement: Multimedia component 87 [file mmc87.zip › bbrep_00101959_model_76.pdb]

REMARK Number:    76
REMARK Ligand:     lig_628dcb8434e2f.pdb
REMARK Contact:     0     0     0
REMARK Score:  -144.14
REMARK RMSD:    791.92
MODEL       76
ATOM      1  N   ALA A  24      30.357  -5.473 -24.875 
ATOM      2  CA  ALA A  24      30.515  -4.000 -24.871 
ATOM      3  CB  ALA A  24      29.364  -3.347 -25.653 
ATOM      4  C   ALA A  24      30.496  -3.471 -23.474 
ATOM      5  O   ALA A  24      31.409  -3.720 -22.690 
ATOM      6  N   GLN A  25      29.435  -2.716 -23.129 
ATOM      7  CA  GLN A  25      29.334  -2.167 -21.810 
ATOM      8  CB  GLN A  25      28.209  -1.135 -21.640 
ATOM      9  CG  GLN A  25      28.449   0.131 -22.464 
ATOM     10  CD  GLN A  25      27.291   1.085 -22.227 
ATOM     11  OE1 GLN A  25      26.895   1.324 -21.089 
ATOM     12  NE2 GLN A  25      26.734   1.652 -23.331 
ATOM     13  C   GLN A  25      29.084  -3.296 -20.876 
ATOM     14  O   GLN A  25      28.668  -4.376 -21.290 
ATOM     15  N   ASP A  26      29.382  -3.075 -19.584 
ATOM     16  CA  ASP A  26      29.211  -4.105 -18.606 
ATOM     17  CB  ASP A  26      30.274  -4.043 -17.495 
ATOM     18  CG  ASP A  26      30.054  -5.171 -16.494 
ATOM     19  OD1 ASP A  26      28.986  -5.191 -15.826 
ATOM     20  OD2 ASP A  26      30.966  -6.032 -16.381 
ATOM     21  C   ASP A  26      27.866  -3.939 -17.988 
ATOM     22  O   ASP A  26      27.612  -2.985 -17.253 
ATOM     23  N   ASN A  27      26.945  -4.872 -18.288 
ATOM     24  CA  ASN A  27      25.662  -4.773 -17.669 
ATOM     25  CB  ASN A  27      24.503  -4.752 -18.683 
ATOM     26  CG  ASN A  27      24.583  -3.452 -19.471 
ATOM     27  OD1 ASN A  27      24.658  -2.366 -18.897 
ATOM     28  ND2 ASN A  27      24.568  -3.560 -20.827 
ATOM     29  C   ASN A  27      25.467  -5.984 -16.812 
ATOM     30  O   ASN A  27      24.473  -6.696 -16.949 
ATOM     31  N   SER A  28      26.402  -6.226 -15.873 
ATOM     32  CA  SER A  28      26.317  -7.361 -15.002 
ATOM     33  CB  SER A  28      27.559  -7.517 -14.112 
ATOM     34  OG  SER A  28      28.707  -7.731 -14.919 
ATOM     35  C   SER A  28      25.149  -7.145 -14.100 
ATOM     36  O   SER A  28      24.492  -8.089 -13.668 
ATOM     37  N   ARG A  29      24.868  -5.864 -13.806 
ATOM     38  CA  ARG A  29      23.821  -5.471 -12.913 
ATOM     39  CB  ARG A  29      23.787  -3.948 -12.704 
ATOM     40  CG  ARG A  29      25.152  -3.369 -12.324 
ATOM     41  CD  ARG A  29      25.113  -1.897 -11.913 
ATOM     42  NE  ARG A  29      26.512  -1.383 -11.942 
ATOM     43  CZ  ARG A  29      27.390  -1.720 -10.952 
ATOM     44  NH1 ARG A  29      27.024  -2.618  -9.991 
ATOM     45  NH2 ARG A  29      28.642  -1.178 -10.929 
ATOM     46  C   ARG A  29      22.506  -5.884 -13.504 
ATOM     47  O   ARG A  29      21.579  -6.255 -12.784 
ATOM     48  N   TYR A  30      22.378  -5.784 -14.840 
ATOM     49  CA  TYR A  30      21.164  -6.163 -15.505 
ATOM     50  CB  TYR A  30      21.186  -5.817 -17.003 
ATOM     51  CG  TYR A  30      19.900  -6.271 -17.606 
ATOM     52  CD1 TYR A  30      18.727  -5.600 -17.348 
ATOM     53  CD2 TYR A  30      19.876  -7.357 -18.449 
ATOM     54  CE1 TYR A  30      17.543  -6.018 -17.911 
ATOM     55  CE2 TYR A  30      18.698  -7.778 -19.016 
ATOM     56  CZ  TYR A  30      17.529  -7.109 -18.746 
ATOM     57  OH  TYR A  30      16.316  -7.539 -19.327 
ATOM     58  C   TYR A  30      20.959  -7.638 -15.363 
ATOM     59  O   TYR A  30      19.855  -8.092 -15.068 
ATOM     60  N   THR A  31      22.033  -8.431 -15.551 
ATOM     61  CA  THR A  31      21.926  -9.861 -15.473 
ATOM     62  CB  THR A  31      23.230 -10.559 -15.736 
ATOM     63  OG1 THR A  31      23.715 -10.225 -17.028 
ATOM     64  CG2 THR A  31      23.003 -12.080 -15.628 
ATOM     65  C   THR A  31      21.490 -10.229 -14.091 
ATOM     66  O   THR A  31      20.646 -11.105 -13.907 
ATOM     67  N   HIS A  32      22.064  -9.557 -13.079 
ATOM     68  CA  HIS A  32      21.744  -9.842 -11.711 
ATOM     69  ND1 HIS A  32      22.771 -10.826  -8.882 
ATOM     70  CG  HIS A  32      22.450  -9.554  -9.301 
ATOM     71  CB  HIS A  32      22.623  -9.069 -10.710 
ATOM     72  NE2 HIS A  32      22.010  -9.743  -7.096 
ATOM     73  CD2 HIS A  32      21.986  -8.905  -8.198 
ATOM     74  CE1 HIS A  32      22.488 -10.885  -7.556 
ATOM     75  C   HIS A  32      20.311  -9.481 -11.477 
ATOM     76  O   HIS A  32      19.604 -10.145 -10.722 
ATOM     77  N   PHE A  33      19.841  -8.406 -12.133 
ATOM     78  CA  PHE A  33      18.494  -7.942 -11.975 
ATOM     79  CB  PHE A  33      18.233  -6.698 -12.850 
ATOM     80  CG  PHE A  33      16.831  -6.221 -12.683 
ATOM     81  CD1 PHE A  33      15.822  -6.729 -13.471 
ATOM     82  CD2 PHE A  33      16.525  -5.261 -11.749 
ATOM     83  CE1 PHE A  33      14.528  -6.288 -13.327 
ATOM     84  CE2 PHE A  33      15.232  -4.815 -11.599 
ATOM     85  CZ  PHE A  33      14.232  -5.330 -12.388 
ATOM     86  C   PHE A  33      17.577  -9.044 -12.410 
ATOM     87  O   PHE A  33      16.584  -9.337 -11.745 
ATOM     88  N   LEU A  34      17.891  -9.694 -13.546 
ATOM     89  CA  LEU A  34      17.052 -10.740 -14.056 
ATOM     90  CB  LEU A  34      17.509 -11.262 -15.429 
ATOM     91  CG  LEU A  34      17.352 -10.227 -16.561 
ATOM     92  CD1 LEU A  34      17.815 -10.799 -17.911 
ATOM     93  CD2 LEU A  34      15.914  -9.684 -16.622 
ATOM     94  C   LEU A  34      17.034 -11.895 -13.105 
ATOM     95  O   LEU A  34      15.977 -12.463 -12.835 
ATOM     96  N   THR A  35      18.201 -12.276 -12.555 
ATOM     97  CA  THR A  35      18.222 -13.429 -11.706 
ATOM     98  CB  THR A  35      19.611 -13.827 -11.277 
ATOM     99  OG1 THR A  35      19.582 -15.110 -10.672 
ATOM    100  CG2 THR A  35      20.183 -12.793 -10.291 
ATOM    101  C   THR A  35      17.370 -13.183 -10.496 
ATOM    102  O   THR A  35      16.600 -14.054 -10.093 
ATOM    103  N   GLN A  36      17.510 -12.004  -9.861 
ATOM    104  CA  GLN A  36      16.760 -11.714  -8.673 
ATOM    105  CB  GLN A  36      17.330 -10.515  -7.900 
ATOM    106  CG  GLN A  36      18.719 -10.776  -7.318 
ATOM    107  CD  GLN A  36      19.161  -9.521  -6.583 
ATOM    108  OE1 GLN A  36      18.999  -8.403  -7.076 
ATOM    109  NE2 GLN A  36      19.727  -9.702  -5.360 
ATOM    110  C   GLN A  36      15.306 -11.414  -8.928 
ATOM    111  O   GLN A  36      14.428 -11.820  -8.172 
ATOM    112  N   HIS A  37      15.041 -10.560  -9.926 
ATOM    113  CA  HIS A  37      13.739 -10.030 -10.232 
ATOM    114  ND1 HIS A  37      13.488  -7.875  -7.943 
ATOM    115  CG  HIS A  37      14.262  -7.931  -9.081 
ATOM    116  CB  HIS A  37      13.787  -8.508 -10.384 
ATOM    117  NE2 HIS A  37      15.483  -7.062  -7.395 
ATOM    118  CD2 HIS A  37      15.476  -7.429  -8.730 
ATOM    119  CE1 HIS A  37      14.268  -7.348  -6.966 
ATOM    120  C   HIS A  37      12.906 -10.649 -11.327 
ATOM    121  O   HIS A  37      11.752 -10.256 -11.466 
ATOM    122  N   TYR A  38      13.434 -11.530 -12.202 
ATOM    123  CA  TYR A  38      12.632 -11.883 -13.350 
ATOM    124  CB  TYR A  38      13.334 -11.414 -14.642 
ATOM    125  CG  TYR A  38      12.655 -11.872 -15.887 
ATOM    126  CD1 TYR A  38      11.465 -11.319 -16.304 
ATOM    127  CD2 TYR A  38      13.246 -12.841 -16.668 
ATOM    128  CE1 TYR A  38      10.868 -11.746 -17.467 
ATOM    129  CE2 TYR A  38      12.653 -13.271 -17.830 
ATOM    130  CZ  TYR A  38      11.459 -12.724 -18.231 
ATOM    131  OH  TYR A  38      10.848 -13.164 -19.425 
ATOM    132  C   TYR A  38      12.379 -13.364 -13.432 
ATOM    133  O   TYR A  38      13.285 -14.174 -13.250 
ATOM    134  N   ASP A  39      11.102 -13.741 -13.690 
ATOM    135  CA  ASP A  39      10.698 -15.112 -13.886 
ATOM    136  CB  ASP A  39      10.028 -15.729 -12.643 
ATOM    137  CG  ASP A  39       9.940 -17.238 -12.841 
ATOM    138  OD1 ASP A  39      10.562 -17.742 -13.815 
ATOM    139  OD2 ASP A  39       9.249 -17.904 -12.025 
ATOM    140  C   ASP A  39       9.669 -15.081 -14.984 
ATOM    141  O   ASP A  39       8.529 -14.682 -14.754 
ATOM    142  N   ALA A  40      10.037 -15.519 -16.207 
ATOM    143  CA  ALA A  40       9.168 -15.355 -17.343 
ATOM    144  CB  ALA A  40       9.809 -15.843 -18.652 
ATOM    145  C   ALA A  40       7.861 -16.082 -17.196 
ATOM    146  O   ALA A  40       6.812 -15.469 -17.390 
ATOM    147  N   LYS A  41       7.868 -17.386 -16.837 
ATOM    148  CA  LYS A  41       6.612 -18.091 -16.756 
ATOM    149  CB  LYS A  41       6.394 -19.072 -17.922 
ATOM    150  CG  LYS A  41       6.320 -18.394 -19.293 
ATOM    151  CD  LYS A  41       6.383 -19.380 -20.462 
ATOM    152  CE  LYS A  41       6.315 -18.723 -21.842 
ATOM    153  NZ  LYS A  41       6.395 -19.761 -22.893 
ATOM    154  C   LYS A  41       6.607 -18.900 -15.492 
ATOM    155  O   LYS A  41       6.979 -20.072 -15.469 
ATOM    156  N   PRO A  42       6.164 -18.261 -14.447 
ATOM    157  CA  PRO A  42       6.146 -18.766 -13.096 
ATOM    158  CD  PRO A  42       5.459 -16.998 -14.579 
ATOM    159  CB  PRO A  42       5.693 -17.583 -12.242 
ATOM    160  CG  PRO A  42       4.817 -16.760 -13.203 
ATOM    161  C   PRO A  42       5.350 -19.982 -12.740 
ATOM    162  O   PRO A  42       5.866 -20.776 -11.954 
ATOM    163  N   GLN A  43       4.106 -20.125 -13.253 
ATOM    164  CA  GLN A  43       3.233 -21.210 -12.882 
ATOM    165  CB  GLN A  43       3.921 -22.559 -12.575 
ATOM    166  CG  GLN A  43       2.969 -23.746 -12.437 
ATOM    167  CD  GLN A  43       2.653 -24.258 -13.835 
ATOM    168  OE1 GLN A  43       2.011 -23.577 -14.631 
ATOM    169  NE2 GLN A  43       3.125 -25.496 -14.144 
ATOM    170  C   GLN A  43       2.428 -20.772 -11.677 
ATOM    171  O   GLN A  43       1.781 -19.726 -11.696 
ATOM    172  N   GLY A  44       2.476 -21.564 -10.580 
ATOM    173  CA  GLY A  44       1.617 -21.423  -9.423 
ATOM    174  C   GLY A  44       1.682 -20.099  -8.711 
ATOM    175  O   GLY A  44       0.636 -19.515  -8.436 
ATOM    176  N   ARG A  45       2.881 -19.573  -8.391 
ATOM    177  CA  ARG A  45       2.966 -18.320  -7.681 
ATOM    178  CB  ARG A  45       2.277 -17.177  -8.444 
ATOM    179  CG  ARG A  45       2.951 -16.883  -9.786 
ATOM    180  CD  ARG A  45       2.084 -16.065 -10.743 
ATOM    181  NE  ARG A  45       2.134 -14.640 -10.313 
ATOM    182  CZ  ARG A  45       1.083 -13.819 -10.595 
ATOM    183  NH1 ARG A  45      -0.026 -14.325 -11.205 
ATOM    184  NH2 ARG A  45       1.132 -12.493 -10.270 
ATOM    185  C   ARG A  45       2.353 -18.422  -6.307 
ATOM    186  O   ARG A  45       1.777 -17.453  -5.809 
ATOM    187  N   ASP A  46       2.452 -19.607  -5.663 
ATOM    188  CA  ASP A  46       1.984 -19.790  -4.311 
ATOM    189  CB  ASP A  46       1.250 -21.127  -4.079 
ATOM    190  CG  ASP A  46       2.197 -22.277  -4.390 
ATOM    191  OD1 ASP A  46       3.256 -22.021  -5.022 
ATOM    192  OD2 ASP A  46       1.866 -23.431  -4.005 
ATOM    193  C   ASP A  46       3.161 -19.699  -3.376 
ATOM    194  O   ASP A  46       4.259 -19.317  -3.777 
ATOM    195  N   ASP A  47       2.954 -20.056  -2.089 
ATOM    196  CA  ASP A  47       3.986 -19.963  -1.086 
ATOM    197  CB  ASP A  47       3.505 -20.399   0.311 
ATOM    198  CG  ASP A  47       2.512 -19.366   0.829 
ATOM    199  OD1 ASP A  47       2.392 -18.285   0.192 
ATOM    200  OD2 ASP A  47       1.859 -19.643   1.870 
ATOM    201  C   ASP A  47       5.122 -20.868  -1.453 
ATOM    202  O   ASP A  47       6.290 -20.503  -1.321 
ATOM    203  N   ARG A  48       4.797 -22.077  -1.942 
ATOM    204  CA  ARG A  48       5.781 -23.061  -2.293 
ATOM    205  CB  ARG A  48       5.140 -24.351  -2.823 
ATOM    206  CG  ARG A  48       6.146 -25.430  -3.211 
ATOM    207  CD  ARG A  48       5.521 -26.560  -4.029 
ATOM    208  NE  ARG A  48       5.134 -25.982  -5.348 
ATOM    209  CZ  ARG A  48       4.541 -26.764  -6.297 
ATOM    210  NH1 ARG A  48       4.304 -28.084  -6.046 
ATOM    211  NH2 ARG A  48       4.179 -26.221  -7.497 
ATOM    212  C   ARG A  48       6.632 -22.511  -3.395 
ATOM    213  O   ARG A  48       7.843 -22.722  -3.421 
ATOM    214  N   TYR A  49       6.004 -21.778  -4.332 
ATOM    215  CA  TYR A  49       6.690 -21.207  -5.452 
ATOM    216  CB  TYR A  49       5.716 -20.385  -6.317 
ATOM    217  CG  TYR A  49       6.455 -19.484  -7.246 
ATOM    218  CD1 TYR A  49       6.995 -19.944  -8.423 
ATOM    219  CD2 TYR A  49       6.580 -18.149  -6.930 
ATOM    220  CE1 TYR A  49       7.662 -19.084  -9.266 
ATOM    221  CE2 TYR A  49       7.244 -17.287  -7.767 
ATOM    222  CZ  TYR A  49       7.787 -17.755  -8.938 
ATOM    223  OH  TYR A  49       8.468 -16.868  -9.798 
ATOM    224  C   TYR A  49       7.763 -20.299  -4.937 
ATOM    225  O   TYR A  49       8.907 -20.361  -5.387 
ATOM    226  N   CYS A  50       7.427 -19.442  -3.956 
ATOM    227  CA  CYS A  50       8.387 -18.513  -3.432 
ATOM    228  CB  CYS A  50       7.789 -17.543  -2.401 
ATOM    229  SG  CYS A  50       6.919 -16.168  -3.203 
ATOM    230  C   CYS A  50       9.521 -19.233  -2.772 
ATOM    231  O   CYS A  50      10.680 -18.874  -2.966 
ATOM    232  N   GLU A  51       9.232 -20.282  -1.984 
ATOM    233  CA  GLU A  51      10.291 -20.937  -1.274 
ATOM    234  CB  GLU A  51       9.814 -22.052  -0.328 
ATOM    235  CG  GLU A  51       9.046 -21.500   0.875 
ATOM    236  CD  GLU A  51       8.647 -22.660   1.776 
ATOM    237  OE1 GLU A  51       8.797 -23.834   1.341 
ATOM    238  OE2 GLU A  51       8.191 -22.384   2.918 
ATOM    239  C   GLU A  51      11.271 -21.539  -2.238 
ATOM    240  O   GLU A  51      12.477 -21.471  -2.014 
ATOM    241  N   SER A  52      10.782 -22.163  -3.323 
ATOM    242  CA  SER A  52      11.648 -22.819  -4.266 
ATOM    243  CB  SER A  52      10.871 -23.670  -5.287 
ATOM    244  OG  SER A  52      11.770 -24.296  -6.189 
ATOM    245  C   SER A  52      12.484 -21.840  -5.041 
ATOM    246  O   SER A  52      13.695 -22.015  -5.173 
ATOM    247  N   ILE A  53      11.853 -20.774  -5.572 
ATOM    248  CA  ILE A  53      12.510 -19.830  -6.436 
ATOM    249  CB  ILE A  53      11.569 -18.839  -7.063 
ATOM    250  CG1 ILE A  53      12.268 -18.100  -8.213 
ATOM    251  CG2 ILE A  53      11.022 -17.910  -5.967 
ATOM    252  CD1 ILE A  53      11.307 -17.285  -9.080 
ATOM    253  C   ILE A  53      13.564 -19.071  -5.697 
ATOM    254  O   ILE A  53      14.625 -18.777  -6.243 
ATOM    255  N   MET A  54      13.288 -18.724  -4.431 
ATOM    256  CA  MET A  54      14.208 -17.931  -3.681 
ATOM    257  CB  MET A  54      13.657 -17.630  -2.278 
ATOM    258  CG  MET A  54      14.129 -16.292  -1.716 
ATOM    259  SD  MET A  54      13.400 -14.851  -2.557 
ATOM    260  CE  MET A  54      13.965 -13.641  -1.327 
ATOM    261  C   MET A  54      15.482 -18.715  -3.574 
ATOM    262  O   MET A  54      16.577 -18.162  -3.661 
ATOM    263  N   ARG A  55      15.360 -20.040  -3.377 
ATOM    264  CA  ARG A  55      16.487 -20.926  -3.259 
ATOM    265  CB  ARG A  55      16.035 -22.353  -2.921 
ATOM    266  CG  ARG A  55      15.198 -22.413  -1.641 
ATOM    267  CD  ARG A  55      14.502 -23.757  -1.423 
ATOM    268  NE  ARG A  55      15.339 -24.566  -0.498 
ATOM    269  CZ  ARG A  55      15.110 -25.907  -0.399 
ATOM    270  NH1 ARG A  55      14.168 -26.490  -1.198 
ATOM    271  NH2 ARG A  55      15.823 -26.659   0.486 
ATOM    272  C   ARG A  55      17.249 -20.983  -4.555 
ATOM    273  O   ARG A  55      18.476 -20.907  -4.565 
ATOM    274  N   ARG A  56      16.538 -21.101  -5.694 
ATOM    275  CA  ARG A  56      17.186 -21.258  -6.971 
ATOM    276  CB  ARG A  56      16.203 -21.454  -8.140 
ATOM    277  CG  ARG A  56      15.409 -22.759  -8.083 
ATOM    278  CD  ARG A  56      14.767 -23.128  -9.423 
ATOM    279  NE  ARG A  56      13.877 -22.004  -9.821 
ATOM    280  CZ  ARG A  56      12.561 -22.008  -9.459 
ATOM    281  NH1 ARG A  56      12.047 -23.057  -8.752 
ATOM    282  NH2 ARG A  56      11.757 -20.960  -9.804 
ATOM    283  C   ARG A  56      17.993 -20.038  -7.297 
ATOM    284  O   ARG A  56      19.094 -20.132  -7.842 
ATOM    285  N   ARG A  57      17.434 -18.858  -6.981 
ATOM    286  CA  ARG A  57      17.989 -17.566  -7.272 
ATOM    287  CB  ARG A  57      16.981 -16.432  -7.028 
ATOM    288  CG  ARG A  57      15.720 -16.618  -7.872 
ATOM    289  CD  ARG A  57      16.007 -16.749  -9.368 
ATOM    290  NE  ARG A  57      14.774 -17.286 -10.009 
ATOM    291  CZ  ARG A  57      14.462 -16.937 -11.292 
ATOM    292  NH1 ARG A  57      15.255 -16.058 -11.970 
ATOM    293  NH2 ARG A  57      13.356 -17.462 -11.896 
ATOM    294  C   ARG A  57      19.215 -17.308  -6.446 
ATOM    295  O   ARG A  57      20.047 -16.489  -6.833 
ATOM    296  N   GLY A  58      19.345 -17.952  -5.266 
ATOM    297  CA  GLY A  58      20.518 -17.749  -4.452 
ATOM    298  C   GLY A  58      20.249 -16.676  -3.435 
ATOM    299  O   GLY A  58      21.171 -16.056  -2.910 
ATOM    300  N   LEU A  59      18.957 -16.404  -3.197 
ATOM    301  CA  LEU A  59      18.390 -15.442  -2.291 
ATOM    302  CB  LEU A  59      16.997 -14.993  -2.748 
ATOM    303  CG  LEU A  59      17.057 -14.335  -4.141 
ATOM    304  CD1 LEU A  59      15.690 -13.786  -4.573 
ATOM    305  CD2 LEU A  59      18.175 -13.282  -4.214 
ATOM    306  C   LEU A  59      18.342 -15.875  -0.842 
ATOM    307  O   LEU A  59      17.877 -15.107  -0.005 
ATOM    308  N   THR A  60      18.628 -17.158  -0.543 
ATOM    309  CA  THR A  60      18.521 -17.780   0.758 
ATOM    310  CB  THR A  60      18.422 -19.273   0.655 
ATOM    311  OG1 THR A  60      19.592 -19.810   0.057 
ATOM    312  CG2 THR A  60      17.192 -19.608  -0.204 
ATOM    313  C   THR A  60      19.582 -17.448   1.776 
ATOM    314  O   THR A  60      19.306 -17.592   2.964 
ATOM    315  N   SER A  61      20.833 -17.093   1.412 
ATOM    316  CA  SER A  61      21.758 -16.859   2.493 
ATOM    317  CB  SER A  61      22.957 -17.826   2.485 
ATOM    318  OG  SER A  61      22.517 -19.158   2.702 
ATOM    319  C   SER A  61      22.320 -15.475   2.407 
ATOM    320  O   SER A  61      23.186 -15.209   1.575 
ATOM    321  N   PRO A  62      21.889 -14.572   3.254 
ATOM    322  CA  PRO A  62      20.832 -14.844   4.197 
ATOM    323  CD  PRO A  62      22.847 -13.617   3.787 
ATOM    324  CB  PRO A  62      20.985 -13.822   5.320 
ATOM    325  CG  PRO A  62      22.467 -13.428   5.263 
ATOM    326  C   PRO A  62      19.514 -14.718   3.499 
ATOM    327  O   PRO A  62      19.488 -14.279   2.350 
ATOM    328  N   CYS A  63      18.409 -15.091   4.176 
ATOM    329  CA  CYS A  63      17.107 -15.029   3.577 
ATOM    330  CB  CYS A  63      15.980 -15.525   4.508 
ATOM    331  SG  CYS A  63      16.264 -17.191   5.180 
ATOM    332  C   CYS A  63      16.811 -13.590   3.286 
ATOM    333  O   CYS A  63      16.979 -12.728   4.148 
ATOM    334  N   LYS A  64      16.363 -13.286   2.050 
ATOM    335  CA  LYS A  64      16.024 -11.933   1.733 
ATOM    336  CB  LYS A  64      15.958 -11.675   0.217 
ATOM    337  CG  LYS A  64      15.947 -10.196  -0.175 
ATOM    338  CD  LYS A  64      16.188  -9.974  -1.671 
ATOM    339  CE  LYS A  64      16.192  -8.501  -2.084 
ATOM    340  NZ  LYS A  64      16.367  -8.389  -3.549 
ATOM    341  C   LYS A  64      14.671 -11.685   2.334 
ATOM    342  O   LYS A  64      13.782 -12.531   2.250 
ATOM    343  N   ASP A  65      14.485 -10.514   2.975 
ATOM    344  CA  ASP A  65      13.252 -10.245   3.660 
ATOM    345  CB  ASP A  65      13.310  -8.967   4.522 
ATOM    346  CG  ASP A  65      13.625  -7.757   3.647 
ATOM    347  OD1 ASP A  65      14.224  -7.939   2.553 
ATOM    348  OD2 ASP A  65      13.278  -6.626   4.077 
ATOM    349  C   ASP A  65      12.107 -10.144   2.699 
ATOM    350  O   ASP A  65      11.037 -10.700   2.946 
ATOM    351  N   ILE A  66      12.280  -9.419   1.579 
ATOM    352  CA  ILE A  66      11.198  -9.300   0.645 
ATOM    353  CB  ILE A  66      10.432  -8.019   0.848 
ATOM    354  CG1 ILE A  66       9.083  -8.013   0.109 
ATOM    355  CG2 ILE A  66      11.366  -6.859   0.468 
ATOM    356  CD1 ILE A  66       9.205  -8.016  -1.410 
ATOM    357  C   ILE A  66      11.805  -9.311  -0.725 
ATOM    358  O   ILE A  66      12.863  -8.720  -0.940 
ATOM    359  N   ASN A  67      11.179 -10.019  -1.688 
ATOM    360  CA  ASN A  67      11.720 -10.015  -3.017 
ATOM    361  CB  ASN A  67      12.741 -11.139  -3.259 
ATOM    362  CG  ASN A  67      13.477 -10.847  -4.558 
ATOM    363  OD1 ASN A  67      14.272  -9.911  -4.638 
ATOM    364  ND2 ASN A  67      13.214 -11.676  -5.603 
ATOM    365  C   ASN A  67      10.584 -10.205  -3.973 
ATOM    366  O   ASN A  67       9.740 -11.082  -3.786 
ATOM    367  N   THR A  68      10.556  -9.392  -5.048 
ATOM    368  CA  THR A  68       9.471  -9.467  -5.982 
ATOM    369  CB  THR A  68       8.762  -8.158  -6.145 
ATOM    370  OG1 THR A  68       8.269  -7.721  -4.886 
ATOM    371  CG2 THR A  68       7.598  -8.348  -7.130 
ATOM    372  C   THR A  68       9.996  -9.879  -7.324 
ATOM    373  O   THR A  68      11.059  -9.439  -7.762 
ATOM    374  N   PHE A  69       9.236 -10.761  -8.006 
ATOM    375  CA  PHE A  69       9.601 -11.241  -9.309 
ATOM    376  CB  PHE A  69       9.527 -12.774  -9.435 
ATOM    377  CG  PHE A  69      10.543 -13.384  -8.526 
ATOM    378  CD1 PHE A  69      11.831 -13.609  -8.956 
ATOM    379  CD2 PHE A  69      10.207 -13.734  -7.237 
ATOM    380  CE1 PHE A  69      12.768 -14.171  -8.120 
ATOM    381  CE2 PHE A  69      11.140 -14.295  -6.395 
ATOM    382  CZ  PHE A  69      12.423 -14.515  -6.835 
ATOM    383  C   PHE A  69       8.608 -10.690 -10.287 
ATOM    384  O   PHE A  69       7.415 -10.605 -10.001 
ATOM    385  N   ILE A  70       9.099 -10.300 -11.480 
ATOM    386  CA  ILE A  70       8.279  -9.766 -12.530 
ATOM    387  CB  ILE A  70       8.894  -8.585 -13.228 
ATOM    388  CG1 ILE A  70       9.137  -7.438 -12.235 
ATOM    389  CG2 ILE A  70       7.982  -8.201 -14.407 
ATOM    390  CD1 ILE A  70      10.026  -6.325 -12.786 
ATOM    391  C   ILE A  70       8.146 -10.852 -13.550 
ATOM    392  O   ILE A  70       9.106 -11.572 -13.824 
ATOM    393  N   HIS A  71       6.934 -11.011 -14.122 
ATOM    394  CA  HIS A  71       6.704 -12.056 -15.078 
ATOM    395  ND1 HIS A  71       6.623 -14.322 -12.875 
ATOM    396  CG  HIS A  71       5.646 -13.442 -13.288 
ATOM    397  CB  HIS A  71       5.509 -12.942 -14.696 
ATOM    398  NE2 HIS A  71       5.416 -13.823 -11.074 
ATOM    399  CD2 HIS A  71       4.918 -13.148 -12.176 
ATOM    400  CE1 HIS A  71       6.439 -14.514 -11.544 
ATOM    401  C   HIS A  71       6.415 -11.410 -16.399 
ATOM    402  O   HIS A  71       6.310 -10.188 -16.486 
ATOM    403  N   GLY A  72       6.286 -12.218 -17.476 
ATOM    404  CA  GLY A  72       6.017 -11.656 -18.772 
ATOM    405  C   GLY A  72       7.295 -11.593 -19.560 
ATOM    406  O   GLY A  72       8.294 -12.209 -19.193 
ATOM    407  N   ASN A  73       7.269 -10.867 -20.702 
ATOM    408  CA  ASN A  73       8.405 -10.782 -21.584 
ATOM    409  CB  ASN A  73       8.034 -10.508 -23.057 
ATOM    410  CG  ASN A  73       7.346  -9.151 -23.163 
ATOM    411  OD1 ASN A  73       7.968  -8.146 -23.502 
ATOM    412  ND2 ASN A  73       6.017  -9.119 -22.872 
ATOM    413  C   ASN A  73       9.371  -9.723 -21.133 
ATOM    414  O   ASN A  73       8.994  -8.716 -20.538 
ATOM    415  N   LYS A  74      10.668  -9.952 -21.434 
ATOM    416  CA  LYS A  74      11.764  -9.101 -21.052 
ATOM    417  CB  LYS A  74      13.152  -9.709 -21.329 
ATOM    418  CG  LYS A  74      13.502 -10.903 -20.438 
ATOM    419  CD  LYS A  74      14.866 -11.514 -20.762 
ATOM    420  CE  LYS A  74      14.989 -11.999 -22.206 
ATOM    421  NZ  LYS A  74      16.380 -12.427 -22.480 
ATOM    422  C   LYS A  74      11.726  -7.769 -21.741 
ATOM    423  O   LYS A  74      12.108  -6.759 -21.152 
ATOM    424  N   ARG A  75      11.268  -7.726 -23.005 
ATOM    425  CA  ARG A  75      11.336  -6.518 -23.783 
ATOM    426  CB  ARG A  75      10.706  -6.680 -25.174 
ATOM    427  CG  ARG A  75      11.275  -7.856 -25.964 
ATOM    428  CD  ARG A  75      10.777  -7.928 -27.407 
ATOM    429  NE  ARG A  75       9.288  -7.909 -27.372 
ATOM    430  CZ  ARG A  75       8.587  -9.047 -27.093 
ATOM    431  NH1 ARG A  75       9.247 -10.192 -26.754 
ATOM    432  NH2 ARG A  75       7.223  -9.036 -27.147 
ATOM    433  C   ARG A  75      10.568  -5.434 -23.096 
ATOM    434  O   ARG A  75      11.000  -4.283 -23.058 
ATOM    435  N   SER A  76       9.396  -5.775 -22.533 
ATOM    436  CA  SER A  76       8.562  -4.791 -21.905 
ATOM    437  CB  SER A  76       7.236  -5.385 -21.396 
ATOM    438  OG  SER A  76       6.471  -5.878 -22.487 
ATOM    439  C   SER A  76       9.281  -4.196 -20.730 
ATOM    440  O   SER A  76       9.132  -3.009 -20.441 
ATOM    441  N   ILE A  77      10.063  -5.017 -20.003 
ATOM    442  CA  ILE A  77      10.777  -4.552 -18.848 
ATOM    443  CB  ILE A  77      11.426  -5.664 -18.076 
ATOM    444  CG1 ILE A  77      10.357  -6.647 -17.572 
ATOM    445  CG2 ILE A  77      12.260  -5.039 -16.946 
ATOM    446  CD1 ILE A  77      10.932  -7.947 -17.010 
ATOM    447  C   ILE A  77      11.850  -3.586 -19.254 
ATOM    448  O   ILE A  77      12.029  -2.547 -18.626 
ATOM    449  N   LYS A  78      12.600  -3.902 -20.324 
ATOM    450  CA  LYS A  78      13.670  -3.048 -20.763 
ATOM    451  CB  LYS A  78      14.457  -3.613 -21.957 
ATOM    452  CG  LYS A  78      15.314  -4.836 -21.619 
ATOM    453  CD  LYS A  78      15.896  -5.526 -22.854 
ATOM    454  CE  LYS A  78      16.828  -6.696 -22.531 
ATOM    455  NZ  LYS A  78      16.037  -7.912 -22.246 
ATOM    456  C   LYS A  78      13.105  -1.727 -21.186 
ATOM    457  O   LYS A  78      13.736  -0.686 -21.012 
ATOM    458  N   ALA A  79      11.881  -1.748 -21.741 
ATOM    459  CA  ALA A  79      11.200  -0.603 -22.284 
ATOM    460  CB  ALA A  79       9.821  -0.951 -22.871 
ATOM    461  C   ALA A  79      10.987   0.445 -21.231 
ATOM    462  O   ALA A  79      10.878   1.630 -21.545 
ATOM    463  N   ILE A  80      10.868   0.044 -19.956 
ATOM    464  CA  ILE A  80      10.626   1.016 -18.927 
ATOM    465  CB  ILE A  80      10.255   0.446 -17.581 
ATOM    466  CG1 ILE A  80      11.316  -0.473 -16.984 
ATOM    467  CG2 ILE A  80       8.892  -0.240 -17.747 
ATOM    468  CD1 ILE A  80      10.900  -1.026 -15.623 
ATOM    469  C   ILE A  80      11.745   2.022 -18.874 
ATOM    470  O   ILE A  80      11.546   3.160 -18.452 
ATOM    471  N   CYS A  81      12.966   1.624 -19.275 
ATOM    472  CA  CYS A  81      14.117   2.486 -19.280 
ATOM    473  CB  CYS A  81      15.428   1.734 -19.567 
ATOM    474  SG  CYS A  81      15.754   0.459 -18.312 
ATOM    475  C   CYS A  81      13.959   3.596 -20.289 
ATOM    476  O   CYS A  81      14.689   4.586 -20.237 
ATOM    477  N   GLU A  82      13.062   3.434 -21.284 
ATOM    478  CA  GLU A  82      12.862   4.454 -22.277 
ATOM    479  CB  GLU A  82      12.970   3.920 -23.715 
ATOM    480  CG  GLU A  82      11.961   2.809 -24.013 
ATOM    481  CD  GLU A  82      12.156   2.352 -25.452 
ATOM    482  OE1 GLU A  82      12.213   3.228 -26.356 
ATOM    483  OE2 GLU A  82      12.249   1.114 -25.666 
ATOM    484  C   GLU A  82      11.484   5.028 -22.107 
ATOM    485  O   GLU A  82      10.696   4.562 -21.287 
ATOM    486  N   ASN A  83      11.173   6.085 -22.884 
ATOM    487  CA  ASN A  83       9.911   6.767 -22.808 
ATOM    488  CB  ASN A  83       9.851   8.042 -23.664 
ATOM    489  CG  ASN A  83      10.676   9.103 -22.944 
ATOM    490  OD1 ASN A  83      10.664   9.185 -21.715 
ATOM    491  ND2 ASN A  83      11.416   9.938 -23.723 
ATOM    492  C   ASN A  83       8.817   5.839 -23.229 
ATOM    493  O   ASN A  83       7.665   6.001 -22.831 
ATOM    494  N   LYS A  84       9.156   4.826 -24.043 
ATOM    495  CA  LYS A  84       8.180   3.925 -24.580 
ATOM    496  CB  LYS A  84       8.857   2.817 -25.416 
ATOM    497  CG  LYS A  84       7.921   1.834 -26.122 
ATOM    498  CD  LYS A  84       7.153   0.911 -25.178 
ATOM    499  CE  LYS A  84       6.396  -0.197 -25.909 
ATOM    500  NZ  LYS A  84       7.357  -1.190 -26.441 
ATOM    501  C   LYS A  84       7.386   3.298 -23.466 
ATOM    502  O   LYS A  84       6.161   3.232 -23.563 
ATOM    503  N   ASN A  85       8.029   2.807 -22.383 
ATOM    504  CA  ASN A  85       7.206   2.217 -21.358 
ATOM    505  CB  ASN A  85       7.343   0.680 -21.318 
ATOM    506  CG  ASN A  85       6.232   0.074 -20.468 
ATOM    507  OD1 ASN A  85       5.067   0.455 -20.576 
ATOM    508  ND2 ASN A  85       6.604  -0.897 -19.592 
ATOM    509  C   ASN A  85       7.600   2.737 -20.000 
ATOM    510  O   ASN A  85       7.516   2.004 -19.015 
ATOM    511  N   GLY A  86       7.987   4.025 -19.869 
ATOM    512  CA  GLY A  86       8.358   4.440 -18.541 
ATOM    513  C   GLY A  86       8.406   5.935 -18.432 
ATOM    514  O   GLY A  86       8.529   6.651 -19.426 
ATOM    515  N   ASN A  87       8.313   6.432 -17.176 
ATOM    516  CA  ASN A  87       8.388   7.834 -16.866 
ATOM    517  CB  ASN A  87       7.070   8.434 -16.338 
ATOM    518  CG  ASN A  87       6.033   8.383 -17.450 
ATOM    519  OD1 ASN A  87       5.564   7.312 -17.828 
ATOM    520  ND2 ASN A  87       5.650   9.574 -17.983 
ATOM    521  C   ASN A  87       9.381   7.966 -15.753 
ATOM    522  O   ASN A  87       9.660   7.005 -15.039 
ATOM    523  N   PRO A  88       9.943   9.130 -15.590 
ATOM    524  CA  PRO A  88      10.890   9.367 -14.542 
ATOM    525  CD  PRO A  88       9.915  10.189 -16.582 
ATOM    526  CB  PRO A  88      11.522  10.727 -14.851 
ATOM    527  CG  PRO A  88      10.555  11.384 -15.857 
ATOM    528  C   PRO A  88      10.168   9.304 -13.236 
ATOM    529  O   PRO A  88       9.050   9.812 -13.144 
ATOM    530  N   HIS A  89      10.804   8.706 -12.212 
ATOM    531  CA  HIS A  89      10.210   8.527 -10.923 
ATOM    532  ND1 HIS A  89       7.895   6.729  -9.424 
ATOM    533  CG  HIS A  89       9.268   6.743  -9.344 
ATOM    534  CB  HIS A  89      10.169   7.046 -10.506 
ATOM    535  NE2 HIS A  89       8.415   6.182  -7.333 
ATOM    536  CD2 HIS A  89       9.569   6.408  -8.061 
ATOM    537  CE1 HIS A  89       7.434   6.387  -8.195 
ATOM    538  C   HIS A  89      11.094   9.291 -10.006 
ATOM    539  O   HIS A  89      12.249   9.524 -10.348 
ATOM    540  N   ARG A  90      10.614   9.570  -8.777 
ATOM    541  CA  ARG A  90      11.134  10.633  -7.973 
ATOM    542  CB  ARG A  90      10.638  10.532  -6.524 
ATOM    543  CG  ARG A  90       9.118  10.621  -6.401 
ATOM    544  CD  ARG A  90       8.581  12.052  -6.436 
ATOM    545  NE  ARG A  90       7.099  11.972  -6.308 
ATOM    546  CZ  ARG A  90       6.398  13.027  -5.801 
ATOM    547  NH1 ARG A  90       7.050  14.164  -5.418 
ATOM    548  NH2 ARG A  90       5.043  12.938  -5.660 
ATOM    549  C   ARG A  90      12.627  10.723  -7.915 
ATOM    550  O   ARG A  90      13.186  11.625  -8.535 
ATOM    551  N   GLU A  91      13.353   9.801  -7.262 
ATOM    552  CA  GLU A  91      14.755  10.115  -7.224 
ATOM    553  CB  GLU A  91      15.367  10.061  -5.812 
ATOM    554  CG  GLU A  91      14.958  11.232  -4.914 
ATOM    555  CD  GLU A  91      13.537  11.000  -4.427 
ATOM    556  OE1 GLU A  91      13.280   9.918  -3.836 
ATOM    557  OE2 GLU A  91      12.688  11.907  -4.644 
ATOM    558  C   GLU A  91      15.504   9.143  -8.074 
ATOM    559  O   GLU A  91      15.859   8.056  -7.623 
ATOM    560  N   ASN A  92      15.780   9.542  -9.330 
ATOM    561  CA  ASN A  92      16.570   8.776 -10.253 
ATOM    562  CB  ASN A  92      18.015   8.583  -9.762 
ATOM    563  CG  ASN A  92      18.669   9.953  -9.678 
ATOM    564  OD1 ASN A  92      18.547  10.766 -10.593 
ATOM    565  ND2 ASN A  92      19.371  10.227  -8.547 
ATOM    566  C   ASN A  92      15.991   7.412 -10.460 
ATOM    567  O   ASN A  92      16.733   6.456 -10.678 
ATOM    568  N   LEU A  93      14.653   7.283 -10.421 
ATOM    569  CA  LEU A  93      14.046   5.998 -10.644 
ATOM    570  CB  LEU A  93      13.196   5.499  -9.462 
ATOM    571  CG  LEU A  93      14.013   5.127  -8.208 
ATOM    572  CD1 LEU A  93      13.097   4.644  -7.072 
ATOM    573  CD2 LEU A  93      15.107   4.099  -8.543 
ATOM    574  C   LEU A  93      13.141   6.137 -11.825 
ATOM    575  O   LEU A  93      12.979   7.226 -12.373 
ATOM    576  N   ARG A  94      12.563   5.007 -12.286 
ATOM    577  CA  ARG A  94      11.651   5.047 -13.395 
ATOM    578  CB  ARG A  94      12.264   4.533 -14.706 
ATOM    579  CG  ARG A  94      13.421   5.410 -15.185 
ATOM    580  CD  ARG A  94      13.981   5.008 -16.550 
ATOM    581  NE  ARG A  94      12.929   5.315 -17.557 
ATOM    582  CZ  ARG A  94      12.803   6.585 -18.040 
ATOM    583  NH1 ARG A  94      13.625   7.577 -17.590 
ATOM    584  NH2 ARG A  94      11.843   6.868 -18.966 
ATOM    585  C   ARG A  94      10.481   4.169 -13.054 
ATOM    586  O   ARG A  94      10.637   3.137 -12.403 
ATOM    587  N   ILE A  95       9.268   4.577 -13.488 
ATOM    588  CA  ILE A  95       8.059   3.839 -13.228 
ATOM    589  CB  ILE A  95       7.025   4.653 -12.501 
ATOM    590  CG1 ILE A  95       5.820   3.791 -12.084 
ATOM    591  CG2 ILE A  95       6.656   5.846 -13.397 
ATOM    592  CD1 ILE A  95       6.118   2.807 -10.956 
ATOM    593  C   ILE A  95       7.471   3.433 -14.552 
ATOM    594  O   ILE A  95       7.417   4.230 -15.487 
ATOM    595  N   SER A  96       7.017   2.167 -14.668 
ATOM    596  CA  SER A  96       6.520   1.669 -15.924 
ATOM    597  CB  SER A  96       6.521   0.132 -16.021 
ATOM    598  OG  SER A  96       5.638  -0.423 -15.057 
ATOM    599  C   SER A  96       5.122   2.137 -16.200 
ATOM    600  O   SER A  96       4.324   2.355 -15.289 
ATOM    601  N   LYS A  97       4.824   2.366 -17.497 
ATOM    602  CA  LYS A  97       3.513   2.735 -17.955 
ATOM    603  CB  LYS A  97       3.499   3.283 -19.390 
ATOM    604  CG  LYS A  97       4.096   4.687 -19.504 
ATOM    605  CD  LYS A  97       4.273   5.153 -20.949 
ATOM    606  CE  LYS A  97       4.718   6.611 -21.063 
ATOM    607  NZ  LYS A  97       6.152   6.728 -20.709 
ATOM    608  C   LYS A  97       2.610   1.543 -17.924 
ATOM    609  O   LYS A  97       1.429   1.655 -17.600 
ATOM    610  N   SER A  98       3.157   0.372 -18.304 
ATOM    611  CA  SER A  98       2.430  -0.864 -18.402 
ATOM    612  CB  SER A  98       3.113  -1.826 -19.387 
ATOM    613  OG  SER A  98       2.438  -3.069 -19.433 
ATOM    614  C   SER A  98       2.391  -1.529 -17.062 
ATOM    615  O   SER A  98       3.191  -1.233 -16.178 
ATOM    616  N   SER A  99       1.438  -2.468 -16.892 
ATOM    617  CA  SER A  99       1.316  -3.181 -15.654 
ATOM    618  CB  SER A  99      -0.138  -3.329 -15.182 
ATOM    619  OG  SER A  99      -0.171  -4.036 -13.953 
ATOM    620  C   SER A  99       1.866  -4.551 -15.901 
ATOM    621  O   SER A  99       1.756  -5.075 -17.006 
ATOM    622  N   PHE A 100       2.499  -5.160 -14.875 
ATOM    623  CA  PHE A 100       3.096  -6.452 -15.063 
ATOM    624  CB  PHE A 100       4.625  -6.462 -14.858 
ATOM    625  CG  PHE A 100       5.327  -5.637 -15.887 
ATOM    626  CD1 PHE A 100       5.439  -4.271 -15.743 
ATOM    627  CD2 PHE A 100       5.897  -6.234 -16.988 
ATOM    628  CE1 PHE A 100       6.097  -3.516 -16.687 
ATOM    629  CE2 PHE A 100       6.556  -5.484 -17.934 
ATOM    630  CZ  PHE A 100       6.657  -4.121 -17.787 
ATOM    631  C   PHE A 100       2.572  -7.384 -14.016 
ATOM    632  O   PHE A 100       2.195  -6.966 -12.922 
ATOM    633  N   GLN A 101       2.513  -8.691 -14.344 
ATOM    634  CA  GLN A 101       2.171  -9.658 -13.345 
ATOM    635  CB  GLN A 101       1.839 -11.052 -13.904 
ATOM    636  CG  GLN A 101       0.489 -11.131 -14.617 
ATOM    637  CD  GLN A 101      -0.593 -11.194 -13.547 
ATOM    638  OE1 GLN A 101      -0.366 -11.697 -12.449 
ATOM    639  NE2 GLN A 101      -1.804 -10.667 -13.873 
ATOM    640  C   GLN A 101       3.394  -9.793 -12.496 
ATOM    641  O   GLN A 101       4.508  -9.873 -13.015 
ATOM    642  N   VAL A 102       3.218  -9.802 -11.161 
ATOM    643  CA  VAL A 102       4.354  -9.886 -10.293 
ATOM    644  CB  VAL A 102       4.759  -8.562  -9.714 
ATOM    645  CG1 VAL A 102       5.195  -7.637 -10.861 
ATOM    646  CG2 VAL A 102       3.584  -8.007  -8.887 
ATOM    647  C   VAL A 102       4.011 -10.774  -9.139 
ATOM    648  O   VAL A 102       2.841 -11.025  -8.854 
ATOM    649  N   THR A 103       5.050 -11.314  -8.467 
ATOM    650  CA  THR A 103       4.829 -12.120  -7.304 
ATOM    651  CB  THR A 103       5.112 -13.577  -7.530 
ATOM    652  OG1 THR A 103       4.295 -14.080  -8.577 
ATOM    653  CG2 THR A 103       4.826 -14.343  -6.226 
ATOM    654  C   THR A 103       5.781 -11.637  -6.255 
ATOM    655  O   THR A 103       6.988 -11.574  -6.489 
ATOM    656  N   THR A 104       5.262 -11.297  -5.057 
ATOM    657  CA  THR A 104       6.109 -10.812  -4.005 
ATOM    658  CB  THR A 104       5.546  -9.614  -3.295 
ATOM    659  OG1 THR A 104       5.356  -8.546  -4.210 
ATOM    660  CG2 THR A 104       6.514  -9.193  -2.176 
ATOM    661  C   THR A 104       6.242 -11.896  -2.986 
ATOM    662  O   THR A 104       5.251 -12.502  -2.581 
ATOM    663  N   CYS A 105       7.490 -12.172  -2.555 
ATOM    664  CA  CYS A 105       7.738 -13.200  -1.586 
ATOM    665  CB  CYS A 105       8.849 -14.165  -2.029 
ATOM    666  SG  CYS A 105       8.448 -14.908  -3.639 
ATOM    667  C   CYS A 105       8.189 -12.511  -0.339 
ATOM    668  O   CYS A 105       9.178 -11.779  -0.349 
ATOM    669  N   LYS A 106       7.459 -12.730   0.774 
ATOM    670  CA  LYS A 106       7.781 -12.086   2.014 
ATOM    671  CB  LYS A 106       6.585 -11.338   2.628 
ATOM    672  CG  LYS A 106       6.127 -10.139   1.793 
ATOM    673  CD  LYS A 106       4.735  -9.634   2.178 
ATOM    674  CE  LYS A 106       4.309  -8.374   1.425 
ATOM    675  NZ  LYS A 106       5.014  -7.194   1.974 
ATOM    676  C   LYS A 106       8.204 -13.134   2.988 
ATOM    677  O   LYS A 106       7.514 -14.131   3.203 
ATOM    678  N   LEU A 107       9.370 -12.908   3.618 
ATOM    679  CA  LEU A 107       9.910 -13.866   4.533 
ATOM    680  CB  LEU A 107      11.381 -13.570   4.883 
ATOM    681  CG  LEU A 107      12.026 -14.570   5.857 
ATOM    682  CD1 LEU A 107      12.138 -15.973   5.238 
ATOM    683  CD2 LEU A 107      13.375 -14.044   6.370 
ATOM    684  C   LEU A 107       9.105 -13.824   5.787 
ATOM    685  O   LEU A 107       8.661 -12.764   6.225 
ATOM    686  N   HIS A 108       8.855 -15.005   6.380 
ATOM    687  CA  HIS A 108       8.191 -15.020   7.648 
ATOM    688  ND1 HIS A 108       6.503 -17.160   5.722 
ATOM    689  CG  HIS A 108       6.507 -16.861   7.063 
ATOM    690  CB  HIS A 108       6.725 -15.489   7.618 
ATOM    691  NE2 HIS A 108       6.076 -19.059   6.793 
ATOM    692  CD2 HIS A 108       6.247 -18.033   7.703 
ATOM    693  CE1 HIS A 108       6.239 -18.488   5.615 
ATOM    694  C   HIS A 108       8.993 -15.906   8.534 
ATOM    695  O   HIS A 108       9.644 -16.843   8.076 
ATOM    696  N   GLY A 109       8.958 -15.620   9.846 
ATOM    697  CA  GLY A 109       9.793 -16.334  10.759 
ATOM    698  C   GLY A 109      10.861 -15.362  11.144 
ATOM    699  O   GLY A 109      11.206 -14.465  10.376 
ATOM    700  N   GLY A 110      11.378 -15.513  12.376 
ATOM    701  CA  GLY A 110      12.344 -14.642  12.983 
ATOM    702  C   GLY A 110      13.717 -14.700  12.379 
ATOM    703  O   GLY A 110      14.419 -13.689  12.376 
ATOM    704  N   SER A 111      14.166 -15.876  11.892 
ATOM    705  CA  SER A 111      15.555 -15.993  11.521 
ATOM    706  CB  SER A 111      16.129 -17.404  11.740 
ATOM    707  OG  SER A 111      17.494 -17.439  11.353 
ATOM    708  C   SER A 111      15.827 -15.629  10.092 
ATOM    709  O   SER A 111      15.060 -15.888   9.167 
ATOM    710  N   PRO A 112      16.953 -14.967   9.967 
ATOM    711  CA  PRO A 112      17.492 -14.571   8.686 
ATOM    712  CD  PRO A 112      17.334 -14.031  11.015 
ATOM    713  CB  PRO A 112      18.504 -13.462   8.973 
ATOM    714  CG  PRO A 112      18.025 -12.860  10.301 
ATOM    715  C   PRO A 112      18.112 -15.709   7.930 
ATOM    716  O   PRO A 112      18.498 -15.507   6.778 
ATOM    717  N   TRP A 113      18.254 -16.900   8.543 
ATOM    718  CA  TRP A 113      18.952 -17.947   7.848 
ATOM    719  CB  TRP A 113      20.140 -18.493   8.653 
ATOM    720  CG  TRP A 113      21.239 -17.473   8.801 
ATOM    721  CD2 TRP A 113      22.171 -17.157   7.757 
ATOM    722  CD1 TRP A 113      21.549 -16.668   9.857 
ATOM    723  NE1 TRP A 113      22.625 -15.874   9.541 
ATOM    724  CE2 TRP A 113      23.017 -16.164   8.250 
ATOM    725  CE3 TRP A 113      22.310 -17.654   6.495 
ATOM    726  CZ2 TRP A 113      24.022 -15.652   7.480 
ATOM    727  CZ3 TRP A 113      23.322 -17.137   5.721 
ATOM    728  CH2 TRP A 113      24.162 -16.156   6.206 
ATOM    729  C   TRP A 113      18.019 -19.078   7.526 
ATOM    730  O   TRP A 113      16.980 -19.259   8.157 
ATOM    731  N   PRO A 114      18.387 -19.844   6.525 
ATOM    732  CA  PRO A 114      17.605 -20.941   6.018 
ATOM    733  CD  PRO A 114      19.726 -19.807   5.959 
ATOM    734  CB  PRO A 114      18.412 -21.510   4.849 
ATOM    735  CG  PRO A 114      19.865 -21.131   5.190 
ATOM    736  C   PRO A 114      17.349 -21.963   7.077 
ATOM    737  O   PRO A 114      18.132 -22.055   8.021 
ATOM    738  N   PRO A 115      16.287 -22.717   6.949 
ATOM    739  CA  PRO A 115      15.417 -22.592   5.810 
ATOM    740  CD  PRO A 115      16.308 -24.080   7.460 
ATOM    741  CB  PRO A 115      14.554 -23.850   5.796 
ATOM    742  CG  PRO A 115      15.436 -24.898   6.494 
ATOM    743  C   PRO A 115      14.624 -21.326   5.826 
ATOM    744  O   PRO A 115      14.324 -20.822   6.907 
ATOM    745  N   CYS A 116      14.262 -20.805   4.637 
ATOM    746  CA  CYS A 116      13.552 -19.559   4.576 
ATOM    747  CB  CYS A 116      14.136 -18.609   3.509 
ATOM    748  SG  CYS A 116      15.947 -18.432   3.606 
ATOM    749  C   CYS A 116      12.141 -19.851   4.153 
ATOM    750  O   CYS A 116      11.913 -20.416   3.083 
ATOM    751  N   GLN A 117      11.145 -19.461   4.980 
ATOM    752  CA  GLN A 117       9.776 -19.689   4.605 
ATOM    753  CB  GLN A 117       8.829 -20.057   5.761 
ATOM    754  CG  GLN A 117       9.262 -21.272   6.578 
ATOM    755  CD  GLN A 117       9.944 -20.724   7.818 
ATOM    756  OE1 GLN A 117      10.525 -19.641   7.791 
ATOM    757  NE2 GLN A 117       9.847 -21.480   8.943 
ATOM    758  C   GLN A 117       9.264 -18.399   4.045 
ATOM    759  O   GLN A 117       9.593 -17.322   4.542 
ATOM    760  N   TYR A 118       8.444 -18.476   2.979 
ATOM    761  CA  TYR A 118       7.961 -17.279   2.352 
ATOM    762  CB  TYR A 118       8.554 -17.047   0.952 
ATOM    763  CG  TYR A 118      10.003 -16.728   1.079 
ATOM    764  CD1 TYR A 118      10.406 -15.445   1.371 
ATOM    765  CD2 TYR A 118      10.958 -17.702   0.895 
ATOM    766  CE1 TYR A 118      11.740 -15.138   1.486 
ATOM    767  CE2 TYR A 118      12.294 -17.401   1.008 
ATOM    768  CZ  TYR A 118      12.686 -16.117   1.304 
ATOM    769  OH  TYR A 118      14.057 -15.806   1.420 
ATOM    770  C   TYR A 118       6.480 -17.356   2.150 
ATOM    771  O   TYR A 118       5.907 -18.436   2.018 
ATOM    772  N   ARG A 119       5.827 -16.174   2.139 
ATOM    773  CA  ARG A 119       4.427 -16.059   1.843 
ATOM    774  CB  ARG A 119       3.652 -15.202   2.858 
ATOM    775  CG  ARG A 119       3.673 -15.788   4.269 
ATOM    776  CD  ARG A 119       2.594 -16.840   4.518 
ATOM    777  NE  ARG A 119       2.885 -17.449   5.844 
ATOM    778  CZ  ARG A 119       1.863 -17.879   6.638 
ATOM    779  NH1 ARG A 119       0.571 -17.731   6.223 
ATOM    780  NH2 ARG A 119       2.135 -18.448   7.848 
ATOM    781  C   ARG A 119       4.365 -15.344   0.526 
ATOM    782  O   ARG A 119       5.061 -14.349   0.325 
ATOM    783  N   ALA A 120       3.524 -15.828  -0.411 
ATOM    784  CA  ALA A 120       3.516 -15.241  -1.722 
ATOM    785  CB  ALA A 120       3.540 -16.279  -2.857 
ATOM    786  C   ALA A 120       2.290 -14.411  -1.918 
ATOM    787  O   ALA A 120       1.191 -14.774  -1.498 
ATOM    788  N   THR A 121       2.473 -13.235  -2.553 
ATOM    789  CA  THR A 121       1.362 -12.387  -2.858 
ATOM    790  CB  THR A 121       1.414 -11.077  -2.132 
ATOM    791  OG1 THR A 121       1.493 -11.279  -0.729 
ATOM    792  CG2 THR A 121       0.136 -10.304  -2.467 
ATOM    793  C   THR A 121       1.454 -12.058  -4.319 
ATOM    794  O   THR A 121       2.368 -11.355  -4.746 
ATOM    795  N   ALA A 122       0.503 -12.561  -5.131 
ATOM    796  CA  ALA A 122       0.506 -12.258  -6.535 
ATOM    797  CB  ALA A 122      -0.363 -13.214  -7.372 
ATOM    798  C   ALA A 122      -0.051 -10.879  -6.695 
ATOM    799  O   ALA A 122      -0.797 -10.403  -5.841 
ATOM    800  N   GLY A 123       0.311 -10.190  -7.800 
ATOM    801  CA  GLY A 123      -0.202  -8.866  -8.009 
ATOM    802  C   GLY A 123      -0.066  -8.514  -9.455 
ATOM    803  O   GLY A 123       0.601  -9.210 -10.221 
ATOM    804  N   PHE A 124      -0.738  -7.418  -9.864 
ATOM    805  CA  PHE A 124      -0.677  -6.940 -11.215 
ATOM    806  CB  PHE A 124      -1.952  -7.333 -11.988 
ATOM    807  CG  PHE A 124      -1.880  -6.953 -13.427 
ATOM    808  CD1 PHE A 124      -1.110  -7.677 -14.309 
ATOM    809  CD2 PHE A 124      -2.620  -5.893 -13.902 
ATOM    810  CE1 PHE A 124      -1.058  -7.330 -15.640 
ATOM    811  CE2 PHE A 124      -2.573  -5.544 -15.231 
ATOM    812  CZ  PHE A 124      -1.789  -6.263 -16.103 
ATOM    813  C   PHE A 124      -0.614  -5.444 -11.112 
ATOM    814  O   PHE A 124      -1.586  -4.807 -10.707 
ATOM    815  N   ARG A 125       0.538  -4.838 -11.470 
ATOM    816  CA  ARG A 125       0.653  -3.408 -11.368 
ATOM    817  CB  ARG A 125       0.731  -2.905  -9.919 
ATOM    818  CG  ARG A 125       1.922  -3.477  -9.148 
ATOM    819  CD  ARG A 125       2.201  -2.737  -7.841 
ATOM    820  NE  ARG A 125       2.654  -1.368  -8.212 
ATOM    821  CZ  ARG A 125       2.539  -0.343  -7.320 
ATOM    822  NH1 ARG A 125       2.021  -0.575  -6.078 
ATOM    823  NH2 ARG A 125       2.940   0.912  -7.672 
ATOM    824  C   ARG A 125       1.930  -2.974 -12.029 
ATOM    825  O   ARG A 125       2.704  -3.796 -12.517 
ATOM    826  N   ASN A 126       2.164  -1.643 -12.058 
ATOM    827  CA  ASN A 126       3.348  -1.060 -12.631 
ATOM    828  CB  ASN A 126       3.319   0.475 -12.733 
ATOM    829  CG  ASN A 126       2.288   0.920 -13.750 
ATOM    830  OD1 ASN A 126       1.798   0.128 -14.551 
ATOM    831  ND2 ASN A 126       1.954   2.238 -13.724 
ATOM    832  C   ASN A 126       4.475  -1.326 -11.687 
ATOM    833  O   ASN A 126       4.252  -1.649 -10.522 
ATOM    834  N   VAL A 127       5.728  -1.187 -12.170 
ATOM    835  CA  VAL A 127       6.853  -1.442 -11.318 
ATOM    836  CB  VAL A 127       7.620  -2.670 -11.710 
ATOM    837  CG1 VAL A 127       6.692  -3.888 -11.560 
ATOM    838  CG2 VAL A 127       8.164  -2.479 -13.137 
ATOM    839  C   VAL A 127       7.801  -0.286 -11.389 
ATOM    840  O   VAL A 127       7.791   0.482 -12.349 
ATOM    841  N   VAL A 128       8.640  -0.129 -10.338 
ATOM    842  CA  VAL A 128       9.608   0.932 -10.290 
ATOM    843  CB  VAL A 128       9.558   1.739  -9.024 
ATOM    844  CG1 VAL A 128      10.684   2.788  -9.058 
ATOM    845  CG2 VAL A 128       8.156   2.343  -8.876 
ATOM    846  C   VAL A 128      10.968   0.306 -10.332 
ATOM    847  O   VAL A 128      11.242  -0.659  -9.620 
ATOM    848  N   VAL A 129      11.864   0.853 -11.180 
ATOM    849  CA  VAL A 129      13.192   0.316 -11.293 
ATOM    850  CB  VAL A 129      13.377  -0.597 -12.470 
ATOM    851  CG1 VAL A 129      12.475  -1.829 -12.285 
ATOM    852  CG2 VAL A 129      13.103   0.196 -13.761 
ATOM    853  C   VAL A 129      14.143   1.454 -11.487 
ATOM    854  O   VAL A 129      13.740   2.610 -11.599 
ATOM    855  N   ALA A 130      15.453   1.141 -11.469 
ATOM    856  CA  ALA A 130      16.471   2.102 -11.776 
ATOM    857  CB  ALA A 130      17.570   2.201 -10.704 
ATOM    858  C   ALA A 130      17.107   1.586 -13.029 
ATOM    859  O   ALA A 130      17.251   0.376 -13.195 
ATOM    860  N   CYS A 131      17.489   2.483 -13.964 
ATOM    861  CA  CYS A 131      18.044   1.992 -15.195 
ATOM    862  CB  CYS A 131      17.222   2.356 -16.450 
ATOM    863  SG  CYS A 131      15.649   1.450 -16.538 
ATOM    864  C   CYS A 131      19.424   2.528 -15.408 
ATOM    865  O   CYS A 131      19.772   3.615 -14.946 
ATOM    866  N   GLU A 132      20.255   1.724 -16.108 
ATOM    867  CA  GLU A 132      21.592   2.093 -16.475 
ATOM    868  CB  GLU A 132      22.653   1.496 -15.531 
ATOM    869  CG  GLU A 132      24.095   1.876 -15.875 
ATOM    870  CD  GLU A 132      25.017   1.153 -14.901 
ATOM    871  OE1 GLU A 132      24.867  -0.090 -14.759 
ATOM    872  OE2 GLU A 132      25.883   1.833 -14.288 
ATOM    873  C   GLU A 132      21.835   1.497 -17.828 
ATOM    874  O   GLU A 132      21.581   0.315 -18.054 
ATOM    875  N   ASN A 133      22.341   2.307 -18.771 
ATOM    876  CA  ASN A 133      22.633   1.807 -20.081 
ATOM    877  CB  ASN A 133      23.666   0.669 -20.045 
ATOM    878  CG  ASN A 133      24.142   0.395 -21.460 
ATOM    879  OD1 ASN A 133      23.716   1.047 -22.412 
ATOM    880  ND2 ASN A 133      25.042  -0.612 -21.602 
ATOM    881  C   ASN A 133      21.369   1.284 -20.700 
ATOM    882  O   ASN A 133      21.405   0.415 -21.569 
ATOM    883  N   GLY A 134      20.206   1.809 -20.274 
ATOM    884  CA  GLY A 134      18.973   1.431 -20.908 
ATOM    885  C   GLY A 134      18.488   0.100 -20.407 
ATOM    886  O   GLY A 134      17.601  -0.497 -21.016 
ATOM    887  N   LEU A 135      19.052  -0.410 -19.291 
ATOM    888  CA  LEU A 135      18.626  -1.689 -18.777 
ATOM    889  CB  LEU A 135      19.722  -2.763 -18.865 
ATOM    890  CG  LEU A 135      20.118  -3.122 -20.306 
ATOM    891  CD1 LEU A 135      21.217  -4.195 -20.327 
ATOM    892  CD2 LEU A 135      18.890  -3.538 -21.130 
ATOM    893  C   LEU A 135      18.301  -1.547 -17.317 
ATOM    894  O   LEU A 135      18.890  -0.715 -16.629 
ATOM    895  N   PRO A 136      17.352  -2.313 -16.825 
ATOM    896  CA  PRO A 136      17.021  -2.252 -15.420 
ATOM    897  CD  PRO A 136      16.196  -2.669 -17.633 
ATOM    898  CB  PRO A 136      15.657  -2.921 -15.271 
ATOM    899  CG  PRO A 136      15.011  -2.730 -16.653 
ATOM    900  C   PRO A 136      18.077  -2.865 -14.544 
ATOM    901  O   PRO A 136      18.366  -4.050 -14.698 
ATOM    902  N   VAL A 137      18.700  -2.052 -13.670 
ATOM    903  CA  VAL A 137      19.685  -2.428 -12.695 
ATOM    904  CB  VAL A 137      20.708  -1.352 -12.497 
ATOM    905  CG1 VAL A 137      21.444  -1.158 -13.835 
ATOM    906  CG2 VAL A 137      20.006  -0.082 -11.995 
ATOM    907  C   VAL A 137      19.111  -2.788 -11.354 
ATOM    908  O   VAL A 137      19.737  -3.522 -10.593 
ATOM    909  N   HIS A 138      17.948  -2.222 -10.978 
ATOM    910  CA  HIS A 138      17.482  -2.425  -9.634 
ATOM    911  ND1 HIS A 138      17.868  -2.477  -6.392 
ATOM    912  CG  HIS A 138      17.517  -1.474  -7.267 
ATOM    913  CB  HIS A 138      18.027  -1.352  -8.671 
ATOM    914  NE2 HIS A 138      16.458  -1.147  -5.302 
ATOM    915  CD2 HIS A 138      16.654  -0.671  -6.586 
ATOM    916  CE1 HIS A 138      17.208  -2.233  -5.232 
ATOM    917  C   HIS A 138      15.989  -2.347  -9.596 
ATOM    918  O   HIS A 138      15.368  -1.672 -10.416 
ATOM    919  N   LEU A 139      15.380  -3.059  -8.624 
ATOM    920  CA  LEU A 139      13.959  -3.022  -8.464 
ATOM    921  CB  LEU A 139      13.328  -4.424  -8.387 
ATOM    922  CG  LEU A 139      11.796  -4.427  -8.219 
ATOM    923  CD1 LEU A 139      11.097  -3.859  -9.466 
ATOM    924  CD2 LEU A 139      11.275  -5.821  -7.830 
ATOM    925  C   LEU A 139      13.692  -2.338  -7.155 
ATOM    926  O   LEU A 139      14.328  -2.642  -6.146 
ATOM    927  N   ASP A 140      12.744  -1.377  -7.146 
ATOM    928  CA  ASP A 140      12.392  -0.683  -5.938 
ATOM    929  CB  ASP A 140      11.787   0.709  -6.222 
ATOM    930  CG  ASP A 140      11.444   1.439  -4.927 
ATOM    931  OD1 ASP A 140      10.721   0.858  -4.076 
ATOM    932  OD2 ASP A 140      11.902   2.602  -4.774 
ATOM    933  C   ASP A 140      11.357  -1.523  -5.257 
ATOM    934  O   ASP A 140      10.230  -1.654  -5.728 
ATOM    935  N   GLN A 141      11.749  -2.130  -4.123 
ATOM    936  CA  GLN A 141      10.948  -3.011  -3.316 
ATOM    937  CB  GLN A 141      11.779  -3.783  -2.278 
ATOM    938  CG  GLN A 141      12.762  -4.776  -2.905 
ATOM    939  CD  GLN A 141      11.952  -5.908  -3.523 
ATOM    940  OE1 GLN A 141      12.497  -6.786  -4.190 
ATOM    941  NE2 GLN A 141      10.610  -5.884  -3.303 
ATOM    942  C   GLN A 141       9.851  -2.293  -2.576 
ATOM    943  O   GLN A 141       8.819  -2.893  -2.282 
ATOM    944  N   SER A 142      10.034  -0.997  -2.253 
ATOM    945  CA  SER A 142       9.150  -0.301  -1.351 
ATOM    946  CB  SER A 142       9.491   1.193  -1.188 
ATOM    947  OG  SER A 142       9.124   1.919  -2.352 
ATOM    948  C   SER A 142       7.710  -0.375  -1.771 
ATOM    949  O   SER A 142       6.824  -0.464  -0.923 
ATOM    950  N   ILE A 143       7.420  -0.350  -3.080 
ATOM    951  CA  ILE A 143       6.051  -0.356  -3.517 
ATOM    952  CB  ILE A 143       5.929  -0.210  -5.009 
ATOM    953  CG1 ILE A 143       6.581  -1.395  -5.742 
ATOM    954  CG2 ILE A 143       6.534   1.151  -5.388 
ATOM    955  CD1 ILE A 143       6.281  -1.418  -7.241 
ATOM    956  C   ILE A 143       5.389  -1.633  -3.085 
ATOM    957  O   ILE A 143       4.203  -1.660  -2.760 
ATOM    958  N   PHE A 144       6.139  -2.743  -3.129 
ATOM    959  CA  PHE A 144       5.663  -4.054  -2.785 
ATOM    960  CB  PHE A 144       6.569  -5.164  -3.332 
ATOM    961  CG  PHE A 144       6.507  -4.997  -4.812 
ATOM    962  CD1 PHE A 144       5.397  -5.403  -5.519 
ATOM    963  CD2 PHE A 144       7.560  -4.429  -5.496 
ATOM    964  CE1 PHE A 144       5.340  -5.244  -6.884 
ATOM    965  CE2 PHE A 144       7.507  -4.271  -6.860 
ATOM    966  CZ  PHE A 144       6.396  -4.677  -7.557 
ATOM    967  C   PHE A 144       5.482  -4.230  -1.309 
ATOM    968  O   PHE A 144       4.699  -5.077  -0.876 
ATOM    969  N   ARG A 145       6.264  -3.500  -0.495 
ATOM    970  CA  ARG A 145       6.177  -3.640   0.929 
ATOM    971  CB  ARG A 145       7.187  -2.736   1.646 
ATOM    972  CG  ARG A 145       8.616  -2.950   1.149 
ATOM    973  CD  ARG A 145       9.671  -2.223   1.979 
ATOM    974  NE  ARG A 145       9.994  -3.112   3.127 
ATOM    975  CZ  ARG A 145      10.901  -4.116   2.955 
ATOM    976  NH1 ARG A 145      11.537  -4.250   1.755 
ATOM    977  NH2 ARG A 145      11.162  -4.987   3.973 
ATOM    978  C   ARG A 145       4.810  -3.223   1.343 
ATOM    979  O   ARG A 145       4.160  -3.893   2.145 
ATOM    980  N   ARG A 146       4.339  -2.101   0.769 
ATOM    981  CA  ARG A 146       3.061  -1.554   1.109 
ATOM    982  CB  ARG A 146       2.944  -0.061   0.750 
ATOM    983  CG  ARG A 146       4.017   0.799   1.422 
ATOM    984  CD  ARG A 146       3.933   2.291   1.088 
ATOM    985  NE  ARG A 146       5.205   2.914   1.552 
ATOM    986  CZ  ARG A 146       6.283   2.930   0.714 
ATOM    987  NH1 ARG A 146       6.168   2.412  -0.544 
ATOM    988  NH2 ARG A 146       7.470   3.456   1.131 
ATOM    989  C   ARG A 146       2.016  -2.301   0.298 
ATOM    990  O   ARG A 146       1.257  -1.625  -0.446 
ATOM    991  OXT ARG A 146       1.959  -3.554   0.415 
TER
HEADER lig_76.pdb
ATOM      1  P    DC A   1      73.665-565.615-216.609 
ATOM      2  OP1  DC A   1      72.745-566.228-217.593 
ATOM      3  OP2  DC A   1      74.140-564.250-216.926 
ATOM      4  O5'  DC A   1      72.987-565.625-215.159 
ATOM      5  C5'  DC A   1      73.124-566.797-214.333 
ATOM      6  C4'  DC A   1      73.444-566.391-212.908 
ATOM      7  O4'  DC A   1      74.875-566.245-212.680 
ATOM      8  C3'  DC A   1      72.861-565.054-212.450 
ATOM      9  O3'  DC A   1      72.476-565.163-211.085 
ATOM     10  C2'  DC A   1      74.025-564.069-212.548 
ATOM     11  C1'  DC A   1      75.099-565.011-212.015 
ATOM     12  N1   DC A   1      76.489-564.569-212.319 
ATOM     13  C2   DC A   1      77.477-564.837-211.376 
ATOM     14  O2   DC A   1      77.164-565.426-210.335 
ATOM     15  N3   DC A   1      78.750-564.441-211.633 
ATOM     16  C4   DC A   1      79.049-563.804-212.774 
ATOM     17  N4   DC A   1      80.305-563.438-212.978 
ATOM     18  C5   DC A   1      78.048-563.518-213.757 
ATOM     19  C6   DC A   1      76.781-563.922-213.481 
ATOM     20  P    DA A   2      71.122-564.460-210.601 
ATOM     21  OP1  DA A   2      69.973-565.347-210.885 
ATOM     22  OP2  DA A   2      71.044-563.094-211.166 
ATOM     23  O5'  DA A   2      71.358-564.374-209.021 
ATOM     24  C5'  DA A   2      72.167-565.378-208.380 
ATOM     25  C4'  DA A   2      73.112-564.727-207.389 
ATOM     26  O4'  DA A   2      74.368-564.320-208.005 
ATOM     27  C3'  DA A   2      72.600-563.452-206.720 
ATOM     28  O3'  DA A   2      73.049-563.427-205.370 
ATOM     29  C2'  DA A   2      73.281-562.315-207.480 
ATOM     30  C1'  DA A   2      74.645-562.984-207.614 
ATOM     31  N9   DA A   2      75.516-562.369-208.654 
ATOM     32  C8   DA A   2      75.149-561.813-209.846 
ATOM     33  N7   DA A   2      76.145-561.355-210.541 
ATOM     34  C5   DA A   2      77.255-561.628-209.752 
ATOM     35  C6   DA A   2      78.627-561.387-209.932 
ATOM     36  N6   DA A   2      79.136-560.788-211.019 
ATOM     37  N1   DA A   2      79.460-561.784-208.953 
ATOM     38  C2   DA A   2      78.947-562.379-207.877 
ATOM     39  N3   DA A   2      77.692-562.656-207.599 
ATOM     40  C4   DA A   2      76.880-562.247-208.595 
ATOM     41  P    DT A   3      72.060-562.892-204.232 
ATOM     42  OP1  DT A   3      71.161-563.986-203.801 
ATOM     43  OP2  DT A   3      71.397-561.652-204.694 
ATOM     44  O5'  DT A   3      73.088-562.545-203.057 
ATOM     45  C5'  DT A   3      74.308-563.303-202.951 
ATOM     46  C4'  DT A   3      75.474-562.373-202.676 
ATOM     47  O4'  DT A   3      76.074-561.859-203.899 
ATOM     48  C3'  DT A   3      75.146-561.116-201.870 
ATOM     49  O3'  DT A   3      76.237-560.828-201.004 
ATOM     50  C2'  DT A   3      75.045-560.003-202.912 
ATOM     51  C1'  DT A   3      76.225-560.453-203.767 
ATOM     52  N1   DT A   3      76.237-559.859-205.133 
ATOM     53  C2   DT A   3      77.465-559.580-205.682 
ATOM     54  O2   DT A   3      78.516-559.798-205.104 
ATOM     55  N3   DT A   3      77.437-559.029-206.949 
ATOM     56  C4   DT A   3      76.310-558.741-207.692 
ATOM     57  O4   DT A   3      76.410-558.248-208.816 
ATOM     58  C5   DT A   3      75.069-559.069-207.030 
ATOM     59  C7   DT A   3      73.794-558.788-207.769 
ATOM     60  C6   DT A   3      75.067-559.605-205.799 
ATOM     61  P    DG A   4      75.934-560.304-199.522 
ATOM     62  OP1  DG A   4      75.671-561.458-198.633 
ATOM     63  OP2  DG A   4      74.879-559.267-199.568 
ATOM     64  O5'  DG A   4      77.333-559.631-199.133 
ATOM     65  C5'  DG A   4      78.544-560.158-199.706 
ATOM     66  C4'  DG A   4      79.440-559.021-200.155 
ATOM     67  O4'  DG A   4      79.157-558.595-201.519 
ATOM     68  C3'  DG A   4      79.342-557.733-199.338 
ATOM     69  O3'  DG A   4      80.636-557.151-199.238 
ATOM     70  C2'  DG A   4      78.457-556.810-200.176 
ATOM     71  C1'  DG A   4      79.051-557.179-201.532 
ATOM     72  N9   DG A   4      78.194-556.790-202.687 
ATOM     73  C8   DG A   4      76.819-556.763-202.782 
ATOM     74  N7   DG A   4      76.372-556.368-203.948 
ATOM     75  C5   DG A   4      77.532-556.115-204.679 
ATOM     76  C6   DG A   4      77.690-555.660-206.014 
ATOM     77  O6   DG A   4      76.826-555.383-206.840 
ATOM     78  N1   DG A   4      79.044-555.538-206.355 
ATOM     79  C2   DG A   4      80.106-555.818-205.517 
ATOM     80  N2   DG A   4      81.324-555.638-206.034 
ATOM     81  N3   DG A   4      79.956-556.246-204.265 
ATOM     82  C4   DG A   4      78.649-556.369-203.918 
ATOM     83  P    DA A   5      81.080-556.478-197.856 
ATOM     84  OP1  DA A   5      81.595-557.521-196.939 
ATOM     85  OP2  DA A   5      79.976-555.643-197.333 
ATOM     86  O5'  DA A   5      82.284-555.539-198.333 
ATOM     87  C5'  DA A   5      83.070-555.937-199.472 
ATOM     88  C4'  DA A   5      83.313-554.745-200.376 
ATOM     89  O4'  DA A   5      82.252-554.568-201.358 
ATOM     90  C3'  DA A   5      83.399-553.387-199.678 
ATOM     91  O3'  DA A   5      84.380-552.594-200.336 
ATOM     92  C2'  DA A   5      82.029-552.749-199.903 
ATOM     93  C1'  DA A   5      81.855-553.205-201.349 
ATOM     94  N9   DA A   5      80.451-553.129-201.837 
ATOM     95  C8   DA A   5      79.297-553.342-201.138 
ATOM     96  N7   DA A   5      78.220-553.199-201.847 
ATOM     97  C5   DA A   5      78.693-552.867-203.109 
ATOM     98  C6   DA A   5      78.040-552.584-204.321 
ATOM     99  N6   DA A   5      76.707-552.592-204.463 
ATOM    100  N1   DA A   5      78.810-552.291-205.384 
ATOM    101  C2   DA A   5      80.133-552.286-205.238 
ATOM    102  N3   DA A   5      80.851-552.531-204.163 
ATOM    103  C4   DA A   5      80.056-552.821-203.113 
ATOM    104  P    DA A   6      85.346-551.669-199.456 
ATOM    105  OP1  DA A   6      86.484-552.473-198.956 
ATOM    106  OP2  DA A   6      84.553-550.959-198.428 
ATOM    107  O5'  DA A   6      85.865-550.623-200.551 
ATOM    108  C5'  DA A   6      85.973-551.045-201.922 
ATOM    109  C4'  DA A   6      85.425-549.970-202.841 
ATOM    110  O4'  DA A   6      83.994-550.110-203.067 
ATOM    111  C3'  DA A   6      85.582-548.532-202.348 
ATOM    112  O3'  DA A   6      85.855-547.690-203.463 
ATOM    113  C2'  DA A   6      84.210-548.164-201.785 
ATOM    114  C1'  DA A   6      83.384-548.843-202.874 
ATOM    115  N9   DA A   6      81.961-549.066-202.495 
ATOM    116  C8   DA A   6      81.448-549.362-201.265 
ATOM    117  N7   DA A   6      80.158-549.499-201.254 
ATOM    118  C5   DA A   6      79.787-549.277-202.573 
ATOM    119  C6   DA A   6      78.540-549.279-203.220 
ATOM    120  N6   DA A   6      77.381-549.524-202.592 
ATOM    121  N1   DA A   6      78.527-549.019-204.541 
ATOM    122  C2   DA A   6      79.682-548.777-205.159 
ATOM    123  N3   DA A   6      80.899-548.748-204.663 
ATOM    124  C4   DA A   6      80.885-549.011-203.341 
ATOM    125  P    DG A   7      86.917-546.505-203.299 
ATOM    126  OP1  DG A   7      88.285-547.035-203.499 
ATOM    127  OP2  DG A   7      86.676-545.796-202.023 
ATOM    128  O5'  DG A   7      86.523-545.556-204.524 
ATOM    129  C5'  DG A   7      85.958-546.145-205.710 
ATOM    130  C4'  DG A   7      84.786-545.315-206.194 
ATOM    131  O4'  DG A   7      83.529-545.716-205.577 
ATOM    132  C3'  DG A   7      84.872-543.815-205.913 
ATOM    133  O3'  DG A   7      84.309-543.108-207.011 
ATOM    134  C2'  DG A   7      83.981-543.599-204.689 
ATOM    135  C1'  DG A   7      82.867-544.551-205.112 
ATOM    136  N9   DG A   7      81.963-544.947-203.996 
ATOM    137  C8   DG A   7      82.258-545.151-202.666 
ATOM    138  N7   DG A   7      81.225-545.496-201.936 
ATOM    139  C5   DG A   7      80.171-545.521-202.847 
ATOM    140  C6   DG A   7      78.799-545.827-202.648 
ATOM    141  O6   DG A   7      78.223-546.144-201.610 
ATOM    142  N1   DG A   7      78.074-545.731-203.845 
ATOM    143  C2   DG A   7      78.606-545.386-205.072 
ATOM    144  N2   DG A   7      77.748-545.352-206.094 
ATOM    145  N3   DG A   7      79.893-545.100-205.257 
ATOM    146  C4   DG A   7      80.609-545.188-204.106 
ATOM    147  P    DA A   8      85.008-541.754-207.503 
ATOM    148  OP1  DA A   8      86.125-542.077-208.420 
ATOM    149  OP2  DA A   8      85.351-540.919-206.331 
ATOM    150  O5'  DA A   8      83.820-541.065-208.324 
ATOM    151  C5'  DA A   8      82.845-541.901-208.976 
ATOM    152  C4'  DA A   8      81.452-541.349-208.743 
ATOM    153  O4'  DA A   8      80.850-541.859-207.518 
ATOM    154  C3'  DA A   8      81.352-539.831-208.599 
ATOM    155  O3'  DA A   8      80.149-539.388-209.214 
ATOM    156  C2'  DA A   8      81.246-539.591-207.093 
ATOM    157  C1'  DA A   8      80.314-540.762-206.793 
ATOM    158  N9   DA A   8      80.269-541.138-205.353 
ATOM    159  C8   DA A   8      81.276-541.094-204.432 
ATOM    160  N7   DA A   8      80.923-541.488-203.248 
ATOM    161  C5   DA A   8      79.582-541.818-203.392 
ATOM    162  C6   DA A   8      78.625-542.307-202.488 
ATOM    163  N6   DA A   8      78.886-542.560-201.198 
ATOM    164  N1   DA A   8      77.383-542.526-202.960 
ATOM    165  C2   DA A   8      77.129-542.273-204.242 
ATOM    166  N3   DA A   8      77.936-541.818-205.175 
ATOM    167  C4   DA A   8      79.172-541.606-204.677 
ATOM    168  P    DA A   9      80.161-538.022-210.049 
ATOM    169  OP1  DA A   9      80.642-538.286-211.424 
ATOM    170  OP2  DA A   9      80.896-536.985-209.292 
ATOM    171  O5'  DA A   9      78.603-537.659-210.084 
ATOM    172  C5'  DA A   9      77.637-538.727-210.055 
ATOM    173  C4'  DA A   9      76.512-538.382-209.099 
ATOM    174  O4'  DA A   9      76.796-538.803-207.734 
ATOM    175  C3'  DA A   9      76.185-536.895-208.966 
ATOM    176  O3'  DA A   9      74.778-536.746-208.815 
ATOM    177  C2'  DA A   9      76.861-536.465-207.665 
ATOM    178  C1'  DA A   9      76.518-537.717-206.864 
ATOM    179  N9   DA A   9      77.340-537.887-205.634 
ATOM    180  C8   DA A   9      78.649-537.549-205.436 
ATOM    181  N7   DA A   9      79.087-537.823-204.246 
ATOM    182  C5   DA A   9      77.990-538.384-203.607 
ATOM    183  C6   DA A   9      77.806-538.889-202.309 
ATOM    184  N6   DA A   9      78.771-538.910-201.380 
ATOM    185  N1   DA A   9      76.588-539.372-202.000 
ATOM    186  C2   DA A   9      75.633-539.349-202.928 
ATOM    187  N3   DA A   9      75.687-538.905-204.165 
ATOM    188  C4   DA A   9      76.916-538.426-204.449 
ATOM    189  P    DA A  10      74.043-535.529-209.551 
ATOM    190  OP1  DA A  10      73.746-535.904-210.951 
ATOM    191  OP2  DA A  10      74.828-534.289-209.363 
ATOM    192  O5'  DA A  10      72.680-535.433-208.718 
ATOM    193  C5'  DA A  10      72.138-536.629-208.125 
ATOM    194  C4'  DA A  10      71.668-536.340-206.714 
ATOM    195  O4'  DA A  10      72.727-536.511-205.729 
ATOM    196  C3'  DA A  10      71.155-534.922-206.461 
ATOM    197  O3'  DA A  10      70.062-534.984-205.553 
ATOM    198  C2'  DA A  10      72.317-534.207-205.773 
ATOM    199  C1'  DA A  10      72.740-535.372-204.883 
ATOM    200  N9   DA A  10      74.112-535.229-204.319 
ATOM    201  C8   DA A  10      75.209-534.658-204.896 
ATOM    202  N7   DA A  10      76.268-534.685-204.147 
ATOM    203  C5   DA A  10      75.844-535.321-202.989 
ATOM    204  C6   DA A  10      76.504-535.659-201.797 
ATOM    205  N6   DA A  10      77.797-535.391-201.565 
ATOM    206  N1   DA A  10      75.786-536.286-200.846 
ATOM    207  C2   DA A  10      74.501-536.550-201.082 
ATOM    208  N3   DA A  10      73.781-536.284-202.149 
ATOM    209  C4   DA A  10      74.524-535.656-203.085 
ATOM    210  P    DG A  11      68.805-534.019-205.786 
ATOM    211  OP1  DG A  11      67.885-534.632-206.770 
ATOM    212  OP2  DG A  11      69.279-532.654-206.103 
ATOM    213  O5'  DG A  11      68.127-534.030-204.336 
ATOM    214  C5'  DG A  11      68.263-535.201-203.510 
ATOM    215  C4'  DG A  11      68.584-534.795-202.085 
ATOM    216  O4'  DG A  11      70.014-534.649-201.857 
ATOM    217  C3'  DG A  11      68.000-533.458-201.627 
ATOM    218  O3'  DG A  11      67.615-533.567-200.262 
ATOM    219  C2'  DG A  11      69.164-532.473-201.725 
ATOM    220  C1'  DG A  11      70.239-533.415-201.193 
ATOM    221  N9   DG A  11      71.628-532.973-201.496 
ATOM    222  C8   DG A  11      72.109-532.312-202.606 
ATOM    223  N7   DG A  11      73.396-532.065-202.564 
ATOM    224  C5   DG A  11      73.795-532.598-201.340 
ATOM    225  C6   DG A  11      75.079-532.634-200.734 
ATOM    226  O6   DG A  11      76.145-532.197-201.162 
ATOM    227  N1   DG A  11      75.038-533.271-199.486 
ATOM    228  C2   DG A  11      73.906-533.803-198.900 
ATOM    229  N2   DG A  11      74.076-534.370-197.704 
ATOM    230  N3   DG A  11      72.702-533.768-199.470 
ATOM    231  C4   DG A  11      72.725-533.154-200.680 
ATOM    232  P    DA A  12      66.261-532.864-199.778 
ATOM    233  OP1  DA A  12      65.112-533.751-200.063 
ATOM    234  OP2  DA A  12      66.183-531.499-200.343 
ATOM    235  O5'  DA A  12      66.497-532.778-198.198 
ATOM    236  C5'  DA A  12      67.306-533.782-197.557 
ATOM    237  C4'  DA A  12      68.252-533.131-196.566 
ATOM    238  O4'  DA A  12      69.507-532.724-197.182 
ATOM    239  C3'  DA A  12      67.739-531.856-195.897 
ATOM    240  O3'  DA A  12      68.188-531.831-194.548 
ATOM    241  C2'  DA A  12      68.420-530.719-196.657 
ATOM    242  C1'  DA A  12      69.785-531.388-196.791 
ATOM    243  N9   DA A  12      70.655-530.773-197.831 
ATOM    244  C8   DA A  12      70.289-530.217-199.023 
ATOM    245  N7   DA A  12      71.284-529.759-199.718 
ATOM    246  C5   DA A  12      72.394-530.032-198.929 
ATOM    247  C6   DA A  12      73.766-529.791-199.110 
ATOM    248  N6   DA A  12      74.275-529.192-200.196 
ATOM    249  N1   DA A  12      74.599-530.189-198.130 
ATOM    250  C2   DA A  12      74.086-530.784-197.054 
ATOM    251  N3   DA A  12      72.831-531.060-196.776 
ATOM    252  C4   DA A  12      72.019-530.651-197.772 
ATOM    253  P    DC A  13      67.199-531.296-193.410 
ATOM    254  OP1  DC A  13      66.300-532.390-192.979 
ATOM    255  OP2  DC A  13      66.536-530.056-193.871 
ATOM    256  O5'  DC A  13      68.227-530.949-192.234 
ATOM    257  C5'  DC A  13      69.448-531.707-192.128 
ATOM    258  C4'  DC A  13      70.613-530.777-191.853 
ATOM    259  O4'  DC A  13      71.213-530.263-193.076 
ATOM    260  C3'  DC A  13      70.285-529.520-191.047 
ATOM    261  O3'  DC A  13      71.376-529.232-190.181 
ATOM    262  C2'  DC A  13      70.185-528.407-192.089 
ATOM    263  C1'  DC A  13      71.364-528.858-192.944 
ATOM    264  N1   DC A  13      71.376-528.263-194.310 
ATOM    265  C2   DC A  13      72.613-527.974-194.881 
ATOM    266  O2   DC A  13      73.640-528.221-194.237 
ATOM    267  N3   DC A  13      72.646-527.431-196.125 
ATOM    268  C4   DC A  13      71.511-527.178-196.789 
ATOM    269  N4   DC A  13      71.595-526.648-198.000 
ATOM    270  C5   DC A  13      70.229-527.467-196.219 
ATOM    271  C6   DC A  13      70.217-528.009-194.975 
ATOM    272  P    DG A  14      71.073-528.708-188.699 
ATOM    273  OP1  DG A  14      70.811-529.862-187.810 
ATOM    274  OP2  DG A  14      70.019-527.671-188.745 
ATOM    275  O5'  DG A  14      72.472-528.036-188.310 
ATOM    276  C5'  DG A  14      73.683-528.562-188.883 
ATOM    277  C4'  DG A  14      74.579-527.425-189.332 
ATOM    278  O4'  DG A  14      74.296-526.999-190.696 
ATOM    279  C3'  DG A  14      74.482-526.137-188.515 
ATOM    280  O3'  DG A  14      75.776-525.555-188.415 
ATOM    281  C2'  DG A  14      73.596-525.214-189.353 
ATOM    282  C1'  DG A  14      74.190-525.583-190.709 
ATOM    283  N9   DG A  14      73.333-525.195-191.864 
ATOM    284  C8   DG A  14      71.958-525.167-191.959 
ATOM    285  N7   DG A  14      71.511-524.772-193.125 
ATOM    286  C5   DG A  14      72.672-524.519-193.856 
ATOM    287  C6   DG A  14      72.830-524.064-195.191 
ATOM    288  O6   DG A  14      71.965-523.787-196.017 
ATOM    289  N1   DG A  14      74.184-523.942-195.532 
ATOM    290  C2   DG A  14      75.245-524.223-194.694 
ATOM    291  N2   DG A  14      76.463-524.042-195.211 
ATOM    292  N3   DG A  14      75.095-524.650-193.443 
ATOM    293  C4   DG A  14      73.788-524.773-193.095 
ATOM    294  P    DT A  15      76.219-524.882-187.033 
ATOM    295  OP1  DT A  15      76.734-525.925-186.117 
ATOM    296  OP2  DT A  15      75.115-524.047-186.510 
ATOM    297  O5'  DT A  15      77.423-523.943-187.510 
ATOM    298  C5'  DT A  15      78.209-524.341-188.649 
ATOM    299  C4'  DT A  15      78.452-523.149-189.553 
ATOM    300  O4'  DT A  15      77.392-522.972-190.536 
ATOM    301  C3'  DT A  15      78.538-521.791-188.856 
ATOM    302  O3'  DT A  15      79.519-520.998-189.513 
ATOM    303  C2'  DT A  15      77.168-521.153-189.080 
ATOM    304  C1'  DT A  15      76.995-521.609-190.526 
ATOM    305  N1   DT A  15      75.590-521.533-191.014 
ATOM    306  C2   DT A  15      75.404-521.207-192.336 
ATOM    307  O2   DT A  15      76.326-520.985-193.101 
ATOM    308  N3   DT A  15      74.088-521.146-192.752 
ATOM    309  C4   DT A  15      72.972-521.377-191.974 
ATOM    310  O4   DT A  15      71.842-521.292-192.460 
ATOM    311  C5   DT A  15      73.269-521.712-190.602 
ATOM    312  C7   DT A  15      72.109-521.979-189.687 
ATOM    313  C6   DT A  15      74.539-521.779-190.170 
ATOM    314  P    DG A  16      80.486-520.073-188.633 
ATOM    315  OP1  DG A  16      81.623-520.877-188.134 
ATOM    316  OP2  DG A  16      79.692-519.363-187.606 
ATOM    317  O5'  DG A  16      81.004-519.027-189.728 
ATOM    318  C5'  DG A  16      81.113-519.449-191.100 
ATOM    319  C4'  DG A  16      80.565-518.374-192.018 
ATOM    320  O4'  DG A  16      79.133-518.514-192.244 
ATOM    321  C3'  DG A  16      80.721-516.936-191.525 
ATOM    322  O3'  DG A  16      80.994-516.095-192.640 
ATOM    323  C2'  DG A  16      79.349-516.568-190.962 
ATOM    324  C1'  DG A  16      78.523-517.247-192.051 
ATOM    325  N9   DG A  16      77.100-517.470-191.672 
ATOM    326  C8   DG A  16      76.565-517.769-190.439 
ATOM    327  N7   DG A  16      75.260-517.905-190.442 
ATOM    328  C5   DG A  16      74.908-517.679-191.771 
ATOM    329  C6   DG A  16      73.632-517.689-192.394 
ATOM    330  O6   DG A  16      72.532-517.903-191.890 
ATOM    331  N1   DG A  16      73.727-517.408-193.764 
ATOM    332  C2   DG A  16      74.902-517.151-194.443 
ATOM    333  N2   DG A  16      74.780-516.906-195.750 
ATOM    334  N3   DG A  16      76.099-517.142-193.860 
ATOM    335  C4   DG A  16      76.023-517.413-192.530 
ATOM    336  P    DC A  17      82.056-514.909-192.476 
ATOM    337  OP1  DC A  17      83.424-515.439-192.676 
ATOM    338  OP2  DC A  17      81.816-514.200-191.200 
ATOM    339  O5'  DC A  17      81.662-513.960-193.702 
ATOM    340  C5'  DC A  17      81.097-514.549-194.888 
ATOM    341  C4'  DC A  17      79.925-513.719-195.371 
ATOM    342  O4'  DC A  17      78.669-514.120-194.754 
ATOM    343  C3'  DC A  17      80.011-512.219-195.090 
ATOM    344  O3'  DC A  17      79.448-511.512-196.188 
ATOM    345  C2'  DC A  17      79.120-512.003-193.866 
ATOM    346  C1'  DC A  17      78.006-512.955-194.289 
ATOM    347  N1   DC A  17      77.102-513.351-193.173 
ATOM    348  C2   DC A  17      75.756-513.554-193.468 
ATOM    349  O2   DC A  17      75.371-513.399-194.633 
ATOM    350  N3   DC A  17      74.916-513.915-192.465 
ATOM    351  C4   DC A  17      75.372-514.073-191.216 
ATOM    352  N4   DC A  17      74.513-514.426-190.272 
ATOM    353  C5   DC A  17      76.752-513.868-190.891 
ATOM    354  C6   DC A  17      77.576-513.507-191.908 
ATOM    355  P    DG A  18      80.148-510.158-196.680 
ATOM    356  OP1  DG A  18      81.264-510.481-197.597 
ATOM    357  OP2  DG A  18      80.491-509.323-195.508 
ATOM    358  O5'  DG A  18      78.960-509.469-197.501 
ATOM    359  C5'  DG A  18      77.984-510.305-198.153 
ATOM    360  C4'  DG A  18      76.591-509.754-197.920 
ATOM    361  O4'  DG A  18      75.989-510.263-196.695 
ATOM    362  C3'  DG A  18      76.492-508.235-197.776 
ATOM    363  O3'  DG A  18      75.288-507.792-198.391 
ATOM    364  C2'  DG A  18      76.385-507.995-196.270 
ATOM    365  C1'  DG A  18      75.453-509.166-195.971 
ATOM    366  N9   DG A  18      75.408-509.542-194.530 
ATOM    367  C8   DG A  18      76.413-509.504-193.587 
ATOM    368  N7   DG A  18      76.042-509.905-192.395 
ATOM    369  C5   DG A  18      74.696-510.231-192.560 
ATOM    370  C6   DG A  18      73.754-510.724-191.620 
ATOM    371  O6   DG A  18      73.916-510.980-190.430 
ATOM    372  N1   DG A  18      72.497-510.919-192.209 
ATOM    373  C2   DG A  18      72.191-510.670-193.533 
ATOM    374  N2   DG A  18      70.932-510.921-193.901 
ATOM    375  N3   DG A  18      73.076-510.207-194.414 
ATOM    376  C4   DG A  18      74.299-510.013-193.858 
ATOM    377  P    DG A  19      75.301-506.426-199.226 
ATOM    378  OP1  DG A  19      75.781-506.690-200.601 
ATOM    379  OP2  DG A  19      76.035-505.389-198.469 
ATOM    380  O5'  DG A  19      73.743-506.063-199.261 
ATOM    381  C5'  DG A  19      72.777-507.131-199.232 
ATOM    382  C4'  DG A  19      71.652-506.786-198.276 
ATOM    383  O4'  DG A  19      71.935-507.207-196.912 
ATOM    384  C3'  DG A  19      71.324-505.299-198.143 
ATOM    385  O3'  DG A  19      69.918-505.150-197.992 
ATOM    386  C2'  DG A  19      72.001-504.869-196.842 
ATOM    387  C1'  DG A  19      71.657-506.121-196.041 
ATOM    388  N9   DG A  19      72.480-506.291-194.812 
ATOM    389  C8   DG A  19      73.799-505.956-194.593 
ATOM    390  N7   DG A  19      74.229-506.239-193.387 
ATOM    391  C5   DG A  19      73.116-506.800-192.762 
ATOM    392  C6   DG A  19      72.964-507.301-191.444 
ATOM    393  O6   DG A  19      73.795-507.356-190.541 
ATOM    394  N1   DG A  19      71.665-507.780-191.223 
ATOM    395  C2   DG A  19      70.646-507.774-192.155 
ATOM    396  N2   DG A  19      69.477-508.276-191.750 
ATOM    397  N3   DG A  19      70.789-507.304-193.393 
ATOM    398  C4   DG A  19      72.044-506.835-193.622 
ATOM    399  P    DA A  20      69.183-503.933-198.728 
ATOM    400  OP1  DA A  20      68.886-504.308-200.129 
ATOM    401  OP2  DA A  20      69.967-502.693-198.540 
ATOM    402  O5'  DA A  20      67.819-503.837-197.895 
ATOM    403  C5'  DA A  20      67.278-505.033-197.303 
ATOM    404  C4'  DA A  20      66.807-504.744-195.891 
ATOM    405  O4'  DA A  20      67.867-504.915-194.907 
ATOM    406  C3'  DA A  20      66.294-503.326-195.638 
ATOM    407  O3'  DA A  20      65.201-503.388-194.730 
ATOM    408  C2'  DA A  20      67.457-502.611-194.950 
ATOM    409  C1'  DA A  20      67.879-503.776-194.060 
ATOM    410  N9   DA A  20      69.251-503.633-193.496 
ATOM    411  C8   DA A  20      70.349-503.062-194.073 
ATOM    412  N7   DA A  20      71.408-503.090-193.324 
ATOM    413  C5   DA A  20      70.983-503.725-192.166 
ATOM    414  C6   DA A  20      71.644-504.063-190.974 
ATOM    415  N6   DA A  20      72.936-503.796-190.742 
ATOM    416  N1   DA A  20      70.925-504.690-190.023 
ATOM    417  C2   DA A  20      69.641-504.954-190.259 
ATOM    418  N3   DA A  20      68.920-504.688-191.326 
ATOM    419  C4   DA A  20      69.663-504.061-192.262 
ATOM    420  P    DT A  21      63.944-502.423-194.964 
ATOM    421  OP1  DT A  21      63.024-503.036-195.947 
ATOM    422  OP2  DT A  21      64.418-501.058-195.280 
ATOM    423  O5'  DT A  21      63.266-502.434-193.514 
ATOM    424  C5'  DT A  21      63.402-503.605-192.687 
ATOM    425  C4'  DT A  21      63.723-503.199-191.262 
ATOM    426  O4'  DT A  21      65.154-503.053-191.034 
ATOM    427  C3'  DT A  21      63.139-501.862-190.804 
ATOM    428  O3'  DT A  21      62.754-501.971-189.439 
ATOM    429  C2'  DT A  21      64.303-500.877-190.903 
ATOM    430  C1'  DT A  21      65.378-501.819-190.370 
ATOM    431  N1   DT A  21      66.768-501.377-190.673 
ATOM    432  C2   DT A  21      67.731-501.649-189.733 
ATOM    433  O2   DT A  21      67.492-502.226-188.686 
ATOM    434  N3   DT A  21      69.007-501.223-190.048 
ATOM    435  C4   DT A  21      69.388-500.564-191.199 
ATOM    436  O4   DT A  21      70.563-500.232-191.370 
ATOM    437  C5   DT A  21      68.308-500.323-192.126 
ATOM    438  C7   DT A  21      68.636-499.610-193.405 
ATOM    439  C6   DT A  21      67.058-500.726-191.845 
ATOM    440  P    DC A  22      61.401-501.268-188.955 
ATOM    441  OP1  DC A  22      60.251-502.156-189.240 
ATOM    442  OP2  DC A  22      61.322-499.903-189.520 
ATOM    443  O5'  DC A  22      61.636-501.182-187.375 
ATOM    444  C5'  DC A  22      62.445-502.186-186.735 
ATOM    445  C4'  DC A  22      63.391-501.535-185.744 
ATOM    446  O4'  DC A  22      64.647-501.128-186.359 
ATOM    447  C3'  DC A  22      62.878-500.260-185.074 
ATOM    448  O3'  DC A  22      63.328-500.236-183.725 
ATOM    449  C2'  DC A  22      63.559-499.123-185.834 
ATOM    450  C1'  DC A  22      64.924-499.792-185.968 
ATOM    451  N1   DC A  22      65.794-499.177-187.008 
ATOM    452  C2   DC A  22      67.166-499.144-186.771 
ATOM    453  O2   DC A  22      67.600-499.623-185.717 
ATOM    454  N3   DC A  22      67.977-498.587-187.707 
ATOM    455  C4   DC A  22      67.466-498.079-188.837 
ATOM    456  N4   DC A  22      68.298-497.546-189.719 
ATOM    457  C5   DC A  22      66.058-498.102-189.100 
ATOM    458  C6   DC A  22      65.265-498.663-188.151 
ATOM    459  P    DC A  23      62.338-499.700-182.587 
ATOM    460  OP1  DC A  23      61.439-500.794-182.156 
ATOM    461  OP2  DC A  23      61.676-498.460-183.049 
ATOM    462  O5'  DC A  23      63.366-499.353-181.411 
ATOM    463  C5'  DC A  23      64.587-500.111-181.305 
ATOM    464  C4'  DC A  23      65.752-499.181-181.031 
ATOM    465  O4'  DC A  23      66.352-498.667-182.253 
ATOM    466  C3'  DC A  23      65.425-497.925-180.224 
ATOM    467  O3'  DC A  23      66.515-497.636-179.358 
ATOM    468  C2'  DC A  23      65.324-496.811-181.266 
ATOM    469  C1'  DC A  23      66.504-497.262-182.121 
ATOM    470  N1   DC A  23      66.516-496.667-183.487 
ATOM    471  C2   DC A  23      67.752-496.378-184.058 
ATOM    472  O2   DC A  23      68.779-496.625-183.415 
ATOM    473  N3   DC A  23      67.785-495.835-185.303 
ATOM    474  C4   DC A  23      66.651-495.582-185.966 
ATOM    475  N4   DC A  23      66.735-495.052-187.177 
ATOM    476  C5   DC A  23      65.368-495.871-185.396 
ATOM    477  C6   DC A  23      65.357-496.413-184.152 
ATOM    478  P    DT A  24      66.213-497.112-177.876 
ATOM    479  OP1  DT A  24      65.950-498.266-176.987 
ATOM    480  OP2  DT A  24      65.158-496.075-177.922 
ATOM    481  O5'  DT A  24      67.611-496.440-177.487 
ATOM    482  C5'  DT A  24      68.822-496.966-178.060 
ATOM    483  C4'  DT A  24      69.719-495.829-178.509 
ATOM    484  O4'  DT A  24      69.435-495.403-179.873 
ATOM    485  C3'  DT A  24      69.621-494.541-177.692 
ATOM    486  O3'  DT A  24      70.915-493.959-177.593 
ATOM    487  C2'  DT A  24      68.735-493.618-178.530 
ATOM    488  C1'  DT A  24      69.329-493.987-179.886 
ATOM    489  N1   DT A  24      68.472-493.599-181.041 
ATOM    490  C2   DT A  24      69.113-493.205-182.190 
ATOM    491  O2   DT A  24      70.326-493.164-182.293 
ATOM    492  N3   DT A  24      68.285-492.851-183.239 
ATOM    493  C4   DT A  24      66.905-492.859-183.232 
ATOM    494  O4   DT A  24      66.272-492.520-184.235 
ATOM    495  C5   DT A  24      66.325-493.287-181.982 
ATOM    496  C7   DT A  24      64.828-493.325-181.889 
ATOM    497  C6   DT A  24      67.106-493.636-180.946 
ATOM    498  P    DG A  25      71.358-493.286-176.210 
ATOM    499  OP1  DG A  25      71.874-494.329-175.294 
ATOM    500  OP2  DG A  25      70.255-492.451-175.687 
ATOM    501  O5'  DG A  25      72.563-492.347-176.687 
ATOM    502  C5'  DG A  25      73.349-492.745-177.826 
ATOM    503  C4'  DG A  25      73.591-491.553-178.730 
ATOM    504  O4'  DG A  25      72.531-491.376-179.713 
ATOM    505  C3'  DG A  25      73.678-490.195-178.033 
ATOM    506  O3'  DG A  25      74.659-489.402-178.690 
ATOM    507  C2'  DG A  25      72.307-489.557-178.257 
ATOM    508  C1'  DG A  25      72.134-490.013-179.703 
ATOM    509  N9   DG A  25      70.730-489.937-180.191 
ATOM    510  C8   DG A  25      69.555-490.148-179.502 
ATOM    511  N7   DG A  25      68.475-490.001-180.230 
ATOM    512  C5   DG A  25      68.968-489.668-181.491 
ATOM    513  C6   DG A  25      68.277-489.388-182.697 
ATOM    514  O6   DG A  25      67.066-489.375-182.907 
ATOM    515  N1   DG A  25      69.166-489.096-183.742 
ATOM    516  C2   DG A  25      70.543-489.079-183.633 
ATOM    517  N2   DG A  25      71.215-488.778-184.746 
ATOM    518  N3   DG A  25      71.191-489.343-182.499 
ATOM    519  C4   DG A  25      70.342-489.627-181.478 
ATOM    520  P    DC A  26      75.625-488.477-177.810 
ATOM    521  OP1  DC A  26      76.762-489.281-177.311 
ATOM    522  OP2  DC A  26      74.832-487.767-176.783 
ATOM    523  O5'  DC A  26      76.144-487.431-178.905 
ATOM    524  C5'  DC A  26      76.252-487.854-180.277 
ATOM    525  C4'  DC A  26      75.704-486.778-181.195 
ATOM    526  O4'  DC A  26      74.272-486.918-181.421 
ATOM    527  C3'  DC A  26      75.861-485.340-180.703 
ATOM    528  O3'  DC A  26      76.133-484.499-181.817 
ATOM    529  C2'  DC A  26      74.488-484.972-180.139 
ATOM    530  C1'  DC A  26      73.663-485.651-181.228 
ATOM    531  N1   DC A  26      72.239-485.875-180.849 
ATOM    532  C2   DC A  26      71.278-485.776-181.852 
ATOM    533  O2   DC A  26      71.642-485.511-183.003 
ATOM    534  N3   DC A  26      69.974-485.976-181.526 
ATOM    535  C4   DC A  26      69.622-486.262-180.267 
ATOM    536  N4   DC A  26      68.338-486.448-180.001 
ATOM    537  C5   DC A  26      70.595-486.367-179.221 
ATOM    538  C6   DC A  26      71.892-486.163-179.566 
ATOM    539  P    DT A  27      77.196-483.314-181.653 
ATOM    540  OP1  DT A  27      78.564-483.843-181.853 
ATOM    541  OP2  DT A  27      76.955-482.604-180.377 
ATOM    542  O5'  DT A  27      76.801-482.364-182.879 
ATOM    543  C5'  DT A  27      76.237-482.953-184.065 
ATOM    544  C4'  DT A  27      75.065-482.123-184.549 
ATOM    545  O4'  DT A  27      73.808-482.524-183.931 
ATOM    546  C3'  DT A  27      75.150-480.623-184.267 
ATOM    547  O3'  DT A  27      74.588-479.916-185.365 
ATOM    548  C2'  DT A  27      74.260-480.407-183.044 
ATOM    549  C1'  DT A  27      73.145-481.359-183.466 
ATOM    550  N1   DT A  27      72.241-481.755-182.350 
ATOM    551  C2   DT A  27      70.917-481.952-182.658 
ATOM    552  O2   DT A  27      70.470-481.816-183.784 
ATOM    553  N3   DT A  27      70.109-482.317-181.598 
ATOM    554  C4   DT A  27      70.508-482.498-180.289 
ATOM    555  O4   DT A  27      69.692-482.826-179.426 
ATOM    556  C5   DT A  27      71.915-482.268-180.065 
ATOM    557  C7   DT A  27      72.433-482.443-178.667 
ATOM    558  C6   DT A  27      72.723-481.912-181.077 
ATOM    559  P    DG A  28      75.287-478.562-185.857 
ATOM    560  OP1  DG A  28      76.403-478.885-186.774 
ATOM    561  OP2  DG A  28      75.630-477.727-184.685 
ATOM    562  O5'  DG A  28      74.099-477.873-186.678 
ATOM    563  C5'  DG A  28      73.123-478.709-187.330 
ATOM    564  C4'  DG A  28      71.730-478.158-187.098 
ATOM    565  O4'  DG A  28      71.129-478.667-185.873 
ATOM    566  C3'  DG A  28      71.631-476.639-186.953 
ATOM    567  O3'  DG A  28      70.427-476.196-187.568 
ATOM    568  C2'  DG A  28      71.524-476.399-185.447 
ATOM    569  C1'  DG A  28      70.593-477.570-185.148 
ATOM    570  N9   DG A  28      70.547-477.946-183.707 
ATOM    571  C8   DG A  28      71.552-477.908-182.764 
ATOM    572  N7   DG A  28      71.181-478.309-181.573 
ATOM    573  C5   DG A  28      69.835-478.635-181.737 
ATOM    574  C6   DG A  28      68.894-479.128-180.798 
ATOM    575  O6   DG A  28      69.055-479.384-179.608 
ATOM    576  N1   DG A  28      67.636-479.323-181.386 
ATOM    577  C2   DG A  28      67.330-479.074-182.710 
ATOM    578  N2   DG A  28      66.071-479.325-183.078 
ATOM    579  N3   DG A  28      68.215-478.611-183.591 
ATOM    580  C4   DG A  28      69.439-478.417-183.035 
ATOM    581  P    DG A  29      70.440-474.830-188.404 
ATOM    582  OP1  DG A  29      70.921-475.094-189.778 
ATOM    583  OP2  DG A  29      71.175-473.793-187.646 
ATOM    584  O5'  DG A  29      68.882-474.467-188.438 
ATOM    585  C5'  DG A  29      67.916-475.535-188.409 
ATOM    586  C4'  DG A  29      66.791-475.191-187.453 
ATOM    587  O4'  DG A  29      67.074-475.611-186.089 
ATOM    588  C3'  DG A  29      66.464-473.703-187.320 
ATOM    589  O3'  DG A  29      65.057-473.554-187.169 
ATOM    590  C2'  DG A  29      67.140-473.273-186.019 
ATOM    591  C1'  DG A  29      66.796-474.525-185.218 
ATOM    592  N9   DG A  29      67.619-474.695-183.989 
ATOM    593  C8   DG A  29      68.938-474.360-183.770 
ATOM    594  N7   DG A  29      69.368-474.643-182.564 
ATOM    595  C5   DG A  29      68.255-475.204-181.939 
ATOM    596  C6   DG A  29      68.104-475.705-180.621 
ATOM    597  O6   DG A  29      68.934-475.760-179.718 
ATOM    598  N1   DG A  29      66.804-476.184-180.401 
ATOM    599  C2   DG A  29      65.785-476.178-181.332 
ATOM    600  N2   DG A  29      64.617-476.681-180.927 
ATOM    601  N3   DG A  29      65.928-475.708-182.570 
ATOM    602  C4   DG A  29      67.183-475.240-182.800 
ATOM    603  P    DT A  30      64.322-472.337-187.905 
ATOM    604  OP1  DT A  30      64.025-472.712-189.306 
ATOM    605  OP2  DT A  30      65.107-471.097-187.717 
ATOM    606  O5'  DT A  30      62.959-472.241-187.072 
ATOM    607  C5'  DT A  30      62.417-473.437-186.480 
ATOM    608  C4'  DT A  30      61.946-473.148-185.068 
ATOM    609  O4'  DT A  30      63.006-473.319-184.084 
ATOM    610  C3'  DT A  30      61.433-471.730-184.815 
ATOM    611  O3'  DT A  30      60.340-471.792-183.908 
ATOM    612  C2'  DT A  30      62.596-471.015-184.127 
ATOM    613  C1'  DT A  30      63.019-472.180-183.237 
ATOM    614  N1   DT A  30      64.390-472.037-182.674 
ATOM    615  C2   DT A  30      64.603-472.535-181.411 
ATOM    616  O2   DT A  30      63.729-473.075-180.755 
ATOM    617  N3   DT A  30      65.885-472.383-180.922 
ATOM    618  C4   DT A  30      66.946-471.790-181.575 
ATOM    619  O4   DT A  30      68.051-471.713-181.034 
ATOM    620  C5   DT A  30      66.625-471.298-182.894 
ATOM    621  C7   DT A  30      67.724-470.638-183.674 
ATOM    622  C6   DT A  30      65.386-471.432-183.394 
ATOM    623  P    DA A  31      59.083-470.827-184.141 
ATOM    624  OP1  DA A  31      58.163-471.441-185.125 
ATOM    625  OP2  DA A  31      59.557-469.462-184.457 
ATOM    626  O5'  DA A  31      58.405-470.838-182.691 
ATOM    627  C5'  DA A  31      58.542-472.009-181.864 
ATOM    628  C4'  DA A  31      58.862-471.603-180.439 
ATOM    629  O4'  DA A  31      60.293-471.457-180.212 
ATOM    630  C3'  DA A  31      58.279-470.266-179.981 
ATOM    631  O3'  DA A  31      57.893-470.375-178.616 
ATOM    632  C2'  DA A  31      59.443-469.281-180.080 
ATOM    633  C1'  DA A  31      60.517-470.223-179.547 
ATOM    634  N9   DA A  31      61.907-469.781-179.851 
ATOM    635  C8   DA A  31      62.366-469.127-180.959 
ATOM    636  N7   DA A  31      63.638-468.875-180.929 
ATOM    637  C5   DA A  31      64.056-469.400-179.714 
ATOM    638  C6   DA A  31      65.311-469.453-179.087 
ATOM    639  N6   DA A  31      66.429-468.948-179.626 
ATOM    640  N1   DA A  31      65.375-470.047-177.881 
ATOM    641  C2   DA A  31      64.260-470.548-177.350 
ATOM    642  N3   DA A  31      63.039-470.556-177.839 
ATOM    643  C4   DA A  31      63.003-469.956-179.046 
ATOM    644  P    DG A  32      56.540-469.672-178.132 
ATOM    645  OP1  DG A  32      55.391-470.560-178.417 
ATOM    646  OP2  DG A  32      56.461-468.307-178.697 
ATOM    647  O5'  DG A  32      56.775-469.586-176.553 
ATOM    648  C5'  DG A  32      57.585-470.590-175.912 
ATOM    649  C4'  DG A  32      58.530-469.939-174.921 
ATOM    650  O4'  DG A  32      59.786-469.532-175.536 
ATOM    651  C3'  DG A  32      58.018-468.664-174.251 
ATOM    652  O3'  DG A  32      58.467-468.640-172.902 
ATOM    653  C2'  DG A  32      58.699-467.527-175.011 
ATOM    654  C1'  DG A  32      60.063-468.196-175.145 
ATOM    655  N9   DG A  32      60.934-467.581-176.186 
ATOM    656  C8   DG A  32      60.582-467.015-177.392 
ATOM    657  N7   DG A  32      61.598-466.558-178.083 
ATOM    658  C5   DG A  32      62.700-466.840-177.278 
ATOM    659  C6   DG A  32      64.078-466.581-177.492 
ATOM    660  O6   DG A  32      64.619-466.041-178.454 
ATOM    661  N1   DG A  32      64.858-467.032-176.418 
ATOM    662  C2   DG A  32      64.368-467.652-175.285 
ATOM    663  N2   DG A  32      65.276-468.009-174.373 
ATOM    664  N3   DG A  32      63.074-467.896-175.084 
ATOM    665  C4   DG A  32      62.306-467.464-176.118 
ATOM    666  P    DG A  33      57.478-468.104-171.764 
ATOM    667  OP1  DG A  33      56.579-469.198-171.333 
ATOM    668  OP2  DG A  33      56.815-466.864-172.226 
ATOM    669  O5'  DG A  33      58.506-467.758-170.589 
ATOM    670  C5'  DG A  33      59.726-468.515-170.483 
ATOM    671  C4'  DG A  33      60.892-467.585-170.208 
ATOM    672  O4'  DG A  33      61.492-467.071-171.430 
ATOM    673  C3'  DG A  33      60.564-466.329-169.401 
ATOM    674  O3'  DG A  33      61.655-466.040-168.535 
ATOM    675  C2'  DG A  33      60.463-465.215-170.443 
ATOM    676  C1'  DG A  33      61.643-465.666-171.298 
ATOM    677  N9   DG A  33      61.655-465.071-172.664 
ATOM    678  C8   DG A  33      60.595-464.748-173.482 
ATOM    679  N7   DG A  33      60.948-464.234-174.636 
ATOM    680  C5   DG A  33      62.342-464.215-174.577 
ATOM    681  C6   DG A  33      63.290-463.768-175.533 
ATOM    682  O6   DG A  33      63.095-463.290-176.647 
ATOM    683  N1   DG A  33      64.603-463.929-175.066 
ATOM    684  C2   DG A  33      64.951-464.454-173.836 
ATOM    685  N2   DG A  33      66.260-464.525-173.579 
ATOM    686  N3   DG A  33      64.060-464.873-172.940 
ATOM    687  C4   DG A  33      62.782-464.724-173.378 
ATOM    688  P    DA A  34      61.352-465.516-167.053 
ATOM    689  OP1  DA A  34      61.089-466.670-166.164 
ATOM    690  OP2  DA A  34      60.297-464.479-167.099 
ATOM    691  O5'  DA A  34      62.750-464.844-166.664 
ATOM    692  C5'  DA A  34      63.962-465.370-167.237 
ATOM    693  C4'  DA A  34      64.858-464.233-167.687 
ATOM    694  O4'  DA A  34      64.574-463.807-169.050 
ATOM    695  C3'  DA A  34      64.760-462.945-166.869 
ATOM    696  O3'  DA A  34      66.054-462.363-166.770 
ATOM    697  C2'  DA A  34      63.875-462.022-167.707 
ATOM    698  C1'  DA A  34      64.468-462.391-169.063 
ATOM    699  N9   DA A  34      63.611-462.003-170.218 
ATOM    700  C8   DA A  34      62.248-461.983-170.294 
ATOM    701  N7   DA A  34      61.792-461.593-171.443 
ATOM    702  C5   DA A  34      62.936-461.335-172.187 
ATOM    703  C6   DA A  34      63.128-460.886-173.504 
ATOM    704  N6   DA A  34      62.123-460.605-174.345 
ATOM    705  N1   DA A  34      64.398-460.736-173.928 
ATOM    706  C2   DA A  34      65.392-461.018-173.088 
ATOM    707  N3   DA A  34      65.335-461.441-171.844 
ATOM    708  C4   DA A  34      64.055-461.583-171.445 
ATOM    709  P    DG A  35      66.498-461.690-165.387 
ATOM    710  OP1  DG A  35      67.013-462.734-164.471 
ATOM    711  OP2  DG A  35      65.394-460.856-164.864 
ATOM    712  O5'  DG A  35      67.702-460.751-165.864 
ATOM    713  C5'  DG A  35      68.488-461.149-167.003 
ATOM    714  C4'  DG A  35      68.731-459.957-167.907 
ATOM    715  O4'  DG A  35      67.670-459.780-168.890 
ATOM    716  C3'  DG A  35      68.817-458.599-167.210 
ATOM    717  O3'  DG A  35      69.798-457.806-167.867 
ATOM    718  C2'  DG A  35      67.447-457.961-167.435 
ATOM    719  C1'  DG A  35      67.273-458.417-168.880 
ATOM    720  N9   DG A  35      65.869-458.341-169.368 
ATOM    721  C8   DG A  35      64.695-458.552-168.679 
ATOM    722  N7   DG A  35      63.614-458.405-169.407 
ATOM    723  C5   DG A  35      64.107-458.072-170.668 
ATOM    724  C6   DG A  35      63.416-457.792-171.875 
ATOM    725  O6   DG A  35      62.205-457.779-172.084 
ATOM    726  N1   DG A  35      64.306-457.500-172.919 
ATOM    727  C2   DG A  35      65.682-457.483-172.810 
ATOM    728  N2   DG A  35      66.354-457.182-173.923 
ATOM    729  N3   DG A  35      66.330-457.747-171.677 
ATOM    730  C4   DG A  35      65.482-458.031-170.655 
ATOM    731  P    DA A  36      70.764-456.881-166.987 
ATOM    732  OP1  DA A  36      71.902-457.685-166.488 
ATOM    733  OP2  DA A  36      69.971-456.171-165.960 
ATOM    734  O5'  DA A  36      71.283-455.835-168.082 
ATOM    735  C5'  DA A  36      71.391-456.258-169.454 
ATOM    736  C4'  DA A  36      70.843-455.182-170.372 
ATOM    737  O4'  DA A  36      69.412-455.322-170.598 
ATOM    738  C3'  DA A  36      71.000-453.744-169.880 
ATOM    739  O3'  DA A  36      71.273-452.903-170.994 
ATOM    740  C2'  DA A  36      69.628-453.376-169.316 
ATOM    741  C1'  DA A  36      68.802-454.055-170.405 
ATOM    742  N9   DA A  36      67.379-454.279-170.027 
ATOM    743  C8   DA A  36      66.866-454.575-168.797 
ATOM    744  N7   DA A  36      65.576-454.711-168.785 
ATOM    745  C5   DA A  36      65.205-454.489-170.105 
ATOM    746  C6   DA A  36      63.958-454.491-170.752 
ATOM    747  N6   DA A  36      62.799-454.736-170.124 
ATOM    748  N1   DA A  36      63.945-454.231-172.072 
ATOM    749  C2   DA A  36      65.100-453.989-172.691 
ATOM    750  N3   DA A  36      66.317-453.960-172.195 
ATOM    751  C4   DA A  36      66.303-454.223-170.872 
ATOM    752  P    DA A  37      72.335-451.718-170.830 
ATOM    753  OP1  DA A  37      73.703-452.247-171.030 
ATOM    754  OP2  DA A  37      72.094-451.008-169.555 
ATOM    755  O5'  DA A  37      71.941-450.768-172.056 
ATOM    756  C5'  DA A  37      71.376-451.357-173.242 
ATOM    757  C4'  DA A  37      70.204-450.527-173.726 
ATOM    758  O4'  DA A  37      68.947-450.929-173.109 
ATOM    759  C3'  DA A  37      70.290-449.027-173.444 
ATOM    760  O3'  DA A  37      69.727-448.320-174.543 
ATOM    761  C2'  DA A  37      69.399-448.811-172.221 
ATOM    762  C1'  DA A  37      68.285-449.763-172.643 
ATOM    763  N9   DA A  37      67.380-450.159-171.528 
ATOM    764  C8   DA A  37      67.693-450.357-170.213 
ATOM    765  N7   DA A  37      66.678-450.699-169.479 
ATOM    766  C5   DA A  37      65.615-450.730-170.371 
ATOM    767  C6   DA A  37      64.252-451.027-170.209 
ATOM    768  N6   DA A  37      63.702-451.365-169.035 
ATOM    769  N1   DA A  37      63.471-450.962-171.303 
ATOM    770  C2   DA A  37      64.022-450.626-172.469 
ATOM    771  N3   DA A  37      65.275-450.329-172.739 
ATOM    772  C4   DA A  37      66.036-450.400-171.627 
ATOM    773  P    DC A  38      70.426-446.966-175.034 
ATOM    774  OP1  DC A  38      71.543-447.289-175.951 
ATOM    775  OP2  DC A  38      70.769-446.131-173.862 
ATOM    776  O5'  DC A  38      69.238-446.277-175.855 
ATOM    777  C5'  DC A  38      68.263-447.113-176.507 
ATOM    778  C4'  DC A  38      66.870-446.562-176.275 
ATOM    779  O4'  DC A  38      66.268-447.071-175.050 
ATOM    780  C3'  DC A  38      66.770-445.043-176.131 
ATOM    781  O3'  DC A  38      65.567-444.600-176.745 
ATOM    782  C2'  DC A  38      66.664-444.803-174.624 
ATOM    783  C1'  DC A  38      65.732-445.974-174.325 
ATOM    784  N1   DC A  38      65.687-446.350-172.885 
ATOM    785  C2   DC A  38      64.476-446.809-172.371 
ATOM    786  O2   DC A  38      63.499-446.886-173.126 
ATOM    787  N3   DC A  38      64.413-447.156-171.060 
ATOM    788  C4   DC A  38      65.495-447.058-170.276 
ATOM    789  N4   DC A  38      65.382-447.409-169.004 
ATOM    790  C5   DC A  38      66.749-446.587-170.784 
ATOM    791  C6   DC A  38      66.791-446.246-172.097 
ATOM    792  P    DC A  39      65.579-443.234-177.581 
ATOM    793  OP1  DC A  39      66.060-443.498-178.955 
ATOM    794  OP2  DC A  39      66.314-442.197-176.823 
ATOM    795  O5'  DC A  39      64.021-442.872-177.615 
ATOM    796  C5'  DC A  39      63.055-443.939-177.587 
ATOM    797  C4'  DC A  39      61.930-443.595-176.631 
ATOM    798  O4'  DC A  39      62.214-444.015-175.266 
ATOM    799  C3'  DC A  39      61.603-442.108-176.498 
ATOM    800  O3'  DC A  39      60.196-441.958-176.346 
ATOM    801  C2'  DC A  39      62.279-441.677-175.196 
ATOM    802  C1'  DC A  39      61.936-442.929-174.395 
ATOM    803  N1   DC A  39      62.758-443.099-173.166 
ATOM    804  C2   DC A  39      62.150-443.671-172.052 
ATOM    805  O2   DC A  39      60.964-444.012-172.128 
ATOM    806  N3   DC A  39      62.884-443.834-170.920 
ATOM    807  C4   DC A  39      64.166-443.451-170.877 
ATOM    808  N4   DC A  39      64.839-443.631-169.751 
ATOM    809  C5   DC A  39      64.810-442.860-172.012 
ATOM    810  C6   DC A  39      64.060-442.706-173.134 
ATOM    811  P    DT A  40      59.461-440.741-177.083 
ATOM    812  OP1  DT A  40      59.164-441.116-178.483 
ATOM    813  OP2  DT A  40      60.246-439.501-176.894 
ATOM    814  O5'  DT A  40      58.098-440.646-176.249 
ATOM    815  C5'  DT A  40      57.556-441.841-175.657 
ATOM    816  C4'  DT A  40      57.086-441.552-174.246 
ATOM    817  O4'  DT A  40      58.145-441.723-173.261 
ATOM    818  C3'  DT A  40      56.573-440.134-173.992 
ATOM    819  O3'  DT A  40      55.479-440.196-173.085 
ATOM    820  C2'  DT A  40      57.735-439.419-173.305 
ATOM    821  C1'  DT A  40      58.158-440.584-172.414 
ATOM    822  N1   DT A  40      59.529-440.441-171.851 
ATOM    823  C2   DT A  40      59.742-440.939-170.588 
ATOM    824  O2   DT A  40      58.868-441.480-169.933 
ATOM    825  N3   DT A  40      61.025-440.787-170.099 
ATOM    826  C4   DT A  40      62.085-440.194-170.752 
ATOM    827  O4   DT A  40      63.191-440.117-170.211 
ATOM    828  C5   DT A  40      61.765-439.702-172.071 
ATOM    829  C7   DT A  40      62.863-439.042-172.851 
ATOM    830  C6   DT A  40      60.525-439.836-172.571 
ATOM    831  P    DA A  41      54.223-439.232-173.318 
ATOM    832  OP1  DA A  41      53.303-439.845-174.302 
ATOM    833  OP2  DA A  41      54.697-437.867-173.634 
ATOM    834  O5'  DA A  41      53.545-439.242-171.868 
ATOM    835  C5'  DA A  41      53.681-440.413-171.041 
ATOM    836  C4'  DA A  41      54.002-440.007-169.616 
ATOM    837  O4'  DA A  41      55.432-439.861-169.389 
ATOM    838  C3'  DA A  41      53.418-438.670-169.159 
ATOM    839  O3'  DA A  41      53.033-438.780-167.793 
ATOM    840  C2'  DA A  41      54.582-437.685-169.257 
ATOM    841  C1'  DA A  41      55.657-438.628-168.724 
ATOM    842  N9   DA A  41      57.046-438.185-169.028 
ATOM    843  C8   DA A  41      57.505-437.531-170.136 
ATOM    844  N7   DA A  41      58.777-437.279-170.106 
ATOM    845  C5   DA A  41      59.195-437.804-168.892 
ATOM    846  C6   DA A  41      60.450-437.857-168.264 
ATOM    847  N6   DA A  41      61.569-437.352-168.803 
ATOM    848  N1   DA A  41      60.514-438.451-167.058 
ATOM    849  C2   DA A  41      59.400-438.952-166.527 
ATOM    850  N3   DA A  41      58.179-438.960-167.017 
ATOM    851  C4   DA A  41      58.142-438.360-168.223 
ATOM    852  P    DG A  42      51.679-438.076-167.309 
ATOM    853  OP1  DG A  42      50.530-438.964-167.594 
ATOM    854  OP2  DG A  42      51.601-436.711-167.874 
ATOM    855  O5'  DG A  42      51.915-437.990-165.730 
ATOM    856  C5'  DG A  42      52.724-438.994-165.089 
ATOM    857  C4'  DG A  42      53.670-438.343-164.098 
ATOM    858  O4'  DG A  42      54.925-437.936-164.713 
ATOM    859  C3'  DG A  42      53.157-437.068-163.429 
ATOM    860  O3'  DG A  42      53.606-437.044-162.079 
ATOM    861  C2'  DG A  42      53.838-435.931-164.189 
ATOM    862  C1'  DG A  42      55.202-436.600-164.322 
ATOM    863  N9   DG A  42      56.073-435.985-165.363 
ATOM    864  C8   DG A  42      55.722-435.419-166.569 
ATOM    865  N7   DG A  42      56.737-434.962-167.260 
ATOM    866  C5   DG A  42      57.839-435.244-166.455 
ATOM    867  C6   DG A  42      59.218-434.985-166.669 
ATOM    868  O6   DG A  42      59.759-434.445-167.631 
ATOM    869  N1   DG A  42      59.997-435.436-165.595 
ATOM    870  C2   DG A  42      59.508-436.057-164.462 
ATOM    871  N2   DG A  42      60.416-436.413-163.550 
ATOM    872  N3   DG A  42      58.214-436.300-164.262 
ATOM    873  C4   DG A  42      57.445-435.868-165.295 
ATOM    874  P    DA A  43      52.617-436.508-160.941 
ATOM    875  OP1  DA A  43      51.718-437.602-160.510 
ATOM    876  OP2  DA A  43      51.954-435.268-161.403 
ATOM    877  O5'  DA A  43      53.645-436.162-159.766 
ATOM    878  C5'  DA A  43      54.866-436.919-159.660 
ATOM    879  C4'  DA A  43      56.031-435.989-159.385 
ATOM    880  O4'  DA A  43      56.631-435.475-160.607 
ATOM    881  C3'  DA A  43      55.703-434.733-158.579 
ATOM    882  O3'  DA A  43      56.794-434.444-157.712 
ATOM    883  C2'  DA A  43      55.603-433.619-159.621 
ATOM    884  C1'  DA A  43      56.782-434.070-160.475 
ATOM    885  N9   DA A  43      56.794-433.475-161.841 
ATOM    886  C8   DA A  43      55.732-433.161-162.640 
ATOM    887  N7   DA A  43      56.068-432.651-163.783 
ATOM    888  C5   DA A  43      57.455-432.625-163.744 
ATOM    889  C6   DA A  43      58.421-432.192-164.667 
ATOM    890  N6   DA A  43      58.119-431.678-165.868 
ATOM    891  N1   DA A  43      59.714-432.305-164.310 
ATOM    892  C2   DA A  43      60.008-432.817-163.115 
ATOM    893  N3   DA A  43      59.196-433.252-162.175 
ATOM    894  C4   DA A  43      57.909-433.126-162.558 
ATOM    895  P    DG A  44      56.491-433.920-156.230 
ATOM    896  OP1  DG A  44      56.229-435.074-155.341 
ATOM    897  OP2  DG A  44      55.437-432.883-156.277 
ATOM    898  O5'  DG A  44      57.890-433.248-155.841 
ATOM    899  C5'  DG A  44      59.101-433.774-156.415 
ATOM    900  C4'  DG A  44      59.997-432.637-156.864 
ATOM    901  O4'  DG A  44      59.714-432.211-158.227 
ATOM    902  C3'  DG A  44      59.899-431.349-156.046 
ATOM    903  O3'  DG A  44      61.193-430.767-155.947 
ATOM    904  C2'  DG A  44      59.014-430.426-156.885 
ATOM    905  C1'  DG A  44      59.608-430.796-158.240 
ATOM    906  N9   DG A  44      58.751-430.407-159.395 
ATOM    907  C8   DG A  44      57.376-430.380-159.490 
ATOM    908  N7   DG A  44      56.929-429.985-160.657 
ATOM    909  C5   DG A  44      58.090-429.731-161.387 
ATOM    910  C6   DG A  44      58.248-429.276-162.722 
ATOM    911  O6   DG A  44      57.383-428.999-163.549 
ATOM    912  N1   DG A  44      59.601-429.154-163.064 
ATOM    913  C2   DG A  44      60.663-429.435-162.225 
ATOM    914  N2   DG A  44      61.881-429.254-162.742 
ATOM    915  N3   DG A  44      60.513-429.862-160.974 
ATOM    916  C4   DG A  44      59.206-429.986-160.626 
ATOM    917  P    DT A  45      61.637-430.094-154.564 
ATOM    918  OP1  DT A  45      62.152-431.138-153.648 
ATOM    919  OP2  DT A  45      60.533-429.260-154.042 
ATOM    920  O5'  DT A  45      62.841-429.155-155.041 
ATOM    921  C5'  DT A  45      63.627-429.553-156.180 
ATOM    922  C4'  DT A  45      63.870-428.361-157.084 
ATOM    923  O4'  DT A  45      62.809-428.184-158.067 
ATOM    924  C3'  DT A  45      63.956-427.004-156.387 
ATOM    925  O3'  DT A  45      64.937-426.210-157.045 
ATOM    926  C2'  DT A  45      62.586-426.365-156.612 
ATOM    927  C1'  DT A  45      62.413-426.822-158.058 
ATOM    928  N1   DT A  45      61.008-426.746-158.545 
ATOM    929  C2   DT A  45      60.822-426.420-159.867 
ATOM    930  O2   DT A  45      61.744-426.197-160.632 
ATOM    931  N3   DT A  45      59.506-426.358-160.284 
ATOM    932  C4   DT A  45      58.390-426.590-159.506 
ATOM    933  O4   DT A  45      57.260-426.504-159.992 
ATOM    934  C5   DT A  45      58.687-426.924-158.133 
ATOM    935  C7   DT A  45      57.527-427.192-157.219 
ATOM    936  C6   DT A  45      59.956-426.991-157.701 
ATOM    937  P    DT A  46      65.903-425.285-156.164 
ATOM    938  OP1  DT A  46      67.041-426.089-155.665 
ATOM    939  OP2  DT A  46      65.110-424.575-155.137 
ATOM    940  O5'  DT A  46      66.422-424.239-157.260 
ATOM    941  C5'  DT A  46      66.530-424.662-158.631 
ATOM    942  C4'  DT A  46      65.983-423.586-159.550 
ATOM    943  O4'  DT A  46      64.551-423.726-159.775 
ATOM    944  C3'  DT A  46      66.139-422.148-159.057 
ATOM    945  O3'  DT A  46      66.412-421.307-160.171 
ATOM    946  C2'  DT A  46      64.767-421.780-158.493 
ATOM    947  C1'  DT A  46      63.941-422.459-159.582 
ATOM    948  N1   DT A  46      62.518-422.683-159.204 
ATOM    949  C2   DT A  46      61.582-422.582-160.204 
ATOM    950  O2   DT A  46      61.871-422.324-161.359 
ATOM    951  N3   DT A  46      60.273-422.795-159.815 
ATOM    952  C4   DT A  46      59.836-423.093-158.540 
ATOM    953  O4   DT A  46      58.637-423.262-158.312 
ATOM    954  C5   DT A  46      60.893-423.177-157.559 
ATOM    955  C7   DT A  46      60.503-423.496-156.146 
ATOM    956  C6   DT A  46      62.173-422.974-157.910 
ATOM    957  P    DG A  47      67.474-420.122-160.007 
ATOM    958  OP1  DG A  47      68.842-420.651-160.208 
ATOM    959  OP2  DG A  47      67.233-419.412-158.732 
ATOM    960  O5'  DG A  47      67.080-419.172-161.233 
ATOM    961  C5'  DG A  47      66.515-419.761-162.419 
ATOM    962  C4'  DG A  47      65.343-418.931-162.903 
ATOM    963  O4'  DG A  47      64.087-419.333-162.286 
ATOM    964  C3'  DG A  47      65.429-417.431-162.622 
ATOM    965  O3'  DG A  47      64.866-416.724-163.720 
ATOM    966  C2'  DG A  47      64.538-417.215-161.398 
ATOM    967  C1'  DG A  47      63.424-418.167-161.820 
ATOM    968  N9   DG A  47      62.520-418.563-160.705 
ATOM    969  C8   DG A  47      62.815-418.767-159.374 
ATOM    970  N7   DG A  47      61.782-419.112-158.644 
ATOM    971  C5   DG A  47      60.728-419.137-159.555 
ATOM    972  C6   DG A  47      59.356-419.443-159.357 
ATOM    973  O6   DG A  47      58.780-419.760-158.319 
ATOM    974  N1   DG A  47      58.632-419.348-160.553 
ATOM    975  C2   DG A  47      59.163-419.003-161.781 
ATOM    976  N2   DG A  47      58.305-418.968-162.803 
ATOM    977  N3   DG A  47      60.450-418.717-161.966 
ATOM    978  C4   DG A  47      61.167-418.804-160.815 
ATOM    979  P    DG A  48      65.566-415.370-164.211 
ATOM    980  OP1  DG A  48      66.682-415.693-165.128 
ATOM    981  OP2  DG A  48      65.909-414.535-163.039 
ATOM    982  O5'  DG A  48      64.377-414.681-165.033 
ATOM    983  C5'  DG A  48      63.402-415.517-165.684 
ATOM    984  C4'  DG A  48      62.009-414.966-165.452 
ATOM    985  O4'  DG A  48      61.407-415.475-164.227 
ATOM    986  C3'  DG A  48      61.910-413.447-165.308 
ATOM    987  O3'  DG A  48      60.706-413.004-165.922 
ATOM    988  C2'  DG A  48      61.803-413.207-163.801 
ATOM    989  C1'  DG A  48      60.871-414.378-163.502 
ATOM    990  N9   DG A  48      60.826-414.754-162.062 
ATOM    991  C8   DG A  48      61.831-414.716-161.118 
ATOM    992  N7   DG A  48      61.460-415.117-159.927 
ATOM    993  C5   DG A  48      60.114-415.443-160.092 
ATOM    994  C6   DG A  48      59.172-415.937-159.152 
ATOM    995  O6   DG A  48      59.334-416.192-157.962 
ATOM    996  N1   DG A  48      57.915-416.131-159.741 
ATOM    997  C2   DG A  48      57.609-415.882-161.064 
ATOM    998  N2   DG A  48      56.350-416.133-161.433 
ATOM    999  N3   DG A  48      58.494-415.420-161.945 
ATOM   1000  C4   DG A  48      59.717-415.225-161.390 
ATOM   1001  P    DG A  49      60.719-411.638-166.758 
ATOM   1002  OP1  DG A  49      61.199-411.902-168.133 
ATOM   1003  OP2  DG A  49      61.453-410.601-166.001 
ATOM   1004  O5'  DG A  49      59.161-411.276-166.792 
ATOM   1005  C5'  DG A  49      58.195-412.343-166.764 
ATOM   1006  C4'  DG A  49      57.070-411.999-165.808 
ATOM   1007  O4'  DG A  49      57.353-412.419-164.443 
ATOM   1008  C3'  DG A  49      56.742-410.512-165.675 
ATOM   1009  O3'  DG A  49      55.336-410.362-165.523 
ATOM   1010  C2'  DG A  49      57.419-410.081-164.374 
ATOM   1011  C1'  DG A  49      57.075-411.333-163.573 
ATOM   1012  N9   DG A  49      57.898-411.503-162.343 
ATOM   1013  C8   DG A  49      59.217-411.169-162.124 
ATOM   1014  N7   DG A  49      59.647-411.451-160.919 
ATOM   1015  C5   DG A  49      58.534-412.012-160.294 
ATOM   1016  C6   DG A  49      58.382-412.514-158.975 
ATOM   1017  O6   DG A  49      59.213-412.568-158.072 
ATOM   1018  N1   DG A  49      57.083-412.992-158.755 
ATOM   1019  C2   DG A  49      56.064-412.986-159.687 
ATOM   1020  N2   DG A  49      54.895-413.489-159.282 
ATOM   1021  N3   DG A  49      56.207-412.516-160.925 
ATOM   1022  C4   DG A  49      57.462-412.048-161.154 
ATOM   1023  P    DA A  50      54.601-409.145-166.260 
ATOM   1024  OP1  DA A  50      54.304-409.520-167.660 
ATOM   1025  OP2  DA A  50      55.385-407.905-166.072 
ATOM   1026  O5'  DA A  50      53.237-409.050-165.427 
ATOM   1027  C5'  DA A  50      52.696-410.245-164.834 
ATOM   1028  C4'  DA A  50      52.225-409.956-163.423 
ATOM   1029  O4'  DA A  50      53.285-410.127-162.438 
ATOM   1030  C3'  DA A  50      51.712-408.539-163.169 
ATOM   1031  O3'  DA A  50      50.619-408.600-162.262 
ATOM   1032  C2'  DA A  50      52.875-407.823-162.482 
ATOM   1033  C1'  DA A  50      53.297-408.988-161.591 
ATOM   1034  N9   DA A  50      54.669-408.845-161.028 
ATOM   1035  C8   DA A  50      55.767-408.275-161.604 
ATOM   1036  N7   DA A  50      56.826-408.302-160.856 
ATOM   1037  C5   DA A  50      56.401-408.937-159.697 
ATOM   1038  C6   DA A  50      57.062-409.276-158.506 
ATOM   1039  N6   DA A  50      58.354-409.008-158.274 
ATOM   1040  N1   DA A  50      56.343-409.902-157.555 
ATOM   1041  C2   DA A  50      55.059-410.166-157.790 
ATOM   1042  N3   DA A  50      54.338-409.900-158.857 
ATOM   1043  C4   DA A  50      55.081-409.273-159.793 
ATOM   1044  P    DA A  51      49.362-407.636-162.495 
ATOM   1045  OP1  DA A  51      48.442-408.249-163.479 
ATOM   1046  OP2  DA A  51      49.836-406.271-162.812 
ATOM   1047  O5'  DA A  51      48.684-407.646-161.045 
ATOM   1048  C5'  DA A  51      48.820-408.817-160.219 
ATOM   1049  C4'  DA A  51      49.141-408.411-158.793 
ATOM   1050  O4'  DA A  51      50.572-408.266-158.566 
ATOM   1051  C3'  DA A  51      48.557-407.074-158.336 
ATOM   1052  O3'  DA A  51      48.172-407.184-156.971 
ATOM   1053  C2'  DA A  51      49.721-406.089-158.434 
ATOM   1054  C1'  DA A  51      50.796-407.032-157.901 
ATOM   1055  N9   DA A  51      52.185-406.589-158.205 
ATOM   1056  C8   DA A  51      52.644-405.935-159.313 
ATOM   1057  N7   DA A  51      53.916-405.683-159.283 
ATOM   1058  C5   DA A  51      54.334-406.208-158.069 
ATOM   1059  C6   DA A  51      55.589-406.262-157.441 
ATOM   1060  N6   DA A  51      56.708-405.756-157.980 
ATOM   1061  N1   DA A  51      55.654-406.855-156.235 
ATOM   1062  C2   DA A  51      54.539-407.356-155.704 
ATOM   1063  N3   DA A  51      53.318-407.364-156.194 
ATOM   1064  C4   DA A  51      53.281-406.764-157.401 
ATOM   1065  P    DG A  52      46.818-406.480-156.487 
ATOM   1066  OP1  DG A  52      45.669-407.368-156.771 
ATOM   1067  OP2  DG A  52      46.740-405.115-157.052 
ATOM   1068  O5'  DG A  52      47.054-406.394-154.907 
ATOM   1069  C5'  DG A  52      47.863-407.398-154.266 
ATOM   1070  C4'  DG A  52      48.809-406.747-153.275 
ATOM   1071  O4'  DG A  52      50.065-406.340-153.890 
ATOM   1072  C3'  DG A  52      48.296-405.472-152.606 
ATOM   1073  O3'  DG A  52      48.746-405.448-151.256 
ATOM   1074  C2'  DG A  52      48.977-404.335-153.366 
ATOM   1075  C1'  DG A  52      50.342-405.004-153.499 
ATOM   1076  N9   DG A  52      51.212-404.389-154.540 
ATOM   1077  C8   DG A  52      50.861-403.823-155.747 
ATOM   1078  N7   DG A  52      51.876-403.367-156.437 
ATOM   1079  C5   DG A  52      52.978-403.648-155.632 
ATOM   1080  C6   DG A  52      54.357-403.389-155.846 
ATOM   1081  O6   DG A  52      54.898-402.849-156.808 
ATOM   1082  N1   DG A  52      55.137-403.840-154.772 
ATOM   1083  C2   DG A  52      54.647-404.461-153.639 
ATOM   1084  N2   DG A  52      55.555-404.817-152.727 
ATOM   1085  N3   DG A  52      53.353-404.704-153.439 
ATOM   1086  C4   DG A  52      52.584-404.272-154.472 
ATOM   1087  P    DA A  53      47.756-404.912-150.118 
ATOM   1088  OP1  DA A  53      46.857-406.007-149.687 
ATOM   1089  OP2  DA A  53      47.093-403.672-150.580 
ATOM   1090  O5'  DA A  53      48.784-404.566-148.943 
ATOM   1091  C5'  DA A  53      50.005-405.323-148.837 
ATOM   1092  C4'  DA A  53      51.170-404.393-148.562 
ATOM   1093  O4'  DA A  53      51.770-403.879-149.785 
ATOM   1094  C3'  DA A  53      50.843-403.137-147.756 
ATOM   1095  O3'  DA A  53      51.933-402.848-146.890 
ATOM   1096  C2'  DA A  53      50.742-402.023-148.798 
ATOM   1097  C1'  DA A  53      51.921-402.474-149.652 
ATOM   1098  N9   DA A  53      51.934-401.879-151.018 
ATOM   1099  C8   DA A  53      50.871-401.565-151.817 
ATOM   1100  N7   DA A  53      51.207-401.055-152.960 
ATOM   1101  C5   DA A  53      52.594-401.029-152.921 
ATOM   1102  C6   DA A  53      53.560-400.596-153.844 
ATOM   1103  N6   DA A  53      53.259-400.082-155.045 
ATOM   1104  N1   DA A  53      54.853-400.709-153.487 
ATOM   1105  C2   DA A  53      55.147-401.221-152.292 
ATOM   1106  N3   DA A  53      54.336-401.656-151.353 
ATOM   1107  C4   DA A  53      53.048-401.531-151.735 
ATOM   1108  P    DC A  54      51.630-402.324-145.408 
ATOM   1109  OP1  DC A  54      51.368-403.478-144.518 
ATOM   1110  OP2  DC A  54      50.576-401.287-145.454 
ATOM   1111  O5'  DC A  54      53.029-401.652-145.018 
ATOM   1112  C5'  DC A  54      54.240-402.178-145.592 
ATOM   1113  C4'  DC A  54      55.137-401.042-146.041 
ATOM   1114  O4'  DC A  54      54.853-400.615-147.404 
ATOM   1115  C3'  DC A  54      55.039-399.754-145.224 
ATOM   1116  O3'  DC A  54      56.333-399.171-145.124 
ATOM   1117  C2'  DC A  54      54.153-398.830-146.062 
ATOM   1118  C1'  DC A  54      54.747-399.200-147.417 
ATOM   1119  N1   DC A  54      53.890-398.811-148.573 
ATOM   1120  C2   DC A  54      54.524-398.409-149.745 
ATOM   1121  O2   DC A  54      55.760-398.392-149.779 
ATOM   1122  N3   DC A  54      53.760-398.050-150.809 
ATOM   1123  C4   DC A  54      52.424-398.082-150.732 
ATOM   1124  N4   DC A  54      51.723-397.723-151.796 
ATOM   1125  C5   DC A  54      51.752-398.492-149.534 
ATOM   1126  C6   DC A  54      52.533-398.846-148.482 
ATOM   1127  P    DG A  55      56.776-398.498-143.741 
ATOM   1128  OP1  DG A  55      57.291-399.542-142.825 
ATOM   1129  OP2  DG A  55      55.673-397.664-143.219 
ATOM   1130  O5'  DG A  55      57.980-397.559-144.218 
ATOM   1131  C5'  DG A  55      58.767-397.957-145.357 
ATOM   1132  C4'  DG A  55      59.009-396.765-146.261 
ATOM   1133  O4'  DG A  55      57.949-396.588-147.244 
ATOM   1134  C3'  DG A  55      59.096-395.408-145.564 
ATOM   1135  O3'  DG A  55      60.077-394.614-146.222 
ATOM   1136  C2'  DG A  55      57.725-394.769-145.789 
ATOM   1137  C1'  DG A  55      57.552-395.226-147.235 
ATOM   1138  N9   DG A  55      56.148-395.150-147.723 
ATOM   1139  C8   DG A  55      54.973-395.360-147.033 
ATOM   1140  N7   DG A  55      53.893-395.213-147.761 
ATOM   1141  C5   DG A  55      54.386-394.880-149.022 
ATOM   1142  C6   DG A  55      53.695-394.600-150.229 
ATOM   1143  O6   DG A  55      52.484-394.588-150.438 
ATOM   1144  N1   DG A  55      54.584-394.308-151.273 
ATOM   1145  C2   DG A  55      55.961-394.291-151.165 
ATOM   1146  N2   DG A  55      56.633-393.990-152.278 
ATOM   1147  N3   DG A  55      56.608-394.555-150.031 
ATOM   1148  C4   DG A  55      55.760-394.839-149.009 
ATOM   1149  P    DT A  56      61.043-393.689-145.341 
ATOM   1150  OP1  DT A  56      62.180-394.494-144.842 
ATOM   1151  OP2  DT A  56      60.249-392.979-144.314 
ATOM   1152  O5'  DT A  56      61.562-392.643-146.437 
ATOM   1153  C5'  DT A  56      61.670-393.066-147.808 
ATOM   1154  C4'  DT A  56      61.122-391.991-148.727 
ATOM   1155  O4'  DT A  56      59.690-392.130-148.952 
ATOM   1156  C3'  DT A  56      61.279-390.552-148.234 
ATOM   1157  O3'  DT A  56      61.551-389.711-149.348 
ATOM   1158  C2'  DT A  56      59.906-390.184-147.671 
ATOM   1159  C1'  DT A  56      59.080-390.863-148.760 
ATOM   1160  N1   DT A  56      57.657-391.087-148.381 
ATOM   1161  C2   DT A  56      56.721-390.986-149.381 
ATOM   1162  O2   DT A  56      57.010-390.728-150.536 
ATOM   1163  N3   DT A  56      55.413-391.199-148.992 
ATOM   1164  C4   DT A  56      54.975-391.497-147.717 
ATOM   1165  O4   DT A  56      53.776-391.667-147.490 
ATOM   1166  C5   DT A  56      56.032-391.581-146.737 
ATOM   1167  C7   DT A  56      55.642-391.901-145.323 
ATOM   1168  C6   DT A  56      57.312-391.378-147.087 
ATOM   1169  P    DC A  57      62.614-388.526-149.185 
ATOM   1170  OP1  DC A  57      63.982-389.055-149.385 
ATOM   1171  OP2  DC A  57      62.373-387.816-147.909 
ATOM   1172  O5'  DC A  57      62.219-387.576-150.410 
ATOM   1173  C5'  DC A  57      61.654-388.165-151.596 
ATOM   1174  C4'  DC A  57      60.483-387.335-152.080 
ATOM   1175  O4'  DC A  57      59.226-387.737-151.463 
ATOM   1176  C3'  DC A  57      60.568-385.835-151.799 
ATOM   1177  O3'  DC A  57      60.006-385.128-152.897 
ATOM   1178  C2'  DC A  57      59.678-385.619-150.575 
ATOM   1179  C1'  DC A  57      58.563-386.571-150.998 
ATOM   1180  N1   DC A  57      57.659-386.967-149.882 
ATOM   1181  C2   DC A  57      56.313-387.170-150.177 
ATOM   1182  O2   DC A  57      55.929-387.015-151.342 
ATOM   1183  N3   DC A  57      55.473-387.531-149.174 
ATOM   1184  C4   DC A  57      55.930-387.689-147.925 
ATOM   1185  N4   DC A  57      55.070-388.042-146.981 
ATOM   1186  C5   DC A  57      57.309-387.484-147.600 
ATOM   1187  C6   DC A  57      58.133-387.124-148.616 
ATOM   1188  P    DA A  58      60.705-383.774-153.389 
ATOM   1189  OP1  DA A  58      61.821-384.097-154.306 
ATOM   1190  OP2  DA A  58      61.048-382.939-152.217 
ATOM   1191  O5'  DA A  58      59.517-383.085-154.210 
ATOM   1192  C5'  DA A  58      58.541-383.921-154.861 
ATOM   1193  C4'  DA A  58      57.148-383.370-154.629 
ATOM   1194  O4'  DA A  58      56.547-383.879-153.404 
ATOM   1195  C3'  DA A  58      57.049-381.852-154.485 
ATOM   1196  O3'  DA A  58      55.845-381.408-155.100 
ATOM   1197  C2'  DA A  58      56.942-381.612-152.979 
ATOM   1198  C1'  DA A  58      56.011-382.782-152.679 
ATOM   1199  N9   DA A  58      55.965-383.158-151.239 
ATOM   1200  C8   DA A  58      56.973-383.114-150.318 
ATOM   1201  N7   DA A  58      56.619-383.508-149.133 
ATOM   1202  C5   DA A  58      55.279-383.838-149.278 
ATOM   1203  C6   DA A  58      54.321-384.327-148.374 
ATOM   1204  N6   DA A  58      54.583-384.580-147.084 
ATOM   1205  N1   DA A  58      53.080-384.547-148.846 
ATOM   1206  C2   DA A  58      52.826-384.294-150.128 
ATOM   1207  N3   DA A  58      53.633-383.838-151.060 
ATOM   1208  C4   DA A  58      54.869-383.627-150.563 
ATOM   1209  P    DC A  59      55.858-380.043-155.935 
ATOM   1210  OP1  DC A  59      56.338-380.306-157.310 
ATOM   1211  OP2  DC A  59      56.593-379.005-155.178 
ATOM   1212  O5'  DC A  59      54.300-379.680-155.970 
ATOM   1213  C5'  DC A  59      53.334-380.747-155.941 
ATOM   1214  C4'  DC A  59      52.209-380.403-154.985 
ATOM   1215  O4'  DC A  59      52.492-380.823-153.620 
ATOM   1216  C3'  DC A  59      51.881-378.916-154.852 
ATOM   1217  O3'  DC A  59      50.475-378.766-154.701 
ATOM   1218  C2'  DC A  59      52.558-378.485-153.551 
ATOM   1219  C1'  DC A  59      52.214-379.737-152.750 
ATOM   1220  N1   DC A  59      53.037-379.907-151.520 
ATOM   1221  C2   DC A  59      52.429-380.479-150.406 
ATOM   1222  O2   DC A  59      51.243-380.820-150.482 
ATOM   1223  N3   DC A  59      53.163-380.642-149.274 
ATOM   1224  C4   DC A  59      54.444-380.260-149.232 
ATOM   1225  N4   DC A  59      55.117-380.439-148.105 
ATOM   1226  C5   DC A  59      55.088-379.668-150.367 
ATOM   1227  C6   DC A  59      54.339-379.514-151.488 
ATOM   1228  P    DT A  60      49.740-377.549-155.437 
ATOM   1229  OP1  DT A  60      49.443-377.924-156.837 
ATOM   1230  OP2  DT A  60      50.524-376.309-155.249 
ATOM   1231  O5'  DT A  60      48.377-377.454-154.604 
ATOM   1232  C5'  DT A  60      47.835-378.649-154.011 
ATOM   1233  C4'  DT A  60      47.364-378.360-152.600 
ATOM   1234  O4'  DT A  60      48.424-378.531-151.615 
ATOM   1235  C3'  DT A  60      46.851-376.943-152.347 
ATOM   1236  O3'  DT A  60      45.758-377.004-151.439 
ATOM   1237  C2'  DT A  60      48.014-376.227-151.659 
ATOM   1238  C1'  DT A  60      48.436-377.392-150.769 
ATOM   1239  N1   DT A  60      49.808-377.249-150.205 
ATOM   1240  C2   DT A  60      50.021-377.747-148.942 
ATOM   1241  O2   DT A  60      49.147-378.288-148.287 
ATOM   1242  N3   DT A  60      51.303-377.596-148.453 
ATOM   1243  C4   DT A  60      52.364-377.003-149.106 
ATOM   1244  O4   DT A  60      53.469-376.925-148.565 
ATOM   1245  C5   DT A  60      52.043-376.510-150.425 
ATOM   1246  C7   DT A  60      53.142-375.850-151.206 
ATOM   1247  C6   DT A  60      50.804-376.644-150.925 
ATOM   1248  P    DG A  61      44.501-376.040-151.672 
ATOM   1249  OP1  DG A  61      43.581-376.653-152.656 
ATOM   1250  OP2  DG A  61      44.975-374.675-151.989 
ATOM   1251  O5'  DG A  61      43.823-376.050-150.222 
ATOM   1252  C5'  DG A  61      43.960-377.221-149.396 
ATOM   1253  C4'  DG A  61      44.280-376.815-147.971 
ATOM   1254  O4'  DG A  61      45.711-376.670-147.743 
ATOM   1255  C3'  DG A  61      43.697-375.479-147.513 
ATOM   1256  O3'  DG A  61      43.311-375.588-146.148 
ATOM   1257  C2'  DG A  61      44.861-374.493-147.611 
ATOM   1258  C1'  DG A  61      45.935-375.436-147.078 
ATOM   1259  N9   DG A  61      47.325-374.993-147.382 
ATOM   1260  C8   DG A  61      47.806-374.333-148.492 
ATOM   1261  N7   DG A  61      49.092-374.085-148.450 
ATOM   1262  C5   DG A  61      49.492-374.618-147.226 
ATOM   1263  C6   DG A  61      50.775-374.655-146.620 
ATOM   1264  O6   DG A  61      51.841-374.217-147.047 
ATOM   1265  N1   DG A  61      50.734-375.291-145.372 
ATOM   1266  C2   DG A  61      49.603-375.823-144.786 
ATOM   1267  N2   DG A  61      49.773-376.391-143.590 
ATOM   1268  N3   DG A  61      48.399-375.789-145.356 
ATOM   1269  C4   DG A  61      48.421-375.174-146.566 
ATOM   1270  P    DA A  62      41.958-374.884-145.664 
ATOM   1271  OP1  DA A  62      40.809-375.772-145.948 
ATOM   1272  OP2  DA A  62      41.879-373.519-146.229 
ATOM   1273  O5'  DA A  62      42.193-374.798-144.084 
ATOM   1274  C5'  DA A  62      43.003-375.802-143.443 
ATOM   1275  C4'  DA A  62      43.948-375.151-142.452 
ATOM   1276  O4'  DA A  62      45.204-374.744-143.067 
ATOM   1277  C3'  DA A  62      43.435-373.876-141.783 
ATOM   1278  O3'  DA A  62      43.885-373.852-140.433 
ATOM   1279  C2'  DA A  62      44.116-372.739-142.543 
ATOM   1280  C1'  DA A  62      45.481-373.408-142.677 
ATOM   1281  N9   DA A  62      46.351-372.793-143.717 
ATOM   1282  C8   DA A  62      45.985-372.237-144.909 
ATOM   1283  N7   DA A  62      46.981-371.780-145.604 
ATOM   1284  C5   DA A  62      48.091-372.052-144.815 
ATOM   1285  C6   DA A  62      49.462-371.811-144.995 
ATOM   1286  N6   DA A  62      49.972-371.212-146.082 
ATOM   1287  N1   DA A  62      50.296-372.209-144.016 
ATOM   1288  C2   DA A  62      49.783-372.804-142.939 
ATOM   1289  N3   DA A  62      48.527-373.080-142.662 
ATOM   1290  C4   DA A  62      47.716-372.672-143.658 
ATOM   1291  P    DT A  63      42.896-373.316-139.295 
ATOM   1292  OP1  DT A  63      41.996-374.411-138.864 
ATOM   1293  OP2  DT A  63      42.233-372.076-139.757 
ATOM   1294  O5'  DT A  63      43.924-372.970-138.120 
ATOM   1295  C5'  DT A  63      45.144-373.727-138.014 
ATOM   1296  C4'  DT A  63      46.309-372.797-137.739 
ATOM   1297  O4'  DT A  63      46.910-372.283-138.962 
ATOM   1298  C3'  DT A  63      45.982-371.541-136.933 
ATOM   1299  O3'  DT A  63      47.072-371.252-136.067 
ATOM   1300  C2'  DT A  63      45.881-370.427-137.975 
ATOM   1301  C1'  DT A  63      47.061-370.878-138.830 
ATOM   1302  N1   DT A  63      47.073-370.283-140.196 
ATOM   1303  C2   DT A  63      48.301-370.004-140.745 
ATOM   1304  O2   DT A  63      49.352-370.222-140.167 
ATOM   1305  N3   DT A  63      48.273-369.453-142.012 
ATOM   1306  C4   DT A  63      47.146-369.166-142.755 
ATOM   1307  O4   DT A  63      47.246-368.672-143.879 
ATOM   1308  C5   DT A  63      45.905-369.494-142.093 
ATOM   1309  C7   DT A  63      44.630-369.212-142.832 
ATOM   1310  C6   DT A  63      45.903-370.030-140.862 
ATOM   1311  P    DT A  64      46.770-370.728-134.585 
ATOM   1312  OP1  DT A  64      46.507-371.882-133.696 
ATOM   1313  OP2  DT A  64      45.715-369.691-134.631 
ATOM   1314  O5'  DT A  64      48.168-370.056-134.196 
ATOM   1315  C5'  DT A  64      49.380-370.582-134.769 
ATOM   1316  C4'  DT A  64      50.276-369.446-135.218 
ATOM   1317  O4'  DT A  64      49.992-369.019-136.582 
ATOM   1318  C3'  DT A  64      50.178-368.158-134.401 
ATOM   1319  O3'  DT A  64      51.472-367.575-134.301 
ATOM   1320  C2'  DT A  64      49.293-367.234-135.239 
ATOM   1321  C1'  DT A  64      49.886-367.604-136.595 
ATOM   1322  N1   DT A  64      49.029-367.215-137.750 
ATOM   1323  C2   DT A  64      49.670-366.821-138.899 
ATOM   1324  O2   DT A  64      50.884-366.781-139.001 
ATOM   1325  N3   DT A  64      48.843-366.467-139.948 
ATOM   1326  C4   DT A  64      47.463-366.476-139.941 
ATOM   1327  O4   DT A  64      46.830-366.137-140.943 
ATOM   1328  C5   DT A  64      46.882-366.904-138.691 
ATOM   1329  C7   DT A  64      45.385-366.941-138.597 
ATOM   1330  C6   DT A  64      47.663-367.253-137.654 
ATOM   1331  P    DA A  65      51.916-366.903-132.919 
ATOM   1332  OP1  DA A  65      52.431-367.946-132.002 
ATOM   1333  OP2  DA A  65      50.812-366.068-132.396 
ATOM   1334  O5'  DA A  65      53.120-365.963-133.396 
ATOM   1335  C5'  DA A  65      53.906-366.361-134.535 
ATOM   1336  C4'  DA A  65      54.149-365.169-135.439 
ATOM   1337  O4'  DA A  65      53.088-364.992-136.421 
ATOM   1338  C3'  DA A  65      54.235-363.812-134.741 
ATOM   1339  O3'  DA A  65      55.216-363.018-135.399 
ATOM   1340  C2'  DA A  65      52.864-363.173-134.966 
ATOM   1341  C1'  DA A  65      52.691-363.630-136.412 
ATOM   1342  N9   DA A  65      51.287-363.554-136.900 
ATOM   1343  C8   DA A  65      50.132-363.767-136.201 
ATOM   1344  N7   DA A  65      49.056-363.623-136.910 
ATOM   1345  C5   DA A  65      49.528-363.291-138.172 
ATOM   1346  C6   DA A  65      48.876-363.009-139.384 
ATOM   1347  N6   DA A  65      47.542-363.017-139.526 
ATOM   1348  N1   DA A  65      49.646-362.716-140.447 
ATOM   1349  C2   DA A  65      50.969-362.710-140.301 
ATOM   1350  N3   DA A  65      51.687-362.956-139.226 
ATOM   1351  C4   DA A  65      50.892-363.246-138.176 
ATOM   1352  P    DT A  66      56.182-362.093-134.519 
ATOM   1353  OP1  DT A  66      57.320-362.898-134.019 
ATOM   1354  OP2  DT A  66      55.389-361.383-133.491 
ATOM   1355  O5'  DT A  66      56.701-361.047-135.614 
ATOM   1356  C5'  DT A  66      56.809-361.470-136.985 
ATOM   1357  C4'  DT A  66      56.261-360.395-137.904 
ATOM   1358  O4'  DT A  66      54.830-360.534-138.130 
ATOM   1359  C3'  DT A  66      56.418-358.956-137.411 
ATOM   1360  O3'  DT A  66      56.690-358.115-138.526 
ATOM   1361  C2'  DT A  66      55.046-358.588-136.848 
ATOM   1362  C1'  DT A  66      54.220-359.267-137.937 
ATOM   1363  N1   DT A  66      52.797-359.491-137.558 
ATOM   1364  C2   DT A  66      51.860-359.391-138.558 
ATOM   1365  O2   DT A  66      52.149-359.132-139.713 
ATOM   1366  N3   DT A  66      50.552-359.603-138.169 
ATOM   1367  C4   DT A  66      50.114-359.901-136.895 
ATOM   1368  O4   DT A  66      48.915-360.071-136.667 
ATOM   1369  C5   DT A  66      51.172-359.985-135.914 
ATOM   1370  C7   DT A  66      50.781-360.305-134.500 
ATOM   1371  C6   DT A  66      52.452-359.782-136.264 
ATOM   1372  P    DG A  67      57.753-356.930-138.362 
ATOM   1373  OP1  DG A  67      59.121-357.459-138.562 
ATOM   1374  OP2  DG A  67      57.512-356.220-137.086 
ATOM   1375  O5'  DG A  67      57.359-355.980-139.587 
ATOM   1376  C5'  DG A  67      56.794-356.570-140.773 
ATOM   1377  C4'  DG A  67      55.622-355.739-141.257 
ATOM   1378  O4'  DG A  67      54.365-356.141-140.640 
ATOM   1379  C3'  DG A  67      55.708-354.239-140.976 
ATOM   1380  O3'  DG A  67      55.145-353.532-142.074 
ATOM   1381  C2'  DG A  67      54.817-354.023-139.752 
ATOM   1382  C1'  DG A  67      53.702-354.975-140.175 
ATOM   1383  N9   DG A  67      52.798-355.371-139.059 
ATOM   1384  C8   DG A  67      53.094-355.575-137.729 
ATOM   1385  N7   DG A  67      52.061-355.920-136.999 
ATOM   1386  C5   DG A  67      51.006-355.946-137.910 
ATOM   1387  C6   DG A  67      49.634-356.251-137.711 
ATOM   1388  O6   DG A  67      49.059-356.568-136.673 
ATOM   1389  N1   DG A  67      48.910-356.156-138.908 
ATOM   1390  C2   DG A  67      49.442-355.811-140.135 
ATOM   1391  N2   DG A  67      48.584-355.776-141.157 
ATOM   1392  N3   DG A  67      50.729-355.525-140.320 
ATOM   1393  C4   DG A  67      51.445-355.612-139.169 
ATOM   1394  P    DT A  68      55.844-352.178-142.566 
ATOM   1395  OP1  DT A  68      56.961-352.501-143.483 
ATOM   1396  OP2  DT A  68      56.187-351.343-141.394 
ATOM   1397  O5'  DT A  68      54.656-351.489-143.387 
ATOM   1398  C5'  DT A  68      53.681-352.325-144.039 
ATOM   1399  C4'  DT A  68      52.288-351.774-143.806 
ATOM   1400  O4'  DT A  68      51.686-352.283-142.581 
ATOM   1401  C3'  DT A  68      52.188-350.256-143.662 
ATOM   1402  O3'  DT A  68      50.984-349.813-144.277 
ATOM   1403  C2'  DT A  68      52.082-350.016-142.156 
ATOM   1404  C1'  DT A  68      51.150-351.187-141.856 
ATOM   1405  N1   DT A  68      51.105-351.562-140.416 
ATOM   1406  C2   DT A  68      49.903-352.013-139.925 
ATOM   1407  O2   DT A  68      48.901-352.113-140.613 
ATOM   1408  N3   DT A  68      49.898-352.351-138.586 
ATOM   1409  C4   DT A  68      50.970-352.277-137.719 
ATOM   1410  O4   DT A  68      50.844-352.608-136.538 
ATOM   1411  C5   DT A  68      52.186-351.792-138.326 
ATOM   1412  C7   DT A  68      53.402-351.680-137.452 
ATOM   1413  C6   DT A  68      52.219-351.456-139.626 
ATOM   1414  P    DC A  69      50.997-348.447-145.112 
ATOM   1415  OP1  DC A  69      51.478-348.710-146.487 
ATOM   1416  OP2  DC A  69      51.732-347.409-144.355 
ATOM   1417  O5'  DC A  69      49.439-348.084-145.147 
ATOM   1418  C5'  DC A  69      48.473-349.151-145.118 
ATOM   1419  C4'  DC A  69      47.348-348.807-144.162 
ATOM   1420  O4'  DC A  69      47.632-349.227-142.797 
ATOM   1421  C3'  DC A  69      47.021-347.320-144.029 
ATOM   1422  O3'  DC A  69      45.614-347.170-143.878 
ATOM   1423  C2'  DC A  69      47.697-346.889-142.728 
ATOM   1424  C1'  DC A  69      47.354-348.141-141.927 
ATOM   1425  N1   DC A  69      48.176-348.311-140.697 
ATOM   1426  C2   DC A  69      47.568-348.883-139.583 
ATOM   1427  O2   DC A  69      46.382-349.225-139.660 
ATOM   1428  N3   DC A  69      48.302-349.046-138.451 
ATOM   1429  C4   DC A  69      49.584-348.664-138.409 
ATOM   1430  N4   DC A  69      50.257-348.843-137.283 
ATOM   1431  C5   DC A  69      50.228-348.072-139.544 
ATOM   1432  C6   DC A  69      49.478-347.918-140.665 
ATOM   1433  P    DT A  70      44.879-345.953-144.614 
ATOM   1434  OP1  DT A  70      44.582-346.328-146.014 
ATOM   1435  OP2  DT A  70      45.664-344.714-144.426 
ATOM   1436  O5'  DT A  70      43.516-345.858-143.781 
ATOM   1437  C5'  DT A  70      42.974-347.053-143.188 
ATOM   1438  C4'  DT A  70      42.504-346.764-141.777 
ATOM   1439  O4'  DT A  70      43.563-346.935-140.792 
ATOM   1440  C3'  DT A  70      41.990-345.347-141.524 
ATOM   1441  O3'  DT A  70      40.897-345.408-140.616 
ATOM   1442  C2'  DT A  70      43.153-344.631-140.836 
ATOM   1443  C1'  DT A  70      43.576-345.796-139.946 
ATOM   1444  N1   DT A  70      44.947-345.653-139.382 
ATOM   1445  C2   DT A  70      45.160-346.151-138.119 
ATOM   1446  O2   DT A  70      44.286-346.692-137.464 
ATOM   1447  N3   DT A  70      46.443-346.000-137.630 
ATOM   1448  C4   DT A  70      47.503-345.407-138.283 
ATOM   1449  O4   DT A  70      48.609-345.329-137.742 
ATOM   1450  C5   DT A  70      47.183-344.914-139.602 
ATOM   1451  C7   DT A  70      48.281-344.254-140.383 
ATOM   1452  C6   DT A  70      45.943-345.048-140.102 
ATOM   1453  P    DG A  71      39.641-344.444-140.849 
ATOM   1454  OP1  DG A  71      38.721-345.057-141.833 
ATOM   1455  OP2  DG A  71      40.115-343.079-141.166 
ATOM   1456  O5'  DG A  71      38.962-344.454-139.399 
ATOM   1457  C5'  DG A  71      39.099-345.625-138.573 
ATOM   1458  C4'  DG A  71      39.419-345.219-137.148 
ATOM   1459  O4'  DG A  71      40.850-345.074-136.920 
ATOM   1460  C3'  DG A  71      38.836-343.883-136.690 
ATOM   1461  O3'  DG A  71      38.451-343.992-135.325 
ATOM   1462  C2'  DG A  71      40.000-342.898-136.788 
ATOM   1463  C1'  DG A  71      41.075-343.840-136.255 
ATOM   1464  N9   DG A  71      42.464-343.397-136.559 
ATOM   1465  C8   DG A  71      42.945-342.737-137.669 
ATOM   1466  N7   DG A  71      44.231-342.489-137.627 
ATOM   1467  C5   DG A  71      44.631-343.022-136.403 
ATOM   1468  C6   DG A  71      45.915-343.059-135.797 
ATOM   1469  O6   DG A  71      46.980-342.621-136.225 
ATOM   1470  N1   DG A  71      45.874-343.696-134.549 
ATOM   1471  C2   DG A  71      44.742-344.227-133.963 
ATOM   1472  N2   DG A  71      44.912-344.795-132.767 
ATOM   1473  N3   DG A  71      43.538-344.193-134.533 
ATOM   1474  C4   DG A  71      43.560-343.578-135.743 
ATOM   1475  P    DG A  72      37.097-343.288-134.841 
ATOM   1476  OP1  DG A  72      35.948-344.176-135.126 
ATOM   1477  OP2  DG A  72      37.019-341.923-135.406 
ATOM   1478  O5'  DG A  72      37.333-343.202-133.261 
ATOM   1479  C5'  DG A  72      38.142-344.206-132.620 
ATOM   1480  C4'  DG A  72      39.087-343.555-131.629 
ATOM   1481  O4'  DG A  72      40.343-343.148-132.245 
ATOM   1482  C3'  DG A  72      38.575-342.280-130.960 
ATOM   1483  O3'  DG A  72      39.024-342.256-129.611 
ATOM   1484  C2'  DG A  72      39.256-341.143-131.720 
ATOM   1485  C1'  DG A  72      40.620-341.812-131.854 
ATOM   1486  N9   DG A  72      41.491-341.197-132.894 
ATOM   1487  C8   DG A  72      41.139-340.632-134.101 
ATOM   1488  N7   DG A  72      42.155-340.175-134.792 
ATOM   1489  C5   DG A  72      43.257-340.456-133.987 
ATOM   1490  C6   DG A  72      44.636-340.197-134.201 
ATOM   1491  O6   DG A  72      45.177-339.658-135.162 
ATOM   1492  N1   DG A  72      45.415-340.648-133.126 
ATOM   1493  C2   DG A  72      44.926-341.269-131.994 
ATOM   1494  N2   DG A  72      45.833-341.625-131.082 
ATOM   1495  N3   DG A  72      43.632-341.512-131.793 
ATOM   1496  C4   DG A  72      42.863-341.080-132.826 
ATOM   1497  P    DT A  73      38.035-341.720-128.473 
ATOM   1498  OP1  DT A  73      37.136-342.815-128.042 
ATOM   1499  OP2  DT A  73      37.372-340.480-128.934 
ATOM   1500  O5'  DT A  73      39.063-341.374-127.297 
ATOM   1501  C5'  DT A  73      40.284-342.131-127.191 
ATOM   1502  C4'  DT A  73      41.449-341.201-126.916 
ATOM   1503  O4'  DT A  73      42.049-340.687-128.139 
ATOM   1504  C3'  DT A  73      41.121-339.945-126.110 
ATOM   1505  O3'  DT A  73      42.212-339.656-125.244 
ATOM   1506  C2'  DT A  73      41.020-338.831-127.152 
ATOM   1507  C1'  DT A  73      42.200-339.282-128.007 
ATOM   1508  N1   DT A  73      42.212-338.687-129.373 
ATOM   1509  C2   DT A  73      43.440-338.408-129.922 
ATOM   1510  O2   DT A  73      44.491-338.626-129.344 
ATOM   1511  N3   DT A  73      43.412-337.857-131.189 
ATOM   1512  C4   DT A  73      42.285-337.570-131.932 
ATOM   1513  O4   DT A  73      42.385-337.076-133.057 
ATOM   1514  C5   DT A  73      41.044-337.898-131.270 
ATOM   1515  C7   DT A  73      39.769-337.616-132.009 
ATOM   1516  C6   DT A  73      41.042-338.434-130.039 
ATOM   1517  P    DC A  74      41.909-339.133-123.762 
ATOM   1518  OP1  DC A  74      41.647-340.286-122.873 
ATOM   1519  OP2  DC A  74      40.855-338.095-123.808 
ATOM   1520  O5'  DC A  74      43.308-338.460-123.373 
ATOM   1521  C5'  DC A  74      44.519-338.986-123.946 
ATOM   1522  C4'  DC A  74      45.415-337.850-124.395 
ATOM   1523  O4'  DC A  74      45.132-337.423-125.759 
ATOM   1524  C3'  DC A  74      45.317-336.562-123.578 
ATOM   1525  O3'  DC A  74      46.611-335.979-123.478 
ATOM   1526  C2'  DC A  74      44.432-335.638-124.416 
ATOM   1527  C1'  DC A  74      45.026-336.008-125.772 
ATOM   1528  N1   DC A  74      44.169-335.619-126.927 
ATOM   1529  C2   DC A  74      44.803-335.217-128.099 
ATOM   1530  O2   DC A  74      46.038-335.200-128.133 
ATOM   1531  N3   DC A  74      44.039-334.858-129.163 
ATOM   1532  C4   DC A  74      42.703-334.890-129.086 
ATOM   1533  N4   DC A  74      42.002-334.531-130.151 
ATOM   1534  C5   DC A  74      42.031-335.300-127.889 
ATOM   1535  C6   DC A  74      42.812-335.655-126.837 
ATOM   1536  P    DA A  75      47.055-335.307-122.096 
ATOM   1537  OP1  DA A  75      47.570-336.350-121.180 
ATOM   1538  OP2  DA A  75      45.951-334.472-121.573 
ATOM   1539  O5'  DA A  75      48.259-334.367-122.573 
ATOM   1540  C5'  DA A  75      49.045-334.765-123.712 
ATOM   1541  C4'  DA A  75      49.288-333.573-124.616 
ATOM   1542  O4'  DA A  75      48.227-333.397-125.598 
ATOM   1543  C3'  DA A  75      49.374-332.216-123.919 
ATOM   1544  O3'  DA A  75      50.355-331.422-124.576 
ATOM   1545  C2'  DA A  75      48.004-331.577-124.143 
ATOM   1546  C1'  DA A  75      47.831-332.034-125.589 
ATOM   1547  N9   DA A  75      46.426-331.958-126.077 
ATOM   1548  C8   DA A  75      45.272-332.171-125.378 
ATOM   1549  N7   DA A  75      44.196-332.027-126.087 
ATOM   1550  C5   DA A  75      44.668-331.695-127.349 
ATOM   1551  C6   DA A  75      44.015-331.413-128.561 
ATOM   1552  N6   DA A  75      42.682-331.421-128.703 
ATOM   1553  N1   DA A  75      44.785-331.120-129.624 
ATOM   1554  C2   DA A  75      46.108-331.114-129.478 
ATOM   1555  N3   DA A  75      46.826-331.360-128.403 
ATOM   1556  C4   DA A  75      46.032-331.650-127.353 
ATOM   1557  P    DG A  76      51.321-330.497-123.696 
ATOM   1558  OP1  DG A  76      52.459-331.302-123.197 
ATOM   1559  OP2  DG A  76      50.528-329.787-122.669 
ATOM   1560  O5'  DG A  76      51.840-329.451-124.791 
ATOM   1561  C5'  DG A  76      51.948-329.874-126.163 
ATOM   1562  C4'  DG A  76      51.401-328.799-127.081 
ATOM   1563  O4'  DG A  76      49.969-328.938-127.307 
ATOM   1564  C3'  DG A  76      51.557-327.360-126.588 
ATOM   1565  O3'  DG A  76      51.830-326.519-127.703 
ATOM   1566  C2'  DG A  76      50.185-326.992-126.025 
ATOM   1567  C1'  DG A  76      49.359-327.671-127.114 
ATOM   1568  N9   DG A  76      47.936-327.895-126.735 
ATOM   1569  C8   DG A  76      47.400-328.194-125.502 
ATOM   1570  N7   DG A  76      46.096-328.329-125.505 
ATOM   1571  C5   DG A  76      45.743-328.103-126.834 
ATOM   1572  C6   DG A  76      44.467-328.113-127.457 
ATOM   1573  O6   DG A  76      43.368-328.328-126.953 
ATOM   1574  N1   DG A  76      44.563-327.832-128.827 
ATOM   1575  C2   DG A  76      45.738-327.575-129.506 
ATOM   1576  N2   DG A  76      45.616-327.330-130.813 
ATOM   1577  N3   DG A  76      46.934-327.567-128.923 
ATOM   1578  C4   DG A  76      46.858-327.837-127.593 
ATOM   1579  P    DT A  77      52.892-325.334-127.539 
ATOM   1580  OP1  DT A  77      54.260-325.863-127.739 
ATOM   1581  OP2  DT A  77      52.651-324.624-126.263 
ATOM   1582  O5'  DT A  77      52.498-324.384-128.765 
ATOM   1583  C5'  DT A  77      51.933-324.974-129.951 
ATOM   1584  C4'  DT A  77      50.761-324.143-130.434 
ATOM   1585  O4'  DT A  77      49.505-324.545-129.817 
ATOM   1586  C3'  DT A  77      50.847-322.643-130.153 
ATOM   1587  O3'  DT A  77      50.284-321.936-131.251 
ATOM   1588  C2'  DT A  77      49.956-322.427-128.929 
ATOM   1589  C1'  DT A  77      48.842-323.379-129.352 
ATOM   1590  N1   DT A  77      47.938-323.775-128.236 
ATOM   1591  C2   DT A  77      46.613-323.972-128.543 
ATOM   1592  O2   DT A  77      46.166-323.837-129.670 
ATOM   1593  N3   DT A  77      45.806-324.337-127.484 
ATOM   1594  C4   DT A  77      46.204-324.518-126.175 
ATOM   1595  O4   DT A  77      45.388-324.847-125.312 
ATOM   1596  C5   DT A  77      47.611-324.289-125.951 
ATOM   1597  C7   DT A  77      48.130-324.464-124.553 
ATOM   1598  C6   DT A  77      48.420-323.932-126.963 
ATOM   1599  P    DG A  78      50.984-320.582-131.743 
ATOM   1600  OP1  DG A  78      52.100-320.905-132.660 
ATOM   1601  OP2  DG A  78      51.326-319.748-130.571 
ATOM   1602  O5'  DG A  78      49.795-319.893-132.564 
ATOM   1603  C5'  DG A  78      48.820-320.729-133.216 
ATOM   1604  C4'  DG A  78      47.427-320.178-132.983 
ATOM   1605  O4'  DG A  78      46.825-320.687-131.758 
ATOM   1606  C3'  DG A  78      47.328-318.660-132.839 
ATOM   1607  O3'  DG A  78      46.124-318.217-133.454 
ATOM   1608  C2'  DG A  78      47.221-318.420-131.333 
ATOM   1609  C1'  DG A  78      46.289-319.591-131.034 
ATOM   1610  N9   DG A  78      46.244-319.966-129.593 
ATOM   1611  C8   DG A  78      47.248-319.928-128.650 
ATOM   1612  N7   DG A  78      46.877-320.330-127.458 
ATOM   1613  C5   DG A  78      45.532-320.655-127.623 
ATOM   1614  C6   DG A  78      44.590-321.149-126.683 
ATOM   1615  O6   DG A  78      44.752-321.404-125.493 
ATOM   1616  N1   DG A  78      43.333-321.344-127.272 
ATOM   1617  C2   DG A  78      43.027-321.094-128.596 
ATOM   1618  N2   DG A  78      41.768-321.345-128.964 
ATOM   1619  N3   DG A  78      43.912-320.632-129.477 
ATOM   1620  C4   DG A  78      45.135-320.437-128.921 
ATOM   1621  P    DA A  79      46.136-316.851-134.289 
ATOM   1622  OP1  DA A  79      46.617-317.115-135.664 
ATOM   1623  OP2  DA A  79      46.871-315.814-133.532 
ATOM   1624  O5'  DA A  79      44.579-316.488-134.324 
ATOM   1625  C5'  DA A  79      43.613-317.555-134.295 
ATOM   1626  C4'  DA A  79      42.488-317.211-133.339 
ATOM   1627  O4'  DA A  79      42.771-317.632-131.975 
ATOM   1628  C3'  DA A  79      42.160-315.724-133.206 
ATOM   1629  O3'  DA A  79      40.753-315.574-133.055 
ATOM   1630  C2'  DA A  79      42.837-315.293-131.905 
ATOM   1631  C1'  DA A  79      42.493-316.545-131.104 
ATOM   1632  N9   DA A  79      43.316-316.715-129.875 
ATOM   1633  C8   DA A  79      44.624-316.378-129.676 
ATOM   1634  N7   DA A  79      45.062-316.652-128.486 
ATOM   1635  C5   DA A  79      43.965-317.212-127.847 
ATOM   1636  C6   DA A  79      43.781-317.717-126.549 
ATOM   1637  N6   DA A  79      44.746-317.739-125.620 
ATOM   1638  N1   DA A  79      42.563-318.201-126.240 
ATOM   1639  C2   DA A  79      41.608-318.177-127.168 
ATOM   1640  N3   DA A  79      41.662-317.733-128.405 
ATOM   1641  C4   DA A  79      42.891-317.255-128.689 
ATOM   1642  P    DA A  80      40.018-314.357-133.791 
ATOM   1643  OP1  DA A  80      39.722-314.732-135.192 
ATOM   1644  OP2  DA A  80      40.803-313.118-133.603 
ATOM   1645  O5'  DA A  80      38.655-314.262-132.958 
ATOM   1646  C5'  DA A  80      38.113-315.457-132.366 
ATOM   1647  C4'  DA A  80      37.643-315.168-130.954 
ATOM   1648  O4'  DA A  80      38.703-315.339-129.970 
ATOM   1649  C3'  DA A  80      37.130-313.751-130.701 
ATOM   1650  O3'  DA A  80      36.037-313.812-129.793 
ATOM   1651  C2'  DA A  80      38.292-313.035-130.013 
ATOM   1652  C1'  DA A  80      38.715-314.200-129.123 
ATOM   1653  N9   DA A  80      40.087-314.057-128.559 
ATOM   1654  C8   DA A  80      41.185-313.487-129.136 
ATOM   1655  N7   DA A  80      42.244-313.514-128.387 
ATOM   1656  C5   DA A  80      41.819-314.149-127.229 
ATOM   1657  C6   DA A  80      42.479-314.488-126.037 
ATOM   1658  N6   DA A  80      43.772-314.220-125.805 
ATOM   1659  N1   DA A  80      41.761-315.114-125.086 
ATOM   1660  C2   DA A  80      40.477-315.379-125.322 
ATOM   1661  N3   DA A  80      39.756-315.112-126.389 
ATOM   1662  C4   DA A  80      40.499-314.485-127.325 
ATOM   1663  P    DG A  81      34.780-312.848-130.027 
ATOM   1664  OP1  DG A  81      33.860-313.461-131.010 
ATOM   1665  OP2  DG A  81      35.254-311.483-130.343 
ATOM   1666  O5'  DG A  81      34.102-312.858-128.577 
ATOM   1667  C5'  DG A  81      34.238-314.029-127.750 
ATOM   1668  C4'  DG A  81      34.559-313.623-126.325 
ATOM   1669  O4'  DG A  81      35.990-313.478-126.097 
ATOM   1670  C3'  DG A  81      33.975-312.287-125.867 
ATOM   1671  O3'  DG A  81      33.590-312.396-124.502 
ATOM   1672  C2'  DG A  81      35.139-311.302-125.966 
ATOM   1673  C1'  DG A  81      36.214-312.244-125.433 
ATOM   1674  N9   DG A  81      37.603-311.801-125.736 
ATOM   1675  C8   DG A  81      38.085-311.141-126.846 
ATOM   1676  N7   DG A  81      39.371-310.893-126.804 
ATOM   1677  C5   DG A  81      39.770-311.426-125.580 
ATOM   1678  C6   DG A  81      41.054-311.463-124.975 
ATOM   1679  O6   DG A  81      42.120-311.025-125.402 
ATOM   1680  N1   DG A  81      41.013-312.100-123.727 
ATOM   1681  C2   DG A  81      39.881-312.631-123.141 
ATOM   1682  N2   DG A  81      40.051-313.199-121.944 
ATOM   1683  N3   DG A  81      38.677-312.597-123.710 
ATOM   1684  C4   DG A  81      38.700-311.982-124.921 
ATOM   1685  P    DA A  82      32.236-311.692-124.018 
ATOM   1686  OP1  DA A  82      31.087-312.580-124.303 
ATOM   1687  OP2  DA A  82      32.158-310.327-124.583 
ATOM   1688  O5'  DA A  82      32.472-311.606-122.438 
ATOM   1689  C5'  DA A  82      33.281-312.610-121.798 
ATOM   1690  C4'  DA A  82      34.227-311.959-120.807 
ATOM   1691  O4'  DA A  82      35.483-311.552-121.422 
ATOM   1692  C3'  DA A  82      33.714-310.684-120.137 
ATOM   1693  O3'  DA A  82      34.164-310.660-118.788 
ATOM   1694  C2'  DA A  82      34.395-309.547-120.897 
ATOM   1695  C1'  DA A  82      35.760-310.216-121.031 
ATOM   1696  N9   DA A  82      36.630-309.601-122.071 
ATOM   1697  C8   DA A  82      36.264-309.045-123.263 
ATOM   1698  N7   DA A  82      37.259-308.588-123.958 
ATOM   1699  C5   DA A  82      38.369-308.860-123.170 
ATOM   1700  C6   DA A  82      39.741-308.620-123.350 
ATOM   1701  N6   DA A  82      40.251-308.021-124.436 
ATOM   1702  N1   DA A  82      40.574-309.017-122.370 
ATOM   1703  C2   DA A  82      40.062-309.612-121.294 
ATOM   1704  N3   DA A  82      38.806-309.888-121.017 
ATOM   1705  C4   DA A  82      37.994-309.480-122.012 
ATOM   1706  P    DA A  83      33.174-310.124-117.650 
ATOM   1707  OP1  DA A  83      32.275-311.219-117.219 
ATOM   1708  OP2  DA A  83      32.511-308.884-118.112 
ATOM   1709  O5'  DA A  83      34.202-309.778-116.474 
ATOM   1710  C5'  DA A  83      35.423-310.535-116.368 
ATOM   1711  C4'  DA A  83      36.588-309.605-116.094 
ATOM   1712  O4'  DA A  83      37.188-309.091-117.316 
ATOM   1713  C3'  DA A  83      36.261-308.349-115.287 
ATOM   1714  O3'  DA A  83      37.351-308.060-114.421 
ATOM   1715  C2'  DA A  83      36.160-307.235-116.329 
ATOM   1716  C1'  DA A  83      37.339-307.686-117.184 
ATOM   1717  N9   DA A  83      37.352-307.091-118.550 
ATOM   1718  C8   DA A  83      36.289-306.777-119.348 
ATOM   1719  N7   DA A  83      36.625-306.268-120.492 
ATOM   1720  C5   DA A  83      38.012-306.241-120.453 
ATOM   1721  C6   DA A  83      38.978-305.808-121.376 
ATOM   1722  N6   DA A  83      38.676-305.294-122.577 
ATOM   1723  N1   DA A  83      40.271-305.922-121.018 
ATOM   1724  C2   DA A  83      40.565-306.433-119.824 
ATOM   1725  N3   DA A  83      39.754-306.868-118.884 
ATOM   1726  C4   DA A  83      38.466-306.743-119.266 
ATOM   1727  P    DT A  84      37.048-307.537-112.939 
ATOM   1728  OP1  DT A  84      36.786-308.690-112.050 
ATOM   1729  OP2  DT A  84      35.994-306.500-112.985 
ATOM   1730  O5'  DT A  84      38.447-306.864-112.550 
ATOM   1731  C5'  DT A  84      39.658-307.390-113.123 
ATOM   1732  C4'  DT A  84      40.555-306.254-113.572 
ATOM   1733  O4'  DT A  84      40.271-305.827-114.936 
ATOM   1734  C3'  DT A  84      40.457-304.966-112.755 
ATOM   1735  O3'  DT A  84      41.751-304.383-112.656 
ATOM   1736  C2'  DT A  84      39.571-304.043-113.593 
ATOM   1737  C1'  DT A  84      40.165-304.412-114.949 
ATOM   1738  N1   DT A  84      39.308-304.023-116.104 
ATOM   1739  C2   DT A  84      39.949-303.629-117.253 
ATOM   1740  O2   DT A  84      41.162-303.589-117.356 
ATOM   1741  N3   DT A  84      39.121-303.275-118.302 
ATOM   1742  C4   DT A  84      37.741-303.284-118.295 
ATOM   1743  O4   DT A  84      37.108-302.945-119.298 
ATOM   1744  C5   DT A  84      37.161-303.712-117.045 
ATOM   1745  C7   DT A  84      35.664-303.750-116.952 
ATOM   1746  C6   DT A  84      37.942-304.061-116.009 
ATOM   1747  P    DT A  85      42.194-303.711-111.273 
ATOM   1748  OP1  DT A  85      42.709-304.754-110.357 
ATOM   1749  OP2  DT A  85      41.090-302.876-110.750 
ATOM   1750  O5'  DT A  85      43.398-302.771-111.750 
ATOM   1751  C5'  DT A  85      44.184-303.169-112.889 
ATOM   1752  C4'  DT A  85      44.427-301.977-113.793 
ATOM   1753  O4'  DT A  85      43.367-301.801-114.776 
ATOM   1754  C3'  DT A  85      44.513-300.620-113.096 
ATOM   1755  O3'  DT A  85      45.495-299.826-113.753 
ATOM   1756  C2'  DT A  85      43.143-299.981-113.320 
ATOM   1757  C1'  DT A  85      42.970-300.438-114.766 
ATOM   1758  N1   DT A  85      41.565-300.362-115.254 
ATOM   1759  C2   DT A  85      41.379-300.036-116.576 
ATOM   1760  O2   DT A  85      42.302-299.814-117.341 
ATOM   1761  N3   DT A  85      40.063-299.974-116.993 
ATOM   1762  C4   DT A  85      38.947-300.206-116.214 
ATOM   1763  O4   DT A  85      37.817-300.121-116.700 
ATOM   1764  C5   DT A  85      39.244-300.541-114.842 
ATOM   1765  C7   DT A  85      38.084-300.808-113.927 
ATOM   1766  C6   DT A  85      40.514-300.608-114.410 
ATOM   1767  P    DT A  86      46.461-298.901-112.873 
ATOM   1768  OP1  DT A  86      47.598-299.706-112.374 
ATOM   1769  OP2  DT A  86      45.667-298.191-111.846 
ATOM   1770  O5'  DT A  86      46.980-297.855-113.968 
ATOM   1771  C5'  DT A  86      47.088-298.278-115.340 
ATOM   1772  C4'  DT A  86      46.540-297.203-116.258 
ATOM   1773  O4'  DT A  86      45.108-297.342-116.484 
ATOM   1774  C3'  DT A  86      46.696-295.764-115.766 
ATOM   1775  O3'  DT A  86      46.969-294.923-116.880 
ATOM   1776  C2'  DT A  86      45.324-295.396-115.202 
ATOM   1777  C1'  DT A  86      44.498-296.075-116.291 
ATOM   1778  N1   DT A  86      43.075-296.299-115.912 
ATOM   1779  C2   DT A  86      42.139-296.199-116.913 
ATOM   1780  O2   DT A  86      42.428-295.940-118.068 
ATOM   1781  N3   DT A  86      40.831-296.411-116.524 
ATOM   1782  C4   DT A  86      40.393-296.709-115.249 
ATOM   1783  O4   DT A  86      39.194-296.879-115.021 
ATOM   1784  C5   DT A  86      41.450-296.793-114.268 
ATOM   1785  C7   DT A  86      41.060-297.113-112.854 
ATOM   1786  C6   DT A  86      42.730-296.590-114.619 
ATOM   1787  P    DC A  87      48.031-293.738-116.716 
ATOM   1788  OP1  DC A  87      49.400-294.268-116.916 
ATOM   1789  OP2  DC A  87      47.791-293.028-115.440 
ATOM   1790  O5'  DC A  87      47.637-292.788-117.942 
ATOM   1791  C5'  DC A  87      47.072-293.378-119.128 
ATOM   1792  C4'  DC A  87      45.900-292.547-119.612 
ATOM   1793  O4'  DC A  87      44.644-292.949-118.994 
ATOM   1794  C3'  DC A  87      45.986-291.048-119.330 
ATOM   1795  O3'  DC A  87      45.423-290.340-120.428 
ATOM   1796  C2'  DC A  87      45.096-290.831-118.106 
ATOM   1797  C1'  DC A  87      43.981-291.783-118.529 
ATOM   1798  N1   DC A  87      43.077-292.179-117.413 
ATOM   1799  C2   DC A  87      41.731-292.383-117.708 
ATOM   1800  O2   DC A  87      41.347-292.228-118.873 
ATOM   1801  N3   DC A  87      40.891-292.743-116.705 
ATOM   1802  C4   DC A  87      41.348-292.901-115.456 
ATOM   1803  N4   DC A  87      40.488-293.254-114.512 
ATOM   1804  C5   DC A  87      42.727-292.697-115.131 
ATOM   1805  C6   DC A  87      43.551-292.336-116.148 
ATOM   1806  P    DC A  88      46.123-288.987-120.920 
ATOM   1807  OP1  DC A  88      47.239-289.309-121.837 
ATOM   1808  OP2  DC A  88      46.466-288.152-119.748 
ATOM   1809  O5'  DC A  88      44.935-288.297-121.741 
ATOM   1810  C5'  DC A  88      43.959-289.133-122.393 
ATOM   1811  C4'  DC A  88      42.566-288.582-122.161 
ATOM   1812  O4'  DC A  88      41.965-289.091-120.935 
ATOM   1813  C3'  DC A  88      42.467-287.064-122.016 
ATOM   1814  O3'  DC A  88      41.263-286.621-122.631 
ATOM   1815  C2'  DC A  88      42.360-286.824-120.510 
ATOM   1816  C1'  DC A  88      41.429-287.995-120.211 
ATOM   1817  N1   DC A  88      41.383-288.370-118.770 
ATOM   1818  C2   DC A  88      40.172-288.829-118.257 
ATOM   1819  O2   DC A  88      39.195-288.906-119.011 
ATOM   1820  N3   DC A  88      40.110-289.176-116.946 
ATOM   1821  C4   DC A  88      41.191-289.079-116.161 
ATOM   1822  N4   DC A  88      41.078-289.429-114.889 
ATOM   1823  C5   DC A  88      42.445-288.608-116.670 
ATOM   1824  C6   DC A  88      42.487-288.266-117.983 
ATOM   1825  P    DA A  89      41.276-285.255-123.467 
ATOM   1826  OP1  DA A  89      41.756-285.519-124.841 
ATOM   1827  OP2  DA A  89      42.011-284.218-122.709 
ATOM   1828  O5'  DA A  89      39.718-284.892-123.501 
ATOM   1829  C5'  DA A  89      38.752-285.959-123.472 
ATOM   1830  C4'  DA A  89      37.627-285.615-122.516 
ATOM   1831  O4'  DA A  89      37.910-286.036-121.152 
ATOM   1832  C3'  DA A  89      37.299-284.128-122.383 
ATOM   1833  O3'  DA A  89      35.893-283.978-122.232 
ATOM   1834  C2'  DA A  89      37.976-283.697-121.082 
ATOM   1835  C1'  DA A  89      37.632-284.949-120.281 
ATOM   1836  N9   DA A  89      38.455-285.119-119.052 
ATOM   1837  C8   DA A  89      39.763-284.782-118.853 
ATOM   1838  N7   DA A  89      40.202-285.056-117.664 
ATOM   1839  C5   DA A  89      39.104-285.617-117.024 
ATOM   1840  C6   DA A  89      38.920-286.121-115.726 
ATOM   1841  N6   DA A  89      39.886-286.143-114.797 
ATOM   1842  N1   DA A  89      37.702-286.605-115.417 
ATOM   1843  C2   DA A  89      36.747-286.581-116.345 
ATOM   1844  N3   DA A  89      36.801-286.138-117.582 
ATOM   1845  C4   DA A  89      38.030-285.659-117.866 
ATOM   1846  P    DG A  90      35.158-282.762-122.968 
ATOM   1847  OP1  DG A  90      34.861-283.136-124.369 
ATOM   1848  OP2  DG A  90      35.942-281.522-122.780 
ATOM   1849  O5'  DG A  90      33.795-282.666-122.135 
ATOM   1850  C5'  DG A  90      33.253-283.861-121.543 
ATOM   1851  C4'  DG A  90      32.782-283.572-120.131 
ATOM   1852  O4'  DG A  90      33.842-283.743-119.147 
ATOM   1853  C3'  DG A  90      32.269-282.155-119.878 
ATOM   1854  O3'  DG A  90      31.176-282.216-118.971 
ATOM   1855  C2'  DG A  90      33.432-281.439-119.190 
ATOM   1856  C1'  DG A  90      33.854-282.604-118.300 
ATOM   1857  N9   DG A  90      35.226-282.461-117.737 
ATOM   1858  C8   DG A  90      36.345-281.889-118.302 
ATOM   1859  N7   DG A  90      37.407-281.924-117.535 
ATOM   1860  C5   DG A  90      36.961-282.564-116.380 
ATOM   1861  C6   DG A  90      37.660-282.891-115.188 
ATOM   1862  O6   DG A  90      38.835-282.681-114.904 
ATOM   1863  N1   DG A  90      36.825-283.538-114.267 
ATOM   1864  C2   DG A  90      35.491-283.831-114.470 
ATOM   1865  N2   DG A  90      34.868-284.454-113.467 
ATOM   1866  N3   DG A  90      34.836-283.524-115.588 
ATOM   1867  C4   DG A  90      35.631-282.896-116.493 
ATOM   1868  P    DA A  91      29.919-281.252-119.204 
ATOM   1869  OP1  DA A  91      28.999-281.865-120.188 
ATOM   1870  OP2  DA A  91      30.393-279.887-119.520 
ATOM   1871  O5'  DA A  91      29.241-281.262-117.754 
ATOM   1872  C5'  DA A  91      29.377-282.433-116.927 
ATOM   1873  C4'  DA A  91      29.698-282.027-115.502 
ATOM   1874  O4'  DA A  91      31.129-281.882-115.275 
ATOM   1875  C3'  DA A  91      29.114-280.691-115.044 
ATOM   1876  O3'  DA A  91      28.729-280.800-113.679 
ATOM   1877  C2'  DA A  91      30.279-279.706-115.143 
ATOM   1878  C1'  DA A  91      31.353-280.648-114.610 
ATOM   1879  N9   DA A  91      32.743-280.205-114.914 
ATOM   1880  C8   DA A  91      33.201-279.551-116.022 
ATOM   1881  N7   DA A  91      34.473-279.299-115.992 
ATOM   1882  C5   DA A  91      34.892-279.824-114.777 
ATOM   1883  C6   DA A  91      36.146-279.878-114.150 
ATOM   1884  N6   DA A  91      37.265-279.373-114.689 
ATOM   1885  N1   DA A  91      36.211-280.471-112.944 
ATOM   1886  C2   DA A  91      35.096-280.972-112.413 
ATOM   1887  N3   DA A  91      33.875-280.980-112.902 
ATOM   1888  C4   DA A  91      33.838-280.380-114.109 
ATOM   1889  P    DA A  92      27.376-280.096-113.195 
ATOM   1890  OP1  DA A  92      26.226-280.984-113.480 
ATOM   1891  OP2  DA A  92      27.297-278.731-113.760 
ATOM   1892  O5'  DA A  92      27.611-280.010-111.616 
ATOM   1893  C5'  DA A  92      28.421-281.014-110.975 
ATOM   1894  C4'  DA A  92      29.366-280.364-109.984 
ATOM   1895  O4'  DA A  92      30.622-279.956-110.599 
ATOM   1896  C3'  DA A  92      28.853-279.089-109.314 
ATOM   1897  O3'  DA A  92      29.303-279.064-107.965 
ATOM   1898  C2'  DA A  92      29.534-277.951-110.074 
ATOM   1899  C1'  DA A  92      30.899-278.620-110.208 
ATOM   1900  N9   DA A  92      31.769-278.005-111.249 
ATOM   1901  C8   DA A  92      31.403-277.449-112.440 
ATOM   1902  N7   DA A  92      32.398-276.992-113.135 
ATOM   1903  C5   DA A  92      33.508-277.264-112.347 
ATOM   1904  C6   DA A  92      34.880-277.024-112.527 
ATOM   1905  N6   DA A  92      35.390-276.425-113.613 
ATOM   1906  N1   DA A  92      35.713-277.421-111.547 
ATOM   1907  C2   DA A  92      35.201-278.016-110.471 
ATOM   1908  N3   DA A  92      33.945-278.292-110.194 
ATOM   1909  C4   DA A  92      33.133-277.884-111.189 
ATOM   1910  P    DG A  93      28.313-278.528-106.827 
ATOM   1911  OP1  DG A  93      27.414-279.623-106.396 
ATOM   1912  OP2  DG A  93      27.651-277.288-107.289 
ATOM   1913  O5'  DG A  93      29.342-278.182-105.652 
ATOM   1914  C5'  DG A  93      30.562-278.940-105.546 
ATOM   1915  C4'  DG A  93      31.727-278.010-105.271 
ATOM   1916  O4'  DG A  93      32.328-277.495-106.493 
ATOM   1917  C3'  DG A  93      31.400-276.753-104.464 
ATOM   1918  O3'  DG A  93      32.490-276.464-103.598 
ATOM   1919  C2'  DG A  93      31.299-275.639-105.506 
ATOM   1920  C1'  DG A  93      32.479-276.090-106.361 
ATOM   1921  N9   DG A  93      32.491-275.495-107.727 
ATOM   1922  C8   DG A  93      31.431-275.172-108.545 
ATOM   1923  N7   DG A  93      31.784-274.658-109.699 
ATOM   1924  C5   DG A  93      33.178-274.639-109.640 
ATOM   1925  C6   DG A  93      34.126-274.193-110.596 
ATOM   1926  O6   DG A  93      33.931-273.714-111.710 
ATOM   1927  N1   DG A  93      35.438-274.354-110.129 
ATOM   1928  C2   DG A  93      35.786-274.879-108.899 
ATOM   1929  N2   DG A  93      37.095-274.949-108.642 
ATOM   1930  N3   DG A  93      34.896-275.298-108.003 
ATOM   1931  C4   DG A  93      33.618-275.148-108.441 
ATOM   1932  P    DA A  94      32.188-275.941-102.116 
ATOM   1933  OP1  DA A  94      31.925-277.094-101.227 
ATOM   1934  OP2  DA A  94      31.133-274.904-102.162 
ATOM   1935  O5'  DA A  94      33.586-275.268-101.727 
ATOM   1936  C5'  DA A  94      34.798-275.794-102.300 
ATOM   1937  C4'  DA A  94      35.694-274.658-102.750 
ATOM   1938  O4'  DA A  94      35.410-274.231-104.113 
ATOM   1939  C3'  DA A  94      35.596-273.370-101.932 
ATOM   1940  O3'  DA A  94      36.890-272.787-101.833 
ATOM   1941  C2'  DA A  94      34.710-272.447-102.770 
ATOM   1942  C1'  DA A  94      35.304-272.816-104.126 
ATOM   1943  N9   DA A  94      34.447-272.427-105.281 
ATOM   1944  C8   DA A  94      33.083-272.407-105.357 
ATOM   1945  N7   DA A  94      32.628-272.017-106.506 
ATOM   1946  C5   DA A  94      33.771-271.759-107.250 
ATOM   1947  C6   DA A  94      33.964-271.311-108.567 
ATOM   1948  N6   DA A  94      32.959-271.029-109.408 
ATOM   1949  N1   DA A  94      35.234-271.161-108.991 
ATOM   1950  C2   DA A  94      36.228-271.443-108.151 
ATOM   1951  N3   DA A  94      36.171-271.866-106.907 
ATOM   1952  C4   DA A  94      34.890-272.007-106.508 
ATOM   1953  P    DG A  95      37.334-272.115-100.450 
ATOM   1954  OP1  DG A  95      37.849-273.158 -99.534 
ATOM   1955  OP2  DG A  95      36.230-271.280 -99.927 
ATOM   1956  O5'  DG A  95      38.538-271.175-100.927 
ATOM   1957  C5'  DG A  95      39.324-271.573-102.066 
ATOM   1958  C4'  DG A  95      39.567-270.381-102.970 
ATOM   1959  O4'  DG A  95      38.506-270.205-103.953 
ATOM   1960  C3'  DG A  95      39.653-269.024-102.273 
ATOM   1961  O3'  DG A  95      40.634-268.230-102.930 
ATOM   1962  C2'  DG A  95      38.282-268.385-102.498 
ATOM   1963  C1'  DG A  95      38.109-268.842-103.943 
ATOM   1964  N9   DG A  95      36.705-268.766-104.431 
ATOM   1965  C8   DG A  95      35.530-268.976-103.742 
ATOM   1966  N7   DG A  95      34.450-268.829-104.470 
ATOM   1967  C5   DG A  95      34.943-268.497-105.731 
ATOM   1968  C6   DG A  95      34.252-268.216-106.938 
ATOM   1969  O6   DG A  95      33.041-268.204-107.147 
ATOM   1970  N1   DG A  95      35.141-267.925-107.982 
ATOM   1971  C2   DG A  95      36.518-267.907-107.873 
ATOM   1972  N2   DG A  95      37.190-267.606-108.986 
ATOM   1973  N3   DG A  95      37.166-268.171-106.740 
ATOM   1974  C4   DG A  95      36.318-268.455-105.718 
ATOM   1975  P    DG A  96      41.600-267.305-102.050 
ATOM   1976  OP1  DG A  96      42.737-268.110-101.551 
ATOM   1977  OP2  DG A  96      40.807-266.596-101.023 
ATOM   1978  O5'  DG A  96      42.119-266.260-103.145 
ATOM   1979  C5'  DG A  96      42.227-266.682-104.517 
ATOM   1980  C4'  DG A  96      41.679-265.607-105.435 
ATOM   1981  O4'  DG A  96      40.247-265.747-105.661 
ATOM   1982  C3'  DG A  96      41.836-264.168-104.943 
ATOM   1983  O3'  DG A  96      42.108-263.327-106.057 
ATOM   1984  C2'  DG A  96      40.464-263.800-104.379 
ATOM   1985  C1'  DG A  96      39.638-264.479-105.468 
ATOM   1986  N9   DG A  96      38.215-264.703-105.090 
ATOM   1987  C8   DG A  96      37.679-265.002-103.856 
ATOM   1988  N7   DG A  96      36.374-265.137-103.859 
ATOM   1989  C5   DG A  96      36.022-264.911-105.189 
ATOM   1990  C6   DG A  96      34.746-264.921-105.811 
ATOM   1991  O6   DG A  96      33.647-265.136-105.307 
ATOM   1992  N1   DG A  96      34.842-264.640-107.181 
ATOM   1993  C2   DG A  96      36.017-264.384-107.861 
ATOM   1994  N2   DG A  96      35.895-264.138-109.167 
ATOM   1995  N3   DG A  96      37.213-264.375-107.277 
ATOM   1996  C4   DG A  96      37.137-264.645-105.948 
ATOM   1997  P    DT A  97      43.171-262.142-105.893 
ATOM   1998  OP1  DT A  97      44.539-262.672-106.093 
ATOM   1999  OP2  DT A  97      42.930-261.433-104.618 
ATOM   2000  O5'  DT A  97      42.776-261.192-107.119 
ATOM   2001  C5'  DT A  97      42.212-261.782-108.305 
ATOM   2002  C4'  DT A  97      41.040-260.951-108.789 
ATOM   2003  O4'  DT A  97      39.783-261.353-108.172 
ATOM   2004  C3'  DT A  97      41.126-259.452-108.507 
ATOM   2005  O3'  DT A  97      40.563-258.744-109.606 
ATOM   2006  C2'  DT A  97      40.235-259.236-107.284 
ATOM   2007  C1'  DT A  97      39.120-260.187-107.706 
ATOM   2008  N1   DT A  97      38.216-260.584-106.591 
ATOM   2009  C2   DT A  97      36.892-260.780-106.898 
ATOM   2010  O2   DT A  97      36.445-260.645-108.024 
ATOM   2011  N3   DT A  97      36.084-261.146-105.838 
ATOM   2012  C4   DT A  97      36.483-261.327-104.530 
ATOM   2013  O4   DT A  97      35.667-261.655-103.666 
ATOM   2014  C5   DT A  97      37.890-261.097-104.305 
ATOM   2015  C7   DT A  97      38.408-261.272-102.907 
ATOM   2016  C6   DT A  97      38.698-260.740-105.317 
ATOM   2017  P    DT A  98      41.262-257.391-110.097 
ATOM   2018  OP1  DT A  98      42.379-257.713-111.014 
ATOM   2019  OP2  DT A  98      41.605-256.556-108.925 
ATOM   2020  O5'  DT A  98      40.074-256.701-110.918 
ATOM   2021  C5'  DT A  98      39.099-257.537-111.570 
ATOM   2022  C4'  DT A  98      37.705-256.986-111.338 
ATOM   2023  O4'  DT A  98      37.104-257.495-110.113 
ATOM   2024  C3'  DT A  98      37.606-255.468-111.194 
ATOM   2025  O3'  DT A  98      36.402-255.025-111.808 
ATOM   2026  C2'  DT A  98      37.499-255.228-109.687 
ATOM   2027  C1'  DT A  98      36.568-256.399-109.388 
ATOM   2028  N1   DT A  98      36.523-256.774-107.948 
ATOM   2029  C2   DT A  98      35.321-257.226-107.456 
ATOM   2030  O2   DT A  98      34.319-257.326-108.144 
ATOM   2031  N3   DT A  98      35.316-257.563-106.117 
ATOM   2032  C4   DT A  98      36.388-257.489-105.251 
ATOM   2033  O4   DT A  98      36.262-257.820-104.069 
ATOM   2034  C5   DT A  98      37.604-257.004-105.858 
ATOM   2035  C7   DT A  98      38.820-256.892-104.984 
ATOM   2036  C6   DT A  98      37.637-256.668-107.157 
ATOM   2037  P    DC A  99      36.415-253.659-112.644 
ATOM   2038  OP1  DC A  99      36.896-253.923-114.018 
ATOM   2039  OP2  DC A  99      37.150-252.622-111.886 
ATOM   2040  O5'  DC A  99      34.857-253.296-112.678 
ATOM   2041  C5'  DC A  99      33.891-254.363-112.650 
ATOM   2042  C4'  DC A  99      32.766-254.019-111.694 
ATOM   2043  O4'  DC A  99      33.050-254.440-110.329 
ATOM   2044  C3'  DC A  99      32.439-252.532-111.561 
ATOM   2045  O3'  DC A  99      31.032-252.382-111.409 
ATOM   2046  C2'  DC A  99      33.115-252.101-110.259 
ATOM   2047  C1'  DC A  99      32.772-253.354-109.458 
ATOM   2048  N1   DC A  99      33.594-253.523-108.229 
ATOM   2049  C2   DC A  99      32.986-254.096-107.115 
ATOM   2050  O2   DC A  99      31.800-254.437-107.191 
ATOM   2051  N3   DC A  99      33.720-254.258-105.983 
ATOM   2052  C4   DC A  99      35.002-253.876-105.940 
ATOM   2053  N4   DC A  99      35.675-254.056-104.814 
ATOM   2054  C5   DC A  99      35.646-253.284-107.075 
ATOM   2055  C6   DC A  99      34.896-253.130-108.197 
ATOM   2056  P    DC A 100      30.297-251.166-112.145 
ATOM   2057  OP1  DC A 100      30.000-251.540-113.546 
ATOM   2058  OP2  DC A 100      31.082-249.926-111.957 
ATOM   2059  O5'  DC A 100      28.934-251.070-111.312 
ATOM   2060  C5'  DC A 100      28.392-252.265-110.720 
ATOM   2061  C4'  DC A 100      27.921-251.976-109.309 
ATOM   2062  O4'  DC A 100      28.981-252.147-108.324 
ATOM   2063  C3'  DC A 100      27.408-250.559-109.055 
ATOM   2064  O3'  DC A 100      26.315-250.620-108.148 
ATOM   2065  C2'  DC A 100      28.571-249.843-108.368 
ATOM   2066  C1'  DC A 100      28.994-251.008-107.477 
ATOM   2067  N1   DC A 100      30.365-250.865-106.914 
ATOM   2068  C2   DC A 100      30.597-251.365-105.634 
ATOM   2069  O2   DC A 100      29.664-251.902-105.026 
ATOM   2070  N3   DC A 100      31.840-251.244-105.102 
ATOM   2071  C4   DC A 100      32.824-250.656-105.795 
ATOM   2072  N4   DC A 100      34.019-250.562-105.233 
ATOM   2073  C5   DC A 100      32.607-250.134-107.112 
ATOM   2074  C6   DC A 100      31.357-250.265-107.626 
ATOM   2075  P    DT A 101      25.058-249.656-108.381 
ATOM   2076  OP1  DT A 101      24.138-250.269-109.365 
ATOM   2077  OP2  DT A 101      25.533-248.291-108.697 
ATOM   2078  O5'  DT A 101      24.380-249.666-106.931 
ATOM   2079  C5'  DT A 101      24.517-250.837-106.104 
ATOM   2080  C4'  DT A 101      24.837-250.431-104.679 
ATOM   2081  O4'  DT A 101      26.268-250.286-104.452 
ATOM   2082  C3'  DT A 101      24.254-249.095-104.222 
ATOM   2083  O3'  DT A 101      23.869-249.204-102.856 
ATOM   2084  C2'  DT A 101      25.418-248.110-104.320 
ATOM   2085  C1'  DT A 101      26.493-249.052-103.787 
ATOM   2086  N1   DT A 101      27.882-248.609-104.091 
ATOM   2087  C2   DT A 101      28.845-248.882-103.150 
ATOM   2088  O2   DT A 101      28.606-249.458-102.103 
ATOM   2089  N3   DT A 101      30.122-248.455-103.466 
ATOM   2090  C4   DT A 101      30.502-247.796-104.616 
ATOM   2091  O4   DT A 101      31.677-247.464-104.788 
ATOM   2092  C5   DT A 101      29.422-247.555-105.543 
ATOM   2093  C7   DT A 101      29.751-246.842-106.822 
ATOM   2094  C6   DT A 101      28.172-247.958-105.262 
ATOM   2095  P    DC A 102      22.515-248.500-102.372 
ATOM   2096  OP1  DC A 102      21.366-249.388-102.657 
ATOM   2097  OP2  DC A 102      22.437-247.135-102.937 
ATOM   2098  O5'  DC A 102      22.751-248.414-100.793 
ATOM   2099  C5'  DC A 102      23.560-249.418-100.152 
ATOM   2100  C4'  DC A 102      24.505-248.768 -99.161 
ATOM   2101  O4'  DC A 102      25.761-248.360 -99.776 
ATOM   2102  C3'  DC A 102      23.993-247.493 -98.492 
ATOM   2103  O3'  DC A 102      24.442-247.468 -97.142 
ATOM   2104  C2'  DC A 102      24.674-246.355 -99.252 
ATOM   2105  C1'  DC A 102      26.038-247.025 -99.385 
ATOM   2106  N1   DC A 102      26.909-246.409-100.426 
ATOM   2107  C2   DC A 102      28.280-246.377-100.188 
ATOM   2108  O2   DC A 102      28.715-246.856 -99.135 
ATOM   2109  N3   DC A 102      29.091-245.819-101.124 
ATOM   2110  C4   DC A 102      28.580-245.311-102.254 
ATOM   2111  N4   DC A 102      29.413-244.779-103.136 
ATOM   2112  C5   DC A 102      27.172-245.334-102.517 
ATOM   2113  C6   DC A 102      26.380-245.895-101.569 
ATOM   2114  P    DC A 103      23.453-246.932 -96.004 
ATOM   2115  OP1  DC A 103      22.554-248.027 -95.573 
ATOM   2116  OP2  DC A 103      22.790-245.693 -96.466 
ATOM   2117  O5'  DC A 103      24.481-246.586 -94.829 
ATOM   2118  C5'  DC A 103      25.701-247.344 -94.723 
ATOM   2119  C4'  DC A 103      26.867-246.414 -94.448 
ATOM   2120  O4'  DC A 103      27.467-245.899 -95.670 
ATOM   2121  C3'  DC A 103      26.539-245.157 -93.642 
ATOM   2122  O3'  DC A 103      27.630-244.868 -92.775 
ATOM   2123  C2'  DC A 103      26.438-244.043 -94.684 
ATOM   2124  C1'  DC A 103      27.618-244.494 -95.538 
ATOM   2125  N1   DC A 103      27.630-243.899 -96.904 
ATOM   2126  C2   DC A 103      28.867-243.611 -97.475 
ATOM   2127  O2   DC A 103      29.894-243.858 -96.832 
ATOM   2128  N3   DC A 103      28.900-243.067 -98.720 
ATOM   2129  C4   DC A 103      27.765-242.815 -99.384 
ATOM   2130  N4   DC A 103      27.849-242.285-100.594 
ATOM   2131  C5   DC A 103      26.482-243.104 -98.814 
ATOM   2132  C6   DC A 103      26.471-243.646 -97.570 
ATOM   2133  P    DC A 104      27.327-244.345 -91.293 
ATOM   2134  OP1  DC A 104      27.064-245.498 -90.404 
ATOM   2135  OP2  DC A 104      26.272-243.308 -91.340 
ATOM   2136  O5'  DC A 104      28.726-243.672 -90.904 
ATOM   2137  C5'  DC A 104      29.937-244.199 -91.477 
ATOM   2138  C4'  DC A 104      30.833-243.062 -91.927 
ATOM   2139  O4'  DC A 104      30.550-242.635 -93.290 
ATOM   2140  C3'  DC A 104      30.735-241.774 -91.109 
ATOM   2141  O3'  DC A 104      32.029-241.191 -91.010 
ATOM   2142  C2'  DC A 104      29.850-240.851 -91.948 
ATOM   2143  C1'  DC A 104      30.444-241.220 -93.303 
ATOM   2144  N1   DC A 104      29.587-240.831 -94.458 
ATOM   2145  C2   DC A 104      30.221-240.429 -95.631 
ATOM   2146  O2   DC A 104      31.456-240.412 -95.665 
ATOM   2147  N3   DC A 104      29.457-240.070 -96.694 
ATOM   2148  C4   DC A 104      28.121-240.102 -96.617 
ATOM   2149  N4   DC A 104      27.420-239.743 -97.682 
ATOM   2150  C5   DC A 104      27.449-240.512 -95.420 
ATOM   2151  C6   DC A 104      28.230-240.867 -94.368 
ATOM   2152  P    DC A 105      32.473-240.519 -89.627 
ATOM   2153  OP1  DC A 105      32.988-241.562 -88.711 
ATOM   2154  OP2  DC A 105      31.369-239.684 -89.105 
ATOM   2155  O5'  DC A 105      33.677-239.580 -90.104 
ATOM   2156  C5'  DC A 105      34.463-239.977 -91.243 
ATOM   2157  C4'  DC A 105      34.706-238.786 -92.147 
ATOM   2158  O4'  DC A 105      33.645-238.609 -93.130 
ATOM   2159  C3'  DC A 105      34.792-237.428 -91.450 
ATOM   2160  O3'  DC A 105      35.773-236.634 -92.108 
ATOM   2161  C2'  DC A 105      33.422-236.790 -91.675 
ATOM   2162  C1'  DC A 105      33.249-237.246 -93.121 
ATOM   2163  N1   DC A 105      31.844-237.170 -93.608 
ATOM   2164  C2   DC A 105      31.637-236.841 -94.946 
ATOM   2165  O2   DC A 105      32.621-236.628 -95.666 
ATOM   2166  N3   DC A 105      30.364-236.766 -95.410 
ATOM   2167  C4   DC A 105      29.327-237.003 -94.598 
ATOM   2168  N4   DC A 105      28.104-236.917 -95.099 
ATOM   2169  C5   DC A 105      29.517-237.343 -93.219 
ATOM   2170  C6   DC A 105      30.797-237.413 -92.775 
ATOM   2171  P    DG A 106      36.739-235.709 -91.227 
ATOM   2172  OP1  DG A 106      37.877-236.514 -90.728 
ATOM   2173  OP2  DG A 106      35.946-235.000 -90.200 
ATOM   2174  O5'  DG A 106      37.258-234.664 -92.323 
ATOM   2175  C5'  DG A 106      37.366-235.086 -93.694 
ATOM   2176  C4'  DG A 106      36.818-234.011 -94.613 
ATOM   2177  O4'  DG A 106      35.387-234.151 -94.838 
ATOM   2178  C3'  DG A 106      36.975-232.573 -94.120 
ATOM   2179  O3'  DG A 106      37.248-231.731 -95.234 
ATOM   2180  C2'  DG A 106      35.603-232.204 -93.556 
ATOM   2181  C1'  DG A 106      34.777-232.883 -94.645 
ATOM   2182  N9   DG A 106      33.354-233.107 -94.267 
ATOM   2183  C8   DG A 106      32.818-233.406 -93.033 
ATOM   2184  N7   DG A 106      31.514-233.541 -93.036 
ATOM   2185  C5   DG A 106      31.161-233.315 -94.366 
ATOM   2186  C6   DG A 106      29.885-233.325 -94.988 
ATOM   2187  O6   DG A 106      28.786-233.540 -94.484 
ATOM   2188  N1   DG A 106      29.981-233.044 -96.358 
ATOM   2189  C2   DG A 106      31.156-232.788 -97.038 
ATOM   2190  N2   DG A 106      31.034-232.542 -98.345 
ATOM   2191  N3   DG A 106      32.352-232.779 -96.454 
ATOM   2192  C4   DG A 106      32.276-233.049 -95.125 
ATOM   2193  P    DG A 107      38.310-230.546 -95.070 
ATOM   2194  OP1  DG A 107      39.678-231.076 -95.271 
ATOM   2195  OP2  DG A 107      38.069-229.837 -93.795 
ATOM   2196  O5'  DG A 107      37.916-229.596 -96.296 
ATOM   2197  C5'  DG A 107      37.351-230.186 -97.482 
ATOM   2198  C4'  DG A 107      36.179-229.356 -97.966 
ATOM   2199  O4'  DG A 107      34.922-229.757 -97.349 
ATOM   2200  C3'  DG A 107      36.265-227.856 -97.685 
ATOM   2201  O3'  DG A 107      35.702-227.148 -98.783 
ATOM   2202  C2'  DG A 107      35.374-227.640 -96.461 
ATOM   2203  C1'  DG A 107      34.260-228.591 -96.883 
ATOM   2204  N9   DG A 107      33.356-228.988 -95.768 
ATOM   2205  C8   DG A 107      33.651-229.192 -94.437 
ATOM   2206  N7   DG A 107      32.618-229.537 -93.707 
ATOM   2207  C5   DG A 107      31.564-229.562 -94.618 
ATOM   2208  C6   DG A 107      30.192-229.868 -94.420 
ATOM   2209  O6   DG A 107      29.616-230.185 -93.382 
ATOM   2210  N1   DG A 107      29.467-229.772 -95.616 
ATOM   2211  C2   DG A 107      29.999-229.427 -96.844 
ATOM   2212  N2   DG A 107      29.141-229.393 -97.866 
ATOM   2213  N3   DG A 107      31.286-229.141 -97.029 
ATOM   2214  C4   DG A 107      32.003-229.228 -95.878 
ATOM   2215  P    DG A 108      36.402-225.795 -99.274 
ATOM   2216  OP1  DG A 108      37.518-226.117-100.191 
ATOM   2217  OP2  DG A 108      36.744-224.960 -98.102 
ATOM   2218  O5'  DG A 108      35.213-225.105-100.096 
ATOM   2219  C5'  DG A 108      34.238-225.941-100.747 
ATOM   2220  C4'  DG A 108      32.845-225.390-100.515 
ATOM   2221  O4'  DG A 108      32.243-225.899 -99.290 
ATOM   2222  C3'  DG A 108      32.745-223.872-100.371 
ATOM   2223  O3'  DG A 108      31.542-223.429-100.985 
ATOM   2224  C2'  DG A 108      32.639-223.632 -98.864 
ATOM   2225  C1'  DG A 108      31.707-224.803 -98.565 
ATOM   2226  N9   DG A 108      31.662-225.178 -97.125 
ATOM   2227  C8   DG A 108      32.666-225.141 -96.181 
ATOM   2228  N7   DG A 108      32.295-225.542 -94.990 
ATOM   2229  C5   DG A 108      30.950-225.867 -95.155 
ATOM   2230  C6   DG A 108      30.008-226.361 -94.215 
ATOM   2231  O6   DG A 108      30.169-226.617 -93.025 
ATOM   2232  N1   DG A 108      28.751-226.556 -94.804 
ATOM   2233  C2   DG A 108      28.444-226.307 -96.127 
ATOM   2234  N2   DG A 108      27.186-226.558 -96.496 
ATOM   2235  N3   DG A 108      29.329-225.844 -97.008 
ATOM   2236  C4   DG A 108      30.553-225.649 -96.453 
ATOM   2237  P    DC A 109      31.554-222.063-101.821 
ATOM   2238  OP1  DC A 109      32.035-222.327-103.196 
ATOM   2239  OP2  DC A 109      32.289-221.026-101.064 
ATOM   2240  O5'  DC A 109      29.996-221.700-101.855 
ATOM   2241  C5'  DC A 109      29.030-222.768-101.827 
ATOM   2242  C4'  DC A 109      27.906-222.423-100.871 
ATOM   2243  O4'  DC A 109      28.189-222.844 -99.506 
ATOM   2244  C3'  DC A 109      27.578-220.936-100.738 
ATOM   2245  O3'  DC A 109      26.171-220.787-100.586 
ATOM   2246  C2'  DC A 109      28.254-220.505 -99.437 
ATOM   2247  C1'  DC A 109      27.911-221.758 -98.636 
ATOM   2248  N1   DC A 109      28.733-221.927 -97.406 
ATOM   2249  C2   DC A 109      28.125-222.500 -96.292 
ATOM   2250  O2   DC A 109      26.939-222.841 -96.368 
ATOM   2251  N3   DC A 109      28.859-222.662 -95.160 
ATOM   2252  C4   DC A 109      30.141-222.280 -95.117 
ATOM   2253  N4   DC A 109      30.814-222.460 -93.991 
ATOM   2254  C5   DC A 109      30.785-221.689 -96.252 
ATOM   2255  C6   DC A 109      30.035-221.534 -97.374 
ATOM   2256  P    DA A 110      25.436-219.570-101.323 
ATOM   2257  OP1  DA A 110      25.139-219.944-102.723 
ATOM   2258  OP2  DA A 110      26.221-218.330-101.135 
ATOM   2259  O5'  DA A 110      24.073-219.474-100.490 
ATOM   2260  C5'  DA A 110      23.531-220.669 -99.897 
ATOM   2261  C4'  DA A 110      23.061-220.380 -98.486 
ATOM   2262  O4'  DA A 110      24.120-220.551 -97.501 
ATOM   2263  C3'  DA A 110      22.548-218.963 -98.232 
ATOM   2264  O3'  DA A 110      21.455-219.024 -97.325 
ATOM   2265  C2'  DA A 110      23.710-218.247 -97.545 
ATOM   2266  C1'  DA A 110      24.133-219.412 -96.654 
ATOM   2267  N9   DA A 110      25.505-219.269 -96.091 
ATOM   2268  C8   DA A 110      26.603-218.699 -96.667 
ATOM   2269  N7   DA A 110      27.662-218.726 -95.919 
ATOM   2270  C5   DA A 110      27.237-219.362 -94.760 
ATOM   2271  C6   DA A 110      27.897-219.700 -93.568 
ATOM   2272  N6   DA A 110      29.190-219.432 -93.337 
ATOM   2273  N1   DA A 110      27.179-220.327 -92.618 
ATOM   2274  C2   DA A 110      25.894-220.591 -92.853 
ATOM   2275  N3   DA A 110      25.174-220.324 -93.920 
ATOM   2276  C4   DA A 110      25.917-219.697 -94.856 
ATOM   2277  P    DG A 111      20.198-218.060 -97.558 
ATOM   2278  OP1  DG A 111      19.278-218.673 -98.542 
ATOM   2279  OP2  DG A 111      20.672-216.695 -97.875 
ATOM   2280  O5'  DG A 111      19.520-218.070 -96.108 
ATOM   2281  C5'  DG A 111      19.656-219.241 -95.282 
ATOM   2282  C4'  DG A 111      19.977-218.835 -93.856 
ATOM   2283  O4'  DG A 111      21.407-218.690 -93.629 
ATOM   2284  C3'  DG A 111      19.393-217.499 -93.399 
ATOM   2285  O3'  DG A 111      19.008-217.608 -92.034 
ATOM   2286  C2'  DG A 111      20.557-216.514 -93.497 
ATOM   2287  C1'  DG A 111      21.632-217.456 -92.964 
ATOM   2288  N9   DG A 111      23.021-217.013 -93.268 
ATOM   2289  C8   DG A 111      23.503-216.353 -94.378 
ATOM   2290  N7   DG A 111      24.789-216.105 -94.336 
ATOM   2291  C5   DG A 111      25.188-216.638 -93.112 
ATOM   2292  C6   DG A 111      26.472-216.675 -92.506 
ATOM   2293  O6   DG A 111      27.538-216.238 -92.933 
ATOM   2294  N1   DG A 111      26.431-217.312 -91.258 
ATOM   2295  C2   DG A 111      25.299-217.844 -90.672 
ATOM   2296  N2   DG A 111      25.469-218.411 -89.475 
ATOM   2297  N3   DG A 111      24.095-217.809 -91.242 
ATOM   2298  C4   DG A 111      24.118-217.195 -92.452 
ATOM   2299  P    DA A 112      17.654-216.904 -91.550 
ATOM   2300  OP1  DA A 112      16.505-217.792 -91.834 
ATOM   2301  OP2  DA A 112      17.576-215.539 -92.115 
ATOM   2302  O5'  DA A 112      17.890-216.819 -89.970 
ATOM   2303  C5'  DA A 112      18.699-217.823 -89.329 
ATOM   2304  C4'  DA A 112      19.645-217.172 -88.338 
ATOM   2305  O4'  DA A 112      20.900-216.764 -88.953 
ATOM   2306  C3'  DA A 112      19.132-215.897 -87.669 
ATOM   2307  O3'  DA A 112      19.582-215.872 -86.319 
ATOM   2308  C2'  DA A 112      19.813-214.759 -88.429 
ATOM   2309  C1'  DA A 112      21.178-215.429 -88.562 
ATOM   2310  N9   DA A 112      22.048-214.813 -89.603 
ATOM   2311  C8   DA A 112      21.682-214.257 -90.795 
ATOM   2312  N7   DA A 112      22.677-213.800 -91.489 
ATOM   2313  C5   DA A 112      23.787-214.072 -90.701 
ATOM   2314  C6   DA A 112      25.159-213.832 -90.881 
ATOM   2315  N6   DA A 112      25.669-213.233 -91.968 
ATOM   2316  N1   DA A 112      25.992-214.229 -89.902 
ATOM   2317  C2   DA A 112      25.479-214.824 -88.825 
ATOM   2318  N3   DA A 112      24.224-215.101 -88.548 
ATOM   2319  C4   DA A 112      23.412-214.692 -89.544 
ATOM   2320  P    DA A 113      18.592-215.336 -85.181 
ATOM   2321  OP1  DA A 113      17.693-216.431 -84.750 
ATOM   2322  OP2  DA A 113      17.929-214.097 -85.643 
ATOM   2323  O5'  DA A 113      19.620-214.990 -84.006 
ATOM   2324  C5'  DA A 113      20.841-215.748 -83.900 
ATOM   2325  C4'  DA A 113      22.006-214.818 -83.625 
ATOM   2326  O4'  DA A 113      22.606-214.303 -84.847 
ATOM   2327  C3'  DA A 113      21.678-213.561 -82.819 
ATOM   2328  O3'  DA A 113      22.769-213.272 -81.953 
ATOM   2329  C2'  DA A 113      21.578-212.448 -83.861 
ATOM   2330  C1'  DA A 113      22.757-212.898 -84.715 
ATOM   2331  N9   DA A 113      22.770-212.304 -86.081 
ATOM   2332  C8   DA A 113      21.707-211.989 -86.880 
ATOM   2333  N7   DA A 113      22.043-211.480 -88.023 
ATOM   2334  C5   DA A 113      23.430-211.453 -87.984 
ATOM   2335  C6   DA A 113      24.396-211.020 -88.907 
ATOM   2336  N6   DA A 113      24.094-210.507 -90.108 
ATOM   2337  N1   DA A 113      25.689-211.134 -88.550 
ATOM   2338  C2   DA A 113      25.983-211.645 -87.355 
ATOM   2339  N3   DA A 113      25.172-212.080 -86.416 
ATOM   2340  C4   DA A 113      23.884-211.955 -86.798 
ATOM   2341  P    DG A 114      22.466-212.749 -80.471 
ATOM   2342  OP1  DG A 114      22.204-213.902 -79.581 
ATOM   2343  OP2  DG A 114      21.412-211.712 -80.517 
ATOM   2344  O5'  DG A 114      23.865-212.076 -80.081 
ATOM   2345  C5'  DG A 114      25.076-212.603 -80.655 
ATOM   2346  C4'  DG A 114      25.973-211.466 -81.104 
ATOM   2347  O4'  DG A 114      25.689-211.039 -82.467 
ATOM   2348  C3'  DG A 114      25.875-210.178 -80.287 
ATOM   2349  O3'  DG A 114      27.169-209.595 -80.187 
ATOM   2350  C2'  DG A 114      24.989-209.255 -81.125 
ATOM   2351  C1'  DG A 114      25.583-209.624 -82.480 
ATOM   2352  N9   DG A 114      24.726-209.235 -83.636 
ATOM   2353  C8   DG A 114      23.351-209.208 -83.730 
ATOM   2354  N7   DG A 114      22.905-208.813 -84.897 
ATOM   2355  C5   DG A 114      24.065-208.560 -85.627 
ATOM   2356  C6   DG A 114      24.223-208.105 -86.962 
ATOM   2357  O6   DG A 114      23.358-207.828 -87.789 
ATOM   2358  N1   DG A 114      25.577-207.982 -87.304 
ATOM   2359  C2   DG A 114      26.638-208.263 -86.466 
ATOM   2360  N2   DG A 114      27.856-208.083 -86.982 
ATOM   2361  N3   DG A 114      26.488-208.690 -85.214 
ATOM   2362  C4   DG A 114      25.181-208.814 -84.866 
ATOM   2363  P    DA A 115      27.612-208.923 -78.804 
ATOM   2364  OP1  DA A 115      28.127-209.966 -77.888 
ATOM   2365  OP2  DA A 115      26.508-208.088 -78.282 
ATOM   2366  O5'  DA A 115      28.816-207.984 -79.281 
ATOM   2367  C5'  DA A 115      29.602-208.381 -80.420 
ATOM   2368  C4'  DA A 115      29.845-207.190 -81.324 
ATOM   2369  O4'  DA A 115      28.785-207.013 -82.307 
ATOM   2370  C3'  DA A 115      29.931-205.832 -80.627 
ATOM   2371  O3'  DA A 115      30.912-205.038 -81.285 
ATOM   2372  C2'  DA A 115      28.561-205.194 -80.852 
ATOM   2373  C1'  DA A 115      28.388-205.650 -82.298 
ATOM   2374  N9   DA A 115      26.983-205.574 -82.786 
ATOM   2375  C8   DA A 115      25.829-205.787 -82.087 
ATOM   2376  N7   DA A 115      24.753-205.643 -82.796 
ATOM   2377  C5   DA A 115      25.225-205.312 -84.058 
ATOM   2378  C6   DA A 115      24.572-205.029 -85.269 
ATOM   2379  N6   DA A 115      23.239-205.037 -85.411 
ATOM   2380  N1   DA A 115      25.342-204.736 -86.333 
ATOM   2381  C2   DA A 115      26.666-204.730 -86.187 
ATOM   2382  N3   DA A 115      27.384-204.976 -85.112 
ATOM   2383  C4   DA A 115      26.589-205.266 -84.062 
ATOM   2384  P    DA A 116      31.879-204.113 -80.404 
ATOM   2385  OP1  DA A 116      33.016-204.918 -79.905 
ATOM   2386  OP2  DA A 116      31.085-203.404 -79.377 
ATOM   2387  O5'  DA A 116      32.397-203.068 -81.500 
ATOM   2388  C5'  DA A 116      32.506-203.490 -82.871 
ATOM   2389  C4'  DA A 116      31.958-202.415 -83.790 
ATOM   2390  O4'  DA A 116      30.526-202.555 -84.015 
ATOM   2391  C3'  DA A 116      32.114-200.977 -83.297 
ATOM   2392  O3'  DA A 116      32.387-200.135 -84.411 
ATOM   2393  C2'  DA A 116      30.742-200.608 -82.734 
ATOM   2394  C1'  DA A 116      29.916-201.287 -83.823 
ATOM   2395  N9   DA A 116      28.493-201.511 -83.444 
ATOM   2396  C8   DA A 116      27.980-201.807 -82.214 
ATOM   2397  N7   DA A 116      26.690-201.943 -82.203 
ATOM   2398  C5   DA A 116      26.319-201.722 -83.522 
ATOM   2399  C6   DA A 116      25.072-201.724 -84.169 
ATOM   2400  N6   DA A 116      23.913-201.969 -83.541 
ATOM   2401  N1   DA A 116      25.059-201.464 -85.489 
ATOM   2402  C2   DA A 116      26.214-201.222 -86.108 
ATOM   2403  N3   DA A 116      27.432-201.192 -85.612 
ATOM   2404  C4   DA A 116      27.417-201.455 -84.289 
ATOM   2405  P    DA A 117      33.449-198.950 -84.248 
ATOM   2406  OP1  DA A 117      34.817-199.480 -84.448 
ATOM   2407  OP2  DA A 117      33.209-198.241 -82.972 
ATOM   2408  O5'  DA A 117      33.055-198.000 -85.473 
ATOM   2409  C5'  DA A 117      32.490-198.590 -86.659 
ATOM   2410  C4'  DA A 117      31.318-197.760 -87.143 
ATOM   2411  O4'  DA A 117      30.062-198.161 -86.526 
ATOM   2412  C3'  DA A 117      31.404-196.260 -86.862 
ATOM   2413  O3'  DA A 117      30.841-195.552 -87.960 
ATOM   2414  C2'  DA A 117      30.513-196.044 -85.638 
ATOM   2415  C1'  DA A 117      29.399-196.995 -86.061 
ATOM   2416  N9   DA A 117      28.495-197.392 -84.945 
ATOM   2417  C8   DA A 117      28.807-197.590 -83.630 
ATOM   2418  N7   DA A 117      27.793-197.931 -82.896 
ATOM   2419  C5   DA A 117      26.730-197.962 -83.788 
ATOM   2420  C6   DA A 117      25.367-198.259 -83.626 
ATOM   2421  N6   DA A 117      24.817-198.598 -82.452 
ATOM   2422  N1   DA A 117      24.585-198.195 -84.721 
ATOM   2423  C2   DA A 117      25.137-197.858 -85.886 
ATOM   2424  N3   DA A 117      26.389-197.561 -86.156 
ATOM   2425  C4   DA A 117      27.150-197.633 -85.045 
ATOM   2426  P    DT A 118      31.541-194.199 -88.452 
ATOM   2427  OP1  DT A 118      32.657-194.521 -89.369 
ATOM   2428  OP2  DT A 118      31.884-193.364 -87.280 
ATOM   2429  O5'  DT A 118      30.353-193.510 -89.273 
ATOM   2430  C5'  DT A 118      29.377-194.345 -89.924 
ATOM   2431  C4'  DT A 118      27.984-193.794 -89.692 
ATOM   2432  O4'  DT A 118      27.382-194.303 -88.467 
ATOM   2433  C3'  DT A 118      27.885-192.276 -89.548 
ATOM   2434  O3'  DT A 118      26.681-191.833 -90.163 
ATOM   2435  C2'  DT A 118      27.778-192.036 -88.042 
ATOM   2436  C1'  DT A 118      26.847-193.207 -87.742 
ATOM   2437  N1   DT A 118      26.801-193.582 -86.302 
ATOM   2438  C2   DT A 118      25.599-194.034 -85.810 
ATOM   2439  O2   DT A 118      24.598-194.134 -86.498 
ATOM   2440  N3   DT A 118      25.595-194.371 -84.472 
ATOM   2441  C4   DT A 118      26.666-194.297 -83.605 
ATOM   2442  O4   DT A 118      26.541-194.628 -82.424 
ATOM   2443  C5   DT A 118      27.883-193.812 -84.212 
ATOM   2444  C7   DT A 118      29.098-193.700 -83.338 
ATOM   2445  C6   DT A 118      27.916-193.477 -85.511 
ATOM   2446  P    DC A 119      26.694-190.467 -90.998 
ATOM   2447  OP1  DC A 119      27.174-190.731 -92.373 
ATOM   2448  OP2  DC A 119      27.428-189.430 -90.241 
ATOM   2449  O5'  DC A 119      25.136-190.104 -91.033 
ATOM   2450  C5'  DC A 119      24.170-191.172 -91.004 
ATOM   2451  C4'  DC A 119      23.045-190.827 -90.048 
ATOM   2452  O4'  DC A 119      23.328-191.248 -88.683 
ATOM   2453  C3'  DC A 119      22.717-189.340 -89.915 
ATOM   2454  O3'  DC A 119      21.311-189.191 -89.764 
ATOM   2455  C2'  DC A 119      23.394-188.909 -88.614 
ATOM   2456  C1'  DC A 119      23.050-190.162 -87.813 
ATOM   2457  N1   DC A 119      23.873-190.331 -86.583 
ATOM   2458  C2   DC A 119      23.265-190.904 -85.469 
ATOM   2459  O2   DC A 119      22.079-191.245 -85.545 
ATOM   2460  N3   DC A 119      23.998-191.066 -84.337 
ATOM   2461  C4   DC A 119      25.280-190.684 -84.295 
ATOM   2462  N4   DC A 119      25.953-190.864 -83.168 
ATOM   2463  C5   DC A 119      25.924-190.093 -85.430 
ATOM   2464  C6   DC A 119      25.175-189.938 -86.551 
ATOM   2465  P    DA A 120      20.576-187.974 -90.500 
ATOM   2466  OP1  DA A 120      20.279-188.348 -91.900 
ATOM   2467  OP2  DA A 120      21.360-186.734 -90.312 
ATOM   2468  O5'  DA A 120      19.212-187.878 -89.667 
ATOM   2469  C5'  DA A 120      18.671-189.073 -89.074 
ATOM   2470  C4'  DA A 120      18.200-188.784 -87.663 
ATOM   2471  O4'  DA A 120      19.260-188.955 -86.678 
ATOM   2472  C3'  DA A 120      17.687-187.367 -87.410 
ATOM   2473  O3'  DA A 120      16.594-187.428 -86.502 
ATOM   2474  C2'  DA A 120      18.850-186.651 -86.722 
ATOM   2475  C1'  DA A 120      19.272-187.816 -85.831 
ATOM   2476  N9   DA A 120      20.644-187.674 -85.268 
ATOM   2477  C8   DA A 120      21.742-187.103 -85.844 
ATOM   2478  N7   DA A 120      22.801-187.130 -85.096 
ATOM   2479  C5   DA A 120      22.376-187.766 -83.937 
ATOM   2480  C6   DA A 120      23.037-188.104 -82.746 
ATOM   2481  N6   DA A 120      24.329-187.836 -82.514 
ATOM   2482  N1   DA A 120      22.318-188.731 -81.795 
ATOM   2483  C2   DA A 120      21.034-188.995 -82.030 
ATOM   2484  N3   DA A 120      20.313-188.729 -83.097 
ATOM   2485  C4   DA A 120      21.056-188.101 -84.033 
ATOM   2486  P    DC A 121      15.337-186.464 -86.735 
ATOM   2487  OP1  DC A 121      14.417-187.077 -87.719 
ATOM   2488  OP2  DC A 121      15.811-185.099 -87.052 
ATOM   2489  O5'  DC A 121      14.659-186.474 -85.285 
ATOM   2490  C5'  DC A 121      14.795-187.646 -84.459 
ATOM   2491  C4'  DC A 121      15.116-187.239 -83.034 
ATOM   2492  O4'  DC A 121      16.547-187.094 -82.806 
ATOM   2493  C3'  DC A 121      14.532-185.903 -82.576 
ATOM   2494  O3'  DC A 121      14.147-186.012 -81.211 
ATOM   2495  C2'  DC A 121      15.697-184.918 -82.674 
ATOM   2496  C1'  DC A 121      16.771-185.860 -82.141 
ATOM   2497  N1   DC A 121      18.161-185.417 -82.445 
ATOM   2498  C2   DC A 121      19.149-185.686 -81.502 
ATOM   2499  O2   DC A 121      18.836-186.275 -80.461 
ATOM   2500  N3   DC A 121      20.422-185.290 -81.759 
ATOM   2501  C4   DC A 121      20.721-184.653 -82.900 
ATOM   2502  N4   DC A 121      21.977-184.287 -83.104 
ATOM   2503  C5   DC A 121      19.719-184.367 -83.883 
ATOM   2504  C6   DC A 121      18.453-184.771 -83.607 
ATOM   2505  P    DC A 122      12.794-185.308 -80.727 
ATOM   2506  OP1  DC A 122      11.644-186.196 -81.011 
ATOM   2507  OP2  DC A 122      12.715-183.943 -81.292 
ATOM   2508  O5'  DC A 122      13.029-185.223 -79.147 
ATOM   2509  C5'  DC A 122      13.839-186.227 -78.506 
ATOM   2510  C4'  DC A 122      14.784-185.576 -77.515 
ATOM   2511  O4'  DC A 122      16.040-185.169 -78.130 
ATOM   2512  C3'  DC A 122      14.271-184.301 -76.846 
ATOM   2513  O3'  DC A 122      14.721-184.276 -75.496 
ATOM   2514  C2'  DC A 122      14.952-183.163 -77.606 
ATOM   2515  C1'  DC A 122      16.317-183.833 -77.740 
ATOM   2516  N1   DC A 122      17.187-183.217 -78.780 
ATOM   2517  C2   DC A 122      18.559-183.185 -78.543 
ATOM   2518  O2   DC A 122      18.993-183.664 -77.489 
ATOM   2519  N3   DC A 122      19.370-182.627 -79.479 
ATOM   2520  C4   DC A 122      18.859-182.119 -80.608 
ATOM   2521  N4   DC A 122      19.691-181.587 -81.490 
ATOM   2522  C5   DC A 122      17.451-182.142 -80.871 
ATOM   2523  C6   DC A 122      16.658-182.703 -79.923 
ATOM   2524  P    DA A 123      13.731-183.740 -74.358 
ATOM   2525  OP1  DA A 123      12.832-184.835 -73.927 
ATOM   2526  OP2  DA A 123      13.069-182.501 -74.820 
ATOM   2527  O5'  DA A 123      14.760-183.394 -73.183 
ATOM   2528  C5'  DA A 123      15.980-184.152 -73.077 
ATOM   2529  C4'  DA A 123      17.145-183.222 -72.802 
ATOM   2530  O4'  DA A 123      17.745-182.707 -74.025 
ATOM   2531  C3'  DA A 123      16.818-181.965 -71.996 
ATOM   2532  O3'  DA A 123      17.908-181.677 -71.130 
ATOM   2533  C2'  DA A 123      16.717-180.852 -73.038 
ATOM   2534  C1'  DA A 123      17.897-181.302 -73.893 
ATOM   2535  N9   DA A 123      17.909-180.708 -75.259 
ATOM   2536  C8   DA A 123      16.847-180.394 -76.057 
ATOM   2537  N7   DA A 123      17.182-179.884 -77.200 
ATOM   2538  C5   DA A 123      18.569-179.857 -77.161 
ATOM   2539  C6   DA A 123      19.535-179.424 -78.084 
ATOM   2540  N6   DA A 123      19.234-178.911 -79.286 
ATOM   2541  N1   DA A 123      20.828-179.538 -77.727 
ATOM   2542  C2   DA A 123      21.123-180.049 -76.532 
ATOM   2543  N3   DA A 123      20.311-180.484 -75.593 
ATOM   2544  C4   DA A 123      19.023-180.359 -75.975 
ATOM   2545  P    DT A 124      17.606-181.153 -69.648 
ATOM   2546  OP1  DT A 124      17.343-182.307 -68.759 
ATOM   2547  OP2  DT A 124      16.551-180.116 -69.694 
ATOM   2548  O5'  DT A 124      19.004-180.480 -69.259 
ATOM   2549  C5'  DT A 124      20.216-181.007 -69.832 
ATOM   2550  C4'  DT A 124      21.112-179.870 -70.281 
ATOM   2551  O4'  DT A 124      20.828-179.443 -71.645 
ATOM   2552  C3'  DT A 124      21.014-178.582 -69.464 
ATOM   2553  O3'  DT A 124      22.308-177.999 -69.364 
ATOM   2554  C2'  DT A 124      20.128-177.659 -70.302 
ATOM   2555  C1'  DT A 124      20.722-178.028 -71.658 
ATOM   2556  N1   DT A 124      19.865-177.639 -72.813 
ATOM   2557  C2   DT A 124      20.506-177.245 -73.962 
ATOM   2558  O2   DT A 124      21.719-177.205 -74.064 
ATOM   2559  N3   DT A 124      19.678-176.892 -75.011 
ATOM   2560  C4   DT A 124      18.299-176.900 -75.004 
ATOM   2561  O4   DT A 124      17.665-176.561 -76.006 
ATOM   2562  C5   DT A 124      17.718-177.328 -73.754 
ATOM   2563  C7   DT A 124      16.221-177.366 -73.660 
ATOM   2564  C6   DT A 124      18.499-177.677 -72.717 
ATOM   2565  P    DT A 125      22.751-177.327 -67.982 
ATOM   2566  OP1  DT A 125      23.267-178.370 -67.065 
ATOM   2567  OP2  DT A 125      21.648-176.492 -67.459 
ATOM   2568  O5'  DT A 125      23.956-176.388 -68.459 
ATOM   2569  C5'  DT A 125      24.742-176.786 -69.598 
ATOM   2570  C4'  DT A 125      24.984-175.594 -70.502 
ATOM   2571  O4'  DT A 125      23.924-175.417 -71.484 
ATOM   2572  C3'  DT A 125      25.071-174.236 -69.804 
ATOM   2573  O3'  DT A 125      26.052-173.442 -70.462 
ATOM   2574  C2'  DT A 125      23.700-173.598 -70.029 
ATOM   2575  C1'  DT A 125      23.527-174.054 -71.475 
ATOM   2576  N1   DT A 125      22.123-173.978 -71.963 
ATOM   2577  C2   DT A 125      21.937-173.652 -73.285 
ATOM   2578  O2   DT A 125      22.859-173.430 -74.050 
ATOM   2579  N3   DT A 125      20.620-173.590 -73.701 
ATOM   2580  C4   DT A 125      19.504-173.822 -72.923 
ATOM   2581  O4   DT A 125      18.374-173.737 -73.409 
ATOM   2582  C5   DT A 125      19.801-174.157 -71.551 
ATOM   2583  C7   DT A 125      18.642-174.424 -70.636 
ATOM   2584  C6   DT A 125      21.071-174.224 -71.119 
ATOM   2585  P    DC A 126      27.018-172.517 -69.582 
ATOM   2586  OP1  DC A 126      28.155-173.322 -69.082 
ATOM   2587  OP2  DC A 126      26.225-171.808 -68.554 
ATOM   2588  O5'  DC A 126      27.537-171.472 -70.677 
ATOM   2589  C5'  DC A 126      27.645-171.894 -72.048 
ATOM   2590  C4'  DC A 126      27.097-170.819 -72.967 
ATOM   2591  O4'  DC A 126      25.665-170.959 -73.193 
ATOM   2592  C3'  DC A 126      27.254-169.381 -72.474 
ATOM   2593  O3'  DC A 126      27.526-168.539 -73.589 
ATOM   2594  C2'  DC A 126      25.882-169.012 -71.911 
ATOM   2595  C1'  DC A 126      25.056-169.692 -73.000 
ATOM   2596  N1   DC A 126      23.632-169.915 -72.621 
ATOM   2597  C2   DC A 126      22.671-169.817 -73.624 
ATOM   2598  O2   DC A 126      23.035-169.552 -74.774 
ATOM   2599  N3   DC A 126      21.367-170.017 -73.298 
ATOM   2600  C4   DC A 126      21.015-170.303 -72.038 
ATOM   2601  N4   DC A 126      19.731-170.489 -71.772 
ATOM   2602  C5   DC A 126      21.988-170.408 -70.993 
ATOM   2603  C6   DC A 126      23.285-170.204 -71.338 
ATOM   2604  P    DC A 127      28.589-167.354 -73.425 
ATOM   2605  OP1  DC A 127      29.957-167.884 -73.625 
ATOM   2606  OP2  DC A 127      28.348-166.645 -72.149 
ATOM   2607  O5'  DC A 127      28.194-166.404 -74.650 
ATOM   2608  C5'  DC A 127      27.630-166.994 -75.836 
ATOM   2609  C4'  DC A 127      26.458-166.164 -76.320 
ATOM   2610  O4'  DC A 127      25.201-166.565 -75.703 
ATOM   2611  C3'  DC A 127      26.543-164.664 -76.039 
ATOM   2612  O3'  DC A 127      25.981-163.957 -77.137 
ATOM   2613  C2'  DC A 127      25.653-164.448 -74.815 
ATOM   2614  C1'  DC A 127      24.538-165.399 -75.238 
ATOM   2615  N1   DC A 127      23.634-165.796 -74.122 
ATOM   2616  C2   DC A 127      22.288-165.999 -74.417 
ATOM   2617  O2   DC A 127      21.904-165.844 -75.582 
ATOM   2618  N3   DC A 127      21.448-166.360 -73.414 
ATOM   2619  C4   DC A 127      21.905-166.517 -72.165 
ATOM   2620  N4   DC A 127      21.045-166.870 -71.221 
ATOM   2621  C5   DC A 127      23.285-166.313 -71.840 
ATOM   2622  C6   DC A 127      24.108-165.952 -72.857 
ATOM   2623  P    DA A 128      26.680-162.603 -77.629 
ATOM   2624  OP1  DA A 128      27.796-162.926 -78.546 
ATOM   2625  OP2  DA A 128      27.023-161.768 -76.457 
ATOM   2626  O5'  DA A 128      25.492-161.914 -78.450 
ATOM   2627  C5'  DA A 128      24.516-162.749 -79.102 
ATOM   2628  C4'  DA A 128      23.123-162.198 -78.869 
ATOM   2629  O4'  DA A 128      22.522-162.707 -77.644 
ATOM   2630  C3'  DA A 128      23.024-160.680 -78.725 
ATOM   2631  O3'  DA A 128      21.820-160.237 -79.340 
ATOM   2632  C2'  DA A 128      22.917-160.440 -77.219 
ATOM   2633  C1'  DA A 128      21.986-161.611 -76.919 
ATOM   2634  N9   DA A 128      21.941-161.986 -75.479 
ATOM   2635  C8   DA A 128      22.948-161.943 -74.558 
ATOM   2636  N7   DA A 128      22.594-162.337 -73.374 
ATOM   2637  C5   DA A 128      21.254-162.667 -73.518 
ATOM   2638  C6   DA A 128      20.296-163.156 -72.614 
ATOM   2639  N6   DA A 128      20.558-163.409 -71.324 
ATOM   2640  N1   DA A 128      19.055-163.375 -73.086 
ATOM   2641  C2   DA A 128      18.801-163.122 -74.368 
ATOM   2642  N3   DA A 128      19.608-162.667 -75.301 
ATOM   2643  C4   DA A 128      20.844-162.455 -74.803 
ATOM   2644  P    DG A 129      21.833-158.871 -80.175 
ATOM   2645  OP1  DG A 129      22.314-159.135 -81.550 
ATOM   2646  OP2  DG A 129      22.568-157.834 -79.418 
ATOM   2647  O5'  DG A 129      20.275-158.508 -80.210 
ATOM   2648  C5'  DG A 129      19.309-159.576 -80.181 
ATOM   2649  C4'  DG A 129      18.184-159.231 -79.225 
ATOM   2650  O4'  DG A 129      18.467-159.652 -77.860 
ATOM   2651  C3'  DG A 129      17.857-157.744 -79.092 
ATOM   2652  O3'  DG A 129      16.450-157.595 -78.941 
ATOM   2653  C2'  DG A 129      18.533-157.314 -77.791 
ATOM   2654  C1'  DG A 129      18.189-158.566 -76.990 
ATOM   2655  N9   DG A 129      19.012-158.735 -75.760 
ATOM   2656  C8   DG A 129      20.331-158.401 -75.542 
ATOM   2657  N7   DG A 129      20.761-158.684 -74.336 
ATOM   2658  C5   DG A 129      19.648-159.245 -73.711 
ATOM   2659  C6   DG A 129      19.497-159.746 -72.392 
ATOM   2660  O6   DG A 129      20.327-159.801 -71.490 
ATOM   2661  N1   DG A 129      18.197-160.225 -72.172 
ATOM   2662  C2   DG A 129      17.178-160.219 -73.104 
ATOM   2663  N2   DG A 129      16.010-160.721 -72.699 
ATOM   2664  N3   DG A 129      17.321-159.748 -74.342 
ATOM   2665  C4   DG A 129      18.576-159.280 -74.571 
ATOM   2666  P    DC A 130      15.715-156.378 -79.677 
ATOM   2667  OP1  DC A 130      15.418-156.752 -81.077 
ATOM   2668  OP2  DC A 130      16.500-155.138 -79.489 
ATOM   2669  O5'  DC A 130      14.352-156.282 -78.844 
ATOM   2670  C5'  DC A 130      13.810-157.478 -78.251 
ATOM   2671  C4'  DC A 130      13.339-157.188 -76.840 
ATOM   2672  O4'  DC A 130      14.399-157.359 -75.855 
ATOM   2673  C3'  DC A 130      12.826-155.771 -76.587 
ATOM   2674  O3'  DC A 130      11.733-155.832 -75.679 
ATOM   2675  C2'  DC A 130      13.989-155.056 -75.899 
ATOM   2676  C1'  DC A 130      14.412-156.221 -75.009 
ATOM   2677  N1   DC A 130      15.783-156.078 -74.445 
ATOM   2678  C2   DC A 130      16.015-156.577 -73.166 
ATOM   2679  O2   DC A 130      15.082-157.114 -72.557 
ATOM   2680  N3   DC A 130      17.258-156.456 -72.634 
ATOM   2681  C4   DC A 130      18.242-155.868 -73.326 
ATOM   2682  N4   DC A 130      19.437-155.774 -72.764 
ATOM   2683  C5   DC A 130      18.025-155.347 -74.643 
ATOM   2684  C6   DC A 130      16.775-155.477 -75.157 
ATOM   2685  P    DT A 131      10.476-154.868 -75.912 
ATOM   2686  OP1  DT A 131       9.556-155.481 -76.896 
ATOM   2687  OP2  DT A 131      10.951-153.503 -76.229 
ATOM   2688  O5'  DT A 131       9.798-154.878 -74.462 
ATOM   2689  C5'  DT A 131       9.935-156.050 -73.636 
ATOM   2690  C4'  DT A 131      10.255-155.644 -72.211 
ATOM   2691  O4'  DT A 131      11.686-155.498 -71.983 
ATOM   2692  C3'  DT A 131       9.672-154.307 -71.753 
ATOM   2693  O3'  DT A 131       9.287-154.416 -70.388 
ATOM   2694  C2'  DT A 131      10.836-153.322 -71.851 
ATOM   2695  C1'  DT A 131      11.910-154.264 -71.318 
ATOM   2696  N1   DT A 131      13.300-153.822 -71.622 
ATOM   2697  C2   DT A 131      14.263-154.094 -70.682 
ATOM   2698  O2   DT A 131      14.024-154.671 -69.635 
ATOM   2699  N3   DT A 131      15.539-153.668 -70.997 
ATOM   2700  C4   DT A 131      15.920-153.009 -72.148 
ATOM   2701  O4   DT A 131      17.095-152.676 -72.319 
ATOM   2702  C5   DT A 131      14.840-152.768 -73.075 
ATOM   2703  C7   DT A 131      15.168-152.055 -74.354 
ATOM   2704  C6   DT A 131      13.590-153.171 -72.793 
ATOM   2705  P    DG A 132       7.933-153.713 -69.904 
ATOM   2706  OP1  DG A 132       6.784-154.600 -70.189 
ATOM   2707  OP2  DG A 132       7.855-152.347 -70.469 
ATOM   2708  O5'  DG A 132       8.168-153.627 -68.324 
ATOM   2709  C5'  DG A 132       8.978-154.631 -67.683 
ATOM   2710  C4'  DG A 132       9.923-153.980 -66.692 
ATOM   2711  O4'  DG A 132      11.179-153.573 -67.308 
ATOM   2712  C3'  DG A 132       9.411-152.705 -66.023 
ATOM   2713  O3'  DG A 132       9.860-152.680 -64.674 
ATOM   2714  C2'  DG A 132      10.092-151.567 -66.783 
ATOM   2715  C1'  DG A 132      11.456-152.237 -66.917 
ATOM   2716  N9   DG A 132      12.327-151.622 -67.957 
ATOM   2717  C8   DG A 132      11.975-151.056 -69.164 
ATOM   2718  N7   DG A 132      12.991-150.599 -69.855 
ATOM   2719  C5   DG A 132      14.093-150.881 -69.049 
ATOM   2720  C6   DG A 132      15.472-150.622 -69.264 
ATOM   2721  O6   DG A 132      16.013-150.082 -70.225 
ATOM   2722  N1   DG A 132      16.251-151.073 -68.189 
ATOM   2723  C2   DG A 132      15.761-151.693 -67.057 
ATOM   2724  N2   DG A 132      16.669-152.050 -66.145 
ATOM   2725  N3   DG A 132      14.468-151.936 -66.856 
ATOM   2726  C4   DG A 132      13.699-151.504 -67.889 
ATOM   2727  P    DA A 133       8.871-152.145 -63.536 
ATOM   2728  OP1  DA A 133       7.972-153.239 -63.105 
ATOM   2729  OP2  DA A 133       8.208-150.905 -63.997 
ATOM   2730  O5'  DA A 133       9.899-151.798 -62.360 
ATOM   2731  C5'  DA A 133      11.119-152.556 -62.254 
ATOM   2732  C4'  DA A 133      12.285-151.626 -61.979 
ATOM   2733  O4'  DA A 133      12.885-151.112 -63.202 
ATOM   2734  C3'  DA A 133      11.957-150.369 -61.173 
ATOM   2735  O3'  DA A 133      13.048-150.081 -60.307 
ATOM   2736  C2'  DA A 133      11.856-149.256 -62.215 
ATOM   2737  C1'  DA A 133      13.036-149.706 -63.070 
ATOM   2738  N9   DA A 133      13.048-149.112 -64.436 
ATOM   2739  C8   DA A 133      11.986-148.798 -65.234 
ATOM   2740  N7   DA A 133      12.322-148.288 -66.378 
ATOM   2741  C5   DA A 133      13.708-148.261 -66.338 
ATOM   2742  C6   DA A 133      14.675-147.828 -67.262 
ATOM   2743  N6   DA A 133      14.373-147.315 -68.463 
ATOM   2744  N1   DA A 133      15.968-147.942 -66.904 
ATOM   2745  C2   DA A 133      16.262-148.453 -65.709 
ATOM   2746  N3   DA A 133      15.450-148.888 -64.770 
ATOM   2747  C4   DA A 133      14.163-148.763 -65.152 
ATOM   2748  P    DT A 134      12.745-149.557 -58.825 
ATOM   2749  OP1  DT A 134      12.482-150.711 -57.936 
ATOM   2750  OP2  DT A 134      11.690-148.520 -58.871 
ATOM   2751  O5'  DT A 134      14.144-148.884 -58.436 
ATOM   2752  C5'  DT A 134      15.355-149.411 -59.009 
ATOM   2753  C4'  DT A 134      16.251-148.274 -59.458 
ATOM   2754  O4'  DT A 134      15.968-147.847 -60.822 
ATOM   2755  C3'  DT A 134      16.153-146.986 -58.641 
ATOM   2756  O3'  DT A 134      17.447-146.403 -58.541 
ATOM   2757  C2'  DT A 134      15.268-146.063 -59.479 
ATOM   2758  C1'  DT A 134      15.862-146.432 -60.835 
ATOM   2759  N1   DT A 134      15.004-146.043 -61.990 
ATOM   2760  C2   DT A 134      15.645-145.650 -63.139 
ATOM   2761  O2   DT A 134      16.859-145.609 -63.242 
ATOM   2762  N3   DT A 134      14.818-145.296 -64.188 
ATOM   2763  C4   DT A 134      13.438-145.304 -64.181 
ATOM   2764  O4   DT A 134      12.805-144.965 -65.184 
ATOM   2765  C5   DT A 134      12.857-145.732 -62.931 
ATOM   2766  C7   DT A 134      11.361-145.770 -62.837 
ATOM   2767  C6   DT A 134      13.638-146.081 -61.895 
ATOM   2768  P    DG A 135      17.891-145.731 -57.159 
ATOM   2769  OP1  DG A 135      18.406-146.774 -56.243 
ATOM   2770  OP2  DG A 135      16.787-144.896 -56.636 
ATOM   2771  O5'  DG A 135      19.095-144.792 -57.636 
ATOM   2772  C5'  DG A 135      19.881-145.190 -58.775 
ATOM   2773  C4'  DG A 135      20.124-143.998 -59.679 
ATOM   2774  O4'  DG A 135      19.063-143.821 -60.661 
ATOM   2775  C3'  DG A 135      20.210-142.640 -58.982 
ATOM   2776  O3'  DG A 135      21.191-141.846 -59.639 
ATOM   2777  C2'  DG A 135      18.840-142.002 -59.206 
ATOM   2778  C1'  DG A 135      18.666-142.458 -60.652 
ATOM   2779  N9   DG A 135      17.262-142.382 -61.140 
ATOM   2780  C8   DG A 135      16.088-142.593 -60.451 
ATOM   2781  N7   DG A 135      15.007-142.446 -61.179 
ATOM   2782  C5   DG A 135      15.500-142.113 -62.439 
ATOM   2783  C6   DG A 135      14.809-141.833 -63.646 
ATOM   2784  O6   DG A 135      13.598-141.820 -63.855 
ATOM   2785  N1   DG A 135      15.699-141.541 -64.691 
ATOM   2786  C2   DG A 135      17.075-141.524 -64.582 
ATOM   2787  N2   DG A 135      17.747-141.223 -65.695 
ATOM   2788  N3   DG A 135      17.723-141.788 -63.448 
ATOM   2789  C4   DG A 135      16.875-142.071 -62.427 
ATOM   2790  P    DT A 136      22.157-140.922 -58.759 
ATOM   2791  OP1  DT A 136      23.295-141.726 -58.260 
ATOM   2792  OP2  DT A 136      21.364-140.212 -57.732 
ATOM   2793  O5'  DT A 136      22.676-139.876 -59.854 
ATOM   2794  C5'  DT A 136      22.784-140.298 -61.226 
ATOM   2795  C4'  DT A 136      22.236-139.223 -62.144 
ATOM   2796  O4'  DT A 136      20.805-139.363 -62.370 
ATOM   2797  C3'  DT A 136      22.393-137.785 -61.651 
ATOM   2798  O3'  DT A 136      22.666-136.943 -62.766 
ATOM   2799  C2'  DT A 136      21.021-137.417 -61.088 
ATOM   2800  C1'  DT A 136      20.195-138.096 -62.177 
ATOM   2801  N1   DT A 136      18.772-138.319 -61.798 
ATOM   2802  C2   DT A 136      17.835-138.219 -62.798 
ATOM   2803  O2   DT A 136      18.124-137.960 -63.954 
ATOM   2804  N3   DT A 136      16.527-138.432 -62.409 
ATOM   2805  C4   DT A 136      16.090-138.730 -61.135 
ATOM   2806  O4   DT A 136      14.890-138.899 -60.907 
ATOM   2807  C5   DT A 136      17.147-138.813 -60.154 
ATOM   2808  C7   DT A 136      16.757-139.133 -58.740 
ATOM   2809  C6   DT A 136      18.427-138.610 -60.505 
ATOM   2810  P    DC A 137      23.728-135.758 -62.602 
ATOM   2811  OP1  DC A 137      25.096-136.288 -62.802 
ATOM   2812  OP2  DC A 137      23.487-135.049 -61.326 
ATOM   2813  O5'  DC A 137      23.334-134.809 -63.828 
ATOM   2814  C5'  DC A 137      22.769-135.398 -65.014 
ATOM   2815  C4'  DC A 137      21.597-134.568 -65.497 
ATOM   2816  O4'  DC A 137      20.340-134.969 -64.880 
ATOM   2817  C3'  DC A 137      21.683-133.068 -65.216 
ATOM   2818  O3'  DC A 137      21.120-132.361 -66.314 
ATOM   2819  C2'  DC A 137      20.792-132.852 -63.992 
ATOM   2820  C1'  DC A 137      19.678-133.804 -64.415 
ATOM   2821  N1   DC A 137      18.773-134.200 -63.299 
ATOM   2822  C2   DC A 137      17.428-134.403 -63.594 
ATOM   2823  O2   DC A 137      17.043-134.248 -64.759 
ATOM   2824  N3   DC A 137      16.588-134.764 -62.591 
ATOM   2825  C4   DC A 137      17.044-134.922 -61.342 
ATOM   2826  N4   DC A 137      16.185-135.275 -60.398 
ATOM   2827  C5   DC A 137      18.424-134.717 -61.017 
ATOM   2828  C6   DC A 137      19.248-134.356 -62.034 
ATOM   2829  P    DA A 138      21.819-131.007 -66.806 
ATOM   2830  OP1  DA A 138      22.936-131.330 -67.723 
ATOM   2831  OP2  DA A 138      22.162-130.172 -65.634 
ATOM   2832  O5'  DA A 138      20.631-130.318 -67.627 
ATOM   2833  C5'  DA A 138      19.656-131.153 -68.279 
ATOM   2834  C4'  DA A 138      18.263-130.602 -68.046 
ATOM   2835  O4'  DA A 138      17.661-131.111 -66.821 
ATOM   2836  C3'  DA A 138      18.163-129.084 -67.902 
ATOM   2837  O3'  DA A 138      16.960-128.641 -68.517 
ATOM   2838  C2'  DA A 138      18.057-128.844 -66.396 
ATOM   2839  C1'  DA A 138      17.125-130.015 -66.097 
ATOM   2840  N9   DA A 138      17.080-130.390 -64.656 
ATOM   2841  C8   DA A 138      18.087-130.347 -63.735 
ATOM   2842  N7   DA A 138      17.734-130.741 -62.551 
ATOM   2843  C5   DA A 138      16.393-131.071 -62.695 
ATOM   2844  C6   DA A 138      15.436-131.560 -61.791 
ATOM   2845  N6   DA A 138      15.697-131.813 -60.501 
ATOM   2846  N1   DA A 138      14.194-131.779 -62.263 
ATOM   2847  C2   DA A 138      13.940-131.526 -63.546 
ATOM   2848  N3   DA A 138      14.747-131.071 -64.478 
ATOM   2849  C4   DA A 138      15.983-130.859 -63.980 
ATOM   2850  P    DC A 139      16.972-127.275 -69.352 
ATOM   2851  OP1  DC A 139      17.453-127.539 -70.727 
ATOM   2852  OP2  DC A 139      17.707-126.238 -68.595 
ATOM   2853  O5'  DC A 139      15.414-126.912 -69.387 
ATOM   2854  C5'  DC A 139      14.448-127.980 -69.358 
ATOM   2855  C4'  DC A 139      13.323-127.635 -68.402 
ATOM   2856  O4'  DC A 139      13.607-128.056 -67.038 
ATOM   2857  C3'  DC A 139      12.996-126.148 -68.269 
ATOM   2858  O3'  DC A 139      11.589-125.999 -68.118 
ATOM   2859  C2'  DC A 139      13.672-125.718 -66.968 
ATOM   2860  C1'  DC A 139      13.329-126.970 -66.167 
ATOM   2861  N1   DC A 139      14.151-127.140 -64.938 
ATOM   2862  C2   DC A 139      13.543-127.712 -63.823 
ATOM   2863  O2   DC A 139      12.357-128.053 -63.900 
ATOM   2864  N3   DC A 139      14.277-127.875 -62.691 
ATOM   2865  C4   DC A 139      15.559-127.492 -62.649 
ATOM   2866  N4   DC A 139      16.232-127.672 -61.523 
ATOM   2867  C5   DC A 139      16.203-126.901 -63.784 
ATOM   2868  C6   DC A 139      15.453-126.746 -64.905 
ATOM   2869  P    DC A 140      10.854-124.782 -68.854 
ATOM   2870  OP1  DC A 140      10.557-125.157 -70.255 
ATOM   2871  OP2  DC A 140      11.639-123.542 -68.666 
ATOM   2872  O5'  DC A 140       9.491-124.686 -68.021 
ATOM   2873  C5'  DC A 140       8.949-125.882 -67.429 
ATOM   2874  C4'  DC A 140       8.479-125.593 -66.017 
ATOM   2875  O4'  DC A 140       9.538-125.764 -65.033 
ATOM   2876  C3'  DC A 140       7.966-124.175 -65.764 
ATOM   2877  O3'  DC A 140       6.872-124.237 -64.856 
ATOM   2878  C2'  DC A 140       9.128-123.460 -65.076 
ATOM   2879  C1'  DC A 140       9.551-124.625 -64.186 
ATOM   2880  N1   DC A 140      10.922-124.482 -63.622 
ATOM   2881  C2   DC A 140      11.154-124.981 -62.343 
ATOM   2882  O2   DC A 140      10.221-125.518 -61.735 
ATOM   2883  N3   DC A 140      12.398-124.860 -61.811 
ATOM   2884  C4   DC A 140      13.382-124.272 -62.503 
ATOM   2885  N4   DC A 140      14.577-124.178 -61.942 
ATOM   2886  C5   DC A 140      13.164-123.751 -63.820 
ATOM   2887  C6   DC A 140      11.914-123.881 -64.334 
ATOM   2888  P    DC A 141       5.616-123.272 -65.090 
ATOM   2889  OP1  DC A 141       4.696-123.885 -66.073 
ATOM   2890  OP2  DC A 141       6.090-121.907 -65.406 
ATOM   2891  O5'  DC A 141       4.938-123.283 -63.640 
ATOM   2892  C5'  DC A 141       5.074-124.454 -62.813 
ATOM   2893  C4'  DC A 141       5.395-124.048 -61.388 
ATOM   2894  O4'  DC A 141       6.825-123.902 -61.160 
ATOM   2895  C3'  DC A 141       4.811-122.711 -60.930 
ATOM   2896  O3'  DC A 141       4.426-122.820 -59.565 
ATOM   2897  C2'  DC A 141       5.975-121.726 -61.029 
ATOM   2898  C1'  DC A 141       7.050-122.668 -60.496 
ATOM   2899  N1   DC A 141       8.439-122.226 -60.799 
ATOM   2900  C2   DC A 141       9.427-122.494 -59.856 
ATOM   2901  O2   DC A 141       9.114-123.083 -58.815 
ATOM   2902  N3   DC A 141      10.700-122.098 -60.114 
ATOM   2903  C4   DC A 141      10.999-121.461 -61.254 
ATOM   2904  N4   DC A 141      12.255-121.095 -61.458 
ATOM   2905  C5   DC A 141       9.998-121.175 -62.237 
ATOM   2906  C6   DC A 141       8.732-121.579 -61.961 
ATOM   2907  P    DC A 142       3.072-122.117 -59.081 
ATOM   2908  OP1  DC A 142       1.923-123.005 -59.366 
ATOM   2909  OP2  DC A 142       2.994-120.752 -59.646 
ATOM   2910  O5'  DC A 142       3.308-122.031 -57.501 
ATOM   2911  C5'  DC A 142       4.117-123.035 -56.860 
ATOM   2912  C4'  DC A 142       5.063-122.384 -55.870 
ATOM   2913  O4'  DC A 142       6.318-121.977 -56.485 
ATOM   2914  C3'  DC A 142       4.550-121.109 -55.200 
ATOM   2915  O3'  DC A 142       4.999-121.084 -53.851 
ATOM   2916  C2'  DC A 142       5.231-119.972 -55.960 
ATOM   2917  C1'  DC A 142       6.596-120.641 -56.094 
ATOM   2918  N1   DC A 142       7.466-120.026 -57.134 
ATOM   2919  C2   DC A 142       8.837-119.993 -56.897 
ATOM   2920  O2   DC A 142       9.272-120.472 -55.843 
ATOM   2921  N3   DC A 142       9.648-119.436 -57.833 
ATOM   2922  C4   DC A 142       9.137-118.927 -58.963 
ATOM   2923  N4   DC A 142       9.970-118.395 -59.844 
ATOM   2924  C5   DC A 142       7.730-118.950 -59.225 
ATOM   2925  C6   DC A 142       6.937-119.511 -58.277 
ATOM   2926  P    DA A 143       4.010-120.549 -52.713 
ATOM   2927  OP1  DA A 143       3.111-121.643 -52.282 
ATOM   2928  OP2  DA A 143       3.347-119.309 -53.175 
ATOM   2929  O5'  DA A 143       5.038-120.202 -51.537 
ATOM   2930  C5'  DA A 143       6.259-120.960 -51.431 
ATOM   2931  C4'  DA A 143       7.424-120.030 -51.157 
ATOM   2932  O4'  DA A 143       8.024-119.516 -52.379 
ATOM   2933  C3'  DA A 143       7.096-118.773 -50.350 
ATOM   2934  O3'  DA A 143       8.187-118.485 -49.484 
ATOM   2935  C2'  DA A 143       6.996-117.660 -51.392 
ATOM   2936  C1'  DA A 143       8.175-118.111 -52.247 
ATOM   2937  N9   DA A 143       8.187-117.516 -53.613 
ATOM   2938  C8   DA A 143       7.125-117.202 -54.411 
ATOM   2939  N7   DA A 143       7.461-116.692 -55.555 
ATOM   2940  C5   DA A 143       8.848-116.665 -55.516 
ATOM   2941  C6   DA A 143       9.814-116.232 -56.439 
ATOM   2942  N6   DA A 143       9.512-115.719 -57.640 
ATOM   2943  N1   DA A 143      11.107-116.346 -56.081 
ATOM   2944  C2   DA A 143      11.401-116.857 -54.887 
ATOM   2945  N3   DA A 143      10.590-117.292 -53.947 
ATOM   2946  C4   DA A 143       9.302-117.167 -54.329 
ATOM   2947  P    DG A 144       7.884-117.961 -48.002 
ATOM   2948  OP1  DG A 144       7.622-119.115 -47.113 
ATOM   2949  OP2  DG A 144       6.830-116.924 -48.048 
ATOM   2950  O5'  DG A 144       9.283-117.289 -47.613 
ATOM   2951  C5'  DG A 144      10.494-117.815 -48.186 
ATOM   2952  C4'  DG A 144      11.390-116.678 -48.635 
ATOM   2953  O4'  DG A 144      11.107-116.252 -49.999 
ATOM   2954  C3'  DG A 144      11.292-115.390 -47.818 
ATOM   2955  O3'  DG A 144      12.586-114.808 -47.719 
ATOM   2956  C2'  DG A 144      10.407-114.467 -48.656 
ATOM   2957  C1'  DG A 144      11.001-114.836 -50.012 
ATOM   2958  N9   DG A 144      10.144-114.448 -51.167 
ATOM   2959  C8   DG A 144       8.769-114.420 -51.262 
ATOM   2960  N7   DG A 144       8.322-114.025 -52.429 
ATOM   2961  C5   DG A 144       9.483-113.772 -53.159 
ATOM   2962  C6   DG A 144       9.641-113.317 -54.494 
ATOM   2963  O6   DG A 144       8.776-113.040 -55.320 
ATOM   2964  N1   DG A 144      10.995-113.195 -54.835 
ATOM   2965  C2   DG A 144      12.056-113.476 -53.997 
ATOM   2966  N2   DG A 144      13.274-113.295 -54.514 
ATOM   2967  N3   DG A 144      11.906-113.903 -52.746 
ATOM   2968  C4   DG A 144      10.599-114.026 -52.398 
ATOM   2969  P    DA A 145      13.030-114.135 -46.336 
ATOM   2970  OP1  DA A 145      13.545-115.178 -45.420 
ATOM   2971  OP2  DA A 145      11.926-113.300 -45.813 
ATOM   2972  O5'  DA A 145      14.234-113.196 -46.813 
ATOM   2973  C5'  DA A 145      15.020-113.594 -47.952 
ATOM   2974  C4'  DA A 145      15.263-112.402 -48.856 
ATOM   2975  O4'  DA A 145      14.202-112.225 -49.839 
ATOM   2976  C3'  DA A 145      15.349-111.044 -48.159 
ATOM   2977  O3'  DA A 145      16.330-110.250 -48.816 
ATOM   2978  C2'  DA A 145      13.979-110.406 -48.383 
ATOM   2979  C1'  DA A 145      13.806-110.862 -49.829 
ATOM   2980  N9   DA A 145      12.401-110.786 -50.317 
ATOM   2981  C8   DA A 145      11.247-110.999 -49.618 
ATOM   2982  N7   DA A 145      10.171-110.856 -50.327 
ATOM   2983  C5   DA A 145      10.643-110.524 -51.589 
ATOM   2984  C6   DA A 145       9.990-110.241 -52.801 
ATOM   2985  N6   DA A 145       8.657-110.249 -52.943 
ATOM   2986  N1   DA A 145      10.760-109.949 -53.865 
ATOM   2987  C2   DA A 145      12.083-109.943 -53.718 
ATOM   2988  N3   DA A 145      12.802-110.188 -52.643 
ATOM   2989  C4   DA A 145      12.007-110.478 -51.593 
ATOM   2990  P    DG A 146      17.297-109.326 -47.936 
ATOM   2991  OP1  DG A 146      18.434-110.130 -47.437 
ATOM   2992  OP2  DG A 146      16.503-108.616 -46.909 
ATOM   2993  O5'  DG A 146      17.815-108.280 -49.031 
ATOM   2994  C5'  DG A 146      17.923-108.702 -50.403 
ATOM   2995  C4'  DG A 146      17.376-107.627 -51.321 
ATOM   2996  O4'  DG A 146      15.944-107.767 -51.547 
ATOM   2997  C3'  DG A 146      17.532-106.189 -50.829 
ATOM   2998  O3'  DG A 146      17.805-105.348 -51.943 
ATOM   2999  C2'  DG A 146      16.160-105.821 -50.265 
ATOM   3000  C1'  DG A 146      15.334-106.500 -51.354 
ATOM   3001  N9   DG A 146      13.911-106.723 -50.975 
ATOM   3002  C8   DG A 146      13.376-107.022 -49.742 
ATOM   3003  N7   DG A 146      12.071-107.158 -49.745 
ATOM   3004  C5   DG A 146      11.718-106.932 -51.075 
ATOM   3005  C6   DG A 146      10.442-106.942 -51.697 
ATOM   3006  O6   DG A 146       9.343-107.156 -51.193 
ATOM   3007  N1   DG A 146      10.538-106.661 -53.067 
ATOM   3008  C2   DG A 146      11.713-106.404 -53.746 
ATOM   3009  N2   DG A 146      11.591-106.159 -55.053 
ATOM   3010  N3   DG A 146      12.910-106.395 -53.163 
ATOM   3011  C4   DG A 146      12.834-106.666 -51.833 
ATOM   3012  P    DA A 147      18.867-104.162 -51.779 
ATOM   3013  OP1  DA A 147      20.235-104.692 -51.979 
ATOM   3014  OP2  DA A 147      18.627-103.453 -50.503 
ATOM   3015  O5'  DA A 147      18.473-103.213 -53.005 
ATOM   3016  C5'  DA A 147      17.908-103.802 -54.191 
ATOM   3017  C4'  DA A 147      16.736-102.972 -54.675 
ATOM   3018  O4'  DA A 147      15.480-103.373 -54.057 
ATOM   3019  C3'  DA A 147      16.822-101.472 -54.393 
ATOM   3020  O3'  DA A 147      16.259-100.765 -55.491 
ATOM   3021  C2'  DA A 147      15.931-101.256 -53.169 
ATOM   3022  C1'  DA A 147      14.817-102.208 -53.592 
ATOM   3023  N9   DA A 147      13.913-102.604 -52.476 
ATOM   3024  C8   DA A 147      14.225-102.802 -51.161 
ATOM   3025  N7   DA A 147      13.211-103.143 -50.428 
ATOM   3026  C5   DA A 147      12.147-103.174 -51.320 
ATOM   3027  C6   DA A 147      10.784-103.472 -51.158 
ATOM   3028  N6   DA A 147      10.235-103.810 -49.983 
ATOM   3029  N1   DA A 147      10.003-103.407 -52.252 
ATOM   3030  C2   DA A 147      10.555-103.070 -53.418 
ATOM   3031  N3   DA A 147      11.807-102.774 -53.688 
ATOM   3032  C4   DA A 147      12.568-102.845 -52.576 
ATOM   3033  P    DG A 148      16.959 -99.411 -55.983 
ATOM   3034  OP1  DG A 148      18.075 -99.734 -56.900 
ATOM   3035  OP2  DG A 148      17.302 -98.576 -54.811 
ATOM   3036  O5'  DG A 148      15.771 -98.722 -56.804 
ATOM   3037  C5'  DG A 148      14.795 -99.558 -57.456 
ATOM   3038  C4'  DG A 148      13.402 -99.007 -57.224 
ATOM   3039  O4'  DG A 148      12.800 -99.516 -55.998 
ATOM   3040  C3'  DG A 148      13.303 -97.488 -57.079 
ATOM   3041  O3'  DG A 148      12.099 -97.045 -57.694 
ATOM   3042  C2'  DG A 148      13.196 -97.248 -55.573 
ATOM   3043  C1'  DG A 148      12.264 -98.419 -55.274 
ATOM   3044  N9   DG A 148      12.219 -98.795 -53.833 
ATOM   3045  C8   DG A 148      13.224 -98.757 -52.890 
ATOM   3046  N7   DG A 148      12.853 -99.158 -51.699 
ATOM   3047  C5   DG A 148      11.507 -99.484 -51.863 
ATOM   3048  C6   DG A 148      10.565 -99.977 -50.924 
ATOM   3049  O6   DG A 148      10.727-100.233 -49.734 
ATOM   3050  N1   DG A 148       9.308-100.172 -51.512 
ATOM   3051  C2   DG A 148       9.002 -99.923 -52.836 
ATOM   3052  N2   DG A 148       7.743-100.174 -53.204 
ATOM   3053  N3   DG A 148       9.887 -99.460 -53.717 
ATOM   3054  C4   DG A 148      11.110 -99.266 -53.161 
ATOM   3055  P    DA A 149      12.112 -95.679 -58.530 
ATOM   3056  OP1  DA A 149      12.592 -95.943 -59.904 
ATOM   3057  OP2  DA A 149      12.846 -94.642 -57.772 
ATOM   3058  O5'  DA A 149      10.554 -95.316 -58.564 
ATOM   3059  C5'  DA A 149       9.588 -96.384 -58.535 
ATOM   3060  C4'  DA A 149       8.463 -96.039 -57.579 
ATOM   3061  O4'  DA A 149       8.746 -96.460 -56.215 
ATOM   3062  C3'  DA A 149       8.135 -94.552 -57.446 
ATOM   3063  O3'  DA A 149       6.729 -94.403 -57.295 
ATOM   3064  C2'  DA A 149       8.812 -94.122 -56.145 
ATOM   3065  C1'  DA A 149       8.468 -95.374 -55.344 
ATOM   3066  N9   DA A 149       9.291 -95.544 -54.115 
ATOM   3067  C8   DA A 149      10.599 -95.206 -53.916 
ATOM   3068  N7   DA A 149      11.038 -95.480 -52.727 
ATOM   3069  C5   DA A 149       9.940 -96.041 -52.087 
ATOM   3070  C6   DA A 149       9.756 -96.546 -50.789 
ATOM   3071  N6   DA A 149      10.722 -96.567 -49.860 
ATOM   3072  N1   DA A 149       8.538 -97.029 -50.480 
ATOM   3073  C2   DA A 149       7.583 -97.006 -51.408 
ATOM   3074  N3   DA A 149       7.637 -96.562 -52.645 
ATOM   3075  C4   DA A 149       8.866 -96.083 -52.929 
ATOM   3076  P    DG A 150       5.994 -93.186 -58.031 
ATOM   3077  OP1  DG A 150       5.697 -93.561 -59.432 
ATOM   3078  OP2  DG A 150       6.778 -91.946 -57.843 
ATOM   3079  O5'  DG A 150       4.630 -93.090 -57.198 
ATOM   3080  C5'  DG A 150       4.089 -94.286 -56.606 
ATOM   3081  C4'  DG A 150       3.618 -93.997 -55.194 
ATOM   3082  O4'  DG A 150       4.678 -94.168 -54.210 
ATOM   3083  C3'  DG A 150       3.105 -92.579 -54.941 
ATOM   3084  O3'  DG A 150       2.012 -92.641 -54.034 
ATOM   3085  C2'  DG A 150       4.268 -91.864 -54.253 
ATOM   3086  C1'  DG A 150       4.690 -93.029 -53.363 
ATOM   3087  N9   DG A 150       6.062 -92.886 -52.800 
ATOM   3088  C8   DG A 150       7.181 -92.314 -53.365 
ATOM   3089  N7   DG A 150       8.243 -92.349 -52.598 
ATOM   3090  C5   DG A 150       7.797 -92.988 -51.443 
ATOM   3091  C6   DG A 150       8.496 -93.316 -50.251 
ATOM   3092  O6   DG A 150       9.671 -93.105 -49.966 
ATOM   3093  N1   DG A 150       7.661 -93.963 -49.330 
ATOM   3094  C2   DG A 150       6.327 -94.255 -49.533 
ATOM   3095  N2   DG A 150       5.703 -94.879 -48.530 
ATOM   3096  N3   DG A 150       5.672 -93.949 -50.651 
ATOM   3097  C4   DG A 150       6.467 -93.320 -51.556 
ATOM   3098  P    DT A 151       0.755 -91.676 -54.267 
ATOM   3099  OP1  DT A 151      -0.165 -92.289 -55.251 
ATOM   3100  OP2  DT A 151       1.229 -90.311 -54.583 
ATOM   3101  O5'  DT A 151       0.077 -91.687 -52.817 
ATOM   3102  C5'  DT A 151       0.213 -92.858 -51.990 
ATOM   3103  C4'  DT A 151       0.534 -92.452 -50.565 
ATOM   3104  O4'  DT A 151       1.965 -92.306 -50.338 
ATOM   3105  C3'  DT A 151      -0.050 -91.115 -50.107 
ATOM   3106  O3'  DT A 151      -0.435 -91.224 -48.742 
ATOM   3107  C2'  DT A 151       1.114 -90.130 -50.206 
ATOM   3108  C1'  DT A 151       2.189 -91.072 -49.673 
ATOM   3109  N1   DT A 151       3.579 -90.630 -49.977 
ATOM   3110  C2   DT A 151       4.542 -90.902 -49.036 
ATOM   3111  O2   DT A 151       4.303 -91.479 -47.989 
ATOM   3112  N3   DT A 151       5.818 -90.476 -49.351 
ATOM   3113  C4   DT A 151       6.199 -89.817 -50.502 
ATOM   3114  O4   DT A 151       7.374 -89.485 -50.673 
ATOM   3115  C5   DT A 151       5.119 -89.576 -51.429 
ATOM   3116  C7   DT A 151       5.447 -88.863 -52.708 
ATOM   3117  C6   DT A 151       3.869 -89.979 -51.148 
ATOM   3118  P    DT A 152      -1.788 -90.521 -48.258 
ATOM   3119  OP1  DT A 152      -2.938 -91.409 -48.543 
ATOM   3120  OP2  DT A 152      -1.867 -89.156 -48.823 
ATOM   3121  O5'  DT A 152      -1.553 -90.435 -46.679 
ATOM   3122  C5'  DT A 152      -0.744 -91.439 -46.038 
ATOM   3123  C4'  DT A 152       0.202 -90.788 -45.047 
ATOM   3124  O4'  DT A 152       1.458 -90.381 -45.662 
ATOM   3125  C3'  DT A 152      -0.311 -89.513 -44.377 
ATOM   3126  O3'  DT A 152       0.139 -89.488 -43.028 
ATOM   3127  C2'  DT A 152       0.370 -88.376 -45.137 
ATOM   3128  C1'  DT A 152       1.735 -89.045 -45.271 
ATOM   3129  N1   DT A 152       2.605 -88.430 -46.312 
ATOM   3130  C2   DT A 152       3.956 -88.406 -46.062 
ATOM   3131  O2   DT A 152       4.451 -88.859 -45.045 
ATOM   3132  N3   DT A 152       4.731 -87.826 -47.050 
ATOM   3133  C4   DT A 152       4.276 -87.284 -48.234 
ATOM   3134  O4   DT A 152       5.067 -86.793 -49.042 
ATOM   3135  C5   DT A 152       2.845 -87.357 -48.404 
ATOM   3136  C7   DT A 152       2.267 -86.788 -49.668 
ATOM   3137  C6   DT A 152       2.068 -87.913 -47.462 
ATOM   3138  P    DC A 153      -0.851 -88.953 -41.890 
ATOM   3139  OP1  DC A 153      -1.750 -90.047 -41.459 
ATOM   3140  OP2  DC A 153      -1.514 -87.713 -42.352 
ATOM   3141  O5'  DC A 153       0.177 -88.606 -40.715 
ATOM   3142  C5'  DC A 153       1.398 -89.364 -40.609 
ATOM   3143  C4'  DC A 153       2.563 -88.434 -40.334 
ATOM   3144  O4'  DC A 153       3.163 -87.920 -41.556 
ATOM   3145  C3'  DC A 153       2.236 -87.178 -39.527 
ATOM   3146  O3'  DC A 153       3.326 -86.889 -38.661 
ATOM   3147  C2'  DC A 153       2.135 -86.064 -40.569 
ATOM   3148  C1'  DC A 153       3.315 -86.515 -41.424 
ATOM   3149  N1   DC A 153       3.327 -85.920 -42.790 
ATOM   3150  C2   DC A 153       4.563 -85.631 -43.361 
ATOM   3151  O2   DC A 153       5.590 -85.878 -42.718 
ATOM   3152  N3   DC A 153       4.596 -85.088 -44.606 
ATOM   3153  C4   DC A 153       3.462 -84.835 -45.270 
ATOM   3154  N4   DC A 153       3.546 -84.305 -46.480 
ATOM   3155  C5   DC A 153       2.179 -85.124 -44.699 
ATOM   3156  C6   DC A 153       2.168 -85.666 -43.455 
ATOM   3157  P    DC A 154       3.024 -86.365 -37.179 
ATOM   3158  OP1  DC A 154       2.761 -87.519 -36.290 
ATOM   3159  OP2  DC A 154       1.969 -85.328 -37.225 
ATOM   3160  O5'  DC A 154       4.422 -85.693 -36.790 
ATOM   3161  C5'  DC A 154       5.633 -86.219 -37.363 
ATOM   3162  C4'  DC A 154       6.530 -85.082 -37.813 
ATOM   3163  O4'  DC A 154       6.246 -84.656 -39.176 
ATOM   3164  C3'  DC A 154       6.432 -83.794 -36.995 
ATOM   3165  O3'  DC A 154       7.726 -83.212 -36.896 
ATOM   3166  C2'  DC A 154       5.546 -82.871 -37.833 
ATOM   3167  C1'  DC A 154       6.140 -83.240 -39.189 
ATOM   3168  N1   DC A 154       5.283 -82.852 -40.344 
ATOM   3169  C2   DC A 154       5.917 -82.450 -41.517 
ATOM   3170  O2   DC A 154       7.153 -82.433 -41.551 
ATOM   3171  N3   DC A 154       5.153 -82.091 -42.580 
ATOM   3172  C4   DC A 154       3.817 -82.123 -42.503 
ATOM   3173  N4   DC A 154       3.116 -81.763 -43.568 
ATOM   3174  C5   DC A 154       3.145 -82.533 -41.306 
ATOM   3175  C6   DC A 154       3.926 -82.887 -40.254 
ATOM   3176  P    DA A 155       8.169 -82.539 -35.513 
ATOM   3177  OP1  DA A 155       8.685 -83.582 -34.597 
ATOM   3178  OP2  DA A 155       7.066 -81.704 -34.990 
ATOM   3179  O5'  DA A 155       9.374 -81.600 -35.990 
ATOM   3180  C5'  DA A 155      10.160 -81.998 -37.129 
ATOM   3181  C4'  DA A 155      10.402 -80.806 -38.033 
ATOM   3182  O4'  DA A 155       9.342 -80.629 -39.016 
ATOM   3183  C3'  DA A 155      10.489 -79.448 -37.336 
ATOM   3184  O3'  DA A 155      11.470 -78.655 -37.993 
ATOM   3185  C2'  DA A 155       9.118 -78.810 -37.561 
ATOM   3186  C1'  DA A 155       8.945 -79.266 -39.006 
ATOM   3187  N9   DA A 155       7.541 -79.190 -39.494 
ATOM   3188  C8   DA A 155       6.386 -79.403 -38.795 
ATOM   3189  N7   DA A 155       5.310 -79.260 -39.505 
ATOM   3190  C5   DA A 155       5.782 -78.928 -40.766 
ATOM   3191  C6   DA A 155       5.129 -78.645 -41.978 
ATOM   3192  N6   DA A 155       3.796 -78.653 -42.120 
ATOM   3193  N1   DA A 155       5.900 -78.353 -43.042 
ATOM   3194  C2   DA A 155       7.223 -78.347 -42.895 
ATOM   3195  N3   DA A 155       7.941 -78.592 -41.821 
ATOM   3196  C4   DA A 155       7.146 -78.882 -40.770 
ATOM   3197  P    DA A 156      12.436 -77.730 -37.113 
ATOM   3198  OP1  DA A 156      13.573 -78.534 -36.614 
ATOM   3199  OP2  DA A 156      11.643 -77.020 -36.086 
ATOM   3200  O5'  DA A 156      12.955 -76.684 -38.208 
ATOM   3201  C5'  DA A 156      13.063 -77.107 -39.580 
ATOM   3202  C4'  DA A 156      12.515 -76.031 -40.498 
ATOM   3203  O4'  DA A 156      11.083 -76.171 -40.724 
ATOM   3204  C3'  DA A 156      12.672 -74.593 -40.006 
ATOM   3205  O3'  DA A 156      12.944 -73.752 -41.120 
ATOM   3206  C2'  DA A 156      11.299 -74.225 -39.442 
ATOM   3207  C1'  DA A 156      10.473 -74.904 -40.531 
ATOM   3208  N9   DA A 156       9.050 -75.128 -40.153 
ATOM   3209  C8   DA A 156       8.537 -75.424 -38.923 
ATOM   3210  N7   DA A 156       7.247 -75.560 -38.911 
ATOM   3211  C5   DA A 156       6.877 -75.338 -40.230 
ATOM   3212  C6   DA A 156       5.630 -75.340 -40.878 
ATOM   3213  N6   DA A 156       4.471 -75.585 -40.250 
ATOM   3214  N1   DA A 156       5.617 -75.080 -42.198 
ATOM   3215  C2   DA A 156       6.772 -74.838 -42.817 
ATOM   3216  N3   DA A 156       7.989 -74.809 -42.321 
ATOM   3217  C4   DA A 156       7.974 -75.072 -40.998 
ATOM   3218  P    DC A 157      14.007 -72.567 -40.956 
ATOM   3219  OP1  DC A 157      15.375 -73.096 -41.156 
ATOM   3220  OP2  DC A 157      13.766 -71.857 -39.681 
ATOM   3221  O5'  DC A 157      13.612 -71.617 -42.182 
ATOM   3222  C5'  DC A 157      13.047 -72.206 -43.368 
ATOM   3223  C4'  DC A 157      11.876 -71.376 -43.852 
ATOM   3224  O4'  DC A 157      10.619 -71.777 -43.235 
ATOM   3225  C3'  DC A 157      11.961 -69.876 -43.570 
ATOM   3226  O3'  DC A 157      11.399 -69.169 -44.668 
ATOM   3227  C2'  DC A 157      11.071 -69.660 -42.347 
ATOM   3228  C1'  DC A 157       9.956 -70.612 -42.769 
ATOM   3229  N1   DC A 157       9.052 -71.008 -41.654 
ATOM   3230  C2   DC A 157       7.706 -71.211 -41.949 
ATOM   3231  O2   DC A 157       7.322 -71.056 -43.113 
ATOM   3232  N3   DC A 157       6.866 -71.572 -40.945 
ATOM   3233  C4   DC A 157       7.323 -71.730 -39.696 
ATOM   3234  N4   DC A 157       6.463 -72.083 -38.752 
ATOM   3235  C5   DC A 157       8.703 -71.525 -39.371 
ATOM   3236  C6   DC A 157       9.526 -71.164 -40.388 
ATOM   3237  P    DA A 158      12.098 -67.815 -45.160 
ATOM   3238  OP1  DA A 158      13.214 -68.138 -46.077 
ATOM   3239  OP2  DA A 158      12.441 -66.980 -43.988 
ATOM   3240  O5'  DA A 158      10.910 -67.126 -45.981 
ATOM   3241  C5'  DA A 158       9.934 -67.962 -46.633 
ATOM   3242  C4'  DA A 158       8.541 -67.411 -46.401 
ATOM   3243  O4'  DA A 158       7.940 -67.920 -45.176 
ATOM   3244  C3'  DA A 158       8.442 -65.892 -46.257 
ATOM   3245  O3'  DA A 158       7.238 -65.449 -46.871 
ATOM   3246  C2'  DA A 158       8.335 -65.652 -44.750 
ATOM   3247  C1'  DA A 158       7.404 -66.823 -44.451 
ATOM   3248  N9   DA A 158       7.358 -67.199 -43.011 
ATOM   3249  C8   DA A 158       8.366 -67.155 -42.090 
ATOM   3250  N7   DA A 158       8.012 -67.549 -40.905 
ATOM   3251  C5   DA A 158       6.672 -67.879 -41.050 
ATOM   3252  C6   DA A 158       5.714 -68.368 -40.146 
ATOM   3253  N6   DA A 158       5.976 -68.621 -38.855 
ATOM   3254  N1   DA A 158       4.473 -68.587 -40.617 
ATOM   3255  C2   DA A 158       4.219 -68.334 -41.900 
ATOM   3256  N3   DA A 158       5.026 -67.879 -42.832 
ATOM   3257  C4   DA A 158       6.262 -67.667 -42.334 
ATOM   3258  P    DC A 159       7.251 -64.083 -47.707 
ATOM   3259  OP1  DC A 159       7.732 -64.347 -49.081 
ATOM   3260  OP2  DC A 159       7.986 -63.046 -46.949 
ATOM   3261  O5'  DC A 159       5.693 -63.720 -47.741 
ATOM   3262  C5'  DC A 159       4.727 -64.788 -47.713 
ATOM   3263  C4'  DC A 159       3.602 -64.444 -46.757 
ATOM   3264  O4'  DC A 159       3.885 -64.864 -45.392 
ATOM   3265  C3'  DC A 159       3.275 -62.956 -46.624 
ATOM   3266  O3'  DC A 159       1.868 -62.807 -46.472 
ATOM   3267  C2'  DC A 159       3.951 -62.526 -45.322 
ATOM   3268  C1'  DC A 159       3.607 -63.778 -44.521 
ATOM   3269  N1   DC A 159       4.430 -63.948 -43.292 
ATOM   3270  C2   DC A 159       3.822 -64.520 -42.178 
ATOM   3271  O2   DC A 159       2.636 -64.861 -42.254 
ATOM   3272  N3   DC A 159       4.556 -64.683 -41.046 
ATOM   3273  C4   DC A 159       5.837 -64.300 -41.003 
ATOM   3274  N4   DC A 159       6.510 -64.480 -39.877 
ATOM   3275  C5   DC A 159       6.481 -63.709 -42.138 
ATOM   3276  C6   DC A 159       5.732 -63.554 -43.260 
ATOM   3277  P    DA A 160       1.133 -61.590 -47.208 
ATOM   3278  OP1  DA A 160       0.836 -61.965 -48.609 
ATOM   3279  OP2  DA A 160       1.918 -60.350 -47.020 
ATOM   3280  O5'  DA A 160      -0.230 -61.494 -46.375 
ATOM   3281  C5'  DA A 160      -0.772 -62.690 -45.783 
ATOM   3282  C4'  DA A 160      -1.243 -62.401 -44.372 
ATOM   3283  O4'  DA A 160      -0.183 -62.572 -43.387 
ATOM   3284  C3'  DA A 160      -1.756 -60.983 -44.118 
ATOM   3285  O3'  DA A 160      -2.849 -61.045 -43.211 
ATOM   3286  C2'  DA A 160      -0.593 -60.268 -43.431 
ATOM   3287  C1'  DA A 160      -0.170 -61.433 -42.540 
ATOM   3288  N9   DA A 160       1.201 -61.290 -41.977 
ATOM   3289  C8   DA A 160       2.299 -60.719 -42.553 
ATOM   3290  N7   DA A 160       3.358 -60.747 -41.805 
ATOM   3291  C5   DA A 160       2.933 -61.382 -40.646 
ATOM   3292  C6   DA A 160       3.594 -61.721 -39.454 
ATOM   3293  N6   DA A 160       4.887 -61.453 -39.222 
ATOM   3294  N1   DA A 160       2.875 -62.347 -38.503 
ATOM   3295  C2   DA A 160       1.591 -62.611 -38.739 
ATOM   3296  N3   DA A 160       0.870 -62.345 -39.806 
ATOM   3297  C4   DA A 160       1.613 -61.718 -40.742 
ATOM   3298  P    DC A 161      -4.106 -60.080 -43.444 
ATOM   3299  OP1  DC A 161      -5.026 -60.694 -44.428 
ATOM   3300  OP2  DC A 161      -3.632 -58.715 -43.760 
ATOM   3301  O5'  DC A 161      -4.784 -60.091 -41.994 
ATOM   3302  C5'  DC A 161      -4.647 -61.262 -41.167 
ATOM   3303  C4'  DC A 161      -4.327 -60.856 -39.742 
ATOM   3304  O4'  DC A 161      -2.896 -60.710 -39.515 
ATOM   3305  C3'  DC A 161      -4.910 -59.519 -39.285 
ATOM   3306  O3'  DC A 161      -5.296 -59.628 -37.919 
ATOM   3307  C2'  DC A 161      -3.746 -58.534 -39.383 
ATOM   3308  C1'  DC A 161      -2.672 -59.476 -38.850 
ATOM   3309  N1   DC A 161      -1.282 -59.034 -39.154 
ATOM   3310  C2   DC A 161      -0.294 -59.302 -38.210 
ATOM   3311  O2   DC A 161      -0.607 -59.891 -37.170 
ATOM   3312  N3   DC A 161       0.979 -58.906 -38.468 
ATOM   3313  C4   DC A 161       1.278 -58.269 -39.608 
ATOM   3314  N4   DC A 161       2.534 -57.904 -39.813 
ATOM   3315  C5   DC A 161       0.277 -57.983 -40.591 
ATOM   3316  C6   DC A 161      -0.990 -58.387 -40.315 
ATOM   3317  P    DA A 162      -6.649 -58.925 -37.435 
ATOM   3318  OP1  DA A 162      -7.798 -59.813 -37.720 
ATOM   3319  OP2  DA A 162      -6.728 -57.560 -38.000 
ATOM   3320  O5'  DA A 162      -6.414 -58.839 -35.856 
ATOM   3321  C5'  DA A 162      -5.604 -59.843 -35.215 
ATOM   3322  C4'  DA A 162      -4.659 -59.192 -34.224 
ATOM   3323  O4'  DA A 162      -3.403 -58.785 -34.839 
ATOM   3324  C3'  DA A 162      -5.171 -57.917 -33.555 
ATOM   3325  O3'  DA A 162      -4.722 -57.893 -32.205 
ATOM   3326  C2'  DA A 162      -4.490 -56.780 -34.315 
ATOM   3327  C1'  DA A 162      -3.126 -57.449 -34.448 
ATOM   3328  N9   DA A 162      -2.255 -56.834 -35.489 
ATOM   3329  C8   DA A 162      -2.622 -56.278 -36.681 
ATOM   3330  N7   DA A 162      -1.626 -55.821 -37.375 
ATOM   3331  C5   DA A 162      -0.516 -56.093 -36.587 
ATOM   3332  C6   DA A 162       0.855 -55.852 -36.767 
ATOM   3333  N6   DA A 162       1.365 -55.253 -37.853 
ATOM   3334  N1   DA A 162       1.689 -56.250 -35.787 
ATOM   3335  C2   DA A 162       1.176 -56.845 -34.711 
ATOM   3336  N3   DA A 162      -0.080 -57.121 -34.434 
ATOM   3337  C4   DA A 162      -0.891 -56.713 -35.430 
ATOM   3338  P    DT A 163      -5.711 -57.357 -31.067 
ATOM   3339  OP1  DT A 163      -6.610 -58.451 -30.636 
ATOM   3340  OP2  DT A 163      -6.374 -56.117 -31.529 
ATOM   3341  O5'  DT A 163      -4.683 -57.011 -29.892 
ATOM   3342  C5'  DT A 163      -3.463 -57.768 -29.786 
ATOM   3343  C4'  DT A 163      -2.297 -56.838 -29.511 
ATOM   3344  O4'  DT A 163      -1.697 -56.324 -30.733 
ATOM   3345  C3'  DT A 163      -2.625 -55.582 -28.705 
ATOM   3346  O3'  DT A 163      -1.534 -55.293 -27.838 
ATOM   3347  C2'  DT A 163      -2.726 -54.468 -29.747 
ATOM   3348  C1'  DT A 163      -1.546 -54.919 -30.601 
ATOM   3349  N1   DT A 163      -1.534 -54.324 -31.967 
ATOM   3350  C2   DT A 163      -0.306 -54.045 -32.517 
ATOM   3351  O2   DT A 163       0.745 -54.263 -31.939 
ATOM   3352  N3   DT A 163      -0.334 -53.494 -33.783 
ATOM   3353  C4   DT A 163      -1.461 -53.206 -34.526 
ATOM   3354  O4   DT A 163      -1.361 -52.713 -35.651 
ATOM   3355  C5   DT A 163      -2.702 -53.534 -33.864 
ATOM   3356  C7   DT A 163      -3.977 -53.253 -34.604 
ATOM   3357  C6   DT A 163      -2.704 -54.071 -32.633 
ATOM   3358  P    DT A 164      -1.837 -54.769 -26.356 
ATOM   3359  OP1  DT A 164      -2.100 -55.923 -25.467 
ATOM   3360  OP2  DT A 164      -2.892 -53.732 -26.403 
ATOM   3361  O5'  DT A 164      -0.439 -54.097 -25.967 
ATOM   3362  C5'  DT A 164       0.773 -54.623 -26.540 
ATOM   3363  C4'  DT A 164       1.669 -53.486 -26.990 
ATOM   3364  O4'  DT A 164       1.385 -53.060 -28.353 
ATOM   3365  C3'  DT A 164       1.571 -52.198 -26.172 
ATOM   3366  O3'  DT A 164       2.865 -51.616 -26.073 
ATOM   3367  C2'  DT A 164       0.686 -51.275 -27.011 
ATOM   3368  C1'  DT A 164       1.279 -51.644 -28.366 
ATOM   3369  N1   DT A 164       0.422 -51.256 -29.521 
ATOM   3370  C2   DT A 164       1.063 -50.862 -30.671 
ATOM   3371  O2   DT A 164       2.277 -50.821 -30.773 
ATOM   3372  N3   DT A 164       0.236 -50.508 -31.720 
ATOM   3373  C4   DT A 164      -1.144 -50.516 -31.713 
ATOM   3374  O4   DT A 164      -1.777 -50.178 -32.715 
ATOM   3375  C5   DT A 164      -1.725 -50.944 -30.462 
ATOM   3376  C7   DT A 164      -3.222 -50.982 -30.369 
ATOM   3377  C6   DT A 164      -0.944 -51.293 -29.426 
ATOM   3378  P    DA A 165       3.309 -50.943 -24.690 
ATOM   3379  OP1  DA A 165       3.824 -51.987 -23.774 
ATOM   3380  OP2  DA A 165       2.205 -50.109 -24.168 
ATOM   3381  O5'  DA A 165       4.513 -50.004 -25.167 
ATOM   3382  C5'  DA A 165       5.299 -50.402 -26.306 
ATOM   3383  C4'  DA A 165       5.542 -49.210 -27.210 
ATOM   3384  O4'  DA A 165       4.481 -49.033 -28.193 
ATOM   3385  C3'  DA A 165       5.628 -47.852 -26.513 
ATOM   3386  O3'  DA A 165       6.609 -47.059 -27.171 
ATOM   3387  C2'  DA A 165       4.258 -47.214 -26.738 
ATOM   3388  C1'  DA A 165       4.084 -47.670 -28.184 
ATOM   3389  N9   DA A 165       2.680 -47.594 -28.671 
ATOM   3390  C8   DA A 165       1.526 -47.807 -27.972 
ATOM   3391  N7   DA A 165       0.449 -47.664 -28.682 
ATOM   3392  C5   DA A 165       0.921 -47.332 -29.944 
ATOM   3393  C6   DA A 165       0.269 -47.049 -31.155 
ATOM   3394  N6   DA A 165      -1.065 -47.057 -31.297 
ATOM   3395  N1   DA A 165       1.039 -46.757 -32.219 
ATOM   3396  C2   DA A 165       2.362 -46.751 -32.072 
ATOM   3397  N3   DA A 165       3.080 -46.997 -30.998 
ATOM   3398  C4   DA A 165       2.285 -47.286 -29.948 
ATOM   3399  P    DT A 166       7.575 -46.134 -26.290 
ATOM   3400  OP1  DT A 166       8.713 -46.938 -25.791 
ATOM   3401  OP2  DT A 166       6.782 -45.424 -25.263 
ATOM   3402  O5'  DT A 166       8.094 -45.088 -27.385 
ATOM   3403  C5'  DT A 166       8.202 -45.511 -28.757 
ATOM   3404  C4'  DT A 166       7.654 -44.435 -29.676 
ATOM   3405  O4'  DT A 166       6.223 -44.575 -29.901 
ATOM   3406  C3'  DT A 166       7.811 -42.997 -29.183 
ATOM   3407  O3'  DT A 166       8.083 -42.156 -30.297 
ATOM   3408  C2'  DT A 166       6.439 -42.629 -28.619 
ATOM   3409  C1'  DT A 166       5.613 -43.308 -29.708 
ATOM   3410  N1   DT A 166       4.190 -43.532 -29.330 
ATOM   3411  C2   DT A 166       3.253 -43.431 -30.330 
ATOM   3412  O2   DT A 166       3.542 -43.173 -31.485 
ATOM   3413  N3   DT A 166       1.945 -43.644 -29.941 
ATOM   3414  C4   DT A 166       1.507 -43.942 -28.666 
ATOM   3415  O4   DT A 166       0.308 -44.111 -28.438 
ATOM   3416  C5   DT A 166       2.565 -44.025 -27.685 
ATOM   3417  C7   DT A 166       2.174 -44.345 -26.272 
ATOM   3418  C6   DT A 166       3.845 -43.823 -28.036 
ATOM   3419  P    DA A 167       9.146 -40.971 -30.133 
ATOM   3420  OP1  DA A 167      10.514 -41.500 -30.334 
ATOM   3421  OP2  DA A 167       8.905 -40.261 -28.858 
ATOM   3422  O5'  DA A 167       8.752 -40.021 -31.359 
ATOM   3423  C5'  DA A 167       8.187 -40.610 -32.545 
ATOM   3424  C4'  DA A 167       7.015 -39.780 -33.029 
ATOM   3425  O4'  DA A 167       5.758 -40.181 -32.412 
ATOM   3426  C3'  DA A 167       7.101 -38.280 -32.748 
ATOM   3427  O3'  DA A 167       6.538 -37.573 -33.846 
ATOM   3428  C2'  DA A 167       6.210 -38.064 -31.524 
ATOM   3429  C1'  DA A 167       5.095 -39.016 -31.946 
ATOM   3430  N9   DA A 167       4.191 -39.412 -30.831 
ATOM   3431  C8   DA A 167       4.504 -39.610 -29.516 
ATOM   3432  N7   DA A 167       3.489 -39.952 -28.782 
ATOM   3433  C5   DA A 167       2.426 -39.983 -29.674 
ATOM   3434  C6   DA A 167       1.063 -40.280 -29.512 
ATOM   3435  N6   DA A 167       0.513 -40.618 -28.338 
ATOM   3436  N1   DA A 167       0.282 -40.215 -30.607 
ATOM   3437  C2   DA A 167       0.833 -39.879 -31.772 
ATOM   3438  N3   DA A 167       2.086 -39.582 -32.042 
ATOM   3439  C4   DA A 167       2.847 -39.653 -30.930 
ATOM   3440  P    DG A 168       7.237 -36.219 -34.337 
ATOM   3441  OP1  DG A 168       8.354 -36.542 -35.254 
ATOM   3442  OP2  DG A 168       7.580 -35.384 -33.165 
ATOM   3443  O5'  DG A 168       6.049 -35.530 -35.159 
ATOM   3444  C5'  DG A 168       5.074 -36.366 -35.810 
ATOM   3445  C4'  DG A 168       3.681 -35.815 -35.578 
ATOM   3446  O4'  DG A 168       3.079 -36.324 -34.353 
ATOM   3447  C3'  DG A 168       3.581 -34.296 -35.434 
ATOM   3448  O3'  DG A 168       2.378 -33.853 -36.048 
ATOM   3449  C2'  DG A 168       3.475 -34.056 -33.927 
ATOM   3450  C1'  DG A 168       2.543 -35.227 -33.628 
ATOM   3451  N9   DG A 168       2.498 -35.603 -32.188 
ATOM   3452  C8   DG A 168       3.502 -35.565 -31.244 
ATOM   3453  N7   DG A 168       3.131 -35.966 -30.053 
ATOM   3454  C5   DG A 168       1.785 -36.292 -30.218 
ATOM   3455  C6   DG A 168       0.844 -36.785 -29.278 
ATOM   3456  O6   DG A 168       1.005 -37.041 -28.088 
ATOM   3457  N1   DG A 168      -0.413 -36.980 -29.867 
ATOM   3458  C2   DG A 168      -0.720 -36.731 -31.190 
ATOM   3459  N2   DG A 168      -1.979 -36.982 -31.559 
ATOM   3460  N3   DG A 168       0.165 -36.268 -32.071 
ATOM   3461  C4   DG A 168       1.389 -36.074 -31.516 
ATOM   3462  P    DA A 169       2.390 -32.487 -36.884 
ATOM   3463  OP1  DA A 169       2.871 -32.751 -38.259 
ATOM   3464  OP2  DA A 169       3.125 -31.450 -36.127 
ATOM   3465  O5'  DA A 169       0.832 -32.125 -36.918 
ATOM   3466  C5'  DA A 169      -0.134 -33.192 -36.890 
ATOM   3467  C4'  DA A 169      -1.259 -32.848 -35.934 
ATOM   3468  O4'  DA A 169      -0.975 -33.268 -34.569 
ATOM   3469  C3'  DA A 169      -1.586 -31.361 -35.801 
ATOM   3470  O3'  DA A 169      -2.993 -31.211 -35.649 
ATOM   3471  C2'  DA A 169      -0.910 -30.930 -34.500 
ATOM   3472  C1'  DA A 169      -1.253 -32.182 -33.699 
ATOM   3473  N9   DA A 169      -0.431 -32.352 -32.469 
ATOM   3474  C8   DA A 169       0.877 -32.014 -32.270 
ATOM   3475  N7   DA A 169       1.316 -32.288 -31.081 
ATOM   3476  C5   DA A 169       0.219 -32.849 -30.442 
ATOM   3477  C6   DA A 169       0.034 -33.354 -29.144 
ATOM   3478  N6   DA A 169       1.000 -33.375 -28.214 
ATOM   3479  N1   DA A 169      -1.183 -33.837 -28.835 
ATOM   3480  C2   DA A 169      -2.139 -33.814 -29.762 
ATOM   3481  N3   DA A 169      -2.084 -33.370 -30.999 
ATOM   3482  C4   DA A 169      -0.856 -32.892 -31.284 
ATOM   3483  P    DT A 170      -3.728 -29.994 -36.386 
ATOM   3484  OP1  DT A 170      -4.025 -30.369 -37.786 
ATOM   3485  OP2  DT A 170      -2.943 -28.754 -36.198 
ATOM   3486  O5'  DT A 170      -5.091 -29.899 -35.553 
ATOM   3487  C5'  DT A 170      -5.633 -31.094 -34.960 
ATOM   3488  C4'  DT A 170      -6.103 -30.805 -33.549 
ATOM   3489  O4'  DT A 170      -5.044 -30.976 -32.564 
ATOM   3490  C3'  DT A 170      -6.616 -29.387 -33.295 
ATOM   3491  O3'  DT A 170      -7.710 -29.449 -32.388 
ATOM   3492  C2'  DT A 170      -5.454 -28.672 -32.608 
ATOM   3493  C1'  DT A 170      -5.031 -29.837 -31.717 
ATOM   3494  N1   DT A 170      -3.660 -29.694 -31.154 
ATOM   3495  C2   DT A 170      -3.447 -30.192 -29.891 
ATOM   3496  O2   DT A 170      -4.321 -30.733 -29.236 
ATOM   3497  N3   DT A 170      -2.164 -30.040 -29.402 
ATOM   3498  C4   DT A 170      -1.104 -29.447 -30.055 
ATOM   3499  O4   DT A 170       0.002 -29.370 -29.514 
ATOM   3500  C5   DT A 170      -1.424 -28.955 -31.374 
ATOM   3501  C7   DT A 170      -0.326 -28.295 -32.155 
ATOM   3502  C6   DT A 170      -2.664 -29.089 -31.874 
ATOM   3503  P    DT A 171      -8.966 -28.485 -32.621 
ATOM   3504  OP1  DT A 171      -9.886 -29.098 -33.605 
ATOM   3505  OP2  DT A 171      -8.492 -27.120 -32.938 
ATOM   3506  O5'  DT A 171      -9.644 -28.495 -31.171 
ATOM   3507  C5'  DT A 171      -9.508 -29.666 -30.345 
ATOM   3508  C4'  DT A 171      -9.188 -29.260 -28.919 
ATOM   3509  O4'  DT A 171      -7.757 -29.114 -28.692 
ATOM   3510  C3'  DT A 171      -9.771 -27.923 -28.462 
ATOM   3511  O3'  DT A 171     -10.156 -28.033 -27.097 
ATOM   3512  C2'  DT A 171      -8.607 -26.938 -28.560 
ATOM   3513  C1'  DT A 171      -7.532 -27.881 -28.027 
ATOM   3514  N1   DT A 171      -6.143 -27.438 -28.331 
ATOM   3515  C2   DT A 171      -5.179 -27.710 -27.390 
ATOM   3516  O2   DT A 171      -5.419 -28.287 -26.344 
ATOM   3517  N3   DT A 171      -3.903 -27.284 -27.706 
ATOM   3518  C4   DT A 171      -3.523 -26.625 -28.856 
ATOM   3519  O4   DT A 171      -2.348 -26.293 -29.028 
ATOM   3520  C5   DT A 171      -4.603 -26.384 -29.784 
ATOM   3521  C7   DT A 171      -4.274 -25.671 -31.062 
ATOM   3522  C6   DT A 171      -5.853 -26.787 -29.502 
ATOM   3523  P    DA A 172     -11.510 -27.329 -26.613 
ATOM   3524  OP1  DA A 172     -12.659 -28.217 -26.897 
ATOM   3525  OP2  DA A 172     -11.588 -25.964 -27.178 
ATOM   3526  O5'  DA A 172     -11.274 -27.243 -25.033 
ATOM   3527  C5'  DA A 172     -10.465 -28.247 -24.392 
ATOM   3528  C4'  DA A 172      -9.520 -27.596 -23.401 
ATOM   3529  O4'  DA A 172      -8.264 -27.189 -24.016 
ATOM   3530  C3'  DA A 172     -10.032 -26.321 -22.732 
ATOM   3531  O3'  DA A 172      -9.583 -26.297 -21.382 
ATOM   3532  C2'  DA A 172      -9.351 -25.184 -23.492 
ATOM   3533  C1'  DA A 172      -7.987 -25.853 -23.625 
ATOM   3534  N9   DA A 172      -7.116 -25.238 -24.666 
ATOM   3535  C8   DA A 172      -7.483 -24.682 -25.858 
ATOM   3536  N7   DA A 172      -6.487 -24.225 -26.552 
ATOM   3537  C5   DA A 172      -5.377 -24.497 -25.764 
ATOM   3538  C6   DA A 172      -4.005 -24.256 -25.944 
ATOM   3539  N6   DA A 172      -3.496 -23.657 -27.031 
ATOM   3540  N1   DA A 172      -3.172 -24.654 -24.965 
ATOM   3541  C2   DA A 172      -3.685 -25.249 -23.888 
ATOM   3542  N3   DA A 172      -4.940 -25.525 -23.611 
ATOM   3543  C4   DA A 172      -5.752 -25.117 -24.607 
ATOM   3544  P    DC A 173     -10.572 -25.761 -20.244 
ATOM   3545  OP1  DC A 173     -11.471 -26.855 -19.813 
ATOM   3546  OP2  DC A 173     -11.235 -24.521 -20.706 
ATOM   3547  O5'  DC A 173      -9.544 -25.415 -19.069 
ATOM   3548  C5'  DC A 173      -8.323 -26.172 -18.963 
ATOM   3549  C4'  DC A 173      -7.158 -25.242 -18.688 
ATOM   3550  O4'  DC A 173      -6.558 -24.728 -19.910 
ATOM   3551  C3'  DC A 173      -7.486 -23.986 -17.882 
ATOM   3552  O3'  DC A 173      -6.395 -23.697 -17.016 
ATOM   3553  C2'  DC A 173      -7.586 -22.872 -18.924 
ATOM   3554  C1'  DC A 173      -6.407 -23.323 -19.778 
ATOM   3555  N1   DC A 173      -6.395 -22.728 -21.144 
ATOM   3556  C2   DC A 173      -5.158 -22.439 -21.715 
ATOM   3557  O2   DC A 173      -4.131 -22.687 -21.072 
ATOM   3558  N3   DC A 173      -5.125 -21.896 -22.960 
ATOM   3559  C4   DC A 173      -6.260 -21.643 -23.624 
ATOM   3560  N4   DC A 173      -6.176 -21.113 -24.834 
ATOM   3561  C5   DC A 173      -7.542 -21.932 -23.054 
ATOM   3562  C6   DC A 173      -7.554 -22.474 -21.810 
ATOM   3563  P    DT A 174      -6.698 -23.173 -15.534 
ATOM   3564  OP1  DT A 174      -6.960 -24.327 -14.644 
ATOM   3565  OP2  DT A 174      -7.752 -22.136 -15.580 
ATOM   3566  O5'  DT A 174      -5.299 -22.501 -15.144 
ATOM   3567  C5'  DT A 174      -4.088 -23.027 -15.718 
ATOM   3568  C4'  DT A 174      -3.192 -21.890 -16.167 
ATOM   3569  O4'  DT A 174      -3.475 -21.464 -17.530 
ATOM   3570  C3'  DT A 174      -3.290 -20.602 -15.350 
ATOM   3571  O3'  DT A 174      -1.996 -20.020 -15.250 
ATOM   3572  C2'  DT A 174      -4.175 -19.679 -16.188 
ATOM   3573  C1'  DT A 174      -3.581 -20.049 -17.543 
ATOM   3574  N1   DT A 174      -4.438 -19.660 -18.699 
ATOM   3575  C2   DT A 174      -3.798 -19.266 -19.848 
ATOM   3576  O2   DT A 174      -2.584 -19.226 -19.950 
ATOM   3577  N3   DT A 174      -4.625 -18.912 -20.897 
ATOM   3578  C4   DT A 174      -6.005 -18.920 -20.890 
ATOM   3579  O4   DT A 174      -6.638 -18.582 -21.892 
ATOM   3580  C5   DT A 174      -6.585 -19.348 -19.640 
ATOM   3581  C7   DT A 174      -8.082 -19.386 -19.546 
ATOM   3582  C6   DT A 174      -5.805 -19.697 -18.603 
ATOM   3583  P    DC A 175      -1.552 -19.347 -13.867 
ATOM   3584  OP1  DC A 175      -1.037 -20.391 -12.951 
ATOM   3585  OP2  DC A 175      -2.656 -18.513 -13.345 
ATOM   3586  O5'  DC A 175      -0.348 -18.408 -14.344 
ATOM   3587  C5'  DC A 175       0.438 -18.806 -15.483 
ATOM   3588  C4'  DC A 175       0.681 -17.614 -16.387 
ATOM   3589  O4'  DC A 175      -0.380 -17.437 -17.370 
ATOM   3590  C3'  DC A 175       0.767 -16.257 -15.690 
ATOM   3591  O3'  DC A 175       1.748 -15.463 -16.348 
ATOM   3592  C2'  DC A 175      -0.603 -15.618 -15.915 
ATOM   3593  C1'  DC A 175      -0.776 -16.074 -17.361 
ATOM   3594  N1   DC A 175      -2.181 -15.999 -17.849 
ATOM   3595  C2   DC A 175      -2.387 -15.669 -19.186 
ATOM   3596  O2   DC A 175      -1.404 -15.456 -19.906 
ATOM   3597  N3   DC A 175      -3.661 -15.594 -19.650 
ATOM   3598  C4   DC A 175      -4.698 -15.832 -18.839 
ATOM   3599  N4   DC A 175      -5.921 -15.746 -19.339 
ATOM   3600  C5   DC A 175      -4.508 -16.172 -17.459 
ATOM   3601  C6   DC A 175      -3.228 -16.241 -17.015 
ATOM   3602  P    DA A 176       2.714 -14.538 -15.467 
ATOM   3603  OP1  DA A 176       3.852 -15.342 -14.968 
ATOM   3604  OP2  DA A 176       1.921 -13.828 -14.440 
ATOM   3605  O5'  DA A 176       3.233 -13.492 -16.563 
ATOM   3606  C5'  DA A 176       3.341 -13.915 -17.934 
ATOM   3607  C4'  DA A 176       2.794 -12.839 -18.853 
ATOM   3608  O4'  DA A 176       1.362 -12.979 -19.078 
ATOM   3609  C3'  DA A 176       2.950 -11.401 -18.360 
ATOM   3610  O3'  DA A 176       3.223 -10.560 -19.474 
ATOM   3611  C2'  DA A 176       1.578 -11.033 -17.797 
ATOM   3612  C1'  DA A 176       0.752 -11.712 -18.886 
ATOM   3613  N9   DA A 176      -0.671 -11.936 -18.507 
ATOM   3614  C8   DA A 176      -1.184 -12.232 -17.277 
ATOM   3615  N7   DA A 176      -2.474 -12.368 -17.266 
ATOM   3616  C5   DA A 176      -2.845 -12.146 -18.585 
ATOM   3617  C6   DA A 176      -4.092 -12.148 -19.232 
ATOM   3618  N6   DA A 176      -5.251 -12.393 -18.604 
ATOM   3619  N1   DA A 176      -4.105 -11.888 -20.552 
ATOM   3620  C2   DA A 176      -2.950 -11.646 -21.171 
ATOM   3621  N3   DA A 176      -1.733 -11.617 -20.675 
ATOM   3622  C4   DA A 176      -1.747 -11.880 -19.352 
ATOM   3623  P    DG A 177       4.285  -9.375 -19.311 
ATOM   3624  OP1  DG A 177       5.653  -9.904 -19.511 
ATOM   3625  OP2  DG A 177       4.044  -8.665 -18.035 
ATOM   3626  O5'  DG A 177       3.891  -8.425 -20.536 
ATOM   3627  C5'  DG A 177       3.326  -9.014 -21.722 
ATOM   3628  C4'  DG A 177       2.154  -8.184 -22.206 
ATOM   3629  O4'  DG A 177       0.898  -8.586 -21.589 
ATOM   3630  C3'  DG A 177       2.240  -6.684 -21.925 
ATOM   3631  O3'  DG A 177       1.677  -5.977 -23.023 
ATOM   3632  C2'  DG A 177       1.349  -6.468 -20.701 
ATOM   3633  C1'  DG A 177       0.235  -7.420 -21.124 
ATOM   3634  N9   DG A 177      -0.669  -7.816 -20.008 
ATOM   3635  C8   DG A 177      -0.374  -8.020 -18.677 
ATOM   3636  N7   DG A 177      -1.407  -8.365 -17.947 
ATOM   3637  C5   DG A 177      -2.461  -8.390 -18.859 
ATOM   3638  C6   DG A 177      -3.833  -8.696 -18.660 
ATOM   3639  O6   DG A 177      -4.409  -9.013 -17.622 
ATOM   3640  N1   DG A 177      -4.557  -8.601 -19.857 
ATOM   3641  C2   DG A 177      -4.026  -8.256 -21.084 
ATOM   3642  N2   DG A 177      -4.884  -8.221 -22.106 
ATOM   3643  N3   DG A 177      -2.739  -7.970 -21.269 
ATOM   3644  C4   DG A 177      -2.022  -8.057 -20.118 
ATOM   3645  P    DA A 178       2.377  -4.623 -23.514 
ATOM   3646  OP1  DA A 178       3.493  -4.946 -24.432 
ATOM   3647  OP2  DA A 178       2.720  -3.788 -22.343 
ATOM   3648  O5'  DA A 178       1.188  -3.934 -24.336 
ATOM   3649  C5'  DA A 178       0.213  -4.770 -24.987 
ATOM   3650  C4'  DA A 178      -1.180  -4.219 -24.755 
ATOM   3651  O4'  DA A 178      -1.782  -4.728 -23.530 
ATOM   3652  C3'  DA A 178      -1.279  -2.700 -24.611 
ATOM   3653  O3'  DA A 178      -2.483  -2.257 -25.226 
ATOM   3654  C2'  DA A 178      -1.386  -2.460 -23.105 
ATOM   3655  C1'  DA A 178      -2.318  -3.631 -22.805 
ATOM   3656  N9   DA A 178      -2.363  -4.007 -21.365 
ATOM   3657  C8   DA A 178      -1.356  -3.963 -20.444 
ATOM   3658  N7   DA A 178      -1.709  -4.357 -19.259 
ATOM   3659  C5   DA A 178      -3.049  -4.687 -19.404 
ATOM   3660  C6   DA A 178      -4.007  -5.176 -18.500 
ATOM   3661  N6   DA A 178      -3.745  -5.429 -17.210 
ATOM   3662  N1   DA A 178      -5.249  -5.395 -18.972 
ATOM   3663  C2   DA A 178      -5.502  -5.143 -20.254 
ATOM   3664  N3   DA A 178      -4.695  -4.687 -21.186 
ATOM   3665  C4   DA A 178      -3.460  -4.475 -20.689 
ATOM   3666  P    DA A 179      -2.471  -0.891 -26.061 
ATOM   3667  OP1  DA A 179      -1.990  -1.155 -27.436 
ATOM   3668  OP2  DA A 179      -1.736   0.146 -25.304 
ATOM   3669  O5'  DA A 179      -4.028  -0.529 -26.096 
ATOM   3670  C5'  DA A 179      -4.994  -1.596 -26.067 
ATOM   3671  C4'  DA A 179      -6.119  -1.252 -25.111 
ATOM   3672  O4'  DA A 179      -5.836  -1.672 -23.746 
ATOM   3673  C3'  DA A 179      -6.447   0.235 -24.978 
ATOM   3674  O3'  DA A 179      -7.853   0.385 -24.827 
ATOM   3675  C2'  DA A 179      -5.770   0.666 -23.677 
ATOM   3676  C1'  DA A 179      -6.114  -0.586 -22.876 
ATOM   3677  N9   DA A 179      -5.291  -0.756 -21.646 
ATOM   3678  C8   DA A 179      -3.983  -0.419 -21.448 
ATOM   3679  N7   DA A 179      -3.545  -0.692 -20.258 
ATOM   3680  C5   DA A 179      -4.642  -1.253 -19.619 
ATOM   3681  C6   DA A 179      -4.826  -1.758 -18.321 
ATOM   3682  N6   DA A 179      -3.861  -1.779 -17.392 
ATOM   3683  N1   DA A 179      -6.044  -2.241 -18.012 
ATOM   3684  C2   DA A 179      -6.999  -2.218 -18.940 
ATOM   3685  N3   DA A 179      -6.945  -1.774 -20.176 
ATOM   3686  C4   DA A 179      -5.716  -1.296 -20.461 
ATOM   3687  P    DG A 180      -8.589   1.602 -25.563 
ATOM   3688  OP1  DG A 180      -8.885   1.227 -26.963 
ATOM   3689  OP2  DG A 180      -7.804   2.842 -25.375 
ATOM   3690  O5'  DG A 180      -9.952   1.697 -24.730 
ATOM   3691  C5'  DG A 180     -10.493   0.502 -24.137 
ATOM   3692  C4'  DG A 180     -10.964   0.791 -22.726 
ATOM   3693  O4'  DG A 180      -9.904   0.620 -21.741 
ATOM   3694  C3'  DG A 180     -11.477   2.208 -22.473 
ATOM   3695  O3'  DG A 180     -12.570   2.147 -21.565 
ATOM   3696  C2'  DG A 180     -10.314   2.924 -21.785 
ATOM   3697  C1'  DG A 180      -9.892   1.759 -20.894 
ATOM   3698  N9   DG A 180      -8.520   1.902 -20.331 
ATOM   3699  C8   DG A 180      -7.402   2.474 -20.896 
ATOM   3700  N7   DG A 180      -6.339   2.439 -20.129 
ATOM   3701  C5   DG A 180      -6.785   1.799 -18.974 
ATOM   3702  C6   DG A 180      -6.087   1.472 -17.783 
ATOM   3703  O6   DG A 180      -4.911   1.682 -17.498 
ATOM   3704  N1   DG A 180      -6.921   0.825 -16.862 
ATOM   3705  C2   DG A 180      -8.256   0.532 -17.065 
ATOM   3706  N2   DG A 180      -8.879  -0.091 -16.061 
ATOM   3707  N3   DG A 180      -8.911   0.839 -18.183 
ATOM   3708  C4   DG A 180      -8.115   1.468 -19.087 
ATOM   3709  P    DC A 181     -13.827   3.111 -21.798 
ATOM   3710  OP1  DC A 181     -14.747   2.498 -22.782 
ATOM   3711  OP2  DC A 181     -13.353   4.476 -22.115 
ATOM   3712  O5'  DC A 181     -14.505   3.101 -20.348 
ATOM   3713  C5'  DC A 181     -14.369   1.930 -19.522 
ATOM   3714  C4'  DC A 181     -14.048   2.336 -18.097 
ATOM   3715  O4'  DC A 181     -12.617   2.481 -17.869 
ATOM   3716  C3'  DC A 181     -14.632   3.673 -17.639 
ATOM   3717  O3'  DC A 181     -15.017   3.563 -16.274 
ATOM   3718  C2'  DC A 181     -13.468   4.658 -17.737 
ATOM   3719  C1'  DC A 181     -12.393   3.715 -17.204 
ATOM   3720  N1   DC A 181     -11.004   4.158 -17.508 
ATOM   3721  C2   DC A 181     -10.015   3.890 -16.565 
ATOM   3722  O2   DC A 181     -10.329   3.300 -15.524 
ATOM   3723  N3   DC A 181      -8.743   4.286 -16.822 
ATOM   3724  C4   DC A 181      -8.444   4.922 -17.963 
ATOM   3725  N4   DC A 181      -7.187   5.288 -18.167 
ATOM   3726  C5   DC A 181      -9.445   5.209 -18.946 
ATOM   3727  C6   DC A 181     -10.711   4.805 -18.670 
ATOM   3728  P    DA A 182     -16.371   4.267 -15.790 
ATOM   3729  OP1  DA A 182     -17.520   3.379 -16.074 
ATOM   3730  OP2  DA A 182     -16.449   5.632 -16.355 
ATOM   3731  O5'  DA A 182     -16.135   4.353 -14.210 
ATOM   3732  C5'  DA A 182     -15.326   3.349 -13.569 
ATOM   3733  C4'  DA A 182     -14.380   4.000 -12.578 
ATOM   3734  O4'  DA A 182     -13.124   4.407 -13.193 
ATOM   3735  C3'  DA A 182     -14.893   5.275 -11.909 
ATOM   3736  O3'  DA A 182     -14.443   5.299 -10.559 
ATOM   3737  C2'  DA A 182     -14.212   6.412 -12.669 
ATOM   3738  C1'  DA A 182     -12.847   5.743 -12.803 
ATOM   3739  N9   DA A 182     -11.977   6.358 -13.843 
ATOM   3740  C8   DA A 182     -12.343   6.914 -15.035 
ATOM   3741  N7   DA A 182     -11.348   7.371 -15.730 
ATOM   3742  C5   DA A 182     -10.238   7.099 -14.941 
ATOM   3743  C6   DA A 182      -8.866   7.340 -15.121 
ATOM   3744  N6   DA A 182      -8.356   7.939 -16.208 
ATOM   3745  N1   DA A 182      -8.033   6.942 -14.142 
ATOM   3746  C2   DA A 182      -8.545   6.347 -13.065 
ATOM   3747  N3   DA A 182      -9.801   6.071 -12.788 
ATOM   3748  C4   DA A 182     -10.613   6.479 -13.784 
ATOM   3749  P    DG A 183     -15.433   5.835  -9.421 
ATOM   3750  OP1  DG A 183     -16.332   4.741  -8.990 
ATOM   3751  OP2  DG A 183     -16.096   7.075  -9.883 
ATOM   3752  O5'  DG A 183     -14.405   6.181  -8.246 
ATOM   3753  C5'  DG A 183     -13.184   5.424  -8.140 
ATOM   3754  C4'  DG A 183     -12.019   6.354  -7.865 
ATOM   3755  O4'  DG A 183     -11.419   6.868  -9.088 
ATOM   3756  C3'  DG A 183     -12.346   7.610  -7.059 
ATOM   3757  O3'  DG A 183     -11.256   7.899  -6.193 
ATOM   3758  C2'  DG A 183     -12.447   8.724  -8.101 
ATOM   3759  C1'  DG A 183     -11.268   8.273  -8.956 
ATOM   3760  N9   DG A 183     -11.255   8.868 -10.322 
ATOM   3761  C8   DG A 183     -12.315   9.191 -11.140 
ATOM   3762  N7   DG A 183     -11.962   9.705 -12.293 
ATOM   3763  C5   DG A 183     -10.569   9.724 -12.234 
ATOM   3764  C6   DG A 183      -9.620  10.171 -13.190 
ATOM   3765  O6   DG A 183      -9.816  10.649 -14.304 
ATOM   3766  N1   DG A 183      -8.308  10.010 -12.723 
ATOM   3767  C2   DG A 183      -7.960   9.485 -11.494 
ATOM   3768  N2   DG A 183      -6.651   9.414 -11.236 
ATOM   3769  N3   DG A 183      -8.850   9.066 -10.598 
ATOM   3770  C4   DG A 183     -10.128   9.215 -11.035 
ATOM   3771  P    DA A 184     -11.559   8.423  -4.711 
ATOM   3772  OP1  DA A 184     -11.821   7.269  -3.822 
ATOM   3773  OP2  DA A 184     -12.613   9.460  -4.757 
ATOM   3774  O5'  DA A 184     -10.160   9.095  -4.322 
ATOM   3775  C5'  DA A 184      -8.949   8.569  -4.895 
ATOM   3776  C4'  DA A 184      -8.052   9.706  -5.344 
ATOM   3777  O4'  DA A 184      -8.336  10.132  -6.708 
ATOM   3778  C3'  DA A 184      -8.150  10.994  -4.527 
ATOM   3779  O3'  DA A 184      -6.856  11.576  -4.427 
ATOM   3780  C2'  DA A 184      -9.036  11.917  -5.365 
ATOM   3781  C1'  DA A 184      -8.442  11.547  -6.721 
ATOM   3782  N9   DA A 184      -9.299  11.936  -7.876 
ATOM   3783  C8   DA A 184     -10.663  11.956  -7.951 
ATOM   3784  N7   DA A 184     -11.118  12.346  -9.101 
ATOM   3785  C5   DA A 184      -9.975  12.604  -9.845 
ATOM   3786  C6   DA A 184      -9.782  13.052 -11.161 
ATOM   3787  N6   DA A 184     -10.787  13.334 -12.002 
ATOM   3788  N1   DA A 184      -8.513  13.203 -11.585 
ATOM   3789  C2   DA A 184      -7.518  12.921 -10.745 
ATOM   3790  N3   DA A 184      -7.575  12.498  -9.502 
ATOM   3791  C4   DA A 184      -8.856  12.356  -9.102 
ATOM   3792  P    DA A 185      -6.413  12.249  -3.045 
ATOM   3793  OP1  DA A 185      -5.898  11.205  -2.128 
ATOM   3794  OP2  DA A 185      -7.517  13.083  -2.522 
ATOM   3795  O5'  DA A 185      -5.209  13.188  -3.522 
ATOM   3796  C5'  DA A 185      -4.423  12.790  -4.661 
ATOM   3797  C4'  DA A 185      -4.180  13.982  -5.565 
ATOM   3798  O4'  DA A 185      -5.240  14.159  -6.547 
ATOM   3799  C3'  DA A 185      -4.093  15.339  -4.867 
ATOM   3800  O3'  DA A 185      -3.112  16.133  -5.525 
ATOM   3801  C2'  DA A 185      -5.464  15.978  -5.092 
ATOM   3802  C1'  DA A 185      -5.637  15.521  -6.538 
ATOM   3803  N9   DA A 185      -7.041  15.597  -7.026 
ATOM   3804  C8   DA A 185      -8.196  15.384  -6.327 
ATOM   3805  N7   DA A 185      -9.272  15.528  -7.036 
ATOM   3806  C5   DA A 185      -8.800  15.860  -8.298 
ATOM   3807  C6   DA A 185      -9.453  16.142  -9.510 
ATOM   3808  N6   DA A 185     -10.786  16.134  -9.652 
ATOM   3809  N1   DA A 185      -8.683  16.435 -10.573 
ATOM   3810  C2   DA A 185      -7.359  16.441 -10.427 
ATOM   3811  N3   DA A 185      -6.641  16.195  -9.352 
ATOM   3812  C4   DA A 185      -7.436  15.906  -8.302 
ATOM   3813  P    DC A 186      -2.146  17.058  -4.645 
ATOM   3814  OP1  DC A 186      -1.009  16.253  -4.145 
ATOM   3815  OP2  DC A 186      -2.940  17.768  -3.617 
ATOM   3816  O5'  DC A 186      -1.627  18.104  -5.740 
ATOM   3817  C5'  DC A 186      -1.519  17.681  -7.111 
ATOM   3818  C4'  DC A 186      -2.067  18.756  -8.030 
ATOM   3819  O4'  DC A 186      -3.499  18.617  -8.256 
ATOM   3820  C3'  DC A 186      -1.910  20.195  -7.537 
ATOM   3821  O3'  DC A 186      -1.638  21.036  -8.652 
ATOM   3822  C2'  DC A 186      -3.283  20.563  -6.974 
ATOM   3823  C1'  DC A 186      -4.109  19.884  -8.063 
ATOM   3824  N1   DC A 186      -5.532  19.660  -7.684 
ATOM   3825  C2   DC A 186      -6.493  19.759  -8.687 
ATOM   3826  O2   DC A 186      -6.129  20.024  -9.837 
ATOM   3827  N3   DC A 186      -7.797  19.559  -8.361 
ATOM   3828  C4   DC A 186      -8.149  19.273  -7.101 
ATOM   3829  N4   DC A 186      -9.433  19.087  -6.835 
ATOM   3830  C5   DC A 186      -7.176  19.168  -6.056 
ATOM   3831  C6   DC A 186      -5.879  19.371  -6.401 
ATOM   3832  P    DA A 187      -0.576  22.221  -8.488 
ATOM   3833  OP1  DA A 187       0.793  21.692  -8.688 
ATOM   3834  OP2  DA A 187      -0.816  22.931  -7.212 
ATOM   3835  O5'  DA A 187      -0.970  23.171  -9.713 
ATOM   3836  C5'  DA A 187      -1.535  22.581 -10.899 
ATOM   3837  C4'  DA A 187      -2.706  23.412 -11.383 
ATOM   3838  O4'  DA A 187      -3.963  23.010 -10.766 
ATOM   3839  C3'  DA A 187      -2.621  24.912 -11.102 
ATOM   3840  O3'  DA A 187      -3.183  25.619 -12.200 
ATOM   3841  C2'  DA A 187      -3.511  25.128  -9.878 
ATOM   3842  C1'  DA A 187      -4.626  24.176 -10.301 
ATOM   3843  N9   DA A 187      -5.530  23.780  -9.185 
ATOM   3844  C8   DA A 187      -5.218  23.581  -7.870 
ATOM   3845  N7   DA A 187      -6.232  23.240  -7.136 
ATOM   3846  C5   DA A 187      -7.295  23.209  -8.029 
ATOM   3847  C6   DA A 187      -8.658  22.912  -7.866 
ATOM   3848  N6   DA A 187      -9.208  22.574  -6.692 
ATOM   3849  N1   DA A 187      -9.440  22.977  -8.961 
ATOM   3850  C2   DA A 187      -8.888  23.313 -10.126 
ATOM   3851  N3   DA A 187      -7.636  23.610 -10.396 
ATOM   3852  C4   DA A 187      -6.875  23.539  -9.285 
ATOM   3853  P    DG A 188      -2.484  26.973 -12.692 
ATOM   3854  OP1  DG A 188      -1.368  26.650 -13.609 
ATOM   3855  OP2  DG A 188      -2.141  27.808 -11.520 
ATOM   3856  O5'  DG A 188      -3.672  27.662 -13.513 
ATOM   3857  C5'  DG A 188      -4.648  26.826 -14.165 
ATOM   3858  C4'  DG A 188      -6.041  27.377 -13.932 
ATOM   3859  O4'  DG A 188      -6.642  26.868 -12.707 
ATOM   3860  C3'  DG A 188      -6.140  28.896 -13.788 
ATOM   3861  O3'  DG A 188      -7.344  29.339 -14.403 
ATOM   3862  C2'  DG A 188      -6.247  29.135 -12.282 
ATOM   3863  C1'  DG A 188      -7.178  27.965 -11.982 
ATOM   3864  N9   DG A 188      -7.224  27.589 -10.542 
ATOM   3865  C8   DG A 188      -6.219  27.627  -9.599 
ATOM   3866  N7   DG A 188      -6.590  27.226  -8.407 
ATOM   3867  C5   DG A 188      -7.936  26.900  -8.572 
ATOM   3868  C6   DG A 188      -8.877  26.406  -7.632 
ATOM   3869  O6   DG A 188      -8.716  26.151  -6.442 
ATOM   3870  N1   DG A 188     -10.135  26.212  -8.221 
ATOM   3871  C2   DG A 188     -10.441  26.461  -9.544 
ATOM   3872  N2   DG A 188     -11.700  26.210  -9.913 
ATOM   3873  N3   DG A 188      -9.556  26.923 -10.426 
ATOM   3874  C4   DG A 188      -8.332  27.118  -9.870 
ATOM   3875  P    DA A 189      -7.331  30.704 -15.238 
ATOM   3876  OP1  DA A 189      -6.851  30.441 -16.613 
ATOM   3877  OP2  DA A 189      -6.596  31.742 -14.481 
ATOM   3878  O5'  DA A 189      -8.889  31.067 -15.273 
ATOM   3879  C5'  DA A 189      -9.855  30.000 -15.244 
ATOM   3880  C4'  DA A 189     -10.980  30.344 -14.288 
ATOM   3881  O4'  DA A 189     -10.697  29.924 -12.923 
ATOM   3882  C3'  DA A 189     -11.308  31.831 -14.155 
ATOM   3883  O3'  DA A 189     -12.714  31.981 -14.004 
ATOM   3884  C2'  DA A 189     -10.631  32.262 -12.854 
ATOM   3885  C1'  DA A 189     -10.975  31.010 -12.053 
ATOM   3886  N9   DA A 189     -10.152  30.840 -10.823 
ATOM   3887  C8   DA A 189      -8.844  31.177 -10.625 
ATOM   3888  N7   DA A 189      -8.405  30.904  -9.435 
ATOM   3889  C5   DA A 189      -9.503  30.343  -8.796 
ATOM   3890  C6   DA A 189      -9.687  29.838  -7.498 
ATOM   3891  N6   DA A 189      -8.721  29.816  -6.569 
ATOM   3892  N1   DA A 189     -10.905  29.354  -7.189 
ATOM   3893  C2   DA A 189     -11.860  29.378  -8.117 
ATOM   3894  N3   DA A 189     -11.806  29.822  -9.354 
ATOM   3895  C4   DA A 189     -10.577  30.300  -9.638 
ATOM   3896  P    DG A 190     -13.449  33.198 -14.740 
ATOM   3897  OP1  DG A 190     -13.746  32.823 -16.140 
ATOM   3898  OP2  DG A 190     -12.665  34.438 -14.552 
ATOM   3899  O5'  DG A 190     -14.812  33.293 -13.907 
ATOM   3900  C5'  DG A 190     -15.354  32.098 -13.314 
ATOM   3901  C4'  DG A 190     -15.825  32.387 -11.903 
ATOM   3902  O4'  DG A 190     -14.765  32.216 -10.918 
ATOM   3903  C3'  DG A 190     -16.338  33.804 -11.650 
ATOM   3904  O3'  DG A 190     -17.431  33.743 -10.742 
ATOM   3905  C2'  DG A 190     -15.175  34.520 -10.962 
ATOM   3906  C1'  DG A 190     -14.753  33.355 -10.072 
ATOM   3907  N9   DG A 190     -13.381  33.498  -9.508 
ATOM   3908  C8   DG A 190     -12.262  34.070 -10.074 
ATOM   3909  N7   DG A 190     -11.199  34.035  -9.307 
ATOM   3910  C5   DG A 190     -11.646  33.395  -8.151 
ATOM   3911  C6   DG A 190     -10.947  33.068  -6.960 
ATOM   3912  O6   DG A 190      -9.772  33.278  -6.675 
ATOM   3913  N1   DG A 190     -11.782  32.421  -6.039 
ATOM   3914  C2   DG A 190     -13.116  32.128  -6.242 
ATOM   3915  N2   DG A 190     -13.739  31.505  -5.238 
ATOM   3916  N3   DG A 190     -13.771  32.435  -7.360 
ATOM   3917  C4   DG A 190     -12.976  33.064  -8.264 
ATOM   3918  P    DT A 191     -18.688  34.707 -10.975 
ATOM   3919  OP1  DT A 191     -19.608  34.094 -11.959 
ATOM   3920  OP2  DT A 191     -18.214  36.072 -11.292 
ATOM   3921  O5'  DT A 191     -19.366  34.697  -9.525 
ATOM   3922  C5'  DT A 191     -19.229  33.526  -8.699 
ATOM   3923  C4'  DT A 191     -18.909  33.932  -7.274 
ATOM   3924  O4'  DT A 191     -17.478  34.077  -7.046 
ATOM   3925  C3'  DT A 191     -19.492  35.268  -6.816 
ATOM   3926  O3'  DT A 191     -19.878  35.159  -5.451 
ATOM   3927  C2'  DT A 191     -18.328  36.254  -6.914 
ATOM   3928  C1'  DT A 191     -17.254  35.311  -6.381 
ATOM   3929  N1   DT A 191     -15.864  35.754  -6.685 
ATOM   3930  C2   DT A 191     -14.901  35.482  -5.745 
ATOM   3931  O2   DT A 191     -15.140  34.905  -4.698 
ATOM   3932  N3   DT A 191     -13.625  35.908  -6.060 
ATOM   3933  C4   DT A 191     -13.244  36.567  -7.211 
ATOM   3934  O4   DT A 191     -12.069  36.899  -7.382 
ATOM   3935  C5   DT A 191     -14.324  36.808  -8.138 
ATOM   3936  C7   DT A 191     -13.996  37.521  -9.417 
ATOM   3937  C6   DT A 191     -15.574  36.405  -7.856 
ATOM   3938  P    DG A 192     -21.231  35.863  -4.967 
ATOM   3939  OP1  DG A 192     -22.381  34.975  -5.252 
ATOM   3940  OP2  DG A 192     -21.310  37.228  -5.532 
ATOM   3941  O5'  DG A 192     -20.996  35.949  -3.387 
ATOM   3942  C5'  DG A 192     -20.186  34.945  -2.746 
ATOM   3943  C4'  DG A 192     -19.241  35.596  -1.755 
ATOM   3944  O4'  DG A 192     -17.985  36.003  -2.371 
ATOM   3945  C3'  DG A 192     -19.754  36.871  -1.086 
ATOM   3946  O3'  DG A 192     -19.304  36.895   0.263 
ATOM   3947  C2'  DG A 192     -19.073  38.008  -1.846 
ATOM   3948  C1'  DG A 192     -17.708  37.339  -1.980 
ATOM   3949  N9   DG A 192     -16.838  37.954  -3.020 
ATOM   3950  C8   DG A 192     -17.189  38.519  -4.227 
ATOM   3951  N7   DG A 192     -16.174  38.976  -4.918 
ATOM   3952  C5   DG A 192     -15.071  38.695  -4.112 
ATOM   3953  C6   DG A 192     -13.693  38.954  -4.327 
ATOM   3954  O6   DG A 192     -13.152  39.493  -5.288 
ATOM   3955  N1   DG A 192     -12.913  38.503  -3.252 
ATOM   3956  C2   DG A 192     -13.403  37.882  -2.120 
ATOM   3957  N2   DG A 192     -12.495  37.526  -1.208 
ATOM   3958  N3   DG A 192     -14.697  37.639  -1.919 
ATOM   3959  C4   DG A 192     -15.466  38.071  -2.952 
ATOM   3960  P    DA A 193     -20.293  37.431   1.401 
ATOM   3961  OP1  DA A 193     -21.193  36.336   1.832 
ATOM   3962  OP2  DA A 193     -20.956  38.671   0.940 
ATOM   3963  O5'  DA A 193     -19.265  37.777   2.577 
ATOM   3964  C5'  DA A 193     -18.045  37.020   2.683 
ATOM   3965  C4'  DA A 193     -16.880  37.950   2.958 
ATOM   3966  O4'  DA A 193     -16.279  38.464   1.735 
ATOM   3967  C3'  DA A 193     -17.207  39.206   3.764 
ATOM   3968  O3'  DA A 193     -16.117  39.495   4.630 
ATOM   3969  C2'  DA A 193     -17.308  40.320   2.722 
ATOM   3970  C1'  DA A 193     -16.128  39.869   1.867 
ATOM   3971  N9   DA A 193     -16.116  40.464   0.501 
ATOM   3972  C8   DA A 193     -17.178  40.778  -0.297 
ATOM   3973  N7   DA A 193     -16.843  41.287  -1.441 
ATOM   3974  C5   DA A 193     -15.456  41.314  -1.401 
ATOM   3975  C6   DA A 193     -14.489  41.747  -2.325 
ATOM   3976  N6   DA A 193     -14.791  42.261  -3.526 
ATOM   3977  N1   DA A 193     -13.197  41.633  -1.967 
ATOM   3978  C2   DA A 193     -12.902  41.122  -0.772 
ATOM   3979  N3   DA A 193     -13.714  40.687   0.167 
ATOM   3980  C4   DA A 193     -15.002  40.812  -0.215 
ATOM   3981  P    DT A 194     -16.419  40.019   6.112 
ATOM   3982  OP1  DT A 194     -16.682  38.865   7.001 
ATOM   3983  OP2  DT A 194     -17.474  41.056   6.066 
ATOM   3984  O5'  DT A 194     -15.021  40.691   6.501 
ATOM   3985  C5'  DT A 194     -13.809  40.165   5.928 
ATOM   3986  C4'  DT A 194     -12.913  41.301   5.479 
ATOM   3987  O4'  DT A 194     -13.197  41.728   4.115 
ATOM   3988  C3'  DT A 194     -13.011  42.589   6.296 
ATOM   3989  O3'  DT A 194     -11.717  43.172   6.396 
ATOM   3990  C2'  DT A 194     -13.896  43.513   5.458 
ATOM   3991  C1'  DT A 194     -13.303  43.143   4.102 
ATOM   3992  N1   DT A 194     -14.160  43.532   2.947 
ATOM   3993  C2   DT A 194     -13.519  43.926   1.798 
ATOM   3994  O2   DT A 194     -12.305  43.966   1.695 
ATOM   3995  N3   DT A 194     -14.346  44.280   0.749 
ATOM   3996  C4   DT A 194     -15.726  44.271   0.756 
ATOM   3997  O4   DT A 194     -16.359  44.610  -0.247 
ATOM   3998  C5   DT A 194     -16.307  43.844   2.006 
ATOM   3999  C7   DT A 194     -17.804  43.806   2.100 
ATOM   4000  C6   DT A 194     -15.526  43.494   3.042 
ATOM   4001  P    DG A 195     -11.273  43.844   7.778 
ATOM   4002  OP1  DG A 195     -10.758  42.801   8.695 
ATOM   4003  OP2  DG A 195     -12.377  44.679   8.301 
ATOM   4004  O5'  DG A 195     -10.069  44.784   7.301 
ATOM   4005  C5'  DG A 195      -9.283  44.386   6.162 
ATOM   4006  C4'  DG A 195      -9.040  45.578   5.258 
ATOM   4007  O4'  DG A 195     -10.101  45.754   4.276 
ATOM   4008  C3'  DG A 195      -8.954  46.935   5.955 
ATOM   4009  O3'  DG A 195      -7.973  47.729   5.298 
ATOM   4010  C2'  DG A 195     -10.325  47.574   5.731 
ATOM   4011  C1'  DG A 195     -10.498  47.117   4.285 
ATOM   4012  N9   DG A 195     -11.902  47.193   3.797 
ATOM   4013  C8   DG A 195     -13.077  46.983   4.486 
ATOM   4014  N7   DG A 195     -14.157  47.130   3.758 
ATOM   4015  C5   DG A 195     -13.664  47.463   2.498 
ATOM   4016  C6   DG A 195     -14.355  47.743   1.291 
ATOM   4017  O6   DG A 195     -15.566  47.755   1.082 
ATOM   4018  N1   DG A 195     -13.466  48.035   0.246 
ATOM   4019  C2   DG A 195     -12.089  48.052   0.355 
ATOM   4020  N2   DG A 195     -11.417  48.353  -0.758 
ATOM   4021  N3   DG A 195     -11.441  47.788   1.489 
ATOM   4022  C4   DG A 195     -12.289  47.504   2.510 
ATOM   4023  P    DA A 196      -7.007  48.654   6.178 
ATOM   4024  OP1  DA A 196      -5.869  47.849   6.677 
ATOM   4025  OP2  DA A 196      -7.800  49.364   7.205 
ATOM   4026  O5'  DA A 196      -6.488  49.700   5.083 
ATOM   4027  C5'  DA A 196      -6.380  49.277   3.711 
ATOM   4028  C4'  DA A 196      -6.928  50.352   2.793 
ATOM   4029  O4'  DA A 196      -8.359  50.213   2.567 
ATOM   4030  C3'  DA A 196      -6.771  51.791   3.286 
ATOM   4031  O3'  DA A 196      -6.499  52.632   2.171 
ATOM   4032  C2'  DA A 196      -8.143  52.159   3.849 
ATOM   4033  C1'  DA A 196      -8.969  51.480   2.760 
ATOM   4034  N9   DA A 196     -10.392  51.256   3.139 
ATOM   4035  C8   DA A 196     -10.906  50.960   4.369 
ATOM   4036  N7   DA A 196     -12.195  50.824   4.380 
ATOM   4037  C5   DA A 196     -12.566  51.046   3.061 
ATOM   4038  C6   DA A 196     -13.813  51.043   2.414 
ATOM   4039  N6   DA A 196     -14.972  50.799   3.042 
ATOM   4040  N1   DA A 196     -13.826  51.304   1.093 
ATOM   4041  C2   DA A 196     -12.671  51.546   0.475 
ATOM   4042  N3   DA A 196     -11.454  51.575   0.971 
ATOM   4043  C4   DA A 196     -11.468  51.312   2.293 
ATOM   4044  P    DA A 197      -5.436  53.817   2.335 
ATOM   4045  OP1  DA A 197      -4.068  53.288   2.135 
ATOM   4046  OP2  DA A 197      -5.677  54.527   3.611 
ATOM   4047  O5'  DA A 197      -5.830  54.767   1.109 
ATOM   4048  C5'  DA A 197      -6.395  54.177  -0.077 
ATOM   4049  C4'  DA A 197      -7.567  55.008  -0.560 
ATOM   4050  O4'  DA A 197      -8.824  54.606   0.057 
ATOM   4051  C3'  DA A 197      -7.481  56.508  -0.279 
ATOM   4052  O3'  DA A 197      -8.044  57.215  -1.377 
ATOM   4053  C2'  DA A 197      -8.372  56.724   0.945 
ATOM   4054  C1'  DA A 197      -9.487  55.772   0.522 
ATOM   4055  N9   DA A 197     -10.391  55.376   1.638 
ATOM   4056  C8   DA A 197     -10.079  55.177   2.953 
ATOM   4057  N7   DA A 197     -11.093  54.836   3.686 
ATOM   4058  C5   DA A 197     -12.156  54.805   2.794 
ATOM   4059  C6   DA A 197     -13.519  54.508   2.956 
ATOM   4060  N6   DA A 197     -14.069  54.170   4.131 
ATOM   4061  N1   DA A 197     -14.300  54.573   1.862 
ATOM   4062  C2   DA A 197     -13.749  54.909   0.697 
ATOM   4063  N3   DA A 197     -12.496  55.206   0.426 
ATOM   4064  C4   DA A 197     -11.736  55.135   1.538 
ATOM   4065  P    DC A 198      -7.345  58.569  -1.869 
ATOM   4066  OP1  DC A 198      -6.228  58.246  -2.786 
ATOM   4067  OP2  DC A 198      -7.002  59.404  -0.697 
ATOM   4068  O5'  DC A 198      -8.533  59.258  -2.690 
ATOM   4069  C5'  DC A 198      -9.508  58.422  -3.342 
ATOM   4070  C4'  DC A 198     -10.901  58.973  -3.109 
ATOM   4071  O4'  DC A 198     -11.503  58.464  -1.884 
ATOM   4072  C3'  DC A 198     -11.001  60.491  -2.965 
ATOM   4073  O3'  DC A 198     -12.205  60.934  -3.580 
ATOM   4074  C2'  DC A 198     -11.108  60.731  -1.459 
ATOM   4075  C1'  DC A 198     -12.039  59.560  -1.160 
ATOM   4076  N1   DC A 198     -12.084  59.185   0.281 
ATOM   4077  C2   DC A 198     -13.295  58.726   0.794 
ATOM   4078  O2   DC A 198     -14.272  58.649   0.040 
ATOM   4079  N3   DC A 198     -13.358  58.379   2.105 
ATOM   4080  C4   DC A 198     -12.276  58.477   2.890 
ATOM   4081  N4   DC A 198     -12.389  58.126   4.162 
ATOM   4082  C5   DC A 198     -11.022  58.947   2.381 
ATOM   4083  C6   DC A 198     -10.980  59.289   1.069 
ATOM   4084  P    DA A 199     -12.192  62.300  -4.415 
ATOM   4085  OP1  DA A 199     -11.711  62.037  -5.790 
ATOM   4086  OP2  DA A 199     -11.457  63.338  -3.658 
ATOM   4087  O5'  DA A 199     -13.750  62.663  -4.450 
ATOM   4088  C5'  DA A 199     -14.716  61.596  -4.421 
ATOM   4089  C4'  DA A 199     -15.841  61.940  -3.465 
ATOM   4090  O4'  DA A 199     -15.557  61.520  -2.101 
ATOM   4091  C3'  DA A 199     -16.168  63.427  -3.332 
ATOM   4092  O3'  DA A 199     -17.575  63.577  -3.181 
ATOM   4093  C2'  DA A 199     -15.492  63.858  -2.031 
ATOM   4094  C1'  DA A 199     -15.835  62.606  -1.230 
ATOM   4095  N9   DA A 199     -15.013  62.436  -0.001 
ATOM   4096  C8   DA A 199     -13.705  62.773   0.198 
ATOM   4097  N7   DA A 199     -13.266  62.500   1.388 
ATOM   4098  C5   DA A 199     -14.363  61.939   2.027 
ATOM   4099  C6   DA A 199     -14.548  61.434   3.325 
ATOM   4100  N6   DA A 199     -13.582  61.412   4.254 
ATOM   4101  N1   DA A 199     -15.766  60.950   3.634 
ATOM   4102  C2   DA A 199     -16.721  60.974   2.706 
ATOM   4103  N3   DA A 199     -16.666  61.418   1.469 
ATOM   4104  C4   DA A 199     -15.438  61.896   1.185 
ATOM   4105  P    DA A 200     -18.310  64.794  -3.917 
ATOM   4106  OP1  DA A 200     -18.607  64.419  -5.318 
ATOM   4107  OP2  DA A 200     -17.525  66.033  -3.729 
ATOM   4108  O5'  DA A 200     -19.673  64.889  -3.084 
ATOM   4109  C5'  DA A 200     -20.215  63.694  -2.492 
ATOM   4110  C4'  DA A 200     -20.685  63.983  -1.080 
ATOM   4111  O4'  DA A 200     -19.626  63.812  -0.096 
ATOM   4112  C3'  DA A 200     -21.199  65.400  -0.827 
ATOM   4113  O3'  DA A 200     -22.292  65.339   0.081 
ATOM   4114  C2'  DA A 200     -20.036  66.116  -0.139 
ATOM   4115  C1'  DA A 200     -19.613  64.951   0.751 
ATOM   4116  N9   DA A 200     -18.242  65.094   1.315 
ATOM   4117  C8   DA A 200     -17.144  65.664   0.738 
ATOM   4118  N7   DA A 200     -16.085  65.637   1.487 
ATOM   4119  C5   DA A 200     -16.509  65.002   2.645 
ATOM   4120  C6   DA A 200     -15.849  64.663   3.837 
ATOM   4121  N6   DA A 200     -14.556  64.931   4.069 
ATOM   4122  N1   DA A 200     -16.568  64.037   4.788 
ATOM   4123  C2   DA A 200     -17.852  63.772   4.552 
ATOM   4124  N3   DA A 200     -18.572  64.039   3.485 
ATOM   4125  C4   DA A 200     -17.830  64.666   2.549 
ATOM   4126  P    DC A 201     -23.548  66.303  -0.152 
ATOM   4127  OP1  DC A 201     -24.468  65.690  -1.136 
ATOM   4128  OP2  DC A 201     -23.074  67.668  -0.469 
ATOM   4129  O5'  DC A 201     -24.227  66.293   1.297 
ATOM   4130  C5'  DC A 201     -24.090  65.122   2.124 
ATOM   4131  C4'  DC A 201     -23.770  65.528   3.549 
ATOM   4132  O4'  DC A 201     -22.339  65.673   3.777 
ATOM   4133  C3'  DC A 201     -24.353  66.864   4.007 
ATOM   4134  O3'  DC A 201     -24.738  66.755   5.372 
ATOM   4135  C2'  DC A 201     -23.189  67.849   3.908 
ATOM   4136  C1'  DC A 201     -22.114  66.907   4.441 
ATOM   4137  N1   DC A 201     -20.725  67.350   4.138 
ATOM   4138  C2   DC A 201     -19.737  67.082   5.081 
ATOM   4139  O2   DC A 201     -20.050  66.492   6.122 
ATOM   4140  N3   DC A 201     -18.464  67.478   4.823 
ATOM   4141  C4   DC A 201     -18.165  68.114   3.683 
ATOM   4142  N4   DC A 201     -16.909  68.480   3.479 
ATOM   4143  C5   DC A 201     -19.166  68.401   2.700 
ATOM   4144  C6   DC A 201     -20.432  67.997   2.976 
ATOM   4145  P    DT A 202     -26.092  67.459   5.856 
ATOM   4146  OP1  DT A 202     -27.241  66.571   5.571 
ATOM   4147  OP2  DT A 202     -26.170  68.824   5.291 
ATOM   4148  O5'  DT A 202     -25.856  67.545   7.436 
ATOM   4149  C5'  DT A 202     -25.047  66.541   8.077 
ATOM   4150  C4'  DT A 202     -24.102  67.192   9.067 
ATOM   4151  O4'  DT A 202     -22.846  67.599   8.452 
ATOM   4152  C3'  DT A 202     -24.614  68.467   9.737 
ATOM   4153  O3'  DT A 202     -24.165  68.491  11.086 
ATOM   4154  C2'  DT A 202     -23.933  69.604   8.977 
ATOM   4155  C1'  DT A 202     -22.569  68.935   8.843 
ATOM   4156  N1   DT A 202     -21.698  69.550   7.803 
ATOM   4157  C2   DT A 202     -20.347  69.574   8.052 
ATOM   4158  O2   DT A 202     -19.852  69.120   9.069 
ATOM   4159  N3   DT A 202     -19.573  70.153   7.065 
ATOM   4160  C4   DT A 202     -20.027  70.695   5.880 
ATOM   4161  O4   DT A 202     -19.236  71.187   5.072 
ATOM   4162  C5   DT A 202     -21.459  70.623   5.710 
ATOM   4163  C7   DT A 202     -22.036  71.191   4.446 
ATOM   4164  C6   DT A 202     -22.236  70.066   6.652 
ATOM   4165  P    DT A 203     -25.154  69.027  12.224 
ATOM   4166  OP1  DT A 203     -26.053  67.932  12.655 
ATOM   4167  OP2  DT A 203     -25.817  70.267  11.762 
ATOM   4168  O5'  DT A 203     -24.126  69.373  13.400 
ATOM   4169  C5'  DT A 203     -22.905  68.616  13.506 
ATOM   4170  C4'  DT A 203     -21.740  69.546  13.780 
ATOM   4171  O4'  DT A 203     -21.140  70.060  12.558 
ATOM   4172  C3'  DT A 203     -22.068  70.802  14.587 
ATOM   4173  O3'  DT A 203     -20.977  71.091  15.453 
ATOM   4174  C2'  DT A 203     -22.169  71.916  13.545 
ATOM   4175  C1'  DT A 203     -20.989  71.465  12.690 
ATOM   4176  N1   DT A 203     -20.977  72.060  11.324 
ATOM   4177  C2   DT A 203     -19.749  72.339  10.774 
ATOM   4178  O2   DT A 203     -18.698  72.121  11.353 
ATOM   4179  N3   DT A 203     -19.777  72.890   9.508 
ATOM   4180  C4   DT A 203     -20.904  73.177   8.765 
ATOM   4181  O4   DT A 203     -20.804  73.671   7.640 
ATOM   4182  C5   DT A 203     -22.145  72.849   9.427 
ATOM   4183  C7   DT A 203     -23.420  73.131   8.687 
ATOM   4184  C6   DT A 203     -22.147  72.313  10.658 
ATOM   4185  P    DC A 204     -21.280  71.614  16.935 
ATOM   4186  OP1  DC A 204     -21.543  70.461  17.824 
ATOM   4187  OP2  DC A 204     -22.334  72.652  16.889 
ATOM   4188  O5'  DC A 204     -19.881  72.287  17.324 
ATOM   4189  C5'  DC A 204     -18.670  71.761  16.751 
ATOM   4190  C4'  DC A 204     -17.774  72.897  16.302 
ATOM   4191  O4'  DC A 204     -18.057  73.324  14.938 
ATOM   4192  C3'  DC A 204     -17.872  74.185  17.119 
ATOM   4193  O3'  DC A 204     -16.578  74.768  17.218 
ATOM   4194  C2'  DC A 204     -18.757  75.109  16.281 
ATOM   4195  C1'  DC A 204     -18.163  74.739  14.925 
ATOM   4196  N1   DC A 204     -19.020  75.128  13.770 
ATOM   4197  C2   DC A 204     -18.386  75.530  12.597 
ATOM   4198  O2   DC A 204     -17.151  75.547  12.564 
ATOM   4199  N3   DC A 204     -19.150  75.889  11.534 
ATOM   4200  C4   DC A 204     -20.486  75.857  11.611 
ATOM   4201  N4   DC A 204     -21.187  76.216  10.546 
ATOM   4202  C5   DC A 204     -21.158  75.447  12.808 
ATOM   4203  C6   DC A 204     -20.377  75.092  13.860 
ATOM   4204  P    DA A 205     -16.134  75.440  18.601 
ATOM   4205  OP1  DA A 205     -15.619  74.397  19.517 
ATOM   4206  OP2  DA A 205     -17.238  76.275  19.124 
ATOM   4207  O5'  DA A 205     -14.930  76.380  18.124 
ATOM   4208  C5'  DA A 205     -14.144  75.982  16.985 
ATOM   4209  C4'  DA A 205     -13.901  77.174  16.081 
ATOM   4210  O4'  DA A 205     -14.962  77.350  15.098 
ATOM   4211  C3'  DA A 205     -13.815  78.531  16.778 
ATOM   4212  O3'  DA A 205     -12.834  79.325  16.121 
ATOM   4213  C2'  DA A 205     -15.185  79.170  16.554 
ATOM   4214  C1'  DA A 205     -15.358  78.713  15.108 
ATOM   4215  N9   DA A 205     -16.763  78.789  14.620 
ATOM   4216  C8   DA A 205     -17.917  78.576  15.319 
ATOM   4217  N7   DA A 205     -18.993  78.720  14.610 
ATOM   4218  C5   DA A 205     -18.521  79.052  13.348 
ATOM   4219  C6   DA A 205     -19.174  79.334  12.136 
ATOM   4220  N6   DA A 205     -20.507  79.326  11.994 
ATOM   4221  N1   DA A 205     -18.404  79.627  11.072 
ATOM   4222  C2   DA A 205     -17.081  79.633  11.219 
ATOM   4223  N3   DA A 205     -16.363  79.387  12.294 
ATOM   4224  C4   DA A 205     -17.157  79.097  13.344 
ATOM   4225  P    DT A 206     -11.868  80.250  17.001 
ATOM   4226  OP1  DT A 206     -10.730  79.445  17.500 
ATOM   4227  OP2  DT A 206     -12.661  80.960  18.028 
ATOM   4228  O5'  DT A 206     -11.349  81.296  15.906 
ATOM   4229  C5'  DT A 206     -11.241  80.873  14.534 
ATOM   4230  C4'  DT A 206     -11.789  81.948  13.616 
ATOM   4231  O4'  DT A 206     -13.220  81.809  13.390 
ATOM   4232  C3'  DT A 206     -11.632  83.387  14.108 
ATOM   4233  O3'  DT A 206     -11.359  84.228  12.994 
ATOM   4234  C2'  DT A 206     -13.004  83.755  14.672 
ATOM   4235  C1'  DT A 206     -13.830  83.076  13.583 
ATOM   4236  N1   DT A 206     -15.253  82.852  13.962 
ATOM   4237  C2   DT A 206     -16.189  82.952  12.961 
ATOM   4238  O2   DT A 206     -15.900  83.211  11.806 
ATOM   4239  N3   DT A 206     -17.498  82.740  13.350 
ATOM   4240  C4   DT A 206     -17.935  82.442  14.625 
ATOM   4241  O4   DT A 206     -19.134  82.272  14.853 
ATOM   4242  C5   DT A 206     -16.878  82.358  15.606 
ATOM   4243  C7   DT A 206     -17.268  82.038  17.020 
ATOM   4244  C6   DT A 206     -15.598  82.561  15.255 
ATOM   4245  P    DC A 207     -10.297  85.413  13.158 
ATOM   4246  OP1  DC A 207      -8.929  84.884  12.958 
ATOM   4247  OP2  DC A 207     -10.538  86.123  14.434 
ATOM   4248  O5'  DC A 207     -10.691  86.363  11.932 
ATOM   4249  C5'  DC A 207     -11.256  85.773  10.746 
ATOM   4250  C4'  DC A 207     -12.428  86.604  10.262 
ATOM   4251  O4'  DC A 207     -13.685  86.202  10.880 
ATOM   4252  C3'  DC A 207     -12.342  88.104  10.544 
ATOM   4253  O3'  DC A 207     -12.905  88.811   9.446 
ATOM   4254  C2'  DC A 207     -13.233  88.320  11.768 
ATOM   4255  C1'  DC A 207     -14.347  87.368  11.345 
ATOM   4256  N1   DC A 207     -15.251  86.972  12.461 
ATOM   4257  C2   DC A 207     -16.597  86.768  12.166 
ATOM   4258  O2   DC A 207     -16.982  86.923  11.001 
ATOM   4259  N3   DC A 207     -17.437  86.408  13.169 
ATOM   4260  C4   DC A 207     -16.981  86.250  14.418 
ATOM   4261  N4   DC A 207     -17.840  85.897  15.362 
ATOM   4262  C5   DC A 207     -15.601  86.454  14.743 
ATOM   4263  C6   DC A 207     -14.777  86.815  13.726 
ATOM   4264  P    DA A 208     -12.205  90.165   8.954 
ATOM   4265  OP1  DA A 208     -11.089  89.842   8.037 
ATOM   4266  OP2  DA A 208     -11.863  90.999  10.126 
ATOM   4267  O5'  DA A 208     -13.394  90.854   8.133 
ATOM   4268  C5'  DA A 208     -14.369  90.018   7.481 
ATOM   4269  C4'  DA A 208     -15.762  90.569   7.713 
ATOM   4270  O4'  DA A 208     -16.364  90.060   8.939 
ATOM   4271  C3'  DA A 208     -15.861  92.087   7.858 
ATOM   4272  O3'  DA A 208     -17.065  92.530   7.243 
ATOM   4273  C2'  DA A 208     -15.968  92.327   9.364 
ATOM   4274  C1'  DA A 208     -16.900  91.156   9.663 
ATOM   4275  N9   DA A 208     -16.945  90.781  11.104 
ATOM   4276  C8   DA A 208     -15.938  90.825  12.024 
ATOM   4277  N7   DA A 208     -16.291  90.431  13.209 
ATOM   4278  C5   DA A 208     -17.632  90.101  13.065 
ATOM   4279  C6   DA A 208     -18.589  89.612  13.969 
ATOM   4280  N6   DA A 208     -18.328  89.359  15.259 
ATOM   4281  N1   DA A 208     -19.831  89.392  13.497 
ATOM   4282  C2   DA A 208     -20.085  89.645  12.214 
ATOM   4283  N3   DA A 208     -19.277  90.100  11.282 
ATOM   4284  C4   DA A 208     -18.042  90.312  11.780 
ATOM   4285  P    DA A 209     -17.053  93.896   6.407 
ATOM   4286  OP1  DA A 209     -16.572  93.633   5.033 
ATOM   4287  OP2  DA A 209     -16.318  94.933   7.165 
ATOM   4288  O5'  DA A 209     -18.610  94.259   6.373 
ATOM   4289  C5'  DA A 209     -19.576  93.192   6.402 
ATOM   4290  C4'  DA A 209     -20.701  93.536   7.358 
ATOM   4291  O4'  DA A 209     -20.418  93.115   8.722 
ATOM   4292  C3'  DA A 209     -21.029  95.023   7.491 
ATOM   4293  O3'  DA A 209     -22.436  95.173   7.642 
ATOM   4294  C2'  DA A 209     -20.353  95.454   8.792 
ATOM   4295  C1'  DA A 209     -20.696  94.202   9.593 
ATOM   4296  N9   DA A 209     -19.874  94.032  10.822 
ATOM   4297  C8   DA A 209     -18.565  94.369  11.021 
ATOM   4298  N7   DA A 209     -18.127  94.095  12.210 
ATOM   4299  C5   DA A 209     -19.224  93.535  12.850 
ATOM   4300  C6   DA A 209     -19.408  93.030  14.148 
ATOM   4301  N6   DA A 209     -18.443  93.008  15.077 
ATOM   4302  N1   DA A 209     -20.626  92.546  14.457 
ATOM   4303  C2   DA A 209     -21.581  92.570  13.529 
ATOM   4304  N3   DA A 209     -21.527  93.014  12.292 
ATOM   4305  C4   DA A 209     -20.298  93.492  12.008 
ATOM   4306  P    DG A 210     -23.171  96.390   6.906 
ATOM   4307  OP1  DG A 210     -23.467  96.015   5.505 
ATOM   4308  OP2  DG A 210     -22.386  97.629   7.094 
ATOM   4309  O5'  DG A 210     -24.534  96.485   7.739 
ATOM   4310  C5'  DG A 210     -25.076  95.290   8.331 
ATOM   4311  C4'  DG A 210     -25.546  95.579   9.743 
ATOM   4312  O4'  DG A 210     -24.486  95.408  10.727 
ATOM   4313  C3'  DG A 210     -26.059  96.996   9.996 
ATOM   4314  O3'  DG A 210     -27.152  96.935  10.903 
ATOM   4315  C2'  DG A 210     -24.897  97.712  10.684 
ATOM   4316  C1'  DG A 210     -24.474  96.547  11.574 
ATOM   4317  N9   DG A 210     -23.102  96.690  12.137 
ATOM   4318  C8   DG A 210     -21.984  97.262  11.572 
ATOM   4319  N7   DG A 210     -20.921  97.227  12.339 
ATOM   4320  C5   DG A 210     -21.367  96.587  13.494 
ATOM   4321  C6   DG A 210     -20.669  96.260  14.686 
ATOM   4322  O6   DG A 210     -19.493  96.470  14.971 
ATOM   4323  N1   DG A 210     -21.504  95.613  15.607 
ATOM   4324  C2   DG A 210     -22.838  95.320  15.404 
ATOM   4325  N2   DG A 210     -23.461  94.697  16.407 
ATOM   4326  N3   DG A 210     -23.493  95.627  14.286 
ATOM   4327  C4   DG A 210     -22.697  96.256  13.381 
ATOM   4328  P    DA A 211     -28.409  97.899  10.670 
ATOM   4329  OP1  DA A 211     -29.329  97.286   9.686 
ATOM   4330  OP2  DA A 211     -27.935  99.264  10.354 
ATOM   4331  O5'  DA A 211     -29.087  97.889  12.120 
ATOM   4332  C5'  DA A 211     -28.951  96.718  12.947 
ATOM   4333  C4'  DA A 211     -28.630  97.124  14.372 
ATOM   4334  O4'  DA A 211     -27.199  97.269  14.599 
ATOM   4335  C3'  DA A 211     -29.214  98.460  14.830 
ATOM   4336  O3'  DA A 211     -29.599  98.351  16.195 
ATOM   4337  C2'  DA A 211     -28.050  99.445  14.731 
ATOM   4338  C1'  DA A 211     -26.975  98.503  15.264 
ATOM   4339  N9   DA A 211     -25.586  98.946  14.961 
ATOM   4340  C8   DA A 211     -25.127  99.600  13.853 
ATOM   4341  N7   DA A 211     -23.855  99.852  13.882 
ATOM   4342  C5   DA A 211     -23.437  99.327  15.097 
ATOM   4343  C6   DA A 211     -22.182  99.273  15.724 
ATOM   4344  N6   DA A 211     -21.063  99.778  15.185 
ATOM   4345  N1   DA A 211     -22.118  98.680  16.930 
ATOM   4346  C2   DA A 211     -23.232  98.179  17.461 
ATOM   4347  N3   DA A 211     -24.453  98.171  16.972 
ATOM   4348  C4   DA A 211     -24.490  98.771  15.765 
ATOM   4349  P    DA A 212     -30.953  99.055  16.679 
ATOM   4350  OP1  DA A 212     -32.102  98.167  16.394 
ATOM   4351  OP2  DA A 212     -31.031 100.420  16.114 
ATOM   4352  O5'  DA A 212     -30.717  99.141  18.258 
ATOM   4353  C5'  DA A 212     -29.908  98.137  18.899 
ATOM   4354  C4'  DA A 212     -28.962  98.788  19.890 
ATOM   4355  O4'  DA A 212     -27.707  99.195  19.275 
ATOM   4356  C3'  DA A 212     -29.475 100.063  20.560 
ATOM   4357  O3'  DA A 212     -29.025 100.087  21.909 
ATOM   4358  C2'  DA A 212     -28.794 101.200  19.800 
ATOM   4359  C1'  DA A 212     -27.429 100.531  19.666 
ATOM   4360  N9   DA A 212     -26.559 101.146  18.625 
ATOM   4361  C8   DA A 212     -26.925 101.702  17.434 
ATOM   4362  N7   DA A 212     -25.930 102.159  16.739 
ATOM   4363  C5   DA A 212     -24.820 101.887  17.527 
ATOM   4364  C6   DA A 212     -23.448 102.127  17.347 
ATOM   4365  N6   DA A 212     -22.938 102.727  16.261 
ATOM   4366  N1   DA A 212     -22.615 101.730  18.327 
ATOM   4367  C2   DA A 212     -23.128 101.135  19.403 
ATOM   4368  N3   DA A 212     -24.383 100.859  19.680 
ATOM   4369  C4   DA A 212     -25.195 101.267  18.685 
ATOM   4370  P    DA A 213     -30.015 100.623  23.047 
ATOM   4371  OP1  DA A 213     -30.914  99.528  23.478 
ATOM   4372  OP2  DA A 213     -30.678 101.863  22.585 
ATOM   4373  O5'  DA A 213     -28.987 100.969  24.222 
ATOM   4374  C5'  DA A 213     -27.766 100.212  24.328 
ATOM   4375  C4'  DA A 213     -26.601 101.142  24.603 
ATOM   4376  O4'  DA A 213     -26.001 101.656  23.381 
ATOM   4377  C3'  DA A 213     -26.928 102.398  25.410 
ATOM   4378  O3'  DA A 213     -25.838 102.687  26.276 
ATOM   4379  C2'  DA A 213     -27.029 103.512  24.368 
ATOM   4380  C1'  DA A 213     -25.850 103.061  23.513 
ATOM   4381  N9   DA A 213     -25.837 103.656  22.147 
ATOM   4382  C8   DA A 213     -26.900 103.970  21.349 
ATOM   4383  N7   DA A 213     -26.564 104.479  20.205 
ATOM   4384  C5   DA A 213     -25.177 104.506  20.244 
ATOM   4385  C6   DA A 213     -24.211 104.939  19.321 
ATOM   4386  N6   DA A 213     -24.513 105.453  18.120 
ATOM   4387  N1   DA A 213     -22.918 104.825  19.679 
ATOM   4388  C2   DA A 213     -22.624 104.314  20.873 
ATOM   4389  N3   DA A 213     -23.435 103.879  21.813 
ATOM   4390  C4   DA A 213     -24.723 104.004  21.430 
ATOM   4391  P    DT A 214     -26.141 103.210  27.758 
ATOM   4392  OP1  DT A 214     -26.403 102.057  28.647 
ATOM   4393  OP2  DT A 214     -27.195 104.247  27.712 
ATOM   4394  O5'  DT A 214     -24.742 103.883  28.147 
ATOM   4395  C5'  DT A 214     -23.531 103.357  27.574 
ATOM   4396  C4'  DT A 214     -22.634 104.493  27.124 
ATOM   4397  O4'  DT A 214     -22.918 104.920  25.761 
ATOM   4398  C3'  DT A 214     -22.732 105.781  27.942 
ATOM   4399  O3'  DT A 214     -21.438 106.364  28.041 
ATOM   4400  C2'  DT A 214     -23.618 106.704  27.104 
ATOM   4401  C1'  DT A 214     -23.024 106.335  25.748 
ATOM   4402  N1   DT A 214     -23.881 106.724  24.593 
ATOM   4403  C2   DT A 214     -23.241 107.118  23.444 
ATOM   4404  O2   DT A 214     -22.027 107.158  23.341 
ATOM   4405  N3   DT A 214     -24.068 107.472  22.395 
ATOM   4406  C4   DT A 214     -25.448 107.463  22.401 
ATOM   4407  O4   DT A 214     -26.081 107.802  21.399 
ATOM   4408  C5   DT A 214     -26.028 107.035  23.652 
ATOM   4409  C7   DT A 214     -27.525 106.997  23.745 
ATOM   4410  C6   DT A 214     -25.247 106.686  24.688 
ATOM   4411  P    DA A 215     -20.995 107.036  29.424 
ATOM   4412  OP1  DA A 215     -20.480 105.993  30.340 
ATOM   4413  OP2  DA A 215     -22.099 107.871  29.947 
ATOM   4414  O5'  DA A 215     -19.791 107.976  28.947 
ATOM   4415  C5'  DA A 215     -19.005 107.578  27.808 
ATOM   4416  C4'  DA A 215     -18.762 108.770  26.904 
ATOM   4417  O4'  DA A 215     -19.822 108.946  25.921 
ATOM   4418  C3'  DA A 215     -18.676 110.127  27.601 
ATOM   4419  O3'  DA A 215     -17.694 110.921  26.944 
ATOM   4420  C2'  DA A 215     -20.046 110.766  27.376 
ATOM   4421  C1'  DA A 215     -20.219 110.309  25.931 
ATOM   4422  N9   DA A 215     -21.624 110.385  25.443 
ATOM   4423  C8   DA A 215     -22.778 110.172  26.142 
ATOM   4424  N7   DA A 215     -23.854 110.316  25.432 
ATOM   4425  C5   DA A 215     -23.382 110.648  24.171 
ATOM   4426  C6   DA A 215     -24.035 110.930  22.959 
ATOM   4427  N6   DA A 215     -25.368 110.922  22.817 
ATOM   4428  N1   DA A 215     -23.265 111.223  21.895 
ATOM   4429  C2   DA A 215     -21.941 111.229  22.042 
ATOM   4430  N3   DA A 215     -21.223 110.983  23.116 
ATOM   4431  C4   DA A 215     -22.018 110.693  24.167 
ATOM   4432  P    DT A 216     -16.728 111.846  27.824 
ATOM   4433  OP1  DT A 216     -15.591 111.041  28.323 
ATOM   4434  OP2  DT A 216     -17.522 112.556  28.851 
ATOM   4435  O5'  DT A 216     -16.210 112.892  26.729 
ATOM   4436  C5'  DT A 216     -16.101 112.469  25.357 
ATOM   4437  C4'  DT A 216     -16.649 113.544  24.439 
ATOM   4438  O4'  DT A 216     -18.081 113.405  24.213 
ATOM   4439  C3'  DT A 216     -16.493 114.983  24.931 
ATOM   4440  O3'  DT A 216     -16.220 115.824  23.817 
ATOM   4441  C2'  DT A 216     -17.865 115.351  25.495 
ATOM   4442  C1'  DT A 216     -18.691 114.672  24.406 
ATOM   4443  N1   DT A 216     -20.114 114.448  24.784 
ATOM   4444  C2   DT A 216     -21.050 114.548  23.784 
ATOM   4445  O2   DT A 216     -20.761 114.807  22.629 
ATOM   4446  N3   DT A 216     -22.358 114.336  24.173 
ATOM   4447  C4   DT A 216     -22.796 114.038  25.448 
ATOM   4448  O4   DT A 216     -23.995 113.868  25.676 
ATOM   4449  C5   DT A 216     -21.739 113.954  26.429 
ATOM   4450  C7   DT A 216     -22.129 113.634  27.842 
ATOM   4451  C6   DT A 216     -20.459 114.157  26.078 
ATOM   4452  P    DC A 217     -15.158 117.009  23.981 
ATOM   4453  OP1  DC A 217     -13.790 116.479  23.781 
ATOM   4454  OP2  DC A 217     -15.398 117.719  25.256 
ATOM   4455  O5'  DC A 217     -15.552 117.959  22.755 
ATOM   4456  C5'  DC A 217     -16.117 117.369  21.569 
ATOM   4457  C4'  DC A 217     -17.289 118.200  21.085 
ATOM   4458  O4'  DC A 217     -18.545 117.798  21.702 
ATOM   4459  C3'  DC A 217     -17.203 119.700  21.367 
ATOM   4460  O3'  DC A 217     -17.766 120.407  20.269 
ATOM   4461  C2'  DC A 217     -18.093 119.916  22.590 
ATOM   4462  C1'  DC A 217     -19.208 118.964  22.168 
ATOM   4463  N1   DC A 217     -20.112 118.568  23.283 
ATOM   4464  C2   DC A 217     -21.458 118.364  22.988 
ATOM   4465  O2   DC A 217     -21.843 118.519  21.824 
ATOM   4466  N3   DC A 217     -22.298 118.004  23.992 
ATOM   4467  C4   DC A 217     -21.842 117.846  25.241 
ATOM   4468  N4   DC A 217     -22.701 117.493  26.185 
ATOM   4469  C5   DC A 217     -20.462 118.050  25.566 
ATOM   4470  C6   DC A 217     -19.638 118.411  24.549 
ATOM   4471  P    DT A 218     -17.066 121.761  19.777 
ATOM   4472  OP1  DT A 218     -15.950 121.438  18.860 
ATOM   4473  OP2  DT A 218     -16.723 122.595  20.949 
ATOM   4474  O5'  DT A 218     -18.254 122.450  18.956 
ATOM   4475  C5'  DT A 218     -19.230 121.614  18.304 
ATOM   4476  C4'  DT A 218     -20.623 122.165  18.536 
ATOM   4477  O4'  DT A 218     -21.224 121.656  19.761 
ATOM   4478  C3'  DT A 218     -20.722 123.683  18.680 
ATOM   4479  O3'  DT A 218     -21.926 124.126  18.066 
ATOM   4480  C2'  DT A 218     -20.829 123.923  20.187 
ATOM   4481  C1'  DT A 218     -21.760 122.752  20.486 
ATOM   4482  N1   DT A 218     -21.806 122.377  21.926 
ATOM   4483  C2   DT A 218     -23.008 121.925  22.418 
ATOM   4484  O2   DT A 218     -24.009 121.825  21.730 
ATOM   4485  N3   DT A 218     -23.012 121.588  23.757 
ATOM   4486  C4   DT A 218     -21.941 121.662  24.623 
ATOM   4487  O4   DT A 218     -22.066 121.331  25.805 
ATOM   4488  C5   DT A 218     -20.724 122.147  24.016 
ATOM   4489  C7   DT A 218     -19.509 122.259  24.890 
ATOM   4490  C6   DT A 218     -20.691 122.483  22.717 
ATOM   4491  P    DC A 219     -21.913 125.492  17.230 
ATOM   4492  OP1  DC A 219     -21.433 125.228  15.856 
ATOM   4493  OP2  DC A 219     -21.179 126.529  17.988 
ATOM   4494  O5'  DC A 219     -23.471 125.855  17.196 
ATOM   4495  C5'  DC A 219     -24.437 124.788  17.224 
ATOM   4496  C4'  DC A 219     -25.562 125.132  18.180 
ATOM   4497  O4'  DC A 219     -25.279 124.711  19.545 
ATOM   4498  C3'  DC A 219     -25.890 126.619  18.313 
ATOM   4499  O3'  DC A 219     -27.296 126.769  18.465 
ATOM   4500  C2'  DC A 219     -25.213 127.050  19.615 
ATOM   4501  C1'  DC A 219     -25.557 125.798  20.416 
ATOM   4502  N1   DC A 219     -24.734 125.628  21.645 
ATOM   4503  C2   DC A 219     -25.342 125.055  22.759 
ATOM   4504  O2   DC A 219     -26.528 124.714  22.683 
ATOM   4505  N3   DC A 219     -24.608 124.893  23.891 
ATOM   4506  C4   DC A 219     -23.327 125.275  23.934 
ATOM   4507  N4   DC A 219     -22.654 125.095  25.060 
ATOM   4508  C5   DC A 219     -22.683 125.867  22.799 
ATOM   4509  C6   DC A 219     -23.432 126.021  21.677 
ATOM   4510  P    DA A 220     -28.031 127.985  17.729 
ATOM   4511  OP1  DA A 220     -28.328 127.611  16.328 
ATOM   4512  OP2  DA A 220     -27.247 129.225  17.917 
ATOM   4513  O5'  DA A 220     -29.395 128.081  18.562 
ATOM   4514  C5'  DA A 220     -29.936 126.886  19.154 
ATOM   4515  C4'  DA A 220     -30.407 127.175  20.565 
ATOM   4516  O4'  DA A 220     -29.347 127.004  21.550 
ATOM   4517  C3'  DA A 220     -30.920 128.592  20.819 
ATOM   4518  O3'  DA A 220     -32.013 128.531  21.726 
ATOM   4519  C2'  DA A 220     -29.757 129.308  21.506 
ATOM   4520  C1'  DA A 220     -29.335 128.143  22.397 
ATOM   4521  N9   DA A 220     -27.963 128.286  22.960 
ATOM   4522  C8   DA A 220     -26.865 128.856  22.384 
ATOM   4523  N7   DA A 220     -25.806 128.829  23.132 
ATOM   4524  C5   DA A 220     -26.231 128.194  24.291 
ATOM   4525  C6   DA A 220     -25.570 127.855  25.483 
ATOM   4526  N6   DA A 220     -24.278 128.123  25.715 
ATOM   4527  N1   DA A 220     -26.289 127.229  26.434 
ATOM   4528  C2   DA A 220     -27.573 126.964  26.198 
ATOM   4529  N3   DA A 220     -28.294 127.231  25.131 
ATOM   4530  C4   DA A 220     -27.551 127.858  24.195 
ATOM   4531  P    DG A 221     -33.270 129.495  21.493 
ATOM   4532  OP1  DG A 221     -34.190 128.882  20.509 
ATOM   4533  OP2  DG A 221     -32.796 130.860  21.177 
ATOM   4534  O5'  DG A 221     -33.948 129.485  22.943 
ATOM   4535  C5'  DG A 221     -33.812 128.314  23.770 
ATOM   4536  C4'  DG A 221     -33.491 128.720  25.195 
ATOM   4537  O4'  DG A 221     -32.060 128.865  25.422 
ATOM   4538  C3'  DG A 221     -34.075 130.056  25.652 
ATOM   4539  O3'  DG A 221     -34.460 129.947  27.018 
ATOM   4540  C2'  DG A 221     -32.910 131.041  25.554 
ATOM   4541  C1'  DG A 221     -31.836 130.099  26.087 
ATOM   4542  N9   DG A 221     -30.446 130.542  25.783 
ATOM   4543  C8   DG A 221     -29.965 131.202  24.673 
ATOM   4544  N7   DG A 221     -28.679 131.450  24.715 
ATOM   4545  C5   DG A 221     -28.279 130.917  25.940 
ATOM   4546  C6   DG A 221     -26.996 130.880  26.545 
ATOM   4547  O6   DG A 221     -25.930 131.317  26.118 
ATOM   4548  N1   DG A 221     -27.037 130.243  27.793 
ATOM   4549  C2   DG A 221     -28.168 129.711  28.379 
ATOM   4550  N2   DG A 221     -27.999 129.144  29.576 
ATOM   4551  N3   DG A 221     -29.372 129.746  27.810 
ATOM   4552  C4   DG A 221     -29.350 130.361  26.599 
ATOM   4553  P    DG A 222     -35.813 130.651  27.502 
ATOM   4554  OP1  DG A 222     -36.963 129.763  27.217 
ATOM   4555  OP2  DG A 222     -35.892 132.016  26.937 
ATOM   4556  O5'  DG A 222     -35.578 130.737  29.081 
ATOM   4557  C5'  DG A 222     -34.768 129.733  29.722 
ATOM   4558  C4'  DG A 222     -33.823 130.384  30.713 
ATOM   4559  O4'  DG A 222     -32.567 130.791  30.098 
ATOM   4560  C3'  DG A 222     -34.336 131.658  31.382 
ATOM   4561  O3'  DG A 222     -33.886 131.683  32.732 
ATOM   4562  C2'  DG A 222     -33.655 132.796  30.622 
ATOM   4563  C1'  DG A 222     -32.290 132.126  30.489 
ATOM   4564  N9   DG A 222     -31.420 132.742  29.448 
ATOM   4565  C8   DG A 222     -31.771 133.307  28.242 
ATOM   4566  N7   DG A 222     -30.756 133.764  27.551 
ATOM   4567  C5   DG A 222     -29.653 133.483  28.356 
ATOM   4568  C6   DG A 222     -28.275 133.742  28.142 
ATOM   4569  O6   DG A 222     -27.734 134.281  27.180 
ATOM   4570  N1   DG A 222     -27.495 133.290  29.216 
ATOM   4571  C2   DG A 222     -27.985 132.670  30.349 
ATOM   4572  N2   DG A 222     -27.077 132.314  31.261 
ATOM   4573  N3   DG A 222     -29.279 132.427  30.549 
ATOM   4574  C4   DG A 222     -30.048 132.859  29.516 
ATOM   4575  P    DC A 223     -34.876 132.219  33.870 
ATOM   4576  OP1  DC A 223     -35.775 131.124  34.301 
ATOM   4577  OP2  DC A 223     -35.538 133.459  33.408 
ATOM   4578  O5'  DC A 223     -33.847 132.565  35.045 
ATOM   4579  C5'  DC A 223     -32.627 131.807  35.151 
ATOM   4580  C4'  DC A 223     -31.462 132.738  35.426 
ATOM   4581  O4'  DC A 223     -30.861 133.252  34.204 
ATOM   4582  C3'  DC A 223     -31.789 133.994  36.232 
ATOM   4583  O3'  DC A 223     -30.699 134.283  37.099 
ATOM   4584  C2'  DC A 223     -31.890 135.108  35.190 
ATOM   4585  C1'  DC A 223     -30.710 134.657  34.336 
ATOM   4586  N1   DC A 223     -30.698 135.252  32.970 
ATOM   4587  C2   DC A 223     -29.462 135.540  32.399 
ATOM   4588  O2   DC A 223     -28.435 135.293  33.042 
ATOM   4589  N3   DC A 223     -29.428 136.084  31.154 
ATOM   4590  C4   DC A 223     -30.563 136.336  30.490 
ATOM   4591  N4   DC A 223     -30.479 136.866  29.280 
ATOM   4592  C5   DC A 223     -31.846 136.047  31.060 
ATOM   4593  C6   DC A 223     -31.857 135.505  32.305 
ATOM   4594  P    DT A 224     -31.001 134.806  38.581 
ATOM   4595  OP1  DT A 224     -31.264 133.653  39.470 
ATOM   4596  OP2  DT A 224     -32.056 135.843  38.534 
ATOM   4597  O5'  DT A 224     -29.603 135.479  38.970 
ATOM   4598  C5'  DT A 224     -28.391 134.953  38.397 
ATOM   4599  C4'  DT A 224     -27.495 136.089  37.947 
ATOM   4600  O4'  DT A 224     -27.779 136.516  36.584 
ATOM   4601  C3'  DT A 224     -27.593 137.377  38.765 
ATOM   4602  O3'  DT A 224     -26.299 137.960  38.864 
ATOM   4603  C2'  DT A 224     -28.479 138.300  37.926 
ATOM   4604  C1'  DT A 224     -27.885 137.931  36.571 
ATOM   4605  N1   DT A 224     -28.742 138.320  35.416 
ATOM   4606  C2   DT A 224     -28.101 138.714  34.266 
ATOM   4607  O2   DT A 224     -26.887 138.754  34.164 
ATOM   4608  N3   DT A 224     -28.929 139.068  33.217 
ATOM   4609  C4   DT A 224     -30.308 139.059  33.224 
ATOM   4610  O4   DT A 224     -30.942 139.398  32.222 
ATOM   4611  C5   DT A 224     -30.889 138.631  34.475 
ATOM   4612  C7   DT A 224     -32.386 138.593  34.568 
ATOM   4613  C6   DT A 224     -30.108 138.282  35.511 
ATOM   4614  P    DA A 225     -25.855 138.632  40.247 
ATOM   4615  OP1  DA A 225     -25.340 137.589  41.163 
ATOM   4616  OP2  DA A 225     -26.959 139.467  40.769 
ATOM   4617  O5'  DA A 225     -24.651 139.572  39.770 
ATOM   4618  C5'  DA A 225     -23.865 139.174  38.631 
ATOM   4619  C4'  DA A 225     -23.622 140.366  37.727 
ATOM   4620  O4'  DA A 225     -24.683 140.542  36.744 
ATOM   4621  C3'  DA A 225     -23.536 141.723  38.424 
ATOM   4622  O3'  DA A 225     -22.555 142.517  37.766 
ATOM   4623  C2'  DA A 225     -24.907 142.362  38.199 
ATOM   4624  C1'  DA A 225     -25.080 141.905  36.753 
ATOM   4625  N9   DA A 225     -26.484 141.981  36.266 
ATOM   4626  C8   DA A 225     -27.639 141.768  36.965 
ATOM   4627  N7   DA A 225     -28.715 141.912  36.255 
ATOM   4628  C5   DA A 225     -28.243 142.244  34.993 
ATOM   4629  C6   DA A 225     -28.895 142.526  33.782 
ATOM   4630  N6   DA A 225     -30.229 142.518  33.640 
ATOM   4631  N1   DA A 225     -28.125 142.819  32.718 
ATOM   4632  C2   DA A 225     -26.802 142.825  32.865 
ATOM   4633  N3   DA A 225     -26.084 142.579  33.939 
ATOM   4634  C4   DA A 225     -26.879 142.289  34.989 
ATOM   4635  P    DA A 226     -21.589 143.442  38.647 
ATOM   4636  OP1  DA A 226     -20.452 142.637  39.146 
ATOM   4637  OP2  DA A 226     -22.382 144.151  39.674 
ATOM   4638  O5'  DA A 226     -21.070 144.487  37.552 
ATOM   4639  C5'  DA A 226     -20.962 144.065  36.180 
ATOM   4640  C4'  DA A 226     -21.510 145.140  35.261 
ATOM   4641  O4'  DA A 226     -22.942 145.000  35.036 
ATOM   4642  C3'  DA A 226     -21.353 146.579  35.754 
ATOM   4643  O3'  DA A 226     -21.081 147.420  34.640 
ATOM   4644  C2'  DA A 226     -22.725 146.947  36.318 
ATOM   4645  C1'  DA A 226     -23.551 146.268  35.229 
ATOM   4646  N9   DA A 226     -24.975 146.044  35.607 
ATOM   4647  C8   DA A 226     -25.488 145.748  36.837 
ATOM   4648  N7   DA A 226     -26.777 145.612  36.849 
ATOM   4649  C5   DA A 226     -27.148 145.833  35.529 
ATOM   4650  C6   DA A 226     -28.395 145.831  34.882 
ATOM   4651  N6   DA A 226     -29.554 145.586  35.510 
ATOM   4652  N1   DA A 226     -28.408 146.091  33.562 
ATOM   4653  C2   DA A 226     -27.253 146.334  32.943 
ATOM   4654  N3   DA A 226     -26.036 146.363  33.439 
ATOM   4655  C4   DA A 226     -26.051 146.100  34.762 
ATOM   4656  P    DT A 227     -20.018 148.605  34.804 
ATOM   4657  OP1  DT A 227     -18.650 148.075  34.603 
ATOM   4658  OP2  DT A 227     -20.259 149.314  36.079 
ATOM   4659  O5'  DT A 227     -20.413 149.555  33.578 
ATOM   4660  C5'  DT A 227     -20.977 148.965  32.392 
ATOM   4661  C4'  DT A 227     -22.149 149.796  31.908 
ATOM   4662  O4'  DT A 227     -23.406 149.394  32.525 
ATOM   4663  C3'  DT A 227     -22.063 151.295  32.189 
ATOM   4664  O3'  DT A 227     -22.626 152.003  31.091 
ATOM   4665  C2'  DT A 227     -22.954 151.512  33.413 
ATOM   4666  C1'  DT A 227     -24.069 150.560  32.991 
ATOM   4667  N1   DT A 227     -24.973 150.163  34.106 
ATOM   4668  C2   DT A 227     -26.297 149.967  33.799 
ATOM   4669  O2   DT A 227     -26.744 150.102  32.673 
ATOM   4670  N3   DT A 227     -27.105 149.601  34.858 
ATOM   4671  C4   DT A 227     -26.706 149.421  36.167 
ATOM   4672  O4   DT A 227     -27.522 149.092  37.031 
ATOM   4673  C5   DT A 227     -25.299 149.650  36.391 
ATOM   4674  C7   DT A 227     -24.781 149.475  37.789 
ATOM   4675  C6   DT A 227     -24.491 150.007  35.380 
ATOM   4676  P    DG A 228     -21.927 153.356  30.600 
ATOM   4677  OP1  DG A 228     -20.810 153.034  29.683 
ATOM   4678  OP2  DG A 228     -21.584 154.191  31.772 
ATOM   4679  O5'  DG A 228     -23.115 154.046  29.778 
ATOM   4680  C5'  DG A 228     -24.090 153.210  29.127 
ATOM   4681  C4'  DG A 228     -25.484 153.761  29.359 
ATOM   4682  O4'  DG A 228     -26.085 153.252  30.584 
ATOM   4683  C3'  DG A 228     -25.583 155.279  29.503 
ATOM   4684  O3'  DG A 228     -26.787 155.722  28.889 
ATOM   4685  C2'  DG A 228     -25.690 155.519  31.010 
ATOM   4686  C1'  DG A 228     -26.621 154.348  31.309 
ATOM   4687  N9   DG A 228     -26.666 153.973  32.749 
ATOM   4688  C8   DG A 228     -25.662 154.010  33.693 
ATOM   4689  N7   DG A 228     -26.033 153.609  34.884 
ATOM   4690  C5   DG A 228     -27.379 153.284  34.719 
ATOM   4691  C6   DG A 228     -28.320 152.790  35.659 
ATOM   4692  O6   DG A 228     -28.159 152.534  36.849 
ATOM   4693  N1   DG A 228     -29.578 152.595  35.070 
ATOM   4694  C2   DG A 228     -29.884 152.845  33.747 
ATOM   4695  N2   DG A 228     -31.143 152.593  33.378 
ATOM   4696  N3   DG A 228     -28.999 153.307  32.866 
ATOM   4697  C4   DG A 228     -27.775 153.502  33.421 
ATOM   4698  P    DT A 229     -26.774 157.088  28.053 
ATOM   4699  OP1  DT A 229     -26.293 156.824  26.678 
ATOM   4700  OP2  DT A 229     -26.039 158.125  28.810 
ATOM   4701  O5'  DT A 229     -28.332 157.451  28.019 
ATOM   4702  C5'  DT A 229     -29.298 156.384  28.047 
ATOM   4703  C4'  DT A 229     -30.423 156.728  29.003 
ATOM   4704  O4'  DT A 229     -30.139 156.307  30.368 
ATOM   4705  C3'  DT A 229     -30.750 158.215  29.136 
ATOM   4706  O3'  DT A 229     -32.157 158.364  29.288 
ATOM   4707  C2'  DT A 229     -30.074 158.646  30.437 
ATOM   4708  C1'  DT A 229     -30.418 157.393  31.238 
ATOM   4709  N1   DT A 229     -29.595 157.224  32.468 
ATOM   4710  C2   DT A 229     -30.210 156.657  33.559 
ATOM   4711  O2   DT A 229     -31.374 156.299  33.552 
ATOM   4712  N3   DT A 229     -29.415 156.517  34.681 
ATOM   4713  C4   DT A 229     -28.091 156.887  34.798 
ATOM   4714  O4   DT A 229     -27.482 156.711  35.855 
ATOM   4715  C5   DT A 229     -27.534 157.472  33.601 
ATOM   4716  C7   DT A 229     -26.097 157.903  33.643 
ATOM   4717  C6   DT A 229     -28.283 157.621  32.496 
ATOM   4718  P    DC A 230     -32.892 159.581  28.551 
ATOM   4719  OP1  DC A 230     -33.189 159.207  27.151 
ATOM   4720  OP2  DC A 230     -32.107 160.821  28.739 
ATOM   4721  O5'  DC A 230     -34.255 159.677  29.384 
ATOM   4722  C5'  DC A 230     -34.797 158.482  29.977 
ATOM   4723  C4'  DC A 230     -35.268 158.771  31.388 
ATOM   4724  O4'  DC A 230     -34.208 158.600  32.373 
ATOM   4725  C3'  DC A 230     -35.781 160.188  31.642 
ATOM   4726  O3'  DC A 230     -36.874 160.127  32.549 
ATOM   4727  C2'  DC A 230     -34.618 160.904  32.329 
ATOM   4728  C1'  DC A 230     -34.195 159.739  33.220 
ATOM   4729  N1   DC A 230     -32.824 159.882  33.783 
ATOM   4730  C2   DC A 230     -32.592 159.382  35.062 
ATOM   4731  O2   DC A 230     -33.525 158.845  35.671 
ATOM   4732  N3   DC A 230     -31.349 159.503  35.594 
ATOM   4733  C4   DC A 230     -30.365 160.091  34.902 
ATOM   4734  N4   DC A 230     -29.170 160.185  35.464 
ATOM   4735  C5   DC A 230     -30.582 160.613  33.585 
ATOM   4736  C6   DC A 230     -31.832 160.482  33.071 
ATOM   4737  P    DG A 231     -38.131 161.091  32.316 
ATOM   4738  OP1  DG A 231     -39.051 160.478  31.332 
ATOM   4739  OP2  DG A 231     -37.656 162.456  31.999 
ATOM   4740  O5'  DG A 231     -38.809 161.081  33.766 
ATOM   4741  C5'  DG A 231     -38.672 159.910  34.592 
ATOM   4742  C4'  DG A 231     -38.352 160.316  36.018 
ATOM   4743  O4'  DG A 231     -36.921 160.461  36.245 
ATOM   4744  C3'  DG A 231     -38.935 161.652  36.475 
ATOM   4745  O3'  DG A 231     -39.320 161.543  37.840 
ATOM   4746  C2'  DG A 231     -37.771 162.637  36.377 
ATOM   4747  C1'  DG A 231     -36.697 161.695  36.910 
ATOM   4748  N9   DG A 231     -35.307 162.138  36.606 
ATOM   4749  C8   DG A 231     -34.826 162.798  35.496 
ATOM   4750  N7   DG A 231     -33.540 163.046  35.538 
ATOM   4751  C5   DG A 231     -33.140 162.513  36.763 
ATOM   4752  C6   DG A 231     -31.856 162.476  37.368 
ATOM   4753  O6   DG A 231     -30.791 162.913  36.941 
ATOM   4754  N1   DG A 231     -31.897 161.839  38.616 
ATOM   4755  C2   DG A 231     -33.029 161.307  39.202 
ATOM   4756  N2   DG A 231     -32.859 160.740  40.399 
ATOM   4757  N3   DG A 231     -34.233 161.342  38.632 
ATOM   4758  C4   DG A 231     -34.211 161.956  37.422 
ATOM   4759  P    DT A 232     -40.674 162.247  38.324 
ATOM   4760  OP1  DT A 232     -41.823 161.359  38.040 
ATOM   4761  OP2  DT A 232     -40.752 163.612  37.759 
ATOM   4762  O5'  DT A 232     -40.438 162.333  39.904 
ATOM   4763  C5'  DT A 232     -39.629 161.329  40.545 
ATOM   4764  C4'  DT A 232     -38.684 161.979  41.536 
ATOM   4765  O4'  DT A 232     -37.428 162.387  40.921 
ATOM   4766  C3'  DT A 232     -39.196 163.254  42.205 
ATOM   4767  O3'  DT A 232     -38.747 163.279  43.555 
ATOM   4768  C2'  DT A 232     -38.515 164.392  41.445 
ATOM   4769  C1'  DT A 232     -37.151 163.722  41.312 
ATOM   4770  N1   DT A 232     -36.280 164.338  40.271 
ATOM   4771  C2   DT A 232     -34.929 164.362  40.521 
ATOM   4772  O2   DT A 232     -34.434 163.908  41.537 
ATOM   4773  N3   DT A 232     -34.155 164.941  39.533 
ATOM   4774  C4   DT A 232     -34.609 165.483  38.349 
ATOM   4775  O4   DT A 232     -33.818 165.974  37.540 
ATOM   4776  C5   DT A 232     -36.041 165.411  38.178 
ATOM   4777  C7   DT A 232     -36.618 165.979  36.915 
ATOM   4778  C6   DT A 232     -36.818 164.854  39.121 
ATOM   4779  P    DC A 233     -39.736 163.815  44.693 
ATOM   4780  OP1  DC A 233     -40.635 162.720  45.124 
ATOM   4781  OP2  DC A 233     -40.399 165.054  44.231 
ATOM   4782  O5'  DC A 233     -38.708 164.161  45.868 
ATOM   4783  C5'  DC A 233     -37.488 163.403  45.974 
ATOM   4784  C4'  DC A 233     -36.322 164.333  46.249 
ATOM   4785  O4'  DC A 233     -35.722 164.848  45.027 
ATOM   4786  C3'  DC A 233     -36.650 165.590  47.055 
ATOM   4787  O3'  DC A 233     -35.559 165.879  47.921 
ATOM   4788  C2'  DC A 233     -36.751 166.704  46.013 
ATOM   4789  C1'  DC A 233     -35.571 166.253  45.159 
ATOM   4790  N1   DC A 233     -35.559 166.848  43.793 
ATOM   4791  C2   DC A 233     -34.322 167.136  43.222 
ATOM   4792  O2   DC A 233     -33.296 166.889  43.865 
ATOM   4793  N3   DC A 233     -34.289 167.680  41.977 
ATOM   4794  C4   DC A 233     -35.424 167.932  41.313 
ATOM   4795  N4   DC A 233     -35.340 168.462  40.103 
ATOM   4796  C5   DC A 233     -36.707 167.643  41.883 
ATOM   4797  C6   DC A 233     -36.718 167.101  43.127 
ATOM   4798  P    DT A 234     -35.862 166.402  49.403 
ATOM   4799  OP1  DT A 234     -36.125 165.249  50.293 
ATOM   4800  OP2  DT A 234     -36.917 167.439  49.357 
ATOM   4801  O5'  DT A 234     -34.463 167.075  49.793 
ATOM   4802  C5'  DT A 234     -33.252 166.548  49.219 
ATOM   4803  C4'  DT A 234     -32.356 167.685  48.770 
ATOM   4804  O4'  DT A 234     -32.639 168.112  47.407 
ATOM   4805  C3'  DT A 234     -32.454 168.973  49.587 
ATOM   4806  O3'  DT A 234     -31.160 169.556  49.687 
ATOM   4807  C2'  DT A 234     -33.339 169.896  48.749 
ATOM   4808  C1'  DT A 234     -32.745 169.527  47.394 
ATOM   4809  N1   DT A 234     -33.602 169.916  46.239 
ATOM   4810  C2   DT A 234     -32.962 170.310  45.089 
ATOM   4811  O2   DT A 234     -31.748 170.350  44.987 
ATOM   4812  N3   DT A 234     -33.789 170.664  44.040 
ATOM   4813  C4   DT A 234     -35.169 170.655  44.047 
ATOM   4814  O4   DT A 234     -35.802 170.994  43.045 
ATOM   4815  C5   DT A 234     -35.749 170.227  45.297 
ATOM   4816  C7   DT A 234     -37.246 170.189  45.391 
ATOM   4817  C6   DT A 234     -34.969 169.878  46.334 
ATOM   4818  P    DG A 235     -30.716 170.228  51.070 
ATOM   4819  OP1  DG A 235     -30.201 169.185  51.986 
ATOM   4820  OP2  DG A 235     -31.820 171.063  51.592 
ATOM   4821  O5'  DG A 235     -29.512 171.168  50.593 
ATOM   4822  C5'  DG A 235     -28.726 170.770  49.454 
ATOM   4823  C4'  DG A 235     -28.483 171.962  48.550 
ATOM   4824  O4'  DG A 235     -29.544 172.138  47.567 
ATOM   4825  C3'  DG A 235     -28.397 173.319  49.247 
ATOM   4826  O3'  DG A 235     -27.416 174.113  48.589 
ATOM   4827  C2'  DG A 235     -29.767 173.957  49.022 
ATOM   4828  C1'  DG A 235     -29.941 173.501  47.576 
ATOM   4829  N9   DG A 235     -31.345 173.577  47.088 
ATOM   4830  C8   DG A 235     -32.519 173.366  47.778 
ATOM   4831  N7   DG A 235     -33.600 173.514  47.050 
ATOM   4832  C5   DG A 235     -33.107 173.846  45.789 
ATOM   4833  C6   DG A 235     -33.798 174.127  44.582 
ATOM   4834  O6   DG A 235     -35.008 174.139  44.373 
ATOM   4835  N1   DG A 235     -32.908 174.418  43.538 
ATOM   4836  C2   DG A 235     -31.532 174.436  43.647 
ATOM   4837  N2   DG A 235     -30.860 174.737  42.533 
ATOM   4838  N3   DG A 235     -30.884 174.172  44.780 
ATOM   4839  C4   DG A 235     -31.732 173.888  45.802 
ATOM   4840  P    DT A 236     -26.450 175.038  49.470 
ATOM   4841  OP1  DT A 236     -25.312 174.233  49.969 
ATOM   4842  OP2  DT A 236     -27.243 175.747  50.497 
ATOM   4843  O5'  DT A 236     -25.931 176.083  48.374 
ATOM   4844  C5'  DT A 236     -25.823 175.661  47.003 
ATOM   4845  C4'  DT A 236     -26.371 176.736  46.084 
ATOM   4846  O4'  DT A 236     -27.802 176.596  45.859 
ATOM   4847  C3'  DT A 236     -26.214 178.174  46.577 
ATOM   4848  O3'  DT A 236     -25.941 179.016  45.463 
ATOM   4849  C2'  DT A 236     -27.586 178.543  47.140 
ATOM   4850  C1'  DT A 236     -28.412 177.864  46.051 
ATOM   4851  N1   DT A 236     -29.835 177.640  46.430 
ATOM   4852  C2   DT A 236     -30.772 177.740  45.430 
ATOM   4853  O2   DT A 236     -30.483 177.999  44.275 
ATOM   4854  N3   DT A 236     -32.080 177.527  45.819 
ATOM   4855  C4   DT A 236     -32.517 177.230  47.094 
ATOM   4856  O4   DT A 236     -33.716 177.060  47.321 
ATOM   4857  C5   DT A 236     -31.460 177.146  48.074 
ATOM   4858  C7   DT A 236     -31.850 176.826  49.488 
ATOM   4859  C6   DT A 236     -30.180 177.349  47.724 
ATOM   4860  P    DA A 237     -24.879 180.201  45.626 
ATOM   4861  OP1  DA A 237     -23.511 179.671  45.426 
ATOM   4862  OP2  DA A 237     -25.120 180.910  46.902 
ATOM   4863  O5'  DA A 237     -25.273 181.151  44.401 
ATOM   4864  C5'  DA A 237     -25.838 180.561  43.215 
ATOM   4865  C4'  DA A 237     -27.010 181.391  42.731 
ATOM   4866  O4'  DA A 237     -28.267 180.990  43.348 
ATOM   4867  C3'  DA A 237     -26.924 182.891  43.012 
ATOM   4868  O3'  DA A 237     -27.487 183.599  41.914 
ATOM   4869  C2'  DA A 237     -27.815 183.107  44.236 
ATOM   4870  C1'  DA A 237     -28.929 182.156  43.813 
ATOM   4871  N9   DA A 237     -29.833 181.759  44.929 
ATOM   4872  C8   DA A 237     -29.521 181.561  46.244 
ATOM   4873  N7   DA A 237     -30.535 181.220  46.978 
ATOM   4874  C5   DA A 237     -31.599 181.189  46.086 
ATOM   4875  C6   DA A 237     -32.962 180.892  46.248 
ATOM   4876  N6   DA A 237     -33.512 180.553  47.422 
ATOM   4877  N1   DA A 237     -33.743 180.956  45.153 
ATOM   4878  C2   DA A 237     -33.191 181.293  43.988 
ATOM   4879  N3   DA A 237     -31.939 181.590  43.718 
ATOM   4880  C4   DA A 237     -31.178 181.518  44.829 
ATOM   4881  P    DT A 238     -26.788 184.952  41.423 
ATOM   4882  OP1  DT A 238     -25.671 184.630  40.505 
ATOM   4883  OP2  DT A 238     -26.445 185.787  42.594 
ATOM   4884  O5'  DT A 238     -27.976 185.642  40.601 
ATOM   4885  C5'  DT A 238     -28.951 184.806  39.950 
ATOM   4886  C4'  DT A 238     -30.344 185.357  40.182 
ATOM   4887  O4'  DT A 238     -30.946 184.848  41.407 
ATOM   4888  C3'  DT A 238     -30.444 186.875  40.326 
ATOM   4889  O3'  DT A 238     -31.647 187.318  39.711 
ATOM   4890  C2'  DT A 238     -30.550 187.115  41.832 
ATOM   4891  C1'  DT A 238     -31.482 185.944  42.132 
ATOM   4892  N1   DT A 238     -31.527 185.569  43.572 
ATOM   4893  C2   DT A 238     -32.729 185.117  44.064 
ATOM   4894  O2   DT A 238     -33.731 185.017  43.376 
ATOM   4895  N3   DT A 238     -32.733 184.780  45.402 
ATOM   4896  C4   DT A 238     -31.662 184.854  46.269 
ATOM   4897  O4   DT A 238     -31.788 184.523  47.450 
ATOM   4898  C5   DT A 238     -30.446 185.339  45.662 
ATOM   4899  C7   DT A 238     -29.230 185.451  46.536 
ATOM   4900  C6   DT A 238     -30.412 185.675  44.363 
ATOM   4901  P    DA A 239     -31.635 188.684  38.876 
ATOM   4902  OP1  DA A 239     -31.154 188.420  37.501 
ATOM   4903  OP2  DA A 239     -30.900 189.721  39.633 
ATOM   4904  O5'  DA A 239     -33.193 189.047  38.841 
ATOM   4905  C5'  DA A 239     -34.159 187.979  38.870 
ATOM   4906  C4'  DA A 239     -35.283 188.324  39.826 
ATOM   4907  O4'  DA A 239     -35.000 187.903  41.191 
ATOM   4908  C3'  DA A 239     -35.611 189.811  39.959 
ATOM   4909  O3'  DA A 239     -37.018 189.960  40.110 
ATOM   4910  C2'  DA A 239     -34.935 190.242  41.260 
ATOM   4911  C1'  DA A 239     -35.278 188.989  42.061 
ATOM   4912  N9   DA A 239     -34.456 188.820  43.291 
ATOM   4913  C8   DA A 239     -33.147 189.157  43.489 
ATOM   4914  N7   DA A 239     -32.709 188.883  44.679 
ATOM   4915  C5   DA A 239     -33.806 188.322  45.318 
ATOM   4916  C6   DA A 239     -33.990 187.817  46.616 
ATOM   4917  N6   DA A 239     -33.025 187.796  47.545 
ATOM   4918  N1   DA A 239     -35.208 187.334  46.925 
ATOM   4919  C2   DA A 239     -36.163 187.357  45.997 
ATOM   4920  N3   DA A 239     -36.109 187.801  44.761 
ATOM   4921  C4   DA A 239     -34.880 188.280  44.476 
ATOM   4922  P    DG A 240     -37.753 191.177  39.374 
ATOM   4923  OP1  DG A 240     -38.050 190.803  37.974 
ATOM   4924  OP2  DG A 240     -36.968 192.417  39.562 
ATOM   4925  O5'  DG A 240     -39.116 191.273  40.207 
ATOM   4926  C5'  DG A 240     -39.658 190.078  40.800 
ATOM   4927  C4'  DG A 240     -40.128 190.367  42.211 
ATOM   4928  O4'  DG A 240     -39.069 190.196  43.196 
ATOM   4929  C3'  DG A 240     -40.641 191.784  42.464 
ATOM   4930  O3'  DG A 240     -41.734 191.723  43.372 
ATOM   4931  C2'  DG A 240     -39.479 192.500  43.152 
ATOM   4932  C1'  DG A 240     -39.056 191.335  44.043 
ATOM   4933  N9   DG A 240     -37.684 191.478  44.606 
ATOM   4934  C8   DG A 240     -36.566 192.050  44.041 
ATOM   4935  N7   DG A 240     -35.503 192.014  44.808 
ATOM   4936  C5   DG A 240     -35.950 191.375  45.963 
ATOM   4937  C6   DG A 240     -35.251 191.047  47.154 
ATOM   4938  O6   DG A 240     -34.075 191.258  47.439 
ATOM   4939  N1   DG A 240     -36.086 190.401  48.075 
ATOM   4940  C2   DG A 240     -37.420 190.108  47.872 
ATOM   4941  N2   DG A 240     -38.043 189.485  48.876 
ATOM   4942  N3   DG A 240     -38.075 190.415  46.754 
ATOM   4943  C4   DG A 240     -37.279 191.043  45.850 
ATOM   4944  P    DT A 241     -42.991 192.687  43.139 
ATOM   4945  OP1  DT A 241     -43.911 192.074  42.155 
ATOM   4946  OP2  DT A 241     -42.517 194.052  42.822 
ATOM   4947  O5'  DT A 241     -43.669 192.677  44.589 
ATOM   4948  C5'  DT A 241     -43.533 191.506  45.415 
ATOM   4949  C4'  DT A 241     -43.212 191.912  46.840 
ATOM   4950  O4'  DT A 241     -41.782 192.057  47.068 
ATOM   4951  C3'  DT A 241     -43.796 193.248  47.298 
ATOM   4952  O3'  DT A 241     -44.181 193.139  48.663 
ATOM   4953  C2'  DT A 241     -42.632 194.233  47.200 
ATOM   4954  C1'  DT A 241     -41.557 193.291  47.733 
ATOM   4955  N1   DT A 241     -40.168 193.734  47.429 
ATOM   4956  C2   DT A 241     -39.204 193.461  48.370 
ATOM   4957  O2   DT A 241     -39.444 192.885  49.416 
ATOM   4958  N3   DT A 241     -37.928 193.888  48.054 
ATOM   4959  C4   DT A 241     -37.548 194.546  46.903 
ATOM   4960  O4   DT A 241     -36.373 194.879  46.732 
ATOM   4961  C5   DT A 241     -38.627 194.788  45.976 
ATOM   4962  C7   DT A 241     -38.299 195.500  44.697 
ATOM   4963  C6   DT A 241     -39.877 194.385  46.258 
ATOM   4964  P    DG A 242     -45.535 193.843  49.147 
ATOM   4965  OP1  DG A 242     -46.684 192.955  48.863 
ATOM   4966  OP2  DG A 242     -45.613 195.208  48.582 
ATOM   4967  O5'  DG A 242     -45.299 193.928  50.727 
ATOM   4968  C5'  DG A 242     -44.490 192.924  51.368 
ATOM   4969  C4'  DG A 242     -43.544 193.575  52.359 
ATOM   4970  O4'  DG A 242     -42.289 193.983  51.744 
ATOM   4971  C3'  DG A 242     -44.057 194.850  53.028 
ATOM   4972  O3'  DG A 242     -43.607 194.875  54.378 
ATOM   4973  C2'  DG A 242     -43.376 195.988  52.268 
ATOM   4974  C1'  DG A 242     -42.011 195.318  52.134 
ATOM   4975  N9   DG A 242     -41.141 195.934  51.094 
ATOM   4976  C8   DG A 242     -41.492 196.499  49.887 
ATOM   4977  N7   DG A 242     -40.477 196.956  49.196 
ATOM   4978  C5   DG A 242     -39.375 196.675  50.002 
ATOM   4979  C6   DG A 242     -37.996 196.933  49.787 
ATOM   4980  O6   DG A 242     -37.455 197.473  48.826 
ATOM   4981  N1   DG A 242     -37.217 196.482  50.862 
ATOM   4982  C2   DG A 242     -37.706 195.862  51.995 
ATOM   4983  N2   DG A 242     -36.798 195.506  52.906 
ATOM   4984  N3   DG A 242     -39.000 195.619  52.195 
ATOM   4985  C4   DG A 242     -39.769 196.051  51.162 
ATOM   4986  P    DT A 243     -44.597 195.411  55.516 
ATOM   4987  OP1  DT A 243     -45.496 194.316  55.947 
ATOM   4988  OP2  DT A 243     -45.260 196.650  55.054 
ATOM   4989  O5'  DT A 243     -43.569 195.757  56.691 
ATOM   4990  C5'  DT A 243     -42.348 194.999  56.797 
ATOM   4991  C4'  DT A 243     -41.183 195.929  57.072 
ATOM   4992  O4'  DT A 243     -40.583 196.444  55.849 
ATOM   4993  C3'  DT A 243     -41.511 197.186  57.878 
ATOM   4994  O3'  DT A 243     -40.420 197.475  58.744 
ATOM   4995  C2'  DT A 243     -41.611 198.299  56.836 
ATOM   4996  C1'  DT A 243     -40.432 197.849  55.981 
ATOM   4997  N1   DT A 243     -40.420 198.443  54.615 
ATOM   4998  C2   DT A 243     -39.192 198.722  54.066 
ATOM   4999  O2   DT A 243     -38.140 198.504  54.644 
ATOM   5000  N3   DT A 243     -39.220 199.274  52.799 
ATOM   5001  C4   DT A 243     -40.346 199.561  52.056 
ATOM   5002  O4   DT A 243     -40.246 200.055  50.932 
ATOM   5003  C5   DT A 243     -41.588 199.233  52.718 
ATOM   5004  C7   DT A 243     -42.862 199.515  51.979 
ATOM   5005  C6   DT A 243     -41.589 198.697  53.949 
ATOM   5006  P    DA A 244     -40.723 197.998  60.226 
ATOM   5007  OP1  DA A 244     -40.985 196.845  61.115 
ATOM   5008  OP2  DA A 244     -41.777 199.035  60.180 
ATOM   5009  O5'  DA A 244     -39.324 198.671  60.615 
ATOM   5010  C5'  DA A 244     -38.113 198.144  60.042 
ATOM   5011  C4'  DA A 244     -37.217 199.281  59.593 
ATOM   5012  O4'  DA A 244     -37.500 199.708  58.229 
ATOM   5013  C3'  DA A 244     -37.314 200.569  60.410 
ATOM   5014  O3'  DA A 244     -36.020 201.152  60.510 
ATOM   5015  C2'  DA A 244     -38.200 201.492  59.572 
ATOM   5016  C1'  DA A 244     -37.606 201.123  58.216 
ATOM   5017  N9   DA A 244     -38.463 201.512  57.061 
ATOM   5018  C8   DA A 244     -39.827 201.532  56.986 
ATOM   5019  N7   DA A 244     -40.282 201.922  55.836 
ATOM   5020  C5   DA A 244     -39.139 202.179  55.092 
ATOM   5021  C6   DA A 244     -38.947 202.628  53.776 
ATOM   5022  N6   DA A 244     -39.952 202.910  52.935 
ATOM   5023  N1   DA A 244     -37.677 202.778  53.352 
ATOM   5024  C2   DA A 244     -36.683 202.496  54.192 
ATOM   5025  N3   DA A 244     -36.739 202.073  55.435 
ATOM   5026  C4   DA A 244     -38.020 201.932  55.835 
ATOM   5027  P    DT A 245     -35.577 201.824  61.892 
ATOM   5028  OP1  DT A 245     -35.062 200.781  62.809 
ATOM   5029  OP2  DT A 245     -36.681 202.659  62.415 
ATOM   5030  O5'  DT A 245     -34.373 202.763  61.415 
ATOM   5031  C5'  DT A 245     -33.587 202.366  60.276 
ATOM   5032  C4'  DT A 245     -33.344 203.557  59.372 
ATOM   5033  O4'  DT A 245     -34.404 203.734  58.390 
ATOM   5034  C3'  DT A 245     -33.258 204.915  60.070 
ATOM   5035  O3'  DT A 245     -32.277 205.709  59.412 
ATOM   5036  C2'  DT A 245     -34.628 205.553  59.845 
ATOM   5037  C1'  DT A 245     -34.801 205.097  58.399 
ATOM   5038  N1   DT A 245     -36.206 205.173  57.911 
ATOM   5039  C2   DT A 245     -36.392 205.499  56.589 
ATOM   5040  O2   DT A 245     -35.470 205.721  55.825 
ATOM   5041  N3   DT A 245     -37.708 205.561  56.173 
ATOM   5042  C4   DT A 245     -38.824 205.329  56.951 
ATOM   5043  O4   DT A 245     -39.954 205.414  56.465 
ATOM   5044  C5   DT A 245     -38.527 204.994  58.323 
ATOM   5045  C7   DT A 245     -39.687 204.727  59.238 
ATOM   5046  C6   DT A 245     -37.257 204.927  58.755 
ATOM   5047  P    DG A 246     -31.310 206.634  60.292 
ATOM   5048  OP1  DG A 246     -30.173 205.829  60.792 
ATOM   5049  OP2  DG A 246     -32.104 207.343  61.320 
ATOM   5050  O5'  DG A 246     -30.792 207.679  59.197 
ATOM   5051  C5'  DG A 246     -30.683 207.257  57.826 
ATOM   5052  C4'  DG A 246     -31.231 208.332  56.907 
ATOM   5053  O4'  DG A 246     -32.663 208.192  56.681 
ATOM   5054  C3'  DG A 246     -31.075 209.770  57.400 
ATOM   5055  O3'  DG A 246     -30.802 210.612  56.285 
ATOM   5056  C2'  DG A 246     -32.447 210.139  57.963 
ATOM   5057  C1'  DG A 246     -33.273 209.460  56.874 
ATOM   5058  N9   DG A 246     -34.696 209.236  57.253 
ATOM   5059  C8   DG A 246     -35.231 208.937  58.487 
ATOM   5060  N7   DG A 246     -36.536 208.802  58.483 
ATOM   5061  C5   DG A 246     -36.888 209.028  57.154 
ATOM   5062  C6   DG A 246     -38.164 209.018  56.532 
ATOM   5063  O6   DG A 246     -39.264 208.803  57.036 
ATOM   5064  N1   DG A 246     -38.069 209.299  55.162 
ATOM   5065  C2   DG A 246     -36.894 209.555  54.482 
ATOM   5066  N2   DG A 246     -37.015 209.800  53.175 
ATOM   5067  N3   DG A 246     -35.697 209.564  55.066 
ATOM   5068  C4   DG A 246     -35.773 209.294  56.395 
ATOM   5069  P    DC A 247     -29.740 211.797  56.449 
ATOM   5070  OP1  DC A 247     -28.372 211.267  56.249 
ATOM   5071  OP2  DC A 247     -29.980 212.506  57.725 
ATOM   5072  O5'  DC A 247     -30.134 212.747  55.224 
ATOM   5073  C5'  DC A 247     -30.699 212.157  54.038 
ATOM   5074  C4'  DC A 247     -31.871 212.987  53.554 
ATOM   5075  O4'  DC A 247     -33.127 212.586  54.171 
ATOM   5076  C3'  DC A 247     -31.785 214.487  53.835 
ATOM   5077  O3'  DC A 247     -32.348 215.194  52.737 
ATOM   5078  C2'  DC A 247     -32.676 214.703  55.059 
ATOM   5079  C1'  DC A 247     -33.790 213.752  54.636 
ATOM   5080  N1   DC A 247     -34.694 213.355  55.752 
ATOM   5081  C2   DC A 247     -36.040 213.152  55.457 
ATOM   5082  O2   DC A 247     -36.425 213.307  54.292 
ATOM   5083  N3   DC A 247     -36.880 212.791  56.460 
ATOM   5084  C4   DC A 247     -36.424 212.634  57.709 
ATOM   5085  N4   DC A 247     -37.283 212.281  58.653 
ATOM   5086  C5   DC A 247     -35.044 212.838  58.034 
ATOM   5087  C6   DC A 247     -34.220 213.199  57.017 
ATOM   5088  P    DC A 248     -31.648 216.548  52.245 
ATOM   5089  OP1  DC A 248     -30.532 216.226  51.328 
ATOM   5090  OP2  DC A 248     -31.305 217.383  53.417 
ATOM   5091  O5'  DC A 248     -32.836 217.237  51.424 
ATOM   5092  C5'  DC A 248     -33.812 216.402  50.772 
ATOM   5093  C4'  DC A 248     -35.205 216.953  51.005 
ATOM   5094  O4'  DC A 248     -35.807 216.444  52.230 
ATOM   5095  C3'  DC A 248     -35.304 218.471  51.149 
ATOM   5096  O3'  DC A 248     -36.508 218.914  50.534 
ATOM   5097  C2'  DC A 248     -35.411 218.711  52.655 
ATOM   5098  C1'  DC A 248     -36.343 217.540  52.955 
ATOM   5099  N1   DC A 248     -36.388 217.165  54.395 
ATOM   5100  C2   DC A 248     -37.599 216.705  54.908 
ATOM   5101  O2   DC A 248     -38.576 216.629  54.154 
ATOM   5102  N3   DC A 248     -37.662 216.359  56.220 
ATOM   5103  C4   DC A 248     -36.580 216.456  57.004 
ATOM   5104  N4   DC A 248     -36.693 216.106  58.276 
ATOM   5105  C5   DC A 248     -35.326 216.927  56.495 
ATOM   5106  C6   DC A 248     -35.284 217.269  55.183 
ATOM   5107  P    DG A 249     -36.495 220.280  49.699 
ATOM   5108  OP1  DG A 249     -36.015 220.016  48.324 
ATOM   5109  OP2  DG A 249     -35.761 221.317  50.456 
ATOM   5110  O5'  DG A 249     -38.053 220.643  49.664 
ATOM   5111  C5'  DG A 249     -39.019 219.575  49.693 
ATOM   5112  C4'  DG A 249     -40.144 219.920  50.649 
ATOM   5113  O4'  DG A 249     -39.861 219.499  52.014 
ATOM   5114  C3'  DG A 249     -40.472 221.407  50.782 
ATOM   5115  O3'  DG A 249     -41.878 221.556  50.933 
ATOM   5116  C2'  DG A 249     -39.795 221.838  52.083 
ATOM   5117  C1'  DG A 249     -40.139 220.585  52.884 
ATOM   5118  N9   DG A 249     -39.316 220.416  54.114 
ATOM   5119  C8   DG A 249     -37.997 220.750  54.332 
ATOM   5120  N7   DG A 249     -37.567 220.467  55.538 
ATOM   5121  C5   DG A 249     -38.680 219.907  56.163 
ATOM   5122  C6   DG A 249     -38.832 219.405  57.482 
ATOM   5123  O6   DG A 249     -38.001 219.351  58.384 
ATOM   5124  N1   DG A 249     -40.131 218.927  57.702 
ATOM   5125  C2   DG A 249     -41.150 218.932  56.770 
ATOM   5126  N2   DG A 249     -42.319 218.430  57.175 
ATOM   5127  N3   DG A 249     -41.007 219.403  55.532 
ATOM   5128  C4   DG A 249     -39.752 219.871  55.303 
ATOM   5129  P    DT A 250     -42.613 222.773  50.197 
ATOM   5130  OP1  DT A 250     -42.910 222.399  48.797 
ATOM   5131  OP2  DT A 250     -41.829 224.013  50.385 
ATOM   5132  O5'  DT A 250     -43.977 222.869  51.030 
ATOM   5133  C5'  DT A 250     -44.518 221.674  51.623 
ATOM   5134  C4'  DT A 250     -44.989 221.963  53.034 
ATOM   5135  O4'  DT A 250     -43.929 221.792  54.019 
ATOM   5136  C3'  DT A 250     -45.502 223.380  53.287 
ATOM   5137  O3'  DT A 250     -46.595 223.319  54.195 
ATOM   5138  C2'  DT A 250     -44.339 224.096  53.975 
ATOM   5139  C1'  DT A 250     -43.917 222.931  54.865 
ATOM   5140  N1   DT A 250     -42.545 223.074  55.429 
ATOM   5141  C2   DT A 250     -42.333 222.575  56.692 
ATOM   5142  O2   DT A 250     -43.207 222.035  57.347 
ATOM   5143  N3   DT A 250     -41.050 222.727  57.181 
ATOM   5144  C4   DT A 250     -39.989 223.320  56.528 
ATOM   5145  O4   DT A 250     -38.884 223.398  57.069 
ATOM   5146  C5   DT A 250     -40.310 223.812  55.209 
ATOM   5147  C7   DT A 250     -39.212 224.473  54.428 
ATOM   5148  C6   DT A 250     -41.549 223.678  54.709 
ATOM   5149  P    DT A 251     -47.852 224.283  53.962 
ATOM   5150  OP1  DT A 251     -48.772 223.670  52.978 
ATOM   5151  OP2  DT A 251     -47.378 225.648  53.645 
ATOM   5152  O5'  DT A 251     -48.530 224.273  55.412 
ATOM   5153  C5'  DT A 251     -48.394 223.101  56.238 
ATOM   5154  C4'  DT A 251     -48.073 223.508  57.663 
ATOM   5155  O4'  DT A 251     -46.642 223.653  57.891 
ATOM   5156  C3'  DT A 251     -48.657 224.844  58.121 
ATOM   5157  O3'  DT A 251     -49.042 224.735  59.486 
ATOM   5158  C2'  DT A 251     -47.492 225.829  58.023 
ATOM   5159  C1'  DT A 251     -46.418 224.887  58.556 
ATOM   5160  N1   DT A 251     -45.028 225.330  58.252 
ATOM   5161  C2   DT A 251     -44.065 225.057  59.192 
ATOM   5162  O2   DT A 251     -44.304 224.480  60.239 
ATOM   5163  N3   DT A 251     -42.789 225.483  58.877 
ATOM   5164  C4   DT A 251     -42.408 226.142  57.726 
ATOM   5165  O4   DT A 251     -41.233 226.475  57.555 
ATOM   5166  C5   DT A 251     -43.488 226.384  56.799 
ATOM   5167  C7   DT A 251     -43.160 227.096  55.520 
ATOM   5168  C6   DT A 251     -44.738 225.980  57.081 
ATOM   5169  P    DA A 252     -50.395 225.439  59.970 
ATOM   5170  OP1  DA A 252     -51.545 224.551  59.685 
ATOM   5171  OP2  DA A 252     -50.474 226.804  59.405 
ATOM   5172  O5'  DA A 252     -50.160 225.524  61.550 
ATOM   5173  C5'  DA A 252     -49.351 224.520  62.191 
ATOM   5174  C4'  DA A 252     -48.405 225.171  63.182 
ATOM   5175  O4'  DA A 252     -47.149 225.578  62.566 
ATOM   5176  C3'  DA A 252     -48.918 226.446  63.851 
ATOM   5177  O3'  DA A 252     -48.468 226.471  65.200 
ATOM   5178  C2'  DA A 252     -48.237 227.584  63.091 
ATOM   5179  C1'  DA A 252     -46.872 226.914  62.957 
ATOM   5180  N9   DA A 252     -46.002 227.530  61.917 
ATOM   5181  C8   DA A 252     -46.368 228.085  60.725 
ATOM   5182  N7   DA A 252     -45.373 228.543  60.030 
ATOM   5183  C5   DA A 252     -44.263 228.270  60.819 
ATOM   5184  C6   DA A 252     -42.891 228.511  60.639 
ATOM   5185  N6   DA A 252     -42.381 229.110  59.552 
ATOM   5186  N1   DA A 252     -42.058 228.114  61.618 
ATOM   5187  C2   DA A 252     -42.570 227.519  62.694 
ATOM   5188  N3   DA A 252     -43.826 227.242  62.972 
ATOM   5189  C4   DA A 252     -44.638 227.651  61.976 
ATOM   5190  P    DA A 253     -49.458 227.007  66.338 
ATOM   5191  OP1  DA A 253     -50.357 225.912  66.769 
ATOM   5192  OP2  DA A 253     -50.120 228.246  65.877 
ATOM   5193  O5'  DA A 253     -48.430 227.353  67.514 
ATOM   5194  C5'  DA A 253     -47.209 226.595  67.620 
ATOM   5195  C4'  DA A 253     -46.044 227.525  67.895 
ATOM   5196  O4'  DA A 253     -45.444 228.040  66.672 
ATOM   5197  C3'  DA A 253     -46.371 228.782  68.701 
ATOM   5198  O3'  DA A 253     -45.281 229.070  69.567 
ATOM   5199  C2'  DA A 253     -46.472 229.895  67.659 
ATOM   5200  C1'  DA A 253     -45.292 229.445  66.804 
ATOM   5201  N9   DA A 253     -45.280 230.039  65.438 
ATOM   5202  C8   DA A 253     -46.342 230.353  64.640 
ATOM   5203  N7   DA A 253     -46.007 230.863  63.496 
ATOM   5204  C5   DA A 253     -44.620 230.890  63.536 
ATOM   5205  C6   DA A 253     -43.654 231.323  62.612 
ATOM   5206  N6   DA A 253     -43.955 231.836  61.411 
ATOM   5207  N1   DA A 253     -42.361 231.209  62.970 
ATOM   5208  C2   DA A 253     -42.067 230.698  64.165 
ATOM   5209  N3   DA A 253     -42.878 230.263  65.104 
ATOM   5210  C4   DA A 253     -44.166 230.388  64.722 
ATOM   5211  P    DC A 254     -45.583 229.594  71.049 
ATOM   5212  OP1  DC A 254     -45.846 228.440  71.938 
ATOM   5213  OP2  DC A 254     -46.638 230.631  71.003 
ATOM   5214  O5'  DC A 254     -44.185 230.267  71.438 
ATOM   5215  C5'  DC A 254     -42.974 229.740  70.865 
ATOM   5216  C4'  DC A 254     -42.077 230.877  70.416 
ATOM   5217  O4'  DC A 254     -42.361 231.304  69.052 
ATOM   5218  C3'  DC A 254     -42.175 232.165  71.233 
ATOM   5219  O3'  DC A 254     -40.881 232.748  71.333 
ATOM   5220  C2'  DC A 254     -43.061 233.088  70.395 
ATOM   5221  C1'  DC A 254     -42.467 232.719  69.039 
ATOM   5222  N1   DC A 254     -43.324 233.108  67.884 
ATOM   5223  C2   DC A 254     -42.690 233.510  66.712 
ATOM   5224  O2   DC A 254     -41.454 233.527  66.678 
ATOM   5225  N3   DC A 254     -43.453 233.869  65.648 
ATOM   5226  C4   DC A 254     -44.790 233.836  65.725 
ATOM   5227  N4   DC A 254     -45.490 234.196  64.660 
ATOM   5228  C5   DC A 254     -45.462 233.427  66.922 
ATOM   5229  C6   DC A 254     -44.681 233.072  67.974 
ATOM   5230  P    DA A 255     -40.438 233.420  72.715 
ATOM   5231  OP1  DA A 255     -39.922 232.377  73.632 
ATOM   5232  OP2  DA A 255     -41.541 234.255  73.238 
ATOM   5233  O5'  DA A 255     -39.233 234.359  72.238 
ATOM   5234  C5'  DA A 255     -38.447 233.961  71.099 
ATOM   5235  C4'  DA A 255     -38.205 235.153  70.195 
ATOM   5236  O4'  DA A 255     -39.265 235.330  69.213 
ATOM   5237  C3'  DA A 255     -38.118 236.511  70.892 
ATOM   5238  O3'  DA A 255     -37.137 237.305  70.235 
ATOM   5239  C2'  DA A 255     -39.489 237.149  70.668 
ATOM   5240  C1'  DA A 255     -39.662 236.693  69.222 
ATOM   5241  N9   DA A 255     -41.066 236.769  68.734 
ATOM   5242  C8   DA A 255     -42.221 236.556  69.433 
ATOM   5243  N7   DA A 255     -43.297 236.699  68.724 
ATOM   5244  C5   DA A 255     -42.825 237.031  67.462 
ATOM   5245  C6   DA A 255     -43.478 237.314  66.250 
ATOM   5246  N6   DA A 255     -44.811 237.306  66.108 
ATOM   5247  N1   DA A 255     -42.707 237.607  65.187 
ATOM   5248  C2   DA A 255     -41.384 237.613  65.333 
ATOM   5249  N3   DA A 255     -40.666 237.367  66.408 
ATOM   5250  C4   DA A 255     -41.461 237.077  67.458 
ATOM   5251  P    DA A 256     -36.171 238.230  71.115 
ATOM   5252  OP1  DA A 256     -35.034 237.425  71.614 
ATOM   5253  OP2  DA A 256     -36.964 238.939  72.142 
ATOM   5254  O5'  DA A 256     -35.652 239.275  70.020 
ATOM   5255  C5'  DA A 256     -35.544 238.853  68.648 
ATOM   5256  C4'  DA A 256     -36.092 239.928  67.730 
ATOM   5257  O4'  DA A 256     -37.524 239.788  67.504 
ATOM   5258  C3'  DA A 256     -35.935 241.366  68.223 
ATOM   5259  O3'  DA A 256     -35.663 242.208  67.108 
ATOM   5260  C2'  DA A 256     -37.308 241.734  68.786 
ATOM   5261  C1'  DA A 256     -38.133 241.055  67.697 
ATOM   5262  N9   DA A 256     -39.557 240.832  68.076 
ATOM   5263  C8   DA A 256     -40.070 240.536  69.306 
ATOM   5264  N7   DA A 256     -41.360 240.399  69.317 
ATOM   5265  C5   DA A 256     -41.730 240.621  67.998 
ATOM   5266  C6   DA A 256     -42.977 240.619  67.351 
ATOM   5267  N6   DA A 256     -44.136 240.374  67.979 
ATOM   5268  N1   DA A 256     -42.990 240.879  66.030 
ATOM   5269  C2   DA A 256     -41.835 241.121  65.412 
ATOM   5270  N3   DA A 256     -40.618 241.151  65.908 
ATOM   5271  C4   DA A 256     -40.633 240.887  67.230 
ATOM   5272  P    DC A 257     -34.600 243.393  67.272 
ATOM   5273  OP1  DC A 257     -33.232 242.863  67.072 
ATOM   5274  OP2  DC A 257     -34.841 244.102  68.548 
ATOM   5275  O5'  DC A 257     -34.995 244.343  66.046 
ATOM   5276  C5'  DC A 257     -35.559 243.753  64.860 
ATOM   5277  C4'  DC A 257     -36.731 244.583  64.377 
ATOM   5278  O4'  DC A 257     -37.988 244.182  64.994 
ATOM   5279  C3'  DC A 257     -36.646 246.083  64.658 
ATOM   5280  O3'  DC A 257     -37.208 246.790  63.560 
ATOM   5281  C2'  DC A 257     -37.536 246.299  65.882 
ATOM   5282  C1'  DC A 257     -38.651 245.348  65.459 
ATOM   5283  N1   DC A 257     -39.555 244.951  66.575 
ATOM   5284  C2   DC A 257     -40.901 244.748  66.280 
ATOM   5285  O2   DC A 257     -41.285 244.903  65.115 
ATOM   5286  N3   DC A 257     -41.741 244.387  67.283 
ATOM   5287  C4   DC A 257     -41.284 244.230  68.532 
ATOM   5288  N4   DC A 257     -42.144 243.877  69.476 
ATOM   5289  C5   DC A 257     -39.904 244.434  68.857 
ATOM   5290  C6   DC A 257     -39.081 244.795  67.840 
ATOM   5291  P    DA A 258     -36.509 248.144  63.068 
ATOM   5292  OP1  DA A 258     -35.393 247.821  62.151 
ATOM   5293  OP2  DA A 258     -36.166 248.979  64.240 
ATOM   5294  O5'  DA A 258     -37.697 248.833  62.247 
ATOM   5295  C5'  DA A 258     -38.673 247.998  61.595 
ATOM   5296  C4'  DA A 258     -40.066 248.549  61.828 
ATOM   5297  O4'  DA A 258     -40.667 248.040  63.053 
ATOM   5298  C3'  DA A 258     -40.165 250.067  61.972 
ATOM   5299  O3'  DA A 258     -41.369 250.510  61.357 
ATOM   5300  C2'  DA A 258     -40.272 250.307  63.478 
ATOM   5301  C1'  DA A 258     -41.203 249.136  63.777 
ATOM   5302  N9   DA A 258     -41.249 248.761  65.218 
ATOM   5303  C8   DA A 258     -40.241 248.804  66.139 
ATOM   5304  N7   DA A 258     -40.595 248.410  67.323 
ATOM   5305  C5   DA A 258     -41.935 248.081  67.179 
ATOM   5306  C6   DA A 258     -42.893 247.591  68.083 
ATOM   5307  N6   DA A 258     -42.631 247.338  69.373 
ATOM   5308  N1   DA A 258     -44.134 247.372  67.611 
ATOM   5309  C2   DA A 258     -44.388 247.625  66.328 
ATOM   5310  N3   DA A 258     -43.581 248.080  65.396 
ATOM   5311  C4   DA A 258     -42.345 248.292  65.894 
ATOM   5312  P    DA A 259     -41.356 251.876  60.522 
ATOM   5313  OP1  DA A 259     -40.875 251.612  59.147 
ATOM   5314  OP2  DA A 259     -40.621 252.913  61.279 
ATOM   5315  O5'  DA A 259     -42.914 252.239  60.487 
ATOM   5316  C5'  DA A 259     -43.880 251.171  60.516 
ATOM   5317  C4'  DA A 259     -45.005 251.516  61.472 
ATOM   5318  O4'  DA A 259     -44.722 251.095  62.836 
ATOM   5319  C3'  DA A 259     -45.332 253.003  61.605 
ATOM   5320  O3'  DA A 259     -46.739 253.152  61.756 
ATOM   5321  C2'  DA A 259     -44.656 253.433  62.906 
ATOM   5322  C1'  DA A 259     -45.000 252.181  63.707 
ATOM   5323  N9   DA A 259     -44.177 252.012  64.936 
ATOM   5324  C8   DA A 259     -42.869 252.349  65.135 
ATOM   5325  N7   DA A 259     -42.430 252.075  66.325 
ATOM   5326  C5   DA A 259     -43.527 251.514  66.964 
ATOM   5327  C6   DA A 259     -43.712 251.009  68.262 
ATOM   5328  N6   DA A 259     -42.746 250.988  69.191 
ATOM   5329  N1   DA A 259     -44.930 250.526  68.571 
ATOM   5330  C2   DA A 259     -45.885 250.549  67.643 
ATOM   5331  N3   DA A 259     -45.831 250.993  66.406 
ATOM   5332  C4   DA A 259     -44.602 251.472  66.122 
ATOM   5333  P    DG A 260     -47.474 254.369  61.020 
ATOM   5334  OP1  DG A 260     -47.771 253.995  59.619 
ATOM   5335  OP2  DG A 260     -46.689 255.609  61.208 
ATOM   5336  O5'  DG A 260     -48.837 254.465  61.853 
ATOM   5337  C5'  DG A 260     -49.379 253.269  62.445 
ATOM   5338  C4'  DG A 260     -49.850 253.559  63.857 
ATOM   5339  O4'  DG A 260     -48.790 253.387  64.841 
ATOM   5340  C3'  DG A 260     -50.363 254.976  64.110 
ATOM   5341  O3'  DG A 260     -51.456 254.915  65.018 
ATOM   5342  C2'  DG A 260     -49.200 255.691  64.798 
ATOM   5343  C1'  DG A 260     -48.777 254.526  65.688 
ATOM   5344  N9   DG A 260     -47.406 254.669  66.252 
ATOM   5345  C8   DG A 260     -46.287 255.241  65.686 
ATOM   5346  N7   DG A 260     -45.224 255.206  66.453 
ATOM   5347  C5   DG A 260     -45.671 254.567  67.608 
ATOM   5348  C6   DG A 260     -44.972 254.239  68.800 
ATOM   5349  O6   DG A 260     -43.796 254.450  69.085 
ATOM   5350  N1   DG A 260     -45.807 253.592  69.721 
ATOM   5351  C2   DG A 260     -47.141 253.300  69.518 
ATOM   5352  N2   DG A 260     -47.764 252.676  70.521 
ATOM   5353  N3   DG A 260     -47.796 253.607  68.400 
ATOM   5354  C4   DG A 260     -47.000 254.235  67.496 
ATOM   5355  P    DC A 261     -52.713 255.879  64.785 
ATOM   5356  OP1  DC A 261     -53.633 255.266  63.801 
ATOM   5357  OP2  DC A 261     -52.238 257.244  64.468 
ATOM   5358  O5'  DC A 261     -53.391 255.869  66.234 
ATOM   5359  C5'  DC A 261     -53.254 254.697  67.061 
ATOM   5360  C4'  DC A 261     -52.934 255.103  68.486 
ATOM   5361  O4'  DC A 261     -51.503 255.249  68.714 
ATOM   5362  C3'  DC A 261     -53.517 256.440  68.944 
ATOM   5363  O3'  DC A 261     -53.902 256.331  70.309 
ATOM   5364  C2'  DC A 261     -52.353 257.425  68.845 
ATOM   5365  C1'  DC A 261     -51.279 256.483  69.378 
ATOM   5366  N1   DC A 261     -49.889 256.926  69.075 
ATOM   5367  C2   DC A 261     -48.901 256.657  70.018 
ATOM   5368  O2   DC A 261     -49.214 256.068  71.059 
ATOM   5369  N3   DC A 261     -47.628 257.053  69.760 
ATOM   5370  C4   DC A 261     -47.329 257.690  68.620 
ATOM   5371  N4   DC A 261     -46.073 258.056  68.416 
ATOM   5372  C5   DC A 261     -48.330 257.976  67.637 
ATOM   5373  C6   DC A 261     -49.597 257.572  67.913 
ATOM   5374  P    DA A 262     -55.256 257.034  70.793 
ATOM   5375  OP1  DA A 262     -56.405 256.147  70.508 
ATOM   5376  OP2  DA A 262     -55.335 258.400  70.228 
ATOM   5377  O5'  DA A 262     -55.021 257.120  72.373 
ATOM   5378  C5'  DA A 262     -54.211 256.116  73.014 
ATOM   5379  C4'  DA A 262     -53.266 256.767  74.004 
ATOM   5380  O4'  DA A 262     -52.010 257.174  73.389 
ATOM   5381  C3'  DA A 262     -53.778 258.042  74.674 
ATOM   5382  O3'  DA A 262     -53.329 258.067  76.023 
ATOM   5383  C2'  DA A 262     -53.097 259.180  73.914 
ATOM   5384  C1'  DA A 262     -51.733 258.510  73.780 
ATOM   5385  N9   DA A 262     -50.862 259.125  72.740 
ATOM   5386  C8   DA A 262     -51.229 259.681  71.548 
ATOM   5387  N7   DA A 262     -50.233 260.139  70.853 
ATOM   5388  C5   DA A 262     -49.123 259.866  71.641 
ATOM   5389  C6   DA A 262     -47.751 260.107  71.461 
ATOM   5390  N6   DA A 262     -47.242 260.706  70.375 
ATOM   5391  N1   DA A 262     -46.918 259.710  72.441 
ATOM   5392  C2   DA A 262     -47.431 259.115  73.517 
ATOM   5393  N3   DA A 262     -48.686 258.838  73.794 
ATOM   5394  C4   DA A 262     -49.498 259.247  72.799 
ATOM   5395  P    DT A 263     -54.318 258.602  77.161 
ATOM   5396  OP1  DT A 263     -55.217 257.508  77.592 
ATOM   5397  OP2  DT A 263     -54.981 259.842  76.699 
ATOM   5398  O5'  DT A 263     -53.290 258.949  78.337 
ATOM   5399  C5'  DT A 263     -52.070 258.191  78.443 
ATOM   5400  C4'  DT A 263     -50.904 259.121  78.717 
ATOM   5401  O4'  DT A 263     -50.304 259.635  77.495 
ATOM   5402  C3'  DT A 263     -51.232 260.378  79.524 
ATOM   5403  O3'  DT A 263     -50.141 260.666  80.390 
ATOM   5404  C2'  DT A 263     -51.333 261.491  78.482 
ATOM   5405  C1'  DT A 263     -50.153 261.041  77.627 
ATOM   5406  N1   DT A 263     -50.141 261.635  76.261 
ATOM   5407  C2   DT A 263     -48.913 261.914  75.711 
ATOM   5408  O2   DT A 263     -47.862 261.696  76.290 
ATOM   5409  N3   DT A 263     -48.941 262.466  74.445 
ATOM   5410  C4   DT A 263     -50.068 262.753  73.702 
ATOM   5411  O4   DT A 263     -49.968 263.246  72.577 
ATOM   5412  C5   DT A 263     -51.309 262.425  74.364 
ATOM   5413  C7   DT A 263     -52.584 262.706  73.624 
ATOM   5414  C6   DT A 263     -51.311 261.889  75.595 
ATOM   5415  P    DT A 264     -50.444 261.190  81.872 
ATOM   5416  OP1  DT A 264     -50.707 260.036  82.761 
ATOM   5417  OP2  DT A 264     -51.499 262.227  81.826 
ATOM   5418  O5'  DT A 264     -49.046 261.863  82.261 
ATOM   5419  C5'  DT A 264     -47.834 261.336  81.688 
ATOM   5420  C4'  DT A 264     -46.938 262.473  81.239 
ATOM   5421  O4'  DT A 264     -47.221 262.900  79.875 
ATOM   5422  C3'  DT A 264     -47.036 263.761  82.056 
ATOM   5423  O3'  DT A 264     -45.742 264.344  82.155 
ATOM   5424  C2'  DT A 264     -47.921 264.684  81.218 
ATOM   5425  C1'  DT A 264     -47.327 264.315  79.862 
ATOM   5426  N1   DT A 264     -48.185 264.704  78.707 
ATOM   5427  C2   DT A 264     -47.544 265.097  77.558 
ATOM   5428  O2   DT A 264     -46.330 265.138  77.455 
ATOM   5429  N3   DT A 264     -48.371 265.451  76.509 
ATOM   5430  C4   DT A 264     -49.751 265.443  76.516 
ATOM   5431  O4   DT A 264     -50.384 265.782  75.513 
ATOM   5432  C5   DT A 264     -50.332 265.015  77.766 
ATOM   5433  C7   DT A 264     -51.829 264.977  77.860 
ATOM   5434  C6   DT A 264     -49.551 264.666  78.802 
ATOM   5435  P    DC A 265     -45.298 265.016  83.538 
ATOM   5436  OP1  DC A 265     -44.783 263.973  84.454 
ATOM   5437  OP2  DC A 265     -46.402 265.851  84.061 
ATOM   5438  O5'  DC A 265     -44.094 265.955  83.061 
ATOM   5439  C5'  DC A 265     -43.308 265.557  81.922 
ATOM   5440  C4'  DC A 265     -43.065 266.749  81.018 
ATOM   5441  O4'  DC A 265     -44.126 266.926  80.035 
ATOM   5442  C3'  DC A 265     -42.979 268.107  81.715 
ATOM   5443  O3'  DC A 265     -41.998 268.901  81.058 
ATOM   5444  C2'  DC A 265     -44.349 268.745  81.491 
ATOM   5445  C1'  DC A 265     -44.523 268.289  80.045 
ATOM   5446  N1   DC A 265     -45.927 268.365  79.557 
ATOM   5447  C2   DC A 265     -46.134 268.694  78.219 
ATOM   5448  O2   DC A 265     -45.151 268.907  77.499 
ATOM   5449  N3   DC A 265     -47.407 268.769  77.755 
ATOM   5450  C4   DC A 265     -48.444 268.531  78.567 
ATOM   5451  N4   DC A 265     -49.668 268.617  78.066 
ATOM   5452  C5   DC A 265     -48.254 268.192  79.946 
ATOM   5453  C6   DC A 265     -46.974 268.122  80.391 
ATOM   5454  P    DT A 266     -41.032 269.825  81.938 
ATOM   5455  OP1  DT A 266     -39.894 269.021  82.437 
ATOM   5456  OP2  DT A 266     -41.825 270.535  82.965 
ATOM   5457  O5'  DT A 266     -40.513 270.871  80.843 
ATOM   5458  C5'  DT A 266     -40.405 270.449  79.471 
ATOM   5459  C4'  DT A 266     -40.953 271.524  78.553 
ATOM   5460  O4'  DT A 266     -42.384 271.384  78.327 
ATOM   5461  C3'  DT A 266     -40.796 272.962  79.045 
ATOM   5462  O3'  DT A 266     -40.523 273.804  77.931 
ATOM   5463  C2'  DT A 266     -42.168 273.330  79.609 
ATOM   5464  C1'  DT A 266     -42.994 272.651  78.520 
ATOM   5465  N1   DT A 266     -44.417 272.428  78.899 
ATOM   5466  C2   DT A 266     -45.354 272.528  77.898 
ATOM   5467  O2   DT A 266     -45.065 272.787  76.743 
ATOM   5468  N3   DT A 266     -46.662 272.315  78.287 
ATOM   5469  C4   DT A 266     -47.099 272.017  79.562 
ATOM   5470  O4   DT A 266     -48.299 271.848  79.790 
ATOM   5471  C5   DT A 266     -46.042 271.934  80.543 
ATOM   5472  C7   DT A 266     -46.433 271.614  81.957 
ATOM   5473  C6   DT A 266     -44.762 272.137  80.192 
ATOM   5474  P    DA A 267     -39.461 274.989  78.095 
ATOM   5475  OP1  DA A 267     -38.093 274.459  77.895 
ATOM   5476  OP2  DA A 267     -39.702 275.698  79.371 
ATOM   5477  O5'  DA A 267     -39.855 275.939  76.869 
ATOM   5478  C5'  DA A 267     -40.420 275.349  75.683 
ATOM   5479  C4'  DA A 267     -41.592 276.179  75.199 
ATOM   5480  O4'  DA A 267     -42.849 275.778  75.817 
ATOM   5481  C3'  DA A 267     -41.506 277.679  75.481 
ATOM   5482  O3'  DA A 267     -42.069 278.386  74.383 
ATOM   5483  C2'  DA A 267     -42.397 277.895  76.705 
ATOM   5484  C1'  DA A 267     -43.511 276.943  76.282 
ATOM   5485  N9   DA A 267     -44.416 276.547  77.398 
ATOM   5486  C8   DA A 267     -44.103 276.349  78.713 
ATOM   5487  N7   DA A 267     -45.118 276.008  79.446 
ATOM   5488  C5   DA A 267     -46.181 275.977  78.554 
ATOM   5489  C6   DA A 267     -47.544 275.679  78.716 
ATOM   5490  N6   DA A 267     -48.094 275.341  79.891 
ATOM   5491  N1   DA A 267     -48.325 275.744  77.622 
ATOM   5492  C2   DA A 267     -47.774 276.081  76.456 
ATOM   5493  N3   DA A 267     -46.521 276.378  76.186 
ATOM   5494  C4   DA A 267     -45.760 276.306  77.298 
ATOM   5495  P    DT A 268     -41.370 279.740  73.891 
ATOM   5496  OP1  DT A 268     -40.253 279.417  72.974 
ATOM   5497  OP2  DT A 268     -41.027 280.575  75.063 
ATOM   5498  O5'  DT A 268     -42.558 280.429  73.070 
ATOM   5499  C5'  DT A 268     -43.533 279.594  72.418 
ATOM   5500  C4'  DT A 268     -44.926 280.145  72.650 
ATOM   5501  O4'  DT A 268     -45.528 279.636  73.876 
ATOM   5502  C3'  DT A 268     -45.026 281.663  72.795 
ATOM   5503  O3'  DT A 268     -46.229 282.106  72.180 
ATOM   5504  C2'  DT A 268     -45.132 281.903  74.301 
ATOM   5505  C1'  DT A 268     -46.064 280.732  74.600 
ATOM   5506  N1   DT A 268     -46.109 280.357  76.041 
ATOM   5507  C2   DT A 268     -47.311 279.905  76.532 
ATOM   5508  O2   DT A 268     -48.313 279.805  75.844 
ATOM   5509  N3   DT A 268     -47.316 279.568  77.871 
ATOM   5510  C4   DT A 268     -46.244 279.642  78.738 
ATOM   5511  O4   DT A 268     -46.370 279.311  79.919 
ATOM   5512  C5   DT A 268     -45.028 280.126  78.130 
ATOM   5513  C7   DT A 268     -43.812 280.238  79.004 
ATOM   5514  C6   DT A 268     -44.994 280.462  76.831 
ATOM   5515  P    DT A 269     -46.217 283.472  71.344 
ATOM   5516  OP1  DT A 269     -45.736 283.208  69.970 
ATOM   5517  OP2  DT A 269     -45.482 284.509  72.102 
ATOM   5518  O5'  DT A 269     -47.775 283.835  71.310 
ATOM   5519  C5'  DT A 269     -48.741 282.767  71.339 
ATOM   5520  C4'  DT A 269     -49.866 283.112  72.295 
ATOM   5521  O4'  DT A 269     -49.582 282.691  73.659 
ATOM   5522  C3'  DT A 269     -50.193 284.599  72.428 
ATOM   5523  O3'  DT A 269     -51.600 284.748  72.579 
ATOM   5524  C2'  DT A 269     -49.517 285.029  73.729 
ATOM   5525  C1'  DT A 269     -49.860 283.777  74.530 
ATOM   5526  N1   DT A 269     -49.038 283.608  75.759 
ATOM   5527  C2   DT A 269     -49.652 283.041  76.850 
ATOM   5528  O2   DT A 269     -50.817 282.683  76.843 
ATOM   5529  N3   DT A 269     -48.858 282.901  77.972 
ATOM   5530  C4   DT A 269     -47.534 283.270  78.089 
ATOM   5531  O4   DT A 269     -46.925 283.095  79.147 
ATOM   5532  C5   DT A 269     -46.977 283.856  76.892 
ATOM   5533  C7   DT A 269     -45.540 284.287  76.935 
ATOM   5534  C6   DT A 269     -47.726 284.005  75.788 
ATOM   5535  P    DG A 270     -52.335 285.965  71.843 
ATOM   5536  OP1  DG A 270     -52.632 285.590  70.442 
ATOM   5537  OP2  DG A 270     -51.550 287.205  72.031 
ATOM   5538  O5'  DG A 270     -53.698 286.061  72.676 
ATOM   5539  C5'  DG A 270     -54.240 284.865  73.268 
ATOM   5540  C4'  DG A 270     -54.710 285.154  74.680 
ATOM   5541  O4'  DG A 270     -53.651 284.983  75.664 
ATOM   5542  C3'  DG A 270     -55.223 286.572  74.933 
ATOM   5543  O3'  DG A 270     -56.317 286.510  75.840 
ATOM   5544  C2'  DG A 270     -54.061 287.287  75.621 
ATOM   5545  C1'  DG A 270     -53.638 286.122  76.511 
ATOM   5546  N9   DG A 270     -52.267 286.265  77.074 
ATOM   5547  C8   DG A 270     -51.148 286.837  76.509 
ATOM   5548  N7   DG A 270     -50.085 286.802  77.276 
ATOM   5549  C5   DG A 270     -50.532 286.163  78.431 
ATOM   5550  C6   DG A 270     -49.833 285.835  79.623 
ATOM   5551  O6   DG A 270     -48.657 286.046  79.908 
ATOM   5552  N1   DG A 270     -50.668 285.188  80.544 
ATOM   5553  C2   DG A 270     -52.002 284.896  80.341 
ATOM   5554  N2   DG A 270     -52.625 284.272  81.344 
ATOM   5555  N3   DG A 270     -52.657 285.202  79.223 
ATOM   5556  C4   DG A 270     -51.861 285.831  78.318 
ATOM   5557  P    DA A 271     -57.573 287.475  75.607 
ATOM   5558  OP1  DA A 271     -58.493 286.862  74.623 
ATOM   5559  OP2  DA A 271     -57.099 288.840  75.291 
ATOM   5560  O5'  DA A 271     -58.251 287.464  77.057 
ATOM   5561  C5'  DA A 271     -58.115 286.293  77.884 
ATOM   5562  C4'  DA A 271     -57.794 286.699  79.309 
ATOM   5563  O4'  DA A 271     -56.364 286.845  79.536 
ATOM   5564  C3'  DA A 271     -58.378 288.036  79.767 
ATOM   5565  O3'  DA A 271     -58.763 287.927  81.132 
ATOM   5566  C2'  DA A 271     -57.214 289.021  79.668 
ATOM   5567  C1'  DA A 271     -56.139 288.079  80.201 
ATOM   5568  N9   DA A 271     -54.750 288.521  79.898 
ATOM   5569  C8   DA A 271     -54.291 289.176  78.790 
ATOM   5570  N7   DA A 271     -53.019 289.427  78.819 
ATOM   5571  C5   DA A 271     -52.601 288.903  80.034 
ATOM   5572  C6   DA A 271     -51.346 288.849  80.661 
ATOM   5573  N6   DA A 271     -50.227 289.354  80.122 
ATOM   5574  N1   DA A 271     -51.282 288.255  81.867 
ATOM   5575  C2   DA A 271     -52.396 287.755  82.398 
ATOM   5576  N3   DA A 271     -53.617 287.746  81.909 
ATOM   5577  C4   DA A 271     -53.654 288.346  80.702 
ATOM   5578  P    DT A 272     -60.117 288.630  81.616 
ATOM   5579  OP1  DT A 272     -61.266 287.743  81.331 
ATOM   5580  OP2  DT A 272     -60.195 289.995  81.051 
ATOM   5581  O5'  DT A 272     -59.881 288.716  83.195 
ATOM   5582  C5'  DT A 272     -59.072 287.712  83.836 
ATOM   5583  C4'  DT A 272     -58.126 288.363  84.827 
ATOM   5584  O4'  DT A 272     -56.871 288.770  84.212 
ATOM   5585  C3'  DT A 272     -58.639 289.638  85.497 
ATOM   5586  O3'  DT A 272     -58.190 289.663  86.846 
ATOM   5587  C2'  DT A 272     -57.958 290.775  84.737 
ATOM   5588  C1'  DT A 272     -56.594 290.106  84.603 
ATOM   5589  N1   DT A 272     -55.723 290.721  83.562 
ATOM   5590  C2   DT A 272     -54.372 290.746  83.812 
ATOM   5591  O2   DT A 272     -53.877 290.292  84.829 
ATOM   5592  N3   DT A 272     -53.598 291.325  82.824 
ATOM   5593  C4   DT A 272     -54.052 291.867  81.640 
ATOM   5594  O4   DT A 272     -53.261 292.358  80.832 
ATOM   5595  C5   DT A 272     -55.484 291.794  81.470 
ATOM   5596  C7   DT A 272     -56.061 292.363  80.206 
ATOM   5597  C6   DT A 272     -56.260 291.238  82.412 
ATOM   5598  P    DA A 273     -59.179 290.198  87.984 
ATOM   5599  OP1  DA A 273     -60.078 289.104  88.415 
ATOM   5600  OP2  DA A 273     -59.842 291.438  87.522 
ATOM   5601  O5'  DA A 273     -58.151 290.545  89.159 
ATOM   5602  C5'  DA A 273     -56.930 289.787  89.265 
ATOM   5603  C4'  DA A 273     -55.765 290.717  89.540 
ATOM   5604  O4'  DA A 273     -55.165 291.231  88.318 
ATOM   5605  C3'  DA A 273     -56.093 291.974  90.347 
ATOM   5606  O3'  DA A 273     -55.002 292.262  91.213 
ATOM   5607  C2'  DA A 273     -56.193 293.087  89.305 
ATOM   5608  C1'  DA A 273     -55.014 292.636  88.450 
ATOM   5609  N9   DA A 273     -55.002 293.231  87.084 
ATOM   5610  C8   DA A 273     -56.064 293.545  86.286 
ATOM   5611  N7   DA A 273     -55.728 294.055  85.142 
ATOM   5612  C5   DA A 273     -54.341 294.082  85.181 
ATOM   5613  C6   DA A 273     -53.375 294.515  84.258 
ATOM   5614  N6   DA A 273     -53.677 295.028  83.057 
ATOM   5615  N1   DA A 273     -52.082 294.401  84.616 
ATOM   5616  C2   DA A 273     -51.788 293.890  85.810 
ATOM   5617  N3   DA A 273     -52.599 293.455  86.750 
ATOM   5618  C4   DA A 273     -53.887 293.580  86.367 
ATOM   5619  P    DA A 274     -55.305 292.786  92.695 
ATOM   5620  OP1  DA A 274     -55.567 291.632  93.584 
ATOM   5621  OP2  DA A 274     -56.359 293.823  92.649 
ATOM   5622  O5'  DA A 274     -53.906 293.458  93.084 
ATOM   5623  C5'  DA A 274     -52.695 292.932  92.511 
ATOM   5624  C4'  DA A 274     -51.799 294.069  92.061 
ATOM   5625  O4'  DA A 274     -52.082 294.495  90.698 
ATOM   5626  C3'  DA A 274     -51.897 295.357  92.879 
ATOM   5627  O3'  DA A 274     -50.603 295.939  92.978 
ATOM   5628  C2'  DA A 274     -52.782 296.280  92.041 
ATOM   5629  C1'  DA A 274     -52.188 295.911  90.685 
ATOM   5630  N9   DA A 274     -53.045 296.299  89.530 
ATOM   5631  C8   DA A 274     -54.409 296.320  89.454 
ATOM   5632  N7   DA A 274     -54.864 296.710  88.305 
ATOM   5633  C5   DA A 274     -53.721 296.967  87.561 
ATOM   5634  C6   DA A 274     -53.529 297.416  86.244 
ATOM   5635  N6   DA A 274     -54.534 297.698  85.403 
ATOM   5636  N1   DA A 274     -52.259 297.566  85.820 
ATOM   5637  C2   DA A 274     -51.265 297.284  86.660 
ATOM   5638  N3   DA A 274     -51.321 296.861  87.904 
ATOM   5639  C4   DA A 274     -52.602 296.719  88.303 
ATOM   5640  P    DG A 275     -50.159 296.612  94.361 
ATOM   5641  OP1  DG A 275     -49.644 295.569  95.277 
ATOM   5642  OP2  DG A 275     -51.263 297.447  94.884 
ATOM   5643  O5'  DG A 275     -48.955 297.551  93.884 
ATOM   5644  C5'  DG A 275     -48.169 297.153  92.745 
ATOM   5645  C4'  DG A 275     -47.926 298.345  91.841 
ATOM   5646  O4'  DG A 275     -48.987 298.522  90.858 
ATOM   5647  C3'  DG A 275     -47.840 299.703  92.538 
ATOM   5648  O3'  DG A 275     -46.859 300.497  91.881 
ATOM   5649  C2'  DG A 275     -49.210 300.341  92.313 
ATOM   5650  C1'  DG A 275     -49.383 299.885  90.868 
ATOM   5651  N9   DG A 275     -50.788 299.961  90.380 
ATOM   5652  C8   DG A 275     -51.962 299.750  91.069 
ATOM   5653  N7   DG A 275     -53.043 299.897  90.341 
ATOM   5654  C5   DG A 275     -52.550 300.230  89.080 
ATOM   5655  C6   DG A 275     -53.241 300.510  87.873 
ATOM   5656  O6   DG A 275     -54.451 300.523  87.664 
ATOM   5657  N1   DG A 275     -52.351 300.802  86.829 
ATOM   5658  C2   DG A 275     -50.975 300.819  86.938 
ATOM   5659  N2   DG A 275     -50.303 301.120  85.825 
ATOM   5660  N3   DG A 275     -50.327 300.555  88.071 
ATOM   5661  C4   DG A 275     -51.175 300.271  89.093 
ATOM   5662  P    DG A 276     -45.893 301.421  92.761 
ATOM   5663  OP1  DG A 276     -44.755 300.617  93.260 
ATOM   5664  OP2  DG A 276     -46.686 302.131  93.788 
ATOM   5665  O5'  DG A 276     -45.374 302.467  91.666 
ATOM   5666  C5'  DG A 276     -45.266 302.045  90.294 
ATOM   5667  C4'  DG A 276     -45.813 303.120  89.376 
ATOM   5668  O4'  DG A 276     -47.245 302.980  89.150 
ATOM   5669  C3'  DG A 276     -45.657 304.558  89.868 
ATOM   5670  O3'  DG A 276     -45.384 305.399  88.754 
ATOM   5671  C2'  DG A 276     -47.029 304.926  90.432 
ATOM   5672  C1'  DG A 276     -47.855 304.247  89.343 
ATOM   5673  N9   DG A 276     -49.278 304.024  89.721 
ATOM   5674  C8   DG A 276     -49.813 303.725  90.955 
ATOM   5675  N7   DG A 276     -51.118 303.589  90.952 
ATOM   5676  C5   DG A 276     -51.471 303.815  89.622 
ATOM   5677  C6   DG A 276     -52.747 303.805  89.000 
ATOM   5678  O6   DG A 276     -53.846 303.591  89.504 
ATOM   5679  N1   DG A 276     -52.651 304.086  87.630 
ATOM   5680  C2   DG A 276     -51.476 304.343  86.951 
ATOM   5681  N2   DG A 276     -51.598 304.588  85.644 
ATOM   5682  N3   DG A 276     -50.279 304.352  87.534 
ATOM   5683  C4   DG A 276     -50.355 304.081  88.863 
ATOM   5684  P    DT A 277     -44.322 306.585  88.918 
ATOM   5685  OP1  DT A 277     -42.954 306.055  88.718 
ATOM   5686  OP2  DT A 277     -44.563 307.294  90.193 
ATOM   5687  O5'  DT A 277     -44.716 307.534  87.692 
ATOM   5688  C5'  DT A 277     -45.281 306.945  86.506 
ATOM   5689  C4'  DT A 277     -46.453 307.775  86.022 
ATOM   5690  O4'  DT A 277     -47.709 307.374  86.640 
ATOM   5691  C3'  DT A 277     -46.367 309.275  86.304 
ATOM   5692  O3'  DT A 277     -46.930 309.982  85.206 
ATOM   5693  C2'  DT A 277     -47.258 309.491  87.527 
ATOM   5694  C1'  DT A 277     -48.372 308.539  87.105 
ATOM   5695  N1   DT A 277     -49.276 308.143  88.220 
ATOM   5696  C2   DT A 277     -50.600 307.946  87.913 
ATOM   5697  O2   DT A 277     -51.048 308.082  86.787 
ATOM   5698  N3   DT A 277     -51.408 307.581  88.973 
ATOM   5699  C4   DT A 277     -51.010 307.400  90.281 
ATOM   5700  O4   DT A 277     -51.825 307.072  91.145 
ATOM   5701  C5   DT A 277     -49.602 307.630  90.506 
ATOM   5702  C7   DT A 277     -49.084 307.455  91.904 
ATOM   5703  C6   DT A 277     -48.794 307.986  89.494 
ATOM   5704  P    DA A 278     -46.230 311.336  84.714 
ATOM   5705  OP1  DA A 278     -45.114 311.013  83.797 
ATOM   5706  OP2  DA A 278     -45.887 312.171  85.886 
ATOM   5707  O5'  DA A 278     -47.418 312.025  83.893 
ATOM   5708  C5'  DA A 278     -48.394 311.189  83.241 
ATOM   5709  C4'  DA A 278     -49.787 311.740  83.473 
ATOM   5710  O4'  DA A 278     -50.389 311.231  84.698 
ATOM   5711  C3'  DA A 278     -49.886 313.259  83.617 
ATOM   5712  O3'  DA A 278     -51.090 313.702  83.003 
ATOM   5713  C2'  DA A 278     -49.993 313.499  85.124 
ATOM   5714  C1'  DA A 278     -50.925 312.328  85.423 
ATOM   5715  N9   DA A 278     -50.970 311.952  86.863 
ATOM   5716  C8   DA A 278     -49.963 311.996  87.784 
ATOM   5717  N7   DA A 278     -50.316 311.602  88.969 
ATOM   5718  C5   DA A 278     -51.656 311.272  88.824 
ATOM   5719  C6   DA A 278     -52.614 310.783  89.728 
ATOM   5720  N6   DA A 278     -52.352 310.530  91.019 
ATOM   5721  N1   DA A 278     -53.856 310.564  89.257 
ATOM   5722  C2   DA A 278     -54.109 310.817  87.974 
ATOM   5723  N3   DA A 278     -53.302 311.272  87.042 
ATOM   5724  C4   DA A 278     -52.066 311.484  87.540 
ATOM   5725  P    DA A 279     -51.077 315.068  82.167 
ATOM   5726  OP1  DA A 279     -50.597 314.804  80.793 
ATOM   5727  OP2  DA A 279     -50.343 316.105  82.925 
ATOM   5728  O5'  DA A 279     -52.635 315.431  82.133 
ATOM   5729  C5'  DA A 279     -53.601 314.363  82.161 
ATOM   5730  C4'  DA A 279     -54.726 314.708  83.117 
ATOM   5731  O4'  DA A 279     -54.443 314.287  84.482 
ATOM   5732  C3'  DA A 279     -55.054 316.195  83.250 
ATOM   5733  O3'  DA A 279     -56.460 316.344  83.402 
ATOM   5734  C2'  DA A 279     -54.377 316.625  84.552 
ATOM   5735  C1'  DA A 279     -54.721 315.373  85.353 
ATOM   5736  N9   DA A 279     -53.898 315.203  86.582 
ATOM   5737  C8   DA A 279     -52.590 315.541  86.781 
ATOM   5738  N7   DA A 279     -52.152 315.267  87.970 
ATOM   5739  C5   DA A 279     -53.249 314.706  88.610 
ATOM   5740  C6   DA A 279     -53.433 314.201  89.908 
ATOM   5741  N6   DA A 279     -52.468 314.180  90.837 
ATOM   5742  N1   DA A 279     -54.651 313.718  90.216 
ATOM   5743  C2   DA A 279     -55.606 313.741  89.289 
ATOM   5744  N3   DA A 279     -55.552 314.185  88.052 
ATOM   5745  C4   DA A 279     -54.323 314.664  87.768 
ATOM   5746  P    DC A 280     -57.195 317.561  82.666 
ATOM   5747  OP1  DC A 280     -57.492 317.186  81.265 
ATOM   5748  OP2  DC A 280     -56.411 318.801  82.854 
ATOM   5749  O5'  DC A 280     -58.559 317.657  83.499 
ATOM   5750  C5'  DC A 280     -59.100 316.461  84.091 
ATOM   5751  C4'  DC A 280     -59.571 316.750  85.502 
ATOM   5752  O4'  DC A 280     -58.511 316.579  86.487 
ATOM   5753  C3'  DC A 280     -60.084 318.168  85.756 
ATOM   5754  O3'  DC A 280     -61.177 318.106  86.663 
ATOM   5755  C2'  DC A 280     -58.921 318.883  86.443 
ATOM   5756  C1'  DC A 280     -58.499 317.718  87.334 
ATOM   5757  N1   DC A 280     -57.127 317.861  87.897 
ATOM   5758  C2   DC A 280     -56.896 317.361  89.177 
ATOM   5759  O2   DC A 280     -57.828 316.825  89.785 
ATOM   5760  N3   DC A 280     -55.652 317.483  89.709 
ATOM   5761  C4   DC A 280     -54.668 318.071  89.016 
ATOM   5762  N4   DC A 280     -53.473 318.165  89.578 
ATOM   5763  C5   DC A 280     -54.886 318.592  87.699 
ATOM   5764  C6   DC A 280     -56.136 318.462  87.185 
ATOM   5765  P    DA A 281     -62.434 319.071  86.430 
ATOM   5766  OP1  DA A 281     -63.354 318.458  85.446 
ATOM   5767  OP2  DA A 281     -61.960 320.436  86.114 
ATOM   5768  O5'  DA A 281     -63.112 319.060  87.880 
ATOM   5769  C5'  DA A 281     -62.976 317.889  88.707 
ATOM   5770  C4'  DA A 281     -62.655 318.295  90.132 
ATOM   5771  O4'  DA A 281     -61.224 318.441  90.359 
ATOM   5772  C3'  DA A 281     -63.239 319.632  90.590 
ATOM   5773  O3'  DA A 281     -63.624 319.523  91.955 
ATOM   5774  C2'  DA A 281     -62.075 320.617  90.491 
ATOM   5775  C1'  DA A 281     -61.000 319.675  91.024 
ATOM   5776  N9   DA A 281     -59.611 320.117  90.720 
ATOM   5777  C8   DA A 281     -59.152 320.772  89.612 
ATOM   5778  N7   DA A 281     -57.880 321.023  89.642 
ATOM   5779  C5   DA A 281     -57.462 320.499  90.857 
ATOM   5780  C6   DA A 281     -56.207 320.445  91.484 
ATOM   5781  N6   DA A 281     -55.088 320.950  90.945 
ATOM   5782  N1   DA A 281     -56.142 319.851  92.690 
ATOM   5783  C2   DA A 281     -57.257 319.351  93.221 
ATOM   5784  N3   DA A 281     -58.478 319.342  92.731 
ATOM   5785  C4   DA A 281     -58.515 319.942  91.525 
ATOM   5786  P    DA A 282     -64.978 320.226  92.439 
ATOM   5787  OP1  DA A 282     -66.127 319.338  92.154 
ATOM   5788  OP2  DA A 282     -65.056 321.591  91.874 
ATOM   5789  O5'  DA A 282     -64.742 320.312  94.018 
ATOM   5790  C5'  DA A 282     -63.933 319.308  94.659 
ATOM   5791  C4'  DA A 282     -62.987 319.959  95.650 
ATOM   5792  O4'  DA A 282     -61.731 320.366  95.035 
ATOM   5793  C3'  DA A 282     -63.500 321.234  96.319 
ATOM   5794  O3'  DA A 282     -63.050 321.259  97.669 
ATOM   5795  C2'  DA A 282     -62.819 322.371  95.559 
ATOM   5796  C1'  DA A 282     -61.454 321.702  95.426 
ATOM   5797  N9   DA A 282     -60.584 322.317  94.385 
ATOM   5798  C8   DA A 282     -60.950 322.873  93.193 
ATOM   5799  N7   DA A 282     -59.955 323.331  92.499 
ATOM   5800  C5   DA A 282     -58.845 323.058  93.287 
ATOM   5801  C6   DA A 282     -57.473 323.299  93.107 
ATOM   5802  N6   DA A 282     -56.963 323.898  92.021 
ATOM   5803  N1   DA A 282     -56.640 322.901  94.087 
ATOM   5804  C2   DA A 282     -57.152 322.306  95.163 
ATOM   5805  N3   DA A 282     -58.408 322.030  95.440 
ATOM   5806  C4   DA A 282     -59.220 322.439  94.444 
ATOM   5807  P    DG A 283     -64.040 321.794  98.807 
ATOM   5808  OP1  DG A 283     -64.939 320.700  99.238 
ATOM   5809  OP2  DG A 283     -64.703 323.034  98.345 
ATOM   5810  O5'  DG A 283     -63.012 322.141  99.982 
ATOM   5811  C5'  DG A 283     -61.791 321.383 100.088 
ATOM   5812  C4'  DG A 283     -60.626 322.313 100.363 
ATOM   5813  O4'  DG A 283     -60.026 322.827  99.141 
ATOM   5814  C3'  DG A 283     -60.953 323.570 101.169 
ATOM   5815  O3'  DG A 283     -59.863 323.858 102.036 
ATOM   5816  C2'  DG A 283     -61.054 324.683 100.128 
ATOM   5817  C1'  DG A 283     -59.875 324.232  99.273 
ATOM   5818  N9   DG A 283     -59.862 324.827  97.907 
ATOM   5819  C8   DG A 283     -60.922 325.151  97.089 
ATOM   5820  N7   DG A 283     -60.569 325.664  95.935 
ATOM   5821  C5   DG A 283     -59.176 325.683  95.994 
ATOM   5822  C6   DG A 283     -58.227 326.130  95.038 
ATOM   5823  O6   DG A 283     -58.423 326.608  93.924 
ATOM   5824  N1   DG A 283     -56.915 325.969  95.505 
ATOM   5825  C2   DG A 283     -56.567 325.444  96.735 
ATOM   5826  N2   DG A 283     -55.258 325.373  96.992 
ATOM   5827  N3   DG A 283     -57.457 325.025  97.631 
ATOM   5828  C4   DG A 283     -58.735 325.174  97.193 
ATOM   5829  P    DT A 284     -60.165 324.382 103.518 
ATOM   5830  OP1  DT A 284     -60.428 323.228 104.407 
ATOM   5831  OP2  DT A 284     -61.220 325.419 103.471 
ATOM   5832  O5'  DT A 284     -58.767 325.054 103.907 
ATOM   5833  C5'  DT A 284     -57.556 324.528 103.334 
ATOM   5834  C4'  DT A 284     -56.659 325.665 102.884 
ATOM   5835  O4'  DT A 284     -56.943 326.091 101.521 
ATOM   5836  C3'  DT A 284     -56.757 326.953 103.702 
ATOM   5837  O3'  DT A 284     -55.463 327.535 103.801 
ATOM   5838  C2'  DT A 284     -57.643 327.876 102.863 
ATOM   5839  C1'  DT A 284     -57.049 327.507 101.508 
ATOM   5840  N1   DT A 284     -57.906 327.895 100.353 
ATOM   5841  C2   DT A 284     -57.265 328.289  99.204 
ATOM   5842  O2   DT A 284     -56.052 328.330  99.101 
ATOM   5843  N3   DT A 284     -58.093 328.643  98.154 
ATOM   5844  C4   DT A 284     -59.473 328.635  98.161 
ATOM   5845  O4   DT A 284     -60.106 328.974  97.159 
ATOM   5846  C5   DT A 284     -60.053 328.207  99.412 
ATOM   5847  C7   DT A 284     -61.550 328.169  99.505 
ATOM   5848  C6   DT A 284     -59.272 327.858 100.448 
ATOM   5849  P    DC A 285     -55.020 328.208 105.184 
ATOM   5850  OP1  DC A 285     -54.505 327.165 106.100 
ATOM   5851  OP2  DC A 285     -56.123 329.043 105.706 
ATOM   5852  O5'  DC A 285     -53.816 329.147 104.707 
ATOM   5853  C5'  DC A 285     -53.029 328.749 103.568 
ATOM   5854  C4'  DC A 285     -52.787 329.941 102.664 
ATOM   5855  O4'  DC A 285     -53.847 330.118 101.681 
ATOM   5856  C3'  DC A 285     -52.700 331.299 103.361 
ATOM   5857  O3'  DC A 285     -51.719 332.092 102.703 
ATOM   5858  C2'  DC A 285     -54.071 331.937 103.136 
ATOM   5859  C1'  DC A 285     -54.244 331.481 101.690 
ATOM   5860  N1   DC A 285     -55.648 331.557 101.203 
ATOM   5861  C2   DC A 285     -55.855 331.886  99.865 
ATOM   5862  O2   DC A 285     -54.872 332.099  99.145 
ATOM   5863  N3   DC A 285     -57.128 331.961  99.401 
ATOM   5864  C4   DC A 285     -58.165 331.723 100.213 
ATOM   5865  N4   DC A 285     -59.389 331.809  99.712 
ATOM   5866  C5   DC A 285     -57.976 331.384 101.592 
ATOM   5867  C6   DC A 285     -56.696 331.314 102.036 
ATOM   5868  P    DG A 286     -50.753 333.017 103.584 
ATOM   5869  OP1  DG A 286     -49.616 332.213 104.083 
ATOM   5870  OP2  DG A 286     -51.547 333.727 104.611 
ATOM   5871  O5'  DG A 286     -50.234 334.063 102.489 
ATOM   5872  C5'  DG A 286     -50.126 333.640 101.117 
ATOM   5873  C4'  DG A 286     -50.674 334.716 100.198 
ATOM   5874  O4'  DG A 286     -52.106 334.576  99.973 
ATOM   5875  C3'  DG A 286     -50.517 336.154 100.691 
ATOM   5876  O3'  DG A 286     -50.245 336.995  99.577 
ATOM   5877  C2'  DG A 286     -51.890 336.522 101.255 
ATOM   5878  C1'  DG A 286     -52.716 335.843 100.166 
ATOM   5879  N9   DG A 286     -54.139 335.620 100.544 
ATOM   5880  C8   DG A 286     -54.674 335.321 101.778 
ATOM   5881  N7   DG A 286     -55.979 335.185 101.775 
ATOM   5882  C5   DG A 286     -56.331 335.411 100.445 
ATOM   5883  C6   DG A 286     -57.607 335.401  99.823 
ATOM   5884  O6   DG A 286     -58.706 335.187 100.327 
ATOM   5885  N1   DG A 286     -57.511 335.682  98.453 
ATOM   5886  C2   DG A 286     -56.337 335.939  97.773 
ATOM   5887  N2   DG A 286     -56.458 336.184  96.466 
ATOM   5888  N3   DG A 286     -55.140 335.948  98.357 
ATOM   5889  C4   DG A 286     -55.216 335.677  99.686 
ATOM   5890  P    DA A 287     -49.182 338.180  99.741 
ATOM   5891  OP1  DA A 287     -47.814 337.651  99.540 
ATOM   5892  OP2  DA A 287     -49.423 338.890 101.016 
ATOM   5893  O5'  DA A 287     -49.577 339.130  98.515 
ATOM   5894  C5'  DA A 287     -50.142 338.541  97.329 
ATOM   5895  C4'  DA A 287     -51.313 339.371  96.845 
ATOM   5896  O4'  DA A 287     -52.570 338.970  97.462 
ATOM   5897  C3'  DA A 287     -51.228 340.871  97.126 
ATOM   5898  O3'  DA A 287     -51.790 341.578  96.028 
ATOM   5899  C2'  DA A 287     -52.118 341.087  98.350 
ATOM   5900  C1'  DA A 287     -53.233 340.135  97.928 
ATOM   5901  N9   DA A 287     -54.137 339.739  99.043 
ATOM   5902  C8   DA A 287     -53.825 339.541 100.358 
ATOM   5903  N7   DA A 287     -54.839 339.200 101.092 
ATOM   5904  C5   DA A 287     -55.902 339.169 100.200 
ATOM   5905  C6   DA A 287     -57.265 338.871 100.362 
ATOM   5906  N6   DA A 287     -57.815 338.533 101.536 
ATOM   5907  N1   DA A 287     -58.047 338.936  99.267 
ATOM   5908  C2   DA A 287     -57.495 339.272  98.102 
ATOM   5909  N3   DA A 287     -56.243 339.569  97.832 
ATOM   5910  C4   DA A 287     -55.482 339.498  98.944 
ATOM   5911  P    DT A 288     -51.091 342.932  95.537 
ATOM   5912  OP1  DT A 288     -49.975 342.609  94.620 
ATOM   5913  OP2  DT A 288     -50.748 343.767  96.709 
ATOM   5914  O5'  DT A 288     -52.279 343.621  94.715 
ATOM   5915  C5'  DT A 288     -53.255 342.785  94.064 
ATOM   5916  C4'  DT A 288     -54.648 343.336  94.296 
ATOM   5917  O4'  DT A 288     -55.249 342.827  95.521 
ATOM   5918  C3'  DT A 288     -54.747 344.855  94.440 
ATOM   5919  O3'  DT A 288     -55.951 345.298  93.826 
ATOM   5920  C2'  DT A 288     -54.854 345.095  95.947 
ATOM   5921  C1'  DT A 288     -55.785 343.924  96.246 
ATOM   5922  N1   DT A 288     -55.831 343.548  97.686 
ATOM   5923  C2   DT A 288     -57.032 343.097  98.178 
ATOM   5924  O2   DT A 288     -58.034 342.997  97.490 
ATOM   5925  N3   DT A 288     -57.037 342.759  99.517 
ATOM   5926  C4   DT A 288     -55.966 342.833 100.383 
ATOM   5927  O4   DT A 288     -56.091 342.502 101.565 
ATOM   5928  C5   DT A 288     -54.749 343.318  99.776 
ATOM   5929  C7   DT A 288     -53.533 343.430 100.650 
ATOM   5930  C6   DT A 288     -54.716 343.654  98.477 
ATOM   5931  P    DG A 289     -55.938 346.664  92.990 
ATOM   5932  OP1  DG A 289     -55.458 346.400  91.615 
ATOM   5933  OP2  DG A 289     -55.203 347.701  93.747 
ATOM   5934  O5'  DG A 289     -57.496 347.027  92.956 
ATOM   5935  C5'  DG A 289     -58.462 345.959  92.984 
ATOM   5936  C4'  DG A 289     -59.587 346.303  93.940 
ATOM   5937  O4'  DG A 289     -59.304 345.883  95.305 
ATOM   5938  C3'  DG A 289     -59.914 347.791  94.073 
ATOM   5939  O3'  DG A 289     -61.321 347.940  94.225 
ATOM   5940  C2'  DG A 289     -59.238 348.221  95.374 
ATOM   5941  C1'  DG A 289     -59.582 346.969  96.175 
ATOM   5942  N9   DG A 289     -58.759 346.799  97.405 
ATOM   5943  C8   DG A 289     -57.440 347.134  97.624 
ATOM   5944  N7   DG A 289     -57.010 346.851  98.829 
ATOM   5945  C5   DG A 289     -58.123 346.290  99.455 
ATOM   5946  C6   DG A 289     -58.274 345.789 100.773 
ATOM   5947  O6   DG A 289     -57.444 345.734 101.676 
ATOM   5948  N1   DG A 289     -59.574 345.310 100.993 
ATOM   5949  C2   DG A 289     -60.593 345.316 100.061 
ATOM   5950  N2   DG A 289     -61.762 344.813 100.466 
ATOM   5951  N3   DG A 289     -60.450 345.786  98.823 
ATOM   5952  C4   DG A 289     -59.195 346.254  98.594 
ATOM   5953  P    DG A 290     -62.056 349.157  93.488 
ATOM   5954  OP1  DG A 290     -62.353 348.782  92.088 
ATOM   5955  OP2  DG A 290     -61.271 350.397  93.676 
ATOM   5956  O5'  DG A 290     -63.419 349.253  94.321 
ATOM   5957  C5'  DG A 290     -63.961 348.057  94.914 
ATOM   5958  C4'  DG A 290     -64.432 348.346  96.325 
ATOM   5959  O4'  DG A 290     -63.372 348.175  97.310 
ATOM   5960  C3'  DG A 290     -64.945 349.764  96.579 
ATOM   5961  O3'  DG A 290     -66.038 349.702  97.486 
ATOM   5962  C2'  DG A 290     -63.782 350.479  97.266 
ATOM   5963  C1'  DG A 290     -63.359 349.314  98.157 
ATOM   5964  N9   DG A 290     -61.988 349.457  98.720 
ATOM   5965  C8   DG A 290     -60.869 350.029  98.155 
ATOM   5966  N7   DG A 290     -59.806 349.994  98.922 
ATOM   5967  C5   DG A 290     -60.253 349.354 100.077 
ATOM   5968  C6   DG A 290     -59.554 349.027 101.268 
ATOM   5969  O6   DG A 290     -58.379 349.238 101.553 
ATOM   5970  N1   DG A 290     -60.389 348.380 102.190 
ATOM   5971  C2   DG A 290     -61.723 348.088 101.986 
ATOM   5972  N2   DG A 290     -62.346 347.464 102.990 
ATOM   5973  N3   DG A 290     -62.378 348.394 100.868 
ATOM   5974  C4   DG A 290     -61.582 349.023  99.964 
ATOM   5975  P    DA A 291     -67.295 350.667  97.253 
ATOM   5976  OP1  DA A 291     -68.215 350.053  96.269 
ATOM   5977  OP2  DA A 291     -66.821 352.031  96.936 
ATOM   5978  O5'  DA A 291     -67.973 350.656  98.703 
ATOM   5979  C5'  DA A 291     -67.836 349.485  99.529 
ATOM   5980  C4'  DA A 291     -67.516 349.891 100.955 
ATOM   5981  O4'  DA A 291     -66.085 350.037 101.182 
ATOM   5982  C3'  DA A 291     -68.099 351.228 101.412 
ATOM   5983  O3'  DA A 291     -68.485 351.118 102.777 
ATOM   5984  C2'  DA A 291     -66.935 352.213 101.314 
ATOM   5985  C1'  DA A 291     -65.861 351.271 101.847 
ATOM   5986  N9   DA A 291     -64.471 351.713 101.543 
ATOM   5987  C8   DA A 291     -64.012 352.367 100.435 
ATOM   5988  N7   DA A 291     -62.740 352.619 100.465 
ATOM   5989  C5   DA A 291     -62.322 352.094 101.679 
ATOM   5990  C6   DA A 291     -61.067 352.041 102.307 
ATOM   5991  N6   DA A 291     -59.949 352.546 101.768 
ATOM   5992  N1   DA A 291     -61.003 351.447 103.513 
ATOM   5993  C2   DA A 291     -62.118 350.946 104.044 
ATOM   5994  N3   DA A 291     -63.339 350.938 103.554 
ATOM   5995  C4   DA A 291     -63.375 351.538 102.347 
ATOM   5996  P    DT A 292     -69.838 351.822 103.261 
ATOM   5997  OP1  DT A 292     -70.987 350.934 102.977 
ATOM   5998  OP2  DT A 292     -69.917 353.187 102.696 
ATOM   5999  O5'  DT A 292     -69.603 351.908 104.841 
ATOM   6000  C5'  DT A 292     -68.793 350.904 105.482 
ATOM   6001  C4'  DT A 292     -67.848 351.555 106.473 
ATOM   6002  O4'  DT A 292     -66.592 351.962 105.858 
ATOM   6003  C3'  DT A 292     -68.361 352.830 107.142 
ATOM   6004  O3'  DT A 292     -67.911 352.854 108.492 
ATOM   6005  C2'  DT A 292     -67.679 353.967 106.382 
ATOM   6006  C1'  DT A 292     -66.315 353.298 106.249 
ATOM   6007  N1   DT A 292     -65.445 353.913 105.208 
ATOM   6008  C2   DT A 292     -64.094 353.937 105.458 
ATOM   6009  O2   DT A 292     -63.598 353.484 106.474 
ATOM   6010  N3   DT A 292     -63.319 354.517 104.470 
ATOM   6011  C4   DT A 292     -63.774 355.058 103.286 
ATOM   6012  O4   DT A 292     -62.982 355.550 102.477 
ATOM   6013  C5   DT A 292     -65.205 354.986 103.115 
ATOM   6014  C7   DT A 292     -65.782 355.555 101.852 
ATOM   6015  C6   DT A 292     -65.982 354.430 104.058 
ATOM   6016  P    DT A 293     -68.900 353.390 109.630 
ATOM   6017  OP1  DT A 293     -69.799 352.296 110.061 
ATOM   6018  OP2  DT A 293     -69.563 354.630 109.168 
ATOM   6019  O5'  DT A 293     -67.872 353.737 110.805 
ATOM   6020  C5'  DT A 293     -66.652 352.979 110.911 
ATOM   6021  C4'  DT A 293     -65.487 353.909 111.186 
ATOM   6022  O4'  DT A 293     -64.886 354.423 109.964 
ATOM   6023  C3'  DT A 293     -65.814 355.165 111.992 
ATOM   6024  O3'  DT A 293     -64.724 355.454 112.858 
ATOM   6025  C2'  DT A 293     -65.915 356.279 110.950 
ATOM   6026  C1'  DT A 293     -64.735 355.828 110.096 
ATOM   6027  N1   DT A 293     -64.723 356.423 108.730 
ATOM   6028  C2   DT A 293     -63.495 356.702 108.180 
ATOM   6029  O2   DT A 293     -62.444 356.484 108.758 
ATOM   6030  N3   DT A 293     -63.523 357.253 106.914 
ATOM   6031  C4   DT A 293     -64.650 357.541 106.171 
ATOM   6032  O4   DT A 293     -64.550 358.034 105.046 
ATOM   6033  C5   DT A 293     -65.891 357.213 106.832 
ATOM   6034  C7   DT A 293     -67.166 357.494 106.093 
ATOM   6035  C6   DT A 293     -65.893 356.676 108.064 
ATOM   6036  P    DC A 294     -65.026 355.978 114.340 
ATOM   6037  OP1  DC A 294     -65.289 354.824 115.230 
ATOM   6038  OP2  DC A 294     -66.081 357.015 114.294 
ATOM   6039  O5'  DC A 294     -63.628 356.650 114.730 
ATOM   6040  C5'  DC A 294     -62.416 356.124 114.156 
ATOM   6041  C4'  DC A 294     -61.520 357.261 113.707 
ATOM   6042  O4'  DC A 294     -61.804 357.687 112.344 
ATOM   6043  C3'  DC A 294     -61.618 358.549 114.524 
ATOM   6044  O3'  DC A 294     -60.324 359.131 114.624 
ATOM   6045  C2'  DC A 294     -62.503 359.472 113.686 
ATOM   6046  C1'  DC A 294     -61.910 359.103 112.331 
ATOM   6047  N1   DC A 294     -62.767 359.491 111.176 
ATOM   6048  C2   DC A 294     -62.132 359.893 110.003 
ATOM   6049  O2   DC A 294     -60.897 359.910 109.969 
ATOM   6050  N3   DC A 294     -62.896 360.252 108.940 
ATOM   6051  C4   DC A 294     -64.233 360.220 109.017 
ATOM   6052  N4   DC A 294     -64.933 360.580 107.952 
ATOM   6053  C5   DC A 294     -64.904 359.810 110.214 
ATOM   6054  C6   DC A 294     -64.124 359.456 111.266 
ATOM   6055  P    DC A 295     -59.880 359.804 116.007 
ATOM   6056  OP1  DC A 295     -59.365 358.761 116.923 
ATOM   6057  OP2  DC A 295     -60.984 360.638 116.529 
ATOM   6058  O5'  DC A 295     -58.676 360.743 115.530 
ATOM   6059  C5'  DC A 295     -57.890 360.345 114.391 
ATOM   6060  C4'  DC A 295     -57.647 361.537 113.487 
ATOM   6061  O4'  DC A 295     -58.708 361.714 112.504 
ATOM   6062  C3'  DC A 295     -57.561 362.895 114.184 
ATOM   6063  O3'  DC A 295     -56.580 363.688 113.526 
ATOM   6064  C2'  DC A 295     -58.931 363.533 113.959 
ATOM   6065  C1'  DC A 295     -59.105 363.077 112.513 
ATOM   6066  N1   DC A 295     -60.509 363.153 112.025 
ATOM   6067  C2   DC A 295     -60.716 363.482 110.688 
ATOM   6068  O2   DC A 295     -59.733 363.695 109.968 
ATOM   6069  N3   DC A 295     -61.989 363.557 110.224 
ATOM   6070  C4   DC A 295     -63.026 363.319 111.035 
ATOM   6071  N4   DC A 295     -64.250 363.405 110.535 
ATOM   6072  C5   DC A 295     -62.836 362.980 112.415 
ATOM   6073  C6   DC A 295     -61.557 362.910 112.859 
ATOM   6074  P    DT A 296     -55.614 364.613 114.407 
ATOM   6075  OP1  DT A 296     -54.476 363.809 114.906 
ATOM   6076  OP2  DT A 296     -56.407 365.323 115.434 
ATOM   6077  O5'  DT A 296     -55.095 365.659 113.311 
ATOM   6078  C5'  DT A 296     -54.987 365.236 111.940 
ATOM   6079  C4'  DT A 296     -55.535 366.312 111.021 
ATOM   6080  O4'  DT A 296     -56.966 366.172 110.796 
ATOM   6081  C3'  DT A 296     -55.378 367.750 111.514 
ATOM   6082  O3'  DT A 296     -55.106 368.591 110.400 
ATOM   6083  C2'  DT A 296     -56.750 368.118 112.077 
ATOM   6084  C1'  DT A 296     -57.576 367.439 110.988 
ATOM   6085  N1   DT A 296     -58.999 367.215 111.367 
ATOM   6086  C2   DT A 296     -59.936 367.316 110.367 
ATOM   6087  O2   DT A 296     -59.647 367.574 109.212 
ATOM   6088  N3   DT A 296     -61.244 367.103 110.756 
ATOM   6089  C4   DT A 296     -61.682 366.805 112.031 
ATOM   6090  O4   DT A 296     -62.881 366.636 112.258 
ATOM   6091  C5   DT A 296     -60.624 366.722 113.011 
ATOM   6092  C7   DT A 296     -61.015 366.402 114.425 
ATOM   6093  C6   DT A 296     -59.344 366.924 112.661 
ATOM   6094  P    DC A 297     -54.043 369.776 110.563 
ATOM   6095  OP1  DC A 297     -52.675 369.247 110.363 
ATOM   6096  OP2  DC A 297     -54.284 370.486 111.839 
ATOM   6097  O5'  DC A 297     -54.437 370.726 109.338 
ATOM   6098  C5'  DC A 297     -55.002 370.137 108.152 
ATOM   6099  C4'  DC A 297     -56.174 370.967 107.668 
ATOM   6100  O4'  DC A 297     -57.431 370.565 108.285 
ATOM   6101  C3'  DC A 297     -56.088 372.467 107.949 
ATOM   6102  O3'  DC A 297     -56.651 373.174 106.851 
ATOM   6103  C2'  DC A 297     -56.979 372.683 109.173 
ATOM   6104  C1'  DC A 297     -58.094 371.731 108.750 
ATOM   6105  N1   DC A 297     -58.998 371.335 109.866 
ATOM   6106  C2   DC A 297     -60.343 371.132 109.571 
ATOM   6107  O2   DC A 297     -60.728 371.287 108.406 
ATOM   6108  N3   DC A 297     -61.183 370.771 110.574 
ATOM   6109  C4   DC A 297     -60.727 370.613 111.823 
ATOM   6110  N4   DC A 297     -61.586 370.260 112.767 
ATOM   6111  C5   DC A 297     -59.347 370.818 112.148 
ATOM   6112  C6   DC A 297     -58.524 371.178 111.132 
ATOM   6113  P    DT A 298     -55.952 374.528 106.360 
ATOM   6114  OP1  DT A 298     -54.835 374.205 105.443 
ATOM   6115  OP2  DT A 298     -55.609 375.363 107.531 
ATOM   6116  O5'  DT A 298     -57.140 375.217 105.538 
ATOM   6117  C5'  DT A 298     -58.115 374.381 104.887 
ATOM   6118  C4'  DT A 298     -59.508 374.932 105.119 
ATOM   6119  O4'  DT A 298     -60.110 374.423 106.344 
ATOM   6120  C3'  DT A 298     -59.608 376.451 105.263 
ATOM   6121  O3'  DT A 298     -60.811 376.894 104.649 
ATOM   6122  C2'  DT A 298     -59.714 376.691 106.769 
ATOM   6123  C1'  DT A 298     -60.646 375.520 107.069 
ATOM   6124  N1   DT A 298     -60.691 375.144 108.509 
ATOM   6125  C2   DT A 298     -61.893 374.693 109.001 
ATOM   6126  O2   DT A 298     -62.895 374.593 108.313 
ATOM   6127  N3   DT A 298     -61.898 374.355 110.339 
ATOM   6128  C4   DT A 298     -60.826 374.429 111.206 
ATOM   6129  O4   DT A 298     -60.952 374.098 112.387 
ATOM   6130  C5   DT A 298     -59.610 374.914 110.599 
ATOM   6131  C7   DT A 298     -58.394 375.026 111.473 
ATOM   6132  C6   DT A 298     -59.577 375.250 109.300 
ATOM   6133  P    DC A 299     -60.799 378.260 103.813 
ATOM   6134  OP1  DC A 299     -60.318 377.996 102.438 
ATOM   6135  OP2  DC A 299     -60.064 379.297 104.570 
ATOM   6136  O5'  DC A 299     -62.357 378.622 103.778 
ATOM   6137  C5'  DC A 299     -63.323 377.555 103.807 
ATOM   6138  C4'  DC A 299     -64.448 377.899 104.763 
ATOM   6139  O4'  DC A 299     -64.164 377.479 106.128 
ATOM   6140  C3'  DC A 299     -64.775 379.387 104.896 
ATOM   6141  O3'  DC A 299     -66.182 379.536 105.047 
ATOM   6142  C2'  DC A 299     -64.099 379.817 106.197 
ATOM   6143  C1'  DC A 299     -64.442 378.565 106.998 
ATOM   6144  N1   DC A 299     -63.620 378.395 108.228 
ATOM   6145  C2   DC A 299     -64.228 377.823 109.342 
ATOM   6146  O2   DC A 299     -65.414 377.482 109.266 
ATOM   6147  N3   DC A 299     -63.494 377.660 110.474 
ATOM   6148  C4   DC A 299     -62.212 378.043 110.516
[truncated: 415,700 more chars]
