# Supplementary material for: Characterization of lncRNA-protein interactions associated with Prostate cancer and Androgen receptors by molecular docking simulations
Source: Biochem Biophys Rep. 2025 Mar 9;42:101959. doi: 10.1016/j.bbrep.2025.101959 (PMC11929892; doi:10.1016/j.bbrep.2025.101959)
Supplement: Multimedia component 88 [file mmc88.zip › bbrep_00101959_model_77.pdb]

REMARK Number:    77
REMARK Ligand:     lig_628dcb8434e2f.pdb
REMARK Contact:     0     0     0
REMARK Score:  -143.99
REMARK RMSD:    728.10
MODEL       77
ATOM      1  N   ALA A  24      30.357  -5.473 -24.875 
ATOM      2  CA  ALA A  24      30.515  -4.000 -24.871 
ATOM      3  CB  ALA A  24      29.364  -3.347 -25.653 
ATOM      4  C   ALA A  24      30.496  -3.471 -23.474 
ATOM      5  O   ALA A  24      31.409  -3.720 -22.690 
ATOM      6  N   GLN A  25      29.435  -2.716 -23.129 
ATOM      7  CA  GLN A  25      29.334  -2.167 -21.810 
ATOM      8  CB  GLN A  25      28.209  -1.135 -21.640 
ATOM      9  CG  GLN A  25      28.449   0.131 -22.464 
ATOM     10  CD  GLN A  25      27.291   1.085 -22.227 
ATOM     11  OE1 GLN A  25      26.895   1.324 -21.089 
ATOM     12  NE2 GLN A  25      26.734   1.652 -23.331 
ATOM     13  C   GLN A  25      29.084  -3.296 -20.876 
ATOM     14  O   GLN A  25      28.668  -4.376 -21.290 
ATOM     15  N   ASP A  26      29.382  -3.075 -19.584 
ATOM     16  CA  ASP A  26      29.211  -4.105 -18.606 
ATOM     17  CB  ASP A  26      30.274  -4.043 -17.495 
ATOM     18  CG  ASP A  26      30.054  -5.171 -16.494 
ATOM     19  OD1 ASP A  26      28.986  -5.191 -15.826 
ATOM     20  OD2 ASP A  26      30.966  -6.032 -16.381 
ATOM     21  C   ASP A  26      27.866  -3.939 -17.988 
ATOM     22  O   ASP A  26      27.612  -2.985 -17.253 
ATOM     23  N   ASN A  27      26.945  -4.872 -18.288 
ATOM     24  CA  ASN A  27      25.662  -4.773 -17.669 
ATOM     25  CB  ASN A  27      24.503  -4.752 -18.683 
ATOM     26  CG  ASN A  27      24.583  -3.452 -19.471 
ATOM     27  OD1 ASN A  27      24.658  -2.366 -18.897 
ATOM     28  ND2 ASN A  27      24.568  -3.560 -20.827 
ATOM     29  C   ASN A  27      25.467  -5.984 -16.812 
ATOM     30  O   ASN A  27      24.473  -6.696 -16.949 
ATOM     31  N   SER A  28      26.402  -6.226 -15.873 
ATOM     32  CA  SER A  28      26.317  -7.361 -15.002 
ATOM     33  CB  SER A  28      27.559  -7.517 -14.112 
ATOM     34  OG  SER A  28      28.707  -7.731 -14.919 
ATOM     35  C   SER A  28      25.149  -7.145 -14.100 
ATOM     36  O   SER A  28      24.492  -8.089 -13.668 
ATOM     37  N   ARG A  29      24.868  -5.864 -13.806 
ATOM     38  CA  ARG A  29      23.821  -5.471 -12.913 
ATOM     39  CB  ARG A  29      23.787  -3.948 -12.704 
ATOM     40  CG  ARG A  29      25.152  -3.369 -12.324 
ATOM     41  CD  ARG A  29      25.113  -1.897 -11.913 
ATOM     42  NE  ARG A  29      26.512  -1.383 -11.942 
ATOM     43  CZ  ARG A  29      27.390  -1.720 -10.952 
ATOM     44  NH1 ARG A  29      27.024  -2.618  -9.991 
ATOM     45  NH2 ARG A  29      28.642  -1.178 -10.929 
ATOM     46  C   ARG A  29      22.506  -5.884 -13.504 
ATOM     47  O   ARG A  29      21.579  -6.255 -12.784 
ATOM     48  N   TYR A  30      22.378  -5.784 -14.840 
ATOM     49  CA  TYR A  30      21.164  -6.163 -15.505 
ATOM     50  CB  TYR A  30      21.186  -5.817 -17.003 
ATOM     51  CG  TYR A  30      19.900  -6.271 -17.606 
ATOM     52  CD1 TYR A  30      18.727  -5.600 -17.348 
ATOM     53  CD2 TYR A  30      19.876  -7.357 -18.449 
ATOM     54  CE1 TYR A  30      17.543  -6.018 -17.911 
ATOM     55  CE2 TYR A  30      18.698  -7.778 -19.016 
ATOM     56  CZ  TYR A  30      17.529  -7.109 -18.746 
ATOM     57  OH  TYR A  30      16.316  -7.539 -19.327 
ATOM     58  C   TYR A  30      20.959  -7.638 -15.363 
ATOM     59  O   TYR A  30      19.855  -8.092 -15.068 
ATOM     60  N   THR A  31      22.033  -8.431 -15.551 
ATOM     61  CA  THR A  31      21.926  -9.861 -15.473 
ATOM     62  CB  THR A  31      23.230 -10.559 -15.736 
ATOM     63  OG1 THR A  31      23.715 -10.225 -17.028 
ATOM     64  CG2 THR A  31      23.003 -12.080 -15.628 
ATOM     65  C   THR A  31      21.490 -10.229 -14.091 
ATOM     66  O   THR A  31      20.646 -11.105 -13.907 
ATOM     67  N   HIS A  32      22.064  -9.557 -13.079 
ATOM     68  CA  HIS A  32      21.744  -9.842 -11.711 
ATOM     69  ND1 HIS A  32      22.771 -10.826  -8.882 
ATOM     70  CG  HIS A  32      22.450  -9.554  -9.301 
ATOM     71  CB  HIS A  32      22.623  -9.069 -10.710 
ATOM     72  NE2 HIS A  32      22.010  -9.743  -7.096 
ATOM     73  CD2 HIS A  32      21.986  -8.905  -8.198 
ATOM     74  CE1 HIS A  32      22.488 -10.885  -7.556 
ATOM     75  C   HIS A  32      20.311  -9.481 -11.477 
ATOM     76  O   HIS A  32      19.604 -10.145 -10.722 
ATOM     77  N   PHE A  33      19.841  -8.406 -12.133 
ATOM     78  CA  PHE A  33      18.494  -7.942 -11.975 
ATOM     79  CB  PHE A  33      18.233  -6.698 -12.850 
ATOM     80  CG  PHE A  33      16.831  -6.221 -12.683 
ATOM     81  CD1 PHE A  33      15.822  -6.729 -13.471 
ATOM     82  CD2 PHE A  33      16.525  -5.261 -11.749 
ATOM     83  CE1 PHE A  33      14.528  -6.288 -13.327 
ATOM     84  CE2 PHE A  33      15.232  -4.815 -11.599 
ATOM     85  CZ  PHE A  33      14.232  -5.330 -12.388 
ATOM     86  C   PHE A  33      17.577  -9.044 -12.410 
ATOM     87  O   PHE A  33      16.584  -9.337 -11.745 
ATOM     88  N   LEU A  34      17.891  -9.694 -13.546 
ATOM     89  CA  LEU A  34      17.052 -10.740 -14.056 
ATOM     90  CB  LEU A  34      17.509 -11.262 -15.429 
ATOM     91  CG  LEU A  34      17.352 -10.227 -16.561 
ATOM     92  CD1 LEU A  34      17.815 -10.799 -17.911 
ATOM     93  CD2 LEU A  34      15.914  -9.684 -16.622 
ATOM     94  C   LEU A  34      17.034 -11.895 -13.105 
ATOM     95  O   LEU A  34      15.977 -12.463 -12.835 
ATOM     96  N   THR A  35      18.201 -12.276 -12.555 
ATOM     97  CA  THR A  35      18.222 -13.429 -11.706 
ATOM     98  CB  THR A  35      19.611 -13.827 -11.277 
ATOM     99  OG1 THR A  35      19.582 -15.110 -10.672 
ATOM    100  CG2 THR A  35      20.183 -12.793 -10.291 
ATOM    101  C   THR A  35      17.370 -13.183 -10.496 
ATOM    102  O   THR A  35      16.600 -14.054 -10.093 
ATOM    103  N   GLN A  36      17.510 -12.004  -9.861 
ATOM    104  CA  GLN A  36      16.760 -11.714  -8.673 
ATOM    105  CB  GLN A  36      17.330 -10.515  -7.900 
ATOM    106  CG  GLN A  36      18.719 -10.776  -7.318 
ATOM    107  CD  GLN A  36      19.161  -9.521  -6.583 
ATOM    108  OE1 GLN A  36      18.999  -8.403  -7.076 
ATOM    109  NE2 GLN A  36      19.727  -9.702  -5.360 
ATOM    110  C   GLN A  36      15.306 -11.414  -8.928 
ATOM    111  O   GLN A  36      14.428 -11.820  -8.172 
ATOM    112  N   HIS A  37      15.041 -10.560  -9.926 
ATOM    113  CA  HIS A  37      13.739 -10.030 -10.232 
ATOM    114  ND1 HIS A  37      13.488  -7.875  -7.943 
ATOM    115  CG  HIS A  37      14.262  -7.931  -9.081 
ATOM    116  CB  HIS A  37      13.787  -8.508 -10.384 
ATOM    117  NE2 HIS A  37      15.483  -7.062  -7.395 
ATOM    118  CD2 HIS A  37      15.476  -7.429  -8.730 
ATOM    119  CE1 HIS A  37      14.268  -7.348  -6.966 
ATOM    120  C   HIS A  37      12.906 -10.649 -11.327 
ATOM    121  O   HIS A  37      11.752 -10.256 -11.466 
ATOM    122  N   TYR A  38      13.434 -11.530 -12.202 
ATOM    123  CA  TYR A  38      12.632 -11.883 -13.350 
ATOM    124  CB  TYR A  38      13.334 -11.414 -14.642 
ATOM    125  CG  TYR A  38      12.655 -11.872 -15.887 
ATOM    126  CD1 TYR A  38      11.465 -11.319 -16.304 
ATOM    127  CD2 TYR A  38      13.246 -12.841 -16.668 
ATOM    128  CE1 TYR A  38      10.868 -11.746 -17.467 
ATOM    129  CE2 TYR A  38      12.653 -13.271 -17.830 
ATOM    130  CZ  TYR A  38      11.459 -12.724 -18.231 
ATOM    131  OH  TYR A  38      10.848 -13.164 -19.425 
ATOM    132  C   TYR A  38      12.379 -13.364 -13.432 
ATOM    133  O   TYR A  38      13.285 -14.174 -13.250 
ATOM    134  N   ASP A  39      11.102 -13.741 -13.690 
ATOM    135  CA  ASP A  39      10.698 -15.112 -13.886 
ATOM    136  CB  ASP A  39      10.028 -15.729 -12.643 
ATOM    137  CG  ASP A  39       9.940 -17.238 -12.841 
ATOM    138  OD1 ASP A  39      10.562 -17.742 -13.815 
ATOM    139  OD2 ASP A  39       9.249 -17.904 -12.025 
ATOM    140  C   ASP A  39       9.669 -15.081 -14.984 
ATOM    141  O   ASP A  39       8.529 -14.682 -14.754 
ATOM    142  N   ALA A  40      10.037 -15.519 -16.207 
ATOM    143  CA  ALA A  40       9.168 -15.355 -17.343 
ATOM    144  CB  ALA A  40       9.809 -15.843 -18.652 
ATOM    145  C   ALA A  40       7.861 -16.082 -17.196 
ATOM    146  O   ALA A  40       6.812 -15.469 -17.390 
ATOM    147  N   LYS A  41       7.868 -17.386 -16.837 
ATOM    148  CA  LYS A  41       6.612 -18.091 -16.756 
ATOM    149  CB  LYS A  41       6.394 -19.072 -17.922 
ATOM    150  CG  LYS A  41       6.320 -18.394 -19.293 
ATOM    151  CD  LYS A  41       6.383 -19.380 -20.462 
ATOM    152  CE  LYS A  41       6.315 -18.723 -21.842 
ATOM    153  NZ  LYS A  41       6.395 -19.761 -22.893 
ATOM    154  C   LYS A  41       6.607 -18.900 -15.492 
ATOM    155  O   LYS A  41       6.979 -20.072 -15.469 
ATOM    156  N   PRO A  42       6.164 -18.261 -14.447 
ATOM    157  CA  PRO A  42       6.146 -18.766 -13.096 
ATOM    158  CD  PRO A  42       5.459 -16.998 -14.579 
ATOM    159  CB  PRO A  42       5.693 -17.583 -12.242 
ATOM    160  CG  PRO A  42       4.817 -16.760 -13.203 
ATOM    161  C   PRO A  42       5.350 -19.982 -12.740 
ATOM    162  O   PRO A  42       5.866 -20.776 -11.954 
ATOM    163  N   GLN A  43       4.106 -20.125 -13.253 
ATOM    164  CA  GLN A  43       3.233 -21.210 -12.882 
ATOM    165  CB  GLN A  43       3.921 -22.559 -12.575 
ATOM    166  CG  GLN A  43       2.969 -23.746 -12.437 
ATOM    167  CD  GLN A  43       2.653 -24.258 -13.835 
ATOM    168  OE1 GLN A  43       2.011 -23.577 -14.631 
ATOM    169  NE2 GLN A  43       3.125 -25.496 -14.144 
ATOM    170  C   GLN A  43       2.428 -20.772 -11.677 
ATOM    171  O   GLN A  43       1.781 -19.726 -11.696 
ATOM    172  N   GLY A  44       2.476 -21.564 -10.580 
ATOM    173  CA  GLY A  44       1.617 -21.423  -9.423 
ATOM    174  C   GLY A  44       1.682 -20.099  -8.711 
ATOM    175  O   GLY A  44       0.636 -19.515  -8.436 
ATOM    176  N   ARG A  45       2.881 -19.573  -8.391 
ATOM    177  CA  ARG A  45       2.966 -18.320  -7.681 
ATOM    178  CB  ARG A  45       2.277 -17.177  -8.444 
ATOM    179  CG  ARG A  45       2.951 -16.883  -9.786 
ATOM    180  CD  ARG A  45       2.084 -16.065 -10.743 
ATOM    181  NE  ARG A  45       2.134 -14.640 -10.313 
ATOM    182  CZ  ARG A  45       1.083 -13.819 -10.595 
ATOM    183  NH1 ARG A  45      -0.026 -14.325 -11.205 
ATOM    184  NH2 ARG A  45       1.132 -12.493 -10.270 
ATOM    185  C   ARG A  45       2.353 -18.422  -6.307 
ATOM    186  O   ARG A  45       1.777 -17.453  -5.809 
ATOM    187  N   ASP A  46       2.452 -19.607  -5.663 
ATOM    188  CA  ASP A  46       1.984 -19.790  -4.311 
ATOM    189  CB  ASP A  46       1.250 -21.127  -4.079 
ATOM    190  CG  ASP A  46       2.197 -22.277  -4.390 
ATOM    191  OD1 ASP A  46       3.256 -22.021  -5.022 
ATOM    192  OD2 ASP A  46       1.866 -23.431  -4.005 
ATOM    193  C   ASP A  46       3.161 -19.699  -3.376 
ATOM    194  O   ASP A  46       4.259 -19.317  -3.777 
ATOM    195  N   ASP A  47       2.954 -20.056  -2.089 
ATOM    196  CA  ASP A  47       3.986 -19.963  -1.086 
ATOM    197  CB  ASP A  47       3.505 -20.399   0.311 
ATOM    198  CG  ASP A  47       2.512 -19.366   0.829 
ATOM    199  OD1 ASP A  47       2.392 -18.285   0.192 
ATOM    200  OD2 ASP A  47       1.859 -19.643   1.870 
ATOM    201  C   ASP A  47       5.122 -20.868  -1.453 
ATOM    202  O   ASP A  47       6.290 -20.503  -1.321 
ATOM    203  N   ARG A  48       4.797 -22.077  -1.942 
ATOM    204  CA  ARG A  48       5.781 -23.061  -2.293 
ATOM    205  CB  ARG A  48       5.140 -24.351  -2.823 
ATOM    206  CG  ARG A  48       6.146 -25.430  -3.211 
ATOM    207  CD  ARG A  48       5.521 -26.560  -4.029 
ATOM    208  NE  ARG A  48       5.134 -25.982  -5.348 
ATOM    209  CZ  ARG A  48       4.541 -26.764  -6.297 
ATOM    210  NH1 ARG A  48       4.304 -28.084  -6.046 
ATOM    211  NH2 ARG A  48       4.179 -26.221  -7.497 
ATOM    212  C   ARG A  48       6.632 -22.511  -3.395 
ATOM    213  O   ARG A  48       7.843 -22.722  -3.421 
ATOM    214  N   TYR A  49       6.004 -21.778  -4.332 
ATOM    215  CA  TYR A  49       6.690 -21.207  -5.452 
ATOM    216  CB  TYR A  49       5.716 -20.385  -6.317 
ATOM    217  CG  TYR A  49       6.455 -19.484  -7.246 
ATOM    218  CD1 TYR A  49       6.995 -19.944  -8.423 
ATOM    219  CD2 TYR A  49       6.580 -18.149  -6.930 
ATOM    220  CE1 TYR A  49       7.662 -19.084  -9.266 
ATOM    221  CE2 TYR A  49       7.244 -17.287  -7.767 
ATOM    222  CZ  TYR A  49       7.787 -17.755  -8.938 
ATOM    223  OH  TYR A  49       8.468 -16.868  -9.798 
ATOM    224  C   TYR A  49       7.763 -20.299  -4.937 
ATOM    225  O   TYR A  49       8.907 -20.361  -5.387 
ATOM    226  N   CYS A  50       7.427 -19.442  -3.956 
ATOM    227  CA  CYS A  50       8.387 -18.513  -3.432 
ATOM    228  CB  CYS A  50       7.789 -17.543  -2.401 
ATOM    229  SG  CYS A  50       6.919 -16.168  -3.203 
ATOM    230  C   CYS A  50       9.521 -19.233  -2.772 
ATOM    231  O   CYS A  50      10.680 -18.874  -2.966 
ATOM    232  N   GLU A  51       9.232 -20.282  -1.984 
ATOM    233  CA  GLU A  51      10.291 -20.937  -1.274 
ATOM    234  CB  GLU A  51       9.814 -22.052  -0.328 
ATOM    235  CG  GLU A  51       9.046 -21.500   0.875 
ATOM    236  CD  GLU A  51       8.647 -22.660   1.776 
ATOM    237  OE1 GLU A  51       8.797 -23.834   1.341 
ATOM    238  OE2 GLU A  51       8.191 -22.384   2.918 
ATOM    239  C   GLU A  51      11.271 -21.539  -2.238 
ATOM    240  O   GLU A  51      12.477 -21.471  -2.014 
ATOM    241  N   SER A  52      10.782 -22.163  -3.323 
ATOM    242  CA  SER A  52      11.648 -22.819  -4.266 
ATOM    243  CB  SER A  52      10.871 -23.670  -5.287 
ATOM    244  OG  SER A  52      11.770 -24.296  -6.189 
ATOM    245  C   SER A  52      12.484 -21.840  -5.041 
ATOM    246  O   SER A  52      13.695 -22.015  -5.173 
ATOM    247  N   ILE A  53      11.853 -20.774  -5.572 
ATOM    248  CA  ILE A  53      12.510 -19.830  -6.436 
ATOM    249  CB  ILE A  53      11.569 -18.839  -7.063 
ATOM    250  CG1 ILE A  53      12.268 -18.100  -8.213 
ATOM    251  CG2 ILE A  53      11.022 -17.910  -5.967 
ATOM    252  CD1 ILE A  53      11.307 -17.285  -9.080 
ATOM    253  C   ILE A  53      13.564 -19.071  -5.697 
ATOM    254  O   ILE A  53      14.625 -18.777  -6.243 
ATOM    255  N   MET A  54      13.288 -18.724  -4.431 
ATOM    256  CA  MET A  54      14.208 -17.931  -3.681 
ATOM    257  CB  MET A  54      13.657 -17.630  -2.278 
ATOM    258  CG  MET A  54      14.129 -16.292  -1.716 
ATOM    259  SD  MET A  54      13.400 -14.851  -2.557 
ATOM    260  CE  MET A  54      13.965 -13.641  -1.327 
ATOM    261  C   MET A  54      15.482 -18.715  -3.574 
ATOM    262  O   MET A  54      16.577 -18.162  -3.661 
ATOM    263  N   ARG A  55      15.360 -20.040  -3.377 
ATOM    264  CA  ARG A  55      16.487 -20.926  -3.259 
ATOM    265  CB  ARG A  55      16.035 -22.353  -2.921 
ATOM    266  CG  ARG A  55      15.198 -22.413  -1.641 
ATOM    267  CD  ARG A  55      14.502 -23.757  -1.423 
ATOM    268  NE  ARG A  55      15.339 -24.566  -0.498 
ATOM    269  CZ  ARG A  55      15.110 -25.907  -0.399 
ATOM    270  NH1 ARG A  55      14.168 -26.490  -1.198 
ATOM    271  NH2 ARG A  55      15.823 -26.659   0.486 
ATOM    272  C   ARG A  55      17.249 -20.983  -4.555 
ATOM    273  O   ARG A  55      18.476 -20.907  -4.565 
ATOM    274  N   ARG A  56      16.538 -21.101  -5.694 
ATOM    275  CA  ARG A  56      17.186 -21.258  -6.971 
ATOM    276  CB  ARG A  56      16.203 -21.454  -8.140 
ATOM    277  CG  ARG A  56      15.409 -22.759  -8.083 
ATOM    278  CD  ARG A  56      14.767 -23.128  -9.423 
ATOM    279  NE  ARG A  56      13.877 -22.004  -9.821 
ATOM    280  CZ  ARG A  56      12.561 -22.008  -9.459 
ATOM    281  NH1 ARG A  56      12.047 -23.057  -8.752 
ATOM    282  NH2 ARG A  56      11.757 -20.960  -9.804 
ATOM    283  C   ARG A  56      17.993 -20.038  -7.297 
ATOM    284  O   ARG A  56      19.094 -20.132  -7.842 
ATOM    285  N   ARG A  57      17.434 -18.858  -6.981 
ATOM    286  CA  ARG A  57      17.989 -17.566  -7.272 
ATOM    287  CB  ARG A  57      16.981 -16.432  -7.028 
ATOM    288  CG  ARG A  57      15.720 -16.618  -7.872 
ATOM    289  CD  ARG A  57      16.007 -16.749  -9.368 
ATOM    290  NE  ARG A  57      14.774 -17.286 -10.009 
ATOM    291  CZ  ARG A  57      14.462 -16.937 -11.292 
ATOM    292  NH1 ARG A  57      15.255 -16.058 -11.970 
ATOM    293  NH2 ARG A  57      13.356 -17.462 -11.896 
ATOM    294  C   ARG A  57      19.215 -17.308  -6.446 
ATOM    295  O   ARG A  57      20.047 -16.489  -6.833 
ATOM    296  N   GLY A  58      19.345 -17.952  -5.266 
ATOM    297  CA  GLY A  58      20.518 -17.749  -4.452 
ATOM    298  C   GLY A  58      20.249 -16.676  -3.435 
ATOM    299  O   GLY A  58      21.171 -16.056  -2.910 
ATOM    300  N   LEU A  59      18.957 -16.404  -3.197 
ATOM    301  CA  LEU A  59      18.390 -15.442  -2.291 
ATOM    302  CB  LEU A  59      16.997 -14.993  -2.748 
ATOM    303  CG  LEU A  59      17.057 -14.335  -4.141 
ATOM    304  CD1 LEU A  59      15.690 -13.786  -4.573 
ATOM    305  CD2 LEU A  59      18.175 -13.282  -4.214 
ATOM    306  C   LEU A  59      18.342 -15.875  -0.842 
ATOM    307  O   LEU A  59      17.877 -15.107  -0.005 
ATOM    308  N   THR A  60      18.628 -17.158  -0.543 
ATOM    309  CA  THR A  60      18.521 -17.780   0.758 
ATOM    310  CB  THR A  60      18.422 -19.273   0.655 
ATOM    311  OG1 THR A  60      19.592 -19.810   0.057 
ATOM    312  CG2 THR A  60      17.192 -19.608  -0.204 
ATOM    313  C   THR A  60      19.582 -17.448   1.776 
ATOM    314  O   THR A  60      19.306 -17.592   2.964 
ATOM    315  N   SER A  61      20.833 -17.093   1.412 
ATOM    316  CA  SER A  61      21.758 -16.859   2.493 
ATOM    317  CB  SER A  61      22.957 -17.826   2.485 
ATOM    318  OG  SER A  61      22.517 -19.158   2.702 
ATOM    319  C   SER A  61      22.320 -15.475   2.407 
ATOM    320  O   SER A  61      23.186 -15.209   1.575 
ATOM    321  N   PRO A  62      21.889 -14.572   3.254 
ATOM    322  CA  PRO A  62      20.832 -14.844   4.197 
ATOM    323  CD  PRO A  62      22.847 -13.617   3.787 
ATOM    324  CB  PRO A  62      20.985 -13.822   5.320 
ATOM    325  CG  PRO A  62      22.467 -13.428   5.263 
ATOM    326  C   PRO A  62      19.514 -14.718   3.499 
ATOM    327  O   PRO A  62      19.488 -14.279   2.350 
ATOM    328  N   CYS A  63      18.409 -15.091   4.176 
ATOM    329  CA  CYS A  63      17.107 -15.029   3.577 
ATOM    330  CB  CYS A  63      15.980 -15.525   4.508 
ATOM    331  SG  CYS A  63      16.264 -17.191   5.180 
ATOM    332  C   CYS A  63      16.811 -13.590   3.286 
ATOM    333  O   CYS A  63      16.979 -12.728   4.148 
ATOM    334  N   LYS A  64      16.363 -13.286   2.050 
ATOM    335  CA  LYS A  64      16.024 -11.933   1.733 
ATOM    336  CB  LYS A  64      15.958 -11.675   0.217 
ATOM    337  CG  LYS A  64      15.947 -10.196  -0.175 
ATOM    338  CD  LYS A  64      16.188  -9.974  -1.671 
ATOM    339  CE  LYS A  64      16.192  -8.501  -2.084 
ATOM    340  NZ  LYS A  64      16.367  -8.389  -3.549 
ATOM    341  C   LYS A  64      14.671 -11.685   2.334 
ATOM    342  O   LYS A  64      13.782 -12.531   2.250 
ATOM    343  N   ASP A  65      14.485 -10.514   2.975 
ATOM    344  CA  ASP A  65      13.252 -10.245   3.660 
ATOM    345  CB  ASP A  65      13.310  -8.967   4.522 
ATOM    346  CG  ASP A  65      13.625  -7.757   3.647 
ATOM    347  OD1 ASP A  65      14.224  -7.939   2.553 
ATOM    348  OD2 ASP A  65      13.278  -6.626   4.077 
ATOM    349  C   ASP A  65      12.107 -10.144   2.699 
ATOM    350  O   ASP A  65      11.037 -10.700   2.946 
ATOM    351  N   ILE A  66      12.280  -9.419   1.579 
ATOM    352  CA  ILE A  66      11.198  -9.300   0.645 
ATOM    353  CB  ILE A  66      10.432  -8.019   0.848 
ATOM    354  CG1 ILE A  66       9.083  -8.013   0.109 
ATOM    355  CG2 ILE A  66      11.366  -6.859   0.468 
ATOM    356  CD1 ILE A  66       9.205  -8.016  -1.410 
ATOM    357  C   ILE A  66      11.805  -9.311  -0.725 
ATOM    358  O   ILE A  66      12.863  -8.720  -0.940 
ATOM    359  N   ASN A  67      11.179 -10.019  -1.688 
ATOM    360  CA  ASN A  67      11.720 -10.015  -3.017 
ATOM    361  CB  ASN A  67      12.741 -11.139  -3.259 
ATOM    362  CG  ASN A  67      13.477 -10.847  -4.558 
ATOM    363  OD1 ASN A  67      14.272  -9.911  -4.638 
ATOM    364  ND2 ASN A  67      13.214 -11.676  -5.603 
ATOM    365  C   ASN A  67      10.584 -10.205  -3.973 
ATOM    366  O   ASN A  67       9.740 -11.082  -3.786 
ATOM    367  N   THR A  68      10.556  -9.392  -5.048 
ATOM    368  CA  THR A  68       9.471  -9.467  -5.982 
ATOM    369  CB  THR A  68       8.762  -8.158  -6.145 
ATOM    370  OG1 THR A  68       8.269  -7.721  -4.886 
ATOM    371  CG2 THR A  68       7.598  -8.348  -7.130 
ATOM    372  C   THR A  68       9.996  -9.879  -7.324 
ATOM    373  O   THR A  68      11.059  -9.439  -7.762 
ATOM    374  N   PHE A  69       9.236 -10.761  -8.006 
ATOM    375  CA  PHE A  69       9.601 -11.241  -9.309 
ATOM    376  CB  PHE A  69       9.527 -12.774  -9.435 
ATOM    377  CG  PHE A  69      10.543 -13.384  -8.526 
ATOM    378  CD1 PHE A  69      11.831 -13.609  -8.956 
ATOM    379  CD2 PHE A  69      10.207 -13.734  -7.237 
ATOM    380  CE1 PHE A  69      12.768 -14.171  -8.120 
ATOM    381  CE2 PHE A  69      11.140 -14.295  -6.395 
ATOM    382  CZ  PHE A  69      12.423 -14.515  -6.835 
ATOM    383  C   PHE A  69       8.608 -10.690 -10.287 
ATOM    384  O   PHE A  69       7.415 -10.605 -10.001 
ATOM    385  N   ILE A  70       9.099 -10.300 -11.480 
ATOM    386  CA  ILE A  70       8.279  -9.766 -12.530 
ATOM    387  CB  ILE A  70       8.894  -8.585 -13.228 
ATOM    388  CG1 ILE A  70       9.137  -7.438 -12.235 
ATOM    389  CG2 ILE A  70       7.982  -8.201 -14.407 
ATOM    390  CD1 ILE A  70      10.026  -6.325 -12.786 
ATOM    391  C   ILE A  70       8.146 -10.852 -13.550 
ATOM    392  O   ILE A  70       9.106 -11.572 -13.824 
ATOM    393  N   HIS A  71       6.934 -11.011 -14.122 
ATOM    394  CA  HIS A  71       6.704 -12.056 -15.078 
ATOM    395  ND1 HIS A  71       6.623 -14.322 -12.875 
ATOM    396  CG  HIS A  71       5.646 -13.442 -13.288 
ATOM    397  CB  HIS A  71       5.509 -12.942 -14.696 
ATOM    398  NE2 HIS A  71       5.416 -13.823 -11.074 
ATOM    399  CD2 HIS A  71       4.918 -13.148 -12.176 
ATOM    400  CE1 HIS A  71       6.439 -14.514 -11.544 
ATOM    401  C   HIS A  71       6.415 -11.410 -16.399 
ATOM    402  O   HIS A  71       6.310 -10.188 -16.486 
ATOM    403  N   GLY A  72       6.286 -12.218 -17.476 
ATOM    404  CA  GLY A  72       6.017 -11.656 -18.772 
ATOM    405  C   GLY A  72       7.295 -11.593 -19.560 
ATOM    406  O   GLY A  72       8.294 -12.209 -19.193 
ATOM    407  N   ASN A  73       7.269 -10.867 -20.702 
ATOM    408  CA  ASN A  73       8.405 -10.782 -21.584 
ATOM    409  CB  ASN A  73       8.034 -10.508 -23.057 
ATOM    410  CG  ASN A  73       7.346  -9.151 -23.163 
ATOM    411  OD1 ASN A  73       7.968  -8.146 -23.502 
ATOM    412  ND2 ASN A  73       6.017  -9.119 -22.872 
ATOM    413  C   ASN A  73       9.371  -9.723 -21.133 
ATOM    414  O   ASN A  73       8.994  -8.716 -20.538 
ATOM    415  N   LYS A  74      10.668  -9.952 -21.434 
ATOM    416  CA  LYS A  74      11.764  -9.101 -21.052 
ATOM    417  CB  LYS A  74      13.152  -9.709 -21.329 
ATOM    418  CG  LYS A  74      13.502 -10.903 -20.438 
ATOM    419  CD  LYS A  74      14.866 -11.514 -20.762 
ATOM    420  CE  LYS A  74      14.989 -11.999 -22.206 
ATOM    421  NZ  LYS A  74      16.380 -12.427 -22.480 
ATOM    422  C   LYS A  74      11.726  -7.769 -21.741 
ATOM    423  O   LYS A  74      12.108  -6.759 -21.152 
ATOM    424  N   ARG A  75      11.268  -7.726 -23.005 
ATOM    425  CA  ARG A  75      11.336  -6.518 -23.783 
ATOM    426  CB  ARG A  75      10.706  -6.680 -25.174 
ATOM    427  CG  ARG A  75      11.275  -7.856 -25.964 
ATOM    428  CD  ARG A  75      10.777  -7.928 -27.407 
ATOM    429  NE  ARG A  75       9.288  -7.909 -27.372 
ATOM    430  CZ  ARG A  75       8.587  -9.047 -27.093 
ATOM    431  NH1 ARG A  75       9.247 -10.192 -26.754 
ATOM    432  NH2 ARG A  75       7.223  -9.036 -27.147 
ATOM    433  C   ARG A  75      10.568  -5.434 -23.096 
ATOM    434  O   ARG A  75      11.000  -4.283 -23.058 
ATOM    435  N   SER A  76       9.396  -5.775 -22.533 
ATOM    436  CA  SER A  76       8.562  -4.791 -21.905 
ATOM    437  CB  SER A  76       7.236  -5.385 -21.396 
ATOM    438  OG  SER A  76       6.471  -5.878 -22.487 
ATOM    439  C   SER A  76       9.281  -4.196 -20.730 
ATOM    440  O   SER A  76       9.132  -3.009 -20.441 
ATOM    441  N   ILE A  77      10.063  -5.017 -20.003 
ATOM    442  CA  ILE A  77      10.777  -4.552 -18.848 
ATOM    443  CB  ILE A  77      11.426  -5.664 -18.076 
ATOM    444  CG1 ILE A  77      10.357  -6.647 -17.572 
ATOM    445  CG2 ILE A  77      12.260  -5.039 -16.946 
ATOM    446  CD1 ILE A  77      10.932  -7.947 -17.010 
ATOM    447  C   ILE A  77      11.850  -3.586 -19.254 
ATOM    448  O   ILE A  77      12.029  -2.547 -18.626 
ATOM    449  N   LYS A  78      12.600  -3.902 -20.324 
ATOM    450  CA  LYS A  78      13.670  -3.048 -20.763 
ATOM    451  CB  LYS A  78      14.457  -3.613 -21.957 
ATOM    452  CG  LYS A  78      15.314  -4.836 -21.619 
ATOM    453  CD  LYS A  78      15.896  -5.526 -22.854 
ATOM    454  CE  LYS A  78      16.828  -6.696 -22.531 
ATOM    455  NZ  LYS A  78      16.037  -7.912 -22.246 
ATOM    456  C   LYS A  78      13.105  -1.727 -21.186 
ATOM    457  O   LYS A  78      13.736  -0.686 -21.012 
ATOM    458  N   ALA A  79      11.881  -1.748 -21.741 
ATOM    459  CA  ALA A  79      11.200  -0.603 -22.284 
ATOM    460  CB  ALA A  79       9.821  -0.951 -22.871 
ATOM    461  C   ALA A  79      10.987   0.445 -21.231 
ATOM    462  O   ALA A  79      10.878   1.630 -21.545 
ATOM    463  N   ILE A  80      10.868   0.044 -19.956 
ATOM    464  CA  ILE A  80      10.626   1.016 -18.927 
ATOM    465  CB  ILE A  80      10.255   0.446 -17.581 
ATOM    466  CG1 ILE A  80      11.316  -0.473 -16.984 
ATOM    467  CG2 ILE A  80       8.892  -0.240 -17.747 
ATOM    468  CD1 ILE A  80      10.900  -1.026 -15.623 
ATOM    469  C   ILE A  80      11.745   2.022 -18.874 
ATOM    470  O   ILE A  80      11.546   3.160 -18.452 
ATOM    471  N   CYS A  81      12.966   1.624 -19.275 
ATOM    472  CA  CYS A  81      14.117   2.486 -19.280 
ATOM    473  CB  CYS A  81      15.428   1.734 -19.567 
ATOM    474  SG  CYS A  81      15.754   0.459 -18.312 
ATOM    475  C   CYS A  81      13.959   3.596 -20.289 
ATOM    476  O   CYS A  81      14.689   4.586 -20.237 
ATOM    477  N   GLU A  82      13.062   3.434 -21.284 
ATOM    478  CA  GLU A  82      12.862   4.454 -22.277 
ATOM    479  CB  GLU A  82      12.970   3.920 -23.715 
ATOM    480  CG  GLU A  82      11.961   2.809 -24.013 
ATOM    481  CD  GLU A  82      12.156   2.352 -25.452 
ATOM    482  OE1 GLU A  82      12.213   3.228 -26.356 
ATOM    483  OE2 GLU A  82      12.249   1.114 -25.666 
ATOM    484  C   GLU A  82      11.484   5.028 -22.107 
ATOM    485  O   GLU A  82      10.696   4.562 -21.287 
ATOM    486  N   ASN A  83      11.173   6.085 -22.884 
ATOM    487  CA  ASN A  83       9.911   6.767 -22.808 
ATOM    488  CB  ASN A  83       9.851   8.042 -23.664 
ATOM    489  CG  ASN A  83      10.676   9.103 -22.944 
ATOM    490  OD1 ASN A  83      10.664   9.185 -21.715 
ATOM    491  ND2 ASN A  83      11.416   9.938 -23.723 
ATOM    492  C   ASN A  83       8.817   5.839 -23.229 
ATOM    493  O   ASN A  83       7.665   6.001 -22.831 
ATOM    494  N   LYS A  84       9.156   4.826 -24.043 
ATOM    495  CA  LYS A  84       8.180   3.925 -24.580 
ATOM    496  CB  LYS A  84       8.857   2.817 -25.416 
ATOM    497  CG  LYS A  84       7.921   1.834 -26.122 
ATOM    498  CD  LYS A  84       7.153   0.911 -25.178 
ATOM    499  CE  LYS A  84       6.396  -0.197 -25.909 
ATOM    500  NZ  LYS A  84       7.357  -1.190 -26.441 
ATOM    501  C   LYS A  84       7.386   3.298 -23.466 
ATOM    502  O   LYS A  84       6.161   3.232 -23.563 
ATOM    503  N   ASN A  85       8.029   2.807 -22.383 
ATOM    504  CA  ASN A  85       7.206   2.217 -21.358 
ATOM    505  CB  ASN A  85       7.343   0.680 -21.318 
ATOM    506  CG  ASN A  85       6.232   0.074 -20.468 
ATOM    507  OD1 ASN A  85       5.067   0.455 -20.576 
ATOM    508  ND2 ASN A  85       6.604  -0.897 -19.592 
ATOM    509  C   ASN A  85       7.600   2.737 -20.000 
ATOM    510  O   ASN A  85       7.516   2.004 -19.015 
ATOM    511  N   GLY A  86       7.987   4.025 -19.869 
ATOM    512  CA  GLY A  86       8.358   4.440 -18.541 
ATOM    513  C   GLY A  86       8.406   5.935 -18.432 
ATOM    514  O   GLY A  86       8.529   6.651 -19.426 
ATOM    515  N   ASN A  87       8.313   6.432 -17.176 
ATOM    516  CA  ASN A  87       8.388   7.834 -16.866 
ATOM    517  CB  ASN A  87       7.070   8.434 -16.338 
ATOM    518  CG  ASN A  87       6.033   8.383 -17.450 
ATOM    519  OD1 ASN A  87       5.564   7.312 -17.828 
ATOM    520  ND2 ASN A  87       5.650   9.574 -17.983 
ATOM    521  C   ASN A  87       9.381   7.966 -15.753 
ATOM    522  O   ASN A  87       9.660   7.005 -15.039 
ATOM    523  N   PRO A  88       9.943   9.130 -15.590 
ATOM    524  CA  PRO A  88      10.890   9.367 -14.542 
ATOM    525  CD  PRO A  88       9.915  10.189 -16.582 
ATOM    526  CB  PRO A  88      11.522  10.727 -14.851 
ATOM    527  CG  PRO A  88      10.555  11.384 -15.857 
ATOM    528  C   PRO A  88      10.168   9.304 -13.236 
ATOM    529  O   PRO A  88       9.050   9.812 -13.144 
ATOM    530  N   HIS A  89      10.804   8.706 -12.212 
ATOM    531  CA  HIS A  89      10.210   8.527 -10.923 
ATOM    532  ND1 HIS A  89       7.895   6.729  -9.424 
ATOM    533  CG  HIS A  89       9.268   6.743  -9.344 
ATOM    534  CB  HIS A  89      10.169   7.046 -10.506 
ATOM    535  NE2 HIS A  89       8.415   6.182  -7.333 
ATOM    536  CD2 HIS A  89       9.569   6.408  -8.061 
ATOM    537  CE1 HIS A  89       7.434   6.387  -8.195 
ATOM    538  C   HIS A  89      11.094   9.291 -10.006 
ATOM    539  O   HIS A  89      12.249   9.524 -10.348 
ATOM    540  N   ARG A  90      10.614   9.570  -8.777 
ATOM    541  CA  ARG A  90      11.134  10.633  -7.973 
ATOM    542  CB  ARG A  90      10.638  10.532  -6.524 
ATOM    543  CG  ARG A  90       9.118  10.621  -6.401 
ATOM    544  CD  ARG A  90       8.581  12.052  -6.436 
ATOM    545  NE  ARG A  90       7.099  11.972  -6.308 
ATOM    546  CZ  ARG A  90       6.398  13.027  -5.801 
ATOM    547  NH1 ARG A  90       7.050  14.164  -5.418 
ATOM    548  NH2 ARG A  90       5.043  12.938  -5.660 
ATOM    549  C   ARG A  90      12.627  10.723  -7.915 
ATOM    550  O   ARG A  90      13.186  11.625  -8.535 
ATOM    551  N   GLU A  91      13.353   9.801  -7.262 
ATOM    552  CA  GLU A  91      14.755  10.115  -7.224 
ATOM    553  CB  GLU A  91      15.367  10.061  -5.812 
ATOM    554  CG  GLU A  91      14.958  11.232  -4.914 
ATOM    555  CD  GLU A  91      13.537  11.000  -4.427 
ATOM    556  OE1 GLU A  91      13.280   9.918  -3.836 
ATOM    557  OE2 GLU A  91      12.688  11.907  -4.644 
ATOM    558  C   GLU A  91      15.504   9.143  -8.074 
ATOM    559  O   GLU A  91      15.859   8.056  -7.623 
ATOM    560  N   ASN A  92      15.780   9.542  -9.330 
ATOM    561  CA  ASN A  92      16.570   8.776 -10.253 
ATOM    562  CB  ASN A  92      18.015   8.583  -9.762 
ATOM    563  CG  ASN A  92      18.669   9.953  -9.678 
ATOM    564  OD1 ASN A  92      18.547  10.766 -10.593 
ATOM    565  ND2 ASN A  92      19.371  10.227  -8.547 
ATOM    566  C   ASN A  92      15.991   7.412 -10.460 
ATOM    567  O   ASN A  92      16.733   6.456 -10.678 
ATOM    568  N   LEU A  93      14.653   7.283 -10.421 
ATOM    569  CA  LEU A  93      14.046   5.998 -10.644 
ATOM    570  CB  LEU A  93      13.196   5.499  -9.462 
ATOM    571  CG  LEU A  93      14.013   5.127  -8.208 
ATOM    572  CD1 LEU A  93      13.097   4.644  -7.072 
ATOM    573  CD2 LEU A  93      15.107   4.099  -8.543 
ATOM    574  C   LEU A  93      13.141   6.137 -11.825 
ATOM    575  O   LEU A  93      12.979   7.226 -12.373 
ATOM    576  N   ARG A  94      12.563   5.007 -12.286 
ATOM    577  CA  ARG A  94      11.651   5.047 -13.395 
ATOM    578  CB  ARG A  94      12.264   4.533 -14.706 
ATOM    579  CG  ARG A  94      13.421   5.410 -15.185 
ATOM    580  CD  ARG A  94      13.981   5.008 -16.550 
ATOM    581  NE  ARG A  94      12.929   5.315 -17.557 
ATOM    582  CZ  ARG A  94      12.803   6.585 -18.040 
ATOM    583  NH1 ARG A  94      13.625   7.577 -17.590 
ATOM    584  NH2 ARG A  94      11.843   6.868 -18.966 
ATOM    585  C   ARG A  94      10.481   4.169 -13.054 
ATOM    586  O   ARG A  94      10.637   3.137 -12.403 
ATOM    587  N   ILE A  95       9.268   4.577 -13.488 
ATOM    588  CA  ILE A  95       8.059   3.839 -13.228 
ATOM    589  CB  ILE A  95       7.025   4.653 -12.501 
ATOM    590  CG1 ILE A  95       5.820   3.791 -12.084 
ATOM    591  CG2 ILE A  95       6.656   5.846 -13.397 
ATOM    592  CD1 ILE A  95       6.118   2.807 -10.956 
ATOM    593  C   ILE A  95       7.471   3.433 -14.552 
ATOM    594  O   ILE A  95       7.417   4.230 -15.487 
ATOM    595  N   SER A  96       7.017   2.167 -14.668 
ATOM    596  CA  SER A  96       6.520   1.669 -15.924 
ATOM    597  CB  SER A  96       6.521   0.132 -16.021 
ATOM    598  OG  SER A  96       5.638  -0.423 -15.057 
ATOM    599  C   SER A  96       5.122   2.137 -16.200 
ATOM    600  O   SER A  96       4.324   2.355 -15.289 
ATOM    601  N   LYS A  97       4.824   2.366 -17.497 
ATOM    602  CA  LYS A  97       3.513   2.735 -17.955 
ATOM    603  CB  LYS A  97       3.499   3.283 -19.390 
ATOM    604  CG  LYS A  97       4.096   4.687 -19.504 
ATOM    605  CD  LYS A  97       4.273   5.153 -20.949 
ATOM    606  CE  LYS A  97       4.718   6.611 -21.063 
ATOM    607  NZ  LYS A  97       6.152   6.728 -20.709 
ATOM    608  C   LYS A  97       2.610   1.543 -17.924 
ATOM    609  O   LYS A  97       1.429   1.655 -17.600 
ATOM    610  N   SER A  98       3.157   0.372 -18.304 
ATOM    611  CA  SER A  98       2.430  -0.864 -18.402 
ATOM    612  CB  SER A  98       3.113  -1.826 -19.387 
ATOM    613  OG  SER A  98       2.438  -3.069 -19.433 
ATOM    614  C   SER A  98       2.391  -1.529 -17.062 
ATOM    615  O   SER A  98       3.191  -1.233 -16.178 
ATOM    616  N   SER A  99       1.438  -2.468 -16.892 
ATOM    617  CA  SER A  99       1.316  -3.181 -15.654 
ATOM    618  CB  SER A  99      -0.138  -3.329 -15.182 
ATOM    619  OG  SER A  99      -0.171  -4.036 -13.953 
ATOM    620  C   SER A  99       1.866  -4.551 -15.901 
ATOM    621  O   SER A  99       1.756  -5.075 -17.006 
ATOM    622  N   PHE A 100       2.499  -5.160 -14.875 
ATOM    623  CA  PHE A 100       3.096  -6.452 -15.063 
ATOM    624  CB  PHE A 100       4.625  -6.462 -14.858 
ATOM    625  CG  PHE A 100       5.327  -5.637 -15.887 
ATOM    626  CD1 PHE A 100       5.439  -4.271 -15.743 
ATOM    627  CD2 PHE A 100       5.897  -6.234 -16.988 
ATOM    628  CE1 PHE A 100       6.097  -3.516 -16.687 
ATOM    629  CE2 PHE A 100       6.556  -5.484 -17.934 
ATOM    630  CZ  PHE A 100       6.657  -4.121 -17.787 
ATOM    631  C   PHE A 100       2.572  -7.384 -14.016 
ATOM    632  O   PHE A 100       2.195  -6.966 -12.922 
ATOM    633  N   GLN A 101       2.513  -8.691 -14.344 
ATOM    634  CA  GLN A 101       2.171  -9.658 -13.345 
ATOM    635  CB  GLN A 101       1.839 -11.052 -13.904 
ATOM    636  CG  GLN A 101       0.489 -11.131 -14.617 
ATOM    637  CD  GLN A 101      -0.593 -11.194 -13.547 
ATOM    638  OE1 GLN A 101      -0.366 -11.697 -12.449 
ATOM    639  NE2 GLN A 101      -1.804 -10.667 -13.873 
ATOM    640  C   GLN A 101       3.394  -9.793 -12.496 
ATOM    641  O   GLN A 101       4.508  -9.873 -13.015 
ATOM    642  N   VAL A 102       3.218  -9.802 -11.161 
ATOM    643  CA  VAL A 102       4.354  -9.886 -10.293 
ATOM    644  CB  VAL A 102       4.759  -8.562  -9.714 
ATOM    645  CG1 VAL A 102       5.195  -7.637 -10.861 
ATOM    646  CG2 VAL A 102       3.584  -8.007  -8.887 
ATOM    647  C   VAL A 102       4.011 -10.774  -9.139 
ATOM    648  O   VAL A 102       2.841 -11.025  -8.854 
ATOM    649  N   THR A 103       5.050 -11.314  -8.467 
ATOM    650  CA  THR A 103       4.829 -12.120  -7.304 
ATOM    651  CB  THR A 103       5.112 -13.577  -7.530 
ATOM    652  OG1 THR A 103       4.295 -14.080  -8.577 
ATOM    653  CG2 THR A 103       4.826 -14.343  -6.226 
ATOM    654  C   THR A 103       5.781 -11.637  -6.255 
ATOM    655  O   THR A 103       6.988 -11.574  -6.489 
ATOM    656  N   THR A 104       5.262 -11.297  -5.057 
ATOM    657  CA  THR A 104       6.109 -10.812  -4.005 
ATOM    658  CB  THR A 104       5.546  -9.614  -3.295 
ATOM    659  OG1 THR A 104       5.356  -8.546  -4.210 
ATOM    660  CG2 THR A 104       6.514  -9.193  -2.176 
ATOM    661  C   THR A 104       6.242 -11.896  -2.986 
ATOM    662  O   THR A 104       5.251 -12.502  -2.581 
ATOM    663  N   CYS A 105       7.490 -12.172  -2.555 
ATOM    664  CA  CYS A 105       7.738 -13.200  -1.586 
ATOM    665  CB  CYS A 105       8.849 -14.165  -2.029 
ATOM    666  SG  CYS A 105       8.448 -14.908  -3.639 
ATOM    667  C   CYS A 105       8.189 -12.511  -0.339 
ATOM    668  O   CYS A 105       9.178 -11.779  -0.349 
ATOM    669  N   LYS A 106       7.459 -12.730   0.774 
ATOM    670  CA  LYS A 106       7.781 -12.086   2.014 
ATOM    671  CB  LYS A 106       6.585 -11.338   2.628 
ATOM    672  CG  LYS A 106       6.127 -10.139   1.793 
ATOM    673  CD  LYS A 106       4.735  -9.634   2.178 
ATOM    674  CE  LYS A 106       4.309  -8.374   1.425 
ATOM    675  NZ  LYS A 106       5.014  -7.194   1.974 
ATOM    676  C   LYS A 106       8.204 -13.134   2.988 
ATOM    677  O   LYS A 106       7.514 -14.131   3.203 
ATOM    678  N   LEU A 107       9.370 -12.908   3.618 
ATOM    679  CA  LEU A 107       9.910 -13.866   4.533 
ATOM    680  CB  LEU A 107      11.381 -13.570   4.883 
ATOM    681  CG  LEU A 107      12.026 -14.570   5.857 
ATOM    682  CD1 LEU A 107      12.138 -15.973   5.238 
ATOM    683  CD2 LEU A 107      13.375 -14.044   6.370 
ATOM    684  C   LEU A 107       9.105 -13.824   5.787 
ATOM    685  O   LEU A 107       8.661 -12.764   6.225 
ATOM    686  N   HIS A 108       8.855 -15.005   6.380 
ATOM    687  CA  HIS A 108       8.191 -15.020   7.648 
ATOM    688  ND1 HIS A 108       6.503 -17.160   5.722 
ATOM    689  CG  HIS A 108       6.507 -16.861   7.063 
ATOM    690  CB  HIS A 108       6.725 -15.489   7.618 
ATOM    691  NE2 HIS A 108       6.076 -19.059   6.793 
ATOM    692  CD2 HIS A 108       6.247 -18.033   7.703 
ATOM    693  CE1 HIS A 108       6.239 -18.488   5.615 
ATOM    694  C   HIS A 108       8.993 -15.906   8.534 
ATOM    695  O   HIS A 108       9.644 -16.843   8.076 
ATOM    696  N   GLY A 109       8.958 -15.620   9.846 
ATOM    697  CA  GLY A 109       9.793 -16.334  10.759 
ATOM    698  C   GLY A 109      10.861 -15.362  11.144 
ATOM    699  O   GLY A 109      11.206 -14.465  10.376 
ATOM    700  N   GLY A 110      11.378 -15.513  12.376 
ATOM    701  CA  GLY A 110      12.344 -14.642  12.983 
ATOM    702  C   GLY A 110      13.717 -14.700  12.379 
ATOM    703  O   GLY A 110      14.419 -13.689  12.376 
ATOM    704  N   SER A 111      14.166 -15.876  11.892 
ATOM    705  CA  SER A 111      15.555 -15.993  11.521 
ATOM    706  CB  SER A 111      16.129 -17.404  11.740 
ATOM    707  OG  SER A 111      17.494 -17.439  11.353 
ATOM    708  C   SER A 111      15.827 -15.629  10.092 
ATOM    709  O   SER A 111      15.060 -15.888   9.167 
ATOM    710  N   PRO A 112      16.953 -14.967   9.967 
ATOM    711  CA  PRO A 112      17.492 -14.571   8.686 
ATOM    712  CD  PRO A 112      17.334 -14.031  11.015 
ATOM    713  CB  PRO A 112      18.504 -13.462   8.973 
ATOM    714  CG  PRO A 112      18.025 -12.860  10.301 
ATOM    715  C   PRO A 112      18.112 -15.709   7.930 
ATOM    716  O   PRO A 112      18.498 -15.507   6.778 
ATOM    717  N   TRP A 113      18.254 -16.900   8.543 
ATOM    718  CA  TRP A 113      18.952 -17.947   7.848 
ATOM    719  CB  TRP A 113      20.140 -18.493   8.653 
ATOM    720  CG  TRP A 113      21.239 -17.473   8.801 
ATOM    721  CD2 TRP A 113      22.171 -17.157   7.757 
ATOM    722  CD1 TRP A 113      21.549 -16.668   9.857 
ATOM    723  NE1 TRP A 113      22.625 -15.874   9.541 
ATOM    724  CE2 TRP A 113      23.017 -16.164   8.250 
ATOM    725  CE3 TRP A 113      22.310 -17.654   6.495 
ATOM    726  CZ2 TRP A 113      24.022 -15.652   7.480 
ATOM    727  CZ3 TRP A 113      23.322 -17.137   5.721 
ATOM    728  CH2 TRP A 113      24.162 -16.156   6.206 
ATOM    729  C   TRP A 113      18.019 -19.078   7.526 
ATOM    730  O   TRP A 113      16.980 -19.259   8.157 
ATOM    731  N   PRO A 114      18.387 -19.844   6.525 
ATOM    732  CA  PRO A 114      17.605 -20.941   6.018 
ATOM    733  CD  PRO A 114      19.726 -19.807   5.959 
ATOM    734  CB  PRO A 114      18.412 -21.510   4.849 
ATOM    735  CG  PRO A 114      19.865 -21.131   5.190 
ATOM    736  C   PRO A 114      17.349 -21.963   7.077 
ATOM    737  O   PRO A 114      18.132 -22.055   8.021 
ATOM    738  N   PRO A 115      16.287 -22.717   6.949 
ATOM    739  CA  PRO A 115      15.417 -22.592   5.810 
ATOM    740  CD  PRO A 115      16.308 -24.080   7.460 
ATOM    741  CB  PRO A 115      14.554 -23.850   5.796 
ATOM    742  CG  PRO A 115      15.436 -24.898   6.494 
ATOM    743  C   PRO A 115      14.624 -21.326   5.826 
ATOM    744  O   PRO A 115      14.324 -20.822   6.907 
ATOM    745  N   CYS A 116      14.262 -20.805   4.637 
ATOM    746  CA  CYS A 116      13.552 -19.559   4.576 
ATOM    747  CB  CYS A 116      14.136 -18.609   3.509 
ATOM    748  SG  CYS A 116      15.947 -18.432   3.606 
ATOM    749  C   CYS A 116      12.141 -19.851   4.153 
ATOM    750  O   CYS A 116      11.913 -20.416   3.083 
ATOM    751  N   GLN A 117      11.145 -19.461   4.980 
ATOM    752  CA  GLN A 117       9.776 -19.689   4.605 
ATOM    753  CB  GLN A 117       8.829 -20.057   5.761 
ATOM    754  CG  GLN A 117       9.262 -21.272   6.578 
ATOM    755  CD  GLN A 117       9.944 -20.724   7.818 
ATOM    756  OE1 GLN A 117      10.525 -19.641   7.791 
ATOM    757  NE2 GLN A 117       9.847 -21.480   8.943 
ATOM    758  C   GLN A 117       9.264 -18.399   4.045 
ATOM    759  O   GLN A 117       9.593 -17.322   4.542 
ATOM    760  N   TYR A 118       8.444 -18.476   2.979 
ATOM    761  CA  TYR A 118       7.961 -17.279   2.352 
ATOM    762  CB  TYR A 118       8.554 -17.047   0.952 
ATOM    763  CG  TYR A 118      10.003 -16.728   1.079 
ATOM    764  CD1 TYR A 118      10.406 -15.445   1.371 
ATOM    765  CD2 TYR A 118      10.958 -17.702   0.895 
ATOM    766  CE1 TYR A 118      11.740 -15.138   1.486 
ATOM    767  CE2 TYR A 118      12.294 -17.401   1.008 
ATOM    768  CZ  TYR A 118      12.686 -16.117   1.304 
ATOM    769  OH  TYR A 118      14.057 -15.806   1.420 
ATOM    770  C   TYR A 118       6.480 -17.356   2.150 
ATOM    771  O   TYR A 118       5.907 -18.436   2.018 
ATOM    772  N   ARG A 119       5.827 -16.174   2.139 
ATOM    773  CA  ARG A 119       4.427 -16.059   1.843 
ATOM    774  CB  ARG A 119       3.652 -15.202   2.858 
ATOM    775  CG  ARG A 119       3.673 -15.788   4.269 
ATOM    776  CD  ARG A 119       2.594 -16.840   4.518 
ATOM    777  NE  ARG A 119       2.885 -17.449   5.844 
ATOM    778  CZ  ARG A 119       1.863 -17.879   6.638 
ATOM    779  NH1 ARG A 119       0.571 -17.731   6.223 
ATOM    780  NH2 ARG A 119       2.135 -18.448   7.848 
ATOM    781  C   ARG A 119       4.365 -15.344   0.526 
ATOM    782  O   ARG A 119       5.061 -14.349   0.325 
ATOM    783  N   ALA A 120       3.524 -15.828  -0.411 
ATOM    784  CA  ALA A 120       3.516 -15.241  -1.722 
ATOM    785  CB  ALA A 120       3.540 -16.279  -2.857 
ATOM    786  C   ALA A 120       2.290 -14.411  -1.918 
ATOM    787  O   ALA A 120       1.191 -14.774  -1.498 
ATOM    788  N   THR A 121       2.473 -13.235  -2.553 
ATOM    789  CA  THR A 121       1.362 -12.387  -2.858 
ATOM    790  CB  THR A 121       1.414 -11.077  -2.132 
ATOM    791  OG1 THR A 121       1.493 -11.279  -0.729 
ATOM    792  CG2 THR A 121       0.136 -10.304  -2.467 
ATOM    793  C   THR A 121       1.454 -12.058  -4.319 
ATOM    794  O   THR A 121       2.368 -11.355  -4.746 
ATOM    795  N   ALA A 122       0.503 -12.561  -5.131 
ATOM    796  CA  ALA A 122       0.506 -12.258  -6.535 
ATOM    797  CB  ALA A 122      -0.363 -13.214  -7.372 
ATOM    798  C   ALA A 122      -0.051 -10.879  -6.695 
ATOM    799  O   ALA A 122      -0.797 -10.403  -5.841 
ATOM    800  N   GLY A 123       0.311 -10.190  -7.800 
ATOM    801  CA  GLY A 123      -0.202  -8.866  -8.009 
ATOM    802  C   GLY A 123      -0.066  -8.514  -9.455 
ATOM    803  O   GLY A 123       0.601  -9.210 -10.221 
ATOM    804  N   PHE A 124      -0.738  -7.418  -9.864 
ATOM    805  CA  PHE A 124      -0.677  -6.940 -11.215 
ATOM    806  CB  PHE A 124      -1.952  -7.333 -11.988 
ATOM    807  CG  PHE A 124      -1.880  -6.953 -13.427 
ATOM    808  CD1 PHE A 124      -1.110  -7.677 -14.309 
ATOM    809  CD2 PHE A 124      -2.620  -5.893 -13.902 
ATOM    810  CE1 PHE A 124      -1.058  -7.330 -15.640 
ATOM    811  CE2 PHE A 124      -2.573  -5.544 -15.231 
ATOM    812  CZ  PHE A 124      -1.789  -6.263 -16.103 
ATOM    813  C   PHE A 124      -0.614  -5.444 -11.112 
ATOM    814  O   PHE A 124      -1.586  -4.807 -10.707 
ATOM    815  N   ARG A 125       0.538  -4.838 -11.470 
ATOM    816  CA  ARG A 125       0.653  -3.408 -11.368 
ATOM    817  CB  ARG A 125       0.731  -2.905  -9.919 
ATOM    818  CG  ARG A 125       1.922  -3.477  -9.148 
ATOM    819  CD  ARG A 125       2.201  -2.737  -7.841 
ATOM    820  NE  ARG A 125       2.654  -1.368  -8.212 
ATOM    821  CZ  ARG A 125       2.539  -0.343  -7.320 
ATOM    822  NH1 ARG A 125       2.021  -0.575  -6.078 
ATOM    823  NH2 ARG A 125       2.940   0.912  -7.672 
ATOM    824  C   ARG A 125       1.930  -2.974 -12.029 
ATOM    825  O   ARG A 125       2.704  -3.796 -12.517 
ATOM    826  N   ASN A 126       2.164  -1.643 -12.058 
ATOM    827  CA  ASN A 126       3.348  -1.060 -12.631 
ATOM    828  CB  ASN A 126       3.319   0.475 -12.733 
ATOM    829  CG  ASN A 126       2.288   0.920 -13.750 
ATOM    830  OD1 ASN A 126       1.798   0.128 -14.551 
ATOM    831  ND2 ASN A 126       1.954   2.238 -13.724 
ATOM    832  C   ASN A 126       4.475  -1.326 -11.687 
ATOM    833  O   ASN A 126       4.252  -1.649 -10.522 
ATOM    834  N   VAL A 127       5.728  -1.187 -12.170 
ATOM    835  CA  VAL A 127       6.853  -1.442 -11.318 
ATOM    836  CB  VAL A 127       7.620  -2.670 -11.710 
ATOM    837  CG1 VAL A 127       6.692  -3.888 -11.560 
ATOM    838  CG2 VAL A 127       8.164  -2.479 -13.137 
ATOM    839  C   VAL A 127       7.801  -0.286 -11.389 
ATOM    840  O   VAL A 127       7.791   0.482 -12.349 
ATOM    841  N   VAL A 128       8.640  -0.129 -10.338 
ATOM    842  CA  VAL A 128       9.608   0.932 -10.290 
ATOM    843  CB  VAL A 128       9.558   1.739  -9.024 
ATOM    844  CG1 VAL A 128      10.684   2.788  -9.058 
ATOM    845  CG2 VAL A 128       8.156   2.343  -8.876 
ATOM    846  C   VAL A 128      10.968   0.306 -10.332 
ATOM    847  O   VAL A 128      11.242  -0.659  -9.620 
ATOM    848  N   VAL A 129      11.864   0.853 -11.180 
ATOM    849  CA  VAL A 129      13.192   0.316 -11.293 
ATOM    850  CB  VAL A 129      13.377  -0.597 -12.470 
ATOM    851  CG1 VAL A 129      12.475  -1.829 -12.285 
ATOM    852  CG2 VAL A 129      13.103   0.196 -13.761 
ATOM    853  C   VAL A 129      14.143   1.454 -11.487 
ATOM    854  O   VAL A 129      13.740   2.610 -11.599 
ATOM    855  N   ALA A 130      15.453   1.141 -11.469 
ATOM    856  CA  ALA A 130      16.471   2.102 -11.776 
ATOM    857  CB  ALA A 130      17.570   2.201 -10.704 
ATOM    858  C   ALA A 130      17.107   1.586 -13.029 
ATOM    859  O   ALA A 130      17.251   0.376 -13.195 
ATOM    860  N   CYS A 131      17.489   2.483 -13.964 
ATOM    861  CA  CYS A 131      18.044   1.992 -15.195 
ATOM    862  CB  CYS A 131      17.222   2.356 -16.450 
ATOM    863  SG  CYS A 131      15.649   1.450 -16.538 
ATOM    864  C   CYS A 131      19.424   2.528 -15.408 
ATOM    865  O   CYS A 131      19.772   3.615 -14.946 
ATOM    866  N   GLU A 132      20.255   1.724 -16.108 
ATOM    867  CA  GLU A 132      21.592   2.093 -16.475 
ATOM    868  CB  GLU A 132      22.653   1.496 -15.531 
ATOM    869  CG  GLU A 132      24.095   1.876 -15.875 
ATOM    870  CD  GLU A 132      25.017   1.153 -14.901 
ATOM    871  OE1 GLU A 132      24.867  -0.090 -14.759 
ATOM    872  OE2 GLU A 132      25.883   1.833 -14.288 
ATOM    873  C   GLU A 132      21.835   1.497 -17.828 
ATOM    874  O   GLU A 132      21.581   0.315 -18.054 
ATOM    875  N   ASN A 133      22.341   2.307 -18.771 
ATOM    876  CA  ASN A 133      22.633   1.807 -20.081 
ATOM    877  CB  ASN A 133      23.666   0.669 -20.045 
ATOM    878  CG  ASN A 133      24.142   0.395 -21.460 
ATOM    879  OD1 ASN A 133      23.716   1.047 -22.412 
ATOM    880  ND2 ASN A 133      25.042  -0.612 -21.602 
ATOM    881  C   ASN A 133      21.369   1.284 -20.700 
ATOM    882  O   ASN A 133      21.405   0.415 -21.569 
ATOM    883  N   GLY A 134      20.206   1.809 -20.274 
ATOM    884  CA  GLY A 134      18.973   1.431 -20.908 
ATOM    885  C   GLY A 134      18.488   0.100 -20.407 
ATOM    886  O   GLY A 134      17.601  -0.497 -21.016 
ATOM    887  N   LEU A 135      19.052  -0.410 -19.291 
ATOM    888  CA  LEU A 135      18.626  -1.689 -18.777 
ATOM    889  CB  LEU A 135      19.722  -2.763 -18.865 
ATOM    890  CG  LEU A 135      20.118  -3.122 -20.306 
ATOM    891  CD1 LEU A 135      21.217  -4.195 -20.327 
ATOM    892  CD2 LEU A 135      18.890  -3.538 -21.130 
ATOM    893  C   LEU A 135      18.301  -1.547 -17.317 
ATOM    894  O   LEU A 135      18.890  -0.715 -16.629 
ATOM    895  N   PRO A 136      17.352  -2.313 -16.825 
ATOM    896  CA  PRO A 136      17.021  -2.252 -15.420 
ATOM    897  CD  PRO A 136      16.196  -2.669 -17.633 
ATOM    898  CB  PRO A 136      15.657  -2.921 -15.271 
ATOM    899  CG  PRO A 136      15.011  -2.730 -16.653 
ATOM    900  C   PRO A 136      18.077  -2.865 -14.544 
ATOM    901  O   PRO A 136      18.366  -4.050 -14.698 
ATOM    902  N   VAL A 137      18.700  -2.052 -13.670 
ATOM    903  CA  VAL A 137      19.685  -2.428 -12.695 
ATOM    904  CB  VAL A 137      20.708  -1.352 -12.497 
ATOM    905  CG1 VAL A 137      21.444  -1.158 -13.835 
ATOM    906  CG2 VAL A 137      20.006  -0.082 -11.995 
ATOM    907  C   VAL A 137      19.111  -2.788 -11.354 
ATOM    908  O   VAL A 137      19.737  -3.522 -10.593 
ATOM    909  N   HIS A 138      17.948  -2.222 -10.978 
ATOM    910  CA  HIS A 138      17.482  -2.425  -9.634 
ATOM    911  ND1 HIS A 138      17.868  -2.477  -6.392 
ATOM    912  CG  HIS A 138      17.517  -1.474  -7.267 
ATOM    913  CB  HIS A 138      18.027  -1.352  -8.671 
ATOM    914  NE2 HIS A 138      16.458  -1.147  -5.302 
ATOM    915  CD2 HIS A 138      16.654  -0.671  -6.586 
ATOM    916  CE1 HIS A 138      17.208  -2.233  -5.232 
ATOM    917  C   HIS A 138      15.989  -2.347  -9.596 
ATOM    918  O   HIS A 138      15.368  -1.672 -10.416 
ATOM    919  N   LEU A 139      15.380  -3.059  -8.624 
ATOM    920  CA  LEU A 139      13.959  -3.022  -8.464 
ATOM    921  CB  LEU A 139      13.328  -4.424  -8.387 
ATOM    922  CG  LEU A 139      11.796  -4.427  -8.219 
ATOM    923  CD1 LEU A 139      11.097  -3.859  -9.466 
ATOM    924  CD2 LEU A 139      11.275  -5.821  -7.830 
ATOM    925  C   LEU A 139      13.692  -2.338  -7.155 
ATOM    926  O   LEU A 139      14.328  -2.642  -6.146 
ATOM    927  N   ASP A 140      12.744  -1.377  -7.146 
ATOM    928  CA  ASP A 140      12.392  -0.683  -5.938 
ATOM    929  CB  ASP A 140      11.787   0.709  -6.222 
ATOM    930  CG  ASP A 140      11.444   1.439  -4.927 
ATOM    931  OD1 ASP A 140      10.721   0.858  -4.076 
ATOM    932  OD2 ASP A 140      11.902   2.602  -4.774 
ATOM    933  C   ASP A 140      11.357  -1.523  -5.257 
ATOM    934  O   ASP A 140      10.230  -1.654  -5.728 
ATOM    935  N   GLN A 141      11.749  -2.130  -4.123 
ATOM    936  CA  GLN A 141      10.948  -3.011  -3.316 
ATOM    937  CB  GLN A 141      11.779  -3.783  -2.278 
ATOM    938  CG  GLN A 141      12.762  -4.776  -2.905 
ATOM    939  CD  GLN A 141      11.952  -5.908  -3.523 
ATOM    940  OE1 GLN A 141      12.497  -6.786  -4.190 
ATOM    941  NE2 GLN A 141      10.610  -5.884  -3.303 
ATOM    942  C   GLN A 141       9.851  -2.293  -2.576 
ATOM    943  O   GLN A 141       8.819  -2.893  -2.282 
ATOM    944  N   SER A 142      10.034  -0.997  -2.253 
ATOM    945  CA  SER A 142       9.150  -0.301  -1.351 
ATOM    946  CB  SER A 142       9.491   1.193  -1.188 
ATOM    947  OG  SER A 142       9.124   1.919  -2.352 
ATOM    948  C   SER A 142       7.710  -0.375  -1.771 
ATOM    949  O   SER A 142       6.824  -0.464  -0.923 
ATOM    950  N   ILE A 143       7.420  -0.350  -3.080 
ATOM    951  CA  ILE A 143       6.051  -0.356  -3.517 
ATOM    952  CB  ILE A 143       5.929  -0.210  -5.009 
ATOM    953  CG1 ILE A 143       6.581  -1.395  -5.742 
ATOM    954  CG2 ILE A 143       6.534   1.151  -5.388 
ATOM    955  CD1 ILE A 143       6.281  -1.418  -7.241 
ATOM    956  C   ILE A 143       5.389  -1.633  -3.085 
ATOM    957  O   ILE A 143       4.203  -1.660  -2.760 
ATOM    958  N   PHE A 144       6.139  -2.743  -3.129 
ATOM    959  CA  PHE A 144       5.663  -4.054  -2.785 
ATOM    960  CB  PHE A 144       6.569  -5.164  -3.332 
ATOM    961  CG  PHE A 144       6.507  -4.997  -4.812 
ATOM    962  CD1 PHE A 144       5.397  -5.403  -5.519 
ATOM    963  CD2 PHE A 144       7.560  -4.429  -5.496 
ATOM    964  CE1 PHE A 144       5.340  -5.244  -6.884 
ATOM    965  CE2 PHE A 144       7.507  -4.271  -6.860 
ATOM    966  CZ  PHE A 144       6.396  -4.677  -7.557 
ATOM    967  C   PHE A 144       5.482  -4.230  -1.309 
ATOM    968  O   PHE A 144       4.699  -5.077  -0.876 
ATOM    969  N   ARG A 145       6.264  -3.500  -0.495 
ATOM    970  CA  ARG A 145       6.177  -3.640   0.929 
ATOM    971  CB  ARG A 145       7.187  -2.736   1.646 
ATOM    972  CG  ARG A 145       8.616  -2.950   1.149 
ATOM    973  CD  ARG A 145       9.671  -2.223   1.979 
ATOM    974  NE  ARG A 145       9.994  -3.112   3.127 
ATOM    975  CZ  ARG A 145      10.901  -4.116   2.955 
ATOM    976  NH1 ARG A 145      11.537  -4.250   1.755 
ATOM    977  NH2 ARG A 145      11.162  -4.987   3.973 
ATOM    978  C   ARG A 145       4.810  -3.223   1.343 
ATOM    979  O   ARG A 145       4.160  -3.893   2.145 
ATOM    980  N   ARG A 146       4.339  -2.101   0.769 
ATOM    981  CA  ARG A 146       3.061  -1.554   1.109 
ATOM    982  CB  ARG A 146       2.944  -0.061   0.750 
ATOM    983  CG  ARG A 146       4.017   0.799   1.422 
ATOM    984  CD  ARG A 146       3.933   2.291   1.088 
ATOM    985  NE  ARG A 146       5.205   2.914   1.552 
ATOM    986  CZ  ARG A 146       6.283   2.930   0.714 
ATOM    987  NH1 ARG A 146       6.168   2.412  -0.544 
ATOM    988  NH2 ARG A 146       7.470   3.456   1.131 
ATOM    989  C   ARG A 146       2.016  -2.301   0.298 
ATOM    990  O   ARG A 146       1.257  -1.625  -0.446 
ATOM    991  OXT ARG A 146       1.959  -3.554   0.415 
TER
HEADER lig_77.pdb
ATOM      1  P    DC A   1     230.443-503.892 -15.104 
ATOM      2  OP1  DC A   1     230.123-504.891 -14.060 
ATOM      3  OP2  DC A   1     229.294-503.147 -15.664 
ATOM      4  O5'  DC A   1     231.531-502.859 -14.545 
ATOM      5  C5'  DC A   1     232.928-503.193 -14.649 
ATOM      6  C4'  DC A   1     233.716-501.985 -15.115 
ATOM      7  O4'  DC A   1     233.783-501.892 -16.567 
ATOM      8  C3'  DC A   1     233.166-500.625 -14.684 
ATOM      9  O3'  DC A   1     234.256-499.756 -14.402 
ATOM     10  C2'  DC A   1     232.431-500.097 -15.915 
ATOM     11  C1'  DC A   1     233.453-500.565 -16.946 
ATOM     12  N1   DC A   1     232.927-500.600 -18.339 
ATOM     13  C2   DC A   1     233.804-500.287 -19.374 
ATOM     14  O2   DC A   1     234.974-499.996 -19.096 
ATOM     15  N3   DC A   1     233.344-500.312 -20.650 
ATOM     16  C4   DC A   1     232.069-500.632 -20.910 
ATOM     17  N4   DC A   1     231.668-500.643 -22.172 
ATOM     18  C5   DC A   1     231.150-500.957 -19.861 
ATOM     19  C6   DC A   1     231.629-500.925 -18.591 
ATOM     20  P    DA A   2     234.151-498.758 -13.155 
ATOM     21  OP1  DA A   2     234.536-499.470 -11.916 
ATOM     22  OP2  DA A   2     232.819-498.114 -13.146 
ATOM     23  O5'  DA A   2     235.269-497.674 -13.522 
ATOM     24  C5'  DA A   2     236.414-498.085 -14.293 
ATOM     25  C4'  DA A   2     236.713-497.056 -15.366 
ATOM     26  O4'  DA A   2     235.979-497.309 -16.598 
ATOM     27  C3'  DA A   2     236.361-495.611 -15.017 
ATOM     28  O3'  DA A   2     237.348-494.750 -15.574 
ATOM     29  C2'  DA A   2     235.034-495.352 -15.728 
ATOM     30  C1'  DA A   2     235.376-496.094 -17.017 
ATOM     31  N9   DA A   2     234.188-496.430 -17.850 
ATOM     32  C8   DA A   2     232.931-496.766 -17.437 
ATOM     33  N7   DA A   2     232.105-497.004 -18.409 
ATOM     34  C5   DA A   2     232.870-496.811 -19.552 
ATOM     35  C6   DA A   2     232.570-496.912 -20.920 
ATOM     36  N6   DA A   2     231.360-497.248 -21.390 
ATOM     37  N1   DA A   2     233.562-496.653 -21.793 
ATOM     38  C2   DA A   2     234.762-496.320 -21.320 
ATOM     39  N3   DA A   2     235.157-496.195 -20.072 
ATOM     40  C4   DA A   2     234.146-496.459 -19.220 
ATOM     41  P    DT A   3     237.840-493.484 -14.727 
ATOM     42  OP1  DT A   3     238.895-493.904 -13.777 
ATOM     43  OP2  DT A   3     236.671-492.797 -14.136 
ATOM     44  O5'  DT A   3     238.480-492.568 -15.871 
ATOM     45  C5'  DT A   3     239.061-493.199 -17.028 
ATOM     46  C4'  DT A   3     238.640-492.464 -18.286 
ATOM     47  O4'  DT A   3     237.385-492.964 -18.827 
ATOM     48  C3'  DT A   3     238.402-490.962 -18.130 
ATOM     49  O3'  DT A   3     238.850-490.301 -19.307 
ATOM     50  C2'  DT A   3     236.883-490.818 -18.040 
ATOM     51  C1'  DT A   3     236.544-491.855 -19.106 
ATOM     52  N1   DT A   3     235.130-492.322 -19.059 
ATOM     53  C2   DT A   3     234.530-492.622 -20.258 
ATOM     54  O2   DT A   3     235.102-492.522 -21.330 
ATOM     55  N3   DT A   3     233.220-493.051 -20.175 
ATOM     56  C4   DT A   3     232.479-493.201 -19.020 
ATOM     57  O4   DT A   3     231.312-493.594 -19.071 
ATOM     58  C5   DT A   3     233.195-492.861 -17.813 
ATOM     59  C7   DT A   3     232.461-492.996 -16.511 
ATOM     60  C6   DT A   3     234.469-492.441 -17.865 
ATOM     61  P    DG A   4     239.604-488.896 -19.169 
ATOM     62  OP1  DG A   4     241.037-489.129 -18.882 
ATOM     63  OP2  DG A   4     238.881-488.037 -18.205 
ATOM     64  O5'  DG A   4     239.440-488.302 -20.645 
ATOM     65  C5'  DG A   4     239.360-489.212 -21.759 
ATOM     66  C4'  DG A   4     238.264-488.773 -22.708 
ATOM     67  O4'  DG A   4     236.965-489.329 -22.353 
ATOM     68  C3'  DG A   4     238.012-487.267 -22.784 
ATOM     69  O3'  DG A   4     237.692-486.920 -24.127 
ATOM     70  C2'  DG A   4     236.775-487.038 -21.915 
ATOM     71  C1'  DG A   4     236.010-488.279 -22.366 
ATOM     72  N9   DG A   4     234.894-488.658 -21.455 
ATOM     73  C8   DG A   4     234.810-488.541 -20.084 
ATOM     74  N7   DG A   4     233.680-488.971 -19.580 
ATOM     75  C5   DG A   4     232.963-489.402 -20.696 
ATOM     76  C6   DG A   4     231.665-489.970 -20.784 
ATOM     77  O6   DG A   4     230.868-490.213 -19.882 
ATOM     78  N1   DG A   4     231.324-490.262 -22.112 
ATOM     79  C2   DG A   4     232.132-490.037 -23.210 
ATOM     80  N2   DG A   4     231.622-490.387 -24.393 
ATOM     81  N3   DG A   4     233.349-489.506 -23.125 
ATOM     82  C4   DG A   4     233.695-489.215 -21.844 
ATOM     83  P    DA A   5     238.271-485.557 -24.734 
ATOM     84  OP1  DA A   5     239.648-485.781 -25.231 
ATOM     85  OP2  DA A   5     238.106-484.466 -23.749 
ATOM     86  O5'  DA A   5     237.284-485.319 -25.971 
ATOM     87  C5'  DA A   5     236.700-486.459 -26.627 
ATOM     88  C4'  DA A   5     235.230-486.205 -26.896 
ATOM     89  O4'  DA A   5     234.384-486.604 -25.779 
ATOM     90  C3'  DA A   5     234.842-484.749 -27.151 
ATOM     91  O3'  DA A   5     233.819-484.712 -28.140 
ATOM     92  C2'  DA A   5     234.253-484.267 -25.826 
ATOM     93  C1'  DA A   5     233.482-485.544 -25.500 
ATOM     94  N9   DA A   5     233.073-485.648 -24.072 
ATOM     95  C8   DA A   5     233.740-485.208 -22.964 
ATOM     96  N7   DA A   5     233.120-485.448 -21.850 
ATOM     97  C5   DA A   5     231.957-486.094 -22.246 
ATOM     98  C6   DA A   5     230.869-486.613 -21.524 
ATOM     99  N6   DA A   5     230.774-486.559 -20.188 
ATOM    100  N1   DA A   5     229.879-487.191 -22.229 
ATOM    101  C2   DA A   5     229.980-487.243 -23.555 
ATOM    102  N3   DA A   5     230.941-486.795 -24.334 
ATOM    103  C4   DA A   5     231.919-486.221 -23.604 
ATOM    104  P    DA A   6     233.853-483.556 -29.247 
ATOM    105  OP1  DA A   6     234.758-483.952 -30.350 
ATOM    106  OP2  DA A   6     234.146-482.258 -28.601 
ATOM    107  O5'  DA A   6     232.337-483.569 -29.763 
ATOM    108  C5'  DA A   6     231.598-484.804 -29.725 
ATOM    109  C4'  DA A   6     230.199-484.554 -29.198 
ATOM    110  O4'  DA A   6     230.129-484.641 -27.746 
ATOM    111  C3'  DA A   6     229.604-483.182 -29.513 
ATOM    112  O3'  DA A   6     228.212-483.330 -29.766 
ATOM    113  C2'  DA A   6     229.782-482.377 -28.226 
ATOM    114  C1'  DA A   6     229.428-483.506 -27.262 
ATOM    115  N9   DA A   6     229.865-483.255 -25.860 
ATOM    116  C8   DA A   6     230.979-482.599 -25.424 
ATOM    117  N7   DA A   6     231.083-482.543 -24.132 
ATOM    118  C5   DA A   6     229.955-483.211 -23.677 
ATOM    119  C6   DA A   6     229.479-483.497 -22.386 
ATOM    120  N6   DA A   6     230.114-483.127 -21.265 
ATOM    121  N1   DA A   6     228.322-484.179 -22.290 
ATOM    122  C2   DA A   6     227.696-484.544 -23.408 
ATOM    123  N3   DA A   6     228.042-484.334 -24.659 
ATOM    124  C4   DA A   6     229.202-483.650 -24.728 
ATOM    125  P    DG A   7     227.539-482.468 -30.933 
ATOM    126  OP1  DG A   7     227.738-483.151 -32.232 
ATOM    127  OP2  DG A   7     228.015-481.070 -30.856 
ATOM    128  O5'  DG A   7     225.993-482.533 -30.523 
ATOM    129  C5'  DG A   7     225.506-483.690 -29.818 
ATOM    130  C4'  DG A   7     224.596-483.261 -28.685 
ATOM    131  O4'  DG A   7     225.328-483.003 -27.453 
ATOM    132  C3'  DG A   7     223.803-481.975 -28.919 
ATOM    133  O3'  DG A   7     222.516-482.115 -28.331 
ATOM    134  C2'  DG A   7     224.573-480.901 -28.150 
ATOM    135  C1'  DG A   7     224.898-481.756 -26.929 
ATOM    136  N9   DG A   7     225.996-481.204 -26.087 
ATOM    137  C8   DG A   7     227.121-480.507 -26.470 
ATOM    138  N7   DG A   7     227.899-480.159 -25.473 
ATOM    139  C5   DG A   7     227.241-480.659 -24.351 
ATOM    140  C6   DG A   7     227.598-480.595 -22.979 
ATOM    141  O6   DG A   7     228.584-480.074 -22.463 
ATOM    142  N1   DG A   7     226.646-481.234 -22.172 
ATOM    143  C2   DG A   7     225.500-481.854 -22.631 
ATOM    144  N2   DG A   7     224.720-482.407 -21.699 
ATOM    145  N3   DG A   7     225.167-481.914 -23.918 
ATOM    146  C4   DG A   7     226.079-481.299 -24.714 
ATOM    147  P    DA A   8     221.243-481.521 -29.100 
ATOM    148  OP1  DA A   8     220.772-482.497 -30.109 
ATOM    149  OP2  DA A   8     221.556-480.167 -29.604 
ATOM    150  O5'  DA A   8     220.176-481.419 -27.912 
ATOM    151  C5'  DA A   8     220.252-482.356 -26.821 
ATOM    152  C4'  DA A   8     220.062-481.633 -25.502 
ATOM    153  O4'  DA A   8     221.316-481.127 -24.960 
ATOM    154  C3'  DA A   8     219.155-480.403 -25.542 
ATOM    155  O3'  DA A   8     218.406-480.344 -24.335 
ATOM    156  C2'  DA A   8     220.117-479.214 -25.577 
ATOM    157  C1'  DA A   8     221.125-479.774 -24.577 
ATOM    158  N9   DA A   8     222.448-479.091 -24.616 
ATOM    159  C8   DA A   8     223.100-478.565 -25.694 
ATOM    160  N7   DA A   8     224.246-478.030 -25.404 
ATOM    161  C5   DA A   8     224.364-478.214 -24.034 
ATOM    162  C6   DA A   8     225.366-477.865 -23.114 
ATOM    163  N6   DA A   8     226.495-477.227 -23.456 
ATOM    164  N1   DA A   8     225.166-478.197 -21.825 
ATOM    165  C2   DA A   8     224.044-478.831 -21.491 
ATOM    166  N3   DA A   8     223.043-479.206 -22.257 
ATOM    167  C4   DA A   8     223.268-478.862 -23.542 
ATOM    168  P    DA A   9     216.872-479.889 -24.395 
ATOM    169  OP1  DA A   9     216.024-481.051 -24.740 
ATOM    170  OP2  DA A   9     216.740-478.705 -25.272 
ATOM    171  O5'  DA A   9     216.609-479.463 -22.875 
ATOM    172  C5'  DA A   9     217.347-480.122 -21.829 
ATOM    173  C4'  DA A   9     217.833-479.103 -20.817 
ATOM    174  O4'  DA A   9     219.128-478.542 -21.172 
ATOM    175  C3'  DA A   9     216.939-477.877 -20.627 
ATOM    176  O3'  DA A   9     216.957-477.503 -19.254 
ATOM    177  C2'  DA A   9     217.618-476.774 -21.439 
ATOM    178  C1'  DA A   9     219.051-477.129 -21.056 
ATOM    179  N9   DA A   9     220.077-476.534 -21.958 
ATOM    180  C8   DA A   9     219.995-476.305 -23.301 
ATOM    181  N7   DA A   9     221.062-475.769 -23.809 
ATOM    182  C5   DA A   9     221.916-475.633 -22.723 
ATOM    183  C6   DA A   9     223.220-475.124 -22.601 
ATOM    184  N6   DA A   9     223.922-474.636 -23.633 
ATOM    185  N1   DA A   9     223.777-475.136 -21.376 
ATOM    186  C2   DA A   9     223.074-475.623 -20.355 
ATOM    187  N3   DA A   9     221.857-476.121 -20.347 
ATOM    188  C4   DA A   9     221.321-476.098 -21.585 
ATOM    189  P    DA A  10     215.599-477.006 -18.567 
ATOM    190  OP1  DA A  10     214.808-478.178 -18.129 
ATOM    191  OP2  DA A  10     214.908-476.056 -19.466 
ATOM    192  O5'  DA A  10     216.160-476.225 -17.288 
ATOM    193  C5'  DA A  10     217.401-476.654 -16.697 
ATOM    194  C4'  DA A  10     218.260-475.449 -16.367 
ATOM    195  O4'  DA A  10     219.103-475.046 -17.483 
ATOM    196  C3'  DA A  10     217.504-474.174 -15.996 
ATOM    197  O3'  DA A  10     218.224-473.491 -14.978 
ATOM    198  C2'  DA A  10     217.533-473.323 -17.266 
ATOM    199  C1'  DA A  10     218.973-473.643 -17.659 
ATOM    200  N9   DA A  10     219.292-473.323 -19.078 
ATOM    201  C8   DA A  10     218.478-473.410 -20.171 
ATOM    202  N7   DA A  10     219.049-473.057 -21.280 
ATOM    203  C5   DA A  10     220.338-472.709 -20.898 
ATOM    204  C6   DA A  10     221.448-472.246 -21.621 
ATOM    205  N6   DA A  10     221.437-472.044 -22.946 
ATOM    206  N1   DA A  10     222.577-471.995 -20.930 
ATOM    207  C2   DA A  10     222.583-472.198 -19.614 
ATOM    208  N3   DA A  10     221.613-472.625 -18.835 
ATOM    209  C4   DA A  10     220.495-472.868 -19.551 
ATOM    210  P    DG A  11     217.411-472.787 -13.792 
ATOM    211  OP1  DG A  11     217.091-473.786 -12.748 
ATOM    212  OP2  DG A  11     216.262-472.042 -14.352 
ATOM    213  O5'  DG A  11     218.499-471.754 -13.233 
ATOM    214  C5'  DG A  11     219.896-472.088 -13.336 
ATOM    215  C4'  DG A  11     220.684-470.880 -13.803 
ATOM    216  O4'  DG A  11     220.751-470.787 -15.254 
ATOM    217  C3'  DG A  11     220.134-469.520 -13.372 
ATOM    218  O3'  DG A  11     221.224-468.651 -13.089 
ATOM    219  C2'  DG A  11     219.399-468.992 -14.603 
ATOM    220  C1'  DG A  11     220.421-469.460 -15.634 
ATOM    221  N9   DG A  11     219.895-469.495 -17.027 
ATOM    222  C8   DG A  11     218.626-469.798 -17.472 
ATOM    223  N7   DG A  11     218.487-469.736 -18.773 
ATOM    224  C5   DG A  11     219.753-469.365 -19.223 
ATOM    225  C6   DG A  11     220.223-469.139 -20.544 
ATOM    226  O6   DG A  11     219.610-469.222 -21.605 
ATOM    227  N1   DG A  11     221.578-468.778 -20.549 
ATOM    228  C2   DG A  11     222.373-468.651 -19.427 
ATOM    229  N2   DG A  11     223.642-468.297 -19.644 
ATOM    230  N3   DG A  11     221.930-468.864 -18.189 
ATOM    231  C4   DG A  11     220.619-469.215 -18.166 
ATOM    232  P    DA A  12     221.119-467.653 -11.843 
ATOM    233  OP1  DA A  12     221.504-468.365 -10.604 
ATOM    234  OP2  DA A  12     219.787-467.009 -11.834 
ATOM    235  O5'  DA A  12     222.237-466.569 -12.210 
ATOM    236  C5'  DA A  12     223.382-466.981 -12.981 
ATOM    237  C4'  DA A  12     223.681-465.952 -14.054 
ATOM    238  O4'  DA A  12     222.947-466.204 -15.286 
ATOM    239  C3'  DA A  12     223.329-464.506 -13.705 
ATOM    240  O3'  DA A  12     224.316-463.645 -14.262 
ATOM    241  C2'  DA A  12     222.002-464.247 -14.416 
ATOM    242  C1'  DA A  12     222.344-464.989 -15.705 
ATOM    243  N9   DA A  12     221.156-465.325 -16.538 
ATOM    244  C8   DA A  12     219.899-465.662 -16.125 
ATOM    245  N7   DA A  12     219.073-465.899 -17.097 
ATOM    246  C5   DA A  12     219.838-465.707 -18.239 
ATOM    247  C6   DA A  12     219.538-465.807 -19.608 
ATOM    248  N6   DA A  12     218.328-466.143 -20.077 
ATOM    249  N1   DA A  12     220.530-465.548 -20.480 
ATOM    250  C2   DA A  12     221.730-465.215 -20.007 
ATOM    251  N3   DA A  12     222.125-465.090 -18.759 
ATOM    252  C4   DA A  12     221.114-465.354 -17.907 
ATOM    253  P    DC A  13     224.808-462.379 -13.415 
ATOM    254  OP1  DC A  13     225.863-462.799 -12.464 
ATOM    255  OP2  DC A  13     223.639-461.692 -12.823 
ATOM    256  O5'  DC A  13     225.448-461.463 -14.559 
ATOM    257  C5'  DC A  13     226.029-462.094 -15.716 
ATOM    258  C4'  DC A  13     225.608-461.359 -16.973 
ATOM    259  O4'  DC A  13     224.353-461.859 -17.515 
ATOM    260  C3'  DC A  13     225.370-459.857 -16.818 
ATOM    261  O3'  DC A  13     225.818-459.196 -17.995 
ATOM    262  C2'  DC A  13     223.851-459.713 -16.728 
ATOM    263  C1'  DC A  13     223.512-460.750 -17.794 
ATOM    264  N1   DC A  13     222.098-461.217 -17.746 
ATOM    265  C2   DC A  13     221.476-461.526 -18.953 
ATOM    266  O2   DC A  13     222.116-461.401 -20.004 
ATOM    267  N3   DC A  13     220.186-461.953 -18.932 
ATOM    268  C4   DC A  13     219.528-462.075 -17.773 
ATOM    269  N4   DC A  13     218.273-462.495 -17.804 
ATOM    270  C5   DC A  13     220.149-461.762 -16.520 
ATOM    271  C6   DC A  13     221.438-461.337 -16.563 
ATOM    272  P    DG A  14     226.572-457.791 -17.856 
ATOM    273  OP1  DG A  14     228.005-458.024 -17.570 
ATOM    274  OP2  DG A  14     225.849-456.932 -16.892 
ATOM    275  O5'  DG A  14     226.408-457.197 -19.333 
ATOM    276  C5'  DG A  14     226.328-458.107 -20.446 
ATOM    277  C4'  DG A  14     225.232-457.668 -21.396 
ATOM    278  O4'  DG A  14     223.933-458.224 -21.041 
ATOM    279  C3'  DG A  14     224.980-456.162 -21.472 
ATOM    280  O3'  DG A  14     224.660-455.815 -22.814 
ATOM    281  C2'  DG A  14     223.743-455.933 -20.603 
ATOM    282  C1'  DG A  14     222.978-457.174 -21.053 
ATOM    283  N9   DG A  14     221.862-457.553 -20.142 
ATOM    284  C8   DG A  14     221.778-457.437 -18.772 
ATOM    285  N7   DG A  14     220.648-457.866 -18.268 
ATOM    286  C5   DG A  14     219.931-458.298 -19.383 
ATOM    287  C6   DG A  14     218.633-458.865 -19.472 
ATOM    288  O6   DG A  14     217.836-459.108 -18.570 
ATOM    289  N1   DG A  14     218.292-459.158 -20.799 
ATOM    290  C2   DG A  14     219.100-458.932 -21.897 
ATOM    291  N2   DG A  14     218.590-459.283 -23.081 
ATOM    292  N3   DG A  14     220.317-458.401 -21.813 
ATOM    293  C4   DG A  14     220.663-458.110 -20.532 
ATOM    294  P    DT A  15     225.239-454.453 -23.422 
ATOM    295  OP1  DT A  15     226.616-454.676 -23.919 
ATOM    296  OP2  DT A  15     225.074-453.361 -22.437 
ATOM    297  O5'  DT A  15     224.252-454.214 -24.658 
ATOM    298  C5'  DT A  15     223.668-455.354 -25.315 
ATOM    299  C4'  DT A  15     222.198-455.101 -25.584 
ATOM    300  O4'  DT A  15     221.352-455.499 -24.466 
ATOM    301  C3'  DT A  15     221.810-453.644 -25.839 
ATOM    302  O3'  DT A  15     220.787-453.607 -26.827 
ATOM    303  C2'  DT A  15     221.221-453.163 -24.513 
ATOM    304  C1'  DT A  15     220.450-454.439 -24.187 
ATOM    305  N1   DT A  15     220.041-454.543 -22.760 
ATOM    306  C2   DT A  15     218.840-455.157 -22.497 
ATOM    307  O2   DT A  15     218.120-455.607 -23.370 
ATOM    308  N3   DT A  15     218.494-455.235 -21.161 
ATOM    309  C4   DT A  15     219.232-454.762 -20.095 
ATOM    310  O4   DT A  15     218.817-454.890 -18.941 
ATOM    311  C5   DT A  15     220.476-454.134 -20.472 
ATOM    312  C7   DT A  15     221.339-453.590 -19.371 
ATOM    313  C6   DT A  15     220.837-454.044 -21.762 
ATOM    314  P    DG A  16     220.821-452.451 -27.935 
ATOM    315  OP1  DG A  16     221.726-452.847 -29.037 
ATOM    316  OP2  DG A  16     221.114-451.153 -27.289 
ATOM    317  O5'  DG A  16     219.305-452.464 -28.450 
ATOM    318  C5'  DG A  16     218.566-453.699 -28.413 
ATOM    319  C4'  DG A  16     217.167-453.449 -27.885 
ATOM    320  O4'  DG A  16     217.097-453.537 -26.434 
ATOM    321  C3'  DG A  16     216.572-452.077 -28.201 
ATOM    322  O3'  DG A  16     215.180-452.226 -28.453 
ATOM    323  C2'  DG A  16     216.750-451.272 -26.914 
ATOM    324  C1'  DG A  16     216.396-452.401 -25.950 
ATOM    325  N9   DG A  16     216.833-452.150 -24.548 
ATOM    326  C8   DG A  16     217.952-451.491 -24.089 
ATOM    327  N7   DG A  16     218.045-451.443 -22.782 
ATOM    328  C5   DG A  16     216.905-452.116 -22.344 
ATOM    329  C6   DG A  16     216.453-452.388 -21.026 
ATOM    330  O6   DG A  16     216.976-452.086 -19.957 
ATOM    331  N1   DG A  16     215.246-453.100 -21.036 
ATOM    332  C2   DG A  16     214.565-453.497 -22.170 
ATOM    333  N2   DG A  16     213.429-454.168 -21.965 
ATOM    334  N3   DG A  16     214.989-453.242 -23.406 
ATOM    335  C4   DG A  16     216.159-452.552 -23.414 
ATOM    336  P    DC A  17     214.507-451.364 -29.621 
ATOM    337  OP1  DC A  17     214.706-452.046 -30.919 
ATOM    338  OP2  DC A  17     214.983-449.965 -29.543 
ATOM    339  O5'  DC A  17     212.961-451.428 -29.211 
ATOM    340  C5'  DC A  17     212.474-452.585 -28.506 
ATOM    341  C4'  DC A  17     211.564-452.156 -27.373 
ATOM    342  O4'  DC A  17     212.296-451.898 -26.140 
ATOM    343  C3'  DC A  17     210.771-450.871 -27.606 
ATOM    344  O3'  DC A  17     209.484-451.011 -27.019 
ATOM    345  C2'  DC A  17     211.541-449.796 -26.838 
ATOM    346  C1'  DC A  17     211.866-450.651 -25.617 
ATOM    347  N1   DC A  17     212.964-450.100 -24.775 
ATOM    348  C2   DC A  17     212.885-450.290 -23.398 
ATOM    349  O2   DC A  17     211.916-450.903 -22.935 
ATOM    350  N3   DC A  17     213.875-449.794 -22.613 
ATOM    351  C4   DC A  17     214.909-449.135 -23.153 
ATOM    352  N4   DC A  17     215.850-448.671 -22.345 
ATOM    353  C5   DC A  17     215.009-448.928 -24.567 
ATOM    354  C6   DC A  17     214.009-449.431 -25.334 
ATOM    355  P    DG A  18     208.211-450.417 -27.788 
ATOM    356  OP1  DG A  18     207.740-451.393 -28.796 
ATOM    357  OP2  DG A  18     208.524-449.062 -28.292 
ATOM    358  O5'  DG A  18     207.144-450.314 -26.600 
ATOM    359  C5'  DG A  18     207.220-451.251 -25.509 
ATOM    360  C4'  DG A  18     207.030-450.528 -24.190 
ATOM    361  O4'  DG A  18     208.284-450.023 -23.648 
ATOM    362  C3'  DG A  18     206.123-449.298 -24.230 
ATOM    363  O3'  DG A  18     205.374-449.239 -23.022 
ATOM    364  C2'  DG A  18     207.085-448.110 -24.265 
ATOM    365  C1'  DG A  18     208.093-448.669 -23.265 
ATOM    366  N9   DG A  18     209.416-447.986 -23.304 
ATOM    367  C8   DG A  18     210.089-447.449 -24.380 
ATOM    368  N7   DG A  18     211.245-446.913 -24.073 
ATOM    369  C5   DG A  18     211.345-447.107 -22.696 
ATOM    370  C6   DG A  18     212.377-446.740 -21.795 
ATOM    371  O6   DG A  18     213.433-446.158 -22.028 
ATOM    372  N1   DG A  18     212.073-447.129 -20.482 
ATOM    373  C2   DG A  18     210.923-447.786 -20.093 
ATOM    374  N2   DG A  18     210.821-448.071 -18.792 
ATOM    375  N3   DG A  18     209.955-448.131 -20.940 
ATOM    376  C4   DG A  18     210.234-447.761 -22.217 
ATOM    377  P    DG A  19     203.840-448.784 -23.083 
ATOM    378  OP1  DG A  19     202.992-449.947 -23.428 
ATOM    379  OP2  DG A  19     203.708-447.600 -23.960 
ATOM    380  O5'  DG A  19     203.577-448.358 -21.563 
ATOM    381  C5'  DG A  19     204.315-449.017 -20.516 
ATOM    382  C4'  DG A  19     204.801-447.998 -19.504 
ATOM    383  O4'  DG A  19     206.096-447.437 -19.860 
ATOM    384  C3'  DG A  19     203.907-446.772 -19.314 
ATOM    385  O3'  DG A  19     203.925-446.398 -17.942 
ATOM    386  C2'  DG A  19     204.586-445.669 -20.126 
ATOM    387  C1'  DG A  19     206.020-446.024 -19.744 
ATOM    388  N9   DG A  19     207.045-445.430 -20.645 
ATOM    389  C8   DG A  19     206.980-445.190 -22.001 
ATOM    390  N7   DG A  19     208.065-444.650 -22.501 
ATOM    391  C5   DG A  19     208.908-444.521 -21.398 
ATOM    392  C6   DG A  19     210.225-444.000 -21.311 
ATOM    393  O6   DG A  19     210.930-443.538 -22.203 
ATOM    394  N1   DG A  19     210.713-444.057 -19.998 
ATOM    395  C2   DG A  19     210.019-444.553 -18.912 
ATOM    396  N2   DG A  19     210.660-444.520 -17.741 
ATOM    397  N3   DG A  19     208.783-445.042 -18.994 
ATOM    398  C4   DG A  19     208.295-444.993 -20.262 
ATOM    399  P    DA A  20     202.567-445.902 -17.255 
ATOM    400  OP1  DA A  20     201.776-447.073 -16.817 
ATOM    401  OP2  DA A  20     201.876-444.951 -18.153 
ATOM    402  O5'  DA A  20     203.128-445.121 -15.976 
ATOM    403  C5'  DA A  20     204.369-445.549 -15.385 
ATOM    404  C4'  DA A  20     205.228-444.345 -15.054 
ATOM    405  O4'  DA A  20     206.071-443.941 -16.171 
ATOM    406  C3'  DA A  20     204.472-443.069 -14.684 
ATOM    407  O3'  DA A  20     205.192-442.386 -13.665 
ATOM    408  C2'  DA A  20     204.501-442.219 -15.954 
ATOM    409  C1'  DA A  20     205.941-442.539 -16.347 
ATOM    410  N9   DA A  20     206.260-442.218 -17.766 
ATOM    411  C8   DA A  20     205.446-442.306 -18.858 
ATOM    412  N7   DA A  20     206.018-441.952 -19.968 
ATOM    413  C5   DA A  20     207.306-441.604 -19.585 
ATOM    414  C6   DA A  20     208.416-441.141 -20.308 
ATOM    415  N6   DA A  20     208.405-440.939 -21.633 
ATOM    416  N1   DA A  20     209.545-440.890 -19.618 
ATOM    417  C2   DA A  20     209.551-441.093 -18.301 
ATOM    418  N3   DA A  20     208.581-441.521 -17.523 
ATOM    419  C4   DA A  20     207.463-441.763 -18.238 
ATOM    420  P    DT A  21     204.379-441.682 -12.479 
ATOM    421  OP1  DT A  21     204.059-442.681 -11.435 
ATOM    422  OP2  DT A  21     203.230-440.937 -13.039 
ATOM    423  O5'  DT A  21     205.467-440.650 -11.921 
ATOM    424  C5'  DT A  21     206.864-440.983 -12.024 
ATOM    425  C4'  DT A  21     207.652-439.775 -12.491 
ATOM    426  O4'  DT A  21     207.719-439.682 -13.942 
ATOM    427  C3'  DT A  21     207.102-438.416 -12.060 
ATOM    428  O3'  DT A  21     208.192-437.547 -11.777 
ATOM    429  C2'  DT A  21     206.367-437.887 -13.291 
ATOM    430  C1'  DT A  21     207.389-438.355 -14.322 
ATOM    431  N1   DT A  21     206.863-438.390 -15.715 
ATOM    432  C2   DT A  21     207.741-438.079 -16.724 
ATOM    433  O2   DT A  21     208.906-437.784 -16.521 
ATOM    434  N3   DT A  21     207.217-438.121 -18.002 
ATOM    435  C4   DT A  21     205.919-438.441 -18.343 
ATOM    436  O4   DT A  21     205.566-438.445 -19.524 
ATOM    437  C5   DT A  21     205.072-438.752 -17.217 
ATOM    438  C7   DT A  21     203.643-439.111 -17.500 
ATOM    439  C6   DT A  21     205.555-438.719 -15.964 
ATOM    440  P    DC A  22     208.087-436.548 -10.530 
ATOM    441  OP1  DC A  22     208.472-437.261  -9.291 
ATOM    442  OP2  DC A  22     206.755-435.905 -10.522 
ATOM    443  O5'  DC A  22     209.205-435.465 -10.898 
ATOM    444  C5'  DC A  22     210.350-435.876 -11.669 
ATOM    445  C4'  DC A  22     210.649-434.847 -12.741 
ATOM    446  O4'  DC A  22     209.915-435.099 -13.974 
ATOM    447  C3'  DC A  22     210.297-433.401 -12.393 
ATOM    448  O3'  DC A  22     211.284-432.540 -12.949 
ATOM    449  C2'  DC A  22     208.970-433.143 -13.104 
ATOM    450  C1'  DC A  22     209.312-433.884 -14.392 
ATOM    451  N1   DC A  22     208.124-434.220 -15.225 
ATOM    452  C2   DC A  22     208.274-434.198 -16.609 
ATOM    453  O2   DC A  22     209.377-433.903 -17.085 
ATOM    454  N3   DC A  22     207.202-434.500 -17.387 
ATOM    455  C4   DC A  22     206.024-434.814 -16.832 
ATOM    456  N4   DC A  22     205.009-435.101 -17.633 
ATOM    457  C5   DC A  22     205.849-434.842 -15.410 
ATOM    458  C6   DC A  22     206.932-434.537 -14.652 
ATOM    459  P    DC A  23     211.776-431.274 -12.102 
ATOM    460  OP1  DC A  23     212.831-431.694 -11.152 
ATOM    461  OP2  DC A  23     210.607-430.587 -11.511 
ATOM    462  O5'  DC A  23     212.416-430.358 -13.247 
ATOM    463  C5'  DC A  23     212.997-430.989 -14.404 
ATOM    464  C4'  DC A  23     212.576-430.254 -15.661 
ATOM    465  O4'  DC A  23     211.321-430.754 -16.203 
ATOM    466  C3'  DC A  23     212.338-428.753 -15.506 
ATOM    467  O3'  DC A  23     212.786-428.091 -16.682 
ATOM    468  C2'  DC A  23     210.819-428.608 -15.416 
ATOM    469  C1'  DC A  23     210.480-429.645 -16.481 
ATOM    470  N1   DC A  23     209.066-430.113 -16.434 
ATOM    471  C2   DC A  23     208.444-430.421 -17.641 
ATOM    472  O2   DC A  23     209.084-430.296 -18.691 
ATOM    473  N3   DC A  23     207.154-430.848 -17.620 
ATOM    474  C4   DC A  23     206.496-430.970 -16.461 
ATOM    475  N4   DC A  23     205.241-431.391 -16.492 
ATOM    476  C5   DC A  23     207.117-430.657 -15.208 
ATOM    477  C6   DC A  23     208.406-430.232 -15.251 
ATOM    478  P    DT A  24     213.540-426.686 -16.544 
ATOM    479  OP1  DT A  24     214.973-426.919 -16.258 
ATOM    480  OP2  DT A  24     212.817-425.827 -15.580 
ATOM    481  O5'  DT A  24     213.376-426.093 -18.021 
ATOM    482  C5'  DT A  24     213.296-427.002 -19.134 
ATOM    483  C4'  DT A  24     212.200-426.563 -20.084 
ATOM    484  O4'  DT A  24     210.901-427.119 -19.729 
ATOM    485  C3'  DT A  24     211.948-425.058 -20.160 
ATOM    486  O3'  DT A  24     211.628-424.711 -21.502 
ATOM    487  C2'  DT A  24     210.711-424.828 -19.291 
ATOM    488  C1'  DT A  24     209.946-426.069 -19.741 
ATOM    489  N1   DT A  24     208.830-426.448 -18.830 
ATOM    490  C2   DT A  24     207.710-426.993 -19.408 
ATOM    491  O2   DT A  24     207.602-427.172 -20.608 
ATOM    492  N3   DT A  24     206.695-427.331 -18.532 
ATOM    493  C4   DT A  24     206.711-427.173 -17.161 
ATOM    494  O4   DT A  24     205.741-427.514 -16.480 
ATOM    495  C5   DT A  24     207.929-426.593 -16.648 
ATOM    496  C7   DT A  24     208.030-426.386 -15.166 
ATOM    497  C6   DT A  24     208.931-426.255 -17.477 
ATOM    498  P    DG A  25     212.207-423.348 -22.109 
ATOM    499  OP1  DG A  25     213.584-423.571 -22.607 
ATOM    500  OP2  DG A  25     212.042-422.256 -21.125 
ATOM    501  O5'  DG A  25     211.220-423.109 -23.346 
ATOM    502  C5'  DG A  25     210.636-424.250 -24.002 
ATOM    503  C4'  DG A  25     209.166-423.996 -24.271 
ATOM    504  O4'  DG A  25     208.320-424.394 -23.154 
ATOM    505  C3'  DG A  25     208.778-422.540 -24.527 
ATOM    506  O3'  DG A  25     207.755-422.502 -25.515 
ATOM    507  C2'  DG A  25     208.189-422.058 -23.201 
ATOM    508  C1'  DG A  25     207.418-423.334 -22.875 
ATOM    509  N9   DG A  25     207.009-423.439 -21.448 
ATOM    510  C8   DG A  25     207.667-423.001 -20.318 
ATOM    511  N7   DG A  25     207.031-423.250 -19.199 
ATOM    512  C5   DG A  25     205.869-423.897 -19.616 
ATOM    513  C6   DG A  25     204.786-424.410 -18.857 
ATOM    514  O6   DG A  25     204.626-424.399 -17.639 
ATOM    515  N1   DG A  25     203.810-424.990 -19.681 
ATOM    516  C2   DG A  25     203.875-425.064 -21.059 
ATOM    517  N2   DG A  25     202.843-425.658 -21.663 
ATOM    518  N3   DG A  25     204.893-424.583 -21.771 
ATOM    519  C4   DG A  25     205.845-424.017 -20.986 
ATOM    520  P    DC A  26     207.789-421.346 -26.623 
ATOM    521  OP1  DC A  26     208.694-421.742 -27.725 
ATOM    522  OP2  DC A  26     208.082-420.049 -25.976 
ATOM    523  O5'  DC A  26     206.273-421.360 -27.138 
ATOM    524  C5'  DC A  26     205.534-422.594 -27.100 
ATOM    525  C4'  DC A  26     204.135-422.345 -26.573 
ATOM    526  O4'  DC A  26     204.065-422.432 -25.121 
ATOM    527  C3'  DC A  26     203.540-420.972 -26.889 
ATOM    528  O3'  DC A  26     202.148-421.121 -27.141 
ATOM    529  C2'  DC A  26     203.718-420.168 -25.602 
ATOM    530  C1'  DC A  26     203.364-421.296 -24.637 
ATOM    531  N1   DC A  26     203.801-421.046 -23.235 
ATOM    532  C2   DC A  26     202.992-421.526 -22.208 
ATOM    533  O2   DC A  26     201.957-422.135 -22.500 
ATOM    534  N3   DC A  26     203.373-421.307 -20.923 
ATOM    535  C4   DC A  26     204.502-420.643 -20.650 
ATOM    536  N4   DC A  26     204.829-420.455 -19.380 
ATOM    537  C5   DC A  26     205.347-420.140 -21.691 
ATOM    538  C6   DC A  26     204.950-420.368 -22.969 
ATOM    539  P    DT A  27     201.475-420.259 -28.309 
ATOM    540  OP1  DT A  27     201.674-420.942 -29.607 
ATOM    541  OP2  DT A  27     201.951-418.860 -28.231 
ATOM    542  O5'  DT A  27     199.929-420.323 -27.899 
ATOM    543  C5'  DT A  27     199.442-421.480 -27.194 
ATOM    544  C4'  DT A  27     198.532-421.052 -26.060 
ATOM    545  O4'  DT A  27     199.264-420.794 -24.828 
ATOM    546  C3'  DT A  27     197.739-419.766 -26.294 
ATOM    547  O3'  DT A  27     196.452-419.906 -25.707 
ATOM    548  C2'  DT A  27     198.509-418.691 -25.525 
ATOM    549  C1'  DT A  27     198.834-419.546 -24.305 
ATOM    550  N1   DT A  27     199.932-418.995 -23.463 
ATOM    551  C2   DT A  27     199.839-419.191 -22.106 
ATOM    552  O2   DT A  27     198.912-419.786 -21.584 
ATOM    553  N3   DT A  27     200.875-418.665 -21.358 
ATOM    554  C4   DT A  27     201.968-417.977 -21.843 
ATOM    555  O4   DT A  27     202.833-417.553 -21.074 
ATOM    556  C5   DT A  27     201.977-417.821 -23.278 
ATOM    557  C7   DT A  27     203.132-417.084 -23.890 
ATOM    558  C6   DT A  27     200.983-418.322 -24.030 
ATOM    559  P    DG A  28     195.179-419.312 -26.476 
ATOM    560  OP1  DG A  28     194.708-420.288 -27.484 
ATOM    561  OP2  DG A  28     195.492-417.957 -26.980 
ATOM    562  O5'  DG A  28     194.112-419.209 -25.287 
ATOM    563  C5'  DG A  28     194.188-420.146 -24.196 
ATOM    564  C4'  DG A  28     193.998-419.423 -22.878 
ATOM    565  O4'  DG A  28     195.252-418.918 -22.335 
ATOM    566  C3'  DG A  28     193.091-418.194 -22.918 
ATOM    567  O3'  DG A  28     192.342-418.134 -21.710 
ATOM    568  C2'  DG A  28     194.053-417.005 -22.952 
ATOM    569  C1'  DG A  28     195.061-417.564 -21.953 
ATOM    570  N9   DG A  28     196.384-416.882 -21.991 
ATOM    571  C8   DG A  28     197.057-416.345 -23.068 
ATOM    572  N7   DG A  28     198.213-415.808 -22.761 
ATOM    573  C5   DG A  28     198.313-416.002 -21.384 
ATOM    574  C6   DG A  28     199.345-415.635 -20.482 
ATOM    575  O6   DG A  28     200.401-415.054 -20.716 
ATOM    576  N1   DG A  28     199.041-416.024 -19.170 
ATOM    577  C2   DG A  28     197.891-416.682 -18.781 
ATOM    578  N2   DG A  28     197.789-416.966 -17.480 
ATOM    579  N3   DG A  28     196.923-417.026 -19.628 
ATOM    580  C4   DG A  28     197.202-416.656 -20.904 
ATOM    581  P    DG A  29     190.808-417.680 -21.770 
ATOM    582  OP1  DG A  29     189.960-418.842 -22.116 
ATOM    583  OP2  DG A  29     190.676-416.495 -22.648 
ATOM    584  O5'  DG A  29     190.546-417.254 -20.251 
ATOM    585  C5'  DG A  29     191.283-417.912 -19.204 
ATOM    586  C4'  DG A  29     191.769-416.893 -18.192 
ATOM    587  O4'  DG A  29     193.064-416.332 -18.547 
ATOM    588  C3'  DG A  29     190.875-415.667 -18.002 
ATOM    589  O3'  DG A  29     190.893-415.294 -16.630 
ATOM    590  C2'  DG A  29     191.554-414.564 -18.814 
ATOM    591  C1'  DG A  29     192.988-414.919 -18.432 
ATOM    592  N9   DG A  29     194.013-414.325 -19.333 
ATOM    593  C8   DG A  29     193.948-414.086 -20.689 
ATOM    594  N7   DG A  29     195.033-413.545 -21.188 
ATOM    595  C5   DG A  29     195.876-413.416 -20.086 
ATOM    596  C6   DG A  29     197.193-412.895 -19.999 
ATOM    597  O6   DG A  29     197.898-412.433 -20.891 
ATOM    598  N1   DG A  29     197.681-412.952 -18.685 
ATOM    599  C2   DG A  29     196.987-413.448 -17.599 
ATOM    600  N2   DG A  29     197.628-413.415 -16.429 
ATOM    601  N3   DG A  29     195.751-413.938 -17.682 
ATOM    602  C4   DG A  29     195.264-413.889 -18.949 
ATOM    603  P    DT A  30     189.535-414.797 -15.943 
ATOM    604  OP1  DT A  30     188.744-415.968 -15.504 
ATOM    605  OP2  DT A  30     188.844-413.846 -16.841 
ATOM    606  O5'  DT A  30     190.096-414.016 -14.663 
ATOM    607  C5'  DT A  30     191.337-414.444 -14.072 
ATOM    608  C4'  DT A  30     192.196-413.240 -13.742 
ATOM    609  O4'  DT A  30     193.039-412.836 -14.859 
ATOM    610  C3'  DT A  30     191.440-411.964 -13.371 
ATOM    611  O3'  DT A  30     192.160-411.281 -12.353 
ATOM    612  C2'  DT A  30     191.469-411.114 -14.641 
ATOM    613  C1'  DT A  30     192.909-411.434 -15.034 
ATOM    614  N1   DT A  30     193.228-411.113 -16.454 
ATOM    615  C2   DT A  30     194.500-410.669 -16.724 
ATOM    616  O2   DT A  30     195.351-410.533 -15.863 
ATOM    617  N3   DT A  30     194.758-410.381 -18.050 
ATOM    618  C4   DT A  30     193.872-410.498 -19.101 
ATOM    619  O4   DT A  30     194.219-410.210 -20.249 
ATOM    620  C5   DT A  30     192.563-410.972 -18.718 
ATOM    621  C7   DT A  30     191.537-411.128 -19.802 
ATOM    622  C6   DT A  30     192.284-411.259 -17.436 
ATOM    623  P    DA A  31     191.347-410.577 -11.167 
ATOM    624  OP1  DA A  31     191.027-411.577 -10.123 
ATOM    625  OP2  DA A  31     190.198-409.833 -11.727 
ATOM    626  O5'  DA A  31     192.435-409.545 -10.608 
ATOM    627  C5'  DA A  31     193.832-409.878 -10.712 
ATOM    628  C4'  DA A  31     194.620-408.670 -11.178 
ATOM    629  O4'  DA A  31     194.687-408.578 -12.630 
ATOM    630  C3'  DA A  31     194.070-407.311 -10.747 
ATOM    631  O3'  DA A  31     195.160-406.442 -10.465 
ATOM    632  C2'  DA A  31     193.335-406.783 -11.978 
ATOM    633  C1'  DA A  31     194.357-407.250 -13.009 
ATOM    634  N9   DA A  31     193.831-407.285 -14.402 
ATOM    635  C8   DA A  31     192.568-407.589 -14.824 
ATOM    636  N7   DA A  31     192.417-407.531 -16.111 
ATOM    637  C5   DA A  31     193.670-407.162 -16.580 
ATOM    638  C6   DA A  31     194.168-406.931 -17.872 
ATOM    639  N6   DA A  31     193.426-407.045 -18.982 
ATOM    640  N1   DA A  31     195.462-406.578 -17.982 
ATOM    641  C2   DA A  31     196.195-406.467 -16.875 
ATOM    642  N3   DA A  31     195.841-406.656 -15.623 
ATOM    643  C4   DA A  31     194.542-407.008 -15.540 
ATOM    644  P    DG A  32     195.055-405.444  -9.218 
ATOM    645  OP1  DG A  32     195.441-406.156  -7.979 
ATOM    646  OP2  DG A  32     193.723-404.800  -9.209 
ATOM    647  O5'  DG A  32     196.173-404.360  -9.585 
ATOM    648  C5'  DG A  32     197.318-404.771 -10.356 
ATOM    649  C4'  DG A  32     197.617-403.742 -11.429 
ATOM    650  O4'  DG A  32     196.883-403.994 -12.661 
ATOM    651  C3'  DG A  32     197.265-402.296 -11.080 
ATOM    652  O3'  DG A  32     198.252-401.435 -11.637 
ATOM    653  C2'  DG A  32     195.938-402.038 -11.791 
ATOM    654  C1'  DG A  32     196.280-402.780 -13.080 
ATOM    655  N9   DG A  32     195.092-403.115 -13.913 
ATOM    656  C8   DG A  32     193.818-403.457 -13.515 
ATOM    657  N7   DG A  32     192.995-403.695 -14.507 
ATOM    658  C5   DG A  32     193.778-403.496 -15.642 
ATOM    659  C6   DG A  32     193.441-403.607 -17.016 
ATOM    660  O6   DG A  32     192.363-403.908 -17.522 
ATOM    661  N1   DG A  32     194.539-403.318 -17.838 
ATOM    662  C2   DG A  32     195.798-402.969 -17.391 
ATOM    663  N2   DG A  32     196.712-402.733 -18.335 
ATOM    664  N3   DG A  32     196.114-402.866 -16.101 
ATOM    665  C4   DG A  32     195.060-403.142 -15.291 
ATOM    666  P    DG A  33     198.744-400.170 -10.790 
ATOM    667  OP1  DG A  33     199.799-400.589  -9.840 
ATOM    668  OP2  DG A  33     197.575-399.482 -10.199 
ATOM    669  O5'  DG A  33     199.384-399.253 -11.934 
ATOM    670  C5'  DG A  33     199.965-399.885 -13.091 
ATOM    671  C4'  DG A  33     199.544-399.150 -14.349 
ATOM    672  O4'  DG A  33     198.289-399.649 -14.890 
ATOM    673  C3'  DG A  33     199.306-397.648 -14.193 
ATOM    674  O3'  DG A  33     199.754-396.986 -15.370 
ATOM    675  C2'  DG A  33     197.787-397.504 -14.103 
ATOM    676  C1'  DG A  33     197.448-398.540 -15.169 
ATOM    677  N9   DG A  33     196.034-399.008 -15.122 
ATOM    678  C8   DG A  33     195.213-399.188 -14.031 
ATOM    679  N7   DG A  33     194.010-399.615 -14.332 
ATOM    680  C5   DG A  33     194.036-399.723 -15.723 
ATOM    681  C6   DG A  33     193.023-400.136 -16.626 
ATOM    682  O6   DG A  33     191.876-400.498 -16.383 
ATOM    683  N1   DG A  33     193.474-400.098 -17.953 
ATOM    684  C2   DG A  33     194.738-399.710 -18.353 
ATOM    685  N2   DG A  33     194.972-399.743 -19.668 
ATOM    686  N3   DG A  33     195.688-399.323 -17.505 
ATOM    687  C4   DG A  33     195.267-399.355 -16.213 
ATOM    688  P    DA A  34     200.508-395.581 -15.232 
ATOM    689  OP1  DA A  34     201.941-395.814 -14.945 
ATOM    690  OP2  DA A  34     199.785-394.723 -14.268 
ATOM    691  O5'  DA A  34     200.344-394.988 -16.708 
ATOM    692  C5'  DA A  34     200.264-395.897 -17.822 
ATOM    693  C4'  DA A  34     199.168-395.459 -18.771 
ATOM    694  O4'  DA A  34     197.869-396.014 -18.416 
ATOM    695  C3'  DA A  34     198.916-393.953 -18.847 
ATOM    696  O3'  DA A  34     198.596-393.606 -20.190 
ATOM    697  C2'  DA A  34     197.679-393.723 -17.978 
ATOM    698  C1'  DA A  34     196.914-394.964 -18.429 
ATOM    699  N9   DA A  34     195.798-395.343 -17.518 
ATOM    700  C8   DA A  34     195.733-395.221 -16.159 
ATOM    701  N7   DA A  34     194.619-395.642 -15.648 
ATOM    702  C5   DA A  34     193.889-396.077 -16.745 
ATOM    703  C6   DA A  34     192.609-396.641 -16.869 
ATOM    704  N6   DA A  34     191.799-396.873 -15.827 
ATOM    705  N1   DA A  34     192.189-396.958 -18.109 
ATOM    706  C2   DA A  34     192.999-396.724 -19.140 
ATOM    707  N3   DA A  34     194.207-396.206 -19.147 
ATOM    708  C4   DA A  34     194.603-395.898 -17.895 
ATOM    709  P    DG A  35     199.175-392.243 -20.797 
ATOM    710  OP1  DG A  35     200.552-392.467 -21.294 
ATOM    711  OP2  DG A  35     199.010-391.151 -19.813 
ATOM    712  O5'  DG A  35     198.188-392.004 -22.034 
ATOM    713  C5'  DG A  35     197.604-393.145 -22.690 
ATOM    714  C4'  DG A  35     196.134-392.891 -22.959 
ATOM    715  O4'  DG A  35     195.288-393.289 -21.842 
ATOM    716  C3'  DG A  35     195.746-391.435 -23.214 
ATOM    717  O3'  DG A  35     194.723-391.397 -24.203 
ATOM    718  C2'  DG A  35     195.157-390.953 -21.889 
ATOM    719  C1'  DG A  35     194.386-392.229 -21.563 
ATOM    720  N9   DG A  35     193.977-392.334 -20.135 
ATOM    721  C8   DG A  35     194.635-391.896 -19.006 
ATOM    722  N7   DG A  35     193.999-392.145 -17.887 
ATOM    723  C5   DG A  35     192.837-392.792 -18.304 
ATOM    724  C6   DG A  35     191.754-393.305 -17.545 
ATOM    725  O6   DG A  35     191.594-393.295 -16.326 
ATOM    726  N1   DG A  35     190.778-393.885 -18.369 
ATOM    727  C2   DG A  35     190.843-393.960 -19.746 
ATOM    728  N2   DG A  35     189.811-394.553 -20.350 
ATOM    729  N3   DG A  35     191.861-393.478 -20.458 
ATOM    730  C4   DG A  35     192.813-392.913 -19.674 
ATOM    731  P    DA A  36     194.757-390.242 -25.310 
ATOM    732  OP1  DA A  36     195.662-390.637 -26.413 
ATOM    733  OP2  DA A  36     195.050-388.944 -24.664 
ATOM    734  O5'  DA A  36     193.241-390.255 -25.826 
ATOM    735  C5'  DA A  36     192.502-391.489 -25.788 
ATOM    736  C4'  DA A  36     191.103-391.240 -25.261 
ATOM    737  O4'  DA A  36     191.033-391.327 -23.809 
ATOM    738  C3'  DA A  36     190.508-389.868 -25.576 
ATOM    739  O3'  DA A  36     189.116-390.016 -25.829 
ATOM    740  C2'  DA A  36     190.686-389.063 -24.289 
ATOM    741  C1'  DA A  36     190.332-390.191 -23.325 
ATOM    742  N9   DA A  36     190.769-389.941 -21.923 
ATOM    743  C8   DA A  36     191.883-389.285 -21.487 
ATOM    744  N7   DA A  36     191.987-389.228 -20.195 
ATOM    745  C5   DA A  36     190.859-389.896 -19.740 
ATOM    746  C6   DA A  36     190.383-390.183 -18.449 
ATOM    747  N6   DA A  36     191.018-389.813 -17.328 
ATOM    748  N1   DA A  36     189.226-390.864 -18.353 
ATOM    749  C2   DA A  36     188.600-391.229 -19.471 
ATOM    750  N3   DA A  36     188.946-391.020 -20.722 
ATOM    751  C4   DA A  36     190.106-390.336 -20.791 
ATOM    752  P    DA A  37     188.443-389.154 -26.996 
ATOM    753  OP1  DA A  37     188.642-389.837 -28.295 
ATOM    754  OP2  DA A  37     188.919-387.755 -26.919 
ATOM    755  O5'  DA A  37     186.897-389.219 -26.586 
ATOM    756  C5'  DA A  37     186.410-390.376 -25.881 
ATOM    757  C4'  DA A  37     185.500-389.947 -24.748 
ATOM    758  O4'  DA A  37     186.232-389.689 -23.516 
ATOM    759  C3'  DA A  37     184.707-388.661 -24.982 
ATOM    760  O3'  DA A  37     183.419-388.801 -24.394 
ATOM    761  C2'  DA A  37     185.477-387.587 -24.213 
ATOM    762  C1'  DA A  37     185.802-388.441 -22.992 
ATOM    763  N9   DA A  37     186.900-387.890 -22.150 
ATOM    764  C8   DA A  37     188.010-387.201 -22.549 
ATOM    765  N7   DA A  37     188.787-386.849 -21.572 
ATOM    766  C5   DA A  37     188.148-387.341 -20.441 
ATOM    767  C6   DA A  37     188.472-387.295 -19.076 
ATOM    768  N6   DA A  37     189.574-386.703 -18.595 
ATOM    769  N1   DA A  37     187.617-387.883 -18.218 
ATOM    770  C2   DA A  37     186.523-388.470 -18.701 
ATOM    771  N3   DA A  37     186.119-388.575 -19.948 
ATOM    772  C4   DA A  37     186.991-387.979 -20.786 
ATOM    773  P    DC A  38     182.147-388.207 -25.163 
ATOM    774  OP1  DC A  38     181.676-389.183 -26.172 
ATOM    775  OP2  DC A  38     182.460-386.852 -25.667 
ATOM    776  O5'  DC A  38     181.080-388.104 -23.975 
ATOM    777  C5'  DC A  38     181.156-389.042 -22.884 
ATOM    778  C4'  DC A  38     180.966-388.319 -21.565 
ATOM    779  O4'  DC A  38     182.220-387.813 -21.023 
ATOM    780  C3'  DC A  38     180.060-387.089 -21.605 
ATOM    781  O3'  DC A  38     179.310-387.029 -20.398 
ATOM    782  C2'  DC A  38     181.021-385.900 -21.640 
ATOM    783  C1'  DC A  38     182.029-386.460 -20.640 
ATOM    784  N1   DC A  38     183.352-385.777 -20.679 
ATOM    785  C2   DC A  38     184.045-385.636 -19.479 
ATOM    786  O2   DC A  38     183.538-386.079 -18.442 
ATOM    787  N3   DC A  38     185.252-385.015 -19.492 
ATOM    788  C4   DC A  38     185.767-384.548 -20.638 
ATOM    789  N4   DC A  38     186.948-383.951 -20.598 
ATOM    790  C5   DC A  38     185.070-384.683 -21.882 
ATOM    791  C6   DC A  38     183.864-385.305 -21.847 
ATOM    792  P    DC A  39     177.776-386.575 -20.458 
ATOM    793  OP1  DC A  39     176.928-387.737 -20.804 
ATOM    794  OP2  DC A  39     177.644-385.391 -21.336 
ATOM    795  O5'  DC A  39     177.514-386.149 -18.938 
ATOM    796  C5'  DC A  39     178.251-386.807 -17.892 
ATOM    797  C4'  DC A  39     178.737-385.788 -16.880 
ATOM    798  O4'  DC A  39     180.032-385.227 -17.235 
ATOM    799  C3'  DC A  39     177.843-384.563 -16.690 
ATOM    800  O3'  DC A  39     177.861-384.189 -15.317 
ATOM    801  C2'  DC A  39     178.522-383.460 -17.502 
ATOM    802  C1'  DC A  39     179.956-383.815 -17.119 
ATOM    803  N1   DC A  39     180.981-383.220 -18.021 
ATOM    804  C2   DC A  39     182.195-382.834 -17.458 
ATOM    805  O2   DC A  39     182.370-383.000 -16.245 
ATOM    806  N3   DC A  39     183.143-382.289 -18.263 
ATOM    807  C4   DC A  39     182.915-382.126 -19.572 
ATOM    808  N4   DC A  39     183.871-381.590 -20.315 
ATOM    809  C5   DC A  39     181.673-382.516 -20.170 
ATOM    810  C6   DC A  39     180.738-383.059 -19.349 
ATOM    811  P    DT A  40     176.503-383.692 -14.630 
ATOM    812  OP1  DT A  40     175.712-384.863 -14.192 
ATOM    813  OP2  DT A  40     175.812-382.741 -15.529 
ATOM    814  O5'  DT A  40     177.064-382.911 -13.351 
ATOM    815  C5'  DT A  40     178.305-383.339 -12.760 
ATOM    816  C4'  DT A  40     179.164-382.135 -12.430 
ATOM    817  O4'  DT A  40     180.007-381.731 -13.547 
ATOM    818  C3'  DT A  40     178.408-380.859 -12.059 
ATOM    819  O3'  DT A  40     179.128-380.176 -11.041 
ATOM    820  C2'  DT A  40     178.438-380.009 -13.329 
ATOM    821  C1'  DT A  40     179.877-380.329 -13.722 
ATOM    822  N1   DT A  40     180.196-380.008 -15.141 
ATOM    823  C2   DT A  40     181.468-379.564 -15.412 
ATOM    824  O2   DT A  40     182.319-379.428 -14.551 
ATOM    825  N3   DT A  40     181.726-379.276 -16.738 
ATOM    826  C4   DT A  40     180.840-379.393 -17.789 
ATOM    827  O4   DT A  40     181.187-379.105 -18.936 
ATOM    828  C5   DT A  40     179.531-379.867 -17.406 
ATOM    829  C7   DT A  40     178.505-380.023 -18.490 
ATOM    830  C6   DT A  40     179.252-380.154 -16.124 
ATOM    831  P    DA A  41     178.315-379.472  -9.855 
ATOM    832  OP1  DA A  41     177.995-380.472  -8.811 
ATOM    833  OP2  DA A  41     177.166-378.728 -10.415 
ATOM    834  O5'  DA A  41     179.403-378.440  -9.296 
ATOM    835  C5'  DA A  41     180.800-378.774  -9.399 
ATOM    836  C4'  DA A  41     181.588-377.566  -9.866 
ATOM    837  O4'  DA A  41     181.655-377.473 -11.317 
ATOM    838  C3'  DA A  41     181.038-376.206  -9.435 
ATOM    839  O3'  DA A  41     182.128-375.337  -9.152 
ATOM    840  C2'  DA A  41     180.303-375.678 -10.666 
ATOM    841  C1'  DA A  41     181.325-376.146 -11.697 
ATOM    842  N9   DA A  41     180.799-376.181 -13.090 
ATOM    843  C8   DA A  41     179.536-376.485 -13.512 
ATOM    844  N7   DA A  41     179.385-376.426 -14.799 
ATOM    845  C5   DA A  41     180.638-376.057 -15.267 
ATOM    846  C6   DA A  41     181.136-375.826 -16.559 
ATOM    847  N6   DA A  41     180.394-375.940 -17.670 
ATOM    848  N1   DA A  41     182.430-375.473 -16.670 
ATOM    849  C2   DA A  41     183.163-375.362 -15.563 
ATOM    850  N3   DA A  41     182.809-375.551 -14.310 
ATOM    851  C4   DA A  41     181.510-375.904 -14.228 
ATOM    852  P    DG A  42     182.023-374.339  -7.906 
ATOM    853  OP1  DG A  42     182.409-375.051  -6.667 
ATOM    854  OP2  DG A  42     180.691-373.695  -7.897 
ATOM    855  O5'  DG A  42     183.141-373.255  -8.273 
ATOM    856  C5'  DG A  42     184.286-373.666  -9.044 
ATOM    857  C4'  DG A  42     184.585-372.637 -10.117 
ATOM    858  O4'  DG A  42     183.851-372.890 -11.349 
ATOM    859  C3'  DG A  42     184.233-371.191  -9.768 
ATOM    860  O3'  DG A  42     185.220-370.330 -10.325 
ATOM    861  C2'  DG A  42     182.906-370.933 -10.479 
ATOM    862  C1'  DG A  42     183.248-371.675 -11.768 
ATOM    863  N9   DG A  42     182.060-372.011 -12.601 
ATOM    864  C8   DG A  42     180.786-372.352 -12.203 
ATOM    865  N7   DG A  42     179.963-372.590 -13.194 
ATOM    866  C5   DG A  42     180.746-372.392 -14.330 
ATOM    867  C6   DG A  42     180.409-372.502 -15.704 
ATOM    868  O6   DG A  42     179.331-372.803 -16.210 
ATOM    869  N1   DG A  42     181.507-372.213 -16.526 
ATOM    870  C2   DG A  42     182.766-371.864 -16.078 
ATOM    871  N2   DG A  42     183.680-371.628 -17.023 
ATOM    872  N3   DG A  42     183.082-371.761 -14.789 
ATOM    873  C4   DG A  42     182.028-372.038 -13.979 
ATOM    874  P    DA A  43     185.712-369.065  -9.478 
ATOM    875  OP1  DA A  43     186.767-369.484  -8.527 
ATOM    876  OP2  DA A  43     184.543-368.378  -8.886 
ATOM    877  O5'  DA A  43     186.352-368.149 -10.622 
ATOM    878  C5'  DA A  43     186.933-368.780 -11.779 
ATOM    879  C4'  DA A  43     186.512-368.045 -13.037 
ATOM    880  O4'  DA A  43     185.257-368.545 -13.578 
ATOM    881  C3'  DA A  43     186.274-366.543 -12.881 
ATOM    882  O3'  DA A  43     186.722-365.881 -14.058 
ATOM    883  C2'  DA A  43     184.755-366.399 -12.791 
ATOM    884  C1'  DA A  43     184.416-367.435 -13.857 
ATOM    885  N9   DA A  43     183.002-367.903 -13.809 
ATOM    886  C8   DA A  43     182.202-368.077 -12.717 
ATOM    887  N7   DA A  43     181.009-368.497 -13.002 
ATOM    888  C5   DA A  43     181.016-368.612 -14.385 
ATOM    889  C6   DA A  43     180.036-369.016 -15.307 
ATOM    890  N6   DA A  43     178.800-369.398 -14.954 
ATOM    891  N1   DA A  43     180.374-369.013 -16.610 
ATOM    892  C2   DA A  43     181.603-368.633 -16.955 
ATOM    893  N3   DA A  43     182.596-368.238 -16.187 
ATOM    894  C4   DA A  43     182.232-368.249 -14.888 
ATOM    895  P    DG A  44     187.476-364.476 -13.919 
ATOM    896  OP1  DG A  44     188.909-364.710 -13.633 
ATOM    897  OP2  DG A  44     186.753-363.618 -12.955 
ATOM    898  O5'  DG A  44     187.312-363.883 -15.396 
ATOM    899  C5'  DG A  44     187.232-364.793 -16.509 
ATOM    900  C4'  DG A  44     186.136-364.354 -17.459 
ATOM    901  O4'  DG A  44     184.837-364.910 -17.104 
ATOM    902  C3'  DG A  44     185.884-362.848 -17.535 
ATOM    903  O3'  DG A  44     185.564-362.501 -18.877 
ATOM    904  C2'  DG A  44     184.647-362.619 -16.666 
ATOM    905  C1'  DG A  44     183.882-363.859 -17.117 
ATOM    906  N9   DG A  44     182.766-364.239 -16.205 
ATOM    907  C8   DG A  44     182.682-364.122 -14.835 
ATOM    908  N7   DG A  44     181.552-364.552 -14.331 
ATOM    909  C5   DG A  44     180.835-364.983 -15.446 
ATOM    910  C6   DG A  44     179.537-365.550 -15.535 
ATOM    911  O6   DG A  44     178.740-365.793 -14.633 
ATOM    912  N1   DG A  44     179.196-365.843 -16.862 
ATOM    913  C2   DG A  44     180.004-365.618 -17.960 
ATOM    914  N2   DG A  44     179.494-365.968 -19.144 
ATOM    915  N3   DG A  44     181.221-365.087 -17.876 
ATOM    916  C4   DG A  44     181.567-364.796 -16.595 
ATOM    917  P    DT A  45     186.143-361.138 -19.485 
ATOM    918  OP1  DT A  45     187.520-361.362 -19.982 
ATOM    919  OP2  DT A  45     185.978-360.047 -18.500 
ATOM    920  O5'  DT A  45     185.156-360.899 -20.721 
ATOM    921  C5'  DT A  45     184.572-362.040 -21.378 
ATOM    922  C4'  DT A  45     183.102-361.786 -21.647 
ATOM    923  O4'  DT A  45     182.256-362.184 -20.529 
ATOM    924  C3'  DT A  45     182.714-360.330 -21.902 
ATOM    925  O3'  DT A  45     181.691-360.293 -22.890 
ATOM    926  C2'  DT A  45     182.125-359.848 -20.576 
ATOM    927  C1'  DT A  45     181.354-361.124 -20.250 
ATOM    928  N1   DT A  45     180.945-361.229 -18.823 
ATOM    929  C2   DT A  45     179.744-361.843 -18.560 
ATOM    930  O2   DT A  45     179.024-362.293 -19.433 
ATOM    931  N3   DT A  45     179.398-361.921 -17.224 
ATOM    932  C4   DT A  45     180.136-361.447 -16.158 
ATOM    933  O4   DT A  45     179.721-361.575 -15.004 
ATOM    934  C5   DT A  45     181.380-360.819 -16.535 
ATOM    935  C7   DT A  45     182.243-360.276 -15.434 
ATOM    936  C6   DT A  45     181.741-360.729 -17.825 
ATOM    937  P    DT A  46     181.725-359.137 -23.998 
ATOM    938  OP1  DT A  46     182.630-359.533 -25.100 
ATOM    939  OP2  DT A  46     182.018-357.839 -23.352 
ATOM    940  O5'  DT A  46     180.209-359.150 -24.513 
ATOM    941  C5'  DT A  46     179.470-360.385 -24.476 
ATOM    942  C4'  DT A  46     178.071-360.135 -23.948 
ATOM    943  O4'  DT A  46     178.001-360.222 -22.497 
ATOM    944  C3'  DT A  46     177.476-358.763 -24.264 
ATOM    945  O3'  DT A  46     176.084-358.911 -24.516 
ATOM    946  C2'  DT A  46     177.654-357.958 -22.977 
ATOM    947  C1'  DT A  46     177.300-359.087 -22.013 
ATOM    948  N1   DT A  46     177.737-358.836 -20.611 
ATOM    949  C2   DT A  46     176.928-359.317 -19.609 
ATOM    950  O2   DT A  46     175.895-359.925 -19.825 
ATOM    951  N3   DT A  46     177.365-359.064 -18.323 
ATOM    952  C4   DT A  46     178.514-358.389 -17.965 
ATOM    953  O4   DT A  46     178.801-358.224 -16.778 
ATOM    954  C5   DT A  46     179.296-357.923 -19.087 
ATOM    955  C7   DT A  46     180.563-357.177 -18.785 
ATOM    956  C6   DT A  46     178.895-358.154 -20.347 
ATOM    957  P    DG A  47     175.411-358.049 -25.684 
ATOM    958  OP1  DG A  47     175.610-358.732 -26.982 
ATOM    959  OP2  DG A  47     175.887-356.651 -25.606 
ATOM    960  O5'  DG A  47     173.865-358.114 -25.274 
ATOM    961  C5'  DG A  47     173.378-359.271 -24.569 
ATOM    962  C4'  DG A  47     172.468-358.842 -23.436 
ATOM    963  O4'  DG A  47     173.200-358.584 -22.203 
ATOM    964  C3'  DG A  47     171.675-357.556 -23.669 
ATOM    965  O3'  DG A  47     170.388-357.696 -23.082 
ATOM    966  C2'  DG A  47     172.445-356.482 -22.901 
ATOM    967  C1'  DG A  47     172.770-357.337 -21.680 
ATOM    968  N9   DG A  47     173.868-356.785 -20.838 
ATOM    969  C8   DG A  47     174.993-356.088 -21.221 
ATOM    970  N7   DG A  47     175.771-355.739 -20.224 
ATOM    971  C5   DG A  47     175.113-356.240 -19.102 
ATOM    972  C6   DG A  47     175.470-356.176 -17.729 
ATOM    973  O6   DG A  47     176.456-355.655 -17.214 
ATOM    974  N1   DG A  47     174.518-356.815 -16.922 
ATOM    975  C2   DG A  47     173.372-357.435 -17.381 
ATOM    976  N2   DG A  47     172.592-357.988 -16.450 
ATOM    977  N3   DG A  47     173.039-357.495 -18.669 
ATOM    978  C4   DG A  47     173.951-356.880 -19.465 
ATOM    979  P    DG A  48     169.115-357.102 -23.851 
ATOM    980  OP1  DG A  48     168.644-358.078 -24.859 
ATOM    981  OP2  DG A  48     169.428-355.747 -24.355 
ATOM    982  O5'  DG A  48     168.048-357.000 -22.663 
ATOM    983  C5'  DG A  48     168.124-357.937 -21.572 
ATOM    984  C4'  DG A  48     167.934-357.214 -20.253 
ATOM    985  O4'  DG A  48     169.188-356.708 -19.711 
ATOM    986  C3'  DG A  48     167.028-355.984 -20.293 
ATOM    987  O3'  DG A  48     166.278-355.924 -19.085 
ATOM    988  C2'  DG A  48     167.989-354.795 -20.328 
ATOM    989  C1'  DG A  48     168.997-355.355 -19.328 
ATOM    990  N9   DG A  48     170.320-354.672 -19.367 
ATOM    991  C8   DG A  48     170.993-354.135 -20.443 
ATOM    992  N7   DG A  48     172.149-353.598 -20.136 
ATOM    993  C5   DG A  48     172.249-353.793 -18.759 
ATOM    994  C6   DG A  48     173.281-353.425 -17.858 
ATOM    995  O6   DG A  48     174.337-352.844 -18.091 
ATOM    996  N1   DG A  48     172.977-353.814 -16.545 
ATOM    997  C2   DG A  48     171.827-354.472 -16.156 
ATOM    998  N2   DG A  48     171.725-354.756 -14.855 
ATOM    999  N3   DG A  48     170.859-354.817 -17.003 
ATOM   1000  C4   DG A  48     171.138-354.446 -18.280 
ATOM   1001  P    DG A  49     164.744-355.470 -19.146 
ATOM   1002  OP1  DG A  49     163.896-356.632 -19.491 
ATOM   1003  OP2  DG A  49     164.612-354.286 -20.023 
ATOM   1004  O5'  DG A  49     164.482-355.044 -17.626 
ATOM   1005  C5'  DG A  49     165.219-355.702 -16.579 
ATOM   1006  C4'  DG A  49     165.705-354.684 -15.567 
ATOM   1007  O4'  DG A  49     167.000-354.122 -15.923 
ATOM   1008  C3'  DG A  49     164.811-353.458 -15.377 
ATOM   1009  O3'  DG A  49     164.829-353.084 -14.005 
ATOM   1010  C2'  DG A  49     165.490-352.355 -16.189 
ATOM   1011  C1'  DG A  49     166.924-352.710 -15.807 
ATOM   1012  N9   DG A  49     167.949-352.115 -16.708 
ATOM   1013  C8   DG A  49     167.884-351.876 -18.064 
ATOM   1014  N7   DG A  49     168.969-351.335 -18.564 
ATOM   1015  C5   DG A  49     169.812-351.206 -17.461 
ATOM   1016  C6   DG A  49     171.129-350.685 -17.374 
ATOM   1017  O6   DG A  49     171.834-350.223 -18.266 
ATOM   1018  N1   DG A  49     171.617-350.743 -16.061 
ATOM   1019  C2   DG A  49     170.923-351.239 -14.975 
ATOM   1020  N2   DG A  49     171.564-351.206 -13.804 
ATOM   1021  N3   DG A  49     169.687-351.728 -15.057 
ATOM   1022  C4   DG A  49     169.200-351.679 -16.325 
ATOM   1023  P    DA A  50     163.471-352.587 -13.318 
ATOM   1024  OP1  DA A  50     162.680-353.758 -12.880 
ATOM   1025  OP2  DA A  50     162.780-351.637 -14.216 
ATOM   1026  O5'  DA A  50     164.032-351.806 -12.039 
ATOM   1027  C5'  DA A  50     165.273-352.234 -11.448 
ATOM   1028  C4'  DA A  50     166.132-351.030 -11.117 
ATOM   1029  O4'  DA A  50     166.975-350.626 -12.234 
ATOM   1030  C3'  DA A  50     165.376-349.755 -10.747 
ATOM   1031  O3'  DA A  50     166.096-349.072  -9.728 
ATOM   1032  C2'  DA A  50     165.406-348.904 -12.017 
ATOM   1033  C1'  DA A  50     166.845-349.224 -12.410 
ATOM   1034  N9   DA A  50     167.164-348.904 -13.829 
ATOM   1035  C8   DA A  50     166.350-348.991 -14.922 
ATOM   1036  N7   DA A  50     166.922-348.638 -16.031 
ATOM   1037  C5   DA A  50     168.210-348.290 -15.648 
ATOM   1038  C6   DA A  50     169.320-347.827 -16.371 
ATOM   1039  N6   DA A  50     169.310-347.625 -17.696 
ATOM   1040  N1   DA A  50     170.449-347.576 -15.681 
ATOM   1041  C2   DA A  50     170.455-347.779 -14.364 
ATOM   1042  N3   DA A  50     169.485-348.206 -13.586 
ATOM   1043  C4   DA A  50     168.367-348.449 -14.301 
ATOM   1044  P    DA A  51     165.283-348.368  -8.542 
ATOM   1045  OP1  DA A  51     164.963-349.367  -7.498 
ATOM   1046  OP2  DA A  51     164.134-347.623  -9.102 
ATOM   1047  O5'  DA A  51     166.371-347.335  -7.984 
ATOM   1048  C5'  DA A  51     167.768-347.669  -8.087 
ATOM   1049  C4'  DA A  51     168.556-346.461  -8.554 
ATOM   1050  O4'  DA A  51     168.623-346.368 -10.005 
ATOM   1051  C3'  DA A  51     168.006-345.101  -8.123 
ATOM   1052  O3'  DA A  51     169.096-344.232  -7.840 
ATOM   1053  C2'  DA A  51     167.271-344.573  -9.354 
ATOM   1054  C1'  DA A  51     168.293-345.041 -10.385 
ATOM   1055  N9   DA A  51     167.767-345.076 -11.778 
ATOM   1056  C8   DA A  51     166.504-345.380 -12.200 
ATOM   1057  N7   DA A  51     166.353-345.321 -13.487 
ATOM   1058  C5   DA A  51     167.606-344.952 -13.955 
ATOM   1059  C6   DA A  51     168.104-344.722 -15.247 
ATOM   1060  N6   DA A  51     167.362-344.835 -16.358 
ATOM   1061  N1   DA A  51     169.398-344.368 -15.357 
ATOM   1062  C2   DA A  51     170.131-344.257 -14.251 
ATOM   1063  N3   DA A  51     169.777-344.447 -12.998 
ATOM   1064  C4   DA A  51     168.478-344.799 -12.916 
ATOM   1065  P    DG A  52     168.991-343.234  -6.593 
ATOM   1066  OP1  DG A  52     169.377-343.946  -5.354 
ATOM   1067  OP2  DG A  52     167.659-342.590  -6.585 
ATOM   1068  O5'  DG A  52     170.109-342.150  -6.961 
ATOM   1069  C5'  DG A  52     171.254-342.562  -7.732 
ATOM   1070  C4'  DG A  52     171.553-341.533  -8.804 
ATOM   1071  O4'  DG A  52     170.819-341.785 -10.037 
ATOM   1072  C3'  DG A  52     171.201-340.087  -8.456 
ATOM   1073  O3'  DG A  52     172.188-339.226  -9.012 
ATOM   1074  C2'  DG A  52     169.874-339.828  -9.167 
ATOM   1075  C1'  DG A  52     170.216-340.570 -10.455 
ATOM   1076  N9   DG A  52     169.028-340.906 -11.288 
ATOM   1077  C8   DG A  52     167.754-341.247 -10.890 
ATOM   1078  N7   DG A  52     166.931-341.485 -11.882 
ATOM   1079  C5   DG A  52     167.714-341.287 -13.018 
ATOM   1080  C6   DG A  52     167.377-341.397 -14.392 
ATOM   1081  O6   DG A  52     166.299-341.698 -14.897 
ATOM   1082  N1   DG A  52     168.475-341.109 -15.214 
ATOM   1083  C2   DG A  52     169.734-340.759 -14.766 
ATOM   1084  N2   DG A  52     170.648-340.523 -15.711 
ATOM   1085  N3   DG A  52     170.050-340.656 -13.476 
ATOM   1086  C4   DG A  52     168.996-340.933 -12.666 
ATOM   1087  P    DA A  53     172.680-337.960  -8.165 
ATOM   1088  OP1  DA A  53     173.735-338.380  -7.215 
ATOM   1089  OP2  DA A  53     171.511-337.273  -7.574 
ATOM   1090  O5'  DA A  53     173.320-337.044  -9.310 
ATOM   1091  C5'  DA A  53     173.901-337.675 -10.467 
ATOM   1092  C4'  DA A  53     173.480-336.940 -11.724 
ATOM   1093  O4'  DA A  53     172.225-337.440 -12.266 
ATOM   1094  C3'  DA A  53     173.242-335.438 -11.569 
ATOM   1095  O3'  DA A  53     173.690-334.777 -12.745 
ATOM   1096  C2'  DA A  53     171.723-335.294 -11.479 
ATOM   1097  C1'  DA A  53     171.384-336.331 -12.544 
ATOM   1098  N9   DA A  53     169.970-336.798 -12.497 
ATOM   1099  C8   DA A  53     169.170-336.972 -11.405 
ATOM   1100  N7   DA A  53     167.977-337.393 -11.689 
ATOM   1101  C5   DA A  53     167.984-337.507 -13.072 
ATOM   1102  C6   DA A  53     167.004-337.911 -13.994 
ATOM   1103  N6   DA A  53     165.768-338.293 -13.642 
ATOM   1104  N1   DA A  53     167.342-337.908 -15.298 
ATOM   1105  C2   DA A  53     168.571-337.528 -15.643 
ATOM   1106  N3   DA A  53     169.564-337.133 -14.875 
ATOM   1107  C4   DA A  53     169.200-337.145 -13.576 
ATOM   1108  P    DC A  54     174.444-333.372 -12.607 
ATOM   1109  OP1  DC A  54     175.877-333.605 -12.321 
ATOM   1110  OP2  DC A  54     173.721-332.513 -11.643 
ATOM   1111  O5'  DC A  54     174.280-332.778 -14.084 
ATOM   1112  C5'  DC A  54     174.200-333.688 -15.197 
ATOM   1113  C4'  DC A  54     173.104-333.249 -16.147 
ATOM   1114  O4'  DC A  54     171.805-333.805 -15.792 
ATOM   1115  C3'  DC A  54     172.852-331.743 -16.223 
ATOM   1116  O3'  DC A  54     172.532-331.396 -17.565 
ATOM   1117  C2'  DC A  54     171.615-331.514 -15.354 
ATOM   1118  C1'  DC A  54     170.850-332.755 -15.804 
ATOM   1119  N1   DC A  54     169.734-333.134 -14.893 
ATOM   1120  C2   DC A  54     168.591-333.688 -15.463 
ATOM   1121  O2   DC A  54     168.550-333.841 -16.689 
ATOM   1122  N3   DC A  54     167.562-334.039 -14.649 
ATOM   1123  C4   DC A  54     167.646-333.857 -13.326 
ATOM   1124  N4   DC A  54     166.616-334.216 -12.575 
ATOM   1125  C5   DC A  54     168.813-333.288 -12.720 
ATOM   1126  C6   DC A  54     169.830-332.943 -13.549 
ATOM   1127  P    DG A  55     173.111-330.033 -18.172 
ATOM   1128  OP1  DG A  55     174.488-330.257 -18.670 
ATOM   1129  OP2  DG A  55     172.946-328.942 -17.188 
ATOM   1130  O5'  DG A  55     172.124-329.795 -19.409 
ATOM   1131  C5'  DG A  55     171.540-330.935 -20.065 
ATOM   1132  C4'  DG A  55     170.070-330.681 -20.334 
ATOM   1133  O4'  DG A  55     169.224-331.080 -19.217 
ATOM   1134  C3'  DG A  55     169.682-329.225 -20.590 
ATOM   1135  O3'  DG A  55     168.659-329.188 -21.578 
ATOM   1136  C2'  DG A  55     169.093-328.743 -19.264 
ATOM   1137  C1'  DG A  55     168.322-330.020 -18.938 
ATOM   1138  N9   DG A  55     167.913-330.124 -17.511 
ATOM   1139  C8   DG A  55     168.571-329.687 -16.381 
ATOM   1140  N7   DG A  55     167.935-329.936 -15.262 
ATOM   1141  C5   DG A  55     166.773-330.583 -15.679 
ATOM   1142  C6   DG A  55     165.690-331.096 -14.920 
ATOM   1143  O6   DG A  55     165.530-331.085 -13.702 
ATOM   1144  N1   DG A  55     164.714-331.676 -15.744 
ATOM   1145  C2   DG A  55     164.779-331.750 -17.122 
ATOM   1146  N2   DG A  55     163.747-332.343 -17.726 
ATOM   1147  N3   DG A  55     165.797-331.269 -17.834 
ATOM   1148  C4   DG A  55     166.749-330.703 -17.049 
ATOM   1149  P    DT A  56     168.693-328.032 -22.686 
ATOM   1150  OP1  DT A  56     169.598-328.428 -23.788 
ATOM   1151  OP2  DT A  56     168.986-326.734 -22.039 
ATOM   1152  O5'  DT A  56     167.177-328.045 -23.201 
ATOM   1153  C5'  DT A  56     166.438-329.280 -23.163 
ATOM   1154  C4'  DT A  56     165.039-329.030 -22.636 
ATOM   1155  O4'  DT A  56     164.969-329.117 -21.184 
ATOM   1156  C3'  DT A  56     164.444-327.658 -22.952 
ATOM   1157  O3'  DT A  56     163.052-327.806 -23.204 
ATOM   1158  C2'  DT A  56     164.622-326.853 -21.665 
ATOM   1159  C1'  DT A  56     164.268-327.982 -20.700 
ATOM   1160  N1   DT A  56     164.705-327.731 -19.298 
ATOM   1161  C2   DT A  56     163.896-328.212 -18.297 
ATOM   1162  O2   DT A  56     162.863-328.820 -18.513 
ATOM   1163  N3   DT A  56     164.333-327.960 -17.011 
ATOM   1164  C4   DT A  56     165.482-327.284 -16.653 
ATOM   1165  O4   DT A  56     165.769-327.119 -15.466 
ATOM   1166  C5   DT A  56     166.264-326.818 -17.774 
ATOM   1167  C7   DT A  56     167.531-326.072 -17.473 
ATOM   1168  C6   DT A  56     165.863-327.049 -19.035 
ATOM   1169  P    DC A  57     162.379-326.944 -24.372 
ATOM   1170  OP1  DC A  57     162.579-327.627 -25.670 
ATOM   1171  OP2  DC A  57     162.855-325.546 -24.294 
ATOM   1172  O5'  DC A  57     160.833-327.009 -23.962 
ATOM   1173  C5'  DC A  57     160.346-328.166 -23.257 
ATOM   1174  C4'  DC A  57     159.436-327.737 -22.123 
ATOM   1175  O4'  DC A  57     160.168-327.479 -20.891 
ATOM   1176  C3'  DC A  57     158.643-326.452 -22.357 
ATOM   1177  O3'  DC A  57     157.356-326.591 -21.770 
ATOM   1178  C2'  DC A  57     159.413-325.377 -21.588 
ATOM   1179  C1'  DC A  57     159.738-326.232 -20.368 
ATOM   1180  N1   DC A  57     160.836-325.681 -19.526 
ATOM   1181  C2   DC A  57     160.757-325.870 -18.148 
ATOM   1182  O2   DC A  57     159.788-326.484 -17.686 
ATOM   1183  N3   DC A  57     161.747-325.375 -17.364 
ATOM   1184  C4   DC A  57     162.781-324.716 -17.904 
ATOM   1185  N4   DC A  57     163.722-324.252 -17.096 
ATOM   1186  C5   DC A  57     162.881-324.509 -19.317 
ATOM   1187  C6   DC A  57     161.881-325.012 -20.085 
ATOM   1188  P    DA A  58     156.083-325.997 -22.539 
ATOM   1189  OP1  DA A  58     155.612-326.974 -23.547 
ATOM   1190  OP2  DA A  58     156.396-324.643 -23.043 
ATOM   1191  O5'  DA A  58     155.016-325.895 -21.351 
ATOM   1192  C5'  DA A  58     155.092-326.832 -20.259 
ATOM   1193  C4'  DA A  58     154.902-326.109 -18.941 
ATOM   1194  O4'  DA A  58     156.156-325.603 -18.398 
ATOM   1195  C3'  DA A  58     153.996-324.879 -18.981 
ATOM   1196  O3'  DA A  58     153.246-324.820 -17.773 
ATOM   1197  C2'  DA A  58     154.957-323.691 -19.015 
ATOM   1198  C1'  DA A  58     155.965-324.250 -18.016 
ATOM   1199  N9   DA A  58     157.288-323.567 -18.054 
ATOM   1200  C8   DA A  58     157.940-323.041 -19.132 
ATOM   1201  N7   DA A  58     159.086-322.506 -18.843 
ATOM   1202  C5   DA A  58     159.204-322.690 -17.472 
ATOM   1203  C6   DA A  58     160.206-322.341 -16.552 
ATOM   1204  N6   DA A  58     161.335-321.703 -16.894 
ATOM   1205  N1   DA A  58     160.006-322.673 -15.263 
ATOM   1206  C2   DA A  58     158.884-323.307 -14.930 
ATOM   1207  N3   DA A  58     157.883-323.682 -15.695 
ATOM   1208  C4   DA A  58     158.108-323.338 -16.980 
ATOM   1209  P    DC A  59     151.712-324.365 -17.833 
ATOM   1210  OP1  DC A  59     150.864-325.528 -18.179 
ATOM   1211  OP2  DC A  59     151.580-323.181 -18.711 
ATOM   1212  O5'  DC A  59     151.450-323.939 -16.314 
ATOM   1213  C5'  DC A  59     152.187-324.598 -15.267 
ATOM   1214  C4'  DC A  59     152.673-323.579 -14.255 
ATOM   1215  O4'  DC A  59     153.968-323.018 -14.610 
ATOM   1216  C3'  DC A  59     151.779-322.353 -14.065 
ATOM   1217  O3'  DC A  59     151.797-321.979 -12.693 
ATOM   1218  C2'  DC A  59     152.458-321.250 -14.877 
ATOM   1219  C1'  DC A  59     153.892-321.605 -14.495 
ATOM   1220  N1   DC A  59     154.917-321.010 -15.396 
ATOM   1221  C2   DC A  59     156.131-320.624 -14.833 
ATOM   1222  O2   DC A  59     156.306-320.790 -13.620 
ATOM   1223  N3   DC A  59     157.079-320.079 -15.639 
ATOM   1224  C4   DC A  59     156.851-319.917 -16.947 
ATOM   1225  N4   DC A  59     157.807-319.381 -17.691 
ATOM   1226  C5   DC A  59     155.609-320.307 -17.546 
ATOM   1227  C6   DC A  59     154.674-320.849 -16.725 
ATOM   1228  P    DT A  60     150.439-321.482 -12.006 
ATOM   1229  OP1  DT A  60     149.648-322.654 -11.567 
ATOM   1230  OP2  DT A  60     149.748-320.532 -12.904 
ATOM   1231  O5'  DT A  60     151.000-320.701 -10.726 
ATOM   1232  C5'  DT A  60     152.241-321.130 -10.135 
ATOM   1233  C4'  DT A  60     153.100-319.925  -9.805 
ATOM   1234  O4'  DT A  60     153.943-319.522 -10.922 
ATOM   1235  C3'  DT A  60     152.344-318.650  -9.434 
ATOM   1236  O3'  DT A  60     153.064-317.967  -8.416 
ATOM   1237  C2'  DT A  60     152.374-317.799 -10.704 
ATOM   1238  C1'  DT A  60     153.813-318.119 -11.098 
ATOM   1239  N1   DT A  60     154.132-317.799 -12.517 
ATOM   1240  C2   DT A  60     155.404-317.354 -12.787 
ATOM   1241  O2   DT A  60     156.255-317.218 -11.926 
ATOM   1242  N3   DT A  60     155.662-317.067 -14.113 
ATOM   1243  C4   DT A  60     154.776-317.184 -15.164 
ATOM   1244  O4   DT A  60     155.123-316.896 -16.312 
ATOM   1245  C5   DT A  60     153.467-317.658 -14.782 
ATOM   1246  C7   DT A  60     152.441-317.814 -15.865 
ATOM   1247  C6   DT A  60     153.188-317.944 -13.499 
ATOM   1248  P    DG A  61     152.251-317.263  -7.230 
ATOM   1249  OP1  DG A  61     151.931-318.262  -6.186 
ATOM   1250  OP2  DG A  61     151.102-316.518  -7.790 
ATOM   1251  O5'  DG A  61     153.339-316.230  -6.671 
ATOM   1252  C5'  DG A  61     154.736-316.564  -6.775 
ATOM   1253  C4'  DG A  61     155.524-315.356  -7.241 
ATOM   1254  O4'  DG A  61     155.591-315.263  -8.693 
ATOM   1255  C3'  DG A  61     154.974-313.997  -6.810 
ATOM   1256  O3'  DG A  61     156.064-313.127  -6.528 
ATOM   1257  C2'  DG A  61     154.239-313.468  -8.041 
ATOM   1258  C1'  DG A  61     155.261-313.936  -9.072 
ATOM   1259  N9   DG A  61     154.735-313.971 -10.465 
ATOM   1260  C8   DG A  61     153.466-314.274 -10.910 
ATOM   1261  N7   DG A  61     153.327-314.212 -12.211 
ATOM   1262  C5   DG A  61     154.593-313.841 -12.661 
ATOM   1263  C6   DG A  61     155.063-313.615 -13.982 
ATOM   1264  O6   DG A  61     154.450-313.699 -15.043 
ATOM   1265  N1   DG A  61     156.418-313.254 -13.987 
ATOM   1266  C2   DG A  61     157.213-313.127 -12.866 
ATOM   1267  N2   DG A  61     158.482-312.773 -13.082 
ATOM   1268  N3   DG A  61     156.770-313.340 -11.627 
ATOM   1269  C4   DG A  61     155.459-313.691 -11.604 
ATOM   1270  P    DA A  62     155.959-312.129  -5.281 
ATOM   1271  OP1  DA A  62     156.345-312.842  -4.042 
ATOM   1272  OP2  DA A  62     154.627-311.485  -5.272 
ATOM   1273  O5'  DA A  62     157.077-311.046  -5.648 
ATOM   1274  C5'  DA A  62     158.222-311.457  -6.419 
ATOM   1275  C4'  DA A  62     158.521-310.428  -7.492 
ATOM   1276  O4'  DA A  62     157.787-310.680  -8.724 
ATOM   1277  C3'  DA A  62     158.169-308.982  -7.143 
ATOM   1278  O3'  DA A  62     159.156-308.121  -7.700 
ATOM   1279  C2'  DA A  62     156.842-308.724  -7.855 
ATOM   1280  C1'  DA A  62     157.185-309.465  -9.143 
ATOM   1281  N9   DA A  62     155.996-309.801  -9.976 
ATOM   1282  C8   DA A  62     154.739-310.138  -9.563 
ATOM   1283  N7   DA A  62     153.913-310.376 -10.535 
ATOM   1284  C5   DA A  62     154.678-310.183 -11.678 
ATOM   1285  C6   DA A  62     154.378-310.283 -13.046 
ATOM   1286  N6   DA A  62     153.168-310.620 -13.516 
ATOM   1287  N1   DA A  62     155.370-310.024 -13.919 
ATOM   1288  C2   DA A  62     156.570-309.691 -13.446 
ATOM   1289  N3   DA A  62     156.965-309.566 -12.198 
ATOM   1290  C4   DA A  62     155.954-309.830 -11.346 
ATOM   1291  P    DT A  63     159.648-306.855  -6.853 
ATOM   1292  OP1  DT A  63     160.703-307.275  -5.903 
ATOM   1293  OP2  DT A  63     158.479-306.168  -6.262 
ATOM   1294  O5'  DT A  63     160.288-305.939  -7.997 
ATOM   1295  C5'  DT A  63     160.869-306.570  -9.154 
ATOM   1296  C4'  DT A  63     160.448-305.835 -10.412 
ATOM   1297  O4'  DT A  63     159.193-306.335 -10.953 
ATOM   1298  C3'  DT A  63     160.210-304.333 -10.256 
ATOM   1299  O3'  DT A  63     160.658-303.672 -11.433 
ATOM   1300  C2'  DT A  63     158.691-304.189 -10.166 
ATOM   1301  C1'  DT A  63     158.352-305.226 -11.232 
ATOM   1302  N1   DT A  63     156.938-305.693 -11.185 
ATOM   1303  C2   DT A  63     156.338-305.994 -12.384 
ATOM   1304  O2   DT A  63     156.910-305.893 -13.456 
ATOM   1305  N3   DT A  63     155.028-306.423 -12.301 
ATOM   1306  C4   DT A  63     154.287-306.572 -11.146 
ATOM   1307  O4   DT A  63     153.120-306.965 -11.197 
ATOM   1308  C5   DT A  63     155.003-306.232  -9.939 
ATOM   1309  C7   DT A  63     154.269-306.367  -8.637 
ATOM   1310  C6   DT A  63     156.277-305.812  -9.991 
ATOM   1311  P    DT A  64     161.412-302.267 -11.295 
ATOM   1312  OP1  DT A  64     162.845-302.500 -11.008 
ATOM   1313  OP2  DT A  64     160.689-301.408 -10.331 
ATOM   1314  O5'  DT A  64     161.248-301.673 -12.771 
ATOM   1315  C5'  DT A  64     161.168-302.583 -13.885 
ATOM   1316  C4'  DT A  64     160.072-302.144 -14.834 
ATOM   1317  O4'  DT A  64     158.773-302.700 -14.479 
ATOM   1318  C3'  DT A  64     159.820-300.638 -14.910 
ATOM   1319  O3'  DT A  64     159.500-300.291 -16.253 
ATOM   1320  C2'  DT A  64     158.583-300.409 -14.041 
ATOM   1321  C1'  DT A  64     157.819-301.650 -14.492 
ATOM   1322  N1   DT A  64     156.702-302.029 -13.581 
ATOM   1323  C2   DT A  64     155.582-302.574 -14.158 
ATOM   1324  O2   DT A  64     155.474-302.753 -15.359 
ATOM   1325  N3   DT A  64     154.567-302.912 -13.282 
ATOM   1326  C4   DT A  64     154.583-302.754 -11.912 
ATOM   1327  O4   DT A  64     153.613-303.095 -11.231 
ATOM   1328  C5   DT A  64     155.801-302.174 -11.399 
ATOM   1329  C7   DT A  64     155.902-301.967  -9.917 
ATOM   1330  C6   DT A  64     156.803-301.836 -12.228 
ATOM   1331  P    DA A  65     160.079-298.929 -16.860 
ATOM   1332  OP1  DA A  65     161.456-299.152 -17.357 
ATOM   1333  OP2  DA A  65     159.914-297.837 -15.876 
ATOM   1334  O5'  DA A  65     159.092-298.690 -18.097 
ATOM   1335  C5'  DA A  65     158.508-299.830 -18.753 
ATOM   1336  C4'  DA A  65     157.038-299.577 -19.022 
ATOM   1337  O4'  DA A  65     156.192-299.975 -17.905 
ATOM   1338  C3'  DA A  65     156.650-298.120 -19.277 
ATOM   1339  O3'  DA A  65     155.627-298.083 -20.266 
ATOM   1340  C2'  DA A  65     156.061-297.639 -17.952 
ATOM   1341  C1'  DA A  65     155.290-298.915 -17.626 
ATOM   1342  N9   DA A  65     154.881-299.019 -16.198 
ATOM   1343  C8   DA A  65     155.548-298.580 -15.090 
ATOM   1344  N7   DA A  65     154.928-298.819 -13.976 
ATOM   1345  C5   DA A  65     153.765-299.465 -14.372 
ATOM   1346  C6   DA A  65     152.677-299.984 -13.650 
ATOM   1347  N6   DA A  65     152.582-299.930 -12.314 
ATOM   1348  N1   DA A  65     151.687-300.562 -14.355 
ATOM   1349  C2   DA A  65     151.788-300.614 -15.681 
ATOM   1350  N3   DA A  65     152.749-300.166 -16.460 
ATOM   1351  C4   DA A  65     153.727-299.592 -15.730 
ATOM   1352  P    DT A  66     155.661-296.927 -21.373 
ATOM   1353  OP1  DT A  66     156.566-297.323 -22.476 
ATOM   1354  OP2  DT A  66     155.954-295.629 -20.727 
ATOM   1355  O5'  DT A  66     154.145-296.940 -21.889 
ATOM   1356  C5'  DT A  66     153.406-298.175 -21.851 
ATOM   1357  C4'  DT A  66     152.007-297.925 -21.324 
ATOM   1358  O4'  DT A  66     151.937-298.013 -19.872 
ATOM   1359  C3'  DT A  66     151.412-296.553 -21.639 
ATOM   1360  O3'  DT A  66     150.020-296.702 -21.892 
ATOM   1361  C2'  DT A  66     151.590-295.748 -20.352 
ATOM   1362  C1'  DT A  66     151.236-296.877 -19.388 
ATOM   1363  N1   DT A  66     151.673-296.626 -17.986 
ATOM   1364  C2   DT A  66     150.864-297.107 -16.984 
ATOM   1365  O2   DT A  66     149.831-297.715 -17.201 
ATOM   1366  N3   DT A  66     151.301-296.855 -15.698 
ATOM   1367  C4   DT A  66     152.450-296.179 -15.340 
ATOM   1368  O4   DT A  66     152.737-296.015 -14.153 
ATOM   1369  C5   DT A  66     153.232-295.713 -16.462 
ATOM   1370  C7   DT A  66     154.499-294.967 -16.161 
ATOM   1371  C6   DT A  66     152.831-295.944 -17.722 
ATOM   1372  P    DG A  67     149.347-295.840 -23.059 
ATOM   1373  OP1  DG A  67     149.547-296.522 -24.358 
ATOM   1374  OP2  DG A  67     149.823-294.441 -22.982 
ATOM   1375  O5'  DG A  67     147.801-295.904 -22.649 
ATOM   1376  C5'  DG A  67     147.314-297.061 -21.944 
ATOM   1377  C4'  DG A  67     146.404-296.632 -20.811 
ATOM   1378  O4'  DG A  67     147.136-296.375 -19.579 
ATOM   1379  C3'  DG A  67     145.611-295.347 -21.045 
ATOM   1380  O3'  DG A  67     144.324-295.487 -20.457 
ATOM   1381  C2'  DG A  67     146.381-294.272 -20.276 
ATOM   1382  C1'  DG A  67     146.706-295.127 -19.055 
ATOM   1383  N9   DG A  67     147.804-294.576 -18.213 
ATOM   1384  C8   DG A  67     148.929-293.879 -18.596 
ATOM   1385  N7   DG A  67     149.707-293.530 -17.599 
ATOM   1386  C5   DG A  67     149.049-294.031 -16.477 
ATOM   1387  C6   DG A  67     149.406-293.966 -15.105 
ATOM   1388  O6   DG A  67     150.392-293.445 -14.590 
ATOM   1389  N1   DG A  67     148.454-294.605 -14.298 
ATOM   1390  C2   DG A  67     147.308-295.225 -14.757 
ATOM   1391  N2   DG A  67     146.528-295.778 -13.825 
ATOM   1392  N3   DG A  67     146.975-295.286 -16.044 
ATOM   1393  C4   DG A  67     147.887-294.670 -16.840 
ATOM   1394  P    DT A  68     143.051-294.893 -21.226 
ATOM   1395  OP1  DT A  68     142.580-295.869 -22.235 
ATOM   1396  OP2  DT A  68     143.364-293.538 -21.730 
ATOM   1397  O5'  DT A  68     141.984-294.790 -20.038 
ATOM   1398  C5'  DT A  68     142.060-295.727 -18.947 
ATOM   1399  C4'  DT A  68     141.870-295.004 -17.628 
ATOM   1400  O4'  DT A  68     143.124-294.499 -17.086 
ATOM   1401  C3'  DT A  68     140.964-293.774 -17.668 
ATOM   1402  O3'  DT A  68     140.214-293.715 -16.461 
ATOM   1403  C2'  DT A  68     141.925-292.586 -17.703 
ATOM   1404  C1'  DT A  68     142.933-293.145 -16.703 
ATOM   1405  N1   DT A  68     144.256-292.462 -16.742 
ATOM   1406  C2   DT A  68     144.927-292.331 -15.550 
ATOM   1407  O2   DT A  68     144.485-292.745 -14.491 
ATOM   1408  N3   DT A  68     146.149-291.692 -15.624 
ATOM   1409  C4   DT A  68     146.741-291.187 -16.764 
ATOM   1410  O4   DT A  68     147.841-290.634 -16.705 
ATOM   1411  C5   DT A  68     145.961-291.372 -17.964 
ATOM   1412  C7   DT A  68     146.532-290.850 -19.251 
ATOM   1413  C6   DT A  68     144.769-291.989 -17.921 
ATOM   1414  P    DC A  69     138.680-293.260 -16.521 
ATOM   1415  OP1  DC A  69     137.832-294.423 -16.867 
ATOM   1416  OP2  DC A  69     138.549-292.076 -17.399 
ATOM   1417  O5'  DC A  69     138.418-292.835 -15.001 
ATOM   1418  C5'  DC A  69     139.155-293.493 -13.955 
ATOM   1419  C4'  DC A  69     139.641-292.474 -12.943 
ATOM   1420  O4'  DC A  69     140.936-291.913 -13.298 
ATOM   1421  C3'  DC A  69     138.747-291.248 -12.753 
ATOM   1422  O3'  DC A  69     138.765-290.874 -11.380 
ATOM   1423  C2'  DC A  69     139.426-290.145 -13.565 
ATOM   1424  C1'  DC A  69     140.860-290.500 -13.182 
ATOM   1425  N1   DC A  69     141.885-289.906 -14.084 
ATOM   1426  C2   DC A  69     143.099-289.520 -13.521 
ATOM   1427  O2   DC A  69     143.274-289.685 -12.308 
ATOM   1428  N3   DC A  69     144.047-288.974 -14.326 
ATOM   1429  C4   DC A  69     143.819-288.812 -15.635 
ATOM   1430  N4   DC A  69     144.775-288.276 -16.378 
ATOM   1431  C5   DC A  69     142.577-289.202 -16.233 
ATOM   1432  C6   DC A  69     141.642-289.744 -15.412 
ATOM   1433  P    DT A  70     137.407-290.378 -10.693 
ATOM   1434  OP1  DT A  70     136.616-291.549 -10.255 
ATOM   1435  OP2  DT A  70     136.716-289.427 -11.592 
ATOM   1436  O5'  DT A  70     137.968-289.597  -9.414 
ATOM   1437  C5'  DT A  70     139.209-290.025  -8.823 
ATOM   1438  C4'  DT A  70     140.068-288.821  -8.493 
ATOM   1439  O4'  DT A  70     140.911-288.417  -9.610 
ATOM   1440  C3'  DT A  70     139.312-287.545  -8.122 
ATOM   1441  O3'  DT A  70     140.032-286.862  -7.104 
ATOM   1442  C2'  DT A  70     139.342-286.695  -9.392 
ATOM   1443  C1'  DT A  70     140.781-287.015  -9.785 
ATOM   1444  N1   DT A  70     141.100-286.694 -11.205 
ATOM   1445  C2   DT A  70     142.372-286.250 -11.475 
ATOM   1446  O2   DT A  70     143.223-286.114 -10.614 
ATOM   1447  N3   DT A  70     142.630-285.962 -12.801 
ATOM   1448  C4   DT A  70     141.744-286.079 -13.852 
ATOM   1449  O4   DT A  70     142.091-285.791 -15.000 
ATOM   1450  C5   DT A  70     140.435-286.553 -13.469 
ATOM   1451  C7   DT A  70     139.409-286.709 -14.553 
ATOM   1452  C6   DT A  70     140.156-286.840 -12.187 
ATOM   1453  P    DG A  71     139.219-286.158  -5.918 
ATOM   1454  OP1  DG A  71     138.899-287.157  -4.874 
ATOM   1455  OP2  DG A  71     138.070-285.414  -6.478 
ATOM   1456  O5'  DG A  71     140.307-285.126  -5.359 
ATOM   1457  C5'  DG A  71     141.704-285.459  -5.462 
ATOM   1458  C4'  DG A  71     142.492-284.251  -5.929 
ATOM   1459  O4'  DG A  71     142.559-284.158  -7.380 
ATOM   1460  C3'  DG A  71     141.942-282.892  -5.498 
ATOM   1461  O3'  DG A  71     143.032-282.023  -5.215 
ATOM   1462  C2'  DG A  71     141.207-282.363  -6.729 
ATOM   1463  C1'  DG A  71     142.229-282.831  -7.760 
ATOM   1464  N9   DG A  71     141.703-282.866  -9.153 
ATOM   1465  C8   DG A  71     140.434-283.170  -9.598 
ATOM   1466  N7   DG A  71     140.295-283.108 -10.899 
ATOM   1467  C5   DG A  71     141.561-282.736 -11.349 
ATOM   1468  C6   DG A  71     142.031-282.511 -12.670 
ATOM   1469  O6   DG A  71     141.418-282.594 -13.731 
ATOM   1470  N1   DG A  71     143.386-282.149 -12.675 
ATOM   1471  C2   DG A  71     144.181-282.023 -11.553 
ATOM   1472  N2   DG A  71     145.450-281.668 -11.770 
ATOM   1473  N3   DG A  71     143.738-282.235 -10.315 
ATOM   1474  C4   DG A  71     142.427-282.586 -10.292 
ATOM   1475  P    DG A  72     142.927-281.024  -3.969 
ATOM   1476  OP1  DG A  72     143.313-281.737  -2.730 
ATOM   1477  OP2  DG A  72     141.595-280.381  -3.960 
ATOM   1478  O5'  DG A  72     144.045-279.941  -4.336 
ATOM   1479  C5'  DG A  72     145.190-280.352  -5.107 
ATOM   1480  C4'  DG A  72     145.489-279.323  -6.180 
ATOM   1481  O4'  DG A  72     144.755-279.575  -7.412 
ATOM   1482  C3'  DG A  72     145.137-277.877  -5.831 
ATOM   1483  O3'  DG A  72     146.124-277.016  -6.388 
ATOM   1484  C2'  DG A  72     143.810-277.619  -6.542 
ATOM   1485  C1'  DG A  72     144.153-278.360  -7.831 
ATOM   1486  N9   DG A  72     142.964-278.696  -8.664 
ATOM   1487  C8   DG A  72     141.690-279.038  -8.266 
ATOM   1488  N7   DG A  72     140.867-279.275  -9.257 
ATOM   1489  C5   DG A  72     141.650-279.077 -10.393 
ATOM   1490  C6   DG A  72     141.313-279.188 -11.767 
ATOM   1491  O6   DG A  72     140.235-279.489 -12.273 
ATOM   1492  N1   DG A  72     142.411-278.899 -12.589 
ATOM   1493  C2   DG A  72     143.670-278.550 -12.141 
ATOM   1494  N2   DG A  72     144.584-278.314 -13.086 
ATOM   1495  N3   DG A  72     143.986-278.447 -10.852 
ATOM   1496  C4   DG A  72     142.932-278.723 -10.042 
ATOM   1497  P    DT A  73     146.616-275.751  -5.541 
ATOM   1498  OP1  DT A  73     147.671-276.170  -4.590 
ATOM   1499  OP2  DT A  73     145.447-275.063  -4.949 
ATOM   1500  O5'  DT A  73     147.256-274.834  -6.685 
ATOM   1501  C5'  DT A  73     147.837-275.465  -7.842 
ATOM   1502  C4'  DT A  73     147.416-274.730  -9.100 
ATOM   1503  O4'  DT A  73     146.161-275.230  -9.641 
ATOM   1504  C3'  DT A  73     147.178-273.229  -8.944 
ATOM   1505  O3'  DT A  73     147.626-272.567 -10.121 
ATOM   1506  C2'  DT A  73     145.659-273.084  -8.854 
ATOM   1507  C1'  DT A  73     145.320-274.121  -9.920 
ATOM   1508  N1   DT A  73     143.906-274.589  -9.872 
ATOM   1509  C2   DT A  73     143.306-274.889 -11.071 
ATOM   1510  O2   DT A  73     143.878-274.789 -12.144 
ATOM   1511  N3   DT A  73     141.996-275.318 -10.989 
ATOM   1512  C4   DT A  73     141.255-275.468  -9.834 
ATOM   1513  O4   DT A  73     140.088-275.860  -9.885 
ATOM   1514  C5   DT A  73     141.971-275.128  -8.627 
ATOM   1515  C7   DT A  73     141.237-275.262  -7.325 
ATOM   1516  C6   DT A  73     143.245-274.707  -8.678 
ATOM   1517  P    DC A  74     148.380-271.162  -9.982 
ATOM   1518  OP1  DC A  74     149.813-271.395  -9.696 
ATOM   1519  OP2  DC A  74     147.657-270.304  -9.018 
ATOM   1520  O5'  DC A  74     148.216-270.569 -11.459 
ATOM   1521  C5'  DC A  74     148.136-271.478 -12.572 
ATOM   1522  C4'  DC A  74     147.040-271.039 -13.522 
ATOM   1523  O4'  DC A  74     145.741-271.595 -13.167 
ATOM   1524  C3'  DC A  74     146.788-269.534 -13.598 
ATOM   1525  O3'  DC A  74     146.468-269.187 -14.940 
ATOM   1526  C2'  DC A  74     145.551-269.304 -12.729 
ATOM   1527  C1'  DC A  74     144.787-270.545 -13.180 
ATOM   1528  N1   DC A  74     143.670-270.924 -12.268 
ATOM   1529  C2   DC A  74     142.527-271.478 -12.838 
ATOM   1530  O2   DC A  74     142.486-271.631 -14.064 
ATOM   1531  N3   DC A  74     141.498-271.829 -12.025 
ATOM   1532  C4   DC A  74     141.582-271.647 -10.701 
ATOM   1533  N4   DC A  74     140.552-272.006  -9.950 
ATOM   1534  C5   DC A  74     142.749-271.079 -10.095 
ATOM   1535  C6   DC A  74     143.766-270.734 -10.925 
ATOM   1536  P    DA A  75     147.047-267.824 -15.548 
ATOM   1537  OP1  DA A  75     148.424-268.047 -16.045 
ATOM   1538  OP2  DA A  75     146.882-266.732 -14.563 
ATOM   1539  O5'  DA A  75     146.060-267.585 -16.784 
ATOM   1540  C5'  DA A  75     145.476-268.726 -17.441 
ATOM   1541  C4'  DA A  75     144.006-268.472 -17.710 
ATOM   1542  O4'  DA A  75     143.160-268.870 -16.592 
ATOM   1543  C3'  DA A  75     143.618-267.016 -17.965 
ATOM   1544  O3'  DA A  75     142.595-266.978 -18.953 
ATOM   1545  C2'  DA A  75     143.029-266.534 -16.639 
ATOM   1546  C1'  DA A  75     142.258-267.810 -16.313 
ATOM   1547  N9   DA A  75     141.849-267.915 -14.886 
ATOM   1548  C8   DA A  75     142.516-267.475 -13.777 
ATOM   1549  N7   DA A  75     141.896-267.714 -12.664 
ATOM   1550  C5   DA A  75     140.733-268.361 -13.060 
ATOM   1551  C6   DA A  75     139.645-268.879 -12.338 
ATOM   1552  N6   DA A  75     139.550-268.825 -11.002 
ATOM   1553  N1   DA A  75     138.655-269.458 -13.043 
ATOM   1554  C2   DA A  75     138.756-269.509 -14.369 
ATOM   1555  N3   DA A  75     139.717-269.062 -15.148 
ATOM   1556  C4   DA A  75     140.695-268.487 -14.418 
ATOM   1557  P    DG A  76     142.629-265.823 -20.061 
ATOM   1558  OP1  DG A  76     143.534-266.218 -21.163 
ATOM   1559  OP2  DG A  76     142.922-264.525 -19.415 
ATOM   1560  O5'  DG A  76     141.113-265.836 -20.576 
ATOM   1561  C5'  DG A  76     140.374-267.070 -20.539 
ATOM   1562  C4'  DG A  76     138.975-266.821 -20.011 
ATOM   1563  O4'  DG A  76     138.905-266.908 -18.560 
ATOM   1564  C3'  DG A  76     138.380-265.448 -20.327 
ATOM   1565  O3'  DG A  76     136.988-265.597 -20.579 
ATOM   1566  C2'  DG A  76     138.558-264.644 -19.040 
ATOM   1567  C1'  DG A  76     138.204-265.772 -18.076 
ATOM   1568  N9   DG A  76     138.641-265.522 -16.674 
ATOM   1569  C8   DG A  76     139.760-264.863 -16.215 
ATOM   1570  N7   DG A  76     139.853-264.814 -14.908 
ATOM   1571  C5   DG A  76     138.713-265.487 -14.470 
ATOM   1572  C6   DG A  76     138.261-265.760 -13.152 
ATOM   1573  O6   DG A  76     138.784-265.457 -12.083 
ATOM   1574  N1   DG A  76     137.054-266.471 -13.162 
ATOM   1575  C2   DG A  76     136.373-266.868 -14.296 
ATOM   1576  N2   DG A  76     135.237-267.540 -14.091 
ATOM   1577  N3   DG A  76     136.797-266.614 -15.532 
ATOM   1578  C4   DG A  76     137.967-265.923 -15.540 
ATOM   1579  P    DT A  77     136.315-264.735 -21.747 
ATOM   1580  OP1  DT A  77     136.515-265.418 -23.045 
ATOM   1581  OP2  DT A  77     136.791-263.336 -21.669 
ATOM   1582  O5'  DT A  77     134.769-264.800 -21.337 
ATOM   1583  C5'  DT A  77     134.282-265.957 -20.632 
ATOM   1584  C4'  DT A  77     133.372-265.528 -19.499 
ATOM   1585  O4'  DT A  77     134.104-265.270 -18.266 
ATOM   1586  C3'  DT A  77     132.579-264.242 -19.732 
ATOM   1587  O3'  DT A  77     131.292-264.382 -19.145 
ATOM   1588  C2'  DT A  77     133.349-263.167 -18.964 
ATOM   1589  C1'  DT A  77     133.674-264.022 -17.743 
ATOM   1590  N1   DT A  77     134.772-263.471 -16.901 
ATOM   1591  C2   DT A  77     134.679-263.667 -15.545 
ATOM   1592  O2   DT A  77     133.752-264.262 -15.022 
ATOM   1593  N3   DT A  77     135.715-263.141 -14.796 
ATOM   1594  C4   DT A  77     136.808-262.453 -15.282 
ATOM   1595  O4   DT A  77     137.673-262.029 -14.513 
ATOM   1596  C5   DT A  77     136.817-262.298 -16.717 
ATOM   1597  C7   DT A  77     137.972-261.560 -17.328 
ATOM   1598  C6   DT A  77     135.823-262.798 -17.468 
ATOM   1599  P    DG A  78     130.019-263.788 -19.914 
ATOM   1600  OP1  DG A  78     129.548-264.764 -20.922 
ATOM   1601  OP2  DG A  78     130.332-262.433 -20.418 
ATOM   1602  O5'  DG A  78     128.952-263.685 -18.726 
ATOM   1603  C5'  DG A  78     129.028-264.622 -17.635 
ATOM   1604  C4'  DG A  78     128.838-263.900 -16.316 
ATOM   1605  O4'  DG A  78     130.092-263.394 -15.774 
ATOM   1606  C3'  DG A  78     127.932-262.670 -16.356 
ATOM   1607  O3'  DG A  78     127.182-262.610 -15.148 
ATOM   1608  C2'  DG A  78     128.893-261.481 -16.391 
ATOM   1609  C1'  DG A  78     129.901-262.040 -15.391 
ATOM   1610  N9   DG A  78     131.224-261.358 -15.430 
ATOM   1611  C8   DG A  78     131.897-260.821 -16.506 
ATOM   1612  N7   DG A  78     133.053-260.284 -16.199 
ATOM   1613  C5   DG A  78     133.153-260.478 -14.822 
ATOM   1614  C6   DG A  78     134.185-260.111 -13.921 
ATOM   1615  O6   DG A  78     135.241-259.530 -14.154 
ATOM   1616  N1   DG A  78     133.881-260.500 -12.608 
ATOM   1617  C2   DG A  78     132.731-261.158 -12.219 
ATOM   1618  N2   DG A  78     132.629-261.442 -10.918 
ATOM   1619  N3   DG A  78     131.763-261.503 -13.067 
ATOM   1620  C4   DG A  78     132.042-261.132 -14.343 
ATOM   1621  P    DA A  79     125.648-262.156 -15.209 
ATOM   1622  OP1  DA A  79     124.800-263.318 -15.554 
ATOM   1623  OP2  DA A  79     125.517-260.971 -16.086 
ATOM   1624  O5'  DA A  79     125.386-261.730 -13.689 
ATOM   1625  C5'  DA A  79     126.123-262.388 -12.642 
ATOM   1626  C4'  DA A  79     126.609-261.369 -11.630 
ATOM   1627  O4'  DA A  79     127.904-260.808 -11.986 
ATOM   1628  C3'  DA A  79     125.716-260.143 -11.440 
ATOM   1629  O3'  DA A  79     125.733-259.770 -10.068 
ATOM   1630  C2'  DA A  79     126.394-259.040 -12.252 
ATOM   1631  C1'  DA A  79     127.828-259.396 -11.870 
ATOM   1632  N9   DA A  79     128.853-258.801 -12.771 
ATOM   1633  C8   DA A  79     128.771-258.571 -14.115 
ATOM   1634  N7   DA A  79     129.838-258.036 -14.623 
ATOM   1635  C5   DA A  79     130.692-257.900 -13.537 
ATOM   1636  C6   DA A  79     131.996-257.391 -13.415 
ATOM   1637  N6   DA A  79     132.698-256.902 -14.447 
ATOM   1638  N1   DA A  79     132.553-257.402 -12.190 
ATOM   1639  C2   DA A  79     131.850-257.890 -11.169 
ATOM   1640  N3   DA A  79     130.633-258.388 -11.161 
ATOM   1641  C4   DA A  79     130.097-258.365 -12.399 
ATOM   1642  P    DA A  80     124.375-259.273  -9.381 
ATOM   1643  OP1  DA A  80     123.584-260.444  -8.943 
ATOM   1644  OP2  DA A  80     123.684-258.322 -10.279 
ATOM   1645  O5'  DA A  80     124.936-258.492  -8.102 
ATOM   1646  C5'  DA A  80     126.177-258.920  -7.511 
ATOM   1647  C4'  DA A  80     127.036-257.716  -7.180 
ATOM   1648  O4'  DA A  80     127.879-257.312  -8.297 
ATOM   1649  C3'  DA A  80     126.280-256.440  -6.810 
ATOM   1650  O3'  DA A  80     127.000-255.757  -5.791 
ATOM   1651  C2'  DA A  80     126.310-255.590  -8.080 
ATOM   1652  C1'  DA A  80     127.749-255.910  -8.473 
ATOM   1653  N9   DA A  80     128.068-255.589  -9.892 
ATOM   1654  C8   DA A  80     127.254-255.677 -10.985 
ATOM   1655  N7   DA A  80     127.826-255.323 -12.094 
ATOM   1656  C5   DA A  80     129.114-254.976 -11.711 
ATOM   1657  C6   DA A  80     130.224-254.512 -12.434 
ATOM   1658  N6   DA A  80     130.214-254.310 -13.759 
ATOM   1659  N1   DA A  80     131.353-254.262 -11.744 
ATOM   1660  C2   DA A  80     131.359-254.465 -10.427 
ATOM   1661  N3   DA A  80     130.389-254.892  -9.649 
ATOM   1662  C4   DA A  80     129.271-255.135 -10.364 
ATOM   1663  P    DG A  81     126.187-255.053  -4.605 
ATOM   1664  OP1  DG A  81     125.867-256.053  -3.561 
ATOM   1665  OP2  DG A  81     125.038-254.309  -5.165 
ATOM   1666  O5'  DG A  81     127.275-254.021  -4.047 
ATOM   1667  C5'  DG A  81     128.672-254.355  -4.150 
ATOM   1668  C4'  DG A  81     129.460-253.146  -4.617 
ATOM   1669  O4'  DG A  81     129.527-253.054  -6.068 
ATOM   1670  C3'  DG A  81     128.910-251.787  -4.186 
ATOM   1671  O3'  DG A  81     130.000-250.918  -3.903 
ATOM   1672  C2'  DG A  81     128.175-251.259  -5.417 
ATOM   1673  C1'  DG A  81     129.197-251.726  -6.448 
ATOM   1674  N9   DG A  81     128.671-251.761  -7.841 
ATOM   1675  C8   DG A  81     127.402-252.065  -8.285 
ATOM   1676  N7   DG A  81     127.263-252.003  -9.587 
ATOM   1677  C5   DG A  81     128.529-251.631 -10.037 
ATOM   1678  C6   DG A  81     128.999-251.406 -11.357 
ATOM   1679  O6   DG A  81     128.386-251.489 -12.418 
ATOM   1680  N1   DG A  81     130.354-251.044 -11.363 
ATOM   1681  C2   DG A  81     131.149-250.918 -10.241 
ATOM   1682  N2   DG A  81     132.418-250.564 -10.458 
ATOM   1683  N3   DG A  81     130.707-251.131  -9.003 
ATOM   1684  C4   DG A  81     129.395-251.481  -8.980 
ATOM   1685  P    DA A  82     129.895-249.920  -2.656 
ATOM   1686  OP1  DA A  82     130.281-250.632  -1.418 
ATOM   1687  OP2  DA A  82     128.563-249.276  -2.648 
ATOM   1688  O5'  DA A  82     131.013-248.836  -3.024 
ATOM   1689  C5'  DA A  82     132.158-249.247  -3.795 
ATOM   1690  C4'  DA A  82     132.457-248.218  -4.868 
ATOM   1691  O4'  DA A  82     131.723-248.471  -6.100 
ATOM   1692  C3'  DA A  82     132.105-246.772  -4.519 
ATOM   1693  O3'  DA A  82     133.092-245.911  -5.075 
ATOM   1694  C2'  DA A  82     130.778-246.514  -5.230 
ATOM   1695  C1'  DA A  82     131.121-247.256  -6.518 
ATOM   1696  N9   DA A  82     129.932-247.591  -7.351 
ATOM   1697  C8   DA A  82     128.675-247.928  -6.939 
ATOM   1698  N7   DA A  82     127.849-248.166  -7.910 
ATOM   1699  C5   DA A  82     128.614-247.973  -9.053 
ATOM   1700  C6   DA A  82     128.314-248.074 -10.422 
ATOM   1701  N6   DA A  82     127.104-248.410 -10.891 
ATOM   1702  N1   DA A  82     129.306-247.814 -11.294 
ATOM   1703  C2   DA A  82     130.506-247.481 -10.821 
ATOM   1704  N3   DA A  82     130.901-247.356  -9.573 
ATOM   1705  C4   DA A  82     129.890-247.621  -8.721 
ATOM   1706  P    DA A  83     133.584-244.646  -4.228 
ATOM   1707  OP1  DA A  83     134.639-245.065  -3.278 
ATOM   1708  OP2  DA A  83     132.415-243.958  -3.637 
ATOM   1709  O5'  DA A  83     134.224-243.729  -5.373 
ATOM   1710  C5'  DA A  83     134.805-244.361  -6.530 
ATOM   1711  C4'  DA A  83     134.384-243.626  -7.787 
ATOM   1712  O4'  DA A  83     133.129-244.125  -8.329 
ATOM   1713  C3'  DA A  83     134.146-242.124  -7.632 
ATOM   1714  O3'  DA A  83     134.594-241.462  -8.808 
ATOM   1715  C2'  DA A  83     132.627-241.980  -7.542 
ATOM   1716  C1'  DA A  83     132.288-243.016  -8.607 
ATOM   1717  N9   DA A  83     130.874-243.484  -8.560 
ATOM   1718  C8   DA A  83     130.074-243.658  -7.468 
ATOM   1719  N7   DA A  83     128.881-244.078  -7.752 
ATOM   1720  C5   DA A  83     128.888-244.193  -9.135 
ATOM   1721  C6   DA A  83     127.908-244.597 -10.057 
ATOM   1722  N6   DA A  83     126.672-244.979  -9.705 
ATOM   1723  N1   DA A  83     128.246-244.594 -11.361 
ATOM   1724  C2   DA A  83     129.475-244.214 -11.706 
ATOM   1725  N3   DA A  83     130.468-243.818 -10.938 
ATOM   1726  C4   DA A  83     130.104-243.830  -9.639 
ATOM   1727  P    DT A  84     135.348-240.057  -8.670 
ATOM   1728  OP1  DT A  84     136.781-240.290  -8.384 
ATOM   1729  OP2  DT A  84     134.625-239.199  -7.706 
ATOM   1730  O5'  DT A  84     135.184-239.464 -10.147 
ATOM   1731  C5'  DT A  84     135.104-240.374 -11.260 
ATOM   1732  C4'  DT A  84     134.008-239.935 -12.210 
ATOM   1733  O4'  DT A  84     132.709-240.490 -11.855 
ATOM   1734  C3'  DT A  84     133.756-238.429 -12.286 
ATOM   1735  O3'  DT A  84     133.436-238.082 -13.628 
ATOM   1736  C2'  DT A  84     132.519-238.199 -11.417 
ATOM   1737  C1'  DT A  84     131.755-239.440 -11.867 
ATOM   1738  N1   DT A  84     130.638-239.820 -10.956 
ATOM   1739  C2   DT A  84     129.518-240.364 -11.534 
ATOM   1740  O2   DT A  84     129.410-240.543 -12.734 
ATOM   1741  N3   DT A  84     128.503-240.703 -10.658 
ATOM   1742  C4   DT A  84     128.519-240.545  -9.287 
ATOM   1743  O4   DT A  84     127.549-240.885  -8.606 
ATOM   1744  C5   DT A  84     129.737-239.965  -8.775 
ATOM   1745  C7   DT A  84     129.838-239.757  -7.292 
ATOM   1746  C6   DT A  84     130.739-239.626  -9.603 
ATOM   1747  P    DT A  85     134.015-236.719 -14.235 
ATOM   1748  OP1  DT A  85     135.392-236.943 -14.733 
ATOM   1749  OP2  DT A  85     133.850-235.627 -13.251 
ATOM   1750  O5'  DT A  85     133.028-236.480 -15.472 
ATOM   1751  C5'  DT A  85     132.444-237.621 -16.128 
ATOM   1752  C4'  DT A  85     130.974-237.367 -16.397 
ATOM   1753  O4'  DT A  85     130.128-237.765 -15.280 
ATOM   1754  C3'  DT A  85     130.586-235.911 -16.653 
ATOM   1755  O3'  DT A  85     129.563-235.873 -17.641 
ATOM   1756  C2'  DT A  85     129.997-235.429 -15.327 
ATOM   1757  C1'  DT A  85     129.226-236.705 -15.001 
ATOM   1758  N1   DT A  85     128.817-236.810 -13.574 
ATOM   1759  C2   DT A  85     127.617-237.424 -13.310 
ATOM   1760  O2   DT A  85     126.896-237.874 -14.184 
ATOM   1761  N3   DT A  85     127.270-237.502 -11.975 
ATOM   1762  C4   DT A  85     128.008-237.028 -10.909 
ATOM   1763  O4   DT A  85     127.593-237.156  -9.755 
ATOM   1764  C5   DT A  85     129.252-236.400 -11.286 
ATOM   1765  C7   DT A  85     130.115-235.857 -10.185 
ATOM   1766  C6   DT A  85     129.613-236.310 -12.576 
ATOM   1767  P    DT A  86     129.597-234.718 -18.749 
ATOM   1768  OP1  DT A  86     130.502-235.113 -19.851 
ATOM   1769  OP2  DT A  86     129.890-233.420 -18.102 
ATOM   1770  O5'  DT A  86     128.081-234.731 -19.264 
ATOM   1771  C5'  DT A  86     127.343-235.965 -19.226 
ATOM   1772  C4'  DT A  86     125.943-235.716 -18.699 
ATOM   1773  O4'  DT A  86     125.873-235.803 -17.247 
ATOM   1774  C3'  DT A  86     125.348-234.344 -19.015 
ATOM   1775  O3'  DT A  86     123.956-234.492 -19.267 
ATOM   1776  C2'  DT A  86     125.526-233.539 -17.728 
ATOM   1777  C1'  DT A  86     125.172-234.667 -16.763 
ATOM   1778  N1   DT A  86     125.609-234.417 -15.361 
ATOM   1779  C2   DT A  86     124.800-234.898 -14.360 
ATOM   1780  O2   DT A  86     123.767-235.506 -14.576 
ATOM   1781  N3   DT A  86     125.237-234.645 -13.074 
ATOM   1782  C4   DT A  86     126.386-233.970 -12.716 
ATOM   1783  O4   DT A  86     126.673-233.805 -11.529 
ATOM   1784  C5   DT A  86     127.168-233.503 -13.837 
ATOM   1785  C7   DT A  86     128.435-232.757 -13.536 
ATOM   1786  C6   DT A  86     126.767-233.734 -15.098 
ATOM   1787  P    DC A  87     123.283-233.630 -20.435 
ATOM   1788  OP1  DC A  87     123.483-234.313 -21.733 
ATOM   1789  OP2  DC A  87     123.759-232.232 -20.357 
ATOM   1790  O5'  DC A  87     121.737-233.695 -20.025 
ATOM   1791  C5'  DC A  87     121.250-234.852 -19.320 
ATOM   1792  C4'  DC A  87     120.340-234.423 -18.187 
ATOM   1793  O4'  DC A  87     121.072-234.165 -16.954 
ATOM   1794  C3'  DC A  87     119.547-233.137 -18.420 
ATOM   1795  O3'  DC A  87     118.260-233.277 -17.833 
ATOM   1796  C2'  DC A  87     120.317-232.063 -17.651 
ATOM   1797  C1'  DC A  87     120.642-232.918 -16.431 
ATOM   1798  N1   DC A  87     121.740-232.366 -15.589 
ATOM   1799  C2   DC A  87     121.661-232.556 -14.211 
ATOM   1800  O2   DC A  87     120.692-233.169 -13.749 
ATOM   1801  N3   DC A  87     122.651-232.060 -13.427 
ATOM   1802  C4   DC A  87     123.685-231.402 -13.967 
ATOM   1803  N4   DC A  87     124.626-230.937 -13.159 
ATOM   1804  C5   DC A  87     123.785-231.195 -15.380 
ATOM   1805  C6   DC A  87     122.785-231.698 -16.148 
ATOM   1806  P    DC A  88     116.987-232.683 -18.602 
ATOM   1807  OP1  DC A  88     116.516-233.659 -19.610 
ATOM   1808  OP2  DC A  88     117.300-231.328 -19.106 
ATOM   1809  O5'  DC A  88     115.920-232.580 -17.414 
ATOM   1810  C5'  DC A  88     115.996-233.518 -16.322 
ATOM   1811  C4'  DC A  88     115.806-232.795 -15.004 
ATOM   1812  O4'  DC A  88     117.060-232.289 -14.461 
ATOM   1813  C3'  DC A  88     114.900-231.565 -15.044 
ATOM   1814  O3'  DC A  88     114.150-231.505 -13.836 
ATOM   1815  C2'  DC A  88     115.861-230.376 -15.078 
ATOM   1816  C1'  DC A  88     116.869-230.936 -14.079 
ATOM   1817  N1   DC A  88     118.192-230.253 -14.117 
ATOM   1818  C2   DC A  88     118.885-230.112 -12.917 
ATOM   1819  O2   DC A  88     118.378-230.556 -11.880 
ATOM   1820  N3   DC A  88     120.092-229.491 -12.931 
ATOM   1821  C4   DC A  88     120.607-229.024 -14.076 
ATOM   1822  N4   DC A  88     121.788-228.427 -14.036 
ATOM   1823  C5   DC A  88     119.910-229.159 -15.320 
ATOM   1824  C6   DC A  88     118.705-229.781 -15.286 
ATOM   1825  P    DA A  89     112.616-231.051 -13.896 
ATOM   1826  OP1  DA A  89     111.768-232.213 -14.242 
ATOM   1827  OP2  DA A  89     112.485-229.867 -14.774 
ATOM   1828  O5'  DA A  89     112.354-230.625 -12.377 
ATOM   1829  C5'  DA A  89     113.091-231.283 -11.330 
ATOM   1830  C4'  DA A  89     113.577-230.264 -10.318 
ATOM   1831  O4'  DA A  89     114.872-229.703 -10.673 
ATOM   1832  C3'  DA A  89     112.684-229.039 -10.128 
ATOM   1833  O3'  DA A  89     112.701-228.665  -8.756 
ATOM   1834  C2'  DA A  89     113.362-227.936 -10.940 
ATOM   1835  C1'  DA A  89     114.796-228.291 -10.558 
ATOM   1836  N9   DA A  89     115.821-227.696 -11.459 
ATOM   1837  C8   DA A  89     115.739-227.467 -12.802 
ATOM   1838  N7   DA A  89     116.806-226.931 -13.310 
ATOM   1839  C5   DA A  89     117.660-226.795 -12.224 
ATOM   1840  C6   DA A  89     118.964-226.286 -12.103 
ATOM   1841  N6   DA A  89     119.666-225.797 -13.134 
ATOM   1842  N1   DA A  89     119.521-226.298 -10.877 
ATOM   1843  C2   DA A  89     118.818-226.785  -9.856 
ATOM   1844  N3   DA A  89     117.601-227.283  -9.849 
ATOM   1845  C4   DA A  89     117.065-227.260 -11.086 
ATOM   1846  P    DG A  90     111.343-228.168  -8.069 
ATOM   1847  OP1  DG A  90     110.552-229.339  -7.630 
ATOM   1848  OP2  DG A  90     110.652-227.217  -8.967 
ATOM   1849  O5'  DG A  90     111.904-227.387  -6.789 
ATOM   1850  C5'  DG A  90     113.145-227.815  -6.198 
ATOM   1851  C4'  DG A  90     114.004-226.611  -5.868 
ATOM   1852  O4'  DG A  90     114.847-226.207  -6.985 
ATOM   1853  C3'  DG A  90     113.248-225.336  -5.497 
ATOM   1854  O3'  DG A  90     113.968-224.653  -4.479 
ATOM   1855  C2'  DG A  90     113.278-224.485  -6.767 
ATOM   1856  C1'  DG A  90     114.717-224.805  -7.161 
ATOM   1857  N9   DG A  90     115.036-224.485  -8.580 
ATOM   1858  C8   DG A  90     114.229-224.566  -9.694 
ATOM   1859  N7   DG A  90     114.820-224.207 -10.808 
ATOM   1860  C5   DG A  90     116.108-223.862 -10.403 
ATOM   1861  C6   DG A  90     117.211-223.395 -11.165 
ATOM   1862  O6   DG A  90     117.278-223.186 -12.373 
ATOM   1863  N1   DG A  90     118.332-223.166 -10.355 
ATOM   1864  C2   DG A  90     118.381-223.362  -8.989 
ATOM   1865  N2   DG A  90     119.546-223.085  -8.398 
ATOM   1866  N3   DG A  90     117.346-223.801  -8.275 
ATOM   1867  C4   DG A  90     116.250-224.028  -9.046 
ATOM   1868  P    DA A  91     113.155-223.948  -3.293 
ATOM   1869  OP1  DA A  91     112.835-224.948  -2.249 
ATOM   1870  OP2  DA A  91     112.006-223.204  -3.853 
ATOM   1871  O5'  DA A  91     114.243-222.916  -2.734 
ATOM   1872  C5'  DA A  91     115.640-223.250  -2.838 
ATOM   1873  C4'  DA A  91     116.428-222.042  -3.304 
ATOM   1874  O4'  DA A  91     116.495-221.949  -4.756 
ATOM   1875  C3'  DA A  91     115.878-220.682  -2.873 
ATOM   1876  O3'  DA A  91     116.968-219.813  -2.591 
ATOM   1877  C2'  DA A  91     115.143-220.154  -4.104 
ATOM   1878  C1'  DA A  91     116.165-220.622  -5.135 
ATOM   1879  N9   DA A  91     115.639-220.657  -6.528 
ATOM   1880  C8   DA A  91     114.376-220.961  -6.950 
ATOM   1881  N7   DA A  91     114.225-220.902  -8.237 
ATOM   1882  C5   DA A  91     115.478-220.533  -8.706 
ATOM   1883  C6   DA A  91     115.976-220.303  -9.998 
ATOM   1884  N6   DA A  91     115.234-220.416 -11.108 
ATOM   1885  N1   DA A  91     117.270-219.949 -10.108 
ATOM   1886  C2   DA A  91     118.003-219.838  -9.001 
ATOM   1887  N3   DA A  91     117.649-220.027  -7.749 
ATOM   1888  C4   DA A  91     116.350-220.380  -7.666 
ATOM   1889  P    DA A  92     116.863-218.815  -1.344 
ATOM   1890  OP1  DA A  92     117.249-219.527  -0.105 
ATOM   1891  OP2  DA A  92     115.531-218.171  -1.335 
ATOM   1892  O5'  DA A  92     117.981-217.731  -1.711 
ATOM   1893  C5'  DA A  92     119.126-218.142  -2.482 
ATOM   1894  C4'  DA A  92     119.425-217.113  -3.555 
ATOM   1895  O4'  DA A  92     118.691-217.366  -4.787 
ATOM   1896  C3'  DA A  92     119.073-215.667  -3.206 
ATOM   1897  O3'  DA A  92     120.060-214.806  -3.763 
ATOM   1898  C2'  DA A  92     117.746-215.409  -3.918 
ATOM   1899  C1'  DA A  92     118.089-216.151  -5.206 
ATOM   1900  N9   DA A  92     116.900-216.487  -6.039 
ATOM   1901  C8   DA A  92     115.643-216.823  -5.627 
ATOM   1902  N7   DA A  92     114.817-217.061  -6.598 
ATOM   1903  C5   DA A  92     115.582-216.868  -7.741 
ATOM   1904  C6   DA A  92     115.282-216.969  -9.109 
ATOM   1905  N6   DA A  92     114.072-217.305  -9.579 
ATOM   1906  N1   DA A  92     116.274-216.710  -9.982 
ATOM   1907  C2   DA A  92     117.474-216.376  -9.509 
ATOM   1908  N3   DA A  92     117.869-216.252  -8.261 
ATOM   1909  C4   DA A  92     116.858-216.516  -7.409 
ATOM   1910  P    DG A  93     120.552-213.541  -2.916 
ATOM   1911  OP1  DG A  93     121.607-213.961  -1.966 
ATOM   1912  OP2  DG A  93     119.383-212.854  -2.325 
ATOM   1913  O5'  DG A  93     121.192-212.625  -4.060 
ATOM   1914  C5'  DG A  93     121.773-213.256  -5.217 
ATOM   1915  C4'  DG A  93     121.352-212.521  -6.475 
ATOM   1916  O4'  DG A  93     120.097-213.021  -7.016 
ATOM   1917  C3'  DG A  93     121.114-211.019  -6.319 
ATOM   1918  O3'  DG A  93     121.562-210.358  -7.496 
ATOM   1919  C2'  DG A  93     119.595-210.875  -6.229 
ATOM   1920  C1'  DG A  93     119.256-211.912  -7.295 
ATOM   1921  N9   DG A  93     117.842-212.379  -7.248 
ATOM   1922  C8   DG A  93     117.021-212.560  -6.157 
ATOM   1923  N7   DG A  93     115.818-212.986  -6.458 
ATOM   1924  C5   DG A  93     115.844-213.094  -7.849 
ATOM   1925  C6   DG A  93     114.831-213.508  -8.752 
ATOM   1926  O6   DG A  93     113.684-213.870  -8.509 
ATOM   1927  N1   DG A  93     115.282-213.469 -10.079 
ATOM   1928  C2   DG A  93     116.546-213.082 -10.479 
ATOM   1929  N2   DG A  93     116.780-213.115 -11.794 
ATOM   1930  N3   DG A  93     117.496-212.695  -9.631 
ATOM   1931  C4   DG A  93     117.075-212.726  -8.339 
ATOM   1932  P    DA A  94     122.316-208.953  -7.358 
ATOM   1933  OP1  DA A  94     123.749-209.186  -7.071 
ATOM   1934  OP2  DA A  94     121.593-208.094  -6.394 
ATOM   1935  O5'  DA A  94     122.152-208.359  -8.834 
ATOM   1936  C5'  DA A  94     122.072-209.269  -9.948 
ATOM   1937  C4'  DA A  94     120.976-208.830 -10.897 
ATOM   1938  O4'  DA A  94     119.677-209.386 -10.542 
ATOM   1939  C3'  DA A  94     120.724-207.324 -10.973 
ATOM   1940  O3'  DA A  94     120.405-206.977 -12.316 
ATOM   1941  C2'  DA A  94     119.487-207.095 -10.104 
ATOM   1942  C1'  DA A  94     118.723-208.335 -10.555 
ATOM   1943  N9   DA A  94     117.606-208.715  -9.644 
ATOM   1944  C8   DA A  94     117.541-208.592  -8.285 
ATOM   1945  N7   DA A  94     116.427-209.013  -7.774 
ATOM   1946  C5   DA A  94     115.697-209.448  -8.871 
ATOM   1947  C6   DA A  94     114.417-210.012  -8.995 
ATOM   1948  N6   DA A  94     113.607-210.245  -7.953 
ATOM   1949  N1   DA A  94     113.997-210.329 -10.235 
ATOM   1950  C2   DA A  94     114.807-210.096 -11.266 
ATOM   1951  N3   DA A  94     116.015-209.577 -11.273 
ATOM   1952  C4   DA A  94     116.411-209.269 -10.021 
ATOM   1953  P    DG A  95     120.983-205.614 -12.923 
ATOM   1954  OP1  DG A  95     122.360-205.838 -13.420 
ATOM   1955  OP2  DG A  95     120.818-204.523 -11.939 
ATOM   1956  O5'  DG A  95     119.996-205.376 -14.160 
ATOM   1957  C5'  DG A  95     119.412-206.516 -14.816 
ATOM   1958  C4'  DG A  95     117.942-206.262 -15.085 
ATOM   1959  O4'  DG A  95     117.096-206.660 -13.968 
ATOM   1960  C3'  DG A  95     117.554-204.806 -15.340 
ATOM   1961  O3'  DG A  95     116.531-204.769 -16.329 
ATOM   1962  C2'  DG A  95     116.965-204.324 -14.015 
ATOM   1963  C1'  DG A  95     116.194-205.600 -13.689 
ATOM   1964  N9   DG A  95     115.785-205.705 -12.261 
ATOM   1965  C8   DG A  95     116.443-205.268 -11.132 
ATOM   1966  N7   DG A  95     115.807-205.516 -10.013 
ATOM   1967  C5   DG A  95     114.645-206.164 -10.430 
ATOM   1968  C6   DG A  95     113.562-206.677  -9.671 
ATOM   1969  O6   DG A  95     113.402-206.666  -8.452 
ATOM   1970  N1   DG A  95     112.586-207.257 -10.495 
ATOM   1971  C2   DG A  95     112.651-207.331 -11.872 
ATOM   1972  N2   DG A  95     111.619-207.924 -12.476 
ATOM   1973  N3   DG A  95     113.669-206.850 -12.584 
ATOM   1974  C4   DG A  95     114.621-206.284 -11.800 
ATOM   1975  P    DG A  96     116.565-203.613 -17.436 
ATOM   1976  OP1  DG A  96     117.470-204.009 -18.539 
ATOM   1977  OP2  DG A  96     116.858-202.315 -16.790 
ATOM   1978  O5'  DG A  96     115.049-203.626 -17.952 
ATOM   1979  C5'  DG A  96     114.311-204.861 -17.914 
ATOM   1980  C4'  DG A  96     112.911-204.611 -17.387 
ATOM   1981  O4'  DG A  96     112.841-204.698 -15.935 
ATOM   1982  C3'  DG A  96     112.316-203.239 -17.702 
ATOM   1983  O3'  DG A  96     110.924-203.387 -17.955 
ATOM   1984  C2'  DG A  96     112.494-202.434 -16.415 
ATOM   1985  C1'  DG A  96     112.140-203.563 -15.451 
ATOM   1986  N9   DG A  96     112.577-203.312 -14.049 
ATOM   1987  C8   DG A  96     113.696-202.653 -13.591 
ATOM   1988  N7   DG A  96     113.789-202.604 -12.283 
ATOM   1989  C5   DG A  96     112.649-203.278 -11.846 
ATOM   1990  C6   DG A  96     112.197-203.550 -10.528 
ATOM   1991  O6   DG A  96     112.720-203.247  -9.458 
ATOM   1992  N1   DG A  96     110.990-204.262 -10.537 
ATOM   1993  C2   DG A  96     110.309-204.659 -11.671 
ATOM   1994  N2   DG A  96     109.173-205.330 -11.466 
ATOM   1995  N3   DG A  96     110.733-204.404 -12.907 
ATOM   1996  C4   DG A  96     111.903-203.714 -12.915 
ATOM   1997  P    DT A  97     110.251-202.525 -19.122 
ATOM   1998  OP1  DT A  97     110.451-203.208 -20.421 
ATOM   1999  OP2  DT A  97     110.727-201.127 -19.045 
ATOM   2000  O5'  DT A  97     108.705-202.590 -18.712 
ATOM   2001  C5'  DT A  97     108.218-203.747 -18.007 
ATOM   2002  C4'  DT A  97     107.308-203.318 -16.874 
ATOM   2003  O4'  DT A  97     108.040-203.060 -15.642 
ATOM   2004  C3'  DT A  97     106.515-202.032 -17.108 
ATOM   2005  O3'  DT A  97     105.228-202.172 -16.520 
ATOM   2006  C2'  DT A  97     107.285-200.958 -16.339 
ATOM   2007  C1'  DT A  97     107.610-201.813 -15.118 
ATOM   2008  N1   DT A  97     108.708-201.261 -14.276 
ATOM   2009  C2   DT A  97     108.615-201.457 -12.920 
ATOM   2010  O2   DT A  97     107.688-202.052 -12.397 
ATOM   2011  N3   DT A  97     109.651-200.931 -12.172 
ATOM   2012  C4   DT A  97     110.744-200.243 -12.657 
ATOM   2013  O4   DT A  97     111.609-199.819 -11.888 
ATOM   2014  C5   DT A  97     110.753-200.088 -14.092 
ATOM   2015  C7   DT A  97     111.908-199.350 -14.704 
ATOM   2016  C6   DT A  97     109.759-200.589 -14.844 
ATOM   2017  P    DT A  98     103.955-201.578 -17.289 
ATOM   2018  OP1  DT A  98     103.484-202.554 -18.298 
ATOM   2019  OP2  DT A  98     104.268-200.223 -17.793 
ATOM   2020  O5'  DT A  98     102.888-201.476 -16.101 
ATOM   2021  C5'  DT A  98     102.964-202.413 -15.010 
ATOM   2022  C4'  DT A  98     102.774-201.690 -13.691 
ATOM   2023  O4'  DT A  98     104.028-201.184 -13.149 
ATOM   2024  C3'  DT A  98     101.868-200.460 -13.731 
ATOM   2025  O3'  DT A  98     101.118-200.401 -12.524 
ATOM   2026  C2'  DT A  98     102.829-199.271 -13.766 
ATOM   2027  C1'  DT A  98     103.837-199.831 -12.766 
ATOM   2028  N1   DT A  98     105.160-199.148 -12.805 
ATOM   2029  C2   DT A  98     105.831-199.017 -11.613 
ATOM   2030  O2   DT A  98     105.389-199.431 -10.554 
ATOM   2031  N3   DT A  98     107.053-198.378 -11.687 
ATOM   2032  C4   DT A  98     107.645-197.873 -12.827 
ATOM   2033  O4   DT A  98     108.745-197.320 -12.768 
ATOM   2034  C5   DT A  98     106.865-198.058 -14.027 
ATOM   2035  C7   DT A  98     107.436-197.536 -15.314 
ATOM   2036  C6   DT A  98     105.673-198.675 -13.984 
ATOM   2037  P    DC A  99      99.584-199.946 -12.584 
ATOM   2038  OP1  DC A  99      98.736-201.108 -12.930 
ATOM   2039  OP2  DC A  99      99.453-198.762 -13.462 
ATOM   2040  O5'  DC A  99      99.322-199.520 -11.064 
ATOM   2041  C5'  DC A  99     100.059-200.179 -10.018 
ATOM   2042  C4'  DC A  99     100.545-199.160  -9.006 
ATOM   2043  O4'  DC A  99     101.840-198.599  -9.361 
ATOM   2044  C3'  DC A  99      99.652-197.934  -8.816 
ATOM   2045  O3'  DC A  99      99.669-197.560  -7.443 
ATOM   2046  C2'  DC A  99     100.330-196.831  -9.628 
ATOM   2047  C1'  DC A  99     101.764-197.186  -9.245 
ATOM   2048  N1   DC A  99     102.789-196.591 -10.147 
ATOM   2049  C2   DC A  99     104.003-196.205  -9.584 
ATOM   2050  O2   DC A  99     104.178-196.371  -8.371 
ATOM   2051  N3   DC A  99     104.951-195.660 -10.389 
ATOM   2052  C4   DC A  99     104.723-195.498 -11.698 
ATOM   2053  N4   DC A  99     105.679-194.962 -12.441 
ATOM   2054  C5   DC A  99     103.481-195.887 -12.296 
ATOM   2055  C6   DC A  99     102.546-196.430 -11.475 
ATOM   2056  P    DC A 100      98.311-197.063  -6.756 
ATOM   2057  OP1  DC A 100      97.520-198.235  -6.318 
ATOM   2058  OP2  DC A 100      97.620-196.113  -7.655 
ATOM   2059  O5'  DC A 100      98.872-196.282  -5.477 
ATOM   2060  C5'  DC A 100     100.113-196.710  -4.886 
ATOM   2061  C4'  DC A 100     100.972-195.506  -4.556 
ATOM   2062  O4'  DC A 100     101.815-195.103  -5.673 
ATOM   2063  C3'  DC A 100     100.216-194.231  -4.185 
ATOM   2064  O3'  DC A 100     100.936-193.548  -3.167 
ATOM   2065  C2'  DC A 100     100.246-193.380  -5.455 
ATOM   2066  C1'  DC A 100     101.685-193.700  -5.848 
ATOM   2067  N1   DC A 100     102.004-193.380  -7.268 
ATOM   2068  C2   DC A 100     103.289-192.928  -7.558 
ATOM   2069  O2   DC A 100     104.104-192.813  -6.635 
ATOM   2070  N3   DC A 100     103.600-192.629  -8.846 
ATOM   2071  C4   DC A 100     102.688-192.767  -9.817 
ATOM   2072  N4   DC A 100     103.039-192.464 -11.057 
ATOM   2073  C5   DC A 100     101.360-193.230  -9.539 
ATOM   2074  C6   DC A 100     101.070-193.523  -8.246 
ATOM   2075  P    DT A 101     100.123-192.844  -1.981 
ATOM   2076  OP1  DT A 101      99.803-193.843  -0.937 
ATOM   2077  OP2  DT A 101      98.974-192.099  -2.541 
ATOM   2078  O5'  DT A 101     101.211-191.811  -1.422 
ATOM   2079  C5'  DT A 101     102.608-192.145  -1.525 
ATOM   2080  C4'  DT A 101     103.396-190.937  -1.992 
ATOM   2081  O4'  DT A 101     103.463-190.844  -3.443 
ATOM   2082  C3'  DT A 101     102.846-189.577  -1.561 
ATOM   2083  O3'  DT A 101     103.936-188.708  -1.278 
ATOM   2084  C2'  DT A 101     102.111-189.049  -2.792 
ATOM   2085  C1'  DT A 101     103.133-189.517  -3.823 
ATOM   2086  N1   DT A 101     102.607-189.552  -5.216 
ATOM   2087  C2   DT A 101     103.485-189.241  -6.225 
ATOM   2088  O2   DT A 101     104.650-188.946  -6.023 
ATOM   2089  N3   DT A 101     102.961-189.283  -7.503 
ATOM   2090  C4   DT A 101     101.663-189.603  -7.845 
ATOM   2091  O4   DT A 101     101.310-189.607  -9.026 
ATOM   2092  C5   DT A 101     100.816-189.914  -6.718 
ATOM   2093  C7   DT A 101      99.387-190.273  -7.002 
ATOM   2094  C6   DT A 101     101.299-189.881  -5.465 
ATOM   2095  P    DC A 102     103.831-187.710  -0.032 
ATOM   2096  OP1  DC A 102     104.217-188.422   1.207 
ATOM   2097  OP2  DC A 102     102.499-187.066  -0.023 
ATOM   2098  O5'  DC A 102     104.949-186.626  -0.399 
ATOM   2099  C5'  DC A 102     106.094-187.038  -1.170 
ATOM   2100  C4'  DC A 102     106.393-186.009  -2.243 
ATOM   2101  O4'  DC A 102     105.659-186.261  -3.475 
ATOM   2102  C3'  DC A 102     106.041-184.563  -1.894 
ATOM   2103  O3'  DC A 102     107.028-183.702  -2.451 
ATOM   2104  C2'  DC A 102     104.714-184.304  -2.605 
ATOM   2105  C1'  DC A 102     105.057-185.046  -3.894 
ATOM   2106  N1   DC A 102     103.868-185.382  -4.727 
ATOM   2107  C2   DC A 102     104.018-185.359  -6.111 
ATOM   2108  O2   DC A 102     105.121-185.065  -6.586 
ATOM   2109  N3   DC A 102     102.946-185.662  -6.888 
ATOM   2110  C4   DC A 102     101.768-185.976  -6.333 
ATOM   2111  N4   DC A 102     100.753-186.263  -7.134 
ATOM   2112  C5   DC A 102     101.593-186.004  -4.912 
ATOM   2113  C6   DC A 102     102.676-185.698  -4.153 
ATOM   2114  P    DC A 103     107.520-182.436  -1.604 
ATOM   2115  OP1  DC A 103     108.575-182.856  -0.653 
ATOM   2116  OP2  DC A 103     106.351-181.749  -1.012 
ATOM   2117  O5'  DC A 103     108.160-181.520  -2.748 
ATOM   2118  C5'  DC A 103     108.741-182.151  -3.905 
ATOM   2119  C4'  DC A 103     108.320-181.416  -5.163 
ATOM   2120  O4'  DC A 103     107.065-181.916  -5.704 
ATOM   2121  C3'  DC A 103     108.082-179.914  -5.007 
ATOM   2122  O3'  DC A 103     108.530-179.253  -6.184 
ATOM   2123  C2'  DC A 103     106.563-179.770  -4.917 
ATOM   2124  C1'  DC A 103     106.224-180.807  -5.983 
ATOM   2125  N1   DC A 103     104.810-181.274  -5.935 
ATOM   2126  C2   DC A 103     104.188-181.583  -7.142 
ATOM   2127  O2   DC A 103     104.828-181.458  -8.193 
ATOM   2128  N3   DC A 103     102.899-182.010  -7.121 
ATOM   2129  C4   DC A 103     102.240-182.132  -5.962 
ATOM   2130  N4   DC A 103     100.985-182.552  -5.993 
ATOM   2131  C5   DC A 103     102.862-181.819  -4.709 
ATOM   2132  C6   DC A 103     104.150-181.394  -4.752 
ATOM   2133  P    DC A 104     109.284-177.848  -6.045 
ATOM   2134  OP1  DC A 104     110.717-178.081  -5.759 
ATOM   2135  OP2  DC A 104     108.561-176.989  -5.081 
ATOM   2136  O5'  DC A 104     109.120-177.254  -7.522 
ATOM   2137  C5'  DC A 104     109.040-178.164  -8.635 
ATOM   2138  C4'  DC A 104     107.944-177.725  -9.585 
ATOM   2139  O4'  DC A 104     106.645-178.281  -9.230 
ATOM   2140  C3'  DC A 104     107.692-176.219  -9.661 
ATOM   2141  O3'  DC A 104     107.373-175.872 -11.003 
ATOM   2142  C2'  DC A 104     106.455-175.990  -8.792 
ATOM   2143  C1'  DC A 104     105.691-177.231  -9.243 
ATOM   2144  N1   DC A 104     104.574-177.610  -8.332 
ATOM   2145  C2   DC A 104     103.431-178.164  -8.901 
ATOM   2146  O2   DC A 104     103.390-178.317 -10.127 
ATOM   2147  N3   DC A 104     102.402-178.515  -8.088 
ATOM   2148  C4   DC A 104     102.486-178.333  -6.764 
ATOM   2149  N4   DC A 104     101.456-178.692  -6.013 
ATOM   2150  C5   DC A 104     103.653-177.764  -6.158 
ATOM   2151  C6   DC A 104     104.670-177.419  -6.988 
ATOM   2152  P    DC A 105     107.951-174.510 -11.611 
ATOM   2153  OP1  DC A 105     109.328-174.733 -12.108 
ATOM   2154  OP2  DC A 105     107.786-173.418 -10.626 
ATOM   2155  O5'  DC A 105     106.964-174.271 -12.847 
ATOM   2156  C5'  DC A 105     106.380-175.411 -13.504 
ATOM   2157  C4'  DC A 105     104.910-175.158 -13.773 
ATOM   2158  O4'  DC A 105     104.064-175.556 -12.655 
ATOM   2159  C3'  DC A 105     104.522-173.701 -14.028 
ATOM   2160  O3'  DC A 105     103.499-173.664 -15.016 
ATOM   2161  C2'  DC A 105     103.933-173.220 -12.702 
ATOM   2162  C1'  DC A 105     103.162-174.496 -12.376 
ATOM   2163  N1   DC A 105     102.753-174.600 -10.949 
ATOM   2164  C2   DC A 105     101.539-175.220 -10.664 
ATOM   2165  O2   DC A 105     100.857-175.654 -11.601 
ATOM   2166  N3   DC A 105     101.148-175.325  -9.369 
ATOM   2167  C4   DC A 105     101.914-174.842  -8.384 
ATOM   2168  N4   DC A 105     101.488-174.969  -7.136 
ATOM   2169  C5   DC A 105     103.167-174.201  -8.654 
ATOM   2170  C6   DC A 105     103.540-174.106  -9.955 
ATOM   2171  P    DG A 106     103.533-172.508 -16.124 
ATOM   2172  OP1  DG A 106     104.438-172.904 -17.226 
ATOM   2173  OP2  DG A 106     103.826-171.210 -15.478 
ATOM   2174  O5'  DG A 106     102.018-172.521 -16.640 
ATOM   2175  C5'  DG A 106     101.279-173.756 -16.602 
ATOM   2176  C4'  DG A 106      99.879-173.506 -16.074 
ATOM   2177  O4'  DG A 106      99.809-173.593 -14.623 
ATOM   2178  C3'  DG A 106      99.284-172.134 -16.390 
ATOM   2179  O3'  DG A 106      97.892-172.282 -16.642 
ATOM   2180  C2'  DG A 106      99.462-171.329 -15.103 
ATOM   2181  C1'  DG A 106      99.108-172.458 -14.139 
ATOM   2182  N9   DG A 106      99.545-172.207 -12.737 
ATOM   2183  C8   DG A 106     100.664-171.548 -12.278 
ATOM   2184  N7   DG A 106     100.757-171.499 -10.971 
ATOM   2185  C5   DG A 106      99.617-172.173 -10.533 
ATOM   2186  C6   DG A 106      99.166-172.445  -9.215 
ATOM   2187  O6   DG A 106      99.688-172.142  -8.146 
ATOM   2188  N1   DG A 106      97.958-173.157  -9.225 
ATOM   2189  C2   DG A 106      97.277-173.554 -10.359 
ATOM   2190  N2   DG A 106      96.141-174.225 -10.154 
ATOM   2191  N3   DG A 106      97.701-173.299 -11.595 
ATOM   2192  C4   DG A 106      98.871-172.609 -11.603 
ATOM   2193  P    DG A 107      97.219-171.421 -17.810 
ATOM   2194  OP1  DG A 107      97.419-172.103 -19.108 
ATOM   2195  OP2  DG A 107      97.695-170.022 -17.732 
ATOM   2196  O5'  DG A 107      95.673-171.485 -17.400 
ATOM   2197  C5'  DG A 107      95.186-172.642 -16.695 
ATOM   2198  C4'  DG A 107      94.276-172.213 -15.562 
ATOM   2199  O4'  DG A 107      95.008-171.955 -14.329 
ATOM   2200  C3'  DG A 107      93.483-170.928 -15.795 
ATOM   2201  O3'  DG A 107      92.196-171.068 -15.208 
ATOM   2202  C2'  DG A 107      94.253-169.853 -15.027 
ATOM   2203  C1'  DG A 107      94.578-170.708 -13.806 
ATOM   2204  N9   DG A 107      95.676-170.157 -12.964 
ATOM   2205  C8   DG A 107      96.801-169.459 -13.347 
ATOM   2206  N7   DG A 107      97.579-169.111 -12.350 
ATOM   2207  C5   DG A 107      96.921-169.612 -11.228 
ATOM   2208  C6   DG A 107      97.278-169.547  -9.855 
ATOM   2209  O6   DG A 107      98.264-169.026  -9.340 
ATOM   2210  N1   DG A 107      96.326-170.186  -9.048 
ATOM   2211  C2   DG A 107      95.180-170.806  -9.507 
ATOM   2212  N2   DG A 107      94.400-171.359  -8.576 
ATOM   2213  N3   DG A 107      94.847-170.867 -10.795 
ATOM   2214  C4   DG A 107      95.759-170.251 -11.591 
ATOM   2215  P    DG A 108      90.923-170.474 -15.977 
ATOM   2216  OP1  DG A 108      90.452-171.450 -16.985 
ATOM   2217  OP2  DG A 108      91.236-169.119 -16.481 
ATOM   2218  O5'  DG A 108      89.856-170.371 -14.789 
ATOM   2219  C5'  DG A 108      89.932-171.308 -13.698 
ATOM   2220  C4'  DG A 108      89.742-170.585 -12.379 
ATOM   2221  O4'  DG A 108      90.996-170.079 -11.837 
ATOM   2222  C3'  DG A 108      88.836-169.355 -12.419 
ATOM   2223  O3'  DG A 108      88.086-169.296 -11.211 
ATOM   2224  C2'  DG A 108      89.797-168.167 -12.454 
ATOM   2225  C1'  DG A 108      90.805-168.726 -11.454 
ATOM   2226  N9   DG A 108      92.128-168.043 -11.493 
ATOM   2227  C8   DG A 108      92.801-167.506 -12.569 
ATOM   2228  N7   DG A 108      93.957-166.970 -12.262 
ATOM   2229  C5   DG A 108      94.057-167.164 -10.885 
ATOM   2230  C6   DG A 108      95.089-166.797  -9.984 
ATOM   2231  O6   DG A 108      96.145-166.215 -10.217 
ATOM   2232  N1   DG A 108      94.785-167.186  -8.671 
ATOM   2233  C2   DG A 108      93.635-167.843  -8.282 
ATOM   2234  N2   DG A 108      93.533-168.128  -6.981 
ATOM   2235  N3   DG A 108      92.667-168.188  -9.130 
ATOM   2236  C4   DG A 108      92.946-167.818 -10.406 
ATOM   2237  P    DC A 109      86.552-168.841 -11.272 
ATOM   2238  OP1  DC A 109      85.704-170.004 -11.617 
ATOM   2239  OP2  DC A 109      86.421-167.657 -12.149 
ATOM   2240  O5'  DC A 109      86.290-168.415  -9.752 
ATOM   2241  C5'  DC A 109      87.027-169.074  -8.705 
ATOM   2242  C4'  DC A 109      87.513-168.055  -7.693 
ATOM   2243  O4'  DC A 109      88.808-167.494  -8.049 
ATOM   2244  C3'  DC A 109      86.620-166.829  -7.503 
ATOM   2245  O3'  DC A 109      86.637-166.455  -6.131 
ATOM   2246  C2'  DC A 109      87.298-165.726  -8.315 
ATOM   2247  C1'  DC A 109      88.732-166.081  -7.933 
ATOM   2248  N1   DC A 109      89.757-165.487  -8.834 
ATOM   2249  C2   DC A 109      90.971-165.101  -8.271 
ATOM   2250  O2   DC A 109      91.146-165.266  -7.058 
ATOM   2251  N3   DC A 109      91.919-164.555  -9.077 
ATOM   2252  C4   DC A 109      91.691-164.393 -10.386 
ATOM   2253  N4   DC A 109      92.647-163.857 -11.129 
ATOM   2254  C5   DC A 109      90.449-164.783 -10.984 
ATOM   2255  C6   DC A 109      89.514-165.325 -10.163 
ATOM   2256  P    DA A 110      85.279-165.958  -5.444 
ATOM   2257  OP1  DA A 110      84.488-167.130  -5.006 
ATOM   2258  OP2  DA A 110      84.588-165.008  -6.342 
ATOM   2259  O5'  DA A 110      85.840-165.178  -4.165 
ATOM   2260  C5'  DA A 110      87.081-165.606  -3.574 
ATOM   2261  C4'  DA A 110      87.940-164.402  -3.243 
ATOM   2262  O4'  DA A 110      88.783-163.998  -4.360 
ATOM   2263  C3'  DA A 110      87.184-163.126  -2.873 
ATOM   2264  O3'  DA A 110      87.904-162.443  -1.854 
ATOM   2265  C2'  DA A 110      87.214-162.275  -4.143 
ATOM   2266  C1'  DA A 110      88.653-162.595  -4.536 
ATOM   2267  N9   DA A 110      88.972-162.275  -5.955 
ATOM   2268  C8   DA A 110      88.158-162.363  -7.048 
ATOM   2269  N7   DA A 110      88.730-162.009  -8.157 
ATOM   2270  C5   DA A 110      90.018-161.661  -7.774 
ATOM   2271  C6   DA A 110      91.128-161.198  -8.497 
ATOM   2272  N6   DA A 110      91.118-160.996  -9.822 
ATOM   2273  N1   DA A 110      92.257-160.947  -7.807 
ATOM   2274  C2   DA A 110      92.263-161.150  -6.490 
ATOM   2275  N3   DA A 110      91.293-161.577  -5.712 
ATOM   2276  C4   DA A 110      90.175-161.820  -6.427 
ATOM   2277  P    DG A 111      87.091-161.739  -0.668 
ATOM   2278  OP1  DG A 111      86.771-162.738   0.376 
ATOM   2279  OP2  DG A 111      85.942-160.994  -1.228 
ATOM   2280  O5'  DG A 111      88.179-160.707  -0.110 
ATOM   2281  C5'  DG A 111      89.576-161.040  -0.213 
ATOM   2282  C4'  DG A 111      90.364-159.832  -0.680 
ATOM   2283  O4'  DG A 111      90.431-159.739  -2.131 
ATOM   2284  C3'  DG A 111      89.814-158.473  -0.249 
ATOM   2285  O3'  DG A 111      90.904-157.603   0.034 
ATOM   2286  C2'  DG A 111      89.079-157.944  -1.480 
ATOM   2287  C1'  DG A 111      90.101-158.412  -2.511 
ATOM   2288  N9   DG A 111      89.575-158.447  -3.904 
ATOM   2289  C8   DG A 111      88.306-158.750  -4.348 
ATOM   2290  N7   DG A 111      88.167-158.688  -5.650 
ATOM   2291  C5   DG A 111      89.433-158.317  -6.100 
ATOM   2292  C6   DG A 111      89.904-158.091  -7.420 
ATOM   2293  O6   DG A 111      89.290-158.175  -8.481 
ATOM   2294  N1   DG A 111      91.258-157.730  -7.426 
ATOM   2295  C2   DG A 111      92.053-157.604  -6.304 
ATOM   2296  N2   DG A 111      93.322-157.249  -6.521 
ATOM   2297  N3   DG A 111      91.611-157.816  -5.066 
ATOM   2298  C4   DG A 111      90.299-158.167  -5.043 
ATOM   2299  P    DA A 112      90.799-156.605   1.281 
ATOM   2300  OP1  DA A 112      91.185-157.318   2.519 
ATOM   2301  OP2  DA A 112      89.467-155.962   1.289 
ATOM   2302  O5'  DA A 112      91.917-155.522   0.913 
ATOM   2303  C5'  DA A 112      93.062-155.933   0.142 
ATOM   2304  C4'  DA A 112      93.361-154.904  -0.931 
ATOM   2305  O4'  DA A 112      92.627-155.156  -2.163 
ATOM   2306  C3'  DA A 112      93.009-153.458  -0.582 
ATOM   2307  O3'  DA A 112      93.996-152.597  -1.138 
ATOM   2308  C2'  DA A 112      91.682-153.200  -1.293 
ATOM   2309  C1'  DA A 112      92.025-153.941  -2.581 
ATOM   2310  N9   DA A 112      90.836-154.277  -3.414 
ATOM   2311  C8   DA A 112      89.579-154.614  -3.002 
ATOM   2312  N7   DA A 112      88.753-154.852  -3.973 
ATOM   2313  C5   DA A 112      89.518-154.659  -5.116 
ATOM   2314  C6   DA A 112      89.218-154.759  -6.485 
ATOM   2315  N6   DA A 112      88.008-155.096  -6.954 
ATOM   2316  N1   DA A 112      90.210-154.500  -7.357 
ATOM   2317  C2   DA A 112      91.410-154.167  -6.884 
ATOM   2318  N3   DA A 112      91.805-154.042  -5.636 
ATOM   2319  C4   DA A 112      90.794-154.306  -4.784 
ATOM   2320  P    DA A 113      94.488-151.331  -0.291 
ATOM   2321  OP1  DA A 113      95.543-151.751   0.659 
ATOM   2322  OP2  DA A 113      93.319-150.644   0.300 
ATOM   2323  O5'  DA A 113      95.128-150.415  -1.436 
ATOM   2324  C5'  DA A 113      95.709-151.046  -2.593 
ATOM   2325  C4'  DA A 113      95.288-150.311  -3.850 
ATOM   2326  O4'  DA A 113      94.033-150.811  -4.392 
ATOM   2327  C3'  DA A 113      95.050-148.810  -3.695 
ATOM   2328  O3'  DA A 113      95.498-148.148  -4.871 
ATOM   2329  C2'  DA A 113      93.531-148.665  -3.605 
ATOM   2330  C1'  DA A 113      93.192-149.702  -4.670 
ATOM   2331  N9   DA A 113      91.778-150.169  -4.623 
ATOM   2332  C8   DA A 113      90.978-150.344  -3.531 
ATOM   2333  N7   DA A 113      89.785-150.764  -3.815 
ATOM   2334  C5   DA A 113      89.792-150.879  -5.198 
ATOM   2335  C6   DA A 113      88.812-151.283  -6.120 
ATOM   2336  N6   DA A 113      87.576-151.665  -5.768 
ATOM   2337  N1   DA A 113      89.150-151.279  -7.424 
ATOM   2338  C2   DA A 113      90.379-150.899  -7.769 
ATOM   2339  N3   DA A 113      91.372-150.504  -7.001 
ATOM   2340  C4   DA A 113      91.008-150.516  -5.702 
ATOM   2341  P    DG A 114      96.252-146.743  -4.733 
ATOM   2342  OP1  DG A 114      97.685-146.976  -4.447 
ATOM   2343  OP2  DG A 114      95.529-145.884  -3.769 
ATOM   2344  O5'  DG A 114      96.088-146.150  -6.210 
ATOM   2345  C5'  DG A 114      96.008-147.059  -7.323 
ATOM   2346  C4'  DG A 114      94.912-146.620  -8.273 
ATOM   2347  O4'  DG A 114      93.613-147.176  -7.918 
ATOM   2348  C3'  DG A 114      94.660-145.115  -8.349 
ATOM   2349  O3'  DG A 114      94.341-144.768  -9.691 
ATOM   2350  C2'  DG A 114      93.423-144.885  -7.480 
ATOM   2351  C1'  DG A 114      92.659-146.126  -7.930 
ATOM   2352  N9   DG A 114      91.542-146.505  -7.019 
ATOM   2353  C8   DG A 114      91.458-146.389  -5.648 
ATOM   2354  N7   DG A 114      90.328-146.819  -5.145 
ATOM   2355  C5   DG A 114      89.611-147.250  -6.260 
ATOM   2356  C6   DG A 114      88.313-147.817  -6.348 
ATOM   2357  O6   DG A 114      87.516-148.060  -5.447 
ATOM   2358  N1   DG A 114      87.972-148.110  -7.676 
ATOM   2359  C2   DG A 114      88.780-147.885  -8.774 
ATOM   2360  N2   DG A 114      88.270-148.235  -9.958 
ATOM   2361  N3   DG A 114      89.997-147.353  -8.689 
ATOM   2362  C4   DG A 114      90.343-147.063  -7.409 
ATOM   2363  P    DA A 115      94.919-143.405 -10.298 
ATOM   2364  OP1  DA A 115      96.296-143.628 -10.796 
ATOM   2365  OP2  DA A 115      94.754-142.313  -9.314 
ATOM   2366  O5'  DA A 115      93.932-143.166 -11.535 
ATOM   2367  C5'  DA A 115      93.348-144.307 -12.191 
ATOM   2368  C4'  DA A 115      91.878-144.053 -12.460 
ATOM   2369  O4'  DA A 115      91.032-144.451 -11.343 
ATOM   2370  C3'  DA A 115      91.490-142.597 -12.716 
ATOM   2371  O3'  DA A 115      90.467-142.559 -13.704 
ATOM   2372  C2'  DA A 115      90.901-142.115 -11.390 
ATOM   2373  C1'  DA A 115      90.130-143.391 -11.064 
ATOM   2374  N9   DA A 115      89.721-143.496  -9.637 
ATOM   2375  C8   DA A 115      90.388-143.056  -8.528 
ATOM   2376  N7   DA A 115      89.768-143.295  -7.414 
ATOM   2377  C5   DA A 115      88.605-143.941  -7.810 
ATOM   2378  C6   DA A 115      87.517-144.460  -7.089 
ATOM   2379  N6   DA A 115      87.422-144.406  -5.752 
ATOM   2380  N1   DA A 115      86.527-145.038  -7.793 
ATOM   2381  C2   DA A 115      86.628-145.090  -9.120 
ATOM   2382  N3   DA A 115      87.589-144.643  -9.898 
ATOM   2383  C4   DA A 115      88.567-144.068  -9.169 
ATOM   2384  P    DA A 116      90.501-141.403 -14.812 
ATOM   2385  OP1  DA A 116      91.406-141.799 -15.914 
ATOM   2386  OP2  DA A 116      90.794-140.106 -14.165 
ATOM   2387  O5'  DA A 116      88.986-141.417 -15.327 
ATOM   2388  C5'  DA A 116      88.247-142.651 -15.289 
ATOM   2389  C4'  DA A 116      86.847-142.402 -14.762 
ATOM   2390  O4'  DA A 116      86.777-142.489 -13.310 
ATOM   2391  C3'  DA A 116      86.252-141.029 -15.078 
ATOM   2392  O3'  DA A 116      84.860-141.178 -15.330 
ATOM   2393  C2'  DA A 116      86.430-140.224 -13.791 
ATOM   2394  C1'  DA A 116      86.076-141.353 -12.826 
ATOM   2395  N9   DA A 116      86.513-141.103 -11.424 
ATOM   2396  C8   DA A 116      87.627-140.447 -10.988 
ATOM   2397  N7   DA A 116      87.731-140.390  -9.697 
ATOM   2398  C5   DA A 116      86.603-141.058  -9.241 
ATOM   2399  C6   DA A 116      86.127-141.344  -7.951 
ATOM   2400  N6   DA A 116      86.762-140.975  -6.829 
ATOM   2401  N1   DA A 116      84.971-142.026  -7.854 
ATOM   2402  C2   DA A 116      84.344-142.391  -8.972 
ATOM   2403  N3   DA A 116      84.690-142.182 -10.223 
ATOM   2404  C4   DA A 116      85.850-141.497 -10.293 
ATOM   2405  P    DA A 117      84.187-140.316 -16.498 
ATOM   2406  OP1  DA A 117      84.387-140.999 -17.796 
ATOM   2407  OP2  DA A 117      84.663-138.917 -16.420 
ATOM   2408  O5'  DA A 117      82.641-140.380 -16.088 
ATOM   2409  C5'  DA A 117      82.154-141.537 -15.383 
ATOM   2410  C4'  DA A 117      81.244-141.109 -14.250 
ATOM   2411  O4'  DA A 117      81.976-140.851 -13.017 
ATOM   2412  C3'  DA A 117      80.451-139.823 -14.483 
ATOM   2413  O3'  DA A 117      79.164-139.963 -13.896 
ATOM   2414  C2'  DA A 117      81.221-138.748 -13.714 
ATOM   2415  C1'  DA A 117      81.546-139.603 -12.494 
ATOM   2416  N9   DA A 117      82.644-139.052 -11.652 
ATOM   2417  C8   DA A 117      83.754-138.363 -12.050 
ATOM   2418  N7   DA A 117      84.531-138.011 -11.073 
ATOM   2419  C5   DA A 117      83.892-138.502  -9.943 
ATOM   2420  C6   DA A 117      84.216-138.457  -8.577 
ATOM   2421  N6   DA A 117      85.318-137.865  -8.096 
ATOM   2422  N1   DA A 117      83.361-139.044  -7.719 
ATOM   2423  C2   DA A 117      82.267-139.632  -8.202 
ATOM   2424  N3   DA A 117      81.863-139.737  -9.449 
ATOM   2425  C4   DA A 117      82.736-139.140 -10.288 
ATOM   2426  P    DT A 118      77.891-139.369 -14.665 
ATOM   2427  OP1  DT A 118      77.420-140.345 -15.673 
ATOM   2428  OP2  DT A 118      78.204-138.014 -15.169 
ATOM   2429  O5'  DT A 118      76.824-139.266 -13.477 
ATOM   2430  C5'  DT A 118      76.900-140.203 -12.385 
ATOM   2431  C4'  DT A 118      76.710-139.480 -11.067 
ATOM   2432  O4'  DT A 118      77.964-138.975 -10.524 
ATOM   2433  C3'  DT A 118      75.804-138.250 -11.107 
ATOM   2434  O3'  DT A 118      75.054-138.191  -9.899 
ATOM   2435  C2'  DT A 118      76.765-137.062 -11.141 
ATOM   2436  C1'  DT A 118      77.773-137.621 -10.142 
ATOM   2437  N1   DT A 118      79.096-136.938 -10.180 
ATOM   2438  C2   DT A 118      79.767-136.807  -8.988 
ATOM   2439  O2   DT A 118      79.325-137.221  -7.930 
ATOM   2440  N3   DT A 118      80.989-136.169  -9.062 
ATOM   2441  C4   DT A 118      81.581-135.663 -10.202 
ATOM   2442  O4   DT A 118      82.681-135.110 -10.144 
ATOM   2443  C5   DT A 118      80.801-135.848 -11.402 
ATOM   2444  C7   DT A 118      81.372-135.327 -12.689 
ATOM   2445  C6   DT A 118      79.609-136.465 -11.360 
ATOM   2446  P    DC A 119      73.520-137.736  -9.960 
ATOM   2447  OP1  DC A 119      72.672-138.899 -10.305 
ATOM   2448  OP2  DC A 119      73.389-136.552 -10.837 
ATOM   2449  O5'  DC A 119      73.258-137.311  -8.440 
ATOM   2450  C5'  DC A 119      73.995-137.969  -7.393 
ATOM   2451  C4'  DC A 119      74.481-136.950  -6.381 
ATOM   2452  O4'  DC A 119      75.776-136.389  -6.736 
ATOM   2453  C3'  DC A 119      73.588-135.724  -6.191 
ATOM   2454  O3'  DC A 119      73.605-135.351  -4.819 
ATOM   2455  C2'  DC A 119      74.266-134.621  -7.003 
ATOM   2456  C1'  DC A 119      75.700-134.976  -6.621 
ATOM   2457  N1   DC A 119      76.725-134.382  -7.522 
ATOM   2458  C2   DC A 119      77.939-133.996  -6.959 
ATOM   2459  O2   DC A 119      78.114-134.161  -5.746 
ATOM   2460  N3   DC A 119      78.887-133.450  -7.765 
ATOM   2461  C4   DC A 119      78.659-133.288  -9.073 
ATOM   2462  N4   DC A 119      79.615-132.752  -9.817 
ATOM   2463  C5   DC A 119      77.417-133.678  -9.672 
ATOM   2464  C6   DC A 119      76.482-134.220  -8.851 
ATOM   2465  P    DA A 120      72.247-134.854  -4.132 
ATOM   2466  OP1  DA A 120      71.456-136.025  -3.693 
ATOM   2467  OP2  DA A 120      71.556-133.903  -5.030 
ATOM   2468  O5'  DA A 120      72.808-134.073  -2.852 
ATOM   2469  C5'  DA A 120      74.049-134.501  -2.261 
ATOM   2470  C4'  DA A 120      74.908-133.297  -1.931 
ATOM   2471  O4'  DA A 120      75.751-132.893  -3.048 
ATOM   2472  C3'  DA A 120      74.152-132.021  -1.560 
ATOM   2473  O3'  DA A 120      74.872-131.338  -0.542 
ATOM   2474  C2'  DA A 120      74.182-131.171  -2.830 
ATOM   2475  C1'  DA A 120      75.621-131.491  -3.224 
ATOM   2476  N9   DA A 120      75.940-131.170  -4.643 
ATOM   2477  C8   DA A 120      75.126-131.258  -5.735 
ATOM   2478  N7   DA A 120      75.698-130.904  -6.845 
ATOM   2479  C5   DA A 120      76.986-130.557  -6.462 
ATOM   2480  C6   DA A 120      78.096-130.093  -7.185 
ATOM   2481  N6   DA A 120      78.086-129.891  -8.510 
ATOM   2482  N1   DA A 120      79.225-129.843  -6.495 
ATOM   2483  C2   DA A 120      79.231-130.046  -5.178 
ATOM   2484  N3   DA A 120      78.261-130.473  -4.399 
ATOM   2485  C4   DA A 120      77.143-130.716  -5.115 
ATOM   2486  P    DC A 121      74.059-130.634   0.644 
ATOM   2487  OP1  DC A 121      73.739-131.633   1.688 
ATOM   2488  OP2  DC A 121      72.910-129.890   0.084 
ATOM   2489  O5'  DC A 121      75.147-129.602   1.202 
ATOM   2490  C5'  DC A 121      76.544-129.935   1.099 
ATOM   2491  C4'  DC A 121      77.332-128.727   0.633 
ATOM   2492  O4'  DC A 121      77.399-128.635  -0.819 
ATOM   2493  C3'  DC A 121      76.782-127.368   1.064 
ATOM   2494  O3'  DC A 121      77.872-126.499   1.346 
ATOM   2495  C2'  DC A 121      76.047-126.839  -0.167 
ATOM   2496  C1'  DC A 121      77.069-127.307  -1.198 
ATOM   2497  N1   DC A 121      76.543-127.342  -2.591 
ATOM   2498  C2   DC A 121      77.421-127.029  -3.626 
ATOM   2499  O2   DC A 121      78.590-126.739  -3.348 
ATOM   2500  N3   DC A 121      76.960-127.055  -4.902 
ATOM   2501  C4   DC A 121      75.685-127.375  -5.162 
ATOM   2502  N4   DC A 121      75.284-127.386  -6.424 
ATOM   2503  C5   DC A 121      74.766-127.699  -4.113 
ATOM   2504  C6   DC A 121      75.245-127.668  -2.843 
ATOM   2505  P    DC A 122      77.767-125.501   2.593 
ATOM   2506  OP1  DC A 122      78.153-126.213   3.832 
ATOM   2507  OP2  DC A 122      76.435-124.857   2.602 
ATOM   2508  O5'  DC A 122      78.885-124.417   2.226 
ATOM   2509  C5'  DC A 122      80.030-124.828   1.455 
ATOM   2510  C4'  DC A 122      80.329-123.799   0.382 
ATOM   2511  O4'  DC A 122      79.595-124.051  -0.850 
ATOM   2512  C3'  DC A 122      79.977-122.353   0.731 
ATOM   2513  O3'  DC A 122      80.964-121.492   0.174 
ATOM   2514  C2'  DC A 122      78.650-122.095   0.019 
ATOM   2515  C1'  DC A 122      78.993-122.836  -1.269 
ATOM   2516  N1   DC A 122      77.804-123.172  -2.102 
ATOM   2517  C2   DC A 122      77.954-123.150  -3.486 
ATOM   2518  O2   DC A 122      79.057-122.855  -3.962 
ATOM   2519  N3   DC A 122      76.882-123.452  -4.264 
ATOM   2520  C4   DC A 122      75.704-123.766  -3.708 
ATOM   2521  N4   DC A 122      74.689-124.053  -4.509 
ATOM   2522  C5   DC A 122      75.529-123.794  -2.287 
ATOM   2523  C6   DC A 122      76.612-123.489  -1.528 
ATOM   2524  P    DA A 123      81.456-120.227   1.021 
ATOM   2525  OP1  DA A 123      82.511-120.646   1.971 
ATOM   2526  OP2  DA A 123      80.287-119.539   1.612 
ATOM   2527  O5'  DA A 123      82.096-119.310  -0.123 
ATOM   2528  C5'  DA A 123      82.677-119.942  -1.280 
ATOM   2529  C4'  DA A 123      82.256-119.207  -2.538 
ATOM   2530  O4'  DA A 123      81.001-119.706  -3.079 
ATOM   2531  C3'  DA A 123      82.018-117.705  -2.382 
ATOM   2532  O3'  DA A 123      82.466-117.043  -3.559 
ATOM   2533  C2'  DA A 123      80.499-117.560  -2.292 
ATOM   2534  C1'  DA A 123      80.160-118.597  -3.358 
ATOM   2535  N9   DA A 123      78.746-119.065  -3.311 
ATOM   2536  C8   DA A 123      77.946-119.239  -2.218 
ATOM   2537  N7   DA A 123      76.753-119.659  -2.503 
ATOM   2538  C5   DA A 123      76.760-119.774  -3.886 
ATOM   2539  C6   DA A 123      75.780-120.178  -4.808 
ATOM   2540  N6   DA A 123      74.544-120.560  -4.456 
ATOM   2541  N1   DA A 123      76.118-120.175  -6.111 
ATOM   2542  C2   DA A 123      77.347-119.795  -6.456 
ATOM   2543  N3   DA A 123      78.340-119.399  -5.689 
ATOM   2544  C4   DA A 123      77.976-119.411  -4.390 
ATOM   2545  P    DT A 124      83.220-115.638  -3.421 
ATOM   2546  OP1  DT A 124      84.653-115.871  -3.134 
ATOM   2547  OP2  DT A 124      82.497-114.780  -2.457 
ATOM   2548  O5'  DT A 124      83.056-115.045  -4.898 
ATOM   2549  C5'  DT A 124      82.977-115.954  -6.011 
ATOM   2550  C4'  DT A 124      81.880-115.516  -6.960 
ATOM   2551  O4'  DT A 124      80.581-116.071  -6.605 
ATOM   2552  C3'  DT A 124      81.628-114.010  -7.036 
ATOM   2553  O3'  DT A 124      81.309-113.663  -8.379 
ATOM   2554  C2'  DT A 124      80.391-113.780  -6.167 
ATOM   2555  C1'  DT A 124      79.627-115.021  -6.618 
ATOM   2556  N1   DT A 124      78.510-115.400  -5.707 
ATOM   2557  C2   DT A 124      77.390-115.945  -6.284 
ATOM   2558  O2   DT A 124      77.282-116.124  -7.485 
ATOM   2559  N3   DT A 124      76.375-116.284  -5.408 
ATOM   2560  C4   DT A 124      76.391-116.125  -4.038 
ATOM   2561  O4   DT A 124      75.421-116.466  -3.357 
ATOM   2562  C5   DT A 124      77.609-115.545  -3.525 
ATOM   2563  C7   DT A 124      77.710-115.338  -2.043 
ATOM   2564  C6   DT A 124      78.611-115.207  -4.354 
ATOM   2565  P    DT A 125      81.887-112.300  -8.986 
ATOM   2566  OP1  DT A 125      83.264-112.524  -9.484 
ATOM   2567  OP2  DT A 125      81.722-111.208  -8.002 
ATOM   2568  O5'  DT A 125      80.900-112.061 -10.223 
ATOM   2569  C5'  DT A 125      80.316-113.202 -10.879 
ATOM   2570  C4'  DT A 125      78.846-112.948 -11.148 
ATOM   2571  O4'  DT A 125      78.000-113.346 -10.031 
ATOM   2572  C3'  DT A 125      78.458-111.492 -11.403 
ATOM   2573  O3'  DT A 125      77.435-111.454 -12.392 
ATOM   2574  C2'  DT A 125      77.869-111.010 -10.078 
ATOM   2575  C1'  DT A 125      77.098-112.286  -9.752 
ATOM   2576  N1   DT A 125      76.689-112.391  -8.324 
ATOM   2577  C2   DT A 125      75.489-113.005  -8.061 
ATOM   2578  O2   DT A 125      74.768-113.454  -8.935 
ATOM   2579  N3   DT A 125      75.142-113.083  -6.725 
ATOM   2580  C4   DT A 125      75.880-112.609  -5.660 
ATOM   2581  O4   DT A 125      75.465-112.737  -4.506 
ATOM   2582  C5   DT A 125      77.124-111.981  -6.036 
ATOM   2583  C7   DT A 125      77.987-111.438  -4.935 
ATOM   2584  C6   DT A 125      77.485-111.891  -7.326 
ATOM   2585  P    DC A 126      77.469-110.299 -13.499 
ATOM   2586  OP1  DC A 126      78.374-110.694 -14.602 
ATOM   2587  OP2  DC A 126      77.762-109.001 -12.853 
ATOM   2588  O5'  DC A 126      75.954-110.312 -14.015 
ATOM   2589  C5'  DC A 126      75.215-111.546 -13.977 
ATOM   2590  C4'  DC A 126      73.815-111.297 -13.450 
ATOM   2591  O4'  DC A 126      73.745-111.384 -11.998 
ATOM   2592  C3'  DC A 126      73.220-109.925 -13.765 
ATOM   2593  O3'  DC A 126      71.828-110.073 -14.018 
ATOM   2594  C2'  DC A 126      73.398-109.120 -12.478 
ATOM   2595  C1'  DC A 126      73.044-110.248 -11.514 
ATOM   2596  N1   DC A 126      73.481-109.998 -10.112 
ATOM   2597  C2   DC A 126      72.672-110.478  -9.085 
ATOM   2598  O2   DC A 126      71.637-111.088  -9.377 
ATOM   2599  N3   DC A 126      73.053-110.259  -7.800 
ATOM   2600  C4   DC A 126      74.182-109.595  -7.526 
ATOM   2601  N4   DC A 126      74.509-109.407  -6.257 
ATOM   2602  C5   DC A 126      75.027-109.092  -8.568 
ATOM   2603  C6   DC A 126      74.630-109.320  -9.846 
ATOM   2604  P    DC A 127      71.155-109.211 -15.185 
ATOM   2605  OP1  DC A 127      71.355-109.894 -16.484 
ATOM   2606  OP2  DC A 127      71.631-107.812 -15.108 
ATOM   2607  O5'  DC A 127      69.609-109.276 -14.775 
ATOM   2608  C5'  DC A 127      69.122-110.433 -14.070 
ATOM   2609  C4'  DC A 127      68.212-110.004 -12.937 
ATOM   2610  O4'  DC A 127      68.944-109.746 -11.705 
ATOM   2611  C3'  DC A 127      67.419-108.718 -13.171 
ATOM   2612  O3'  DC A 127      66.132-108.858 -12.583 
ATOM   2613  C2'  DC A 127      68.189-107.644 -12.402 
ATOM   2614  C1'  DC A 127      68.514-108.498 -11.181 
ATOM   2615  N1   DC A 127      69.612-107.947 -10.339 
ATOM   2616  C2   DC A 127      69.533-108.137  -8.962 
ATOM   2617  O2   DC A 127      68.564-108.750  -8.500 
ATOM   2618  N3   DC A 127      70.523-107.641  -8.178 
ATOM   2619  C4   DC A 127      71.557-106.983  -8.717 
ATOM   2620  N4   DC A 127      72.498-106.518  -7.910 
ATOM   2621  C5   DC A 127      71.657-106.776 -10.131 
ATOM   2622  C6   DC A 127      70.657-107.278 -10.898 
ATOM   2623  P    DA A 128      64.859-108.264 -13.352 
ATOM   2624  OP1  DA A 128      64.388-109.240 -14.361 
ATOM   2625  OP2  DA A 128      65.172-106.909 -13.857 
ATOM   2626  O5'  DA A 128      63.792-108.161 -12.164 
ATOM   2627  C5'  DA A 128      63.868-109.099 -11.073 
ATOM   2628  C4'  DA A 128      63.678-108.376  -9.754 
ATOM   2629  O4'  DA A 128      64.932-107.870  -9.212 
ATOM   2630  C3'  DA A 128      62.772-107.146  -9.794 
ATOM   2631  O3'  DA A 128      62.022-107.086  -8.587 
ATOM   2632  C2'  DA A 128      63.733-105.957  -9.829 
ATOM   2633  C1'  DA A 128      64.741-106.516  -8.829 
ATOM   2634  N9   DA A 128      66.064-105.834  -8.868 
ATOM   2635  C8   DA A 128      66.716-105.308  -9.946 
ATOM   2636  N7   DA A 128      67.862-104.772  -9.656 
ATOM   2637  C5   DA A 128      67.980-104.957  -8.286 
ATOM   2638  C6   DA A 128      68.982-104.608  -7.366 
ATOM   2639  N6   DA A 128      70.111-103.970  -7.708 
ATOM   2640  N1   DA A 128      68.782-104.939  -6.077 
ATOM   2641  C2   DA A 128      67.660-105.573  -5.743 
ATOM   2642  N3   DA A 128      66.659-105.948  -6.509 
ATOM   2643  C4   DA A 128      66.884-105.605  -7.794 
ATOM   2644  P    DG A 129      60.488-106.632  -8.647 
ATOM   2645  OP1  DG A 129      59.640-107.794  -8.993 
ATOM   2646  OP2  DG A 129      60.357-105.448  -9.525 
ATOM   2647  O5'  DG A 129      60.226-106.206  -7.127 
ATOM   2648  C5'  DG A 129      60.963-106.864  -6.081 
ATOM   2649  C4'  DG A 129      61.449-105.845  -5.069 
ATOM   2650  O4'  DG A 129      62.744-105.284  -5.424 
ATOM   2651  C3'  DG A 129      60.556-104.620  -4.879 
ATOM   2652  O3'  DG A 129      60.573-104.246  -3.506 
ATOM   2653  C2'  DG A 129      61.234-103.517  -5.691 
ATOM   2654  C1'  DG A 129      62.668-103.872  -5.308 
ATOM   2655  N9   DG A 129      63.693-103.277  -6.210 
ATOM   2656  C8   DG A 129      63.628-103.038  -7.565 
ATOM   2657  N7   DG A 129      64.713-102.497  -8.065 
ATOM   2658  C5   DG A 129      65.556-102.368  -6.963 
ATOM   2659  C6   DG A 129      66.873-101.847  -6.875 
ATOM   2660  O6   DG A 129      67.578-101.385  -7.768 
ATOM   2661  N1   DG A 129      67.361-101.904  -5.562 
ATOM   2662  C2   DG A 129      66.667-102.400  -4.476 
ATOM   2663  N2   DG A 129      67.308-102.368  -3.306 
ATOM   2664  N3   DG A 129      65.431-102.890  -4.559 
ATOM   2665  C4   DG A 129      64.944-102.841  -5.826 
ATOM   2666  P    DC A 130      59.215-103.749  -2.819 
ATOM   2667  OP1  DC A 130      58.424-104.920  -2.381 
ATOM   2668  OP2  DC A 130      58.524-102.798  -3.718 
ATOM   2669  O5'  DC A 130      59.776-102.968  -1.540 
ATOM   2670  C5'  DC A 130      61.017-103.396  -0.949 
ATOM   2671  C4'  DC A 130      61.876-102.192  -0.619 
ATOM   2672  O4'  DC A 130      62.719-101.788  -1.736 
ATOM   2673  C3'  DC A 130      61.120-100.916  -0.248 
ATOM   2674  O3'  DC A 130      61.840-100.233   0.770 
ATOM   2675  C2'  DC A 130      61.150-100.066  -1.518 
ATOM   2676  C1'  DC A 130      62.589-100.386  -1.911 
ATOM   2677  N1   DC A 130      62.908-100.065  -3.331 
ATOM   2678  C2   DC A 130      64.193 -99.613  -3.621 
ATOM   2679  O2   DC A 130      65.008 -99.499  -2.698 
ATOM   2680  N3   DC A 130      64.504 -99.315  -4.909 
ATOM   2681  C4   DC A 130      63.592 -99.453  -5.880 
ATOM   2682  N4   DC A 130      63.943 -99.150  -7.120 
ATOM   2683  C5   DC A 130      62.264 -99.916  -5.602 
ATOM   2684  C6   DC A 130      61.974-100.208  -4.309 
ATOM   2685  P    DT A 131      61.027 -99.529   1.956 
ATOM   2686  OP1  DT A 131      60.707-100.529   3.000 
ATOM   2687  OP2  DT A 131      59.878 -98.785   1.396 
ATOM   2688  O5'  DT A 131      62.115 -98.497   2.515 
ATOM   2689  C5'  DT A 131      63.512 -98.831   2.412 
ATOM   2690  C4'  DT A 131      64.300 -97.623   1.945 
ATOM   2691  O4'  DT A 131      64.367 -97.530   0.494 
ATOM   2692  C3'  DT A 131      63.750 -96.263   2.376 
ATOM   2693  O3'  DT A 131      64.840 -95.394   2.659 
ATOM   2694  C2'  DT A 131      63.015 -95.735   1.145 
ATOM   2695  C1'  DT A 131      64.037 -96.203   0.114 
ATOM   2696  N1   DT A 131      63.511 -96.237  -1.279 
ATOM   2697  C2   DT A 131      64.389 -95.927  -2.288 
ATOM   2698  O2   DT A 131      65.554 -95.631  -2.086 
ATOM   2699  N3   DT A 131      63.865 -95.968  -3.566 
ATOM   2700  C4   DT A 131      62.567 -96.288  -3.908 
ATOM   2701  O4   DT A 131      62.214 -96.292  -5.089 
ATOM   2702  C5   DT A 131      61.720 -96.600  -2.781 
ATOM   2703  C7   DT A 131      60.291 -96.959  -3.065 
ATOM   2704  C6   DT A 131      62.203 -96.566  -1.528 
ATOM   2705  P    DG A 132      64.735 -94.396   3.905 
ATOM   2706  OP1  DG A 132      65.121 -95.108   5.144 
ATOM   2707  OP2  DG A 132      63.403 -93.752   3.914 
ATOM   2708  O5'  DG A 132      65.853 -93.312   3.538 
ATOM   2709  C5'  DG A 132      66.998 -93.723   2.767 
ATOM   2710  C4'  DG A 132      67.297 -92.694   1.694 
ATOM   2711  O4'  DG A 132      66.563 -92.947   0.462 
ATOM   2712  C3'  DG A 132      66.945 -91.248   2.043 
ATOM   2713  O3'  DG A 132      67.932 -90.387   1.486 
ATOM   2714  C2'  DG A 132      65.618 -90.990   1.332 
ATOM   2715  C1'  DG A 132      65.961 -91.732   0.043 
ATOM   2716  N9   DG A 132      64.772 -92.068  -0.790 
ATOM   2717  C8   DG A 132      63.498 -92.409  -0.392 
ATOM   2718  N7   DG A 132      62.675 -92.647  -1.383 
ATOM   2719  C5   DG A 132      63.458 -92.448  -2.519 
ATOM   2720  C6   DG A 132      63.121 -92.559  -3.893 
ATOM   2721  O6   DG A 132      62.043 -92.860  -4.399 
ATOM   2722  N1   DG A 132      64.219 -92.270  -4.715 
ATOM   2723  C2   DG A 132      65.478 -91.921  -4.267 
ATOM   2724  N2   DG A 132      66.392 -91.685  -5.212 
ATOM   2725  N3   DG A 132      65.795 -91.818  -2.978 
ATOM   2726  C4   DG A 132      64.740 -92.095  -2.168 
ATOM   2727  P    DA A 133      68.424 -89.122   2.333 
ATOM   2728  OP1  DA A 133      69.479 -89.541   3.284 
ATOM   2729  OP2  DA A 133      67.255 -88.435   2.925 
ATOM   2730  O5'  DA A 133      69.064 -88.206   1.189 
ATOM   2731  C5'  DA A 133      69.645 -88.837   0.032 
ATOM   2732  C4'  DA A 133      69.224 -88.102  -1.226 
ATOM   2733  O4'  DA A 133      67.969 -88.602  -1.767 
ATOM   2734  C3'  DA A 133      68.986 -86.600  -1.070 
ATOM   2735  O3'  DA A 133      69.434 -85.938  -2.247 
ATOM   2736  C2'  DA A 133      67.467 -86.456  -0.980 
ATOM   2737  C1'  DA A 133      67.128 -87.492  -2.046 
ATOM   2738  N9   DA A 133      65.714 -87.960  -1.998 
ATOM   2739  C8   DA A 133      64.914 -88.134  -0.906 
ATOM   2740  N7   DA A 133      63.721 -88.554  -1.191 
ATOM   2741  C5   DA A 133      63.728 -88.669  -2.574 
ATOM   2742  C6   DA A 133      62.748 -89.073  -3.496 
ATOM   2743  N6   DA A 133      61.512 -89.455  -3.143 
ATOM   2744  N1   DA A 133      63.086 -89.070  -4.799 
ATOM   2745  C2   DA A 133      64.315 -88.690  -5.144 
ATOM   2746  N3   DA A 133      65.308 -88.295  -4.376 
ATOM   2747  C4   DA A 133      64.944 -88.306  -3.077 
ATOM   2748  P    DT A 134      70.188 -84.533  -2.108 
ATOM   2749  OP1  DT A 134      71.621 -84.766  -1.822 
ATOM   2750  OP2  DT A 134      69.465 -83.675  -1.144 
ATOM   2751  O5'  DT A 134      70.024 -83.940  -3.585 
ATOM   2752  C5'  DT A 134      69.945 -84.850  -4.698 
ATOM   2753  C4'  DT A 134      68.848 -84.411  -5.648 
ATOM   2754  O4'  DT A 134      67.549 -84.967  -5.293 
ATOM   2755  C3'  DT A 134      68.596 -82.905  -5.724 
ATOM   2756  O3'  DT A 134      68.277 -82.558  -7.066 
ATOM   2757  C2'  DT A 134      67.359 -82.676  -4.855 
ATOM   2758  C1'  DT A 134      66.595 -83.916  -5.306 
ATOM   2759  N1   DT A 134      65.478 -84.296  -4.395 
ATOM   2760  C2   DT A 134      64.358 -84.841  -4.972 
ATOM   2761  O2   DT A 134      64.250 -85.019  -6.173 
ATOM   2762  N3   DT A 134      63.343 -85.179  -4.096 
ATOM   2763  C4   DT A 134      63.359 -85.021  -2.725 
ATOM   2764  O4   DT A 134      62.389 -85.361  -2.045 
ATOM   2765  C5   DT A 134      64.577 -84.441  -2.213 
ATOM   2766  C7   DT A 134      64.678 -84.233  -0.730 
ATOM   2767  C6   DT A 134      65.579 -84.102  -3.042 
ATOM   2768  P    DG A 135      68.855 -81.195  -7.674 
ATOM   2769  OP1  DG A 135      70.232 -81.419  -8.171 
ATOM   2770  OP2  DG A 135      68.690 -80.104  -6.689 
ATOM   2771  O5'  DG A 135      67.868 -80.956  -8.910 
ATOM   2772  C5'  DG A 135      67.284 -82.097  -9.567 
ATOM   2773  C4'  DG A 135      65.814 -81.843  -9.836 
ATOM   2774  O4'  DG A 135      64.968 -82.241  -8.718 
ATOM   2775  C3'  DG A 135      65.426 -80.387 -10.091 
ATOM   2776  O3'  DG A 135      64.403 -80.350 -11.079 
ATOM   2777  C2'  DG A 135      64.837 -79.905  -8.765 
ATOM   2778  C1'  DG A 135      64.066 -81.181  -8.439 
ATOM   2779  N9   DG A 135      63.657 -81.286  -7.012 
ATOM   2780  C8   DG A 135      64.315 -80.849  -5.883 
ATOM   2781  N7   DG A 135      63.679 -81.097  -4.764 
ATOM   2782  C5   DG A 135      62.517 -81.745  -5.180 
ATOM   2783  C6   DG A 135      61.434 -82.258  -4.421 
ATOM   2784  O6   DG A 135      61.274 -82.247  -3.203 
ATOM   2785  N1   DG A 135      60.458 -82.838  -5.246 
ATOM   2786  C2   DG A 135      60.523 -82.912  -6.623 
ATOM   2787  N2   DG A 135      59.491 -83.505  -7.227 
ATOM   2788  N3   DG A 135      61.541 -82.430  -7.335 
ATOM   2789  C4   DG A 135      62.494 -81.865  -6.550 
ATOM   2790  P    DT A 136      64.437 -79.194 -12.187 
ATOM   2791  OP1  DT A 136      65.342 -79.590 -13.289 
ATOM   2792  OP2  DT A 136      64.730 -77.896 -11.541 
ATOM   2793  O5'  DT A 136      62.922 -79.207 -12.703 
ATOM   2794  C5'  DT A 136      62.183 -80.441 -12.665 
ATOM   2795  C4'  DT A 136      60.783 -80.192 -12.137 
ATOM   2796  O4'  DT A 136      60.713 -80.279 -10.686 
ATOM   2797  C3'  DT A 136      60.188 -78.820 -12.453 
ATOM   2798  O3'  DT A 136      58.796 -78.968 -12.705 
ATOM   2799  C2'  DT A 136      60.366 -78.015 -11.166 
ATOM   2800  C1'  DT A 136      60.012 -79.144 -10.202 
ATOM   2801  N1   DT A 136      60.449 -78.893  -8.800 
ATOM   2802  C2   DT A 136      59.640 -79.374  -7.798 
ATOM   2803  O2   DT A 136      58.607 -79.982  -8.014 
ATOM   2804  N3   DT A 136      60.077 -79.121  -6.512 
ATOM   2805  C4   DT A 136      61.226 -78.446  -6.154 
ATOM   2806  O4   DT A 136      61.513 -78.281  -4.967 
ATOM   2807  C5   DT A 136      62.008 -77.980  -7.276 
ATOM   2808  C7   DT A 136      63.275 -77.233  -6.974 
ATOM   2809  C6   DT A 136      61.607 -78.210  -8.536 
ATOM   2810  P    DC A 137      58.123 -78.106 -13.873 
ATOM   2811  OP1  DC A 137      58.323 -78.789 -15.172 
ATOM   2812  OP2  DC A 137      58.599 -76.708 -13.795 
ATOM   2813  O5'  DC A 137      56.577 -78.171 -13.463 
ATOM   2814  C5'  DC A 137      56.091 -79.328 -12.758 
ATOM   2815  C4'  DC A 137      55.180 -78.899 -11.625 
ATOM   2816  O4'  DC A 137      55.912 -78.641 -10.392 
ATOM   2817  C3'  DC A 137      54.387 -77.613 -11.858 
ATOM   2818  O3'  DC A 137      53.100 -77.753 -11.271 
ATOM   2819  C2'  DC A 137      55.157 -76.539 -11.090 
ATOM   2820  C1'  DC A 137      55.482 -77.394  -9.869 
ATOM   2821  N1   DC A 137      56.580 -76.842  -9.027 
ATOM   2822  C2   DC A 137      56.501 -77.032  -7.650 
ATOM   2823  O2   DC A 137      55.532 -77.645  -7.187 
ATOM   2824  N3   DC A 137      57.491 -76.536  -6.865 
ATOM   2825  C4   DC A 137      58.525 -75.878  -7.405 
ATOM   2826  N4   DC A 137      59.466 -75.413  -6.597 
ATOM   2827  C5   DC A 137      58.625 -75.671  -8.819 
ATOM   2828  C6   DC A 137      57.625 -76.174  -9.586 
ATOM   2829  P    DA A 138      51.827 -77.159 -12.040 
ATOM   2830  OP1  DA A 138      51.356 -78.135 -13.048 
ATOM   2831  OP2  DA A 138      52.140 -75.804 -12.544 
ATOM   2832  O5'  DA A 138      50.760 -77.056 -10.852 
ATOM   2833  C5'  DA A 138      50.836 -77.994  -9.761 
ATOM   2834  C4'  DA A 138      50.646 -77.271  -8.442 
ATOM   2835  O4'  DA A 138      51.900 -76.765  -7.900 
ATOM   2836  C3'  DA A 138      49.740 -76.041  -8.482 
ATOM   2837  O3'  DA A 138      48.990 -75.981  -7.275 
ATOM   2838  C2'  DA A 138      50.701 -74.852  -8.517 
ATOM   2839  C1'  DA A 138      51.709 -75.412  -7.517 
ATOM   2840  N9   DA A 138      53.032 -74.729  -7.556 
ATOM   2841  C8   DA A 138      53.684 -74.203  -8.633 
ATOM   2842  N7   DA A 138      54.830 -73.668  -8.344 
ATOM   2843  C5   DA A 138      54.948 -73.852  -6.974 
ATOM   2844  C6   DA A 138      55.950 -73.503  -6.054 
ATOM   2845  N6   DA A 138      57.079 -72.865  -6.395 
ATOM   2846  N1   DA A 138      55.750 -73.835  -4.764 
ATOM   2847  C2   DA A 138      54.628 -74.469  -4.431 
ATOM   2848  N3   DA A 138      53.627 -74.844  -5.196 
ATOM   2849  C4   DA A 138      53.852 -74.500  -6.481 
ATOM   2850  P    DC A 139      47.456 -75.527  -7.335 
ATOM   2851  OP1  DC A 139      46.608 -76.689  -7.680 
ATOM   2852  OP2  DC A 139      47.325 -74.343  -8.212 
ATOM   2853  O5'  DC A 139      47.194 -75.101  -5.815 
ATOM   2854  C5'  DC A 139      47.931 -75.759  -4.768 
ATOM   2855  C4'  DC A 139      48.417 -74.741  -3.756 
ATOM   2856  O4'  DC A 139      49.712 -74.179  -4.112 
ATOM   2857  C3'  DC A 139      47.524 -73.515  -3.566 
ATOM   2858  O3'  DC A 139      47.541 -73.141  -2.194 
ATOM   2859  C2'  DC A 139      48.202 -72.412  -4.378 
ATOM   2860  C1'  DC A 139      49.636 -72.767  -3.996 
ATOM   2861  N1   DC A 139      50.661 -72.172  -4.897 
ATOM   2862  C2   DC A 139      51.875 -71.786  -4.334 
ATOM   2863  O2   DC A 139      52.050 -71.952  -3.121 
ATOM   2864  N3   DC A 139      52.823 -71.241  -5.140 
ATOM   2865  C4   DC A 139      52.595 -71.078  -6.449 
ATOM   2866  N4   DC A 139      53.551 -70.542  -7.192 
ATOM   2867  C5   DC A 139      51.353 -71.468  -7.047 
ATOM   2868  C6   DC A 139      50.418 -72.011  -6.226 
ATOM   2869  P    DC A 140      46.183 -72.644  -1.507 
ATOM   2870  OP1  DC A 140      45.392 -73.815  -1.069 
ATOM   2871  OP2  DC A 140      45.492 -71.693  -2.405 
ATOM   2872  O5'  DC A 140      46.744 -71.863  -0.228 
ATOM   2873  C5'  DC A 140      47.985 -72.291   0.363 
ATOM   2874  C4'  DC A 140      48.844 -71.087   0.694 
ATOM   2875  O4'  DC A 140      49.688 -70.683  -0.423 
ATOM   2876  C3'  DC A 140      48.088 -69.812   1.064 
ATOM   2877  O3'  DC A 140      48.808 -69.129   2.083 
ATOM   2878  C2'  DC A 140      48.118 -68.961  -0.206 
ATOM   2879  C1'  DC A 140      49.557 -69.281  -0.599 
ATOM   2880  N1   DC A 140      49.876 -68.961  -2.018 
ATOM   2881  C2   DC A 140      51.161 -68.509  -2.308 
ATOM   2882  O2   DC A 140      51.976 -68.394  -1.386 
ATOM   2883  N3   DC A 140      51.472 -68.210  -3.597 
ATOM   2884  C4   DC A 140      50.560 -68.348  -4.568 
ATOM   2885  N4   DC A 140      50.911 -68.045  -5.808 
ATOM   2886  C5   DC A 140      49.232 -68.811  -4.290 
ATOM   2887  C6   DC A 140      48.942 -69.104  -2.997 
ATOM   2888  P    DC A 141      47.995 -68.425   3.269 
ATOM   2889  OP1  DC A 141      47.675 -69.424   4.313 
ATOM   2890  OP2  DC A 141      46.846 -67.680   2.709 
ATOM   2891  O5'  DC A 141      49.083 -67.392   3.827 
ATOM   2892  C5'  DC A 141      50.480 -67.726   3.724 
ATOM   2893  C4'  DC A 141      51.268 -66.518   3.257 
ATOM   2894  O4'  DC A 141      51.335 -66.425   1.806 
ATOM   2895  C3'  DC A 141      50.718 -65.158   3.688 
ATOM   2896  O3'  DC A 141      51.808 -64.289   3.971 
ATOM   2897  C2'  DC A 141      49.983 -64.630   2.457 
ATOM   2898  C1'  DC A 141      51.005 -65.098   1.426 
ATOM   2899  N1   DC A 141      50.479 -65.133   0.033 
ATOM   2900  C2   DC A 141      51.357 -64.820  -1.001 
ATOM   2901  O2   DC A 141      52.526 -64.529  -0.724 
ATOM   2902  N3   DC A 141      50.896 -64.845  -2.278 
ATOM   2903  C4   DC A 141      49.621 -65.165  -2.537 
ATOM   2904  N4   DC A 141      49.220 -65.176  -3.799 
ATOM   2905  C5   DC A 141      48.702 -65.490  -1.488 
ATOM   2906  C6   DC A 141      49.181 -65.458  -0.219 
ATOM   2907  P    DC A 142      51.703 -63.291   5.218 
ATOM   2908  OP1  DC A 142      52.089 -64.003   6.456 
ATOM   2909  OP2  DC A 142      50.371 -62.647   5.226 
ATOM   2910  O5'  DC A 142      52.821 -62.207   4.850 
ATOM   2911  C5'  DC A 142      53.966 -62.618   4.079 
ATOM   2912  C4'  DC A 142      54.265 -61.590   3.006 
ATOM   2913  O4'  DC A 142      53.531 -61.842   1.774 
ATOM   2914  C3'  DC A 142      53.913 -60.144   3.355 
ATOM   2915  O3'  DC A 142      54.900 -59.283   2.799 
ATOM   2916  C2'  DC A 142      52.586 -59.885   2.644 
ATOM   2917  C1'  DC A 142      52.929 -60.627   1.356 
ATOM   2918  N1   DC A 142      51.740 -60.963   0.523 
ATOM   2919  C2   DC A 142      51.890 -60.940  -0.861 
ATOM   2920  O2   DC A 142      52.993 -60.646  -1.337 
ATOM   2921  N3   DC A 142      50.818 -61.243  -1.639 
ATOM   2922  C4   DC A 142      49.640 -61.557  -1.084 
ATOM   2923  N4   DC A 142      48.625 -61.844  -1.885 
ATOM   2924  C5   DC A 142      49.465 -61.585   0.338 
ATOM   2925  C6   DC A 142      50.548 -61.279   1.096 
ATOM   2926  P    DA A 143      55.392 -58.017   3.646 
ATOM   2927  OP1  DA A 143      56.447 -58.437   4.596 
ATOM   2928  OP2  DA A 143      54.223 -57.330   4.237 
ATOM   2929  O5'  DA A 143      56.032 -57.101   2.501 
ATOM   2930  C5'  DA A 143      56.613 -57.732   1.344 
ATOM   2931  C4'  DA A 143      56.192 -56.997   0.087 
ATOM   2932  O4'  DA A 143      54.937 -57.497  -0.455 
ATOM   2933  C3'  DA A 143      55.954 -55.495   0.242 
ATOM   2934  O3'  DA A 143      56.402 -54.834  -0.934 
ATOM   2935  C2'  DA A 143      54.435 -55.351   0.332 
ATOM   2936  C1'  DA A 143      54.096 -56.388  -0.733 
ATOM   2937  N9   DA A 143      52.682 -56.855  -0.686 
ATOM   2938  C8   DA A 143      51.882 -57.029   0.406 
ATOM   2939  N7   DA A 143      50.689 -57.450   0.122 
ATOM   2940  C5   DA A 143      50.696 -57.564  -1.261 
ATOM   2941  C6   DA A 143      49.716 -57.968  -2.183 
ATOM   2942  N6   DA A 143      48.480 -58.350  -1.831 
ATOM   2943  N1   DA A 143      50.054 -57.965  -3.487 
ATOM   2944  C2   DA A 143      51.283 -57.585  -3.832 
ATOM   2945  N3   DA A 143      52.276 -57.190  -3.064 
ATOM   2946  C4   DA A 143      51.912 -57.202  -1.765 
ATOM   2947  P    DG A 144      57.156 -53.429  -0.796 
ATOM   2948  OP1  DG A 144      58.589 -53.662  -0.510 
ATOM   2949  OP2  DG A 144      56.433 -52.570   0.168 
ATOM   2950  O5'  DG A 144      56.992 -52.835  -2.273 
ATOM   2951  C5'  DG A 144      56.913 -53.745  -3.386 
ATOM   2952  C4'  DG A 144      55.816 -53.306  -4.336 
ATOM   2953  O4'  DG A 144      54.517 -53.862  -3.981 
ATOM   2954  C3'  DG A 144      55.564 -51.800  -4.412 
ATOM   2955  O3'  DG A 144      55.245 -51.453  -5.754 
ATOM   2956  C2'  DG A 144      54.327 -51.571  -3.543 
ATOM   2957  C1'  DG A 144      53.563 -52.812  -3.993 
ATOM   2958  N9   DG A 144      52.446 -53.191  -3.082 
ATOM   2959  C8   DG A 144      52.362 -53.074  -1.711 
ATOM   2960  N7   DG A 144      51.232 -53.504  -1.208 
ATOM   2961  C5   DG A 144      50.515 -53.935  -2.323 
ATOM   2962  C6   DG A 144      49.217 -54.503  -2.411 
ATOM   2963  O6   DG A 144      48.420 -54.746  -1.510 
ATOM   2964  N1   DG A 144      48.876 -54.795  -3.739 
ATOM   2965  C2   DG A 144      49.684 -54.570  -4.837 
ATOM   2966  N2   DG A 144      49.175 -54.920  -6.021 
ATOM   2967  N3   DG A 144      50.901 -54.039  -4.752 
ATOM   2968  C4   DG A 144      51.247 -53.748  -3.472 
ATOM   2969  P    DA A 145      55.823 -50.090  -6.361 
ATOM   2970  OP1  DA A 145      57.200 -50.314  -6.859 
ATOM   2971  OP2  DA A 145      55.658 -48.999  -5.377 
ATOM   2972  O5'  DA A 145      54.836 -49.852  -7.598 
ATOM   2973  C5'  DA A 145      54.252 -50.992  -8.254 
ATOM   2974  C4'  DA A 145      52.782 -50.738  -8.523 
ATOM   2975  O4'  DA A 145      51.936 -51.137  -7.406 
ATOM   2976  C3'  DA A 145      52.394 -49.282  -8.779 
ATOM   2977  O3'  DA A 145      51.371 -49.245  -9.767 
ATOM   2978  C2'  DA A 145      51.805 -48.800  -7.453 
ATOM   2979  C1'  DA A 145      51.034 -50.077  -7.127 
ATOM   2980  N9   DA A 145      50.625 -50.181  -5.700 
ATOM   2981  C8   DA A 145      51.292 -49.741  -4.591 
ATOM   2982  N7   DA A 145      50.672 -49.981  -3.477 
ATOM   2983  C5   DA A 145      49.509 -50.627  -3.873 
ATOM   2984  C6   DA A 145      48.421 -51.146  -3.152 
ATOM   2985  N6   DA A 145      48.326 -51.092  -1.815 
ATOM   2986  N1   DA A 145      47.431 -51.724  -3.856 
ATOM   2987  C2   DA A 145      47.532 -51.776  -5.183 
ATOM   2988  N3   DA A 145      48.493 -51.328  -5.961 
ATOM   2989  C4   DA A 145      49.471 -50.754  -5.232 
ATOM   2990  P    DG A 146      51.405 -48.089 -10.875 
ATOM   2991  OP1  DG A 146      52.310 -48.485 -11.977 
ATOM   2992  OP2  DG A 146      51.698 -46.791 -10.228 
ATOM   2993  O5'  DG A 146      49.890 -48.102 -11.390 
ATOM   2994  C5'  DG A 146      49.151 -49.337 -11.353 
ATOM   2995  C4'  DG A 146      47.751 -49.087 -10.825 
ATOM   2996  O4'  DG A 146      47.681 -49.174  -9.373 
ATOM   2997  C3'  DG A 146      47.156 -47.715 -11.141 
ATOM   2998  O3'  DG A 146      45.764 -47.863 -11.393 
ATOM   2999  C2'  DG A 146      47.334 -46.910  -9.854 
ATOM   3000  C1'  DG A 146      46.980 -48.039  -8.889 
ATOM   3001  N9   DG A 146      47.417 -47.788  -7.487 
ATOM   3002  C8   DG A 146      48.536 -47.129  -7.029 
ATOM   3003  N7   DG A 146      48.629 -47.080  -5.721 
ATOM   3004  C5   DG A 146      47.489 -47.754  -5.284 
ATOM   3005  C6   DG A 146      47.038 -48.026  -3.966 
ATOM   3006  O6   DG A 146      47.560 -47.723  -2.897 
ATOM   3007  N1   DG A 146      45.830 -48.738  -3.975 
ATOM   3008  C2   DG A 146      45.149 -49.135  -5.109 
ATOM   3009  N2   DG A 146      44.013 -49.806  -4.905 
ATOM   3010  N3   DG A 146      45.573 -48.880  -6.345 
ATOM   3011  C4   DG A 146      46.743 -48.190  -6.353 
ATOM   3012  P    DA A 147      45.091 -47.001 -12.561 
ATOM   3013  OP1  DA A 147      45.291 -47.684 -13.859 
ATOM   3014  OP2  DA A 147      45.567 -45.603 -12.483 
ATOM   3015  O5'  DA A 147      43.545 -47.066 -12.151 
ATOM   3016  C5'  DA A 147      43.059 -48.223 -11.446 
ATOM   3017  C4'  DA A 147      42.148 -47.794 -10.313 
ATOM   3018  O4'  DA A 147      42.880 -47.536  -9.080 
ATOM   3019  C3'  DA A 147      41.355 -46.508 -10.546 
ATOM   3020  O3'  DA A 147      40.068 -46.648  -9.959 
ATOM   3021  C2'  DA A 147      42.125 -45.434  -9.777 
ATOM   3022  C1'  DA A 147      42.450 -46.289  -8.557 
ATOM   3023  N9   DA A 147      43.548 -45.737  -7.715 
ATOM   3024  C8   DA A 147      44.658 -45.048  -8.113 
ATOM   3025  N7   DA A 147      45.435 -44.696  -7.136 
ATOM   3026  C5   DA A 147      44.796 -45.188  -6.006 
ATOM   3027  C6   DA A 147      45.120 -45.142  -4.640 
ATOM   3028  N6   DA A 147      46.222 -44.550  -4.159 
ATOM   3029  N1   DA A 147      44.265 -45.730  -3.782 
ATOM   3030  C2   DA A 147      43.171 -46.318  -4.265 
ATOM   3031  N3   DA A 147      42.767 -46.422  -5.512 
ATOM   3032  C4   DA A 147      43.640 -45.826  -6.351 
ATOM   3033  P    DG A 148      38.795 -46.054 -10.728 
ATOM   3034  OP1  DG A 148      38.324 -47.030 -11.736 
ATOM   3035  OP2  DG A 148      39.108 -44.700 -11.232 
ATOM   3036  O5'  DG A 148      37.728 -45.952  -9.540 
ATOM   3037  C5'  DG A 148      37.804 -46.889  -8.448 
ATOM   3038  C4'  DG A 148      37.614 -46.166  -7.130 
ATOM   3039  O4'  DG A 148      38.868 -45.660  -6.587 
ATOM   3040  C3'  DG A 148      36.708 -44.936  -7.170 
ATOM   3041  O3'  DG A 148      35.958 -44.877  -5.962 
ATOM   3042  C2'  DG A 148      37.669 -43.747  -7.204 
ATOM   3043  C1'  DG A 148      38.677 -44.307  -6.205 
ATOM   3044  N9   DG A 148      40.000 -43.624  -6.243 
ATOM   3045  C8   DG A 148      40.673 -43.087  -7.320 
ATOM   3046  N7   DG A 148      41.829 -42.551  -7.013 
ATOM   3047  C5   DG A 148      41.929 -42.745  -5.636 
ATOM   3048  C6   DG A 148      42.961 -42.378  -4.734 
ATOM   3049  O6   DG A 148      44.017 -41.796  -4.968 
ATOM   3050  N1   DG A 148      42.657 -42.766  -3.422 
ATOM   3051  C2   DG A 148      41.507 -43.424  -3.033 
ATOM   3052  N2   DG A 148      41.405 -43.709  -1.732 
ATOM   3053  N3   DG A 148      40.539 -43.769  -3.880 
ATOM   3054  C4   DG A 148      40.818 -43.399  -5.156 
ATOM   3055  P    DA A 149      34.424 -44.422  -6.023 
ATOM   3056  OP1  DA A 149      33.576 -45.584  -6.368 
ATOM   3057  OP2  DA A 149      34.293 -43.238  -6.900 
ATOM   3058  O5'  DA A 149      34.162 -43.996  -4.503 
ATOM   3059  C5'  DA A 149      34.899 -44.655  -3.456 
ATOM   3060  C4'  DA A 149      35.385 -43.636  -2.444 
ATOM   3061  O4'  DA A 149      36.680 -43.075  -2.799 
ATOM   3062  C3'  DA A 149      34.492 -42.410  -2.254 
ATOM   3063  O3'  DA A 149      34.509 -42.036  -0.882 
ATOM   3064  C2'  DA A 149      35.170 -41.307  -3.066 
ATOM   3065  C1'  DA A 149      36.604 -41.662  -2.684 
ATOM   3066  N9   DA A 149      37.629 -41.067  -3.585 
ATOM   3067  C8   DA A 149      37.547 -40.838  -4.928 
ATOM   3068  N7   DA A 149      38.614 -40.302  -5.436 
ATOM   3069  C5   DA A 149      39.468 -40.166  -4.350 
ATOM   3070  C6   DA A 149      40.772 -39.657  -4.229 
ATOM   3071  N6   DA A 149      41.474 -39.169  -5.260 
ATOM   3072  N1   DA A 149      41.329 -39.669  -3.003 
ATOM   3073  C2   DA A 149      40.626 -40.156  -1.982 
ATOM   3074  N3   DA A 149      39.409 -40.654  -1.975 
ATOM   3075  C4   DA A 149      38.873 -40.631  -3.212 
ATOM   3076  P    DG A 150      33.151 -41.539  -0.195 
ATOM   3077  OP1  DG A 150      32.360 -42.711   0.244 
ATOM   3078  OP2  DG A 150      32.460 -40.589  -1.093 
ATOM   3079  O5'  DG A 150      33.712 -40.758   1.085 
ATOM   3080  C5'  DG A 150      34.953 -41.187   1.676 
ATOM   3081  C4'  DG A 150      35.812 -39.982   2.006 
ATOM   3082  O4'  DG A 150      36.656 -39.579   0.889 
ATOM   3083  C3'  DG A 150      35.056 -38.707   2.377 
ATOM   3084  O3'  DG A 150      35.776 -38.024   3.395 
ATOM   3085  C2'  DG A 150      35.086 -37.856   1.107 
ATOM   3086  C1'  DG A 150      36.525 -38.176   0.713 
ATOM   3087  N9   DG A 150      36.844 -37.856  -0.706 
ATOM   3088  C8   DG A 150      36.037 -37.937  -1.820 
ATOM   3089  N7   DG A 150      36.628 -37.578  -2.934 
ATOM   3090  C5   DG A 150      37.916 -37.233  -2.529 
ATOM   3091  C6   DG A 150      39.019 -36.766  -3.291 
ATOM   3092  O6   DG A 150      39.086 -36.558  -4.499 
ATOM   3093  N1   DG A 150      40.140 -36.537  -2.481 
ATOM   3094  C2   DG A 150      40.189 -36.733  -1.115 
ATOM   3095  N2   DG A 150      41.354 -36.457  -0.524 
ATOM   3096  N3   DG A 150      39.154 -37.172  -0.401 
ATOM   3097  C4   DG A 150      38.058 -37.399  -1.172 
ATOM   3098  P    DT A 151      34.963 -37.320   4.581 
ATOM   3099  OP1  DT A 151      34.643 -38.319   5.625 
ATOM   3100  OP2  DT A 151      33.814 -36.575   4.021 
ATOM   3101  O5'  DT A 151      36.051 -36.287   5.139 
ATOM   3102  C5'  DT A 151      37.448 -36.621   5.036 
ATOM   3103  C4'  DT A 151      38.236 -35.413   4.570 
ATOM   3104  O4'  DT A 151      38.303 -35.320   3.118 
ATOM   3105  C3'  DT A 151      37.686 -34.054   5.001 
ATOM   3106  O3'  DT A 151      38.777 -33.184   5.283 
ATOM   3107  C2'  DT A 151      36.951 -33.525   3.770 
ATOM   3108  C1'  DT A 151      37.973 -33.993   2.739 
ATOM   3109  N1   DT A 151      37.447 -34.028   1.346 
ATOM   3110  C2   DT A 151      38.325 -33.717   0.336 
ATOM   3111  O2   DT A 151      39.490 -33.422   0.539 
ATOM   3112  N3   DT A 151      37.801 -33.759  -0.942 
ATOM   3113  C4   DT A 151      36.503 -34.079  -1.283 
ATOM   3114  O4   DT A 151      36.150 -34.083  -2.464 
ATOM   3115  C5   DT A 151      35.656 -34.390  -0.156 
ATOM   3116  C7   DT A 151      34.227 -34.749  -0.440 
ATOM   3117  C6   DT A 151      36.139 -34.357   1.096 
ATOM   3118  P    DT A 152      38.671 -32.186   6.530 
ATOM   3119  OP1  DT A 152      39.057 -32.898   7.769 
ATOM   3120  OP2  DT A 152      37.339 -31.542   6.539 
ATOM   3121  O5'  DT A 152      39.789 -31.103   6.163 
ATOM   3122  C5'  DT A 152      40.934 -31.514   5.392 
ATOM   3123  C4'  DT A 152      41.233 -30.485   4.319 
ATOM   3124  O4'  DT A 152      40.499 -30.737   3.087 
ATOM   3125  C3'  DT A 152      40.881 -29.039   4.668 
ATOM   3126  O3'  DT A 152      41.868 -28.178   4.111 
ATOM   3127  C2'  DT A 152      39.554 -28.781   3.956 
ATOM   3128  C1'  DT A 152      39.897 -29.522   2.668 
ATOM   3129  N1   DT A 152      38.708 -29.858   1.835 
ATOM   3130  C2   DT A 152      38.873 -29.831   0.471 
ATOM   3131  O2   DT A 152      39.931 -29.550  -0.064 
ATOM   3132  N3   DT A 152      37.749 -30.147  -0.268 
ATOM   3133  C4   DT A 152      36.507 -30.479   0.233 
ATOM   3134  O4   DT A 152      35.574 -30.744  -0.530 
ATOM   3135  C5   DT A 152      36.433 -30.480   1.674 
ATOM   3136  C7   DT A 152      35.115 -30.831   2.301 
ATOM   3137  C6   DT A 152      37.509 -30.177   2.417 
ATOM   3138  P    DC A 153      42.360 -26.912   4.958 
ATOM   3139  OP1  DC A 153      43.415 -27.332   5.908 
ATOM   3140  OP2  DC A 153      41.191 -26.225   5.549 
ATOM   3141  O5'  DC A 153      43.000 -25.996   3.814 
ATOM   3142  C5'  DC A 153      43.581 -26.627   2.657 
ATOM   3143  C4'  DC A 153      43.160 -25.892   1.399 
ATOM   3144  O4'  DC A 153      41.905 -26.392   0.858 
ATOM   3145  C3'  DC A 153      42.922 -24.390   1.555 
ATOM   3146  O3'  DC A 153      43.370 -23.729   0.378 
ATOM   3147  C2'  DC A 153      41.403 -24.246   1.645 
ATOM   3148  C1'  DC A 153      41.064 -25.283   0.579 
ATOM   3149  N1   DC A 153      39.650 -25.750   0.626 
ATOM   3150  C2   DC A 153      39.028 -26.059  -0.580 
ATOM   3151  O2   DC A 153      39.668 -25.934  -1.631 
ATOM   3152  N3   DC A 153      37.739 -26.486  -0.560 
ATOM   3153  C4   DC A 153      37.080 -26.608   0.600 
ATOM   3154  N4   DC A 153      35.825 -27.028   0.568 
ATOM   3155  C5   DC A 153      37.702 -26.295   1.852 
ATOM   3156  C6   DC A 153      38.990 -25.870   1.809 
ATOM   3157  P    DC A 154      44.124 -22.324   0.516 
ATOM   3158  OP1  DC A 154      45.557 -22.557   0.803 
ATOM   3159  OP2  DC A 154      43.401 -21.465   1.480 
ATOM   3160  O5'  DC A 154      43.960 -21.730  -0.961 
ATOM   3161  C5'  DC A 154      43.881 -22.640  -2.074 
ATOM   3162  C4'  DC A 154      42.784 -22.201  -3.023 
ATOM   3163  O4'  DC A 154      41.485 -22.757  -2.668 
ATOM   3164  C3'  DC A 154      42.532 -20.695  -3.099 
ATOM   3165  O3'  DC A 154      42.213 -20.348  -4.442 
ATOM   3166  C2'  DC A 154      41.295 -20.466  -2.230 
ATOM   3167  C1'  DC A 154      40.531 -21.707  -2.681 
ATOM   3168  N1   DC A 154      39.414 -22.086  -1.770 
ATOM   3169  C2   DC A 154      38.271 -22.640  -2.340 
ATOM   3170  O2   DC A 154      38.230 -22.793  -3.566 
ATOM   3171  N3   DC A 154      37.242 -22.991  -1.526 
ATOM   3172  C4   DC A 154      37.326 -22.809  -0.202 
ATOM   3173  N4   DC A 154      36.296 -23.168   0.549 
ATOM   3174  C5   DC A 154      38.493 -22.240   0.404 
ATOM   3175  C6   DC A 154      39.510 -21.895  -0.426 
ATOM   3176  P    DA A 155      42.791 -18.986  -5.049 
ATOM   3177  OP1  DA A 155      44.168 -19.209  -5.547 
ATOM   3178  OP2  DA A 155      42.626 -17.894  -4.065 
ATOM   3179  O5'  DA A 155      41.804 -18.747  -6.286 
ATOM   3180  C5'  DA A 155      41.220 -19.887  -6.942 
ATOM   3181  C4'  DA A 155      39.750 -19.634  -7.211 
ATOM   3182  O4'  DA A 155      38.904 -20.032  -6.094 
ATOM   3183  C3'  DA A 155      39.362 -18.177  -7.466 
ATOM   3184  O3'  DA A 155      38.339 -18.140  -8.455 
ATOM   3185  C2'  DA A 155      38.773 -17.696  -6.141 
ATOM   3186  C1'  DA A 155      38.002 -18.972  -5.815 
ATOM   3187  N9   DA A 155      37.593 -19.076  -4.387 
ATOM   3188  C8   DA A 155      38.260 -18.637  -3.279 
ATOM   3189  N7   DA A 155      37.640 -18.876  -2.165 
ATOM   3190  C5   DA A 155      36.477 -19.522  -2.561 
ATOM   3191  C6   DA A 155      35.389 -20.041  -1.839 
ATOM   3192  N6   DA A 155      35.294 -19.987  -0.503 
ATOM   3193  N1   DA A 155      34.399 -20.619  -2.544 
ATOM   3194  C2   DA A 155      34.500 -20.671  -3.870 
ATOM   3195  N3   DA A 155      35.461 -20.223  -4.649 
ATOM   3196  C4   DA A 155      36.439 -19.649  -3.919 
ATOM   3197  P    DA A 156      38.373 -16.984  -9.562 
ATOM   3198  OP1  DA A 156      39.278 -17.380 -10.665 
ATOM   3199  OP2  DA A 156      38.666 -15.686  -8.916 
ATOM   3200  O5'  DA A 156      36.858 -16.997 -10.078 
ATOM   3201  C5'  DA A 156      36.119 -18.232 -10.040 
ATOM   3202  C4'  DA A 156      34.719 -17.982  -9.513 
ATOM   3203  O4'  DA A 156      34.649 -18.070  -8.061 
ATOM   3204  C3'  DA A 156      34.124 -16.610  -9.828 
ATOM   3205  O3'  DA A 156      32.732 -16.759 -10.081 
ATOM   3206  C2'  DA A 156      34.302 -15.805  -8.541 
ATOM   3207  C1'  DA A 156      33.948 -16.934  -7.577 
ATOM   3208  N9   DA A 156      34.385 -16.683  -6.175 
ATOM   3209  C8   DA A 156      35.499 -16.027  -5.739 
ATOM   3210  N7   DA A 156      35.603 -15.971  -4.447 
ATOM   3211  C5   DA A 156      34.475 -16.639  -3.992 
ATOM   3212  C6   DA A 156      33.999 -16.925  -2.701 
ATOM   3213  N6   DA A 156      34.634 -16.556  -1.580 
ATOM   3214  N1   DA A 156      32.843 -17.607  -2.605 
ATOM   3215  C2   DA A 156      32.216 -17.972  -3.723 
ATOM   3216  N3   DA A 156      32.562 -17.763  -4.974 
ATOM   3217  C4   DA A 156      33.722 -17.078  -5.043 
ATOM   3218  P    DC A 157      32.059 -15.897 -11.248 
ATOM   3219  OP1  DC A 157      32.259 -16.579 -12.547 
ATOM   3220  OP2  DC A 157      32.535 -14.498 -11.171 
ATOM   3221  O5'  DC A 157      30.513 -15.961 -10.839 
ATOM   3222  C5'  DC A 157      30.027 -17.118 -10.133 
ATOM   3223  C4'  DC A 157      29.116 -16.689  -9.000 
ATOM   3224  O4'  DC A 157      29.848 -16.431  -7.768 
ATOM   3225  C3'  DC A 157      28.323 -15.404  -9.234 
ATOM   3226  O3'  DC A 157      27.036 -15.544  -8.646 
ATOM   3227  C2'  DC A 157      29.093 -14.329  -8.465 
ATOM   3228  C1'  DC A 157      29.418 -15.184  -7.244 
ATOM   3229  N1   DC A 157      30.516 -14.633  -6.402 
ATOM   3230  C2   DC A 157      30.437 -14.823  -5.025 
ATOM   3231  O2   DC A 157      29.468 -15.436  -4.563 
ATOM   3232  N3   DC A 157      31.427 -14.327  -4.241 
ATOM   3233  C4   DC A 157      32.461 -13.668  -4.780 
ATOM   3234  N4   DC A 157      33.402 -13.204  -3.973 
ATOM   3235  C5   DC A 157      32.561 -13.461  -6.194 
ATOM   3236  C6   DC A 157      31.561 -13.964  -6.961 
ATOM   3237  P    DA A 158      25.763 -14.950  -9.415 
ATOM   3238  OP1  DA A 158      25.292 -15.926 -10.424 
ATOM   3239  OP2  DA A 158      26.076 -13.595  -9.920 
ATOM   3240  O5'  DA A 158      24.696 -14.847  -8.227 
ATOM   3241  C5'  DA A 158      24.772 -15.784  -7.136 
ATOM   3242  C4'  DA A 158      24.582 -15.061  -5.817 
ATOM   3243  O4'  DA A 158      25.836 -14.556  -5.275 
ATOM   3244  C3'  DA A 158      23.676 -13.831  -5.857 
ATOM   3245  O3'  DA A 158      22.926 -13.772  -4.650 
ATOM   3246  C2'  DA A 158      24.637 -12.643  -5.892 
ATOM   3247  C1'  DA A 158      25.645 -13.202  -4.892 
ATOM   3248  N9   DA A 158      26.968 -12.519  -4.931 
ATOM   3249  C8   DA A 158      27.620 -11.993  -6.009 
ATOM   3250  N7   DA A 158      28.766 -11.458  -5.719 
ATOM   3251  C5   DA A 158      28.884 -11.642  -4.349 
ATOM   3252  C6   DA A 158      29.886 -11.294  -3.429 
ATOM   3253  N6   DA A 158      31.015 -10.656  -3.771 
ATOM   3254  N1   DA A 158      29.686 -11.625  -2.140 
ATOM   3255  C2   DA A 158      28.564 -12.259  -1.806 
ATOM   3256  N3   DA A 158      27.563 -12.634  -2.572 
ATOM   3257  C4   DA A 158      27.788 -12.290  -3.857 
ATOM   3258  P    DC A 159      21.392 -13.317  -4.710 
ATOM   3259  OP1  DC A 159      20.544 -14.480  -5.056 
ATOM   3260  OP2  DC A 159      21.261 -12.133  -5.588 
ATOM   3261  O5'  DC A 159      21.130 -12.891  -3.190 
ATOM   3262  C5'  DC A 159      21.867 -13.550  -2.144 
ATOM   3263  C4'  DC A 159      22.353 -12.531  -1.132 
ATOM   3264  O4'  DC A 159      23.648 -11.970  -1.487 
ATOM   3265  C3'  DC A 159      21.460 -11.305  -0.942 
ATOM   3266  O3'  DC A 159      21.477 -10.931   0.431 
ATOM   3267  C2'  DC A 159      22.138 -10.202  -1.754 
ATOM   3268  C1'  DC A 159      23.572 -10.557  -1.371 
ATOM   3269  N1   DC A 159      24.597  -9.963  -2.273 
ATOM   3270  C2   DC A 159      25.811  -9.577  -1.710 
ATOM   3271  O2   DC A 159      25.986  -9.742  -0.497 
ATOM   3272  N3   DC A 159      26.759  -9.031  -2.515 
ATOM   3273  C4   DC A 159      26.531  -8.869  -3.824 
ATOM   3274  N4   DC A 159      27.487  -8.333  -4.567 
ATOM   3275  C5   DC A 159      25.289  -9.259  -4.422 
ATOM   3276  C6   DC A 159      24.354  -9.801  -3.601 
ATOM   3277  P    DA A 160      20.119 -10.435   1.118 
ATOM   3278  OP1  DA A 160      19.328 -11.606   1.556 
ATOM   3279  OP2  DA A 160      19.428  -9.484   0.219 
ATOM   3280  O5'  DA A 160      20.680  -9.654   2.397 
ATOM   3281  C5'  DA A 160      21.921 -10.082   2.988 
ATOM   3282  C4'  DA A 160      22.780  -8.878   3.318 
ATOM   3283  O4'  DA A 160      23.624  -8.474   2.201 
ATOM   3284  C3'  DA A 160      22.024  -7.602   3.689 
ATOM   3285  O3'  DA A 160      22.744  -6.919   4.707 
ATOM   3286  C2'  DA A 160      22.054  -6.752   2.419 
ATOM   3287  C1'  DA A 160      23.493  -7.072   2.026 
ATOM   3288  N9   DA A 160      23.812  -6.751   0.606 
ATOM   3289  C8   DA A 160      22.998  -6.839  -0.486 
ATOM   3290  N7   DA A 160      23.570  -6.485  -1.595 
ATOM   3291  C5   DA A 160      24.858  -6.137  -1.213 
ATOM   3292  C6   DA A 160      25.968  -5.674  -1.936 
ATOM   3293  N6   DA A 160      25.958  -5.472  -3.261 
ATOM   3294  N1   DA A 160      27.097  -5.423  -1.245 
ATOM   3295  C2   DA A 160      27.103  -5.626   0.071 
ATOM   3296  N3   DA A 160      26.133  -6.054   0.850 
ATOM   3297  C4   DA A 160      25.015  -6.297   0.134 
ATOM   3298  P    DC A 161      21.931  -6.215   5.893 
ATOM   3299  OP1  DC A 161      21.611  -7.214   6.937 
ATOM   3300  OP2  DC A 161      20.782  -5.470   5.333 
ATOM   3301  O5'  DC A 161      23.019  -5.183   6.452 
ATOM   3302  C5'  DC A 161      24.416  -5.516   6.349 
ATOM   3303  C4'  DC A 161      25.204  -4.308   5.882 
ATOM   3304  O4'  DC A 161      25.271  -4.215   4.431 
ATOM   3305  C3'  DC A 161      24.654  -2.949   6.313 
ATOM   3306  O3'  DC A 161      25.745  -2.080   6.596 
ATOM   3307  C2'  DC A 161      23.919  -2.420   5.082 
ATOM   3308  C1'  DC A 161      24.941  -2.888   4.051 
ATOM   3309  N1   DC A 161      24.415  -2.923   2.658 
ATOM   3310  C2   DC A 161      25.293  -2.610   1.624 
ATOM   3311  O2   DC A 161      26.462  -2.320   1.901 
ATOM   3312  N3   DC A 161      24.832  -2.636   0.347 
ATOM   3313  C4   DC A 161      23.557  -2.956   0.087 
ATOM   3314  N4   DC A 161      23.156  -2.966  -1.174 
ATOM   3315  C5   DC A 161      22.638  -3.280   1.137 
ATOM   3316  C6   DC A 161      23.117  -3.249   2.406 
ATOM   3317  P    DA A 162      25.639  -1.081   7.842 
ATOM   3318  OP1  DA A 162      26.025  -1.794   9.081 
ATOM   3319  OP2  DA A 162      24.307  -0.438   7.851 
ATOM   3320  O5'  DA A 162      26.757   0.002   7.475 
ATOM   3321  C5'  DA A 162      27.902  -0.409   6.704 
ATOM   3322  C4'  DA A 162      28.201   0.620   5.631 
ATOM   3323  O4'  DA A 162      27.467   0.368   4.399 
ATOM   3324  C3'  DA A 162      27.849   2.066   5.980 
ATOM   3325  O3'  DA A 162      28.836   2.927   5.423 
ATOM   3326  C2'  DA A 162      26.522   2.324   5.269 
ATOM   3327  C1'  DA A 162      26.865   1.583   3.980 
ATOM   3328  N9   DA A 162      25.676   1.247   3.147 
ATOM   3329  C8   DA A 162      24.419   0.910   3.560 
ATOM   3330  N7   DA A 162      23.593   0.672   2.588 
ATOM   3331  C5   DA A 162      24.358   0.865   1.446 
ATOM   3332  C6   DA A 162      24.058   0.765   0.077 
ATOM   3333  N6   DA A 162      22.848   0.428  -0.392 
ATOM   3334  N1   DA A 162      25.050   1.024  -0.795 
ATOM   3335  C2   DA A 162      26.250   1.357  -0.322 
ATOM   3336  N3   DA A 162      26.645   1.482   0.926 
ATOM   3337  C4   DA A 162      25.635   1.218   1.777 
ATOM   3338  P    DT A 163      29.328   4.192   6.270 
ATOM   3339  OP1  DT A 163      30.383   3.773   7.221 
ATOM   3340  OP2  DT A 163      28.159   4.880   6.862 
ATOM   3341  O5'  DT A 163      29.968   5.109   5.126 
ATOM   3342  C5'  DT A 163      30.549   4.478   3.969 
ATOM   3343  C4'  DT A 163      30.128   5.213   2.711 
ATOM   3344  O4'  DT A 163      28.873   4.713   2.170 
ATOM   3345  C3'  DT A 163      29.890   6.714   2.867 
ATOM   3346  O3'  DT A 163      30.338   7.376   1.690 
ATOM   3347  C2'  DT A 163      28.371   6.859   2.957 
ATOM   3348  C1'  DT A 163      28.032   5.822   1.891 
ATOM   3349  N1   DT A 163      26.618   5.354   1.939 
ATOM   3350  C2   DT A 163      26.018   5.054   0.740 
ATOM   3351  O2   DT A 163      26.591   5.154  -0.333 
ATOM   3352  N3   DT A 163      24.708   4.625   0.822 
ATOM   3353  C4   DT A 163      23.967   4.475   1.977 
ATOM   3354  O4   DT A 163      22.800   4.083   1.926 
ATOM   3355  C5   DT A 163      24.683   4.815   3.184 
ATOM   3356  C7   DT A 163      23.949   4.681   4.486 
ATOM   3357  C6   DT A 163      25.957   5.236   3.133 
ATOM   3358  P    DT A 164      31.092   8.781   1.829 
ATOM   3359  OP1  DT A 164      32.525   8.548   2.115 
ATOM   3360  OP2  DT A 164      30.369   9.639   2.793 
ATOM   3361  O5'  DT A 164      30.928   9.374   0.352 
ATOM   3362  C5'  DT A 164      30.849   8.465  -0.761 
ATOM   3363  C4'  DT A 164      29.752   8.904  -1.711 
ATOM   3364  O4'  DT A 164      28.453   8.348  -1.356 
ATOM   3365  C3'  DT A 164      29.500  10.409  -1.787 
ATOM   3366  O3'  DT A 164      29.181  10.756  -3.129 
ATOM   3367  C2'  DT A 164      28.263  10.639  -0.918 
ATOM   3368  C1'  DT A 164      27.499   9.398  -1.369 
ATOM   3369  N1   DT A 164      26.382   9.019  -0.458 
ATOM   3370  C2   DT A 164      25.262   8.474  -1.035 
ATOM   3371  O2   DT A 164      25.154   8.295  -2.236 
ATOM   3372  N3   DT A 164      24.247   8.136  -0.159 
ATOM   3373  C4   DT A 164      24.263   8.294   1.212 
ATOM   3374  O4   DT A 164      23.293   7.953   1.892 
ATOM   3375  C5   DT A 164      25.481   8.874   1.724 
ATOM   3376  C7   DT A 164      25.582   9.081   3.207 
ATOM   3377  C6   DT A 164      26.483   9.212   0.895 
ATOM   3378  P    DA A 165      29.759  12.119  -3.737 
ATOM   3379  OP1  DA A 165      31.136  11.896  -4.234 
ATOM   3380  OP2  DA A 165      29.594  13.211  -2.752 
ATOM   3381  O5'  DA A 165      28.772  12.358  -4.973 
ATOM   3382  C5'  DA A 165      28.188  11.217  -5.630 
ATOM   3383  C4'  DA A 165      26.718  11.471  -5.899 
ATOM   3384  O4'  DA A 165      25.872  11.073  -4.782 
ATOM   3385  C3'  DA A 165      26.330  12.927  -6.154 
ATOM   3386  O3'  DA A 165      25.307  12.965  -7.142 
ATOM   3387  C2'  DA A 165      25.741  13.409  -4.828 
ATOM   3388  C1'  DA A 165      24.970  12.133  -4.503 
ATOM   3389  N9   DA A 165      24.562  12.028  -3.075 
ATOM   3390  C8   DA A 165      25.228  12.468  -1.966 
ATOM   3391  N7   DA A 165      24.608  12.229  -0.853 
ATOM   3392  C5   DA A 165      23.445  11.582  -1.249 
ATOM   3393  C6   DA A 165      22.357  11.064  -0.527 
ATOM   3394  N6   DA A 165      22.262  11.118   0.809 
ATOM   3395  N1   DA A 165      21.367  10.485  -1.232 
ATOM   3396  C2   DA A 165      21.468  10.434  -2.558 
ATOM   3397  N3   DA A 165      22.429  10.881  -3.337 
ATOM   3398  C4   DA A 165      23.407  11.456  -2.607 
ATOM   3399  P    DT A 166      25.341  14.121  -8.250 
ATOM   3400  OP1  DT A 166      26.246  13.725  -9.352 
ATOM   3401  OP2  DT A 166      25.634  15.418  -7.604 
ATOM   3402  O5'  DT A 166      23.826  14.107  -8.766 
ATOM   3403  C5'  DT A 166      23.087  12.873  -8.728 
ATOM   3404  C4'  DT A 166      21.687  13.122  -8.200 
ATOM   3405  O4'  DT A 166      21.617  13.035  -6.749 
ATOM   3406  C3'  DT A 166      21.092  14.495  -8.516 
ATOM   3407  O3'  DT A 166      19.700  14.346  -8.768 
ATOM   3408  C2'  DT A 166      21.270  15.299  -7.229 
ATOM   3409  C1'  DT A 166      20.916  14.171  -6.265 
ATOM   3410  N1   DT A 166      21.353  14.421  -4.863 
ATOM   3411  C2   DT A 166      20.544  13.941  -3.861 
ATOM   3412  O2   DT A 166      19.511  13.332  -4.078 
ATOM   3413  N3   DT A 166      20.981  14.193  -2.575 
ATOM   3414  C4   DT A 166      22.130  14.869  -2.217 
ATOM   3415  O4   DT A 166      22.417  15.033  -1.030 
ATOM   3416  C5   DT A 166      22.912  15.335  -3.339 
ATOM   3417  C7   DT A 166      24.179  16.081  -3.037 
ATOM   3418  C6   DT A 166      22.511  15.104  -4.599 
ATOM   3419  P    DA A 167      19.027  15.208  -9.936 
ATOM   3420  OP1  DA A 167      19.227  14.525 -11.235 
ATOM   3421  OP2  DA A 167      19.503  16.607  -9.858 
ATOM   3422  O5'  DA A 167      17.481  15.143  -9.526 
ATOM   3423  C5'  DA A 167      16.995  13.986  -8.821 
ATOM   3424  C4'  DA A 167      16.084  14.415  -7.688 
ATOM   3425  O4'  DA A 167      16.816  14.673  -6.455 
ATOM   3426  C3'  DA A 167      15.291  15.701  -7.921 
ATOM   3427  O3'  DA A 167      14.004  15.561  -7.334 
ATOM   3428  C2'  DA A 167      16.061  16.776  -7.153 
ATOM   3429  C1'  DA A 167      16.386  15.921  -5.932 
ATOM   3430  N9   DA A 167      17.484  16.472  -5.090 
ATOM   3431  C8   DA A 167      18.594  17.161  -5.488 
ATOM   3432  N7   DA A 167      19.371  17.513  -4.511 
ATOM   3433  C5   DA A 167      18.732  17.022  -3.381 
ATOM   3434  C6   DA A 167      19.056  17.067  -2.015 
ATOM   3435  N6   DA A 167      20.158  17.659  -1.535 
ATOM   3436  N1   DA A 167      18.201  16.480  -1.157 
ATOM   3437  C2   DA A 167      17.107  15.892  -1.640 
ATOM   3438  N3   DA A 167      16.703  15.787  -2.887 
ATOM   3439  C4   DA A 167      17.576  16.384  -3.726 
ATOM   3440  P    DG A 168      12.731  16.155  -8.103 
ATOM   3441  OP1  DG A 168      12.260  15.179  -9.111 
ATOM   3442  OP2  DG A 168      13.044  17.510  -8.607 
ATOM   3443  O5'  DG A 168      11.664  16.258  -6.915 
ATOM   3444  C5'  DG A 168      11.740  15.321  -5.824 
ATOM   3445  C4'  DG A 168      11.550  16.043  -4.505 
ATOM   3446  O4'  DG A 168      12.804  16.549  -3.963 
ATOM   3447  C3'  DG A 168      10.644  17.273  -4.545 
ATOM   3448  O3'  DG A 168       9.894  17.333  -3.338 
ATOM   3449  C2'  DG A 168      11.605  18.462  -4.580 
ATOM   3450  C1'  DG A 168      12.613  17.903  -3.580 
ATOM   3451  N9   DG A 168      13.936  18.585  -3.619 
ATOM   3452  C8   DG A 168      14.609  19.122  -4.695 
ATOM   3453  N7   DG A 168      15.765  19.659  -4.388 
ATOM   3454  C5   DG A 168      15.865  19.465  -3.011 
ATOM   3455  C6   DG A 168      16.897  19.832  -2.110 
ATOM   3456  O6   DG A 168      17.953  20.413  -2.344 
ATOM   3457  N1   DG A 168      16.593  19.443  -0.797 
ATOM   3458  C2   DG A 168      15.443  18.785  -0.408 
ATOM   3459  N2   DG A 168      15.341  18.501   0.893 
ATOM   3460  N3   DG A 168      14.475  18.440  -1.256 
ATOM   3461  C4   DG A 168      14.754  18.811  -2.532 
ATOM   3462  P    DA A 169       8.360  17.787  -3.398 
ATOM   3463  OP1  DA A 169       7.512  16.625  -3.743 
ATOM   3464  OP2  DA A 169       8.229  18.972  -4.275 
ATOM   3465  O5'  DA A 169       8.098  18.213  -1.878 
ATOM   3466  C5'  DA A 169       8.835  17.555  -0.831 
ATOM   3467  C4'  DA A 169       9.321  18.574   0.181 
ATOM   3468  O4'  DA A 169      10.616  19.135  -0.175 
ATOM   3469  C3'  DA A 169       8.428  19.800   0.371 
ATOM   3470  O3'  DA A 169       8.445  20.173   1.743 
ATOM   3471  C2'  DA A 169       9.106  20.903  -0.441 
ATOM   3472  C1'  DA A 169      10.540  20.548  -0.059 
ATOM   3473  N9   DA A 169      11.565  21.142  -0.960 
ATOM   3474  C8   DA A 169      11.483  21.372  -2.304 
ATOM   3475  N7   DA A 169      12.550  21.907  -2.812 
ATOM   3476  C5   DA A 169      13.404  22.044  -1.726 
ATOM   3477  C6   DA A 169      14.708  22.552  -1.604 
ATOM   3478  N6   DA A 169      15.410  23.041  -2.636 
ATOM   3479  N1   DA A 169      15.265  22.541  -0.379 
ATOM   3480  C2   DA A 169      14.562  22.053   0.642 
ATOM   3481  N3   DA A 169      13.345  21.555   0.650 
ATOM   3482  C4   DA A 169      12.809  21.578  -0.588 
ATOM   3483  P    DT A 170       7.087  20.670   2.430 
ATOM   3484  OP1  DT A 170       6.296  19.499   2.868 
ATOM   3485  OP2  DT A 170       6.396  21.621   1.532 
ATOM   3486  O5'  DT A 170       7.648  21.451   3.709 
ATOM   3487  C5'  DT A 170       8.889  21.023   4.300 
ATOM   3488  C4'  DT A 170       9.748  22.227   4.631 
ATOM   3489  O4'  DT A 170      10.592  22.631   3.514 
ATOM   3490  C3'  DT A 170       8.992  23.503   5.001 
ATOM   3491  O3'  DT A 170       9.712  24.186   6.020 
ATOM   3492  C2'  DT A 170       9.022  24.353   3.731 
ATOM   3493  C1'  DT A 170      10.461  24.033   3.338 
ATOM   3494  N1   DT A 170      10.780  24.354   1.919 
ATOM   3495  C2   DT A 170      12.052  24.798   1.649 
ATOM   3496  O2   DT A 170      12.904  24.934   2.510 
ATOM   3497  N3   DT A 170      12.310  25.086   0.322 
ATOM   3498  C4   DT A 170      11.424  24.969  -0.729 
ATOM   3499  O4   DT A 170      11.771  25.257  -1.876 
ATOM   3500  C5   DT A 170      10.115  24.495  -0.346 
ATOM   3501  C7   DT A 170       9.089  24.339  -1.430 
ATOM   3502  C6   DT A 170       9.837  24.208   0.936 
ATOM   3503  P    DT A 171       8.899  24.890   7.206 
ATOM   3504  OP1  DT A 171       8.579  23.890   8.250 
ATOM   3505  OP2  DT A 171       7.750  25.634   6.645 
ATOM   3506  O5'  DT A 171       9.987  25.922   7.764 
ATOM   3507  C5'  DT A 171      11.384  25.588   7.661 
ATOM   3508  C4'  DT A 171      12.172  26.797   7.194 
ATOM   3509  O4'  DT A 171      12.239  26.889   5.743 
ATOM   3510  C3'  DT A 171      11.622  28.156   7.625 
ATOM   3511  O3'  DT A 171      12.713  29.025   7.908 
ATOM   3512  C2'  DT A 171      10.887  28.684   6.394 
ATOM   3513  C1'  DT A 171      11.909  28.217   5.363 
ATOM   3514  N1   DT A 171      11.383  28.182   3.970 
ATOM   3515  C2   DT A 171      12.261  28.492   2.961 
ATOM   3516  O2   DT A 171      13.426  28.788   3.163 
ATOM   3517  N3   DT A 171      11.737  28.451   1.683 
ATOM   3518  C4   DT A 171      10.439  28.131   1.342 
ATOM   3519  O4   DT A 171      10.086  28.127   0.161 
ATOM   3520  C5   DT A 171       9.592  27.819   2.468 
ATOM   3521  C7   DT A 171       8.163  27.460   2.185 
ATOM   3522  C6   DT A 171      10.075  27.853   3.721 
ATOM   3523  P    DA A 172      12.607  30.023   9.155 
ATOM   3524  OP1  DA A 172      12.993  29.311  10.393 
ATOM   3525  OP2  DA A 172      11.275  30.667   9.163 
ATOM   3526  O5'  DA A 172      13.725  31.107   8.787 
ATOM   3527  C5'  DA A 172      14.870  30.696   8.016 
ATOM   3528  C4'  DA A 172      15.169  31.725   6.943 
ATOM   3529  O4'  DA A 172      14.435  31.472   5.711 
ATOM   3530  C3'  DA A 172      14.817  33.171   7.292 
ATOM   3531  O3'  DA A 172      15.804  34.032   6.736 
ATOM   3532  C2'  DA A 172      13.490  33.429   6.581 
ATOM   3533  C1'  DA A 172      13.833  32.687   5.293 
ATOM   3534  N9   DA A 172      12.644  32.352   4.460 
ATOM   3535  C8   DA A 172      11.387  32.015   4.872 
ATOM   3536  N7   DA A 172      10.561  31.777   3.901 
ATOM   3537  C5   DA A 172      11.326  31.970   2.758 
ATOM   3538  C6   DA A 172      11.026  31.870   1.389 
ATOM   3539  N6   DA A 172       9.816  31.533   0.920 
ATOM   3540  N1   DA A 172      12.018  32.129   0.517 
ATOM   3541  C2   DA A 172      13.218  32.462   0.990 
ATOM   3542  N3   DA A 172      13.613  32.587   2.238 
ATOM   3543  C4   DA A 172      12.603  32.322   3.090 
ATOM   3544  P    DC A 173      16.296  35.297   7.583 
ATOM   3545  OP1  DC A 173      17.351  34.878   8.533 
ATOM   3546  OP2  DC A 173      15.127  35.985   8.174 
ATOM   3547  O5'  DC A 173      16.936  36.214   6.438 
ATOM   3548  C5'  DC A 173      17.517  35.582   5.281 
ATOM   3549  C4'  DC A 173      17.096  36.317   4.024 
ATOM   3550  O4'  DC A 173      15.841  35.818   3.482 
ATOM   3551  C3'  DC A 173      16.858  37.819   4.179 
ATOM   3552  O3'  DC A 173      17.306  38.481   3.003 
ATOM   3553  C2'  DC A 173      15.339  37.963   4.269 
ATOM   3554  C1'  DC A 173      15.000  36.927   3.204 
ATOM   3555  N1   DC A 173      13.586  36.459   3.251 
ATOM   3556  C2   DC A 173      12.964  36.151   2.044 
ATOM   3557  O2   DC A 173      13.604  36.276   0.994 
ATOM   3558  N3   DC A 173      11.675  35.724   2.065 
ATOM   3559  C4   DC A 173      11.016  35.602   3.224 
ATOM   3560  N4   DC A 173       9.761  35.181   3.193 
ATOM   3561  C5   DC A 173      11.638  35.914   4.477 
ATOM   3562  C6   DC A 173      12.926  36.340   4.434 
ATOM   3563  P    DT A 174      18.060  39.886   3.141 
ATOM   3564  OP1  DT A 174      19.493  39.653   3.427 
ATOM   3565  OP2  DT A 174      17.337  40.744   4.105 
ATOM   3566  O5'  DT A 174      17.896  40.479   1.664 
ATOM   3567  C5'  DT A 174      17.817  39.570   0.551 
ATOM   3568  C4'  DT A 174      16.720  40.008  -0.399 
ATOM   3569  O4'  DT A 174      15.421  39.453  -0.044 
ATOM   3570  C3'  DT A 174      16.468  41.514  -0.475 
ATOM   3571  O3'  DT A 174      16.149  41.861  -1.817 
ATOM   3572  C2'  DT A 174      15.231  41.744   0.394 
ATOM   3573  C1'  DT A 174      14.467  40.503  -0.056 
ATOM   3574  N1   DT A 174      13.350  40.124   0.855 
ATOM   3575  C2   DT A 174      12.230  39.579   0.277 
ATOM   3576  O2   DT A 174      12.122  39.400  -0.923 
ATOM   3577  N3   DT A 174      11.215  39.240   1.153 
ATOM   3578  C4   DT A 174      11.231  39.398   2.524 
ATOM   3579  O4   DT A 174      10.261  39.058   3.205 
ATOM   3580  C5   DT A 174      12.449  39.978   3.036 
ATOM   3581  C7   DT A 174      12.550  40.186   4.519 
ATOM   3582  C6   DT A 174      13.451  40.317   2.207 
ATOM   3583  P    DC A 175      16.727  43.224  -2.425 
ATOM   3584  OP1  DC A 175      18.104  43.000  -2.922 
ATOM   3585  OP2  DC A 175      16.562  44.316  -1.440 
ATOM   3586  O5'  DC A 175      15.740  43.463  -3.661 
ATOM   3587  C5'  DC A 175      15.156  42.322  -4.317 
ATOM   3588  C4'  DC A 175      13.686  42.576  -4.586 
ATOM   3589  O4'  DC A 175      12.840  42.178  -3.469 
ATOM   3590  C3'  DC A 175      13.298  44.032  -4.842 
ATOM   3591  O3'  DC A 175      12.275  44.070  -5.830 
ATOM   3592  C2'  DC A 175      12.709  44.514  -3.516 
ATOM   3593  C1'  DC A 175      11.938  43.238  -3.190 
ATOM   3594  N1   DC A 175      11.530  43.133  -1.763 
ATOM   3595  C2   DC A 175      10.315  42.514  -1.478 
ATOM   3596  O2   DC A 175       9.633  42.080  -2.415 
ATOM   3597  N3   DC A 175       9.924  42.409  -0.183 
ATOM   3598  C4   DC A 175      10.690  42.891   0.803 
ATOM   3599  N4   DC A 175      10.264  42.764   2.051 
ATOM   3600  C5   DC A 175      11.943  43.533   0.533 
ATOM   3601  C6   DC A 175      12.316  43.628  -0.768 
ATOM   3602  P    DA A 176      12.309  45.225  -6.938 
ATOM   3603  OP1  DA A 176      13.214  44.830  -8.040 
ATOM   3604  OP2  DA A 176      12.602  46.523  -6.291 
ATOM   3605  O5'  DA A 176      10.794  45.212  -7.453 
ATOM   3606  C5'  DA A 176      10.055  43.978  -7.416 
ATOM   3607  C4'  DA A 176       8.655  44.227  -6.888 
ATOM   3608  O4'  DA A 176       8.585  44.140  -5.436 
ATOM   3609  C3'  DA A 176       8.060  45.599  -7.204 
ATOM   3610  O3'  DA A 176       6.668  45.451  -7.456 
ATOM   3611  C2'  DA A 176       8.238  46.404  -5.917 
ATOM   3612  C1'  DA A 176       7.884  45.276  -4.952 
ATOM   3613  N9   DA A 176       8.321  45.526  -3.550 
ATOM   3614  C8   DA A 176       9.435  46.182  -3.114 
ATOM   3615  N7   DA A 176       9.539  46.238  -1.823 
ATOM   3616  C5   DA A 176       8.411  45.571  -1.367 
ATOM   3617  C6   DA A 176       7.935  45.284  -0.077 
ATOM   3618  N6   DA A 176       8.570  45.654   1.045 
ATOM   3619  N1   DA A 176       6.779  44.603   0.020 
ATOM   3620  C2   DA A 176       6.152  44.238  -1.098 
ATOM   3621  N3   DA A 176       6.498  44.447  -2.349 
ATOM   3622  C4   DA A 176       7.658  45.131  -2.419 
ATOM   3623  P    DG A 177       5.995  46.313  -8.624 
ATOM   3624  OP1  DG A 177       6.195  45.630  -9.922 
ATOM   3625  OP2  DG A 177       6.471  47.712  -8.546 
ATOM   3626  O5'  DG A 177       4.449  46.248  -8.214 
ATOM   3627  C5'  DG A 177       3.963  45.091  -7.509 
ATOM   3628  C4'  DG A 177       3.052  45.520  -6.376 
ATOM   3629  O4'  DG A 177       3.784  45.778  -5.143 
ATOM   3630  C3'  DG A 177       2.259  46.806  -6.609 
ATOM   3631  O3'  DG A 177       0.972  46.666  -6.022 
ATOM   3632  C2'  DG A 177       3.029  47.880  -5.840 
ATOM   3633  C1'  DG A 177       3.354  47.025  -4.620 
ATOM   3634  N9   DG A 177       4.452  47.577  -3.778 
ATOM   3635  C8   DG A 177       5.577  48.274  -4.161 
ATOM   3636  N7   DG A 177       6.355  48.623  -3.164 
ATOM   3637  C5   DG A 177       5.697  48.122  -2.041 
ATOM   3638  C6   DG A 177       6.054  48.187  -0.669 
ATOM   3639  O6   DG A 177       7.040  48.707  -0.154 
ATOM   3640  N1   DG A 177       5.102  47.547   0.138 
ATOM   3641  C2   DG A 177       3.956  46.927  -0.321 
ATOM   3642  N2   DG A 177       3.176  46.374   0.610 
ATOM   3643  N3   DG A 177       3.623  46.867  -1.608 
ATOM   3644  C4   DG A 177       4.535  47.482  -2.405 
ATOM   3645  P    DA A 178      -0.301  47.260  -6.791 
ATOM   3646  OP1  DA A 178      -0.772  46.284  -7.799 
ATOM   3647  OP2  DA A 178       0.012  48.615  -7.295 
ATOM   3648  O5'  DA A 178      -1.368  47.363  -5.603 
ATOM   3649  C5'  DA A 178      -1.292  46.425  -4.511 
ATOM   3650  C4'  DA A 178      -1.482  47.148  -3.193 
ATOM   3651  O4'  DA A 178      -0.228  47.654  -2.650 
ATOM   3652  C3'  DA A 178      -2.388  48.378  -3.233 
ATOM   3653  O3'  DA A 178      -3.138  48.438  -2.025 
ATOM   3654  C2'  DA A 178      -1.427  49.567  -3.267 
ATOM   3655  C1'  DA A 178      -0.419  49.007  -2.268 
ATOM   3656  N9   DA A 178       0.904  49.690  -2.306 
ATOM   3657  C8   DA A 178       1.556  50.216  -3.384 
ATOM   3658  N7   DA A 178       2.702  50.752  -3.095 
ATOM   3659  C5   DA A 178       2.820  50.567  -1.724 
ATOM   3660  C6   DA A 178       3.822  50.916  -0.804 
ATOM   3661  N6   DA A 178       4.951  51.554  -1.146 
ATOM   3662  N1   DA A 178       3.622  50.585   0.485 
ATOM   3663  C2   DA A 178       2.500  49.950   0.818 
ATOM   3664  N3   DA A 178       1.499  49.575   0.053 
ATOM   3665  C4   DA A 178       1.724  49.919  -1.232 
ATOM   3666  P    DA A 179      -4.672  48.892  -2.086 
ATOM   3667  OP1  DA A 179      -5.520  47.730  -2.431 
ATOM   3668  OP2  DA A 179      -4.803  50.076  -2.963 
ATOM   3669  O5'  DA A 179      -4.934  49.318  -0.566 
ATOM   3670  C5'  DA A 179      -4.197  48.660   0.481 
ATOM   3671  C4'  DA A 179      -3.711  49.679   1.493 
ATOM   3672  O4'  DA A 179      -2.416  50.240   1.138 
ATOM   3673  C3'  DA A 179      -4.604  50.904   1.683 
ATOM   3674  O3'  DA A 179      -4.587  51.278   3.055 
ATOM   3675  C2'  DA A 179      -3.926  52.007   0.871 
ATOM   3676  C1'  DA A 179      -2.492  51.652   1.253 
ATOM   3677  N9   DA A 179      -1.467  52.247   0.352 
ATOM   3678  C8   DA A 179      -1.549  52.476  -0.991 
ATOM   3679  N7   DA A 179      -0.482  53.012  -1.499 
ATOM   3680  C5   DA A 179       0.372  53.148  -0.413 
ATOM   3681  C6   DA A 179       1.676  53.657  -0.292 
ATOM   3682  N6   DA A 179       2.378  54.146  -1.323 
ATOM   3683  N1   DA A 179       2.233  53.645   0.934 
ATOM   3684  C2   DA A 179       1.530  53.158   1.955 
ATOM   3685  N3   DA A 179       0.313  52.660   1.962 
ATOM   3686  C4   DA A 179      -0.223  52.683   0.725 
ATOM   3687  P    DG A 180      -5.945  51.775   3.742 
ATOM   3688  OP1  DG A 180      -6.736  50.604   4.181 
ATOM   3689  OP2  DG A 180      -6.636  52.726   2.844 
ATOM   3690  O5'  DG A 180      -5.384  52.556   5.022 
ATOM   3691  C5'  DG A 180      -4.143  52.128   5.613 
ATOM   3692  C4'  DG A 180      -3.284  53.332   5.943 
ATOM   3693  O4'  DG A 180      -2.440  53.736   4.826 
ATOM   3694  C3'  DG A 180      -4.040  54.607   6.314 
ATOM   3695  O3'  DG A 180      -3.320  55.290   7.332 
ATOM   3696  C2'  DG A 180      -4.010  55.458   5.044 
ATOM   3697  C1'  DG A 180      -2.571  55.138   4.650 
ATOM   3698  N9   DG A 180      -2.252  55.458   3.231 
ATOM   3699  C8   DG A 180      -3.059  55.377   2.117 
ATOM   3700  N7   DG A 180      -2.468  55.736   1.003 
ATOM   3701  C5   DG A 180      -1.180  56.081   1.408 
ATOM   3702  C6   DG A 180      -0.077  56.548   0.646 
ATOM   3703  O6   DG A 180      -0.010  56.757  -0.562 
ATOM   3704  N1   DG A 180       1.044  56.778   1.456 
ATOM   3705  C2   DG A 180       1.093  56.581   2.822 
ATOM   3706  N2   DG A 180       2.258  56.858   3.413 
ATOM   3707  N3   DG A 180       0.058  56.142   3.536 
ATOM   3708  C4   DG A 180      -1.038  55.915   2.765 
ATOM   3709  P    DC A 181      -4.133  55.995   8.518 
ATOM   3710  OP1  DC A 181      -4.453  54.995   9.562 
ATOM   3711  OP2  DC A 181      -5.282  56.739   7.958 
ATOM   3712  O5'  DC A 181      -3.045  57.027   9.076 
ATOM   3713  C5'  DC A 181      -1.648  56.693   8.973 
ATOM   3714  C4'  DC A 181      -0.860  57.901   8.507 
ATOM   3715  O4'  DC A 181      -0.793  57.994   7.055 
ATOM   3716  C3'  DC A 181      -1.410  59.261   8.938 
ATOM   3717  O3'  DC A 181      -0.319  60.130   9.220 
ATOM   3718  C2'  DC A 181      -2.145  59.789   7.707 
ATOM   3719  C1'  DC A 181      -1.123  59.321   6.676 
ATOM   3720  N1   DC A 181      -1.649  59.286   5.283 
ATOM   3721  C2   DC A 181      -0.771  59.599   4.248 
ATOM   3722  O2   DC A 181       0.398  59.890   4.526 
ATOM   3723  N3   DC A 181      -1.232  59.574   2.971 
ATOM   3724  C4   DC A 181      -2.507  59.254   2.712 
ATOM   3725  N4   DC A 181      -2.908  59.243   1.450 
ATOM   3726  C5   DC A 181      -3.426  58.929   3.761 
ATOM   3727  C6   DC A 181      -2.947  58.961   5.031 
ATOM   3728  P    DA A 182      -0.425  61.128  10.467 
ATOM   3729  OP1  DA A 182      -0.039  60.416  11.706 
ATOM   3730  OP2  DA A 182      -1.757  61.772  10.476 
ATOM   3731  O5'  DA A 182       0.693  62.212  10.100 
ATOM   3732  C5'  DA A 182       1.838  61.801   9.329 
ATOM   3733  C4'  DA A 182       2.137  62.830   8.256 
ATOM   3734  O4'  DA A 182       1.403  62.577   7.023 
ATOM   3735  C3'  DA A 182       1.785  64.276   8.605 
ATOM   3736  O3'  DA A 182       2.772  65.137   8.048 
ATOM   3737  C2'  DA A 182       0.458  64.534   7.893 
ATOM   3738  C1'  DA A 182       0.801  63.792   6.605 
ATOM   3739  N9   DA A 182      -0.388  63.456   5.772 
ATOM   3740  C8   DA A 182      -1.645  63.120   6.184 
ATOM   3741  N7   DA A 182      -2.471  62.882   5.213 
ATOM   3742  C5   DA A 182      -1.706  63.075   4.070 
ATOM   3743  C6   DA A 182      -2.006  62.974   2.702 
ATOM   3744  N6   DA A 182      -3.216  62.638   2.232 
ATOM   3745  N1   DA A 182      -1.014  63.233   1.829 
ATOM   3746  C2   DA A 182       0.186  63.567   2.302 
ATOM   3747  N3   DA A 182       0.581  63.691   3.550 
ATOM   3748  C4   DA A 182      -0.429  63.427   4.402 
ATOM   3749  P    DG A 183       3.264  66.402   8.895 
ATOM   3750  OP1  DG A 183       4.319  65.983   9.845 
ATOM   3751  OP2  DG A 183       2.095  67.089   9.486 
ATOM   3752  O5'  DG A 183       3.904  67.318   7.751 
ATOM   3753  C5'  DG A 183       4.485  66.687   6.593 
ATOM   3754  C4'  DG A 183       4.064  67.422   5.336 
ATOM   3755  O4'  DG A 183       2.809  66.922   4.795 
ATOM   3756  C3'  DG A 183       3.826  68.924   5.492 
ATOM   3757  O3'  DG A 183       4.274  69.585   4.315 
ATOM   3758  C2'  DG A 183       2.307  69.068   5.582 
ATOM   3759  C1'  DG A 183       1.968  68.031   4.516 
ATOM   3760  N9   DG A 183       0.554  67.564   4.563 
ATOM   3761  C8   DG A 183      -0.267  67.383   5.654 
ATOM   3762  N7   DG A 183      -1.470  66.957   5.353 
ATOM   3763  C5   DG A 183      -1.444  66.849   3.962 
ATOM   3764  C6   DG A 183      -2.457  66.435   3.059 
ATOM   3765  O6   DG A 183      -3.604  66.073   3.302 
ATOM   3766  N1   DG A 183      -2.006  66.474   1.732 
ATOM   3767  C2   DG A 183      -0.742  66.861   1.332 
ATOM   3768  N2   DG A 183      -0.507  66.828   0.017 
ATOM   3769  N3   DG A 183       0.208  67.248   2.180 
ATOM   3770  C4   DG A 183      -0.213  67.217   3.472 
ATOM   3771  P    DA A 184       5.028  70.990   4.453 
ATOM   3772  OP1  DA A 184       6.461  70.757   4.740 
ATOM   3773  OP2  DA A 184       4.305  71.849   5.417 
ATOM   3774  O5'  DA A 184       4.864  71.584   2.976 
ATOM   3775  C5'  DA A 184       4.785  70.674   1.863 
ATOM   3776  C4'  DA A 184       3.688  71.113   0.914 
ATOM   3777  O4'  DA A 184       2.389  70.557   1.268 
ATOM   3778  C3'  DA A 184       3.436  72.619   0.838 
ATOM   3779  O3'  DA A 184       3.117  72.966  -0.505 
ATOM   3780  C2'  DA A 184       2.199  72.848   1.707 
ATOM   3781  C1'  DA A 184       1.435  71.608   1.256 
ATOM   3782  N9   DA A 184       0.318  71.228   2.167 
ATOM   3783  C8   DA A 184       0.253  71.351   3.526 
ATOM   3784  N7   DA A 184      -0.861  70.930   4.037 
ATOM   3785  C5   DA A 184      -1.591  70.495   2.940 
ATOM   3786  C6   DA A 184      -2.871  69.931   2.816 
ATOM   3787  N6   DA A 184      -3.681  69.698   3.858 
ATOM   3788  N1   DA A 184      -3.291  69.614   1.576 
ATOM   3789  C2   DA A 184      -2.481  69.847   0.545 
ATOM   3790  N3   DA A 184      -1.273  70.366   0.538 
ATOM   3791  C4   DA A 184      -0.877  70.674   1.790 
ATOM   3792  P    DA A 185       3.695  74.329  -1.112 
ATOM   3793  OP1  DA A 185       5.072  74.105  -1.610 
ATOM   3794  OP2  DA A 185       3.530  75.420  -0.128 
ATOM   3795  O5'  DA A 185       2.708  74.568  -2.349 
ATOM   3796  C5'  DA A 185       2.124  73.427  -3.005 
ATOM   3797  C4'  DA A 185       0.654  73.681  -3.274 
ATOM   3798  O4'  DA A 185      -0.192  73.283  -2.157 
ATOM   3799  C3'  DA A 185       0.266  75.137  -3.529 
ATOM   3800  O3'  DA A 185      -0.757  75.174  -4.518 
ATOM   3801  C2'  DA A 185      -0.323  75.619  -2.204 
ATOM   3802  C1'  DA A 185      -1.094  74.343  -1.878 
ATOM   3803  N9   DA A 185      -1.502  74.238  -0.450 
ATOM   3804  C8   DA A 185      -0.836  74.678   0.658 
ATOM   3805  N7   DA A 185      -1.456  74.438   1.772 
ATOM   3806  C5   DA A 185      -2.619  73.792   1.376 
ATOM   3807  C6   DA A 185      -3.707  73.273   2.098 
ATOM   3808  N6   DA A 185      -3.802  73.328   3.434 
ATOM   3809  N1   DA A 185      -4.697  72.695   1.393 
ATOM   3810  C2   DA A 185      -4.596  72.643   0.067 
ATOM   3811  N3   DA A 185      -3.635  73.091  -0.712 
ATOM   3812  C4   DA A 185      -2.657  73.665   0.018 
ATOM   3813  P    DC A 186      -0.723  76.330  -5.625 
ATOM   3814  OP1  DC A 186       0.182  75.934  -6.728 
ATOM   3815  OP2  DC A 186      -0.430  77.628  -4.979 
ATOM   3816  O5'  DC A 186      -2.238  76.317  -6.141 
ATOM   3817  C5'  DC A 186      -2.977  75.082  -6.103 
ATOM   3818  C4'  DC A 186      -4.377  75.332  -5.576 
ATOM   3819  O4'  DC A 186      -4.447  75.245  -4.124 
ATOM   3820  C3'  DC A 186      -4.972  76.704  -5.891 
ATOM   3821  O3'  DC A 186      -6.364  76.556  -6.144 
ATOM   3822  C2'  DC A 186      -4.794  77.509  -4.604 
ATOM   3823  C1'  DC A 186      -5.148  76.380  -3.640 
ATOM   3824  N1   DC A 186      -4.711  76.631  -2.238 
ATOM   3825  C2   DC A 186      -5.520  76.150  -1.211 
ATOM   3826  O2   DC A 186      -6.555  75.541  -1.503 
ATOM   3827  N3   DC A 186      -5.139  76.369   0.074 
ATOM   3828  C4   DC A 186      -4.010  77.034   0.348 
ATOM   3829  N4   DC A 186      -3.683  77.221   1.617 
ATOM   3830  C5   DC A 186      -3.165  77.537  -0.694 
ATOM   3831  C6   DC A 186      -3.562  77.308  -1.972 
ATOM   3832  P    DA A 187      -7.037  77.418  -7.311 
ATOM   3833  OP1  DA A 187      -6.837  76.735  -8.610 
ATOM   3834  OP2  DA A 187      -6.561  78.816  -7.234 
ATOM   3835  O5'  DA A 187      -8.583  77.353  -6.902 
ATOM   3836  C5'  DA A 187      -9.069  76.196  -6.196 
ATOM   3837  C4'  DA A 187      -9.980  76.625  -5.063 
ATOM   3838  O4'  DA A 187      -9.248  76.883  -3.831 
ATOM   3839  C3'  DA A 187     -10.773  77.911  -5.297 
ATOM   3840  O3'  DA A 187     -12.060  77.771  -4.709 
ATOM   3841  C2'  DA A 187     -10.003  78.985  -4.528 
ATOM   3842  C1'  DA A 187      -9.678  78.130  -3.307 
ATOM   3843  N9   DA A 187      -8.580  78.682  -2.465 
ATOM   3844  C8   DA A 187      -7.470  79.371  -2.864 
ATOM   3845  N7   DA A 187      -6.692  79.723  -1.887 
ATOM   3846  C5   DA A 187      -7.332  79.231  -0.756 
ATOM   3847  C6   DA A 187      -7.008  79.277   0.609 
ATOM   3848  N6   DA A 187      -5.906  79.869   1.090 
ATOM   3849  N1   DA A 187      -7.863  78.689   1.467 
ATOM   3850  C2   DA A 187      -8.957  78.101   0.984 
ATOM   3851  N3   DA A 187      -9.361  77.997  -0.263 
ATOM   3852  C4   DA A 187      -8.488  78.593  -1.101 
ATOM   3853  P    DG A 188     -13.333  78.365  -5.478 
ATOM   3854  OP1  DG A 188     -13.804  77.389  -6.487 
ATOM   3855  OP2  DG A 188     -13.020  79.720  -5.983 
ATOM   3856  O5'  DG A 188     -14.400  78.467  -4.290 
ATOM   3857  C5'  DG A 188     -14.324  77.530  -3.199 
ATOM   3858  C4'  DG A 188     -14.514  78.253  -1.880 
ATOM   3859  O4'  DG A 188     -13.260  78.759  -1.338 
ATOM   3860  C3'  DG A 188     -15.420  79.483  -1.920 
ATOM   3861  O3'  DG A 188     -16.170  79.542  -0.713 
ATOM   3862  C2'  DG A 188     -14.459  80.672  -1.955 
ATOM   3863  C1'  DG A 188     -13.451  80.112  -0.955 
ATOM   3864  N9   DG A 188     -12.128  80.795  -0.994 
ATOM   3865  C8   DG A 188     -11.455  81.332  -2.070 
ATOM   3866  N7   DG A 188     -10.299  81.868  -1.763 
ATOM   3867  C5   DG A 188     -10.199  81.674  -0.386 
ATOM   3868  C6   DG A 188      -9.167  82.042   0.515 
ATOM   3869  O6   DG A 188      -8.111  82.623   0.281 
ATOM   3870  N1   DG A 188      -9.471  81.653   1.827 
ATOM   3871  C2   DG A 188     -10.621  80.995   2.217 
ATOM   3872  N2   DG A 188     -10.723  80.711   3.517 
ATOM   3873  N3   DG A 188     -11.589  80.650   1.369 
ATOM   3874  C4   DG A 188     -11.310  81.021   0.093 
ATOM   3875  P    DA A 189     -17.704  79.997  -0.773 
ATOM   3876  OP1  DA A 189     -18.552  78.835  -1.119 
ATOM   3877  OP2  DA A 189     -17.835  81.181  -1.651 
ATOM   3878  O5'  DA A 189     -17.966  80.423   0.747 
ATOM   3879  C5'  DA A 189     -17.229  79.764   1.793 
ATOM   3880  C4'  DA A 189     -16.743  80.783   2.805 
ATOM   3881  O4'  DA A 189     -15.448  81.344   2.450 
ATOM   3882  C3'  DA A 189     -17.636  82.009   2.995 
ATOM   3883  O3'  DA A 189     -17.619  82.383   4.368 
ATOM   3884  C2'  DA A 189     -16.958  83.112   2.183 
ATOM   3885  C1'  DA A 189     -15.524  82.757   2.566 
ATOM   3886  N9   DA A 189     -14.499  83.352   1.664 
ATOM   3887  C8   DA A 189     -14.581  83.581   0.321 
ATOM   3888  N7   DA A 189     -13.514  84.117  -0.187 
ATOM   3889  C5   DA A 189     -12.660  84.253   0.899 
ATOM   3890  C6   DA A 189     -11.356  84.762   1.021 
ATOM   3891  N6   DA A 189     -10.654  85.250  -0.011 
ATOM   3892  N1   DA A 189     -10.799  84.750   2.246 
ATOM   3893  C2   DA A 189     -11.502  84.263   3.267 
ATOM   3894  N3   DA A 189     -12.719  83.765   3.275 
ATOM   3895  C4   DA A 189     -13.255  83.788   2.037 
ATOM   3896  P    DG A 190     -18.977  82.880   5.055 
ATOM   3897  OP1  DG A 190     -19.768  81.709   5.493 
ATOM   3898  OP2  DG A 190     -19.668  83.830   4.156 
ATOM   3899  O5'  DG A 190     -18.416  83.661   6.334 
ATOM   3900  C5'  DG A 190     -17.175  83.233   6.925 
ATOM   3901  C4'  DG A 190     -16.316  84.437   7.255 
ATOM   3902  O4'  DG A 190     -15.472  84.840   6.138 
ATOM   3903  C3'  DG A 190     -17.072  85.712   7.626 
ATOM   3904  O3'  DG A 190     -16.352  86.395   8.644 
ATOM   3905  C2'  DG A 190     -17.042  86.563   6.356 
ATOM   3906  C1'  DG A 190     -15.603  86.243   5.963 
ATOM   3907  N9   DG A 190     -15.284  86.563   4.543 
ATOM   3908  C8   DG A 190     -16.091  86.482   3.429 
ATOM   3909  N7   DG A 190     -15.500  86.841   2.315 
ATOM   3910  C5   DG A 190     -14.212  87.186   2.720 
ATOM   3911  C6   DG A 190     -13.109  87.653   1.958 
ATOM   3912  O6   DG A 190     -13.042  87.861   0.750 
ATOM   3913  N1   DG A 190     -11.988  87.882   2.768 
ATOM   3914  C2   DG A 190     -11.939  87.686   4.134 
ATOM   3915  N2   DG A 190     -10.774  87.962   4.725 
ATOM   3916  N3   DG A 190     -12.974  87.247   4.848 
ATOM   3917  C4   DG A 190     -14.070  87.020   4.078 
ATOM   3918  P    DT A 191     -17.165  87.099   9.830 
ATOM   3919  OP1  DT A 191     -17.485  86.100  10.874 
ATOM   3920  OP2  DT A 191     -18.314  87.844   9.270 
ATOM   3921  O5'  DT A 191     -16.077  88.132  10.389 
ATOM   3922  C5'  DT A 191     -14.680  87.798  10.285 
ATOM   3923  C4'  DT A 191     -13.892  89.006   9.819 
ATOM   3924  O4'  DT A 191     -13.825  89.099   8.368 
ATOM   3925  C3'  DT A 191     -14.442  90.366  10.250 
ATOM   3926  O3'  DT A 191     -13.351  91.235  10.533 
ATOM   3927  C2'  DT A 191     -15.177  90.894   9.019 
ATOM   3928  C1'  DT A 191     -14.155  90.426   7.988 
ATOM   3929  N1   DT A 191     -14.681  90.391   6.595 
ATOM   3930  C2   DT A 191     -13.803  90.702   5.586 
ATOM   3931  O2   DT A 191     -12.638  90.997   5.788 
ATOM   3932  N3   DT A 191     -14.327  90.660   4.308 
ATOM   3933  C4   DT A 191     -15.624  90.340   3.966 
ATOM   3934  O4   DT A 191     -15.978  90.336   2.785 
ATOM   3935  C5   DT A 191     -16.472  90.029   5.093 
ATOM   3936  C7   DT A 191     -17.901  89.670   4.809 
ATOM   3937  C6   DT A 191     -15.989  90.062   6.346 
ATOM   3938  P    DG A 192     -13.457  92.233  11.779 
ATOM   3939  OP1  DG A 192     -13.071  91.521  13.018 
ATOM   3940  OP2  DG A 192     -14.789  92.877  11.788 
ATOM   3941  O5'  DG A 192     -12.339  93.317  11.412 
ATOM   3942  C5'  DG A 192     -11.194  92.905  10.641 
ATOM   3943  C4'  DG A 192     -10.895  93.934   9.568 
ATOM   3944  O4'  DG A 192     -11.629  93.682   8.336 
ATOM   3945  C3'  DG A 192     -11.247  95.380   9.917 
ATOM   3946  O3'  DG A 192     -10.260  96.241   9.360 
ATOM   3947  C2'  DG A 192     -12.574  95.639   9.206 
ATOM   3948  C1'  DG A 192     -12.231  94.897   7.917 
ATOM   3949  N9   DG A 192     -13.420  94.561   7.084 
ATOM   3950  C8   DG A 192     -14.694  94.220   7.482 
ATOM   3951  N7   DG A 192     -15.517  93.982   6.491 
ATOM   3952  C5   DG A 192     -14.734  94.180   5.355 
ATOM   3953  C6   DG A 192     -15.071  94.070   3.981 
ATOM   3954  O6   DG A 192     -16.149  93.769   3.475 
ATOM   3955  N1   DG A 192     -13.973  94.358   3.159 
ATOM   3956  C2   DG A 192     -12.714  94.708   3.607 
ATOM   3957  N2   DG A 192     -11.800  94.943   2.662 
ATOM   3958  N3   DG A 192     -12.397  94.811   4.896 
ATOM   3959  C4   DG A 192     -13.452  94.534   5.706 
ATOM   3960  P    DA A 193      -9.768  97.507  10.207 
ATOM   3961  OP1  DA A 193      -8.713  97.087  11.158 
ATOM   3962  OP2  DA A 193     -10.937  98.194  10.799 
ATOM   3963  O5'  DA A 193      -9.128  98.423   9.063 
ATOM   3964  C5'  DA A 193      -8.547  97.792   7.906 
ATOM   3965  C4'  DA A 193      -8.968  98.527   6.648 
ATOM   3966  O4'  DA A 193     -10.223  98.027   6.107 
ATOM   3967  C3'  DA A 193      -9.206 100.029   6.804 
ATOM   3968  O3'  DA A 193      -8.758 100.690   5.627 
ATOM   3969  C2'  DA A 193     -10.725 100.173   6.894 
ATOM   3970  C1'  DA A 193     -11.064  99.136   5.828 
ATOM   3971  N9   DA A 193     -12.478  98.669   5.876 
ATOM   3972  C8   DA A 193     -13.278  98.495   6.968 
ATOM   3973  N7   DA A 193     -14.471  98.074   6.683 
ATOM   3974  C5   DA A 193     -14.464  97.960   5.300 
ATOM   3975  C6   DA A 193     -15.444  97.556   4.378 
ATOM   3976  N6   DA A 193     -16.680  97.174   4.731 
ATOM   3977  N1   DA A 193     -15.106  97.559   3.075 
ATOM   3978  C2   DA A 193     -13.877  97.939   2.730 
ATOM   3979  N3   DA A 193     -12.884  98.334   3.498 
ATOM   3980  C4   DA A 193     -13.248  98.322   4.797 
ATOM   3981  P    DT A 194      -8.004 102.095   5.766 
ATOM   3982  OP1  DT A 194      -6.571 101.862   6.052 
ATOM   3983  OP2  DT A 194      -8.727 102.954   6.730 
ATOM   3984  O5'  DT A 194      -8.168 102.689   4.289 
ATOM   3985  C5'  DT A 194      -8.247 101.779   3.176 
ATOM   3986  C4'  DT A 194      -9.344 102.218   2.226 
ATOM   3987  O4'  DT A 194     -10.643 101.662   2.581 
ATOM   3988  C3'  DT A 194      -9.596 103.724   2.150 
ATOM   3989  O3'  DT A 194      -9.915 104.071   0.808 
ATOM   3990  C2'  DT A 194     -10.833 103.953   3.019 
ATOM   3991  C1'  DT A 194     -11.597 102.712   2.568 
ATOM   3992  N1   DT A 194     -12.714 102.333   3.479 
ATOM   3993  C2   DT A 194     -13.834 101.788   2.902 
ATOM   3994  O2   DT A 194     -13.942 101.609   1.701 
ATOM   3995  N3   DT A 194     -14.849 101.450   3.778 
ATOM   3996  C4   DT A 194     -14.833 101.608   5.149 
ATOM   3997  O4   DT A 194     -15.803 101.267   5.829 
ATOM   3998  C5   DT A 194     -13.615 102.188   5.661 
ATOM   3999  C7   DT A 194     -13.514 102.395   7.144 
ATOM   4000  C6   DT A 194     -12.613 102.527   4.832 
ATOM   4001  P    DG A 195      -9.337 105.433   0.200 
ATOM   4002  OP1  DG A 195      -7.960 105.210  -0.297 
ATOM   4003  OP2  DG A 195      -9.502 106.525   1.185 
ATOM   4004  O5'  DG A 195     -10.324 105.672  -1.037 
ATOM   4005  C5'  DG A 195     -10.908 104.532  -1.693 
ATOM   4006  C4'  DG A 195     -12.378 104.786  -1.962 
ATOM   4007  O4'  DG A 195     -13.224 104.387  -0.845 
ATOM   4008  C3'  DG A 195     -12.766 106.242  -2.217 
ATOM   4009  O3'  DG A 195     -13.789 106.279  -3.205 
ATOM   4010  C2'  DG A 195     -13.355 106.724  -0.891 
ATOM   4011  C1'  DG A 195     -14.126 105.447  -0.566 
ATOM   4012  N9   DG A 195     -14.534 105.343   0.862 
ATOM   4013  C8   DG A 195     -13.877 105.780   1.991 
ATOM   4014  N7   DG A 195     -14.513 105.531   3.110 
ATOM   4015  C5   DG A 195     -15.675 104.884   2.693 
ATOM   4016  C6   DG A 195     -16.758 104.371   3.453 
ATOM   4017  O6   DG A 195     -16.918 104.382   4.671 
ATOM   4018  N1   DG A 195     -17.734 103.791   2.628 
ATOM   4019  C2   DG A 195     -17.669 103.717   1.251 
ATOM   4020  N2   DG A 195     -18.701 103.123   0.647 
ATOM   4021  N3   DG A 195     -16.651 104.198   0.539 
ATOM   4022  C4   DG A 195     -15.698 104.764   1.324 
ATOM   4023  P    DA A 196     -13.755 107.435  -4.313 
ATOM   4024  OP1  DA A 196     -12.850 107.039  -5.415 
ATOM   4025  OP2  DA A 196     -13.462 108.733  -3.667 
ATOM   4026  O5'  DA A 196     -15.270 107.422  -4.829 
ATOM   4027  C5'  DA A 196     -16.009 106.187  -4.791 
ATOM   4028  C4'  DA A 196     -17.409 106.437  -4.263 
ATOM   4029  O4'  DA A 196     -17.479 106.350  -2.812 
ATOM   4030  C3'  DA A 196     -18.004 107.809  -4.579 
ATOM   4031  O3'  DA A 196     -19.396 107.661  -4.831 
ATOM   4032  C2'  DA A 196     -17.826 108.614  -3.292 
ATOM   4033  C1'  DA A 196     -18.180 107.485  -2.328 
ATOM   4034  N9   DA A 196     -17.743 107.736  -0.926 
ATOM   4035  C8   DA A 196     -16.629 108.392  -0.489 
ATOM   4036  N7   DA A 196     -16.524 108.448   0.802 
ATOM   4037  C5   DA A 196     -17.653 107.780   1.257 
ATOM   4038  C6   DA A 196     -18.129 107.494   2.548 
ATOM   4039  N6   DA A 196     -17.494 107.863   3.669 
ATOM   4040  N1   DA A 196     -19.285 106.812   2.645 
ATOM   4041  C2   DA A 196     -19.912 106.447   1.526 
ATOM   4042  N3   DA A 196     -19.566 106.657   0.275 
ATOM   4043  C4   DA A 196     -18.406 107.341   0.206 
ATOM   4044  P    DA A 197     -20.069 108.523  -5.999 
ATOM   4045  OP1  DA A 197     -19.869 107.840  -7.298 
ATOM   4046  OP2  DA A 197     -19.593 109.921  -5.921 
ATOM   4047  O5'  DA A 197     -21.615 108.458  -5.589 
ATOM   4048  C5'  DA A 197     -22.101 107.301  -4.884 
ATOM   4049  C4'  DA A 197     -23.012 107.730  -3.751 
ATOM   4050  O4'  DA A 197     -22.280 107.988  -2.518 
ATOM   4051  C3'  DA A 197     -23.805 109.015  -3.984 
ATOM   4052  O3'  DA A 197     -25.092 108.875  -3.397 
ATOM   4053  C2'  DA A 197     -23.035 110.090  -3.216 
ATOM   4054  C1'  DA A 197     -22.710 109.235  -1.995 
ATOM   4055  N9   DA A 197     -21.612 109.786  -1.153 
ATOM   4056  C8   DA A 197     -20.502 110.476  -1.551 
ATOM   4057  N7   DA A 197     -19.724 110.827  -0.574 
ATOM   4058  C5   DA A 197     -20.364 110.336   0.556 
ATOM   4059  C6   DA A 197     -20.040 110.382   1.922 
ATOM   4060  N6   DA A 197     -18.938 110.974   2.402 
ATOM   4061  N1   DA A 197     -20.895 109.794   2.780 
ATOM   4062  C2   DA A 197     -21.989 109.206   2.297 
ATOM   4063  N3   DA A 197     -22.393 109.102   1.050 
ATOM   4064  C4   DA A 197     -21.520 109.698   0.211 
ATOM   4065  P    DC A 198     -26.365 109.470  -4.166 
ATOM   4066  OP1  DC A 198     -26.836 108.493  -5.174 
ATOM   4067  OP2  DC A 198     -26.052 110.824  -4.670 
ATOM   4068  O5'  DC A 198     -27.432 109.572  -2.978 
ATOM   4069  C5'  DC A 198     -27.356 108.635  -1.887 
ATOM   4070  C4'  DC A 198     -27.546 109.358  -0.568 
ATOM   4071  O4'  DC A 198     -26.292 109.864  -0.026 
ATOM   4072  C3'  DC A 198     -28.452 110.588  -0.608 
ATOM   4073  O3'  DC A 198     -29.202 110.647   0.599 
ATOM   4074  C2'  DC A 198     -27.491 111.776  -0.643 
ATOM   4075  C1'  DC A 198     -26.483 111.217   0.357 
ATOM   4076  N1   DC A 198     -25.160 111.900   0.318 
ATOM   4077  C2   DC A 198     -24.467 112.041   1.518 
ATOM   4078  O2   DC A 198     -24.974 111.597   2.556 
ATOM   4079  N3   DC A 198     -23.260 112.661   1.505 
ATOM   4080  C4   DC A 198     -22.745 113.128   0.360 
ATOM   4081  N4   DC A 198     -21.564 113.726   0.400 
ATOM   4082  C5   DC A 198     -23.442 112.994  -0.885 
ATOM   4083  C6   DC A 198     -24.647 112.371  -0.850 
ATOM   4084  P    DA A 199     -30.736 111.102   0.539 
ATOM   4085  OP1  DA A 199     -31.584 109.939   0.194 
ATOM   4086  OP2  DA A 199     -30.867 112.286  -0.338 
ATOM   4087  O5'  DA A 199     -30.998 111.528   2.059 
ATOM   4088  C5'  DA A 199     -30.261 110.869   3.106 
ATOM   4089  C4'  DA A 199     -29.775 111.888   4.118 
ATOM   4090  O4'  DA A 199     -28.480 112.449   3.762 
ATOM   4091  C3'  DA A 199     -30.668 113.114   4.308 
ATOM   4092  O3'  DA A 199     -30.651 113.488   5.680 
ATOM   4093  C2'  DA A 199     -29.990 114.217   3.496 
ATOM   4094  C1'  DA A 199     -28.556 113.862   3.878 
ATOM   4095  N9   DA A 199     -27.531 114.456   2.977 
ATOM   4096  C8   DA A 199     -27.613 114.686   1.633 
ATOM   4097  N7   DA A 199     -26.546 115.222   1.125 
ATOM   4098  C5   DA A 199     -25.692 115.358   2.211 
ATOM   4099  C6   DA A 199     -24.388 115.867   2.333 
ATOM   4100  N6   DA A 199     -23.686 116.355   1.301 
ATOM   4101  N1   DA A 199     -23.831 115.855   3.558 
ATOM   4102  C2   DA A 199     -24.534 115.368   4.579 
ATOM   4103  N3   DA A 199     -25.751 114.869   4.587 
ATOM   4104  C4   DA A 199     -26.287 114.893   3.349 
ATOM   4105  P    DA A 200     -32.009 113.985   6.367 
ATOM   4106  OP1  DA A 200     -32.800 112.813   6.805 
ATOM   4107  OP2  DA A 200     -32.700 114.935   5.469 
ATOM   4108  O5'  DA A 200     -31.448 114.766   7.646 
ATOM   4109  C5'  DA A 200     -30.207 114.337   8.237 
ATOM   4110  C4'  DA A 200     -29.348 115.542   8.568 
ATOM   4111  O4'  DA A 200     -28.504 115.945   7.451 
ATOM   4112  C3'  DA A 200     -30.104 116.817   8.938 
ATOM   4113  O3'  DA A 200     -29.384 117.500   9.957 
ATOM   4114  C2'  DA A 200     -30.074 117.668   7.668 
ATOM   4115  C1'  DA A 200     -28.635 117.348   7.275 
ATOM   4116  N9   DA A 200     -28.316 117.668   5.856 
ATOM   4117  C8   DA A 200     -29.130 117.580   4.763 
ATOM   4118  N7   DA A 200     -28.558 117.934   3.654 
ATOM   4119  C5   DA A 200     -27.270 118.282   4.037 
ATOM   4120  C6   DA A 200     -26.159 118.745   3.314 
ATOM   4121  N6   DA A 200     -26.170 118.947   1.989 
ATOM   4122  N1   DA A 200     -25.031 118.996   4.004 
ATOM   4123  C2   DA A 200     -25.025 118.793   5.321 
ATOM   4124  N3   DA A 200     -25.995 118.366   6.099 
ATOM   4125  C4   DA A 200     -27.113 118.123   5.384 
ATOM   4126  P    DC A 201     -30.197 118.204  11.143 
ATOM   4127  OP1  DC A 201     -30.517 117.205  12.187 
ATOM   4128  OP2  DC A 201     -31.346 118.949  10.582 
ATOM   4129  O5'  DC A 201     -29.109 119.237  11.701 
ATOM   4130  C5'  DC A 201     -27.712 118.903  11.598 
ATOM   4131  C4'  DC A 201     -26.924 120.111  11.131 
ATOM   4132  O4'  DC A 201     -26.857 120.204   9.680 
ATOM   4133  C3'  DC A 201     -27.474 121.470  11.562 
ATOM   4134  O3'  DC A 201     -26.383 122.340  11.845 
ATOM   4135  C2'  DC A 201     -28.209 121.999  10.331 
ATOM   4136  C1'  DC A 201     -27.187 121.531   9.300 
ATOM   4137  N1   DC A 201     -27.713 121.496   7.907 
ATOM   4138  C2   DC A 201     -26.835 121.809   6.873 
ATOM   4139  O2   DC A 201     -25.666 122.099   7.150 
ATOM   4140  N3   DC A 201     -27.296 121.783   5.596 
ATOM   4141  C4   DC A 201     -28.571 121.463   5.337 
ATOM   4142  N4   DC A 201     -28.972 121.453   4.075 
ATOM   4143  C5   DC A 201     -29.490 121.139   6.386 
ATOM   4144  C6   DC A 201     -29.011 121.170   7.655 
ATOM   4145  P    DT A 202     -26.489 123.338  13.092 
ATOM   4146  OP1  DT A 202     -26.103 122.625  14.330 
ATOM   4147  OP2  DT A 202     -27.821 123.981  13.100 
ATOM   4148  O5'  DT A 202     -25.371 124.421  12.724 
ATOM   4149  C5'  DT A 202     -24.226 124.010  11.953 
ATOM   4150  C4'  DT A 202     -23.927 125.039  10.880 
ATOM   4151  O4'  DT A 202     -24.661 124.787   9.648 
ATOM   4152  C3'  DT A 202     -24.279 126.485  11.229 
ATOM   4153  O3'  DT A 202     -23.292 127.346  10.673 
ATOM   4154  C2'  DT A 202     -25.606 126.743  10.518 
ATOM   4155  C1'  DT A 202     -25.263 126.002   9.230 
ATOM   4156  N1   DT A 202     -26.452 125.666   8.397 
ATOM   4157  C2   DT A 202     -26.287 125.693   7.033 
ATOM   4158  O2   DT A 202     -25.229 125.974   6.498 
ATOM   4159  N3   DT A 202     -27.411 125.376   6.294 
ATOM   4160  C4   DT A 202     -28.653 125.044   6.795 
ATOM   4161  O4   DT A 202     -29.586 124.780   6.032 
ATOM   4162  C5   DT A 202     -28.727 125.044   8.236 
ATOM   4163  C7   DT A 202     -30.045 124.693   8.863 
ATOM   4164  C6   DT A 202     -27.651 125.347   8.979 
ATOM   4165  P    DT A 203     -22.800 128.612  11.520 
ATOM   4166  OP1  DT A 203     -21.745 128.192  12.470 
ATOM   4167  OP2  DT A 203     -23.969 129.299  12.111 
ATOM   4168  O5'  DT A 203     -22.160 129.528  10.375 
ATOM   4169  C5'  DT A 203     -21.579 128.897   9.218 
ATOM   4170  C4'  DT A 203     -22.000 129.632   7.961 
ATOM   4171  O4'  DT A 203     -23.255 129.132   7.419 
ATOM   4172  C3'  DT A 203     -22.238 131.133   8.116 
ATOM   4173  O3'  DT A 203     -21.790 131.795   6.940 
ATOM   4174  C2'  DT A 203     -23.757 131.278   8.206 
ATOM   4175  C1'  DT A 203     -24.096 130.241   7.141 
ATOM   4176  N1   DT A 203     -25.510 129.774   7.188 
ATOM   4177  C2   DT A 203     -26.110 129.473   5.989 
ATOM   4178  O2   DT A 203     -25.537 129.574   4.917 
ATOM   4179  N3   DT A 203     -27.420 129.044   6.071 
ATOM   4180  C4   DT A 203     -28.161 128.895   7.226 
ATOM   4181  O4   DT A 203     -29.328 128.502   7.175 
ATOM   4182  C5   DT A 203     -27.445 129.235   8.433 
ATOM   4183  C7   DT A 203     -28.179 129.100   9.735 
ATOM   4184  C6   DT A 203     -26.171 129.655   8.382 
ATOM   4185  P    DC A 204     -21.036 133.200   7.078 
ATOM   4186  OP1  DC A 204     -19.603 132.967   7.364 
ATOM   4187  OP2  DC A 204     -21.759 134.059   8.042 
ATOM   4188  O5'  DC A 204     -21.200 133.793   5.601 
ATOM   4189  C5'  DC A 204     -21.279 132.884   4.488 
ATOM   4190  C4'  DC A 204     -22.376 133.323   3.538 
ATOM   4191  O4'  DC A 204     -23.675 132.767   3.893 
ATOM   4192  C3'  DC A 204     -22.628 134.829   3.462 
ATOM   4193  O3'  DC A 204     -22.947 135.175   2.120 
ATOM   4194  C2'  DC A 204     -23.865 135.058   4.331 
ATOM   4195  C1'  DC A 204     -24.629 133.817   3.881 
ATOM   4196  N1   DC A 204     -25.746 133.438   4.792 
ATOM   4197  C2   DC A 204     -26.889 132.884   4.222 
ATOM   4198  O2   DC A 204     -26.930 132.731   2.996 
ATOM   4199  N3   DC A 204     -27.918 132.533   5.035 
ATOM   4200  C4   DC A 204     -27.834 132.715   6.359 
ATOM   4201  N4   DC A 204     -28.864 132.356   7.110 
ATOM   4202  C5   DC A 204     -26.667 133.284   6.965 
ATOM   4203  C6   DC A 204     -25.650 133.628   6.135 
ATOM   4204  P    DA A 205     -22.369 136.538   1.512 
ATOM   4205  OP1  DA A 205     -20.992 136.315   1.015 
ATOM   4206  OP2  DA A 205     -22.534 137.630   2.497 
ATOM   4207  O5'  DA A 205     -23.356 136.777   0.276 
ATOM   4208  C5'  DA A 205     -23.940 135.636  -0.381 
ATOM   4209  C4'  DA A 205     -25.410 135.890  -0.649 
ATOM   4210  O4'  DA A 205     -26.256 135.492   0.468 
ATOM   4211  C3'  DA A 205     -25.798 137.346  -0.905 
ATOM   4212  O3'  DA A 205     -26.821 137.384  -1.893 
ATOM   4213  C2'  DA A 205     -26.387 137.828   0.421 
ATOM   4214  C1'  DA A 205     -27.158 136.552   0.747 
ATOM   4215  N9   DA A 205     -27.566 136.447   2.174 
ATOM   4216  C8   DA A 205     -26.900 136.887   3.283 
ATOM   4217  N7   DA A 205     -27.520 136.648   4.397 
ATOM   4218  C5   DA A 205     -28.683 136.002   4.001 
ATOM   4219  C6   DA A 205     -29.771 135.483   4.722 
ATOM   4220  N6   DA A 205     -29.866 135.537   6.059 
ATOM   4221  N1   DA A 205     -30.761 134.905   4.018 
ATOM   4222  C2   DA A 205     -30.660 134.853   2.691 
ATOM   4223  N3   DA A 205     -29.699 135.301   1.913 
ATOM   4224  C4   DA A 205     -28.721 135.875   2.642 
ATOM   4225  P    DT A 206     -26.787 138.540  -3.001 
ATOM   4226  OP1  DT A 206     -25.882 138.144  -4.103 
ATOM   4227  OP2  DT A 206     -26.494 139.837  -2.354 
ATOM   4228  O5'  DT A 206     -28.302 138.527  -3.516 
ATOM   4229  C5'  DT A 206     -29.041 137.292  -3.479 
ATOM   4230  C4'  DT A 206     -30.441 137.542  -2.951 
ATOM   4231  O4'  DT A 206     -30.511 137.454  -1.499 
ATOM   4232  C3'  DT A 206     -31.036 138.914  -3.267 
ATOM   4233  O3'  DT A 206     -32.428 138.765  -3.519 
ATOM   4234  C2'  DT A 206     -30.858 139.719  -1.980 
ATOM   4235  C1'  DT A 206     -31.212 138.590  -1.015 
ATOM   4236  N1   DT A 206     -30.775 138.841   0.387 
ATOM   4237  C2   DT A 206     -31.583 138.360   1.388 
ATOM   4238  O2   DT A 206     -32.617 137.752   1.172 
ATOM   4239  N3   DT A 206     -31.147 138.612   2.674 
ATOM   4240  C4   DT A 206     -29.998 139.288   3.032 
ATOM   4241  O4   DT A 206     -29.711 139.452   4.219 
ATOM   4242  C5   DT A 206     -29.216 139.754   1.911 
ATOM   4243  C7   DT A 206     -27.949 140.500   2.212 
ATOM   4244  C6   DT A 206     -29.617 139.523   0.650 
ATOM   4245  P    DC A 207     -33.101 139.627  -4.687 
ATOM   4246  OP1  DC A 207     -32.901 138.944  -5.985 
ATOM   4247  OP2  DC A 207     -32.625 141.026  -4.609 
ATOM   4248  O5'  DC A 207     -34.647 139.563  -4.277 
ATOM   4249  C5'  DC A 207     -35.133 138.406  -3.572 
ATOM   4250  C4'  DC A 207     -36.044 138.835  -2.439 
ATOM   4251  O4'  DC A 207     -35.312 139.092  -1.206 
ATOM   4252  C3'  DC A 207     -36.837 140.120  -2.672 
ATOM   4253  O3'  DC A 207     -38.124 139.980  -2.085 
ATOM   4254  C2'  DC A 207     -36.067 141.195  -1.903 
ATOM   4255  C1'  DC A 207     -35.742 140.340  -0.683 
ATOM   4256  N1   DC A 207     -34.644 140.891   0.159 
ATOM   4257  C2   DC A 207     -34.723 140.701   1.537 
ATOM   4258  O2   DC A 207     -35.692 140.088   1.999 
ATOM   4259  N3   DC A 207     -33.733 141.197   2.321 
ATOM   4260  C4   DC A 207     -32.699 141.856   1.781 
ATOM   4261  N4   DC A 207     -31.758 142.320   2.589 
ATOM   4262  C5   DC A 207     -32.599 142.063   0.367 
ATOM   4263  C6   DC A 207     -33.599 141.560  -0.400 
ATOM   4264  P    DA A 208     -39.397 140.574  -2.854 
ATOM   4265  OP1  DA A 208     -39.868 139.598  -3.862 
ATOM   4266  OP2  DA A 208     -39.084 141.929  -3.358 
ATOM   4267  O5'  DA A 208     -40.464 140.677  -1.666 
ATOM   4268  C5'  DA A 208     -40.388 139.740  -0.574 
ATOM   4269  C4'  DA A 208     -40.578 140.463   0.744 
ATOM   4270  O4'  DA A 208     -39.324 140.968   1.287 
ATOM   4271  C3'  DA A 208     -41.484 141.693   0.704 
ATOM   4272  O3'  DA A 208     -42.234 141.752   1.912 
ATOM   4273  C2'  DA A 208     -40.523 142.881   0.670 
ATOM   4274  C1'  DA A 208     -39.515 142.322   1.669 
ATOM   4275  N9   DA A 208     -38.192 143.005   1.631 
ATOM   4276  C8   DA A 208     -37.540 143.531   0.553 
ATOM   4277  N7   DA A 208     -36.394 144.066   0.842 
ATOM   4278  C5   DA A 208     -36.276 143.882   2.213 
ATOM   4279  C6   DA A 208     -35.274 144.230   3.133 
ATOM   4280  N6   DA A 208     -34.145 144.868   2.791 
ATOM   4281  N1   DA A 208     -35.474 143.899   4.422 
ATOM   4282  C2   DA A 208     -36.596 143.265   4.755 
ATOM   4283  N3   DA A 208     -37.597 142.890   3.990 
ATOM   4284  C4   DA A 208     -37.372 143.233   2.705 
ATOM   4285  P    DA A 209     -43.768 142.207   1.851 
ATOM   4286  OP1  DA A 209     -44.616 141.044   1.506 
ATOM   4287  OP2  DA A 209     -43.899 143.391   0.974 
ATOM   4288  O5'  DA A 209     -44.030 142.632   3.371 
ATOM   4289  C5'  DA A 209     -43.293 141.974   4.418 
ATOM   4290  C4'  DA A 209     -42.807 142.993   5.430 
ATOM   4291  O4'  DA A 209     -41.512 143.554   5.075 
ATOM   4292  C3'  DA A 209     -43.700 144.219   5.620 
ATOM   4293  O3'  DA A 209     -43.683 144.592   6.992 
ATOM   4294  C2'  DA A 209     -43.022 145.322   4.808 
ATOM   4295  C1'  DA A 209     -41.588 144.967   5.190 
ATOM   4296  N9   DA A 209     -40.563 145.561   4.289 
ATOM   4297  C8   DA A 209     -40.645 145.791   2.946 
ATOM   4298  N7   DA A 209     -39.578 146.326   2.438 
ATOM   4299  C5   DA A 209     -38.724 146.463   3.524 
ATOM   4300  C6   DA A 209     -37.420 146.971   3.645 
ATOM   4301  N6   DA A 209     -36.718 147.460   2.614 
ATOM   4302  N1   DA A 209     -36.863 146.960   4.871 
ATOM   4303  C2   DA A 209     -37.566 146.473   5.892 
ATOM   4304  N3   DA A 209     -38.783 145.974   5.899 
ATOM   4305  C4   DA A 209     -39.319 145.997   4.661 
ATOM   4306  P    DG A 210     -45.041 145.089   7.679 
ATOM   4307  OP1  DG A 210     -45.832 143.918   8.118 
ATOM   4308  OP2  DG A 210     -45.732 146.040   6.781 
ATOM   4309  O5'  DG A 210     -44.480 145.870   8.959 
ATOM   4310  C5'  DG A 210     -43.239 145.442   9.550 
ATOM   4311  C4'  DG A 210     -42.380 146.646   9.880 
ATOM   4312  O4'  DG A 210     -41.536 147.050   8.763 
ATOM   4313  C3'  DG A 210     -43.136 147.922  10.251 
ATOM   4314  O3'  DG A 210     -42.416 148.605  11.269 
ATOM   4315  C2'  DG A 210     -43.106 148.772   8.981 
ATOM   4316  C1'  DG A 210     -41.667 148.452   8.587 
ATOM   4317  N9   DG A 210     -41.348 148.773   7.168 
ATOM   4318  C8   DG A 210     -42.155 148.691   6.054 
ATOM   4319  N7   DG A 210     -41.564 149.051   4.940 
ATOM   4320  C5   DG A 210     -40.276 149.396   5.345 
ATOM   4321  C6   DG A 210     -39.173 149.863   4.583 
ATOM   4322  O6   DG A 210     -39.105 150.071   3.375 
ATOM   4323  N1   DG A 210     -38.052 150.092   5.393 
ATOM   4324  C2   DG A 210     -38.003 149.895   6.759 
ATOM   4325  N2   DG A 210     -36.838 150.172   7.350 
ATOM   4326  N3   DG A 210     -39.038 149.457   7.473 
ATOM   4327  C4   DG A 210     -40.134 149.230   6.702 
ATOM   4328  P    DA A 211     -43.229 149.309  12.455 
ATOM   4329  OP1  DA A 211     -43.549 148.310  13.499 
ATOM   4330  OP2  DA A 211     -44.378 150.053  11.895 
ATOM   4331  O5'  DA A 211     -42.141 150.341  13.013 
ATOM   4332  C5'  DA A 211     -40.744 150.008  12.910 
ATOM   4333  C4'  DA A 211     -39.956 151.216  12.444 
ATOM   4334  O4'  DA A 211     -39.889 151.308  10.992 
ATOM   4335  C3'  DA A 211     -40.506 152.575  12.875 
ATOM   4336  O3'  DA A 211     -39.415 153.444  13.157 
ATOM   4337  C2'  DA A 211     -41.241 153.104  11.644 
ATOM   4338  C1'  DA A 211     -40.219 152.636  10.613 
ATOM   4339  N9   DA A 211     -40.745 152.601   9.220 
ATOM   4340  C8   DA A 211     -42.008 152.297   8.798 
ATOM   4341  N7   DA A 211     -42.159 152.355   7.511 
ATOM   4342  C5   DA A 211     -40.906 152.724   7.042 
ATOM   4343  C6   DA A 211     -40.408 152.955   5.750 
ATOM   4344  N6   DA A 211     -41.150 152.842   4.640 
ATOM   4345  N1   DA A 211     -39.114 153.309   5.640 
ATOM   4346  C2   DA A 211     -38.380 153.419   6.746 
ATOM   4347  N3   DA A 211     -38.735 153.230   7.999 
ATOM   4348  C4   DA A 211     -40.033 152.878   8.082 
ATOM   4349  P    DA A 212     -39.521 154.442  14.404 
ATOM   4350  OP1  DA A 212     -39.135 153.730  15.643 
ATOM   4351  OP2  DA A 212     -40.853 155.086  14.413 
ATOM   4352  O5'  DA A 212     -38.403 155.526  14.037 
ATOM   4353  C5'  DA A 212     -37.258 155.115  13.266 
ATOM   4354  C4'  DA A 212     -36.959 156.144  12.193 
ATOM   4355  O4'  DA A 212     -37.693 155.892  10.960 
ATOM   4356  C3'  DA A 212     -37.311 157.590  12.542 
ATOM   4357  O3'  DA A 212     -36.324 158.451  11.985 
ATOM   4358  C2'  DA A 212     -38.638 157.848  11.830 
ATOM   4359  C1'  DA A 212     -38.295 157.107  10.542 
ATOM   4360  N9   DA A 212     -39.484 156.771   9.709 
ATOM   4361  C8   DA A 212     -40.741 156.434  10.121 
ATOM   4362  N7   DA A 212     -41.567 156.196   9.150 
ATOM   4363  C5   DA A 212     -40.802 156.389   8.007 
ATOM   4364  C6   DA A 212     -41.102 156.289   6.639 
ATOM   4365  N6   DA A 212     -42.312 155.952   6.169 
ATOM   4366  N1   DA A 212     -40.110 156.548   5.766 
ATOM   4367  C2   DA A 212     -38.910 156.881   6.239 
ATOM   4368  N3   DA A 212     -38.515 157.006   7.487 
ATOM   4369  C4   DA A 212     -39.525 156.742   8.339 
ATOM   4370  P    DA A 213     -35.832 159.716  12.832 
ATOM   4371  OP1  DA A 213     -34.777 159.297  13.782 
ATOM   4372  OP2  DA A 213     -37.001 160.404  13.423 
ATOM   4373  O5'  DA A 213     -35.192 160.633  11.688 
ATOM   4374  C5'  DA A 213     -34.611 160.001  10.530 
ATOM   4375  C4'  DA A 213     -35.032 160.737   9.273 
ATOM   4376  O4'  DA A 213     -36.287 160.237   8.732 
ATOM   4377  C3'  DA A 213     -35.270 162.238   9.429 
ATOM   4378  O3'  DA A 213     -34.822 162.900   8.252 
ATOM   4379  C2'  DA A 213     -36.789 162.383   9.519 
ATOM   4380  C1'  DA A 213     -37.128 161.346   8.453 
ATOM   4381  N9   DA A 213     -38.542 160.878   8.500 
ATOM   4382  C8   DA A 213     -39.342 160.704   9.593 
ATOM   4383  N7   DA A 213     -40.535 160.284   9.308 
ATOM   4384  C5   DA A 213     -40.528 160.169   7.925 
ATOM   4385  C6   DA A 213     -41.508 159.765   7.003 
ATOM   4386  N6   DA A 213     -42.744 159.383   7.355 
ATOM   4387  N1   DA A 213     -41.170 159.768   5.700 
ATOM   4388  C2   DA A 213     -39.941 160.148   5.355 
ATOM   4389  N3   DA A 213     -38.948 160.544   6.122 
ATOM   4390  C4   DA A 213     -39.312 160.532   7.421 
ATOM   4391  P    DT A 214     -34.068 164.305   8.390 
ATOM   4392  OP1  DT A 214     -32.635 164.072   8.677 
ATOM   4393  OP2  DT A 214     -34.791 165.163   9.354 
ATOM   4394  O5'  DT A 214     -34.232 164.898   6.913 
ATOM   4395  C5'  DT A 214     -34.311 163.989   5.800 
ATOM   4396  C4'  DT A 214     -35.408 164.428   4.851 
ATOM   4397  O4'  DT A 214     -36.707 163.872   5.205 
ATOM   4398  C3'  DT A 214     -35.660 165.933   4.775 
ATOM   4399  O3'  DT A 214     -35.979 166.280   3.432 
ATOM   4400  C2'  DT A 214     -36.897 166.163   5.644 
ATOM   4401  C1'  DT A 214     -37.661 164.922   5.193 
ATOM   4402  N1   DT A 214     -38.778 164.543   6.104 
ATOM   4403  C2   DT A 214     -39.898 163.998   5.527 
ATOM   4404  O2   DT A 214     -40.006 163.819   4.326 
ATOM   4405  N3   DT A 214     -40.913 163.660   6.403 
ATOM   4406  C4   DT A 214     -40.897 163.818   7.773 
ATOM   4407  O4   DT A 214     -41.867 163.477   8.454 
ATOM   4408  C5   DT A 214     -39.679 164.398   8.286 
ATOM   4409  C7   DT A 214     -39.578 164.605   9.768 
ATOM   4410  C6   DT A 214     -38.677 164.736   7.457 
ATOM   4411  P    DA A 215     -35.401 167.643   2.825 
ATOM   4412  OP1  DA A 215     -34.024 167.420   2.327 
ATOM   4413  OP2  DA A 215     -35.566 168.735   3.809 
ATOM   4414  O5'  DA A 215     -36.388 167.882   1.588 
ATOM   4415  C5'  DA A 215     -36.972 166.741   0.932 
ATOM   4416  C4'  DA A 215     -38.442 166.995   0.663 
ATOM   4417  O4'  DA A 215     -39.288 166.597   1.780 
ATOM   4418  C3'  DA A 215     -38.830 168.451   0.408 
ATOM   4419  O3'  DA A 215     -39.853 168.489  -0.581 
ATOM   4420  C2'  DA A 215     -39.419 168.933   1.733 
ATOM   4421  C1'  DA A 215     -40.190 167.657   2.059 
ATOM   4422  N9   DA A 215     -40.598 167.552   3.487 
ATOM   4423  C8   DA A 215     -39.932 167.992   4.595 
ATOM   4424  N7   DA A 215     -40.552 167.752   5.709 
ATOM   4425  C5   DA A 215     -41.715 167.106   5.313 
ATOM   4426  C6   DA A 215     -42.803 166.587   6.035 
ATOM   4427  N6   DA A 215     -42.898 166.642   7.371 
ATOM   4428  N1   DA A 215     -43.792 166.009   5.330 
ATOM   4429  C2   DA A 215     -43.692 165.958   4.004 
ATOM   4430  N3   DA A 215     -42.731 166.405   3.225 
ATOM   4431  C4   DA A 215     -41.753 166.980   3.955 
ATOM   4432  P    DT A 216     -39.819 169.644  -1.688 
ATOM   4433  OP1  DT A 216     -38.914 169.249  -2.791 
ATOM   4434  OP2  DT A 216     -39.526 170.942  -1.042 
ATOM   4435  O5'  DT A 216     -41.334 169.631  -2.204 
ATOM   4436  C5'  DT A 216     -42.073 168.397  -2.166 
ATOM   4437  C4'  DT A 216     -43.473 168.646  -1.639 
ATOM   4438  O4'  DT A 216     -43.543 168.559  -0.187 
ATOM   4439  C3'  DT A 216     -44.068 170.019  -1.954 
ATOM   4440  O3'  DT A 216     -45.460 169.870  -2.207 
ATOM   4441  C2'  DT A 216     -43.890 170.823  -0.667 
ATOM   4442  C1'  DT A 216     -44.244 169.695   0.297 
ATOM   4443  N1   DT A 216     -43.807 169.945   1.699 
ATOM   4444  C2   DT A 216     -44.615 169.465   2.701 
ATOM   4445  O2   DT A 216     -45.649 168.856   2.484 
ATOM   4446  N3   DT A 216     -44.179 169.717   3.987 
ATOM   4447  C4   DT A 216     -43.030 170.393   4.344 
ATOM   4448  O4   DT A 216     -42.743 170.557   5.531 
ATOM   4449  C5   DT A 216     -42.248 170.859   3.223 
ATOM   4450  C7   DT A 216     -40.981 171.605   3.524 
ATOM   4451  C6   DT A 216     -42.649 170.628   1.963 
ATOM   4452  P    DC A 217     -46.133 170.732  -3.374 
ATOM   4453  OP1  DC A 217     -45.933 170.049  -4.673 
ATOM   4454  OP2  DC A 217     -45.657 172.131  -3.297 
ATOM   4455  O5'  DC A 217     -47.679 170.667  -2.965 
ATOM   4456  C5'  DC A 217     -48.165 169.510  -2.259 
ATOM   4457  C4'  DC A 217     -49.076 169.939  -1.126 
ATOM   4458  O4'  DC A 217     -48.344 170.197   0.106 
ATOM   4459  C3'  DC A 217     -49.869 171.225  -1.360 
ATOM   4460  O3'  DC A 217     -51.156 171.085  -0.772 
ATOM   4461  C2'  DC A 217     -49.099 172.299  -0.591 
ATOM   4462  C1'  DC A 217     -48.774 171.445   0.630 
ATOM   4463  N1   DC A 217     -47.676 171.996   1.472 
ATOM   4464  C2   DC A 217     -47.755 171.806   2.849 
ATOM   4465  O2   DC A 217     -48.724 171.193   3.311 
ATOM   4466  N3   DC A 217     -46.765 172.302   3.633 
ATOM   4467  C4   DC A 217     -45.731 172.960   3.094 
ATOM   4468  N4   DC A 217     -44.790 173.425   3.901 
ATOM   4469  C5   DC A 217     -45.631 173.167   1.680 
ATOM   4470  C6   DC A 217     -46.631 172.665   0.913 
ATOM   4471  P    DT A 218     -52.429 171.679  -1.541 
ATOM   4472  OP1  DT A 218     -52.900 170.703  -2.550 
ATOM   4473  OP2  DT A 218     -52.116 173.034  -2.046 
ATOM   4474  O5'  DT A 218     -53.496 171.782  -0.353 
ATOM   4475  C5'  DT A 218     -53.420 170.844   0.738 
ATOM   4476  C4'  DT A 218     -53.610 171.567   2.057 
ATOM   4477  O4'  DT A 218     -52.356 172.073   2.599 
ATOM   4478  C3'  DT A 218     -54.516 172.797   2.017 
ATOM   4479  O3'  DT A 218     -55.265 172.857   3.224 
ATOM   4480  C2'  DT A 218     -53.555 173.986   1.982 
ATOM   4481  C1'  DT A 218     -52.547 173.427   2.981 
ATOM   4482  N1   DT A 218     -51.224 174.109   2.943 
ATOM   4483  C2   DT A 218     -50.553 174.241   4.135 
ATOM   4484  O2   DT A 218     -50.994 173.826   5.194 
ATOM   4485  N3   DT A 218     -49.331 174.879   4.061 
ATOM   4486  C4   DT A 218     -48.739 175.385   2.921 
ATOM   4487  O4   DT A 218     -47.639 175.938   2.979 
ATOM   4488  C5   DT A 218     -49.519 175.200   1.721 
ATOM   4489  C7   DT A 218     -48.948 175.721   0.434 
ATOM   4490  C6   DT A 218     -50.711 174.583   1.764 
ATOM   4491  P    DC A 219     -56.800 173.311   3.164 
ATOM   4492  OP1  DC A 219     -57.648 172.149   2.818 
ATOM   4493  OP2  DC A 219     -56.931 174.495   2.286 
ATOM   4494  O5'  DC A 219     -57.062 173.737   4.683 
ATOM   4495  C5'  DC A 219     -56.325 173.079   5.730 
ATOM   4496  C4'  DC A 219     -55.839 174.098   6.742 
ATOM   4497  O4'  DC A 219     -54.544 174.659   6.387 
ATOM   4498  C3'  DC A 219     -56.732 175.324   6.932 
ATOM   4499  O3'  DC A 219     -56.715 175.697   8.305 
ATOM   4500  C2'  DC A 219     -56.054 176.427   6.120 
ATOM   4501  C1'  DC A 219     -54.620 176.071   6.503 
ATOM   4502  N1   DC A 219     -53.595 176.666   5.601 
ATOM   4503  C2   DC A 219     -52.381 177.052   6.164 
ATOM   4504  O2   DC A 219     -52.206 176.887   7.377 
ATOM   4505  N3   DC A 219     -51.433 177.597   5.359 
ATOM   4506  C4   DC A 219     -51.661 177.760   4.050 
ATOM   4507  N4   DC A 219     -50.705 178.296   3.307 
ATOM   4508  C5   DC A 219     -52.903 177.370   3.452 
ATOM   4509  C6   DC A 219     -53.838 176.827   4.273 
ATOM   4510  P    DA A 220     -58.073 176.194   8.992 
ATOM   4511  OP1  DA A 220     -58.864 175.023   9.430 
ATOM   4512  OP2  DA A 220     -58.764 177.145   8.093 
ATOM   4513  O5'  DA A 220     -57.512 176.975  10.271 
ATOM   4514  C5'  DA A 220     -56.271 176.547  10.862 
ATOM   4515  C4'  DA A 220     -55.412 177.751  11.192 
ATOM   4516  O4'  DA A 220     -54.568 178.155  10.075 
ATOM   4517  C3'  DA A 220     -56.168 179.027  11.563 
ATOM   4518  O3'  DA A 220     -55.448 179.710  12.581 
ATOM   4519  C2'  DA A 220     -56.138 179.877  10.293 
ATOM   4520  C1'  DA A 220     -54.699 179.557   9.900 
ATOM   4521  N9   DA A 220     -54.380 179.878   8.480 
ATOM   4522  C8   DA A 220     -55.194 179.790   7.388 
ATOM   4523  N7   DA A 220     -54.622 180.143   6.279 
ATOM   4524  C5   DA A 220     -53.334 180.491   6.661 
ATOM   4525  C6   DA A 220     -52.223 180.955   5.938 
ATOM   4526  N6   DA A 220     -52.234 181.157   4.613 
ATOM   4527  N1   DA A 220     -51.095 181.205   6.629 
ATOM   4528  C2   DA A 220     -51.089 181.002   7.945 
ATOM   4529  N3   DA A 220     -52.059 180.575   8.724 
ATOM   4530  C4   DA A 220     -53.177 180.332   8.008 
ATOM   4531  P    DG A 221     -56.261 180.414  13.767 
ATOM   4532  OP1  DG A 221     -56.581 179.414  14.811 
ATOM   4533  OP2  DG A 221     -57.410 181.158  13.207 
ATOM   4534  O5'  DG A 221     -55.173 181.446  14.326 
ATOM   4535  C5'  DG A 221     -53.776 181.112  14.222 
ATOM   4536  C4'  DG A 221     -52.988 182.321  13.756 
ATOM   4537  O4'  DG A 221     -52.920 182.413  12.305 
ATOM   4538  C3'  DG A 221     -53.538 183.680  14.187 
ATOM   4539  O3'  DG A 221     -52.447 184.549  14.470 
ATOM   4540  C2'  DG A 221     -54.273 184.208  12.956 
ATOM   4541  C1'  DG A 221     -53.251 183.741  11.925 
ATOM   4542  N9   DG A 221     -53.777 183.706  10.532 
ATOM   4543  C8   DG A 221     -55.046 183.402  10.087 
ATOM   4544  N7   DG A 221     -55.185 183.464   8.786 
ATOM   4545  C5   DG A 221     -53.919 183.835   8.336 
ATOM   4546  C6   DG A 221     -53.448 184.061   7.015 
ATOM   4547  O6   DG A 221     -54.062 183.978   5.954 
ATOM   4548  N1   DG A 221     -52.094 184.423   7.010 
ATOM   4549  C2   DG A 221     -51.299 184.549   8.132 
ATOM   4550  N2   DG A 221     -50.030 184.903   7.915 
ATOM   4551  N3   DG A 221     -51.741 184.336   9.370 
ATOM   4552  C4   DG A 221     -53.053 183.986   9.393 
ATOM   4553  P    DG A 222     -52.553 185.547  15.716 
ATOM   4554  OP1  DG A 222     -52.167 184.835  16.955 
ATOM   4555  OP2  DG A 222     -53.885 186.191  15.725 
ATOM   4556  O5'  DG A 222     -51.435 186.631  15.349 
ATOM   4557  C5'  DG A 222     -50.290 186.220  14.578 
ATOM   4558  C4'  DG A 222     -49.991 187.249  13.505 
ATOM   4559  O4'  DG A 222     -50.725 186.996  12.273 
ATOM   4560  C3'  DG A 222     -50.343 188.695  13.854 
ATOM   4561  O3'  DG A 222     -49.356 189.556  13.297 
ATOM   4562  C2'  DG A 222     -51.670 188.953  13.143 
ATOM   4563  C1'  DG A 222     -51.327 188.211  11.854 
ATOM   4564  N9   DG A 222     -52.516 187.876  11.021 
ATOM   4565  C8   DG A 222     -53.790 187.534  11.419 
ATOM   4566  N7   DG A 222     -54.613 187.296  10.428 
ATOM   4567  C5   DG A 222     -53.830 187.495   9.292 
ATOM   4568  C6   DG A 222     -54.167 187.384   7.918 
ATOM   4569  O6   DG A 222     -55.245 187.083   7.412 
ATOM   4570  N1   DG A 222     -53.069 187.673   7.096 
ATOM   4571  C2   DG A 222     -51.809 188.022   7.544 
ATOM   4572  N2   DG A 222     -50.896 188.258   6.599 
ATOM   4573  N3   DG A 222     -51.493 188.125   8.833 
ATOM   4574  C4   DG A 222     -52.548 187.848   9.643 
ATOM   4575  P    DC A 223     -48.864 190.821  14.144 
ATOM   4576  OP1  DC A 223     -47.809 190.402  15.095 
ATOM   4577  OP2  DC A 223     -50.033 191.508  14.736 
ATOM   4578  O5'  DC A 223     -48.224 191.738  13.000 
ATOM   4579  C5'  DC A 223     -47.643 191.106  11.843 
ATOM   4580  C4'  DC A 223     -48.064 191.841  10.585 
ATOM   4581  O4'  DC A 223     -49.319 191.341  10.044 
ATOM   4582  C3'  DC A 223     -48.302 193.343  10.741 
ATOM   4583  O3'  DC A 223     -47.854 194.005   9.564 
ATOM   4584  C2'  DC A 223     -49.821 193.487  10.831 
ATOM   4585  C1'  DC A 223     -50.160 192.451   9.765 
ATOM   4586  N1   DC A 223     -51.574 191.983   9.813 
ATOM   4587  C2   DC A 223     -52.196 191.675   8.606 
ATOM   4588  O2   DC A 223     -51.556 191.800   7.555 
ATOM   4589  N3   DC A 223     -53.485 191.247   8.627 
ATOM   4590  C4   DC A 223     -54.144 191.126   9.786 
ATOM   4591  N4   DC A 223     -55.399 190.705   9.755 
ATOM   4592  C5   DC A 223     -53.522 191.438  11.039 
ATOM   4593  C6   DC A 223     -52.234 191.864  10.996 
ATOM   4594  P    DT A 224     -47.100 195.410   9.702 
ATOM   4595  OP1  DT A 224     -45.667 195.177   9.989 
ATOM   4596  OP2  DT A 224     -47.823 196.268  10.667 
ATOM   4597  O5'  DT A 224     -47.264 196.003   8.226 
ATOM   4598  C5'  DT A 224     -47.343 195.093   7.113 
ATOM   4599  C4'  DT A 224     -48.440 195.532   6.163 
ATOM   4600  O4'  DT A 224     -49.739 194.976   6.518 
ATOM   4601  C3'  DT A 224     -48.692 197.038   6.087 
ATOM   4602  O3'  DT A 224     -49.011 197.385   4.745 
ATOM   4603  C2'  DT A 224     -49.929 197.268   6.956 
ATOM   4604  C1'  DT A 224     -50.693 196.027   6.505 
ATOM   4605  N1   DT A 224     -51.810 195.647   7.416 
ATOM   4606  C2   DT A 224     -52.930 195.102   6.839 
ATOM   4607  O2   DT A 224     -53.038 194.924   5.638 
ATOM   4608  N3   DT A 224     -53.945 194.764   7.715 
ATOM   4609  C4   DT A 224     -53.929 194.922   9.086 
ATOM   4610  O4   DT A 224     -54.899 194.582   9.766 
ATOM   4611  C5   DT A 224     -52.711 195.502   9.598 
ATOM   4612  C7   DT A 224     -52.610 195.710  11.081 
ATOM   4613  C6   DT A 224     -51.709 195.841   8.769 
ATOM   4614  P    DA A 225     -48.433 198.748   4.137 
ATOM   4615  OP1  DA A 225     -47.056 198.524   3.640 
ATOM   4616  OP2  DA A 225     -48.598 199.839   5.122 
ATOM   4617  O5'  DA A 225     -49.420 198.987   2.900 
ATOM   4618  C5'  DA A 225     -50.004 197.846   2.244 
ATOM   4619  C4'  DA A 225     -51.474 198.100   1.975 
ATOM   4620  O4'  DA A 225     -52.320 197.702   3.092 
ATOM   4621  C3'  DA A 225     -51.862 199.556   1.720 
ATOM   4622  O3'  DA A 225     -52.885 199.593   0.732 
ATOM   4623  C2'  DA A 225     -52.451 200.038   3.046 
ATOM   4624  C1'  DA A 225     -53.222 198.762   3.371 
ATOM   4625  N9   DA A 225     -53.630 198.657   4.799 
ATOM   4626  C8   DA A 225     -52.964 199.097   5.908 
ATOM   4627  N7   DA A 225     -53.584 198.857   7.021 
ATOM   4628  C5   DA A 225     -54.747 198.211   6.625 
ATOM   4629  C6   DA A 225     -55.835 197.692   7.347 
ATOM   4630  N6   DA A 225     -55.930 197.747   8.683 
ATOM   4631  N1   DA A 225     -56.824 197.114   6.642 
ATOM   4632  C2   DA A 225     -56.724 197.062   5.316 
ATOM   4633  N3   DA A 225     -55.763 197.510   4.537 
ATOM   4634  C4   DA A 225     -54.785 198.084   5.267 
ATOM   4635  P    DA A 226     -52.851 200.749  -0.376 
ATOM   4636  OP1  DA A 226     -51.946 200.353  -1.478 
ATOM   4637  OP2  DA A 226     -52.558 202.047   0.270 
ATOM   4638  O5'  DA A 226     -54.366 200.736  -0.892 
ATOM   4639  C5'  DA A 226     -55.105 199.502  -0.854 
ATOM   4640  C4'  DA A 226     -56.505 199.751  -0.327 
ATOM   4641  O4'  DA A 226     -56.575 199.664   1.125 
ATOM   4642  C3'  DA A 226     -57.100 201.123  -0.642 
ATOM   4643  O3'  DA A 226     -58.492 200.975  -0.894 
ATOM   4644  C2'  DA A 226     -56.922 201.928   0.645 
ATOM   4645  C1'  DA A 226     -57.276 200.799   1.609 
ATOM   4646  N9   DA A 226     -56.839 201.050   3.011 
ATOM   4647  C8   DA A 226     -55.725 201.706   3.448 
ATOM   4648  N7   DA A 226     -55.620 201.762   4.739 
ATOM   4649  C5   DA A 226     -56.749 201.094   5.194 
ATOM   4650  C6   DA A 226     -57.225 200.808   6.485 
ATOM   4651  N6   DA A 226     -56.590 201.178   7.606 
ATOM   4652  N1   DA A 226     -58.381 200.126   6.582 
ATOM   4653  C2   DA A 226     -59.008 199.762   5.463 
ATOM   4654  N3   DA A 226     -58.662 199.971   4.212 
ATOM   4655  C4   DA A 226     -57.502 200.655   4.143 
ATOM   4656  P    DT A 227     -59.165 201.837  -2.062 
ATOM   4657  OP1  DT A 227     -58.965 201.154  -3.361 
ATOM   4658  OP2  DT A 227     -58.689 203.235  -1.984 
ATOM   4659  O5'  DT A 227     -60.711 201.772  -1.652 
ATOM   4660  C5'  DT A 227     -61.197 200.615  -0.947 
ATOM   4661  C4'  DT A 227     -62.108 201.044   0.186 
ATOM   4662  O4'  DT A 227     -61.376 201.302   1.419 
ATOM   4663  C3'  DT A 227     -62.901 202.330  -0.047 
ATOM   4664  O3'  DT A 227     -64.188 202.190   0.540 
ATOM   4665  C2'  DT A 227     -62.131 203.404   0.721 
ATOM   4666  C1'  DT A 227     -61.806 202.549   1.942 
ATOM   4667  N1   DT A 227     -60.708 203.101   2.784 
ATOM   4668  C2   DT A 227     -60.801 202.905   4.140 
ATOM   4669  O2   DT A 227     -61.728 202.310   4.663 
ATOM   4670  N3   DT A 227     -59.765 203.431   4.889 
ATOM   4671  C4   DT A 227     -58.672 204.119   4.403 
ATOM   4672  O4   DT A 227     -57.807 204.543   5.172 
ATOM   4673  C5   DT A 227     -58.663 204.274   2.968 
ATOM   4674  C7   DT A 227     -57.508 205.012   2.357 
ATOM   4675  C6   DT A 227     -59.657 203.773   2.217 
ATOM   4676  P    DG A 228     -65.461 202.784  -0.229 
ATOM   4677  OP1  DG A 228     -65.932 201.808  -1.237 
ATOM   4678  OP2  DG A 228     -65.148 204.139  -0.733 
ATOM   4679  O5'  DG A 228     -66.528 202.887   0.959 
ATOM   4680  C5'  DG A 228     -66.452 201.949   2.050 
ATOM   4681  C4'  DG A 228     -66.642 202.672   3.369 
ATOM   4682  O4'  DG A 228     -65.388 203.178   3.911 
ATOM   4683  C3'  DG A 228     -67.548 203.902   3.329 
ATOM   4684  O3'  DG A 228     -68.298 203.962   4.536 
ATOM   4685  C2'  DG A 228     -66.587 205.091   3.294 
ATOM   4686  C1'  DG A 228     -65.579 204.531   4.294 
ATOM   4687  N9   DG A 228     -64.256 205.214   4.255 
ATOM   4688  C8   DG A 228     -63.583 205.751   3.179 
ATOM   4689  N7   DG A 228     -62.427 206.288   3.486 
ATOM   4690  C5   DG A 228     -62.327 206.093   4.863 
ATOM   4691  C6   DG A 228     -61.295 206.461   5.764 
ATOM   4692  O6   DG A 228     -60.239 207.042   5.530 
ATOM   4693  N1   DG A 228     -61.599 206.072   7.077 
ATOM   4694  C2   DG A 228     -62.749 205.414   7.466 
ATOM   4695  N2   DG A 228     -62.851 205.130   8.767 
ATOM   4696  N3   DG A 228     -63.717 205.069   6.618 
ATOM   4697  C4   DG A 228     -63.438 205.440   5.342 
ATOM   4698  P    DT A 229     -69.832 204.416   4.476 
ATOM   4699  OP1  DT A 229     -70.680 203.254   4.131 
ATOM   4700  OP2  DT A 229     -69.963 205.600   3.599 
ATOM   4701  O5'  DT A 229     -70.094 204.842   5.996 
ATOM   4702  C5'  DT A 229     -69.357 204.184   7.043 
ATOM   4703  C4'  DT A 229     -68.871 205.202   8.055 
ATOM   4704  O4'  DT A 229     -67.576 205.764   7.699 
ATOM   4705  C3'  DT A 229     -69.764 206.428   8.245 
ATOM   4706  O3'  DT A 229     -69.747 206.802   9.617 
ATOM   4707  C2'  DT A 229     -69.086 207.531   7.433 
ATOM   4708  C1'  DT A 229     -67.652 207.176   7.815 
ATOM   4709  N1   DT A 229     -66.627 207.771   6.914 
ATOM   4710  C2   DT A 229     -65.434 208.146   7.485 
ATOM   4711  O2   DT A 229     -65.196 208.012   8.672 
ATOM   4712  N3   DT A 229     -64.508 208.695   6.617 
ATOM   4713  C4   DT A 229     -64.673 208.892   5.262 
ATOM   4714  O4   DT A 229     -63.771 209.393   4.587 
ATOM   4715  C5   DT A 229     -65.957 208.467   4.755 
ATOM   4716  C7   DT A 229     -66.218 208.647   3.289 
ATOM   4717  C6   DT A 229     -66.875 207.931   5.575 
ATOM   4718  P    DC A 230     -71.105 207.299  10.304 
ATOM   4719  OP1  DC A 230     -71.896 206.128  10.742 
ATOM   4720  OP2  DC A 230     -71.796 208.250   9.405 
ATOM   4721  O5'  DC A 230     -70.544 208.080  11.583 
ATOM   4722  C5'  DC A 230     -69.303 207.652  12.174 
ATOM   4723  C4'  DC A 230     -68.444 208.856  12.505 
ATOM   4724  O4'  DC A 230     -67.600 209.260  11.388 
ATOM   4725  C3'  DC A 230     -69.200 210.131  12.875 
ATOM   4726  O3'  DC A 230     -68.480 210.814  13.894 
ATOM   4727  C2'  DC A 230     -69.170 210.982  11.605 
ATOM   4728  C1'  DC A 230     -67.731 210.662  11.212 
ATOM   4729  N1   DC A 230     -67.412 210.982   9.793 
ATOM   4730  C2   DC A 230     -66.127 211.434   9.503 
ATOM   4731  O2   DC A 230     -65.312 211.549  10.425 
ATOM   4732  N3   DC A 230     -65.816 211.733   8.214 
ATOM   4733  C4   DC A 230     -66.728 211.595   7.243 
ATOM   4734  N4   DC A 230     -66.377 211.898   6.003 
ATOM   4735  C5   DC A 230     -68.055 211.132   7.521 
ATOM   4736  C6   DC A 230     -68.346 210.839   8.814 
ATOM   4737  P    DG A 231     -69.293 211.518  15.080 
ATOM   4738  OP1  DG A 231     -69.613 210.519  16.124 
ATOM   4739  OP2  DG A 231     -70.442 212.263  14.519 
ATOM   4740  O5'  DG A 231     -68.205 212.551  15.638 
ATOM   4741  C5'  DG A 231     -66.808 212.217  15.535 
ATOM   4742  C4'  DG A 231     -66.020 213.425  15.068 
ATOM   4743  O4'  DG A 231     -65.952 213.518  13.617 
ATOM   4744  C3'  DG A 231     -66.570 214.785  15.499 
ATOM   4745  O3'  DG A 231     -65.479 215.654  15.782 
ATOM   4746  C2'  DG A 231     -67.305 215.313  14.268 
ATOM   4747  C1'  DG A 231     -66.283 214.845  13.237 
ATOM   4748  N9   DG A 231     -66.809 214.810  11.844 
ATOM   4749  C8   DG A 231     -68.078 214.507  11.400 
ATOM   4750  N7   DG A 231     -68.217 214.569  10.098 
ATOM   4751  C5   DG A 231     -66.951 214.940   9.648 
ATOM   4752  C6   DG A 231     -66.480 215.166   8.328 
ATOM   4753  O6   DG A 231     -67.094 215.083   7.267 
ATOM   4754  N1   DG A 231     -65.126 215.527   8.322 
ATOM   4755  C2   DG A 231     -64.331 215.654   9.444 
ATOM   4756  N2   DG A 231     -63.062 216.008   9.227 
ATOM   4757  N3   DG A 231     -64.773 215.441  10.682 
ATOM   4758  C4   DG A 231     -66.085 215.090  10.705 
ATOM   4759  P    DT A 232     -65.585 216.652  17.029 
ATOM   4760  OP1  DT A 232     -65.199 215.940  18.267 
ATOM   4761  OP2  DT A 232     -66.917 217.296  17.037 
ATOM   4762  O5'  DT A 232     -64.467 217.736  16.661 
ATOM   4763  C5'  DT A 232     -63.322 217.325  15.890 
ATOM   4764  C4'  DT A 232     -63.023 218.354  14.817 
ATOM   4765  O4'  DT A 232     -63.757 218.101  13.585 
ATOM   4766  C3'  DT A 232     -63.375 219.799  15.166 
ATOM   4767  O3'  DT A 232     -62.388 220.660  14.610 
ATOM   4768  C2'  DT A 232     -64.702 220.058  14.455 
ATOM   4769  C1'  DT A 232     -64.359 219.316  13.167 
ATOM   4770  N1   DT A 232     -65.548 218.980  12.334 
ATOM   4771  C2   DT A 232     -65.383 219.007  10.970 
ATOM   4772  O2   DT A 232     -64.325 219.288  10.435 
ATOM   4773  N3   DT A 232     -66.507 218.691  10.231 
ATOM   4774  C4   DT A 232     -67.749 218.359  10.732 
ATOM   4775  O4   DT A 232     -68.682 218.095   9.969 
ATOM   4776  C5   DT A 232     -67.823 218.358  12.173 
ATOM   4777  C7   DT A 232     -69.141 218.008  12.800 
ATOM   4778  C6   DT A 232     -66.747 218.662  12.916 
ATOM   4779  P    DC A 233     -61.896 221.926  15.457 
ATOM   4780  OP1  DC A 233     -60.841 221.506  16.407 
ATOM   4781  OP2  DC A 233     -63.065 222.613  16.048 
ATOM   4782  O5'  DC A 233     -61.256 222.842  14.312 
ATOM   4783  C5'  DC A 233     -60.675 222.211  13.155 
ATOM   4784  C4'  DC A 233     -61.096 222.946  11.898 
ATOM   4785  O4'  DC A 233     -62.351 222.446  11.356 
ATOM   4786  C3'  DC A 233     -61.334 224.448  12.053 
ATOM   4787  O3'  DC A 233     -60.886 225.109  10.877 
ATOM   4788  C2'  DC A 233     -62.853 224.592  12.143 
ATOM   4789  C1'  DC A 233     -63.192 223.555  11.078 
ATOM   4790  N1   DC A 233     -64.606 223.088  11.125 
ATOM   4791  C2   DC A 233     -65.228 222.779   9.918 
ATOM   4792  O2   DC A 233     -64.588 222.904   8.868 
ATOM   4793  N3   DC A 233     -66.517 222.352   9.939 
ATOM   4794  C4   DC A 233     -67.176 222.230  11.098 
ATOM   4795  N4   DC A 233     -68.431 221.810  11.067 
ATOM   4796  C5   DC A 233     -66.554 222.543  12.351 
ATOM   4797  C6   DC A 233     -65.266 222.969  12.308 
ATOM   4798  P    DT A 234     -60.132 226.514  11.015 
ATOM   4799  OP1  DT A 234     -58.699 226.281  11.301 
ATOM   4800  OP2  DT A 234     -60.855 227.373  11.979 
ATOM   4801  O5'  DT A 234     -60.296 227.108   9.538 
ATOM   4802  C5'  DT A 234     -60.375 226.198   8.425 
ATOM   4803  C4'  DT A 234     -61.472 226.637   7.475 
ATOM   4804  O4'  DT A 234     -62.771 226.081   7.830 
ATOM   4805  C3'  DT A 234     -61.724 228.143   7.399 
ATOM   4806  O3'  DT A 234     -62.043 228.490   6.057 
ATOM   4807  C2'  DT A 234     -62.961 228.372   8.268 
ATOM   4808  C1'  DT A 234     -63.725 227.131   7.818 
ATOM   4809  N1   DT A 234     -64.842 226.752   8.729 
ATOM   4810  C2   DT A 234     -65.962 226.207   8.151 
ATOM   4811  O2   DT A 234     -66.070 226.028   6.951 
ATOM   4812  N3   DT A 234     -66.977 225.869   9.027 
ATOM   4813  C4   DT A 234     -66.961 226.027  10.398 
ATOM   4814  O4   DT A 234     -67.931 225.686  11.079 
ATOM   4815  C5   DT A 234     -65.743 226.607  10.910 
ATOM   4816  C7   DT A 234     -65.642 226.814  12.393 
ATOM   4817  C6   DT A 234     -64.741 226.946  10.081 
ATOM   4818  P    DG A 235     -61.465 229.853   5.449 
ATOM   4819  OP1  DG A 235     -60.088 229.629   4.952 
ATOM   4820  OP2  DG A 235     -61.630 230.944   6.434 
ATOM   4821  O5'  DG A 235     -62.452 230.091   4.213 
ATOM   4822  C5'  DG A 235     -63.036 228.951   3.556 
ATOM   4823  C4'  DG A 235     -64.506 229.205   3.288 
ATOM   4824  O4'  DG A 235     -65.352 228.806   4.405 
ATOM   4825  C3'  DG A 235     -64.894 230.661   3.032 
ATOM   4826  O3'  DG A 235     -65.917 230.698   2.044 
ATOM   4827  C2'  DG A 235     -65.483 231.143   4.358 
ATOM   4828  C1'  DG A 235     -66.254 229.866   4.684 
ATOM   4829  N9   DG A 235     -66.662 229.762   6.111 
ATOM   4830  C8   DG A 235     -66.005 230.199   7.240 
ATOM   4831  N7   DG A 235     -66.641 229.950   8.360 
ATOM   4832  C5   DG A 235     -67.803 229.303   7.943 
ATOM   4833  C6   DG A 235     -68.886 228.790   8.702 
ATOM   4834  O6   DG A 235     -69.046 228.801   9.920 
ATOM   4835  N1   DG A 235     -69.861 228.210   7.878 
ATOM   4836  C2   DG A 235     -69.797 228.136   6.500 
ATOM   4837  N2   DG A 235     -70.829 227.543   5.896 
ATOM   4838  N3   DG A 235     -68.779 228.617   5.788 
ATOM   4839  C4   DG A 235     -67.826 229.183   6.573 
ATOM   4840  P    DT A 236     -65.883 231.854   0.936 
ATOM   4841  OP1  DT A 236     -64.978 231.458  -0.166 
ATOM   4842  OP2  DT A 236     -65.590 233.152   1.583 
ATOM   4843  O5'  DT A 236     -67.398 231.841   0.421 
ATOM   4844  C5'  DT A 236     -68.137 230.606   0.458 
ATOM   4845  C4'  DT A 236     -69.537 230.856   0.986 
ATOM   4846  O4'  DT A 236     -69.607 230.769   2.438 
ATOM   4847  C3'  DT A 236     -70.132 232.228   0.670 
ATOM   4848  O3'  DT A 236     -71.524 232.080   0.418 
ATOM   4849  C2'  DT A 236     -69.954 233.033   1.957 
ATOM   4850  C1'  DT A 236     -70.308 231.904   2.922 
ATOM   4851  N1   DT A 236     -69.871 232.155   4.324 
ATOM   4852  C2   DT A 236     -70.679 231.674   5.325 
ATOM   4853  O2   DT A 236     -71.713 231.066   5.109 
ATOM   4854  N3   DT A 236     -70.243 231.926   6.611 
ATOM   4855  C4   DT A 236     -69.094 232.602   6.969 
ATOM   4856  O4   DT A 236     -68.807 232.767   8.156 
ATOM   4857  C5   DT A 236     -68.312 233.068   5.848 
ATOM   4858  C7   DT A 236     -67.045 233.814   6.149 
ATOM   4859  C6   DT A 236     -68.713 232.837   4.587 
ATOM   4860  P    DA A 237     -72.197 232.942  -0.750 
ATOM   4861  OP1  DA A 237     -71.997 232.259  -2.048 
ATOM   4862  OP2  DA A 237     -71.721 234.340  -0.672 
ATOM   4863  O5'  DA A 237     -73.743 232.877  -0.340 
ATOM   4864  C5'  DA A 237     -74.229 231.720   0.365 
ATOM   4865  C4'  DA A 237     -75.140 232.149   1.498 
ATOM   4866  O4'  DA A 237     -74.408 232.407   2.731 
ATOM   4867  C3'  DA A 237     -75.933 233.435   1.265 
ATOM   4868  O3'  DA A 237     -77.220 233.295   1.852 
ATOM   4869  C2'  DA A 237     -75.163 234.509   2.034 
ATOM   4870  C1'  DA A 237     -74.838 233.654   3.254 
ATOM   4871  N9   DA A 237     -73.740 234.206   4.096 
ATOM   4872  C8   DA A 237     -72.630 234.895   3.698 
ATOM   4873  N7   DA A 237     -71.852 235.247   4.675 
ATOM   4874  C5   DA A 237     -72.492 234.755   5.805 
ATOM   4875  C6   DA A 237     -72.168 234.801   7.171 
ATOM   4876  N6   DA A 237     -71.066 235.393   7.652 
ATOM   4877  N1   DA A 237     -73.023 234.213   8.029 
ATOM   4878  C2   DA A 237     -74.117 233.625   7.546 
ATOM   4879  N3   DA A 237     -74.521 233.521   6.299 
ATOM   4880  C4   DA A 237     -73.648 234.117   5.460 
ATOM   4881  P    DT A 238     -78.493 233.889   1.083 
ATOM   4882  OP1  DT A 238     -78.964 232.913   0.075 
ATOM   4883  OP2  DT A 238     -78.180 235.243   0.579 
ATOM   4884  O5'  DT A 238     -79.560 233.991   2.271 
ATOM   4885  C5'  DT A 238     -79.484 233.054   3.362 
ATOM   4886  C4'  DT A 238     -79.674 233.777   4.681 
ATOM   4887  O4'  DT A 238     -78.420 234.283   5.224 
ATOM   4888  C3'  DT A 238     -80.580 235.007   4.641 
ATOM   4889  O3'  DT A 238     -81.329 235.066   5.849 
ATOM   4890  C2'  DT A 238     -79.619 236.196   4.607 
ATOM   4891  C1'  DT A 238     -78.611 235.636   5.606 
ATOM   4892  N1   DT A 238     -77.288 236.319   5.568 
ATOM   4893  C2   DT A 238     -76.617 236.450   6.760 
ATOM   4894  O2   DT A 238     -77.058 236.036   7.818 
ATOM   4895  N3   DT A 238     -75.395 237.089   6.686 
ATOM   4896  C4   DT A 238     -74.803 237.594   5.546 
ATOM   4897  O4   DT A 238     -73.703 238.147   5.604 
ATOM   4898  C5   DT A 238     -75.583 237.409   4.346 
ATOM   4899  C7   DT A 238     -75.012 237.931   3.059 
ATOM   4900  C6   DT A 238     -76.775 236.792   4.388 
ATOM   4901  P    DA A 239     -82.864 235.521   5.788 
ATOM   4902  OP1  DA A 239     -83.712 234.359   5.443 
ATOM   4903  OP2  DA A 239     -82.995 236.705   4.911 
ATOM   4904  O5'  DA A 239     -83.126 235.947   7.308 
ATOM   4905  C5'  DA A 239     -82.389 235.288   8.355 
ATOM   4906  C4'  DA A 239     -81.903 236.307   9.367 
ATOM   4907  O4'  DA A 239     -80.608 236.868   9.012 
ATOM   4908  C3'  DA A 239     -82.796 237.533   9.557 
ATOM   4909  O3'  DA A 239     -82.779 237.907  10.929 
ATOM   4910  C2'  DA A 239     -82.118 238.636   8.745 
ATOM   4911  C1'  DA A 239     -80.684 238.281   9.127 
ATOM   4912  N9   DA A 239     -79.659 238.876   8.226 
ATOM   4913  C8   DA A 239     -79.741 239.105   6.882 
ATOM   4914  N7   DA A 239     -78.674 239.641   6.375 
ATOM   4915  C5   DA A 239     -77.820 239.777   7.461 
ATOM   4916  C6   DA A 239     -76.516 240.286   7.582 
ATOM   4917  N6   DA A 239     -75.814 240.774   6.551 
ATOM   4918  N1   DA A 239     -75.959 240.274   8.808 
ATOM   4919  C2   DA A 239     -76.662 239.787   9.829 
ATOM   4920  N3   DA A 239     -77.879 239.289   9.836 
ATOM   4921  C4   DA A 239     -78.415 239.312   8.598 
ATOM   4922  P    DG A 240     -84.137 238.404  11.616 
ATOM   4923  OP1  DG A 240     -84.928 237.232  12.054 
ATOM   4924  OP2  DG A 240     -84.828 239.354  10.718 
ATOM   4925  O5'  DG A 240     -83.576 239.185  12.896 
ATOM   4926  C5'  DG A 240     -82.335 238.756  13.487 
ATOM   4927  C4'  DG A 240     -81.476 239.961  13.817 
ATOM   4928  O4'  DG A 240     -80.632 240.364  12.700 
ATOM   4929  C3'  DG A 240     -82.232 241.236  14.188 
ATOM   4930  O3'  DG A 240     -81.512 241.919  15.206 
ATOM   4931  C2'  DG A 240     -82.202 242.087  12.918 
ATOM   4932  C1'  DG A 240     -80.763 241.767  12.524 
ATOM   4933  N9   DG A 240     -80.444 242.087  11.105 
ATOM   4934  C8   DG A 240     -81.251 242.006   9.991 
ATOM   4935  N7   DG A 240     -80.660 242.365   8.877 
ATOM   4936  C5   DG A 240     -79.372 242.710   9.282 
ATOM   4937  C6   DG A 240     -78.269 243.177   8.520 
ATOM   4938  O6   DG A 240     -78.201 243.385   7.312 
ATOM   4939  N1   DG A 240     -77.148 243.406   9.330 
ATOM   4940  C2   DG A 240     -77.099 243.210  10.696 
ATOM   4941  N2   DG A 240     -75.934 243.486  11.287 
ATOM   4942  N3   DG A 240     -78.134 242.771  11.410 
ATOM   4943  C4   DG A 240     -79.230 242.544  10.639 
ATOM   4944  P    DT A 241     -82.325 242.623  16.392 
ATOM   4945  OP1  DT A 241     -82.645 241.624  17.436 
ATOM   4946  OP2  DT A 241     -83.474 243.368  15.832 
ATOM   4947  O5'  DT A 241     -81.237 243.656  16.950 
ATOM   4948  C5'  DT A 241     -79.840 243.322  16.847 
ATOM   4949  C4'  DT A 241     -79.052 244.530  16.381 
ATOM   4950  O4'  DT A 241     -78.984 244.623  14.929 
ATOM   4951  C3'  DT A 241     -79.602 245.890  16.812 
ATOM   4952  O3'  DT A 241     -78.511 246.759  17.094 
ATOM   4953  C2'  DT A 241     -80.337 246.418  15.581 
ATOM   4954  C1'  DT A 241     -79.315 245.950  14.550 
ATOM   4955  N1   DT A 241     -79.841 245.915  13.157 
ATOM   4956  C2   DT A 241     -78.963 246.226  12.147 
ATOM   4957  O2   DT A 241     -77.798 246.521  12.350 
ATOM   4958  N3   DT A 241     -79.487 246.184  10.869 
ATOM   4959  C4   DT A 241     -80.784 245.864  10.528 
ATOM   4960  O4   DT A 241     -81.138 245.860   9.347 
ATOM   4961  C5   DT A 241     -81.632 245.553  11.654 
ATOM   4962  C7   DT A 241     -83.061 245.194  11.371 
ATOM   4963  C6   DT A 241     -81.149 245.586  12.907 
ATOM   4964  P    DG A 242     -78.617 247.757  18.341 
ATOM   4965  OP1  DG A 242     -78.231 247.045  19.580 
ATOM   4966  OP2  DG A 242     -79.949 248.401  18.350 
ATOM   4967  O5'  DG A 242     -77.499 248.841  17.974 
ATOM   4968  C5'  DG A 242     -76.354 248.429  17.203 
ATOM   4969  C4'  DG A 242     -76.055 249.458  16.130 
ATOM   4970  O4'  DG A 242     -76.789 249.206  14.897 
ATOM   4971  C3'  DG A 242     -76.407 250.904  16.479 
ATOM   4972  O3'  DG A 242     -75.420 251.765  15.922 
ATOM   4973  C2'  DG A 242     -77.734 251.163  15.767 
ATOM   4974  C1'  DG A 242     -77.391 250.421  14.479 
ATOM   4975  N9   DG A 242     -78.580 250.085  13.646 
ATOM   4976  C8   DG A 242     -79.854 249.744  14.044 
ATOM   4977  N7   DG A 242     -80.677 249.506  13.052 
ATOM   4978  C5   DG A 242     -79.894 249.704  11.917 
ATOM   4979  C6   DG A 242     -80.231 249.594  10.543 
ATOM   4980  O6   DG A 242     -81.309 249.292  10.037 
ATOM   4981  N1   DG A 242     -79.133 249.882   9.721 
ATOM   4982  C2   DG A 242     -77.873 250.231  10.168 
ATOM   4983  N2   DG A 242     -76.960 250.467   9.223 
ATOM   4984  N3   DG A 242     -77.557 250.334  11.458 
ATOM   4985  C4   DG A 242     -78.612 250.058  12.268 
ATOM   4986  P    DT A 243     -74.928 253.031  16.769 
ATOM   4987  OP1  DT A 243     -73.873 252.611  17.719 
ATOM   4988  OP2  DT A 243     -76.097 253.718  17.360 
ATOM   4989  O5'  DT A 243     -74.288 253.947  15.625 
ATOM   4990  C5'  DT A 243     -73.707 253.316  14.467 
ATOM   4991  C4'  DT A 243     -74.128 254.051  13.210 
ATOM   4992  O4'  DT A 243     -75.383 253.551  12.669 
ATOM   4993  C3'  DT A 243     -74.366 255.553  13.366 
ATOM   4994  O3'  DT A 243     -73.918 256.214  12.189 
ATOM   4995  C2'  DT A 243     -75.885 255.697  13.455 
ATOM   4996  C1'  DT A 243     -76.224 254.660  12.390 
ATOM   4997  N1   DT A 243     -77.638 254.193  12.437 
ATOM   4998  C2   DT A 243     -78.238 253.892  11.238 
ATOM   4999  O2   DT A 243     -77.665 253.993  10.166 
ATOM   5000  N3   DT A 243     -79.548 253.463  11.321 
ATOM   5001  C4   DT A 243     -80.289 253.314  12.475 
ATOM   5002  O4   DT A 243     -81.456 252.921  12.425 
ATOM   5003  C5   DT A 243     -79.573 253.654  13.683 
ATOM   5004  C7   DT A 243     -80.307 253.519  14.985 
ATOM   5005  C6   DT A 243     -78.299 254.074  13.631 
ATOM   5006  P    DA A 244     -73.164 257.619  12.327 
ATOM   5007  OP1  DA A 244     -71.731 257.386  12.614 
ATOM   5008  OP2  DA A 244     -73.887 258.478  13.291 
ATOM   5009  O5'  DA A 244     -73.328 258.213  10.850 
ATOM   5010  C5'  DA A 244     -73.407 257.303   9.737 
ATOM   5011  C4'  DA A 244     -74.504 257.742   8.788 
ATOM   5012  O4'  DA A 244     -75.803 257.186   9.142 
ATOM   5013  C3'  DA A 244     -74.756 259.248   8.711 
ATOM   5014  O3'  DA A 244     -75.075 259.595   7.369 
ATOM   5015  C2'  DA A 244     -75.993 259.477   9.581 
ATOM   5016  C1'  DA A 244     -76.757 258.236   9.130 
ATOM   5017  N9   DA A 244     -77.874 257.857  10.041 
ATOM   5018  C8   DA A 244     -77.938 257.980  11.400 
ATOM   5019  N7   DA A 244     -79.053 257.558  11.911 
ATOM   5020  C5   DA A 244     -79.783 257.123  10.814 
ATOM   5021  C6   DA A 244     -81.063 256.560  10.690 
ATOM   5022  N6   DA A 244     -81.873 256.327  11.732 
ATOM   5023  N1   DA A 244     -81.483 256.243   9.450 
ATOM   5024  C2   DA A 244     -80.673 256.476   8.419 
ATOM   5025  N3   DA A 244     -79.465 256.994   8.412 
ATOM   5026  C4   DA A 244     -79.069 257.303   9.664 
ATOM   5027  P    DT A 245     -74.497 260.957   6.762 
ATOM   5028  OP1  DT A 245     -73.120 260.734   6.264 
ATOM   5029  OP2  DT A 245     -74.662 262.049   7.746 
ATOM   5030  O5'  DT A 245     -75.484 261.196   5.525 
ATOM   5031  C5'  DT A 245     -76.068 260.056   4.869 
ATOM   5032  C4'  DT A 245     -77.538 260.309   4.600 
ATOM   5033  O4'  DT A 245     -78.384 259.911   5.717 
ATOM   5034  C3'  DT A 245     -77.926 261.766   4.345 
ATOM   5035  O3'  DT A 245     -78.949 261.803   3.356 
ATOM   5036  C2'  DT A 245     -78.515 262.247   5.670 
ATOM   5037  C1'  DT A 245     -79.286 260.971   5.996 
ATOM   5038  N1   DT A 245     -79.694 260.867   7.424 
ATOM   5039  C2   DT A 245     -80.895 260.253   7.687 
ATOM   5040  O2   DT A 245     -81.616 259.803   6.813 
ATOM   5041  N3   DT A 245     -81.242 260.175   9.023 
ATOM   5042  C4   DT A 245     -80.504 260.648  10.088 
ATOM   5043  O4   DT A 245     -80.919 260.520  11.242 
ATOM   5044  C5   DT A 245     -79.260 261.276   9.712 
ATOM   5045  C7   DT A 245     -78.397 261.820  10.813 
ATOM   5046  C6   DT A 245     -78.899 261.366   8.422 
ATOM   5047  P    DG A 246     -78.915 262.959   2.249 
ATOM   5048  OP1  DG A 246     -78.010 262.563   1.146 
ATOM   5049  OP2  DG A 246     -78.622 264.257   2.895 
ATOM   5050  O5'  DG A 246     -80.430 262.946   1.733 
ATOM   5051  C5'  DG A 246     -81.169 261.711   1.771 
ATOM   5052  C4'  DG A 246     -82.569 261.961   2.298 
ATOM   5053  O4'  DG A 246     -82.639 261.873   3.750 
ATOM   5054  C3'  DG A 246     -83.164 263.333   1.982 
ATOM   5055  O3'  DG A 246     -84.556 263.184   1.730 
ATOM   5056  C2'  DG A 246     -82.986 264.138   3.270 
ATOM   5057  C1'  DG A 246     -83.340 263.009   4.234 
ATOM   5058  N9   DG A 246     -82.903 263.260   5.636 
ATOM   5059  C8   DG A 246     -81.784 263.919   6.094 
ATOM   5060  N7   DG A 246     -81.691 263.967   7.402 
ATOM   5061  C5   DG A 246     -82.830 263.294   7.839 
ATOM   5062  C6   DG A 246     -83.282 263.022   9.157 
ATOM   5063  O6   DG A 246     -82.760 263.324  10.227 
ATOM   5064  N1   DG A 246     -84.490 262.310   9.148 
ATOM   5065  C2   DG A 246     -85.171 261.913   8.014 
ATOM   5066  N2   DG A 246     -86.307 261.242   8.219 
ATOM   5067  N3   DG A 246     -84.747 262.168   6.778 
ATOM   5068  C4   DG A 246     -83.577 262.858   6.770 
ATOM   5069  P    DC A 247     -85.229 264.046   0.563 
ATOM   5070  OP1  DC A 247     -85.029 263.364  -0.736 
ATOM   5071  OP2  DC A 247     -84.753 265.445   0.640 
ATOM   5072  O5'  DC A 247     -86.775 263.982   0.972 
ATOM   5073  C5'  DC A 247     -87.261 262.825   1.678 
ATOM   5074  C4'  DC A 247     -88.172 263.254   2.811 
ATOM   5075  O4'  DC A 247     -87.440 263.512   4.043 
ATOM   5076  C3'  DC A 247     -88.965 264.539   2.577 
ATOM   5077  O3'  DC A 247     -90.252 264.399   3.165 
ATOM   5078  C2'  DC A 247     -88.195 265.614   3.346 
ATOM   5079  C1'  DC A 247     -87.870 264.759   4.567 
ATOM   5080  N1   DC A 247     -86.772 265.310   5.409 
ATOM   5081  C2   DC A 247     -86.851 265.120   6.786 
ATOM   5082  O2   DC A 247     -87.820 264.507   7.248 
ATOM   5083  N3   DC A 247     -85.861 265.616   7.570 
ATOM   5084  C4   DC A 247     -84.827 266.275   7.031 
ATOM   5085  N4   DC A 247     -83.886 266.739   7.838 
ATOM   5086  C5   DC A 247     -84.727 266.482   5.617 
ATOM   5087  C6   DC A 247     -85.727 265.979   4.850 
ATOM   5088  P    DC A 248     -91.525 264.993   2.396 
ATOM   5089  OP1  DC A 248     -91.996 264.017   1.387 
ATOM   5090  OP2  DC A 248     -91.212 266.348   1.891 
ATOM   5091  O5'  DC A 248     -92.592 265.096   3.584 
ATOM   5092  C5'  DC A 248     -92.516 264.159   4.675 
ATOM   5093  C4'  DC A 248     -92.706 264.882   5.994 
ATOM   5094  O4'  DC A 248     -91.452 265.387   6.536 
ATOM   5095  C3'  DC A 248     -93.612 266.112   5.953 
ATOM   5096  O3'  DC A 248     -94.361 266.171   7.161 
ATOM   5097  C2'  DC A 248     -92.651 267.300   5.919 
ATOM   5098  C1'  DC A 248     -91.643 266.741   6.918 
ATOM   5099  N1   DC A 248     -90.320 267.424   6.880 
ATOM   5100  C2   DC A 248     -89.627 267.565   8.080 
ATOM   5101  O2   DC A 248     -90.134 267.121   9.117 
ATOM   5102  N3   DC A 248     -88.420 268.185   8.067 
ATOM   5103  C4   DC A 248     -87.905 268.652   6.921 
ATOM   5104  N4   DC A 248     -86.723 269.249   6.961 
ATOM   5105  C5   DC A 248     -88.602 268.518   5.677 
ATOM   5106  C6   DC A 248     -89.807 267.895   5.712 
ATOM   5107  P    DG A 249     -95.896 266.626   7.101 
ATOM   5108  OP1  DG A 249     -96.744 265.463   6.755 
ATOM   5109  OP2  DG A 249     -96.027 267.810   6.223 
ATOM   5110  O5'  DG A 249     -96.158 267.052   8.620 
ATOM   5111  C5'  DG A 249     -95.421 266.393   9.667 
ATOM   5112  C4'  DG A 249     -94.935 267.412  10.679 
ATOM   5113  O4'  DG A 249     -93.640 267.973  10.324 
ATOM   5114  C3'  DG A 249     -95.828 268.638  10.869 
ATOM   5115  O3'  DG A 249     -95.811 269.012  12.242 
ATOM   5116  C2'  DG A 249     -95.150 269.741  10.057 
ATOM   5117  C1'  DG A 249     -93.716 269.386  10.439 
ATOM   5118  N9   DG A 249     -92.691 269.980   9.538 
ATOM   5119  C8   DG A 249     -92.756 270.220   8.183 
ATOM   5120  N7   DG A 249     -91.671 270.760   7.683 
ATOM   5121  C5   DG A 249     -90.828 270.889   8.785 
ATOM   5122  C6   DG A 249     -89.511 271.410   8.872 
ATOM   5123  O6   DG A 249     -88.806 271.872   7.980 
ATOM   5124  N1   DG A 249     -89.023 271.353  10.186 
ATOM   5125  C2   DG A 249     -89.717 270.857  11.272 
ATOM   5126  N2   DG A 249     -89.076 270.890  12.442 
ATOM   5127  N3   DG A 249     -90.953 270.368  11.189 
ATOM   5128  C4   DG A 249     -91.440 270.417   9.922 
ATOM   5129  P    DT A 250     -97.169 269.508  12.929 
ATOM   5130  OP1  DT A 250     -97.960 268.337  13.367 
ATOM   5131  OP2  DT A 250     -97.860 270.459  12.030 
ATOM   5132  O5'  DT A 250     -96.608 270.289  14.208 
ATOM   5133  C5'  DT A 250     -95.367 269.861  14.799 
ATOM   5134  C4'  DT A 250     -94.508 271.065  15.129 
ATOM   5135  O4'  DT A 250     -93.664 271.469  14.012 
ATOM   5136  C3'  DT A 250     -95.264 272.341  15.500 
ATOM   5137  O3'  DT A 250     -94.544 273.024  16.518 
ATOM   5138  C2'  DT A 250     -95.234 273.191  14.230 
ATOM   5139  C1'  DT A 250     -93.795 272.871  13.837 
ATOM   5140  N1   DT A 250     -93.476 273.192  12.417 
ATOM   5141  C2   DT A 250     -92.204 273.636  12.147 
ATOM   5142  O2   DT A 250     -91.352 273.772  13.008 
ATOM   5143  N3   DT A 250     -91.946 273.924  10.821 
ATOM   5144  C4   DT A 250     -92.832 273.807   9.770 
ATOM   5145  O4   DT A 250     -92.485 274.095   8.622 
ATOM   5146  C5   DT A 250     -94.141 273.333  10.153 
ATOM   5147  C7   DT A 250     -95.167 273.177   9.069 
ATOM   5148  C6   DT A 250     -94.419 273.046  11.435 
ATOM   5149  P    DT A 251     -95.357 273.728  17.704 
ATOM   5150  OP1  DT A 251     -95.677 272.729  18.748 
ATOM   5151  OP2  DT A 251     -96.506 274.473  17.144 
ATOM   5152  O5'  DT A 251     -94.269 274.760  18.263 
ATOM   5153  C5'  DT A 251     -92.872 274.427  18.159 
ATOM   5154  C4'  DT A 251     -92.084 275.635  17.693 
ATOM   5155  O4'  DT A 251     -92.016 275.728  16.241 
ATOM   5156  C3'  DT A 251     -92.634 276.994  18.124 
ATOM   5157  O3'  DT A 251     -91.543 277.863  18.407 
ATOM   5158  C2'  DT A 251     -93.369 277.523  16.893 
ATOM   5159  C1'  DT A 251     -92.347 277.055  15.862 
ATOM   5160  N1   DT A 251     -92.873 277.020  14.469 
ATOM   5161  C2   DT A 251     -91.995 277.331  13.460 
ATOM   5162  O2   DT A 251     -90.830 277.626  13.662 
ATOM   5163  N3   DT A 251     -92.519 277.289  12.182 
ATOM   5164  C4   DT A 251     -93.816 276.969  11.840 
ATOM   5165  O4   DT A 251     -94.170 276.965  10.659 
ATOM   5166  C5   DT A 251     -94.664 276.658  12.967 
ATOM   5167  C7   DT A 251     -96.093 276.299  12.683 
ATOM   5168  C6   DT A 251     -94.181 276.691  14.220 
ATOM   5169  P    DA A 252     -91.649 278.862  19.653 
ATOM   5170  OP1  DA A 252     -91.263 278.149  20.892 
ATOM   5171  OP2  DA A 252     -92.981 279.505  19.662 
ATOM   5172  O5'  DA A 252     -90.531 279.945  19.286 
ATOM   5173  C5'  DA A 252     -89.386 279.534  18.515 
ATOM   5174  C4'  DA A 252     -89.087 280.563  17.442 
ATOM   5175  O4'  DA A 252     -89.821 280.311  16.210 
ATOM   5176  C3'  DA A 252     -89.439 282.009  17.791 
ATOM   5177  O3'  DA A 252     -88.452 282.870  17.234 
ATOM   5178  C2'  DA A 252     -90.766 282.267  17.080 
ATOM   5179  C1'  DA A 252     -90.423 281.526  15.791 
ATOM   5180  N9   DA A 252     -91.612 281.190  14.958 
ATOM   5181  C8   DA A 252     -92.869 280.853  15.371 
ATOM   5182  N7   DA A 252     -93.695 280.615  14.399 
ATOM   5183  C5   DA A 252     -92.930 280.808  13.256 
ATOM   5184  C6   DA A 252     -93.230 280.708  11.888 
ATOM   5185  N6   DA A 252     -94.440 280.371  11.419 
ATOM   5186  N1   DA A 252     -92.238 280.967  11.016 
ATOM   5187  C2   DA A 252     -91.038 281.300  11.489 
ATOM   5188  N3   DA A 252     -90.642 281.425  12.737 
ATOM   5189  C4   DA A 252     -91.653 281.161  13.588 
ATOM   5190  P    DA A 253     -87.960 284.135  18.081 
ATOM   5191  OP1  DA A 253     -86.905 283.716  19.032 
ATOM   5192  OP2  DA A 253     -89.129 284.823  18.673 
ATOM   5193  O5'  DA A 253     -87.320 285.052  16.937 
ATOM   5194  C5'  DA A 253     -86.739 284.421  15.780 
ATOM   5195  C4'  DA A 253     -87.160 285.156  14.522 
ATOM   5196  O4'  DA A 253     -88.415 284.656  13.981 
ATOM   5197  C3'  DA A 253     -87.398 286.657  14.678 
ATOM   5198  O3'  DA A 253     -86.950 287.319  13.501 
ATOM   5199  C2'  DA A 253     -88.917 286.802  14.768 
ATOM   5200  C1'  DA A 253     -89.256 285.765  13.702 
ATOM   5201  N9   DA A 253     -90.670 285.298  13.750 
ATOM   5202  C8   DA A 253     -91.470 285.123  14.842 
ATOM   5203  N7   DA A 253     -92.663 284.703  14.557 
ATOM   5204  C5   DA A 253     -92.656 284.588  13.174 
ATOM   5205  C6   DA A 253     -93.636 284.184  12.252 
ATOM   5206  N6   DA A 253     -94.872 283.802  12.605 
ATOM   5207  N1   DA A 253     -93.298 284.188  10.949 
ATOM   5208  C2   DA A 253     -92.069 284.568  10.604 
ATOM   5209  N3   DA A 253     -91.076 284.963  11.372 
ATOM   5210  C4   DA A 253     -91.440 284.951  12.671 
ATOM   5211  P    DC A 254     -86.196 288.724  13.639 
ATOM   5212  OP1  DC A 254     -84.763 288.491  13.926 
ATOM   5213  OP2  DC A 254     -86.919 289.582  14.604 
ATOM   5214  O5'  DC A 254     -86.360 289.317  12.163 
ATOM   5215  C5'  DC A 254     -86.439 288.408  11.050 
ATOM   5216  C4'  DC A 254     -87.536 288.847  10.100 
ATOM   5217  O4'  DC A 254     -88.835 288.291  10.455 
ATOM   5218  C3'  DC A 254     -87.788 290.352  10.024 
ATOM   5219  O3'  DC A 254     -88.107 290.699   8.682 
ATOM   5220  C2'  DC A 254     -89.025 290.582  10.893 
ATOM   5221  C1'  DC A 254     -89.789 289.341  10.442 
ATOM   5222  N1   DC A 254     -90.906 288.962  11.353 
ATOM   5223  C2   DC A 254     -92.049 288.408  10.784 
ATOM   5224  O2   DC A 254     -92.090 288.255   9.558 
ATOM   5225  N3   DC A 254     -93.078 288.057  11.597 
ATOM   5226  C4   DC A 254     -92.994 288.239  12.921 
ATOM   5227  N4   DC A 254     -94.024 287.880  13.672 
ATOM   5228  C5   DC A 254     -91.827 288.807  13.527 
ATOM   5229  C6   DC A 254     -90.810 289.152  12.697 
ATOM   5230  P    DA A 255     -87.529 292.062   8.074 
ATOM   5231  OP1  DA A 255     -86.152 291.839   7.577 
ATOM   5232  OP2  DA A 255     -87.694 293.154   9.059 
ATOM   5233  O5'  DA A 255     -88.516 292.301   6.837 
ATOM   5234  C5'  DA A 255     -89.100 291.160   6.181 
ATOM   5235  C4'  DA A 255     -90.570 291.414   5.912 
ATOM   5236  O4'  DA A 255     -91.416 291.016   7.029 
ATOM   5237  C3'  DA A 255     -90.958 292.870   5.657 
ATOM   5238  O3'  DA A 255     -91.981 292.908   4.669 
ATOM   5239  C2'  DA A 255     -91.547 293.352   6.983 
ATOM   5240  C1'  DA A 255     -92.318 292.076   7.308 
ATOM   5241  N9   DA A 255     -92.726 291.971   8.736 
ATOM   5242  C8   DA A 255     -92.060 292.411   9.845 
ATOM   5243  N7   DA A 255     -92.680 292.172  10.958 
ATOM   5244  C5   DA A 255     -93.842 291.526  10.562 
ATOM   5245  C6   DA A 255     -94.931 291.007  11.284 
ATOM   5246  N6   DA A 255     -95.026 291.061  12.620 
ATOM   5247  N1   DA A 255     -95.920 290.428  10.579 
ATOM   5248  C2   DA A 255     -95.820 290.377   9.253 
ATOM   5249  N3   DA A 255     -94.859 290.824   8.474 
ATOM   5250  C4   DA A 255     -93.881 291.399   9.204 
ATOM   5251  P    DA A 256     -91.947 294.064   3.561 
ATOM   5252  OP1  DA A 256     -91.042 293.668   2.459 
ATOM   5253  OP2  DA A 256     -91.654 295.361   4.207 
ATOM   5254  O5'  DA A 256     -93.462 294.050   3.045 
ATOM   5255  C5'  DA A 256     -94.201 292.816   3.083 
ATOM   5256  C4'  DA A 256     -95.601 293.065   3.610 
ATOM   5257  O4'  DA A 256     -95.671 292.978   5.062 
ATOM   5258  C3'  DA A 256     -96.196 294.438   3.295 
ATOM   5259  O3'  DA A 256     -97.588 294.289   3.043 
ATOM   5260  C2'  DA A 256     -96.018 295.242   4.582 
ATOM   5261  C1'  DA A 256     -96.372 294.114   5.546 
ATOM   5262  N9   DA A 256     -95.935 294.364   6.948 
ATOM   5263  C8   DA A 256     -94.821 295.020   7.385 
ATOM   5264  N7   DA A 256     -94.716 295.077   8.676 
ATOM   5265  C5   DA A 256     -95.845 294.409   9.131 
ATOM   5266  C6   DA A 256     -96.321 294.123  10.422 
ATOM   5267  N6   DA A 256     -95.686 294.492  11.543 
ATOM   5268  N1   DA A 256     -97.477 293.441  10.519 
ATOM   5269  C2   DA A 256     -98.104 293.076   9.400 
ATOM   5270  N3   DA A 256     -97.758 293.285   8.149 
ATOM   5271  C4   DA A 256     -96.598 293.970   8.080 
ATOM   5272  P    DC A 257     -98.261 295.151   1.875 
ATOM   5273  OP1  DC A 257     -98.061 294.468   0.576 
ATOM   5274  OP2  DC A 257     -97.785 296.550   1.953 
ATOM   5275  O5'  DC A 257     -99.807 295.087   2.285 
ATOM   5276  C5'  DC A 257    -100.293 293.929   2.990 
ATOM   5277  C4'  DC A 257    -101.204 294.358   4.123 
ATOM   5278  O4'  DC A 257    -100.472 294.616   5.356 
ATOM   5279  C3'  DC A 257    -101.997 295.644   3.890 
ATOM   5280  O3'  DC A 257    -103.284 295.504   4.477 
ATOM   5281  C2'  DC A 257    -101.227 296.719   4.658 
ATOM   5282  C1'  DC A 257    -100.902 295.864   5.879 
ATOM   5283  N1   DC A 257     -99.804 296.415   6.721 
ATOM   5284  C2   DC A 257     -99.883 296.225   8.098 
ATOM   5285  O2   DC A 257    -100.852 295.612   8.561 
ATOM   5286  N3   DC A 257     -98.893 296.721   8.883 
ATOM   5287  C4   DC A 257     -97.859 297.380   8.343 
ATOM   5288  N4   DC A 257     -96.918 297.844   9.151 
ATOM   5289  C5   DC A 257     -97.759 297.587   6.929 
ATOM   5290  C6   DC A 257     -98.759 297.084   6.162 
ATOM   5291  P    DA A 258    -104.557 296.098   3.708 
ATOM   5292  OP1  DA A 258    -105.028 295.122   2.700 
ATOM   5293  OP2  DA A 258    -104.244 297.453   3.204 
ATOM   5294  O5'  DA A 258    -105.624 296.201   4.896 
ATOM   5295  C5'  DA A 258    -105.548 295.264   5.987 
ATOM   5296  C4'  DA A 258    -105.738 295.987   7.306 
ATOM   5297  O4'  DA A 258    -104.484 296.492   7.848 
ATOM   5298  C3'  DA A 258    -106.644 297.217   7.266 
ATOM   5299  O3'  DA A 258    -107.393 297.276   8.473 
ATOM   5300  C2'  DA A 258    -105.683 298.405   7.231 
ATOM   5301  C1'  DA A 258    -104.675 297.846   8.231 
ATOM   5302  N9   DA A 258    -103.352 298.528   8.192 
ATOM   5303  C8   DA A 258    -102.700 299.055   7.114 
ATOM   5304  N7   DA A 258    -101.554 299.590   7.404 
ATOM   5305  C5   DA A 258    -101.436 299.405   8.774 
ATOM   5306  C6   DA A 258    -100.434 299.754   9.694 
ATOM   5307  N6   DA A 258     -99.305 300.392   9.353 
ATOM   5308  N1   DA A 258    -100.634 299.423  10.984 
ATOM   5309  C2   DA A 258    -101.756 298.789  11.317 
ATOM   5310  N3   DA A 258    -102.757 298.414  10.552 
ATOM   5311  C4   DA A 258    -102.532 298.757   9.267 
ATOM   5312  P    DA A 259    -108.928 297.730   8.413 
ATOM   5313  OP1  DA A 259    -109.776 296.568   8.068 
ATOM   5314  OP2  DA A 259    -109.059 298.915   7.536 
ATOM   5315  O5'  DA A 259    -109.190 298.156   9.933 
ATOM   5316  C5'  DA A 259    -108.453 297.498  10.980 
ATOM   5317  C4'  DA A 259    -107.967 298.517  11.992 
ATOM   5318  O4'  DA A 259    -106.672 299.078  11.636 
ATOM   5319  C3'  DA A 259    -108.860 299.743  12.182 
ATOM   5320  O3'  DA A 259    -108.843 300.116  13.554 
ATOM   5321  C2'  DA A 259    -108.182 300.846  11.370 
ATOM   5322  C1'  DA A 259    -106.748 300.491  11.752 
ATOM   5323  N9   DA A 259    -105.723 301.085  10.851 
ATOM   5324  C8   DA A 259    -105.805 301.315   9.507 
ATOM   5325  N7   DA A 259    -104.738 301.850   8.999 
ATOM   5326  C5   DA A 259    -103.884 301.987  10.085 
ATOM   5327  C6   DA A 259    -102.580 302.495  10.207 
ATOM   5328  N6   DA A 259    -101.878 302.984   9.175 
ATOM   5329  N1   DA A 259    -102.023 302.484  11.432 
ATOM   5330  C2   DA A 259    -102.726 301.996  12.453 
ATOM   5331  N3   DA A 259    -103.943 301.498  12.461 
ATOM   5332  C4   DA A 259    -104.479 301.521  11.223 
ATOM   5333  P    DG A 260    -110.201 300.613  14.241 
ATOM   5334  OP1  DG A 260    -110.992 299.442  14.679 
ATOM   5335  OP2  DG A 260    -110.892 301.564  13.342 
ATOM   5336  O5'  DG A 260    -109.640 301.394  15.520 
ATOM   5337  C5'  DG A 260    -108.399 300.966  16.111 
ATOM   5338  C4'  DG A 260    -107.540 302.170  16.442 
ATOM   5339  O4'  DG A 260    -106.696 302.574  15.325 
ATOM   5340  C3'  DG A 260    -108.296 303.446  16.812 
ATOM   5341  O3'  DG A 260    -107.576 304.129  17.831 
ATOM   5342  C2'  DG A 260    -108.266 304.296  15.542 
ATOM   5343  C1'  DG A 260    -106.827 303.976  15.149 
ATOM   5344  N9   DG A 260    -106.508 304.297  13.730 
ATOM   5345  C8   DG A 260    -107.315 304.215  12.616 
ATOM   5346  N7   DG A 260    -106.724 304.575  11.502 
ATOM   5347  C5   DG A 260    -105.436 304.920  11.907 
ATOM   5348  C6   DG A 260    -104.333 305.387  11.145 
ATOM   5349  O6   DG A 260    -104.265 305.595   9.937 
ATOM   5350  N1   DG A 260    -103.212 305.616  11.955 
ATOM   5351  C2   DG A 260    -103.163 305.419  13.321 
ATOM   5352  N2   DG A 260    -101.998 305.696  13.912 
ATOM   5353  N3   DG A 260    -104.198 304.980  14.035 
ATOM   5354  C4   DG A 260    -105.294 304.754  13.264 
ATOM   5355  P    DC A 261    -108.389 304.833  19.017 
ATOM   5356  OP1  DC A 261    -108.709 303.833  20.061 
ATOM   5357  OP2  DC A 261    -109.538 305.577  18.456 
ATOM   5358  O5'  DC A 261    -107.301 305.865  19.575 
ATOM   5359  C5'  DC A 261    -105.904 305.531  19.472 
ATOM   5360  C4'  DC A 261    -105.116 306.740  19.005 
ATOM   5361  O4'  DC A 261    -105.048 306.832  17.554 
ATOM   5362  C3'  DC A 261    -105.666 308.099  19.436 
ATOM   5363  O3'  DC A 261    -104.575 308.968  19.719 
ATOM   5364  C2'  DC A 261    -106.401 308.627  18.205 
ATOM   5365  C1'  DC A 261    -105.379 308.160  17.174 
ATOM   5366  N1   DC A 261    -105.905 308.125  15.781 
ATOM   5367  C2   DC A 261    -105.027 308.437  14.747 
ATOM   5368  O2   DC A 261    -103.858 308.728  15.024 
ATOM   5369  N3   DC A 261    -105.488 308.412  13.470 
ATOM   5370  C4   DC A 261    -106.763 308.092  13.211 
ATOM   5371  N4   DC A 261    -107.164 308.081  11.949 
ATOM   5372  C5   DC A 261    -107.682 307.768  14.260 
ATOM   5373  C6   DC A 261    -107.203 307.799  15.529 
ATOM   5374  P    DA A 262    -104.681 309.966  20.966 
ATOM   5375  OP1  DA A 262    -104.295 309.254  22.204 
ATOM   5376  OP2  DA A 262    -106.013 310.610  20.974 
ATOM   5377  O5'  DA A 262    -103.563 311.050  20.598 
ATOM   5378  C5'  DA A 262    -102.418 310.639  19.827 
ATOM   5379  C4'  DA A 262    -102.119 311.668  18.754 
ATOM   5380  O4'  DA A 262    -102.853 311.415  17.522 
ATOM   5381  C3'  DA A 262    -102.471 313.114  19.103 
ATOM   5382  O3'  DA A 262    -101.484 313.975  18.547 
ATOM   5383  C2'  DA A 262    -103.798 313.372  18.392 
ATOM   5384  C1'  DA A 262    -103.455 312.630  17.104 
ATOM   5385  N9   DA A 262    -104.644 312.295  16.271 
ATOM   5386  C8   DA A 262    -105.901 311.958  16.683 
ATOM   5387  N7   DA A 262    -106.727 311.720  15.712 
ATOM   5388  C5   DA A 262    -105.962 311.913  14.569 
ATOM   5389  C6   DA A 262    -106.262 311.813  13.200 
ATOM   5390  N6   DA A 262    -107.472 311.476  12.731 
ATOM   5391  N1   DA A 262    -105.270 312.072  12.328 
ATOM   5392  C2   DA A 262    -104.070 312.405  12.801 
ATOM   5393  N3   DA A 262    -103.674 312.530  14.049 
ATOM   5394  C4   DA A 262    -104.685 312.266  14.901 
ATOM   5395  P    DT A 263    -100.992 315.240  19.394 
ATOM   5396  OP1  DT A 263     -99.937 314.821  20.344 
ATOM   5397  OP2  DT A 263    -102.161 315.928  19.985 
ATOM   5398  O5'  DT A 263    -100.352 316.157  18.249 
ATOM   5399  C5'  DT A 263     -99.771 315.525  17.092 
ATOM   5400  C4'  DT A 263    -100.192 316.260  15.835 
ATOM   5401  O4'  DT A 263    -101.447 315.761  15.293 
ATOM   5402  C3'  DT A 263    -100.430 317.762  15.990 
ATOM   5403  O3'  DT A 263     -99.982 318.424  14.814 
ATOM   5404  C2'  DT A 263    -101.949 317.906  16.080 
ATOM   5405  C1'  DT A 263    -102.288 316.870  15.015 
ATOM   5406  N1   DT A 263    -103.702 316.402  15.062 
ATOM   5407  C2   DT A 263    -104.302 316.102  13.863 
ATOM   5408  O2   DT A 263    -103.729 316.202  12.791 
ATOM   5409  N3   DT A 263    -105.612 315.673  13.945 
ATOM   5410  C4   DT A 263    -106.353 315.523  15.100 
ATOM   5411  O4   DT A 263    -107.520 315.131  15.049 
ATOM   5412  C5   DT A 263    -105.637 315.863  16.307 
ATOM   5413  C7   DT A 263    -106.371 315.729  17.609 
ATOM   5414  C6   DT A 263    -104.363 316.283  16.256 
ATOM   5415  P    DT A 264     -99.228 319.829  14.952 
ATOM   5416  OP1  DT A 264     -97.794 319.596  15.238 
ATOM   5417  OP2  DT A 264     -99.951 320.687  15.916 
ATOM   5418  O5'  DT A 264     -99.392 320.422  13.475 
ATOM   5419  C5'  DT A 264     -99.471 319.513  12.362 
ATOM   5420  C4'  DT A 264    -100.568 319.951  11.412 
ATOM   5421  O4'  DT A 264    -101.867 319.396  11.767 
ATOM   5422  C3'  DT A 264    -100.820 321.457  11.336 
ATOM   5423  O3'  DT A 264    -101.139 321.804   9.994 
ATOM   5424  C2'  DT A 264    -102.057 321.687  12.205 
ATOM   5425  C1'  DT A 264    -102.821 320.446  11.755 
ATOM   5426  N1   DT A 264    -103.938 320.067  12.666 
ATOM   5427  C2   DT A 264    -105.058 319.522  12.088 
ATOM   5428  O2   DT A 264    -105.166 319.343  10.888 
ATOM   5429  N3   DT A 264    -106.073 319.183  12.964 
ATOM   5430  C4   DT A 264    -106.057 319.342  14.335 
ATOM   5431  O4   DT A 264    -107.027 319.001  15.016 
ATOM   5432  C5   DT A 264    -104.839 319.921  14.847 
ATOM   5433  C7   DT A 264    -104.738 320.129  16.330 
ATOM   5434  C6   DT A 264    -103.837 320.260  14.018 
ATOM   5435  P    DC A 265    -100.561 323.167   9.386 
ATOM   5436  OP1  DC A 265     -99.184 322.943   8.889 
ATOM   5437  OP2  DC A 265    -100.726 324.259  10.371 
ATOM   5438  O5'  DC A 265    -101.548 323.406   8.150 
ATOM   5439  C5'  DC A 265    -102.132 322.265   7.493 
ATOM   5440  C4'  DC A 265    -103.602 322.519   7.225 
ATOM   5441  O4'  DC A 265    -104.448 322.121   8.342 
ATOM   5442  C3'  DC A 265    -103.990 323.975   6.969 
ATOM   5443  O3'  DC A 265    -105.013 324.013   5.981 
ATOM   5444  C2'  DC A 265    -104.579 324.457   8.295 
ATOM   5445  C1'  DC A 265    -105.350 323.181   8.621 
ATOM   5446  N1   DC A 265    -105.758 323.076  10.048 
ATOM   5447  C2   DC A 265    -106.973 322.457  10.333 
ATOM   5448  O2   DC A 265    -107.655 322.023   9.396 
ATOM   5449  N3   DC A 265    -107.364 322.352  11.628 
ATOM   5450  C4   DC A 265    -106.598 322.834  12.614 
ATOM   5451  N4   DC A 265    -107.024 322.708  13.862 
ATOM   5452  C5   DC A 265    -105.345 323.476  12.343 
ATOM   5453  C6   DC A 265    -104.972 323.571  11.042 
ATOM   5454  P    DT A 266    -104.979 325.168   4.873 
ATOM   5455  OP1  DT A 266    -104.074 324.773   3.771 
ATOM   5456  OP2  DT A 266    -104.686 326.466   5.520 
ATOM   5457  O5'  DT A 266    -106.494 325.155   4.358 
ATOM   5458  C5'  DT A 266    -107.233 323.921   4.395 
ATOM   5459  C4'  DT A 266    -108.633 324.170   4.923 
ATOM   5460  O4'  DT A 266    -108.703 324.083   6.375 
ATOM   5461  C3'  DT A 266    -109.228 325.542   4.607 
ATOM   5462  O3'  DT A 266    -110.620 325.394   4.355 
ATOM   5463  C2'  DT A 266    -109.050 326.347   5.894 
ATOM   5464  C1'  DT A 266    -109.404 325.219   6.859 
ATOM   5465  N1   DT A 266    -108.967 325.469   8.261 
ATOM   5466  C2   DT A 266    -109.775 324.989   9.262 
ATOM   5467  O2   DT A 266    -110.809 324.380   9.046 
ATOM   5468  N3   DT A 266    -109.339 325.241  10.548 
ATOM   5469  C4   DT A 266    -108.190 325.916  10.906 
ATOM   5470  O4   DT A 266    -107.903 326.081  12.093 
ATOM   5471  C5   DT A 266    -107.408 326.383   9.785 
ATOM   5472  C7   DT A 266    -106.141 327.129  10.086 
ATOM   5473  C6   DT A 266    -107.809 326.152   8.524 
ATOM   5474  P    DA A 267    -111.293 326.256   3.187 
ATOM   5475  OP1  DA A 267    -111.093 325.573   1.889 
ATOM   5476  OP2  DA A 267    -110.817 327.655   3.265 
ATOM   5477  O5'  DA A 267    -112.839 326.191   3.597 
ATOM   5478  C5'  DA A 267    -113.325 325.034   4.302 
ATOM   5479  C4'  DA A 267    -114.236 325.463   5.435 
ATOM   5480  O4'  DA A 267    -113.504 325.721   6.668 
ATOM   5481  C3'  DA A 267    -115.029 326.749   5.202 
ATOM   5482  O3'  DA A 267    -116.316 326.609   5.789 
ATOM   5483  C2'  DA A 267    -114.259 327.823   5.971 
ATOM   5484  C1'  DA A 267    -113.934 326.968   7.191 
ATOM   5485  N9   DA A 267    -112.836 327.520   8.033 
ATOM   5486  C8   DA A 267    -111.726 328.209   7.635 
ATOM   5487  N7   DA A 267    -110.948 328.561   8.612 
ATOM   5488  C5   DA A 267    -111.588 328.069   9.742 
ATOM   5489  C6   DA A 267    -111.264 328.115  11.108 
ATOM   5490  N6   DA A 267    -110.162 328.707  11.589 
ATOM   5491  N1   DA A 267    -112.119 327.527  11.966 
ATOM   5492  C2   DA A 267    -113.213 326.940  11.483 
ATOM   5493  N3   DA A 267    -113.617 326.835  10.236 
ATOM   5494  C4   DA A 267    -112.744 327.431   9.397 
ATOM   5495  P    DT A 268    -117.589 327.203   5.020 
ATOM   5496  OP1  DT A 268    -118.060 326.227   4.012 
ATOM   5497  OP2  DT A 268    -117.276 328.558   4.516 
ATOM   5498  O5'  DT A 268    -118.656 327.306   6.208 
ATOM   5499  C5'  DT A 268    -118.580 326.368   7.299 
ATOM   5500  C4'  DT A 268    -118.770 327.091   8.618 
ATOM   5501  O4'  DT A 268    -117.516 327.597   9.161 
ATOM   5502  C3'  DT A 268    -119.676 328.321   8.578 
ATOM   5503  O3'  DT A 268    -120.425 328.381   9.786 
ATOM   5504  C2'  DT A 268    -118.715 329.510   8.544 
ATOM   5505  C1'  DT A 268    -117.707 328.950   9.543 
ATOM   5506  N1   DT A 268    -116.384 329.633   9.504 
ATOM   5507  C2   DT A 268    -115.713 329.764  10.697 
ATOM   5508  O2   DT A 268    -116.154 329.350  11.755 
ATOM   5509  N3   DT A 268    -114.491 330.403  10.623 
ATOM   5510  C4   DT A 268    -113.899 330.909   9.483 
ATOM   5511  O4   DT A 268    -112.799 331.462   9.541 
ATOM   5512  C5   DT A 268    -114.679 330.724   8.283 
ATOM   5513  C7   DT A 268    -114.108 331.245   6.996 
ATOM   5514  C6   DT A 268    -115.870 330.107   8.325 
ATOM   5515  P    DT A 269    -121.960 328.835   9.725 
ATOM   5516  OP1  DT A 269    -122.808 327.673   9.380 
ATOM   5517  OP2  DT A 269    -122.091 330.019   8.848 
ATOM   5518  O5'  DT A 269    -122.222 329.261  11.245 
ATOM   5519  C5'  DT A 269    -121.485 328.603  12.292 
ATOM   5520  C4'  DT A 269    -120.999 329.622  13.304 
ATOM   5521  O4'  DT A 269    -119.704 330.183  12.949 
ATOM   5522  C3'  DT A 269    -121.892 330.847  13.494 
ATOM   5523  O3'  DT A 269    -121.875 331.221  14.866 
ATOM   5524  C2'  DT A 269    -121.214 331.950  12.682 
ATOM   5525  C1'  DT A 269    -119.780 331.595  13.064 
ATOM   5526  N1   DT A 269    -118.755 332.190  12.163 
ATOM   5527  C2   DT A 269    -117.562 332.566  12.734 
ATOM   5528  O2   DT A 269    -117.324 332.431  13.921 
ATOM   5529  N3   DT A 269    -116.636 333.114  11.867 
ATOM   5530  C4   DT A 269    -116.801 333.312  10.511 
ATOM   5531  O4   DT A 269    -115.899 333.812   9.837 
ATOM   5532  C5   DT A 269    -118.085 332.886  10.005 
ATOM   5533  C7   DT A 269    -118.346 333.066   8.538 
ATOM   5534  C6   DT A 269    -119.003 332.351  10.824 
ATOM   5535  P    DG A 270    -123.233 331.718  15.553 
ATOM   5536  OP1  DG A 270    -124.024 330.547  15.991 
ATOM   5537  OP2  DG A 270    -123.924 332.669  14.655 
ATOM   5538  O5'  DG A 270    -122.672 332.499  16.833 
ATOM   5539  C5'  DG A 270    -121.431 332.071  17.424 
ATOM   5540  C4'  DG A 270    -120.572 333.275  17.754 
ATOM   5541  O4'  DG A 270    -119.728 333.679  16.637 
ATOM   5542  C3'  DG A 270    -121.328 334.551  18.125 
ATOM   5543  O3'  DG A 270    -120.608 335.234  19.143 
ATOM   5544  C2'  DG A 270    -121.298 335.401  16.855 
ATOM   5545  C1'  DG A 270    -119.859 335.081  16.461 
ATOM   5546  N9   DG A 270    -119.540 335.402  15.042 
ATOM   5547  C8   DG A 270    -120.347 335.320  13.928 
ATOM   5548  N7   DG A 270    -119.756 335.679  12.814 
ATOM   5549  C5   DG A 270    -118.468 336.024  13.219 
ATOM   5550  C6   DG A 270    -117.365 336.491  12.457 
ATOM   5551  O6   DG A 270    -117.297 336.700  11.249 
ATOM   5552  N1   DG A 270    -116.244 336.721  13.267 
ATOM   5553  C2   DG A 270    -116.195 336.524  14.633 
ATOM   5554  N2   DG A 270    -115.030 336.801  15.224 
ATOM   5555  N3   DG A 270    -117.230 336.085  15.347 
ATOM   5556  C4   DG A 270    -118.326 335.858  14.576 
ATOM   5557  P    DA A 271    -121.421 335.938  20.329 
ATOM   5558  OP1  DA A 271    -121.741 334.938  21.373 
ATOM   5559  OP2  DA A 271    -122.570 336.682  19.769 
ATOM   5560  O5'  DA A 271    -120.333 336.970  20.887 
ATOM   5561  C5'  DA A 271    -118.936 336.636  20.784 
ATOM   5562  C4'  DA A 271    -118.148 337.844  20.318 
ATOM   5563  O4'  DA A 271    -118.080 337.937  18.866 
ATOM   5564  C3'  DA A 271    -118.698 339.204  20.749 
ATOM   5565  O3'  DA A 271    -117.607 340.073  21.031 
ATOM   5566  C2'  DA A 271    -119.433 339.732  19.518 
ATOM   5567  C1'  DA A 271    -118.411 339.264  18.487 
ATOM   5568  N9   DA A 271    -118.937 339.229  17.094 
ATOM   5569  C8   DA A 271    -120.200 338.925  16.672 
ATOM   5570  N7   DA A 271    -120.351 338.984  15.385 
ATOM   5571  C5   DA A 271    -119.098 339.353  14.916 
ATOM   5572  C6   DA A 271    -118.600 339.584  13.624 
ATOM   5573  N6   DA A 271    -119.342 339.470  12.514 
ATOM   5574  N1   DA A 271    -117.306 339.937  13.514 
ATOM   5575  C2   DA A 271    -116.572 340.048  14.620 
ATOM   5576  N3   DA A 271    -116.927 339.859  15.873 
ATOM   5577  C4   DA A 271    -118.225 339.506  15.956 
ATOM   5578  P    DT A 272    -117.713 341.071  22.278 
ATOM   5579  OP1  DT A 272    -117.327 340.359  23.517 
ATOM   5580  OP2  DT A 272    -119.045 341.715  22.287 
ATOM   5581  O5'  DT A 272    -116.595 342.155  21.911 
ATOM   5582  C5'  DT A 272    -115.450 341.744  21.140 
ATOM   5583  C4'  DT A 272    -115.151 342.773  20.067 
ATOM   5584  O4'  DT A 272    -115.885 342.520  18.834 
ATOM   5585  C3'  DT A 272    -115.503 344.219  20.416 
ATOM   5586  O3'  DT A 272    -114.516 345.080  19.859 
ATOM   5587  C2'  DT A 272    -116.830 344.477  19.704 
ATOM   5588  C1'  DT A 272    -116.487 343.735  18.416 
ATOM   5589  N1   DT A 272    -117.676 343.399  17.583 
ATOM   5590  C2   DT A 272    -117.511 343.426  16.219 
ATOM   5591  O2   DT A 272    -116.453 343.708  15.684 
ATOM   5592  N3   DT A 272    -118.635 343.110  15.480 
ATOM   5593  C4   DT A 272    -119.877 342.778  15.981 
ATOM   5594  O4   DT A 272    -120.810 342.514  15.218 
ATOM   5595  C5   DT A 272    -119.951 342.777  17.422 
ATOM   5596  C7   DT A 272    -121.269 342.427  18.049 
ATOM   5597  C6   DT A 272    -118.875 343.081  18.165 
ATOM   5598  P    DA A 273    -114.024 346.345  20.706 
ATOM   5599  OP1  DA A 273    -112.969 345.926  21.656 
ATOM   5600  OP2  DA A 273    -115.193 347.032  21.297 
ATOM   5601  O5'  DA A 273    -113.384 347.261  19.562 
ATOM   5602  C5'  DA A 273    -112.803 346.630  18.404 
ATOM   5603  C4'  DA A 273    -113.224 347.365  17.147 
ATOM   5604  O4'  DA A 273    -114.479 346.865  16.606 
ATOM   5605  C3'  DA A 273    -113.462 348.867  17.303 
ATOM   5606  O3'  DA A 273    -113.014 349.529  16.126 
ATOM   5607  C2'  DA A 273    -114.981 349.011  17.392 
ATOM   5608  C1'  DA A 273    -115.320 347.974  16.327 
ATOM   5609  N9   DA A 273    -116.734 347.507  16.374 
ATOM   5610  C8   DA A 273    -117.534 347.333  17.467 
ATOM   5611  N7   DA A 273    -118.727 346.913  17.182 
ATOM   5612  C5   DA A 273    -118.720 346.798  15.799 
ATOM   5613  C6   DA A 273    -119.700 346.394  14.877 
ATOM   5614  N6   DA A 273    -120.936 346.012  15.229 
ATOM   5615  N1   DA A 273    -119.362 346.397  13.574 
ATOM   5616  C2   DA A 273    -118.133 346.777  13.229 
ATOM   5617  N3   DA A 273    -117.140 347.172  13.996 
ATOM   5618  C4   DA A 273    -117.504 347.161  15.295 
ATOM   5619  P    DA A 274    -112.260 350.934  16.264 
ATOM   5620  OP1  DA A 274    -110.826 350.701  16.551 
ATOM   5621  OP2  DA A 274    -112.983 351.792  17.228 
ATOM   5622  O5'  DA A 274    -112.424 351.527  14.787 
ATOM   5623  C5'  DA A 274    -112.503 350.617  13.674 
ATOM   5624  C4'  DA A 274    -113.600 351.056  12.725 
ATOM   5625  O4'  DA A 274    -114.899 350.500  13.079 
ATOM   5626  C3'  DA A 274    -113.852 352.562  12.648 
ATOM   5627  O3'  DA A 274    -114.171 352.909  11.306 
ATOM   5628  C2'  DA A 274    -115.089 352.791  13.518 
ATOM   5629  C1'  DA A 274    -115.853 351.551  13.067 
ATOM   5630  N9   DA A 274    -116.970 351.171  13.978 
ATOM   5631  C8   DA A 274    -117.034 351.294  15.337 
ATOM   5632  N7   DA A 274    -118.149 350.873  15.848 
ATOM   5633  C5   DA A 274    -118.879 350.438  14.751 
ATOM   5634  C6   DA A 274    -120.159 349.874  14.627 
ATOM   5635  N6   DA A 274    -120.969 349.641  15.669 
ATOM   5636  N1   DA A 274    -120.579 349.557  13.387 
ATOM   5637  C2   DA A 274    -119.769 349.790  12.356 
ATOM   5638  N3   DA A 274    -118.561 350.309  12.349 
ATOM   5639  C4   DA A 274    -118.165 350.617  13.601 
ATOM   5640  P    DG A 275    -113.593 354.272  10.699 
ATOM   5641  OP1  DG A 275    -112.216 354.048  10.201 
ATOM   5642  OP2  DG A 275    -113.758 355.363  11.683 
ATOM   5643  O5'  DG A 275    -114.580 354.511   9.462 
ATOM   5644  C5'  DG A 275    -115.164 353.370   8.806 
ATOM   5645  C4'  DG A 275    -116.634 353.624   8.537 
ATOM   5646  O4'  DG A 275    -117.480 353.226   9.654 
ATOM   5647  C3'  DG A 275    -117.022 355.080   8.282 
ATOM   5648  O3'  DG A 275    -118.045 355.117   7.293 
ATOM   5649  C2'  DG A 275    -117.611 355.562   9.607 
ATOM   5650  C1'  DG A 275    -118.382 354.286   9.933 
ATOM   5651  N9   DG A 275    -118.790 354.181  11.361 
ATOM   5652  C8   DG A 275    -118.133 354.618  12.490 
ATOM   5653  N7   DG A 275    -118.769 354.370  13.609 
ATOM   5654  C5   DG A 275    -119.931 353.722  13.192 
ATOM   5655  C6   DG A 275    -121.014 353.209  13.951 
ATOM   5656  O6   DG A 275    -121.174 353.220  15.170 
ATOM   5657  N1   DG A 275    -121.989 352.629  13.127 
ATOM   5658  C2   DG A 275    -121.925 352.555  11.750 
ATOM   5659  N2   DG A 275    -122.957 351.962  11.146 
ATOM   5660  N3   DG A 275    -120.907 353.036  11.038 
ATOM   5661  C4   DG A 275    -119.954 353.602  11.822 
ATOM   5662  P    DG A 276    -118.011 356.273   6.186 
ATOM   5663  OP1  DG A 276    -117.106 355.877   5.083 
ATOM   5664  OP2  DG A 276    -117.718 357.571   6.832 
ATOM   5665  O5'  DG A 276    -119.526 356.260   5.670 
ATOM   5666  C5'  DG A 276    -120.265 355.025   5.708 
ATOM   5667  C4'  DG A 276    -121.665 355.275   6.235 
ATOM   5668  O4'  DG A 276    -121.735 355.188   7.687 
ATOM   5669  C3'  DG A 276    -122.260 356.647   5.919 
ATOM   5670  O3'  DG A 276    -123.652 356.499   5.667 
ATOM   5671  C2'  DG A 276    -122.082 357.452   7.207 
ATOM   5672  C1'  DG A 276    -122.436 356.323   8.171 
ATOM   5673  N9   DG A 276    -121.999 356.574   9.573 
ATOM   5674  C8   DG A 276    -120.880 357.233  10.031 
ATOM   5675  N7   DG A 276    -120.787 357.282  11.339 
ATOM   5676  C5   DG A 276    -121.926 356.608  11.776 
ATOM   5677  C6   DG A 276    -122.378 356.336  13.094 
ATOM   5678  O6   DG A 276    -121.856 356.639  14.164 
ATOM   5679  N1   DG A 276    -123.586 355.624  13.085 
ATOM   5680  C2   DG A 276    -124.267 355.227  11.951 
ATOM   5681  N2   DG A 276    -125.403 354.556  12.156 
ATOM   5682  N3   DG A 276    -123.843 355.482  10.715 
ATOM   5683  C4   DG A 276    -122.673 356.172  10.707 
ATOM   5684  P    DT A 277    -124.325 357.361   4.500 
ATOM   5685  OP1  DT A 277    -124.125 356.678   3.201 
ATOM   5686  OP2  DT A 277    -123.849 358.759   4.577 
ATOM   5687  O5'  DT A 277    -125.871 357.296   4.909 
ATOM   5688  C5'  DT A 277    -126.357 356.139   5.615 
ATOM   5689  C4'  DT A 277    -127.268 356.568   6.748 
ATOM   5690  O4'  DT A 277    -126.536 356.826   7.980 
ATOM   5691  C3'  DT A 277    -128.061 357.854   6.514 
ATOM   5692  O3'  DT A 277    -129.348 357.714   7.102 
ATOM   5693  C2'  DT A 277    -127.291 358.928   7.283 
ATOM   5694  C1'  DT A 277    -126.966 358.073   8.504 
ATOM   5695  N1   DT A 277    -125.868 358.625   9.346 
ATOM   5696  C2   DT A 277    -125.961 358.429  10.702 
ATOM   5697  O2   DT A 277    -126.888 357.834  11.225 
ATOM   5698  N3   DT A 277    -124.925 358.955  11.450 
ATOM   5699  C4   DT A 277    -123.832 359.643  10.965 
ATOM   5700  O4   DT A 277    -122.967 360.067  11.734 
ATOM   5701  C5   DT A 277    -123.823 359.798   9.530 
ATOM   5702  C7   DT A 277    -122.668 360.536   8.918 
ATOM   5703  C6   DT A 277    -124.817 359.297   8.778 
ATOM   5704  P    DA A 278    -130.621 358.308   6.333 
ATOM   5705  OP1  DA A 278    -131.092 357.332   5.324 
ATOM   5706  OP2  DA A 278    -130.308 359.663   5.828 
ATOM   5707  O5'  DA A 278    -131.688 358.411   7.521 
ATOM   5708  C5'  DA A 278    -131.612 357.473   8.612 
ATOM   5709  C4'  DA A 278    -131.802 358.196   9.931 
ATOM   5710  O4'  DA A 278    -130.548 358.702  10.473 
ATOM   5711  C3'  DA A 278    -132.708 359.426   9.890 
ATOM   5712  O3'  DA A 278    -133.457 359.485  11.098 
ATOM   5713  C2'  DA A 278    -131.747 360.615   9.856 
ATOM   5714  C1'  DA A 278    -130.739 360.055  10.855 
ATOM   5715  N9   DA A 278    -129.416 360.738  10.817 
ATOM   5716  C8   DA A 278    -128.764 361.264   9.739 
ATOM   5717  N7   DA A 278    -127.618 361.799  10.028 
ATOM   5718  C5   DA A 278    -127.500 361.615  11.399 
ATOM   5719  C6   DA A 278    -126.498 361.964  12.319 
ATOM   5720  N6   DA A 278    -125.369 362.602  11.977 
ATOM   5721  N1   DA A 278    -126.698 361.632  13.608 
ATOM   5722  C2   DA A 278    -127.820 360.998  13.942 
ATOM   5723  N3   DA A 278    -128.821 360.623  13.176 
ATOM   5724  C4   DA A 278    -128.596 360.967  11.891 
ATOM   5725  P    DA A 279    -134.992 359.940  11.038 
ATOM   5726  OP1  DA A 279    -135.840 358.778  10.692 
ATOM   5727  OP2  DA A 279    -135.123 361.124  10.160 
ATOM   5728  O5'  DA A 279    -135.254 360.366  12.557 
ATOM   5729  C5'  DA A 279    -134.517 359.707  13.604 
ATOM   5730  C4'  DA A 279    -134.031 360.726  14.616 
ATOM   5731  O4'  DA A 279    -132.736 361.287  14.261 
ATOM   5732  C3'  DA A 279    -134.924 361.952  14.806 
ATOM   5733  O3'  DA A 279    -134.907 362.326  16.179 
ATOM   5734  C2'  DA A 279    -134.246 363.055  13.994 
ATOM   5735  C1'  DA A 279    -132.812 362.700  14.376 
ATOM   5736  N9   DA A 279    -131.787 363.295  13.475 
ATOM   5737  C8   DA A 279    -131.869 363.524  12.132 
ATOM   5738  N7   DA A 279    -130.802 364.060  11.624 
ATOM   5739  C5   DA A 279    -129.948 364.196  12.710 
ATOM   5740  C6   DA A 279    -128.644 364.705  12.832 
ATOM   5741  N6   DA A 279    -127.942 365.193  11.800 
ATOM   5742  N1   DA A 279    -128.087 364.693  14.057 
ATOM   5743  C2   DA A 279    -128.790 364.206  15.078 
ATOM   5744  N3   DA A 279    -130.007 363.708  15.086 
ATOM   5745  C4   DA A 279    -130.543 363.731  13.848 
ATOM   5746  P    DC A 280    -136.265 362.823  16.866 
ATOM   5747  OP1  DC A 280    -137.056 361.652  17.304 
ATOM   5748  OP2  DC A 280    -136.956 363.773  15.967 
ATOM   5749  O5'  DC A 280    -135.704 363.604  18.145 
ATOM   5750  C5'  DC A 280    -134.463 363.176  18.736 
ATOM   5751  C4'  DC A 280    -133.604 364.380  19.066 
ATOM   5752  O4'  DC A 280    -132.760 364.783  17.949 
ATOM   5753  C3'  DC A 280    -134.360 365.655  19.437 
ATOM   5754  O3'  DC A 280    -133.640 366.338  20.455 
ATOM   5755  C2'  DC A 280    -134.330 366.506  18.167 
ATOM   5756  C1'  DC A 280    -132.891 366.186  17.774 
ATOM   5757  N1   DC A 280    -132.572 366.506  16.354 
ATOM   5758  C2   DC A 280    -131.287 366.958  16.064 
ATOM   5759  O2   DC A 280    -130.472 367.073  16.987 
ATOM   5760  N3   DC A 280    -130.976 367.257  14.776 
ATOM   5761  C4   DC A 280    -131.888 367.119  13.805 
ATOM   5762  N4   DC A 280    -131.537 367.422  12.565 
ATOM   5763  C5   DC A 280    -133.215 366.656  14.082 
ATOM   5764  C6   DC A 280    -133.506 366.363  15.376 
ATOM   5765  P    DA A 281    -134.453 367.042  21.641 
ATOM   5766  OP1  DA A 281    -134.773 366.043  22.685 
ATOM   5767  OP2  DA A 281    -135.602 367.787  21.081 
ATOM   5768  O5'  DA A 281    -133.365 368.075  22.200 
ATOM   5769  C5'  DA A 281    -131.968 367.741  22.096 
ATOM   5770  C4'  DA A 281    -131.180 368.949  21.630 
ATOM   5771  O4'  DA A 281    -131.112 369.042  20.178 
ATOM   5772  C3'  DA A 281    -131.730 370.309  22.061 
ATOM   5773  O3'  DA A 281    -130.639 371.178  22.344 
ATOM   5774  C2'  DA A 281    -132.465 370.837  20.830 
ATOM   5775  C1'  DA A 281    -131.443 370.369  19.799 
ATOM   5776  N9   DA A 281    -131.969 370.334  18.406 
ATOM   5777  C8   DA A 281    -133.232 370.030  17.984 
ATOM   5778  N7   DA A 281    -133.383 370.089  16.697 
ATOM   5779  C5   DA A 281    -132.130 370.458  16.229 
ATOM   5780  C6   DA A 281    -131.632 370.688  14.937 
ATOM   5781  N6   DA A 281    -132.374 370.575  13.826 
ATOM   5782  N1   DA A 281    -130.338 371.042  14.826 
ATOM   5783  C2   DA A 281    -129.604 371.153  15.933 
ATOM   5784  N3   DA A 281    -129.959 370.963  17.185 
ATOM   5785  C4   DA A 281    -131.257 370.611  17.268 
ATOM   5786  P    DA A 282    -130.744 372.176  23.590 
ATOM   5787  OP1  DA A 282    -130.359 371.464  24.829 
ATOM   5788  OP2  DA A 282    -132.077 372.820  23.599 
ATOM   5789  O5'  DA A 282    -129.627 373.260  23.223 
ATOM   5790  C5'  DA A 282    -128.482 372.848  22.452 
ATOM   5791  C4'  DA A 282    -128.183 373.877  21.379 
ATOM   5792  O4'  DA A 282    -128.917 373.625  20.147 
ATOM   5793  C3'  DA A 282    -128.535 375.323  21.728 
ATOM   5794  O3'  DA A 282    -127.548 376.184  21.171 
ATOM   5795  C2'  DA A 282    -129.862 375.582  21.017 
ATOM   5796  C1'  DA A 282    -129.519 374.840  19.728 
ATOM   5797  N9   DA A 282    -130.708 374.504  18.895 
ATOM   5798  C8   DA A 282    -131.965 374.167  19.308 
ATOM   5799  N7   DA A 282    -132.791 373.930  18.336 
ATOM   5800  C5   DA A 282    -132.026 374.122  17.193 
ATOM   5801  C6   DA A 282    -132.326 374.022  15.825 
ATOM   5802  N6   DA A 282    -133.536 373.686  15.356 
ATOM   5803  N1   DA A 282    -131.334 374.281  14.953 
ATOM   5804  C2   DA A 282    -130.134 374.614  15.426 
ATOM   5805  N3   DA A 282    -129.738 374.739  16.674 
ATOM   5806  C4   DA A 282    -130.749 374.475  17.525 
ATOM   5807  P    DG A 283    -127.056 377.450  22.018 
ATOM   5808  OP1  DG A 283    -126.001 377.030  22.969 
ATOM   5809  OP2  DG A 283    -128.225 378.137  22.610 
ATOM   5810  O5'  DG A 283    -126.416 378.366  20.874 
ATOM   5811  C5'  DG A 283    -125.835 377.735  19.717 
ATOM   5812  C4'  DG A 283    -126.256 378.470  18.459 
ATOM   5813  O4'  DG A 283    -127.511 377.970  17.918 
ATOM   5814  C3'  DG A 283    -126.494 379.972  18.615 
ATOM   5815  O3'  DG A 283    -126.046 380.633  17.438 
ATOM   5816  C2'  DG A 283    -128.013 380.116  18.705 
ATOM   5817  C1'  DG A 283    -128.352 379.079  17.639 
ATOM   5818  N9   DG A 283    -129.766 378.612  17.687 
ATOM   5819  C8   DG A 283    -130.587 378.431  18.777 
ATOM   5820  N7   DG A 283    -131.790 378.005  18.476 
ATOM   5821  C5   DG A 283    -131.764 377.897  17.086 
ATOM   5822  C6   DG A 283    -132.777 377.483  16.182 
ATOM   5823  O6   DG A 283    -133.924 377.121  16.425 
ATOM   5824  N1   DG A 283    -132.326 377.522  14.855 
ATOM   5825  C2   DG A 283    -131.062 377.909  14.455 
ATOM   5826  N2   DG A 283    -130.827 377.876  13.140 
ATOM   5827  N3   DG A 283    -130.112 378.296  15.303 
ATOM   5828  C4   DG A 283    -130.533 378.265  16.595 
ATOM   5829  P    DT A 284    -125.292 382.038  17.576 
ATOM   5830  OP1  DT A 284    -123.858 381.805  17.863 
ATOM   5831  OP2  DT A 284    -126.015 382.897  18.541 
ATOM   5832  O5'  DT A 284    -125.456 382.632  16.100 
ATOM   5833  C5'  DT A 284    -125.535 381.722  14.987 
ATOM   5834  C4'  DT A 284    -126.632 382.161  14.037 
ATOM   5835  O4'  DT A 284    -127.931 381.605  14.392 
ATOM   5836  C3'  DT A 284    -126.884 383.667  13.961 
ATOM   5837  O3'  DT A 284    -127.203 384.014  12.619 
ATOM   5838  C2'  DT A 284    -128.121 383.896  14.830 
ATOM   5839  C1'  DT A 284    -128.885 382.655  14.379 
ATOM   5840  N1   DT A 284    -130.002 382.276  15.290 
ATOM   5841  C2   DT A 284    -131.122 381.731  14.713 
ATOM   5842  O2   DT A 284    -131.230 381.552  13.512 
ATOM   5843  N3   DT A 284    -132.137 381.393  15.589 
ATOM   5844  C4   DT A 284    -132.121 381.551  16.960 
ATOM   5845  O4   DT A 284    -133.091 381.210  17.640 
ATOM   5846  C5   DT A 284    -130.903 382.131  17.472 
ATOM   5847  C7   DT A 284    -130.802 382.338  18.955 
ATOM   5848  C6   DT A 284    -129.901 382.470  16.643 
ATOM   5849  P    DC A 285    -126.625 385.376  12.011 
ATOM   5850  OP1  DC A 285    -125.248 385.153  11.514 
ATOM   5851  OP2  DC A 285    -126.790 386.468  12.996 
ATOM   5852  O5'  DC A 285    -127.612 385.615  10.774 
ATOM   5853  C5'  DC A 285    -128.196 384.475  10.118 
ATOM   5854  C4'  DC A 285    -129.666 384.729   9.849 
ATOM   5855  O4'  DC A 285    -130.512 384.330  10.966 
ATOM   5856  C3'  DC A 285    -130.054 386.185   9.594 
ATOM   5857  O3'  DC A 285    -131.077 386.222   8.605 
ATOM   5858  C2'  DC A 285    -130.643 386.667  10.920 
ATOM   5859  C1'  DC A 285    -131.414 385.390  11.245 
ATOM   5860  N1   DC A 285    -131.822 385.286  12.673 
ATOM   5861  C2   DC A 285    -133.037 384.666  12.958 
ATOM   5862  O2   DC A 285    -133.719 384.232  12.021 
ATOM   5863  N3   DC A 285    -133.428 384.562  14.253 
ATOM   5864  C4   DC A 285    -132.662 385.044  15.238 
ATOM   5865  N4   DC A 285    -133.088 384.917  16.486 
ATOM   5866  C5   DC A 285    -131.409 385.685  14.968 
ATOM   5867  C6   DC A 285    -131.036 385.781  13.667 
ATOM   5868  P    DG A 286    -131.043 387.378   7.498 
ATOM   5869  OP1  DG A 286    -130.138 386.982   6.396 
ATOM   5870  OP2  DG A 286    -130.750 388.676   8.144 
ATOM   5871  O5'  DG A 286    -132.558 387.365   6.982 
ATOM   5872  C5'  DG A 286    -133.297 386.130   7.020 
ATOM   5873  C4'  DG A 286    -134.697 386.380   7.547 
ATOM   5874  O4'  DG A 286    -134.767 386.293   8.999 
ATOM   5875  C3'  DG A 286    -135.292 387.752   7.232 
ATOM   5876  O3'  DG A 286    -136.684 387.604   6.980 
ATOM   5877  C2'  DG A 286    -135.114 388.557   8.519 
ATOM   5878  C1'  DG A 286    -135.468 387.428   9.483 
ATOM   5879  N9   DG A 286    -135.031 387.679  10.885 
ATOM   5880  C8   DG A 286    -133.912 388.338  11.344 
ATOM   5881  N7   DG A 286    -133.819 388.387  12.651 
ATOM   5882  C5   DG A 286    -134.958 387.713  13.088 
ATOM   5883  C6   DG A 286    -135.410 387.441  14.406 
ATOM   5884  O6   DG A 286    -134.888 387.744  15.476 
ATOM   5885  N1   DG A 286    -136.618 386.729  14.397 
ATOM   5886  C2   DG A 286    -137.299 386.332  13.263 
ATOM   5887  N2   DG A 286    -138.435 385.661  13.468 
ATOM   5888  N3   DG A 286    -136.875 386.587  12.027 
ATOM   5889  C4   DG A 286    -135.705 387.277  12.019 
ATOM   5890  P    DA A 287    -137.357 388.466   5.812 
ATOM   5891  OP1  DA A 287    -137.157 387.783   4.513 
ATOM   5892  OP2  DA A 287    -136.881 389.864   5.889 
ATOM   5893  O5'  DA A 287    -138.903 388.401   6.222 
ATOM   5894  C5'  DA A 287    -139.389 387.244   6.927 
ATOM   5895  C4'  DA A 287    -140.300 387.673   8.060 
ATOM   5896  O4'  DA A 287    -139.568 387.931   9.293 
ATOM   5897  C3'  DA A 287    -141.093 388.958   7.827 
ATOM   5898  O3'  DA A 287    -142.380 388.818   8.414 
ATOM   5899  C2'  DA A 287    -140.323 390.033   8.595 
ATOM   5900  C1'  DA A 287    -139.998 389.178   9.816 
ATOM   5901  N9   DA A 287    -138.900 389.730  10.658 
ATOM   5902  C8   DA A 287    -137.790 390.419  10.259 
ATOM   5903  N7   DA A 287    -137.012 390.770  11.237 
ATOM   5904  C5   DA A 287    -137.652 390.279  12.367 
ATOM   5905  C6   DA A 287    -137.328 390.325  13.733 
ATOM   5906  N6   DA A 287    -136.226 390.917  14.213 
ATOM   5907  N1   DA A 287    -138.183 389.737  14.591 
ATOM   5908  C2   DA A 287    -139.277 389.149  14.108 
ATOM   5909  N3   DA A 287    -139.681 389.045  12.861 
ATOM   5910  C4   DA A 287    -138.808 389.641  12.022 
ATOM   5911  P    DT A 288    -143.653 389.413   7.645 
ATOM   5912  OP1  DT A 288    -144.124 388.436   6.637 
ATOM   5913  OP2  DT A 288    -143.340 390.767   7.141 
ATOM   5914  O5'  DT A 288    -144.720 389.515   8.833 
ATOM   5915  C5'  DT A 288    -144.644 388.578   9.924 
ATOM   5916  C4'  DT A 288    -144.834 389.301  11.243 
ATOM   5917  O4'  DT A 288    -143.580 389.807  11.785 
ATOM   5918  C3'  DT A 288    -145.740 390.531  11.203 
ATOM   5919  O3'  DT A 288    -146.489 390.590  12.410 
ATOM   5920  C2'  DT A 288    -144.779 391.719  11.168 
ATOM   5921  C1'  DT A 288    -143.771 391.160  12.168 
ATOM   5922  N1   DT A 288    -142.448 391.843  12.129 
ATOM   5923  C2   DT A 288    -141.777 391.974  13.321 
ATOM   5924  O2   DT A 288    -142.218 391.560  14.380 
ATOM   5925  N3   DT A 288    -140.555 392.613  13.247 
ATOM   5926  C4   DT A 288    -139.963 393.118  12.108 
ATOM   5927  O4   DT A 288    -138.862 393.671  12.166 
ATOM   5928  C5   DT A 288    -140.743 392.933  10.907 
ATOM   5929  C7   DT A 288    -140.172 393.455   9.620 
ATOM   5930  C6   DT A 288    -141.934 392.316  10.950 
ATOM   5931  P    DG A 289    -148.024 391.045  12.350 
ATOM   5932  OP1  DG A 289    -148.872 389.882  12.005 
ATOM   5933  OP2  DG A 289    -148.155 392.229  11.473 
ATOM   5934  O5'  DG A 289    -148.286 391.471  13.870 
ATOM   5935  C5'  DG A 289    -147.549 390.812  14.917 
ATOM   5936  C4'  DG A 289    -147.063 391.831  15.929 
ATOM   5937  O4'  DG A 289    -145.768 392.392  15.573 
ATOM   5938  C3'  DG A 289    -147.956 393.057  16.119 
ATOM   5939  O3'  DG A 289    -147.939 393.431  17.491 
ATOM   5940  C2'  DG A 289    -147.278 394.160  15.307 
ATOM   5941  C1'  DG A 289    -145.844 393.805  15.689 
ATOM   5942  N9   DG A 289    -144.819 394.399  14.788 
ATOM   5943  C8   DG A 289    -144.884 394.639  13.432 
ATOM   5944  N7   DG A 289    -143.799 395.179  12.932 
ATOM   5945  C5   DG A 289    -142.956 395.308  14.035 
ATOM   5946  C6   DG A 289    -141.639 395.829  14.122 
ATOM   5947  O6   DG A 289    -140.934 396.292  13.229 
ATOM   5948  N1   DG A 289    -141.151 395.772  15.435 
ATOM   5949  C2   DG A 289    -141.845 395.276  16.521 
ATOM   5950  N2   DG A 289    -141.203 395.309  17.692 
ATOM   5951  N3   DG A 289    -143.081 394.787  16.438 
ATOM   5952  C4   DG A 289    -143.568 394.836  15.171 
ATOM   5953  P    DG A 290    -149.297 393.928  18.178 
ATOM   5954  OP1  DG A 290    -150.088 392.756  18.616 
ATOM   5955  OP2  DG A 290    -149.988 394.878  17.279 
ATOM   5956  O5'  DG A 290    -148.736 394.709  19.457 
ATOM   5957  C5'  DG A 290    -147.495 394.280  20.048 
ATOM   5958  C4'  DG A 290    -146.636 395.485  20.379 
ATOM   5959  O4'  DG A 290    -145.792 395.888  19.262 
ATOM   5960  C3'  DG A 290    -147.392 396.760  20.749 
ATOM   5961  O3'  DG A 290    -146.672 397.443  21.768 
ATOM   5962  C2'  DG A 290    -147.362 397.611  19.479 
ATOM   5963  C1'  DG A 290    -145.923 397.291  19.086 
ATOM   5964  N9   DG A 290    -145.604 397.611  17.667 
ATOM   5965  C8   DG A 290    -146.411 397.530  16.553 
ATOM   5966  N7   DG A 290    -145.820 397.889  15.439 
ATOM   5967  C5   DG A 290    -144.532 398.234  15.844 
ATOM   5968  C6   DG A 290    -143.429 398.701  15.082 
ATOM   5969  O6   DG A 290    -143.361 398.909  13.874 
ATOM   5970  N1   DG A 290    -142.308 398.930  15.892 
ATOM   5971  C2   DG A 290    -142.259 398.733  17.258 
ATOM   5972  N2   DG A 290    -141.094 399.010  17.849 
ATOM   5973  N3   DG A 290    -143.294 398.295  17.972 
ATOM   5974  C4   DG A 290    -144.390 398.068  17.201 
ATOM   5975  P    DA A 291    -147.485 398.147  22.954 
ATOM   5976  OP1  DA A 291    -147.805 397.148  23.997 
ATOM   5977  OP2  DA A 291    -148.634 398.892  22.393 
ATOM   5978  O5'  DA A 291    -146.397 399.180  23.512 
ATOM   5979  C5'  DA A 291    -145.000 398.846  23.409 
ATOM   5980  C4'  DA A 291    -144.212 400.054  22.942 
ATOM   5981  O4'  DA A 291    -144.144 400.147  21.491 
ATOM   5982  C3'  DA A 291    -144.762 401.413  23.373 
ATOM   5983  O3'  DA A 291    -143.671 402.283  23.656 
ATOM   5984  C2'  DA A 291    -145.497 401.942  22.142 
ATOM   5985  C1'  DA A 291    -144.475 401.474  21.111 
ATOM   5986  N9   DA A 291    -145.001 401.439  19.718 
ATOM   5987  C8   DA A 291    -146.264 401.135  19.296 
ATOM   5988  N7   DA A 291    -146.415 401.193  18.009 
ATOM   5989  C5   DA A 291    -145.162 401.562  17.541 
ATOM   5990  C6   DA A 291    -144.664 401.793  16.249 
ATOM   5991  N6   DA A 291    -145.406 401.680  15.138 
ATOM   5992  N1   DA A 291    -143.370 402.147  16.138 
ATOM   5993  C2   DA A 291    -142.636 402.258  17.245 
ATOM   5994  N3   DA A 291    -142.991 402.068  18.498 
ATOM   5995  C4   DA A 291    -144.289 401.716  18.580 
ATOM   5996  P    DT A 292    -143.776 403.281  24.903 
ATOM   5997  OP1  DT A 292    -143.391 402.568  26.141 
ATOM   5998  OP2  DT A 292    -145.109 403.924  24.911 
ATOM   5999  O5'  DT A 292    -142.659 404.364  24.535 
ATOM   6000  C5'  DT A 292    -141.514 403.953  23.764 
ATOM   6001  C4'  DT A 292    -141.215 404.982  22.691 
ATOM   6002  O4'  DT A 292    -141.949 404.730  21.459 
ATOM   6003  C3'  DT A 292    -141.567 406.428  23.040 
ATOM   6004  O3'  DT A 292    -140.580 407.289  22.484 
ATOM   6005  C2'  DT A 292    -142.894 406.686  22.329 
ATOM   6006  C1'  DT A 292    -142.551 405.945  21.040 
ATOM   6007  N1   DT A 292    -143.740 405.609  20.208 
ATOM   6008  C2   DT A 292    -143.575 405.636  18.844 
ATOM   6009  O2   DT A 292    -142.517 405.917  18.309 
ATOM   6010  N3   DT A 292    -144.699 405.320  18.105 
ATOM   6011  C4   DT A 292    -145.941 404.987  18.606 
ATOM   6012  O4   DT A 292    -146.874 404.723  17.843 
ATOM   6013  C5   DT A 292    -146.015 404.987  20.047 
ATOM   6014  C7   DT A 292    -147.333 404.636  20.674 
ATOM   6015  C6   DT A 292    -144.939 405.290  20.790 
ATOM   6016  P    DT A 293    -140.088 408.555  23.331 
ATOM   6017  OP1  DT A 293    -139.033 408.135  24.281 
ATOM   6018  OP2  DT A 293    -141.257 409.242  23.922 
ATOM   6019  O5'  DT A 293    -139.448 409.471  22.186 
ATOM   6020  C5'  DT A 293    -138.867 408.840  21.029 
ATOM   6021  C4'  DT A 293    -139.288 409.575  19.772 
ATOM   6022  O4'  DT A 293    -140.543 409.075  19.230 
ATOM   6023  C3'  DT A 293    -139.526 411.077  19.927 
ATOM   6024  O3'  DT A 293    -139.078 411.738  18.751 
ATOM   6025  C2'  DT A 293    -141.045 411.221  20.017 
ATOM   6026  C1'  DT A 293    -141.384 410.184  18.952 
ATOM   6027  N1   DT A 293    -142.798 409.717  18.999 
ATOM   6028  C2   DT A 293    -143.398 409.416  17.800 
ATOM   6029  O2   DT A 293    -142.825 409.517  16.728 
ATOM   6030  N3   DT A 293    -144.708 408.987  17.882 
ATOM   6031  C4   DT A 293    -145.449 408.838  19.037 
ATOM   6032  O4   DT A 293    -146.616 408.445  18.986 
ATOM   6033  C5   DT A 293    -144.733 409.178  20.244 
ATOM   6034  C7   DT A 293    -145.467 409.043  21.546 
ATOM   6035  C6   DT A 293    -143.459 409.598  20.193 
ATOM   6036  P    DC A 294    -138.324 413.143  18.889 
ATOM   6037  OP1  DC A 294    -136.890 412.910  19.175 
ATOM   6038  OP2  DC A 294    -139.047 414.002  19.853 
ATOM   6039  O5'  DC A 294    -138.488 413.737  17.412 
ATOM   6040  C5'  DC A 294    -138.567 412.827  16.299 
ATOM   6041  C4'  DC A 294    -139.664 413.266  15.349 
ATOM   6042  O4'  DC A 294    -140.963 412.710  15.704 
ATOM   6043  C3'  DC A 294    -139.916 414.772  15.273 
ATOM   6044  O3'  DC A 294    -140.235 415.119  13.931 
ATOM   6045  C2'  DC A 294    -141.153 415.001  16.142 
ATOM   6046  C1'  DC A 294    -141.917 413.760  15.692 
ATOM   6047  N1   DC A 294    -143.034 413.381  16.603 
ATOM   6048  C2   DC A 294    -144.177 412.827  16.033 
ATOM   6049  O2   DC A 294    -144.218 412.674  14.807 
ATOM   6050  N3   DC A 294    -145.206 412.476  16.846 
ATOM   6051  C4   DC A 294    -145.122 412.658  18.170 
ATOM   6052  N4   DC A 294    -146.152 412.299  18.921 
ATOM   6053  C5   DC A 294    -143.955 413.227  18.776 
ATOM   6054  C6   DC A 294    -142.938 413.572  17.946 
ATOM   6055  P    DC A 295    -139.657 416.481  13.323 
ATOM   6056  OP1  DC A 295    -138.280 416.258  12.826 
ATOM   6057  OP2  DC A 295    -139.822 417.573  14.308 
ATOM   6058  O5'  DC A 295    -140.644 416.720  12.087 
ATOM   6059  C5'  DC A 295    -141.228 415.579  11.430 
ATOM   6060  C4'  DC A 295    -142.698 415.833  11.162 
ATOM   6061  O4'  DC A 295    -143.544 415.435  12.279 
ATOM   6062  C3'  DC A 295    -143.086 417.290  10.906 
ATOM   6063  O3'  DC A 295    -144.109 417.327   9.918 
ATOM   6064  C2'  DC A 295    -143.675 417.771  12.232 
ATOM   6065  C1'  DC A 295    -144.445 416.495  12.558 
ATOM   6066  N1   DC A 295    -144.854 416.391  13.985 
ATOM   6067  C2   DC A 295    -146.069 415.771  14.270 
ATOM   6068  O2   DC A 295    -146.751 415.337  13.333 
ATOM   6069  N3   DC A 295    -146.460 415.666  15.565 
ATOM   6070  C4   DC A 295    -145.694 416.149  16.551 
ATOM   6071  N4   DC A 295    -146.120 416.022  17.799 
ATOM   6072  C5   DC A 295    -144.441 416.790  16.280 
ATOM   6073  C6   DC A 295    -144.068 416.885  14.979 
ATOM   6074  P    DT A 296    -144.075 418.483   8.810 
ATOM   6075  OP1  DT A 296    -143.170 418.087   7.708 
ATOM   6076  OP2  DT A 296    -143.782 419.780   9.457 
ATOM   6077  O5'  DT A 296    -145.590 418.470   8.295 
ATOM   6078  C5'  DT A 296    -146.329 417.235   8.332 
ATOM   6079  C4'  DT A 296    -147.729 417.485   8.860 
ATOM   6080  O4'  DT A 296    -147.799 417.397  10.312 
ATOM   6081  C3'  DT A 296    -148.324 418.857   8.544 
ATOM   6082  O3'  DT A 296    -149.716 418.708   8.292 
ATOM   6083  C2'  DT A 296    -148.146 419.662   9.831 
ATOM   6084  C1'  DT A 296    -148.500 418.533  10.796 
ATOM   6085  N1   DT A 296    -148.063 418.784  12.198 
ATOM   6086  C2   DT A 296    -148.871 418.303  13.199 
ATOM   6087  O2   DT A 296    -149.905 417.695  12.983 
ATOM   6088  N3   DT A 296    -148.435 418.555  14.485 
ATOM   6089  C4   DT A 296    -147.286 419.231  14.843 
ATOM   6090  O4   DT A 296    -146.999 419.395  16.030 
ATOM   6091  C5   DT A 296    -146.504 419.697  13.722 
ATOM   6092  C7   DT A 296    -145.237 420.443  14.023 
ATOM   6093  C6   DT A 296    -146.905 419.466  12.461 
ATOM   6094  P    DC A 297    -150.389 419.570   7.124 
ATOM   6095  OP1  DC A 297    -150.189 418.888   5.826 
ATOM   6096  OP2  DC A 297    -149.913 420.969   7.202 
ATOM   6097  O5'  DC A 297    -151.935 419.506   7.534 
ATOM   6098  C5'  DC A 297    -152.421 418.349   8.239 
ATOM   6099  C4'  DC A 297    -153.332 418.778   9.372 
ATOM   6100  O4'  DC A 297    -152.600 419.035  10.605 
ATOM   6101  C3'  DC A 297    -154.125 420.063   9.139 
ATOM   6102  O3'  DC A 297    -155.412 419.923   9.726 
ATOM   6103  C2'  DC A 297    -153.355 421.138   9.908 
ATOM   6104  C1'  DC A 297    -153.030 420.283  11.128 
ATOM   6105  N1   DC A 297    -151.932 420.834  11.970 
ATOM   6106  C2   DC A 297    -152.011 420.644  13.348 
ATOM   6107  O2   DC A 297    -152.980 420.031  13.810 
ATOM   6108  N3   DC A 297    -151.021 421.140  14.132 
ATOM   6109  C4   DC A 297    -149.987 421.799  13.592 
ATOM   6110  N4   DC A 297    -149.046 422.263  14.400 
ATOM   6111  C5   DC A 297    -149.887 422.006  12.178 
ATOM   6112  C6   DC A 297    -150.887 421.503  11.411 
ATOM   6113  P    DT A 298    -156.685 420.517   8.957 
ATOM   6114  OP1  DT A 298    -157.156 419.541   7.949 
ATOM   6115  OP2  DT A 298    -156.372 421.872   8.453 
ATOM   6116  O5'  DT A 298    -157.752 420.620  10.145 
ATOM   6117  C5'  DT A 298    -157.676 419.683  11.236 
ATOM   6118  C4'  DT A 298    -157.866 420.406  12.555 
ATOM   6119  O4'  DT A 298    -156.612 420.911  13.098 
ATOM   6120  C3'  DT A 298    -158.772 421.636  12.515 
ATOM   6121  O3'  DT A 298    -159.521 421.695  13.723 
ATOM   6122  C2'  DT A 298    -157.811 422.824  12.481 
ATOM   6123  C1'  DT A 298    -156.803 422.265  13.480 
ATOM   6124  N1   DT A 298    -155.480 422.948  13.441 
ATOM   6125  C2   DT A 298    -154.809 423.079  14.634 
ATOM   6126  O2   DT A 298    -155.250 422.665  15.692 
ATOM   6127  N3   DT A 298    -153.587 423.718  14.560 
ATOM   6128  C4   DT A 298    -152.995 424.223  13.420 
ATOM   6129  O4   DT A 298    -151.894 424.776  13.478 
ATOM   6130  C5   DT A 298    -153.775 424.038  12.220 
ATOM   6131  C7   DT A 298    -153.204 424.560  10.933 
ATOM   6132  C6   DT A 298    -154.966 423.421  12.262 
ATOM   6133  P    DC A 299    -161.056 422.150  13.662 
ATOM   6134  OP1  DC A 299    -161.904 420.987  13.317 
ATOM   6135  OP2  DC A 299    -161.187 423.334  12.785 
ATOM   6136  O5'  DC A 299    -161.318 422.576  15.182 
ATOM   6137  C5'  DC A 299    -160.581 421.917  16.229 
ATOM   6138  C4'  DC A 299    -160.095 422.936  17.241 
ATOM   6139  O4'  DC A 299    -158.800 423.497  16.886 
ATOM   6140  C3'  DC A 299    -160.988 424.162  17.431 
ATOM   6141  O3'  DC A 299    -160.971 424.536  18.803 
ATOM   6142  C2'  DC A 299    -160.310 425.265  16.619 
ATOM   6143  C1'  DC A 299    -158.876 424.910  17.001 
ATOM   6144  N1   DC A 299    -157.851 425.504  16.100 
ATOM   6145  C2   DC A 299    -156.637 425.890  16.663 
ATOM   6146  O2   DC A 299    -156.462 425.725  17.876 
ATOM   6147  N3   DC A 299    -155.688 426.436  15.857 
ATOM   6148  C4   DC A 299    -155.917 426.598  14.549
[truncated: 415,700 more chars]
