# Supplementary material for: Characterization of lncRNA-protein interactions associated with Prostate cancer and Androgen receptors by molecular docking simulations
Source: Biochem Biophys Rep. 2025 Mar 9;42:101959. doi: 10.1016/j.bbrep.2025.101959 (PMC11929892; doi:10.1016/j.bbrep.2025.101959)
Supplement: Multimedia component 89 [file mmc89.zip › bbrep_00101959_model_78.pdb]

REMARK Number:    78
REMARK Ligand:     lig_628dcb8434e2f.pdb
REMARK Contact:     0     0     0
REMARK Score:  -143.73
REMARK RMSD:    975.85
MODEL       78
ATOM      1  N   ALA A  24      30.357  -5.473 -24.875 
ATOM      2  CA  ALA A  24      30.515  -4.000 -24.871 
ATOM      3  CB  ALA A  24      29.364  -3.347 -25.653 
ATOM      4  C   ALA A  24      30.496  -3.471 -23.474 
ATOM      5  O   ALA A  24      31.409  -3.720 -22.690 
ATOM      6  N   GLN A  25      29.435  -2.716 -23.129 
ATOM      7  CA  GLN A  25      29.334  -2.167 -21.810 
ATOM      8  CB  GLN A  25      28.209  -1.135 -21.640 
ATOM      9  CG  GLN A  25      28.449   0.131 -22.464 
ATOM     10  CD  GLN A  25      27.291   1.085 -22.227 
ATOM     11  OE1 GLN A  25      26.895   1.324 -21.089 
ATOM     12  NE2 GLN A  25      26.734   1.652 -23.331 
ATOM     13  C   GLN A  25      29.084  -3.296 -20.876 
ATOM     14  O   GLN A  25      28.668  -4.376 -21.290 
ATOM     15  N   ASP A  26      29.382  -3.075 -19.584 
ATOM     16  CA  ASP A  26      29.211  -4.105 -18.606 
ATOM     17  CB  ASP A  26      30.274  -4.043 -17.495 
ATOM     18  CG  ASP A  26      30.054  -5.171 -16.494 
ATOM     19  OD1 ASP A  26      28.986  -5.191 -15.826 
ATOM     20  OD2 ASP A  26      30.966  -6.032 -16.381 
ATOM     21  C   ASP A  26      27.866  -3.939 -17.988 
ATOM     22  O   ASP A  26      27.612  -2.985 -17.253 
ATOM     23  N   ASN A  27      26.945  -4.872 -18.288 
ATOM     24  CA  ASN A  27      25.662  -4.773 -17.669 
ATOM     25  CB  ASN A  27      24.503  -4.752 -18.683 
ATOM     26  CG  ASN A  27      24.583  -3.452 -19.471 
ATOM     27  OD1 ASN A  27      24.658  -2.366 -18.897 
ATOM     28  ND2 ASN A  27      24.568  -3.560 -20.827 
ATOM     29  C   ASN A  27      25.467  -5.984 -16.812 
ATOM     30  O   ASN A  27      24.473  -6.696 -16.949 
ATOM     31  N   SER A  28      26.402  -6.226 -15.873 
ATOM     32  CA  SER A  28      26.317  -7.361 -15.002 
ATOM     33  CB  SER A  28      27.559  -7.517 -14.112 
ATOM     34  OG  SER A  28      28.707  -7.731 -14.919 
ATOM     35  C   SER A  28      25.149  -7.145 -14.100 
ATOM     36  O   SER A  28      24.492  -8.089 -13.668 
ATOM     37  N   ARG A  29      24.868  -5.864 -13.806 
ATOM     38  CA  ARG A  29      23.821  -5.471 -12.913 
ATOM     39  CB  ARG A  29      23.787  -3.948 -12.704 
ATOM     40  CG  ARG A  29      25.152  -3.369 -12.324 
ATOM     41  CD  ARG A  29      25.113  -1.897 -11.913 
ATOM     42  NE  ARG A  29      26.512  -1.383 -11.942 
ATOM     43  CZ  ARG A  29      27.390  -1.720 -10.952 
ATOM     44  NH1 ARG A  29      27.024  -2.618  -9.991 
ATOM     45  NH2 ARG A  29      28.642  -1.178 -10.929 
ATOM     46  C   ARG A  29      22.506  -5.884 -13.504 
ATOM     47  O   ARG A  29      21.579  -6.255 -12.784 
ATOM     48  N   TYR A  30      22.378  -5.784 -14.840 
ATOM     49  CA  TYR A  30      21.164  -6.163 -15.505 
ATOM     50  CB  TYR A  30      21.186  -5.817 -17.003 
ATOM     51  CG  TYR A  30      19.900  -6.271 -17.606 
ATOM     52  CD1 TYR A  30      18.727  -5.600 -17.348 
ATOM     53  CD2 TYR A  30      19.876  -7.357 -18.449 
ATOM     54  CE1 TYR A  30      17.543  -6.018 -17.911 
ATOM     55  CE2 TYR A  30      18.698  -7.778 -19.016 
ATOM     56  CZ  TYR A  30      17.529  -7.109 -18.746 
ATOM     57  OH  TYR A  30      16.316  -7.539 -19.327 
ATOM     58  C   TYR A  30      20.959  -7.638 -15.363 
ATOM     59  O   TYR A  30      19.855  -8.092 -15.068 
ATOM     60  N   THR A  31      22.033  -8.431 -15.551 
ATOM     61  CA  THR A  31      21.926  -9.861 -15.473 
ATOM     62  CB  THR A  31      23.230 -10.559 -15.736 
ATOM     63  OG1 THR A  31      23.715 -10.225 -17.028 
ATOM     64  CG2 THR A  31      23.003 -12.080 -15.628 
ATOM     65  C   THR A  31      21.490 -10.229 -14.091 
ATOM     66  O   THR A  31      20.646 -11.105 -13.907 
ATOM     67  N   HIS A  32      22.064  -9.557 -13.079 
ATOM     68  CA  HIS A  32      21.744  -9.842 -11.711 
ATOM     69  ND1 HIS A  32      22.771 -10.826  -8.882 
ATOM     70  CG  HIS A  32      22.450  -9.554  -9.301 
ATOM     71  CB  HIS A  32      22.623  -9.069 -10.710 
ATOM     72  NE2 HIS A  32      22.010  -9.743  -7.096 
ATOM     73  CD2 HIS A  32      21.986  -8.905  -8.198 
ATOM     74  CE1 HIS A  32      22.488 -10.885  -7.556 
ATOM     75  C   HIS A  32      20.311  -9.481 -11.477 
ATOM     76  O   HIS A  32      19.604 -10.145 -10.722 
ATOM     77  N   PHE A  33      19.841  -8.406 -12.133 
ATOM     78  CA  PHE A  33      18.494  -7.942 -11.975 
ATOM     79  CB  PHE A  33      18.233  -6.698 -12.850 
ATOM     80  CG  PHE A  33      16.831  -6.221 -12.683 
ATOM     81  CD1 PHE A  33      15.822  -6.729 -13.471 
ATOM     82  CD2 PHE A  33      16.525  -5.261 -11.749 
ATOM     83  CE1 PHE A  33      14.528  -6.288 -13.327 
ATOM     84  CE2 PHE A  33      15.232  -4.815 -11.599 
ATOM     85  CZ  PHE A  33      14.232  -5.330 -12.388 
ATOM     86  C   PHE A  33      17.577  -9.044 -12.410 
ATOM     87  O   PHE A  33      16.584  -9.337 -11.745 
ATOM     88  N   LEU A  34      17.891  -9.694 -13.546 
ATOM     89  CA  LEU A  34      17.052 -10.740 -14.056 
ATOM     90  CB  LEU A  34      17.509 -11.262 -15.429 
ATOM     91  CG  LEU A  34      17.352 -10.227 -16.561 
ATOM     92  CD1 LEU A  34      17.815 -10.799 -17.911 
ATOM     93  CD2 LEU A  34      15.914  -9.684 -16.622 
ATOM     94  C   LEU A  34      17.034 -11.895 -13.105 
ATOM     95  O   LEU A  34      15.977 -12.463 -12.835 
ATOM     96  N   THR A  35      18.201 -12.276 -12.555 
ATOM     97  CA  THR A  35      18.222 -13.429 -11.706 
ATOM     98  CB  THR A  35      19.611 -13.827 -11.277 
ATOM     99  OG1 THR A  35      19.582 -15.110 -10.672 
ATOM    100  CG2 THR A  35      20.183 -12.793 -10.291 
ATOM    101  C   THR A  35      17.370 -13.183 -10.496 
ATOM    102  O   THR A  35      16.600 -14.054 -10.093 
ATOM    103  N   GLN A  36      17.510 -12.004  -9.861 
ATOM    104  CA  GLN A  36      16.760 -11.714  -8.673 
ATOM    105  CB  GLN A  36      17.330 -10.515  -7.900 
ATOM    106  CG  GLN A  36      18.719 -10.776  -7.318 
ATOM    107  CD  GLN A  36      19.161  -9.521  -6.583 
ATOM    108  OE1 GLN A  36      18.999  -8.403  -7.076 
ATOM    109  NE2 GLN A  36      19.727  -9.702  -5.360 
ATOM    110  C   GLN A  36      15.306 -11.414  -8.928 
ATOM    111  O   GLN A  36      14.428 -11.820  -8.172 
ATOM    112  N   HIS A  37      15.041 -10.560  -9.926 
ATOM    113  CA  HIS A  37      13.739 -10.030 -10.232 
ATOM    114  ND1 HIS A  37      13.488  -7.875  -7.943 
ATOM    115  CG  HIS A  37      14.262  -7.931  -9.081 
ATOM    116  CB  HIS A  37      13.787  -8.508 -10.384 
ATOM    117  NE2 HIS A  37      15.483  -7.062  -7.395 
ATOM    118  CD2 HIS A  37      15.476  -7.429  -8.730 
ATOM    119  CE1 HIS A  37      14.268  -7.348  -6.966 
ATOM    120  C   HIS A  37      12.906 -10.649 -11.327 
ATOM    121  O   HIS A  37      11.752 -10.256 -11.466 
ATOM    122  N   TYR A  38      13.434 -11.530 -12.202 
ATOM    123  CA  TYR A  38      12.632 -11.883 -13.350 
ATOM    124  CB  TYR A  38      13.334 -11.414 -14.642 
ATOM    125  CG  TYR A  38      12.655 -11.872 -15.887 
ATOM    126  CD1 TYR A  38      11.465 -11.319 -16.304 
ATOM    127  CD2 TYR A  38      13.246 -12.841 -16.668 
ATOM    128  CE1 TYR A  38      10.868 -11.746 -17.467 
ATOM    129  CE2 TYR A  38      12.653 -13.271 -17.830 
ATOM    130  CZ  TYR A  38      11.459 -12.724 -18.231 
ATOM    131  OH  TYR A  38      10.848 -13.164 -19.425 
ATOM    132  C   TYR A  38      12.379 -13.364 -13.432 
ATOM    133  O   TYR A  38      13.285 -14.174 -13.250 
ATOM    134  N   ASP A  39      11.102 -13.741 -13.690 
ATOM    135  CA  ASP A  39      10.698 -15.112 -13.886 
ATOM    136  CB  ASP A  39      10.028 -15.729 -12.643 
ATOM    137  CG  ASP A  39       9.940 -17.238 -12.841 
ATOM    138  OD1 ASP A  39      10.562 -17.742 -13.815 
ATOM    139  OD2 ASP A  39       9.249 -17.904 -12.025 
ATOM    140  C   ASP A  39       9.669 -15.081 -14.984 
ATOM    141  O   ASP A  39       8.529 -14.682 -14.754 
ATOM    142  N   ALA A  40      10.037 -15.519 -16.207 
ATOM    143  CA  ALA A  40       9.168 -15.355 -17.343 
ATOM    144  CB  ALA A  40       9.809 -15.843 -18.652 
ATOM    145  C   ALA A  40       7.861 -16.082 -17.196 
ATOM    146  O   ALA A  40       6.812 -15.469 -17.390 
ATOM    147  N   LYS A  41       7.868 -17.386 -16.837 
ATOM    148  CA  LYS A  41       6.612 -18.091 -16.756 
ATOM    149  CB  LYS A  41       6.394 -19.072 -17.922 
ATOM    150  CG  LYS A  41       6.320 -18.394 -19.293 
ATOM    151  CD  LYS A  41       6.383 -19.380 -20.462 
ATOM    152  CE  LYS A  41       6.315 -18.723 -21.842 
ATOM    153  NZ  LYS A  41       6.395 -19.761 -22.893 
ATOM    154  C   LYS A  41       6.607 -18.900 -15.492 
ATOM    155  O   LYS A  41       6.979 -20.072 -15.469 
ATOM    156  N   PRO A  42       6.164 -18.261 -14.447 
ATOM    157  CA  PRO A  42       6.146 -18.766 -13.096 
ATOM    158  CD  PRO A  42       5.459 -16.998 -14.579 
ATOM    159  CB  PRO A  42       5.693 -17.583 -12.242 
ATOM    160  CG  PRO A  42       4.817 -16.760 -13.203 
ATOM    161  C   PRO A  42       5.350 -19.982 -12.740 
ATOM    162  O   PRO A  42       5.866 -20.776 -11.954 
ATOM    163  N   GLN A  43       4.106 -20.125 -13.253 
ATOM    164  CA  GLN A  43       3.233 -21.210 -12.882 
ATOM    165  CB  GLN A  43       3.921 -22.559 -12.575 
ATOM    166  CG  GLN A  43       2.969 -23.746 -12.437 
ATOM    167  CD  GLN A  43       2.653 -24.258 -13.835 
ATOM    168  OE1 GLN A  43       2.011 -23.577 -14.631 
ATOM    169  NE2 GLN A  43       3.125 -25.496 -14.144 
ATOM    170  C   GLN A  43       2.428 -20.772 -11.677 
ATOM    171  O   GLN A  43       1.781 -19.726 -11.696 
ATOM    172  N   GLY A  44       2.476 -21.564 -10.580 
ATOM    173  CA  GLY A  44       1.617 -21.423  -9.423 
ATOM    174  C   GLY A  44       1.682 -20.099  -8.711 
ATOM    175  O   GLY A  44       0.636 -19.515  -8.436 
ATOM    176  N   ARG A  45       2.881 -19.573  -8.391 
ATOM    177  CA  ARG A  45       2.966 -18.320  -7.681 
ATOM    178  CB  ARG A  45       2.277 -17.177  -8.444 
ATOM    179  CG  ARG A  45       2.951 -16.883  -9.786 
ATOM    180  CD  ARG A  45       2.084 -16.065 -10.743 
ATOM    181  NE  ARG A  45       2.134 -14.640 -10.313 
ATOM    182  CZ  ARG A  45       1.083 -13.819 -10.595 
ATOM    183  NH1 ARG A  45      -0.026 -14.325 -11.205 
ATOM    184  NH2 ARG A  45       1.132 -12.493 -10.270 
ATOM    185  C   ARG A  45       2.353 -18.422  -6.307 
ATOM    186  O   ARG A  45       1.777 -17.453  -5.809 
ATOM    187  N   ASP A  46       2.452 -19.607  -5.663 
ATOM    188  CA  ASP A  46       1.984 -19.790  -4.311 
ATOM    189  CB  ASP A  46       1.250 -21.127  -4.079 
ATOM    190  CG  ASP A  46       2.197 -22.277  -4.390 
ATOM    191  OD1 ASP A  46       3.256 -22.021  -5.022 
ATOM    192  OD2 ASP A  46       1.866 -23.431  -4.005 
ATOM    193  C   ASP A  46       3.161 -19.699  -3.376 
ATOM    194  O   ASP A  46       4.259 -19.317  -3.777 
ATOM    195  N   ASP A  47       2.954 -20.056  -2.089 
ATOM    196  CA  ASP A  47       3.986 -19.963  -1.086 
ATOM    197  CB  ASP A  47       3.505 -20.399   0.311 
ATOM    198  CG  ASP A  47       2.512 -19.366   0.829 
ATOM    199  OD1 ASP A  47       2.392 -18.285   0.192 
ATOM    200  OD2 ASP A  47       1.859 -19.643   1.870 
ATOM    201  C   ASP A  47       5.122 -20.868  -1.453 
ATOM    202  O   ASP A  47       6.290 -20.503  -1.321 
ATOM    203  N   ARG A  48       4.797 -22.077  -1.942 
ATOM    204  CA  ARG A  48       5.781 -23.061  -2.293 
ATOM    205  CB  ARG A  48       5.140 -24.351  -2.823 
ATOM    206  CG  ARG A  48       6.146 -25.430  -3.211 
ATOM    207  CD  ARG A  48       5.521 -26.560  -4.029 
ATOM    208  NE  ARG A  48       5.134 -25.982  -5.348 
ATOM    209  CZ  ARG A  48       4.541 -26.764  -6.297 
ATOM    210  NH1 ARG A  48       4.304 -28.084  -6.046 
ATOM    211  NH2 ARG A  48       4.179 -26.221  -7.497 
ATOM    212  C   ARG A  48       6.632 -22.511  -3.395 
ATOM    213  O   ARG A  48       7.843 -22.722  -3.421 
ATOM    214  N   TYR A  49       6.004 -21.778  -4.332 
ATOM    215  CA  TYR A  49       6.690 -21.207  -5.452 
ATOM    216  CB  TYR A  49       5.716 -20.385  -6.317 
ATOM    217  CG  TYR A  49       6.455 -19.484  -7.246 
ATOM    218  CD1 TYR A  49       6.995 -19.944  -8.423 
ATOM    219  CD2 TYR A  49       6.580 -18.149  -6.930 
ATOM    220  CE1 TYR A  49       7.662 -19.084  -9.266 
ATOM    221  CE2 TYR A  49       7.244 -17.287  -7.767 
ATOM    222  CZ  TYR A  49       7.787 -17.755  -8.938 
ATOM    223  OH  TYR A  49       8.468 -16.868  -9.798 
ATOM    224  C   TYR A  49       7.763 -20.299  -4.937 
ATOM    225  O   TYR A  49       8.907 -20.361  -5.387 
ATOM    226  N   CYS A  50       7.427 -19.442  -3.956 
ATOM    227  CA  CYS A  50       8.387 -18.513  -3.432 
ATOM    228  CB  CYS A  50       7.789 -17.543  -2.401 
ATOM    229  SG  CYS A  50       6.919 -16.168  -3.203 
ATOM    230  C   CYS A  50       9.521 -19.233  -2.772 
ATOM    231  O   CYS A  50      10.680 -18.874  -2.966 
ATOM    232  N   GLU A  51       9.232 -20.282  -1.984 
ATOM    233  CA  GLU A  51      10.291 -20.937  -1.274 
ATOM    234  CB  GLU A  51       9.814 -22.052  -0.328 
ATOM    235  CG  GLU A  51       9.046 -21.500   0.875 
ATOM    236  CD  GLU A  51       8.647 -22.660   1.776 
ATOM    237  OE1 GLU A  51       8.797 -23.834   1.341 
ATOM    238  OE2 GLU A  51       8.191 -22.384   2.918 
ATOM    239  C   GLU A  51      11.271 -21.539  -2.238 
ATOM    240  O   GLU A  51      12.477 -21.471  -2.014 
ATOM    241  N   SER A  52      10.782 -22.163  -3.323 
ATOM    242  CA  SER A  52      11.648 -22.819  -4.266 
ATOM    243  CB  SER A  52      10.871 -23.670  -5.287 
ATOM    244  OG  SER A  52      11.770 -24.296  -6.189 
ATOM    245  C   SER A  52      12.484 -21.840  -5.041 
ATOM    246  O   SER A  52      13.695 -22.015  -5.173 
ATOM    247  N   ILE A  53      11.853 -20.774  -5.572 
ATOM    248  CA  ILE A  53      12.510 -19.830  -6.436 
ATOM    249  CB  ILE A  53      11.569 -18.839  -7.063 
ATOM    250  CG1 ILE A  53      12.268 -18.100  -8.213 
ATOM    251  CG2 ILE A  53      11.022 -17.910  -5.967 
ATOM    252  CD1 ILE A  53      11.307 -17.285  -9.080 
ATOM    253  C   ILE A  53      13.564 -19.071  -5.697 
ATOM    254  O   ILE A  53      14.625 -18.777  -6.243 
ATOM    255  N   MET A  54      13.288 -18.724  -4.431 
ATOM    256  CA  MET A  54      14.208 -17.931  -3.681 
ATOM    257  CB  MET A  54      13.657 -17.630  -2.278 
ATOM    258  CG  MET A  54      14.129 -16.292  -1.716 
ATOM    259  SD  MET A  54      13.400 -14.851  -2.557 
ATOM    260  CE  MET A  54      13.965 -13.641  -1.327 
ATOM    261  C   MET A  54      15.482 -18.715  -3.574 
ATOM    262  O   MET A  54      16.577 -18.162  -3.661 
ATOM    263  N   ARG A  55      15.360 -20.040  -3.377 
ATOM    264  CA  ARG A  55      16.487 -20.926  -3.259 
ATOM    265  CB  ARG A  55      16.035 -22.353  -2.921 
ATOM    266  CG  ARG A  55      15.198 -22.413  -1.641 
ATOM    267  CD  ARG A  55      14.502 -23.757  -1.423 
ATOM    268  NE  ARG A  55      15.339 -24.566  -0.498 
ATOM    269  CZ  ARG A  55      15.110 -25.907  -0.399 
ATOM    270  NH1 ARG A  55      14.168 -26.490  -1.198 
ATOM    271  NH2 ARG A  55      15.823 -26.659   0.486 
ATOM    272  C   ARG A  55      17.249 -20.983  -4.555 
ATOM    273  O   ARG A  55      18.476 -20.907  -4.565 
ATOM    274  N   ARG A  56      16.538 -21.101  -5.694 
ATOM    275  CA  ARG A  56      17.186 -21.258  -6.971 
ATOM    276  CB  ARG A  56      16.203 -21.454  -8.140 
ATOM    277  CG  ARG A  56      15.409 -22.759  -8.083 
ATOM    278  CD  ARG A  56      14.767 -23.128  -9.423 
ATOM    279  NE  ARG A  56      13.877 -22.004  -9.821 
ATOM    280  CZ  ARG A  56      12.561 -22.008  -9.459 
ATOM    281  NH1 ARG A  56      12.047 -23.057  -8.752 
ATOM    282  NH2 ARG A  56      11.757 -20.960  -9.804 
ATOM    283  C   ARG A  56      17.993 -20.038  -7.297 
ATOM    284  O   ARG A  56      19.094 -20.132  -7.842 
ATOM    285  N   ARG A  57      17.434 -18.858  -6.981 
ATOM    286  CA  ARG A  57      17.989 -17.566  -7.272 
ATOM    287  CB  ARG A  57      16.981 -16.432  -7.028 
ATOM    288  CG  ARG A  57      15.720 -16.618  -7.872 
ATOM    289  CD  ARG A  57      16.007 -16.749  -9.368 
ATOM    290  NE  ARG A  57      14.774 -17.286 -10.009 
ATOM    291  CZ  ARG A  57      14.462 -16.937 -11.292 
ATOM    292  NH1 ARG A  57      15.255 -16.058 -11.970 
ATOM    293  NH2 ARG A  57      13.356 -17.462 -11.896 
ATOM    294  C   ARG A  57      19.215 -17.308  -6.446 
ATOM    295  O   ARG A  57      20.047 -16.489  -6.833 
ATOM    296  N   GLY A  58      19.345 -17.952  -5.266 
ATOM    297  CA  GLY A  58      20.518 -17.749  -4.452 
ATOM    298  C   GLY A  58      20.249 -16.676  -3.435 
ATOM    299  O   GLY A  58      21.171 -16.056  -2.910 
ATOM    300  N   LEU A  59      18.957 -16.404  -3.197 
ATOM    301  CA  LEU A  59      18.390 -15.442  -2.291 
ATOM    302  CB  LEU A  59      16.997 -14.993  -2.748 
ATOM    303  CG  LEU A  59      17.057 -14.335  -4.141 
ATOM    304  CD1 LEU A  59      15.690 -13.786  -4.573 
ATOM    305  CD2 LEU A  59      18.175 -13.282  -4.214 
ATOM    306  C   LEU A  59      18.342 -15.875  -0.842 
ATOM    307  O   LEU A  59      17.877 -15.107  -0.005 
ATOM    308  N   THR A  60      18.628 -17.158  -0.543 
ATOM    309  CA  THR A  60      18.521 -17.780   0.758 
ATOM    310  CB  THR A  60      18.422 -19.273   0.655 
ATOM    311  OG1 THR A  60      19.592 -19.810   0.057 
ATOM    312  CG2 THR A  60      17.192 -19.608  -0.204 
ATOM    313  C   THR A  60      19.582 -17.448   1.776 
ATOM    314  O   THR A  60      19.306 -17.592   2.964 
ATOM    315  N   SER A  61      20.833 -17.093   1.412 
ATOM    316  CA  SER A  61      21.758 -16.859   2.493 
ATOM    317  CB  SER A  61      22.957 -17.826   2.485 
ATOM    318  OG  SER A  61      22.517 -19.158   2.702 
ATOM    319  C   SER A  61      22.320 -15.475   2.407 
ATOM    320  O   SER A  61      23.186 -15.209   1.575 
ATOM    321  N   PRO A  62      21.889 -14.572   3.254 
ATOM    322  CA  PRO A  62      20.832 -14.844   4.197 
ATOM    323  CD  PRO A  62      22.847 -13.617   3.787 
ATOM    324  CB  PRO A  62      20.985 -13.822   5.320 
ATOM    325  CG  PRO A  62      22.467 -13.428   5.263 
ATOM    326  C   PRO A  62      19.514 -14.718   3.499 
ATOM    327  O   PRO A  62      19.488 -14.279   2.350 
ATOM    328  N   CYS A  63      18.409 -15.091   4.176 
ATOM    329  CA  CYS A  63      17.107 -15.029   3.577 
ATOM    330  CB  CYS A  63      15.980 -15.525   4.508 
ATOM    331  SG  CYS A  63      16.264 -17.191   5.180 
ATOM    332  C   CYS A  63      16.811 -13.590   3.286 
ATOM    333  O   CYS A  63      16.979 -12.728   4.148 
ATOM    334  N   LYS A  64      16.363 -13.286   2.050 
ATOM    335  CA  LYS A  64      16.024 -11.933   1.733 
ATOM    336  CB  LYS A  64      15.958 -11.675   0.217 
ATOM    337  CG  LYS A  64      15.947 -10.196  -0.175 
ATOM    338  CD  LYS A  64      16.188  -9.974  -1.671 
ATOM    339  CE  LYS A  64      16.192  -8.501  -2.084 
ATOM    340  NZ  LYS A  64      16.367  -8.389  -3.549 
ATOM    341  C   LYS A  64      14.671 -11.685   2.334 
ATOM    342  O   LYS A  64      13.782 -12.531   2.250 
ATOM    343  N   ASP A  65      14.485 -10.514   2.975 
ATOM    344  CA  ASP A  65      13.252 -10.245   3.660 
ATOM    345  CB  ASP A  65      13.310  -8.967   4.522 
ATOM    346  CG  ASP A  65      13.625  -7.757   3.647 
ATOM    347  OD1 ASP A  65      14.224  -7.939   2.553 
ATOM    348  OD2 ASP A  65      13.278  -6.626   4.077 
ATOM    349  C   ASP A  65      12.107 -10.144   2.699 
ATOM    350  O   ASP A  65      11.037 -10.700   2.946 
ATOM    351  N   ILE A  66      12.280  -9.419   1.579 
ATOM    352  CA  ILE A  66      11.198  -9.300   0.645 
ATOM    353  CB  ILE A  66      10.432  -8.019   0.848 
ATOM    354  CG1 ILE A  66       9.083  -8.013   0.109 
ATOM    355  CG2 ILE A  66      11.366  -6.859   0.468 
ATOM    356  CD1 ILE A  66       9.205  -8.016  -1.410 
ATOM    357  C   ILE A  66      11.805  -9.311  -0.725 
ATOM    358  O   ILE A  66      12.863  -8.720  -0.940 
ATOM    359  N   ASN A  67      11.179 -10.019  -1.688 
ATOM    360  CA  ASN A  67      11.720 -10.015  -3.017 
ATOM    361  CB  ASN A  67      12.741 -11.139  -3.259 
ATOM    362  CG  ASN A  67      13.477 -10.847  -4.558 
ATOM    363  OD1 ASN A  67      14.272  -9.911  -4.638 
ATOM    364  ND2 ASN A  67      13.214 -11.676  -5.603 
ATOM    365  C   ASN A  67      10.584 -10.205  -3.973 
ATOM    366  O   ASN A  67       9.740 -11.082  -3.786 
ATOM    367  N   THR A  68      10.556  -9.392  -5.048 
ATOM    368  CA  THR A  68       9.471  -9.467  -5.982 
ATOM    369  CB  THR A  68       8.762  -8.158  -6.145 
ATOM    370  OG1 THR A  68       8.269  -7.721  -4.886 
ATOM    371  CG2 THR A  68       7.598  -8.348  -7.130 
ATOM    372  C   THR A  68       9.996  -9.879  -7.324 
ATOM    373  O   THR A  68      11.059  -9.439  -7.762 
ATOM    374  N   PHE A  69       9.236 -10.761  -8.006 
ATOM    375  CA  PHE A  69       9.601 -11.241  -9.309 
ATOM    376  CB  PHE A  69       9.527 -12.774  -9.435 
ATOM    377  CG  PHE A  69      10.543 -13.384  -8.526 
ATOM    378  CD1 PHE A  69      11.831 -13.609  -8.956 
ATOM    379  CD2 PHE A  69      10.207 -13.734  -7.237 
ATOM    380  CE1 PHE A  69      12.768 -14.171  -8.120 
ATOM    381  CE2 PHE A  69      11.140 -14.295  -6.395 
ATOM    382  CZ  PHE A  69      12.423 -14.515  -6.835 
ATOM    383  C   PHE A  69       8.608 -10.690 -10.287 
ATOM    384  O   PHE A  69       7.415 -10.605 -10.001 
ATOM    385  N   ILE A  70       9.099 -10.300 -11.480 
ATOM    386  CA  ILE A  70       8.279  -9.766 -12.530 
ATOM    387  CB  ILE A  70       8.894  -8.585 -13.228 
ATOM    388  CG1 ILE A  70       9.137  -7.438 -12.235 
ATOM    389  CG2 ILE A  70       7.982  -8.201 -14.407 
ATOM    390  CD1 ILE A  70      10.026  -6.325 -12.786 
ATOM    391  C   ILE A  70       8.146 -10.852 -13.550 
ATOM    392  O   ILE A  70       9.106 -11.572 -13.824 
ATOM    393  N   HIS A  71       6.934 -11.011 -14.122 
ATOM    394  CA  HIS A  71       6.704 -12.056 -15.078 
ATOM    395  ND1 HIS A  71       6.623 -14.322 -12.875 
ATOM    396  CG  HIS A  71       5.646 -13.442 -13.288 
ATOM    397  CB  HIS A  71       5.509 -12.942 -14.696 
ATOM    398  NE2 HIS A  71       5.416 -13.823 -11.074 
ATOM    399  CD2 HIS A  71       4.918 -13.148 -12.176 
ATOM    400  CE1 HIS A  71       6.439 -14.514 -11.544 
ATOM    401  C   HIS A  71       6.415 -11.410 -16.399 
ATOM    402  O   HIS A  71       6.310 -10.188 -16.486 
ATOM    403  N   GLY A  72       6.286 -12.218 -17.476 
ATOM    404  CA  GLY A  72       6.017 -11.656 -18.772 
ATOM    405  C   GLY A  72       7.295 -11.593 -19.560 
ATOM    406  O   GLY A  72       8.294 -12.209 -19.193 
ATOM    407  N   ASN A  73       7.269 -10.867 -20.702 
ATOM    408  CA  ASN A  73       8.405 -10.782 -21.584 
ATOM    409  CB  ASN A  73       8.034 -10.508 -23.057 
ATOM    410  CG  ASN A  73       7.346  -9.151 -23.163 
ATOM    411  OD1 ASN A  73       7.968  -8.146 -23.502 
ATOM    412  ND2 ASN A  73       6.017  -9.119 -22.872 
ATOM    413  C   ASN A  73       9.371  -9.723 -21.133 
ATOM    414  O   ASN A  73       8.994  -8.716 -20.538 
ATOM    415  N   LYS A  74      10.668  -9.952 -21.434 
ATOM    416  CA  LYS A  74      11.764  -9.101 -21.052 
ATOM    417  CB  LYS A  74      13.152  -9.709 -21.329 
ATOM    418  CG  LYS A  74      13.502 -10.903 -20.438 
ATOM    419  CD  LYS A  74      14.866 -11.514 -20.762 
ATOM    420  CE  LYS A  74      14.989 -11.999 -22.206 
ATOM    421  NZ  LYS A  74      16.380 -12.427 -22.480 
ATOM    422  C   LYS A  74      11.726  -7.769 -21.741 
ATOM    423  O   LYS A  74      12.108  -6.759 -21.152 
ATOM    424  N   ARG A  75      11.268  -7.726 -23.005 
ATOM    425  CA  ARG A  75      11.336  -6.518 -23.783 
ATOM    426  CB  ARG A  75      10.706  -6.680 -25.174 
ATOM    427  CG  ARG A  75      11.275  -7.856 -25.964 
ATOM    428  CD  ARG A  75      10.777  -7.928 -27.407 
ATOM    429  NE  ARG A  75       9.288  -7.909 -27.372 
ATOM    430  CZ  ARG A  75       8.587  -9.047 -27.093 
ATOM    431  NH1 ARG A  75       9.247 -10.192 -26.754 
ATOM    432  NH2 ARG A  75       7.223  -9.036 -27.147 
ATOM    433  C   ARG A  75      10.568  -5.434 -23.096 
ATOM    434  O   ARG A  75      11.000  -4.283 -23.058 
ATOM    435  N   SER A  76       9.396  -5.775 -22.533 
ATOM    436  CA  SER A  76       8.562  -4.791 -21.905 
ATOM    437  CB  SER A  76       7.236  -5.385 -21.396 
ATOM    438  OG  SER A  76       6.471  -5.878 -22.487 
ATOM    439  C   SER A  76       9.281  -4.196 -20.730 
ATOM    440  O   SER A  76       9.132  -3.009 -20.441 
ATOM    441  N   ILE A  77      10.063  -5.017 -20.003 
ATOM    442  CA  ILE A  77      10.777  -4.552 -18.848 
ATOM    443  CB  ILE A  77      11.426  -5.664 -18.076 
ATOM    444  CG1 ILE A  77      10.357  -6.647 -17.572 
ATOM    445  CG2 ILE A  77      12.260  -5.039 -16.946 
ATOM    446  CD1 ILE A  77      10.932  -7.947 -17.010 
ATOM    447  C   ILE A  77      11.850  -3.586 -19.254 
ATOM    448  O   ILE A  77      12.029  -2.547 -18.626 
ATOM    449  N   LYS A  78      12.600  -3.902 -20.324 
ATOM    450  CA  LYS A  78      13.670  -3.048 -20.763 
ATOM    451  CB  LYS A  78      14.457  -3.613 -21.957 
ATOM    452  CG  LYS A  78      15.314  -4.836 -21.619 
ATOM    453  CD  LYS A  78      15.896  -5.526 -22.854 
ATOM    454  CE  LYS A  78      16.828  -6.696 -22.531 
ATOM    455  NZ  LYS A  78      16.037  -7.912 -22.246 
ATOM    456  C   LYS A  78      13.105  -1.727 -21.186 
ATOM    457  O   LYS A  78      13.736  -0.686 -21.012 
ATOM    458  N   ALA A  79      11.881  -1.748 -21.741 
ATOM    459  CA  ALA A  79      11.200  -0.603 -22.284 
ATOM    460  CB  ALA A  79       9.821  -0.951 -22.871 
ATOM    461  C   ALA A  79      10.987   0.445 -21.231 
ATOM    462  O   ALA A  79      10.878   1.630 -21.545 
ATOM    463  N   ILE A  80      10.868   0.044 -19.956 
ATOM    464  CA  ILE A  80      10.626   1.016 -18.927 
ATOM    465  CB  ILE A  80      10.255   0.446 -17.581 
ATOM    466  CG1 ILE A  80      11.316  -0.473 -16.984 
ATOM    467  CG2 ILE A  80       8.892  -0.240 -17.747 
ATOM    468  CD1 ILE A  80      10.900  -1.026 -15.623 
ATOM    469  C   ILE A  80      11.745   2.022 -18.874 
ATOM    470  O   ILE A  80      11.546   3.160 -18.452 
ATOM    471  N   CYS A  81      12.966   1.624 -19.275 
ATOM    472  CA  CYS A  81      14.117   2.486 -19.280 
ATOM    473  CB  CYS A  81      15.428   1.734 -19.567 
ATOM    474  SG  CYS A  81      15.754   0.459 -18.312 
ATOM    475  C   CYS A  81      13.959   3.596 -20.289 
ATOM    476  O   CYS A  81      14.689   4.586 -20.237 
ATOM    477  N   GLU A  82      13.062   3.434 -21.284 
ATOM    478  CA  GLU A  82      12.862   4.454 -22.277 
ATOM    479  CB  GLU A  82      12.970   3.920 -23.715 
ATOM    480  CG  GLU A  82      11.961   2.809 -24.013 
ATOM    481  CD  GLU A  82      12.156   2.352 -25.452 
ATOM    482  OE1 GLU A  82      12.213   3.228 -26.356 
ATOM    483  OE2 GLU A  82      12.249   1.114 -25.666 
ATOM    484  C   GLU A  82      11.484   5.028 -22.107 
ATOM    485  O   GLU A  82      10.696   4.562 -21.287 
ATOM    486  N   ASN A  83      11.173   6.085 -22.884 
ATOM    487  CA  ASN A  83       9.911   6.767 -22.808 
ATOM    488  CB  ASN A  83       9.851   8.042 -23.664 
ATOM    489  CG  ASN A  83      10.676   9.103 -22.944 
ATOM    490  OD1 ASN A  83      10.664   9.185 -21.715 
ATOM    491  ND2 ASN A  83      11.416   9.938 -23.723 
ATOM    492  C   ASN A  83       8.817   5.839 -23.229 
ATOM    493  O   ASN A  83       7.665   6.001 -22.831 
ATOM    494  N   LYS A  84       9.156   4.826 -24.043 
ATOM    495  CA  LYS A  84       8.180   3.925 -24.580 
ATOM    496  CB  LYS A  84       8.857   2.817 -25.416 
ATOM    497  CG  LYS A  84       7.921   1.834 -26.122 
ATOM    498  CD  LYS A  84       7.153   0.911 -25.178 
ATOM    499  CE  LYS A  84       6.396  -0.197 -25.909 
ATOM    500  NZ  LYS A  84       7.357  -1.190 -26.441 
ATOM    501  C   LYS A  84       7.386   3.298 -23.466 
ATOM    502  O   LYS A  84       6.161   3.232 -23.563 
ATOM    503  N   ASN A  85       8.029   2.807 -22.383 
ATOM    504  CA  ASN A  85       7.206   2.217 -21.358 
ATOM    505  CB  ASN A  85       7.343   0.680 -21.318 
ATOM    506  CG  ASN A  85       6.232   0.074 -20.468 
ATOM    507  OD1 ASN A  85       5.067   0.455 -20.576 
ATOM    508  ND2 ASN A  85       6.604  -0.897 -19.592 
ATOM    509  C   ASN A  85       7.600   2.737 -20.000 
ATOM    510  O   ASN A  85       7.516   2.004 -19.015 
ATOM    511  N   GLY A  86       7.987   4.025 -19.869 
ATOM    512  CA  GLY A  86       8.358   4.440 -18.541 
ATOM    513  C   GLY A  86       8.406   5.935 -18.432 
ATOM    514  O   GLY A  86       8.529   6.651 -19.426 
ATOM    515  N   ASN A  87       8.313   6.432 -17.176 
ATOM    516  CA  ASN A  87       8.388   7.834 -16.866 
ATOM    517  CB  ASN A  87       7.070   8.434 -16.338 
ATOM    518  CG  ASN A  87       6.033   8.383 -17.450 
ATOM    519  OD1 ASN A  87       5.564   7.312 -17.828 
ATOM    520  ND2 ASN A  87       5.650   9.574 -17.983 
ATOM    521  C   ASN A  87       9.381   7.966 -15.753 
ATOM    522  O   ASN A  87       9.660   7.005 -15.039 
ATOM    523  N   PRO A  88       9.943   9.130 -15.590 
ATOM    524  CA  PRO A  88      10.890   9.367 -14.542 
ATOM    525  CD  PRO A  88       9.915  10.189 -16.582 
ATOM    526  CB  PRO A  88      11.522  10.727 -14.851 
ATOM    527  CG  PRO A  88      10.555  11.384 -15.857 
ATOM    528  C   PRO A  88      10.168   9.304 -13.236 
ATOM    529  O   PRO A  88       9.050   9.812 -13.144 
ATOM    530  N   HIS A  89      10.804   8.706 -12.212 
ATOM    531  CA  HIS A  89      10.210   8.527 -10.923 
ATOM    532  ND1 HIS A  89       7.895   6.729  -9.424 
ATOM    533  CG  HIS A  89       9.268   6.743  -9.344 
ATOM    534  CB  HIS A  89      10.169   7.046 -10.506 
ATOM    535  NE2 HIS A  89       8.415   6.182  -7.333 
ATOM    536  CD2 HIS A  89       9.569   6.408  -8.061 
ATOM    537  CE1 HIS A  89       7.434   6.387  -8.195 
ATOM    538  C   HIS A  89      11.094   9.291 -10.006 
ATOM    539  O   HIS A  89      12.249   9.524 -10.348 
ATOM    540  N   ARG A  90      10.614   9.570  -8.777 
ATOM    541  CA  ARG A  90      11.134  10.633  -7.973 
ATOM    542  CB  ARG A  90      10.638  10.532  -6.524 
ATOM    543  CG  ARG A  90       9.118  10.621  -6.401 
ATOM    544  CD  ARG A  90       8.581  12.052  -6.436 
ATOM    545  NE  ARG A  90       7.099  11.972  -6.308 
ATOM    546  CZ  ARG A  90       6.398  13.027  -5.801 
ATOM    547  NH1 ARG A  90       7.050  14.164  -5.418 
ATOM    548  NH2 ARG A  90       5.043  12.938  -5.660 
ATOM    549  C   ARG A  90      12.627  10.723  -7.915 
ATOM    550  O   ARG A  90      13.186  11.625  -8.535 
ATOM    551  N   GLU A  91      13.353   9.801  -7.262 
ATOM    552  CA  GLU A  91      14.755  10.115  -7.224 
ATOM    553  CB  GLU A  91      15.367  10.061  -5.812 
ATOM    554  CG  GLU A  91      14.958  11.232  -4.914 
ATOM    555  CD  GLU A  91      13.537  11.000  -4.427 
ATOM    556  OE1 GLU A  91      13.280   9.918  -3.836 
ATOM    557  OE2 GLU A  91      12.688  11.907  -4.644 
ATOM    558  C   GLU A  91      15.504   9.143  -8.074 
ATOM    559  O   GLU A  91      15.859   8.056  -7.623 
ATOM    560  N   ASN A  92      15.780   9.542  -9.330 
ATOM    561  CA  ASN A  92      16.570   8.776 -10.253 
ATOM    562  CB  ASN A  92      18.015   8.583  -9.762 
ATOM    563  CG  ASN A  92      18.669   9.953  -9.678 
ATOM    564  OD1 ASN A  92      18.547  10.766 -10.593 
ATOM    565  ND2 ASN A  92      19.371  10.227  -8.547 
ATOM    566  C   ASN A  92      15.991   7.412 -10.460 
ATOM    567  O   ASN A  92      16.733   6.456 -10.678 
ATOM    568  N   LEU A  93      14.653   7.283 -10.421 
ATOM    569  CA  LEU A  93      14.046   5.998 -10.644 
ATOM    570  CB  LEU A  93      13.196   5.499  -9.462 
ATOM    571  CG  LEU A  93      14.013   5.127  -8.208 
ATOM    572  CD1 LEU A  93      13.097   4.644  -7.072 
ATOM    573  CD2 LEU A  93      15.107   4.099  -8.543 
ATOM    574  C   LEU A  93      13.141   6.137 -11.825 
ATOM    575  O   LEU A  93      12.979   7.226 -12.373 
ATOM    576  N   ARG A  94      12.563   5.007 -12.286 
ATOM    577  CA  ARG A  94      11.651   5.047 -13.395 
ATOM    578  CB  ARG A  94      12.264   4.533 -14.706 
ATOM    579  CG  ARG A  94      13.421   5.410 -15.185 
ATOM    580  CD  ARG A  94      13.981   5.008 -16.550 
ATOM    581  NE  ARG A  94      12.929   5.315 -17.557 
ATOM    582  CZ  ARG A  94      12.803   6.585 -18.040 
ATOM    583  NH1 ARG A  94      13.625   7.577 -17.590 
ATOM    584  NH2 ARG A  94      11.843   6.868 -18.966 
ATOM    585  C   ARG A  94      10.481   4.169 -13.054 
ATOM    586  O   ARG A  94      10.637   3.137 -12.403 
ATOM    587  N   ILE A  95       9.268   4.577 -13.488 
ATOM    588  CA  ILE A  95       8.059   3.839 -13.228 
ATOM    589  CB  ILE A  95       7.025   4.653 -12.501 
ATOM    590  CG1 ILE A  95       5.820   3.791 -12.084 
ATOM    591  CG2 ILE A  95       6.656   5.846 -13.397 
ATOM    592  CD1 ILE A  95       6.118   2.807 -10.956 
ATOM    593  C   ILE A  95       7.471   3.433 -14.552 
ATOM    594  O   ILE A  95       7.417   4.230 -15.487 
ATOM    595  N   SER A  96       7.017   2.167 -14.668 
ATOM    596  CA  SER A  96       6.520   1.669 -15.924 
ATOM    597  CB  SER A  96       6.521   0.132 -16.021 
ATOM    598  OG  SER A  96       5.638  -0.423 -15.057 
ATOM    599  C   SER A  96       5.122   2.137 -16.200 
ATOM    600  O   SER A  96       4.324   2.355 -15.289 
ATOM    601  N   LYS A  97       4.824   2.366 -17.497 
ATOM    602  CA  LYS A  97       3.513   2.735 -17.955 
ATOM    603  CB  LYS A  97       3.499   3.283 -19.390 
ATOM    604  CG  LYS A  97       4.096   4.687 -19.504 
ATOM    605  CD  LYS A  97       4.273   5.153 -20.949 
ATOM    606  CE  LYS A  97       4.718   6.611 -21.063 
ATOM    607  NZ  LYS A  97       6.152   6.728 -20.709 
ATOM    608  C   LYS A  97       2.610   1.543 -17.924 
ATOM    609  O   LYS A  97       1.429   1.655 -17.600 
ATOM    610  N   SER A  98       3.157   0.372 -18.304 
ATOM    611  CA  SER A  98       2.430  -0.864 -18.402 
ATOM    612  CB  SER A  98       3.113  -1.826 -19.387 
ATOM    613  OG  SER A  98       2.438  -3.069 -19.433 
ATOM    614  C   SER A  98       2.391  -1.529 -17.062 
ATOM    615  O   SER A  98       3.191  -1.233 -16.178 
ATOM    616  N   SER A  99       1.438  -2.468 -16.892 
ATOM    617  CA  SER A  99       1.316  -3.181 -15.654 
ATOM    618  CB  SER A  99      -0.138  -3.329 -15.182 
ATOM    619  OG  SER A  99      -0.171  -4.036 -13.953 
ATOM    620  C   SER A  99       1.866  -4.551 -15.901 
ATOM    621  O   SER A  99       1.756  -5.075 -17.006 
ATOM    622  N   PHE A 100       2.499  -5.160 -14.875 
ATOM    623  CA  PHE A 100       3.096  -6.452 -15.063 
ATOM    624  CB  PHE A 100       4.625  -6.462 -14.858 
ATOM    625  CG  PHE A 100       5.327  -5.637 -15.887 
ATOM    626  CD1 PHE A 100       5.439  -4.271 -15.743 
ATOM    627  CD2 PHE A 100       5.897  -6.234 -16.988 
ATOM    628  CE1 PHE A 100       6.097  -3.516 -16.687 
ATOM    629  CE2 PHE A 100       6.556  -5.484 -17.934 
ATOM    630  CZ  PHE A 100       6.657  -4.121 -17.787 
ATOM    631  C   PHE A 100       2.572  -7.384 -14.016 
ATOM    632  O   PHE A 100       2.195  -6.966 -12.922 
ATOM    633  N   GLN A 101       2.513  -8.691 -14.344 
ATOM    634  CA  GLN A 101       2.171  -9.658 -13.345 
ATOM    635  CB  GLN A 101       1.839 -11.052 -13.904 
ATOM    636  CG  GLN A 101       0.489 -11.131 -14.617 
ATOM    637  CD  GLN A 101      -0.593 -11.194 -13.547 
ATOM    638  OE1 GLN A 101      -0.366 -11.697 -12.449 
ATOM    639  NE2 GLN A 101      -1.804 -10.667 -13.873 
ATOM    640  C   GLN A 101       3.394  -9.793 -12.496 
ATOM    641  O   GLN A 101       4.508  -9.873 -13.015 
ATOM    642  N   VAL A 102       3.218  -9.802 -11.161 
ATOM    643  CA  VAL A 102       4.354  -9.886 -10.293 
ATOM    644  CB  VAL A 102       4.759  -8.562  -9.714 
ATOM    645  CG1 VAL A 102       5.195  -7.637 -10.861 
ATOM    646  CG2 VAL A 102       3.584  -8.007  -8.887 
ATOM    647  C   VAL A 102       4.011 -10.774  -9.139 
ATOM    648  O   VAL A 102       2.841 -11.025  -8.854 
ATOM    649  N   THR A 103       5.050 -11.314  -8.467 
ATOM    650  CA  THR A 103       4.829 -12.120  -7.304 
ATOM    651  CB  THR A 103       5.112 -13.577  -7.530 
ATOM    652  OG1 THR A 103       4.295 -14.080  -8.577 
ATOM    653  CG2 THR A 103       4.826 -14.343  -6.226 
ATOM    654  C   THR A 103       5.781 -11.637  -6.255 
ATOM    655  O   THR A 103       6.988 -11.574  -6.489 
ATOM    656  N   THR A 104       5.262 -11.297  -5.057 
ATOM    657  CA  THR A 104       6.109 -10.812  -4.005 
ATOM    658  CB  THR A 104       5.546  -9.614  -3.295 
ATOM    659  OG1 THR A 104       5.356  -8.546  -4.210 
ATOM    660  CG2 THR A 104       6.514  -9.193  -2.176 
ATOM    661  C   THR A 104       6.242 -11.896  -2.986 
ATOM    662  O   THR A 104       5.251 -12.502  -2.581 
ATOM    663  N   CYS A 105       7.490 -12.172  -2.555 
ATOM    664  CA  CYS A 105       7.738 -13.200  -1.586 
ATOM    665  CB  CYS A 105       8.849 -14.165  -2.029 
ATOM    666  SG  CYS A 105       8.448 -14.908  -3.639 
ATOM    667  C   CYS A 105       8.189 -12.511  -0.339 
ATOM    668  O   CYS A 105       9.178 -11.779  -0.349 
ATOM    669  N   LYS A 106       7.459 -12.730   0.774 
ATOM    670  CA  LYS A 106       7.781 -12.086   2.014 
ATOM    671  CB  LYS A 106       6.585 -11.338   2.628 
ATOM    672  CG  LYS A 106       6.127 -10.139   1.793 
ATOM    673  CD  LYS A 106       4.735  -9.634   2.178 
ATOM    674  CE  LYS A 106       4.309  -8.374   1.425 
ATOM    675  NZ  LYS A 106       5.014  -7.194   1.974 
ATOM    676  C   LYS A 106       8.204 -13.134   2.988 
ATOM    677  O   LYS A 106       7.514 -14.131   3.203 
ATOM    678  N   LEU A 107       9.370 -12.908   3.618 
ATOM    679  CA  LEU A 107       9.910 -13.866   4.533 
ATOM    680  CB  LEU A 107      11.381 -13.570   4.883 
ATOM    681  CG  LEU A 107      12.026 -14.570   5.857 
ATOM    682  CD1 LEU A 107      12.138 -15.973   5.238 
ATOM    683  CD2 LEU A 107      13.375 -14.044   6.370 
ATOM    684  C   LEU A 107       9.105 -13.824   5.787 
ATOM    685  O   LEU A 107       8.661 -12.764   6.225 
ATOM    686  N   HIS A 108       8.855 -15.005   6.380 
ATOM    687  CA  HIS A 108       8.191 -15.020   7.648 
ATOM    688  ND1 HIS A 108       6.503 -17.160   5.722 
ATOM    689  CG  HIS A 108       6.507 -16.861   7.063 
ATOM    690  CB  HIS A 108       6.725 -15.489   7.618 
ATOM    691  NE2 HIS A 108       6.076 -19.059   6.793 
ATOM    692  CD2 HIS A 108       6.247 -18.033   7.703 
ATOM    693  CE1 HIS A 108       6.239 -18.488   5.615 
ATOM    694  C   HIS A 108       8.993 -15.906   8.534 
ATOM    695  O   HIS A 108       9.644 -16.843   8.076 
ATOM    696  N   GLY A 109       8.958 -15.620   9.846 
ATOM    697  CA  GLY A 109       9.793 -16.334  10.759 
ATOM    698  C   GLY A 109      10.861 -15.362  11.144 
ATOM    699  O   GLY A 109      11.206 -14.465  10.376 
ATOM    700  N   GLY A 110      11.378 -15.513  12.376 
ATOM    701  CA  GLY A 110      12.344 -14.642  12.983 
ATOM    702  C   GLY A 110      13.717 -14.700  12.379 
ATOM    703  O   GLY A 110      14.419 -13.689  12.376 
ATOM    704  N   SER A 111      14.166 -15.876  11.892 
ATOM    705  CA  SER A 111      15.555 -15.993  11.521 
ATOM    706  CB  SER A 111      16.129 -17.404  11.740 
ATOM    707  OG  SER A 111      17.494 -17.439  11.353 
ATOM    708  C   SER A 111      15.827 -15.629  10.092 
ATOM    709  O   SER A 111      15.060 -15.888   9.167 
ATOM    710  N   PRO A 112      16.953 -14.967   9.967 
ATOM    711  CA  PRO A 112      17.492 -14.571   8.686 
ATOM    712  CD  PRO A 112      17.334 -14.031  11.015 
ATOM    713  CB  PRO A 112      18.504 -13.462   8.973 
ATOM    714  CG  PRO A 112      18.025 -12.860  10.301 
ATOM    715  C   PRO A 112      18.112 -15.709   7.930 
ATOM    716  O   PRO A 112      18.498 -15.507   6.778 
ATOM    717  N   TRP A 113      18.254 -16.900   8.543 
ATOM    718  CA  TRP A 113      18.952 -17.947   7.848 
ATOM    719  CB  TRP A 113      20.140 -18.493   8.653 
ATOM    720  CG  TRP A 113      21.239 -17.473   8.801 
ATOM    721  CD2 TRP A 113      22.171 -17.157   7.757 
ATOM    722  CD1 TRP A 113      21.549 -16.668   9.857 
ATOM    723  NE1 TRP A 113      22.625 -15.874   9.541 
ATOM    724  CE2 TRP A 113      23.017 -16.164   8.250 
ATOM    725  CE3 TRP A 113      22.310 -17.654   6.495 
ATOM    726  CZ2 TRP A 113      24.022 -15.652   7.480 
ATOM    727  CZ3 TRP A 113      23.322 -17.137   5.721 
ATOM    728  CH2 TRP A 113      24.162 -16.156   6.206 
ATOM    729  C   TRP A 113      18.019 -19.078   7.526 
ATOM    730  O   TRP A 113      16.980 -19.259   8.157 
ATOM    731  N   PRO A 114      18.387 -19.844   6.525 
ATOM    732  CA  PRO A 114      17.605 -20.941   6.018 
ATOM    733  CD  PRO A 114      19.726 -19.807   5.959 
ATOM    734  CB  PRO A 114      18.412 -21.510   4.849 
ATOM    735  CG  PRO A 114      19.865 -21.131   5.190 
ATOM    736  C   PRO A 114      17.349 -21.963   7.077 
ATOM    737  O   PRO A 114      18.132 -22.055   8.021 
ATOM    738  N   PRO A 115      16.287 -22.717   6.949 
ATOM    739  CA  PRO A 115      15.417 -22.592   5.810 
ATOM    740  CD  PRO A 115      16.308 -24.080   7.460 
ATOM    741  CB  PRO A 115      14.554 -23.850   5.796 
ATOM    742  CG  PRO A 115      15.436 -24.898   6.494 
ATOM    743  C   PRO A 115      14.624 -21.326   5.826 
ATOM    744  O   PRO A 115      14.324 -20.822   6.907 
ATOM    745  N   CYS A 116      14.262 -20.805   4.637 
ATOM    746  CA  CYS A 116      13.552 -19.559   4.576 
ATOM    747  CB  CYS A 116      14.136 -18.609   3.509 
ATOM    748  SG  CYS A 116      15.947 -18.432   3.606 
ATOM    749  C   CYS A 116      12.141 -19.851   4.153 
ATOM    750  O   CYS A 116      11.913 -20.416   3.083 
ATOM    751  N   GLN A 117      11.145 -19.461   4.980 
ATOM    752  CA  GLN A 117       9.776 -19.689   4.605 
ATOM    753  CB  GLN A 117       8.829 -20.057   5.761 
ATOM    754  CG  GLN A 117       9.262 -21.272   6.578 
ATOM    755  CD  GLN A 117       9.944 -20.724   7.818 
ATOM    756  OE1 GLN A 117      10.525 -19.641   7.791 
ATOM    757  NE2 GLN A 117       9.847 -21.480   8.943 
ATOM    758  C   GLN A 117       9.264 -18.399   4.045 
ATOM    759  O   GLN A 117       9.593 -17.322   4.542 
ATOM    760  N   TYR A 118       8.444 -18.476   2.979 
ATOM    761  CA  TYR A 118       7.961 -17.279   2.352 
ATOM    762  CB  TYR A 118       8.554 -17.047   0.952 
ATOM    763  CG  TYR A 118      10.003 -16.728   1.079 
ATOM    764  CD1 TYR A 118      10.406 -15.445   1.371 
ATOM    765  CD2 TYR A 118      10.958 -17.702   0.895 
ATOM    766  CE1 TYR A 118      11.740 -15.138   1.486 
ATOM    767  CE2 TYR A 118      12.294 -17.401   1.008 
ATOM    768  CZ  TYR A 118      12.686 -16.117   1.304 
ATOM    769  OH  TYR A 118      14.057 -15.806   1.420 
ATOM    770  C   TYR A 118       6.480 -17.356   2.150 
ATOM    771  O   TYR A 118       5.907 -18.436   2.018 
ATOM    772  N   ARG A 119       5.827 -16.174   2.139 
ATOM    773  CA  ARG A 119       4.427 -16.059   1.843 
ATOM    774  CB  ARG A 119       3.652 -15.202   2.858 
ATOM    775  CG  ARG A 119       3.673 -15.788   4.269 
ATOM    776  CD  ARG A 119       2.594 -16.840   4.518 
ATOM    777  NE  ARG A 119       2.885 -17.449   5.844 
ATOM    778  CZ  ARG A 119       1.863 -17.879   6.638 
ATOM    779  NH1 ARG A 119       0.571 -17.731   6.223 
ATOM    780  NH2 ARG A 119       2.135 -18.448   7.848 
ATOM    781  C   ARG A 119       4.365 -15.344   0.526 
ATOM    782  O   ARG A 119       5.061 -14.349   0.325 
ATOM    783  N   ALA A 120       3.524 -15.828  -0.411 
ATOM    784  CA  ALA A 120       3.516 -15.241  -1.722 
ATOM    785  CB  ALA A 120       3.540 -16.279  -2.857 
ATOM    786  C   ALA A 120       2.290 -14.411  -1.918 
ATOM    787  O   ALA A 120       1.191 -14.774  -1.498 
ATOM    788  N   THR A 121       2.473 -13.235  -2.553 
ATOM    789  CA  THR A 121       1.362 -12.387  -2.858 
ATOM    790  CB  THR A 121       1.414 -11.077  -2.132 
ATOM    791  OG1 THR A 121       1.493 -11.279  -0.729 
ATOM    792  CG2 THR A 121       0.136 -10.304  -2.467 
ATOM    793  C   THR A 121       1.454 -12.058  -4.319 
ATOM    794  O   THR A 121       2.368 -11.355  -4.746 
ATOM    795  N   ALA A 122       0.503 -12.561  -5.131 
ATOM    796  CA  ALA A 122       0.506 -12.258  -6.535 
ATOM    797  CB  ALA A 122      -0.363 -13.214  -7.372 
ATOM    798  C   ALA A 122      -0.051 -10.879  -6.695 
ATOM    799  O   ALA A 122      -0.797 -10.403  -5.841 
ATOM    800  N   GLY A 123       0.311 -10.190  -7.800 
ATOM    801  CA  GLY A 123      -0.202  -8.866  -8.009 
ATOM    802  C   GLY A 123      -0.066  -8.514  -9.455 
ATOM    803  O   GLY A 123       0.601  -9.210 -10.221 
ATOM    804  N   PHE A 124      -0.738  -7.418  -9.864 
ATOM    805  CA  PHE A 124      -0.677  -6.940 -11.215 
ATOM    806  CB  PHE A 124      -1.952  -7.333 -11.988 
ATOM    807  CG  PHE A 124      -1.880  -6.953 -13.427 
ATOM    808  CD1 PHE A 124      -1.110  -7.677 -14.309 
ATOM    809  CD2 PHE A 124      -2.620  -5.893 -13.902 
ATOM    810  CE1 PHE A 124      -1.058  -7.330 -15.640 
ATOM    811  CE2 PHE A 124      -2.573  -5.544 -15.231 
ATOM    812  CZ  PHE A 124      -1.789  -6.263 -16.103 
ATOM    813  C   PHE A 124      -0.614  -5.444 -11.112 
ATOM    814  O   PHE A 124      -1.586  -4.807 -10.707 
ATOM    815  N   ARG A 125       0.538  -4.838 -11.470 
ATOM    816  CA  ARG A 125       0.653  -3.408 -11.368 
ATOM    817  CB  ARG A 125       0.731  -2.905  -9.919 
ATOM    818  CG  ARG A 125       1.922  -3.477  -9.148 
ATOM    819  CD  ARG A 125       2.201  -2.737  -7.841 
ATOM    820  NE  ARG A 125       2.654  -1.368  -8.212 
ATOM    821  CZ  ARG A 125       2.539  -0.343  -7.320 
ATOM    822  NH1 ARG A 125       2.021  -0.575  -6.078 
ATOM    823  NH2 ARG A 125       2.940   0.912  -7.672 
ATOM    824  C   ARG A 125       1.930  -2.974 -12.029 
ATOM    825  O   ARG A 125       2.704  -3.796 -12.517 
ATOM    826  N   ASN A 126       2.164  -1.643 -12.058 
ATOM    827  CA  ASN A 126       3.348  -1.060 -12.631 
ATOM    828  CB  ASN A 126       3.319   0.475 -12.733 
ATOM    829  CG  ASN A 126       2.288   0.920 -13.750 
ATOM    830  OD1 ASN A 126       1.798   0.128 -14.551 
ATOM    831  ND2 ASN A 126       1.954   2.238 -13.724 
ATOM    832  C   ASN A 126       4.475  -1.326 -11.687 
ATOM    833  O   ASN A 126       4.252  -1.649 -10.522 
ATOM    834  N   VAL A 127       5.728  -1.187 -12.170 
ATOM    835  CA  VAL A 127       6.853  -1.442 -11.318 
ATOM    836  CB  VAL A 127       7.620  -2.670 -11.710 
ATOM    837  CG1 VAL A 127       6.692  -3.888 -11.560 
ATOM    838  CG2 VAL A 127       8.164  -2.479 -13.137 
ATOM    839  C   VAL A 127       7.801  -0.286 -11.389 
ATOM    840  O   VAL A 127       7.791   0.482 -12.349 
ATOM    841  N   VAL A 128       8.640  -0.129 -10.338 
ATOM    842  CA  VAL A 128       9.608   0.932 -10.290 
ATOM    843  CB  VAL A 128       9.558   1.739  -9.024 
ATOM    844  CG1 VAL A 128      10.684   2.788  -9.058 
ATOM    845  CG2 VAL A 128       8.156   2.343  -8.876 
ATOM    846  C   VAL A 128      10.968   0.306 -10.332 
ATOM    847  O   VAL A 128      11.242  -0.659  -9.620 
ATOM    848  N   VAL A 129      11.864   0.853 -11.180 
ATOM    849  CA  VAL A 129      13.192   0.316 -11.293 
ATOM    850  CB  VAL A 129      13.377  -0.597 -12.470 
ATOM    851  CG1 VAL A 129      12.475  -1.829 -12.285 
ATOM    852  CG2 VAL A 129      13.103   0.196 -13.761 
ATOM    853  C   VAL A 129      14.143   1.454 -11.487 
ATOM    854  O   VAL A 129      13.740   2.610 -11.599 
ATOM    855  N   ALA A 130      15.453   1.141 -11.469 
ATOM    856  CA  ALA A 130      16.471   2.102 -11.776 
ATOM    857  CB  ALA A 130      17.570   2.201 -10.704 
ATOM    858  C   ALA A 130      17.107   1.586 -13.029 
ATOM    859  O   ALA A 130      17.251   0.376 -13.195 
ATOM    860  N   CYS A 131      17.489   2.483 -13.964 
ATOM    861  CA  CYS A 131      18.044   1.992 -15.195 
ATOM    862  CB  CYS A 131      17.222   2.356 -16.450 
ATOM    863  SG  CYS A 131      15.649   1.450 -16.538 
ATOM    864  C   CYS A 131      19.424   2.528 -15.408 
ATOM    865  O   CYS A 131      19.772   3.615 -14.946 
ATOM    866  N   GLU A 132      20.255   1.724 -16.108 
ATOM    867  CA  GLU A 132      21.592   2.093 -16.475 
ATOM    868  CB  GLU A 132      22.653   1.496 -15.531 
ATOM    869  CG  GLU A 132      24.095   1.876 -15.875 
ATOM    870  CD  GLU A 132      25.017   1.153 -14.901 
ATOM    871  OE1 GLU A 132      24.867  -0.090 -14.759 
ATOM    872  OE2 GLU A 132      25.883   1.833 -14.288 
ATOM    873  C   GLU A 132      21.835   1.497 -17.828 
ATOM    874  O   GLU A 132      21.581   0.315 -18.054 
ATOM    875  N   ASN A 133      22.341   2.307 -18.771 
ATOM    876  CA  ASN A 133      22.633   1.807 -20.081 
ATOM    877  CB  ASN A 133      23.666   0.669 -20.045 
ATOM    878  CG  ASN A 133      24.142   0.395 -21.460 
ATOM    879  OD1 ASN A 133      23.716   1.047 -22.412 
ATOM    880  ND2 ASN A 133      25.042  -0.612 -21.602 
ATOM    881  C   ASN A 133      21.369   1.284 -20.700 
ATOM    882  O   ASN A 133      21.405   0.415 -21.569 
ATOM    883  N   GLY A 134      20.206   1.809 -20.274 
ATOM    884  CA  GLY A 134      18.973   1.431 -20.908 
ATOM    885  C   GLY A 134      18.488   0.100 -20.407 
ATOM    886  O   GLY A 134      17.601  -0.497 -21.016 
ATOM    887  N   LEU A 135      19.052  -0.410 -19.291 
ATOM    888  CA  LEU A 135      18.626  -1.689 -18.777 
ATOM    889  CB  LEU A 135      19.722  -2.763 -18.865 
ATOM    890  CG  LEU A 135      20.118  -3.122 -20.306 
ATOM    891  CD1 LEU A 135      21.217  -4.195 -20.327 
ATOM    892  CD2 LEU A 135      18.890  -3.538 -21.130 
ATOM    893  C   LEU A 135      18.301  -1.547 -17.317 
ATOM    894  O   LEU A 135      18.890  -0.715 -16.629 
ATOM    895  N   PRO A 136      17.352  -2.313 -16.825 
ATOM    896  CA  PRO A 136      17.021  -2.252 -15.420 
ATOM    897  CD  PRO A 136      16.196  -2.669 -17.633 
ATOM    898  CB  PRO A 136      15.657  -2.921 -15.271 
ATOM    899  CG  PRO A 136      15.011  -2.730 -16.653 
ATOM    900  C   PRO A 136      18.077  -2.865 -14.544 
ATOM    901  O   PRO A 136      18.366  -4.050 -14.698 
ATOM    902  N   VAL A 137      18.700  -2.052 -13.670 
ATOM    903  CA  VAL A 137      19.685  -2.428 -12.695 
ATOM    904  CB  VAL A 137      20.708  -1.352 -12.497 
ATOM    905  CG1 VAL A 137      21.444  -1.158 -13.835 
ATOM    906  CG2 VAL A 137      20.006  -0.082 -11.995 
ATOM    907  C   VAL A 137      19.111  -2.788 -11.354 
ATOM    908  O   VAL A 137      19.737  -3.522 -10.593 
ATOM    909  N   HIS A 138      17.948  -2.222 -10.978 
ATOM    910  CA  HIS A 138      17.482  -2.425  -9.634 
ATOM    911  ND1 HIS A 138      17.868  -2.477  -6.392 
ATOM    912  CG  HIS A 138      17.517  -1.474  -7.267 
ATOM    913  CB  HIS A 138      18.027  -1.352  -8.671 
ATOM    914  NE2 HIS A 138      16.458  -1.147  -5.302 
ATOM    915  CD2 HIS A 138      16.654  -0.671  -6.586 
ATOM    916  CE1 HIS A 138      17.208  -2.233  -5.232 
ATOM    917  C   HIS A 138      15.989  -2.347  -9.596 
ATOM    918  O   HIS A 138      15.368  -1.672 -10.416 
ATOM    919  N   LEU A 139      15.380  -3.059  -8.624 
ATOM    920  CA  LEU A 139      13.959  -3.022  -8.464 
ATOM    921  CB  LEU A 139      13.328  -4.424  -8.387 
ATOM    922  CG  LEU A 139      11.796  -4.427  -8.219 
ATOM    923  CD1 LEU A 139      11.097  -3.859  -9.466 
ATOM    924  CD2 LEU A 139      11.275  -5.821  -7.830 
ATOM    925  C   LEU A 139      13.692  -2.338  -7.155 
ATOM    926  O   LEU A 139      14.328  -2.642  -6.146 
ATOM    927  N   ASP A 140      12.744  -1.377  -7.146 
ATOM    928  CA  ASP A 140      12.392  -0.683  -5.938 
ATOM    929  CB  ASP A 140      11.787   0.709  -6.222 
ATOM    930  CG  ASP A 140      11.444   1.439  -4.927 
ATOM    931  OD1 ASP A 140      10.721   0.858  -4.076 
ATOM    932  OD2 ASP A 140      11.902   2.602  -4.774 
ATOM    933  C   ASP A 140      11.357  -1.523  -5.257 
ATOM    934  O   ASP A 140      10.230  -1.654  -5.728 
ATOM    935  N   GLN A 141      11.749  -2.130  -4.123 
ATOM    936  CA  GLN A 141      10.948  -3.011  -3.316 
ATOM    937  CB  GLN A 141      11.779  -3.783  -2.278 
ATOM    938  CG  GLN A 141      12.762  -4.776  -2.905 
ATOM    939  CD  GLN A 141      11.952  -5.908  -3.523 
ATOM    940  OE1 GLN A 141      12.497  -6.786  -4.190 
ATOM    941  NE2 GLN A 141      10.610  -5.884  -3.303 
ATOM    942  C   GLN A 141       9.851  -2.293  -2.576 
ATOM    943  O   GLN A 141       8.819  -2.893  -2.282 
ATOM    944  N   SER A 142      10.034  -0.997  -2.253 
ATOM    945  CA  SER A 142       9.150  -0.301  -1.351 
ATOM    946  CB  SER A 142       9.491   1.193  -1.188 
ATOM    947  OG  SER A 142       9.124   1.919  -2.352 
ATOM    948  C   SER A 142       7.710  -0.375  -1.771 
ATOM    949  O   SER A 142       6.824  -0.464  -0.923 
ATOM    950  N   ILE A 143       7.420  -0.350  -3.080 
ATOM    951  CA  ILE A 143       6.051  -0.356  -3.517 
ATOM    952  CB  ILE A 143       5.929  -0.210  -5.009 
ATOM    953  CG1 ILE A 143       6.581  -1.395  -5.742 
ATOM    954  CG2 ILE A 143       6.534   1.151  -5.388 
ATOM    955  CD1 ILE A 143       6.281  -1.418  -7.241 
ATOM    956  C   ILE A 143       5.389  -1.633  -3.085 
ATOM    957  O   ILE A 143       4.203  -1.660  -2.760 
ATOM    958  N   PHE A 144       6.139  -2.743  -3.129 
ATOM    959  CA  PHE A 144       5.663  -4.054  -2.785 
ATOM    960  CB  PHE A 144       6.569  -5.164  -3.332 
ATOM    961  CG  PHE A 144       6.507  -4.997  -4.812 
ATOM    962  CD1 PHE A 144       5.397  -5.403  -5.519 
ATOM    963  CD2 PHE A 144       7.560  -4.429  -5.496 
ATOM    964  CE1 PHE A 144       5.340  -5.244  -6.884 
ATOM    965  CE2 PHE A 144       7.507  -4.271  -6.860 
ATOM    966  CZ  PHE A 144       6.396  -4.677  -7.557 
ATOM    967  C   PHE A 144       5.482  -4.230  -1.309 
ATOM    968  O   PHE A 144       4.699  -5.077  -0.876 
ATOM    969  N   ARG A 145       6.264  -3.500  -0.495 
ATOM    970  CA  ARG A 145       6.177  -3.640   0.929 
ATOM    971  CB  ARG A 145       7.187  -2.736   1.646 
ATOM    972  CG  ARG A 145       8.616  -2.950   1.149 
ATOM    973  CD  ARG A 145       9.671  -2.223   1.979 
ATOM    974  NE  ARG A 145       9.994  -3.112   3.127 
ATOM    975  CZ  ARG A 145      10.901  -4.116   2.955 
ATOM    976  NH1 ARG A 145      11.537  -4.250   1.755 
ATOM    977  NH2 ARG A 145      11.162  -4.987   3.973 
ATOM    978  C   ARG A 145       4.810  -3.223   1.343 
ATOM    979  O   ARG A 145       4.160  -3.893   2.145 
ATOM    980  N   ARG A 146       4.339  -2.101   0.769 
ATOM    981  CA  ARG A 146       3.061  -1.554   1.109 
ATOM    982  CB  ARG A 146       2.944  -0.061   0.750 
ATOM    983  CG  ARG A 146       4.017   0.799   1.422 
ATOM    984  CD  ARG A 146       3.933   2.291   1.088 
ATOM    985  NE  ARG A 146       5.205   2.914   1.552 
ATOM    986  CZ  ARG A 146       6.283   2.930   0.714 
ATOM    987  NH1 ARG A 146       6.168   2.412  -0.544 
ATOM    988  NH2 ARG A 146       7.470   3.456   1.131 
ATOM    989  C   ARG A 146       2.016  -2.301   0.298 
ATOM    990  O   ARG A 146       1.257  -1.625  -0.446 
ATOM    991  OXT ARG A 146       1.959  -3.554   0.415 
TER
HEADER lig_78.pdb
ATOM      1  P    DC A   1      -5.804  43.686  -1.304 
ATOM      2  OP1  DC A   1      -5.315  44.838  -2.093 
ATOM      3  OP2  DC A   1      -6.723  42.762  -2.005 
ATOM      4  O5'  DC A   1      -4.560  42.866  -0.721 
ATOM      5  C5'  DC A   1      -3.974  43.279   0.528 
ATOM      6  C4'  DC A   1      -3.698  42.069   1.397 
ATOM      7  O4'  DC A   1      -4.840  41.706   2.224 
ATOM      8  C3'  DC A   1      -3.358  40.778   0.652 
ATOM      9  O3'  DC A   1      -2.373  40.066   1.390 
ATOM     10  C2'  DC A   1      -4.655  39.970   0.666 
ATOM     11  C1'  DC A   1      -5.059  40.309   2.097 
ATOM     12  N1   DC A   1      -6.493  40.037   2.395 
ATOM     13  C2   DC A   1      -6.818  39.601   3.677 
ATOM     14  O2   DC A   1      -5.913  39.459   4.506 
ATOM     15  N3   DC A   1      -8.120  39.346   3.968 
ATOM     16  C4   DC A   1      -9.072  39.512   3.041 
ATOM     17  N4   DC A   1     -10.326  39.251   3.375 
ATOM     18  C5   DC A   1      -8.759  39.959   1.717 
ATOM     19  C6   DC A   1      -7.452  40.208   1.445 
ATOM     20  P    DA A   2      -1.199  39.319   0.599 
ATOM     21  OP1  DA A   2      -0.118  40.282   0.292 
ATOM     22  OP2  DA A   2      -1.765  38.588  -0.556 
ATOM     23  O5'  DA A   2      -0.692  38.274   1.699 
ATOM     24  C5'  DA A   2      -0.805  38.617   3.093 
ATOM     25  C4'  DA A   2      -1.323  37.428   3.879 
ATOM     26  O4'  DA A   2      -2.778  37.383   3.924 
ATOM     27  C3'  DA A   2      -0.929  36.053   3.341 
ATOM     28  O3'  DA A   2      -0.692  35.180   4.439 
ATOM     29  C2'  DA A   2      -2.165  35.562   2.588 
ATOM     30  C1'  DA A   2      -3.196  36.068   3.592 
ATOM     31  N9   DA A   2      -4.579  36.147   3.044 
ATOM     32  C8   DA A   2      -4.971  36.458   1.774 
ATOM     33  N7   DA A   2      -6.257  36.442   1.603 
ATOM     34  C5   DA A   2      -6.756  36.094   2.851 
ATOM     35  C6   DA A   2      -8.063  35.908   3.330 
ATOM     36  N6   DA A   2      -9.158  36.055   2.570 
ATOM     37  N1   DA A   2      -8.205  35.564   4.624 
ATOM     38  C2   DA A   2      -7.114  35.420   5.374 
ATOM     39  N3   DA A   2      -5.851  35.567   5.038 
ATOM     40  C4   DA A   2      -5.736  35.910   3.740 
ATOM     41  P    DT A   3       0.522  34.141   4.357 
ATOM     42  OP1  DT A   3       1.778  34.814   4.758 
ATOM     43  OP2  DT A   3       0.531  33.491   3.027 
ATOM     44  O5'  DT A   3       0.102  33.075   5.473 
ATOM     45  C5'  DT A   3      -0.672  33.516   6.604 
ATOM     46  C4'  DT A   3      -1.783  32.524   6.891 
ATOM     47  O4'  DT A   3      -2.994  32.814   6.137 
ATOM     48  C3'  DT A   3      -1.476  31.066   6.550 
ATOM     49  O3'  DT A   3      -2.076  30.228   7.531 
ATOM     50  C2'  DT A   3      -2.176  30.825   5.213 
ATOM     51  C1'  DT A   3      -3.443  31.610   5.533 
ATOM     52  N1   DT A   3      -4.246  31.968   4.330 
ATOM     53  C2   DT A   3      -5.613  31.987   4.473 
ATOM     54  O2   DT A   3      -6.174  31.728   5.524 
ATOM     55  N3   DT A   3      -6.324  32.322   3.337 
ATOM     56  C4   DT A   3      -5.794  32.632   2.101 
ATOM     57  O4   DT A   3      -6.532  32.917   1.156 
ATOM     58  C5   DT A   3      -4.351  32.585   2.050 
ATOM     59  C7   DT A   3      -3.693  32.909   0.741 
ATOM     60  C6   DT A   3      -3.635  32.262   3.139 
ATOM     61  P    DG A   4      -1.279  28.938   8.042 
ATOM     62  OP1  DG A   4      -0.332  29.330   9.110 
ATOM     63  OP2  DG A   4      -0.693  28.226   6.884 
ATOM     64  O5'  DG A   4      -2.463  28.062   8.667 
ATOM     65  C5'  DG A   4      -3.607  28.734   9.227 
ATOM     66  C4'  DG A   4      -4.881  28.039   8.790 
ATOM     67  O4'  DG A   4      -5.387  28.551   7.524 
ATOM     68  C3'  DG A   4      -4.772  26.531   8.561 
ATOM     69  O3'  DG A   4      -5.977  25.911   8.993 
ATOM     70  C2'  DG A   4      -4.663  26.378   7.043 
ATOM     71  C1'  DG A   4      -5.689  27.447   6.684 
ATOM     72  N9   DG A   4      -5.605  27.907   5.269 
ATOM     73  C8   DG A   4      -4.496  28.048   4.463 
ATOM     74  N7   DG A   4      -4.765  28.478   3.255 
ATOM     75  C5   DG A   4      -6.151  28.632   3.260 
ATOM     76  C6   DG A   4      -7.024  29.071   2.231 
ATOM     77  O6   DG A   4      -6.751  29.420   1.086 
ATOM     78  N1   DG A   4      -8.358  29.078   2.661 
ATOM     79  C2   DG A   4      -8.791  28.710   3.921 
ATOM     80  N2   DG A   4     -10.107  28.787   4.134 
ATOM     81  N3   DG A   4      -7.970  28.299   4.884 
ATOM     82  C4   DG A   4      -6.673  28.286   4.484 
ATOM     83  P    DA A   5      -5.897  24.506   9.754 
ATOM     84  OP1  DA A   5      -5.624  24.735  11.191 
ATOM     85  OP2  DA A   5      -4.951  23.613   9.049 
ATOM     86  O5'  DA A   5      -7.389  23.960   9.570 
ATOM     87  C5'  DA A   5      -8.470  24.906   9.468 
ATOM     88  C4'  DA A   5      -9.417  24.494   8.359 
ATOM     89  O4'  DA A   5      -9.024  25.032   7.064 
ATOM     90  C3'  DA A   5      -9.538  22.990   8.112 
ATOM     91  O3'  DA A   5     -10.886  22.686   7.773 
ATOM     92  C2'  DA A   5      -8.659  22.726   6.890 
ATOM     93  C1'  DA A   5      -9.056  23.978   6.113 
ATOM     94  N9   DA A   5      -8.116  24.322   5.011 
ATOM     95  C8   DA A   5      -6.761  24.155   4.967 
ATOM     96  N7   DA A   5      -6.219  24.554   3.858 
ATOM     97  C5   DA A   5      -7.291  25.021   3.111 
ATOM     98  C6   DA A   5      -7.376  25.584   1.826 
ATOM     99  N6   DA A   5      -6.314  25.778   1.031 
ATOM    100  N1   DA A   5      -8.597  25.939   1.386 
ATOM    101  C2   DA A   5      -9.648  25.744   2.180 
ATOM    102  N3   DA A   5      -9.691  25.231   3.391 
ATOM    103  C4   DA A   5      -8.456  24.883   3.807 
ATOM    104  P    DA A   6     -11.548  21.346   8.348 
ATOM    105  OP1  DA A   6     -12.058  21.592   9.715 
ATOM    106  OP2  DA A   6     -10.597  20.222   8.203 
ATOM    107  O5'  DA A   6     -12.776  21.144   7.342 
ATOM    108  C5'  DA A   6     -13.386  22.303   6.744 
ATOM    109  C4'  DA A   6     -13.640  22.052   5.270 
ATOM    110  O4'  DA A   6     -12.498  22.409   4.441 
ATOM    111  C3'  DA A   6     -13.937  20.603   4.884 
ATOM    112  O3'  DA A   6     -14.911  20.593   3.847 
ATOM    113  C2'  DA A   6     -12.619  20.075   4.318 
ATOM    114  C1'  DA A   6     -12.239  21.337   3.548 
ATOM    115  N9   DA A   6     -10.802  21.393   3.160 
ATOM    116  C8   DA A   6      -9.720  20.920   3.845 
ATOM    117  N7   DA A   6      -8.589  21.119   3.243 
ATOM    118  C5   DA A   6      -8.946  21.773   2.072 
ATOM    119  C6   DA A   6      -8.191  22.263   0.993 
ATOM    120  N6   DA A   6      -6.856  22.164   0.918 
ATOM    121  N1   DA A   6      -8.861  22.860  -0.011 
ATOM    122  C2   DA A   6     -10.187  22.955   0.069 
ATOM    123  N3   DA A   6     -10.994  22.538   1.020 
ATOM    124  C4   DA A   6     -10.299  21.944   2.012 
ATOM    125  P    DG A   7     -16.055  19.475   3.867 
ATOM    126  OP1  DG A   7     -17.158  19.911   4.753 
ATOM    127  OP2  DG A   7     -15.456  18.158   4.176 
ATOM    128  O5'  DG A   7     -16.547  19.498   2.345 
ATOM    129  C5'  DG A   7     -16.457  20.728   1.601 
ATOM    130  C4'  DG A   7     -15.917  20.455   0.211 
ATOM    131  O4'  DG A   7     -14.462  20.494   0.164 
ATOM    132  C3'  DG A   7     -16.269  19.091  -0.383 
ATOM    133  O3'  DG A   7     -16.493  19.241  -1.779 
ATOM    134  C2'  DG A   7     -15.011  18.245  -0.182 
ATOM    135  C1'  DG A   7     -14.005  19.340  -0.526 
ATOM    136  N9   DG A   7     -12.619  19.045  -0.067 
ATOM    137  C8   DG A   7     -12.199  18.377   1.063 
ATOM    138  N7   DG A   7     -10.896  18.285   1.176 
ATOM    139  C5   DG A   7     -10.420  18.939   0.041 
ATOM    140  C6   DG A   7      -9.086  19.165  -0.391 
ATOM    141  O6   DG A   7      -8.035  18.830   0.149 
ATOM    142  N1   DG A   7      -9.053  19.872  -1.602 
ATOM    143  C2   DG A   7     -10.163  20.303  -2.303 
ATOM    144  N2   DG A   7      -9.920  20.962  -3.438 
ATOM    145  N3   DG A   7     -11.412  20.091  -1.896 
ATOM    146  C4   DG A   7     -11.462  19.406  -0.724 
ATOM    147  P    DA A   8     -17.680  18.415  -2.468 
ATOM    148  OP1  DA A   8     -18.957  19.142  -2.292 
ATOM    149  OP2  DA A   8     -17.656  17.017  -1.985 
ATOM    150  O5'  DA A   8     -17.244  18.460  -4.007 
ATOM    151  C5'  DA A   8     -16.493  19.591  -4.488 
ATOM    152  C4'  DA A   8     -15.360  19.121  -5.379 
ATOM    153  O4'  DA A   8     -14.148  18.826  -4.627 
ATOM    154  C3'  DA A   8     -15.623  17.840  -6.170 
ATOM    155  O3'  DA A   8     -15.012  17.955  -7.449 
ATOM    156  C2'  DA A   8     -14.903  16.744  -5.384 
ATOM    157  C1'  DA A   8     -13.660  17.560  -5.043 
ATOM    158  N9   DA A   8     -12.854  16.986  -3.930 
ATOM    159  C8   DA A   8     -13.291  16.315  -2.824 
ATOM    160  N7   DA A   8     -12.339  15.935  -2.029 
ATOM    161  C5   DA A   8     -11.184  16.386  -2.653 
ATOM    162  C6   DA A   8      -9.825  16.297  -2.309 
ATOM    163  N6   DA A   8      -9.381  15.694  -1.197 
ATOM    164  N1   DA A   8      -8.935  16.852  -3.152 
ATOM    165  C2   DA A   8      -9.382  17.451  -4.255 
ATOM    166  N3   DA A   8     -10.617  17.595  -4.679 
ATOM    167  C4   DA A   8     -11.489  17.030  -3.818 
ATOM    168  P    DA A   9     -15.781  17.381  -8.731 
ATOM    169  OP1  DA A   9     -16.749  18.387  -9.221 
ATOM    170  OP2  DA A   9     -16.334  16.045  -8.420 
ATOM    171  O5'  DA A   9     -14.580  17.234  -9.779 
ATOM    172  C5'  DA A   9     -13.461  18.135  -9.688 
ATOM    173  C4'  DA A   9     -12.164  17.369  -9.855 
ATOM    174  O4'  DA A   9     -11.658  16.851  -8.592 
ATOM    175  C3'  DA A   9     -12.231  16.137 -10.758 
ATOM    176  O3'  DA A   9     -11.014  16.035 -11.488 
ATOM    177  C2'  DA A   9     -12.319  14.954  -9.793 
ATOM    178  C1'  DA A   9     -11.318  15.485  -8.771 
ATOM    179  N9   DA A   9     -11.398  14.810  -7.447 
ATOM    180  C8   DA A   9     -12.503  14.322  -6.809 
ATOM    181  N7   DA A   9     -12.249  13.783  -5.657 
ATOM    182  C5   DA A   9     -10.875  13.922  -5.518 
ATOM    183  C6   DA A   9      -9.983  13.548  -4.500 
ATOM    184  N6   DA A   9     -10.363  12.927  -3.375 
ATOM    185  N1   DA A   9      -8.680  13.836  -4.681 
ATOM    186  C2   DA A   9      -8.308  14.454  -5.801 
ATOM    187  N3   DA A   9      -9.046  14.850  -6.815 
ATOM    188  C4   DA A   9     -10.345  14.550  -6.610 
ATOM    189  P    DA A  10     -11.065  15.575 -13.021 
ATOM    190  OP1  DA A  10     -11.359  16.744 -13.879 
ATOM    191  OP2  DA A  10     -11.979  14.420 -13.162 
ATOM    192  O5'  DA A  10      -9.556  15.098 -13.258 
ATOM    193  C5'  DA A  10      -8.500  15.725 -12.507 
ATOM    194  C4'  DA A  10      -7.530  14.676 -12.002 
ATOM    195  O4'  DA A  10      -7.923  14.133 -10.709 
ATOM    196  C3'  DA A  10      -7.366  13.441 -12.887 
ATOM    197  O3'  DA A  10      -6.007  13.022 -12.847 
ATOM    198  C2'  DA A  10      -8.225  12.368 -12.217 
ATOM    199  C1'  DA A  10      -7.853  12.717 -10.779 
ATOM    200  N9   DA A  10      -8.790  12.156  -9.765 
ATOM    201  C8   DA A  10     -10.138  11.971  -9.868 
ATOM    202  N7   DA A  10     -10.679  11.457  -8.807 
ATOM    203  C5   DA A  10      -9.613  11.289  -7.935 
ATOM    204  C6   DA A  10      -9.528  10.783  -6.628 
ATOM    205  N6   DA A  10     -10.585  10.331  -5.939 
ATOM    206  N1   DA A  10      -8.311  10.756  -6.051 
ATOM    207  C2   DA A  10      -7.264  11.206  -6.740 
ATOM    208  N3   DA A  10      -7.221  11.699  -7.959 
ATOM    209  C4   DA A  10      -8.451  11.714  -8.514 
ATOM    210  P    DG A  11      -5.317  12.497 -14.192 
ATOM    211  OP1  DG A  11      -4.827  13.650 -14.981 
ATOM    212  OP2  DG A  11      -6.235  11.573 -14.893 
ATOM    213  O5'  DG A  11      -4.072  11.677 -13.609 
ATOM    214  C5'  DG A  11      -3.487  12.091 -12.360 
ATOM    215  C4'  DG A  11      -3.210  10.880 -11.491 
ATOM    216  O4'  DG A  11      -4.353  10.517 -10.664 
ATOM    217  C3'  DG A  11      -2.870   9.590 -12.237 
ATOM    218  O3'  DG A  11      -1.885   8.877 -11.498 
ATOM    219  C2'  DG A  11      -4.167   8.781 -12.222 
ATOM    220  C1'  DG A  11      -4.571   9.121 -10.791 
ATOM    221  N9   DG A  11      -6.005   8.848 -10.493 
ATOM    222  C8   DG A  11      -7.104   8.963 -11.317 
ATOM    223  N7   DG A  11      -8.238   8.643 -10.743 
ATOM    224  C5   DG A  11      -7.864   8.291  -9.447 
ATOM    225  C6   DG A  11      -8.659   7.854  -8.355 
ATOM    226  O6   DG A  11      -9.875   7.686  -8.305 
ATOM    227  N1   DG A  11      -7.874   7.603  -7.220 
ATOM    228  C2   DG A  11      -6.504   7.755  -7.150 
ATOM    229  N2   DG A  11      -5.940   7.464  -5.975 
ATOM    230  N3   DG A  11      -5.760   8.166  -8.176 
ATOM    231  C4   DG A  11      -6.505   8.413  -9.284 
ATOM    232  P    DA A  12      -0.711   8.130 -12.289 
ATOM    233  OP1  DA A  12       0.370   9.093 -12.596 
ATOM    234  OP2  DA A  12      -1.278   7.400 -13.444 
ATOM    235  O5'  DA A  12      -0.204   7.085 -11.189 
ATOM    236  C5'  DA A  12      -0.318   7.428  -9.795 
ATOM    237  C4'  DA A  12      -0.836   6.239  -9.009 
ATOM    238  O4'  DA A  12      -2.291   6.195  -8.964 
ATOM    239  C3'  DA A  12      -0.442   4.864  -9.547 
ATOM    240  O3'  DA A  12      -0.205   3.991  -8.449 
ATOM    241  C2'  DA A  12      -1.677   4.374 -10.300 
ATOM    242  C1'  DA A  12      -2.709   4.880  -9.296 
ATOM    243  N9   DA A  12      -4.091   4.958  -9.844 
ATOM    244  C8   DA A  12      -4.484   5.270 -11.114 
ATOM    245  N7   DA A  12      -5.769   5.254 -11.286 
ATOM    246  C5   DA A  12      -6.268   4.905 -10.037 
ATOM    247  C6   DA A  12      -7.575   4.719  -9.558 
ATOM    248  N6   DA A  12      -8.670   4.866 -10.318 
ATOM    249  N1   DA A  12      -7.718   4.375  -8.264 
ATOM    250  C2   DA A  12      -6.626   4.232  -7.514 
ATOM    251  N3   DA A  12      -5.363   4.378  -7.850 
ATOM    252  C4   DA A  12      -5.249   4.722  -9.148 
ATOM    253  P    DC A  13       1.010   2.952  -8.531 
ATOM    254  OP1  DC A  13       2.266   3.625  -8.130 
ATOM    255  OP2  DC A  13       1.018   2.303  -9.861 
ATOM    256  O5'  DC A  13       0.590   1.886  -7.415 
ATOM    257  C5'  DC A  13      -0.185   2.327  -6.284 
ATOM    258  C4'  DC A  13      -1.295   1.336  -5.997 
ATOM    259  O4'  DC A  13      -2.506   1.625  -6.751 
ATOM    260  C3'  DC A  13      -0.989  -0.123  -6.338 
ATOM    261  O3'  DC A  13      -1.588  -0.960  -5.357 
ATOM    262  C2'  DC A  13      -1.688  -0.363  -7.676 
ATOM    263  C1'  DC A  13      -2.956   0.422  -7.356 
ATOM    264  N1   DC A  13      -3.759   0.780  -8.558 
ATOM    265  C2   DC A  13      -5.145   0.803  -8.430 
ATOM    266  O2   DC A  13      -5.647   0.530  -7.333 
ATOM    267  N3   DC A  13      -5.896   1.127  -9.515 
ATOM    268  C4   DC A  13      -5.313   1.417 -10.685 
ATOM    269  N4   DC A  13      -6.087   1.726 -11.714 
ATOM    270  C5   DC A  13      -3.888   1.398 -10.838 
ATOM    271  C6   DC A  13      -3.157   1.072  -9.743 
ATOM    272  P    DG A  14      -0.791  -2.251  -4.846 
ATOM    273  OP1  DG A  14       0.155  -1.858  -3.778 
ATOM    274  OP2  DG A  14      -0.205  -2.962  -6.004 
ATOM    275  O5'  DG A  14      -1.976  -3.126  -4.221 
ATOM    276  C5'  DG A  14      -3.119  -2.455  -3.661 
ATOM    277  C4'  DG A  14      -4.393  -3.150  -4.098 
ATOM    278  O4'  DG A  14      -4.900  -2.638  -5.364 
ATOM    279  C3'  DG A  14      -4.284  -4.657  -4.327 
ATOM    280  O3'  DG A  14      -5.490  -5.277  -3.895 
ATOM    281  C2'  DG A  14      -4.175  -4.811  -5.845 
ATOM    282  C1'  DG A  14      -5.202  -3.741  -6.204 
ATOM    283  N9   DG A  14      -5.118  -3.282  -7.619 
ATOM    284  C8   DG A  14      -4.008  -3.140  -8.425 
ATOM    285  N7   DG A  14      -4.278  -2.710  -9.633 
ATOM    286  C5   DG A  14      -5.663  -2.556  -9.629 
ATOM    287  C6   DG A  14      -6.537  -2.118 -10.657 
ATOM    288  O6   DG A  14      -6.264  -1.769 -11.802 
ATOM    289  N1   DG A  14      -7.871  -2.111 -10.227 
ATOM    290  C2   DG A  14      -8.303  -2.479  -8.968 
ATOM    291  N2   DG A  14      -9.620  -2.401  -8.754 
ATOM    292  N3   DG A  14      -7.483  -2.889  -8.004 
ATOM    293  C4   DG A  14      -6.185  -2.903  -8.404 
ATOM    294  P    DT A  15      -5.409  -6.683  -3.134 
ATOM    295  OP1  DT A  15      -5.137  -6.453  -1.697 
ATOM    296  OP2  DT A  15      -4.463  -7.576  -3.839 
ATOM    297  O5'  DT A  15      -6.902  -7.228  -3.318 
ATOM    298  C5'  DT A  15      -7.983  -6.282  -3.420 
ATOM    299  C4'  DT A  15      -8.930  -6.695  -4.529 
ATOM    300  O4'  DT A  15      -8.536  -6.157  -5.824 
ATOM    301  C3'  DT A  15      -9.051  -8.198  -4.776 
ATOM    302  O3'  DT A  15     -10.399  -8.502  -5.115 
ATOM    303  C2'  DT A  15      -8.172  -8.462  -5.998 
ATOM    304  C1'  DT A  15      -8.568  -7.210  -6.775 
ATOM    305  N1   DT A  15      -7.629  -6.866  -7.877 
ATOM    306  C2   DT A  15      -8.171  -6.307  -9.010 
ATOM    307  O2   DT A  15      -9.363  -6.090  -9.137 
ATOM    308  N3   DT A  15      -7.269  -6.003 -10.012 
ATOM    309  C4   DT A  15      -5.904  -6.206  -9.973 
ATOM    310  O4   DT A  15      -5.198  -5.892 -10.934 
ATOM    311  C5   DT A  15      -5.430  -6.797  -8.745 
ATOM    312  C7   DT A  15      -3.956  -7.052  -8.622 
ATOM    313  C6   DT A  15      -6.284  -7.104  -7.755 
ATOM    314  P    DG A  16     -11.060  -9.842  -4.540 
ATOM    315  OP1  DG A  16     -11.571  -9.596  -3.173 
ATOM    316  OP2  DG A  16     -10.110 -10.966  -4.685 
ATOM    317  O5'  DG A  16     -12.289 -10.044  -5.546 
ATOM    318  C5'  DG A  16     -12.898  -8.886  -6.144 
ATOM    319  C4'  DG A  16     -13.153  -9.137  -7.618 
ATOM    320  O4'  DG A  16     -12.010  -8.779  -8.447 
ATOM    321  C3'  DG A  16     -13.449 -10.585  -8.004 
ATOM    322  O3'  DG A  16     -14.423 -10.595  -9.041 
ATOM    323  C2'  DG A  16     -12.131 -11.113  -8.570 
ATOM    324  C1'  DG A  16     -11.752  -9.852  -9.340 
ATOM    325  N9   DG A  16     -10.315  -9.796  -9.728 
ATOM    326  C8   DG A  16      -9.212 -10.267  -9.050 
ATOM    327  N7   DG A  16      -8.075 -10.058  -9.671 
ATOM    328  C5   DG A  16      -8.453  -9.403 -10.841 
ATOM    329  C6   DG A  16      -7.660  -8.920 -11.915 
ATOM    330  O6   DG A  16      -6.441  -8.972 -12.055 
ATOM    331  N1   DG A  16      -8.450  -8.318 -12.905 
ATOM    332  C2   DG A  16      -9.825  -8.198 -12.861 
ATOM    333  N2   DG A  16     -10.393  -7.589 -13.906 
ATOM    334  N3   DG A  16     -10.568  -8.651 -11.854 
ATOM    335  C4   DG A  16      -9.817  -9.238 -10.886 
ATOM    336  P    DC A  17     -15.567 -11.713  -9.021 
ATOM    337  OP1  DC A  17     -16.670 -11.278  -8.135 
ATOM    338  OP2  DC A  17     -14.969 -13.030  -8.712 
ATOM    339  O5'  DC A  17     -16.059 -11.690 -10.543 
ATOM    340  C5'  DC A  17     -15.969 -10.461 -11.287 
ATOM    341  C4'  DC A  17     -15.430 -10.734 -12.677 
ATOM    342  O4'  DC A  17     -13.975 -10.695 -12.724 
ATOM    343  C3'  DC A  17     -15.781 -12.098 -13.271 
ATOM    344  O3'  DC A  17     -16.006 -11.947 -14.667 
ATOM    345  C2'  DC A  17     -14.523 -12.943 -13.070 
ATOM    346  C1'  DC A  17     -13.518 -11.849 -13.414 
ATOM    347  N1   DC A  17     -12.132 -12.143 -12.955 
ATOM    348  C2   DC A  17     -11.076 -11.700 -13.748 
ATOM    349  O2   DC A  17     -11.332 -11.086 -14.791 
ATOM    350  N3   DC A  17      -9.806 -11.960 -13.347 
ATOM    351  C4   DC A  17      -9.572 -12.628 -12.211 
ATOM    352  N4   DC A  17      -8.314 -12.856 -11.863 
ATOM    353  C5   DC A  17     -10.642 -13.093 -11.381 
ATOM    354  C6   DC A  17     -11.905 -12.824 -11.799 
ATOM    355  P    DG A  18     -17.192 -12.773 -15.356 
ATOM    356  OP1  DG A  18     -18.470 -12.047 -15.180 
ATOM    357  OP2  DG A  18     -17.168 -14.171 -14.873 
ATOM    358  O5'  DG A  18     -16.756 -12.729 -16.895 
ATOM    359  C5'  DG A  18     -16.006 -11.597 -17.376 
ATOM    360  C4'  DG A  18     -14.873 -12.067 -18.267 
ATOM    361  O4'  DG A  18     -13.660 -12.362 -17.515 
ATOM    362  C3'  DG A  18     -15.136 -13.348 -19.058 
ATOM    363  O3'  DG A  18     -14.524 -13.233 -20.337 
ATOM    364  C2'  DG A  18     -14.416 -14.444 -18.272 
ATOM    365  C1'  DG A  18     -13.172 -13.629 -17.931 
ATOM    366  N9   DG A  18     -12.367 -14.203 -16.818 
ATOM    367  C8   DG A  18     -12.789 -14.882 -15.695 
ATOM    368  N7   DG A  18     -11.817 -15.260 -14.902 
ATOM    369  C5   DG A  18     -10.668 -14.799 -15.544 
ATOM    370  C6   DG A  18      -9.305 -14.907 -15.165 
ATOM    371  O6   DG A  18      -8.822 -15.439 -14.170 
ATOM    372  N1   DG A  18      -8.462 -14.299 -16.107 
ATOM    373  C2   DG A  18      -8.883 -13.669 -17.262 
ATOM    374  N2   DG A  18      -7.922 -13.151 -18.030 
ATOM    375  N3   DG A  18     -10.163 -13.568 -17.615 
ATOM    376  C4   DG A  18     -10.992 -14.153 -16.714 
ATOM    377  P    DG A  19     -15.293 -13.807 -21.619 
ATOM    378  OP1  DG A  19     -16.261 -12.801 -22.109 
ATOM    379  OP2  DG A  19     -15.846 -15.144 -21.308 
ATOM    380  O5'  DG A  19     -14.093 -13.954 -22.667 
ATOM    381  C5'  DG A  19     -12.973 -13.053 -22.576 
ATOM    382  C4'  DG A  19     -11.676 -13.820 -22.743 
ATOM    383  O4'  DG A  19     -11.171 -14.337 -21.480 
ATOM    384  C3'  DG A  19     -11.743 -15.052 -23.646 
ATOM    385  O3'  DG A  19     -10.527 -15.154 -24.376 
ATOM    386  C2'  DG A  19     -11.831 -16.234 -22.681 
ATOM    387  C1'  DG A  19     -10.830 -15.704 -21.659 
ATOM    388  N9   DG A  19     -10.911 -16.379 -20.335 
ATOM    389  C8   DG A  19     -12.014 -16.877 -19.676 
ATOM    390  N7   DG A  19     -11.744 -17.418 -18.513 
ATOM    391  C5   DG A  19     -10.363 -17.269 -18.393 
ATOM    392  C6   DG A  19      -9.490 -17.661 -17.345 
ATOM    393  O6   DG A  19      -9.759 -18.230 -16.291 
ATOM    394  N1   DG A  19      -8.160 -17.317 -17.631 
ATOM    395  C2   DG A  19      -7.732 -16.677 -18.777 
ATOM    396  N2   DG A  19      -6.422 -16.437 -18.860 
ATOM    397  N3   DG A  19      -8.553 -16.309 -19.759 
ATOM    398  C4   DG A  19      -9.845 -16.636 -19.498 
ATOM    399  P    DA A  20     -10.578 -15.613 -25.909 
ATOM    400  OP1  DA A  20     -10.872 -14.444 -26.767 
ATOM    401  OP2  DA A  20     -11.491 -16.768 -26.050 
ATOM    402  O5'  DA A  20      -9.069 -16.090 -26.146 
ATOM    403  C5'  DA A  20      -8.012 -15.463 -25.395 
ATOM    404  C4'  DA A  20      -7.042 -16.512 -24.890 
ATOM    405  O4'  DA A  20      -7.435 -17.056 -23.597 
ATOM    406  C3'  DA A  20      -6.878 -17.748 -25.775 
ATOM    407  O3'  DA A  20      -5.520 -18.167 -25.735 
ATOM    408  C2'  DA A  20      -7.737 -18.820 -25.105 
ATOM    409  C1'  DA A  20      -7.366 -18.472 -23.667 
ATOM    410  N9   DA A  20      -8.302 -19.032 -22.653 
ATOM    411  C8   DA A  20      -9.651 -19.217 -22.756 
ATOM    412  N7   DA A  20     -10.192 -19.731 -21.695 
ATOM    413  C5   DA A  20      -9.125 -19.900 -20.823 
ATOM    414  C6   DA A  20      -9.040 -20.406 -19.516 
ATOM    415  N6   DA A  20     -10.098 -20.858 -18.827 
ATOM    416  N1   DA A  20      -7.824 -20.433 -18.939 
ATOM    417  C2   DA A  20      -6.777 -19.982 -19.628 
ATOM    418  N3   DA A  20      -6.733 -19.490 -20.847 
ATOM    419  C4   DA A  20      -7.964 -19.475 -21.402 
ATOM    420  P    DT A  21      -4.829 -18.691 -27.080 
ATOM    421  OP1  DT A  21      -4.340 -17.539 -27.869 
ATOM    422  OP2  DT A  21      -5.748 -19.615 -27.781 
ATOM    423  O5'  DT A  21      -3.585 -19.512 -26.497 
ATOM    424  C5'  DT A  21      -2.999 -19.098 -25.248 
ATOM    425  C4'  DT A  21      -2.723 -20.308 -24.379 
ATOM    426  O4'  DT A  21      -3.865 -20.671 -23.552 
ATOM    427  C3'  DT A  21      -2.383 -21.599 -25.125 
ATOM    428  O3'  DT A  21      -1.398 -22.311 -24.386 
ATOM    429  C2'  DT A  21      -3.680 -22.407 -25.110 
ATOM    430  C1'  DT A  21      -4.084 -22.068 -23.679 
ATOM    431  N1   DT A  21      -5.518 -22.340 -23.381 
ATOM    432  C2   DT A  21      -5.823 -22.770 -22.112 
ATOM    433  O2   DT A  21      -4.980 -22.930 -21.246 
ATOM    434  N3   DT A  21      -7.162 -23.013 -21.873 
ATOM    435  C4   DT A  21      -8.194 -22.865 -22.776 
ATOM    436  O4   DT A  21      -9.355 -23.113 -22.445 
ATOM    437  C5   DT A  21      -7.776 -22.410 -24.081 
ATOM    438  C7   DT A  21      -8.838 -22.222 -25.124 
ATOM    439  C6   DT A  21      -6.481 -22.166 -24.341 
ATOM    440  P    DC A  22      -0.224 -23.058 -25.177 
ATOM    441  OP1  DC A  22       0.857 -22.095 -25.484 
ATOM    442  OP2  DC A  22      -0.790 -23.789 -26.332 
ATOM    443  O5'  DC A  22       0.283 -24.103 -24.077 
ATOM    444  C5'  DC A  22       0.170 -23.760 -22.683 
ATOM    445  C4'  DC A  22      -0.348 -24.949 -21.897 
ATOM    446  O4'  DC A  22      -1.803 -24.994 -21.852 
ATOM    447  C3'  DC A  22       0.046 -26.324 -22.435 
ATOM    448  O3'  DC A  22       0.283 -27.197 -21.337 
ATOM    449  C2'  DC A  22      -1.190 -26.815 -23.188 
ATOM    450  C1'  DC A  22      -2.221 -26.309 -22.184 
ATOM    451  N1   DC A  22      -3.604 -26.230 -22.732 
ATOM    452  C2   DC A  22      -4.661 -26.505 -21.869 
ATOM    453  O2   DC A  22      -4.411 -26.800 -20.694 
ATOM    454  N3   DC A  22      -5.930 -26.440 -22.349 
ATOM    455  C4   DC A  22      -6.158 -26.117 -23.629 
ATOM    456  N4   DC A  22      -7.413 -26.067 -24.050 
ATOM    457  C5   DC A  22      -5.085 -25.832 -24.534 
ATOM    458  C6   DC A  22      -3.825 -25.903 -24.034 
ATOM    459  P    DC A  23       1.497 -28.236 -21.419 
ATOM    460  OP1  DC A  23       2.753 -27.563 -21.018 
ATOM    461  OP2  DC A  23       1.506 -28.886 -22.749 
ATOM    462  O5'  DC A  23       1.077 -29.302 -20.303 
ATOM    463  C5'  DC A  23       0.303 -28.861 -19.172 
ATOM    464  C4'  DC A  23      -0.808 -29.853 -18.885 
ATOM    465  O4'  DC A  23      -2.019 -29.563 -19.639 
ATOM    466  C3'  DC A  23      -0.501 -31.311 -19.226 
ATOM    467  O3'  DC A  23      -1.101 -32.149 -18.245 
ATOM    468  C2'  DC A  23      -1.201 -31.552 -20.564 
ATOM    469  C1'  DC A  23      -2.468 -30.767 -20.244 
ATOM    470  N1   DC A  23      -3.271 -30.409 -21.446 
ATOM    471  C2   DC A  23      -4.657 -30.385 -21.318 
ATOM    472  O2   DC A  23      -5.160 -30.659 -20.221 
ATOM    473  N3   DC A  23      -5.408 -30.062 -22.403 
ATOM    474  C4   DC A  23      -4.825 -29.772 -23.573 
ATOM    475  N4   DC A  23      -5.600 -29.463 -24.602 
ATOM    476  C5   DC A  23      -3.401 -29.791 -23.726 
ATOM    477  C6   DC A  23      -2.669 -30.117 -22.631 
ATOM    478  P    DT A  24      -0.304 -33.439 -17.734 
ATOM    479  OP1  DT A  24       0.643 -33.047 -16.667 
ATOM    480  OP2  DT A  24       0.282 -34.151 -18.892 
ATOM    481  O5'  DT A  24      -1.488 -34.315 -17.109 
ATOM    482  C5'  DT A  24      -2.632 -33.643 -16.549 
ATOM    483  C4'  DT A  24      -3.906 -34.338 -16.986 
ATOM    484  O4'  DT A  24      -4.412 -33.826 -18.252 
ATOM    485  C3'  DT A  24      -3.797 -35.846 -17.215 
ATOM    486  O3'  DT A  24      -5.002 -36.466 -16.784 
ATOM    487  C2'  DT A  24      -3.688 -35.999 -18.733 
ATOM    488  C1'  DT A  24      -4.714 -34.930 -19.092 
ATOM    489  N1   DT A  24      -4.630 -34.470 -20.507 
ATOM    490  C2   DT A  24      -5.809 -34.133 -21.127 
ATOM    491  O2   DT A  24      -6.892 -34.196 -20.571 
ATOM    492  N3   DT A  24      -5.691 -33.713 -22.438 
ATOM    493  C4   DT A  24      -4.521 -33.605 -23.161 
ATOM    494  O4   DT A  24      -4.541 -33.216 -24.331 
ATOM    495  C5   DT A  24      -3.337 -33.981 -22.426 
ATOM    496  C7   DT A  24      -2.020 -33.893 -23.139 
ATOM    497  C6   DT A  24      -3.422 -34.394 -21.150 
ATOM    498  P    DG A  25      -4.922 -37.871 -16.022 
ATOM    499  OP1  DG A  25      -4.649 -37.642 -14.585 
ATOM    500  OP2  DG A  25      -3.976 -38.764 -16.727 
ATOM    501  O5'  DG A  25      -6.414 -38.417 -16.206 
ATOM    502  C5'  DG A  25      -7.495 -37.471 -16.308 
ATOM    503  C4'  DG A  25      -8.442 -37.883 -17.417 
ATOM    504  O4'  DG A  25      -8.049 -37.345 -18.712 
ATOM    505  C3'  DG A  25      -8.563 -39.387 -17.664 
ATOM    506  O3'  DG A  25      -9.911 -39.691 -18.003 
ATOM    507  C2'  DG A  25      -7.684 -39.651 -18.886 
ATOM    508  C1'  DG A  25      -8.081 -38.399 -19.663 
ATOM    509  N9   DG A  25      -7.141 -38.055 -20.765 
ATOM    510  C8   DG A  25      -5.774 -38.217 -20.827 
ATOM    511  N7   DG A  25      -5.238 -37.809 -21.952 
ATOM    512  C5   DG A  25      -6.327 -37.344 -22.688 
ATOM    513  C6   DG A  25      -6.378 -36.780 -23.989 
ATOM    514  O6   DG A  25      -5.455 -36.570 -24.774 
ATOM    515  N1   DG A  25      -7.690 -36.445 -24.352 
ATOM    516  C2   DG A  25      -8.806 -36.630 -23.561 
ATOM    517  N2   DG A  25      -9.970 -36.244 -24.089 
ATOM    518  N3   DG A  25      -8.758 -37.159 -22.340 
ATOM    519  C4   DG A  25      -7.493 -37.490 -21.974 
ATOM    520  P    DC A  26     -10.573 -41.031 -17.428 
ATOM    521  OP1  DC A  26     -11.083 -40.785 -16.061 
ATOM    522  OP2  DC A  26      -9.622 -42.155 -17.574 
ATOM    523  O5'  DC A  26     -11.801 -41.233 -18.434 
ATOM    524  C5'  DC A  26     -12.410 -40.074 -19.033 
ATOM    525  C4'  DC A  26     -12.665 -40.325 -20.506 
ATOM    526  O4'  DC A  26     -11.523 -39.968 -21.335 
ATOM    527  C3'  DC A  26     -12.962 -41.774 -20.892 
ATOM    528  O3'  DC A  26     -13.936 -41.784 -21.930 
ATOM    529  C2'  DC A  26     -11.644 -42.302 -21.458 
ATOM    530  C1'  DC A  26     -11.264 -41.040 -22.228 
ATOM    531  N1   DC A  26      -9.827 -40.984 -22.616 
ATOM    532  C2   DC A  26      -9.505 -40.380 -23.828 
ATOM    533  O2   DC A  26     -10.416 -39.919 -24.525 
ATOM    534  N3   DC A  26      -8.200 -40.320 -24.200 
ATOM    535  C4   DC A  26      -7.243 -40.831 -23.415 
ATOM    536  N4   DC A  26      -5.986 -40.747 -23.823 
ATOM    537  C5   DC A  26      -7.554 -41.457 -22.166 
ATOM    538  C6   DC A  26      -8.863 -41.508 -21.812 
ATOM    539  P    DT A  27     -15.080 -42.902 -21.909 
ATOM    540  OP1  DT A  27     -16.183 -42.466 -21.023 
ATOM    541  OP2  DT A  27     -14.481 -44.219 -21.600 
ATOM    542  O5'  DT A  27     -15.572 -42.879 -23.431 
ATOM    543  C5'  DT A  27     -15.482 -41.649 -24.175 
ATOM    544  C4'  DT A  27     -14.942 -41.922 -25.565 
ATOM    545  O4'  DT A  27     -13.487 -41.883 -25.612 
ATOM    546  C3'  DT A  27     -15.294 -43.286 -26.159 
ATOM    547  O3'  DT A  27     -15.518 -43.136 -27.555 
ATOM    548  C2'  DT A  27     -14.036 -44.132 -25.958 
ATOM    549  C1'  DT A  27     -13.030 -43.037 -26.302 
ATOM    550  N1   DT A  27     -11.644 -43.332 -25.843 
ATOM    551  C2   DT A  27     -10.615 -42.888 -26.636 
ATOM    552  O2   DT A  27     -10.794 -42.277 -27.676 
ATOM    553  N3   DT A  27      -9.344 -43.180 -26.180 
ATOM    554  C4   DT A  27      -9.027 -43.862 -25.022 
ATOM    555  O4   DT A  27      -7.850 -44.064 -24.717 
ATOM    556  C5   DT A  27     -10.174 -44.288 -24.256 
ATOM    557  C7   DT A  27      -9.918 -45.038 -22.981 
ATOM    558  C6   DT A  27     -11.421 -44.017 -24.677 
ATOM    559  P    DG A  28     -16.705 -43.962 -28.244 
ATOM    560  OP1  DG A  28     -17.982 -43.235 -28.068 
ATOM    561  OP2  DG A  28     -16.681 -45.360 -27.761 
ATOM    562  O5'  DG A  28     -16.268 -43.917 -29.783 
ATOM    563  C5'  DG A  28     -15.518 -42.786 -30.264 
ATOM    564  C4'  DG A  28     -14.385 -43.256 -31.155 
ATOM    565  O4'  DG A  28     -13.173 -43.551 -30.403 
ATOM    566  C3'  DG A  28     -14.648 -44.537 -31.946 
ATOM    567  O3'  DG A  28     -14.037 -44.422 -33.225 
ATOM    568  C2'  DG A  28     -13.928 -45.633 -31.160 
ATOM    569  C1'  DG A  28     -12.685 -44.817 -30.819 
ATOM    570  N9   DG A  28     -11.879 -45.391 -29.706 
ATOM    571  C8   DG A  28     -12.302 -46.070 -28.583 
ATOM    572  N7   DG A  28     -11.329 -46.448 -27.790 
ATOM    573  C5   DG A  28     -10.181 -45.987 -28.432 
ATOM    574  C6   DG A  28      -8.818 -46.095 -28.053 
ATOM    575  O6   DG A  28      -8.335 -46.628 -27.058 
ATOM    576  N1   DG A  28      -7.975 -45.488 -28.995 
ATOM    577  C2   DG A  28      -8.395 -44.858 -30.150 
ATOM    578  N2   DG A  28      -7.434 -44.339 -30.918 
ATOM    579  N3   DG A  28      -9.675 -44.757 -30.503 
ATOM    580  C4   DG A  28     -10.505 -45.341 -29.602 
ATOM    581  P    DG A  29     -14.805 -44.996 -34.507 
ATOM    582  OP1  DG A  29     -15.774 -43.990 -34.997 
ATOM    583  OP2  DG A  29     -15.359 -46.332 -34.196 
ATOM    584  O5'  DG A  29     -13.605 -45.143 -35.555 
ATOM    585  C5'  DG A  29     -12.486 -44.242 -35.464 
ATOM    586  C4'  DG A  29     -11.189 -45.008 -35.631 
ATOM    587  O4'  DG A  29     -10.683 -45.526 -34.368 
ATOM    588  C3'  DG A  29     -11.256 -46.240 -36.534 
ATOM    589  O3'  DG A  29     -10.039 -46.343 -37.264 
ATOM    590  C2'  DG A  29     -11.344 -47.423 -35.569 
ATOM    591  C1'  DG A  29     -10.343 -46.892 -34.547 
ATOM    592  N9   DG A  29     -10.423 -47.567 -33.223 
ATOM    593  C8   DG A  29     -11.527 -48.065 -32.565 
ATOM    594  N7   DG A  29     -11.256 -48.607 -31.401 
ATOM    595  C5   DG A  29      -9.875 -48.458 -31.281 
ATOM    596  C6   DG A  29      -9.002 -48.850 -30.233 
ATOM    597  O6   DG A  29      -9.271 -49.418 -29.179 
ATOM    598  N1   DG A  29      -7.673 -48.505 -30.519 
ATOM    599  C2   DG A  29      -7.245 -47.866 -31.665 
ATOM    600  N2   DG A  29      -5.934 -47.625 -31.748 
ATOM    601  N3   DG A  29      -8.065 -47.498 -32.647 
ATOM    602  C4   DG A  29      -9.358 -47.825 -32.386 
ATOM    603  P    DT A  30     -10.090 -46.802 -38.797 
ATOM    604  OP1  DT A  30     -10.384 -45.633 -39.655 
ATOM    605  OP2  DT A  30     -11.004 -47.957 -38.938 
ATOM    606  O5'  DT A  30      -8.581 -47.279 -39.034 
ATOM    607  C5'  DT A  30      -7.525 -46.652 -38.283 
ATOM    608  C4'  DT A  30      -6.555 -47.701 -37.778 
ATOM    609  O4'  DT A  30      -6.948 -48.245 -36.485 
ATOM    610  C3'  DT A  30      -6.391 -48.936 -38.663 
ATOM    611  O3'  DT A  30      -5.032 -49.355 -38.623 
ATOM    612  C2'  DT A  30      -7.250 -50.009 -37.994 
ATOM    613  C1'  DT A  30      -6.878 -49.660 -36.555 
ATOM    614  N1   DT A  30      -7.815 -50.221 -35.541 
ATOM    615  C2   DT A  30      -7.275 -50.610 -34.339 
ATOM    616  O2   DT A  30      -6.088 -50.513 -34.083 
ATOM    617  N3   DT A  30      -8.174 -51.125 -33.425 
ATOM    618  C4   DT A  30      -9.532 -51.278 -33.609 
ATOM    619  O4   DT A  30     -10.237 -51.753 -32.716 
ATOM    620  C5   DT A  30     -10.005 -50.842 -34.902 
ATOM    621  C7   DT A  30     -11.472 -50.975 -35.186 
ATOM    622  C6   DT A  30      -9.153 -50.338 -35.810 
ATOM    623  P    DA A  31      -4.342 -49.880 -39.969 
ATOM    624  OP1  DA A  31      -3.852 -48.727 -40.757 
ATOM    625  OP2  DA A  31      -5.260 -50.804 -40.669 
ATOM    626  O5'  DA A  31      -3.097 -50.700 -39.385 
ATOM    627  C5'  DA A  31      -2.512 -50.286 -38.136 
ATOM    628  C4'  DA A  31      -2.235 -51.497 -37.267 
ATOM    629  O4'  DA A  31      -3.378 -51.860 -36.440 
ATOM    630  C3'  DA A  31      -1.895 -52.787 -38.013 
ATOM    631  O3'  DA A  31      -0.910 -53.500 -37.274 
ATOM    632  C2'  DA A  31      -3.192 -53.596 -37.998 
ATOM    633  C1'  DA A  31      -3.596 -53.256 -36.567 
ATOM    634  N9   DA A  31      -5.030 -53.529 -36.269 
ATOM    635  C8   DA A  31      -6.107 -53.408 -37.101 
ATOM    636  N7   DA A  31      -7.236 -53.723 -36.544 
ATOM    637  C5   DA A  31      -6.885 -54.077 -35.249 
ATOM    638  C6   DA A  31      -7.640 -54.512 -34.148 
ATOM    639  N6   DA A  31      -8.971 -54.670 -34.180 
ATOM    640  N1   DA A  31      -6.976 -54.780 -33.009 
ATOM    641  C2   DA A  31      -5.654 -54.620 -32.983 
ATOM    642  N3   DA A  31      -4.846 -54.223 -33.943 
ATOM    643  C4   DA A  31      -5.536 -53.962 -35.071 
ATOM    644  P    DG A  32       0.264 -54.247 -38.065 
ATOM    645  OP1  DG A  32       1.345 -53.284 -38.372 
ATOM    646  OP2  DG A  32      -0.303 -54.977 -39.220 
ATOM    647  O5'  DG A  32       0.771 -55.292 -36.965 
ATOM    648  C5'  DG A  32       0.657 -54.949 -35.571 
ATOM    649  C4'  DG A  32       0.139 -56.137 -34.785 
ATOM    650  O4'  DG A  32      -1.316 -56.182 -34.740 
ATOM    651  C3'  DG A  32       0.533 -57.513 -35.323 
ATOM    652  O3'  DG A  32       0.770 -58.386 -34.225 
ATOM    653  C2'  DG A  32      -0.702 -58.003 -36.076 
ATOM    654  C1'  DG A  32      -1.734 -57.497 -35.072 
ATOM    655  N9   DG A  32      -3.116 -57.419 -35.620 
ATOM    656  C8   DG A  32      -3.531 -57.107 -36.897 
ATOM    657  N7   DG A  32      -4.831 -57.127 -37.055 
ATOM    658  C5   DG A  32      -5.314 -57.477 -35.795 
ATOM    659  C6   DG A  32      -6.647 -57.657 -35.344 
ATOM    660  O6   DG A  32      -7.694 -57.542 -35.975 
ATOM    661  N1   DG A  32      -6.686 -58.013 -33.989 
ATOM    662  C2   DG A  32      -5.581 -58.172 -33.176 
ATOM    663  N2   DG A  32      -5.829 -58.513 -31.909 
ATOM    664  N3   DG A  32      -4.329 -58.002 -33.599 
ATOM    665  C4   DG A  32      -4.275 -57.658 -34.912 
ATOM    666  P    DG A  33       1.985 -59.425 -34.307 
ATOM    667  OP1  DG A  33       3.241 -58.752 -33.906 
ATOM    668  OP2  DG A  33       1.993 -60.074 -35.637 
ATOM    669  O5'  DG A  33       1.565 -60.491 -33.191 
ATOM    670  C5'  DG A  33       0.790 -60.050 -32.060 
ATOM    671  C4'  DG A  33      -0.320 -61.041 -31.773 
ATOM    672  O4'  DG A  33      -1.531 -60.752 -32.527 
ATOM    673  C3'  DG A  33      -0.014 -62.500 -32.114 
ATOM    674  O3'  DG A  33      -0.613 -63.337 -31.133 
ATOM    675  C2'  DG A  33      -0.713 -62.740 -33.452 
ATOM    676  C1'  DG A  33      -1.981 -61.955 -33.132 
ATOM    677  N9   DG A  33      -2.784 -61.597 -34.334 
ATOM    678  C8   DG A  33      -2.355 -61.275 -35.603 
ATOM    679  N7   DG A  33      -3.325 -61.008 -36.443 
ATOM    680  C5   DG A  33      -4.480 -61.166 -35.676 
ATOM    681  C6   DG A  33      -5.844 -61.011 -36.036 
ATOM    682  O6   DG A  33      -6.323 -60.699 -37.122 
ATOM    683  N1   DG A  33      -6.692 -61.268 -34.950 
ATOM    684  C2   DG A  33      -6.275 -61.626 -33.682 
ATOM    685  N2   DG A  33      -7.242 -61.827 -32.782 
ATOM    686  N3   DG A  33      -4.996 -61.770 -33.345 
ATOM    687  C4   DG A  33      -4.159 -61.525 -34.388 
ATOM    688  P    DA A  34       0.184 -64.628 -30.622 
ATOM    689  OP1  DA A  34       1.130 -64.235 -29.555 
ATOM    690  OP2  DA A  34       0.770 -65.340 -31.780 
ATOM    691  O5'  DA A  34      -1.001 -65.503 -29.997 
ATOM    692  C5'  DA A  34      -2.144 -64.832 -29.437 
ATOM    693  C4'  DA A  34      -3.418 -65.527 -29.874 
ATOM    694  O4'  DA A  34      -3.925 -65.015 -31.140 
ATOM    695  C3'  DA A  34      -3.309 -67.034 -30.103 
ATOM    696  O3'  DA A  34      -4.515 -67.655 -29.672 
ATOM    697  C2'  DA A  34      -3.200 -67.188 -31.621 
ATOM    698  C1'  DA A  34      -4.227 -66.118 -31.980 
ATOM    699  N9   DA A  34      -4.143 -65.659 -33.395 
ATOM    700  C8   DA A  34      -3.032 -65.524 -34.179 
ATOM    701  N7   DA A  34      -3.284 -65.100 -35.378 
ATOM    702  C5   DA A  34      -4.663 -64.940 -35.393 
ATOM    703  C6   DA A  34      -5.555 -64.510 -36.388 
ATOM    704  N6   DA A  34      -5.172 -64.145 -37.620 
ATOM    705  N1   DA A  34      -6.864 -64.469 -36.071 
ATOM    706  C2   DA A  34      -7.239 -64.832 -34.846 
ATOM    707  N3   DA A  34      -6.501 -65.248 -33.840 
ATOM    708  C4   DA A  34      -5.197 -65.280 -34.184 
ATOM    709  P    DG A  35      -4.434 -69.060 -28.910 
ATOM    710  OP1  DG A  35      -4.162 -68.830 -27.473 
ATOM    711  OP2  DG A  35      -3.488 -69.953 -29.615 
ATOM    712  O5'  DG A  35      -5.927 -69.605 -29.094 
ATOM    713  C5'  DG A  35      -7.008 -68.659 -29.196 
ATOM    714  C4'  DG A  35      -7.955 -69.072 -30.305 
ATOM    715  O4'  DG A  35      -7.561 -68.534 -31.600 
ATOM    716  C3'  DG A  35      -8.076 -70.575 -30.552 
ATOM    717  O3'  DG A  35      -9.424 -70.879 -30.892 
ATOM    718  C2'  DG A  35      -7.197 -70.839 -31.774 
ATOM    719  C1'  DG A  35      -7.593 -69.587 -32.551 
ATOM    720  N9   DG A  35      -6.654 -69.243 -33.653 
ATOM    721  C8   DG A  35      -5.287 -69.405 -33.716 
ATOM    722  N7   DG A  35      -4.751 -68.997 -34.840 
ATOM    723  C5   DG A  35      -5.840 -68.532 -35.576 
ATOM    724  C6   DG A  35      -5.890 -67.969 -36.877 
ATOM    725  O6   DG A  35      -4.968 -67.759 -37.662 
ATOM    726  N1   DG A  35      -7.203 -67.633 -37.241 
ATOM    727  C2   DG A  35      -8.319 -67.819 -36.449 
ATOM    728  N2   DG A  35      -9.482 -67.433 -36.978 
ATOM    729  N3   DG A  35      -8.271 -68.348 -35.228 
ATOM    730  C4   DG A  35      -7.006 -68.678 -34.862 
ATOM    731  P    DA A  36     -10.085 -72.219 -30.316 
ATOM    732  OP1  DA A  36     -10.596 -71.973 -28.949 
ATOM    733  OP2  DA A  36      -9.135 -73.343 -30.462 
ATOM    734  O5'  DA A  36     -11.314 -72.421 -31.322 
ATOM    735  C5'  DA A  36     -11.923 -71.263 -31.921 
ATOM    736  C4'  DA A  36     -12.178 -71.513 -33.394 
ATOM    737  O4'  DA A  36     -11.035 -71.156 -34.223 
ATOM    738  C3'  DA A  36     -12.474 -72.962 -33.781 
ATOM    739  O3'  DA A  36     -13.448 -72.972 -34.818 
ATOM    740  C2'  DA A  36     -11.156 -73.490 -34.346 
ATOM    741  C1'  DA A  36     -10.777 -72.229 -35.116 
ATOM    742  N9   DA A  36      -9.340 -72.173 -35.504 
ATOM    743  C8   DA A  36      -8.258 -72.646 -34.819 
ATOM    744  N7   DA A  36      -7.127 -72.447 -35.421 
ATOM    745  C5   DA A  36      -7.483 -71.793 -36.592 
ATOM    746  C6   DA A  36      -6.729 -71.303 -37.671 
ATOM    747  N6   DA A  36      -5.394 -71.401 -37.746 
ATOM    748  N1   DA A  36      -7.398 -70.706 -38.675 
ATOM    749  C2   DA A  36      -8.725 -70.610 -38.595 
ATOM    750  N3   DA A  36      -9.531 -71.027 -37.644 
ATOM    751  C4   DA A  36      -8.837 -71.621 -36.652 
ATOM    752  P    DA A  37     -14.592 -74.090 -34.797 
ATOM    753  OP1  DA A  37     -15.695 -73.655 -33.911 
ATOM    754  OP2  DA A  37     -13.994 -75.408 -34.488 
ATOM    755  O5'  DA A  37     -15.084 -74.067 -36.319 
ATOM    756  C5'  DA A  37     -14.994 -72.838 -37.063 
ATOM    757  C4'  DA A  37     -14.455 -73.111 -38.453 
ATOM    758  O4'  DA A  37     -13.000 -73.072 -38.500 
ATOM    759  C3'  DA A  37     -14.806 -74.475 -39.047 
ATOM    760  O3'  DA A  37     -15.031 -74.324 -40.443 
ATOM    761  C2'  DA A  37     -13.548 -75.320 -38.846 
ATOM    762  C1'  DA A  37     -12.543 -74.226 -39.190 
ATOM    763  N9   DA A  37     -11.157 -74.520 -38.731 
ATOM    764  C8   DA A  37     -10.759 -75.185 -37.606 
ATOM    765  N7   DA A  37      -9.471 -75.283 -37.483 
ATOM    766  C5   DA A  37      -8.977 -74.636 -38.607 
ATOM    767  C6   DA A  37      -7.671 -74.395 -39.062 
ATOM    768  N6   DA A  37      -6.572 -74.798 -38.409 
ATOM    769  N1   DA A  37      -7.534 -73.721 -40.220 
ATOM    770  C2   DA A  37      -8.629 -73.323 -40.866 
ATOM    771  N3   DA A  37      -9.892 -73.489 -40.539 
ATOM    772  C4   DA A  37     -10.002 -74.166 -39.377 
ATOM    773  P    DC A  38     -16.217 -75.150 -41.132 
ATOM    774  OP1  DC A  38     -17.495 -74.424 -40.956 
ATOM    775  OP2  DC A  38     -16.193 -76.548 -40.649 
ATOM    776  O5'  DC A  38     -15.781 -75.106 -42.671 
ATOM    777  C5'  DC A  38     -15.031 -73.974 -43.152 
ATOM    778  C4'  DC A  38     -13.898 -74.444 -44.043 
ATOM    779  O4'  DC A  38     -12.685 -74.740 -43.291 
ATOM    780  C3'  DC A  38     -14.161 -75.725 -44.834 
ATOM    781  O3'  DC A  38     -13.549 -75.610 -46.113 
ATOM    782  C2'  DC A  38     -13.441 -76.821 -44.048 
ATOM    783  C1'  DC A  38     -12.197 -76.006 -43.707 
ATOM    784  N1   DC A  38     -11.392 -76.580 -42.594 
ATOM    785  C2   DC A  38     -10.007 -76.435 -42.653 
ATOM    786  O2   DC A  38      -9.510 -75.842 -43.617 
ATOM    787  N3   DC A  38      -9.255 -76.952 -41.648 
ATOM    788  C4   DC A  38      -9.832 -77.588 -40.620 
ATOM    789  N4   DC A  38      -9.054 -78.075 -39.665 
ATOM    790  C5   DC A  38     -11.254 -77.748 -40.542 
ATOM    791  C6   DC A  38     -11.988 -77.225 -41.556 
ATOM    792  P    DC A  39     -14.318 -76.184 -47.395 
ATOM    793  OP1  DC A  39     -15.286 -75.178 -47.885 
ATOM    794  OP2  DC A  39     -14.871 -77.521 -47.084 
ATOM    795  O5'  DC A  39     -13.118 -76.331 -48.443 
ATOM    796  C5'  DC A  39     -11.998 -75.430 -48.352 
ATOM    797  C4'  DC A  39     -10.701 -76.197 -48.519 
ATOM    798  O4'  DC A  39     -10.196 -76.714 -47.256 
ATOM    799  C3'  DC A  39     -10.768 -77.429 -49.422 
ATOM    800  O3'  DC A  39      -9.552 -77.531 -50.152 
ATOM    801  C2'  DC A  39     -10.856 -78.611 -48.457 
ATOM    802  C1'  DC A  39      -9.855 -78.081 -47.435 
ATOM    803  N1   DC A  39      -9.936 -78.756 -46.111 
ATOM    804  C2   DC A  39      -8.752 -78.933 -45.399 
ATOM    805  O2   DC A  39      -7.693 -78.526 -45.891 
ATOM    806  N3   DC A  39      -8.804 -79.548 -44.188 
ATOM    807  C4   DC A  39      -9.971 -79.974 -43.690 
ATOM    808  N4   DC A  39      -9.970 -80.567 -42.506 
ATOM    809  C5   DC A  39     -11.200 -79.802 -44.407 
ATOM    810  C6   DC A  39     -11.127 -79.186 -45.614 
ATOM    811  P    DT A  40      -9.603 -77.990 -51.685 
ATOM    812  OP1  DT A  40      -9.897 -76.821 -52.543 
ATOM    813  OP2  DT A  40     -10.516 -79.145 -51.826 
ATOM    814  O5'  DT A  40      -8.094 -78.467 -51.922 
ATOM    815  C5'  DT A  40      -7.037 -77.840 -51.171 
ATOM    816  C4'  DT A  40      -6.067 -78.889 -50.666 
ATOM    817  O4'  DT A  40      -6.460 -79.433 -49.374 
ATOM    818  C3'  DT A  40      -5.903 -80.125 -51.551 
ATOM    819  O3'  DT A  40      -4.545 -80.544 -51.511 
ATOM    820  C2'  DT A  40      -6.762 -81.197 -50.882 
ATOM    821  C1'  DT A  40      -6.391 -80.849 -49.443 
ATOM    822  N1   DT A  40      -7.327 -81.409 -48.429 
ATOM    823  C2   DT A  40      -6.788 -81.798 -47.227 
ATOM    824  O2   DT A  40      -5.600 -81.701 -46.971 
ATOM    825  N3   DT A  40      -7.686 -82.313 -46.313 
ATOM    826  C4   DT A  40      -9.045 -82.467 -46.497 
ATOM    827  O4   DT A  40      -9.749 -82.941 -45.604 
ATOM    828  C5   DT A  40      -9.517 -82.031 -47.790 
ATOM    829  C7   DT A  40     -10.985 -82.164 -48.074 
ATOM    830  C6   DT A  40      -8.665 -81.527 -48.698 
ATOM    831  P    DA A  41      -3.854 -81.068 -52.857 
ATOM    832  OP1  DA A  41      -3.365 -79.916 -53.645 
ATOM    833  OP2  DA A  41      -4.773 -81.992 -53.557 
ATOM    834  O5'  DA A  41      -2.610 -81.889 -52.273 
ATOM    835  C5'  DA A  41      -2.024 -81.475 -51.024 
ATOM    836  C4'  DA A  41      -1.748 -82.685 -50.155 
ATOM    837  O4'  DA A  41      -2.890 -83.048 -49.328 
ATOM    838  C3'  DA A  41      -1.408 -83.976 -50.901 
ATOM    839  O3'  DA A  41      -0.423 -84.689 -50.162 
ATOM    840  C2'  DA A  41      -2.705 -84.784 -50.886 
ATOM    841  C1'  DA A  41      -3.109 -84.445 -49.455 
ATOM    842  N9   DA A  41      -4.543 -84.717 -49.157 
ATOM    843  C8   DA A  41      -5.620 -84.597 -49.989 
ATOM    844  N7   DA A  41      -6.749 -84.912 -49.432 
ATOM    845  C5   DA A  41      -6.398 -85.266 -48.137 
ATOM    846  C6   DA A  41      -7.153 -85.700 -47.036 
ATOM    847  N6   DA A  41      -8.484 -85.858 -47.068 
ATOM    848  N1   DA A  41      -6.488 -85.968 -45.897 
ATOM    849  C2   DA A  41      -5.166 -85.809 -45.871 
ATOM    850  N3   DA A  41      -4.359 -85.412 -46.831 
ATOM    851  C4   DA A  41      -5.049 -85.151 -47.959 
ATOM    852  P    DG A  42       0.751 -85.435 -50.953 
ATOM    853  OP1  DG A  42       1.832 -84.472 -51.260 
ATOM    854  OP2  DG A  42       0.185 -86.166 -52.108 
ATOM    855  O5'  DG A  42       1.258 -86.480 -49.853 
ATOM    856  C5'  DG A  42       1.145 -86.137 -48.459 
ATOM    857  C4'  DG A  42       0.627 -87.326 -47.673 
ATOM    858  O4'  DG A  42      -0.828 -87.371 -47.628 
ATOM    859  C3'  DG A  42       1.021 -88.701 -48.211 
ATOM    860  O3'  DG A  42       1.258 -89.575 -47.113 
ATOM    861  C2'  DG A  42      -0.215 -89.192 -48.964 
ATOM    862  C1'  DG A  42      -1.246 -88.686 -47.960 
ATOM    863  N9   DG A  42      -2.629 -88.607 -48.508 
ATOM    864  C8   DG A  42      -3.043 -88.295 -49.785 
ATOM    865  N7   DG A  42      -4.344 -88.315 -49.943 
ATOM    866  C5   DG A  42      -4.826 -88.666 -48.683 
ATOM    867  C6   DG A  42      -6.159 -88.846 -48.232 
ATOM    868  O6   DG A  42      -7.207 -88.731 -48.863 
ATOM    869  N1   DG A  42      -6.198 -89.201 -46.877 
ATOM    870  C2   DG A  42      -5.093 -89.361 -46.064 
ATOM    871  N2   DG A  42      -5.341 -89.702 -44.797 
ATOM    872  N3   DG A  42      -3.842 -89.191 -46.487 
ATOM    873  C4   DG A  42      -3.788 -88.847 -47.800 
ATOM    874  P    DA A  43       2.472 -90.613 -47.195 
ATOM    875  OP1  DA A  43       3.728 -89.940 -46.794 
ATOM    876  OP2  DA A  43       2.481 -91.263 -48.525 
ATOM    877  O5'  DA A  43       2.053 -91.679 -46.079 
ATOM    878  C5'  DA A  43       1.278 -91.238 -44.948 
ATOM    879  C4'  DA A  43       0.167 -92.230 -44.662 
ATOM    880  O4'  DA A  43      -1.044 -91.941 -45.416 
ATOM    881  C3'  DA A  43       0.474 -93.688 -45.002 
ATOM    882  O3'  DA A  43      -0.126 -94.526 -44.021 
ATOM    883  C2'  DA A  43      -0.226 -93.929 -46.340 
ATOM    884  C1'  DA A  43      -1.493 -93.144 -46.020 
ATOM    885  N9   DA A  43      -2.296 -92.786 -47.223 
ATOM    886  C8   DA A  43      -1.854 -92.468 -48.475 
ATOM    887  N7   DA A  43      -2.804 -92.203 -49.315 
ATOM    888  C5   DA A  43      -3.964 -92.354 -48.569 
ATOM    889  C6   DA A  43      -5.324 -92.210 -48.890 
ATOM    890  N6   DA A  43      -5.763 -91.864 -50.109 
ATOM    891  N1   DA A  43      -6.219 -92.436 -47.911 
ATOM    892  C2   DA A  43      -5.777 -92.779 -46.702 
ATOM    893  N3   DA A  43      -4.539 -92.944 -46.287 
ATOM    894  C4   DA A  43      -3.663 -92.712 -47.286 
ATOM    895  P    DG A  44       0.671 -95.816 -43.510 
ATOM    896  OP1  DG A  44       1.618 -95.424 -42.443 
ATOM    897  OP2  DG A  44       1.257 -96.528 -44.668 
ATOM    898  O5'  DG A  44      -0.513 -96.692 -42.885 
ATOM    899  C5'  DG A  44      -1.657 -96.020 -42.325 
ATOM    900  C4'  DG A  44      -2.931 -96.715 -42.762 
ATOM    901  O4'  DG A  44      -3.437 -96.203 -44.029 
ATOM    902  C3'  DG A  44      -2.822 -98.223 -42.991 
ATOM    903  O3'  DG A  44      -4.027 -98.843 -42.560 
ATOM    904  C2'  DG A  44      -2.713 -98.376 -44.509 
ATOM    905  C1'  DG A  44      -3.739 -97.307 -44.868 
ATOM    906  N9   DG A  44      -3.655 -96.847 -46.283 
ATOM    907  C8   DG A  44      -2.546 -96.706 -47.089 
ATOM    908  N7   DG A  44      -2.815 -96.276 -48.297 
ATOM    909  C5   DG A  44      -4.201 -96.122 -48.293 
ATOM    910  C6   DG A  44      -5.074 -95.683 -49.322 
ATOM    911  O6   DG A  44      -4.801 -95.335 -50.467 
ATOM    912  N1   DG A  44      -6.408 -95.676 -48.891 
ATOM    913  C2   DG A  44      -6.841 -96.044 -47.632 
ATOM    914  N2   DG A  44      -8.157 -95.967 -47.419 
ATOM    915  N3   DG A  44      -6.020 -96.455 -46.668 
ATOM    916  C4   DG A  44      -4.723 -96.468 -47.069 
ATOM    917  P    DT A  45      -3.946-100.248 -41.798 
ATOM    918  OP1  DT A  45      -3.674-100.019 -40.361 
ATOM    919  OP2  DT A  45      -3.001-101.141 -42.503 
ATOM    920  O5'  DT A  45      -5.439-100.794 -41.982 
ATOM    921  C5'  DT A  45      -6.520 -99.848 -42.084 
ATOM    922  C4'  DT A  45      -7.467-100.260 -43.193 
ATOM    923  O4'  DT A  45      -7.074 -99.722 -44.488 
ATOM    924  C3'  DT A  45      -7.588-101.764 -43.440 
ATOM    925  O3'  DT A  45      -8.936-102.068 -43.780 
ATOM    926  C2'  DT A  45      -6.709-102.028 -44.662 
ATOM    927  C1'  DT A  45      -7.106-100.776 -45.439 
ATOM    928  N1   DT A  45      -6.166-100.432 -46.542 
ATOM    929  C2   DT A  45      -6.708 -99.873 -47.674 
ATOM    930  O2   DT A  45      -7.900 -99.655 -47.801 
ATOM    931  N3   DT A  45      -5.806 -99.568 -48.676 
ATOM    932  C4   DT A  45      -4.442 -99.772 -48.637 
ATOM    933  O4   DT A  45      -3.735 -99.458 -49.598 
ATOM    934  C5   DT A  45      -3.968-100.363 -47.409 
ATOM    935  C7   DT A  45      -2.494-100.618 -47.286 
ATOM    936  C6   DT A  45      -4.822-100.669 -46.419 
ATOM    937  P    DT A  46      -9.598-103.408 -43.204 
ATOM    938  OP1  DT A  46     -10.108-103.162 -41.837 
ATOM    939  OP2  DT A  46      -8.647-104.532 -43.350 
ATOM    940  O5'  DT A  46     -10.826-103.610 -44.210 
ATOM    941  C5'  DT A  46     -11.435-102.451 -44.809 
ATOM    942  C4'  DT A  46     -11.690-102.702 -46.282 
ATOM    943  O4'  DT A  46     -10.548-102.345 -47.111 
ATOM    944  C3'  DT A  46     -11.987-104.151 -46.669 
ATOM    945  O3'  DT A  46     -12.961-104.161 -47.706 
ATOM    946  C2'  DT A  46     -10.669-104.679 -47.234 
ATOM    947  C1'  DT A  46     -10.289-103.418 -48.004 
ATOM    948  N1   DT A  46      -8.852-103.361 -48.392 
ATOM    949  C2   DT A  46      -8.551-102.762 -49.591 
ATOM    950  O2   DT A  46      -9.398-102.287 -50.326 
ATOM    951  N3   DT A  46      -7.209-102.730 -49.917 
ATOM    952  C4   DT A  46      -6.170-103.234 -49.161 
ATOM    953  O4   DT A  46      -5.006-103.147 -49.557 
ATOM    954  C5   DT A  46      -6.587-103.845 -47.920 
ATOM    955  C7   DT A  46      -5.517-104.420 -47.038 
ATOM    956  C6   DT A  46      -7.884-103.890 -47.579 
ATOM    957  P    DG A  47     -14.105-105.279 -47.685 
ATOM    958  OP1  DG A  47     -15.208-104.843 -46.799 
ATOM    959  OP2  DG A  47     -13.506-106.596 -47.376 
ATOM    960  O5'  DG A  47     -14.597-105.256 -49.208 
ATOM    961  C5'  DG A  47     -14.507-104.026 -49.951 
ATOM    962  C4'  DG A  47     -13.967-104.299 -51.341 
ATOM    963  O4'  DG A  47     -12.512-104.260 -51.388 
ATOM    964  C3'  DG A  47     -14.319-105.663 -51.935 
ATOM    965  O3'  DG A  47     -14.543-105.513 -53.331 
ATOM    966  C2'  DG A  47     -13.061-106.509 -51.735 
ATOM    967  C1'  DG A  47     -12.055-105.414 -52.078 
ATOM    968  N9   DG A  47     -10.669-105.709 -51.619 
ATOM    969  C8   DG A  47     -10.249-106.378 -50.490 
ATOM    970  N7   DG A  47      -8.946-106.469 -50.377 
ATOM    971  C5   DG A  47      -8.470-105.815 -51.512 
ATOM    972  C6   DG A  47      -7.136-105.589 -51.943 
ATOM    973  O6   DG A  47      -6.085-105.924 -51.404 
ATOM    974  N1   DG A  47      -7.103-104.882 -53.154 
ATOM    975  C2   DG A  47      -8.213-104.451 -53.855 
ATOM    976  N2   DG A  47      -7.970-103.792 -54.990 
ATOM    977  N3   DG A  47      -9.462-104.663 -53.448 
ATOM    978  C4   DG A  47      -9.512-105.348 -52.276 
ATOM    979  P    DG A  48     -15.730-106.339 -54.020 
ATOM    980  OP1  DG A  48     -17.007-105.612 -53.844 
ATOM    981  OP2  DG A  48     -15.706-107.737 -53.537 
ATOM    982  O5'  DG A  48     -15.293-106.294 -55.559 
ATOM    983  C5'  DG A  48     -14.543-105.163 -56.040 
ATOM    984  C4'  DG A  48     -13.410-105.633 -56.931 
ATOM    985  O4'  DG A  48     -12.198-105.928 -56.179 
ATOM    986  C3'  DG A  48     -13.673-106.914 -57.722 
ATOM    987  O3'  DG A  48     -13.062-106.799 -59.001 
ATOM    988  C2'  DG A  48     -12.953-108.010 -56.936 
ATOM    989  C1'  DG A  48     -11.710-107.194 -56.595 
ATOM    990  N9   DG A  48     -10.904-107.768 -55.482 
ATOM    991  C8   DG A  48     -11.327-108.447 -54.360 
ATOM    992  N7   DG A  48     -10.354-108.825 -53.566 
ATOM    993  C5   DG A  48      -9.206-108.364 -54.208 
ATOM    994  C6   DG A  48      -7.843-108.472 -53.829 
ATOM    995  O6   DG A  48      -7.360-109.005 -52.834 
ATOM    996  N1   DG A  48      -7.000-107.865 -54.771 
ATOM    997  C2   DG A  48      -7.420-107.235 -55.926 
ATOM    998  N2   DG A  48      -6.459-106.716 -56.694 
ATOM    999  N3   DG A  48      -8.700-107.134 -56.279 
ATOM   1000  C4   DG A  48      -9.530-107.718 -55.378 
ATOM   1001  P    DG A  49     -13.830-107.373 -60.283 
ATOM   1002  OP1  DG A  49     -14.799-106.367 -60.773 
ATOM   1003  OP2  DG A  49     -14.384-108.709 -59.972 
ATOM   1004  O5'  DG A  49     -12.630-107.520 -61.331 
ATOM   1005  C5'  DG A  49     -11.511-106.619 -61.240 
ATOM   1006  C4'  DG A  49     -10.213-107.385 -61.407 
ATOM   1007  O4'  DG A  49      -9.708-107.903 -60.144 
ATOM   1008  C3'  DG A  49     -10.281-108.617 -62.310 
ATOM   1009  O3'  DG A  49      -9.064-108.720 -63.040 
ATOM   1010  C2'  DG A  49     -10.369-109.800 -61.345 
ATOM   1011  C1'  DG A  49      -9.368-109.269 -60.323 
ATOM   1012  N9   DG A  49      -9.448-109.944 -58.999 
ATOM   1013  C8   DG A  49     -10.552-110.442 -58.341 
ATOM   1014  N7   DG A  49     -10.281-110.984 -57.178 
ATOM   1015  C5   DG A  49      -8.900-110.835 -57.057 
ATOM   1016  C6   DG A  49      -8.027-111.227 -56.010 
ATOM   1017  O6   DG A  49      -8.296-111.795 -54.955 
ATOM   1018  N1   DG A  49      -6.698-110.882 -56.295 
ATOM   1019  C2   DG A  49      -6.270-110.243 -57.441 
ATOM   1020  N2   DG A  49      -4.959-110.002 -57.524 
ATOM   1021  N3   DG A  49      -7.090-109.875 -58.423 
ATOM   1022  C4   DG A  49      -8.383-110.202 -58.162 
ATOM   1023  P    DA A  50      -9.115-109.179 -64.573 
ATOM   1024  OP1  DA A  50      -9.409-108.010 -65.431 
ATOM   1025  OP2  DA A  50     -10.029-110.334 -64.714 
ATOM   1026  O5'  DA A  50      -7.606-109.656 -64.810 
ATOM   1027  C5'  DA A  50      -6.549-109.029 -64.059 
ATOM   1028  C4'  DA A  50      -5.579-110.078 -63.554 
ATOM   1029  O4'  DA A  50      -5.973-110.622 -62.262 
ATOM   1030  C3'  DA A  50      -5.416-111.313 -64.439 
ATOM   1031  O3'  DA A  50      -4.057-111.732 -64.399 
ATOM   1032  C2'  DA A  50      -6.275-112.386 -63.770 
ATOM   1033  C1'  DA A  50      -5.903-112.037 -62.331 
ATOM   1034  N9   DA A  50      -6.840-112.598 -61.317 
ATOM   1035  C8   DA A  50      -8.188-112.783 -61.420 
ATOM   1036  N7   DA A  50      -8.729-113.297 -60.359 
ATOM   1037  C5   DA A  50      -7.663-113.465 -59.487 
ATOM   1038  C6   DA A  50      -7.578-113.971 -58.180 
ATOM   1039  N6   DA A  50      -8.635-114.423 -57.491 
ATOM   1040  N1   DA A  50      -6.361-113.998 -57.603 
ATOM   1041  C2   DA A  50      -5.314-113.548 -58.292 
ATOM   1042  N3   DA A  50      -5.271-113.056 -59.511 
ATOM   1043  C4   DA A  50      -6.501-113.040 -60.066 
ATOM   1044  P    DA A  51      -3.367-112.257 -65.745 
ATOM   1045  OP1  DA A  51      -2.877-111.104 -66.533 
ATOM   1046  OP2  DA A  51      -4.285-113.181 -66.446 
ATOM   1047  O5'  DA A  51      -2.122-113.077 -65.161 
ATOM   1048  C5'  DA A  51      -1.537-112.663 -63.912 
ATOM   1049  C4'  DA A  51      -1.260-113.874 -63.043 
ATOM   1050  O4'  DA A  51      -2.402-114.237 -62.216 
ATOM   1051  C3'  DA A  51      -0.920-115.164 -63.789 
ATOM   1052  O3'  DA A  51       0.065-115.877 -63.050 
ATOM   1053  C2'  DA A  51      -2.217-115.973 -63.774 
ATOM   1054  C1'  DA A  51      -2.621-115.633 -62.343 
ATOM   1055  N9   DA A  51      -4.055-115.906 -62.045 
ATOM   1056  C8   DA A  51      -5.132-115.785 -62.877 
ATOM   1057  N7   DA A  51      -6.261-116.100 -62.320 
ATOM   1058  C5   DA A  51      -5.910-116.454 -61.025 
ATOM   1059  C6   DA A  51      -6.665-116.889 -59.925 
ATOM   1060  N6   DA A  51      -7.996-117.047 -59.956 
ATOM   1061  N1   DA A  51      -6.001-117.157 -58.785 
ATOM   1062  C2   DA A  51      -4.679-116.997 -58.759 
ATOM   1063  N3   DA A  51      -3.871-116.600 -59.719 
ATOM   1064  C4   DA A  51      -4.561-116.339 -60.847 
ATOM   1065  P    DG A  52       1.239-116.624 -63.841 
ATOM   1066  OP1  DG A  52       2.320-115.661 -64.148 
ATOM   1067  OP2  DG A  52       0.672-117.354 -64.996 
ATOM   1068  O5'  DG A  52       1.746-117.669 -62.741 
ATOM   1069  C5'  DG A  52       1.632-117.326 -61.347 
ATOM   1070  C4'  DG A  52       1.114-118.515 -60.561 
ATOM   1071  O4'  DG A  52      -0.341-118.559 -60.516 
ATOM   1072  C3'  DG A  52       1.508-119.890 -61.099 
ATOM   1073  O3'  DG A  52       1.745-120.763 -60.001 
ATOM   1074  C2'  DG A  52       0.273-120.380 -61.852 
ATOM   1075  C1'  DG A  52      -0.759-119.874 -60.848 
ATOM   1076  N9   DG A  52      -2.141-119.796 -61.396 
ATOM   1077  C8   DG A  52      -2.556-119.484 -62.673 
ATOM   1078  N7   DG A  52      -3.856-119.504 -62.831 
ATOM   1079  C5   DG A  52      -4.338-119.854 -61.571 
ATOM   1080  C6   DG A  52      -5.672-120.034 -61.120 
ATOM   1081  O6   DG A  52      -6.719-119.919 -61.751 
ATOM   1082  N1   DG A  52      -5.711-120.390 -59.765 
ATOM   1083  C2   DG A  52      -4.606-120.549 -58.952 
ATOM   1084  N2   DG A  52      -4.854-120.890 -57.685 
ATOM   1085  N3   DG A  52      -3.354-120.379 -59.375 
ATOM   1086  C4   DG A  52      -3.300-120.035 -60.688 
ATOM   1087  P    DA A  53       2.960-121.802 -60.083 
ATOM   1088  OP1  DA A  53       4.216-121.129 -59.682 
ATOM   1089  OP2  DA A  53       2.968-122.451 -61.413 
ATOM   1090  O5'  DA A  53       2.540-122.868 -58.967 
ATOM   1091  C5'  DA A  53       1.765-122.427 -57.836 
ATOM   1092  C4'  DA A  53       0.655-123.418 -57.550 
ATOM   1093  O4'  DA A  53      -0.556-123.129 -58.304 
ATOM   1094  C3'  DA A  53       0.961-124.877 -57.890 
ATOM   1095  O3'  DA A  53       0.362-125.714 -56.910 
ATOM   1096  C2'  DA A  53       0.262-125.117 -59.228 
ATOM   1097  C1'  DA A  53      -1.006-124.332 -58.908 
ATOM   1098  N9   DA A  53      -1.809-123.974 -60.111 
ATOM   1099  C8   DA A  53      -1.366-123.657 -61.363 
ATOM   1100  N7   DA A  53      -2.316-123.391 -62.203 
ATOM   1101  C5   DA A  53      -3.476-123.542 -61.457 
ATOM   1102  C6   DA A  53      -4.836-123.398 -61.778 
ATOM   1103  N6   DA A  53      -5.276-123.052 -62.997 
ATOM   1104  N1   DA A  53      -5.732-123.625 -60.799 
ATOM   1105  C2   DA A  53      -5.289-123.968 -59.590 
ATOM   1106  N3   DA A  53      -4.052-124.132 -59.175 
ATOM   1107  C4   DA A  53      -3.175-123.900 -60.174 
ATOM   1108  P    DC A  54       1.159-127.005 -56.398 
ATOM   1109  OP1  DC A  54       2.105-126.612 -55.331 
ATOM   1110  OP2  DC A  54       1.745-127.717 -57.556 
ATOM   1111  O5'  DC A  54      -0.026-127.880 -55.773 
ATOM   1112  C5'  DC A  54      -1.169-127.209 -55.213 
ATOM   1113  C4'  DC A  54      -2.443-127.904 -55.650 
ATOM   1114  O4'  DC A  54      -2.950-127.392 -56.917 
ATOM   1115  C3'  DC A  54      -2.334-129.411 -55.879 
ATOM   1116  O3'  DC A  54      -3.539-130.032 -55.448 
ATOM   1117  C2'  DC A  54      -2.225-129.565 -57.397 
ATOM   1118  C1'  DC A  54      -3.252-128.495 -57.757 
ATOM   1119  N1   DC A  54      -3.167-128.036 -59.171 
ATOM   1120  C2   DC A  54      -4.354-127.690 -59.814 
ATOM   1121  O2   DC A  54      -5.417-127.778 -59.189 
ATOM   1122  N3   DC A  54      -4.298-127.270 -61.103 
ATOM   1123  C4   DC A  54      -3.125-127.189 -61.745 
ATOM   1124  N4   DC A  54      -3.123-126.773 -63.002 
ATOM   1125  C5   DC A  54      -1.894-127.540 -61.102 
ATOM   1126  C6   DC A  54      -1.971-127.958 -59.814 
ATOM   1127  P    DG A  55      -3.459-131.437 -54.686 
ATOM   1128  OP1  DG A  55      -3.187-131.207 -53.249 
ATOM   1129  OP2  DG A  55      -2.513-132.330 -55.391 
ATOM   1130  O5'  DG A  55      -4.952-131.982 -54.870 
ATOM   1131  C5'  DG A  55      -6.033-131.036 -54.972 
ATOM   1132  C4'  DG A  55      -6.980-131.449 -56.081 
ATOM   1133  O4'  DG A  55      -6.586-130.911 -57.376 
ATOM   1134  C3'  DG A  55      -7.101-132.952 -56.328 
ATOM   1135  O3'  DG A  55      -8.449-133.256 -56.668 
ATOM   1136  C2'  DG A  55      -6.222-133.216 -57.550 
ATOM   1137  C1'  DG A  55      -6.618-131.964 -58.327 
ATOM   1138  N9   DG A  55      -5.679-131.620 -59.430 
ATOM   1139  C8   DG A  55      -4.312-131.782 -59.492 
ATOM   1140  N7   DG A  55      -3.776-131.374 -60.616 
ATOM   1141  C5   DG A  55      -4.865-130.909 -61.352 
ATOM   1142  C6   DG A  55      -4.915-130.346 -62.653 
ATOM   1143  O6   DG A  55      -3.993-130.136 -63.438 
ATOM   1144  N1   DG A  55      -6.227-130.010 -63.017 
ATOM   1145  C2   DG A  55      -7.344-130.196 -62.225 
ATOM   1146  N2   DG A  55      -8.507-129.810 -62.754 
ATOM   1147  N3   DG A  55      -7.295-130.725 -61.004 
ATOM   1148  C4   DG A  55      -6.031-131.055 -60.638 
ATOM   1149  P    DT A  56      -9.110-134.596 -56.092 
ATOM   1150  OP1  DT A  56      -9.621-134.350 -54.725 
ATOM   1151  OP2  DT A  56      -8.160-135.720 -56.238 
ATOM   1152  O5'  DT A  56     -10.339-134.798 -57.098 
ATOM   1153  C5'  DT A  56     -10.948-133.640 -57.697 
ATOM   1154  C4'  DT A  56     -11.203-133.891 -59.170 
ATOM   1155  O4'  DT A  56     -10.060-133.533 -59.999 
ATOM   1156  C3'  DT A  56     -11.499-135.339 -59.557 
ATOM   1157  O3'  DT A  56     -12.473-135.349 -60.594 
ATOM   1158  C2'  DT A  56     -10.181-135.867 -60.122 
ATOM   1159  C1'  DT A  56      -9.802-134.606 -60.893 
ATOM   1160  N1   DT A  56      -8.364-134.550 -61.280 
ATOM   1161  C2   DT A  56      -8.063-133.950 -62.479 
ATOM   1162  O2   DT A  56      -8.911-133.476 -63.214 
ATOM   1163  N3   DT A  56      -6.721-133.918 -62.805 
ATOM   1164  C4   DT A  56      -5.682-134.423 -62.049 
ATOM   1165  O4   DT A  56      -4.519-134.335 -62.445 
ATOM   1166  C5   DT A  56      -6.099-135.033 -60.808 
ATOM   1167  C7   DT A  56      -5.030-135.608 -59.926 
ATOM   1168  C6   DT A  56      -7.397-135.079 -60.467 
ATOM   1169  P    DC A  57     -13.617-136.467 -60.573 
ATOM   1170  OP1  DC A  57     -14.720-136.032 -59.687 
ATOM   1171  OP2  DC A  57     -13.019-137.785 -60.265 
ATOM   1172  O5'  DC A  57     -14.109-136.444 -62.096 
ATOM   1173  C5'  DC A  57     -14.019-135.215 -62.839 
ATOM   1174  C4'  DC A  57     -13.480-135.488 -64.229 
ATOM   1175  O4'  DC A  57     -12.024-135.449 -64.277 
ATOM   1176  C3'  DC A  57     -13.831-136.852 -64.823 
ATOM   1177  O3'  DC A  57     -14.056-136.701 -66.219 
ATOM   1178  C2'  DC A  57     -12.573-137.697 -64.623 
ATOM   1179  C1'  DC A  57     -11.568-136.603 -64.966 
ATOM   1180  N1   DC A  57     -10.182-136.897 -64.507 
ATOM   1181  C2   DC A  57      -9.126-136.454 -65.300 
ATOM   1182  O2   DC A  57      -9.382-135.840 -66.343 
ATOM   1183  N3   DC A  57      -7.856-136.714 -64.900 
ATOM   1184  C4   DC A  57      -7.622-137.382 -63.763 
ATOM   1185  N4   DC A  57      -6.364-137.610 -63.415 
ATOM   1186  C5   DC A  57      -8.692-137.847 -62.933 
ATOM   1187  C6   DC A  57      -9.955-137.578 -63.351 
ATOM   1188  P    DA A  58     -15.242-137.527 -66.908 
ATOM   1189  OP1  DA A  58     -16.520-136.801 -66.732 
ATOM   1190  OP2  DA A  58     -15.218-138.925 -66.425 
ATOM   1191  O5'  DA A  58     -14.806-137.483 -68.447 
ATOM   1192  C5'  DA A  58     -14.056-136.351 -68.928 
ATOM   1193  C4'  DA A  58     -12.923-136.821 -69.819 
ATOM   1194  O4'  DA A  58     -11.710-137.117 -69.067 
ATOM   1195  C3'  DA A  58     -13.186-138.102 -70.610 
ATOM   1196  O3'  DA A  58     -12.574-137.987 -71.889 
ATOM   1197  C2'  DA A  58     -12.466-139.198 -69.824 
ATOM   1198  C1'  DA A  58     -11.222-138.383 -69.483 
ATOM   1199  N9   DA A  58     -10.417-138.957 -68.370 
ATOM   1200  C8   DA A  58     -10.854-139.627 -67.264 
ATOM   1201  N7   DA A  58      -9.901-140.008 -66.469 
ATOM   1202  C5   DA A  58      -8.747-139.557 -67.093 
ATOM   1203  C6   DA A  58      -7.388-139.645 -66.749 
ATOM   1204  N6   DA A  58      -6.944-140.248 -65.637 
ATOM   1205  N1   DA A  58      -6.497-139.090 -67.593 
ATOM   1206  C2   DA A  58      -6.944-138.492 -68.695 
ATOM   1207  N3   DA A  58      -8.180-138.348 -69.119 
ATOM   1208  C4   DA A  58      -9.051-138.912 -68.258 
ATOM   1209  P    DC A  59     -13.343-138.561 -73.171 
ATOM   1210  OP1  DC A  59     -14.311-137.555 -73.661 
ATOM   1211  OP2  DC A  59     -13.896-139.898 -72.860 
ATOM   1212  O5'  DC A  59     -12.143-138.708 -74.219 
ATOM   1213  C5'  DC A  59     -11.023-137.807 -74.128 
ATOM   1214  C4'  DC A  59      -9.726-138.574 -74.295 
ATOM   1215  O4'  DC A  59      -9.221-139.091 -73.032 
ATOM   1216  C3'  DC A  59      -9.793-139.806 -75.198 
ATOM   1217  O3'  DC A  59      -8.577-139.908 -75.928 
ATOM   1218  C2'  DC A  59      -9.881-140.988 -74.233 
ATOM   1219  C1'  DC A  59      -8.880-140.458 -73.212 
ATOM   1220  N1   DC A  59      -8.961-141.133 -71.887 
ATOM   1221  C2   DC A  59      -7.777-141.310 -71.175 
ATOM   1222  O2   DC A  59      -6.718-140.903 -71.667 
ATOM   1223  N3   DC A  59      -7.829-141.925 -69.964 
ATOM   1224  C4   DC A  59      -8.996-142.351 -69.467 
ATOM   1225  N4   DC A  59      -8.995-142.944 -68.283 
ATOM   1226  C5   DC A  59     -10.225-142.179 -70.183 
ATOM   1227  C6   DC A  59     -10.152-141.563 -71.391 
ATOM   1228  P    DT A  60      -8.628-140.367 -77.461 
ATOM   1229  OP1  DT A  60      -8.922-139.198 -78.319 
ATOM   1230  OP2  DT A  60      -9.541-141.522 -77.602 
ATOM   1231  O5'  DT A  60      -7.119-140.844 -77.698 
ATOM   1232  C5'  DT A  60      -6.062-140.217 -76.947 
ATOM   1233  C4'  DT A  60      -5.092-141.266 -76.442 
ATOM   1234  O4'  DT A  60      -5.485-141.810 -75.150 
ATOM   1235  C3'  DT A  60      -4.928-142.502 -77.327 
ATOM   1236  O3'  DT A  60      -3.570-142.921 -77.287 
ATOM   1237  C2'  DT A  60      -5.787-143.574 -76.658 
ATOM   1238  C1'  DT A  60      -5.416-143.226 -75.219 
ATOM   1239  N1   DT A  60      -6.352-143.786 -74.205 
ATOM   1240  C2   DT A  60      -5.813-144.175 -73.003 
ATOM   1241  O2   DT A  60      -4.625-144.078 -72.747 
ATOM   1242  N3   DT A  60      -6.711-144.690 -72.089 
ATOM   1243  C4   DT A  60      -8.070-144.844 -72.273 
ATOM   1244  O4   DT A  60      -8.774-145.318 -71.380 
ATOM   1245  C5   DT A  60      -8.542-144.408 -73.566 
ATOM   1246  C7   DT A  60     -10.010-144.541 -73.851 
ATOM   1247  C6   DT A  60      -7.690-143.904 -74.474 
ATOM   1248  P    DG A  61      -2.879-143.445 -78.633 
ATOM   1249  OP1  DG A  61      -2.390-142.293 -79.421 
ATOM   1250  OP2  DG A  61      -3.798-144.369 -79.334 
ATOM   1251  O5'  DG A  61      -1.635-144.266 -78.049 
ATOM   1252  C5'  DG A  61      -1.049-143.852 -76.800 
ATOM   1253  C4'  DG A  61      -0.773-145.062 -75.931 
ATOM   1254  O4'  DG A  61      -1.915-145.425 -75.104 
ATOM   1255  C3'  DG A  61      -0.433-146.353 -76.677 
ATOM   1256  O3'  DG A  61       0.552-147.066 -75.938 
ATOM   1257  C2'  DG A  61      -1.730-147.161 -76.662 
ATOM   1258  C1'  DG A  61      -2.134-146.822 -75.231 
ATOM   1259  N9   DG A  61      -3.568-147.094 -74.933 
ATOM   1260  C8   DG A  61      -4.666-146.979 -75.757 
ATOM   1261  N7   DG A  61      -5.800-147.299 -75.184 
ATOM   1262  C5   DG A  61      -5.427-147.652 -73.888 
ATOM   1263  C6   DG A  61      -6.221-148.088 -72.795 
ATOM   1264  O6   DG A  61      -7.437-148.257 -72.745 
ATOM   1265  N1   DG A  61      -5.437-148.339 -71.661 
ATOM   1266  C2   DG A  61      -4.066-148.188 -71.591 
ATOM   1267  N2   DG A  61      -3.502-148.478 -70.416 
ATOM   1268  N3   DG A  61      -3.322-147.777 -72.617 
ATOM   1269  C4   DG A  61      -4.067-147.530 -73.724 
ATOM   1270  P    DA A  62       1.727-147.812 -76.729 
ATOM   1271  OP1  DA A  62       2.807-146.849 -77.036 
ATOM   1272  OP2  DA A  62       1.160-148.543 -77.884 
ATOM   1273  O5'  DA A  62       2.233-148.857 -75.629 
ATOM   1274  C5'  DA A  62       2.120-148.514 -74.235 
ATOM   1275  C4'  DA A  62       1.602-149.703 -73.449 
ATOM   1276  O4'  DA A  62       0.147-149.748 -73.404 
ATOM   1277  C3'  DA A  62       1.996-151.078 -73.987 
ATOM   1278  O3'  DA A  62       2.233-151.952 -72.889 
ATOM   1279  C2'  DA A  62       0.760-151.569 -74.740 
ATOM   1280  C1'  DA A  62      -0.271-151.063 -73.736 
ATOM   1281  N9   DA A  62      -1.654-150.984 -74.284 
ATOM   1282  C8   DA A  62      -2.046-150.673 -75.554 
ATOM   1283  N7   DA A  62      -3.332-150.689 -75.726 
ATOM   1284  C5   DA A  62      -3.831-151.037 -74.478 
ATOM   1285  C6   DA A  62      -5.138-151.223 -73.998 
ATOM   1286  N6   DA A  62      -6.233-151.076 -74.759 
ATOM   1287  N1   DA A  62      -5.280-151.567 -72.705 
ATOM   1288  C2   DA A  62      -4.189-151.711 -71.955 
ATOM   1289  N3   DA A  62      -2.925-151.564 -72.290 
ATOM   1290  C4   DA A  62      -2.811-151.221 -73.589 
ATOM   1291  P    DT A  63       3.447-152.990 -72.971 
ATOM   1292  OP1  DT A  63       4.704-152.317 -72.570 
ATOM   1293  OP2  DT A  63       3.456-153.640 -74.301 
ATOM   1294  O5'  DT A  63       3.028-154.056 -71.855 
ATOM   1295  C5'  DT A  63       2.253-153.615 -70.724 
ATOM   1296  C4'  DT A  63       1.142-154.607 -70.438 
ATOM   1297  O4'  DT A  63      -0.069-154.318 -71.192 
ATOM   1298  C3'  DT A  63       1.449-156.065 -70.778 
ATOM   1299  O3'  DT A  63       0.849-156.903 -69.798 
ATOM   1300  C2'  DT A  63       0.749-156.306 -72.116 
ATOM   1301  C1'  DT A  63      -0.518-155.521 -71.796 
ATOM   1302  N1   DT A  63      -1.321-155.163 -72.999 
ATOM   1303  C2   DT A  63      -2.688-155.144 -72.856 
ATOM   1304  O2   DT A  63      -3.249-155.403 -71.804 
ATOM   1305  N3   DT A  63      -3.399-154.809 -73.991 
ATOM   1306  C4   DT A  63      -2.869-154.499 -75.227 
ATOM   1307  O4   DT A  63      -3.607-154.214 -76.172 
ATOM   1308  C5   DT A  63      -1.426-154.546 -75.278 
ATOM   1309  C7   DT A  63      -0.768-154.222 -76.587 
ATOM   1310  C6   DT A  63      -0.710-154.869 -74.189 
ATOM   1311  P    DT A  64       1.646-158.193 -69.286 
ATOM   1312  OP1  DT A  64       2.593-157.801 -68.219 
ATOM   1313  OP2  DT A  64       2.232-158.905 -70.444 
ATOM   1314  O5'  DT A  64       0.462-159.069 -68.661 
ATOM   1315  C5'  DT A  64      -0.682-158.397 -68.101 
ATOM   1316  C4'  DT A  64      -1.956-159.092 -68.538 
ATOM   1317  O4'  DT A  64      -2.462-158.580 -69.805 
ATOM   1318  C3'  DT A  64      -1.847-160.600 -68.767 
ATOM   1319  O3'  DT A  64      -3.052-161.220 -68.336 
ATOM   1320  C2'  DT A  64      -1.738-160.753 -70.285 
ATOM   1321  C1'  DT A  64      -2.764-159.684 -70.645 
ATOM   1322  N1   DT A  64      -2.680-159.224 -72.059 
ATOM   1323  C2   DT A  64      -3.859-158.887 -72.679 
ATOM   1324  O2   DT A  64      -4.942-158.950 -72.123 
ATOM   1325  N3   DT A  64      -3.741-158.467 -73.990 
ATOM   1326  C4   DT A  64      -2.571-158.359 -74.713 
ATOM   1327  O4   DT A  64      -2.591-157.970 -75.883 
ATOM   1328  C5   DT A  64      -1.387-158.735 -73.978 
ATOM   1329  C7   DT A  64      -0.070-158.647 -74.691 
ATOM   1330  C6   DT A  64      -1.472-159.148 -72.702 
ATOM   1331  P    DA A  65      -2.971-162.625 -67.574 
ATOM   1332  OP1  DA A  65      -2.699-162.396 -66.137 
ATOM   1333  OP2  DA A  65      -2.026-163.518 -68.279 
ATOM   1334  O5'  DA A  65      -4.464-163.171 -67.759 
ATOM   1335  C5'  DA A  65      -5.545-162.225 -67.860 
ATOM   1336  C4'  DA A  65      -6.492-162.637 -68.969 
ATOM   1337  O4'  DA A  65      -6.099-162.099 -70.264 
ATOM   1338  C3'  DA A  65      -6.613-164.141 -69.216 
ATOM   1339  O3'  DA A  65      -7.961-164.445 -69.556 
ATOM   1340  C2'  DA A  65      -5.734-164.405 -70.438 
ATOM   1341  C1'  DA A  65      -6.131-163.153 -71.215 
ATOM   1342  N9   DA A  65      -5.191-162.809 -72.318 
ATOM   1343  C8   DA A  65      -3.836-162.976 -72.361 
ATOM   1344  N7   DA A  65      -3.294-162.577 -73.470 
ATOM   1345  C5   DA A  65      -4.366-162.110 -74.217 
ATOM   1346  C6   DA A  65      -4.451-161.548 -75.502 
ATOM   1347  N6   DA A  65      -3.389-161.353 -76.297 
ATOM   1348  N1   DA A  65      -5.672-161.192 -75.942 
ATOM   1349  C2   DA A  65      -6.723-161.387 -75.148 
ATOM   1350  N3   DA A  65      -6.766-161.900 -73.937 
ATOM   1351  C4   DA A  65      -5.531-162.248 -73.521 
ATOM   1352  P    DT A  66      -8.623-165.785 -68.980 
ATOM   1353  OP1  DT A  66      -9.133-165.539 -67.613 
ATOM   1354  OP2  DT A  66      -7.672-166.909 -69.126 
ATOM   1355  O5'  DT A  66      -9.851-165.987 -69.986 
ATOM   1356  C5'  DT A  66     -10.460-164.828 -70.585 
ATOM   1357  C4'  DT A  66     -10.715-165.079 -72.058 
ATOM   1358  O4'  DT A  66      -9.573-164.722 -72.887 
ATOM   1359  C3'  DT A  66     -11.012-166.528 -72.445 
ATOM   1360  O3'  DT A  66     -11.986-166.538 -73.482 
ATOM   1361  C2'  DT A  66      -9.694-167.056 -73.010 
ATOM   1362  C1'  DT A  66      -9.314-165.795 -73.781 
ATOM   1363  N1   DT A  66      -7.877-165.738 -74.168 
ATOM   1364  C2   DT A  66      -7.576-165.139 -75.367 
ATOM   1365  O2   DT A  66      -8.423-164.664 -76.102 
ATOM   1366  N3   DT A  66      -6.234-165.107 -75.693 
ATOM   1367  C4   DT A  66      -5.195-165.611 -74.937 
ATOM   1368  O4   DT A  66      -4.031-165.524 -75.333 
ATOM   1369  C5   DT A  66      -5.612-166.222 -73.696 
ATOM   1370  C7   DT A  66      -4.542-166.797 -72.814 
ATOM   1371  C6   DT A  66      -6.909-166.267 -73.355 
ATOM   1372  P    DG A  67     -13.130-167.656 -73.461 
ATOM   1373  OP1  DG A  67     -14.233-167.220 -72.575 
ATOM   1374  OP2  DG A  67     -12.531-168.973 -73.153 
ATOM   1375  O5'  DG A  67     -13.622-167.633 -74.984 
ATOM   1376  C5'  DG A  67     -13.532-166.403 -75.727 
ATOM   1377  C4'  DG A  67     -12.992-166.676 -77.117 
ATOM   1378  O4'  DG A  67     -11.537-166.637 -77.165 
ATOM   1379  C3'  DG A  67     -13.344-168.040 -77.711 
ATOM   1380  O3'  DG A  67     -13.568-167.890 -79.107 
ATOM   1381  C2'  DG A  67     -12.086-168.886 -77.511 
ATOM   1382  C1'  DG A  67     -11.080-167.791 -77.854 
ATOM   1383  N9   DG A  67      -9.694-168.086 -77.395 
ATOM   1384  C8   DG A  67      -9.274-168.755 -76.266 
ATOM   1385  N7   DG A  67      -7.971-168.846 -76.153 
ATOM   1386  C5   DG A  67      -7.494-168.192 -77.288 
ATOM   1387  C6   DG A  67      -6.161-167.966 -77.719 
ATOM   1388  O6   DG A  67      -5.110-168.301 -77.180 
ATOM   1389  N1   DG A  67      -6.128-167.259 -78.930 
ATOM   1390  C2   DG A  67      -7.238-166.828 -79.631 
ATOM   1391  N2   DG A  67      -6.994-166.169 -80.766 
ATOM   1392  N3   DG A  67      -8.487-167.040 -79.224 
ATOM   1393  C4   DG A  67      -8.537-167.725 -78.052 
ATOM   1394  P    DT A  68     -14.755-168.716 -79.796 
ATOM   1395  OP1  DT A  68     -16.032-167.989 -79.620 
ATOM   1396  OP2  DT A  68     -14.730-170.114 -79.313 
ATOM   1397  O5'  DT A  68     -14.318-168.671 -81.335 
ATOM   1398  C5'  DT A  68     -13.568-167.540 -81.816 
ATOM   1399  C4'  DT A  68     -12.435-168.010 -82.707 
ATOM   1400  O4'  DT A  68     -11.223-168.305 -81.955 
ATOM   1401  C3'  DT A  68     -12.698-169.291 -83.498 
ATOM   1402  O3'  DT A  68     -12.087-169.176 -84.777 
ATOM   1403  C2'  DT A  68     -11.978-170.387 -82.712 
ATOM   1404  C1'  DT A  68     -10.735-169.571 -82.371 
ATOM   1405  N1   DT A  68      -9.929-170.145 -81.258 
ATOM   1406  C2   DT A  68      -8.565-169.994 -81.331 
ATOM   1407  O2   DT A  68      -8.009-169.421 -82.252 
ATOM   1408  N3   DT A  68      -7.851-170.540 -80.282 
ATOM   1409  C4   DT A  68      -8.375-171.207 -79.194 
ATOM   1410  O4   DT A  68      -7.634-171.652 -78.315 
ATOM   1411  C5   DT A  68      -9.815-171.315 -79.207 
ATOM   1412  C7   DT A  68     -10.468-172.027 -78.058 
ATOM   1413  C6   DT A  68     -10.534-170.794 -80.213 
ATOM   1414  P    DC A  69     -12.855-169.750 -86.059 
ATOM   1415  OP1  DC A  69     -13.824-168.744 -86.549 
ATOM   1416  OP2  DC A  69     -13.409-171.086 -85.748 
ATOM   1417  O5'  DC A  69     -11.655-169.897 -87.107 
ATOM   1418  C5'  DC A  69     -10.535-168.996 -87.016 
ATOM   1419  C4'  DC A  69      -9.238-169.762 -87.183 
ATOM   1420  O4'  DC A  69      -8.733-170.280 -85.920 
ATOM   1421  C3'  DC A  69      -9.306-170.994 -88.086 
ATOM   1422  O3'  DC A  69      -8.089-171.097 -88.816 
ATOM   1423  C2'  DC A  69      -9.394-172.177 -87.121 
ATOM   1424  C1'  DC A  69      -8.392-171.646 -86.100 
ATOM   1425  N1   DC A  69      -8.473-172.321 -84.775 
ATOM   1426  C2   DC A  69      -7.289-172.499 -84.063 
ATOM   1427  O2   DC A  69      -6.230-172.091 -84.555 
ATOM   1428  N3   DC A  69      -7.342-173.113 -82.853 
ATOM   1429  C4   DC A  69      -8.509-173.540 -82.355 
ATOM   1430  N4   DC A  69      -8.508-174.133 -81.171 
ATOM   1431  C5   DC A  69      -9.737-173.368 -83.071 
ATOM   1432  C6   DC A  69      -9.664-172.752 -84.279 
ATOM   1433  P    DT A  70      -8.140-171.556 -90.349 
ATOM   1434  OP1  DT A  70      -8.434-170.387 -91.207 
ATOM   1435  OP2  DT A  70      -9.054-172.711 -90.490 
ATOM   1436  O5'  DT A  70      -6.631-172.033 -90.586 
ATOM   1437  C5'  DT A  70      -5.574-171.406 -89.835 
ATOM   1438  C4'  DT A  70      -4.604-172.455 -89.330 
ATOM   1439  O4'  DT A  70      -4.998-172.999 -88.038 
ATOM   1440  C3'  DT A  70      -4.441-173.690 -90.215 
ATOM   1441  O3'  DT A  70      -3.082-174.109 -90.175 
ATOM   1442  C2'  DT A  70      -5.300-174.763 -89.546 
ATOM   1443  C1'  DT A  70      -4.928-174.414 -88.107 
ATOM   1444  N1   DT A  70      -5.865-174.975 -87.093 
ATOM   1445  C2   DT A  70      -5.325-175.364 -85.891 
ATOM   1446  O2   DT A  70      -4.138-175.267 -85.635 
ATOM   1447  N3   DT A  70      -6.224-175.879 -84.977 
ATOM   1448  C4   DT A  70      -7.582-176.033 -85.161 
ATOM   1449  O4   DT A  70      -8.287-176.507 -84.268 
ATOM   1450  C5   DT A  70      -8.055-175.596 -86.454 
ATOM   1451  C7   DT A  70      -9.522-175.729 -86.739 
ATOM   1452  C6   DT A  70      -7.203-175.092 -87.362 
ATOM   1453  P    DG A  71      -2.392-174.634 -91.521 
ATOM   1454  OP1  DG A  71      -1.902-173.481 -92.309 
ATOM   1455  OP2  DG A  71      -3.310-175.558 -92.222 
ATOM   1456  O5'  DG A  71      -1.147-175.454 -90.937 
ATOM   1457  C5'  DG A  71      -0.562-175.040 -89.688 
ATOM   1458  C4'  DG A  71      -0.285-176.251 -88.819 
ATOM   1459  O4'  DG A  71      -1.427-176.614 -87.992 
ATOM   1460  C3'  DG A  71       0.055-177.541 -89.565 
ATOM   1461  O3'  DG A  71       1.040-178.254 -88.826 
ATOM   1462  C2'  DG A  71      -1.242-178.350 -89.550 
ATOM   1463  C1'  DG A  71      -1.646-178.010 -88.119 
ATOM   1464  N9   DG A  71      -3.080-178.283 -87.821 
ATOM   1465  C8   DG A  71      -4.179-178.168 -88.645 
ATOM   1466  N7   DG A  71      -5.313-178.488 -88.072 
ATOM   1467  C5   DG A  71      -4.939-178.840 -86.776 
ATOM   1468  C6   DG A  71      -5.734-179.277 -85.683 
ATOM   1469  O6   DG A  71      -6.950-179.445 -85.633 
ATOM   1470  N1   DG A  71      -4.949-179.528 -84.549 
ATOM   1471  C2   DG A  71      -3.578-179.376 -84.479 
ATOM   1472  N2   DG A  71      -3.015-179.667 -83.304 
ATOM   1473  N3   DG A  71      -2.834-178.965 -85.505 
ATOM   1474  C4   DG A  71      -3.580-178.719 -86.612 
ATOM   1475  P    DG A  72       2.214-179.001 -89.617 
ATOM   1476  OP1  DG A  72       3.295-178.038 -89.925 
ATOM   1477  OP2  DG A  72       1.647-179.731 -90.772 
ATOM   1478  O5'  DG A  72       2.721-180.046 -88.517 
ATOM   1479  C5'  DG A  72       2.607-179.703 -87.123 
ATOM   1480  C4'  DG A  72       2.089-180.892 -86.337 
ATOM   1481  O4'  DG A  72       0.634-180.936 -86.292 
ATOM   1482  C3'  DG A  72       2.483-182.267 -86.875 
ATOM   1483  O3'  DG A  72       2.720-183.140 -85.777 
ATOM   1484  C2'  DG A  72       1.248-182.757 -87.628 
ATOM   1485  C1'  DG A  72       0.217-182.251 -86.624 
ATOM   1486  N9   DG A  72      -1.166-182.173 -87.172 
ATOM   1487  C8   DG A  72      -1.581-181.861 -88.449 
ATOM   1488  N7   DG A  72      -2.881-181.881 -88.607 
ATOM   1489  C5   DG A  72      -3.363-182.231 -87.347 
ATOM   1490  C6   DG A  72      -4.697-182.411 -86.896 
ATOM   1491  O6   DG A  72      -5.744-182.296 -87.527 
ATOM   1492  N1   DG A  72      -4.736-182.767 -85.541 
ATOM   1493  C2   DG A  72      -3.631-182.926 -84.728 
ATOM   1494  N2   DG A  72      -3.879-183.267 -83.461 
ATOM   1495  N3   DG A  72      -2.379-182.756 -85.152 
ATOM   1496  C4   DG A  72      -2.325-182.412 -86.464 
ATOM   1497  P    DT A  73       3.935-184.179 -85.859 
ATOM   1498  OP1  DT A  73       5.191-183.506 -85.458 
ATOM   1499  OP2  DT A  73       3.943-184.828 -87.189 
ATOM   1500  O5'  DT A  73       3.515-185.245 -84.743 
ATOM   1501  C5'  DT A  73       2.740-184.804 -83.612 
ATOM   1502  C4'  DT A  73       1.630-185.795 -83.326 
ATOM   1503  O4'  DT A  73       0.419-185.506 -84.080 
ATOM   1504  C3'  DT A  73       1.936-187.254 -83.666 
ATOM   1505  O3'  DT A  73       1.337-188.091 -82.686 
ATOM   1506  C2'  DT A  73       1.237-187.494 -85.004 
ATOM   1507  C1'  DT A  73      -0.031-186.709 -84.684 
ATOM   1508  N1   DT A  73      -0.834-186.351 -85.887 
ATOM   1509  C2   DT A  73      -2.200-186.332 -85.744 
ATOM   1510  O2   DT A  73      -2.761-186.591 -84.692 
ATOM   1511  N3   DT A  73      -2.911-185.997 -86.879 
ATOM   1512  C4   DT A  73      -2.381-185.687 -88.115 
ATOM   1513  O4   DT A  73      -3.120-185.402 -89.060 
ATOM   1514  C5   DT A  73      -0.939-185.734 -88.166 
ATOM   1515  C7   DT A  73      -0.281-185.411 -89.475 
ATOM   1516  C6   DT A  73      -0.223-186.058 -87.077 
ATOM   1517  P    DC A  74       2.134-189.382 -82.174 
ATOM   1518  OP1  DC A  74       3.080-188.989 -81.107 
ATOM   1519  OP2  DC A  74       2.720-190.094 -83.332 
ATOM   1520  O5'  DC A  74       0.949-190.257 -81.549 
ATOM   1521  C5'  DC A  74      -0.194-189.586 -80.989 
ATOM   1522  C4'  DC A  74      -1.468-190.281 -81.427 
ATOM   1523  O4'  DC A  74      -1.974-189.769 -82.693 
ATOM   1524  C3'  DC A  74      -1.359-191.788 -81.655 
ATOM   1525  O3'  DC A  74      -2.564-192.409 -81.224 
ATOM   1526  C2'  DC A  74      -1.250-191.942 -83.173 
ATOM   1527  C1'  DC A  74      -2.277-190.872 -83.533 
ATOM   1528  N1   DC A  74      -2.192-190.413 -84.947 
ATOM   1529  C2   DC A  74      -3.379-190.067 -85.590 
ATOM   1530  O2   DC A  74      -4.442-190.155 -84.965 
ATOM   1531  N3   DC A  74      -3.323-189.647 -86.879 
ATOM   1532  C4   DC A  74      -2.150-189.566 -87.521 
ATOM   1533  N4   DC A  74      -2.148-189.150 -88.778 
ATOM   1534  C5   DC A  74      -0.919-189.917 -86.879 
ATOM   1535  C6   DC A  74      -0.996-190.335 -85.590 
ATOM   1536  P    DA A  75      -2.484-193.814 -80.462 
ATOM   1537  OP1  DA A  75      -2.211-193.584 -79.025 
ATOM   1538  OP2  DA A  75      -1.538-194.707 -81.167 
ATOM   1539  O5'  DA A  75      -3.977-194.359 -80.647 
ATOM   1540  C5'  DA A  75      -5.058-193.413 -80.748 
ATOM   1541  C4'  DA A  75      -6.005-193.826 -81.857 
ATOM   1542  O4'  DA A  75      -5.611-193.288 -83.152 
ATOM   1543  C3'  DA A  75      -6.126-195.329 -82.104 
ATOM   1544  O3'  DA A  75      -7.474-195.633 -82.444 
ATOM   1545  C2'  DA A  75      -5.247-195.593 -83.326 
ATOM   1546  C1'  DA A  75      -5.643-194.341 -84.103 
ATOM   1547  N9   DA A  75      -4.704-193.997 -85.206 
ATOM   1548  C8   DA A  75      -3.348-194.165 -85.249 
ATOM   1549  N7   DA A  75      -2.807-193.766 -86.358 
ATOM   1550  C5   DA A  75      -3.878-193.298 -87.105 
ATOM   1551  C6   DA A  75      -3.963-192.736 -88.390 
ATOM   1552  N6   DA A  75      -2.901-192.541 -89.185 
ATOM   1553  N1   DA A  75      -5.184-192.381 -88.830 
ATOM   1554  C2   DA A  75      -6.235-192.576 -88.036 
ATOM   1555  N3   DA A  75      -6.279-193.089 -86.826 
ATOM   1556  C4   DA A  75      -5.044-193.436 -86.409 
ATOM   1557  P    DG A  76      -8.135-196.973 -81.868 
ATOM   1558  OP1  DG A  76      -8.645-196.727 -80.501 
ATOM   1559  OP2  DG A  76      -7.185-198.097 -82.014 
ATOM   1560  O5'  DG A  76      -9.364-197.175 -82.874 
ATOM   1561  C5'  DG A  76      -9.973-196.017 -83.473 
ATOM   1562  C4'  DG A  76     -10.228-196.268 -84.946 
ATOM   1563  O4'  DG A  76      -9.085-195.910 -85.775 
ATOM   1564  C3'  DG A  76     -10.524-197.716 -85.333 
ATOM   1565  O3'  DG A  76     -11.498-197.726 -86.370 
ATOM   1566  C2'  DG A  76      -9.206-198.244 -85.898 
ATOM   1567  C1'  DG A  76      -8.827-196.983 -86.669 
ATOM   1568  N9   DG A  76      -7.389-196.927 -87.056 
ATOM   1569  C8   DG A  76      -6.287-197.399 -86.379 
ATOM   1570  N7   DG A  76      -5.150-197.189 -86.999 
ATOM   1571  C5   DG A  76      -5.528-196.534 -88.170 
ATOM   1572  C6   DG A  76      -4.735-196.051 -89.244 
ATOM   1573  O6   DG A  76      -3.516-196.103 -89.383 
ATOM   1574  N1   DG A  76      -5.525-195.449 -90.233 
ATOM   1575  C2   DG A  76      -6.900-195.329 -90.190 
ATOM   1576  N2   DG A  76      -7.468-194.720 -91.234 
ATOM   1577  N3   DG A  76      -7.643-195.782 -89.182 
ATOM   1578  C4   DG A  76      -6.892-196.369 -88.214 
ATOM   1579  P    DT A  77     -12.642-198.844 -86.349 
ATOM   1580  OP1  DT A  77     -13.745-198.409 -85.463 
ATOM   1581  OP2  DT A  77     -12.044-200.162 -86.041 
ATOM   1582  O5'  DT A  77     -13.134-198.821 -87.872 
ATOM   1583  C5'  DT A  77     -13.044-197.592 -88.615 
ATOM   1584  C4'  DT A  77     -12.505-197.865 -90.005 
ATOM   1585  O4'  DT A  77     -11.049-197.826 -90.053 
ATOM   1586  C3'  DT A  77     -12.856-199.229 -90.599 
ATOM   1587  O3'  DT A  77     -13.081-199.078 -91.996 
ATOM   1588  C2'  DT A  77     -11.598-200.074 -90.399 
ATOM   1589  C1'  DT A  77     -10.593-198.980 -90.742 
ATOM   1590  N1   DT A  77      -9.207-199.274 -90.283 
ATOM   1591  C2   DT A  77      -8.177-198.831 -91.076 
ATOM   1592  O2   DT A  77      -8.356-198.220 -92.116 
ATOM   1593  N3   DT A  77      -6.907-199.123 -90.620 
ATOM   1594  C4   DT A  77      -6.589-199.805 -89.463 
ATOM   1595  O4   DT A  77      -5.413-200.007 -89.157 
ATOM   1596  C5   DT A  77      -7.736-200.230 -88.697 
ATOM   1597  C7   DT A  77      -7.481-200.980 -87.422 
ATOM   1598  C6   DT A  77      -8.983-199.960 -89.118 
ATOM   1599  P    DG A  78     -14.267-199.904 -92.684 
ATOM   1600  OP1  DG A  78     -15.545-199.178 -92.508 
ATOM   1601  OP2  DG A  78     -14.243-201.302 -92.202 
ATOM   1602  O5'  DG A  78     -13.831-199.860 -94.223 
ATOM   1603  C5'  DG A  78     -13.081-198.728 -94.704 
ATOM   1604  C4'  DG A  78     -11.947-199.198 -95.595 
ATOM   1605  O4'  DG A  78     -10.735-199.494 -94.843 
ATOM   1606  C3'  DG A  78     -12.211-200.479 -96.386 
ATOM   1607  O3'  DG A  78     -11.599-200.364 -97.665 
ATOM   1608  C2'  DG A  78     -11.491-201.575 -95.600 
ATOM   1609  C1'  DG A  78     -10.247-200.760 -95.259 
ATOM   1610  N9   DG A  78      -9.442-201.334 -94.146 
ATOM   1611  C8   DG A  78      -9.864-202.013 -93.024 
ATOM   1612  N7   DG A  78      -8.892-202.391 -92.230 
ATOM   1613  C5   DG A  78      -7.743-201.930 -92.872 
ATOM   1614  C6   DG A  78      -6.380-202.038 -92.494 
ATOM   1615  O6   DG A  78      -5.897-202.571 -91.498 
ATOM   1616  N1   DG A  78      -5.537-201.430 -93.435 
ATOM   1617  C2   DG A  78      -5.958-200.800 -94.590 
ATOM   1618  N2   DG A  78      -4.997-200.282 -95.359 
ATOM   1619  N3   DG A  78      -7.237-200.699 -94.944 
ATOM   1620  C4   DG A  78      -8.067-201.284 -94.042 
ATOM   1621  P    DA A  79     -12.368-200.938 -98.947 
ATOM   1622  OP1  DA A  79     -13.336-199.932 -99.437 
ATOM   1623  OP2  DA A  79     -12.921-202.275 -98.636 
ATOM   1624  O5'  DA A  79     -11.168-201.085 -99.995 
ATOM   1625  C5'  DA A  79     -10.048-200.184 -99.904 
ATOM   1626  C4'  DA A  79      -8.751-200.951-100.072 
ATOM   1627  O4'  DA A  79      -8.245-201.468 -98.808 
ATOM   1628  C3'  DA A  79      -8.818-202.183-100.974 
ATOM   1629  O3'  DA A  79      -7.602-202.285-101.704 
ATOM   1630  C2'  DA A  79      -8.906-203.365-100.009 
ATOM   1631  C1'  DA A  79      -7.905-202.835 -98.988 
ATOM   1632  N9   DA A  79      -7.986-203.510 -97.663 
ATOM   1633  C8   DA A  79      -9.090-203.997 -97.025 
ATOM   1634  N7   DA A  79      -8.837-204.537 -95.873 
ATOM   1635  C5   DA A  79      -7.462-204.397 -95.734 
ATOM   1636  C6   DA A  79      -6.570-204.771 -94.716 
ATOM   1637  N6   DA A  79      -6.950-205.393 -93.591 
ATOM   1638  N1   DA A  79      -5.267-204.483 -94.898 
ATOM   1639  C2   DA A  79      -4.896-203.866 -96.017 
ATOM   1640  N3   DA A  79      -5.634-203.470 -97.032 
ATOM   1641  C4   DA A  79      -6.933-203.770 -96.826 
ATOM   1642  P    DA A  80      -7.653-202.744-103.237 
ATOM   1643  OP1  DA A  80      -7.947-201.575-104.095 
ATOM   1644  OP2  DA A  80      -8.566-203.899-103.378 
ATOM   1645  O5'  DA A  80      -6.144-203.221-103.474 
ATOM   1646  C5'  DA A  80      -5.087-202.594-102.723 
ATOM   1647  C4'  DA A  80      -4.117-203.643-102.219 
ATOM   1648  O4'  DA A  80      -4.510-204.187-100.926 
ATOM   1649  C3'  DA A  80      -3.953-204.879-103.103 
ATOM   1650  O3'  DA A  80      -2.595-205.298-103.063 
ATOM   1651  C2'  DA A  80      -4.812-205.951-102.434 
ATOM   1652  C1'  DA A  80      -4.440-205.603-100.995 
ATOM   1653  N9   DA A  80      -5.377-206.163 -99.981 
ATOM   1654  C8   DA A  80      -6.726-206.348-100.084 
ATOM   1655  N7   DA A  80      -7.267-206.862 -99.023 
ATOM   1656  C5   DA A  80      -6.200-207.031 -98.151 
ATOM   1657  C6   DA A  80      -6.115-207.537 -96.844 
ATOM   1658  N6   DA A  80      -7.172-207.989 -96.155 
ATOM   1659  N1   DA A  80      -4.899-207.564 -96.268 
ATOM   1660  C2   DA A  80      -3.851-207.113 -96.957 
ATOM   1661  N3   DA A  80      -3.808-206.621 -98.175 
ATOM   1662  C4   DA A  80      -5.039-206.606 -98.730 
ATOM   1663  P    DG A  81      -1.904-205.823-104.409 
ATOM   1664  OP1  DG A  81      -1.415-204.670-105.197 
ATOM   1665  OP2  DG A  81      -2.823-206.746-105.110 
ATOM   1666  O5'  DG A  81      -0.660-206.643-103.825 
ATOM   1667  C5'  DG A  81      -0.074-206.229-102.576 
ATOM   1668  C4'  DG A  81       0.202-207.439-101.707 
ATOM   1669  O4'  DG A  81      -0.940-207.802-100.880 
ATOM   1670  C3'  DG A  81       0.542-208.730-102.453 
ATOM   1671  O3'  DG A  81       1.527-209.443-101.714 
ATOM   1672  C2'  DG A  81      -0.755-209.538-102.438 
ATOM   1673  C1'  DG A  81      -1.159-209.199-101.007 
ATOM   1674  N9   DG A  81      -2.593-209.471-100.709 
ATOM   1675  C8   DG A  81      -3.691-209.357-101.533 
ATOM   1676  N7   DG A  81      -4.825-209.676-100.960 
ATOM   1677  C5   DG A  81      -4.452-210.029 -99.664 
ATOM   1678  C6   DG A  81      -5.246-210.465 -98.571 
ATOM   1679  O6   DG A  81      -6.462-210.634 -98.521 
ATOM   1680  N1   DG A  81      -4.462-210.716 -97.437 
ATOM   1681  C2   DG A  81      -3.091-210.565 -97.367 
ATOM   1682  N2   DG A  81      -2.527-210.855 -96.192 
ATOM   1683  N3   DG A  81      -2.347-210.154 -98.393 
ATOM   1684  C4   DG A  81      -3.092-209.907 -99.500 
ATOM   1685  P    DA A  82       2.702-210.189-102.505 
ATOM   1686  OP1  DA A  82       3.782-209.226-102.813 
ATOM   1687  OP2  DA A  82       2.135-210.920-103.660 
ATOM   1688  O5'  DA A  82       3.208-211.234-101.405 
ATOM   1689  C5'  DA A  82       3.095-210.891-100.011 
ATOM   1690  C4'  DA A  82       2.577-212.080 -99.225 
ATOM   1691  O4'  DA A  82       1.122-212.125 -99.180 
ATOM   1692  C3'  DA A  82       2.971-213.455 -99.763 
ATOM   1693  O3'  DA A  82       3.208-214.329 -98.665 
ATOM   1694  C2'  DA A  82       1.735-213.946-100.516 
ATOM   1695  C1'  DA A  82       0.704-213.440 -99.512 
ATOM   1696  N9   DA A  82      -0.679-213.362-100.060 
ATOM   1697  C8   DA A  82      -1.071-213.050-101.330 
ATOM   1698  N7   DA A  82      -2.357-213.066-101.502 
ATOM   1699  C5   DA A  82      -2.856-213.414-100.254 
ATOM   1700  C6   DA A  82      -4.163-213.600 -99.774 
ATOM   1701  N6   DA A  82      -5.258-213.453-100.535 
ATOM   1702  N1   DA A  82      -4.305-213.944 -98.481 
ATOM   1703  C2   DA A  82      -3.214-214.088 -97.731 
ATOM   1704  N3   DA A  82      -1.950-213.941 -98.066 
ATOM   1705  C4   DA A  82      -1.836-213.598 -99.365 
ATOM   1706  P    DA A  83       4.422-215.367 -98.747 
ATOM   1707  OP1  DA A  83       5.679-214.694 -98.346 
ATOM   1708  OP2  DA A  83       4.431-216.017-100.077 
ATOM   1709  O5'  DA A  83       4.003-216.434 -97.631 
ATOM   1710  C5'  DA A  83       3.228-215.992 -96.500 
ATOM   1711  C4'  DA A  83       2.117-216.984 -96.214 
ATOM   1712  O4'  DA A  83       0.906-216.695 -96.968 
ATOM   1713  C3'  DA A  83       2.424-218.442 -96.554 
ATOM   1714  O3'  DA A  83       1.824-219.280 -95.574 
ATOM   1715  C2'  DA A  83       1.724-218.683 -97.892 
ATOM   1716  C1'  DA A  83       0.457-217.898 -97.572 
ATOM   1717  N9   DA A  83      -0.346-217.540 -98.775 
ATOM   1718  C8   DA A  83       0.096-217.222-100.027 
ATOM   1719  N7   DA A  83      -0.854-216.957-100.867 
ATOM   1720  C5   DA A  83      -2.014-217.108-100.121 
ATOM   1721  C6   DA A  83      -3.374-216.964-100.442 
ATOM   1722  N6   DA A  83      -3.813-216.618-101.661 
ATOM   1723  N1   DA A  83      -4.269-217.190 -99.463 
ATOM   1724  C2   DA A  83      -3.827-217.533 -98.254 
ATOM   1725  N3   DA A  83      -2.589-217.698 -97.839 
ATOM   1726  C4   DA A  83      -1.713-217.466 -98.838 
ATOM   1727  P    DT A  84       2.621-220.570 -95.062 
ATOM   1728  OP1  DT A  84       3.568-220.178 -93.995 
ATOM   1729  OP2  DT A  84       3.207-221.282 -96.220 
ATOM   1730  O5'  DT A  84       1.437-221.446 -94.437 
ATOM   1731  C5'  DT A  84       0.293-220.774 -93.877 
ATOM   1732  C4'  DT A  84      -0.981-221.469 -94.315 
ATOM   1733  O4'  DT A  84      -1.487-220.957 -95.581 
ATOM   1734  C3'  DT A  84      -0.872-222.977 -94.543 
ATOM   1735  O3'  DT A  84      -2.077-223.597 -94.112 
ATOM   1736  C2'  DT A  84      -0.763-223.130 -96.061 
ATOM   1737  C1'  DT A  84      -1.789-222.061 -96.421 
ATOM   1738  N1   DT A  84      -1.705-221.601 -97.835 
ATOM   1739  C2   DT A  84      -2.884-221.264 -98.455 
ATOM   1740  O2   DT A  84      -3.967-221.327 -97.899 
ATOM   1741  N3   DT A  84      -2.766-220.844 -99.766 
ATOM   1742  C4   DT A  84      -1.596-220.736-100.489 
ATOM   1743  O4   DT A  84      -1.616-220.347-101.659 
ATOM   1744  C5   DT A  84      -0.412-221.112 -99.754 
ATOM   1745  C7   DT A  84       0.905-221.024-100.467 
ATOM   1746  C6   DT A  84      -0.497-221.525 -98.478 
ATOM   1747  P    DT A  85      -1.996-225.002 -93.350 
ATOM   1748  OP1  DT A  85      -1.724-224.773 -91.913 
ATOM   1749  OP2  DT A  85      -1.051-225.895 -94.055 
ATOM   1750  O5'  DT A  85      -3.489-225.548 -93.535 
ATOM   1751  C5'  DT A  85      -4.570-224.602 -93.636 
ATOM   1752  C4'  DT A  85      -5.517-225.014 -94.745 
ATOM   1753  O4'  DT A  85      -5.124-224.476 -96.040 
ATOM   1754  C3'  DT A  85      -5.638-226.518 -94.992 
ATOM   1755  O3'  DT A  85      -6.986-226.822 -95.332 
ATOM   1756  C2'  DT A  85      -4.759-226.782 -96.214 
ATOM   1757  C1'  DT A  85      -5.156-225.530 -96.991 
ATOM   1758  N1   DT A  85      -4.216-225.186 -98.094 
ATOM   1759  C2   DT A  85      -4.758-224.627 -99.226 
ATOM   1760  O2   DT A  85      -5.950-224.409 -99.353 
ATOM   1761  N3   DT A  85      -3.856-224.322-100.228 
ATOM   1762  C4   DT A  85      -2.491-224.526-100.190 
ATOM   1763  O4   DT A  85      -1.785-224.212-101.150 
ATOM   1764  C5   DT A  85      -2.018-225.117 -98.961 
ATOM   1765  C7   DT A  85      -0.544-225.372 -98.838 
ATOM   1766  C6   DT A  85      -2.872-225.423 -97.971 
ATOM   1767  P    DT A  86      -7.647-228.162 -94.756 
ATOM   1768  OP1  DT A  86      -8.158-227.916 -93.389 
ATOM   1769  OP2  DT A  86      -6.697-229.286 -94.902 
ATOM   1770  O5'  DT A  86      -8.876-228.364 -95.762 
ATOM   1771  C5'  DT A  86      -9.485-227.205 -96.361 
ATOM   1772  C4'  DT A  86      -9.740-227.456 -97.835 
ATOM   1773  O4'  DT A  86      -8.597-227.099 -98.664 
ATOM   1774  C3'  DT A  86     -10.037-228.905 -98.221 
ATOM   1775  O3'  DT A  86     -11.011-228.915 -99.258 
ATOM   1776  C2'  DT A  86      -8.719-229.433 -98.786 
ATOM   1777  C1'  DT A  86      -8.339-228.172 -99.557 
ATOM   1778  N1   DT A  86      -6.902-228.115 -99.944 
ATOM   1779  C2   DT A  86      -6.601-227.516-101.143 
ATOM   1780  O2   DT A  86      -7.448-227.041-101.878 
ATOM   1781  N3   DT A  86      -5.259-227.484-101.469 
ATOM   1782  C4   DT A  86      -4.220-227.988-100.713 
ATOM   1783  O4   DT A  86      -3.056-227.901-101.109 
ATOM   1784  C5   DT A  86      -4.636-228.599 -99.472 
ATOM   1785  C7   DT A  86      -3.567-229.174 -98.590 
ATOM   1786  C6   DT A  86      -5.934-228.644 -99.131 
ATOM   1787  P    DC A  87     -12.155-230.033 -99.237 
ATOM   1788  OP1  DC A  87     -13.258-229.597 -98.351 
ATOM   1789  OP2  DC A  87     -11.556-231.350 -98.929 
ATOM   1790  O5'  DC A  87     -12.647-230.010-100.760 
ATOM   1791  C5'  DC A  87     -12.557-228.780-101.503 
ATOM   1792  C4'  DC A  87     -12.017-229.054-102.893 
ATOM   1793  O4'  DC A  87     -10.562-229.014-102.941 
ATOM   1794  C3'  DC A  87     -12.369-230.417-103.487 
ATOM   1795  O3'  DC A  87     -12.593-230.267-104.884 
ATOM   1796  C2'  DC A  87     -11.111-231.263-103.287 
ATOM   1797  C1'  DC A  87     -10.105-230.168-103.630 
ATOM   1798  N1   DC A  87      -8.719-230.463-103.171 
ATOM   1799  C2   DC A  87      -7.664-230.020-103.965 
ATOM   1800  O2   DC A  87      -7.919-229.406-105.007 
ATOM   1801  N3   DC A  87      -6.393-230.279-103.564 
ATOM   1802  C4   DC A  87      -6.159-230.948-102.427 
ATOM   1803  N4   DC A  87      -4.902-231.176-102.079 
ATOM   1804  C5   DC A  87      -7.230-231.412-101.597 
ATOM   1805  C6   DC A  87      -8.493-231.143-102.015 
ATOM   1806  P    DC A  88     -13.779-231.093-105.572 
ATOM   1807  OP1  DC A  88     -15.057-230.366-105.396 
ATOM   1808  OP2  DC A  88     -13.755-232.491-105.090 
ATOM   1809  O5'  DC A  88     -13.343-231.048-107.111 
ATOM   1810  C5'  DC A  88     -12.593-229.917-107.592 
ATOM   1811  C4'  DC A  88     -11.460-230.387-108.483 
ATOM   1812  O4'  DC A  88     -10.248-230.682-107.731 
ATOM   1813  C3'  DC A  88     -11.723-231.668-109.274 
ATOM   1814  O3'  DC A  88     -11.112-231.553-110.553 
ATOM   1815  C2'  DC A  88     -11.003-232.764-108.488 
ATOM   1816  C1'  DC A  88      -9.760-231.948-108.147 
ATOM   1817  N1   DC A  88      -8.954-232.522-107.034 
ATOM   1818  C2   DC A  88      -7.570-232.378-107.093 
ATOM   1819  O2   DC A  88      -7.072-231.784-108.057 
ATOM   1820  N3   DC A  88      -6.817-232.895-106.088 
ATOM   1821  C4   DC A  88      -7.395-233.531-105.060 
ATOM   1822  N4   DC A  88      -6.616-234.017-104.105 
ATOM   1823  C5   DC A  88      -8.816-233.691-104.982 
ATOM   1824  C6   DC A  88      -9.551-233.167-105.996 
ATOM   1825  P    DA A  89     -11.880-232.127-111.835 
ATOM   1826  OP1  DA A  89     -12.849-231.121-112.325 
ATOM   1827  OP2  DA A  89     -12.434-233.463-111.524 
ATOM   1828  O5'  DA A  89     -10.680-232.274-112.883 
ATOM   1829  C5'  DA A  89      -9.560-231.373-112.792 
ATOM   1830  C4'  DA A  89      -8.263-232.139-112.960 
ATOM   1831  O4'  DA A  89      -7.758-232.657-111.696 
ATOM   1832  C3'  DA A  89      -8.331-233.371-113.862 
ATOM   1833  O3'  DA A  89      -7.114-233.474-114.592 
ATOM   1834  C2'  DA A  89      -8.419-234.554-112.897 
ATOM   1835  C1'  DA A  89      -7.417-234.023-111.876 
ATOM   1836  N9   DA A  89      -7.498-234.698-110.551 
ATOM   1837  C8   DA A  89      -8.603-235.186-109.913 
ATOM   1838  N7   DA A  89      -8.349-235.725-108.761 
ATOM   1839  C5   DA A  89      -6.975-235.586-108.622 
ATOM   1840  C6   DA A  89      -6.082-235.960-107.604 
ATOM   1841  N6   DA A  89      -6.463-236.581-106.479 
ATOM   1842  N1   DA A  89      -4.780-235.672-107.786 
ATOM   1843  C2   DA A  89      -4.408-235.054-108.905 
ATOM   1844  N3   DA A  89      -5.146-234.658-109.920 
ATOM   1845  C4   DA A  89      -6.445-234.959-109.714 
ATOM   1846  P    DG A  90      -7.165-233.933-116.125 
ATOM   1847  OP1  DG A  90      -7.459-232.764-116.983 
ATOM   1848  OP2  DG A  90      -8.079-235.088-116.266 
ATOM   1849  O5'  DG A  90      -5.656-234.410-116.362 
ATOM   1850  C5'  DG A  90      -4.599-233.783-115.611 
ATOM   1851  C4'  DG A  90      -3.629-234.832-115.107 
ATOM   1852  O4'  DG A  90      -4.023-235.376-113.814 
ATOM   1853  C3'  DG A  90      -3.466-236.067-115.991 
ATOM   1854  O3'  DG A  90      -2.107-236.486-115.951 
ATOM   1855  C2'  DG A  90      -4.325-237.140-115.322 
ATOM   1856  C1'  DG A  90      -3.953-236.791-113.883 
ATOM   1857  N9   DG A  90      -4.890-237.352-112.870 
ATOM   1858  C8   DG A  90      -6.251-237.547-112.955 
ATOM   1859  N7   DG A  90      -6.784-238.066-111.876 
ATOM   1860  C5   DG A  90      -5.700-238.227-111.015 
ATOM   1861  C6   DG A  90      -5.651-238.745-109.694 
ATOM   1862  O6   DG A  90      -6.569-239.174-109.002 
ATOM   1863  N1   DG A  90      -4.344-238.728-109.187 
ATOM   1864  C2   DG A  90      -3.232-238.271-109.866 
ATOM   1865  N2   DG A  90      -2.073-238.340-109.206 
ATOM   1866  N3   DG A  90      -3.279-237.785-111.105 
ATOM   1867  C4   DG A  90      -4.539-237.794-111.612 
ATOM   1868  P    DA A  91      -1.417-237.011-117.297 
ATOM   1869  OP1  DA A  91      -0.927-235.858-118.085 
ATOM   1870  OP2  DA A  91      -2.335-237.935-117.998 
ATOM   1871  O5'  DA A  91      -0.172-237.831-116.713 
ATOM   1872  C5'  DA A  91       0.413-237.417-115.465 
ATOM   1873  C4'  DA A  91       0.690-238.628-114.595 
ATOM   1874  O4'  DA A  91      -0.452-238.991-113.768 
ATOM   1875  C3'  DA A  91       1.030-239.918-115.341 
ATOM   1876  O3'  DA A  91       2.015-240.631-114.602 
ATOM   1877  C2'  DA A  91      -0.267-240.727-115.326 
ATOM   1878  C1'  DA A  91      -0.671-240.387-113.895 
ATOM   1879  N9   DA A  91      -2.105-240.660-113.597 
ATOM   1880  C8   DA A  91      -3.182-240.540-114.429 
ATOM   1881  N7   DA A  91      -4.311-240.854-113.873 
ATOM   1882  C5   DA A  91      -3.960-241.208-112.578 
ATOM   1883  C6   DA A  91      -4.715-241.643-111.477 
ATOM   1884  N6   DA A  91      -6.046-241.801-111.508 
ATOM   1885  N1   DA A  91      -4.051-241.911-110.337 
ATOM   1886  C2   DA A  91      -2.729-241.751-110.311 
ATOM   1887  N3   DA A  91      -1.921-241.354-111.271 
ATOM   1888  C4   DA A  91      -2.611-241.093-112.399 
ATOM   1889  P    DA A  92       3.189-241.378-115.393 
ATOM   1890  OP1  DA A  92       4.270-240.415-115.701 
ATOM   1891  OP2  DA A  92       2.622-242.109-116.548 
ATOM   1892  O5'  DA A  92       3.696-242.423-114.293 
ATOM   1893  C5'  DA A  92       3.582-242.080-112.899 
ATOM   1894  C4'  DA A  92       3.064-243.269-112.113 
ATOM   1895  O4'  DA A  92       1.609-243.313-112.068 
ATOM   1896  C3'  DA A  92       3.458-244.644-112.651 
ATOM   1897  O3'  DA A  92       3.695-245.517-111.553 
ATOM   1898  C2'  DA A  92       2.223-245.134-113.404 
ATOM   1899  C1'  DA A  92       1.192-244.628-112.400 
ATOM   1900  N9   DA A  92      -0.191-244.550-112.948 
ATOM   1901  C8   DA A  92      -0.584-244.238-114.218 
ATOM   1902  N7   DA A  92      -1.869-244.254-114.390 
ATOM   1903  C5   DA A  92      -2.368-244.603-113.142 
ATOM   1904  C6   DA A  92      -3.675-244.789-112.662 
ATOM   1905  N6   DA A  92      -4.770-244.642-113.423 
ATOM   1906  N1   DA A  92      -3.818-245.133-111.369 
ATOM   1907  C2   DA A  92      -2.726-245.276-110.619 
ATOM   1908  N3   DA A  92      -1.463-245.130-110.954 
ATOM   1909  C4   DA A  92      -1.348-244.786-112.253 
ATOM   1910  P    DG A  93       4.910-246.556-111.635 
ATOM   1911  OP1  DG A  93       6.166-245.883-111.234 
ATOM   1912  OP2  DG A  93       4.918-247.205-112.965 
ATOM   1913  O5'  DG A  93       4.490-247.622-110.519 
ATOM   1914  C5'  DG A  93       3.715-247.181-109.388 
ATOM   1915  C4'  DG A  93       2.605-248.172-109.102 
ATOM   1916  O4'  DG A  93       1.394-247.883-109.856 
ATOM   1917  C3'  DG A  93       2.911-249.631-109.442 
ATOM   1918  O3'  DG A  93       2.312-250.468-108.462 
ATOM   1919  C2'  DG A  93       2.212-249.871-110.780 
ATOM   1920  C1'  DG A  93       0.944-249.086-110.460 
ATOM   1921  N9   DG A  93       0.141-248.728-111.663 
ATOM   1922  C8   DG A  93       0.570-248.406-112.931 
ATOM   1923  N7   DG A  93      -0.400-248.139-113.772 
ATOM   1924  C5   DG A  93      -1.555-248.297-113.005 
ATOM   1925  C6   DG A  93      -2.919-248.142-113.364 
ATOM   1926  O6   DG A  93      -3.398-247.830-114.450 
ATOM   1927  N1   DG A  93      -3.767-248.399-112.278 
ATOM   1928  C2   DG A  93      -3.350-248.757-111.010 
ATOM   1929  N2   DG A  93      -4.317-248.958-110.110 
ATOM   1930  N3   DG A  93      -2.071-248.901-110.673 
ATOM   1931  C4   DG A  93      -1.234-248.656-111.716 
ATOM   1932  P    DA A  94       3.109-251.759-107.951 
ATOM   1933  OP1  DA A  94       4.055-251.366-106.883 
ATOM   1934  OP2  DA A  94       3.695-252.471-109.108 
ATOM   1935  O5'  DA A  94       1.924-252.634-107.325 
ATOM   1936  C5'  DA A  94       0.781-251.963-106.765 
ATOM   1937  C4'  DA A  94      -0.493-252.658-107.203 
ATOM   1938  O4'  DA A  94      -0.999-252.146-108.469 
ATOM   1939  C3'  DA A  94      -0.384-254.165-107.432 
ATOM   1940  O3'  DA A  94      -1.589-254.786-107.000 
ATOM   1941  C2'  DA A  94      -0.275-254.319-108.949 
ATOM   1942  C1'  DA A  94      -1.302-253.249-109.309 
ATOM   1943  N9   DA A  94      -1.217-252.790-110.724 
ATOM   1944  C8   DA A  94      -0.106-252.655-111.507 
ATOM   1945  N7   DA A  94      -0.359-252.231-112.706 
ATOM   1946  C5   DA A  94      -1.738-252.071-112.722 
ATOM   1947  C6   DA A  94      -2.630-251.641-113.717 
ATOM   1948  N6   DA A  94      -2.247-251.277-114.948 
ATOM   1949  N1   DA A  94      -3.939-251.600-113.399 
ATOM   1950  C2   DA A  94      -4.314-251.963-112.174 
ATOM   1951  N3   DA A  94      -3.576-252.379-111.168 
ATOM   1952  C4   DA A  94      -2.272-252.411-111.512 
ATOM   1953  P    DG A  95      -1.509-256.191-106.238 
ATOM   1954  OP1  DG A  95      -1.236-255.961-104.801 
ATOM   1955  OP2  DG A  95      -0.563-257.084-106.943 
ATOM   1956  O5'  DG A  95      -3.002-256.736-106.423 
ATOM   1957  C5'  DG A  95      -4.083-255.790-106.524 
ATOM   1958  C4'  DG A  95      -5.030-256.203-107.633 
ATOM   1959  O4'  DG A  95      -4.636-255.665-108.928 
ATOM   1960  C3'  DG A  95      -5.151-257.707-107.880 
ATOM   1961  O3'  DG A  95      -6.499-258.010-108.220 
ATOM   1962  C2'  DG A  95      -4.272-257.970-109.102 
ATOM   1963  C1'  DG A  95      -4.668-256.718-109.879 
ATOM   1964  N9   DG A  95      -3.729-256.375-110.982 
ATOM   1965  C8   DG A  95      -2.362-256.536-111.044 
ATOM   1966  N7   DG A  95      -1.826-256.128-112.168 
ATOM   1967  C5   DG A  95      -2.915-255.664-112.905 
ATOM   1968  C6   DG A  95      -2.965-255.100-114.205 
ATOM   1969  O6   DG A  95      -2.043-254.890-114.990 
ATOM   1970  N1   DG A  95      -4.277-254.765-114.569 
ATOM   1971  C2   DG A  95      -5.394-254.950-113.778 
ATOM   1972  N2   DG A  95      -6.557-254.564-114.306 
ATOM   1973  N3   DG A  95      -5.345-255.479-112.556 
ATOM   1974  C4   DG A  95      -4.081-255.809-112.190 
ATOM   1975  P    DG A  96      -7.160-259.350-107.644 
ATOM   1976  OP1  DG A  96      -7.670-259.104-106.277 
ATOM   1977  OP2  DG A  96      -6.210-260.474-107.790 
ATOM   1978  O5'  DG A  96      -8.389-259.552-108.650 
ATOM   1979  C5'  DG A  96      -8.998-258.394-109.249 
ATOM   1980  C4'  DG A  96      -9.252-258.645-110.723 
ATOM   1981  O4'  DG A  96      -8.110-258.287-111.552 
ATOM   1982  C3'  DG A  96      -9.549-260.093-111.109 
ATOM   1983  O3'  DG A  96     -10.523-260.103-112.146 
ATOM   1984  C2'  DG A  96      -8.231-260.622-111.674 
ATOM   1985  C1'  DG A  96      -7.852-259.360-112.445 
ATOM   1986  N9   DG A  96      -6.414-259.304-112.832 
ATOM   1987  C8   DG A  96      -5.312-259.776-112.155 
ATOM   1988  N7   DG A  96      -4.175-259.566-112.775 
ATOM   1989  C5   DG A  96      -4.553-258.911-113.946 
ATOM   1990  C6   DG A  96      -3.760-258.428-115.020 
ATOM   1991  O6   DG A  96      -2.541-258.480-115.159 
ATOM   1992  N1   DG A  96      -4.550-257.826-116.009 
ATOM   1993  C2   DG A  96      -5.925-257.706-115.966 
ATOM   1994  N2   DG A  96      -6.493-257.097-117.010 
ATOM   1995  N3   DG A  96      -6.668-258.159-114.958 
ATOM   1996  C4   DG A  96      -5.917-258.746-113.991 
ATOM   1997  P    DT A  97     -11.667-261.221-112.125 
ATOM   1998  OP1  DT A  97     -12.770-260.786-111.239 
ATOM   1999  OP2  DT A  97     -11.069-262.539-111.817 
ATOM   2000  O5'  DT A  97     -12.159-261.198-113.648 
ATOM   2001  C5'  DT A  97     -12.069-259.969-114.391 
ATOM   2002  C4'  DT A  97     -11.530-260.242-115.781 
ATOM   2003  O4'  DT A  97     -10.074-260.203-115.829 
ATOM   2004  C3'  DT A  97     -11.881-261.606-116.375 
ATOM   2005  O3'  DT A  97     -12.106-261.455-117.772 
ATOM   2006  C2'  DT A  97     -10.623-262.451-116.175 
ATOM   2007  C1'  DT A  97      -9.618-261.357-116.518 
ATOM   2008  N1   DT A  97      -8.232-261.651-116.059 
ATOM   2009  C2   DT A  97      -7.202-261.208-116.853 
ATOM   2010  O2   DT A  97      -7.381-260.597-117.892 
ATOM   2011  N3   DT A  97      -5.932-261.500-116.396 
ATOM   2012  C4   DT A  97      -5.614-262.182-115.239 
ATOM   2013  O4   DT A  97      -4.438-262.384-114.933 
ATOM   2014  C5   DT A  97      -6.761-262.607-114.473 
ATOM   2015  C7   DT A  97      -6.506-263.357-113.198 
ATOM   2016  C6   DT A  97      -8.008-262.337-114.894 
ATOM   2017  P    DT A  98     -13.292-262.281-118.460 
ATOM   2018  OP1  DT A  98     -14.570-261.555-118.284 
ATOM   2019  OP2  DT A  98     -13.268-263.679-117.978 
ATOM   2020  O5'  DT A  98     -12.856-262.237-119.999 
ATOM   2021  C5'  DT A  98     -12.106-261.105-120.481 
ATOM   2022  C4'  DT A  98     -10.972-261.575-121.371 
ATOM   2023  O4'  DT A  98      -9.760-261.871-120.619 
ATOM   2024  C3'  DT A  98     -11.236-262.856-122.162 
ATOM   2025  O3'  DT A  98     -10.624-262.741-123.441 
ATOM   2026  C2'  DT A  98     -10.516-263.952-121.376 
ATOM   2027  C1'  DT A  98      -9.272-263.137-121.035 
ATOM   2028  N1   DT A  98      -8.467-263.711-119.922 
ATOM   2029  C2   DT A  98      -7.102-263.560-119.995 
ATOM   2030  O2   DT A  98      -6.547-262.986-120.916 
ATOM   2031  N3   DT A  98      -6.388-264.105-118.946 
ATOM   2032  C4   DT A  98      -6.913-264.772-117.858 
ATOM   2033  O4   DT A  98      -6.171-265.218-116.979 
ATOM   2034  C5   DT A  98      -8.352-264.880-117.871 
ATOM   2035  C7   DT A  98      -9.005-265.592-116.722 
ATOM   2036  C6   DT A  98      -9.072-264.360-118.877 
ATOM   2037  P    DC A  99     -11.393-263.315-124.724 
ATOM   2038  OP1  DC A  99     -12.361-262.309-125.213 
ATOM   2039  OP2  DC A  99     -11.946-264.652-124.412 
ATOM   2040  O5'  DC A  99     -10.193-263.462-125.771 
ATOM   2041  C5'  DC A  99      -9.073-262.561-125.680 
ATOM   2042  C4'  DC A  99      -7.776-263.328-125.848 
ATOM   2043  O4'  DC A  99      -7.270-263.845-124.584 
ATOM   2044  C3'  DC A  99      -7.843-264.560-126.750 
ATOM   2045  O3'  DC A  99      -6.627-264.662-127.480 
ATOM   2046  C2'  DC A  99      -7.931-265.742-125.785 
ATOM   2047  C1'  DC A  99      -6.930-265.212-124.764 
ATOM   2048  N1   DC A  99      -7.010-265.887-123.439 
ATOM   2049  C2   DC A  99      -5.827-266.064-122.727 
ATOM   2050  O2   DC A  99      -4.768-265.657-123.219 
ATOM   2051  N3   DC A  99      -5.879-266.679-121.517 
ATOM   2052  C4   DC A  99      -7.046-267.105-121.019 
ATOM   2053  N4   DC A  99      -7.045-267.698-119.835 
ATOM   2054  C5   DC A  99      -8.275-266.933-121.735 
ATOM   2055  C6   DC A  99      -8.202-266.317-122.943 
ATOM   2056  P    DC A 100      -6.678-265.121-129.013 
ATOM   2057  OP1  DC A 100      -6.972-263.952-129.871 
ATOM   2058  OP2  DC A 100      -7.591-266.276-129.154 
ATOM   2059  O5'  DC A 100      -5.169-265.598-129.250 
ATOM   2060  C5'  DC A 100      -4.112-264.971-128.499 
ATOM   2061  C4'  DC A 100      -3.142-266.020-127.995 
ATOM   2062  O4'  DC A 100      -3.535-266.564-126.702 
ATOM   2063  C3'  DC A 100      -2.978-267.256-128.879 
ATOM   2064  O3'  DC A 100      -1.620-267.675-128.839 
ATOM   2065  C2'  DC A 100      -3.837-268.329-128.210 
ATOM   2066  C1'  DC A 100      -3.465-267.980-126.771 
ATOM   2067  N1   DC A 100      -4.402-268.540-125.758 
ATOM   2068  C2   DC A 100      -3.871-268.939-124.534 
ATOM   2069  O2   DC A 100      -2.656-268.813-124.341 
ATOM   2070  N3   DC A 100      -4.708-269.453-123.596 
ATOM   2071  C4   DC A 100      -6.019-269.574-123.844 
ATOM   2072  N4   DC A 100      -6.794-270.081-122.898 
ATOM   2073  C5   DC A 100      -6.585-269.170-125.097 
ATOM   2074  C6   DC A 100      -5.731-268.659-126.021 
ATOM   2075  P    DT A 101      -0.929-268.200-130.185 
ATOM   2076  OP1  DT A 101      -0.440-267.047-130.973 
ATOM   2077  OP2  DT A 101      -1.848-269.123-130.886 
ATOM   2078  O5'  DT A 101       0.315-269.020-129.601 
ATOM   2079  C5'  DT A 101       0.901-268.606-128.353 
ATOM   2080  C4'  DT A 101       1.178-269.816-127.483 
ATOM   2081  O4'  DT A 101       0.035-270.179-126.656 
ATOM   2082  C3'  DT A 101       1.517-271.107-128.229 
ATOM   2083  O3'  DT A 101       2.502-271.820-127.490 
ATOM   2084  C2'  DT A 101       0.221-271.915-128.215 
ATOM   2085  C1'  DT A 101      -0.184-271.576-126.783 
ATOM   2086  N1   DT A 101      -1.618-271.848-126.485 
ATOM   2087  C2   DT A 101      -1.922-272.278-125.217 
ATOM   2088  O2   DT A 101      -1.080-272.438-124.350 
ATOM   2089  N3   DT A 101      -3.261-272.521-124.977 
ATOM   2090  C4   DT A 101      -4.294-272.373-125.880 
ATOM   2091  O4   DT A 101      -5.455-272.622-125.550 
ATOM   2092  C5   DT A 101      -3.876-271.918-127.185 
ATOM   2093  C7   DT A 101      -4.937-271.730-128.228 
ATOM   2094  C6   DT A 101      -2.581-271.674-127.445 
ATOM   2095  P    DC A 102       3.677-272.566-128.281 
ATOM   2096  OP1  DC A 102       4.757-271.603-128.589 
ATOM   2097  OP2  DC A 102       3.110-273.297-129.436 
ATOM   2098  O5'  DC A 102       4.183-273.611-127.181 
ATOM   2099  C5'  DC A 102       4.070-273.268-125.787 
ATOM   2100  C4'  DC A 102       3.552-274.457-125.001 
ATOM   2101  O4'  DC A 102       2.097-274.502-124.956 
ATOM   2102  C3'  DC A 102       3.946-275.832-125.539 
ATOM   2103  O3'  DC A 102       4.183-276.706-124.441 
ATOM   2104  C2'  DC A 102       2.710-276.323-126.292 
ATOM   2105  C1'  DC A 102       1.679-275.817-125.288 
ATOM   2106  N1   DC A 102       0.296-275.739-125.836 
ATOM   2107  C2   DC A 102      -0.761-276.013-124.973 
ATOM   2108  O2   DC A 102      -0.510-276.308-123.798 
ATOM   2109  N3   DC A 102      -2.030-275.948-125.453 
ATOM   2110  C4   DC A 102      -2.258-275.625-126.734 
ATOM   2111  N4   DC A 102      -3.513-275.575-127.154 
ATOM   2112  C5   DC A 102      -1.185-275.340-127.638 
ATOM   2113  C6   DC A 102       0.075-275.411-127.138 
ATOM   2114  P    DC A 103       5.397-277.744-124.523 
ATOM   2115  OP1  DC A 103       6.654-277.071-124.122 
ATOM   2116  OP2  DC A 103       5.406-278.394-125.853 
ATOM   2117  O5'  DC A 103       4.978-278.811-123.407 
ATOM   2118  C5'  DC A 103       4.203-278.369-122.276 
ATOM   2119  C4'  DC A 103       3.092-279.361-121.990 
ATOM   2120  O4'  DC A 103       1.881-279.072-122.744 
ATOM   2121  C3'  DC A 103       3.399-280.819-122.330 
ATOM   2122  O3'  DC A 103       2.799-281.657-121.350 
ATOM   2123  C2'  DC A 103       2.699-281.060-123.668 
ATOM   2124  C1'  DC A 103       1.432-280.275-123.348 
ATOM   2125  N1   DC A 103       0.629-279.917-124.551 
ATOM   2126  C2   DC A 103      -0.757-279.893-124.422 
ATOM   2127  O2   DC A 103      -1.260-280.167-123.326 
ATOM   2128  N3   DC A 103      -1.508-279.570-125.507 
ATOM   2129  C4   DC A 103      -0.925-279.280-126.677 
ATOM   2130  N4   DC A 103      -1.699-278.971-127.706 
ATOM   2131  C5   DC A 103       0.499-279.299-126.831 
ATOM   2132  C6   DC A 103       1.231-279.625-125.735 
ATOM   2133  P    DC A 104       3.596-282.948-120.839 
ATOM   2134  OP1  DC A 104       4.543-282.555-119.771 
ATOM   2135  OP2  DC A 104       4.182-283.659-121.996 
ATOM   2136  O5'  DC A 104       2.412-283.823-120.213 
ATOM   2137  C5'  DC A 104       1.268-283.151-119.653 
ATOM   2138  C4'  DC A 104      -0.006-283.846-120.091 
ATOM   2139  O4'  DC A 104      -0.512-283.334-121.357 
ATOM   2140  C3'  DC A 104       0.103-285.354-120.320 
ATOM   2141  O3'  DC A 104      -1.102-285.974-119.888 
ATOM   2142  C2'  DC A 104       0.212-285.507-121.837 
ATOM   2143  C1'  DC A 104      -0.814-284.438-122.197 
ATOM   2144  N1   DC A 104      -0.730-283.978-123.612 
ATOM   2145  C2   DC A 104      -1.916-283.633-124.254 
ATOM   2146  O2   DC A 104      -2.979-283.720-123.629 
ATOM   2147  N3   DC A 104      -1.860-283.213-125.543 
ATOM   2148  C4   DC A 104      -0.688-283.132-126.185 
ATOM   2149  N4   DC A 104      -0.686-282.716-127.442 
ATOM   2150  C5   DC A 104       0.544-283.483-125.543 
ATOM   2151  C6   DC A 104       0.467-283.901-124.254 
ATOM   2152  P    DC A 105      -1.021-287.379-119.126 
ATOM   2153  OP1  DC A 105      -0.749-287.150-117.689 
ATOM   2154  OP2  DC A 105      -0.076-288.272-119.831 
ATOM   2155  O5'  DC A 105      -2.514-287.925-119.311 
ATOM   2156  C5'  DC A 105      -3.595-286.979-119.412 
ATOM   2157  C4'  DC A 105      -4.542-287.392-120.521 
ATOM   2158  O4'  DC A 105      -4.149-286.853-121.816 
ATOM   2159  C3'  DC A 105      -4.663-288.895-120.768 
ATOM   2160  O3'  DC A 105      -6.011-289.199-121.108 
ATOM   2161  C2'  DC A 105      -3.784-289.159-121.990 
ATOM   2162  C1'  DC A 105      -4.181-287.907-122.767 
ATOM   2163  N1   DC A 105      -3.241-287.563-123.870 
ATOM   2164  C2   DC A 105      -3.774-286.996-125.025 
ATOM   2165  O2   DC A 105      -4.994-286.802-125.086 
ATOM   2166  N3   DC A 105      -2.934-286.676-126.042 
ATOM   2167  C4   DC A 105      -1.619-286.901-125.937 
ATOM   2168  N4   DC A 105      -0.841-286.571-126.957 
ATOM   2169  C5   DC A 105      -1.050-287.484-124.758 
ATOM   2170  C6   DC A 105      -1.906-287.797-123.753 
ATOM   2171  P    DG A 106      -6.672-290.539-120.533 
ATOM   2172  OP1  DG A 106      -7.183-290.293-119.165 
ATOM   2173  OP2  DG A 106      -5.722-291.663-120.678 
ATOM   2174  O5'  DG A 106      -7.901-290.741-121.538 
ATOM   2175  C5'  DG A 106      -8.510-289.582-122.137 
ATOM   2176  C4'  DG A 106      -8.765-289.833-123.611 
ATOM   2177  O4'  DG A 106      -7.622-289.476-124.440 
ATOM   2178  C3'  DG A 106      -9.062-291.282-123.997 
ATOM   2179  O3'  DG A 106     -10.036-291.292-125.034 
ATOM   2180  C2'  DG A 106      -7.744-291.810-124.562 
ATOM   2181  C1'  DG A 106      -7.364-290.549-125.333 
ATOM   2182  N9   DG A 106      -5.927-290.492-125.720 
ATOM   2183  C8   DG A 106      -4.824-290.964-125.043 
ATOM   2184  N7   DG A 106      -3.687-290.755-125.663 
ATOM   2185  C5   DG A 106      -4.065-290.100-126.834 
ATOM   2186  C6   DG A 106      -3.272-289.616-127.908 
ATOM   2187  O6   DG A 106      -2.053-289.668-128.047 
ATOM   2188  N1   DG A 106      -4.062-289.014-128.897 
ATOM   2189  C2   DG A 106      -5.438-288.895-128.854 
ATOM   2190  N2   DG A 106      -6.005-288.286-129.898 
ATOM   2191  N3   DG A 106      -6.181-289.347-127.846 
ATOM   2192  C4   DG A 106      -5.429-289.935-126.879 
ATOM   2193  P    DG A 107     -11.180-292.410-125.013 
ATOM   2194  OP1  DG A 107     -12.283-291.974-124.127 
ATOM   2195  OP2  DG A 107     -10.581-293.727-124.705 
ATOM   2196  O5'  DG A 107     -11.672-292.387-126.536 
ATOM   2197  C5'  DG A 107     -11.582-291.157-127.279 
ATOM   2198  C4'  DG A 107     -11.042-291.431-128.669 
ATOM   2199  O4'  DG A 107      -9.587-291.391-128.717 
ATOM   2200  C3'  DG A 107     -11.393-292.794-129.263 
ATOM   2201  O3'  DG A 107     -11.618-292.644-130.660 
ATOM   2202  C2'  DG A 107     -10.136-293.640-129.063 
ATOM   2203  C1'  DG A 107      -9.130-292.545-129.406 
ATOM   2204  N9   DG A 107      -7.744-292.840-128.947 
ATOM   2205  C8   DG A 107      -7.324-293.509-127.818 
ATOM   2206  N7   DG A 107      -6.021-293.600-127.705 
ATOM   2207  C5   DG A 107      -5.544-292.946-128.840 
ATOM   2208  C6   DG A 107      -4.211-292.720-129.272 
ATOM   2209  O6   DG A 107      -3.160-293.055-128.732 
ATOM   2210  N1   DG A 107      -4.178-292.013-130.482 
ATOM   2211  C2   DG A 107      -5.288-291.582-131.183 
ATOM   2212  N2   DG A 107      -5.044-290.923-132.318 
ATOM   2213  N3   DG A 107      -6.537-291.794-130.776 
ATOM   2214  C4   DG A 107      -6.587-292.479-129.604 
ATOM   2215  P    DG A 108     -12.804-293.470-131.348 
ATOM   2216  OP1  DG A 108     -14.082-292.743-131.172 
ATOM   2217  OP2  DG A 108     -12.780-294.868-130.866 
ATOM   2218  O5'  DG A 108     -12.368-293.425-132.887 
ATOM   2219  C5'  DG A 108     -11.618-292.294-133.369 
ATOM   2220  C4'  DG A 108     -10.485-292.764-134.259 
ATOM   2221  O4'  DG A 108      -9.273-293.059-133.507 
ATOM   2222  C3'  DG A 108     -10.748-294.045-135.050 
ATOM   2223  O3'  DG A 108     -10.137-293.930-136.329 
ATOM   2224  C2'  DG A 108     -10.028-295.141-134.264 
ATOM   2225  C1'  DG A 108      -8.785-294.325-133.923 
ATOM   2226  N9   DG A 108      -7.979-294.899-132.810 
ATOM   2227  C8   DG A 108      -8.402-295.578-131.688 
ATOM   2228  N7   DG A 108      -7.429-295.956-130.894 
ATOM   2229  C5   DG A 108      -6.281-295.495-131.536 
ATOM   2230  C6   DG A 108      -4.917-295.604-131.158 
ATOM   2231  O6   DG A 108      -4.435-296.136-130.162 
ATOM   2232  N1   DG A 108      -4.075-294.996-132.099 
ATOM   2233  C2   DG A 108      -4.495-294.366-133.254 
ATOM   2234  N2   DG A 108      -3.534-293.847-134.023 
ATOM   2235  N3   DG A 108      -5.775-294.265-133.608 
ATOM   2236  C4   DG A 108      -6.605-294.849-132.706 
ATOM   2237  P    DC A 109     -10.905-294.504-137.612 
ATOM   2238  OP1  DC A 109     -11.874-293.498-138.101 
ATOM   2239  OP2  DC A 109     -11.459-295.840-137.300 
ATOM   2240  O5'  DC A 109      -9.705-294.651-138.659 
ATOM   2241  C5'  DC A 109      -8.585-293.750-138.568 
ATOM   2242  C4'  DC A 109      -7.288-294.516-138.736 
ATOM   2243  O4'  DC A 109      -6.783-295.034-137.472 
ATOM   2244  C3'  DC A 109      -7.356-295.748-139.638 
ATOM   2245  O3'  DC A 109      -6.139-295.851-140.368 
ATOM   2246  C2'  DC A 109      -7.443-296.931-138.673 
ATOM   2247  C1'  DC A 109      -6.442-296.400-137.652 
ATOM   2248  N1   DC A 109      -6.523-297.075-136.327 
ATOM   2249  C2   DC A 109      -5.339-297.253-135.615 
ATOM   2250  O2   DC A 109      -4.280-296.845-136.107 
ATOM   2251  N3   DC A 109      -5.392-297.867-134.405 
ATOM   2252  C4   DC A 109      -6.559-298.294-133.907 
ATOM   2253  N4   DC A 109      -6.558-298.887-132.723 
ATOM   2254  C5   DC A 109      -7.787-298.122-134.623 
ATOM   2255  C6   DC A 109      -7.714-297.506-135.831 
ATOM   2256  P    DA A 110      -6.190-296.310-141.901 
ATOM   2257  OP1  DA A 110      -6.484-295.141-142.759 
ATOM   2258  OP2  DA A 110      -7.104-297.465-142.042 
ATOM   2259  O5'  DA A 110      -4.681-296.787-142.138 
ATOM   2260  C5'  DA A 110      -3.624-296.160-141.387 
ATOM   2261  C4'  DA A 110      -2.654-297.209-140.883 
ATOM   2262  O4'  DA A 110      -3.048-297.753-139.590 
ATOM   2263  C3'  DA A 110      -2.491-298.444-141.767 
ATOM   2264  O3'  DA A 110      -1.132-298.863-141.727 
ATOM   2265  C2'  DA A 110      -3.350-299.517-141.098 
ATOM   2266  C1'  DA A 110      -2.978-299.169-139.659 
ATOM   2267  N9   DA A 110      -3.915-299.729-138.646 
ATOM   2268  C8   DA A 110      -5.263-299.914-138.748 
ATOM   2269  N7   DA A 110      -5.804-300.428-137.688 
ATOM   2270  C5   DA A 110      -4.737-300.596-136.815 
ATOM   2271  C6   DA A 110      -4.653-301.103-135.509 
ATOM   2272  N6   DA A 110      -5.710-301.554-134.819 
ATOM   2273  N1   DA A 110      -3.436-301.129-134.932 
ATOM   2274  C2   DA A 110      -2.389-300.679-135.621 
ATOM   2275  N3   DA A 110      -2.346-300.187-136.839 
ATOM   2276  C4   DA A 110      -3.576-300.171-137.394 
ATOM   2277  P    DG A 111      -0.442-299.388-143.073 
ATOM   2278  OP1  DG A 111       0.048-298.235-143.862 
ATOM   2279  OP2  DG A 111      -1.360-300.312-143.774 
ATOM   2280  O5'  DG A 111       0.803-300.208-142.489 
ATOM   2281  C5'  DG A 111       1.388-299.794-141.241 
ATOM   2282  C4'  DG A 111       1.665-301.005-140.371 
ATOM   2283  O4'  DG A 111       0.523-301.368-139.545 
ATOM   2284  C3'  DG A 111       2.005-302.295-141.117 
ATOM   2285  O3'  DG A 111       2.990-303.008-140.378 
ATOM   2286  C2'  DG A 111       0.708-303.104-141.103 
ATOM   2287  C1'  DG A 111       0.304-302.764-139.671 
ATOM   2288  N9   DG A 111      -1.130-303.037-139.373 
ATOM   2289  C8   DG A 111      -2.229-302.922-140.198 
ATOM   2290  N7   DG A 111      -3.363-303.242-139.624 
ATOM   2291  C5   DG A 111      -2.989-303.594-138.328 
ATOM   2292  C6   DG A 111      -3.784-304.031-137.235 
ATOM   2293  O6   DG A 111      -4.999-304.199-137.185 
ATOM   2294  N1   DG A 111      -2.999-304.282-136.101 
ATOM   2295  C2   DG A 111      -1.628-304.130-136.031 
ATOM   2296  N2   DG A 111      -1.065-304.421-134.856 
ATOM   2297  N3   DG A 111      -0.884-303.720-137.057 
ATOM   2298  C4   DG A 111      -1.630-303.473-138.164 
ATOM   2299  P    DA A 112       4.164-303.755-141.169 
ATOM   2300  OP1  DA A 112       5.245-302.792-141.477 
ATOM   2301  OP2  DA A 112       3.597-304.486-142.324 
ATOM   2302  O5'  DA A 112       4.671-304.800-140.070 
ATOM   2303  C5'  DA A 112       4.557-304.457-138.675 
ATOM   2304  C4'  DA A 112       4.039-305.646-137.889 
ATOM   2305  O4'  DA A 112       2.584-305.690-137.844 
ATOM   2306  C3'  DA A 112       4.433-307.021-138.427 
ATOM   2307  O3'  DA A 112       4.670-307.894-137.329 
ATOM   2308  C2'  DA A 112       3.198-307.511-139.180 
ATOM   2309  C1'  DA A 112       2.167-307.005-138.176 
ATOM   2310  N9   DA A 112       0.784-306.927-138.724 
ATOM   2311  C8   DA A 112       0.391-306.615-139.994 
ATOM   2312  N7   DA A 112      -0.894-306.631-140.166 
ATOM   2313  C5   DA A 112      -1.393-306.980-138.918 
ATOM   2314  C6   DA A 112      -2.700-307.166-138.438 
ATOM   2315  N6   DA A 112      -3.795-307.019-139.199 
ATOM   2316  N1   DA A 112      -2.843-307.510-137.145 
ATOM   2317  C2   DA A 112      -1.751-307.653-136.395 
ATOM   2318  N3   DA A 112      -0.488-307.507-136.730 
ATOM   2319  C4   DA A 112      -0.373-307.163-138.029 
ATOM   2320  P    DA A 113       5.885-308.933-137.411 
ATOM   2321  OP1  DA A 113       7.141-308.260-137.010 
ATOM   2322  OP2  DA A 113       5.893-309.582-138.741 
ATOM   2323  O5'  DA A 113       5.465-309.999-136.296 
ATOM   2324  C5'  DA A 113       4.690-309.558-135.164 
ATOM   2325  C4'  DA A 113       3.580-310.549-134.878 
ATOM   2326  O4'  DA A 113       2.369-310.260-135.632 
ATOM   2327  C3'  DA A 113       3.886-312.008-135.218 
ATOM   2328  O3'  DA A 113       3.287-312.845-134.238 
ATOM   2329  C2'  DA A 113       3.187-312.248-136.556 
ATOM   2330  C1'  DA A 113       1.919-311.463-136.236 
ATOM   2331  N9   DA A 113       1.116-311.105-137.439 
ATOM   2332  C8   DA A 113       1.559-310.788-138.691 
ATOM   2333  N7   DA A 113       0.609-310.522-139.531 
ATOM   2334  C5   DA A 113      -0.551-310.674-138.785 
ATOM   2335  C6   DA A 113      -1.911-310.529-139.107 
ATOM   2336  N6   DA A 113      -2.351-310.183-140.325 
ATOM   2337  N1   DA A 113      -2.806-310.756-138.127 
ATOM   2338  C2   DA A 113      -2.364-311.099-136.918 
ATOM   2339  N3   DA A 113      -1.127-311.263-136.503 
ATOM   2340  C4   DA A 113      -0.250-311.031-137.502 
ATOM   2341  P    DG A 114       4.084-314.136-133.727 
ATOM   2342  OP1  DG A 114       5.030-313.743-132.659 
ATOM   2343  OP2  DG A 114       4.670-314.848-134.884 
ATOM   2344  O5'  DG A 114       2.899-315.011-133.101 
ATOM   2345  C5'  DG A 114       1.756-314.340-132.541 
ATOM   2346  C4'  DG A 114       0.482-315.035-132.979 
ATOM   2347  O4'  DG A 114      -0.024-314.523-134.245 
ATOM   2348  C3'  DG A 114       0.591-316.542-133.208 
ATOM   2349  O3'  DG A 114      -0.614-317.163-132.776 
ATOM   2350  C2'  DG A 114       0.700-316.696-134.725 
ATOM   2351  C1'  DG A 114      -0.327-315.626-135.085 
ATOM   2352  N9   DG A 114      -0.242-315.167-136.500 
ATOM   2353  C8   DG A 114       0.867-315.025-137.305 
ATOM   2354  N7   DG A 114       0.598-314.595-138.513 
ATOM   2355  C5   DG A 114      -0.788-314.441-138.509 
ATOM   2356  C6   DG A 114      -1.662-314.003-139.538 
ATOM   2357  O6   DG A 114      -1.389-313.654-140.683 
ATOM   2358  N1   DG A 114      -2.995-313.996-139.107 
ATOM   2359  C2   DG A 114      -3.428-314.364-137.848 
ATOM   2360  N2   DG A 114      -4.744-314.287-137.635 
ATOM   2361  N3   DG A 114      -2.608-314.774-136.884 
ATOM   2362  C4   DG A 114      -1.310-314.788-137.285 
ATOM   2363  P    DA A 115      -0.534-318.568-132.014 
ATOM   2364  OP1  DA A 115      -0.261-318.338-130.577 
ATOM   2365  OP2  DA A 115       0.412-319.461-132.719 
ATOM   2366  O5'  DA A 115      -2.027-319.113-132.199 
ATOM   2367  C5'  DA A 115      -3.107-318.168-132.300 
ATOM   2368  C4'  DA A 115      -4.055-318.580-133.409 
ATOM   2369  O4'  DA A 115      -3.661-318.042-134.704 
ATOM   2370  C3'  DA A 115      -4.176-320.084-133.656 
ATOM   2371  O3'  DA A 115      -5.524-320.387-133.996 
ATOM   2372  C2'  DA A 115      -3.297-320.347-134.878 
ATOM   2373  C1'  DA A 115      -3.693-319.095-135.655 
ATOM   2374  N9   DA A 115      -2.754-318.752-136.758 
ATOM   2375  C8   DA A 115      -1.398-318.919-136.801 
ATOM   2376  N7   DA A 115      -0.856-318.520-137.910 
ATOM   2377  C5   DA A 115      -1.928-318.052-138.657 
ATOM   2378  C6   DA A 115      -2.013-317.490-139.942 
ATOM   2379  N6   DA A 115      -0.951-317.295-140.737 
ATOM   2380  N1   DA A 115      -3.234-317.135-140.382 
ATOM   2381  C2   DA A 115      -4.285-317.330-139.589 
ATOM   2382  N3   DA A 115      -4.329-317.843-138.378 
ATOM   2383  C4   DA A 115      -3.094-318.190-137.961 
ATOM   2384  P    DA A 116      -6.185-321.727-133.421 
ATOM   2385  OP1  DA A 116      -6.695-321.481-132.053 
ATOM   2386  OP2  DA A 116      -5.235-322.852-133.566 
ATOM   2387  O5'  DA A 116      -7.414-321.929-134.426 
ATOM   2388  C5'  DA A 116      -8.023-320.771-135.025 
ATOM   2389  C4'  DA A 116      -8.277-321.022-136.499 
ATOM   2390  O4'  DA A 116      -7.135-320.664-137.328 
ATOM   2391  C3'  DA A 116      -8.574-322.470-136.885 
ATOM   2392  O3'  DA A 116      -9.548-322.480-137.922 
ATOM   2393  C2'  DA A 116      -7.256-322.999-137.450 
ATOM   2394  C1'  DA A 116      -6.877-321.737-138.221 
ATOM   2395  N9   DA A 116      -5.439-321.681-138.608 
ATOM   2396  C8   DA A 116      -4.358-322.154-137.923 
ATOM   2397  N7   DA A 116      -3.227-321.955-138.525 
ATOM   2398  C5   DA A 116      -3.583-321.301-139.697 
ATOM   2399  C6   DA A 116      -2.828-320.811-140.776 
ATOM   2400  N6   DA A 116      -1.493-320.909-140.850 
ATOM   2401  N1   DA A 116      -3.498-320.214-141.779 
ATOM   2402  C2   DA A 116      -4.825-320.118-141.699 
ATOM   2403  N3   DA A 116      -5.631-320.536-140.749 
ATOM   2404  C4   DA A 116      -4.937-321.129-139.757 
ATOM   2405  P    DA A 117     -10.692-323.598-137.901 
ATOM   2406  OP1  DA A 117     -11.795-323.163-137.015 
ATOM   2407  OP2  DA A 117     -10.094-324.916-137.593 
ATOM   2408  O5'  DA A 117     -11.184-323.575-139.424 
ATOM   2409  C5'  DA A 117     -11.094-322.346-140.168 
ATOM   2410  C4'  DA A 117     -10.555-322.619-141.557 
ATOM   2411  O4'  DA A 117      -9.099-322.580-141.605 
ATOM   2412  C3'  DA A 117     -10.906-323.983-142.151 
ATOM   2413  O3'  DA A 117     -11.131-323.832-143.548 
ATOM   2414  C2'  DA A 117      -9.648-324.828-141.951 
ATOM   2415  C1'  DA A 117      -8.643-323.734-142.294 
ATOM   2416  N9   DA A 117      -7.257-324.028-141.835 
ATOM   2417  C8   DA A 117      -6.859-324.694-140.710 
ATOM   2418  N7   DA A 117      -5.571-324.792-140.587 
ATOM   2419  C5   DA A 117      -5.077-324.144-141.711 
ATOM   2420  C6   DA A 117      -3.771-323.903-142.167 
ATOM   2421  N6   DA A 117      -2.672-324.306-141.513 
ATOM   2422  N1   DA A 117      -3.634-323.230-143.324 
ATOM   2423  C2   DA A 117      -4.729-322.831-143.970 
ATOM   2424  N3   DA A 117      -5.992-322.997-143.643 
ATOM   2425  C4   DA A 117      -6.102-323.674-142.481 
ATOM   2426  P    DT A 118     -12.317-324.658-144.236 
ATOM   2427  OP1  DT A 118     -13.595-323.932-144.060 
ATOM   2428  OP2  DT A 118     -12.293-326.056-143.754 
ATOM   2429  O5'  DT A 118     -11.881-324.614-145.775 
ATOM   2430  C5'  DT A 118     -11.130-323.482-146.257 
ATOM   2431  C4'  DT A 118      -9.997-323.952-147.147 
ATOM   2432  O4'  DT A 118      -8.785-324.248-146.395 
ATOM   2433  C3'  DT A 118     -10.261-325.233-147.939 
ATOM   2434  O3'  DT A 118      -9.649-325.118-149.217 
ATOM   2435  C2'  DT A 118      -9.541-326.329-147.152 
ATOM   2436  C1'  DT A 118      -8.297-325.514-146.812 
ATOM   2437  N1   DT A 118      -7.492-326.088-145.698 
ATOM   2438  C2   DT A 118      -6.127-325.937-145.771 
ATOM   2439  O2   DT A 118      -5.572-325.363-146.692 
ATOM   2440  N3   DT A 118      -5.413-326.482-144.722 
ATOM   2441  C4   DT A 118      -5.938-327.149-143.634 
ATOM   2442  O4   DT A 118      -5.196-327.595-142.755 
ATOM   2443  C5   DT A 118      -7.377-327.257-143.647 
ATOM   2444  C7   DT A 118      -8.030-327.969-142.498 
ATOM   2445  C6   DT A 118      -8.097-326.737-144.653 
ATOM   2446  P    DC A 119     -10.418-325.693-150.500 
ATOM   2447  OP1  DC A 119     -11.386-324.686-150.989 
ATOM   2448  OP2  DC A 119     -10.971-327.029-150.188 
ATOM   2449  O5'  DC A 119      -9.218-325.839-151.547 
ATOM   2450  C5'  DC A 119      -8.098-324.938-151.456 
ATOM   2451  C4'  DC A 119      -6.801-325.705-151.624 
ATOM   2452  O4'  DC A 119      -6.295-326.222-150.360 
ATOM   2453  C3'  DC A 119      -6.868-326.937-152.526 
ATOM   2454  O3'  DC A 119      -5.652-327.039-153.256 
ATOM   2455  C2'  DC A 119      -6.956-328.119-151.561 
ATOM   2456  C1'  DC A 119      -5.955-327.589-150.540 
ATOM   2457  N1   DC A 119      -6.035-328.264-149.215 
ATOM   2458  C2   DC A 119      -4.852-328.441-148.503 
ATOM   2459  O2   DC A 119      -3.793-328.034-148.995 
ATOM   2460  N3   DC A 119      -4.904-329.056-147.293 
ATOM   2461  C4   DC A 119      -6.071-329.482-146.795 
ATOM   2462  N4   DC A 119      -6.070-330.075-145.611 
ATOM   2463  C5   DC A 119      -7.300-329.310-147.511 
ATOM   2464  C6   DC A 119      -7.227-328.694-148.719 
ATOM   2465  P    DA A 120      -5.703-327.498-154.789 
ATOM   2466  OP1  DA A 120      -5.997-326.329-155.647 
ATOM   2467  OP2  DA A 120      -6.616-328.653-154.931 
ATOM   2468  O5'  DA A 120      -4.194-327.975-155.026 
ATOM   2469  C5'  DA A 120      -3.137-327.348-154.275 
ATOM   2470  C4'  DA A 120      -2.167-328.397-153.771 
ATOM   2471  O4'  DA A 120      -2.560-328.941-152.478 
ATOM   2472  C3'  DA A 120      -2.003-329.633-154.656 
ATOM   2473  O3'  DA A 120      -0.645-330.052-154.615 
ATOM   2474  C2'  DA A 120      -2.862-330.706-153.986 
ATOM   2475  C1'  DA A 120      -2.490-330.357-152.548 
ATOM   2476  N9   DA A 120      -3.427-330.917-151.534 
ATOM   2477  C8   DA A 120      -4.775-331.103-151.636 
ATOM   2478  N7   DA A 120      -5.317-331.616-150.576 
ATOM   2479  C5   DA A 120      -4.250-331.785-149.703 
ATOM   2480  C6   DA A 120      -4.165-332.291-148.397 
ATOM   2481  N6   DA A 120      -5.222-332.743-147.708 
ATOM   2482  N1   DA A 120      -2.949-332.318-147.820 
ATOM   2483  C2   DA A 120      -1.901-331.867-148.509 
ATOM   2484  N3   DA A 120      -1.858-331.375-149.727 
ATOM   2485  C4   DA A 120      -3.088-331.360-150.282 
ATOM   2486  P    DC A 121       0.046-330.577-155.961 
ATOM   2487  OP1  DC A 121       0.535-329.424-156.750 
ATOM   2488  OP2  DC A 121      -0.873-331.500-156.662 
ATOM   2489  O5'  DC A 121       1.290-331.397-155.377 
ATOM   2490  C5'  DC A 121       1.876-330.983-154.129 
ATOM   2491  C4'  DC A 121       2.153-332.193-153.259 
ATOM   2492  O4'  DC A 121       1.010-332.556-152.433 
ATOM   2493  C3'  DC A 121       2.492-333.484-154.005 
ATOM   2494  O3'  DC A 121       3.477-334.197-153.267 
ATOM   2495  C2'  DC A 121       1.196-334.292-153.991 
ATOM   2496  C1'  DC A 121       0.791-333.953-152.559 
ATOM   2497  N1   DC A 121      -0.643-334.225-152.261 
ATOM   2498  C2   DC A 121      -0.968-334.661-150.980 
ATOM   2499  O2   DC A 121      -0.063-334.803-150.150 
ATOM   2500  N3   DC A 121      -2.269-334.916-150.688 
ATOM   2501  C4   DC A 121      -3.222-334.750-151.616 
ATOM   2502  N4   DC A 121      -4.476-335.011-151.282 
ATOM   2503  C5   DC A 121      -2.908-334.303-152.940 
ATOM   2504  C6   DC A 121      -1.602-334.054-153.212 
ATOM   2505  P    DC A 122       4.652-334.943-154.057 
ATOM   2506  OP1  DC A 122       5.732-333.980-154.365 
ATOM   2507  OP2  DC A 122       4.085-335.674-155.212 
ATOM   2508  O5'  DC A 122       5.159-335.988-152.958 
ATOM   2509  C5'  DC A 122       5.045-335.645-151.564 
ATOM   2510  C4'  DC A 122       4.527-336.834-150.778 
ATOM   2511  O4'  DC A 122       3.072-336.879-150.732 
ATOM   2512  C3'  DC A 122       4.921-338.209-151.315 
ATOM   2513  O3'  DC A 122       5.158-339.083-150.217 
ATOM   2514  C2'  DC A 122       3.685-338.700-152.068 
ATOM   2515  C1'  DC A 122       2.654-338.194-151.064 
ATOM   2516  N1   DC A 122       1.271-338.116-151.612 
ATOM   2517  C2   DC A 122       0.214-338.390-150.749 
ATOM   2518  O2   DC A 122       0.465-338.685-149.575 
ATOM   2519  N3   DC A 122      -1.054-338.325-151.230 
ATOM   2520  C4   DC A 122      -1.283-338.002-152.510 
ATOM   2521  N4   DC A 122      -2.538-337.952-152.930 
ATOM   2522  C5   DC A 122      -0.210-337.717-153.414 
ATOM   2523  C6   DC A 122       1.050-337.788-152.914 
ATOM   2524  P    DA A 123       6.372-340.121-150.300 
ATOM   2525  OP1  DA A 123       7.629-339.448-149.898 
ATOM   2526  OP2  DA A 123       6.381-340.771-151.629 
ATOM   2527  O5'  DA A 123       5.953-341.188-149.184 
ATOM   2528  C5'  DA A 123       5.178-340.746-148.052 
ATOM   2529  C4'  DA A 123       4.067-341.738-147.766 
ATOM   2530  O4'  DA A 123       2.856-341.449-148.520 
ATOM   2531  C3'  DA A 123       4.374-343.196-148.106 
ATOM   2532  O3'  DA A 123       3.774-344.034-147.126 
ATOM   2533  C2'  DA A 123       3.674-343.437-149.444 
ATOM   2534  C1'  DA A 123       2.407-342.652-149.124 
ATOM   2535  N9   DA A 123       1.604-342.294-150.327 
ATOM   2536  C8   DA A 123       2.046-341.976-151.579 
ATOM   2537  N7   DA A 123       1.096-341.711-152.420 
ATOM   2538  C5   DA A 123      -0.064-341.862-151.673 
ATOM   2539  C6   DA A 123      -1.424-341.718-151.995 
ATOM   2540  N6   DA A 123      -1.863-341.372-153.213 
ATOM   2541  N1   DA A 123      -2.319-341.944-151.015 
ATOM   2542  C2   DA A 123      -1.876-342.287-149.806 
ATOM   2543  N3   DA A 123      -0.639-342.452-149.391 
ATOM   2544  C4   DA A 123       0.237-342.220-150.390 
ATOM   2545  P    DT A 124       4.571-345.325-146.615 
ATOM   2546  OP1  DT A 124       5.518-344.932-145.547 
ATOM   2547  OP2  DT A 124       5.157-346.036-147.772 
ATOM   2548  O5'  DT A 124       3.387-346.200-145.989 
ATOM   2549  C5'  DT A 124       2.243-345.528-145.429 
ATOM   2550  C4'  DT A 124       0.969-346.223-145.867 
ATOM   2551  O4'  DT A 124       0.463-345.711-147.133 
ATOM   2552  C3'  DT A 124       1.078-347.731-146.096 
ATOM   2553  O3'  DT A 124      -0.127-348.351-145.664 
ATOM   2554  C2'  DT A 124       1.187-347.884-147.613 
ATOM   2555  C1'  DT A 124       0.161-346.815-147.973 
ATOM   2556  N1   DT A 124       0.245-346.355-149.388 
ATOM   2557  C2   DT A 124      -0.933-346.018-150.007 
ATOM   2558  O2   DT A 124      -2.016-346.081-149.451 
ATOM   2559  N3   DT A 124      -0.816-345.598-151.318 
ATOM   2560  C4   DT A 124       0.354-345.490-152.041 
ATOM   2561  O4   DT A 124       0.334-345.101-153.211 
ATOM   2562  C5   DT A 124       1.538-345.866-151.306 
ATOM   2563  C7   DT A 124       2.855-345.778-152.019 
ATOM   2564  C6   DT A 124       1.453-346.279-150.030 
ATOM   2565  P    DT A 125      -0.046-349.756-144.903 
ATOM   2566  OP1  DT A 125       0.226-349.527-143.465 
ATOM   2567  OP2  DT A 125       0.899-350.649-145.608 
ATOM   2568  O5'  DT A 125      -1.539-350.302-145.087 
ATOM   2569  C5'  DT A 125      -2.620-349.356-145.188 
ATOM   2570  C4'  DT A 125      -3.567-349.769-146.297 
ATOM   2571  O4'  DT A 125      -3.174-349.230-147.592 
ATOM   2572  C3'  DT A 125      -3.688-351.272-146.544 
ATOM   2573  O3'  DT A 125      -5.036-351.576-146.884 
ATOM   2574  C2'  DT A 125      -2.809-351.536-147.767 
ATOM   2575  C1'  DT A 125      -3.206-350.284-148.543 
ATOM   2576  N1   DT A 125      -2.266-349.940-149.646 
ATOM   2577  C2   DT A 125      -2.808-349.381-150.778 
ATOM   2578  O2   DT A 125      -4.000-349.163-150.905 
ATOM   2579  N3   DT A 125      -1.906-349.076-151.780 
ATOM   2580  C4   DT A 125      -0.541-349.280-151.742 
ATOM   2581  O4   DT A 125       0.165-348.966-152.702 
ATOM   2582  C5   DT A 125      -0.068-349.871-150.513 
ATOM   2583  C7   DT A 125       1.406-350.126-150.390 
ATOM   2584  C6   DT A 125      -0.922-350.177-149.523 
ATOM   2585  P    DC A 126      -5.697-352.916-146.309 
ATOM   2586  OP1  DC A 126      -6.208-352.670-144.941 
ATOM   2587  OP2  DC A 126      -4.747-354.040-146.454 
ATOM   2588  O5'  DC A 126      -6.926-353.118-147.315 
ATOM   2589  C5'  DC A 126      -7.535-351.959-147.913 
ATOM   2590  C4'  DC A 126      -7.790-352.210-149.387 
ATOM   2591  O4'  DC A 126      -6.647-351.853-150.216 
ATOM   2592  C3'  DC A 126      -8.087-353.659-149.773 
ATOM   2593  O3'  DC A 126      -9.061-353.669-150.810 
ATOM   2594  C2'  DC A 126      -6.769-354.187-150.338 
ATOM   2595  C1'  DC A 126      -6.389-352.926-151.109 
ATOM   2596  N1   DC A 126      -4.952-352.870-151.496 
ATOM   2597  C2   DC A 126      -4.630-352.265-152.709 
ATOM   2598  O2   DC A 126      -5.541-351.804-153.405 
ATOM   2599  N3   DC A 126      -3.325-352.205-153.080 
ATOM   2600  C4   DC A 126      -2.368-352.716-152.296 
ATOM   2601  N4   DC A 126      -1.111-352.632-152.703 
ATOM   2602  C5   DC A 126      -2.678-353.343-151.046 
ATOM   2603  C6   DC A 126      -3.988-353.394-150.692 
ATOM   2604  P    DC A 127     -10.205-354.787-150.789 
ATOM   2605  OP1  DC A 127     -11.308-354.351-149.903 
ATOM   2606  OP2  DC A 127      -9.606-356.104-150.481 
ATOM   2607  O5'  DC A 127     -10.697-354.764-152.312 
ATOM   2608  C5'  DC A 127     -10.607-353.534-153.056 
ATOM   2609  C4'  DC A 127     -10.067-353.808-154.445 
ATOM   2610  O4'  DC A 127      -8.612-353.768-154.493 
ATOM   2611  C3'  DC A 127     -10.418-355.171-155.039 
ATOM   2612  O3'  DC A 127     -10.643-355.021-156.436 
ATOM   2613  C2'  DC A 127      -9.161-356.017-154.839 
ATOM   2614  C1'  DC A 127      -8.155-354.922-155.182 
ATOM   2615  N1   DC A 127      -6.769-355.217-154.723 
ATOM   2616  C2   DC A 127      -5.714-354.774-155.517 
ATOM   2617  O2   DC A 127      -5.969-354.160-156.559 
ATOM   2618  N3   DC A 127      -4.443-355.033-155.116 
ATOM   2619  C4   DC A 127      -4.209-355.702-153.979 
ATOM   2620  N4   DC A 127      -2.952-355.930-153.631 
ATOM   2621  C5   DC A 127      -5.280-356.166-153.149 
ATOM   2622  C6   DC A 127      -6.543-355.898-153.567 
ATOM   2623  P    DA A 128     -11.829-355.847-157.124 
ATOM   2624  OP1  DA A 128     -13.107-355.120-156.948 
ATOM   2625  OP2  DA A 128     -11.805-357.245-156.642 
ATOM   2626  O5'  DA A 128     -11.393-355.802-158.663 
ATOM   2627  C5'  DA A 128     -10.643-354.671-159.145 
ATOM   2628  C4'  DA A 128      -9.510-355.141-160.035 
ATOM   2629  O4'  DA A 128      -8.298-355.436-159.283 
ATOM   2630  C3'  DA A 128      -9.773-356.422-160.827 
ATOM   2631  O3'  DA A 128      -9.162-356.307-162.106 
ATOM   2632  C2'  DA A 128      -9.053-357.518-160.040 
ATOM   2633  C1'  DA A 128      -7.810-356.702-159.700 
ATOM   2634  N9   DA A 128      -7.004-357.276-158.586 
ATOM   2635  C8   DA A 128      -7.441-357.947-157.480 
ATOM   2636  N7   DA A 128      -6.489-358.327-156.686 
ATOM   2637  C5   DA A 128      -5.334-357.876-157.310 
ATOM   2638  C6   DA A 128      -3.975-357.965-156.965 
ATOM   2639  N6   DA A 128      -3.531-358.568-155.853 
ATOM   2640  N1   DA A 128      -3.085-357.410-157.809 
ATOM   2641  C2   DA A 128      -3.532-356.812-158.911 
ATOM   2642  N3   DA A 128      -4.767-356.668-159.336 
ATOM   2643  C4   DA A 128      -5.638-357.232-158.474 
ATOM   2644  P    DG A 129      -9.930-356.881-163.388 
ATOM   2645  OP1  DG A 129     -10.899-355.875-163.877 
ATOM   2646  OP2  DG A 129     -10.484-358.217-163.076 
ATOM   2647  O5'  DG A 129      -8.730-357.028-164.435 
ATOM   2648  C5'  DG A 129      -7.610-356.127-164.344 
ATOM   2649  C4'  DG A 129      -6.313-356.893-164.512 
ATOM   2650  O4'  DG A 129      -5.808-357.411-163.248 
ATOM   2651  C3'  DG A 129      -6.381-358.125-165.414 
ATOM   2652  O3'  DG A 129      -5.164-358.228-166.145 
ATOM   2653  C2'  DG A 129      -6.468-359.308-164.449 
ATOM   2654  C1'  DG A 129      -5.467-358.777-163.428 
ATOM   2655  N9   DG A 129      -5.548-359.452-162.103 
ATOM   2656  C8   DG A 129      -6.652-359.951-161.445 
ATOM   2657  N7   DG A 129      -6.381-360.492-160.282 
ATOM   2658  C5   DG A 129      -5.000-360.343-160.161 
ATOM   2659  C6   DG A 129      -4.127-360.735-159.114 
ATOM   2660  O6   DG A 129      -4.396-361.303-158.060 
ATOM   2661  N1   DG A 129      -2.798-360.391-159.399 
ATOM   2662  C2   DG A 129      -2.369-359.751-160.545 
ATOM   2663  N2   DG A 129      -1.059-359.510-160.628 
ATOM   2664  N3   DG A 129      -3.190-359.383-161.528 
ATOM   2665  C4   DG A 129      -4.483-359.710-161.267 
ATOM   2666  P    DC A 130      -5.215-358.687-167.677 
ATOM   2667  OP1  DC A 130      -5.509-357.518-168.535 
ATOM   2668  OP2  DC A 130      -6.129-359.842-167.819 
ATOM   2669  O5'  DC A 130      -3.706-359.164-167.914 
ATOM   2670  C5'  DC A 130      -2.649-358.537-167.163 
ATOM   2671  C4'  DC A 130      -1.679-359.586-166.659 
ATOM   2672  O4'  DC A 130      -2.073-360.130-165.366 
ATOM   2673  C3'  DC A 130      -1.516-360.821-167.544 
ATOM   2674  O3'  DC A 130      -0.157-361.240-167.503 
ATOM   2675  C2'  DC A 130      -2.375-361.894-166.874 
ATOM   2676  C1'  DC A 130      -2.003-361.546-165.436 
ATOM   2677  N1   DC A 130      -2.940-362.106-164.422 
ATOM   2678  C2   DC A 130      -2.408-362.505-163.198 
ATOM   2679  O2   DC A 130      -1.194-362.378-163.005 
ATOM   2680  N3   DC A 130      -3.246-363.019-162.260 
ATOM   2681  C4   DC A 130      -4.556-363.139-162.508 
ATOM   2682  N4   DC A 130      -5.331-363.646-161.562 
ATOM   2683  C5   DC A 130      -5.122-362.735-163.761 
ATOM   2684  C6   DC A 130      -4.269-362.224-164.685 
ATOM   2685  P    DT A 131       0.533-361.765-168.849 
ATOM   2686  OP1  DT A 131       1.023-360.612-169.638 
ATOM   2687  OP2  DT A 131      -0.385-362.689-169.550 
ATOM   2688  O5'  DT A 131       1.778-362.585-168.265 
ATOM   2689  C5'  DT A 131       2.364-362.171-167.017 
ATOM   2690  C4'  DT A 131       2.640-363.382-166.147 
ATOM   2691  O4'  DT A 131       1.498-363.745-165.321 
ATOM   2692  C3'  DT A 131       2.980-364.672-166.893 
ATOM   2693  O3'  DT A 131       3.965-365.385-166.155 
ATOM   2694  C2'  DT A 131       1.683-365.481-166.879 
ATOM   2695  C1'  DT A 131       1.279-365.141-165.448 
ATOM   2696  N1   DT A 131      -0.155-365.414-165.149 
ATOM   2697  C2   DT A 131      -0.460-365.843-163.881 
ATOM   2698  O2   DT A 131       0.382-366.004-163.015 
ATOM   2699  N3   DT A 131      -1.799-366.087-163.641 
ATOM   2700  C4   DT A 131      -2.831-365.938-164.544 
ATOM   2701  O4   DT A 131      -3.992-366.187-164.214 
ATOM   2702  C5   DT A 131      -2.413-365.483-165.849 
ATOM   2703  C7   DT A 131      -3.475-365.296-166.893 
ATOM   2704  C6   DT A 131      -1.118-365.240-166.109 
ATOM   2705  P    DG A 132       5.139-366.132-166.945 
ATOM   2706  OP1  DG A 132       6.220-365.169-167.253 
ATOM   2707  OP2  DG A 132       4.572-366.863-168.100 
ATOM   2708  O5'  DG A 132       5.646-367.177-165.846 
ATOM   2709  C5'  DG A 132       5.532-366.834-164.452 
ATOM   2710  C4'  DG A 132       5.014-368.023-163.666 
ATOM   2711  O4'  DG A 132       3.559-368.067-163.620 
ATOM   2712  C3'  DG A 132       5.409-369.398-164.203 
ATOM   2713  O3'  DG A 132       5.645-370.271-163.105 
ATOM   2714  C2'  DG A 132       4.173-369.888-164.956 
ATOM   2715  C1'  DG A 132       3.142-369.382-163.952 
ATOM   2716  N9   DG A 132       1.759-369.304-164.500 
ATOM   2717  C8   DG A 132       1.344-368.992-165.777 
ATOM   2718  N7   DG A 132       0.044-369.012-165.936 
ATOM   2719  C5   DG A 132      -0.438-369.362-164.676 
ATOM   2720  C6   DG A 132      -1.772-369.543-164.224 
ATOM   2721  O6   DG A 132      -2.819-369.427-164.855 
ATOM   2722  N1   DG A 132      -1.811-369.898-162.869 
ATOM   2723  C2   DG A 132      -0.705-370.057-162.056 
ATOM   2724  N2   DG A 132      -0.954-370.398-160.789 
ATOM   2725  N3   DG A 132       0.546-369.888-162.480 
ATOM   2726  C4   DG A 132       0.600-369.543-163.793 
ATOM   2727  P    DA A 133       6.860-371.310-163.188 
ATOM   2728  OP1  DA A 133       8.116-370.637-162.786 
ATOM   2729  OP2  DA A 133       6.868-371.959-164.517 
ATOM   2730  O5'  DA A 133       6.440-372.376-162.072 
ATOM   2731  C5'  DA A 133       5.665-371.935-160.940 
ATOM   2732  C4'  DA A 133       4.555-372.927-160.654 
ATOM   2733  O4'  DA A 133       3.344-372.637-161.408 
ATOM   2734  C3'  DA A 133       4.861-374.385-160.994 
ATOM   2735  O3'  DA A 133       4.262-375.222-160.014 
ATOM   2736  C2'  DA A 133       4.162-374.625-162.332 
ATOM   2737  C1'  DA A 133       2.894-373.840-162.012 
ATOM   2738  N9   DA A 133       2.091-373.482-163.215 
ATOM   2739  C8   DA A 133       2.534-373.165-164.467 
ATOM   2740  N7   DA A 133       1.584-372.899-165.308 
ATOM   2741  C5   DA A 133       0.424-373.051-164.561 
ATOM   2742  C6   DA A 133      -0.936-372.906-164.883 
ATOM   2743  N6   DA A 133      -1.376-372.560-166.101 
ATOM   2744  N1   DA A 133      -1.831-373.133-163.903 
ATOM   2745  C2   DA A 133      -1.389-373.476-162.694 
ATOM   2746  N3   DA A 133      -0.152-373.640-162.279 
ATOM   2747  C4   DA A 133       0.725-373.408-163.278 
ATOM   2748  P    DT A 134       5.059-376.513-159.503 
ATOM   2749  OP1  DT A 134       6.005-376.120-158.435 
ATOM   2750  OP2  DT A 134       5.645-377.225-160.660 
ATOM   2751  O5'  DT A 134       3.874-377.388-158.877 
ATOM   2752  C5'  DT A 134       2.731-376.717-158.317 
ATOM   2753  C4'  DT A 134       1.457-377.412-158.755 
ATOM   2754  O4'  DT A 134       0.951-376.900-160.021 
ATOM   2755  C3'  DT A 134       1.566-378.919-158.984 
ATOM   2756  O3'  DT A 134       0.361-379.540-158.552 
ATOM   2757  C2'  DT A 134       1.675-379.073-160.501 
ATOM   2758  C1'  DT A 134       0.648-378.003-160.861 
ATOM   2759  N1   DT A 134       0.733-377.544-162.276 
ATOM   2760  C2   DT A 134      -0.446-377.207-162.895 
ATOM   2761  O2   DT A 134      -1.529-377.269-162.339 
ATOM   2762  N3   DT A 134      -0.328-376.786-164.206 
ATOM   2763  C4   DT A 134       0.842-376.678-164.929 
ATOM   2764  O4   DT A 134       0.821-376.289-166.099 
ATOM   2765  C5   DT A 134       2.026-377.054-164.194 
ATOM   2766  C7   DT A 134       3.343-376.966-164.907 
ATOM   2767  C6   DT A 134       1.940-377.467-162.918 
ATOM   2768  P    DG A 135       0.441-380.945-157.791 
ATOM   2769  OP1  DG A 135       0.714-380.715-156.353 
ATOM   2770  OP2  DG A 135       1.387-381.838-158.496 
ATOM   2771  O5'  DG A 135      -1.052-381.491-157.975 
ATOM   2772  C5'  DG A 135      -2.132-380.545-158.076 
ATOM   2773  C4'  DG A 135      -3.080-380.957-159.185 
ATOM   2774  O4'  DG A 135      -2.686-380.419-160.481 
ATOM   2775  C3'  DG A 135      -3.201-382.461-159.432 
ATOM   2776  O3'  DG A 135      -4.549-382.765-159.772 
ATOM   2777  C2'  DG A 135      -2.321-382.724-160.655 
ATOM   2778  C1'  DG A 135      -2.718-381.472-161.432 
ATOM   2779  N9   DG A 135      -1.779-381.129-162.534 
ATOM   2780  C8   DG A 135      -0.412-381.290-162.596 
ATOM   2781  N7   DG A 135       0.124-380.882-163.721 
ATOM   2782  C5   DG A 135      -0.965-380.418-164.457 
ATOM   2783  C6   DG A 135      -1.015-379.854-165.758 
ATOM   2784  O6   DG A 135      -0.093-379.644-166.542 
ATOM   2785  N1   DG A 135      -2.327-379.519-166.121 
ATOM   2786  C2   DG A 135      -3.444-379.704-165.330 
ATOM   2787  N2   DG A 135      -4.607-379.318-165.858 
ATOM   2788  N3   DG A 135      -3.395-380.233-164.108 
ATOM   2789  C4   DG A 135      -2.130-380.563-163.742 
ATOM   2790  P    DT A 136      -5.210-384.104-159.197 
ATOM   2791  OP1  DT A 136      -5.720-383.858-157.829 
ATOM   2792  OP2  DT A 136      -4.260-385.229-159.342 
ATOM   2793  O5'  DT A 136      -6.438-384.306-160.203 
ATOM   2794  C5'  DT A 136      -7.048-383.148-160.801 
ATOM   2795  C4'  DT A 136      -7.302-383.399-162.275 
ATOM   2796  O4'  DT A 136      -6.160-383.042-163.104 
ATOM   2797  C3'  DT A 136      -7.599-384.847-162.661 
ATOM   2798  O3'  DT A 136      -8.573-384.857-163.698 
ATOM   2799  C2'  DT A 136      -6.281-385.376-163.226 
ATOM   2800  C1'  DT A 136      -5.902-384.114-163.997 
ATOM   2801  N1   DT A 136      -4.464-384.058-164.384 
ATOM   2802  C2   DT A 136      -4.163-383.458-165.583 
ATOM   2803  O2   DT A 136      -5.011-382.984-166.319 
ATOM   2804  N3   DT A 136      -2.821-383.426-165.909 
ATOM   2805  C4   DT A 136      -1.782-383.931-165.154 
ATOM   2806  O4   DT A 136      -0.619-383.843-165.550 
ATOM   2807  C5   DT A 136      -2.199-384.541-163.912 
ATOM   2808  C7   DT A 136      -1.130-385.117-163.030 
ATOM   2809  C6   DT A 136      -3.497-384.587-163.571 
ATOM   2810  P    DC A 137      -9.717-385.975-163.678 
ATOM   2811  OP1  DC A 137     -10.820-385.540-162.791 
ATOM   2812  OP2  DC A 137      -9.119-387.293-163.369 
ATOM   2813  O5'  DC A 137     -10.209-385.952-165.200 
ATOM   2814  C5'  DC A 137     -10.119-384.723-165.944 
ATOM   2815  C4'  DC A 137      -9.580-384.996-167.333 
ATOM   2816  O4'  DC A 137      -8.124-384.957-167.381 
ATOM   2817  C3'  DC A 137      -9.931-386.360-167.927 
ATOM   2818  O3'  DC A 137     -10.156-386.209-169.324 
ATOM   2819  C2'  DC A 137      -8.673-387.205-167.727 
ATOM   2820  C1'  DC A 137      -7.668-386.111-168.070 
ATOM   2821  N1   DC A 137      -6.282-386.405-167.611 
ATOM   2822  C2   DC A 137      -5.226-385.962-168.405 
ATOM   2823  O2   DC A 137      -5.482-385.348-169.447 
ATOM   2824  N3   DC A 137      -3.956-386.222-168.004 
ATOM   2825  C4   DC A 137      -3.721-386.890-166.867 
ATOM   2826  N4   DC A 137      -2.464-387.118-166.520 
ATOM   2827  C5   DC A 137      -4.792-387.355-166.037 
ATOM   2828  C6   DC A 137      -6.055-387.086-166.455 
ATOM   2829  P    DA A 138     -11.342-387.035-170.012 
ATOM   2830  OP1  DA A 138     -12.620-386.309-169.836 
ATOM   2831  OP2  DA A 138     -11.318-388.433-169.530 
ATOM   2832  O5'  DA A 138     -10.906-386.991-171.551 
ATOM   2833  C5'  DA A 138     -10.155-385.859-172.033 
ATOM   2834  C4'  DA A 138      -9.022-386.329-172.923 
ATOM   2835  O4'  DA A 138      -7.810-386.625-172.171 
ATOM   2836  C3'  DA A 138      -9.286-387.610-173.715 
ATOM   2837  O3'  DA A 138      -8.674-387.495-174.994 
ATOM   2838  C2'  DA A 138      -8.566-388.706-172.928 
ATOM   2839  C1'  DA A 138      -7.322-387.891-172.588 
ATOM   2840  N9   DA A 138      -6.517-388.465-171.474 
ATOM   2841  C8   DA A 138      -6.954-389.135-170.368 
ATOM   2842  N7   DA A 138      -6.001-389.516-169.574 
ATOM   2843  C5   DA A 138      -4.846-389.065-170.198 
ATOM   2844  C6   DA A 138      -3.487-389.153-169.853 
ATOM   2845  N6   DA A 138      -3.044-389.756-168.741 
ATOM   2846  N1   DA A 138      -2.597-388.598-170.697 
ATOM   2847  C2   DA A 138      -3.044-388.000-171.800 
ATOM   2848  N3   DA A 138      -4.280-387.856-172.224 
ATOM   2849  C4   DA A 138      -5.151-388.421-171.362 
ATOM   2850  P    DC A 139      -9.443-388.070-176.276 
ATOM   2851  OP1  DC A 139     -10.411-387.063-176.765 
ATOM   2852  OP2  DC A 139      -9.996-389.406-175.964 
ATOM   2853  O5'  DC A 139      -8.243-388.216-177.323 
ATOM   2854  C5'  DC A 139      -7.123-387.315-177.232 
ATOM   2855  C4'  DC A 139      -5.826-388.082-177.400 
ATOM   2856  O4'  DC A 139      -5.320-388.599-176.136 
ATOM   2857  C3'  DC A 139      -5.893-389.314-178.302 
ATOM   2858  O3'  DC A 139      -4.677-389.416-179.033 
ATOM   2859  C2'  DC A 139      -5.981-390.496-177.338 
ATOM   2860  C1'  DC A 139      -4.980-389.966-176.316 
ATOM   2861  N1   DC A 139      -5.060-390.641-174.991 
ATOM   2862  C2   DC A 139      -3.877-390.818-174.279 
ATOM   2863  O2   DC A 139      -2.818-390.411-174.771 
ATOM   2864  N3   DC A 139      -3.929-391.433-173.069 
ATOM   2865  C4   DC A 139      -5.096-391.859-172.571 
ATOM   2866  N4   DC A 139      -5.095-392.452-171.387 
ATOM   2867  C5   DC A 139      -6.325-391.687-173.287 
ATOM   2868  C6   DC A 139      -6.252-391.071-174.495 
ATOM   2869  P    DC A 140      -4.728-389.875-180.565 
ATOM   2870  OP1  DC A 140      -5.022-388.706-181.423 
ATOM   2871  OP2  DC A 140      -5.641-391.030-180.707 
ATOM   2872  O5'  DC A 140      -3.219-390.352-180.802 
ATOM   2873  C5'  DC A 140      -2.162-389.725-180.052 
ATOM   2874  C4'  DC A 140      -1.192-390.775-179.547 
ATOM   2875  O4'  DC A 140      -1.585-391.318-178.254 
ATOM   2876  C3'  DC A 140      -1.028-392.010-180.432 
ATOM   2877  O3'  DC A 140       0.330-392.429-180.391 
ATOM   2878  C2'  DC A 140      -1.887-393.083-179.762 
ATOM   2879  C1'  DC A 140      -1.515-392.734-178.324 
ATOM   2880  N1   DC A 140      -2.452-393.294-177.310 
ATOM   2881  C2   DC A 140      -1.921-393.693-176.086 
ATOM   2882  O2   DC A 140      -0.706-393.567-175.893 
ATOM   2883  N3   DC A 140      -2.758-394.207-175.148 
ATOM   2884  C4   DC A 140      -4.069-394.328-175.396 
ATOM   2885  N4   DC A 140      -4.844-394.835-174.450 
ATOM   2886  C5   DC A 140      -4.635-393.924-176.649 
ATOM   2887  C6   DC A 140      -3.781-393.413-177.573 
ATOM   2888  P    DC A 141       1.021-392.954-181.737 
ATOM   2889  OP1  DC A 141       1.510-391.801-182.526 
ATOM   2890  OP2  DC A 141       0.102-393.877-182.438 
ATOM   2891  O5'  DC A 141       2.265-393.774-181.153 
ATOM   2892  C5'  DC A 141       2.851-393.360-179.905 
ATOM   2893  C4'  DC A 141       3.128-394.571-179.035 
ATOM   2894  O4'  DC A 141       1.985-394.933-178.209 
ATOM   2895  C3'  DC A 141       3.467-395.861-179.781 
ATOM   2896  O3'  DC A 141       4.452-396.574-179.043 
ATOM   2897  C2'  DC A 141       2.171-396.669-179.767 
ATOM   2898  C1'  DC A 141       1.766-396.330-178.336 
ATOM   2899  N1   DC A 141       0.333-396.602-178.037 
ATOM   2900  C2   DC A 141       0.007-397.038-176.756 
ATOM   2901  O2   DC A 141       0.912-397.180-175.926 
ATOM   2902  N3   DC A 141      -1.294-397.293-176.464 
ATOM   2903  C4   DC A 141      -2.247-397.127-177.392 
ATOM   2904  N4   DC A 141      -3.501-397.388-177.058 
ATOM   2905  C5   DC A 141      -1.933-396.680-178.716 
ATOM   2906  C6   DC A 141      -0.627-396.431-178.988 
ATOM   2907  P    DC A 142       5.627-397.320-179.833 
ATOM   2908  OP1  DC A 142       6.707-396.357-180.141 
ATOM   2909  OP2  DC A 142       5.060-398.051-180.988 
ATOM   2910  O5'  DC A 142       6.134-398.365-178.734 
ATOM   2911  C5'  DC A 142       6.020-398.022-177.340 
ATOM   2912  C4'  DC A 142       5.502-399.211-176.554 
ATOM   2913  O4'  DC A 142       4.047-399.256-176.508 
ATOM   2914  C3'  DC A 142       5.896-400.587-177.091 
ATOM   2915  O3'  DC A 142       6.133-401.460-175.993 
ATOM   2916  C2'  DC A 142       4.660-401.077-177.844 
ATOM   2917  C1'  DC A 142       3.629-400.571-176.840 
ATOM   2918  N1   DC A 142       2.246-400.493-177.389 
ATOM   2919  C2   DC A 142       1.189-400.767-176.525 
ATOM   2920  O2   DC A 142       1.440-401.062-175.351 
ATOM   2921  N3   DC A 142      -0.079-400.702-177.006 
ATOM   2922  C4   DC A 142      -0.308-400.379-178.286 
ATOM   2923  N4   DC A 142      -1.563-400.329-178.706 
ATOM   2924  C5   DC A 142       0.765-400.094-179.190 
ATOM   2925  C6   DC A 142       2.025-400.165-178.690 
ATOM   2926  P    DA A 143       7.347-402.499-176.076 
ATOM   2927  OP1  DA A 143       8.604-401.826-175.674 
ATOM   2928  OP2  DA A 143       7.356-403.148-177.405 
ATOM   2929  O5'  DA A 143       6.928-403.565-174.960 
ATOM   2930  C5'  DA A 143       6.153-403.123-173.828 
ATOM   2931  C4'  DA A 143       5.043-404.115-173.542 
ATOM   2932  O4'  DA A 143       3.831-403.826-174.296 
ATOM   2933  C3'  DA A 143       5.349-405.573-173.882 
ATOM   2934  O3'  DA A 143       4.749-406.411-172.902 
ATOM   2935  C2'  DA A 143       4.649-405.814-175.220 
ATOM   2936  C1'  DA A 143       3.382-405.029-174.900 
ATOM   2937  N9   DA A 143       2.579-404.671-176.103 
ATOM   2938  C8   DA A 143       3.021-404.353-177.355 
ATOM   2939  N7   DA A 143       2.071-404.088-178.196 
ATOM   2940  C5   DA A 143       0.911-404.239-177.449 
ATOM   2941  C6   DA A 143      -0.449-404.095-177.771 
ATOM   2942  N6   DA A 143      -0.888-403.749-178.989 
ATOM   2943  N1   DA A 143      -1.344-404.321-176.791 
ATOM   2944  C2   DA A 143      -0.901-404.665-175.582 
ATOM   2945  N3   DA A 143       0.336-404.829-175.167 
ATOM   2946  C4   DA A 143       1.212-404.597-176.166 
ATOM   2947  P    DG A 144       5.546-407.702-172.391 
ATOM   2948  OP1  DG A 144       6.493-407.309-171.323 
ATOM   2949  OP2  DG A 144       6.132-408.413-173.548 
ATOM   2950  O5'  DG A 144       4.362-408.577-171.765 
ATOM   2951  C5'  DG A 144       3.218-407.905-171.205 
ATOM   2952  C4'  DG A 144       1.944-408.600-171.643 
ATOM   2953  O4'  DG A 144       1.438-408.088-172.909 
ATOM   2954  C3'  DG A 144       2.053-410.108-171.872 
ATOM   2955  O3'  DG A 144       0.848-410.728-171.440 
ATOM   2956  C2'  DG A 144       2.162-410.261-173.389 
ATOM   2957  C1'  DG A 144       1.136-409.192-173.749 
ATOM   2958  N9   DG A 144       1.220-408.732-175.164 
ATOM   2959  C8   DG A 144       2.329-408.591-175.969 
ATOM   2960  N7   DG A 144       2.060-408.161-177.177 
ATOM   2961  C5   DG A 144       0.675-408.007-177.173 
ATOM   2962  C6   DG A 144      -0.199-407.568-178.202 
ATOM   2963  O6   DG A 144       0.074-407.220-179.347 
ATOM   2964  N1   DG A 144      -1.533-407.562-177.771 
ATOM   2965  C2   DG A 144      -1.966-407.930-176.512 
ATOM   2966  N2   DG A 144      -3.282-407.852-176.299 
ATOM   2967  N3   DG A 144      -1.145-408.340-175.548 
ATOM   2968  C4   DG A 144       0.153-408.353-175.949 
ATOM   2969  P    DA A 145       0.929-412.133-170.679 
ATOM   2970  OP1  DA A 145       1.201-411.904-169.241 
ATOM   2971  OP2  DA A 145       1.874-413.026-171.384 
ATOM   2972  O5'  DA A 145      -0.564-412.679-170.863 
ATOM   2973  C5'  DA A 145      -1.645-411.733-170.964 
ATOM   2974  C4'  DA A 145      -2.592-412.146-172.073 
ATOM   2975  O4'  DA A 145      -2.199-411.608-173.369 
ATOM   2976  C3'  DA A 145      -2.713-413.649-172.320 
ATOM   2977  O3'  DA A 145      -4.061-413.953-172.660 
ATOM   2978  C2'  DA A 145      -1.834-413.913-173.543 
ATOM   2979  C1'  DA A 145      -2.231-412.661-174.320 
ATOM   2980  N9   DA A 145      -1.291-412.317-175.422 
ATOM   2981  C8   DA A 145       0.064-412.485-175.466 
ATOM   2982  N7   DA A 145       0.606-412.085-176.574 
ATOM   2983  C5   DA A 145      -0.466-411.618-177.322 
ATOM   2984  C6   DA A 145      -0.551-411.056-178.606 
ATOM   2985  N6   DA A 145       0.511-410.861-179.401 
ATOM   2986  N1   DA A 145      -1.772-410.700-179.046 
ATOM   2987  C2   DA A 145      -2.823-410.895-178.253 
ATOM   2988  N3   DA A 145      -2.866-411.408-177.042 
ATOM   2989  C4   DA A 145      -1.631-411.756-176.625 
ATOM   2990  P    DG A 146      -4.722-415.293-172.085 
ATOM   2991  OP1  DG A 146      -5.233-415.047-170.717 
ATOM   2992  OP2  DG A 146      -3.772-416.417-172.230 
ATOM   2993  O5'  DG A 146      -5.951-415.495-173.091 
ATOM   2994  C5'  DG A 146      -6.560-414.336-173.689 
ATOM   2995  C4'  DG A 146      -6.815-414.587-175.163 
ATOM   2996  O4'  DG A 146      -5.672-414.230-175.992 
ATOM   2997  C3'  DG A 146      -7.112-416.036-175.549 
ATOM   2998  O3'  DG A 146      -8.086-416.046-176.586 
ATOM   2999  C2'  DG A 146      -5.794-416.564-176.114 
ATOM   3000  C1'  DG A 146      -5.414-415.303-176.885 
ATOM   3001  N9   DG A 146      -3.977-415.247-177.272 
ATOM   3002  C8   DG A 146      -2.874-415.718-176.595 
ATOM   3003  N7   DG A 146      -1.737-415.509-177.215 
ATOM   3004  C5   DG A 146      -2.115-414.854-178.386 
ATOM   3005  C6   DG A 146      -1.322-414.370-179.460 
ATOM   3006  O6   DG A 146      -0.103-414.422-179.600 
ATOM   3007  N1   DG A 146      -2.112-413.768-180.449 
ATOM   3008  C2   DG A 146      -3.488-413.649-180.406 
ATOM   3009  N2   DG A 146      -4.055-413.040-181.450 
ATOM   3010  N3   DG A 146      -4.231-414.102-179.398 
ATOM   3011  C4   DG A 146      -3.479-414.689-178.431 
ATOM   3012  P    DA A 147      -9.230-417.164-176.566 
ATOM   3013  OP1  DA A 147     -10.333-416.728-175.679 
ATOM   3014  OP2  DA A 147      -8.631-418.481-176.257 
ATOM   3015  O5'  DA A 147      -9.722-417.141-178.088 
ATOM   3016  C5'  DA A 147      -9.632-415.911-178.832 
ATOM   3017  C4'  DA A 147      -9.092-416.185-180.221 
ATOM   3018  O4'  DA A 147      -7.637-416.146-180.269 
ATOM   3019  C3'  DA A 147      -9.443-417.548-180.815 
ATOM   3020  O3'  DA A 147      -9.668-417.398-182.212 
ATOM   3021  C2'  DA A 147      -8.185-418.394-180.615 
ATOM   3022  C1'  DA A 147      -7.180-417.299-180.958 
ATOM   3023  N9   DA A 147      -5.794-417.594-180.499 
ATOM   3024  C8   DA A 147      -5.396-418.259-179.374 
ATOM   3025  N7   DA A 147      -4.109-418.357-179.251 
ATOM   3026  C5   DA A 147      -3.615-417.709-180.375 
ATOM   3027  C6   DA A 147      -2.308-417.468-180.831 
ATOM   3028  N6   DA A 147      -1.210-417.871-180.178 
ATOM   3029  N1   DA A 147      -2.171-416.795-181.989 
ATOM   3030  C2   DA A 147      -3.267-416.396-182.634 
ATOM   3031  N3   DA A 147      -4.530-416.563-182.307 
ATOM   3032  C4   DA A 147      -4.639-417.240-181.145 
ATOM   3033  P    DG A 148     -10.854-418.224-182.900 
ATOM   3034  OP1  DG A 148     -12.132-417.497-182.724 
ATOM   3035  OP2  DG A 148     -10.830-419.622-182.418 
ATOM   3036  O5'  DG A 148     -10.418-418.179-184.439 
ATOM   3037  C5'  DG A 148      -9.668-417.048-184.921 
ATOM   3038  C4'  DG A 148      -8.535-417.518-185.811 
ATOM   3039  O4'  DG A 148      -7.323-417.813-185.059 
ATOM   3040  C3'  DG A 148      -8.798-418.799-186.603 
ATOM   3041  O3'  DG A 148      -8.187-418.684-187.882 
ATOM   3042  C2'  DG A 148      -8.078-419.895-185.816 
ATOM   3043  C1'  DG A 148      -6.835-419.079-185.476 
ATOM   3044  N9   DG A 148      -6.029-419.653-184.362 
ATOM   3045  C8   DG A 148      -6.452-420.333-183.240 
ATOM   3046  N7   DG A 148      -5.479-420.710-182.446 
ATOM   3047  C5   DG A 148      -4.331-420.249-183.089 
ATOM   3048  C6   DG A 148      -2.967-420.358-182.710 
ATOM   3049  O6   DG A 148      -2.485-420.890-181.714 
ATOM   3050  N1   DG A 148      -2.125-419.750-183.651 
ATOM   3051  C2   DG A 148      -2.545-419.120-184.806 
ATOM   3052  N2   DG A 148      -1.584-418.601-185.575 
ATOM   3053  N3   DG A 148      -3.825-419.019-185.160 
ATOM   3054  C4   DG A 148      -4.654-419.604-184.258 
ATOM   3055  P    DA A 149      -8.955-419.258-189.164 
ATOM   3056  OP1  DA A 149      -9.924-418.252-189.653 
ATOM   3057  OP2  DA A 149      -9.509-420.594-188.852 
ATOM   3058  O5'  DA A 149      -7.755-419.405-190.211 
ATOM   3059  C5'  DA A 149      -6.635-418.504-190.121 
ATOM   3060  C4'  DA A 149      -5.338-419.270-190.288 
ATOM   3061  O4'  DA A 149      -4.833-419.788-189.024 
ATOM   3062  C3'  DA A 149      -5.406-420.502-191.190 
ATOM   3063  O3'  DA A 149      -4.189-420.605-191.921 
ATOM   3064  C2'  DA A 149      -5.493-421.685-190.226 
ATOM   3065  C1'  DA A 149      -4.492-421.154-189.204 
ATOM   3066  N9   DA A 149      -4.573-421.829-187.879 
ATOM   3067  C8   DA A 149      -5.677-422.317-187.241 
ATOM   3068  N7   DA A 149      -5.424-422.856-186.089 
ATOM   3069  C5   DA A 149      -4.050-422.717-185.951 
ATOM   3070  C6   DA A 149      -3.157-423.091-184.932 
ATOM   3071  N6   DA A 149      -3.538-423.712-183.807 
ATOM   3072  N1   DA A 149      -1.855-422.803-185.114 
ATOM   3073  C2   DA A 149      -1.483-422.185-186.234 
ATOM   3074  N3   DA A 149      -2.221-421.790-187.248 
ATOM   3075  C4   DA A 149      -3.520-422.090-187.042 
ATOM   3076  P    DG A 150      -4.240-421.064-193.453 
ATOM   3077  OP1  DG A 150      -4.534-419.895-194.311 
ATOM   3078  OP2  DG A 150      -5.154-422.219-193.595 
ATOM   3079  O5'  DG A 150      -2.731-421.541-193.690 
ATOM   3080  C5'  DG A 150      -1.674-420.914-192.940 
ATOM   3081  C4'  DG A 150      -0.704-421.963-192.435 
ATOM   3082  O4'  DG A 150      -1.098-422.507-191.142 
ATOM   3083  C3'  DG A 150      -0.541-423.199-193.320 
ATOM   3084  O3'  DG A 150       0.818-423.617-193.279 
ATOM   3085  C2'  DG A 150      -1.400-424.271-192.650 
ATOM   3086  C1'  DG A 150      -1.028-423.923-191.212 
ATOM   3087  N9   DG A 150      -1.965-424.483-190.198 
ATOM   3088  C8   DG A 150      -3.326-424.678-190.283 
ATOM   3089  N7   DG A 150      -3.859-425.197-189.204 
ATOM   3090  C5   DG A 150      -2.775-425.358-188.343 
ATOM   3091  C6   DG A 150      -2.725-425.876-187.023 
ATOM   3092  O6   DG A 150      -3.644-426.305-186.330 
ATOM   3093  N1   DG A 150      -1.419-425.860-186.515 
ATOM   3094  C2   DG A 150      -0.307-425.403-187.194 
ATOM   3095  N2   DG A 150       0.852-425.471-186.534 
ATOM   3096  N3   DG A 150      -0.354-424.916-188.433 
ATOM   3097  C4   DG A 150      -1.614-424.926-188.940 
ATOM   3098  P    DT A 151       1.508-424.142-194.625 
ATOM   3099  OP1  DT A 151       1.998-422.989-195.414 
ATOM   3100  OP2  DT A 151       0.590-425.066-195.326 
ATOM   3101  O5'  DT A 151       2.753-424.962-194.041 
ATOM   3102  C5'  DT A 151       3.339-424.548-192.793 
ATOM   3103  C4'  DT A 151       3.615-425.759-191.923 
ATOM   3104  O4'  DT A 151       2.473-426.122-191.097 
ATOM   3105  C3'  DT A 151       3.955-427.049-192.669 
ATOM   3106  O3'  DT A 151       4.940-427.762-191.931 
ATOM   3107  C2'  DT A 151       2.658-427.858-192.655 
ATOM   3108  C1'  DT A 151       2.254-427.519-191.224 
ATOM   3109  N1   DT A 151       0.820-427.791-190.925 
ATOM   3110  C2   DT A 151       0.515-428.220-189.657 
ATOM   3111  O2   DT A 151       1.358-428.381-188.791 
ATOM   3112  N3   DT A 151      -0.824-428.464-189.417 
ATOM   3113  C4   DT A 151      -1.856-428.315-190.320 
ATOM   3114  O4   DT A 151      -3.017-428.564-189.990 
ATOM   3115  C5   DT A 151      -1.438-427.860-191.625 
ATOM   3116  C7   DT A 151      -2.500-427.673-192.669 
ATOM   3117  C6   DT A 151      -0.143-427.617-191.885 
ATOM   3118  P    DT A 152       6.114-428.509-192.721 
ATOM   3119  OP1  DT A 152       7.195-427.546-193.029 
ATOM   3120  OP2  DT A 152       5.547-429.240-193.876 
ATOM   3121  O5'  DT A 152       6.621-429.554-191.622 
ATOM   3122  C5'  DT A 152       6.507-429.211-190.228 
ATOM   3123  C4'  DT A 152       5.989-430.400-189.442 
ATOM   3124  O4'  DT A 152       4.534-430.444-189.396 
ATOM   3125  C3'  DT A 152       6.384-431.775-189.979 
ATOM   3126  O3'  DT A 152       6.620-432.648-188.881 
ATOM   3127  C2'  DT A 152       5.148-432.265-190.733 
ATOM   3128  C1'  DT A 152       4.117-431.760-189.728 
ATOM   3129  N1   DT A 152       2.734-431.681-190.277 
ATOM   3130  C2   DT A 152       1.702-431.955-189.412 
ATOM   3131  O2   DT A 152       1.877-432.251-188.243 
ATOM   3132  N3   DT A 152       0.434-431.873-189.957 
ATOM   3133  C4   DT A 152       0.124-431.548-191.261 
ATOM   3134  O4   DT A 152      -1.051-431.507-191.633 
ATOM   3135  C5   DT A 152       1.273-431.278-192.091 
ATOM   3136  C7   DT A 152       1.022-430.916-193.526 
ATOM   3137  C6   DT A 152       2.516-431.350-191.588 
ATOM   3138  P    DC A 153       7.835-433.687-188.964 
ATOM   3139  OP1  DC A 153       9.091-433.014-188.562 
ATOM   3140  OP2  DC A 153       7.843-434.336-190.293 
ATOM   3141  O5'  DC A 153       7.415-434.753-187.848 
ATOM   3142  C5'  DC A 153       6.640-434.312-186.717 
ATOM   3143  C4'  DC A 153       5.530-435.304-186.430 
ATOM   3144  O4'  DC A 153       4.319-435.014-187.184 
ATOM   3145  C3'  DC A 153       5.836-436.762-186.771 
ATOM   3146  O3'  DC A 153       5.237-437.599-185.790 
ATOM   3147  C2'  DC A 153       5.137-437.002-188.108 
ATOM   3148  C1'  DC A 153       3.869-436.217-187.788 
ATOM   3149  N1   DC A 153       3.066-435.859-188.991 
ATOM   3150  C2   DC A 153       1.680-435.836-188.862 
ATOM   3151  O2   DC A 153       1.178-436.109-187.766 
ATOM   3152  N3   DC A 153       0.930-435.513-189.948 
ATOM   3153  C4   DC A 153       1.512-435.222-191.117 
ATOM   3154  N4   DC A 153       0.738-434.913-192.146 
ATOM   3155  C5   DC A 153       2.937-435.242-191.271 
ATOM   3156  C6   DC A 153       3.668-435.567-190.175 
ATOM   3157  P    DC A 154       6.034-438.890-185.279 
ATOM   3158  OP1  DC A 154       6.980-438.497-184.211 
ATOM   3159  OP2  DC A 154       6.620-439.602-186.436 
ATOM   3160  O5'  DC A 154       4.849-439.765-184.653 
ATOM   3161  C5'  DC A 154       3.706-439.094-184.093 
ATOM   3162  C4'  DC A 154       2.432-439.789-184.531 
ATOM   3163  O4'  DC A 154       1.926-439.277-185.797 
ATOM   3164  C3'  DC A 154       2.541-441.296-184.760 
ATOM   3165  O3'  DC A 154       1.336-441.917-184.328 
ATOM   3166  C2'  DC A 154       2.650-441.450-186.277 
ATOM   3167  C1'  DC A 154       1.623-440.380-186.637 
ATOM   3168  N1   DC A 154       1.708-439.921-188.052 
ATOM   3169  C2   DC A 154       0.521-439.576-188.694 
ATOM   3170  O2   DC A 154      -0.542-439.663-188.070 
ATOM   3171  N3   DC A 154       0.577-439.155-189.984 
ATOM   3172  C4   DC A 154       1.750-439.074-190.625 
ATOM   3173  N4   DC A 154       1.752-438.659-191.883 
ATOM   3174  C5   DC A 154       2.981-439.425-189.983 
ATOM   3175  C6   DC A 154       2.905-439.843-188.694 
ATOM   3176  P    DA A 155       1.416-443.322-183.567 
ATOM   3177  OP1  DA A 155       1.689-443.092-182.129 
ATOM   3178  OP2  DA A 155       2.362-444.215-184.272 
ATOM   3179  O5'  DA A 155      -0.076-443.868-183.751 
ATOM   3180  C5'  DA A 155      -1.157-442.922-183.853 
ATOM   3181  C4'  DA A 155      -2.105-443.334-184.961 
ATOM   3182  O4'  DA A 155      -1.711-442.796-186.257 
ATOM   3183  C3'  DA A 155      -2.226-444.838-185.208 
ATOM   3184  O3'  DA A 155      -3.574-445.142-185.548 
ATOM   3185  C2'  DA A 155      -1.346-445.101-186.431 
ATOM   3186  C1'  DA A 155      -1.743-443.849-187.208 
ATOM   3187  N9   DA A 155      -0.804-443.506-188.310 
ATOM   3188  C8   DA A 155       0.552-443.673-188.354 
ATOM   3189  N7   DA A 155       1.094-443.274-189.462 
ATOM   3190  C5   DA A 155       0.022-442.806-190.210 
ATOM   3191  C6   DA A 155      -0.063-442.244-191.494 
ATOM   3192  N6   DA A 155       0.999-442.049-192.289 
ATOM   3193  N1   DA A 155      -1.284-441.889-191.934 
ATOM   3194  C2   DA A 155      -2.335-442.084-191.141 
ATOM   3195  N3   DA A 155      -2.378-442.597-189.930 
ATOM   3196  C4   DA A 155      -1.144-442.944-189.514 
ATOM   3197  P    DA A 156      -4.235-446.481-184.973 
ATOM   3198  OP1  DA A 156      -4.745-446.235-183.605 
ATOM   3199  OP2  DA A 156      -3.284-447.606-185.118 
ATOM   3200  O5'  DA A 156      -5.463-446.683-185.979 
ATOM   3201  C5'  DA A 156      -6.073-445.525-186.577 
ATOM   3202  C4'  DA A 156      -6.327-445.776-188.051 
ATOM   3203  O4'  DA A 156      -5.185-445.419-188.880 
ATOM   3204  C3'  DA A 156      -6.624-447.224-188.437 
ATOM   3205  O3'  DA A 156      -7.598-447.234-189.474 
ATOM   3206  C2'  DA A 156      -5.306-447.753-189.002 
ATOM   3207  C1'  DA A 156      -4.927-446.491-189.773 
ATOM   3208  N9   DA A 156      -3.489-446.435-190.160 
ATOM   3209  C8   DA A 156      -2.408-446.908-189.475 
ATOM   3210  N7   DA A 156      -1.277-446.709-190.077 
ATOM   3211  C5   DA A 156      -1.633-446.055-191.249 
ATOM   3212  C6   DA A 156      -0.878-445.565-192.328 
ATOM   3213  N6   DA A 156       0.457-445.663-192.402 
ATOM   3214  N1   DA A 156      -1.548-444.968-193.331 
ATOM   3215  C2   DA A 156      -2.875-444.872-193.251 
ATOM   3216  N3   DA A 156      -3.681-445.290-192.301 
ATOM   3217  C4   DA A 156      -2.987-445.883-191.309 
ATOM   3218  P    DC A 157      -8.742-448.352-189.454 
ATOM   3219  OP1  DC A 157      -9.845-447.917-188.567 
ATOM   3220  OP2  DC A 157      -8.143-449.670-189.145 
ATOM   3221  O5'  DC A 157      -9.234-448.329-190.976 
ATOM   3222  C5'  DC A 157      -9.144-447.100-191.720 
ATOM   3223  C4'  DC A 157      -8.604-447.373-193.109 
ATOM   3224  O4'  DC A 157      -7.149-447.334-193.157 
ATOM   3225  C3'  DC A 157      -8.956-448.737-193.704 
ATOM   3226  O3'  DC A 157      -9.180-448.586-195.100 
ATOM   3227  C2'  DC A 157      -7.698-449.582-193.503 
ATOM   3228  C1'  DC A 157      -6.693-448.488-193.846 
ATOM   3229  N1   DC A 157      -5.307-448.782-193.387 
ATOM   3230  C2   DC A 157      -4.251-448.339-194.181 
ATOM   3231  O2   DC A 157      -4.507-447.725-195.223 
ATOM   3232  N3   DC A 157      -2.981-448.599-193.780 
ATOM   3233  C4   DC A 157      -2.746-449.267-192.644 
ATOM   3234  N4   DC A 157      -1.489-449.495-192.296 
ATOM   3235  C5   DC A 157      -3.817-449.732-191.813 
ATOM   3236  C6   DC A 157      -5.080-449.463-192.231 
ATOM   3237  P    DA A 158     -10.367-449.412-195.788 
ATOM   3238  OP1  DA A 158     -11.645-448.686-195.612 
ATOM   3239  OP2  DA A 158     -10.343-450.810-195.306 
ATOM   3240  O5'  DA A 158      -9.931-449.368-197.327 
ATOM   3241  C5'  DA A 158      -9.180-448.236-197.809 
ATOM   3242  C4'  DA A 158      -8.047-448.707-198.699 
ATOM   3243  O4'  DA A 158      -6.835-449.002-197.947 
ATOM   3244  C3'  DA A 158      -8.311-449.987-199.491 
ATOM   3245  O3'  DA A 158      -7.699-449.873-200.770 
ATOM   3246  C2'  DA A 158      -7.591-451.083-198.705 
ATOM   3247  C1'  DA A 158      -6.347-450.268-198.364 
ATOM   3248  N9   DA A 158      -5.542-450.842-197.250 
ATOM   3249  C8   DA A 158      -5.979-451.512-196.144 
ATOM   3250  N7   DA A 158      -5.026-451.893-195.350 
ATOM   3251  C5   DA A 158      -3.871-451.442-195.974 
ATOM   3252  C6   DA A 158      -2.512-451.530-195.629 
ATOM   3253  N6   DA A 158      -2.069-452.133-194.517 
ATOM   3254  N1   DA A 158      -1.622-450.975-196.473 
ATOM   3255  C2   DA A 158      -2.069-450.377-197.576 
ATOM   3256  N3   DA A 158      -3.305-450.233-198.000 
ATOM   3257  C4   DA A 158      -4.176-450.798-197.138 
ATOM   3258  P    DC A 159      -8.468-450.447-202.052 
ATOM   3259  OP1  DC A 159      -9.436-449.440-202.541 
ATOM   3260  OP2  DC A 159      -9.021-451.783-201.740 
ATOM   3261  O5'  DC A 159      -7.268-450.593-203.099 
ATOM   3262  C5'  DC A 159      -6.148-449.692-203.009 
ATOM   3263  C4'  DC A 159      -4.851-450.459-203.176 
ATOM   3264  O4'  DC A 159      -4.345-450.977-201.912 
ATOM   3265  C3'  DC A 159      -4.918-451.691-204.078 
ATOM   3266  O3'  DC A 159      -3.702-451.793-204.809 
ATOM   3267  C2'  DC A 159      -5.006-452.873-203.114 
ATOM   3268  C1'  DC A 159      -4.005-452.343-202.092 
ATOM   3269  N1   DC A 159      -4.085-453.018-200.767 
ATOM   3270  C2   DC A 159      -2.902-453.195-200.056 
ATOM   3271  O2   DC A 159      -1.843-452.788-200.547 
ATOM   3272  N3   DC A 159      -2.954-453.810-198.845 
ATOM   3273  C4   DC A 159      -4.121-454.236-198.347 
ATOM   3274  N4   DC A 159      -4.120-454.829-197.163 
ATOM   3275  C5   DC A 159      -5.350-454.064-199.063 
ATOM   3276  C6   DC A 159      -5.277-453.448-200.271 
ATOM   3277  P    DA A 160      -3.753-452.252-206.341 
ATOM   3278  OP1  DA A 160      -4.046-451.083-207.199 
ATOM   3279  OP2  DA A 160      -4.666-453.407-206.483 
ATOM   3280  O5'  DA A 160      -2.243-452.729-206.578 
ATOM   3281  C5'  DA A 160      -1.187-452.102-205.828 
ATOM   3282  C4'  DA A 160      -0.217-453.152-205.323 
ATOM   3283  O4'  DA A 160      -0.610-453.695-204.030 
ATOM   3284  C3'  DA A 160      -0.053-454.387-206.208 
ATOM   3285  O3'  DA A 160       1.305-454.806-206.167 
ATOM   3286  C2'  DA A 160      -0.912-455.460-205.538 
ATOM   3287  C1'  DA A 160      -0.540-455.111-204.100 
ATOM   3288  N9   DA A 160      -1.477-455.671-203.086 
ATOM   3289  C8   DA A 160      -2.825-455.857-203.188 
ATOM   3290  N7   DA A 160      -3.366-456.371-202.128 
ATOM   3291  C5   DA A 160      -2.300-456.539-201.256 
ATOM   3292  C6   DA A 160      -2.215-457.045-199.949 
ATOM   3293  N6   DA A 160      -3.272-457.497-199.260 
ATOM   3294  N1   DA A 160      -0.999-457.072-199.372 
ATOM   3295  C2   DA A 160       0.049-456.621-200.061 
ATOM   3296  N3   DA A 160       0.092-456.129-201.279 
ATOM   3297  C4   DA A 160      -1.138-456.114-201.834 
ATOM   3298  P    DC A 161       1.996-455.331-207.513 
ATOM   3299  OP1  DC A 161       2.485-454.178-208.302 
ATOM   3300  OP2  DC A 161       1.077-456.254-208.214 
ATOM   3301  O5'  DC A 161       3.240-456.151-206.929 
ATOM   3302  C5'  DC A 161       3.826-455.737-205.681 
ATOM   3303  C4'  DC A 161       4.103-456.948-204.811 
ATOM   3304  O4'  DC A 161       2.960-457.310-203.985 
ATOM   3305  C3'  DC A 161       4.442-458.238-205.557 
ATOM   3306  O3'  DC A 161       5.427-458.951-204.819 
ATOM   3307  C2'  DC A 161       3.146-459.046-205.543 
ATOM   3308  C1'  DC A 161       2.741-458.707-204.112 
ATOM   3309  N1   DC A 161       1.308-458.979-203.813 
ATOM   3310  C2   DC A 161       0.982-459.415-202.532 
ATOM   3311  O2   DC A 161       1.887-459.557-201.702 
ATOM   3312  N3   DC A 161      -0.319-459.670-202.240 
ATOM   3313  C4   DC A 161      -1.272-459.504-203.168 
ATOM   3314  N4   DC A 161      -2.526-459.765-202.834 
ATOM   3315  C5   DC A 161      -0.958-459.057-204.492 
ATOM   3316  C6   DC A 161       0.348-458.808-204.764 
ATOM   3317  P    DA A 162       6.602-459.697-205.609 
ATOM   3318  OP1  DA A 162       7.682-458.734-205.917 
ATOM   3319  OP2  DA A 162       6.035-460.428-206.764 
ATOM   3320  O5'  DA A 162       7.109-460.742-204.510 
ATOM   3321  C5'  DA A 162       6.995-460.399-203.116 
ATOM   3322  C4'  DA A 162       6.477-461.588-202.330 
ATOM   3323  O4'  DA A 162       5.022-461.633-202.284 
ATOM   3324  C3'  DA A 162       6.871-462.964-202.867 
ATOM   3325  O3'  DA A 162       7.108-463.837-201.769 
ATOM   3326  C2'  DA A 162       5.635-463.454-203.621 
ATOM   3327  C1'  DA A 162       4.604-462.948-202.616 
ATOM   3328  N9   DA A 162       3.221-462.870-203.165 
ATOM   3329  C8   DA A 162       2.829-462.558-204.434 
ATOM   3330  N7   DA A 162       1.543-462.574-204.606 
ATOM   3331  C5   DA A 162       1.044-462.922-203.358 
ATOM   3332  C6   DA A 162      -0.262-463.108-202.878 
ATOM   3333  N6   DA A 162      -1.357-462.962-203.639 
ATOM   3334  N1   DA A 162      -0.405-463.452-201.585 
ATOM   3335  C2   DA A 162       0.687-463.596-200.835 
ATOM   3336  N3   DA A 162       1.950-463.450-201.170 
ATOM   3337  C4   DA A 162       2.064-463.106-202.469 
ATOM   3338  P    DT A 163       8.322-464.876-201.852 
ATOM   3339  OP1  DT A 163       9.579-464.203-201.450 
ATOM   3340  OP2  DT A 163       8.331-465.525-203.181 
ATOM   3341  O5'  DT A 163       7.903-465.942-200.736 
ATOM   3342  C5'  DT A 163       7.128-465.500-199.605 
ATOM   3343  C4'  DT A 163       6.018-466.492-199.318 
ATOM   3344  O4'  DT A 163       4.806-466.203-200.072 
ATOM   3345  C3'  DT A 163       6.324-467.950-199.659 
ATOM   3346  O3'  DT A 163       5.724-468.788-198.678 
ATOM   3347  C2'  DT A 163       5.624-468.191-200.996 
ATOM   3348  C1'  DT A 163       4.357-467.406-200.676 
ATOM   3349  N1   DT A 163       3.554-467.048-201.879 
ATOM   3350  C2   DT A 163       2.188-467.029-201.736 
ATOM   3351  O2   DT A 163       1.626-467.288-200.685 
ATOM   3352  N3   DT A 163       1.476-466.694-202.872 
ATOM   3353  C4   DT A 163       2.006-466.384-204.108 
ATOM   3354  O4   DT A 163       1.268-466.099-205.052 
ATOM   3355  C5   DT A 163       3.449-466.431-204.158 
ATOM   3356  C7   DT A 163       4.107-466.107-205.467 
ATOM   3357  C6   DT A 163       4.165-466.754-203.069 
ATOM   3358  P    DT A 164       6.521-470.079-198.167 
ATOM   3359  OP1  DT A 164       7.468-469.686-197.099 
ATOM   3360  OP2  DT A 164       7.108-470.790-199.324 
ATOM   3361  O5'  DT A 164       5.337-470.954-197.541 
ATOM   3362  C5'  DT A 164       4.193-470.283-196.981 
ATOM   3363  C4'  DT A 164       2.919-470.977-197.419 
ATOM   3364  O4'  DT A 164       2.413-470.465-198.685 
ATOM   3365  C3'  DT A 164       3.028-472.485-197.648 
ATOM   3366  O3'  DT A 164       1.823-473.105-197.216 
ATOM   3367  C2'  DT A 164       3.137-472.638-199.165 
ATOM   3368  C1'  DT A 164       2.111-471.569-199.525 
ATOM   3369  N1   DT A 164       2.195-471.109-200.940 
ATOM   3370  C2   DT A 164       1.017-470.772-201.559 
ATOM   3371  O2   DT A 164      -0.066-470.835-201.003 
ATOM   3372  N3   DT A 164       1.134-470.352-202.870 
ATOM   3373  C4   DT A 164       2.305-470.244-203.593 
ATOM   3374  O4   DT A 164       2.284-469.855-204.763 
ATOM   3375  C5   DT A 164       3.488-470.620-202.858 
ATOM   3376  C7   DT A 164       4.806-470.532-203.571 
ATOM   3377  C6   DT A 164       3.403-471.033-201.582 
ATOM   3378  P    DA A 165       1.904-474.510-196.455 
ATOM   3379  OP1  DA A 165       2.176-474.281-195.017 
ATOM   3380  OP2  DA A 165       2.849-475.403-197.160 
ATOM   3381  O5'  DA A 165       0.411-475.056-196.639 
ATOM   3382  C5'  DA A 165      -0.670-474.110-196.741 
ATOM   3383  C4'  DA A 165      -1.617-474.523-197.849 
ATOM   3384  O4'  DA A 165      -1.224-473.985-199.145 
ATOM   3385  C3'  DA A 165      -1.738-476.026-198.096 
ATOM   3386  O3'  DA A 165      -3.086-476.330-198.436 
ATOM   3387  C2'  DA A 165      -0.859-476.290-199.319 
ATOM   3388  C1'  DA A 165      -1.256-475.038-200.096 
ATOM   3389  N9   DA A 165      -0.316-474.694-201.198 
ATOM   3390  C8   DA A 165       1.039-474.862-201.242 
ATOM   3391  N7   DA A 165       1.581-474.462-202.350 
ATOM   3392  C5   DA A 165       0.509-473.995-203.098 
ATOM   3393  C6   DA A 165       0.424-473.433-204.382 
ATOM   3394  N6   DA A 165       1.486-473.238-205.177 
ATOM   3395  N1   DA A 165      -0.797-473.077-204.822 
ATOM   3396  C2   DA A 165      -1.848-473.272-204.029 
ATOM   3397  N3   DA A 165      -1.891-473.785-202.818 
ATOM   3398  C4   DA A 165      -0.656-474.133-202.402 
ATOM   3399  P    DT A 166      -3.747-477.670-197.861 
ATOM   3400  OP1  DT A 166      -4.258-477.424-196.494 
ATOM   3401  OP2  DT A 166      -2.797-478.794-198.006 
ATOM   3402  O5'  DT A 166      -4.976-477.872-198.867 
ATOM   3403  C5'  DT A 166      -5.585-476.713-199.465 
ATOM   3404  C4'  DT A 166      -5.840-476.964-200.939 
ATOM   3405  O4'  DT A 166      -4.697-476.607-201.768 
ATOM   3406  C3'  DT A 166      -6.137-478.413-201.325 
ATOM   3407  O3'  DT A 166      -7.111-478.423-202.362 
ATOM   3408  C2'  DT A 166      -4.819-478.941-201.890 
ATOM   3409  C1'  DT A 166      -4.439-477.680-202.661 
ATOM   3410  N1   DT A 166      -3.002-477.624-203.048 
ATOM   3411  C2   DT A 166      -2.700-477.024-204.247 
ATOM   3412  O2   DT A 166      -3.548-476.549-204.983 
ATOM   3413  N3   DT A 166      -1.359-476.992-204.573 
ATOM   3414  C4   DT A 166      -0.320-477.496-203.818 
ATOM   3415  O4   DT A 166       0.844-477.409-204.214 
ATOM   3416  C5   DT A 166      -0.736-478.107-202.577 
ATOM   3417  C7   DT A 166       0.333-478.682-201.694 
ATOM   3418  C6   DT A 166      -2.034-478.152-202.235 
ATOM   3419  P    DA A 167      -8.255-479.541-202.342 
ATOM   3420  OP1  DA A 167      -9.358-479.105-201.455 
ATOM   3421  OP2  DA A 167      -7.656-480.858-202.033 
ATOM   3422  O5'  DA A 167      -8.747-479.518-203.864 
ATOM   3423  C5'  DA A 167      -8.657-478.288-204.608 
ATOM   3424  C4'  DA A 167      -8.117-478.562-205.997 
ATOM   3425  O4'  DA A 167      -6.662-478.523-206.045 
ATOM   3426  C3'  DA A 167      -8.468-479.925-206.592 
ATOM   3427  O3'  DA A 167      -8.693-479.775-207.988 
ATOM   3428  C2'  DA A 167      -7.210-480.771-206.391 
ATOM   3429  C1'  DA A 167      -6.205-479.676-206.734 
ATOM   3430  N9   DA A 167      -4.819-479.971-206.275 
ATOM   3431  C8   DA A 167      -4.421-480.636-205.150 
ATOM   3432  N7   DA A 167      -3.134-480.734-205.027 
ATOM   3433  C5   DA A 167      -2.639-480.086-206.151 
ATOM   3434  C6   DA A 167      -1.333-479.845-206.607 
ATOM   3435  N6   DA A 167      -0.235-480.248-205.954 
ATOM   3436  N1   DA A 167      -1.196-479.172-207.765 
ATOM   3437  C2   DA A 167      -2.292-478.773-208.410 
ATOM   3438  N3   DA A 167      -3.554-478.940-208.083 
ATOM   3439  C4   DA A 167      -3.664-479.617-206.921 
ATOM   3440  P    DG A 168      -9.879-480.601-208.676 
ATOM   3441  OP1  DG A 168     -11.157-479.874-208.500 
ATOM   3442  OP2  DG A 168      -9.855-481.999-208.194 
ATOM   3443  O5'  DG A 168      -9.443-480.556-210.216 
ATOM   3444  C5'  DG A 168      -8.693-479.425-210.697 
ATOM   3445  C4'  DG A 168      -7.560-479.895-211.587 
ATOM   3446  O4'  DG A 168      -6.348-480.190-210.835 
ATOM   3447  C3'  DG A 168      -7.823-481.176-212.379 
ATOM   3448  O3'  DG A 168      -7.212-481.061-213.658 
ATOM   3449  C2'  DG A 168      -7.103-482.272-211.593 
ATOM   3450  C1'  DG A 168      -5.860-481.456-211.252 
ATOM   3451  N9   DG A 168      -5.054-482.030-210.138 
ATOM   3452  C8   DG A 168      -5.477-482.710-209.016 
ATOM   3453  N7   DG A 168      -4.504-483.087-208.222 
ATOM   3454  C5   DG A 168      -3.356-482.626-208.865 
ATOM   3455  C6   DG A 168      -1.992-482.735-208.486 
ATOM   3456  O6   DG A 168      -1.510-483.267-207.491 
ATOM   3457  N1   DG A 168      -1.150-482.127-209.427 
ATOM   3458  C2   DG A 168      -1.570-481.497-210.582 
ATOM   3459  N2   DG A 168      -0.609-480.978-211.351 
ATOM   3460  N3   DG A 168      -2.850-481.396-210.936 
ATOM   3461  C4   DG A 168      -3.679-481.981-210.034 
ATOM   3462  P    DA A 169      -7.980-481.635-214.940 
ATOM   3463  OP1  DA A 169      -8.949-480.629-215.429 
ATOM   3464  OP2  DA A 169      -8.534-482.972-214.628 
ATOM   3465  O5'  DA A 169      -6.780-481.782-215.987 
ATOM   3466  C5'  DA A 169      -5.660-480.881-215.897 
ATOM   3467  C4'  DA A 169      -4.363-481.648-216.064 
ATOM   3468  O4'  DA A 169      -3.858-482.165-214.800 
ATOM   3469  C3'  DA A 169      -4.431-482.879-216.966 
ATOM   3470  O3'  DA A 169      -3.214-482.982-217.697 
ATOM   3471  C2'  DA A 169      -4.518-484.062-216.002 
ATOM   3472  C1'  DA A 169      -3.517-483.531-214.980 
ATOM   3473  N9   DA A 169      -3.598-484.206-213.655 
ATOM   3474  C8   DA A 169      -4.702-484.694-213.017 
ATOM   3475  N7   DA A 169      -4.449-485.233-211.865 
ATOM   3476  C5   DA A 169      -3.075-485.094-211.727 
ATOM   3477  C6   DA A 169      -2.182-485.468-210.708 
ATOM   3478  N6   DA A 169      -2.563-486.089-209.583 
ATOM   3479  N1   DA A 169      -0.880-485.180-210.890 
ATOM   3480  C2   DA A 169      -0.508-484.562-212.010 
ATOM   3481  N3   DA A 169      -1.246-484.167-213.024 
ATOM   3482  C4   DA A 169      -2.545-484.467-212.818 
ATOM   3483  P    DT A 170      -3.265-483.441-219.229 
ATOM   3484  OP1  DT A 170      -3.559-482.272-220.088 
ATOM   3485  OP2  DT A 170      -4.179-484.596-219.371 
ATOM   3486  O5'  DT A 170      -1.756-483.918-219.466 
ATOM   3487  C5'  DT A 170      -0.699-483.291-218.716 
ATOM   3488  C4'  DT A 170       0.271-484.340-218.211 
ATOM   3489  O4'  DT A 170      -0.123-484.884-216.918 
ATOM   3490  C3'  DT A 170       0.434-485.576-219.096 
ATOM   3491  O3'  DT A 170       1.793-485.994-219.055 
ATOM   3492  C2'  DT A 170      -0.425-486.648-218.426 
ATOM   3493  C1'  DT A 170      -0.053-486.300-216.988 
ATOM   3494  N1   DT A 170      -0.989-486.860-215.974 
ATOM   3495  C2   DT A 170      -0.450-487.249-214.771 
ATOM   3496  O2   DT A 170       0.737-487.152-214.515 
ATOM   3497  N3   DT A 170      -1.349-487.764-213.857 
ATOM   3498  C4   DT A 170      -2.707-487.918-214.042 
ATOM   3499  O4   DT A 170      -3.412-488.392-213.148 
ATOM   3500  C5   DT A 170      -3.179-487.482-215.335 
ATOM   3501  C7   DT A 170      -4.647-487.614-215.619 
ATOM   3502  C6   DT A 170      -2.327-486.977-216.243 
ATOM   3503  P    DT A 171       2.483-486.519-220.401 
ATOM   3504  OP1  DT A 171       2.973-485.366-221.190 
ATOM   3505  OP2  DT A 171       1.565-487.443-221.102 
ATOM   3506  O5'  DT A 171       3.728-487.339-219.817 
ATOM   3507  C5'  DT A 171       4.314-486.925-218.569 
ATOM   3508  C4'  DT A 171       4.590-488.136-217.699 
ATOM   3509  O4'  DT A 171       3.448-488.499-216.873 
ATOM   3510  C3'  DT A 171       4.930-489.426-218.445 
ATOM   3511  O3'  DT A 171       5.915-490.139-217.707 
ATOM   3512  C2'  DT A 171       3.633-490.235-218.431 
ATOM   3513  C1'  DT A 171       3.229-489.896-217.000 
ATOM   3514  N1   DT A 171       1.795-490.168-216.701 
ATOM   3515  C2   DT A 171       1.490-490.597-215.433 
ATOM   3516  O2   DT A 171       2.333-490.758-214.567 
ATOM   3517  N3   DT A 171       0.151-490.841-215.193 
ATOM   3518  C4   DT A 171      -0.881-490.692-216.096 
ATOM   3519  O4   DT A 171      -2.042-490.941-215.766 
ATOM   3520  C5   DT A 171      -0.463-490.237-217.401 
ATOM   3521  C7   DT A 171      -1.525-490.050-218.445 
ATOM   3522  C6   DT A 171       0.832-489.994-217.661 
ATOM   3523  P    DA A 172       7.089-490.886-218.497 
ATOM   3524  OP1  DA A 172       8.170-489.923-218.805 
ATOM   3525  OP2  DA A 172       6.522-491.617-219.652 
ATOM   3526  O5'  DA A 172       7.596-491.931-217.398 
ATOM   3527  C5'  DA A 172       7.482-491.588-216.004 
ATOM   3528  C4'  DA A 172       6.964-492.777-215.218 
ATOM   3529  O4'  DA A 172       5.509-492.821-215.172 
ATOM   3530  C3'  DA A 172       7.359-494.152-215.755 
ATOM   3531  O3'  DA A 172       7.595-495.025-214.657 
ATOM   3532  C2'  DA A 172       6.123-494.642-216.509 
ATOM   3533  C1'  DA A 172       5.092-494.137-215.504 
ATOM   3534  N9   DA A 172       3.709-494.058-216.053 
ATOM   3535  C8   DA A 172       3.316-493.746-217.322 
ATOM   3536  N7   DA A 172       2.031-493.763-217.494 
ATOM   3537  C5   DA A 172       1.532-494.111-216.246 
ATOM   3538  C6   DA A 172       0.225-494.297-215.766 
ATOM   3539  N6   DA A 172      -0.870-494.150-216.527 
ATOM   3540  N1   DA A 172       0.082-494.641-214.473 
ATOM   3541  C2   DA A 172       1.174-494.785-213.723 
ATOM   3542  N3   DA A 172       2.437-494.638-214.058 
ATOM   3543  C4   DA A 172       2.552-494.294-215.357 
ATOM   3544  P    DC A 173       8.810-496.064-214.740 
ATOM   3545  OP1  DC A 173      10.066-495.391-214.338 
ATOM   3546  OP2  DC A 173       8.818-496.714-216.069 
ATOM   3547  O5'  DC A 173       8.390-497.130-213.624 
ATOM   3548  C5'  DC A 173       7.615-496.689-212.493 
ATOM   3549  C4'  DC A 173       6.505-497.681-212.206 
ATOM   3550  O4'  DC A 173       5.294-497.391-212.960 
ATOM   3551  C3'  DC A 173       6.811-499.139-212.547 
ATOM   3552  O3'  DC A 173       6.212-499.977-211.566 
ATOM   3553  C2'  DC A 173       6.112-499.379-213.884 
ATOM   3554  C1'  DC A 173       4.844-498.594-213.564 
ATOM   3555  N1   DC A 173       4.041-498.236-214.767 
ATOM   3556  C2   DC A 173       2.655-498.213-214.638 
ATOM   3557  O2   DC A 173       2.153-498.486-213.542 
ATOM   3558  N3   DC A 173       1.905-497.890-215.724 
ATOM   3559  C4   DC A 173       2.487-497.600-216.893 
ATOM   3560  N4   DC A 173       1.713-497.290-217.922 
ATOM   3561  C5   DC A 173       3.912-497.619-217.047 
ATOM   3562  C6   DC A 173       4.644-497.944-215.951 
ATOM   3563  P    DT A 174       7.009-501.267-211.055 
ATOM   3564  OP1  DT A 174       7.955-500.874-209.987 
ATOM   3565  OP2  DT A 174       7.595-501.979-212.212 
ATOM   3566  O5'  DT A 174       5.824-502.142-210.429 
ATOM   3567  C5'  DT A 174       4.681-501.471-209.869 
ATOM   3568  C4'  DT A 174       3.407-502.166-210.307 
ATOM   3569  O4'  DT A 174       2.901-501.654-211.573 
ATOM   3570  C3'  DT A 174       3.516-503.673-210.536 
ATOM   3571  O3'  DT A 174       2.311-504.294-210.104 
ATOM   3572  C2'  DT A 174       3.625-503.827-212.053 
ATOM   3573  C1'  DT A 174       2.598-502.757-212.413 
ATOM   3574  N1   DT A 174       2.683-502.298-213.828 
ATOM   3575  C2   DT A 174       1.504-501.961-214.447 
ATOM   3576  O2   DT A 174       0.421-502.023-213.892 
ATOM   3577  N3   DT A 174       1.622-501.540-215.758 
ATOM   3578  C4   DT A 174       2.792-501.432-216.481 
ATOM   3579  O4   DT A 174       2.771-501.043-217.651 
ATOM   3580  C5   DT A 174       3.976-501.808-215.746 
ATOM   3581  C7   DT A 174       5.293-501.721-216.459 
ATOM   3582  C6   DT A 174       3.890-502.221-214.470 
ATOM   3583  P    DC A 175       2.391-505.699-209.343 
ATOM   3584  OP1  DC A 175       2.664-505.469-207.905 
ATOM   3585  OP2  DC A 175       3.337-506.592-210.048 
ATOM   3586  O5'  DC A 175       0.899-506.245-209.527 
ATOM   3587  C5'  DC A 175      -0.182-505.299-209.629 
ATOM   3588  C4'  DC A 175      -1.130-505.711-210.737 
ATOM   3589  O4'  DC A 175      -0.736-505.173-212.033 
ATOM   3590  C3'  DC A 175      -1.250-507.215-210.984 
ATOM   3591  O3'  DC A 175      -2.599-507.519-211.324 
ATOM   3592  C2'  DC A 175      -0.371-507.478-212.207 
ATOM   3593  C1'  DC A 175      -0.768-506.226-212.984 
ATOM   3594  N1   DC A 175       0.171-505.883-214.086 
ATOM   3595  C2   DC A 175      -0.361-505.315-215.241 
ATOM   3596  O2   DC A 175      -1.582-505.122-215.302 
ATOM   3597  N3   DC A 175       0.479-504.995-216.258 
ATOM   3598  C4   DC A 175       1.794-505.221-216.153 
ATOM   3599  N4   DC A 175       2.572-504.891-217.173 
ATOM   3600  C5   DC A 175       2.363-505.804-214.974 
ATOM   3601  C6   DC A 175       1.507-506.117-213.969 
ATOM   3602  P    DA A 176      -3.260-508.858-210.749 
ATOM   3603  OP1  DA A 176      -3.770-508.612-209.382 
ATOM   3604  OP2  DA A 176      -2.309-509.983-210.894 
ATOM   3605  O5'  DA A 176      -4.488-509.060-211.755 
ATOM   3606  C5'  DA A 176      -5.098-507.902-212.353 
ATOM   3607  C4'  DA A 176      -5.352-508.153-213.827 
ATOM   3608  O4'  DA A 176      -4.210-507.796-214.656 
ATOM   3609  C3'  DA A 176      -5.649-509.601-214.213 
ATOM   3610  O3'  DA A 176      -6.623-509.611-215.250 
ATOM   3611  C2'  DA A 176      -4.331-510.130-214.778 
ATOM   3612  C1'  DA A 176      -3.951-508.868-215.549 
ATOM   3613  N9   DA A 176      -2.514-508.812-215.937 
ATOM   3614  C8   DA A 176      -1.433-509.285-215.251 
ATOM   3615  N7   DA A 176      -0.301-509.086-215.853 
ATOM   3616  C5   DA A 176      -0.658-508.432-217.025 
ATOM   3617  C6   DA A 176       0.097-507.942-218.104 
ATOM   3618  N6   DA A 176       1.432-508.040-218.178 
ATOM   3619  N1   DA A 176      -0.573-507.345-219.108 
ATOM   3620  C2   DA A 176      -1.899-507.249-219.027 
ATOM   3621  N3   DA A 176      -2.706-507.667-218.077 
ATOM   3622  C4   DA A 176      -2.011-508.260-217.085 
ATOM   3623  P    DG A 177      -7.767-510.729-215.230 
ATOM   3624  OP1  DG A 177      -8.870-510.294-214.343 
ATOM   3625  OP2  DG A 177      -7.168-512.047-214.921 
ATOM   3626  O5'  DG A 177      -8.259-510.706-216.752 
ATOM   3627  C5'  DG A 177      -8.169-509.477-217.496 
ATOM   3628  C4'  DG A 177      -7.629-509.750-218.885 
ATOM   3629  O4'  DG A 177      -6.174-509.711-218.933 
ATOM   3630  C3'  DG A 177      -7.981-511.114-219.480 
ATOM   3631  O3'  DG A 177      -8.205-510.964-220.876 
ATOM   3632  C2'  DG A 177      -6.723-511.959-219.279 
ATOM   3633  C1'  DG A 177      -5.718-510.865-219.622 
ATOM   3634  N9   DG A 177      -4.332-511.159-219.163 
ATOM   3635  C8   DG A 177      -3.911-511.828-218.034 
ATOM   3636  N7   DG A 177      -2.608-511.919-217.921 
ATOM   3637  C5   DG A 177      -2.132-511.266-219.056 
ATOM   3638  C6   DG A 177      -0.798-511.039-219.488 
ATOM   3639  O6   DG A 177       0.253-511.375-218.948 
ATOM   3640  N1   DG A 177      -0.766-510.333-220.699 
ATOM   3641  C2   DG A 177      -1.875-509.902-221.399 
ATOM   3642  N2   DG A 177      -1.632-509.243-222.535 
ATOM   3643  N3   DG A 177      -3.125-510.114-220.993 
ATOM   3644  C4   DG A 177      -3.175-510.798-219.821 
ATOM   3645  P    DA A 178      -9.392-511.789-221.564 
ATOM   3646  OP1  DA A 178     -10.670-511.063-221.388 
ATOM   3647  OP2  DA A 178      -9.368-513.187-221.082 
ATOM   3648  O5'  DA A 178      -8.956-511.745-223.104 
ATOM   3649  C5'  DA A 178      -8.205-510.613-223.585 
ATOM   3650  C4'  DA A 178      -7.072-511.084-224.476 
ATOM   3651  O4'  DA A 178      -5.860-511.379-223.723 
ATOM   3652  C3'  DA A 178      -7.336-512.364-225.267 
ATOM   3653  O3'  DA A 178      -6.724-512.250-226.546 
ATOM   3654  C2'  DA A 178      -6.616-513.460-224.481 
ATOM   3655  C1'  DA A 178      -5.372-512.645-224.140 
ATOM   3656  N9   DA A 178      -4.567-513.219-223.027 
ATOM   3657  C8   DA A 178      -5.004-513.889-221.920 
ATOM   3658  N7   DA A 178      -4.051-514.270-221.126 
ATOM   3659  C5   DA A 178      -2.896-513.819-221.750 
ATOM   3660  C6   DA A 178      -1.537-513.907-221.405 
ATOM   3661  N6   DA A 178      -1.094-514.510-220.293 
ATOM   3662  N1   DA A 178      -0.647-513.352-222.249 
ATOM   3663  C2   DA A 178      -1.094-512.754-223.352 
ATOM   3664  N3   DA A 178      -2.330-512.610-223.776 
ATOM   3665  C4   DA A 178      -3.201-513.175-222.914 
ATOM   3666  P    DA A 179      -7.493-512.824-227.828 
ATOM   3667  OP1  DA A 179      -8.461-511.817-228.317 
ATOM   3668  OP2  DA A 179      -8.046-514.160-227.516 
ATOM   3669  O5'  DA A 179      -6.292-512.970-228.875 
ATOM   3670  C5'  DA A 179      -5.173-512.070-228.785 
ATOM   3671  C4'  DA A 179      -3.876-512.836-228.952 
ATOM   3672  O4'  DA A 179      -3.370-513.354-227.688 
ATOM   3673  C3'  DA A 179      -3.943-514.068-229.854 
ATOM   3674  O3'  DA A 179      -2.727-514.170-230.585 
ATOM   3675  C2'  DA A 179      -4.031-515.250-228.890 
ATOM   3676  C1'  DA A 179      -3.030-514.720-227.868 
ATOM   3677  N9   DA A 179      -3.110-515.395-226.543 
ATOM   3678  C8   DA A 179      -4.215-515.883-225.905 
ATOM   3679  N7   DA A 179      -3.961-516.422-224.753 
ATOM   3680  C5   DA A 179      -2.587-516.282-224.615 
ATOM   3681  C6   DA A 179      -1.695-516.657-223.596 
ATOM   3682  N6   DA A 179      -2.075-517.278-222.471 
ATOM   3683  N1   DA A 179      -0.392-516.369-223.778 
ATOM   3684  C2   DA A 179      -0.021-515.751-224.898 
ATOM   3685  N3   DA A 179      -0.758-515.355-225.912 
ATOM   3686  C4   DA A 179      -2.057-515.655-225.706 
ATOM   3687  P    DG A 180      -2.778-514.629-232.118 
ATOM   3688  OP1  DG A 180      -3.071-513.460-232.976 
ATOM   3689  OP2  DG A 180      -3.691-515.784-232.259 
ATOM   3690  O5'  DG A 180      -1.268-515.106-232.354 
ATOM   3691  C5'  DG A 180      -0.212-514.479-231.604 
ATOM   3692  C4'  DG A 180       0.758-515.529-231.099 
ATOM   3693  O4'  DG A 180       0.365-516.072-229.806 
ATOM   3694  C3'  DG A 180       0.922-516.764-231.984 
ATOM   3695  O3'  DG A 180       2.280-517.183-231.943 
ATOM   3696  C2'  DG A 180       0.063-517.837-231.314 
ATOM   3697  C1'  DG A 180       0.435-517.488-229.876 
ATOM   3698  N9   DG A 180      -0.502-518.048-228.862 
ATOM   3699  C8   DG A 180      -1.863-518.243-228.947 
ATOM   3700  N7   DG A 180      -2.397-518.762-227.868 
ATOM   3701  C5   DG A 180      -1.312-518.924-227.007 
ATOM   3702  C6   DG A 180      -1.263-519.442-225.687 
ATOM   3703  O6   DG A 180      -2.181-519.871-224.994 
ATOM   3704  N1   DG A 180       0.043-519.425-225.179 
ATOM   3705  C2   DG A 180       1.156-518.968-225.858 
ATOM   3706  N2   DG A 180       2.315-519.036-225.199 
ATOM   3707  N3   DG A 180       1.109-518.482-227.097 
ATOM   3708  C4   DG A 180      -0.152-518.491-227.604 
ATOM   3709  P    DC A 181       2.971-517.708-233.289 
ATOM   3710  OP1  DC A 181       3.460-516.555-234.078 
ATOM   3711  OP2  DC A 181       2.052-518.631-233.990 
ATOM   3712  O5'  DC A 181       4.215-518.528-232.705 
ATOM   3713  C5'  DC A 181       4.801-518.114-231.457 
ATOM   3714  C4'  DC A 181       5.078-519.325-230.587 
ATOM   3715  O4'  DC A 181       3.935-519.687-229.761 
ATOM   3716  C3'  DC A 181       5.417-520.615-231.333 
ATOM   3717  O3'  DC A 181       6.402-521.328-230.595 
ATOM   3718  C2'  DC A 181       4.121-521.423-231.319 
ATOM   3719  C1'  DC A 181       3.716-521.084-229.888 
ATOM   3720  N1   DC A 181       2.283-521.356-229.589 
ATOM   3721  C2   DC A 181       1.957-521.792-228.308 
ATOM   3722  O2   DC A 181       2.862-521.934-227.478 
ATOM   3723  N3   DC A 181       0.656-522.047-228.016 
ATOM   3724  C4   DC A 181      -0.297-521.881-228.944 
ATOM   3725  N4   DC A 181      -1.551-522.142-228.610 
ATOM   3726  C5   DC A 181       0.017-521.434-230.268 
ATOM   3727  C6   DC A 181       1.323-521.185-230.540 
ATOM   3728  P    DA A 182       7.577-522.074-231.385 
ATOM   3729  OP1  DA A 182       8.657-521.111-231.693 
ATOM   3730  OP2  DA A 182       7.010-522.805-232.540 
ATOM   3731  O5'  DA A 182       8.084-523.119-230.286 
ATOM   3732  C5'  DA A 182       7.970-522.776-228.892 
ATOM   3733  C4'  DA A 182       7.452-523.965-228.106 
ATOM   3734  O4'  DA A 182       5.997-524.010-228.060 
ATOM   3735  C3'  DA A 182       7.846-525.341-228.643 
ATOM   3736  O3'  DA A 182       8.083-526.214-227.545 
ATOM   3737  C2'  DA A 182       6.610-525.831-229.397 
ATOM   3738  C1'  DA A 182       5.579-525.325-228.392 
ATOM   3739  N9   DA A 182       4.196-525.247-228.941 
ATOM   3740  C8   DA A 182       3.804-524.935-230.210 
ATOM   3741  N7   DA A 182       2.518-524.951-230.382 
ATOM   3742  C5   DA A 182       2.019-525.299-229.134 
ATOM   3743  C6   DA A 182       0.713-525.485-228.654 
ATOM   3744  N6   DA A 182      -0.382-525.339-229.415 
ATOM   3745  N1   DA A 182       0.570-525.829-227.361 
ATOM   3746  C2   DA A 182       1.662-525.973-226.611 
ATOM   3747  N3   DA A 182       2.925-525.827-226.946 
ATOM   3748  C4   DA A 182       3.039-525.483-228.245 
ATOM   3749  P    DG A 183       9.298-527.253-227.628 
ATOM   3750  OP1  DG A 183      10.554-526.580-227.226 
ATOM   3751  OP2  DG A 183       9.306-527.902-228.957 
ATOM   3752  O5'  DG A 183       8.878-528.319-226.512 
ATOM   3753  C5'  DG A 183       8.103-527.877-225.381 
ATOM   3754  C4'  DG A 183       6.993-528.869-225.094 
ATOM   3755  O4'  DG A 183       5.781-528.580-225.848 
ATOM   3756  C3'  DG A 183       7.299-530.327-225.435 
ATOM   3757  O3'  DG A 183       6.699-531.165-224.454 
ATOM   3758  C2'  DG A 183       6.599-530.568-226.772 
ATOM   3759  C1'  DG A 183       5.332-529.783-226.452 
ATOM   3760  N9   DG A 183       4.529-529.425-227.655 
ATOM   3761  C8   DG A 183       4.958-529.103-228.924 
ATOM   3762  N7   DG A 183       3.987-528.836-229.764 
ATOM   3763  C5   DG A 183       2.833-528.993-228.997 
ATOM   3764  C6   DG A 183       1.469-528.839-229.357 
ATOM   3765  O6   DG A 183       0.990-528.526-230.443 
ATOM   3766  N1   DG A 183       0.621-529.096-228.270 
ATOM   3767  C2   DG A 183       1.038-529.454-227.002 
ATOM   3768  N2   DG A 183       0.071-529.654-226.103 
ATOM   3769  N3   DG A 183       2.317-529.598-226.666 
ATOM   3770  C4   DG A 183       3.153-529.353-227.709 
ATOM   3771  P    DA A 184       7.496-532.456-223.943 
ATOM   3772  OP1  DA A 184       8.443-532.063-222.875 
ATOM   3773  OP2  DA A 184       8.083-533.167-225.100 
ATOM   3774  O5'  DA A 184       6.312-533.331-223.318 
ATOM   3775  C5'  DA A 184       5.168-532.659-222.757 
ATOM   3776  C4'  DA A 184       3.894-533.354-223.195 
ATOM   3777  O4'  DA A 184       3.388-532.842-224.461 
ATOM   3778  C3'  DA A 184       4.003-534.862-223.424 
ATOM   3779  O3'  DA A 184       2.798-535.482-222.992 
ATOM   3780  C2'  DA A 184       4.112-535.015-224.942 
ATOM   3781  C1'  DA A 184       3.086-533.946-225.301 
ATOM   3782  N9   DA A 184       3.170-533.486-226.716 
ATOM   3783  C8   DA A 184       4.281-533.352-227.499 
ATOM   3784  N7   DA A 184       4.028-532.928-228.698 
ATOM   3785  C5   DA A 184       2.650-532.767-228.714 
ATOM   3786  C6   DA A 184       1.757-532.338-229.709 
ATOM   3787  N6   DA A 184       2.141-531.973-230.941 
ATOM   3788  N1   DA A 184       0.449-532.297-229.392 
ATOM   3789  C2   DA A 184       0.074-532.659-228.166 
ATOM   3790  N3   DA A 184       0.811-533.075-227.161 
ATOM   3791  C4   DA A 184       2.115-533.108-227.504 
ATOM   3792  P    DA A 185       2.879-536.887-222.231 
ATOM   3793  OP1  DA A 185       3.151-536.658-220.793 
ATOM   3794  OP2  DA A 185       3.824-537.780-222.936 
ATOM   3795  O5'  DA A 185       1.386-537.433-222.415 
ATOM   3796  C5'  DA A 185       0.305-536.487-222.517 
ATOM   3797  C4'  DA A 185      -0.642-536.900-223.626 
ATOM   3798  O4'  DA A 185      -0.249-536.362-224.921 
ATOM   3799  C3'  DA A 185      -0.763-538.403-223.873 
ATOM   3800  O3'  DA A 185      -2.111-538.707-224.212 
ATOM   3801  C2'  DA A 185       0.116-538.667-225.095 
ATOM   3802  C1'  DA A 185      -0.281-537.415-225.872 
ATOM   3803  N9   DA A 185       0.659-537.071-226.974 
ATOM   3804  C8   DA A 185       2.014-537.239-227.018 
ATOM   3805  N7   DA A 185       2.556-536.839-228.126 
ATOM   3806  C5   DA A 185       1.485-536.372-228.874 
ATOM   3807  C6   DA A 185       1.399-535.810-230.159 
ATOM   3808  N6   DA A 185       2.461-535.615-230.953 
ATOM   3809  N1   DA A 185       0.178-535.454-230.598 
ATOM   3810  C2   DA A 185      -0.873-535.649-229.805 
ATOM   3811  N3   DA A 185      -0.916-536.162-228.594 
ATOM   3812  C4   DA A 185       0.319-536.510-228.178 
ATOM   3813  P    DC A 186      -2.772-540.047-223.637 
ATOM   3814  OP1  DC A 186      -3.283-539.801-222.270 
ATOM   3815  OP2  DC A 186      -1.822-541.171-223.782 
ATOM   3816  O5'  DC A 186      -4.001-540.249-224.643 
ATOM   3817  C5'  DC A 186      -4.610-539.090-225.241 
ATOM   3818  C4'  DC A 186      -4.865-539.341-226.715 
ATOM   3819  O4'  DC A 186      -3.722-538.984-227.544 
ATOM   3820  C3'  DC A 186      -5.162-540.790-227.101 
ATOM   3821  O3'  DC A 186      -6.135-540.800-228.138 
ATOM   3822  C2'  DC A 186      -3.844-541.318-227.666 
ATOM   3823  C1'  DC A 186      -3.464-540.057-228.437 
ATOM   3824  N1   DC A 186      -2.027-540.001-228.825 
ATOM   3825  C2   DC A 186      -1.705-539.396-230.037 
ATOM   3826  O2   DC A 186      -2.616-538.935-230.734 
ATOM   3827  N3   DC A 186      -0.399-539.336-230.408 
ATOM   3828  C4   DC A 186       0.557-539.847-229.624 
ATOM   3829  N4   DC A 186       1.815-539.763-230.031 
ATOM   3830  C5   DC A 186       0.247-540.474-228.374 
ATOM   3831  C6   DC A 186      -1.063-540.525-228.020 
ATOM   3832  P    DA A 187      -7.280-541.918-228.118 
ATOM   3833  OP1  DA A 187      -8.383-541.482-227.231 
ATOM   3834  OP2  DA A 187      -6.681-543.235-227.809 
ATOM   3835  O5'  DA A 187      -7.772-541.895-229.640 
ATOM   3836  C5'  DA A 187      -7.682-540.665-230.384 
ATOM   3837  C4'  DA A 187      -7.142-540.939-231.773 
ATOM   3838  O4'  DA A 187      -5.687-540.900-231.821 
ATOM   3839  C3'  DA A 187      -7.493-542.302-232.368 
ATOM   3840  O3'  DA A 187      -7.718-542.152-233.764 
ATOM   3841  C2'  DA A 187      -6.235-543.148-232.167 
ATOM   3842  C1'  DA A 187      -5.230-542.053-232.510 
ATOM   3843  N9   DA A 187      -3.844-542.348-232.051 
ATOM   3844  C8   DA A 187      -3.446-543.013-230.927 
ATOM   3845  N7   DA A 187      -2.159-543.111-230.803 
ATOM   3846  C5   DA A 187      -1.664-542.463-231.927 
ATOM   3847  C6   DA A 187      -0.358-542.222-232.383 
ATOM   3848  N6   DA A 187       0.740-542.626-231.730 
ATOM   3849  N1   DA A 187      -0.221-541.549-233.541 
ATOM   3850  C2   DA A 187      -1.317-541.150-234.186 
ATOM   3851  N3   DA A 187      -2.579-541.317-233.859 
ATOM   3852  C4   DA A 187      -2.689-541.994-232.697 
ATOM   3853  P    DG A 188      -8.904-542.978-234.452 
ATOM   3854  OP1  DG A 188     -10.182-542.251-234.276 
ATOM   3855  OP2  DG A 188      -8.880-544.376-233.970 
ATOM   3856  O5'  DG A 188      -8.468-542.933-235.992 
ATOM   3857  C5'  DG A 188      -7.718-541.802-236.473 
ATOM   3858  C4'  DG A 188      -6.585-542.272-237.364 
ATOM   3859  O4'  DG A 188      -5.373-542.567-236.612 
ATOM   3860  C3'  DG A 188      -6.848-543.553-238.155 
ATOM   3861  O3'  DG A 188      -6.237-543.438-239.434 
ATOM   3862  C2'  DG A 188      -6.128-544.649-237.369 
ATOM   3863  C1'  DG A 188      -4.884-543.833-237.028 
ATOM   3864  N9   DG A 188      -4.079-544.407-235.915 
ATOM   3865  C8   DG A 188      -4.502-545.087-234.792 
ATOM   3866  N7   DG A 188      -3.529-545.464-233.998 
ATOM   3867  C5   DG A 188      -2.380-545.003-234.641 
ATOM   3868  C6   DG A 188      -1.017-545.112-234.262 
ATOM   3869  O6   DG A 188      -0.534-545.644-233.267 
ATOM   3870  N1   DG A 188      -0.175-544.504-235.203 
ATOM   3871  C2   DG A 188      -0.595-543.874-236.358 
ATOM   3872  N2   DG A 188       0.366-543.355-237.127 
ATOM   3873  N3   DG A 188      -1.875-543.773-236.712 
ATOM   3874  C4   DG A 188      -2.704-544.358-235.810 
ATOM   3875  P    DA A 189      -7.005-544.012-240.716 
ATOM   3876  OP1  DA A 189      -7.974-543.006-241.205 
ATOM   3877  OP2  DA A 189      -7.559-545.349-240.404 
ATOM   3878  O5'  DA A 189      -5.805-544.159-241.764 
ATOM   3879  C5'  DA A 189      -4.685-543.258-241.673 
ATOM   3880  C4'  DA A 189      -3.388-544.025-241.840 
ATOM   3881  O4'  DA A 189      -2.883-544.542-240.576 
ATOM   3882  C3'  DA A 189      -3.456-545.256-242.742 
ATOM   3883  O3'  DA A 189      -2.239-545.359-243.473 
ATOM   3884  C2'  DA A 189      -3.543-546.439-241.778 
ATOM   3885  C1'  DA A 189      -2.542-545.908-240.756 
ATOM   3886  N9   DA A 189      -2.623-546.583-239.431 
ATOM   3887  C8   DA A 189      -3.727-547.071-238.793 
ATOM   3888  N7   DA A 189      -3.474-547.610-237.641 
ATOM   3889  C5   DA A 189      -2.100-547.471-237.503 
ATOM   3890  C6   DA A 189      -1.207-547.845-236.484 
ATOM   3891  N6   DA A 189      -1.588-548.466-235.359 
ATOM   3892  N1   DA A 189       0.095-547.557-236.666 
ATOM   3893  C2   DA A 189       0.467-546.939-237.786 
ATOM   3894  N3   DA A 189      -0.271-546.544-238.800 
ATOM   3895  C4   DA A 189      -1.570-546.844-238.594 
ATOM   3896  P    DG A 190      -2.290-545.818-245.006 
ATOM   3897  OP1  DG A 190      -2.584-544.649-245.864 
ATOM   3898  OP2  DG A 190      -3.204-546.973-245.147 
ATOM   3899  O5'  DG A 190      -0.781-546.295-245.242 
ATOM   3900  C5'  DG A 190       0.276-545.668-244.492 
ATOM   3901  C4'  DG A 190       1.246-546.717-243.987 
ATOM   3902  O4'  DG A 190       0.852-547.261-242.694 
ATOM   3903  C3'  DG A 190       1.410-547.953-244.872 
ATOM   3904  O3'  DG A 190       2.768-548.371-244.831 
ATOM   3905  C2'  DG A 190       0.550-549.025-244.202 
ATOM   3906  C1'  DG A 190       0.922-548.677-242.764 
ATOM   3907  N9   DG A 190      -0.014-549.237-241.750 
ATOM   3908  C8   DG A 190      -1.376-549.432-241.835 
ATOM   3909  N7   DG A 190      -1.909-549.951-240.756 
ATOM   3910  C5   DG A 190      -0.825-550.112-239.895 
ATOM   3911  C6   DG A 190      -0.775-550.630-238.575 
ATOM   3912  O6   DG A 190      -1.694-551.059-237.882 
ATOM   3913  N1   DG A 190       0.531-550.614-238.068 
ATOM   3914  C2   DG A 190       1.643-550.157-238.746 
ATOM   3915  N2   DG A 190       2.802-550.225-238.087 
ATOM   3916  N3   DG A 190       1.596-549.670-239.985 
ATOM   3917  C4   DG A 190       0.336-549.680-240.492 
ATOM   3918  P    DT A 191       3.458-548.896-246.177 
ATOM   3919  OP1  DT A 191       3.948-547.743-246.966 
ATOM   3920  OP2  DT A 191       2.540-549.820-246.878 
ATOM   3921  O5'  DT A 191       4.703-549.716-245.593 
ATOM   3922  C5'  DT A 191       5.289-549.302-244.345 
ATOM   3923  C4'  DT A 191       5.565-550.513-243.476 
ATOM   3924  O4'  DT A 191       4.423-550.876-242.649 
ATOM   3925  C3'  DT A 191       5.905-551.803-244.221 
ATOM   3926  O3'  DT A 191       6.890-552.516-243.483 
ATOM   3927  C2'  DT A 191       4.608-552.612-244.207 
ATOM   3928  C1'  DT A 191       4.204-552.273-242.776 
ATOM   3929  N1   DT A 191       2.770-552.545-242.477 
ATOM   3930  C2   DT A 191       2.465-552.974-241.209 
ATOM   3931  O2   DT A 191       3.308-553.135-240.343 
ATOM   3932  N3   DT A 191       1.126-553.218-240.969 
ATOM   3933  C4   DT A 191       0.094-553.069-241.872 
ATOM   3934  O4   DT A 191      -1.067-553.318-241.542 
ATOM   3935  C5   DT A 191       0.512-552.615-243.177 
ATOM   3936  C7   DT A 191      -0.550-552.427-244.221 
ATOM   3937  C6   DT A 191       1.807-552.371-243.438 
ATOM   3938  P    DG A 192       8.064-553.263-244.273 
ATOM   3939  OP1  DG A 192       9.145-552.300-244.581 
ATOM   3940  OP2  DG A 192       7.497-553.994-245.428 
ATOM   3941  O5'  DG A 192       8.571-554.308-243.174 
ATOM   3942  C5'  DG A 192       8.457-553.965-241.780 
ATOM   3943  C4'  DG A 192       7.939-555.154-240.994 
ATOM   3944  O4'  DG A 192       6.484-555.198-240.948 
ATOM   3945  C3'  DG A 192       8.334-556.529-241.531 
ATOM   3946  O3'  DG A 192       8.570-557.402-240.433 
ATOM   3947  C2'  DG A 192       7.098-557.019-242.285 
ATOM   3948  C1'  DG A 192       6.067-556.514-241.280 
ATOM   3949  N9   DG A 192       4.684-556.435-241.829 
ATOM   3950  C8   DG A 192       4.269-556.123-243.105 
ATOM   3951  N7   DG A 192       2.969-556.143-243.264 
ATOM   3952  C5   DG A 192       2.487-556.493-242.004 
ATOM   3953  C6   DG A 192       1.153-556.674-241.553 
ATOM   3954  O6   DG A 192       0.106-556.558-242.183 
ATOM   3955  N1   DG A 192       1.114-557.029-240.197 
ATOM   3956  C2   DG A 192       2.220-557.188-239.384 
ATOM   3957  N2   DG A 192       1.971-557.530-238.118 
ATOM   3958  N3   DG A 192       3.471-557.019-239.808 
ATOM   3959  C4   DG A 192       3.525-556.674-241.121 
ATOM   3960  P    DA A 193       9.785-558.441-240.516 
ATOM   3961  OP1  DA A 193      11.041-557.768-240.115 
ATOM   3962  OP2  DA A 193       9.793-559.091-241.845 
ATOM   3963  O5'  DA A 193       9.365-559.507-239.400 
ATOM   3964  C5'  DA A 193       8.590-559.066-238.269 
ATOM   3965  C4'  DA A 193       7.480-560.058-237.982 
ATOM   3966  O4'  DA A 193       6.269-559.768-238.736 
ATOM   3967  C3'  DA A 193       7.786-561.516-238.323 
ATOM   3968  O3'  DA A 193       7.187-562.354-237.342 
ATOM   3969  C2'  DA A 193       7.087-561.756-239.660 
ATOM   3970  C1'  DA A 193       5.819-560.971-239.340 
ATOM   3971  N9   DA A 193       5.016-560.613-240.543 
ATOM   3972  C8   DA A 193       5.459-560.296-241.795 
ATOM   3973  N7   DA A 193       4.509-560.030-242.636 
ATOM   3974  C5   DA A 193       3.349-560.182-241.889 
ATOM   3975  C6   DA A 193       1.989-560.038-242.211 
ATOM   3976  N6   DA A 193       1.549-559.691-243.429 
ATOM   3977  N1   DA A 193       1.094-560.264-241.231 
ATOM   3978  C2   DA A 193       1.536-560.607-240.022 
ATOM   3979  N3   DA A 193       2.773-560.771-239.607 
ATOM   3980  C4   DA A 193       3.650-560.539-240.606 
ATOM   3981  P    DT A 194       7.984-563.644-236.831 
ATOM   3982  OP1  DT A 194       8.930-563.251-235.763 
ATOM   3983  OP2  DT A 194       8.570-564.356-237.988 
ATOM   3984  O5'  DT A 194       6.800-564.519-236.206 
ATOM   3985  C5'  DT A 194       5.656-563.848-235.645 
ATOM   3986  C4'  DT A 194       4.382-564.543-236.083 
ATOM   3987  O4'  DT A 194       3.876-564.031-237.349 
ATOM   3988  C3'  DT A 194       4.491-566.050-236.312 
ATOM   3989  O3'  DT A 194       3.286-566.671-235.880 
ATOM   3990  C2'  DT A 194       4.600-566.204-237.830 
ATOM   3991  C1'  DT A 194       3.573-565.134-238.189 
ATOM   3992  N1   DT A 194       3.658-564.675-239.604 
ATOM   3993  C2   DT A 194       2.479-564.338-240.223 
ATOM   3994  O2   DT A 194       1.396-564.401-239.668 
ATOM   3995  N3   DT A 194       2.597-563.917-241.535 
ATOM   3996  C4   DT A 194       3.767-563.809-242.258 
ATOM   3997  O4   DT A 194       3.747-563.420-243.427 
ATOM   3998  C5   DT A 194       4.951-564.185-241.522 
ATOM   3999  C7   DT A 194       6.268-564.098-242.235 
ATOM   4000  C6   DT A 194       4.865-564.598-240.247 
ATOM   4001  P    DG A 195       3.366-568.076-235.119 
ATOM   4002  OP1  DG A 195       3.639-567.847-233.681 
ATOM   4003  OP2  DG A 195       4.312-568.969-235.824 
ATOM   4004  O5'  DG A 195       1.874-568.622-235.303 
ATOM   4005  C5'  DG A 195       0.793-567.676-235.405 
ATOM   4006  C4'  DG A 195      -0.154-568.088-236.514 
ATOM   4007  O4'  DG A 195       0.239-567.550-237.809 
ATOM   4008  C3'  DG A 195      -0.275-569.592-236.761 
ATOM   4009  O3'  DG A 195      -1.623-569.896-237.100 
ATOM   4010  C2'  DG A 195       0.604-569.855-237.983 
ATOM   4011  C1'  DG A 195       0.207-568.603-238.760 
ATOM   4012  N9   DG A 195       1.146-568.260-239.862 
ATOM   4013  C8   DG A 195       2.513-568.422-239.924 
ATOM   4014  N7   DG A 195       3.050-568.013-241.049 
ATOM   4015  C5   DG A 195       1.961-567.549-241.785 
ATOM   4016  C6   DG A 195       1.910-566.985-243.086 
ATOM   4017  O6   DG A 195       2.832-566.775-243.870 
ATOM   4018  N1   DG A 195       0.598-566.650-243.449 
ATOM   4019  C2   DG A 195      -0.519-566.835-242.658 
ATOM   4020  N2   DG A 195      -1.682-566.449-243.186 
ATOM   4021  N3   DG A 195      -0.470-567.364-241.436 
ATOM   4022  C4   DG A 195       0.795-567.695-241.070 
ATOM   4023  P    DA A 196      -2.285-571.235-236.525 
ATOM   4024  OP1  DA A 196      -2.795-570.989-235.158 
ATOM   4025  OP2  DA A 196      -1.334-572.360-236.670 
ATOM   4026  O5'  DA A 196      -3.513-571.437-237.531 
ATOM   4027  C5'  DA A 196      -4.123-570.279-238.129 
ATOM   4028  C4'  DA A 196      -4.377-570.530-239.603 
ATOM   4029  O4'  DA A 196      -3.235-570.173-240.432 
ATOM   4030  C3'  DA A 196      -4.674-571.978-239.989 
ATOM   4031  O3'  DA A 196      -5.648-571.988-241.026 
ATOM   4032  C2'  DA A 196      -3.356-572.507-240.554 
ATOM   4033  C1'  DA A 196      -2.976-571.245-241.325 
ATOM   4034  N9   DA A 196      -1.539-571.189-241.713 
ATOM   4035  C8   DA A 196      -0.458-571.662-241.027 
ATOM   4036  N7   DA A 196       0.674-571.463-241.629 
ATOM   4037  C5   DA A 196       0.317-570.809-242.801 
ATOM   4038  C6   DA A 196       1.072-570.319-243.880 
ATOM   4039  N6   DA A 196       2.407-570.417-243.955 
ATOM   4040  N1   DA A 196       0.402-569.722-244.884 
ATOM   4041  C2   DA A 196      -0.924-569.626-244.803 
ATOM   4042  N3   DA A 196      -1.731-570.044-243.853 
ATOM   4043  C4   DA A 196      -1.036-570.638-242.861 
ATOM   4044  P    DA A 197      -6.792-573.107-241.006 
ATOM   4045  OP1  DA A 197      -7.895-572.671-240.119 
ATOM   4046  OP2  DA A 197      -6.193-574.424-240.697 
ATOM   4047  O5'  DA A 197      -7.284-573.083-242.528 
ATOM   4048  C5'  DA A 197      -7.194-571.854-243.272 
ATOM   4049  C4'  DA A 197      -6.654-572.127-244.661 
ATOM   4050  O4'  DA A 197      -5.199-572.088-244.709 
ATOM   4051  C3'  DA A 197      -7.006-573.491-245.256 
ATOM   4052  O3'  DA A 197      -7.230-573.340-246.652 
ATOM   4053  C2'  DA A 197      -5.748-574.336-245.055 
ATOM   4054  C1'  DA A 197      -4.743-573.242-245.398 
ATOM   4055  N9   DA A 197      -3.357-573.536-244.939 
ATOM   4056  C8   DA A 197      -2.959-574.202-243.815 
ATOM   4057  N7   DA A 197      -1.671-574.300-243.691 
ATOM   4058  C5   DA A 197      -1.177-573.652-244.816 
ATOM   4059  C6   DA A 197       0.130-573.411-245.271 
ATOM   4060  N6   DA A 197       1.228-573.814-244.618 
ATOM   4061  N1   DA A 197       0.266-572.738-246.429 
ATOM   4062  C2   DA A 197      -0.829-572.339-247.074 
ATOM   4063  N3   DA A 197      -2.092-572.505-246.747 
ATOM   4064  C4   DA A 197      -2.202-573.182-245.585 
ATOM   4065  P    DC A 198      -8.417-574.166-247.340 
ATOM   4066  OP1  DC A 198      -9.695-573.440-247.165 
ATOM   4067  OP2  DC A 198      -8.393-575.564-246.858 
ATOM   4068  O5'  DC A 198      -7.981-574.122-248.880 
ATOM   4069  C5'  DC A 198      -7.230-572.990-249.361 
ATOM   4070  C4'  DC A 198      -6.097-573.461-250.252 
ATOM   4071  O4'  DC A 198      -4.885-573.756-249.500 
ATOM   4072  C3'  DC A 198      -6.361-574.741-251.043 
ATOM   4073  O3'  DC A 198      -5.749-574.627-252.322 
ATOM   4074  C2'  DC A 198      -5.641-575.837-250.257 
ATOM   4075  C1'  DC A 198      -4.397-575.022-249.916 
ATOM   4076  N1   DC A 198      -3.591-575.596-248.803 
ATOM   4077  C2   DC A 198      -2.207-575.451-248.861 
ATOM   4078  O2   DC A 198      -1.710-574.858-249.826 
ATOM   4079  N3   DC A 198      -1.454-575.968-247.857 
ATOM   4080  C4   DC A 198      -2.032-576.605-246.829 
ATOM   4081  N4   DC A 198      -1.254-577.091-245.874 
ATOM   4082  C5   DC A 198      -3.454-576.764-246.750 
ATOM   4083  C6   DC A 198      -4.188-576.241-247.764 
ATOM   4084  P    DA A 199      -6.518-575.201-253.604 
ATOM   4085  OP1  DA A 199      -7.486-574.194-254.093 
ATOM   4086  OP2  DA A 199      -7.071-576.537-253.292 
ATOM   4087  O5'  DA A 199      -5.317-575.347-254.652 
ATOM   4088  C5'  DA A 199      -4.198-574.447-254.561 
ATOM   4089  C4'  DA A 199      -2.901-575.213-254.728 
ATOM   4090  O4'  DA A 199      -2.395-575.731-253.465 
ATOM   4091  C3'  DA A 199      -2.968-576.445-255.630 
ATOM   4092  O3'  DA A 199      -1.752-576.547-256.361 
ATOM   4093  C2'  DA A 199      -3.056-577.627-254.666 
ATOM   4094  C1'  DA A 199      -2.055-577.097-253.644 
ATOM   4095  N9   DA A 199      -2.135-577.772-252.319 
ATOM   4096  C8   DA A 199      -3.240-578.260-251.682 
ATOM   4097  N7   DA A 199      -2.986-578.799-250.529 
ATOM   4098  C5   DA A 199      -1.612-578.659-250.391 
ATOM   4099  C6   DA A 199      -0.720-579.034-249.372 
ATOM   4100  N6   DA A 199      -1.100-579.655-248.247 
ATOM   4101  N1   DA A 199       0.583-578.746-249.554 
ATOM   4102  C2   DA A 199       0.954-578.128-250.674 
ATOM   4103  N3   DA A 199       0.217-577.732-251.688 
ATOM   4104  C4   DA A 199      -1.082-578.032-251.482 
ATOM   4105  P    DA A 200      -1.803-577.006-257.894 
ATOM   4106  OP1  DA A 200      -2.096-575.837-258.752 
ATOM   4107  OP2  DA A 200      -2.716-578.161-258.035 
ATOM   4108  O5'  DA A 200      -0.293-577.483-258.130 
ATOM   4109  C5'  DA A 200       0.763-576.856-257.380 
ATOM   4110  C4'  DA A 200       1.733-577.906-256.875 
ATOM   4111  O4'  DA A 200       1.340-578.449-255.582 
ATOM   4112  C3'  DA A 200       1.897-579.141-257.760 
ATOM   4113  O3'  DA A 200       3.255-579.560-257.719 
ATOM   4114  C2'  DA A 200       1.038-580.214-257.090 
ATOM   4115  C1'  DA A 200       1.410-579.865-255.652 
ATOM   4116  N9   DA A 200       0.473-580.425-254.638 
ATOM   4117  C8   DA A 200      -0.875-580.611-254.741 
ATOM   4118  N7   DA A 200      -1.416-581.125-253.680 
ATOM   4119  C5   DA A 200      -0.350-581.293-252.808 
ATOM   4120  C6   DA A 200      -0.265-581.799-251.501 
ATOM   4121  N6   DA A 200      -1.322-582.251-250.812 
ATOM   4122  N1   DA A 200       0.951-581.826-250.924 
ATOM   4123  C2   DA A 200       1.999-581.375-251.613 
ATOM   4124  N3   DA A 200       2.042-580.883-252.831 
ATOM   4125  C4   DA A 200       0.812-580.868-253.386 
ATOM   4126  P    DC A 201       3.946-580.085-259.065 
ATOM   4127  OP1  DC A 201       4.435-578.932-259.854 
ATOM   4128  OP2  DC A 201       3.028-581.008-259.766 
ATOM   4129  O5'  DC A 201       5.190-580.905-258.482 
ATOM   4130  C5'  DC A 201       5.776-580.491-257.233 
ATOM   4131  C4'  DC A 201       6.053-581.702-256.364 
ATOM   4132  O4'  DC A 201       4.910-582.064-255.537 
ATOM   4133  C3'  DC A 201       6.392-582.992-257.109 
ATOM   4134  O3'  DC A 201       7.377-583.705-256.371 
ATOM   4135  C2'  DC A 201       5.096-583.800-257.095 
ATOM   4136  C1'  DC A 201       4.691-583.461-255.664 
ATOM   4137  N1   DC A 201       3.258-583.733-255.366 
ATOM   4138  C2   DC A 201       2.932-584.169-254.084 
ATOM   4139  O2   DC A 201       3.837-584.311-253.254 
ATOM   4140  N3   DC A 201       1.631-584.424-253.792 
ATOM   4141  C4   DC A 201       0.678-584.258-254.720 
ATOM   4142  N4   DC A 201      -0.576-584.519-254.386 
ATOM   4143  C5   DC A 201       0.992-583.811-256.044 
ATOM   4144  C6   DC A 201       2.298-583.562-256.316 
ATOM   4145  P    DT A 202       8.552-584.451-257.161 
ATOM   4146  OP1  DT A 202       9.632-583.488-257.469 
ATOM   4147  OP2  DT A 202       7.985-585.182-258.316 
ATOM   4148  O5'  DT A 202       9.059-585.496-256.062 
ATOM   4149  C5'  DT A 202       8.945-585.153-254.668 
ATOM   4150  C4'  DT A 202       8.427-586.342-253.882 
ATOM   4151  O4'  DT A 202       6.972-586.387-253.837 
ATOM   4152  C3'  DT A 202       8.821-587.718-254.419 
ATOM   4153  O3'  DT A 202       9.058-588.591-253.321 
ATOM   4154  C2'  DT A 202       7.585-588.208-255.173 
ATOM   4155  C1'  DT A 202       6.554-587.702-254.168 
ATOM   4156  N1   DT A 202       5.171-587.624-254.717 
ATOM   4157  C2   DT A 202       4.140-587.898-253.852 
ATOM   4158  O2   DT A 202       4.315-588.194-252.683 
ATOM   4159  N3   DT A 202       2.872-587.816-254.397 
ATOM   4160  C4   DT A 202       2.561-587.490-255.701 
ATOM   4161  O4   DT A 202       1.386-587.449-256.073 
ATOM   4162  C5   DT A 202       3.711-587.220-256.531 
ATOM   4163  C7   DT A 202       3.460-586.859-257.966 
ATOM   4164  C6   DT A 202       4.953-587.293-256.029 
ATOM   4165  P    DT A 203      10.273-589.630-253.404 
ATOM   4166  OP1  DT A 203      11.529-588.957-253.003 
ATOM   4167  OP2  DT A 203      10.281-590.279-254.733 
ATOM   4168  O5'  DT A 203       9.853-590.696-252.288 
ATOM   4169  C5'  DT A 203       9.078-590.254-251.157 
ATOM   4170  C4'  DT A 203       7.968-591.246-250.870 
ATOM   4171  O4'  DT A 203       6.757-590.957-251.624 
ATOM   4172  C3'  DT A 203       8.274-592.704-251.211 
ATOM   4173  O3'  DT A 203       7.674-593.542-250.230 
ATOM   4174  C2'  DT A 203       7.574-592.945-252.548 
ATOM   4175  C1'  DT A 203       6.307-592.160-252.228 
ATOM   4176  N1   DT A 203       5.504-591.802-253.431 
ATOM   4177  C2   DT A 203       4.138-591.783-253.288 
ATOM   4178  O2   DT A 203       3.576-592.042-252.237 
ATOM   4179  N3   DT A 203       3.426-591.448-254.424 
ATOM   4180  C4   DT A 203       3.956-591.138-255.660 
ATOM   4181  O4   DT A 203       3.218-590.853-256.605 
ATOM   4182  C5   DT A 203       5.399-591.185-255.711 
ATOM   4183  C7   DT A 203       6.057-590.861-257.019 
ATOM   4184  C6   DT A 203       6.115-591.508-254.621 
ATOM   4185  P    DC A 204       8.471-594.833-249.719 
ATOM   4186  OP1  DC A 204       9.418-594.440-248.651 
ATOM   4187  OP2  DC A 204       9.058-595.544-250.876 
ATOM   4188  O5'  DC A 204       7.287-595.708-249.094 
ATOM   4189  C5'  DC A 204       6.143-595.036-248.533 
ATOM   4190  C4'  DC A 204       4.870-595.732-248.971 
ATOM   4191  O4'  DC A 204       4.363-595.219-250.237 
ATOM   4192  C3'  DC A 204       4.978-597.239-249.200 
ATOM   4193  O3'  DC A 204       3.773-597.859-248.768 
ATOM   4194  C2'  DC A 204       5.087-597.392-250.718 
ATOM   4195  C1'  DC A 204       4.061-596.323-251.077 
ATOM   4196  N1   DC A 204       4.145-595.863-252.492 
ATOM   4197  C2   DC A 204       2.959-595.518-253.134 
ATOM   4198  O2   DC A 204       1.896-595.606-252.510 
ATOM   4199  N3   DC A 204       3.015-595.098-254.424 
ATOM   4200  C4   DC A 204       4.188-595.017-255.065 
ATOM   4201  N4   DC A 204       4.189-594.601-256.323 
ATOM   4202  C5   DC A 204       5.419-595.368-254.423 
ATOM   4203  C6   DC A 204       5.342-595.786-253.134 
ATOM   4204  P    DA A 205       3.854-599.265-248.007 
ATOM   4205  OP1  DA A 205       4.126-599.035-246.569 
ATOM   4206  OP2  DA A 205       4.799-600.157-248.712 
ATOM   4207  O5'  DA A 205       2.361-599.810-248.191 
ATOM   4208  C5'  DA A 205       1.280-598.864-248.293 
ATOM   4209  C4'  DA A 205       0.333-599.277-249.402 
ATOM   4210  O4'  DA A 205       0.727-598.739-250.697 
ATOM   4211  C3'  DA A 205       0.212-600.780-249.649 
ATOM   4212  O3'  DA A 205      -1.136-601.084-249.988 
ATOM   4213  C2'  DA A 205       1.091-601.044-250.871 
ATOM   4214  C1'  DA A 205       0.694-599.792-251.648 
ATOM   4215  N9   DA A 205       1.634-599.448-252.750 
ATOM   4216  C8   DA A 205       2.989-599.616-252.794 
ATOM   4217  N7   DA A 205       3.531-599.216-253.902 
ATOM   4218  C5   DA A 205       2.460-598.749-254.650 
ATOM   4219  C6   DA A 205       2.374-598.187-255.935 
ATOM   4220  N6   DA A 205       3.436-597.992-256.729 
ATOM   4221  N1   DA A 205       1.153-597.831-256.374 
ATOM   4222  C2   DA A 205       0.102-598.026-255.581 
ATOM   4223  N3   DA A 205       0.059-598.539-254.370 
ATOM   4224  C4   DA A 205       1.294-598.887-253.954 
ATOM   4225  P    DT A 206      -1.797-602.424-249.413 
ATOM   4226  OP1  DT A 206      -2.308-602.178-248.046 
ATOM   4227  OP2  DT A 206      -0.847-603.548-249.558 
ATOM   4228  O5'  DT A 206      -3.026-602.626-250.419 
ATOM   4229  C5'  DT A 206      -3.635-601.467-251.017 
ATOM   4230  C4'  DT A 206      -3.890-601.718-252.491 
ATOM   4231  O4'  DT A 206      -2.747-601.361-253.320 
ATOM   4232  C3'  DT A 206      -4.187-603.167-252.877 
ATOM   4233  O3'  DT A 206      -5.160-603.177-253.914 
ATOM   4234  C2'  DT A 206      -2.869-603.695-253.442 
ATOM   4235  C1'  DT A 206      -2.489-602.434-254.213 
ATOM   4236  N1   DT A 206      -1.052-602.378-254.601 
ATOM   4237  C2   DT A 206      -0.750-601.778-255.799 
ATOM   4238  O2   DT A 206      -1.598-601.303-256.535 
ATOM   4239  N3   DT A 206       0.591-601.746-256.125 
ATOM   4240  C4   DT A 206       1.631-602.251-255.370 
ATOM   4241  O4   DT A 206       2.794-602.163-255.766 
ATOM   4242  C5   DT A 206       1.214-602.861-254.129 
ATOM   4243  C7   DT A 206       2.283-603.436-253.246 
ATOM   4244  C6   DT A 206      -0.084-602.906-253.788 
ATOM   4245  P    DC A 207      -6.305-604.295-253.894 
ATOM   4246  OP1  DC A 207      -7.408-603.859-253.007 
ATOM   4247  OP2  DC A 207      -5.706-605.612-253.585 
ATOM   4248  O5'  DC A 207      -6.797-604.272-255.416 
ATOM   4249  C5'  DC A 207      -6.707-603.042-256.160 
ATOM   4250  C4'  DC A 207      -6.167-603.316-257.549 
ATOM   4251  O4'  DC A 207      -4.712-603.277-257.597 
ATOM   4252  C3'  DC A 207      -6.518-604.679-258.144 
ATOM   4253  O3'  DC A 207      -6.743-604.529-259.540 
ATOM   4254  C2'  DC A 207      -5.260-605.525-257.943 
ATOM   4255  C1'  DC A 207      -4.255-604.430-258.286 
ATOM   4256  N1   DC A 207      -2.869-604.725-257.827 
ATOM   4257  C2   DC A 207      -1.814-604.282-258.621 
ATOM   4258  O2   DC A 207      -2.069-603.668-259.663 
ATOM   4259  N3   DC A 207      -0.543-604.541-258.220 
ATOM   4260  C4   DC A 207      -0.309-605.210-257.084 
ATOM   4261  N4   DC A 207       0.949-605.438-256.736 
ATOM   4262  C5   DC A 207      -1.379-605.674-256.253 
ATOM   4263  C6   DC A 207      -2.642-605.406-256.672 
ATOM   4264  P    DA A 208      -7.929-605.355-260.229 
ATOM   4265  OP1  DA A 208      -9.207-604.628-260.053 
ATOM   4266  OP2  DA A 208      -7.905-606.753-259.746 
ATOM   4267  O5'  DA A 208      -7.493-605.310-261.768 
ATOM   4268  C5'  DA A 208      -6.743-604.179-262.249 
ATOM   4269  C4'  DA A 208      -5.610-604.649-263.140 
ATOM   4270  O4'  DA A 208      -4.398-604.944-262.388 
ATOM   4271  C3'  DA A 208      -5.873-605.930-263.931 
ATOM   4272  O3'  DA A 208      -5.261-605.815-265.210 
ATOM   4273  C2'  DA A 208      -5.153-607.026-263.145 
ATOM   4274  C1'  DA A 208      -3.909-606.210-262.804 
ATOM   4275  N9   DA A 208      -3.104-606.784-261.691 
ATOM   4276  C8   DA A 208      -3.541-607.455-260.584 
ATOM   4277  N7   DA A 208      -2.588-607.835-259.790 
ATOM   4278  C5   DA A 208      -1.434-607.384-260.414 
ATOM   4279  C6   DA A 208      -0.075-607.473-260.069 
ATOM   4280  N6   DA A 208       0.369-608.076-258.957 
ATOM   4281  N1   DA A 208       0.815-606.918-260.913 
ATOM   4282  C2   DA A 208       0.369-606.320-262.016 
ATOM   4283  N3   DA A 208      -0.867-606.176-262.440 
ATOM   4284  C4   DA A 208      -1.738-606.740-261.578 
ATOM   4285  P    DA A 209      -6.030-606.389-266.492 
ATOM   4286  OP1  DA A 209      -6.999-605.383-266.982 
ATOM   4287  OP2  DA A 209      -6.584-607.726-266.180 
ATOM   4288  O5'  DA A 209      -4.830-606.536-267.540 
ATOM   4289  C5'  DA A 209      -3.710-605.635-267.449 
ATOM   4290  C4'  DA A 209      -2.413-606.402-267.616 
ATOM   4291  O4'  DA A 209      -1.908-606.919-266.353 
ATOM   4292  C3'  DA A 209      -2.481-607.633-268.518 
ATOM   4293  O3'  DA A 209      -1.264-607.736-269.249 
ATOM   4294  C2'  DA A 209      -2.568-608.816-267.554 
ATOM   4295  C1'  DA A 209      -1.567-608.285-266.532 
ATOM   4296  N9   DA A 209      -1.648-608.961-265.207 
ATOM   4297  C8   DA A 209      -2.752-609.448-264.570 
ATOM   4298  N7   DA A 209      -2.499-609.987-263.417 
ATOM   4299  C5   DA A 209      -1.125-609.848-263.279 
ATOM   4300  C6   DA A 209      -0.232-610.222-262.261 
ATOM   4301  N6   DA A 209      -0.613-610.843-261.135 
ATOM   4302  N1   DA A 209       1.070-609.934-262.442 
ATOM   4303  C2   DA A 209       1.442-609.316-263.562 
ATOM   4304  N3   DA A 209       0.704-608.921-264.576 
ATOM   4305  C4   DA A 209      -0.595-609.221-264.370 
ATOM   4306  P    DG A 210      -1.315-608.195-270.782 
ATOM   4307  OP1  DG A 210      -1.609-607.026-271.640 
ATOM   4308  OP2  DG A 210      -2.229-609.350-270.923 
ATOM   4309  O5'  DG A 210       0.194-608.672-271.019 
ATOM   4310  C5'  DG A 210       1.251-608.045-270.268 
ATOM   4311  C4'  DG A 210       2.221-609.094-269.763 
ATOM   4312  O4'  DG A 210       1.827-609.638-268.470 
ATOM   4313  C3'  DG A 210       2.385-610.330-270.648 
ATOM   4314  O3'  DG A 210       3.743-610.748-270.607 
ATOM   4315  C2'  DG A 210       1.525-611.402-269.978 
ATOM   4316  C1'  DG A 210       1.897-611.054-268.540 
ATOM   4317  N9   DG A 210       0.961-611.614-267.526 
ATOM   4318  C8   DG A 210      -0.401-611.809-267.611 
ATOM   4319  N7   DG A 210      -0.934-612.328-266.532 
ATOM   4320  C5   DG A 210       0.150-612.489-265.672 
ATOM   4321  C6   DG A 210       0.200-613.007-264.351 
ATOM   4322  O6   DG A 210      -0.719-613.436-263.658 
ATOM   4323  N1   DG A 210       1.506-612.991-263.844 
ATOM   4324  C2   DG A 210       2.618-612.534-264.522 
ATOM   4325  N2   DG A 210       3.777-612.602-263.863 
ATOM   4326  N3   DG A 210       2.571-612.047-265.761 
ATOM   4327  C4   DG A 210       1.311-612.057-266.268 
ATOM   4328  P    DA A 211       4.433-611.273-271.953 
ATOM   4329  OP1  DA A 211       4.923-610.120-272.742 
ATOM   4330  OP2  DA A 211       3.515-612.197-272.654 
ATOM   4331  O5'  DA A 211       5.678-612.093-271.370 
ATOM   4332  C5'  DA A 211       6.264-611.679-270.121 
ATOM   4333  C4'  DA A 211       6.540-612.890-269.252 
ATOM   4334  O4'  DA A 211       5.398-613.253-268.425 
ATOM   4335  C3'  DA A 211       6.880-614.180-269.997 
ATOM   4336  O3'  DA A 211       7.865-614.893-269.259 
ATOM   4337  C2'  DA A 211       5.583-614.989-269.983 
ATOM   4338  C1'  DA A 211       5.179-614.650-268.552 
ATOM   4339  N9   DA A 211       3.745-614.922-268.254 
ATOM   4340  C8   DA A 211       2.668-614.802-269.085 
ATOM   4341  N7   DA A 211       1.539-615.116-268.529 
ATOM   4342  C5   DA A 211       1.890-615.471-267.234 
ATOM   4343  C6   DA A 211       1.135-615.905-266.133 
ATOM   4344  N6   DA A 211      -0.196-616.063-266.165 
ATOM   4345  N1   DA A 211       1.799-616.173-264.994 
ATOM   4346  C2   DA A 211       3.122-616.014-264.967 
ATOM   4347  N3   DA A 211       3.929-615.616-265.927 
ATOM   4348  C4   DA A 211       3.239-615.355-267.056 
ATOM   4349  P    DA A 212       9.039-615.640-270.050 
ATOM   4350  OP1  DA A 212      10.120-614.677-270.357 
ATOM   4351  OP2  DA A 212       8.472-616.371-271.204 
ATOM   4352  O5'  DA A 212       9.546-616.685-268.950 
ATOM   4353  C5'  DA A 212       9.433-616.342-267.556 
ATOM   4354  C4'  DA A 212       8.914-617.531-266.770 
ATOM   4355  O4'  DA A 212       7.459-617.575-266.725 
ATOM   4356  C3'  DA A 212       9.309-618.906-267.307 
ATOM   4357  O3'  DA A 212       9.545-619.779-266.209 
ATOM   4358  C2'  DA A 212       8.073-619.396-268.061 
ATOM   4359  C1'  DA A 212       7.042-618.891-267.056 
ATOM   4360  N9   DA A 212       5.659-618.812-267.605 
ATOM   4361  C8   DA A 212       5.266-618.500-268.875 
ATOM   4362  N7   DA A 212       3.981-618.517-269.046 
ATOM   4363  C5   DA A 212       3.482-618.865-267.798 
ATOM   4364  C6   DA A 212       2.175-619.051-267.319 
ATOM   4365  N6   DA A 212       1.080-618.904-268.079 
ATOM   4366  N1   DA A 212       2.032-619.395-266.025 
ATOM   4367  C2   DA A 212       3.124-619.539-265.275 
ATOM   4368  N3   DA A 212       4.387-619.392-265.611 
ATOM   4369  C4   DA A 212       4.502-619.048-266.909 
ATOM   4370  P    DA A 213      10.760-620.818-266.292 
ATOM   4371  OP1  DA A 213      12.016-620.145-265.891 
ATOM   4372  OP2  DA A 213      10.768-621.468-267.621 
ATOM   4373  O5'  DA A 213      10.340-621.884-265.176 
ATOM   4374  C5'  DA A 213       9.565-621.443-264.045 
ATOM   4375  C4'  DA A 213       8.455-622.435-263.758 
ATOM   4376  O4'  DA A 213       7.244-622.145-264.512 
ATOM   4377  C3'  DA A 213       8.761-623.893-264.099 
ATOM   4378  O3'  DA A 213       8.162-624.731-263.118 
ATOM   4379  C2'  DA A 213       8.062-624.133-265.436 
ATOM   4380  C1'  DA A 213       6.794-623.348-265.116 
ATOM   4381  N9   DA A 213       5.991-622.990-266.319 
ATOM   4382  C8   DA A 213       6.434-622.673-267.571 
ATOM   4383  N7   DA A 213       5.484-622.407-268.412 
ATOM   4384  C5   DA A 213       4.324-622.559-267.665 
ATOM   4385  C6   DA A 213       2.964-622.415-267.987 
ATOM   4386  N6   DA A 213       2.524-622.068-269.205 
ATOM   4387  N1   DA A 213       2.069-622.641-267.007 
ATOM   4388  C2   DA A 213       2.511-622.984-265.798 
ATOM   4389  N3   DA A 213       3.748-623.148-265.383 
ATOM   4390  C4   DA A 213       4.625-622.917-266.382 
ATOM   4391  P    DT A 214       8.959-626.021-262.607 
ATOM   4392  OP1  DT A 214       9.905-625.628-261.539 
ATOM   4393  OP2  DT A 214       9.545-626.733-263.764 
ATOM   4394  O5'  DT A 214       7.775-626.896-261.982 
ATOM   4395  C5'  DT A 214       6.631-626.225-261.421 
ATOM   4396  C4'  DT A 214       5.357-626.920-261.859 
ATOM   4397  O4'  DT A 214       4.851-626.408-263.125 
ATOM   4398  C3'  DT A 214       5.466-628.427-262.088 
ATOM   4399  O3'  DT A 214       4.261-629.048-261.656 
ATOM   4400  C2'  DT A 214       5.575-628.581-263.606 
ATOM   4401  C1'  DT A 214       4.548-627.511-263.965 
ATOM   4402  N1   DT A 214       4.633-627.052-265.380 
ATOM   4403  C2   DT A 214       3.454-626.715-265.999 
ATOM   4404  O2   DT A 214       2.371-626.778-265.444 
ATOM   4405  N3   DT A 214       3.572-626.295-267.311 
ATOM   4406  C4   DT A 214       4.742-626.186-268.034 
ATOM   4407  O4   DT A 214       4.722-625.797-269.203 
ATOM   4408  C5   DT A 214       5.926-626.562-267.298 
ATOM   4409  C7   DT A 214       7.243-626.475-268.011 
ATOM   4410  C6   DT A 214       5.840-626.975-266.023 
ATOM   4411  P    DA A 215       4.341-630.453-260.895 
ATOM   4412  OP1  DA A 215       4.614-630.224-259.457 
ATOM   4413  OP2  DA A 215       5.287-631.346-261.600 
ATOM   4414  O5'  DA A 215       2.849-630.999-261.079 
ATOM   4415  C5'  DA A 215       1.768-630.053-261.181 
ATOM   4416  C4'  DA A 215       0.821-630.465-262.290 
ATOM   4417  O4'  DA A 215       1.214-629.927-263.585 
ATOM   4418  C3'  DA A 215       0.700-631.969-262.537 
ATOM   4419  O3'  DA A 215      -0.648-632.273-262.876 
ATOM   4420  C2'  DA A 215       1.579-632.232-263.759 
ATOM   4421  C1'  DA A 215       1.182-630.980-264.536 
ATOM   4422  N9   DA A 215       2.122-630.637-265.638 
ATOM   4423  C8   DA A 215       3.477-630.804-265.682 
ATOM   4424  N7   DA A 215       4.019-630.405-266.790 
ATOM   4425  C5   DA A 215       2.947-629.937-267.538 
ATOM   4426  C6   DA A 215       2.862-629.375-268.823 
ATOM   4427  N6   DA A 215       3.924-629.181-269.618 
ATOM   4428  N1   DA A 215       1.641-629.020-269.262 
ATOM   4429  C2   DA A 215       0.590-629.215-268.469 
ATOM   4430  N3   DA A 215       0.547-629.728-267.258 
ATOM   4431  C4   DA A 215       1.781-630.075-266.842 
ATOM   4432  P    DT A 216      -1.310-633.613-262.301 
ATOM   4433  OP1  DT A 216      -1.820-633.366-260.934 
ATOM   4434  OP2  DT A 216      -0.359-634.737-262.446 
ATOM   4435  O5'  DT A 216      -2.538-633.814-263.307 
ATOM   4436  C5'  DT A 216      -3.148-632.656-263.905 
ATOM   4437  C4'  DT A 216      -3.402-632.907-265.379 
ATOM   4438  O4'  DT A 216      -2.260-632.550-266.208 
ATOM   4439  C3'  DT A 216      -3.699-634.355-265.765 
ATOM   4440  O3'  DT A 216      -4.673-634.365-266.802 
ATOM   4441  C2'  DT A 216      -2.381-634.884-266.331 
ATOM   4442  C1'  DT A 216      -2.001-633.622-267.101 
ATOM   4443  N1   DT A 216      -0.564-633.566-267.489 
ATOM   4444  C2   DT A 216      -0.263-632.967-268.687 
ATOM   4445  O2   DT A 216      -1.111-632.492-269.423 
ATOM   4446  N3   DT A 216       1.079-632.934-269.013 
ATOM   4447  C4   DT A 216       2.118-633.439-268.258 
ATOM   4448  O4   DT A 216       3.282-633.351-268.654 
ATOM   4449  C5   DT A 216       1.701-634.049-267.017 
ATOM   4450  C7   DT A 216       2.770-634.625-266.134 
ATOM   4451  C6   DT A 216       0.403-634.095-266.676 
ATOM   4452  P    DC A 217      -5.817-635.484-266.782 
ATOM   4453  OP1  DC A 217      -6.920-635.048-265.895 
ATOM   4454  OP2  DC A 217      -5.218-636.801-266.473 
ATOM   4455  O5'  DC A 217      -6.309-635.461-268.304 
ATOM   4456  C5'  DC A 217      -6.219-634.231-269.048 
ATOM   4457  C4'  DC A 217      -5.679-634.504-270.438 
ATOM   4458  O4'  DC A 217      -4.224-634.465-270.485 
ATOM   4459  C3'  DC A 217      -6.031-635.868-271.032 
ATOM   4460  O3'  DC A 217      -6.255-635.718-272.428 
ATOM   4461  C2'  DC A 217      -4.773-636.713-270.831 
ATOM   4462  C1'  DC A 217      -3.768-635.619-271.174 
ATOM   4463  N1   DC A 217      -2.381-635.913-270.715 
ATOM   4464  C2   DC A 217      -1.326-635.471-271.509 
ATOM   4465  O2   DC A 217      -1.581-634.857-272.551 
ATOM   4466  N3   DC A 217      -0.056-635.730-271.108 
ATOM   4467  C4   DC A 217       0.179-636.398-269.972 
ATOM   4468  N4   DC A 217       1.436-636.626-269.624 
ATOM   4469  C5   DC A 217      -0.892-636.863-269.142 
ATOM   4470  C6   DC A 217      -2.155-636.594-269.560 
ATOM   4471  P    DT A 218      -7.442-636.543-273.117 
ATOM   4472  OP1  DT A 218      -8.719-635.817-272.941 
ATOM   4473  OP2  DT A 218      -7.418-637.941-272.634 
ATOM   4474  O5'  DT A 218      -7.006-636.499-274.656 
ATOM   4475  C5'  DT A 218      -6.255-635.367-275.137 
ATOM   4476  C4'  DT A 218      -5.122-635.838-276.028 
ATOM   4477  O4'  DT A 218      -3.910-636.133-275.276 
ATOM   4478  C3'  DT A 218      -5.386-637.119-276.819 
ATOM   4479  O3'  DT A 218      -4.774-637.004-278.098 
ATOM   4480  C2'  DT A 218      -4.666-638.214-276.033 
ATOM   4481  C1'  DT A 218      -3.422-637.399-275.692 
ATOM   4482  N1   DT A 218      -2.616-637.973-274.579 
ATOM   4483  C2   DT A 218      -1.252-637.822-274.651 
ATOM   4484  O2   DT A 218      -0.697-637.249-275.573 
ATOM   4485  N3   DT A 218      -0.538-638.367-273.603 
ATOM   4486  C4   DT A 218      -1.063-639.034-272.514 
ATOM   4487  O4   DT A 218      -0.321-639.480-271.636 
ATOM   4488  C5   DT A 218      -2.502-639.142-272.527 
ATOM   4489  C7   DT A 218      -3.155-639.855-271.378 
ATOM   4490  C6   DT A 218      -3.221-638.622-273.534 
ATOM   4491  P    DC A 219      -5.543-637.578-279.380 
ATOM   4492  OP1  DC A 219      -6.511-636.571-279.870 
ATOM   4493  OP2  DC A 219      -6.096-638.914-279.068 
ATOM   4494  O5'  DC A 219      -4.342-637.724-280.428 
ATOM   4495  C5'  DC A 219      -3.223-636.824-280.337 
ATOM   4496  C4'  DC A 219      -1.926-637.590-280.504 
ATOM   4497  O4'  DC A 219      -1.420-638.108-279.241 
ATOM   4498  C3'  DC A 219      -1.993-638.822-281.406 
ATOM   4499  O3'  DC A 219      -0.777-638.924-282.137 
ATOM   4500  C2'  DC A 219      -2.081-640.004-280.442 
ATOM   4501  C1'  DC A 219      -1.080-639.474-279.420 
ATOM   4502  N1   DC A 219      -1.160-640.149-278.095 
ATOM   4503  C2   DC A 219       0.023-640.326-277.384 
ATOM   4504  O2   DC A 219       1.082-639.919-277.876 
ATOM   4505  N3   DC A 219      -0.029-640.941-276.173 
ATOM   4506  C4   DC A 219      -1.196-641.367-275.675 
ATOM   4507  N4   DC A 219      -1.195-641.960-274.491 
ATOM   4508  C5   DC A 219      -2.425-641.195-276.392 
ATOM   4509  C6   DC A 219      -2.352-640.579-277.599 
ATOM   4510  P    DA A 220      -0.828-639.384-283.670 
ATOM   4511  OP1  DA A 220      -1.121-638.214-284.528 
ATOM   4512  OP2  DA A 220      -1.741-640.538-283.811 
ATOM   4513  O5'  DA A 220       0.682-639.860-283.907 
ATOM   4514  C5'  DA A 220       1.738-639.233-283.156 
ATOM   4515  C4'  DA A 220       2.708-640.283-282.651 
ATOM   4516  O4'  DA A 220       2.315-640.826-281.358 
ATOM   4517  C3'  DA A 220       2.872-641.518-283.536 
ATOM   4518  O3'  DA A 220       4.230-641.937-283.495 
ATOM   4519  C2'  DA A 220       2.013-642.591-282.866 
ATOM   4520  C1'  DA A 220       2.385-642.242-281.428 
ATOM   4521  N9   DA A 220       1.448-642.802-280.414 
ATOM   4522  C8   DA A 220       0.100-642.988-280.517 
ATOM   4523  N7   DA A 220      -0.441-643.502-279.456 
ATOM   4524  C5   DA A 220       0.625-643.670-278.584 
ATOM   4525  C6   DA A 220       0.710-644.176-277.277 
ATOM   4526  N6   DA A 220      -0.347-644.628-276.588 
ATOM   4527  N1   DA A 220       1.926-644.203-276.700 
ATOM   4528  C2   DA A 220       2.974-643.753-277.389 
ATOM   4529  N3   DA A 220       3.017-643.260-278.607 
ATOM   4530  C4   DA A 220       1.787-643.245-279.162 
ATOM   4531  P    DG A 221       4.921-642.462-284.841 
ATOM   4532  OP1  DG A 221       5.410-641.309-285.630 
ATOM   4533  OP2  DG A 221       4.003-643.385-285.542 
ATOM   4534  O5'  DG A 221       6.166-643.282-284.258 
ATOM   4535  C5'  DG A 221       6.751-642.868-283.009 
ATOM   4536  C4'  DG A 221       7.028-644.079-282.140 
ATOM   4537  O4'  DG A 221       5.885-644.441-281.313 
ATOM   4538  C3'  DG A 221       7.367-645.369-282.885 
ATOM   4539  O3'  DG A 221       8.352-646.082-282.147 
ATOM   4540  C2'  DG A 221       6.071-646.177-282.871 
ATOM   4541  C1'  DG A 221       5.666-645.838-281.440 
ATOM   4542  N9   DG A 221       4.233-646.110-281.142 
ATOM   4543  C8   DG A 221       3.134-645.996-281.966 
ATOM   4544  N7   DG A 221       2.000-646.315-281.392 
ATOM   4545  C5   DG A 221       2.373-646.668-280.096 
ATOM   4546  C6   DG A 221       1.579-647.105-279.003 
ATOM   4547  O6   DG A 221       0.363-647.273-278.954 
ATOM   4548  N1   DG A 221       2.364-647.355-277.869 
ATOM   4549  C2   DG A 221       3.734-647.204-277.799 
ATOM   4550  N2   DG A 221       4.298-647.495-276.624 
ATOM   4551  N3   DG A 221       4.478-646.793-278.825 
ATOM   4552  C4   DG A 221       3.733-646.546-279.933 
ATOM   4553  P    DG A 222       9.527-646.828-282.938 
ATOM   4554  OP1  DG A 222      10.607-645.865-283.245 
ATOM   4555  OP2  DG A 222       8.960-647.559-284.092 
ATOM   4556  O5'  DG A 222      10.034-647.873-281.838 
ATOM   4557  C5'  DG A 222       9.920-647.530-280.444 
ATOM   4558  C4'  DG A 222       9.402-648.719-279.658 
ATOM   4559  O4'  DG A 222       7.947-648.764-279.613 
ATOM   4560  C3'  DG A 222       9.796-650.095-280.195 
ATOM   4561  O3'  DG A 222      10.033-650.968-279.098 
ATOM   4562  C2'  DG A 222       8.560-650.585-280.949 
ATOM   4563  C1'  DG A 222       7.529-650.079-279.944 
ATOM   4564  N9   DG A 222       6.146-650.001-280.493 
ATOM   4565  C8   DG A 222       5.732-649.688-281.769 
ATOM   4566  N7   DG A 222       4.431-649.708-281.928 
ATOM   4567  C5   DG A 222       3.949-650.059-280.668 
ATOM   4568  C6   DG A 222       2.616-650.239-280.217 
ATOM   4569  O6   DG A 222       1.568-650.124-280.847 
ATOM   4570  N1   DG A 222       2.577-650.594-278.861 
ATOM   4571  C2   DG A 222       3.682-650.754-278.048 
ATOM   4572  N2   DG A 222       3.434-651.095-276.782 
ATOM   4573  N3   DG A 222       4.933-650.584-278.472 
ATOM   4574  C4   DG A 222       4.988-650.240-279.785 
ATOM   4575  P    DC A 223      11.248-652.007-279.180 
ATOM   4576  OP1  DC A 223      12.504-651.334-278.779 
ATOM   4577  OP2  DC A 223      11.256-652.656-280.510 
ATOM   4578  O5'  DC A 223      10.828-653.073-278.064 
ATOM   4579  C5'  DC A 223      10.053-652.631-276.933 
ATOM   4580  C4'  DC A 223       8.943-653.623-276.646 
ATOM   4581  O4'  DC A 223       7.732-653.334-277.400 
ATOM   4582  C3'  DC A 223       9.249-655.081-276.987 
ATOM   4583  O3'  DC A 223       8.649-655.919-276.006 
ATOM   4584  C2'  DC A 223       8.549-655.322-278.324 
ATOM   4585  C1'  DC A 223       7.282-654.537-278.004 
ATOM   4586  N1   DC A 223       6.479-654.179-279.207 
ATOM   4587  C2   DC A 223       5.093-654.155-279.079 
ATOM   4588  O2   DC A 223       4.590-654.429-277.982 
ATOM   4589  N3   DC A 223       4.342-653.832-280.164 
ATOM   4590  C4   DC A 223       4.925-653.542-281.334 
ATOM   4591  N4   DC A 223       4.151-653.233-282.362 
ATOM   4592  C5   DC A 223       6.350-653.561-281.487 
ATOM   4593  C6   DC A 223       7.081-653.887-280.391 
ATOM   4594  P    DT A 224       9.446-657.210-275.495 
ATOM   4595  OP1  DT A 224      10.393-656.817-274.427 
ATOM   4596  OP2  DT A 224      10.033-657.921-276.652 
ATOM   4597  O5'  DT A 224       8.262-658.085-274.870 
ATOM   4598  C5'  DT A 224       7.118-657.414-274.309 
ATOM   4599  C4'  DT A 224       5.845-658.109-274.747 
ATOM   4600  O4'  DT A 224       5.338-657.596-276.013 
ATOM   4601  C3'  DT A 224       5.953-659.616-274.976 
ATOM   4602  O3'  DT A 224       4.748-660.236-274.544 
ATOM   4603  C2'  DT A 224       6.062-659.769-276.494 
ATOM   4604  C1'  DT A 224       5.036-658.700-276.853 
ATOM   4605  N1   DT A 224       5.120-658.240-278.268 
ATOM   4606  C2   DT A 224       3.942-657.903-278.887 
ATOM   4607  O2   DT A 224       2.859-657.966-278.332 
ATOM   4608  N3   DT A 224       4.059-657.483-280.199 
ATOM   4609  C4   DT A 224       5.230-657.375-280.922 
ATOM   4610  O4   DT A 224       5.209-656.986-282.091 
ATOM   4611  C5   DT A 224       6.413-657.751-280.187 
ATOM   4612  C7   DT A 224       7.731-657.663-280.899 
ATOM   4613  C6   DT A 224       6.328-658.164-278.911 
ATOM   4614  P    DA A 225       4.829-661.642-273.783 
ATOM   4615  OP1  DA A 225       5.101-661.412-272.345 
ATOM   4616  OP2  DA A 225       5.774-662.534-274.488 
ATOM   4617  O5'  DA A 225       3.336-662.187-273.967 
ATOM   4618  C5'  DA A 225       2.255-661.241-274.069 
ATOM   4619  C4'  DA A 225       1.308-661.654-275.178 
ATOM   4620  O4'  DA A 225       1.702-661.116-276.473 
ATOM   4621  C3'  DA A 225       1.187-663.157-275.425 
ATOM   4622  O3'  DA A 225      -0.161-663.461-275.764 
ATOM   4623  C2'  DA A 225       2.066-663.421-276.647 
ATOM   4624  C1'  DA A 225       1.669-662.169-277.424 
ATOM   4625  N9   DA A 225       2.609-661.825-278.526 
ATOM   4626  C8   DA A 225       3.964-661.993-278.570 
ATOM   4627  N7   DA A 225       4.506-661.593-279.678 
ATOM   4628  C5   DA A 225       3.435-661.126-280.426 
ATOM   4629  C6   DA A 225       3.349-660.564-281.711 
ATOM   4630  N6   DA A 225       4.411-660.369-282.506 
ATOM   4631  N1   DA A 225       2.128-660.208-282.150 
ATOM   4632  C2   DA A 225       1.077-660.404-281.357 
ATOM   4633  N3   DA A 225       1.034-660.916-280.146 
ATOM   4634  C4   DA A 225       2.269-661.264-279.730 
ATOM   4635  P    DA A 226      -0.822-664.801-275.189 
ATOM   4636  OP1  DA A 226      -1.333-664.555-273.822 
ATOM   4637  OP2  DA A 226       0.128-665.925-275.334 
ATOM   4638  O5'  DA A 226      -2.051-665.003-276.195 
ATOM   4639  C5'  DA A 226      -2.660-663.844-276.793 
ATOM   4640  C4'  DA A 226      -2.915-664.095-278.267 
ATOM   4641  O4'  DA A 226      -1.772-663.738-279.096 
ATOM   4642  C3'  DA A 226      -3.212-665.544-278.653 
ATOM   4643  O3'  DA A 226      -4.185-665.554-279.690 
ATOM   4644  C2'  DA A 226      -1.894-666.072-279.219 
ATOM   4645  C1'  DA A 226      -1.514-664.811-279.989 
ATOM   4646  N9   DA A 226      -0.077-664.755-280.377 
ATOM   4647  C8   DA A 226       1.005-665.228-279.691 
ATOM   4648  N7   DA A 226       2.136-665.028-280.294 
ATOM   4649  C5   DA A 226       1.780-664.374-281.465 
ATOM   4650  C6   DA A 226       2.534-663.884-282.544 
ATOM   4651  N6   DA A 226       3.869-663.983-282.619 
ATOM   4652  N1   DA A 226       1.865-663.287-283.548 
ATOM   4653  C2   DA A 226       0.538-663.192-283.468 
ATOM   4654  N3   DA A 226      -0.268-663.609-282.517 
ATOM   4655  C4   DA A 226       0.426-664.203-281.525 
ATOM   4656  P    DT A 227      -5.330-666.672-279.670 
ATOM   4657  OP1  DT A 227      -6.433-666.236-278.783 
ATOM   4658  OP2  DT A 227      -4.731-667.989-279.361 
ATOM   4659  O5'  DT A 227      -5.822-666.649-281.192 
ATOM   4660  C5'  DT A 227      -5.732-665.419-281.936 
ATOM   4661  C4'  DT A 227      -5.192-665.693-283.326 
ATOM   4662  O4'  DT A 227      -3.737-665.654-283.373 
ATOM   4663  C3'  DT A 227      -5.543-667.056-283.920 
ATOM   4664  O3'  DT A 227      -5.768-666.906-285.316 
ATOM   4665  C2'  DT A 227      -4.285-667.902-283.719 
ATOM   4666  C1'  DT A 227      -3.280-666.807-284.062 
ATOM   4667  N1   DT A 227      -1.894-667.102-283.603 
ATOM   4668  C2   DT A 227      -0.864-666.658-284.397 
ATOM   4669  O2   DT A 227      -1.044-666.047-285.437 
ATOM   4670  N3   DT A 227       0.406-666.951-283.940 
ATOM   4671  C4   DT A 227       0.723-667.633-282.783 
ATOM   4672  O4   DT A 227       1.900-667.835-282.478 
ATOM   4673  C5   DT A 227      -0.424-668.058-282.017 
ATOM   4674  C7   DT A 227      -0.168-668.808-280.742 
ATOM   4675  C6   DT A 227      -1.670-667.788-282.438 
ATOM   4676  P    DG A 228      -6.954-667.732-286.005 
ATOM   4677  OP1  DG A 228      -8.232-667.005-285.829 
ATOM   4678  OP2  DG A 228      -6.930-669.130-285.522 
ATOM   4679  O5'  DG A 228      -6.518-667.688-287.544 
ATOM   4680  C5'  DG A 228      -5.768-666.556-288.025 
ATOM   4681  C4'  DG A 228      -4.635-667.026-288.916 
ATOM   4682  O4'  DG A 228      -3.423-667.321-288.164 
ATOM   4683  C3'  DG A 228      -4.898-668.307-289.707 
ATOM   4684  O3'  DG A 228      -4.286-668.192-290.986 
ATOM   4685  C2'  DG A 228      -4.178-669.403-288.921 
ATOM   4686  C1'  DG A 228      -2.934-668.587-288.580 
ATOM   4687  N9   DG A 228      -2.129-669.161-287.467 
ATOM   4688  C8   DG A 228      -2.552-669.841-286.344 
ATOM   4689  N7   DG A 228      -1.579-670.218-285.551 
ATOM   4690  C5   DG A 228      -0.430-669.758-286.193 
ATOM   4691  C6   DG A 228       0.933-669.866-285.814 
ATOM   4692  O6   DG A 228       1.416-670.398-284.819 
ATOM   4693  N1   DG A 228       1.775-669.258-286.755 
ATOM   4694  C2   DG A 228       1.355-668.628-287.910 
ATOM   4695  N2   DG A 228       2.316-668.109-288.679 
ATOM   4696  N3   DG A 228       0.075-668.527-288.264 
ATOM   4697  C4   DG A 228      -0.754-669.112-287.362 
ATOM   4698  P    DT A 229      -5.055-668.766-292.268 
ATOM   4699  OP1  DT A 229      -6.024-667.760-292.758 
ATOM   4700  OP2  DT A 229      -5.608-670.103-291.956 
ATOM   4701  O5'  DT A 229      -3.855-668.913-293.316 
ATOM   4702  C5'  DT A 229      -2.735-668.012-293.225 
ATOM   4703  C4'  DT A 229      -1.438-668.779-293.392 
ATOM   4704  O4'  DT A 229      -0.933-669.296-292.129 
ATOM   4705  C3'  DT A 229      -1.506-670.010-294.294 
ATOM   4706  O3'  DT A 229      -0.289-670.113-295.025 
ATOM   4707  C2'  DT A 229      -1.593-671.193-293.330 
ATOM   4708  C1'  DT A 229      -0.592-670.662-292.308 
ATOM   4709  N1   DT A 229      -0.673-671.338-290.983 
ATOM   4710  C2   DT A 229       0.504-671.505-290.294 
ATOM   4711  O2   DT A 229       1.581-671.128-290.720 
ATOM   4712  N3   DT A 229       0.390-672.136-289.069 
ATOM   4713  C4   DT A 229      -0.775-672.601-288.494 
ATOM   4714  O4   DT A 229      -0.753-673.150-287.391 
ATOM   4715  C5   DT A 229      -1.957-672.380-289.293 
ATOM   4716  C7   DT A 229      -3.268-672.856-288.740 
ATOM   4717  C6   DT A 229      -1.875-671.769-290.487 
ATOM   4718  P    DC A 230      -0.340-670.572-296.558 
ATOM   4719  OP1  DC A 230      -0.634-669.403-297.416 
ATOM   4720  OP2  DC A 230      -1.254-671.727-296.699 
ATOM   4721  O5'  DC A 230       1.169-671.049-296.795 
ATOM   4722  C5'  DC A 230       2.226-670.422-296.044 
ATOM   4723  C4'  DC A 230       3.196-671.471-295.539 
ATOM   4724  O4'  DC A 230       2.802-672.015-294.246 
ATOM   4725  C3'  DC A 230       3.360-672.707-296.424 
ATOM   4726  O3'  DC A 230       4.718-673.125-296.383 
ATOM   4727  C2'  DC A 230       2.500-673.779-295.754 
ATOM   4728  C1'  DC A 230       2.872-673.431-294.316 
ATOM   4729  N1   DC A 230       1.936-673.991-293.302 
ATOM   4730  C2   DC A 230       2.467-674.390-292.078 
ATOM   4731  O2   DC A 230       3.682-674.263-291.885 
ATOM   4732  N3   DC A 230       1.630-674.904-291.140 
ATOM   4733  C4   DC A 230       0.319-675.024-291.388 
ATOM   4734  N4   DC A 230      -0.456-675.531-290.442 
ATOM   4735  C5   DC A 230      -0.247-674.620-292.641 
ATOM   4736  C6   DC A 230       0.606-674.109-293.565 
ATOM   4737  P    DG A 231       5.408-673.650-297.729 
ATOM   4738  OP1  DG A 231       5.898-672.497-298.518 
ATOM   4739  OP2  DG A 231       4.490-674.574-298.430 
ATOM   4740  O5'  DG A 231       6.653-674.470-297.146 
ATOM   4741  C5'  DG A 231       7.239-674.056-295.897 
ATOM   4742  C4'  DG A 231       7.515-675.267-295.028 
ATOM   4743  O4'  DG A 231       6.373-675.630-294.201 
ATOM   4744  C3'  DG A 231       7.855-676.557-295.773 
ATOM   4745  O3'  DG A 231       8.840-677.270-295.035 
ATOM   4746  C2'  DG A 231       6.558-677.366-295.759 
ATOM   4747  C1'  DG A 231       6.154-677.027-294.328 
ATOM   4748  N9   DG A 231       4.720-677.299-294.030 
ATOM   4749  C8   DG A 231       3.622-677.184-294.854 
ATOM   4750  N7   DG A 231       2.488-677.504-294.280 
ATOM   4751  C5   DG A 231       2.861-677.856-292.984 
ATOM   4752  C6   DG A 231       2.067-678.293-291.891 
ATOM   4753  O6   DG A 231       0.851-678.461-291.842 
ATOM   4754  N1   DG A 231       2.851-678.544-290.757 
ATOM   4755  C2   DG A 231       4.222-678.392-290.687 
ATOM   4756  N2   DG A 231       4.786-678.683-289.512 
ATOM   4757  N3   DG A 231       4.966-677.982-291.713 
ATOM   4758  C4   DG A 231       4.221-677.735-292.821 
ATOM   4759  P    DT A 232      10.014-678.017-295.826 
ATOM   4760  OP1  DT A 232      11.095-677.054-296.133 
ATOM   4761  OP2  DT A 232       9.448-678.748-296.981 
ATOM   4762  O5'  DT A 232      10.521-679.062-294.726 
ATOM   4763  C5'  DT A 232      10.408-678.719-293.332 
ATOM   4764  C4'  DT A 232       9.889-679.908-292.546 
ATOM   4765  O4'  DT A 232       8.434-679.952-292.501 
ATOM   4766  C3'  DT A 232      10.284-681.283-293.083 
ATOM   4767  O3'  DT A 232      10.520-682.156-291.986 
ATOM   4768  C2'  DT A 232       9.048-681.774-293.837 
ATOM   4769  C1'  DT A 232       8.017-681.268-292.832 
ATOM   4770  N1   DT A 232       6.634-681.189-293.381 
ATOM   4771  C2   DT A 232       5.602-681.463-292.516 
ATOM   4772  O2   DT A 232       5.777-681.760-291.347 
ATOM   4773  N3   DT A 232       4.334-681.381-293.061 
ATOM   4774  C4   DT A 232       4.024-681.056-294.365 
ATOM   4775  O4   DT A 232       2.849-681.015-294.737 
ATOM   4776  C5   DT A 232       5.173-680.786-295.195 
ATOM   4777  C7   DT A 232       4.923-680.424-296.630 
ATOM   4778  C6   DT A 232       6.416-680.858-294.693 
ATOM   4779  P    DC A 233      11.735-683.195-292.068 
ATOM   4780  OP1  DC A 233      12.991-682.522-291.667 
ATOM   4781  OP2  DC A 233      11.743-683.845-293.398 
ATOM   4782  O5'  DC A 233      11.315-684.261-290.952 
ATOM   4783  C5'  DC A 233      10.540-683.820-289.821 
ATOM   4784  C4'  DC A 233       9.430-684.812-289.534 
ATOM   4785  O4'  DC A 233       8.219-684.522-290.288 
ATOM   4786  C3'  DC A 233       9.736-686.270-289.875 
ATOM   4787  O3'  DC A 233       9.137-687.108-288.894 
ATOM   4788  C2'  DC A 233       9.037-686.510-291.212 
ATOM   4789  C1'  DC A 233       7.769-685.725-290.892 
ATOM   4790  N1   DC A 233       6.966-685.367-292.095 
ATOM   4791  C2   DC A 233       5.580-685.344-291.967 
ATOM   4792  O2   DC A 233       5.078-685.618-290.870 
ATOM   4793  N3   DC A 233       4.830-685.021-293.052 
ATOM   4794  C4   DC A 233       5.412-684.731-294.222 
ATOM   4795  N4   DC A 233       4.638-684.421-295.250 
ATOM   4796  C5   DC A 233       6.837-684.750-294.375 
ATOM   4797  C6   DC A 233       7.569-685.075-293.279 
ATOM   4798  P    DT A 234       9.934-688.398-288.383 
ATOM   4799  OP1  DT A 234      10.880-688.005-287.315 
ATOM   4800  OP2  DT A 234      10.520-689.110-289.540 
ATOM   4801  O5'  DT A 234       8.750-689.274-287.758 
ATOM   4802  C5'  DT A 234       7.606-688.602-287.197 
ATOM   4803  C4'  DT A 234       6.332-689.297-287.635 
ATOM   4804  O4'  DT A 234       5.826-688.785-288.901 
ATOM   4805  C3'  DT A 234       6.441-690.804-287.864 
ATOM   4806  O3'  DT A 234       5.236-691.425-287.432 
ATOM   4807  C2'  DT A 234       6.550-690.958-289.382 
ATOM   4808  C1'  DT A 234       5.523-689.888-289.741 
ATOM   4809  N1   DT A 234       5.608-689.429-291.156 
ATOM   4810  C2   DT A 234       4.429-689.092-291.775 
ATOM   4811  O2   DT A 234       3.346-689.155-291.220 
ATOM   4812  N3   DT A 234       4.547-688.672-293.087 
ATOM   4813  C4   DT A 234       5.717-688.563-293.810 
ATOM   4814  O4   DT A 234       5.697-688.174-294.980 
ATOM   4815  C5   DT A 234       6.901-688.940-293.075 
ATOM   4816  C7   DT A 234       8.218-688.852-293.787 
ATOM   4817  C6   DT A 234       6.815-689.352-291.799 
ATOM   4818  P    DG A 235       5.316-692.830-286.671 
ATOM   4819  OP1  DG A 235       5.589-692.601-285.234 
ATOM   4820  OP2  DG A 235       6.262-693.723-287.376 
ATOM   4821  O5'  DG A 235       3.824-693.376-286.855 
ATOM   4822  C5'  DG A 235       2.743-692.430-286.957 
ATOM   4823  C4'  DG A 235       1.796-692.842-288.066 
ATOM   4824  O4'  DG A 235       2.189-692.304-289.361 
ATOM   4825  C3'  DG A 235       1.675-694.346-288.313 
ATOM   4826  O3'  DG A 235       0.327-694.650-288.652 
ATOM   4827  C2'  DG A 235       2.554-694.609-289.535 
ATOM   4828  C1'  DG A 235       2.157-693.357-290.312 
ATOM   4829  N9   DG A 235       3.097-693.014-291.414 
ATOM   4830  C8   DG A 235       4.463-693.176-291.476 
ATOM   4831  N7   DG A 235       5.000-692.767-292.601 
ATOM   4832  C5   DG A 235       3.911-692.303-293.337 
ATOM   4833  C6   DG A 235       3.860-691.739-294.638 
ATOM   4834  O6   DG A 235       4.782-691.529-295.422 
ATOM   4835  N1   DG A 235       2.548-691.404-295.001 
ATOM   4836  C2   DG A 235       1.431-691.589-294.210 
ATOM   4837  N2   DG A 235       0.268-691.203-294.738 
ATOM   4838  N3   DG A 235       1.480-692.118-292.989 
ATOM   4839  C4   DG A 235       2.745-692.449-292.622 
ATOM   4840  P    DT A 236      -0.335-695.990-288.077 
ATOM   4841  OP1  DT A 236      -0.845-695.743-286.710 
ATOM   4842  OP2  DT A 236       0.616-697.114-288.222 
ATOM   4843  O5'  DT A 236      -1.563-696.191-289.083 
ATOM   4844  C5'  DT A 236      -2.173-695.033-289.681 
ATOM   4845  C4'  DT A 236      -2.427-695.284-291.155 
ATOM   4846  O4'  DT A 236      -1.285-694.927-291.984 
ATOM   4847  C3'  DT A 236      -2.724-696.733-291.541 
ATOM   4848  O3'  DT A 236      -3.698-696.742-292.578 
ATOM   4849  C2'  DT A 236      -1.406-697.261-292.107 
ATOM   4850  C1'  DT A 236      -1.026-695.999-292.877 
ATOM   4851  N1   DT A 236       0.411-695.943-293.265 
ATOM   4852  C2   DT A 236       0.712-695.344-294.463 
ATOM   4853  O2   DT A 236      -0.136-694.869-295.199 
ATOM   4854  N3   DT A 236       2.054-695.311-294.789 
ATOM   4855  C4   DT A 236       3.093-695.816-294.034 
ATOM   4856  O4   DT A 236       4.257-695.728-294.430 
ATOM   4857  C5   DT A 236       2.676-696.426-292.793 
ATOM   4858  C7   DT A 236       3.745-697.002-291.910 
ATOM   4859  C6   DT A 236       1.379-696.472-292.452 
ATOM   4860  P    DA A 237      -4.842-697.861-292.558 
ATOM   4861  OP1  DA A 237      -5.945-697.425-291.671 
ATOM   4862  OP2  DA A 237      -4.243-699.178-292.249 
ATOM   4863  O5'  DA A 237      -5.334-697.838-294.080 
ATOM   4864  C5'  DA A 237      -5.244-696.608-294.824 
ATOM   4865  C4'  DA A 237      -4.704-696.881-296.214 
ATOM   4866  O4'  DA A 237      -3.249-696.842-296.261 
ATOM   4867  C3'  DA A 237      -5.056-698.245-296.808 
ATOM   4868  O3'  DA A 237      -5.280-698.095-298.204 
ATOM   4869  C2'  DA A 237      -3.798-699.090-296.607 
ATOM   4870  C1'  DA A 237      -2.793-697.996-296.950 
ATOM   4871  N9   DA A 237      -1.406-698.290-296.492 
ATOM   4872  C8   DA A 237      -1.009-698.956-295.367 
ATOM   4873  N7   DA A 237       0.279-699.054-295.243 
ATOM   4874  C5   DA A 237       0.773-698.406-296.368 
ATOM   4875  C6   DA A 237       2.080-698.165-296.823 
ATOM   4876  N6   DA A 237       3.178-698.568-296.170 
ATOM   4877  N1   DA A 237       2.216-697.492-297.981 
ATOM   4878  C2   DA A 237       1.121-697.093-298.626 
ATOM   4879  N3   DA A 237      -0.142-697.260-298.299 
ATOM   4880  C4   DA A 237      -0.251-697.936-297.137 
ATOM   4881  P    DT A 238      -6.467-698.920-298.893 
ATOM   4882  OP1  DT A 238      -7.744-698.194-298.717 
ATOM   4883  OP2  DT A 238      -6.443-700.318-298.410 
ATOM   4884  O5'  DT A 238      -6.031-698.876-300.432 
ATOM   4885  C5'  DT A 238      -5.280-697.745-300.913 
ATOM   4886  C4'  DT A 238      -4.147-698.215-301.804 
ATOM   4887  O4'  DT A 238      -2.935-698.510-301.052 
ATOM   4888  C3'  DT A 238      -4.411-699.496-302.595 
ATOM   4889  O3'  DT A 238      -3.799-699.381-303.874 
ATOM   4890  C2'  DT A 238      -3.691-700.592-301.809 
ATOM   4891  C1'  DT A 238      -2.447-699.776-301.468 
ATOM   4892  N1   DT A 238      -1.641-700.350-300.355 
ATOM   4893  C2   DT A 238      -0.277-700.199-300.427 
ATOM   4894  O2   DT A 238       0.278-699.626-301.349 
ATOM   4895  N3   DT A 238       0.437-700.745-299.379 
ATOM   4896  C4   DT A 238      -0.088-701.411-298.290 
ATOM   4897  O4   DT A 238       0.654-701.857-297.412 
ATOM   4898  C5   DT A 238      -1.527-701.519-298.303 
ATOM   4899  C7   DT A 238      -2.180-702.232-297.154 
ATOM   4900  C6   DT A 238      -2.246-700.999-299.310 
ATOM   4901  P    DA A 239      -4.568-699.955-305.156 
ATOM   4902  OP1  DA A 239      -5.536-698.948-305.646 
ATOM   4903  OP2  DA A 239      -5.121-701.291-304.844 
ATOM   4904  O5'  DA A 239      -3.367-700.101-306.204 
ATOM   4905  C5'  DA A 239      -2.248-699.201-306.113 
ATOM   4906  C4'  DA A 239      -0.951-699.967-306.280 
ATOM   4907  O4'  DA A 239      -0.445-700.485-305.017 
ATOM   4908  C3'  DA A 239      -1.018-701.199-307.183 
ATOM   4909  O3'  DA A 239       0.198-701.301-307.913 
ATOM   4910  C2'  DA A 239      -1.106-702.381-306.218 
ATOM   4911  C1'  DA A 239      -0.105-701.851-305.196 
ATOM   4912  N9   DA A 239      -0.185-702.526-303.871 
ATOM   4913  C8   DA A 239      -1.290-703.014-303.234 
ATOM   4914  N7   DA A 239      -1.036-703.553-302.082 
ATOM   4915  C5   DA A 239       0.338-703.413-301.943 
ATOM   4916  C6   DA A 239       1.230-703.788-300.925 
ATOM   4917  N6   DA A 239       0.850-704.409-299.800 
ATOM   4918  N1   DA A 239       2.533-703.500-301.106 
ATOM   4919  C2   DA A 239       2.904-702.882-302.226 
ATOM   4920  N3   DA A 239       2.167-702.486-303.240 
ATOM   4921  C4   DA A 239       0.868-702.786-303.034 
ATOM   4922  P    DG A 240       0.147-701.761-309.446 
ATOM   4923  OP1  DG A 240      -0.146-700.591-310.304 
ATOM   4924  OP2  DG A 240      -0.766-702.915-309.587 
ATOM   4925  O5'  DG A 240       1.657-702.237-309.683 
ATOM   4926  C5'  DG A 240       2.713-701.610-308.932 
ATOM   4927  C4'  DG A 240       3.683-702.660-308.427 
ATOM   4928  O4'  DG A 240       3.290-703.203-307.134 
ATOM   4929  C3'  DG A 240       3.847-703.895-309.312 
ATOM   4930  O3'  DG A 240       5.206-704.314-309.271 
ATOM   4931  C2'  DG A 240       2.988-704.968-308.642 
ATOM   4932  C1'  DG A 240       3.360-704.619-307.204 
ATOM   4933  N9   DG A 240       2.423-705.179-306.190 
ATOM   4934  C8   DG A 240       1.062-705.374-306.275 
ATOM   4935  N7   DG A 240       0.528-705.893-305.196 
ATOM   4936  C5   DG A 240       1.613-706.055-304.336 
ATOM   4937  C6   DG A 240       1.662-706.573-303.015 
ATOM   4938  O6   DG A 240       0.744-707.002-302.322 
ATOM   4939  N1   DG A 240       2.969-706.556-302.508 
ATOM   4940  C2   DG A 240       4.081-706.099-303.187 
ATOM   4941  N2   DG A 240       5.240-706.168-302.527 
ATOM   4942  N3   DG A 240       4.034-705.613-304.425 
ATOM   4943  C4   DG A 240       2.773-705.622-304.932 
ATOM   4944  P    DT A 241       5.896-704.839-310.617 
ATOM   4945  OP1  DT A 241       6.386-703.686-311.406 
ATOM   4946  OP2  DT A 241       4.978-705.762-311.318 
ATOM   4947  O5'  DT A 241       7.141-705.659-310.034 
ATOM   4948  C5'  DT A 241       7.726-705.245-308.785 
ATOM   4949  C4'  DT A 241       8.003-706.456-307.916 
ATOM   4950  O4'  DT A 241       6.860-706.818-307.089 
ATOM   4951  C3'  DT A 241       8.342-707.746-308.661 
ATOM   4952  O3'  DT A 241       9.327-708.459-307.923 
ATOM   4953  C2'  DT A 241       7.046-708.555-308.647 
ATOM   4954  C1'  DT A 241       6.641-708.215-307.216 
ATOM   4955  N1   DT A 241       5.208-708.487-306.918 
ATOM   4956  C2   DT A 241       4.903-708.917-305.649 
ATOM   4957  O2   DT A 241       5.745-709.078-304.783 
ATOM   4958  N3   DT A 241       3.564-709.160-305.409 
ATOM   4959  C4   DT A 241       2.532-709.012-306.313 
ATOM   4960  O4   DT A 241       1.370-709.261-305.982 
ATOM   4961  C5   DT A 241       2.950-708.557-307.617 
ATOM   4962  C7   DT A 241       1.888-708.370-308.661 
ATOM   4963  C6   DT A 241       4.245-708.313-307.878 
ATOM   4964  P    DG A 242      10.502-709.206-308.714 
ATOM   4965  OP1  DG A 242      11.583-708.242-309.021 
ATOM   4966  OP2  DG A 242       9.935-709.936-309.869 
ATOM   4967  O5'  DG A 242      11.009-710.250-307.614 
ATOM   4968  C5'  DG A 242      10.895-709.907-306.220 
ATOM   4969  C4'  DG A 242      10.377-711.096-305.434 
ATOM   4970  O4'  DG A 242       8.922-711.141-305.389 
ATOM   4971  C3'  DG A 242      10.771-712.472-305.972 
ATOM   4972  O3'  DG A 242      11.008-713.345-304.874 
ATOM   4973  C2'  DG A 242       9.535-712.962-306.725 
ATOM   4974  C1'  DG A 242       8.504-712.456-305.721 
ATOM   4975  N9   DG A 242       7.121-712.378-306.269 
ATOM   4976  C8   DG A 242       6.707-712.066-307.546 
ATOM   4977  N7   DG A 242       5.406-712.085-307.704 
ATOM   4978  C5   DG A 242       4.924-712.436-306.444 
ATOM   4979  C6   DG A 242       3.591-712.616-305.993 
ATOM   4980  O6   DG A 242       2.543-712.501-306.623 
ATOM   4981  N1   DG A 242       3.552-712.971-304.637 
ATOM   4982  C2   DG A 242       4.657-713.131-303.824 
ATOM   4983  N2   DG A 242       4.409-713.472-302.558 
ATOM   4984  N3   DG A 242       5.908-712.961-304.248 
ATOM   4985  C4   DG A 242       5.963-712.617-305.561 
ATOM   4986  P    DT A 243      12.223-714.384-304.956 
ATOM   4987  OP1  DT A 243      13.479-713.711-304.555 
ATOM   4988  OP2  DT A 243      12.231-715.033-306.286 
ATOM   4989  O5'  DT A 243      11.803-715.450-303.840 
ATOM   4990  C5'  DT A 243      11.028-715.008-302.709 
ATOM   4991  C4'  DT A 243       9.918-716.000-302.422 
ATOM   4992  O4'  DT A 243       8.707-715.711-303.176 
ATOM   4993  C3'  DT A 243      10.224-717.458-302.763 
ATOM   4994  O3'  DT A 243       9.624-718.296-301.782 
ATOM   4995  C2'  DT A 243       9.524-717.699-304.100 
ATOM   4996  C1'  DT A 243       8.257-716.914-303.780 
ATOM   4997  N1   DT A 243       7.454-716.556-304.983 
ATOM   4998  C2   DT A 243       6.088-716.537-304.840 
ATOM   4999  O2   DT A 243       5.527-716.796-303.789 
ATOM   5000  N3   DT A 243       5.376-716.202-305.976 
ATOM   5001  C4   DT A 243       5.906-715.892-307.212 
ATOM   5002  O4   DT A 243       5.168-715.607-308.157 
ATOM   5003  C5   DT A 243       7.349-715.939-307.263 
ATOM   5004  C7   DT A 243       8.007-715.615-308.572 
ATOM   5005  C6   DT A 243       8.065-716.262-306.174 
ATOM   5006  P    DA A 244      10.421-719.587-301.271 
ATOM   5007  OP1  DA A 244      11.368-719.194-300.203 
ATOM   5008  OP2  DA A 244      11.008-720.298-302.429 
ATOM   5009  O5'  DA A 244       9.237-720.462-300.646 
ATOM   5010  C5'  DA A 244       8.093-719.791-300.085 
ATOM   5011  C4'  DA A 244       6.820-720.486-300.523 
ATOM   5012  O4'  DA A 244       6.313-719.974-301.789 
ATOM   5013  C3'  DA A 244       6.929-721.993-300.752 
ATOM   5014  O3'  DA A 244       5.723-722.613-300.320 
ATOM   5015  C2'  DA A 244       7.037-722.146-302.270 
ATOM   5016  C1'  DA A 244       6.011-721.077-302.629 
ATOM   5017  N9   DA A 244       6.095-720.617-304.044 
ATOM   5018  C8   DA A 244       7.206-720.483-304.827 
ATOM   5019  N7   DA A 244       6.953-720.059-306.026 
ATOM   5020  C5   DA A 244       5.575-719.898-306.042 
ATOM   5021  C6   DA A 244       4.682-719.469-307.037 
ATOM   5022  N6   DA A 244       5.066-719.104-308.269 
ATOM   5023  N1   DA A 244       3.374-719.428-306.720 
ATOM   5024  C2   DA A 244       2.999-719.791-305.495 
ATOM   5025  N3   DA A 244       3.736-720.206-304.489 
ATOM   5026  C4   DA A 244       5.040-720.239-304.832 
ATOM   5027  P    DT A 245       5.804-724.019-299.559 
ATOM   5028  OP1  DT A 245       6.076-723.789-298.122 
ATOM   5029  OP2  DT A 245       6.749-724.911-300.264 
ATOM   5030  O5'  DT A 245       4.311-724.564-299.743 
ATOM   5031  C5'  DT A 245       3.230-723.618-299.845 
ATOM   5032  C4'  DT A 245       2.283-724.031-300.954 
ATOM   5033  O4'  DT A 245       2.677-723.493-302.249 
ATOM   5034  C3'  DT A 245       2.162-725.534-301.201 
ATOM   5035  O3'  DT A 245       0.814-725.838-301.540 
ATOM   5036  C2'  DT A 245       3.041-725.798-302.423 
ATOM   5037  C1'  DT A 245       2.644-724.546-303.200 
ATOM   5038  N1   DT A 245       3.584-724.202-304.302 
ATOM   5039  C2   DT A 245       3.042-723.643-305.435 
ATOM   5040  O2   DT A 245       1.850-723.425-305.562 
ATOM   5041  N3   DT A 245       3.944-723.339-306.436 
ATOM   5042  C4   DT A 245       5.309-723.542-306.398 
ATOM   5043  O4   DT A 245       6.015-723.228-307.359 
ATOM   5044  C5   DT A 245       5.783-724.133-305.170 
ATOM   5045  C7   DT A 245       7.257-724.388-305.047 
ATOM   5046  C6   DT A 245       4.929-724.440-304.180 
ATOM   5047  P    DG A 246       0.153-727.178-300.965 
ATOM   5048  OP1  DG A 246      -0.358-726.932-299.598 
ATOM   5049  OP2  DG A 246       1.103-728.302-301.110 
ATOM   5050  O5'  DG A 246      -1.076-727.380-301.971 
ATOM   5051  C5'  DG A 246      -1.685-726.221-302.569 
ATOM   5052  C4'  DG A 246      -1.940-726.472-304.043 
ATOM   5053  O4'  DG A 246      -0.797-726.115-304.872 
ATOM   5054  C3'  DG A 246      -2.237-727.921-304.429 
ATOM   5055  O3'  DG A 246      -3.210-727.931-305.466 
ATOM   5056  C2'  DG A 246      -0.918-728.449-304.995 
ATOM   5057  C1'  DG A 246      -0.539-727.188-305.765 
ATOM   5058  N9   DG A 246       0.898-727.132-306.153 
ATOM   5059  C8   DG A 246       2.001-727.603-305.475 
ATOM   5060  N7   DG A 246       3.138-727.394-306.096 
ATOM   5061  C5   DG A 246       2.760-726.739-307.266 
ATOM   5062  C6   DG A 246       3.553-726.256-308.340 
ATOM   5063  O6   DG A 246       4.772-726.308-308.480 
ATOM   5064  N1   DG A 246       2.763-725.654-309.329 
ATOM   5065  C2   DG A 246       1.387-725.534-309.286 
ATOM   5066  N2   DG A 246       0.820-724.925-310.330 
ATOM   5067  N3   DG A 246       0.644-725.987-308.279 
ATOM   5068  C4   DG A 246       1.396-726.574-307.311 
ATOM   5069  P    DC A 247      -4.355-729.049-305.446 
ATOM   5070  OP1  DC A 247      -5.458-728.613-304.559 
ATOM   5071  OP2  DC A 247      -3.756-730.366-305.137 
ATOM   5072  O5'  DC A 247      -4.846-729.026-306.968 
ATOM   5073  C5'  DC A 247      -4.756-727.796-307.712 
ATOM   5074  C4'  DC A 247      -4.217-728.070-309.102 
ATOM   5075  O4'  DC A 247      -2.762-728.031-309.149 
ATOM   5076  C3'  DC A 247      -4.568-729.433-309.696 
ATOM   5077  O3'  DC A 247      -4.793-729.283-311.092 
ATOM   5078  C2'  DC A 247      -3.310-730.279-309.495 
ATOM   5079  C1'  DC A 247      -2.305-729.184-309.839 
ATOM   5080  N1   DC A 247      -0.919-729.479-309.380 
ATOM   5081  C2   DC A 247       0.136-729.036-310.173 
ATOM   5082  O2   DC A 247      -0.119-728.422-311.216 
ATOM   5083  N3   DC A 247       1.407-729.295-309.772 
ATOM   5084  C4   DC A 247       1.641-729.964-308.636 
ATOM   5085  N4   DC A 247       2.899-730.192-308.288 
ATOM   5086  C5   DC A 247       0.571-730.429-307.806 
ATOM   5087  C6   DC A 247      -0.692-730.160-308.224 
ATOM   5088  P    DC A 248      -5.979-730.109-311.781 
ATOM   5089  OP1  DC A 248      -7.257-729.382-311.605 
ATOM   5090  OP2  DC A 248      -5.955-731.507-311.298 
ATOM   5091  O5'  DC A 248      -5.543-730.065-313.320 
ATOM   5092  C5'  DC A 248      -4.793-728.933-313.801 
ATOM   5093  C4'  DC A 248      -3.660-729.403-314.692 
ATOM   5094  O4'  DC A 248      -2.448-729.698-313.940 
ATOM   5095  C3'  DC A 248      -3.923-730.684-315.483 
ATOM   5096  O3'  DC A 248      -3.311-730.569-316.762 
ATOM   5097  C2'  DC A 248      -3.203-731.780-314.697 
ATOM   5098  C1'  DC A 248      -1.959-730.964-314.356 
ATOM   5099  N1   DC A 248      -1.154-731.538-313.243 
ATOM   5100  C2   DC A 248       0.230-731.394-313.301 
ATOM   5101  O2   DC A 248       0.728-730.801-314.266 
ATOM   5102  N3   DC A 248       0.983-731.911-312.297 
ATOM   5103  C4   DC A 248       0.406-732.547-311.269 
ATOM   5104  N4   DC A 248       1.184-733.033-310.314 
ATOM   5105  C5   DC A 248      -1.016-732.707-311.190 
ATOM   5106  C6   DC A 248      -1.751-732.183-312.204 
ATOM   5107  P    DG A 249      -4.080-731.143-318.044 
ATOM   5108  OP1  DG A 249      -5.049-730.137-318.534 
ATOM   5109  OP2  DG A 249      -4.633-732.480-317.732 
ATOM   5110  O5'  DG A 249      -2.880-731.290-319.092 
ATOM   5111  C5'  DG A 249      -1.760-730.389-319.001 
ATOM   5112  C4'  DG A 249      -0.463-731.156-319.168 
ATOM   5113  O4'  DG A 249       0.042-731.673-317.905 
ATOM   5114  C3'  DG A 249      -0.531-732.388-320.071 
ATOM   5115  O3'  DG A 249       0.686-732.490-320.801 
ATOM   5116  C2'  DG A 249      -0.618-733.570-319.106 
ATOM   5117  C1'  DG A 249       0.383-733.039-318.084 
ATOM   5118  N9   DG A 249       0.302-733.715-316.760 
ATOM   5119  C8   DG A 249      -0.801-734.213-316.101 
ATOM   5120  N7   DG A 249      -0.531-734.754-314.938 
ATOM   5121  C5   DG A 249       0.850-734.605-314.817 
ATOM   5122  C6   DG A 249       1.723-734.997-313.770 
ATOM   5123  O6   DG A 249       1.454-735.565-312.716 
ATOM   5124  N1   DG A 249       3.053-734.653-314.055 
ATOM   5125  C2   DG A 249       3.481-734.013-315.202 
ATOM   5126  N2   DG A 249       4.791-733.772-315.284 
ATOM   5127  N3   DG A 249       2.660-733.645-316.184 
ATOM   5128  C4   DG A 249       1.368-733.972-315.923 
ATOM   5129  P    DT A 250       0.635-732.949-322.334 
ATOM   5130  OP1  DT A 250       0.341-731.780-323.192 
ATOM   5131  OP2  DT A 250      -0.279-734.104-322.475 
ATOM   5132  O5'  DT A 250       2.144-733.426-322.571 
ATOM   5133  C5'  DT A 250       3.201-732.799-321.820 
ATOM   5134  C4'  DT A 250       4.171-733.848-321.315 
ATOM   5135  O4'  DT A 250       3.777-734.392-320.022 
ATOM   5136  C3'  DT A 250       4.335-735.084-322.200 
ATOM   5137  O3'  DT A 250       5.693-735.502-322.159 
ATOM   5138  C2'  DT A 250       3.476-736.156-321.530 
ATOM   5139  C1'  DT A 250       3.847-735.808-320.092 
ATOM   5140  N1   DT A 250       2.911-736.368-319.078 
ATOM   5141  C2   DT A 250       3.450-736.757-317.876 
ATOM   5142  O2   DT A 250       4.638-736.660-317.619 
ATOM   5143  N3   DT A 250       2.552-737.272-316.962 
ATOM   5144  C4   DT A 250       1.193-737.426-317.146 
ATOM   5145  O4   DT A 250       0.488-737.900-316.252 
ATOM   5146  C5   DT A 250       0.721-736.990-318.439 
ATOM   5147  C7   DT A 250      -0.747-737.123-318.723 
ATOM   5148  C6   DT A 250       1.573-736.485-319.347 
ATOM   5149  P    DT A 251       6.383-736.027-323.505 
ATOM   5150  OP1  DT A 251       6.873-734.875-324.294 
ATOM   5151  OP2  DT A 251       5.465-736.951-324.206 
ATOM   5152  O5'  DT A 251       7.628-736.847-322.922 
ATOM   5153  C5'  DT A 251       8.214-736.433-321.673 
ATOM   5154  C4'  DT A 251       8.490-737.644-320.804 
ATOM   5155  O4'  DT A 251       7.348-738.007-319.977 
ATOM   5156  C3'  DT A 251       8.830-738.934-321.549 
ATOM   5157  O3'  DT A 251       9.815-739.647-320.811 
ATOM   5158  C2'  DT A 251       7.533-739.743-321.535 
ATOM   5159  C1'  DT A 251       7.129-739.404-320.104 
ATOM   5160  N1   DT A 251       5.695-739.676-319.806 
ATOM   5161  C2   DT A 251       5.390-740.105-318.537 
ATOM   5162  O2   DT A 251       6.233-740.266-317.671 
ATOM   5163  N3   DT A 251       4.051-740.349-318.297 
ATOM   5164  C4   DT A 251       3.019-740.200-319.201 
ATOM   5165  O4   DT A 251       1.858-740.449-318.870 
ATOM   5166  C5   DT A 251       3.437-739.746-320.505 
ATOM   5167  C7   DT A 251       2.375-739.558-321.549 
ATOM   5168  C6   DT A 251       4.732-739.502-320.766 
ATOM   5169  P    DA A 252      10.989-740.394-321.602 
ATOM   5170  OP1  DA A 252      12.070-739.431-321.909 
ATOM   5171  OP2  DA A 252      10.423-741.125-322.757 
ATOM   5172  O5'  DA A 252      11.496-741.439-320.502 
ATOM   5173  C5'  DA A 252      11.383-741.096-319.108 
ATOM   5174  C4'  DA A 252      10.865-742.285-318.322 
ATOM   5175  O4'  DA A 252       9.409-742.329-318.277 
ATOM   5176  C3'  DA A 252      11.259-743.660-318.860 
ATOM   5177  O3'  DA A 252      11.496-744.533-317.762 
ATOM   5178  C2'  DA A 252      10.023-744.151-319.613 
ATOM   5179  C1'  DA A 252       8.992-743.645-318.609 
ATOM   5180  N9   DA A 252       7.609-743.566-319.157 
ATOM   5181  C8   DA A 252       7.217-743.254-320.427 
ATOM   5182  N7   DA A 252       5.931-743.271-320.598 
ATOM   5183  C5   DA A 252       5.432-743.619-319.350 
ATOM   5184  C6   DA A 252       4.125-743.805-318.871 
ATOM   5185  N6   DA A 252       3.030-743.658-319.631 
ATOM   5186  N1   DA A 252       3.983-744.149-317.577 
ATOM   5187  C2   DA A 252       5.074-744.293-316.827 
ATOM   5188  N3   DA A 252       6.337-744.146-317.163 
ATOM   5189  C4   DA A 252       6.452-743.803-318.461 
ATOM   5190  P    DA A 253      12.710-745.572-317.844 
ATOM   5191  OP1  DA A 253      13.966-744.899-317.443 
ATOM   5192  OP2  DA A 253      12.718-746.222-319.174 
ATOM   5193  O5'  DA A 253      12.290-746.638-316.728 
ATOM   5194  C5'  DA A 253      11.515-746.197-315.597 
ATOM   5195  C4'  DA A 253      10.405-747.189-315.310 
ATOM   5196  O4'  DA A 253       9.194-746.899-316.064 
ATOM   5197  C3'  DA A 253      10.711-748.647-315.651 
ATOM   5198  O3'  DA A 253      10.112-749.485-314.670 
ATOM   5199  C2'  DA A 253      10.012-748.887-316.988 
ATOM   5200  C1'  DA A 253       8.745-748.102-316.668 
ATOM   5201  N9   DA A 253       7.941-747.745-317.871 
ATOM   5202  C8   DA A 253       8.384-747.427-319.123 
ATOM   5203  N7   DA A 253       7.434-747.161-319.964 
ATOM   5204  C5   DA A 253       6.274-747.313-319.217 
ATOM   5205  C6   DA A 253       4.914-747.169-319.539 
ATOM   5206  N6   DA A 253       4.474-746.823-320.757 
ATOM   5207  N1   DA A 253       4.019-747.395-318.560 
ATOM   5208  C2   DA A 253       4.461-747.738-317.351 
ATOM   5209  N3   DA A 253       5.699-747.902-316.935 
ATOM   5210  C4   DA A 253       6.575-747.671-317.934 
ATOM   5211  P    DC A 254      10.909-750.775-314.159 
ATOM   5212  OP1  DC A 254      11.855-750.382-313.091 
ATOM   5213  OP2  DC A 254      11.495-751.487-315.317 
ATOM   5214  O5'  DC A 254       9.725-751.651-313.534 
ATOM   5215  C5'  DC A 254       8.581-750.979-312.973 
ATOM   5216  C4'  DC A 254       7.307-751.674-313.411 
ATOM   5217  O4'  DC A 254       6.801-751.162-314.677 
ATOM   5218  C3'  DC A 254       7.416-753.182-313.640 
ATOM   5219  O3'  DC A 254       6.211-753.802-313.208 
ATOM   5220  C2'  DC A 254       7.525-753.335-315.158 
ATOM   5221  C1'  DC A 254       6.499-752.265-315.517 
ATOM   5222  N1   DC A 254       6.583-751.806-316.932 
ATOM   5223  C2   DC A 254       5.397-751.461-317.574 
ATOM   5224  O2   DC A 254       4.333-751.548-316.950 
ATOM   5225  N3   DC A 254       5.453-751.041-318.864 
ATOM   5226  C4   DC A 254       6.625-750.959-319.506 
ATOM   5227  N4   DC A 254       6.627-750.544-320.763 
ATOM   5228  C5   DC A 254       7.857-751.311-318.863 
ATOM   5229  C6   DC A 254       7.780-751.729-317.574 
ATOM   5230  P    DA A 255       6.291-755.207-312.447 
ATOM   5231  OP1  DA A 255       6.564-754.978-311.010 
ATOM   5232  OP2  DA A 255       7.237-756.100-313.152 
ATOM   5233  O5'  DA A 255       4.799-755.753-312.631 
ATOM   5234  C5'  DA A 255       3.718-754.807-312.733 
ATOM   5235  C4'  DA A 255       2.771-755.219-313.842 
ATOM   5236  O4'  DA A 255       3.164-754.681-315.137 
ATOM   5237  C3'  DA A 255       2.650-756.723-314.089 
ATOM   5238  O3'  DA A 255       1.302-757.027-314.428 
ATOM   5239  C2'  DA A 255       3.529-756.986-315.311 
ATOM   5240  C1'  DA A 255       3.132-755.734-316.088 
ATOM   5241  N9   DA A 255       4.072-755.391-317.190 
ATOM   5242  C8   DA A 255       5.427-755.558-317.234 
ATOM   5243  N7   DA A 255       5.969-755.159-318.342 
ATOM   5244  C5   DA A 255       4.897-754.691-319.090 
ATOM   5245  C6   DA A 255       4.812-754.129-320.375 
ATOM   5246  N6   DA A 255       5.874-753.935-321.170 
ATOM   5247  N1   DA A 255       3.591-753.774-320.815 
ATOM   5248  C2   DA A 255       2.540-753.969-320.021 
ATOM   5249  N3   DA A 255       2.497-754.482-318.810 
ATOM   5250  C4   DA A 255       3.732-754.829-318.394 
ATOM   5251  P    DA A 256       0.640-758.367-313.853 
ATOM   5252  OP1  DA A 256       0.130-758.120-312.486 
ATOM   5253  OP2  DA A 256       1.591-759.491-313.998 
ATOM   5254  O5'  DA A 256      -0.588-758.568-314.859 
ATOM   5255  C5'  DA A 256      -1.198-757.410-315.457 
ATOM   5256  C4'  DA A 256      -1.452-757.661-316.931 
ATOM   5257  O4'  DA A 256      -0.310-757.304-317.760 
ATOM   5258  C3'  DA A 256      -1.749-759.110-317.317 
ATOM   5259  O3'  DA A 256      -2.723-759.119-318.354 
ATOM   5260  C2'  DA A 256      -0.431-759.638-317.883 
ATOM   5261  C1'  DA A 256      -0.051-758.376-318.653 
ATOM   5262  N9   DA A 256       1.386-758.320-319.041 
ATOM   5263  C8   DA A 256       2.467-758.793-318.355 
ATOM   5264  N7   DA A 256       3.599-758.594-318.958 
ATOM   5265  C5   DA A 256       3.242-757.940-320.129 
ATOM   5266  C6   DA A 256       3.997-757.450-321.208 
ATOM   5267  N6   DA A 256       5.332-757.549-321.283 
ATOM   5268  N1   DA A 256       3.327-756.853-322.212 
ATOM   5269  C2   DA A 256       2.001-756.757-322.132 
ATOM   5270  N3   DA A 256       1.194-757.175-321.181 
ATOM   5271  C4   DA A 256       1.889-757.769-320.189 
ATOM   5272  P    DC A 257      -3.867-760.238-318.334 
ATOM   5273  OP1  DC A 257      -4.970-759.802-317.447 
ATOM   5274  OP2  DC A 257      -3.268-761.555-318.025 
ATOM   5275  O5'  DC A 257      -4.359-760.215-319.856 
ATOM   5276  C5'  DC A 257      -4.269-758.985-320.600 
ATOM   5277  C4'  DC A 257      -3.729-759.258-321.990 
ATOM   5278  O4'  DC A 257      -2.274-759.219-322.037 
ATOM   5279  C3'  DC A 257      -4.081-760.622-322.584 
ATOM   5280  O3'  DC A 257      -4.305-760.472-323.980 
ATOM   5281  C2'  DC A 257      -2.823-761.468-322.383 
ATOM   5282  C1'  DC A 257      -1.818-760.373-322.727 
ATOM   5283  N1   DC A 257      -0.431-760.667-322.268 
ATOM   5284  C2   DC A 257       0.624-760.225-323.061 
ATOM   5285  O2   DC A 257       0.369-759.611-324.104 
ATOM   5286  N3   DC A 257       1.894-760.484-322.660 
ATOM   5287  C4   DC A 257       2.129-761.152-321.524 
ATOM   5288  N4   DC A 257       3.386-761.380-321.176 
ATOM   5289  C5   DC A 257       1.058-761.617-320.694 
ATOM   5290  C6   DC A 257      -0.205-761.348-321.112 
ATOM   5291  P    DA A 258      -5.492-761.297-324.669 
ATOM   5292  OP1  DA A 258      -6.769-760.571-324.493 
ATOM   5293  OP2  DA A 258      -5.468-762.695-324.186 
ATOM   5294  O5'  DA A 258      -5.056-761.253-326.208 
ATOM   5295  C5'  DA A 258      -4.305-760.122-326.689 
ATOM   5296  C4'  DA A 258      -3.172-760.592-327.580 
ATOM   5297  O4'  DA A 258      -1.960-760.887-326.828 
ATOM   5298  C3'  DA A 258      -3.436-761.873-328.371 
ATOM   5299  O3'  DA A 258      -2.824-761.758-329.650 
ATOM   5300  C2'  DA A 258      -2.716-762.969-327.585 
ATOM   5301  C1'  DA A 258      -1.472-762.153-327.244 
ATOM   5302  N9   DA A 258      -0.666-762.727-326.131 
ATOM   5303  C8   DA A 258      -1.103-763.398-325.025 
ATOM   5304  N7   DA A 258      -0.151-763.778-324.230 
ATOM   5305  C5   DA A 258       1.004-763.327-324.854 
ATOM   5306  C6   DA A 258       2.363-763.416-324.510 
ATOM   5307  N6   DA A 258       2.807-764.018-323.398 
ATOM   5308  N1   DA A 258       3.253-762.860-325.353 
ATOM   5309  C2   DA A 258       2.806-762.262-326.456 
ATOM   5310  N3   DA A 258       1.570-762.118-326.880 
ATOM   5311  C4   DA A 258       0.699-762.683-326.018 
ATOM   5312  P    DA A 259      -3.593-762.332-330.932 
ATOM   5313  OP1  DA A 259      -4.561-761.325-331.422 
ATOM   5314  OP2  DA A 259      -4.146-763.668-330.621 
ATOM   5315  O5'  DA A 259      -2.392-762.478-331.980 
ATOM   5316  C5'  DA A 259      -1.273-761.578-331.889 
ATOM   5317  C4'  DA A 259       0.024-762.344-332.056 
ATOM   5318  O4'  DA A 259       0.530-762.862-330.793 
ATOM   5319  C3'  DA A 259      -0.043-763.576-332.959 
ATOM   5320  O3'  DA A 259       1.173-763.678-333.689 
ATOM   5321  C2'  DA A 259      -0.131-764.758-331.994 
ATOM   5322  C1'  DA A 259       0.870-764.228-330.972 
ATOM   5323  N9   DA A 259       0.790-764.903-329.648 
ATOM   5324  C8   DA A 259      -0.315-765.391-329.010 
ATOM   5325  N7   DA A 259      -0.061-765.930-327.858 
ATOM   5326  C5   DA A 259       1.313-765.790-327.719 
ATOM   5327  C6   DA A 259       2.205-766.165-326.701 
ATOM   5328  N6   DA A 259       1.825-766.786-325.576 
ATOM   5329  N1   DA A 259       3.508-765.877-326.882 
ATOM   5330  C2   DA A 259       3.879-765.259-328.002 
ATOM   5331  N3   DA A 259       3.142-764.863-329.016 
ATOM   5332  C4   DA A 259       1.843-765.163-328.810 
ATOM   5333  P    DG A 260       1.122-764.138-335.222 
ATOM   5334  OP1  DG A 260       0.829-762.968-336.080 
ATOM   5335  OP2  DG A 260       0.209-765.292-335.363 
ATOM   5336  O5'  DG A 260       2.632-764.615-335.459 
ATOM   5337  C5'  DG A 260       3.688-763.987-334.708 
ATOM   5338  C4'  DG A 260       4.658-765.037-334.203 
ATOM   5339  O4'  DG A 260       4.265-765.580-332.910 
ATOM   5340  C3'  DG A 260       4.822-766.272-335.088 
ATOM   5341  O3'  DG A 260       6.181-766.691-335.047 
ATOM   5342  C2'  DG A 260       3.963-767.345-334.418 
ATOM   5343  C1'  DG A 260       4.335-766.996-332.980 
ATOM   5344  N9   DG A 260       3.398-767.556-331.966 
ATOM   5345  C8   DG A 260       2.037-767.751-332.052 
ATOM   5346  N7   DG A 260       1.503-768.271-330.972 
ATOM   5347  C5   DG A 260       2.588-768.432-330.112 
ATOM   5348  C6   DG A 260       2.637-768.950-328.791 
ATOM   5349  O6   DG A 260       1.719-769.379-328.098 
ATOM   5350  N1   DG A 260       3.944-768.933-328.284 
ATOM   5351  C2   DG A 260       5.056-768.476-328.963 
ATOM   5352  N2   DG A 260       6.215-768.545-328.303 
ATOM   5353  N3   DG A 260       5.009-767.990-330.201 
ATOM   5354  C4   DG A 260       3.748-767.999-330.709 
ATOM   5355  P    DC A 261       6.871-767.216-336.393 
ATOM   5356  OP1  DC A 261       7.361-766.063-337.182 
ATOM   5357  OP2  DC A 261       5.953-768.139-337.094 
ATOM   5358  O5'  DC A 261       8.116-768.036-335.810 
ATOM   5359  C5'  DC A 261       8.701-767.622-334.561 
ATOM   5360  C4'  DC A 261       8.978-768.833-333.692 
ATOM   5361  O4'  DC A 261       7.835-769.195-332.865 
ATOM   5362  C3'  DC A 261       9.317-770.123-334.437 
ATOM   5363  O3'  DC A 261      10.303-770.836-333.699 
ATOM   5364  C2'  DC A 261       8.021-770.932-334.423 
ATOM   5365  C1'  DC A 261       7.617-770.592-332.992 
ATOM   5366  N1   DC A 261       6.183-770.864-332.694 
ATOM   5367  C2   DC A 261       5.857-771.301-331.412 
ATOM   5368  O2   DC A 261       6.763-771.442-330.582 
ATOM   5369  N3   DC A 261       4.556-771.555-331.121 
ATOM   5370  C4   DC A 261       3.603-771.389-332.048 
ATOM   5371  N4   DC A 261       2.349-771.650-331.714 
ATOM   5372  C5   DC A 261       3.917-770.942-333.372 
ATOM   5373  C6   DC A 261       5.223-770.693-333.644 
ATOM   5374  P    DA A 262      11.477-771.583-334.490 
ATOM   5375  OP1  DA A 262      12.558-770.619-334.797 
ATOM   5376  OP2  DA A 262      10.910-772.313-335.645 
ATOM   5377  O5'  DA A 262      11.984-772.628-333.390 
ATOM   5378  C5'  DA A 262      11.870-772.284-331.996 
ATOM   5379  C4'  DA A 262      11.352-773.473-331.210 
ATOM   5380  O4'  DA A 262       9.897-773.518-331.165 
ATOM   5381  C3'  DA A 262      11.746-774.849-331.748 
ATOM   5382  O3'  DA A 262      11.983-775.722-330.650 
ATOM   5383  C2'  DA A 262      10.510-775.339-332.501 
ATOM   5384  C1'  DA A 262       9.479-774.833-331.497 
ATOM   5385  N9   DA A 262       8.097-774.755-332.045 
ATOM   5386  C8   DA A 262       7.704-774.443-333.315 
ATOM   5387  N7   DA A 262       6.418-774.459-333.486 
ATOM   5388  C5   DA A 262       5.920-774.807-332.238 
ATOM   5389  C6   DA A 262       4.613-774.994-331.759 
ATOM   5390  N6   DA A 262       3.518-774.847-332.519 
ATOM   5391  N1   DA A 262       4.470-775.338-330.465 
ATOM   5392  C2   DA A 262       5.562-775.481-329.715 
ATOM   5393  N3   DA A 262       6.825-775.335-330.051 
ATOM   5394  C4   DA A 262       6.939-774.991-331.349 
ATOM   5395  P    DT A 263      13.198-776.761-330.732 
ATOM   5396  OP1  DT A 263      14.454-776.088-330.331 
ATOM   5397  OP2  DT A 263      13.206-777.410-332.062 
ATOM   5398  O5'  DT A 263      12.778-777.827-329.616 
ATOM   5399  C5'  DT A 263      12.003-777.385-328.485 
ATOM   5400  C4'  DT A 263      10.893-778.377-328.198 
ATOM   5401  O4'  DT A 263       9.682-778.088-328.952 
ATOM   5402  C3'  DT A 263      11.199-779.835-328.539 
ATOM   5403  O3'  DT A 263      10.600-780.673-327.558 
ATOM   5404  C2'  DT A 263      10.499-780.076-329.876 
ATOM   5405  C1'  DT A 263       9.232-779.291-329.556 
ATOM   5406  N1   DT A 263       8.429-778.933-330.759 
ATOM   5407  C2   DT A 263       7.063-778.914-330.616 
ATOM   5408  O2   DT A 263       6.502-779.173-329.565 
ATOM   5409  N3   DT A 263       6.351-778.579-331.752 
ATOM   5410  C4   DT A 263       6.881-778.269-332.988 
ATOM   5411  O4   DT A 263       6.143-777.984-333.933 
ATOM   5412  C5   DT A 263       8.324-778.316-333.039 
ATOM   5413  C7   DT A 263       8.982-777.992-334.348 
ATOM   5414  C6   DT A 263       9.040-778.639-331.950 
ATOM   5415  P    DT A 264      11.396-781.964-327.047 
ATOM   5416  OP1  DT A 264      12.343-781.571-325.979 
ATOM   5417  OP2  DT A 264      11.983-782.675-328.205 
ATOM   5418  O5'  DT A 264      10.212-782.839-326.422 
ATOM   5419  C5'  DT A 264       9.068-782.168-325.861 
ATOM   5420  C4'  DT A 264       7.795-782.863-326.299 
ATOM   5421  O4'  DT A 264       7.288-782.351-327.565 
ATOM   5422  C3'  DT A 264       7.904-784.370-326.528 
ATOM   5423  O3'  DT A 264       6.698-784.990-326.096 
ATOM   5424  C2'  DT A 264       8.013-784.524-328.046 
ATOM   5425  C1'  DT A 264       6.986-783.454-328.405 
ATOM   5426  N1   DT A 264       7.070-782.995-329.820 
ATOM   5427  C2   DT A 264       5.892-782.658-330.439 
ATOM   5428  O2   DT A 264       4.809-782.720-329.884 
ATOM   5429  N3   DT A 264       6.009-782.237-331.751 
ATOM   5430  C4   DT A 264       7.180-782.129-332.474 
ATOM   5431  O4   DT A 264       7.159-781.740-333.644 
ATOM   5432  C5   DT A 264       8.363-782.505-331.739 
ATOM   5433  C7   DT A 264       9.681-782.417-332.452 
ATOM   5434  C6   DT A 264       8.278-782.918-330.463 
ATOM   5435  P    DC A 265       6.779-786.396-325.335 
ATOM   5436  OP1  DC A 265       7.051-786.166-323.898 
ATOM   5437  OP2  DC A 265       7.724-787.289-326.040 
ATOM   5438  O5'  DC A 265       5.286-786.941-325.519 
ATOM   5439  C5'  DC A 265       4.205-785.995-325.621 
ATOM   5440  C4'  DC A 265       3.258-786.408-326.730 
ATOM   5441  O4'  DC A 265       3.652-785.870-328.025 
ATOM   5442  C3'  DC A 265       3.137-787.911-326.977 
ATOM   5443  O3'  DC A 265       1.789-788.215-327.316 
ATOM   5444  C2'  DC A 265       4.016-788.175-328.199 
ATOM   5445  C1'  DC A 265       3.619-786.923-328.976 
ATOM   5446  N1   DC A 265       4.559-786.579-330.078 
ATOM   5447  C2   DC A 265       4.026-786.012-331.233 
ATOM   5448  O2   DC A 265       2.806-785.818-331.294 
ATOM   5449  N3   DC A 265       4.866-785.692-332.250 
ATOM   5450  C4   DC A 265       6.181-785.917-332.146 
ATOM   5451  N4   DC A 265       6.960-785.587-333.166 
ATOM   5452  C5   DC A 265       6.751-786.500-330.967 
ATOM   5453  C6   DC A 265       5.894-786.813-329.962 
ATOM   5454  P    DT A 266       1.128-789.555-326.741 
ATOM   5455  OP1  DT A 266       0.617-789.309-325.374 
ATOM   5456  OP2  DT A 266       2.078-790.679-326.886 
ATOM   5457  O5'  DT A 266      -0.101-789.757-327.747 
ATOM   5458  C5'  DT A 266      -0.710-788.598-328.345 
ATOM   5459  C4'  DT A 266      -0.965-788.849-329.819 
ATOM   5460  O4'  DT A 266       0.178-788.492-330.648 
ATOM   5461  C3'  DT A 266      -1.262-790.298-330.205 
ATOM   5462  O3'  DT A 266      -2.235-790.308-331.242 
ATOM   5463  C2'  DT A 266       0.057-790.826-330.771 
ATOM   5464  C1'  DT A 266       0.436-789.565-331.541 
ATOM   5465  N1   DT A 266       1.873-789.509-331.929 
ATOM   5466  C2   DT A 266       2.175-788.909-333.128 
ATOM   5467  O2   DT A 266       1.327-788.435-333.863 
ATOM   5468  N3   DT A 266       3.517-788.877-333.453 
ATOM   5469  C4   DT A 266       4.556-789.382-332.698 
ATOM   5470  O4   DT A 266       5.719-789.294-333.094 
ATOM   5471  C5   DT A 266       4.139-789.992-331.457 
ATOM   5472  C7   DT A 266       5.208-790.567-330.574 
ATOM   5473  C6   DT A 266       2.841-790.037-331.116 
ATOM   5474  P    DA A 267      -3.380-791.426-331.222 
ATOM   5475  OP1  DA A 267      -4.483-790.990-330.335 
ATOM   5476  OP2  DA A 267      -2.781-792.743-330.913 
ATOM   5477  O5'  DA A 267      -3.871-791.403-332.744 
ATOM   5478  C5'  DA A 267      -3.781-790.173-333.488 
ATOM   5479  C4'  DA A 267      -3.242-790.447-334.878 
ATOM   5480  O4'  DA A 267      -1.787-790.408-334.925 
ATOM   5481  C3'  DA A 267      -3.593-791.810-335.472 
ATOM   5482  O3'  DA A 267      -3.818-791.660-336.868 
ATOM   5483  C2'  DA A 267      -2.335-792.656-335.271 
ATOM   5484  C1'  DA A 267      -1.330-791.561-335.615 
ATOM   5485  N9   DA A 267       0.056-791.856-335.156 
ATOM   5486  C8   DA A 267       0.454-792.521-334.031 
ATOM   5487  N7   DA A 267       1.741-792.619-333.907 
ATOM   5488  C5   DA A 267       2.236-791.972-335.032 
ATOM   5489  C6   DA A 267       3.542-791.730-335.487 
ATOM   5490  N6   DA A 267       4.641-792.134-334.834 
ATOM   5491  N1   DA A 267       3.679-791.057-336.645 
ATOM   5492  C2   DA A 267       2.583-790.658-337.290 
ATOM   5493  N3   DA A 267       1.321-790.825-336.963 
ATOM   5494  C4   DA A 267       1.211-791.502-335.802 
ATOM   5495  P    DT A 268      -5.004-792.486-337.557 
ATOM   5496  OP1  DT A 268      -6.282-791.759-337.381 
ATOM   5497  OP2  DT A 268      -4.980-793.884-337.074 
ATOM   5498  O5'  DT A 268      -4.568-792.442-339.096 
ATOM   5499  C5'  DT A 268      -3.818-791.310-339.577 
ATOM   5500  C4'  DT A 268      -2.685-791.780-340.468 
ATOM   5501  O4'  DT A 268      -1.473-792.075-339.716 
ATOM   5502  C3'  DT A 268      -2.948-793.061-341.259 
ATOM   5503  O3'  DT A 268      -2.336-792.946-342.538 
ATOM   5504  C2'  DT A 268      -2.228-794.157-340.473 
ATOM   5505  C1'  DT A 268      -0.984-793.341-340.132 
ATOM   5506  N1   DT A 268      -0.179-793.915-339.019 
ATOM   5507  C2   DT A 268       1.186-793.765-339.091 
ATOM   5508  O2   DT A 268       1.741-793.191-340.013 
ATOM   5509  N3   DT A 268       1.899-794.310-338.043 
ATOM   5510  C4   DT A 268       1.375-794.977-336.954 
ATOM   5511  O4   DT A 268       2.117-795.422-336.076 
ATOM   5512  C5   DT A 268      -0.064-795.085-336.967 
ATOM   5513  C7   DT A 268      -0.718-795.797-335.818 
ATOM   5514  C6   DT A 268      -0.784-794.564-337.974 
ATOM   5515  P    DT A 269      -3.105-793.520-343.820 
ATOM   5516  OP1  DT A 269      -4.074-792.514-344.310 
ATOM   5517  OP2  DT A 269      -3.658-794.857-343.509 
ATOM   5518  O5'  DT A 269      -1.905-793.667-344.868 
ATOM   5519  C5'  DT A 269      -0.785-792.766-344.777 
ATOM   5520  C4'  DT A 269       0.512-793.533-344.944 
ATOM   5521  O4'  DT A 269       1.017-794.050-343.681 
ATOM   5522  C3'  DT A 269       0.444-794.765-345.847 
ATOM   5523  O3'  DT A 269       1.661-794.867-346.577 
ATOM   5524  C2'  DT A 269       0.357-795.947-344.882 
ATOM   5525  C1'  DT A 269       1.358-795.416-343.860 
ATOM   5526  N1   DT A 269       1.277-796.092-342.536 
ATOM   5527  C2   DT A 269       2.454-796.259-341.846 
ATOM   5528  O2   DT A 269       3.531-795.882-342.272 
ATOM   5529  N3   DT A 269       2.340-796.890-340.621 
ATOM   5530  C4   DT A 269       1.175-797.355-340.046 
ATOM   5531  O4   DT A 269       1.197-797.904-338.943 
ATOM   5532  C5   DT A 269      -0.007-797.134-340.845 
ATOM   5533  C7   DT A 269      -1.318-797.610-340.292 
ATOM   5534  C6   DT A 269       0.075-796.523-342.039 
ATOM   5535  P    DG A 270       1.610-795.326-348.110 
ATOM   5536  OP1  DG A 270       1.316-794.157-348.968 
ATOM   5537  OP2  DG A 270       0.696-796.481-348.251 
ATOM   5538  O5'  DG A 270       3.119-795.803-348.347 
ATOM   5539  C5'  DG A 270       4.176-795.176-347.596 
ATOM   5540  C4'  DG A 270       5.146-796.225-347.091 
ATOM   5541  O4'  DG A 270       4.752-796.769-345.798 
ATOM   5542  C3'  DG A 270       5.310-797.461-347.976 
ATOM   5543  O3'  DG A 270       6.668-797.879-347.935 
ATOM   5544  C2'  DG A 270       4.451-798.533-347.306 
ATOM   5545  C1'  DG A 270       4.822-798.185-345.868 
ATOM   5546  N9   DG A 270       3.886-798.745-344.854 
ATOM   5547  C8   DG A 270       2.524-798.940-344.940 
ATOM   5548  N7   DG A 270       1.991-799.459-343.860 
ATOM   5549  C5   DG A 270       3.075-799.620-343.000 
ATOM   5550  C6   DG A 270       3.125-800.138-341.679 
ATOM   5551  O6   DG A 270       2.206-800.568-340.986 
ATOM   5552  N1   DG A 270       4.431-800.122-341.172 
ATOM   5553  C2   DG A 270       5.543-799.665-341.851 
ATOM   5554  N2   DG A 270       6.702-799.733-341.191 
ATOM   5555  N3   DG A 270       5.496-799.178-343.089 
ATOM   5556  C4   DG A 270       4.236-799.188-343.597 
ATOM   5557  P    DA A 271       7.359-798.404-349.281 
ATOM   5558  OP1  DA A 271       7.848-797.252-350.070 
ATOM   5559  OP2  DA A 271       6.440-799.328-349.982 
ATOM   5560  O5'  DA A 271       8.603-799.224-348.698 
ATOM   5561  C5'  DA A 271       9.189-798.810-347.449 
ATOM   5562  C4'  DA A 271       9.465-800.021-346.580 
ATOM   5563  O4'  DA A 271       8.323-800.384-345.753 
ATOM   5564  C3'  DA A 271       9.805-801.312-347.325 
ATOM   5565  O3'  DA A 271      10.790-802.024-346.587 
ATOM   5566  C2'  DA A 271       8.508-802.120-347.311 
ATOM   5567  C1'  DA A 271       8.104-801.781-345.880 
ATOM   5568  N9   DA A 271       6.670-802.053-345.582 
ATOM   5569  C8   DA A 271       5.593-801.933-346.413 
ATOM   5570  N7   DA A 271       4.464-802.247-345.857 
ATOM   5571  C5   DA A 271       4.815-802.602-344.562 
ATOM   5572  C6   DA A 271       4.060-803.036-343.461 
ATOM   5573  N6   DA A 271       2.729-803.194-343.493 
ATOM   5574  N1   DA A 271       4.724-803.304-342.322 
ATOM   5575  C2   DA A 271       6.047-803.145-342.296 
ATOM   5576  N3   DA A 271       6.854-802.747-343.255 
ATOM   5577  C4   DA A 271       6.164-802.486-344.384 
ATOM   5578  P    DT A 272      11.964-802.771-347.378 
ATOM   5579  OP1  DT A 272      13.045-801.808-347.685 
ATOM   5580  OP2  DT A 272      11.398-803.502-348.533 
ATOM   5581  O5'  DT A 272      12.471-803.816-346.278 
ATOM   5582  C5'  DT A 272      12.358-803.473-344.884 
ATOM   5583  C4'  DT A 272      11.840-804.662-344.098 
ATOM   5584  O4'  DT A 272      10.384-804.707-344.053 
ATOM   5585  C3'  DT A 272      12.234-806.037-344.636 
ATOM   5586  O3'  DT A 272      12.471-806.910-343.538 
ATOM   5587  C2'  DT A 272      10.998-806.528-345.389 
ATOM   5588  C1'  DT A 272       9.967-806.022-344.385 
ATOM   5589  N1   DT A 272       8.584-805.943-344.933 
ATOM   5590  C2   DT A 272       7.552-806.217-344.068 
ATOM   5591  O2   DT A 272       7.727-806.514-342.899 
ATOM   5592  N3   DT A 272       6.285-806.135-344.613 
ATOM   5593  C4   DT A 272       5.974-805.810-345.917 
ATOM   5594  O4   DT A 272       4.799-805.769-346.289 
ATOM   5595  C5   DT A 272       7.123-805.540-346.747 
ATOM   5596  C7   DT A 272       6.873-805.178-348.182 
ATOM   5597  C6   DT A 272       8.366-805.612-346.245 
ATOM   5598  P    DA A 273      13.685-807.949-343.620 
ATOM   5599  OP1  DA A 273      14.941-807.276-343.219 
ATOM   5600  OP2  DA A 273      13.694-808.599-344.950 
ATOM   5601  O5'  DA A 273      13.265-809.015-342.504 
ATOM   5602  C5'  DA A 273      12.490-808.574-341.373 
ATOM   5603  C4'  DA A 273      11.380-809.566-341.086 
ATOM   5604  O4'  DA A 273      10.169-809.276-341.840 
ATOM   5605  C3'  DA A 273      11.686-811.024-341.427 
ATOM   5606  O3'  DA A 273      11.087-811.862-340.446 
ATOM   5607  C2'  DA A 273      10.987-811.265-342.764 
ATOM   5608  C1'  DA A 273       9.720-810.479-342.444 
ATOM   5609  N9   DA A 273       8.917-810.122-343.647 
ATOM   5610  C8   DA A 273       9.359-809.804-344.899 
ATOM   5611  N7   DA A 273       8.409-809.538-345.740 
ATOM   5612  C5   DA A 273       7.249-809.690-344.994 
ATOM   5613  C6   DA A 273       5.889-809.546-345.315 
ATOM   5614  N6   DA A 273       5.449-809.200-346.533 
ATOM   5615  N1   DA A 273       4.994-809.772-344.336 
ATOM   5616  C2   DA A 273       5.436-810.115-343.127 
ATOM   5617  N3   DA A 273       6.674-810.279-342.711 
ATOM   5618  C4   DA A 273       7.550-810.048-343.710 
ATOM   5619  P    DA A 274      11.884-813.152-339.935 
ATOM   5620  OP1  DA A 274      12.830-812.760-338.867 
ATOM   5621  OP2  DA A 274      12.470-813.864-341.093 
ATOM   5622  O5'  DA A 274      10.700-814.028-339.310 
ATOM   5623  C5'  DA A 274       9.556-813.356-338.750 
ATOM   5624  C4'  DA A 274       8.282-814.051-339.187 
ATOM   5625  O4'  DA A 274       7.776-813.539-340.453 
ATOM   5626  C3'  DA A 274       8.391-815.558-339.416 
ATOM   5627  O3'  DA A 274       7.186-816.179-338.984 
ATOM   5628  C2'  DA A 274       8.500-815.712-340.934 
ATOM   5629  C1'  DA A 274       7.474-814.642-341.293 
ATOM   5630  N9   DA A 274       7.558-814.183-342.708 
ATOM   5631  C8   DA A 274       8.669-814.049-343.492 
ATOM   5632  N7   DA A 274       8.416-813.624-344.690 
ATOM   5633  C5   DA A 274       7.037-813.464-344.706 
ATOM   5634  C6   DA A 274       6.145-813.034-345.701 
ATOM   5635  N6   DA A 274       6.528-812.670-346.933 
ATOM   5636  N1   DA A 274       4.836-812.993-345.384 
ATOM   5637  C2   DA A 274       4.462-813.356-344.159 
ATOM   5638  N3   DA A 274       5.199-813.772-343.153 
ATOM   5639  C4   DA A 274       6.503-813.805-343.496 
ATOM   5640  P    DG A 275       7.266-817.584-338.223 
ATOM   5641  OP1  DG A 275       7.539-817.355-336.786 
ATOM   5642  OP2  DG A 275       8.212-818.477-338.928 
ATOM   5643  O5'  DG A 275       5.774-818.130-338.407 
ATOM   5644  C5'  DG A 275       4.693-817.184-338.509 
ATOM   5645  C4'  DG A 275       3.746-817.596-339.618 
ATOM   5646  O4'  DG A 275       4.139-817.058-340.913 
ATOM   5647  C3'  DG A 275       3.625-819.100-339.865 
ATOM   5648  O3'  DG A 275       2.277-819.404-340.204 
ATOM   5649  C2'  DG A 275       4.504-819.363-341.087 
ATOM   5650  C1'  DG A 275       4.107-818.111-341.864 
ATOM   5651  N9   DG A 275       5.047-817.768-342.966 
ATOM   5652  C8   DG A 275       6.414-817.930-343.028 
ATOM   5653  N7   DG A 275       6.950-817.521-344.153 
ATOM   5654  C5   DG A 275       5.861-817.057-344.889 
ATOM   5655  C6   DG A 275       5.810-816.493-346.190 
ATOM   5656  O6   DG A 275       6.732-816.283-346.975 
ATOM   5657  N1   DG A 275       4.498-816.158-346.553 
ATOM   5658  C2   DG A 275       3.381-816.343-345.762 
ATOM   5659  N2   DG A 275       2.218-815.957-346.290 
ATOM   5660  N3   DG A 275       3.430-816.872-344.541 
ATOM   5661  C4   DG A 275       4.695-817.203-344.174 
ATOM   5662  P    DG A 276       1.615-820.744-339.629 
ATOM   5663  OP1  DG A 276       1.105-820.497-338.262 
ATOM   5664  OP2  DG A 276       2.566-821.868-339.774 
ATOM   5665  O5'  DG A 276       0.387-820.946-340.635 
ATOM   5666  C5'  DG A 276      -0.223-819.787-341.233 
ATOM   5667  C4'  DG A 276      -0.477-820.038-342.707 
ATOM   5668  O4'  DG A 276       0.665-819.681-343.536 
ATOM   5669  C3'  DG A 276      -0.774-821.487-343.093 
ATOM   5670  O3'  DG A 276      -1.748-821.496-344.130 
ATOM   5671  C2'  DG A 276       0.544-822.015-343.659 
ATOM   5672  C1'  DG A 276       0.924-820.753-344.429 
ATOM   5673  N9   DG A 276       2.361-820.697-344.817 
ATOM   5674  C8   DG A 276       3.464-821.169-344.139 
ATOM   5675  N7   DG A 276       4.601-820.960-344.760 
ATOM   5676  C5   DG A 276       4.223-820.304-345.930 
ATOM   5677  C6   DG A 276       5.015-819.821-347.004 
ATOM   5678  O6   DG A 276       6.234-819.873-347.144 
ATOM   5679  N1   DG A 276       4.225-819.219-347.993 
ATOM   5680  C2   DG A 276       2.850-819.099-347.950 
ATOM   5681  N2   DG A 276       2.283-818.491-348.995 
ATOM   5682  N3   DG A 276       2.107-819.552-346.943 
ATOM   5683  C4   DG A 276       2.859-820.139-345.975 
ATOM   5684  P    DT A 277      -2.892-822.615-344.110 
ATOM   5685  OP1  DT A 277      -3.995-822.179-343.224 
ATOM   5686  OP2  DT A 277      -2.293-823.932-343.801 
ATOM   5687  O5'  DT A 277      -3.384-822.592-345.632 
ATOM   5688  C5'  DT A 277      -3.294-821.362-346.376 
ATOM   5689  C4'  DT A 277      -2.754-821.635-347.766 
ATOM   5690  O4'  DT A 277      -1.299-821.596-347.813 
ATOM   5691  C3'  DT A 277      -3.106-822.999-348.360 
ATOM   5692  O3'  DT A 277      -3.330-822.849-349.756 
ATOM   5693  C2'  DT A 277      -1.848-823.845-348.159 
ATOM   5694  C1'  DT A 277      -0.843-822.750-348.503 
ATOM   5695  N1   DT A 277       0.544-823.044-348.044 
ATOM   5696  C2   DT A 277       1.573-822.601-348.837 
ATOM   5697  O2   DT A 277       1.394-821.990-349.877 
ATOM   5698  N3   DT A 277       2.844-822.893-348.380 
ATOM   5699  C4   DT A 277       3.161-823.575-347.223 
ATOM   5700  O4   DT A 277       4.338-823.777-346.918 
ATOM   5701  C5   DT A 277       2.014-824.001-346.457 
ATOM   5702  C7   DT A 277       2.269-824.751-345.182 
ATOM   5703  C6   DT A 277       0.767-823.730-346.878 
ATOM   5704  P    DA A 278      -4.517-823.674-350.445 
ATOM   5705  OP1  DA A 278      -5.794-822.948-350.269 
ATOM   5706  OP2  DA A 278      -4.493-825.073-349.962 
ATOM   5707  O5'  DA A 278      -4.081-823.630-351.984 
ATOM   5708  C5'  DA A 278      -3.330-822.499-352.465 
ATOM   5709  C4'  DA A 278      -2.197-822.969-353.356 
ATOM   5710  O4'  DA A 278      -0.985-823.264-352.604 
ATOM   5711  C3'  DA A 278      -2.461-824.250-354.147 
ATOM   5712  O3'  DA A 278      -1.849-824.135-355.426 
ATOM   5713  C2'  DA A 278      -1.741-825.346-353.361 
ATOM   5714  C1'  DA A 278      -0.497-824.530-353.020 
ATOM   5715  N9   DA A 278       0.309-825.104-351.907 
ATOM   5716  C8   DA A 278      -0.128-825.775-350.801 
ATOM   5717  N7   DA A 278       0.824-826.155-350.006 
ATOM   5718  C5   DA A 278       1.979-825.704-350.630 
ATOM   5719  C6   DA A 278       3.338-825.792-350.286 
ATOM   5720  N6   DA A 278       3.782-826.396-349.174 
ATOM   5721  N1   DA A 278       4.228-825.237-351.129 
ATOM   5722  C2   DA A 278       3.781-824.639-352.232 
ATOM   5723  N3   DA A 278       2.545-824.495-352.656 
ATOM   5724  C4   DA A 278       1.674-825.060-351.795 
ATOM   5725  P    DA A 279      -2.618-824.709-356.708 
ATOM   5726  OP1  DA A 279      -3.586-823.702-357.198 
ATOM   5727  OP2  DA A 279      -3.171-826.045-356.397 
ATOM   5728  O5'  DA A 279      -1.417-824.855-357.756 
ATOM   5729  C5'  DA A 279      -0.298-823.955-357.665 
ATOM   5730  C4'  DA A 279       0.999-824.721-357.832 
ATOM   5731  O4'  DA A 279       1.505-825.239-356.569 
ATOM   5732  C3'  DA A 279       0.932-825.953-358.735 
ATOM   5733  O3'  DA A 279       2.148-826.055-359.465 
ATOM   5734  C2'  DA A 279       0.844-827.135-357.770 
ATOM   5735  C1'  DA A 279       1.845-826.605-356.748 
ATOM   5736  N9   DA A 279       1.765-827.280-355.424 
ATOM   5737  C8   DA A 279       0.660-827.768-354.786 
ATOM   5738  N7   DA A 279       0.914-828.307-353.634 
ATOM   5739  C5   DA A 279       2.288-828.167-353.495 
ATOM   5740  C6   DA A 279       3.180-828.542-352.477 
ATOM   5741  N6   DA A 279       2.800-829.163-351.352 
ATOM   5742  N1   DA A 279       4.483-828.254-352.658 
ATOM   5743  C2   DA A 279       4.854-827.636-353.778 
ATOM   5744  N3   DA A 279       4.117-827.240-354.792 
ATOM   5745  C4   DA A 279       2.818-827.540-354.587 
ATOM   5746  P    DC A 280       2.097-826.515-360.998 
ATOM   5747  OP1  DC A 280       1.804-825.345-361.856 
ATOM   5748  OP2  DC A 280       1.184-827.669-361.139 
ATOM   5749  O5'  DC A 280       3.607-826.992-361.235 
ATOM   5750  C5'  DC A 280       4.663-826.364-360.484 
ATOM   5751  C4'  DC A 280       5.633-827.414-359.979 
ATOM   5752  O4'  DC A 280       5.240-827.957-358.686 
ATOM   5753  C3'  DC A 280       5.797-828.649-360.864 
ATOM   5754  O3'  DC A 280       7.156-829.068-360.824 
ATOM   5755  C2'  DC A 280       4.938-829.722-360.194 
ATOM   5756  C1'  DC A 280       5.310-829.373-358.756 
ATOM   5757  N1   DC A 280       4.373-829.933-357.742 
ATOM   5758  C2   DC A 280       4.905-830.332-356.518 
ATOM   5759  O2   DC A 280       6.119-830.206-356.325 
ATOM   5760  N3   DC A 280       4.067-830.847-355.581 
ATOM   5761  C4   DC A 280       2.757-830.967-355.829 
ATOM   5762  N4   DC A 280       1.982-831.474-354.883 
ATOM   5763  C5   DC A 280       2.190-830.563-357.081 
ATOM   5764  C6   DC A 280       3.044-830.052-358.005 
ATOM   5765  P    DA A 281       7.846-829.593-362.169 
ATOM   5766  OP1  DA A 281       8.336-828.440-362.958 
ATOM   5767  OP2  DA A 281       6.928-830.516-362.870 
ATOM   5768  O5'  DA A 281       9.091-830.413-361.586 
ATOM   5769  C5'  DA A 281       9.676-829.999-360.337 
ATOM   5770  C4'  DA A 281       9.953-831.210-359.468 
ATOM   5771  O4'  DA A 281       8.810-831.572-358.641 
ATOM   5772  C3'  DA A 281      10.292-832.500-360.214 
ATOM   5773  O3'  DA A 281      11.278-833.213-359.475 
ATOM   5774  C2'  DA A 281       8.996-833.309-360.199 
ATOM   5775  C1'  DA A 281       8.592-832.969-358.768 
ATOM   5776  N9   DA A 281       7.158-833.241-358.470 
ATOM   5777  C8   DA A 281       6.081-833.121-359.301 
ATOM   5778  N7   DA A 281       4.952-833.436-358.745 
ATOM   5779  C5   DA A 281       5.303-833.790-357.450 
ATOM   5780  C6   DA A 281       4.548-834.224-356.349 
ATOM   5781  N6   DA A 281       3.217-834.383-356.381 
ATOM   5782  N1   DA A 281       5.212-834.492-355.210 
ATOM   5783  C2   DA A 281       6.534-834.333-355.184 
ATOM   5784  N3   DA A 281       7.341-833.936-356.143 
ATOM   5785  C4   DA A 281       6.652-833.675-357.272 
ATOM   5786  P    DA A 282      12.452-833.960-360.266 
ATOM   5787  OP1  DA A 282      13.533-832.996-360.573 
ATOM   5788  OP2  DA A 282      11.885-834.690-361.421 
ATOM   5789  O5'  DA A 282      12.959-835.005-359.166 
ATOM   5790  C5'  DA A 282      12.845-834.661-357.772 
ATOM   5791  C4'  DA A 282      12.327-835.850-356.986 
ATOM   5792  O4'  DA A 282      10.872-835.895-356.941 
ATOM   5793  C3'  DA A 282      12.721-837.226-357.524 
ATOM   5794  O3'  DA A 282      12.958-838.099-356.426 
ATOM   5795  C2'  DA A 282      11.486-837.716-358.277 
ATOM   5796  C1'  DA A 282      10.454-837.210-357.273 
ATOM   5797  N9   DA A 282       9.072-837.132-357.821 
ATOM   5798  C8   DA A 282       8.679-836.820-359.091 
ATOM   5799  N7   DA A 282       7.393-836.836-359.262 
ATOM   5800  C5   DA A 282       6.895-837.184-358.014 
ATOM   5801  C6   DA A 282       5.588-837.370-357.535 
ATOM   5802  N6   DA A 282       4.493-837.224-358.295 
ATOM   5803  N1   DA A 282       5.445-837.715-356.241 
ATOM   5804  C2   DA A 282       6.537-837.858-355.491 
ATOM   5805  N3   DA A 282       7.800-837.712-355.827 
ATOM   5806  C4   DA A 282       7.914-837.368-357.125 
ATOM   5807  P    DG A 283      14.173-839.138-356.508 
ATOM   5808  OP1  DG A 283      15.429-838.465-356.107 
ATOM   5809  OP2  DG A 283      14.181-839.787-357.838 
ATOM   5810  O5'  DG A 283      13.753-840.204-355.392 
ATOM   5811  C5'  DG A 283      12.978-839.762-354.261 
ATOM   5812  C4'  DG A 283      11.868-840.754-353.974 
ATOM   5813  O4'  DG A 283      10.657-840.465-354.728 
ATOM   5814  C3'  DG A 283      12.174-842.212-354.315 
ATOM   5815  O3'  DG A 283      11.575-843.050-353.334 
ATOM   5816  C2'  DG A 283      11.474-842.453-355.652 
ATOM   5817  C1'  DG A 283      10.207-841.668-355.332 
ATOM   5818  N9   DG A 283       9.404-841.310-356.535 
ATOM   5819  C8   DG A 283       9.833-840.988-357.804 
ATOM   5820  N7   DG A 283       8.862-840.721-358.644 
ATOM   5821  C5   DG A 283       7.708-840.878-357.877 
ATOM   5822  C6   DG A 283       6.344-840.724-358.237 
ATOM   5823  O6   DG A 283       5.865-840.411-359.323 
ATOM   5824  N1   DG A 283       5.496-840.981-357.150 
ATOM   5825  C2   DG A 283       5.913-841.339-355.883 
ATOM   5826  N2   DG A 283       4.946-841.540-354.983 
ATOM   5827  N3   DG A 283       7.192-841.483-355.546 
ATOM   5828  C4   DG A 283       8.028-841.238-356.589 
ATOM   5829  P    DT A 284      12.371-844.341-352.823 
ATOM   5830  OP1  DT A 284      13.318-843.948-351.755 
ATOM   5831  OP2  DT A 284      12.958-845.052-353.981 
ATOM   5832  O5'  DT A 284      11.187-845.216-352.198 
ATOM   5833  C5'  DT A 284      10.043-844.545-351.638 
ATOM   5834  C4'  DT A 284       8.770-845.240-352.075 
ATOM   5835  O4'  DT A 284       8.263-844.728-353.341 
ATOM   5836  C3'  DT A 284       8.879-846.747-352.304 
ATOM   5837  O3'  DT A 284       7.673-847.367-351.872 
ATOM   5838  C2'  DT A 284       8.988-846.901-353.822 
ATOM   5839  C1'  DT A 284       7.961-845.831-354.181 
ATOM   5840  N1   DT A 284       8.045-845.372-355.596 
ATOM   5841  C2   DT A 284       6.867-845.035-356.215 
ATOM   5842  O2   DT A 284       5.784-845.097-355.660 
ATOM   5843  N3   DT A 284       6.984-844.614-357.527 
ATOM   5844  C4   DT A 284       8.155-844.506-358.250 
ATOM   5845  O4   DT A 284       8.134-844.117-359.420 
ATOM   5846  C5   DT A 284       9.338-844.882-357.515 
ATOM   5847  C7   DT A 284      10.656-844.794-358.228 
ATOM   5848  C6   DT A 284       9.253-845.295-356.239 
ATOM   5849  P    DC A 285       7.754-848.773-351.111 
ATOM   5850  OP1  DC A 285       8.026-848.543-349.674 
ATOM   5851  OP2  DC A 285       8.699-849.666-351.816 
ATOM   5852  O5'  DC A 285       6.261-849.318-351.295 
ATOM   5853  C5'  DC A 285       5.180-848.372-351.397 
ATOM   5854  C4'  DC A 285       4.233-848.785-352.506 
ATOM   5855  O4'  DC A 285       4.627-848.247-353.801 
ATOM   5856  C3'  DC A 285       4.112-850.288-352.753 
ATOM   5857  O3'  DC A 285       2.764-850.592-353.092 
ATOM   5858  C2'  DC A 285       4.991-850.552-353.975 
ATOM   5859  C1'  DC A 285       4.594-849.300-354.752 
ATOM   5860  N1   DC A 285       5.534-848.956-355.854 
ATOM   5861  C2   DC A 285       5.001-848.389-357.009 
ATOM   5862  O2   DC A 285       3.781-848.195-357.070 
ATOM   5863  N3   DC A 285       5.841-848.069-358.026 
ATOM   5864  C4   DC A 285       7.156-848.294-357.922 
ATOM   5865  N4   DC A 285       7.935-847.964-358.942 
ATOM   5866  C5   DC A 285       7.726-848.877-356.743 
ATOM   5867  C6   DC A 285       6.869-849.190-355.738 
ATOM   5868  P    DG A 286       2.103-851.932-352.517 
ATOM   5869  OP1  DG A 286       1.592-851.686-351.150 
ATOM   5870  OP2  DG A 286       3.053-853.056-352.662 
ATOM   5871  O5'  DG A 286       0.874-852.134-353.523 
ATOM   5872  C5'  DG A 286       0.265-850.975-354.121 
ATOM   5873  C4'  DG A 286       0.010-851.226-355.595 
ATOM   5874  O4'  DG A 286       1.153-850.869-356.424 
ATOM   5875  C3'  DG A 286      -0.287-852.675-355.981 
ATOM   5876  O3'  DG A 286      -1.260-852.685-357.018 
ATOM   5877  C2'  DG A 286       1.032-853.203-356.547 
ATOM   5878  C1'  DG A 286       1.411-851.942-357.317 
ATOM   5879  N9   DG A 286       2.848-851.886-357.705 
ATOM   5880  C8   DG A 286       3.951-852.357-357.027 
ATOM   5881  N7   DG A 286       5.088-852.148-357.648 
ATOM   5882  C5   DG A 286       4.710-851.493-358.818 
ATOM   5883  C6   DG A 286       5.503-851.010-359.892 
ATOM   5884  O6   DG A 286       6.722-851.062-360.032 
ATOM   5885  N1   DG A 286       4.713-850.408-360.882 
ATOM   5886  C2   DG A 286       3.338-850.288-360.838 
ATOM   5887  N2   DG A 286       2.770-849.679-361.883 
ATOM   5888  N3   DG A 286       2.595-850.741-359.831 
ATOM   5889  C4   DG A 286       3.346-851.328-358.863 
ATOM   5890  P    DA A 287      -2.405-853.803-356.998 
ATOM   5891  OP1  DA A 287      -3.507-853.368-356.112 
ATOM   5892  OP2  DA A 287      -1.806-855.120-356.689 
ATOM   5893  O5'  DA A 287      -2.896-853.780-358.520 
ATOM   5894  C5'  DA A 287      -2.806-852.551-359.264 
ATOM   5895  C4'  DA A 287      -2.267-852.824-360.654 
ATOM   5896  O4'  DA A 287      -0.812-852.785-360.701 
ATOM   5897  C3'  DA A 287      -2.618-854.188-361.248 
ATOM   5898  O3'  DA A 287      -2.843-854.037-362.644 
ATOM   5899  C2'  DA A 287      -1.360-855.033-361.047 
ATOM   5900  C1'  DA A 287      -0.355-853.938-361.391 
ATOM   5901  N9   DA A 287       1.031-854.233-360.932 
ATOM   5902  C8   DA A 287       1.429-854.898-359.807 
ATOM   5903  N7   DA A 287       2.717-854.996-359.683 
ATOM   5904  C5   DA A 287       3.211-854.349-360.808 
ATOM   5905  C6   DA A 287       4.517-854.107-361.263 
ATOM   5906  N6   DA A 287       5.616-854.511-360.610 
ATOM   5907  N1   DA A 287       4.654-853.434-362.421 
ATOM   5908  C2   DA A 287       3.559-853.035-363.067 
ATOM   5909  N3   DA A 287       2.296-853.202-362.740 
ATOM   5910  C4   DA A 287       2.186-853.879-361.578 
ATOM   5911  P    DT A 288      -4.029-854.863-363.333 
ATOM   5912  OP1  DT A 288      -5.307-854.136-363.157 
ATOM   5913  OP2  DT A 288      -4.005-856.261-362.850 
ATOM   5914  O5'  DT A 288      -3.593-854.819-364.872 
ATOM   5915  C5'  DT A 288      -2.843-853.687-365.353 
ATOM   5916  C4'  DT A 288      -1.710-854.157-366.244 
ATOM   5917  O4'  DT A 288      -0.497-854.452-365.492 
ATOM   5918  C3'  DT A 288      -1.973-855.438-367.035 
ATOM   5919  O3'  DT A 288      -1.361-855.323-368.314 
ATOM   5920  C2'  DT A 288      -1.253-856.534-366.249 
ATOM   5921  C1'  DT A 288      -0.009-855.718-365.908 
ATOM   5922  N1   DT A 288       0.796-856.292-364.795 
ATOM   5923  C2   DT A 288       2.161-856.142-364.867 
ATOM   5924  O2   DT A 288       2.716-855.568-365.789 
ATOM   5925  N3   DT A 288       2.874-856.687-363.819 
ATOM   5926  C4   DT A 288       2.350-857.354-362.730 
ATOM   5927  O4   DT A 288       3.092-857.800-361.852 
ATOM   5928  C5   DT A 288       0.911-857.462-362.743 
ATOM   5929  C7   DT A 288       0.257-858.174-361.594 
ATOM   5930  C6   DT A 288       0.191-856.941-363.750 
ATOM   5931  P    DG A 289      -2.130-855.897-369.596 
ATOM   5932  OP1  DG A 289      -3.098-854.891-370.086 
ATOM   5933  OP2  DG A 289      -2.683-857.234-369.285 
ATOM   5934  O5'  DG A 289      -0.930-856.044-370.644 
ATOM   5935  C5'  DG A 289       0.190-855.143-370.553 
ATOM   5936  C4'  DG A 289       1.487-855.910-370.720 
ATOM   5937  O4'  DG A 289       1.992-856.427-369.457 
ATOM   5938  C3'  DG A 289       1.419-857.142-371.623 
ATOM   5939  O3'  DG A 289       2.636-857.244-372.353 
ATOM   5940  C2'  DG A 289       1.332-858.324-370.658 
ATOM   5941  C1'  DG A 289       2.333-857.793-369.636 
ATOM   5942  N9   DG A 289       2.252-858.469-368.312 
ATOM   5943  C8   DG A 289       1.149-858.967-367.653 
ATOM   5944  N7   DG A 289       1.419-859.508-366.490 
ATOM   5945  C5   DG A 289       2.800-859.359-366.370 
ATOM   5946  C6   DG A 289       3.673-859.751-365.322 
ATOM   5947  O6   DG A 289       3.404-860.320-364.268 
ATOM   5948  N1   DG A 289       5.003-859.407-365.608 
ATOM   5949  C2   DG A 289       5.431-858.767-366.754 
ATOM   5950  N2   DG A 289       6.741-858.526-366.837 
ATOM   5951  N3   DG A 289       4.610-858.399-367.736 
ATOM   5952  C4   DG A 289       3.318-858.726-367.475 
ATOM   5953  P    DG A 290       2.585-857.703-373.886 
ATOM   5954  OP1  DG A 290       2.291-856.534-374.744 
ATOM   5955  OP2  DG A 290       1.671-858.858-374.027 
ATOM   5956  O5'  DG A 290       4.094-858.180-374.123 
ATOM   5957  C5'  DG A 290       5.151-857.553-373.372 
ATOM   5958  C4'  DG A 290       6.121-858.602-372.867 
ATOM   5959  O4'  DG A 290       5.728-859.146-371.574 
ATOM   5960  C3'  DG A 290       6.285-859.838-373.752 
ATOM   5961  O3'  DG A 290       7.643-860.256-373.712 
ATOM   5962  C2'  DG A 290       5.426-860.910-373.082 
ATOM   5963  C1'  DG A 290       5.797-860.562-371.644 
ATOM   5964  N9   DG A 290       4.861-861.122-370.630 
ATOM   5965  C8   DG A 290       3.499-861.317-370.716 
ATOM   5966  N7   DG A 290       2.966-861.836-369.636 
ATOM   5967  C5   DG A 290       4.050-861.997-368.776 
ATOM   5968  C6   DG A 290       4.100-862.515-367.455 
ATOM   5969  O6   DG A 290       3.181-862.945-366.762 
ATOM   5970  N1   DG A 290       5.406-862.499-366.948 
ATOM   5971  C2   DG A 290       6.518-862.042-367.627 
ATOM   5972  N2   DG A 290       7.678-862.110-366.967 
ATOM   5973  N3   DG A 290       6.472-861.555-368.866 
ATOM   5974  C4   DG A 290       5.211-861.565-369.373 
ATOM   5975  P    DA A 291       8.334-860.781-375.057 
ATOM   5976  OP1  DA A 291       8.823-859.629-375.846 
ATOM   5977  OP2  DA A 291       7.415-861.705-375.758 
ATOM   5978  O5'  DA A 291       9.578-861.601-374.474 
ATOM   5979  C5'  DA A 291      10.164-861.187-373.225 
ATOM   5980  C4'  DA A 291      10.440-862.398-372.356 
ATOM   5981  O4'  DA A 291       9.298-862.761-371.529 
ATOM   5982  C3'  DA A 291      10.780-863.688-373.102 
ATOM   5983  O3'  DA A 291      11.765-864.401-372.363 
ATOM   5984  C2'  DA A 291       9.483-864.497-373.087 
ATOM   5985  C1'  DA A 291       9.079-864.158-371.656 
ATOM   5986  N9   DA A 291       7.645-864.430-371.358 
ATOM   5987  C8   DA A 291       6.568-864.310-372.189 
ATOM   5988  N7   DA A 291       5.439-864.624-371.633 
ATOM   5989  C5   DA A 291       5.790-864.979-370.338 
ATOM   5990  C6   DA A 291       5.035-865.413-369.237 
ATOM   5991  N6   DA A 291       3.704-865.571-369.269 
ATOM   5992  N1   DA A 291       5.699-865.681-368.098 
ATOM   5993  C2   DA A 291       7.022-865.522-368.072 
ATOM   5994  N3   DA A 291       7.829-865.124-369.031 
ATOM   5995  C4   DA A 291       7.139-864.864-370.160 
ATOM   5996  P    DT A 292      12.939-865.148-373.154 
ATOM   5997  OP1  DT A 292      14.020-864.185-373.461 
ATOM   5998  OP2  DT A 292      12.373-865.879-374.309 
ATOM   5999  O5'  DT A 292      13.446-866.193-372.054 
ATOM   6000  C5'  DT A 292      13.333-865.850-370.660 
ATOM   6001  C4'  DT A 292      12.815-867.039-369.874 
ATOM   6002  O4'  DT A 292      11.359-867.084-369.829 
ATOM   6003  C3'  DT A 292      13.209-868.414-370.412 
ATOM   6004  O3'  DT A 292      13.446-869.287-369.314 
ATOM   6005  C2'  DT A 292      11.973-868.905-371.165 
ATOM   6006  C1'  DT A 292      10.942-868.399-370.161 
ATOM   6007  N1   DT A 292       9.559-868.320-370.709 
ATOM   6008  C2   DT A 292       8.527-868.594-369.844 
ATOM   6009  O2   DT A 292       8.702-868.891-368.675 
ATOM   6010  N3   DT A 292       7.260-868.512-370.389 
ATOM   6011  C4   DT A 292       6.949-868.187-371.693 
ATOM   6012  O4   DT A 292       5.774-868.146-372.065 
ATOM   6013  C5   DT A 292       8.098-867.917-372.523 
ATOM   6014  C7   DT A 292       7.848-867.555-373.958 
ATOM   6015  C6   DT A 292       9.341-867.989-372.021 
ATOM   6016  P    DT A 293      14.660-870.326-369.396 
ATOM   6017  OP1  DT A 293      15.916-869.653-368.995 
ATOM   6018  OP2  DT A 293      14.669-870.976-370.726 
ATOM   6019  O5'  DT A 293      14.240-871.392-368.280 
ATOM   6020  C5'  DT A 293      13.465-870.951-367.149 
ATOM   6021  C4'  DT A 293      12.355-871.943-366.862 
ATOM   6022  O4'  DT A 293      11.144-871.653-367.616 
ATOM   6023  C3'  DT A 293      12.662-873.401-367.203 
ATOM   6024  O3'  DT A 293      12.062-874.239-366.222 
ATOM   6025  C2'  DT A 293      11.962-873.642-368.541 
ATOM   6026  C1'  DT A 293      10.695-872.856-368.221 
ATOM   6027  N1   DT A 293       9.892-872.499-369.423 
ATOM   6028  C2   DT A 293       8.525-872.479-369.280 
ATOM   6029  O2   DT A 293       7.964-872.739-368.229 
ATOM   6030  N3   DT A 293       7.814-872.145-370.416 
ATOM   6031  C4   DT A 293       8.344-871.834-371.652 
ATOM   6032  O4   DT A 293       7.606-871.550-372.597 
ATOM   6033  C5   DT A 293       9.787-871.882-371.703 
ATOM   6034  C7   DT A 293      10.445-871.558-373.012 
ATOM   6035  C6   DT A 293      10.503-872.205-370.614 
ATOM   6036  P    DC A 294      12.859-875.529-365.711 
ATOM   6037  OP1  DC A 294      13.806-875.136-364.643 
ATOM   6038  OP2  DC A 294      13.445-876.241-366.869 
ATOM   6039  O5'  DC A 294      11.675-876.405-365.086 
ATOM   6040  C5'  DC A 294      10.531-875.733-364.526 
ATOM   6041  C4'  DC A 294       9.257-876.428-364.963 
ATOM   6042  O4'  DC A 294       8.751-875.916-366.229 
ATOM   6043  C3'  DC A 294       9.366-877.936-365.192 
ATOM   6044  O3'  DC A 294       8.161-878.556-364.760 
ATOM   6045  C2'  DC A 294       9.475-878.089-366.710 
ATOM   6046  C1'  DC A 294       8.449-877.019-367.069 
ATOM   6047  N1   DC A 294       8.533-876.560-368.484 
ATOM   6048  C2   DC A 294       7.347-876.215-369.126 
ATOM   6049  O2   DC A 294       6.284-876.302-368.502 
ATOM   6050  N3   DC A 294       7.403-875.795-370.416 
ATOM   6051  C4   DC A 294       8.575-875.714-371.058 
ATOM   6052  N4   DC A 294       8.577-875.298-372.315 
ATOM   6053  C5   DC A 294       9.807-876.065-370.415 
ATOM   6054  C6   DC A 294       9.730-876.483-369.126 
ATOM   6055  P    DC A 295       8.241-879.961-363.999 
ATOM   6056  OP1  DC A 295       8.514-879.732-362.562 
ATOM   6057  OP2  DC A 295       9.187-880.854-364.704 
ATOM   6058  O5'  DC A 295       6.749-880.507-364.183 
ATOM   6059  C5'  DC A 295       5.668-879.561-364.285 
ATOM   6060  C4'  DC A 295       4.721-879.973-365.394 
ATOM   6061  O4'  DC A 295       5.114-879.435-366.689 
ATOM   6062  C3'  DC A 295       4.600-881.477-365.641 
ATOM   6063  O3'  DC A 295       3.252-881.781-365.980 
ATOM   6064  C2'  DC A 295       5.479-881.740-366.863 
ATOM   6065  C1'  DC A 295       5.082-880.488-367.640 
ATOM   6066  N1   DC A 295       6.022-880.145-368.742 
ATOM   6067  C2   DC A 295       5.489-879.577-369.897 
ATOM   6068  O2   DC A 295       4.268-879.384-369.958 
ATOM   6069  N3   DC A 295       6.329-879.258-370.914 
ATOM   6070  C4   DC A 295       7.644-879.483-370.810 
ATOM   6071  N4   DC A 295       8.422-879.153-371.830 
ATOM   6072  C5   DC A 295       8.213-880.066-369.631 
ATOM   6073  C6   DC A 295       7.357-880.379-368.626 
ATOM   6074  P    DT A 296       2.590-883.121-365.405 
ATOM   6075  OP1  DT A 296       2.080-882.874-364.038 
ATOM   6076  OP2  DT A 296       3.541-884.245-365.550 
ATOM   6077  O5'  DT A 296       1.362-883.323-366.411 
ATOM   6078  C5'  DT A 296       0.752-882.164-367.009 
ATOM   6079  C4'  DT A 296       0.498-882.415-368.483 
ATOM   6080  O4'  DT A 296       1.640-882.058-369.312 
ATOM   6081  C3'  DT A 296       0.201-883.864-368.869 
ATOM   6082  O3'  DT A 296      -0.773-883.873-369.906 
ATOM   6083  C2'  DT A 296       1.519-884.392-369.435 
ATOM   6084  C1'  DT A 296       1.899-883.130-370.205 
ATOM   6085  N1   DT A 296       3.336-883.074-370.593 
ATOM   6086  C2   DT A 296       3.637-882.475-371.792 
ATOM   6087  O2   DT A 296       2.790-882.000-372.527 
ATOM   6088  N3   DT A 296       4.979-882.442-372.118 
ATOM   6089  C4   DT A 296       6.018-882.947-371.362 
ATOM   6090  O4   DT A 296       7.182-882.859-371.758 
ATOM   6091  C5   DT A 296       5.601-883.557-370.121 
ATOM   6092  C7   DT A 296       6.671-884.133-369.238 
ATOM   6093  C6   DT A 296       4.304-883.603-369.780 
ATOM   6094  P    DC A 297      -1.917-884.992-369.886 
ATOM   6095  OP1  DC A 297      -3.020-884.556-369.000 
ATOM   6096  OP2  DC A 297      -1.318-886.309-369.577 
ATOM   6097  O5'  DC A 297      -2.409-884.969-371.408 
ATOM   6098  C5'  DC A 297      -2.319-883.739-372.152 
ATOM   6099  C4'  DC A 297      -1.779-884.012-373.542 
ATOM   6100  O4'  DC A 297      -0.324-883.973-373.589 
ATOM   6101  C3'  DC A 297      -2.131-885.376-374.136 
ATOM   6102  O3'  DC A 297      -2.355-885.226-375.532 
ATOM   6103  C2'  DC A 297      -0.873-886.222-373.935 
ATOM   6104  C1'  DC A 297       0.132-885.127-374.279 
ATOM   6105  N1   DC A 297       1.519-885.422-373.820 
ATOM   6106  C2   DC A 297       2.574-884.979-374.613 
ATOM   6107  O2   DC A 297       2.319-884.365-375.656 
ATOM   6108  N3   DC A 297       3.844-885.238-374.212 
ATOM   6109  C4   DC A 297       4.079-885.906-373.076 
ATOM   6110  N4   DC A 297       5.336-886.134-372.728 
ATOM   6111  C5   DC A 297       3.008-886.371-372.246 
ATOM   6112  C6   DC A 297       1.745-886.102-372.664 
ATOM   6113  P    DT A 298      -3.542-886.052-376.221 
ATOM   6114  OP1  DT A 298      -4.819-885.325-376.045 
ATOM   6115  OP2  DT A 298      -3.518-887.450-375.738 
ATOM   6116  O5'  DT A 298      -3.106-886.007-377.760 
ATOM   6117  C5'  DT A 298      -2.355-884.876-378.241 
ATOM   6118  C4'  DT A 298      -1.222-885.346-379.132 
ATOM   6119  O4'  DT A 298      -0.010-885.641-378.380 
ATOM   6120  C3'  DT A 298      -1.486-886.627-379.923 
ATOM   6121  O3'  DT A 298      -0.874-886.512-381.202 
ATOM   6122  C2'  DT A 298      -0.766-887.723-379.137 
ATOM   6123  C1'  DT A 298       0.478-886.907-378.796 
ATOM   6124  N1   DT A 298       1.284-887.481-377.683 
ATOM   6125  C2   DT A 298       2.648-887.330-377.755 
ATOM   6126  O2   DT A 298       3.204-886.757-378.677 
ATOM   6127  N3   DT A 298       3.362-887.876-376.707 
ATOM   6128  C4   DT A 298       2.837-888.542-375.619 
ATOM   6129  O4   DT A 298       3.579-888.988-374.740 
ATOM   6130  C5   DT A 298       1.398-888.650-375.632 
ATOM   6131  C7   DT A 298       0.745-889.363-374.482 
ATOM   6132  C6   DT A 298       0.679-888.130-376.638 
ATOM   6133  P    DC A 299      -1.643-887.086-382.484 
ATOM   6134  OP1  DC A 299      -2.611-886.079-382.974 
ATOM   6135  OP2  DC A 299      -2.196-888.422-382.173 
ATOM   6136  O5'  DC A 299      -0.442-887.233-383.532 
ATOM   6137  C5'  DC A 299       0.677-886.332-383.441 
ATOM   6138  C4'  DC A 299       1.974-887.098-383.608 
ATOM   6139  O4'  DC A 299       2.480-887.616-382.345 
ATOM   6140  C3'  DC A 299       1.907-888.330-384.511 
ATOM   6141  O3'  DC A 299       3.124-888.432-385.241 
ATOM   6142  C2'  DC A 299       1.819-889.512-383.546 
ATOM   6143  C1'  DC A 299       2.820-888.982-382.524 
ATOM   6144  N1   DC A 299       2.740-889.657-381.200 
ATOM   6145  C2   DC A 299       3.923-889.834-380.488 
ATOM   6146  O2   DC A 299       4.982-889.427-380.980 
ATOM   6147  N3   DC A 299       3.871-890.449-379.277 
ATOM   6148  C4   DC A 299       2.704-890.875-378.779
[truncated: 415,700 more chars]
