# Supplementary material for: Characterization of lncRNA-protein interactions associated with Prostate cancer and Androgen receptors by molecular docking simulations
Source: Biochem Biophys Rep. 2025 Mar 9;42:101959. doi: 10.1016/j.bbrep.2025.101959 (PMC11929892; doi:10.1016/j.bbrep.2025.101959)
Supplement: Multimedia component 90 [file mmc90.zip › bbrep_00101959_model_79.pdb]

REMARK Number:    79
REMARK Ligand:     lig_628dcb8434e2f.pdb
REMARK Contact:     0     0     0
REMARK Score:  -142.99
REMARK RMSD:    971.38
MODEL       79
ATOM      1  N   ALA A  24      30.357  -5.473 -24.875 
ATOM      2  CA  ALA A  24      30.515  -4.000 -24.871 
ATOM      3  CB  ALA A  24      29.364  -3.347 -25.653 
ATOM      4  C   ALA A  24      30.496  -3.471 -23.474 
ATOM      5  O   ALA A  24      31.409  -3.720 -22.690 
ATOM      6  N   GLN A  25      29.435  -2.716 -23.129 
ATOM      7  CA  GLN A  25      29.334  -2.167 -21.810 
ATOM      8  CB  GLN A  25      28.209  -1.135 -21.640 
ATOM      9  CG  GLN A  25      28.449   0.131 -22.464 
ATOM     10  CD  GLN A  25      27.291   1.085 -22.227 
ATOM     11  OE1 GLN A  25      26.895   1.324 -21.089 
ATOM     12  NE2 GLN A  25      26.734   1.652 -23.331 
ATOM     13  C   GLN A  25      29.084  -3.296 -20.876 
ATOM     14  O   GLN A  25      28.668  -4.376 -21.290 
ATOM     15  N   ASP A  26      29.382  -3.075 -19.584 
ATOM     16  CA  ASP A  26      29.211  -4.105 -18.606 
ATOM     17  CB  ASP A  26      30.274  -4.043 -17.495 
ATOM     18  CG  ASP A  26      30.054  -5.171 -16.494 
ATOM     19  OD1 ASP A  26      28.986  -5.191 -15.826 
ATOM     20  OD2 ASP A  26      30.966  -6.032 -16.381 
ATOM     21  C   ASP A  26      27.866  -3.939 -17.988 
ATOM     22  O   ASP A  26      27.612  -2.985 -17.253 
ATOM     23  N   ASN A  27      26.945  -4.872 -18.288 
ATOM     24  CA  ASN A  27      25.662  -4.773 -17.669 
ATOM     25  CB  ASN A  27      24.503  -4.752 -18.683 
ATOM     26  CG  ASN A  27      24.583  -3.452 -19.471 
ATOM     27  OD1 ASN A  27      24.658  -2.366 -18.897 
ATOM     28  ND2 ASN A  27      24.568  -3.560 -20.827 
ATOM     29  C   ASN A  27      25.467  -5.984 -16.812 
ATOM     30  O   ASN A  27      24.473  -6.696 -16.949 
ATOM     31  N   SER A  28      26.402  -6.226 -15.873 
ATOM     32  CA  SER A  28      26.317  -7.361 -15.002 
ATOM     33  CB  SER A  28      27.559  -7.517 -14.112 
ATOM     34  OG  SER A  28      28.707  -7.731 -14.919 
ATOM     35  C   SER A  28      25.149  -7.145 -14.100 
ATOM     36  O   SER A  28      24.492  -8.089 -13.668 
ATOM     37  N   ARG A  29      24.868  -5.864 -13.806 
ATOM     38  CA  ARG A  29      23.821  -5.471 -12.913 
ATOM     39  CB  ARG A  29      23.787  -3.948 -12.704 
ATOM     40  CG  ARG A  29      25.152  -3.369 -12.324 
ATOM     41  CD  ARG A  29      25.113  -1.897 -11.913 
ATOM     42  NE  ARG A  29      26.512  -1.383 -11.942 
ATOM     43  CZ  ARG A  29      27.390  -1.720 -10.952 
ATOM     44  NH1 ARG A  29      27.024  -2.618  -9.991 
ATOM     45  NH2 ARG A  29      28.642  -1.178 -10.929 
ATOM     46  C   ARG A  29      22.506  -5.884 -13.504 
ATOM     47  O   ARG A  29      21.579  -6.255 -12.784 
ATOM     48  N   TYR A  30      22.378  -5.784 -14.840 
ATOM     49  CA  TYR A  30      21.164  -6.163 -15.505 
ATOM     50  CB  TYR A  30      21.186  -5.817 -17.003 
ATOM     51  CG  TYR A  30      19.900  -6.271 -17.606 
ATOM     52  CD1 TYR A  30      18.727  -5.600 -17.348 
ATOM     53  CD2 TYR A  30      19.876  -7.357 -18.449 
ATOM     54  CE1 TYR A  30      17.543  -6.018 -17.911 
ATOM     55  CE2 TYR A  30      18.698  -7.778 -19.016 
ATOM     56  CZ  TYR A  30      17.529  -7.109 -18.746 
ATOM     57  OH  TYR A  30      16.316  -7.539 -19.327 
ATOM     58  C   TYR A  30      20.959  -7.638 -15.363 
ATOM     59  O   TYR A  30      19.855  -8.092 -15.068 
ATOM     60  N   THR A  31      22.033  -8.431 -15.551 
ATOM     61  CA  THR A  31      21.926  -9.861 -15.473 
ATOM     62  CB  THR A  31      23.230 -10.559 -15.736 
ATOM     63  OG1 THR A  31      23.715 -10.225 -17.028 
ATOM     64  CG2 THR A  31      23.003 -12.080 -15.628 
ATOM     65  C   THR A  31      21.490 -10.229 -14.091 
ATOM     66  O   THR A  31      20.646 -11.105 -13.907 
ATOM     67  N   HIS A  32      22.064  -9.557 -13.079 
ATOM     68  CA  HIS A  32      21.744  -9.842 -11.711 
ATOM     69  ND1 HIS A  32      22.771 -10.826  -8.882 
ATOM     70  CG  HIS A  32      22.450  -9.554  -9.301 
ATOM     71  CB  HIS A  32      22.623  -9.069 -10.710 
ATOM     72  NE2 HIS A  32      22.010  -9.743  -7.096 
ATOM     73  CD2 HIS A  32      21.986  -8.905  -8.198 
ATOM     74  CE1 HIS A  32      22.488 -10.885  -7.556 
ATOM     75  C   HIS A  32      20.311  -9.481 -11.477 
ATOM     76  O   HIS A  32      19.604 -10.145 -10.722 
ATOM     77  N   PHE A  33      19.841  -8.406 -12.133 
ATOM     78  CA  PHE A  33      18.494  -7.942 -11.975 
ATOM     79  CB  PHE A  33      18.233  -6.698 -12.850 
ATOM     80  CG  PHE A  33      16.831  -6.221 -12.683 
ATOM     81  CD1 PHE A  33      15.822  -6.729 -13.471 
ATOM     82  CD2 PHE A  33      16.525  -5.261 -11.749 
ATOM     83  CE1 PHE A  33      14.528  -6.288 -13.327 
ATOM     84  CE2 PHE A  33      15.232  -4.815 -11.599 
ATOM     85  CZ  PHE A  33      14.232  -5.330 -12.388 
ATOM     86  C   PHE A  33      17.577  -9.044 -12.410 
ATOM     87  O   PHE A  33      16.584  -9.337 -11.745 
ATOM     88  N   LEU A  34      17.891  -9.694 -13.546 
ATOM     89  CA  LEU A  34      17.052 -10.740 -14.056 
ATOM     90  CB  LEU A  34      17.509 -11.262 -15.429 
ATOM     91  CG  LEU A  34      17.352 -10.227 -16.561 
ATOM     92  CD1 LEU A  34      17.815 -10.799 -17.911 
ATOM     93  CD2 LEU A  34      15.914  -9.684 -16.622 
ATOM     94  C   LEU A  34      17.034 -11.895 -13.105 
ATOM     95  O   LEU A  34      15.977 -12.463 -12.835 
ATOM     96  N   THR A  35      18.201 -12.276 -12.555 
ATOM     97  CA  THR A  35      18.222 -13.429 -11.706 
ATOM     98  CB  THR A  35      19.611 -13.827 -11.277 
ATOM     99  OG1 THR A  35      19.582 -15.110 -10.672 
ATOM    100  CG2 THR A  35      20.183 -12.793 -10.291 
ATOM    101  C   THR A  35      17.370 -13.183 -10.496 
ATOM    102  O   THR A  35      16.600 -14.054 -10.093 
ATOM    103  N   GLN A  36      17.510 -12.004  -9.861 
ATOM    104  CA  GLN A  36      16.760 -11.714  -8.673 
ATOM    105  CB  GLN A  36      17.330 -10.515  -7.900 
ATOM    106  CG  GLN A  36      18.719 -10.776  -7.318 
ATOM    107  CD  GLN A  36      19.161  -9.521  -6.583 
ATOM    108  OE1 GLN A  36      18.999  -8.403  -7.076 
ATOM    109  NE2 GLN A  36      19.727  -9.702  -5.360 
ATOM    110  C   GLN A  36      15.306 -11.414  -8.928 
ATOM    111  O   GLN A  36      14.428 -11.820  -8.172 
ATOM    112  N   HIS A  37      15.041 -10.560  -9.926 
ATOM    113  CA  HIS A  37      13.739 -10.030 -10.232 
ATOM    114  ND1 HIS A  37      13.488  -7.875  -7.943 
ATOM    115  CG  HIS A  37      14.262  -7.931  -9.081 
ATOM    116  CB  HIS A  37      13.787  -8.508 -10.384 
ATOM    117  NE2 HIS A  37      15.483  -7.062  -7.395 
ATOM    118  CD2 HIS A  37      15.476  -7.429  -8.730 
ATOM    119  CE1 HIS A  37      14.268  -7.348  -6.966 
ATOM    120  C   HIS A  37      12.906 -10.649 -11.327 
ATOM    121  O   HIS A  37      11.752 -10.256 -11.466 
ATOM    122  N   TYR A  38      13.434 -11.530 -12.202 
ATOM    123  CA  TYR A  38      12.632 -11.883 -13.350 
ATOM    124  CB  TYR A  38      13.334 -11.414 -14.642 
ATOM    125  CG  TYR A  38      12.655 -11.872 -15.887 
ATOM    126  CD1 TYR A  38      11.465 -11.319 -16.304 
ATOM    127  CD2 TYR A  38      13.246 -12.841 -16.668 
ATOM    128  CE1 TYR A  38      10.868 -11.746 -17.467 
ATOM    129  CE2 TYR A  38      12.653 -13.271 -17.830 
ATOM    130  CZ  TYR A  38      11.459 -12.724 -18.231 
ATOM    131  OH  TYR A  38      10.848 -13.164 -19.425 
ATOM    132  C   TYR A  38      12.379 -13.364 -13.432 
ATOM    133  O   TYR A  38      13.285 -14.174 -13.250 
ATOM    134  N   ASP A  39      11.102 -13.741 -13.690 
ATOM    135  CA  ASP A  39      10.698 -15.112 -13.886 
ATOM    136  CB  ASP A  39      10.028 -15.729 -12.643 
ATOM    137  CG  ASP A  39       9.940 -17.238 -12.841 
ATOM    138  OD1 ASP A  39      10.562 -17.742 -13.815 
ATOM    139  OD2 ASP A  39       9.249 -17.904 -12.025 
ATOM    140  C   ASP A  39       9.669 -15.081 -14.984 
ATOM    141  O   ASP A  39       8.529 -14.682 -14.754 
ATOM    142  N   ALA A  40      10.037 -15.519 -16.207 
ATOM    143  CA  ALA A  40       9.168 -15.355 -17.343 
ATOM    144  CB  ALA A  40       9.809 -15.843 -18.652 
ATOM    145  C   ALA A  40       7.861 -16.082 -17.196 
ATOM    146  O   ALA A  40       6.812 -15.469 -17.390 
ATOM    147  N   LYS A  41       7.868 -17.386 -16.837 
ATOM    148  CA  LYS A  41       6.612 -18.091 -16.756 
ATOM    149  CB  LYS A  41       6.394 -19.072 -17.922 
ATOM    150  CG  LYS A  41       6.320 -18.394 -19.293 
ATOM    151  CD  LYS A  41       6.383 -19.380 -20.462 
ATOM    152  CE  LYS A  41       6.315 -18.723 -21.842 
ATOM    153  NZ  LYS A  41       6.395 -19.761 -22.893 
ATOM    154  C   LYS A  41       6.607 -18.900 -15.492 
ATOM    155  O   LYS A  41       6.979 -20.072 -15.469 
ATOM    156  N   PRO A  42       6.164 -18.261 -14.447 
ATOM    157  CA  PRO A  42       6.146 -18.766 -13.096 
ATOM    158  CD  PRO A  42       5.459 -16.998 -14.579 
ATOM    159  CB  PRO A  42       5.693 -17.583 -12.242 
ATOM    160  CG  PRO A  42       4.817 -16.760 -13.203 
ATOM    161  C   PRO A  42       5.350 -19.982 -12.740 
ATOM    162  O   PRO A  42       5.866 -20.776 -11.954 
ATOM    163  N   GLN A  43       4.106 -20.125 -13.253 
ATOM    164  CA  GLN A  43       3.233 -21.210 -12.882 
ATOM    165  CB  GLN A  43       3.921 -22.559 -12.575 
ATOM    166  CG  GLN A  43       2.969 -23.746 -12.437 
ATOM    167  CD  GLN A  43       2.653 -24.258 -13.835 
ATOM    168  OE1 GLN A  43       2.011 -23.577 -14.631 
ATOM    169  NE2 GLN A  43       3.125 -25.496 -14.144 
ATOM    170  C   GLN A  43       2.428 -20.772 -11.677 
ATOM    171  O   GLN A  43       1.781 -19.726 -11.696 
ATOM    172  N   GLY A  44       2.476 -21.564 -10.580 
ATOM    173  CA  GLY A  44       1.617 -21.423  -9.423 
ATOM    174  C   GLY A  44       1.682 -20.099  -8.711 
ATOM    175  O   GLY A  44       0.636 -19.515  -8.436 
ATOM    176  N   ARG A  45       2.881 -19.573  -8.391 
ATOM    177  CA  ARG A  45       2.966 -18.320  -7.681 
ATOM    178  CB  ARG A  45       2.277 -17.177  -8.444 
ATOM    179  CG  ARG A  45       2.951 -16.883  -9.786 
ATOM    180  CD  ARG A  45       2.084 -16.065 -10.743 
ATOM    181  NE  ARG A  45       2.134 -14.640 -10.313 
ATOM    182  CZ  ARG A  45       1.083 -13.819 -10.595 
ATOM    183  NH1 ARG A  45      -0.026 -14.325 -11.205 
ATOM    184  NH2 ARG A  45       1.132 -12.493 -10.270 
ATOM    185  C   ARG A  45       2.353 -18.422  -6.307 
ATOM    186  O   ARG A  45       1.777 -17.453  -5.809 
ATOM    187  N   ASP A  46       2.452 -19.607  -5.663 
ATOM    188  CA  ASP A  46       1.984 -19.790  -4.311 
ATOM    189  CB  ASP A  46       1.250 -21.127  -4.079 
ATOM    190  CG  ASP A  46       2.197 -22.277  -4.390 
ATOM    191  OD1 ASP A  46       3.256 -22.021  -5.022 
ATOM    192  OD2 ASP A  46       1.866 -23.431  -4.005 
ATOM    193  C   ASP A  46       3.161 -19.699  -3.376 
ATOM    194  O   ASP A  46       4.259 -19.317  -3.777 
ATOM    195  N   ASP A  47       2.954 -20.056  -2.089 
ATOM    196  CA  ASP A  47       3.986 -19.963  -1.086 
ATOM    197  CB  ASP A  47       3.505 -20.399   0.311 
ATOM    198  CG  ASP A  47       2.512 -19.366   0.829 
ATOM    199  OD1 ASP A  47       2.392 -18.285   0.192 
ATOM    200  OD2 ASP A  47       1.859 -19.643   1.870 
ATOM    201  C   ASP A  47       5.122 -20.868  -1.453 
ATOM    202  O   ASP A  47       6.290 -20.503  -1.321 
ATOM    203  N   ARG A  48       4.797 -22.077  -1.942 
ATOM    204  CA  ARG A  48       5.781 -23.061  -2.293 
ATOM    205  CB  ARG A  48       5.140 -24.351  -2.823 
ATOM    206  CG  ARG A  48       6.146 -25.430  -3.211 
ATOM    207  CD  ARG A  48       5.521 -26.560  -4.029 
ATOM    208  NE  ARG A  48       5.134 -25.982  -5.348 
ATOM    209  CZ  ARG A  48       4.541 -26.764  -6.297 
ATOM    210  NH1 ARG A  48       4.304 -28.084  -6.046 
ATOM    211  NH2 ARG A  48       4.179 -26.221  -7.497 
ATOM    212  C   ARG A  48       6.632 -22.511  -3.395 
ATOM    213  O   ARG A  48       7.843 -22.722  -3.421 
ATOM    214  N   TYR A  49       6.004 -21.778  -4.332 
ATOM    215  CA  TYR A  49       6.690 -21.207  -5.452 
ATOM    216  CB  TYR A  49       5.716 -20.385  -6.317 
ATOM    217  CG  TYR A  49       6.455 -19.484  -7.246 
ATOM    218  CD1 TYR A  49       6.995 -19.944  -8.423 
ATOM    219  CD2 TYR A  49       6.580 -18.149  -6.930 
ATOM    220  CE1 TYR A  49       7.662 -19.084  -9.266 
ATOM    221  CE2 TYR A  49       7.244 -17.287  -7.767 
ATOM    222  CZ  TYR A  49       7.787 -17.755  -8.938 
ATOM    223  OH  TYR A  49       8.468 -16.868  -9.798 
ATOM    224  C   TYR A  49       7.763 -20.299  -4.937 
ATOM    225  O   TYR A  49       8.907 -20.361  -5.387 
ATOM    226  N   CYS A  50       7.427 -19.442  -3.956 
ATOM    227  CA  CYS A  50       8.387 -18.513  -3.432 
ATOM    228  CB  CYS A  50       7.789 -17.543  -2.401 
ATOM    229  SG  CYS A  50       6.919 -16.168  -3.203 
ATOM    230  C   CYS A  50       9.521 -19.233  -2.772 
ATOM    231  O   CYS A  50      10.680 -18.874  -2.966 
ATOM    232  N   GLU A  51       9.232 -20.282  -1.984 
ATOM    233  CA  GLU A  51      10.291 -20.937  -1.274 
ATOM    234  CB  GLU A  51       9.814 -22.052  -0.328 
ATOM    235  CG  GLU A  51       9.046 -21.500   0.875 
ATOM    236  CD  GLU A  51       8.647 -22.660   1.776 
ATOM    237  OE1 GLU A  51       8.797 -23.834   1.341 
ATOM    238  OE2 GLU A  51       8.191 -22.384   2.918 
ATOM    239  C   GLU A  51      11.271 -21.539  -2.238 
ATOM    240  O   GLU A  51      12.477 -21.471  -2.014 
ATOM    241  N   SER A  52      10.782 -22.163  -3.323 
ATOM    242  CA  SER A  52      11.648 -22.819  -4.266 
ATOM    243  CB  SER A  52      10.871 -23.670  -5.287 
ATOM    244  OG  SER A  52      11.770 -24.296  -6.189 
ATOM    245  C   SER A  52      12.484 -21.840  -5.041 
ATOM    246  O   SER A  52      13.695 -22.015  -5.173 
ATOM    247  N   ILE A  53      11.853 -20.774  -5.572 
ATOM    248  CA  ILE A  53      12.510 -19.830  -6.436 
ATOM    249  CB  ILE A  53      11.569 -18.839  -7.063 
ATOM    250  CG1 ILE A  53      12.268 -18.100  -8.213 
ATOM    251  CG2 ILE A  53      11.022 -17.910  -5.967 
ATOM    252  CD1 ILE A  53      11.307 -17.285  -9.080 
ATOM    253  C   ILE A  53      13.564 -19.071  -5.697 
ATOM    254  O   ILE A  53      14.625 -18.777  -6.243 
ATOM    255  N   MET A  54      13.288 -18.724  -4.431 
ATOM    256  CA  MET A  54      14.208 -17.931  -3.681 
ATOM    257  CB  MET A  54      13.657 -17.630  -2.278 
ATOM    258  CG  MET A  54      14.129 -16.292  -1.716 
ATOM    259  SD  MET A  54      13.400 -14.851  -2.557 
ATOM    260  CE  MET A  54      13.965 -13.641  -1.327 
ATOM    261  C   MET A  54      15.482 -18.715  -3.574 
ATOM    262  O   MET A  54      16.577 -18.162  -3.661 
ATOM    263  N   ARG A  55      15.360 -20.040  -3.377 
ATOM    264  CA  ARG A  55      16.487 -20.926  -3.259 
ATOM    265  CB  ARG A  55      16.035 -22.353  -2.921 
ATOM    266  CG  ARG A  55      15.198 -22.413  -1.641 
ATOM    267  CD  ARG A  55      14.502 -23.757  -1.423 
ATOM    268  NE  ARG A  55      15.339 -24.566  -0.498 
ATOM    269  CZ  ARG A  55      15.110 -25.907  -0.399 
ATOM    270  NH1 ARG A  55      14.168 -26.490  -1.198 
ATOM    271  NH2 ARG A  55      15.823 -26.659   0.486 
ATOM    272  C   ARG A  55      17.249 -20.983  -4.555 
ATOM    273  O   ARG A  55      18.476 -20.907  -4.565 
ATOM    274  N   ARG A  56      16.538 -21.101  -5.694 
ATOM    275  CA  ARG A  56      17.186 -21.258  -6.971 
ATOM    276  CB  ARG A  56      16.203 -21.454  -8.140 
ATOM    277  CG  ARG A  56      15.409 -22.759  -8.083 
ATOM    278  CD  ARG A  56      14.767 -23.128  -9.423 
ATOM    279  NE  ARG A  56      13.877 -22.004  -9.821 
ATOM    280  CZ  ARG A  56      12.561 -22.008  -9.459 
ATOM    281  NH1 ARG A  56      12.047 -23.057  -8.752 
ATOM    282  NH2 ARG A  56      11.757 -20.960  -9.804 
ATOM    283  C   ARG A  56      17.993 -20.038  -7.297 
ATOM    284  O   ARG A  56      19.094 -20.132  -7.842 
ATOM    285  N   ARG A  57      17.434 -18.858  -6.981 
ATOM    286  CA  ARG A  57      17.989 -17.566  -7.272 
ATOM    287  CB  ARG A  57      16.981 -16.432  -7.028 
ATOM    288  CG  ARG A  57      15.720 -16.618  -7.872 
ATOM    289  CD  ARG A  57      16.007 -16.749  -9.368 
ATOM    290  NE  ARG A  57      14.774 -17.286 -10.009 
ATOM    291  CZ  ARG A  57      14.462 -16.937 -11.292 
ATOM    292  NH1 ARG A  57      15.255 -16.058 -11.970 
ATOM    293  NH2 ARG A  57      13.356 -17.462 -11.896 
ATOM    294  C   ARG A  57      19.215 -17.308  -6.446 
ATOM    295  O   ARG A  57      20.047 -16.489  -6.833 
ATOM    296  N   GLY A  58      19.345 -17.952  -5.266 
ATOM    297  CA  GLY A  58      20.518 -17.749  -4.452 
ATOM    298  C   GLY A  58      20.249 -16.676  -3.435 
ATOM    299  O   GLY A  58      21.171 -16.056  -2.910 
ATOM    300  N   LEU A  59      18.957 -16.404  -3.197 
ATOM    301  CA  LEU A  59      18.390 -15.442  -2.291 
ATOM    302  CB  LEU A  59      16.997 -14.993  -2.748 
ATOM    303  CG  LEU A  59      17.057 -14.335  -4.141 
ATOM    304  CD1 LEU A  59      15.690 -13.786  -4.573 
ATOM    305  CD2 LEU A  59      18.175 -13.282  -4.214 
ATOM    306  C   LEU A  59      18.342 -15.875  -0.842 
ATOM    307  O   LEU A  59      17.877 -15.107  -0.005 
ATOM    308  N   THR A  60      18.628 -17.158  -0.543 
ATOM    309  CA  THR A  60      18.521 -17.780   0.758 
ATOM    310  CB  THR A  60      18.422 -19.273   0.655 
ATOM    311  OG1 THR A  60      19.592 -19.810   0.057 
ATOM    312  CG2 THR A  60      17.192 -19.608  -0.204 
ATOM    313  C   THR A  60      19.582 -17.448   1.776 
ATOM    314  O   THR A  60      19.306 -17.592   2.964 
ATOM    315  N   SER A  61      20.833 -17.093   1.412 
ATOM    316  CA  SER A  61      21.758 -16.859   2.493 
ATOM    317  CB  SER A  61      22.957 -17.826   2.485 
ATOM    318  OG  SER A  61      22.517 -19.158   2.702 
ATOM    319  C   SER A  61      22.320 -15.475   2.407 
ATOM    320  O   SER A  61      23.186 -15.209   1.575 
ATOM    321  N   PRO A  62      21.889 -14.572   3.254 
ATOM    322  CA  PRO A  62      20.832 -14.844   4.197 
ATOM    323  CD  PRO A  62      22.847 -13.617   3.787 
ATOM    324  CB  PRO A  62      20.985 -13.822   5.320 
ATOM    325  CG  PRO A  62      22.467 -13.428   5.263 
ATOM    326  C   PRO A  62      19.514 -14.718   3.499 
ATOM    327  O   PRO A  62      19.488 -14.279   2.350 
ATOM    328  N   CYS A  63      18.409 -15.091   4.176 
ATOM    329  CA  CYS A  63      17.107 -15.029   3.577 
ATOM    330  CB  CYS A  63      15.980 -15.525   4.508 
ATOM    331  SG  CYS A  63      16.264 -17.191   5.180 
ATOM    332  C   CYS A  63      16.811 -13.590   3.286 
ATOM    333  O   CYS A  63      16.979 -12.728   4.148 
ATOM    334  N   LYS A  64      16.363 -13.286   2.050 
ATOM    335  CA  LYS A  64      16.024 -11.933   1.733 
ATOM    336  CB  LYS A  64      15.958 -11.675   0.217 
ATOM    337  CG  LYS A  64      15.947 -10.196  -0.175 
ATOM    338  CD  LYS A  64      16.188  -9.974  -1.671 
ATOM    339  CE  LYS A  64      16.192  -8.501  -2.084 
ATOM    340  NZ  LYS A  64      16.367  -8.389  -3.549 
ATOM    341  C   LYS A  64      14.671 -11.685   2.334 
ATOM    342  O   LYS A  64      13.782 -12.531   2.250 
ATOM    343  N   ASP A  65      14.485 -10.514   2.975 
ATOM    344  CA  ASP A  65      13.252 -10.245   3.660 
ATOM    345  CB  ASP A  65      13.310  -8.967   4.522 
ATOM    346  CG  ASP A  65      13.625  -7.757   3.647 
ATOM    347  OD1 ASP A  65      14.224  -7.939   2.553 
ATOM    348  OD2 ASP A  65      13.278  -6.626   4.077 
ATOM    349  C   ASP A  65      12.107 -10.144   2.699 
ATOM    350  O   ASP A  65      11.037 -10.700   2.946 
ATOM    351  N   ILE A  66      12.280  -9.419   1.579 
ATOM    352  CA  ILE A  66      11.198  -9.300   0.645 
ATOM    353  CB  ILE A  66      10.432  -8.019   0.848 
ATOM    354  CG1 ILE A  66       9.083  -8.013   0.109 
ATOM    355  CG2 ILE A  66      11.366  -6.859   0.468 
ATOM    356  CD1 ILE A  66       9.205  -8.016  -1.410 
ATOM    357  C   ILE A  66      11.805  -9.311  -0.725 
ATOM    358  O   ILE A  66      12.863  -8.720  -0.940 
ATOM    359  N   ASN A  67      11.179 -10.019  -1.688 
ATOM    360  CA  ASN A  67      11.720 -10.015  -3.017 
ATOM    361  CB  ASN A  67      12.741 -11.139  -3.259 
ATOM    362  CG  ASN A  67      13.477 -10.847  -4.558 
ATOM    363  OD1 ASN A  67      14.272  -9.911  -4.638 
ATOM    364  ND2 ASN A  67      13.214 -11.676  -5.603 
ATOM    365  C   ASN A  67      10.584 -10.205  -3.973 
ATOM    366  O   ASN A  67       9.740 -11.082  -3.786 
ATOM    367  N   THR A  68      10.556  -9.392  -5.048 
ATOM    368  CA  THR A  68       9.471  -9.467  -5.982 
ATOM    369  CB  THR A  68       8.762  -8.158  -6.145 
ATOM    370  OG1 THR A  68       8.269  -7.721  -4.886 
ATOM    371  CG2 THR A  68       7.598  -8.348  -7.130 
ATOM    372  C   THR A  68       9.996  -9.879  -7.324 
ATOM    373  O   THR A  68      11.059  -9.439  -7.762 
ATOM    374  N   PHE A  69       9.236 -10.761  -8.006 
ATOM    375  CA  PHE A  69       9.601 -11.241  -9.309 
ATOM    376  CB  PHE A  69       9.527 -12.774  -9.435 
ATOM    377  CG  PHE A  69      10.543 -13.384  -8.526 
ATOM    378  CD1 PHE A  69      11.831 -13.609  -8.956 
ATOM    379  CD2 PHE A  69      10.207 -13.734  -7.237 
ATOM    380  CE1 PHE A  69      12.768 -14.171  -8.120 
ATOM    381  CE2 PHE A  69      11.140 -14.295  -6.395 
ATOM    382  CZ  PHE A  69      12.423 -14.515  -6.835 
ATOM    383  C   PHE A  69       8.608 -10.690 -10.287 
ATOM    384  O   PHE A  69       7.415 -10.605 -10.001 
ATOM    385  N   ILE A  70       9.099 -10.300 -11.480 
ATOM    386  CA  ILE A  70       8.279  -9.766 -12.530 
ATOM    387  CB  ILE A  70       8.894  -8.585 -13.228 
ATOM    388  CG1 ILE A  70       9.137  -7.438 -12.235 
ATOM    389  CG2 ILE A  70       7.982  -8.201 -14.407 
ATOM    390  CD1 ILE A  70      10.026  -6.325 -12.786 
ATOM    391  C   ILE A  70       8.146 -10.852 -13.550 
ATOM    392  O   ILE A  70       9.106 -11.572 -13.824 
ATOM    393  N   HIS A  71       6.934 -11.011 -14.122 
ATOM    394  CA  HIS A  71       6.704 -12.056 -15.078 
ATOM    395  ND1 HIS A  71       6.623 -14.322 -12.875 
ATOM    396  CG  HIS A  71       5.646 -13.442 -13.288 
ATOM    397  CB  HIS A  71       5.509 -12.942 -14.696 
ATOM    398  NE2 HIS A  71       5.416 -13.823 -11.074 
ATOM    399  CD2 HIS A  71       4.918 -13.148 -12.176 
ATOM    400  CE1 HIS A  71       6.439 -14.514 -11.544 
ATOM    401  C   HIS A  71       6.415 -11.410 -16.399 
ATOM    402  O   HIS A  71       6.310 -10.188 -16.486 
ATOM    403  N   GLY A  72       6.286 -12.218 -17.476 
ATOM    404  CA  GLY A  72       6.017 -11.656 -18.772 
ATOM    405  C   GLY A  72       7.295 -11.593 -19.560 
ATOM    406  O   GLY A  72       8.294 -12.209 -19.193 
ATOM    407  N   ASN A  73       7.269 -10.867 -20.702 
ATOM    408  CA  ASN A  73       8.405 -10.782 -21.584 
ATOM    409  CB  ASN A  73       8.034 -10.508 -23.057 
ATOM    410  CG  ASN A  73       7.346  -9.151 -23.163 
ATOM    411  OD1 ASN A  73       7.968  -8.146 -23.502 
ATOM    412  ND2 ASN A  73       6.017  -9.119 -22.872 
ATOM    413  C   ASN A  73       9.371  -9.723 -21.133 
ATOM    414  O   ASN A  73       8.994  -8.716 -20.538 
ATOM    415  N   LYS A  74      10.668  -9.952 -21.434 
ATOM    416  CA  LYS A  74      11.764  -9.101 -21.052 
ATOM    417  CB  LYS A  74      13.152  -9.709 -21.329 
ATOM    418  CG  LYS A  74      13.502 -10.903 -20.438 
ATOM    419  CD  LYS A  74      14.866 -11.514 -20.762 
ATOM    420  CE  LYS A  74      14.989 -11.999 -22.206 
ATOM    421  NZ  LYS A  74      16.380 -12.427 -22.480 
ATOM    422  C   LYS A  74      11.726  -7.769 -21.741 
ATOM    423  O   LYS A  74      12.108  -6.759 -21.152 
ATOM    424  N   ARG A  75      11.268  -7.726 -23.005 
ATOM    425  CA  ARG A  75      11.336  -6.518 -23.783 
ATOM    426  CB  ARG A  75      10.706  -6.680 -25.174 
ATOM    427  CG  ARG A  75      11.275  -7.856 -25.964 
ATOM    428  CD  ARG A  75      10.777  -7.928 -27.407 
ATOM    429  NE  ARG A  75       9.288  -7.909 -27.372 
ATOM    430  CZ  ARG A  75       8.587  -9.047 -27.093 
ATOM    431  NH1 ARG A  75       9.247 -10.192 -26.754 
ATOM    432  NH2 ARG A  75       7.223  -9.036 -27.147 
ATOM    433  C   ARG A  75      10.568  -5.434 -23.096 
ATOM    434  O   ARG A  75      11.000  -4.283 -23.058 
ATOM    435  N   SER A  76       9.396  -5.775 -22.533 
ATOM    436  CA  SER A  76       8.562  -4.791 -21.905 
ATOM    437  CB  SER A  76       7.236  -5.385 -21.396 
ATOM    438  OG  SER A  76       6.471  -5.878 -22.487 
ATOM    439  C   SER A  76       9.281  -4.196 -20.730 
ATOM    440  O   SER A  76       9.132  -3.009 -20.441 
ATOM    441  N   ILE A  77      10.063  -5.017 -20.003 
ATOM    442  CA  ILE A  77      10.777  -4.552 -18.848 
ATOM    443  CB  ILE A  77      11.426  -5.664 -18.076 
ATOM    444  CG1 ILE A  77      10.357  -6.647 -17.572 
ATOM    445  CG2 ILE A  77      12.260  -5.039 -16.946 
ATOM    446  CD1 ILE A  77      10.932  -7.947 -17.010 
ATOM    447  C   ILE A  77      11.850  -3.586 -19.254 
ATOM    448  O   ILE A  77      12.029  -2.547 -18.626 
ATOM    449  N   LYS A  78      12.600  -3.902 -20.324 
ATOM    450  CA  LYS A  78      13.670  -3.048 -20.763 
ATOM    451  CB  LYS A  78      14.457  -3.613 -21.957 
ATOM    452  CG  LYS A  78      15.314  -4.836 -21.619 
ATOM    453  CD  LYS A  78      15.896  -5.526 -22.854 
ATOM    454  CE  LYS A  78      16.828  -6.696 -22.531 
ATOM    455  NZ  LYS A  78      16.037  -7.912 -22.246 
ATOM    456  C   LYS A  78      13.105  -1.727 -21.186 
ATOM    457  O   LYS A  78      13.736  -0.686 -21.012 
ATOM    458  N   ALA A  79      11.881  -1.748 -21.741 
ATOM    459  CA  ALA A  79      11.200  -0.603 -22.284 
ATOM    460  CB  ALA A  79       9.821  -0.951 -22.871 
ATOM    461  C   ALA A  79      10.987   0.445 -21.231 
ATOM    462  O   ALA A  79      10.878   1.630 -21.545 
ATOM    463  N   ILE A  80      10.868   0.044 -19.956 
ATOM    464  CA  ILE A  80      10.626   1.016 -18.927 
ATOM    465  CB  ILE A  80      10.255   0.446 -17.581 
ATOM    466  CG1 ILE A  80      11.316  -0.473 -16.984 
ATOM    467  CG2 ILE A  80       8.892  -0.240 -17.747 
ATOM    468  CD1 ILE A  80      10.900  -1.026 -15.623 
ATOM    469  C   ILE A  80      11.745   2.022 -18.874 
ATOM    470  O   ILE A  80      11.546   3.160 -18.452 
ATOM    471  N   CYS A  81      12.966   1.624 -19.275 
ATOM    472  CA  CYS A  81      14.117   2.486 -19.280 
ATOM    473  CB  CYS A  81      15.428   1.734 -19.567 
ATOM    474  SG  CYS A  81      15.754   0.459 -18.312 
ATOM    475  C   CYS A  81      13.959   3.596 -20.289 
ATOM    476  O   CYS A  81      14.689   4.586 -20.237 
ATOM    477  N   GLU A  82      13.062   3.434 -21.284 
ATOM    478  CA  GLU A  82      12.862   4.454 -22.277 
ATOM    479  CB  GLU A  82      12.970   3.920 -23.715 
ATOM    480  CG  GLU A  82      11.961   2.809 -24.013 
ATOM    481  CD  GLU A  82      12.156   2.352 -25.452 
ATOM    482  OE1 GLU A  82      12.213   3.228 -26.356 
ATOM    483  OE2 GLU A  82      12.249   1.114 -25.666 
ATOM    484  C   GLU A  82      11.484   5.028 -22.107 
ATOM    485  O   GLU A  82      10.696   4.562 -21.287 
ATOM    486  N   ASN A  83      11.173   6.085 -22.884 
ATOM    487  CA  ASN A  83       9.911   6.767 -22.808 
ATOM    488  CB  ASN A  83       9.851   8.042 -23.664 
ATOM    489  CG  ASN A  83      10.676   9.103 -22.944 
ATOM    490  OD1 ASN A  83      10.664   9.185 -21.715 
ATOM    491  ND2 ASN A  83      11.416   9.938 -23.723 
ATOM    492  C   ASN A  83       8.817   5.839 -23.229 
ATOM    493  O   ASN A  83       7.665   6.001 -22.831 
ATOM    494  N   LYS A  84       9.156   4.826 -24.043 
ATOM    495  CA  LYS A  84       8.180   3.925 -24.580 
ATOM    496  CB  LYS A  84       8.857   2.817 -25.416 
ATOM    497  CG  LYS A  84       7.921   1.834 -26.122 
ATOM    498  CD  LYS A  84       7.153   0.911 -25.178 
ATOM    499  CE  LYS A  84       6.396  -0.197 -25.909 
ATOM    500  NZ  LYS A  84       7.357  -1.190 -26.441 
ATOM    501  C   LYS A  84       7.386   3.298 -23.466 
ATOM    502  O   LYS A  84       6.161   3.232 -23.563 
ATOM    503  N   ASN A  85       8.029   2.807 -22.383 
ATOM    504  CA  ASN A  85       7.206   2.217 -21.358 
ATOM    505  CB  ASN A  85       7.343   0.680 -21.318 
ATOM    506  CG  ASN A  85       6.232   0.074 -20.468 
ATOM    507  OD1 ASN A  85       5.067   0.455 -20.576 
ATOM    508  ND2 ASN A  85       6.604  -0.897 -19.592 
ATOM    509  C   ASN A  85       7.600   2.737 -20.000 
ATOM    510  O   ASN A  85       7.516   2.004 -19.015 
ATOM    511  N   GLY A  86       7.987   4.025 -19.869 
ATOM    512  CA  GLY A  86       8.358   4.440 -18.541 
ATOM    513  C   GLY A  86       8.406   5.935 -18.432 
ATOM    514  O   GLY A  86       8.529   6.651 -19.426 
ATOM    515  N   ASN A  87       8.313   6.432 -17.176 
ATOM    516  CA  ASN A  87       8.388   7.834 -16.866 
ATOM    517  CB  ASN A  87       7.070   8.434 -16.338 
ATOM    518  CG  ASN A  87       6.033   8.383 -17.450 
ATOM    519  OD1 ASN A  87       5.564   7.312 -17.828 
ATOM    520  ND2 ASN A  87       5.650   9.574 -17.983 
ATOM    521  C   ASN A  87       9.381   7.966 -15.753 
ATOM    522  O   ASN A  87       9.660   7.005 -15.039 
ATOM    523  N   PRO A  88       9.943   9.130 -15.590 
ATOM    524  CA  PRO A  88      10.890   9.367 -14.542 
ATOM    525  CD  PRO A  88       9.915  10.189 -16.582 
ATOM    526  CB  PRO A  88      11.522  10.727 -14.851 
ATOM    527  CG  PRO A  88      10.555  11.384 -15.857 
ATOM    528  C   PRO A  88      10.168   9.304 -13.236 
ATOM    529  O   PRO A  88       9.050   9.812 -13.144 
ATOM    530  N   HIS A  89      10.804   8.706 -12.212 
ATOM    531  CA  HIS A  89      10.210   8.527 -10.923 
ATOM    532  ND1 HIS A  89       7.895   6.729  -9.424 
ATOM    533  CG  HIS A  89       9.268   6.743  -9.344 
ATOM    534  CB  HIS A  89      10.169   7.046 -10.506 
ATOM    535  NE2 HIS A  89       8.415   6.182  -7.333 
ATOM    536  CD2 HIS A  89       9.569   6.408  -8.061 
ATOM    537  CE1 HIS A  89       7.434   6.387  -8.195 
ATOM    538  C   HIS A  89      11.094   9.291 -10.006 
ATOM    539  O   HIS A  89      12.249   9.524 -10.348 
ATOM    540  N   ARG A  90      10.614   9.570  -8.777 
ATOM    541  CA  ARG A  90      11.134  10.633  -7.973 
ATOM    542  CB  ARG A  90      10.638  10.532  -6.524 
ATOM    543  CG  ARG A  90       9.118  10.621  -6.401 
ATOM    544  CD  ARG A  90       8.581  12.052  -6.436 
ATOM    545  NE  ARG A  90       7.099  11.972  -6.308 
ATOM    546  CZ  ARG A  90       6.398  13.027  -5.801 
ATOM    547  NH1 ARG A  90       7.050  14.164  -5.418 
ATOM    548  NH2 ARG A  90       5.043  12.938  -5.660 
ATOM    549  C   ARG A  90      12.627  10.723  -7.915 
ATOM    550  O   ARG A  90      13.186  11.625  -8.535 
ATOM    551  N   GLU A  91      13.353   9.801  -7.262 
ATOM    552  CA  GLU A  91      14.755  10.115  -7.224 
ATOM    553  CB  GLU A  91      15.367  10.061  -5.812 
ATOM    554  CG  GLU A  91      14.958  11.232  -4.914 
ATOM    555  CD  GLU A  91      13.537  11.000  -4.427 
ATOM    556  OE1 GLU A  91      13.280   9.918  -3.836 
ATOM    557  OE2 GLU A  91      12.688  11.907  -4.644 
ATOM    558  C   GLU A  91      15.504   9.143  -8.074 
ATOM    559  O   GLU A  91      15.859   8.056  -7.623 
ATOM    560  N   ASN A  92      15.780   9.542  -9.330 
ATOM    561  CA  ASN A  92      16.570   8.776 -10.253 
ATOM    562  CB  ASN A  92      18.015   8.583  -9.762 
ATOM    563  CG  ASN A  92      18.669   9.953  -9.678 
ATOM    564  OD1 ASN A  92      18.547  10.766 -10.593 
ATOM    565  ND2 ASN A  92      19.371  10.227  -8.547 
ATOM    566  C   ASN A  92      15.991   7.412 -10.460 
ATOM    567  O   ASN A  92      16.733   6.456 -10.678 
ATOM    568  N   LEU A  93      14.653   7.283 -10.421 
ATOM    569  CA  LEU A  93      14.046   5.998 -10.644 
ATOM    570  CB  LEU A  93      13.196   5.499  -9.462 
ATOM    571  CG  LEU A  93      14.013   5.127  -8.208 
ATOM    572  CD1 LEU A  93      13.097   4.644  -7.072 
ATOM    573  CD2 LEU A  93      15.107   4.099  -8.543 
ATOM    574  C   LEU A  93      13.141   6.137 -11.825 
ATOM    575  O   LEU A  93      12.979   7.226 -12.373 
ATOM    576  N   ARG A  94      12.563   5.007 -12.286 
ATOM    577  CA  ARG A  94      11.651   5.047 -13.395 
ATOM    578  CB  ARG A  94      12.264   4.533 -14.706 
ATOM    579  CG  ARG A  94      13.421   5.410 -15.185 
ATOM    580  CD  ARG A  94      13.981   5.008 -16.550 
ATOM    581  NE  ARG A  94      12.929   5.315 -17.557 
ATOM    582  CZ  ARG A  94      12.803   6.585 -18.040 
ATOM    583  NH1 ARG A  94      13.625   7.577 -17.590 
ATOM    584  NH2 ARG A  94      11.843   6.868 -18.966 
ATOM    585  C   ARG A  94      10.481   4.169 -13.054 
ATOM    586  O   ARG A  94      10.637   3.137 -12.403 
ATOM    587  N   ILE A  95       9.268   4.577 -13.488 
ATOM    588  CA  ILE A  95       8.059   3.839 -13.228 
ATOM    589  CB  ILE A  95       7.025   4.653 -12.501 
ATOM    590  CG1 ILE A  95       5.820   3.791 -12.084 
ATOM    591  CG2 ILE A  95       6.656   5.846 -13.397 
ATOM    592  CD1 ILE A  95       6.118   2.807 -10.956 
ATOM    593  C   ILE A  95       7.471   3.433 -14.552 
ATOM    594  O   ILE A  95       7.417   4.230 -15.487 
ATOM    595  N   SER A  96       7.017   2.167 -14.668 
ATOM    596  CA  SER A  96       6.520   1.669 -15.924 
ATOM    597  CB  SER A  96       6.521   0.132 -16.021 
ATOM    598  OG  SER A  96       5.638  -0.423 -15.057 
ATOM    599  C   SER A  96       5.122   2.137 -16.200 
ATOM    600  O   SER A  96       4.324   2.355 -15.289 
ATOM    601  N   LYS A  97       4.824   2.366 -17.497 
ATOM    602  CA  LYS A  97       3.513   2.735 -17.955 
ATOM    603  CB  LYS A  97       3.499   3.283 -19.390 
ATOM    604  CG  LYS A  97       4.096   4.687 -19.504 
ATOM    605  CD  LYS A  97       4.273   5.153 -20.949 
ATOM    606  CE  LYS A  97       4.718   6.611 -21.063 
ATOM    607  NZ  LYS A  97       6.152   6.728 -20.709 
ATOM    608  C   LYS A  97       2.610   1.543 -17.924 
ATOM    609  O   LYS A  97       1.429   1.655 -17.600 
ATOM    610  N   SER A  98       3.157   0.372 -18.304 
ATOM    611  CA  SER A  98       2.430  -0.864 -18.402 
ATOM    612  CB  SER A  98       3.113  -1.826 -19.387 
ATOM    613  OG  SER A  98       2.438  -3.069 -19.433 
ATOM    614  C   SER A  98       2.391  -1.529 -17.062 
ATOM    615  O   SER A  98       3.191  -1.233 -16.178 
ATOM    616  N   SER A  99       1.438  -2.468 -16.892 
ATOM    617  CA  SER A  99       1.316  -3.181 -15.654 
ATOM    618  CB  SER A  99      -0.138  -3.329 -15.182 
ATOM    619  OG  SER A  99      -0.171  -4.036 -13.953 
ATOM    620  C   SER A  99       1.866  -4.551 -15.901 
ATOM    621  O   SER A  99       1.756  -5.075 -17.006 
ATOM    622  N   PHE A 100       2.499  -5.160 -14.875 
ATOM    623  CA  PHE A 100       3.096  -6.452 -15.063 
ATOM    624  CB  PHE A 100       4.625  -6.462 -14.858 
ATOM    625  CG  PHE A 100       5.327  -5.637 -15.887 
ATOM    626  CD1 PHE A 100       5.439  -4.271 -15.743 
ATOM    627  CD2 PHE A 100       5.897  -6.234 -16.988 
ATOM    628  CE1 PHE A 100       6.097  -3.516 -16.687 
ATOM    629  CE2 PHE A 100       6.556  -5.484 -17.934 
ATOM    630  CZ  PHE A 100       6.657  -4.121 -17.787 
ATOM    631  C   PHE A 100       2.572  -7.384 -14.016 
ATOM    632  O   PHE A 100       2.195  -6.966 -12.922 
ATOM    633  N   GLN A 101       2.513  -8.691 -14.344 
ATOM    634  CA  GLN A 101       2.171  -9.658 -13.345 
ATOM    635  CB  GLN A 101       1.839 -11.052 -13.904 
ATOM    636  CG  GLN A 101       0.489 -11.131 -14.617 
ATOM    637  CD  GLN A 101      -0.593 -11.194 -13.547 
ATOM    638  OE1 GLN A 101      -0.366 -11.697 -12.449 
ATOM    639  NE2 GLN A 101      -1.804 -10.667 -13.873 
ATOM    640  C   GLN A 101       3.394  -9.793 -12.496 
ATOM    641  O   GLN A 101       4.508  -9.873 -13.015 
ATOM    642  N   VAL A 102       3.218  -9.802 -11.161 
ATOM    643  CA  VAL A 102       4.354  -9.886 -10.293 
ATOM    644  CB  VAL A 102       4.759  -8.562  -9.714 
ATOM    645  CG1 VAL A 102       5.195  -7.637 -10.861 
ATOM    646  CG2 VAL A 102       3.584  -8.007  -8.887 
ATOM    647  C   VAL A 102       4.011 -10.774  -9.139 
ATOM    648  O   VAL A 102       2.841 -11.025  -8.854 
ATOM    649  N   THR A 103       5.050 -11.314  -8.467 
ATOM    650  CA  THR A 103       4.829 -12.120  -7.304 
ATOM    651  CB  THR A 103       5.112 -13.577  -7.530 
ATOM    652  OG1 THR A 103       4.295 -14.080  -8.577 
ATOM    653  CG2 THR A 103       4.826 -14.343  -6.226 
ATOM    654  C   THR A 103       5.781 -11.637  -6.255 
ATOM    655  O   THR A 103       6.988 -11.574  -6.489 
ATOM    656  N   THR A 104       5.262 -11.297  -5.057 
ATOM    657  CA  THR A 104       6.109 -10.812  -4.005 
ATOM    658  CB  THR A 104       5.546  -9.614  -3.295 
ATOM    659  OG1 THR A 104       5.356  -8.546  -4.210 
ATOM    660  CG2 THR A 104       6.514  -9.193  -2.176 
ATOM    661  C   THR A 104       6.242 -11.896  -2.986 
ATOM    662  O   THR A 104       5.251 -12.502  -2.581 
ATOM    663  N   CYS A 105       7.490 -12.172  -2.555 
ATOM    664  CA  CYS A 105       7.738 -13.200  -1.586 
ATOM    665  CB  CYS A 105       8.849 -14.165  -2.029 
ATOM    666  SG  CYS A 105       8.448 -14.908  -3.639 
ATOM    667  C   CYS A 105       8.189 -12.511  -0.339 
ATOM    668  O   CYS A 105       9.178 -11.779  -0.349 
ATOM    669  N   LYS A 106       7.459 -12.730   0.774 
ATOM    670  CA  LYS A 106       7.781 -12.086   2.014 
ATOM    671  CB  LYS A 106       6.585 -11.338   2.628 
ATOM    672  CG  LYS A 106       6.127 -10.139   1.793 
ATOM    673  CD  LYS A 106       4.735  -9.634   2.178 
ATOM    674  CE  LYS A 106       4.309  -8.374   1.425 
ATOM    675  NZ  LYS A 106       5.014  -7.194   1.974 
ATOM    676  C   LYS A 106       8.204 -13.134   2.988 
ATOM    677  O   LYS A 106       7.514 -14.131   3.203 
ATOM    678  N   LEU A 107       9.370 -12.908   3.618 
ATOM    679  CA  LEU A 107       9.910 -13.866   4.533 
ATOM    680  CB  LEU A 107      11.381 -13.570   4.883 
ATOM    681  CG  LEU A 107      12.026 -14.570   5.857 
ATOM    682  CD1 LEU A 107      12.138 -15.973   5.238 
ATOM    683  CD2 LEU A 107      13.375 -14.044   6.370 
ATOM    684  C   LEU A 107       9.105 -13.824   5.787 
ATOM    685  O   LEU A 107       8.661 -12.764   6.225 
ATOM    686  N   HIS A 108       8.855 -15.005   6.380 
ATOM    687  CA  HIS A 108       8.191 -15.020   7.648 
ATOM    688  ND1 HIS A 108       6.503 -17.160   5.722 
ATOM    689  CG  HIS A 108       6.507 -16.861   7.063 
ATOM    690  CB  HIS A 108       6.725 -15.489   7.618 
ATOM    691  NE2 HIS A 108       6.076 -19.059   6.793 
ATOM    692  CD2 HIS A 108       6.247 -18.033   7.703 
ATOM    693  CE1 HIS A 108       6.239 -18.488   5.615 
ATOM    694  C   HIS A 108       8.993 -15.906   8.534 
ATOM    695  O   HIS A 108       9.644 -16.843   8.076 
ATOM    696  N   GLY A 109       8.958 -15.620   9.846 
ATOM    697  CA  GLY A 109       9.793 -16.334  10.759 
ATOM    698  C   GLY A 109      10.861 -15.362  11.144 
ATOM    699  O   GLY A 109      11.206 -14.465  10.376 
ATOM    700  N   GLY A 110      11.378 -15.513  12.376 
ATOM    701  CA  GLY A 110      12.344 -14.642  12.983 
ATOM    702  C   GLY A 110      13.717 -14.700  12.379 
ATOM    703  O   GLY A 110      14.419 -13.689  12.376 
ATOM    704  N   SER A 111      14.166 -15.876  11.892 
ATOM    705  CA  SER A 111      15.555 -15.993  11.521 
ATOM    706  CB  SER A 111      16.129 -17.404  11.740 
ATOM    707  OG  SER A 111      17.494 -17.439  11.353 
ATOM    708  C   SER A 111      15.827 -15.629  10.092 
ATOM    709  O   SER A 111      15.060 -15.888   9.167 
ATOM    710  N   PRO A 112      16.953 -14.967   9.967 
ATOM    711  CA  PRO A 112      17.492 -14.571   8.686 
ATOM    712  CD  PRO A 112      17.334 -14.031  11.015 
ATOM    713  CB  PRO A 112      18.504 -13.462   8.973 
ATOM    714  CG  PRO A 112      18.025 -12.860  10.301 
ATOM    715  C   PRO A 112      18.112 -15.709   7.930 
ATOM    716  O   PRO A 112      18.498 -15.507   6.778 
ATOM    717  N   TRP A 113      18.254 -16.900   8.543 
ATOM    718  CA  TRP A 113      18.952 -17.947   7.848 
ATOM    719  CB  TRP A 113      20.140 -18.493   8.653 
ATOM    720  CG  TRP A 113      21.239 -17.473   8.801 
ATOM    721  CD2 TRP A 113      22.171 -17.157   7.757 
ATOM    722  CD1 TRP A 113      21.549 -16.668   9.857 
ATOM    723  NE1 TRP A 113      22.625 -15.874   9.541 
ATOM    724  CE2 TRP A 113      23.017 -16.164   8.250 
ATOM    725  CE3 TRP A 113      22.310 -17.654   6.495 
ATOM    726  CZ2 TRP A 113      24.022 -15.652   7.480 
ATOM    727  CZ3 TRP A 113      23.322 -17.137   5.721 
ATOM    728  CH2 TRP A 113      24.162 -16.156   6.206 
ATOM    729  C   TRP A 113      18.019 -19.078   7.526 
ATOM    730  O   TRP A 113      16.980 -19.259   8.157 
ATOM    731  N   PRO A 114      18.387 -19.844   6.525 
ATOM    732  CA  PRO A 114      17.605 -20.941   6.018 
ATOM    733  CD  PRO A 114      19.726 -19.807   5.959 
ATOM    734  CB  PRO A 114      18.412 -21.510   4.849 
ATOM    735  CG  PRO A 114      19.865 -21.131   5.190 
ATOM    736  C   PRO A 114      17.349 -21.963   7.077 
ATOM    737  O   PRO A 114      18.132 -22.055   8.021 
ATOM    738  N   PRO A 115      16.287 -22.717   6.949 
ATOM    739  CA  PRO A 115      15.417 -22.592   5.810 
ATOM    740  CD  PRO A 115      16.308 -24.080   7.460 
ATOM    741  CB  PRO A 115      14.554 -23.850   5.796 
ATOM    742  CG  PRO A 115      15.436 -24.898   6.494 
ATOM    743  C   PRO A 115      14.624 -21.326   5.826 
ATOM    744  O   PRO A 115      14.324 -20.822   6.907 
ATOM    745  N   CYS A 116      14.262 -20.805   4.637 
ATOM    746  CA  CYS A 116      13.552 -19.559   4.576 
ATOM    747  CB  CYS A 116      14.136 -18.609   3.509 
ATOM    748  SG  CYS A 116      15.947 -18.432   3.606 
ATOM    749  C   CYS A 116      12.141 -19.851   4.153 
ATOM    750  O   CYS A 116      11.913 -20.416   3.083 
ATOM    751  N   GLN A 117      11.145 -19.461   4.980 
ATOM    752  CA  GLN A 117       9.776 -19.689   4.605 
ATOM    753  CB  GLN A 117       8.829 -20.057   5.761 
ATOM    754  CG  GLN A 117       9.262 -21.272   6.578 
ATOM    755  CD  GLN A 117       9.944 -20.724   7.818 
ATOM    756  OE1 GLN A 117      10.525 -19.641   7.791 
ATOM    757  NE2 GLN A 117       9.847 -21.480   8.943 
ATOM    758  C   GLN A 117       9.264 -18.399   4.045 
ATOM    759  O   GLN A 117       9.593 -17.322   4.542 
ATOM    760  N   TYR A 118       8.444 -18.476   2.979 
ATOM    761  CA  TYR A 118       7.961 -17.279   2.352 
ATOM    762  CB  TYR A 118       8.554 -17.047   0.952 
ATOM    763  CG  TYR A 118      10.003 -16.728   1.079 
ATOM    764  CD1 TYR A 118      10.406 -15.445   1.371 
ATOM    765  CD2 TYR A 118      10.958 -17.702   0.895 
ATOM    766  CE1 TYR A 118      11.740 -15.138   1.486 
ATOM    767  CE2 TYR A 118      12.294 -17.401   1.008 
ATOM    768  CZ  TYR A 118      12.686 -16.117   1.304 
ATOM    769  OH  TYR A 118      14.057 -15.806   1.420 
ATOM    770  C   TYR A 118       6.480 -17.356   2.150 
ATOM    771  O   TYR A 118       5.907 -18.436   2.018 
ATOM    772  N   ARG A 119       5.827 -16.174   2.139 
ATOM    773  CA  ARG A 119       4.427 -16.059   1.843 
ATOM    774  CB  ARG A 119       3.652 -15.202   2.858 
ATOM    775  CG  ARG A 119       3.673 -15.788   4.269 
ATOM    776  CD  ARG A 119       2.594 -16.840   4.518 
ATOM    777  NE  ARG A 119       2.885 -17.449   5.844 
ATOM    778  CZ  ARG A 119       1.863 -17.879   6.638 
ATOM    779  NH1 ARG A 119       0.571 -17.731   6.223 
ATOM    780  NH2 ARG A 119       2.135 -18.448   7.848 
ATOM    781  C   ARG A 119       4.365 -15.344   0.526 
ATOM    782  O   ARG A 119       5.061 -14.349   0.325 
ATOM    783  N   ALA A 120       3.524 -15.828  -0.411 
ATOM    784  CA  ALA A 120       3.516 -15.241  -1.722 
ATOM    785  CB  ALA A 120       3.540 -16.279  -2.857 
ATOM    786  C   ALA A 120       2.290 -14.411  -1.918 
ATOM    787  O   ALA A 120       1.191 -14.774  -1.498 
ATOM    788  N   THR A 121       2.473 -13.235  -2.553 
ATOM    789  CA  THR A 121       1.362 -12.387  -2.858 
ATOM    790  CB  THR A 121       1.414 -11.077  -2.132 
ATOM    791  OG1 THR A 121       1.493 -11.279  -0.729 
ATOM    792  CG2 THR A 121       0.136 -10.304  -2.467 
ATOM    793  C   THR A 121       1.454 -12.058  -4.319 
ATOM    794  O   THR A 121       2.368 -11.355  -4.746 
ATOM    795  N   ALA A 122       0.503 -12.561  -5.131 
ATOM    796  CA  ALA A 122       0.506 -12.258  -6.535 
ATOM    797  CB  ALA A 122      -0.363 -13.214  -7.372 
ATOM    798  C   ALA A 122      -0.051 -10.879  -6.695 
ATOM    799  O   ALA A 122      -0.797 -10.403  -5.841 
ATOM    800  N   GLY A 123       0.311 -10.190  -7.800 
ATOM    801  CA  GLY A 123      -0.202  -8.866  -8.009 
ATOM    802  C   GLY A 123      -0.066  -8.514  -9.455 
ATOM    803  O   GLY A 123       0.601  -9.210 -10.221 
ATOM    804  N   PHE A 124      -0.738  -7.418  -9.864 
ATOM    805  CA  PHE A 124      -0.677  -6.940 -11.215 
ATOM    806  CB  PHE A 124      -1.952  -7.333 -11.988 
ATOM    807  CG  PHE A 124      -1.880  -6.953 -13.427 
ATOM    808  CD1 PHE A 124      -1.110  -7.677 -14.309 
ATOM    809  CD2 PHE A 124      -2.620  -5.893 -13.902 
ATOM    810  CE1 PHE A 124      -1.058  -7.330 -15.640 
ATOM    811  CE2 PHE A 124      -2.573  -5.544 -15.231 
ATOM    812  CZ  PHE A 124      -1.789  -6.263 -16.103 
ATOM    813  C   PHE A 124      -0.614  -5.444 -11.112 
ATOM    814  O   PHE A 124      -1.586  -4.807 -10.707 
ATOM    815  N   ARG A 125       0.538  -4.838 -11.470 
ATOM    816  CA  ARG A 125       0.653  -3.408 -11.368 
ATOM    817  CB  ARG A 125       0.731  -2.905  -9.919 
ATOM    818  CG  ARG A 125       1.922  -3.477  -9.148 
ATOM    819  CD  ARG A 125       2.201  -2.737  -7.841 
ATOM    820  NE  ARG A 125       2.654  -1.368  -8.212 
ATOM    821  CZ  ARG A 125       2.539  -0.343  -7.320 
ATOM    822  NH1 ARG A 125       2.021  -0.575  -6.078 
ATOM    823  NH2 ARG A 125       2.940   0.912  -7.672 
ATOM    824  C   ARG A 125       1.930  -2.974 -12.029 
ATOM    825  O   ARG A 125       2.704  -3.796 -12.517 
ATOM    826  N   ASN A 126       2.164  -1.643 -12.058 
ATOM    827  CA  ASN A 126       3.348  -1.060 -12.631 
ATOM    828  CB  ASN A 126       3.319   0.475 -12.733 
ATOM    829  CG  ASN A 126       2.288   0.920 -13.750 
ATOM    830  OD1 ASN A 126       1.798   0.128 -14.551 
ATOM    831  ND2 ASN A 126       1.954   2.238 -13.724 
ATOM    832  C   ASN A 126       4.475  -1.326 -11.687 
ATOM    833  O   ASN A 126       4.252  -1.649 -10.522 
ATOM    834  N   VAL A 127       5.728  -1.187 -12.170 
ATOM    835  CA  VAL A 127       6.853  -1.442 -11.318 
ATOM    836  CB  VAL A 127       7.620  -2.670 -11.710 
ATOM    837  CG1 VAL A 127       6.692  -3.888 -11.560 
ATOM    838  CG2 VAL A 127       8.164  -2.479 -13.137 
ATOM    839  C   VAL A 127       7.801  -0.286 -11.389 
ATOM    840  O   VAL A 127       7.791   0.482 -12.349 
ATOM    841  N   VAL A 128       8.640  -0.129 -10.338 
ATOM    842  CA  VAL A 128       9.608   0.932 -10.290 
ATOM    843  CB  VAL A 128       9.558   1.739  -9.024 
ATOM    844  CG1 VAL A 128      10.684   2.788  -9.058 
ATOM    845  CG2 VAL A 128       8.156   2.343  -8.876 
ATOM    846  C   VAL A 128      10.968   0.306 -10.332 
ATOM    847  O   VAL A 128      11.242  -0.659  -9.620 
ATOM    848  N   VAL A 129      11.864   0.853 -11.180 
ATOM    849  CA  VAL A 129      13.192   0.316 -11.293 
ATOM    850  CB  VAL A 129      13.377  -0.597 -12.470 
ATOM    851  CG1 VAL A 129      12.475  -1.829 -12.285 
ATOM    852  CG2 VAL A 129      13.103   0.196 -13.761 
ATOM    853  C   VAL A 129      14.143   1.454 -11.487 
ATOM    854  O   VAL A 129      13.740   2.610 -11.599 
ATOM    855  N   ALA A 130      15.453   1.141 -11.469 
ATOM    856  CA  ALA A 130      16.471   2.102 -11.776 
ATOM    857  CB  ALA A 130      17.570   2.201 -10.704 
ATOM    858  C   ALA A 130      17.107   1.586 -13.029 
ATOM    859  O   ALA A 130      17.251   0.376 -13.195 
ATOM    860  N   CYS A 131      17.489   2.483 -13.964 
ATOM    861  CA  CYS A 131      18.044   1.992 -15.195 
ATOM    862  CB  CYS A 131      17.222   2.356 -16.450 
ATOM    863  SG  CYS A 131      15.649   1.450 -16.538 
ATOM    864  C   CYS A 131      19.424   2.528 -15.408 
ATOM    865  O   CYS A 131      19.772   3.615 -14.946 
ATOM    866  N   GLU A 132      20.255   1.724 -16.108 
ATOM    867  CA  GLU A 132      21.592   2.093 -16.475 
ATOM    868  CB  GLU A 132      22.653   1.496 -15.531 
ATOM    869  CG  GLU A 132      24.095   1.876 -15.875 
ATOM    870  CD  GLU A 132      25.017   1.153 -14.901 
ATOM    871  OE1 GLU A 132      24.867  -0.090 -14.759 
ATOM    872  OE2 GLU A 132      25.883   1.833 -14.288 
ATOM    873  C   GLU A 132      21.835   1.497 -17.828 
ATOM    874  O   GLU A 132      21.581   0.315 -18.054 
ATOM    875  N   ASN A 133      22.341   2.307 -18.771 
ATOM    876  CA  ASN A 133      22.633   1.807 -20.081 
ATOM    877  CB  ASN A 133      23.666   0.669 -20.045 
ATOM    878  CG  ASN A 133      24.142   0.395 -21.460 
ATOM    879  OD1 ASN A 133      23.716   1.047 -22.412 
ATOM    880  ND2 ASN A 133      25.042  -0.612 -21.602 
ATOM    881  C   ASN A 133      21.369   1.284 -20.700 
ATOM    882  O   ASN A 133      21.405   0.415 -21.569 
ATOM    883  N   GLY A 134      20.206   1.809 -20.274 
ATOM    884  CA  GLY A 134      18.973   1.431 -20.908 
ATOM    885  C   GLY A 134      18.488   0.100 -20.407 
ATOM    886  O   GLY A 134      17.601  -0.497 -21.016 
ATOM    887  N   LEU A 135      19.052  -0.410 -19.291 
ATOM    888  CA  LEU A 135      18.626  -1.689 -18.777 
ATOM    889  CB  LEU A 135      19.722  -2.763 -18.865 
ATOM    890  CG  LEU A 135      20.118  -3.122 -20.306 
ATOM    891  CD1 LEU A 135      21.217  -4.195 -20.327 
ATOM    892  CD2 LEU A 135      18.890  -3.538 -21.130 
ATOM    893  C   LEU A 135      18.301  -1.547 -17.317 
ATOM    894  O   LEU A 135      18.890  -0.715 -16.629 
ATOM    895  N   PRO A 136      17.352  -2.313 -16.825 
ATOM    896  CA  PRO A 136      17.021  -2.252 -15.420 
ATOM    897  CD  PRO A 136      16.196  -2.669 -17.633 
ATOM    898  CB  PRO A 136      15.657  -2.921 -15.271 
ATOM    899  CG  PRO A 136      15.011  -2.730 -16.653 
ATOM    900  C   PRO A 136      18.077  -2.865 -14.544 
ATOM    901  O   PRO A 136      18.366  -4.050 -14.698 
ATOM    902  N   VAL A 137      18.700  -2.052 -13.670 
ATOM    903  CA  VAL A 137      19.685  -2.428 -12.695 
ATOM    904  CB  VAL A 137      20.708  -1.352 -12.497 
ATOM    905  CG1 VAL A 137      21.444  -1.158 -13.835 
ATOM    906  CG2 VAL A 137      20.006  -0.082 -11.995 
ATOM    907  C   VAL A 137      19.111  -2.788 -11.354 
ATOM    908  O   VAL A 137      19.737  -3.522 -10.593 
ATOM    909  N   HIS A 138      17.948  -2.222 -10.978 
ATOM    910  CA  HIS A 138      17.482  -2.425  -9.634 
ATOM    911  ND1 HIS A 138      17.868  -2.477  -6.392 
ATOM    912  CG  HIS A 138      17.517  -1.474  -7.267 
ATOM    913  CB  HIS A 138      18.027  -1.352  -8.671 
ATOM    914  NE2 HIS A 138      16.458  -1.147  -5.302 
ATOM    915  CD2 HIS A 138      16.654  -0.671  -6.586 
ATOM    916  CE1 HIS A 138      17.208  -2.233  -5.232 
ATOM    917  C   HIS A 138      15.989  -2.347  -9.596 
ATOM    918  O   HIS A 138      15.368  -1.672 -10.416 
ATOM    919  N   LEU A 139      15.380  -3.059  -8.624 
ATOM    920  CA  LEU A 139      13.959  -3.022  -8.464 
ATOM    921  CB  LEU A 139      13.328  -4.424  -8.387 
ATOM    922  CG  LEU A 139      11.796  -4.427  -8.219 
ATOM    923  CD1 LEU A 139      11.097  -3.859  -9.466 
ATOM    924  CD2 LEU A 139      11.275  -5.821  -7.830 
ATOM    925  C   LEU A 139      13.692  -2.338  -7.155 
ATOM    926  O   LEU A 139      14.328  -2.642  -6.146 
ATOM    927  N   ASP A 140      12.744  -1.377  -7.146 
ATOM    928  CA  ASP A 140      12.392  -0.683  -5.938 
ATOM    929  CB  ASP A 140      11.787   0.709  -6.222 
ATOM    930  CG  ASP A 140      11.444   1.439  -4.927 
ATOM    931  OD1 ASP A 140      10.721   0.858  -4.076 
ATOM    932  OD2 ASP A 140      11.902   2.602  -4.774 
ATOM    933  C   ASP A 140      11.357  -1.523  -5.257 
ATOM    934  O   ASP A 140      10.230  -1.654  -5.728 
ATOM    935  N   GLN A 141      11.749  -2.130  -4.123 
ATOM    936  CA  GLN A 141      10.948  -3.011  -3.316 
ATOM    937  CB  GLN A 141      11.779  -3.783  -2.278 
ATOM    938  CG  GLN A 141      12.762  -4.776  -2.905 
ATOM    939  CD  GLN A 141      11.952  -5.908  -3.523 
ATOM    940  OE1 GLN A 141      12.497  -6.786  -4.190 
ATOM    941  NE2 GLN A 141      10.610  -5.884  -3.303 
ATOM    942  C   GLN A 141       9.851  -2.293  -2.576 
ATOM    943  O   GLN A 141       8.819  -2.893  -2.282 
ATOM    944  N   SER A 142      10.034  -0.997  -2.253 
ATOM    945  CA  SER A 142       9.150  -0.301  -1.351 
ATOM    946  CB  SER A 142       9.491   1.193  -1.188 
ATOM    947  OG  SER A 142       9.124   1.919  -2.352 
ATOM    948  C   SER A 142       7.710  -0.375  -1.771 
ATOM    949  O   SER A 142       6.824  -0.464  -0.923 
ATOM    950  N   ILE A 143       7.420  -0.350  -3.080 
ATOM    951  CA  ILE A 143       6.051  -0.356  -3.517 
ATOM    952  CB  ILE A 143       5.929  -0.210  -5.009 
ATOM    953  CG1 ILE A 143       6.581  -1.395  -5.742 
ATOM    954  CG2 ILE A 143       6.534   1.151  -5.388 
ATOM    955  CD1 ILE A 143       6.281  -1.418  -7.241 
ATOM    956  C   ILE A 143       5.389  -1.633  -3.085 
ATOM    957  O   ILE A 143       4.203  -1.660  -2.760 
ATOM    958  N   PHE A 144       6.139  -2.743  -3.129 
ATOM    959  CA  PHE A 144       5.663  -4.054  -2.785 
ATOM    960  CB  PHE A 144       6.569  -5.164  -3.332 
ATOM    961  CG  PHE A 144       6.507  -4.997  -4.812 
ATOM    962  CD1 PHE A 144       5.397  -5.403  -5.519 
ATOM    963  CD2 PHE A 144       7.560  -4.429  -5.496 
ATOM    964  CE1 PHE A 144       5.340  -5.244  -6.884 
ATOM    965  CE2 PHE A 144       7.507  -4.271  -6.860 
ATOM    966  CZ  PHE A 144       6.396  -4.677  -7.557 
ATOM    967  C   PHE A 144       5.482  -4.230  -1.309 
ATOM    968  O   PHE A 144       4.699  -5.077  -0.876 
ATOM    969  N   ARG A 145       6.264  -3.500  -0.495 
ATOM    970  CA  ARG A 145       6.177  -3.640   0.929 
ATOM    971  CB  ARG A 145       7.187  -2.736   1.646 
ATOM    972  CG  ARG A 145       8.616  -2.950   1.149 
ATOM    973  CD  ARG A 145       9.671  -2.223   1.979 
ATOM    974  NE  ARG A 145       9.994  -3.112   3.127 
ATOM    975  CZ  ARG A 145      10.901  -4.116   2.955 
ATOM    976  NH1 ARG A 145      11.537  -4.250   1.755 
ATOM    977  NH2 ARG A 145      11.162  -4.987   3.973 
ATOM    978  C   ARG A 145       4.810  -3.223   1.343 
ATOM    979  O   ARG A 145       4.160  -3.893   2.145 
ATOM    980  N   ARG A 146       4.339  -2.101   0.769 
ATOM    981  CA  ARG A 146       3.061  -1.554   1.109 
ATOM    982  CB  ARG A 146       2.944  -0.061   0.750 
ATOM    983  CG  ARG A 146       4.017   0.799   1.422 
ATOM    984  CD  ARG A 146       3.933   2.291   1.088 
ATOM    985  NE  ARG A 146       5.205   2.914   1.552 
ATOM    986  CZ  ARG A 146       6.283   2.930   0.714 
ATOM    987  NH1 ARG A 146       6.168   2.412  -0.544 
ATOM    988  NH2 ARG A 146       7.470   3.456   1.131 
ATOM    989  C   ARG A 146       2.016  -2.301   0.298 
ATOM    990  O   ARG A 146       1.257  -1.625  -0.446 
ATOM    991  OXT ARG A 146       1.959  -3.554   0.415 
TER
HEADER lig_79.pdb
ATOM      1  P    DC A   1     -13.604  52.075  -1.569 
ATOM      2  OP1  DC A   1     -14.470  53.120  -2.161 
ATOM      3  OP2  DC A   1     -14.247  50.768  -1.311 
ATOM      4  O5'  DC A   1     -12.310  51.865  -2.487 
ATOM      5  C5'  DC A   1     -11.166  52.716  -2.286 
ATOM      6  C4'  DC A   1      -9.895  51.890  -2.314 
ATOM      7  O4'  DC A   1      -9.546  51.362  -1.003 
ATOM      8  C3'  DC A   1      -9.924  50.654  -3.213 
ATOM      9  O3'  DC A   1      -8.645  50.491  -3.814 
ATOM     10  C2'  DC A   1     -10.164  49.486  -2.257 
ATOM     11  C1'  DC A   1      -9.251  49.981  -1.140 
ATOM     12  N1   DC A   1      -9.498  49.322   0.172 
ATOM     13  C2   DC A   1      -8.404  49.098   1.004 
ATOM     14  O2   DC A   1      -7.283  49.453   0.622 
ATOM     15  N3   DC A   1      -8.609  48.498   2.204 
ATOM     16  C4   DC A   1      -9.840  48.129   2.582 
ATOM     17  N4   DC A   1      -9.987  47.547   3.762 
ATOM     18  C5   DC A   1     -10.979  48.349   1.742 
ATOM     19  C6   DC A   1     -10.753  48.950   0.545 
ATOM     20  P    DA A   2      -8.559  50.020  -5.341 
ATOM     21  OP1  DA A   2      -8.709  51.194  -6.230 
ATOM     22  OP2  DA A   2      -9.505  48.906  -5.571 
ATOM     23  O5'  DA A   2      -7.058  49.474  -5.419 
ATOM     24  C5'  DA A   2      -6.056  50.060  -4.566 
ATOM     25  C4'  DA A   2      -5.192  48.973  -3.958 
ATOM     26  O4'  DA A   2      -5.741  48.459  -2.711 
ATOM     27  C3'  DA A   2      -4.994  47.723  -4.816 
ATOM     28  O3'  DA A   2      -3.667  47.244  -4.634 
ATOM     29  C2'  DA A   2      -5.965  46.696  -4.234 
ATOM     30  C1'  DA A   2      -5.728  47.041  -2.767 
ATOM     31  N9   DA A   2      -6.789  46.533  -1.852 
ATOM     32  C8   DA A   2      -8.127  46.407  -2.092 
ATOM     33  N7   DA A   2      -8.798  45.928  -1.091 
ATOM     34  C5   DA A   2      -7.834  45.720  -0.113 
ATOM     35  C6   DA A   2      -7.908  45.223   1.198 
ATOM     36  N6   DA A   2      -9.051  44.825   1.776 
ATOM     37  N1   DA A   2      -6.760  45.147   1.898 
ATOM     38  C2   DA A   2      -5.628  45.543   1.318 
ATOM     39  N3   DA A   2      -5.438  46.022   0.108 
ATOM     40  C4   DA A   2      -6.601  46.087  -0.570 
ATOM     41  P    DT A   3      -2.867  46.676  -5.898 
ATOM     42  OP1  DT A   3      -2.247  47.799  -6.638 
ATOM     43  OP2  DT A   3      -3.750  45.789  -6.686 
ATOM     44  O5'  DT A   3      -1.728  45.807  -5.186 
ATOM     45  C5'  DT A   3      -1.256  46.206  -3.885 
ATOM     46  C4'  DT A   3      -1.125  44.992  -2.986 
ATOM     47  O4'  DT A   3      -2.362  44.688  -2.280 
ATOM     48  C3'  DT A   3      -0.770  43.681  -3.687 
ATOM     49  O3'  DT A   3       0.100  42.931  -2.847 
ATOM     50  C2'  DT A   3      -2.097  42.931  -3.803 
ATOM     51  C1'  DT A   3      -2.630  43.302  -2.424 
ATOM     52  N1   DT A   3      -4.098  43.097  -2.274 
ATOM     53  C2   DT A   3      -4.551  42.693  -1.041 
ATOM     54  O2   DT A   3      -3.810  42.503  -0.091 
ATOM     55  N3   DT A   3      -5.917  42.513  -0.940 
ATOM     56  C4   DT A   3      -6.844  42.698  -1.946 
ATOM     57  O4   DT A   3      -8.043  42.505  -1.736 
ATOM     58  C5   DT A   3      -6.272  43.122  -3.202 
ATOM     59  C7   DT A   3      -7.212  43.347  -4.350 
ATOM     60  C6   DT A   3      -4.948  43.305  -3.328 
ATOM     61  P    DG A   4       1.315  42.125  -3.509 
ATOM     62  OP1  DG A   4       2.464  43.036  -3.708 
ATOM     63  OP2  DG A   4       0.837  41.411  -4.714 
ATOM     64  O5'  DG A   4       1.657  41.069  -2.358 
ATOM     65  C5'  DG A   4       1.417  41.430  -0.985 
ATOM     66  C4'  DG A   4       0.767  40.273  -0.252 
ATOM     67  O4'  DG A   4      -0.685  40.294  -0.357 
ATOM     68  C3'  DG A   4       1.152  38.876  -0.739 
ATOM     69  O3'  DG A   4       1.234  38.003   0.381 
ATOM     70  C2'  DG A   4      -0.022  38.435  -1.614 
ATOM     71  C1'  DG A   4      -1.126  38.995  -0.723 
ATOM     72  N9   DG A   4      -2.440  39.131  -1.412 
ATOM     73  C8   DG A   4      -2.707  39.449  -2.726 
ATOM     74  N7   DG A   4      -3.984  39.486  -3.018 
ATOM     75  C5   DG A   4      -4.608  39.169  -1.813 
ATOM     76  C6   DG A   4      -5.988  39.053  -1.502 
ATOM     77  O6   DG A   4      -6.959  39.210  -2.237 
ATOM     78  N1   DG A   4      -6.182  38.713  -0.156 
ATOM     79  C2   DG A   4      -5.175  38.511   0.768 
ATOM     80  N2   DG A   4      -5.568  38.193   2.004 
ATOM     81  N3   DG A   4      -3.881  38.621   0.475 
ATOM     82  C4   DG A   4      -3.675  38.950  -0.827 
ATOM     83  P    DA A   5       2.402  36.910   0.429 
ATOM     84  OP1  DA A   5       3.640  37.530   0.955 
ATOM     85  OP2  DA A   5       2.517  36.249  -0.889 
ATOM     86  O5'  DA A   5       1.821  35.874   1.501 
ATOM     87  C5'  DA A   5       0.955  36.361   2.543 
ATOM     88  C4'  DA A   5      -0.223  35.422   2.718 
ATOM     89  O4'  DA A   5      -1.336  35.759   1.842 
ATOM     90  C3'  DA A   5       0.050  33.949   2.418 
ATOM     91  O3'  DA A   5      -0.686  33.148   3.336 
ATOM     92  C2'  DA A   5      -0.518  33.727   1.017 
ATOM     93  C1'  DA A   5      -1.776  34.571   1.200 
ATOM     94  N9   DA A   5      -2.433  34.954  -0.080 
ATOM     95  C8   DA A   5      -1.849  35.240  -1.281 
ATOM     96  N7   DA A   5      -2.695  35.540  -2.217 
ATOM     97  C5   DA A   5      -3.931  35.447  -1.593 
ATOM     98  C6   DA A   5      -5.243  35.649  -2.054 
ATOM     99  N6   DA A   5      -5.539  36.004  -3.313 
ATOM    100  N1   DA A   5      -6.243  35.473  -1.172 
ATOM    101  C2   DA A   5      -5.944  35.121   0.077 
ATOM    102  N3   DA A   5      -4.765  34.905   0.620 
ATOM    103  C4   DA A   5      -3.781  35.089  -0.285 
ATOM    104  P    DA A   6      -0.004  31.827   3.932 
ATOM    105  OP1  DA A   6       0.844  32.187   5.090 
ATOM    106  OP2  DA A   6       0.664  31.080   2.845 
ATOM    107  O5'  DA A   6      -1.286  31.012   4.436 
ATOM    108  C5'  DA A   6      -2.449  31.739   4.871 
ATOM    109  C4'  DA A   6      -3.703  31.098   4.308 
ATOM    110  O4'  DA A   6      -4.051  31.620   2.994 
ATOM    111  C3'  DA A   6      -3.639  29.585   4.098 
ATOM    112  O3'  DA A   6      -4.909  29.023   4.406 
ATOM    113  C2'  DA A   6      -3.381  29.413   2.601 
ATOM    114  C1'  DA A   6      -4.315  30.524   2.132 
ATOM    115  N9   DA A   6      -4.065  30.966   0.732 
ATOM    116  C8   DA A   6      -2.875  31.043   0.067 
ATOM    117  N7   DA A   6      -2.982  31.468  -1.154 
ATOM    118  C5   DA A   6      -4.343  31.689  -1.312 
ATOM    119  C6   DA A   6      -5.109  32.149  -2.396 
ATOM    120  N6   DA A   6      -4.583  32.485  -3.583 
ATOM    121  N1   DA A   6      -6.438  32.252  -2.216 
ATOM    122  C2   DA A   6      -6.954  31.918  -1.034 
ATOM    123  N3   DA A   6      -6.344  31.478   0.044 
ATOM    124  C4   DA A   6      -5.014  31.384  -0.162 
ATOM    125  P    DG A   7      -4.971  27.623   5.178 
ATOM    126  OP1  DG A   7      -4.838  27.854   6.635 
ATOM    127  OP2  DG A   7      -3.999  26.682   4.578 
ATOM    128  O5'  DG A   7      -6.460  27.143   4.843 
ATOM    129  C5'  DG A   7      -7.481  28.136   4.626 
ATOM    130  C4'  DG A   7      -8.327  27.756   3.428 
ATOM    131  O4'  DG A   7      -7.778  28.264   2.178 
ATOM    132  C3'  DG A   7      -8.490  26.257   3.176 
ATOM    133  O3'  DG A   7      -9.807  26.011   2.701 
ATOM    134  C2'  DG A   7      -7.502  25.943   2.052 
ATOM    135  C1'  DG A   7      -7.760  27.204   1.233 
ATOM    136  N9   DG A   7      -6.697  27.496   0.232 
ATOM    137  C8   DG A   7      -5.339  27.272   0.312 
ATOM    138  N7   DG A   7      -4.672  27.646  -0.754 
ATOM    139  C5   DG A   7      -5.658  28.151  -1.600 
ATOM    140  C6   DG A   7      -5.548  28.705  -2.902 
ATOM    141  O6   DG A   7      -4.541  28.866  -3.587 
ATOM    142  N1   DG A   7      -6.799  29.095  -3.400 
ATOM    143  C2   DG A   7      -7.999  28.967  -2.727 
ATOM    144  N2   DG A   7      -9.083  29.401  -3.375 
ATOM    145  N3   DG A   7      -8.100  28.448  -1.506 
ATOM    146  C4   DG A   7      -6.896  28.064  -1.008 
ATOM    147  P    DA A   8     -10.585  24.707   3.211 
ATOM    148  OP1  DA A   8     -11.223  24.989   4.516 
ATOM    149  OP2  DA A   8      -9.677  23.540   3.169 
ATOM    150  O5'  DA A   8     -11.712  24.551   2.084 
ATOM    151  C5'  DA A   8     -12.204  25.731   1.420 
ATOM    152  C4'  DA A   8     -12.316  25.478  -0.070 
ATOM    153  O4'  DA A   8     -11.079  25.776  -0.779 
ATOM    154  C3'  DA A   8     -12.637  24.040  -0.479 
ATOM    155  O3'  DA A   8     -13.497  24.065  -1.611 
ATOM    156  C2'  DA A   8     -11.292  23.449  -0.903 
ATOM    157  C1'  DA A   8     -10.779  24.685  -1.636 
ATOM    158  N9   DA A   8      -9.309  24.672  -1.872 
ATOM    159  C8   DA A   8      -8.325  24.158  -1.077 
ATOM    160  N7   DA A   8      -7.130  24.301  -1.561 
ATOM    161  C5   DA A   8      -7.334  24.959  -2.765 
ATOM    162  C6   DA A   8      -6.451  25.405  -3.763 
ATOM    163  N6   DA A   8      -5.121  25.246  -3.699 
ATOM    164  N1   DA A   8      -6.986  26.022  -4.833 
ATOM    165  C2   DA A   8      -8.307  26.177  -4.891 
ATOM    166  N3   DA A   8      -9.226  25.806  -4.027 
ATOM    167  C4   DA A   8      -8.665  25.190  -2.966 
ATOM    168  P    DA A   9     -14.689  22.999  -1.704 
ATOM    169  OP1  DA A   9     -15.856  23.492  -0.938 
ATOM    170  OP2  DA A   9     -14.185  21.659  -1.329 
ATOM    171  O5'  DA A   9     -15.019  23.030  -3.269 
ATOM    172  C5'  DA A   9     -14.797  24.248  -4.005 
ATOM    173  C4'  DA A   9     -14.129  23.938  -5.330 
ATOM    174  O4'  DA A   9     -12.677  23.911  -5.227 
ATOM    175  C3'  DA A   9     -14.480  22.586  -5.951 
ATOM    176  O3'  DA A   9     -14.553  22.733  -7.364 
ATOM    177  C2'  DA A   9     -13.290  21.686  -5.618 
ATOM    178  C1'  DA A   9     -12.205  22.731  -5.860 
ATOM    179  N9   DA A   9     -10.889  22.379  -5.259 
ATOM    180  C8   DA A   9     -10.639  21.708  -4.097 
ATOM    181  N7   DA A   9      -9.377  21.553  -3.840 
ATOM    182  C5   DA A   9      -8.741  22.167  -4.910 
ATOM    183  C6   DA A   9      -7.385  22.346  -5.230 
ATOM    184  N6   DA A   9      -6.379  21.899  -4.464 
ATOM    185  N1   DA A   9      -7.099  23.001  -6.371 
ATOM    186  C2   DA A   9      -8.103  23.443  -7.127 
ATOM    187  N3   DA A   9      -9.399  23.336  -6.932 
ATOM    188  C4   DA A   9      -9.658  22.676  -5.784 
ATOM    189  P    DA A  10     -15.698  21.955  -8.168 
ATOM    190  OP1  DA A  10     -16.952  22.739  -8.127 
ATOM    191  OP2  DA A  10     -15.787  20.562  -7.679 
ATOM    192  O5'  DA A  10     -15.103  21.966  -9.654 
ATOM    193  C5'  DA A  10     -14.257  23.058 -10.059 
ATOM    194  C4'  DA A  10     -13.061  22.529 -10.826 
ATOM    195  O4'  DA A  10     -11.948  22.187  -9.952 
ATOM    196  C3'  DA A  10     -13.300  21.254 -11.635 
ATOM    197  O3'  DA A  10     -12.556  21.330 -12.844 
ATOM    198  C2'  DA A  10     -12.716  20.134 -10.774 
ATOM    199  C1'  DA A  10     -11.478  20.896 -10.310 
ATOM    200  N9   DA A  10     -10.818  20.297  -9.116 
ATOM    201  C8   DA A  10     -11.397  19.657  -8.059 
ATOM    202  N7   DA A  10     -10.550  19.242  -7.169 
ATOM    203  C5   DA A  10      -9.317  19.634  -7.671 
ATOM    204  C6   DA A  10      -8.007  19.488  -7.188 
ATOM    205  N6   DA A  10      -7.707  18.876  -6.034 
ATOM    206  N1   DA A  10      -7.009  19.995  -7.938 
ATOM    207  C2   DA A  10      -7.312  20.602  -9.084 
ATOM    208  N3   DA A  10      -8.490  20.798  -9.634 
ATOM    209  C4   DA A  10      -9.471  20.281  -8.864 
ATOM    210  P    DG A  11     -13.214  20.779 -14.196 
ATOM    211  OP1  DG A  11     -14.079  21.823 -14.788 
ATOM    212  OP2  DG A  11     -13.856  19.472 -13.938 
ATOM    213  O5'  DG A  11     -11.919  20.569 -15.114 
ATOM    214  C5'  DG A  11     -10.775  21.420 -14.913 
ATOM    215  C4'  DG A  11      -9.504  20.594 -14.941 
ATOM    216  O4'  DG A  11      -9.156  20.066 -13.629 
ATOM    217  C3'  DG A  11      -9.534  19.358 -15.840 
ATOM    218  O3'  DG A  11      -8.255  19.195 -16.441 
ATOM    219  C2'  DG A  11      -9.774  18.190 -14.884 
ATOM    220  C1'  DG A  11      -8.860  18.684 -13.767 
ATOM    221  N9   DG A  11      -9.108  18.025 -12.454 
ATOM    222  C8   DG A  11     -10.295  17.583 -11.911 
ATOM    223  N7   DG A  11     -10.170  17.041 -10.725 
ATOM    224  C5   DG A  11      -8.804  17.130 -10.463 
ATOM    225  C6   DG A  11      -8.062  16.708  -9.328 
ATOM    226  O6   DG A  11      -8.465  16.162  -8.304 
ATOM    227  N1   DG A  11      -6.697  16.990  -9.476 
ATOM    228  C2   DG A  11      -6.124  17.599 -10.575 
ATOM    229  N2   DG A  11      -4.802  17.780 -10.523 
ATOM    230  N3   DG A  11      -6.821  17.995 -11.639 
ATOM    231  C4   DG A  11      -8.147  17.728 -11.512 
ATOM    232  P    DA A  12      -8.168  18.724 -17.968 
ATOM    233  OP1  DA A  12      -8.318  19.897 -18.857 
ATOM    234  OP2  DA A  12      -9.114  17.610 -18.197 
ATOM    235  O5'  DA A  12      -6.667  18.178 -18.046 
ATOM    236  C5'  DA A  12      -5.665  18.764 -17.193 
ATOM    237  C4'  DA A  12      -4.801  17.676 -16.585 
ATOM    238  O4'  DA A  12      -5.350  17.163 -15.337 
ATOM    239  C3'  DA A  12      -4.604  16.426 -17.442 
ATOM    240  O3'  DA A  12      -3.276  15.948 -17.260 
ATOM    241  C2'  DA A  12      -5.575  15.400 -16.861 
ATOM    242  C1'  DA A  12      -5.338  15.745 -15.393 
ATOM    243  N9   DA A  12      -6.398  15.237 -14.479 
ATOM    244  C8   DA A  12      -7.736  15.111 -14.719 
ATOM    245  N7   DA A  12      -8.407  14.631 -13.718 
ATOM    246  C5   DA A  12      -7.444  14.424 -12.740 
ATOM    247  C6   DA A  12      -7.517  13.926 -11.428 
ATOM    248  N6   DA A  12      -8.660  13.529 -10.851 
ATOM    249  N1   DA A  12      -6.369  13.850 -10.729 
ATOM    250  C2   DA A  12      -5.237  14.247 -11.308 
ATOM    251  N3   DA A  12      -5.047  14.726 -12.518 
ATOM    252  C4   DA A  12      -6.210  14.790 -13.197 
ATOM    253  P    DC A  13      -2.476  15.380 -18.524 
ATOM    254  OP1  DC A  13      -1.856  16.502 -19.264 
ATOM    255  OP2  DC A  13      -3.359  14.492 -19.313 
ATOM    256  O5'  DC A  13      -1.337  14.511 -17.813 
ATOM    257  C5'  DC A  13      -0.865  14.909 -16.512 
ATOM    258  C4'  DC A  13      -0.735  13.695 -15.613 
ATOM    259  O4'  DC A  13      -1.971  13.392 -14.907 
ATOM    260  C3'  DC A  13      -0.379  12.384 -16.314 
ATOM    261  O3'  DC A  13       0.491  11.635 -15.474 
ATOM    262  C2'  DC A  13      -1.706  11.635 -16.430 
ATOM    263  C1'  DC A  13      -2.240  12.005 -15.050 
ATOM    264  N1   DC A  13      -3.708  11.801 -14.901 
ATOM    265  C2   DC A  13      -4.182  11.391 -13.658 
ATOM    266  O2   DC A  13      -3.374  11.217 -12.738 
ATOM    267  N3   DC A  13      -5.518  11.198 -13.500 
ATOM    268  C4   DC A  13      -6.360  11.398 -14.521 
ATOM    269  N4   DC A  13      -7.653  11.196 -14.318 
ATOM    270  C5   DC A  13      -5.892  11.818 -15.809 
ATOM    271  C6   DC A  13      -4.555  12.005 -15.945 
ATOM    272  P    DG A  14       1.705  10.829 -16.136 
ATOM    273  OP1  DG A  14       2.855  11.740 -16.335 
ATOM    274  OP2  DG A  14       1.228  10.114 -17.341 
ATOM    275  O5'  DG A  14       2.048   9.772 -14.985 
ATOM    276  C5'  DG A  14       1.808  10.133 -13.612 
ATOM    277  C4'  DG A  14       1.158   8.976 -12.879 
ATOM    278  O4'  DG A  14      -0.295   8.997 -12.984 
ATOM    279  C3'  DG A  14       1.543   7.579 -13.366 
ATOM    280  O3'  DG A  14       1.624   6.707 -12.246 
ATOM    281  C2'  DG A  14       0.369   7.138 -14.241 
ATOM    282  C1'  DG A  14      -0.736   7.699 -13.350 
ATOM    283  N9   DG A  14      -2.050   7.834 -14.039 
ATOM    284  C8   DG A  14      -2.316   8.153 -15.353 
ATOM    285  N7   DG A  14      -3.593   8.190 -15.645 
ATOM    286  C5   DG A  14      -4.218   7.873 -14.440 
ATOM    287  C6   DG A  14      -5.597   7.757 -14.129 
ATOM    288  O6   DG A  14      -6.568   7.913 -14.864 
ATOM    289  N1   DG A  14      -5.791   7.416 -12.783 
ATOM    290  C2   DG A  14      -4.784   7.215 -11.859 
ATOM    291  N2   DG A  14      -5.178   6.897 -10.623 
ATOM    292  N3   DG A  14      -3.491   7.324 -12.152 
ATOM    293  C4   DG A  14      -3.285   7.654 -13.454 
ATOM    294  P    DT A  15       2.792   5.614 -12.197 
ATOM    295  OP1  DT A  15       4.030   6.233 -11.672 
ATOM    296  OP2  DT A  15       2.907   4.952 -13.516 
ATOM    297  O5'  DT A  15       2.212   4.578 -11.125 
ATOM    298  C5'  DT A  15       1.345   5.064 -10.083 
ATOM    299  C4'  DT A  15       0.168   4.126  -9.908 
ATOM    300  O4'  DT A  15      -0.946   4.462 -10.785 
ATOM    301  C3'  DT A  15       0.441   2.652 -10.209 
ATOM    302  O3'  DT A  15      -0.295   1.851  -9.291 
ATOM    303  C2'  DT A  15      -0.127   2.431 -11.610 
ATOM    304  C1'  DT A  15      -1.385   3.275 -11.427 
ATOM    305  N1   DT A  15      -2.042   3.657 -12.707 
ATOM    306  C2   DT A  15      -3.414   3.739 -12.706 
ATOM    307  O2   DT A  15      -4.091   3.515 -11.718 
ATOM    308  N3   DT A  15      -3.988   4.095 -13.911 
ATOM    309  C4   DT A  15      -3.319   4.369 -15.087 
ATOM    310  O4   DT A  15      -3.943   4.678 -16.104 
ATOM    311  C5   DT A  15      -1.884   4.257 -14.988 
ATOM    312  C7   DT A  15      -1.080   4.539 -16.224 
ATOM    313  C6   DT A  15      -1.299   3.912 -13.830 
ATOM    314  P    DG A  16       0.386   0.531  -8.695 
ATOM    315  OP1  DG A  16       1.235   0.891  -7.537 
ATOM    316  OP2  DG A  16       1.055  -0.217  -9.782 
ATOM    317  O5'  DG A  16      -0.895  -0.285  -8.191 
ATOM    318  C5'  DG A  16      -2.059   0.443  -7.756 
ATOM    319  C4'  DG A  16      -3.312  -0.199  -8.319 
ATOM    320  O4'  DG A  16      -3.660   0.324  -9.632 
ATOM    321  C3'  DG A  16      -3.248  -1.711  -8.529 
ATOM    322  O3'  DG A  16      -4.518  -2.273  -8.220 
ATOM    323  C2'  DG A  16      -2.990  -1.884 -10.025 
ATOM    324  C1'  DG A  16      -3.924  -0.772 -10.495 
ATOM    325  N9   DG A  16      -3.674  -0.330 -11.895 
ATOM    326  C8   DG A  16      -2.482  -0.247 -12.581 
ATOM    327  N7   DG A  16      -2.606   0.184 -13.814 
ATOM    328  C5   DG A  16      -3.976   0.400 -13.953 
ATOM    329  C6   DG A  16      -4.719   0.868 -15.069 
ATOM    330  O6   DG A  16      -4.313   1.194 -16.181 
ATOM    331  N1   DG A  16      -6.088   0.939 -14.778 
ATOM    332  C2   DG A  16      -6.664   0.602 -13.569 
ATOM    333  N2   DG A  16      -7.990   0.740 -13.493 
ATOM    334  N3   DG A  16      -5.967   0.164 -12.523 
ATOM    335  C4   DG A  16      -4.636   0.089 -12.789 
ATOM    336  P    DC A  17      -4.580  -3.673  -7.449 
ATOM    337  OP1  DC A  17      -4.447  -3.443  -5.992 
ATOM    338  OP2  DC A  17      -3.609  -4.614  -8.048 
ATOM    339  O5'  DC A  17      -6.070  -4.153  -7.784 
ATOM    340  C5'  DC A  17      -7.090  -3.161  -8.001 
ATOM    341  C4'  DC A  17      -7.936  -3.541  -9.199 
ATOM    342  O4'  DC A  17      -7.387  -3.033 -10.449 
ATOM    343  C3'  DC A  17      -8.099  -5.039  -9.451 
ATOM    344  O3'  DC A  17      -9.417  -5.286  -9.926 
ATOM    345  C2'  DC A  17      -7.111  -5.353 -10.575 
ATOM    346  C1'  DC A  17      -7.369  -4.092 -11.393 
ATOM    347  N1   DC A  17      -6.306  -3.801 -12.395 
ATOM    348  C2   DC A  17      -6.691  -3.221 -13.602 
ATOM    349  O2   DC A  17      -7.888  -2.974 -13.789 
ATOM    350  N3   DC A  17      -5.737  -2.949 -14.528 
ATOM    351  C4   DC A  17      -4.451  -3.232 -14.286 
ATOM    352  N4   DC A  17      -3.557  -2.947 -15.222 
ATOM    353  C5   DC A  17      -4.033  -3.829 -13.053 
ATOM    354  C6   DC A  17      -5.002  -4.094 -12.140 
ATOM    355  P    DG A  18     -10.195  -6.589  -9.416 
ATOM    356  OP1  DG A  18     -10.832  -6.308  -8.111 
ATOM    357  OP2  DG A  18      -9.287  -7.756  -9.457 
ATOM    358  O5'  DG A  18     -11.321  -6.745 -10.542 
ATOM    359  C5'  DG A  18     -11.813  -5.566 -11.207 
ATOM    360  C4'  DG A  18     -11.925  -5.819 -12.697 
ATOM    361  O4'  DG A  18     -10.688  -5.521 -13.406 
ATOM    362  C3'  DG A  18     -12.246  -7.256 -13.106 
ATOM    363  O3'  DG A  18     -13.107  -7.232 -14.238 
ATOM    364  C2'  DG A  18     -10.902  -7.848 -13.530 
ATOM    365  C1'  DG A  18     -10.388  -6.612 -14.262 
ATOM    366  N9   DG A  18      -8.918  -6.624 -14.499 
ATOM    367  C8   DG A  18      -7.912  -7.138 -13.710 
ATOM    368  N7   DG A  18      -6.710  -6.986 -14.210 
ATOM    369  C5   DG A  18      -6.936  -6.325 -15.417 
ATOM    370  C6   DG A  18      -6.015  -5.888 -16.404 
ATOM    371  O6   DG A  18      -4.792  -5.996 -16.418 
ATOM    372  N1   DG A  18      -6.670  -5.260 -17.473 
ATOM    373  C2   DG A  18      -8.035  -5.079 -17.573 
ATOM    374  N2   DG A  18      -8.465  -4.455 -18.673 
ATOM    375  N3   DG A  18      -8.898  -5.488 -16.645 
ATOM    376  C4   DG A  18      -8.279  -6.100 -15.603 
ATOM    377  P    DG A  19     -14.298  -8.297 -14.330 
ATOM    378  OP1  DG A  19     -15.465  -7.804 -13.565 
ATOM    379  OP2  DG A  19     -13.795  -9.637 -13.956 
ATOM    380  O5'  DG A  19     -14.628  -8.266 -15.896 
ATOM    381  C5'  DG A  19     -14.406  -7.049 -16.632 
ATOM    382  C4'  DG A  19     -13.739  -7.359 -17.957 
ATOM    383  O4'  DG A  19     -12.287  -7.385 -17.854 
ATOM    384  C3'  DG A  19     -14.089  -8.711 -18.578 
ATOM    385  O3'  DG A  19     -14.162  -8.563 -19.991 
ATOM    386  C2'  DG A  19     -12.899  -9.610 -18.244 
ATOM    387  C1'  DG A  19     -11.814  -8.565 -18.487 
ATOM    388  N9   DG A  19     -10.498  -8.917 -17.886 
ATOM    389  C8   DG A  19     -10.227  -9.594 -16.716 
ATOM    390  N7   DG A  19      -8.948  -9.743 -16.469 
ATOM    391  C5   DG A  19      -8.328  -9.121 -17.551 
ATOM    392  C6   DG A  19      -6.949  -8.959 -17.844 
ATOM    393  O6   DG A  19      -5.975  -9.336 -17.198 
ATOM    394  N1   DG A  19      -6.759  -8.266 -19.049 
ATOM    395  C2   DG A  19      -7.769  -7.792 -19.862 
ATOM    396  N2   DG A  19      -7.381  -7.155 -20.969 
ATOM    397  N3   DG A  19      -9.063  -7.944 -19.586 
ATOM    398  C4   DG A  19      -9.264  -8.615 -18.421 
ATOM    399  P    DA A  20     -15.307  -9.341 -20.795 
ATOM    400  OP1  DA A  20     -16.561  -8.557 -20.754 
ATOM    401  OP2  DA A  20     -15.397 -10.735 -20.306 
ATOM    402  O5'  DA A  20     -14.713  -9.331 -22.280 
ATOM    403  C5'  DA A  20     -13.866  -8.239 -22.686 
ATOM    404  C4'  DA A  20     -12.671  -8.768 -23.453 
ATOM    405  O4'  DA A  20     -11.557  -9.110 -22.579 
ATOM    406  C3'  DA A  20     -12.909 -10.042 -24.262 
ATOM    407  O3'  DA A  20     -12.165  -9.967 -25.471 
ATOM    408  C2'  DA A  20     -12.325 -11.162 -23.401 
ATOM    409  C1'  DA A  20     -11.087 -10.400 -22.936 
ATOM    410  N9   DA A  20     -10.427 -11.000 -21.743 
ATOM    411  C8   DA A  20     -11.006 -11.640 -20.686 
ATOM    412  N7   DA A  20     -10.159 -12.055 -19.796 
ATOM    413  C5   DA A  20      -8.926 -11.662 -20.298 
ATOM    414  C6   DA A  20      -7.616 -11.808 -19.815 
ATOM    415  N6   DA A  20      -7.316 -12.420 -18.661 
ATOM    416  N1   DA A  20      -6.619 -11.302 -20.564 
ATOM    417  C2   DA A  20      -6.922 -10.694 -21.711 
ATOM    418  N3   DA A  20      -8.100 -10.499 -22.261 
ATOM    419  C4   DA A  20      -9.080 -11.016 -21.491 
ATOM    420  P    DT A  21     -12.823 -10.518 -26.823 
ATOM    421  OP1  DT A  21     -13.689  -9.474 -27.415 
ATOM    422  OP2  DT A  21     -13.466 -11.825 -26.565 
ATOM    423  O5'  DT A  21     -11.529 -10.728 -27.741 
ATOM    424  C5'  DT A  21     -10.384  -9.877 -27.540 
ATOM    425  C4'  DT A  21      -9.113 -10.703 -27.568 
ATOM    426  O4'  DT A  21      -8.765 -11.231 -26.256 
ATOM    427  C3'  DT A  21      -9.143 -11.939 -28.466 
ATOM    428  O3'  DT A  21      -7.864 -12.102 -29.067 
ATOM    429  C2'  DT A  21      -9.383 -13.107 -27.511 
ATOM    430  C1'  DT A  21      -8.469 -12.612 -26.394 
ATOM    431  N1   DT A  21      -8.717 -13.271 -25.081 
ATOM    432  C2   DT A  21      -7.627 -13.485 -24.273 
ATOM    433  O2   DT A  21      -6.495 -13.161 -24.586 
ATOM    434  N3   DT A  21      -7.895 -14.099 -23.064 
ATOM    435  C4   DT A  21      -9.133 -14.505 -22.610 
ATOM    436  O4   DT A  21      -9.249 -15.045 -21.508 
ATOM    437  C5   DT A  21     -10.215 -14.239 -23.528 
ATOM    438  C7   DT A  21     -11.596 -14.651 -23.111 
ATOM    439  C6   DT A  21      -9.983 -13.644 -24.709 
ATOM    440  P    DC A  22      -7.778 -12.573 -30.595 
ATOM    441  OP1  DC A  22      -7.928 -11.400 -31.484 
ATOM    442  OP2  DC A  22      -8.724 -13.687 -30.824 
ATOM    443  O5'  DC A  22      -6.276 -13.119 -30.673 
ATOM    444  C5'  DC A  22      -5.275 -12.533 -29.820 
ATOM    445  C4'  DC A  22      -4.411 -13.620 -29.212 
ATOM    446  O4'  DC A  22      -4.960 -14.134 -27.964 
ATOM    447  C3'  DC A  22      -4.213 -14.870 -30.069 
ATOM    448  O3'  DC A  22      -2.886 -15.349 -29.887 
ATOM    449  C2'  DC A  22      -5.184 -15.897 -29.487 
ATOM    450  C1'  DC A  22      -4.947 -15.552 -28.020 
ATOM    451  N1   DC A  22      -6.008 -16.060 -27.106 
ATOM    452  C2   DC A  22      -5.624 -16.471 -25.832 
ATOM    453  O2   DC A  22      -4.431 -16.397 -25.516 
ATOM    454  N3   DC A  22      -6.576 -16.939 -24.983 
ATOM    455  C4   DC A  22      -7.858 -17.002 -25.365 
ATOM    456  N4   DC A  22      -8.749 -17.465 -24.501 
ATOM    457  C5   DC A  22      -8.273 -16.585 -26.671 
ATOM    458  C6   DC A  22      -7.307 -16.122 -27.504 
ATOM    459  P    DC A  23      -2.085 -15.917 -31.151 
ATOM    460  OP1  DC A  23      -1.466 -14.794 -31.891 
ATOM    461  OP2  DC A  23      -2.968 -16.804 -31.940 
ATOM    462  O5'  DC A  23      -0.947 -16.786 -30.440 
ATOM    463  C5'  DC A  23      -0.474 -16.387 -29.139 
ATOM    464  C4'  DC A  23      -0.344 -17.601 -28.240 
ATOM    465  O4'  DC A  23      -1.580 -17.905 -27.534 
ATOM    466  C3'  DC A  23       0.011 -18.912 -28.940 
ATOM    467  O3'  DC A  23       0.881 -19.662 -28.101 
ATOM    468  C2'  DC A  23      -1.316 -19.662 -29.057 
ATOM    469  C1'  DC A  23      -1.849 -19.291 -27.677 
ATOM    470  N1   DC A  23      -3.317 -19.496 -27.527 
ATOM    471  C2   DC A  23      -3.792 -19.905 -26.284 
ATOM    472  O2   DC A  23      -2.983 -20.080 -25.365 
ATOM    473  N3   DC A  23      -5.127 -20.099 -26.127 
ATOM    474  C4   DC A  23      -5.970 -19.899 -27.148 
ATOM    475  N4   DC A  23      -7.263 -20.100 -26.945 
ATOM    476  C5   DC A  23      -5.502 -19.478 -28.435 
ATOM    477  C6   DC A  23      -4.164 -19.291 -28.572 
ATOM    478  P    DT A  24       2.096 -20.468 -28.763 
ATOM    479  OP1  DT A  24       3.245 -19.557 -28.962 
ATOM    480  OP2  DT A  24       1.618 -21.183 -29.968 
ATOM    481  O5'  DT A  24       2.439 -21.524 -27.612 
ATOM    482  C5'  DT A  24       2.198 -21.163 -26.239 
ATOM    483  C4'  DT A  24       1.548 -22.320 -25.506 
ATOM    484  O4'  DT A  24       0.096 -22.299 -25.610 
ATOM    485  C3'  DT A  24       1.933 -23.717 -25.993 
ATOM    486  O3'  DT A  24       2.015 -24.590 -24.872 
ATOM    487  C2'  DT A  24       0.759 -24.158 -26.868 
ATOM    488  C1'  DT A  24      -0.345 -23.598 -25.977 
ATOM    489  N1   DT A  24      -1.659 -23.462 -26.666 
ATOM    490  C2   DT A  24      -2.786 -23.682 -25.912 
ATOM    491  O2   DT A  24      -2.746 -23.975 -24.729 
ATOM    492  N3   DT A  24      -3.986 -23.548 -26.585 
ATOM    493  C4   DT A  24      -4.146 -23.221 -27.916 
ATOM    494  O4   DT A  24      -5.273 -23.131 -28.407 
ATOM    495  C5   DT A  24      -2.906 -23.010 -28.624 
ATOM    496  C7   DT A  24      -2.989 -22.651 -30.078 
ATOM    497  C6   DT A  24      -1.725 -23.134 -27.995 
ATOM    498  P    DG A  25       3.183 -25.683 -24.824 
ATOM    499  OP1  DG A  25       4.421 -25.063 -24.298 
ATOM    500  OP2  DG A  25       3.298 -26.344 -26.142 
ATOM    501  O5'  DG A  25       2.602 -26.719 -23.752 
ATOM    502  C5'  DG A  25       1.736 -26.232 -22.710 
ATOM    503  C4'  DG A  25       0.559 -27.171 -22.535 
ATOM    504  O4'  DG A  25      -0.555 -26.834 -23.412 
ATOM    505  C3'  DG A  25       0.832 -28.644 -22.835 
ATOM    506  O3'  DG A  25       0.095 -29.445 -21.918 
ATOM    507  C2'  DG A  25       0.263 -28.866 -24.237 
ATOM    508  C1'  DG A  25      -0.995 -28.022 -24.053 
ATOM    509  N9   DG A  25      -1.652 -27.639 -25.333 
ATOM    510  C8   DG A  25      -1.080 -27.348 -26.553 
ATOM    511  N7   DG A  25      -1.946 -27.046 -27.490 
ATOM    512  C5   DG A  25      -3.179 -27.144 -26.846 
ATOM    513  C6   DG A  25      -4.490 -26.932 -27.345 
ATOM    514  O6   DG A  25      -4.840 -26.608 -28.477 
ATOM    515  N1   DG A  25      -5.456 -27.141 -26.350 
ATOM    516  C2   DG A  25      -5.190 -27.505 -25.046 
ATOM    517  N2   DG A  25      -6.251 -27.654 -24.250 
ATOM    518  N3   DG A  25      -3.958 -27.703 -24.578 
ATOM    519  C4   DG A  25      -3.010 -27.506 -25.530 
ATOM    520  P    DC A  26       0.777 -30.766 -21.321 
ATOM    521  OP1  DC A  26       1.626 -30.406 -20.164 
ATOM    522  OP2  DC A  26       1.445 -31.514 -22.409 
ATOM    523  O5'  DC A  26      -0.505 -31.581 -20.817 
ATOM    524  C5'  DC A  26      -1.668 -30.854 -20.382 
ATOM    525  C4'  DC A  26      -2.921 -31.495 -20.946 
ATOM    526  O4'  DC A  26      -3.270 -30.973 -22.259 
ATOM    527  C3'  DC A  26      -2.857 -33.008 -21.156 
ATOM    528  O3'  DC A  26      -4.127 -33.570 -20.847 
ATOM    529  C2'  DC A  26      -2.599 -33.180 -22.652 
ATOM    530  C1'  DC A  26      -3.534 -32.069 -23.122 
ATOM    531  N1   DC A  26      -3.283 -31.627 -24.522 
ATOM    532  C2   DC A  26      -4.380 -31.235 -25.285 
ATOM    533  O2   DC A  26      -5.505 -31.269 -24.773 
ATOM    534  N3   DC A  26      -4.173 -30.829 -26.564 
ATOM    535  C4   DC A  26      -2.938 -30.807 -27.081 
ATOM    536  N4   DC A  26      -2.788 -30.403 -28.333 
ATOM    537  C5   DC A  26      -1.797 -31.207 -26.314 
ATOM    538  C6   DC A  26      -2.024 -31.609 -25.037 
ATOM    539  P    DT A  27      -4.190 -34.970 -20.076 
ATOM    540  OP1  DT A  27      -4.057 -34.740 -18.619 
ATOM    541  OP2  DT A  27      -3.218 -35.911 -20.675 
ATOM    542  O5'  DT A  27      -5.679 -35.450 -20.411 
ATOM    543  C5'  DT A  27      -6.699 -34.457 -20.627 
ATOM    544  C4'  DT A  27      -7.545 -34.837 -21.826 
ATOM    545  O4'  DT A  27      -6.996 -34.329 -23.076 
ATOM    546  C3'  DT A  27      -7.709 -36.336 -22.078 
ATOM    547  O3'  DT A  27      -9.026 -36.582 -22.553 
ATOM    548  C2'  DT A  27      -6.721 -36.650 -23.202 
ATOM    549  C1'  DT A  27      -6.979 -35.389 -24.020 
ATOM    550  N1   DT A  27      -5.915 -35.097 -25.022 
ATOM    551  C2   DT A  27      -6.311 -34.525 -26.207 
ATOM    552  O2   DT A  27      -7.473 -34.255 -26.457 
ATOM    553  N3   DT A  27      -5.299 -34.271 -27.111 
ATOM    554  C4   DT A  27      -3.956 -34.534 -26.932 
ATOM    555  O4   DT A  27      -3.141 -34.262 -27.815 
ATOM    556  C5   DT A  27      -3.638 -35.135 -25.658 
ATOM    557  C7   DT A  27      -2.198 -35.455 -25.381 
ATOM    558  C6   DT A  27      -4.603 -35.394 -24.761 
ATOM    559  P    DG A  28      -9.804 -37.886 -22.043 
ATOM    560  OP1  DG A  28     -10.442 -37.604 -20.737 
ATOM    561  OP2  DG A  28      -8.896 -39.053 -22.084 
ATOM    562  O5'  DG A  28     -10.930 -38.042 -23.169 
ATOM    563  C5'  DG A  28     -11.422 -36.862 -23.833 
ATOM    564  C4'  DG A  28     -11.535 -37.115 -25.324 
ATOM    565  O4'  DG A  28     -10.297 -36.817 -26.033 
ATOM    566  C3'  DG A  28     -11.856 -38.553 -25.732 
ATOM    567  O3'  DG A  28     -12.716 -38.528 -26.865 
ATOM    568  C2'  DG A  28     -10.511 -39.145 -26.156 
ATOM    569  C1'  DG A  28      -9.998 -37.909 -26.889 
ATOM    570  N9   DG A  28      -8.528 -37.921 -27.126 
ATOM    571  C8   DG A  28      -7.521 -38.435 -26.337 
ATOM    572  N7   DG A  28      -6.319 -38.283 -26.837 
ATOM    573  C5   DG A  28      -6.545 -37.622 -28.044 
ATOM    574  C6   DG A  28      -5.624 -37.185 -29.031 
ATOM    575  O6   DG A  28      -4.401 -37.292 -29.045 
ATOM    576  N1   DG A  28      -6.279 -36.557 -30.100 
ATOM    577  C2   DG A  28      -7.645 -36.375 -30.200 
ATOM    578  N2   DG A  28      -8.075 -35.751 -31.300 
ATOM    579  N3   DG A  28      -8.508 -36.785 -29.272 
ATOM    580  C4   DG A  28      -7.888 -37.396 -28.230 
ATOM    581  P    DG A  29     -13.908 -39.594 -26.957 
ATOM    582  OP1  DG A  29     -15.075 -39.101 -26.192 
ATOM    583  OP2  DG A  29     -13.404 -40.934 -26.582 
ATOM    584  O5'  DG A  29     -14.238 -39.563 -28.522 
ATOM    585  C5'  DG A  29     -14.015 -38.345 -29.259 
ATOM    586  C4'  DG A  29     -13.348 -38.655 -30.584 
ATOM    587  O4'  DG A  29     -11.896 -38.682 -30.481 
ATOM    588  C3'  DG A  29     -13.699 -40.007 -31.205 
ATOM    589  O3'  DG A  29     -13.771 -39.860 -32.618 
ATOM    590  C2'  DG A  29     -12.509 -40.907 -30.871 
ATOM    591  C1'  DG A  29     -11.424 -39.862 -31.113 
ATOM    592  N9   DG A  29     -10.107 -40.214 -30.513 
ATOM    593  C8   DG A  29      -9.837 -40.890 -29.343 
ATOM    594  N7   DG A  29      -8.558 -41.039 -29.095 
ATOM    595  C5   DG A  29      -7.937 -40.418 -30.178 
ATOM    596  C6   DG A  29      -6.558 -40.255 -30.471 
ATOM    597  O6   DG A  29      -5.585 -40.632 -29.825 
ATOM    598  N1   DG A  29      -6.368 -39.562 -31.675 
ATOM    599  C2   DG A  29      -7.378 -39.088 -32.489 
ATOM    600  N2   DG A  29      -6.990 -38.451 -33.596 
ATOM    601  N3   DG A  29      -8.673 -39.240 -32.213 
ATOM    602  C4   DG A  29      -8.873 -39.911 -31.048 
ATOM    603  P    DT A  30     -14.917 -40.638 -33.421 
ATOM    604  OP1  DT A  30     -16.171 -39.854 -33.381 
ATOM    605  OP2  DT A  30     -15.006 -42.031 -32.932 
ATOM    606  O5'  DT A  30     -14.322 -40.627 -34.907 
ATOM    607  C5'  DT A  30     -13.476 -39.535 -35.313 
ATOM    608  C4'  DT A  30     -12.280 -40.064 -36.080 
ATOM    609  O4'  DT A  30     -11.167 -40.406 -35.206 
ATOM    610  C3'  DT A  30     -12.519 -41.339 -36.889 
ATOM    611  O3'  DT A  30     -11.774 -41.264 -38.098 
ATOM    612  C2'  DT A  30     -11.934 -42.459 -36.028 
ATOM    613  C1'  DT A  30     -10.697 -41.697 -35.563 
ATOM    614  N1   DT A  30     -10.036 -42.296 -34.370 
ATOM    615  C2   DT A  30      -8.667 -42.207 -34.302 
ATOM    616  O2   DT A  30      -7.994 -41.668 -35.164 
ATOM    617  N3   DT A  30      -8.090 -42.775 -33.183 
ATOM    618  C4   DT A  30      -8.754 -43.407 -32.151 
ATOM    619  O4   DT A  30      -8.128 -43.878 -31.199 
ATOM    620  C5   DT A  30     -10.188 -43.451 -32.312 
ATOM    621  C7   DT A  30     -10.987 -44.122 -31.234 
ATOM    622  C6   DT A  30     -10.775 -42.907 -33.391 
ATOM    623  P    DA A  31     -12.432 -41.814 -39.450 
ATOM    624  OP1  DA A  31     -13.298 -40.770 -40.042 
ATOM    625  OP2  DA A  31     -13.075 -43.122 -39.192 
ATOM    626  O5'  DA A  31     -11.138 -42.024 -40.367 
ATOM    627  C5'  DA A  31      -9.994 -41.174 -40.166 
ATOM    628  C4'  DA A  31      -8.723 -41.999 -40.194 
ATOM    629  O4'  DA A  31      -8.374 -42.527 -38.883 
ATOM    630  C3'  DA A  31      -8.753 -43.235 -41.093 
ATOM    631  O3'  DA A  31      -7.473 -43.399 -41.694 
ATOM    632  C2'  DA A  31      -8.992 -44.403 -40.138 
ATOM    633  C1'  DA A  31      -8.079 -43.909 -39.021 
ATOM    634  N9   DA A  31      -8.326 -44.568 -37.708 
ATOM    635  C8   DA A  31      -9.513 -44.999 -37.186 
ATOM    636  N7   DA A  31      -9.403 -45.538 -36.011 
ATOM    637  C5   DA A  31      -8.046 -45.460 -35.731 
ATOM    638  C6   DA A  31      -7.282 -45.864 -34.625 
ATOM    639  N6   DA A  31      -7.804 -46.457 -33.542 
ATOM    640  N1   DA A  31      -5.956 -45.637 -34.672 
ATOM    641  C2   DA A  31      -5.442 -45.047 -35.750 
ATOM    642  N3   DA A  31      -6.053 -44.627 -36.837 
ATOM    643  C4   DA A  31      -7.378 -44.867 -36.765 
ATOM    644  P    DG A  32      -7.387 -43.869 -43.222 
ATOM    645  OP1  DG A  32      -7.537 -42.696 -44.111 
ATOM    646  OP2  DG A  32      -8.333 -44.983 -43.451 
ATOM    647  O5'  DG A  32      -5.886 -44.415 -43.300 
ATOM    648  C5'  DG A  32      -4.884 -43.829 -42.447 
ATOM    649  C4'  DG A  32      -4.020 -44.917 -41.839 
ATOM    650  O4'  DG A  32      -4.569 -45.430 -40.591 
ATOM    651  C3'  DG A  32      -3.823 -46.167 -42.696 
ATOM    652  O3'  DG A  32      -2.495 -46.645 -42.514 
ATOM    653  C2'  DG A  32      -4.793 -47.193 -42.114 
ATOM    654  C1'  DG A  32      -4.556 -46.848 -40.647 
ATOM    655  N9   DG A  32      -5.617 -47.357 -39.733 
ATOM    656  C8   DG A  32      -6.970 -47.491 -39.957 
ATOM    657  N7   DG A  32      -7.635 -47.975 -38.937 
ATOM    658  C5   DG A  32      -6.654 -48.177 -37.968 
ATOM    659  C6   DG A  32      -6.764 -48.685 -36.648 
ATOM    660  O6   DG A  32      -7.767 -49.066 -36.051 
ATOM    661  N1   DG A  32      -5.517 -48.723 -36.007 
ATOM    662  C2   DG A  32      -4.321 -48.322 -36.570 
ATOM    663  N2   DG A  32      -3.241 -48.436 -35.794 
ATOM    664  N3   DG A  32      -4.218 -47.846 -37.809 
ATOM    665  C4   DG A  32      -5.419 -47.803 -38.443 
ATOM    666  P    DG A  33      -1.695 -47.213 -43.778 
ATOM    667  OP1  DG A  33      -1.075 -46.091 -44.518 
ATOM    668  OP2  DG A  33      -2.578 -48.101 -44.567 
ATOM    669  O5'  DG A  33      -0.556 -48.083 -43.066 
ATOM    670  C5'  DG A  33      -0.084 -47.684 -41.765 
ATOM    671  C4'  DG A  33       0.047 -48.898 -40.867 
ATOM    672  O4'  DG A  33      -1.190 -49.201 -40.161 
ATOM    673  C3'  DG A  33       0.402 -50.209 -41.567 
ATOM    674  O3'  DG A  33       1.272 -50.958 -40.728 
ATOM    675  C2'  DG A  33      -0.925 -50.958 -41.684 
ATOM    676  C1'  DG A  33      -1.458 -50.588 -40.304 
ATOM    677  N9   DG A  33      -2.927 -50.792 -40.154 
ATOM    678  C8   DG A  33      -3.927 -50.636 -41.088 
ATOM    679  N7   DG A  33      -5.128 -50.900 -40.633 
ATOM    680  C5   DG A  33      -4.907 -51.257 -39.303 
ATOM    681  C6   DG A  33      -5.828 -51.647 -38.297 
ATOM    682  O6   DG A  33      -7.049 -51.760 -38.372 
ATOM    683  N1   DG A  33      -5.178 -51.923 -37.086 
ATOM    684  C2   DG A  33      -3.815 -51.832 -36.876 
ATOM    685  N2   DG A  33      -3.390 -52.137 -35.647 
ATOM    686  N3   DG A  33      -2.952 -51.465 -37.820 
ATOM    687  C4   DG A  33      -3.567 -51.194 -39.002 
ATOM    688  P    DA A  34       2.486 -51.764 -41.390 
ATOM    689  OP1  DA A  34       3.636 -50.853 -41.589 
ATOM    690  OP2  DA A  34       2.009 -52.479 -42.594 
ATOM    691  O5'  DA A  34       2.829 -52.821 -40.238 
ATOM    692  C5'  DA A  34       2.589 -52.460 -38.866 
ATOM    693  C4'  DA A  34       1.939 -53.617 -38.133 
ATOM    694  O4'  DA A  34       0.486 -53.596 -38.237 
ATOM    695  C3'  DA A  34       2.324 -55.014 -38.620 
ATOM    696  O3'  DA A  34       2.406 -55.886 -37.499 
ATOM    697  C2'  DA A  34       1.150 -55.455 -39.495 
ATOM    698  C1'  DA A  34       0.046 -54.894 -38.604 
ATOM    699  N9   DA A  34      -1.269 -54.759 -39.293 
ATOM    700  C8   DA A  34      -1.513 -54.441 -40.599 
ATOM    701  N7   DA A  34      -2.774 -54.402 -40.901 
ATOM    702  C5   DA A  34      -3.414 -54.715 -39.710 
ATOM    703  C6   DA A  34      -4.771 -54.838 -39.368 
ATOM    704  N6   DA A  34      -5.774 -54.650 -40.237 
ATOM    705  N1   DA A  34      -5.061 -55.164 -38.094 
ATOM    706  C2   DA A  34      -4.060 -55.349 -37.235 
ATOM    707  N3   DA A  34      -2.764 -55.263 -37.438 
ATOM    708  C4   DA A  34      -2.501 -54.937 -38.720 
ATOM    709  P    DG A  35       3.574 -56.979 -37.451 
ATOM    710  OP1  DG A  35       4.811 -56.360 -36.925 
ATOM    711  OP2  DG A  35       3.689 -57.641 -38.769 
ATOM    712  O5'  DG A  35       2.993 -58.015 -36.379 
ATOM    713  C5'  DG A  35       2.126 -57.529 -35.337 
ATOM    714  C4'  DG A  35       0.949 -58.467 -35.162 
ATOM    715  O4'  DG A  35      -0.164 -58.131 -36.039 
ATOM    716  C3'  DG A  35       1.222 -59.941 -35.462 
ATOM    717  O3'  DG A  35       0.486 -60.742 -34.545 
ATOM    718  C2'  DG A  35       0.654 -60.162 -36.864 
ATOM    719  C1'  DG A  35      -0.604 -59.318 -36.680 
ATOM    720  N9   DG A  35      -1.261 -58.936 -37.960 
ATOM    721  C8   DG A  35      -0.690 -58.645 -39.180 
ATOM    722  N7   DG A  35      -1.555 -58.342 -40.117 
ATOM    723  C5   DG A  35      -2.788 -58.441 -39.473 
ATOM    724  C6   DG A  35      -4.099 -58.229 -39.972 
ATOM    725  O6   DG A  35      -4.449 -57.905 -41.104 
ATOM    726  N1   DG A  35      -5.066 -58.437 -38.977 
ATOM    727  C2   DG A  35      -4.799 -58.802 -37.672 
ATOM    728  N2   DG A  35      -5.860 -58.951 -36.877 
ATOM    729  N3   DG A  35      -3.568 -59.000 -37.205 
ATOM    730  C4   DG A  35      -2.620 -58.802 -38.157 
ATOM    731  P    DA A  36       1.167 -62.062 -33.948 
ATOM    732  OP1  DA A  36       2.016 -61.702 -32.790 
ATOM    733  OP2  DA A  36       1.836 -62.810 -35.035 
ATOM    734  O5'  DA A  36      -0.114 -62.878 -33.444 
ATOM    735  C5'  DA A  36      -1.277 -62.150 -33.009 
ATOM    736  C4'  DA A  36      -2.531 -62.792 -33.572 
ATOM    737  O4'  DA A  36      -2.879 -62.269 -34.886 
ATOM    738  C3'  DA A  36      -2.467 -64.304 -33.782 
ATOM    739  O3'  DA A  36      -3.737 -64.866 -33.474 
ATOM    740  C2'  DA A  36      -2.209 -64.477 -35.279 
ATOM    741  C1'  DA A  36      -3.143 -63.365 -35.749 
ATOM    742  N9   DA A  36      -2.893 -62.923 -37.149 
ATOM    743  C8   DA A  36      -1.703 -62.846 -37.813 
ATOM    744  N7   DA A  36      -1.810 -62.422 -39.034 
ATOM    745  C5   DA A  36      -3.171 -62.201 -39.192 
ATOM    746  C6   DA A  36      -3.937 -61.740 -40.277 
ATOM    747  N6   DA A  36      -3.411 -61.405 -41.464 
ATOM    748  N1   DA A  36      -5.267 -61.638 -40.097 
ATOM    749  C2   DA A  36      -5.783 -61.972 -38.914 
ATOM    750  N3   DA A  36      -5.172 -62.411 -37.836 
ATOM    751  C4   DA A  36      -3.842 -62.506 -38.043 
ATOM    752  P    DA A  37      -3.799 -66.266 -32.702 
ATOM    753  OP1  DA A  37      -3.666 -66.036 -31.246 
ATOM    754  OP2  DA A  37      -2.827 -67.207 -33.302 
ATOM    755  O5'  DA A  37      -5.288 -66.746 -33.038 
ATOM    756  C5'  DA A  37      -6.309 -65.754 -33.254 
ATOM    757  C4'  DA A  37      -7.155 -66.134 -34.453 
ATOM    758  O4'  DA A  37      -6.606 -65.626 -35.703 
ATOM    759  C3'  DA A  37      -7.318 -67.632 -34.704 
ATOM    760  O3'  DA A  37      -8.636 -67.879 -35.180 
ATOM    761  C2'  DA A  37      -6.330 -67.946 -35.828 
ATOM    762  C1'  DA A  37      -6.588 -66.685 -36.647 
ATOM    763  N9   DA A  37      -5.525 -66.394 -37.649 
ATOM    764  C8   DA A  37      -4.182 -66.623 -37.551 
ATOM    765  N7   DA A  37      -3.510 -66.258 -38.600 
ATOM    766  C5   DA A  37      -4.477 -65.750 -39.456 
ATOM    767  C6   DA A  37      -4.403 -65.197 -40.745 
ATOM    768  N6   DA A  37      -3.258 -65.057 -41.427 
ATOM    769  N1   DA A  37      -5.556 -64.791 -41.311 
ATOM    770  C2   DA A  37      -6.692 -64.931 -40.629 
ATOM    771  N3   DA A  37      -6.881 -65.431 -39.427 
ATOM    772  C4   DA A  37      -5.713 -65.830 -38.883 
ATOM    773  P    DC A  38      -9.413 -69.182 -34.670 
ATOM    774  OP1  DC A  38     -10.051 -68.901 -33.364 
ATOM    775  OP2  DC A  38      -8.505 -70.349 -34.711 
ATOM    776  O5'  DC A  38     -10.540 -69.338 -35.796 
ATOM    777  C5'  DC A  38     -11.032 -68.159 -36.460 
ATOM    778  C4'  DC A  38     -11.144 -68.412 -37.951 
ATOM    779  O4'  DC A  38      -9.907 -68.114 -38.660 
ATOM    780  C3'  DC A  38     -11.465 -69.849 -38.359 
ATOM    781  O3'  DC A  38     -12.325 -69.825 -39.492 
ATOM    782  C2'  DC A  38     -10.121 -70.441 -38.783 
ATOM    783  C1'  DC A  38      -9.607 -69.205 -39.516 
ATOM    784  N1   DC A  38      -8.137 -69.217 -39.753 
ATOM    785  C2   DC A  38      -7.664 -68.639 -40.928 
ATOM    786  O2   DC A  38      -8.476 -68.144 -41.719 
ATOM    787  N3   DC A  38      -6.327 -68.641 -41.164 
ATOM    788  C4   DC A  38      -5.479 -69.188 -40.282 
ATOM    789  N4   DC A  38      -4.184 -69.164 -40.558 
ATOM    790  C5   DC A  38      -5.946 -69.788 -39.068 
ATOM    791  C6   DC A  38      -7.285 -69.776 -38.851 
ATOM    792  P    DC A  39     -13.517 -70.890 -39.584 
ATOM    793  OP1  DC A  39     -14.684 -70.397 -38.819 
ATOM    794  OP2  DC A  39     -13.013 -72.230 -39.209 
ATOM    795  O5'  DC A  39     -13.847 -70.859 -41.149 
ATOM    796  C5'  DC A  39     -13.625 -69.642 -41.885 
ATOM    797  C4'  DC A  39     -12.958 -69.952 -43.211 
ATOM    798  O4'  DC A  39     -11.506 -69.979 -43.108 
ATOM    799  C3'  DC A  39     -13.308 -71.304 -43.831 
ATOM    800  O3'  DC A  39     -13.381 -71.156 -45.244 
ATOM    801  C2'  DC A  39     -12.118 -72.203 -43.498 
ATOM    802  C1'  DC A  39     -11.033 -71.158 -43.740 
ATOM    803  N1   DC A  39      -9.717 -71.510 -43.140 
ATOM    804  C2   DC A  39      -8.567 -71.122 -43.822 
ATOM    805  O2   DC A  39      -8.685 -70.507 -44.889 
ATOM    806  N3   DC A  39      -7.356 -71.435 -43.291 
ATOM    807  C4   DC A  39      -7.271 -72.102 -42.134 
ATOM    808  N4   DC A  39      -6.068 -72.383 -41.657 
ATOM    809  C5   DC A  39      -8.442 -72.511 -41.416 
ATOM    810  C6   DC A  39      -9.642 -72.190 -41.963 
ATOM    811  P    DT A  40     -14.526 -71.935 -46.048 
ATOM    812  OP1  DT A  40     -15.780 -71.150 -46.008 
ATOM    813  OP2  DT A  40     -14.616 -73.328 -45.559 
ATOM    814  O5'  DT A  40     -13.931 -71.924 -47.534 
ATOM    815  C5'  DT A  40     -13.085 -70.832 -47.940 
ATOM    816  C4'  DT A  40     -11.890 -71.361 -48.707 
ATOM    817  O4'  DT A  40     -10.776 -71.703 -47.832 
ATOM    818  C3'  DT A  40     -12.128 -72.636 -49.515 
ATOM    819  O3'  DT A  40     -11.384 -72.560 -50.725 
ATOM    820  C2'  DT A  40     -11.544 -73.755 -48.654 
ATOM    821  C1'  DT A  40     -10.306 -72.993 -48.190 
ATOM    822  N1   DT A  40      -9.646 -73.593 -46.997 
ATOM    823  C2   DT A  40      -8.276 -73.504 -46.929 
ATOM    824  O2   DT A  40      -7.603 -72.965 -47.790 
ATOM    825  N3   DT A  40      -7.700 -74.071 -45.809 
ATOM    826  C4   DT A  40      -8.363 -74.704 -44.778 
ATOM    827  O4   DT A  40      -7.738 -75.174 -43.825 
ATOM    828  C5   DT A  40      -9.797 -74.747 -44.939 
ATOM    829  C7   DT A  40     -10.597 -75.419 -43.861 
ATOM    830  C6   DT A  40     -10.384 -74.204 -46.018 
ATOM    831  P    DA A  41     -12.042 -73.111 -52.076 
ATOM    832  OP1  DA A  41     -12.908 -72.067 -52.668 
ATOM    833  OP2  DA A  41     -12.685 -74.418 -51.818 
ATOM    834  O5'  DA A  41     -10.747 -73.321 -52.994 
ATOM    835  C5'  DA A  41      -9.603 -72.470 -52.793 
ATOM    836  C4'  DA A  41      -8.332 -73.296 -52.821 
ATOM    837  O4'  DA A  41      -7.984 -73.824 -51.510 
ATOM    838  C3'  DA A  41      -8.362 -74.532 -53.720 
ATOM    839  O3'  DA A  41      -7.083 -74.695 -54.321 
ATOM    840  C2'  DA A  41      -8.602 -75.700 -52.764 
ATOM    841  C1'  DA A  41      -7.688 -75.205 -51.648 
ATOM    842  N9   DA A  41      -7.936 -75.864 -50.335 
ATOM    843  C8   DA A  41      -9.122 -76.296 -49.813 
ATOM    844  N7   DA A  41      -9.012 -76.835 -48.638 
ATOM    845  C5   DA A  41      -7.655 -76.756 -48.358 
ATOM    846  C6   DA A  41      -6.891 -77.161 -47.252 
ATOM    847  N6   DA A  41      -7.413 -77.754 -46.169 
ATOM    848  N1   DA A  41      -5.565 -76.933 -47.299 
ATOM    849  C2   DA A  41      -5.052 -76.343 -48.377 
ATOM    850  N3   DA A  41      -5.663 -75.924 -49.464 
ATOM    851  C4   DA A  41      -6.988 -76.164 -49.392 
ATOM    852  P    DG A  42      -6.996 -75.166 -55.848 
ATOM    853  OP1  DG A  42      -7.146 -73.993 -56.738 
ATOM    854  OP2  DG A  42      -7.942 -76.280 -56.078 
ATOM    855  O5'  DG A  42      -5.495 -75.712 -55.926 
ATOM    856  C5'  DG A  42      -4.494 -75.126 -55.074 
ATOM    857  C4'  DG A  42      -3.629 -76.213 -54.465 
ATOM    858  O4'  DG A  42      -4.178 -76.727 -53.218 
ATOM    859  C3'  DG A  42      -3.432 -77.463 -55.323 
ATOM    860  O3'  DG A  42      -2.105 -77.942 -55.141 
ATOM    861  C2'  DG A  42      -4.403 -78.490 -54.741 
ATOM    862  C1'  DG A  42      -4.166 -78.145 -53.274 
ATOM    863  N9   DG A  42      -5.226 -78.653 -52.360 
ATOM    864  C8   DG A  42      -6.579 -78.788 -52.584 
ATOM    865  N7   DG A  42      -7.244 -79.272 -51.564 
ATOM    866  C5   DG A  42      -6.263 -79.474 -50.595 
ATOM    867  C6   DG A  42      -6.373 -79.981 -49.274 
ATOM    868  O6   DG A  42      -7.377 -80.363 -48.678 
ATOM    869  N1   DG A  42      -5.127 -80.019 -48.634 
ATOM    870  C2   DG A  42      -3.930 -79.619 -49.197 
ATOM    871  N2   DG A  42      -2.850 -79.733 -48.420 
ATOM    872  N3   DG A  42      -3.828 -79.142 -50.436 
ATOM    873  C4   DG A  42      -5.028 -79.100 -51.070 
ATOM    874  P    DA A  43      -1.304 -78.510 -56.405 
ATOM    875  OP1  DA A  43      -0.684 -77.387 -57.145 
ATOM    876  OP2  DA A  43      -2.187 -79.398 -57.193 
ATOM    877  O5'  DA A  43      -0.166 -79.379 -55.693 
ATOM    878  C5'  DA A  43       0.307 -78.980 -54.392 
ATOM    879  C4'  DA A  43       0.437 -80.194 -53.494 
ATOM    880  O4'  DA A  43      -0.799 -80.498 -52.788 
ATOM    881  C3'  DA A  43       0.793 -81.505 -54.194 
ATOM    882  O3'  DA A  43       1.663 -82.255 -53.355 
ATOM    883  C2'  DA A  43      -0.534 -82.255 -54.310 
ATOM    884  C1'  DA A  43      -1.068 -81.884 -52.931 
ATOM    885  N9   DA A  43      -2.536 -82.089 -52.781 
ATOM    886  C8   DA A  43      -3.515 -81.929 -53.719 
ATOM    887  N7   DA A  43      -4.708 -82.187 -53.282 
ATOM    888  C5   DA A  43      -4.509 -82.545 -51.956 
ATOM    889  C6   DA A  43      -5.392 -82.935 -50.936 
ATOM    890  N6   DA A  43      -6.719 -83.033 -51.104 
ATOM    891  N1   DA A  43      -4.862 -83.222 -49.733 
ATOM    892  C2   DA A  43      -3.543 -83.122 -49.571 
ATOM    893  N3   DA A  43      -2.624 -82.770 -50.444 
ATOM    894  C4   DA A  43      -3.181 -82.488 -51.640 
ATOM    895  P    DG A  44       2.877 -83.061 -54.017 
ATOM    896  OP1  DG A  44       4.026 -82.150 -54.215 
ATOM    897  OP2  DG A  44       2.400 -83.776 -55.221 
ATOM    898  O5'  DG A  44       3.220 -84.117 -52.865 
ATOM    899  C5'  DG A  44       2.979 -83.757 -51.492 
ATOM    900  C4'  DG A  44       2.330 -84.913 -50.760 
ATOM    901  O4'  DG A  44       0.877 -84.893 -50.864 
ATOM    902  C3'  DG A  44       2.714 -86.310 -51.247 
ATOM    903  O3'  DG A  44       2.796 -87.183 -50.126 
ATOM    904  C2'  DG A  44       1.540 -86.752 -52.122 
ATOM    905  C1'  DG A  44       0.436 -86.191 -51.231 
ATOM    906  N9   DG A  44      -0.878 -86.055 -51.920 
ATOM    907  C8   DG A  44      -1.144 -85.737 -53.234 
ATOM    908  N7   DG A  44      -2.421 -85.700 -53.526 
ATOM    909  C5   DG A  44      -3.046 -86.017 -52.320 
ATOM    910  C6   DG A  44      -4.426 -86.133 -52.009 
ATOM    911  O6   DG A  44      -5.396 -85.977 -52.744 
ATOM    912  N1   DG A  44      -4.619 -86.473 -50.663 
ATOM    913  C2   DG A  44      -3.612 -86.675 -49.739 
ATOM    914  N2   DG A  44      -4.006 -86.993 -48.504 
ATOM    915  N3   DG A  44      -2.319 -86.565 -50.033 
ATOM    916  C4   DG A  44      -2.113 -86.236 -51.334 
ATOM    917  P    DT A  45       3.964 -88.276 -50.078 
ATOM    918  OP1  DT A  45       5.202 -87.656 -49.552 
ATOM    919  OP2  DT A  45       4.079 -88.938 -51.396 
ATOM    920  O5'  DT A  45       3.384 -89.312 -49.006 
ATOM    921  C5'  DT A  45       2.517 -88.826 -47.964 
ATOM    922  C4'  DT A  45       1.340 -89.764 -47.789 
ATOM    923  O4'  DT A  45       0.226 -89.427 -48.666 
ATOM    924  C3'  DT A  45       1.613 -91.237 -48.089 
ATOM    925  O3'  DT A  45       0.877 -92.038 -47.172 
ATOM    926  C2'  DT A  45       1.044 -91.459 -49.491 
ATOM    927  C1'  DT A  45      -0.213 -90.615 -49.307 
ATOM    928  N1   DT A  45      -0.870 -90.233 -50.587 
ATOM    929  C2   DT A  45      -2.242 -90.151 -50.586 
ATOM    930  O2   DT A  45      -2.920 -90.375 -49.598 
ATOM    931  N3   DT A  45      -2.816 -89.795 -51.792 
ATOM    932  C4   DT A  45      -2.147 -89.520 -52.967 
ATOM    933  O4   DT A  45      -2.771 -89.211 -53.984 
ATOM    934  C5   DT A  45      -0.712 -89.633 -52.869 
ATOM    935  C7   DT A  45       0.092 -89.350 -54.104 
ATOM    936  C6   DT A  45      -0.127 -89.977 -51.710 
ATOM    937  P    DT A  46       1.558 -93.359 -46.575 
ATOM    938  OP1  DT A  46       2.407 -92.999 -45.417 
ATOM    939  OP2  DT A  46       2.226 -94.107 -47.662 
ATOM    940  O5'  DT A  46       0.276 -94.174 -46.071 
ATOM    941  C5'  DT A  46      -0.887 -93.447 -45.636 
ATOM    942  C4'  DT A  46      -2.140 -94.088 -46.199 
ATOM    943  O4'  DT A  46      -2.489 -93.566 -47.513 
ATOM    944  C3'  DT A  46      -2.076 -95.601 -46.409 
ATOM    945  O3'  DT A  46      -3.346 -96.163 -46.101 
ATOM    946  C2'  DT A  46      -1.818 -95.773 -47.906 
ATOM    947  C1'  DT A  46      -2.752 -94.662 -48.375 
ATOM    948  N1   DT A  46      -2.502 -94.220 -49.776 
ATOM    949  C2   DT A  46      -3.595 -93.836 -50.515 
ATOM    950  O2   DT A  46      -4.730 -93.845 -50.073 
ATOM    951  N3   DT A  46      -3.324 -93.434 -51.808 
ATOM    952  C4   DT A  46      -2.081 -93.385 -52.408 
ATOM    953  O4   DT A  46      -1.963 -93.006 -53.574 
ATOM    954  C5   DT A  46      -0.997 -93.807 -51.552 
ATOM    955  C7   DT A  46       0.389 -93.784 -52.127 
ATOM    956  C6   DT A  46      -1.233 -94.203 -50.290 
ATOM    957  P    DG A  47      -3.409 -97.563 -45.329 
ATOM    958  OP1  DG A  47      -3.275 -97.333 -43.873 
ATOM    959  OP2  DG A  47      -2.437 -98.504 -45.929 
ATOM    960  O5'  DG A  47      -4.898 -98.043 -45.664 
ATOM    961  C5'  DG A  47      -5.918 -97.050 -45.881 
ATOM    962  C4'  DG A  47      -6.764 -97.430 -47.080 
ATOM    963  O4'  DG A  47      -6.215 -96.922 -48.330 
ATOM    964  C3'  DG A  47      -6.927 -98.929 -47.331 
ATOM    965  O3'  DG A  47      -8.245 -99.175 -47.806 
ATOM    966  C2'  DG A  47      -5.940 -99.243 -48.455 
ATOM    967  C1'  DG A  47      -6.197 -97.982 -49.274 
ATOM    968  N9   DG A  47      -5.134 -97.691 -50.276 
ATOM    969  C8   DG A  47      -3.777 -97.914 -50.196 
ATOM    970  N7   DG A  47      -3.110 -97.541 -51.261 
ATOM    971  C5   DG A  47      -4.096 -97.035 -52.107 
ATOM    972  C6   DG A  47      -3.985 -96.481 -53.409 
ATOM    973  O6   DG A  47      -2.979 -96.320 -54.095 
ATOM    974  N1   DG A  47      -5.237 -96.091 -53.907 
ATOM    975  C2   DG A  47      -6.436 -96.219 -53.234 
ATOM    976  N2   DG A  47      -7.521 -95.786 -53.882 
ATOM    977  N3   DG A  47      -6.538 -96.738 -52.013 
ATOM    978  C4   DG A  47      -5.334 -97.122 -51.516 
ATOM    979  P    DG A  48      -9.023-100.479 -47.297 
ATOM    980  OP1  DG A  48      -9.661-100.197 -45.991 
ATOM    981  OP2  DG A  48      -8.115-101.646 -47.338 
ATOM    982  O5'  DG A  48     -10.149-100.635 -48.423 
ATOM    983  C5'  DG A  48     -10.641 -99.455 -49.087 
ATOM    984  C4'  DG A  48     -10.753 -99.708 -50.578 
ATOM    985  O4'  DG A  48      -9.516 -99.410 -51.286 
ATOM    986  C3'  DG A  48     -11.075-101.146 -50.986 
ATOM    987  O3'  DG A  48     -11.935-101.121 -52.119 
ATOM    988  C2'  DG A  48      -9.730-101.738 -51.410 
ATOM    989  C1'  DG A  48      -9.217-100.502 -52.143 
ATOM    990  N9   DG A  48      -7.746-100.514 -52.380 
ATOM    991  C8   DG A  48      -6.740-101.028 -51.590 
ATOM    992  N7   DG A  48      -5.538-100.876 -52.091 
ATOM    993  C5   DG A  48      -5.764-100.215 -53.297 
ATOM    994  C6   DG A  48      -4.843 -99.778 -54.285 
ATOM    995  O6   DG A  48      -3.620 -99.885 -54.299 
ATOM    996  N1   DG A  48      -5.498 -99.150 -55.354 
ATOM    997  C2   DG A  48      -6.864 -98.968 -55.454 
ATOM    998  N2   DG A  48      -7.294 -98.344 -56.554 
ATOM    999  N3   DG A  48      -7.726 -99.378 -54.526 
ATOM   1000  C4   DG A  48      -7.107 -99.989 -53.484 
ATOM   1001  P    DG A  49     -13.126-102.187 -52.211 
ATOM   1002  OP1  DG A  49     -14.293-101.694 -51.446 
ATOM   1003  OP2  DG A  49     -12.623-103.527 -51.836 
ATOM   1004  O5'  DG A  49     -13.456-102.156 -53.776 
ATOM   1005  C5'  DG A  49     -13.234-100.938 -54.512 
ATOM   1006  C4'  DG A  49     -12.567-101.248 -55.838 
ATOM   1007  O4'  DG A  49     -11.115-101.275 -55.735 
ATOM   1008  C3'  DG A  49     -12.917-102.601 -56.458 
ATOM   1009  O3'  DG A  49     -12.990-102.453 -57.871 
ATOM   1010  C2'  DG A  49     -11.727-103.500 -56.125 
ATOM   1011  C1'  DG A  49     -10.643-102.455 -56.367 
ATOM   1012  N9   DG A  49      -9.326-102.807 -55.766 
ATOM   1013  C8   DG A  49      -9.055-103.484 -54.597 
ATOM   1014  N7   DG A  49      -7.777-103.632 -54.349 
ATOM   1015  C5   DG A  49      -7.156-103.011 -55.432 
ATOM   1016  C6   DG A  49      -5.777-102.848 -55.725 
ATOM   1017  O6   DG A  49      -4.804-103.225 -55.079 
ATOM   1018  N1   DG A  49      -5.587-102.155 -56.929 
ATOM   1019  C2   DG A  49      -6.597-101.681 -57.742 
ATOM   1020  N2   DG A  49      -6.209-101.044 -58.849 
ATOM   1021  N3   DG A  49      -7.891-101.833 -57.466 
ATOM   1022  C4   DG A  49      -8.092-102.504 -56.302 
ATOM   1023  P    DA A  50     -14.135-103.231 -58.675 
ATOM   1024  OP1  DA A  50     -15.389-102.447 -58.635 
ATOM   1025  OP2  DA A  50     -14.225-104.624 -58.186 
ATOM   1026  O5'  DA A  50     -13.541-103.221 -60.161 
ATOM   1027  C5'  DA A  50     -12.694-102.129 -60.567 
ATOM   1028  C4'  DA A  50     -11.499-102.657 -61.334 
ATOM   1029  O4'  DA A  50     -10.385-102.999 -60.459 
ATOM   1030  C3'  DA A  50     -11.738-103.932 -62.142 
ATOM   1031  O3'  DA A  50     -10.993-103.857 -63.352 
ATOM   1032  C2'  DA A  50     -11.153-105.052 -61.281 
ATOM   1033  C1'  DA A  50      -9.915-104.290 -60.817 
ATOM   1034  N9   DA A  50      -9.255-104.889 -59.624 
ATOM   1035  C8   DA A  50      -9.834-105.529 -58.566 
ATOM   1036  N7   DA A  50      -8.987-105.944 -57.676 
ATOM   1037  C5   DA A  50      -7.754-105.552 -58.178 
ATOM   1038  C6   DA A  50      -6.444-105.698 -57.695 
ATOM   1039  N6   DA A  50      -6.145-106.310 -56.541 
ATOM   1040  N1   DA A  50      -5.447-105.191 -58.445 
ATOM   1041  C2   DA A  50      -5.750-104.584 -59.591 
ATOM   1042  N3   DA A  50      -6.928-104.388 -60.141 
ATOM   1043  C4   DA A  50      -7.909-104.905 -59.371 
ATOM   1044  P    DA A  51     -11.651-104.408 -64.703 
ATOM   1045  OP1  DA A  51     -12.517-103.363 -65.295 
ATOM   1046  OP2  DA A  51     -12.294-105.715 -64.445 
ATOM   1047  O5'  DA A  51     -10.357-104.617 -65.621 
ATOM   1048  C5'  DA A  51      -9.213-103.767 -65.420 
ATOM   1049  C4'  DA A  51      -7.942-104.592 -65.448 
ATOM   1050  O4'  DA A  51      -7.593-105.120 -64.137 
ATOM   1051  C3'  DA A  51      -7.971-105.828 -66.347 
ATOM   1052  O3'  DA A  51      -6.692-105.992 -66.948 
ATOM   1053  C2'  DA A  51      -8.211-106.997 -65.391 
ATOM   1054  C1'  DA A  51      -7.298-106.502 -64.274 
ATOM   1055  N9   DA A  51      -7.545-107.161 -62.962 
ATOM   1056  C8   DA A  51      -8.731-107.592 -62.439 
ATOM   1057  N7   DA A  51      -8.622-108.132 -61.265 
ATOM   1058  C5   DA A  51      -7.265-108.053 -60.985 
ATOM   1059  C6   DA A  51      -6.501-108.457 -59.879 
ATOM   1060  N6   DA A  51      -7.023-109.051 -58.796 
ATOM   1061  N1   DA A  51      -5.175-108.230 -59.926 
ATOM   1062  C2   DA A  51      -4.661-107.640 -61.004 
ATOM   1063  N3   DA A  51      -5.272-107.221 -62.091 
ATOM   1064  C4   DA A  51      -6.597-107.460 -62.019 
ATOM   1065  P    DG A  52      -6.606-106.462 -68.475 
ATOM   1066  OP1  DG A  52      -6.756-105.289 -69.365 
ATOM   1067  OP2  DG A  52      -7.552-107.577 -68.705 
ATOM   1068  O5'  DG A  52      -5.105-107.008 -68.553 
ATOM   1069  C5'  DG A  52      -4.103-106.422 -67.700 
ATOM   1070  C4'  DG A  52      -3.239-107.510 -67.092 
ATOM   1071  O4'  DG A  52      -3.788-108.023 -65.845 
ATOM   1072  C3'  DG A  52      -3.041-108.760 -67.950 
ATOM   1073  O3'  DG A  52      -1.714-109.238 -67.768 
ATOM   1074  C2'  DG A  52      -4.012-109.786 -67.368 
ATOM   1075  C1'  DG A  52      -3.775-109.441 -65.901 
ATOM   1076  N9   DG A  52      -4.836-109.950 -64.986 
ATOM   1077  C8   DG A  52      -6.189-110.084 -65.211 
ATOM   1078  N7   DG A  52      -6.853-110.569 -64.191 
ATOM   1079  C5   DG A  52      -5.872-110.770 -63.222 
ATOM   1080  C6   DG A  52      -5.982-111.278 -61.901 
ATOM   1081  O6   DG A  52      -6.986-111.659 -61.305 
ATOM   1082  N1   DG A  52      -4.736-111.316 -61.261 
ATOM   1083  C2   DG A  52      -3.540-110.915 -61.824 
ATOM   1084  N2   DG A  52      -2.460-111.029 -61.047 
ATOM   1085  N3   DG A  52      -3.437-110.439 -63.063 
ATOM   1086  C4   DG A  52      -4.638-110.396 -63.697 
ATOM   1087  P    DA A  53      -0.914-109.806 -69.032 
ATOM   1088  OP1  DA A  53      -0.294-108.684 -69.772 
ATOM   1089  OP2  DA A  53      -1.797-110.694 -69.820 
ATOM   1090  O5'  DA A  53       0.225-110.676 -68.320 
ATOM   1091  C5'  DA A  53       0.697-110.277 -67.019 
ATOM   1092  C4'  DA A  53       0.828-111.491 -66.120 
ATOM   1093  O4'  DA A  53      -0.409-111.794 -65.414 
ATOM   1094  C3'  DA A  53       1.183-112.802 -66.821 
ATOM   1095  O3'  DA A  53       2.053-113.551 -65.982 
ATOM   1096  C2'  DA A  53      -0.144-113.551 -66.937 
ATOM   1097  C1'  DA A  53      -0.677-113.181 -65.558 
ATOM   1098  N9   DA A  53      -2.145-113.386 -65.408 
ATOM   1099  C8   DA A  53      -3.125-113.225 -66.346 
ATOM   1100  N7   DA A  53      -4.317-113.483 -65.909 
ATOM   1101  C5   DA A  53      -4.118-113.841 -64.583 
ATOM   1102  C6   DA A  53      -5.002-114.231 -63.563 
ATOM   1103  N6   DA A  53      -6.328-114.330 -63.731 
ATOM   1104  N1   DA A  53      -4.471-114.518 -62.360 
ATOM   1105  C2   DA A  53      -3.152-114.418 -62.198 
ATOM   1106  N3   DA A  53      -2.234-114.066 -63.071 
ATOM   1107  C4   DA A  53      -2.791-113.785 -64.267 
ATOM   1108  P    DC A  54       3.268-114.357 -66.644 
ATOM   1109  OP1  DC A  54       4.417-113.446 -66.842 
ATOM   1110  OP2  DC A  54       2.790-115.072 -67.848 
ATOM   1111  O5'  DC A  54       3.610-115.414 -65.492 
ATOM   1112  C5'  DC A  54       3.370-115.053 -64.119 
ATOM   1113  C4'  DC A  54       2.720-116.210 -63.386 
ATOM   1114  O4'  DC A  54       1.268-116.189 -63.491 
ATOM   1115  C3'  DC A  54       3.105-117.607 -63.873 
ATOM   1116  O3'  DC A  54       3.187-118.479 -62.753 
ATOM   1117  C2'  DC A  54       1.931-118.048 -64.748 
ATOM   1118  C1'  DC A  54       0.827-117.487 -63.858 
ATOM   1119  N1   DC A  54      -0.487-117.352 -64.546 
ATOM   1120  C2   DC A  54      -1.640-117.571 -63.796 
ATOM   1121  O2   DC A  54      -1.525-117.865 -62.601 
ATOM   1122  N3   DC A  54      -2.847-117.453 -64.406 
ATOM   1123  C4   DC A  54      -2.928-117.133 -65.703 
ATOM   1124  N4   DC A  54      -4.129-117.030 -66.252 
ATOM   1125  C5   DC A  54      -1.755-116.904 -66.493 
ATOM   1126  C6   DC A  54      -0.558-117.027 -65.866 
ATOM   1127  P    DG A  55       4.355-119.572 -62.705 
ATOM   1128  OP1  DG A  55       5.593-118.953 -62.179 
ATOM   1129  OP2  DG A  55       4.470-120.234 -64.023 
ATOM   1130  O5'  DG A  55       3.774-120.608 -61.633 
ATOM   1131  C5'  DG A  55       2.908-120.122 -60.591 
ATOM   1132  C4'  DG A  55       1.730-121.060 -60.416 
ATOM   1133  O4'  DG A  55       0.617-120.724 -61.292 
ATOM   1134  C3'  DG A  55       2.003-122.534 -60.716 
ATOM   1135  O3'  DG A  55       1.267-123.335 -59.799 
ATOM   1136  C2'  DG A  55       1.435-122.755 -62.117 
ATOM   1137  C1'  DG A  55       0.177-121.911 -61.934 
ATOM   1138  N9   DG A  55      -0.480-121.529 -63.214 
ATOM   1139  C8   DG A  55       0.092-121.238 -64.434 
ATOM   1140  N7   DG A  55      -0.774-120.935 -65.371 
ATOM   1141  C5   DG A  55      -2.007-121.034 -64.727 
ATOM   1142  C6   DG A  55      -3.318-120.822 -65.225 
ATOM   1143  O6   DG A  55      -3.668-120.498 -66.358 
ATOM   1144  N1   DG A  55      -4.285-121.030 -64.231 
ATOM   1145  C2   DG A  55      -4.018-121.395 -62.926 
ATOM   1146  N2   DG A  55      -5.079-121.544 -62.131 
ATOM   1147  N3   DG A  55      -2.786-121.593 -62.459 
ATOM   1148  C4   DG A  55      -1.838-121.396 -63.411 
ATOM   1149  P    DT A  56       1.949-124.655 -59.202 
ATOM   1150  OP1  DT A  56       2.798-124.295 -58.044 
ATOM   1151  OP2  DT A  56       2.617-125.403 -60.289 
ATOM   1152  O5'  DT A  56       0.667-125.471 -58.698 
ATOM   1153  C5'  DT A  56      -0.496-124.743 -58.263 
ATOM   1154  C4'  DT A  56      -1.750-125.385 -58.826 
ATOM   1155  O4'  DT A  56      -2.098-124.862 -60.140 
ATOM   1156  C3'  DT A  56      -1.686-126.897 -59.036 
ATOM   1157  O3'  DT A  56      -2.956-127.459 -58.728 
ATOM   1158  C2'  DT A  56      -1.428-127.070 -60.533 
ATOM   1159  C1'  DT A  56      -2.362-125.958 -61.002 
ATOM   1160  N1   DT A  56      -2.112-125.516 -62.403 
ATOM   1161  C2   DT A  56      -3.204-125.133 -63.142 
ATOM   1162  O2   DT A  56      -4.340-125.142 -62.700 
ATOM   1163  N3   DT A  56      -2.933-124.730 -64.435 
ATOM   1164  C4   DT A  56      -1.691-124.681 -65.035 
ATOM   1165  O4   DT A  56      -1.572-124.303 -66.201 
ATOM   1166  C5   DT A  56      -0.607-125.104 -64.178 
ATOM   1167  C7   DT A  56       0.780-125.081 -64.753 
ATOM   1168  C6   DT A  56      -0.842-125.500 -62.917 
ATOM   1169  P    DC A  57      -3.018-128.859 -57.956 
ATOM   1170  OP1  DC A  57      -2.885-128.629 -56.500 
ATOM   1171  OP2  DC A  57      -2.046-129.800 -58.556 
ATOM   1172  O5'  DC A  57      -4.507-129.339 -58.291 
ATOM   1173  C5'  DC A  57      -5.528-128.347 -58.508 
ATOM   1174  C4'  DC A  57      -6.374-128.727 -59.707 
ATOM   1175  O4'  DC A  57      -5.825-128.219 -60.956 
ATOM   1176  C3'  DC A  57      -6.537-130.226 -59.958 
ATOM   1177  O3'  DC A  57      -7.854-130.472 -60.433 
ATOM   1178  C2'  DC A  57      -5.549-130.539 -61.082 
ATOM   1179  C1'  DC A  57      -5.807-129.278 -61.901 
ATOM   1180  N1   DC A  57      -4.744-128.987 -62.903 
ATOM   1181  C2   DC A  57      -5.128-128.407 -64.109 
ATOM   1182  O2   DC A  57      -6.325-128.160 -64.296 
ATOM   1183  N3   DC A  57      -4.174-128.135 -65.035 
ATOM   1184  C4   DC A  57      -2.888-128.418 -64.793 
ATOM   1185  N4   DC A  57      -1.995-128.133 -65.729 
ATOM   1186  C5   DC A  57      -2.471-129.015 -63.560 
ATOM   1187  C6   DC A  57      -3.440-129.280 -62.647 
ATOM   1188  P    DA A  58      -8.632-131.775 -59.924 
ATOM   1189  OP1  DA A  58      -9.270-131.494 -58.618 
ATOM   1190  OP2  DA A  58      -7.724-132.942 -59.965 
ATOM   1191  O5'  DA A  58      -9.759-131.931 -61.050 
ATOM   1192  C5'  DA A  58     -10.251-130.752 -61.714 
ATOM   1193  C4'  DA A  58     -10.363-131.005 -63.204 
ATOM   1194  O4'  DA A  58      -9.126-130.707 -63.913 
ATOM   1195  C3'  DA A  58     -10.684-132.442 -63.613 
ATOM   1196  O3'  DA A  58     -11.544-132.418 -64.745 
ATOM   1197  C2'  DA A  58      -9.339-133.034 -64.037 
ATOM   1198  C1'  DA A  58      -8.826-131.798 -64.770 
ATOM   1199  N9   DA A  58      -7.356-131.810 -65.006 
ATOM   1200  C8   DA A  58      -6.372-132.325 -64.211 
ATOM   1201  N7   DA A  58      -5.177-132.182 -64.695 
ATOM   1202  C5   DA A  58      -5.381-131.524 -65.900 
ATOM   1203  C6   DA A  58      -4.498-131.078 -66.897 
ATOM   1204  N6   DA A  58      -3.168-131.237 -66.833 
ATOM   1205  N1   DA A  58      -5.033-130.461 -67.967 
ATOM   1206  C2   DA A  58      -6.354-130.305 -68.025 
ATOM   1207  N3   DA A  58      -7.273-130.677 -67.161 
ATOM   1208  C4   DA A  58      -6.711-131.292 -66.100 
ATOM   1209  P    DC A  59     -12.736-133.483 -64.838 
ATOM   1210  OP1  DC A  59     -13.903-132.990 -64.073 
ATOM   1211  OP2  DC A  59     -12.232-134.823 -64.463 
ATOM   1212  O5'  DC A  59     -13.066-133.452 -66.403 
ATOM   1213  C5'  DC A  59     -12.844-132.235 -67.139 
ATOM   1214  C4'  DC A  59     -12.176-132.545 -68.464 
ATOM   1215  O4'  DC A  59     -10.724-132.572 -68.361 
ATOM   1216  C3'  DC A  59     -12.527-133.897 -69.085 
ATOM   1217  O3'  DC A  59     -12.600-133.750 -70.498 
ATOM   1218  C2'  DC A  59     -11.337-134.796 -68.752 
ATOM   1219  C1'  DC A  59     -10.252-133.751 -68.994 
ATOM   1220  N1   DC A  59      -8.936-134.103 -68.393 
ATOM   1221  C2   DC A  59      -7.786-133.715 -69.076 
ATOM   1222  O2   DC A  59      -7.903-133.100 -70.142 
ATOM   1223  N3   DC A  59      -6.575-134.028 -68.545 
ATOM   1224  C4   DC A  59      -6.490-134.695 -67.388 
ATOM   1225  N4   DC A  59      -5.287-134.976 -66.911 
ATOM   1226  C5   DC A  59      -7.661-135.104 -66.670 
ATOM   1227  C6   DC A  59      -8.861-134.783 -67.217 
ATOM   1228  P    DT A  60     -13.745-134.528 -71.302 
ATOM   1229  OP1  DT A  60     -14.999-133.743 -71.261 
ATOM   1230  OP2  DT A  60     -13.834-135.921 -70.813 
ATOM   1231  O5'  DT A  60     -13.150-134.517 -72.788 
ATOM   1232  C5'  DT A  60     -12.304-133.425 -73.194 
ATOM   1233  C4'  DT A  60     -11.108-133.954 -73.961 
ATOM   1234  O4'  DT A  60      -9.995-134.296 -73.086 
ATOM   1235  C3'  DT A  60     -11.347-135.229 -74.769 
ATOM   1236  O3'  DT A  60     -10.603-135.153 -75.978 
ATOM   1237  C2'  DT A  60     -10.763-136.348 -73.908 
ATOM   1238  C1'  DT A  60      -9.525-135.586 -73.444 
ATOM   1239  N1   DT A  60      -8.865-136.186 -72.250 
ATOM   1240  C2   DT A  60      -7.495-136.097 -72.183 
ATOM   1241  O2   DT A  60      -6.822-135.558 -73.044 
ATOM   1242  N3   DT A  60      -6.919-136.664 -71.063 
ATOM   1243  C4   DT A  60      -7.582-137.297 -70.032 
ATOM   1244  O4   DT A  60      -6.956-137.767 -69.079 
ATOM   1245  C5   DT A  60      -9.016-137.340 -70.193 
ATOM   1246  C7   DT A  60      -9.816-138.012 -69.115 
ATOM   1247  C6   DT A  60      -9.603-136.797 -71.272 
ATOM   1248  P    DG A  61     -11.261-135.704 -77.330 
ATOM   1249  OP1  DG A  61     -12.126-134.660 -77.922 
ATOM   1250  OP2  DG A  61     -11.903-137.011 -77.072 
ATOM   1251  O5'  DG A  61      -9.966-135.914 -78.248 
ATOM   1252  C5'  DG A  61      -8.822-135.063 -78.047 
ATOM   1253  C4'  DG A  61      -7.551-135.889 -78.075 
ATOM   1254  O4'  DG A  61      -7.203-136.417 -76.763 
ATOM   1255  C3'  DG A  61      -7.581-137.125 -78.974 
ATOM   1256  O3'  DG A  61      -6.302-137.288 -79.575 
ATOM   1257  C2'  DG A  61      -7.821-138.293 -78.018 
ATOM   1258  C1'  DG A  61      -6.907-137.798 -76.901 
ATOM   1259  N9   DG A  61      -7.155-138.457 -75.588 
ATOM   1260  C8   DG A  61      -8.342-138.899 -75.045 
ATOM   1261  N7   DG A  61      -8.217-139.441 -73.859 
ATOM   1262  C5   DG A  61      -6.851-139.353 -73.597 
ATOM   1263  C6   DG A  61      -6.109-139.775 -72.462 
ATOM   1264  O6   DG A  61      -6.512-140.321 -71.438 
ATOM   1265  N1   DG A  61      -4.744-139.493 -72.610 
ATOM   1266  C2   DG A  61      -4.171-138.884 -73.709 
ATOM   1267  N2   DG A  61      -2.849-138.703 -73.657 
ATOM   1268  N3   DG A  61      -4.868-138.488 -74.773 
ATOM   1269  C4   DG A  61      -6.194-138.754 -74.646 
ATOM   1270  P    DA A  62      -6.215-137.759 -81.102 
ATOM   1271  OP1  DA A  62      -6.365-136.586 -81.991 
ATOM   1272  OP2  DA A  62      -7.161-138.873 -81.331 
ATOM   1273  O5'  DA A  62      -4.714-138.305 -81.180 
ATOM   1274  C5'  DA A  62      -3.712-137.719 -80.327 
ATOM   1275  C4'  DA A  62      -2.848-138.806 -79.719 
ATOM   1276  O4'  DA A  62      -3.397-139.320 -78.472 
ATOM   1277  C3'  DA A  62      -2.651-140.056 -80.577 
ATOM   1278  O3'  DA A  62      -1.323-140.535 -80.394 
ATOM   1279  C2'  DA A  62      -3.622-141.083 -79.995 
ATOM   1280  C1'  DA A  62      -3.385-140.738 -78.527 
ATOM   1281  N9   DA A  62      -4.445-141.246 -77.613 
ATOM   1282  C8   DA A  62      -5.783-141.372 -77.853 
ATOM   1283  N7   DA A  62      -6.454-141.851 -76.852 
ATOM   1284  C5   DA A  62      -5.491-142.059 -75.874 
ATOM   1285  C6   DA A  62      -5.564-142.557 -74.563 
ATOM   1286  N6   DA A  62      -6.707-142.954 -73.985 
ATOM   1287  N1   DA A  62      -4.416-142.633 -73.863 
ATOM   1288  C2   DA A  62      -3.284-142.236 -74.443 
ATOM   1289  N3   DA A  62      -3.094-141.757 -75.653 
ATOM   1290  C4   DA A  62      -4.257-141.692 -76.331 
ATOM   1291  P    DT A  63      -0.523-141.103 -81.658 
ATOM   1292  OP1  DT A  63       0.097-139.980 -82.399 
ATOM   1293  OP2  DT A  63      -1.406-141.991 -82.447 
ATOM   1294  O5'  DT A  63       0.616-141.972 -80.947 
ATOM   1295  C5'  DT A  63       1.088-141.573 -79.646 
ATOM   1296  C4'  DT A  63       1.218-142.787 -78.747 
ATOM   1297  O4'  DT A  63      -0.018-143.091 -78.041 
ATOM   1298  C3'  DT A  63       1.574-144.099 -79.448 
ATOM   1299  O3'  DT A  63       2.444-144.848 -78.608 
ATOM   1300  C2'  DT A  63       0.247-144.848 -79.564 
ATOM   1301  C1'  DT A  63      -0.287-144.477 -78.184 
ATOM   1302  N1   DT A  63      -1.755-144.682 -78.035 
ATOM   1303  C2   DT A  63      -2.207-145.086 -76.802 
ATOM   1304  O2   DT A  63      -1.467-145.276 -75.852 
ATOM   1305  N3   DT A  63      -3.573-145.267 -76.701 
ATOM   1306  C4   DT A  63      -4.500-145.081 -77.706 
ATOM   1307  O4   DT A  63      -5.699-145.274 -77.497 
ATOM   1308  C5   DT A  63      -3.928-144.657 -78.963 
ATOM   1309  C7   DT A  63      -4.868-144.432 -80.111 
ATOM   1310  C6   DT A  63      -2.604-144.474 -79.089 
ATOM   1311  P    DT A  64       3.658-145.654 -79.270 
ATOM   1312  OP1  DT A  64       4.808-144.743 -79.469 
ATOM   1313  OP2  DT A  64       3.181-146.369 -80.475 
ATOM   1314  O5'  DT A  64       4.001-146.710 -78.119 
ATOM   1315  C5'  DT A  64       3.761-146.350 -76.746 
ATOM   1316  C4'  DT A  64       3.111-147.506 -76.013 
ATOM   1317  O4'  DT A  64       1.658-147.486 -76.118 
ATOM   1318  C3'  DT A  64       3.496-148.903 -76.500 
ATOM   1319  O3'  DT A  64       3.577-149.776 -75.380 
ATOM   1320  C2'  DT A  64       2.322-149.345 -77.375 
ATOM   1321  C1'  DT A  64       1.217-148.784 -76.484 
ATOM   1322  N1   DT A  64      -0.097-148.649 -77.173 
ATOM   1323  C2   DT A  64      -1.224-148.868 -76.419 
ATOM   1324  O2   DT A  64      -1.184-149.161 -75.237 
ATOM   1325  N3   DT A  64      -2.423-148.734 -77.092 
ATOM   1326  C4   DT A  64      -2.583-148.407 -78.423 
ATOM   1327  O4   DT A  64      -3.711-148.317 -78.914 
ATOM   1328  C5   DT A  64      -1.344-148.197 -79.131 
ATOM   1329  C7   DT A  64      -1.427-147.837 -80.586 
ATOM   1330  C6   DT A  64      -0.163-148.320 -78.502 
ATOM   1331  P    DA A  65       4.745-150.869 -75.332 
ATOM   1332  OP1  DA A  65       5.983-150.249 -74.806 
ATOM   1333  OP2  DA A  65       4.860-151.531 -76.650 
ATOM   1334  O5'  DA A  65       4.165-151.905 -74.259 
ATOM   1335  C5'  DA A  65       3.298-151.419 -73.218 
ATOM   1336  C4'  DA A  65       2.121-152.357 -73.042 
ATOM   1337  O4'  DA A  65       1.007-152.020 -73.919 
ATOM   1338  C3'  DA A  65       2.394-153.830 -73.343 
ATOM   1339  O3'  DA A  65       1.658-154.632 -72.425 
ATOM   1340  C2'  DA A  65       1.826-154.052 -74.744 
ATOM   1341  C1'  DA A  65       0.568-153.208 -74.561 
ATOM   1342  N9   DA A  65      -0.089-152.826 -75.841 
ATOM   1343  C8   DA A  65       0.495-152.540 -77.042 
ATOM   1344  N7   DA A  65      -0.352-152.239 -77.978 
ATOM   1345  C5   DA A  65      -1.588-152.332 -77.354 
ATOM   1346  C6   DA A  65      -2.899-152.130 -77.815 
ATOM   1347  N6   DA A  65      -3.195-151.776 -79.074 
ATOM   1348  N1   DA A  65      -3.899-152.307 -76.933 
ATOM   1349  C2   DA A  65      -3.600-152.658 -75.684 
ATOM   1350  N3   DA A  65      -2.421-152.874 -75.141 
ATOM   1351  C4   DA A  65      -1.438-152.691 -76.046 
ATOM   1352  P    DT A  66       2.339-155.952 -71.829 
ATOM   1353  OP1  DT A  66       3.188-155.592 -70.671 
ATOM   1354  OP2  DT A  66       3.008-156.700 -72.916 
ATOM   1355  O5'  DT A  66       1.058-156.767 -71.325 
ATOM   1356  C5'  DT A  66      -0.106-156.040 -70.890 
ATOM   1357  C4'  DT A  66      -1.359-156.681 -71.453 
ATOM   1358  O4'  DT A  66      -1.707-156.159 -72.767 
ATOM   1359  C3'  DT A  66      -1.295-158.194 -71.663 
ATOM   1360  O3'  DT A  66      -2.565-158.756 -71.355 
ATOM   1361  C2'  DT A  66      -1.037-158.367 -73.159 
ATOM   1362  C1'  DT A  66      -1.971-157.255 -73.629 
ATOM   1363  N1   DT A  66      -1.721-156.813 -75.029 
ATOM   1364  C2   DT A  66      -2.813-156.429 -75.769 
ATOM   1365  O2   DT A  66      -3.949-156.438 -75.327 
ATOM   1366  N3   DT A  66      -2.542-156.027 -77.062 
ATOM   1367  C4   DT A  66      -1.300-155.978 -77.661 
ATOM   1368  O4   DT A  66      -1.181-155.599 -78.828 
ATOM   1369  C5   DT A  66      -0.216-156.400 -76.805 
ATOM   1370  C7   DT A  66       1.170-156.377 -77.380 
ATOM   1371  C6   DT A  66      -0.451-156.796 -75.544 
ATOM   1372  P    DG A  67      -2.627-160.156 -70.583 
ATOM   1373  OP1  DG A  67      -2.494-159.926 -69.126 
ATOM   1374  OP2  DG A  67      -1.656-161.097 -71.182 
ATOM   1375  O5'  DG A  67      -4.117-160.636 -70.918 
ATOM   1376  C5'  DG A  67      -5.137-159.643 -71.135 
ATOM   1377  C4'  DG A  67      -5.983-160.023 -72.333 
ATOM   1378  O4'  DG A  67      -5.434-159.516 -73.583 
ATOM   1379  C3'  DG A  67      -6.146-161.522 -72.585 
ATOM   1380  O3'  DG A  67      -7.464-161.768 -73.060 
ATOM   1381  C2'  DG A  67      -5.158-161.836 -73.709 
ATOM   1382  C1'  DG A  67      -5.416-160.575 -74.528 
ATOM   1383  N9   DG A  67      -4.353-160.284 -75.529 
ATOM   1384  C8   DG A  67      -2.996-160.507 -75.449 
ATOM   1385  N7   DG A  67      -2.329-160.134 -76.515 
ATOM   1386  C5   DG A  67      -3.314-159.628 -77.361 
ATOM   1387  C6   DG A  67      -3.204-159.074 -78.663 
ATOM   1388  O6   DG A  67      -2.198-158.913 -79.348 
ATOM   1389  N1   DG A  67      -4.456-158.684 -79.161 
ATOM   1390  C2   DG A  67      -5.655-158.812 -78.488 
ATOM   1391  N2   DG A  67      -6.739-158.379 -79.135 
ATOM   1392  N3   DG A  67      -5.757-159.331 -77.266 
ATOM   1393  C4   DG A  67      -4.553-159.715 -76.769 
ATOM   1394  P    DT A  68      -8.242-163.072 -72.550 
ATOM   1395  OP1  DT A  68      -8.879-162.790 -71.245 
ATOM   1396  OP2  DT A  68      -7.334-164.239 -72.592 
ATOM   1397  O5'  DT A  68      -9.368-163.228 -73.676 
ATOM   1398  C5'  DT A  68      -9.860-162.048 -74.341 
ATOM   1399  C4'  DT A  68      -9.972-162.301 -75.831 
ATOM   1400  O4'  DT A  68      -8.735-162.003 -76.540 
ATOM   1401  C3'  DT A  68     -10.293-163.739 -76.240 
ATOM   1402  O3'  DT A  68     -11.154-163.714 -77.372 
ATOM   1403  C2'  DT A  68      -8.949-164.331 -76.664 
ATOM   1404  C1'  DT A  68      -8.435-163.095 -77.397 
ATOM   1405  N1   DT A  68      -6.965-163.107 -77.633 
ATOM   1406  C2   DT A  68      -6.514-162.532 -78.798 
ATOM   1407  O2   DT A  68      -7.260-162.027 -79.619 
ATOM   1408  N3   DT A  68      -5.146-162.563 -78.983 
ATOM   1409  C4   DT A  68      -4.215-163.107 -78.122 
ATOM   1410  O4   DT A  68      -3.013-163.075 -78.398 
ATOM   1411  C5   DT A  68      -4.784-163.686 -76.929 
ATOM   1412  C7   DT A  68      -3.839-164.301 -75.937 
ATOM   1413  C6   DT A  68      -6.110-163.671 -76.722 
ATOM   1414  P    DC A  69     -12.345-164.780 -77.465 
ATOM   1415  OP1  DC A  69     -13.512-164.287 -76.699 
ATOM   1416  OP2  DC A  69     -11.842-166.120 -77.090 
ATOM   1417  O5'  DC A  69     -12.675-164.749 -79.030 
ATOM   1418  C5'  DC A  69     -12.453-163.532 -79.766 
ATOM   1419  C4'  DC A  69     -11.786-163.841 -81.091 
ATOM   1420  O4'  DC A  69     -10.334-163.868 -80.988 
ATOM   1421  C3'  DC A  69     -12.136-165.194 -81.712 
ATOM   1422  O3'  DC A  69     -12.209-165.046 -83.125 
ATOM   1423  C2'  DC A  69     -10.946-166.093 -81.379 
ATOM   1424  C1'  DC A  69      -9.861-165.048 -81.621 
ATOM   1425  N1   DC A  69      -8.545-165.400 -81.020 
ATOM   1426  C2   DC A  69      -7.395-165.012 -81.703 
ATOM   1427  O2   DC A  69      -7.513-164.397 -82.769 
ATOM   1428  N3   DC A  69      -6.184-165.324 -81.171 
ATOM   1429  C4   DC A  69      -6.099-165.992 -80.014 
ATOM   1430  N4   DC A  69      -4.896-166.273 -79.538 
ATOM   1431  C5   DC A  69      -7.270-166.401 -79.297 
ATOM   1432  C6   DC A  69      -8.470-166.079 -79.844 
ATOM   1433  P    DT A  70     -13.354-165.824 -83.929 
ATOM   1434  OP1  DT A  70     -14.608-165.040 -83.888 
ATOM   1435  OP2  DT A  70     -13.444-167.217 -83.440 
ATOM   1436  O5'  DT A  70     -12.760-165.814 -85.415 
ATOM   1437  C5'  DT A  70     -11.913-164.722 -85.820 
ATOM   1438  C4'  DT A  70     -10.718-165.250 -86.587 
ATOM   1439  O4'  DT A  70      -9.604-165.592 -85.713 
ATOM   1440  C3'  DT A  70     -10.956-166.525 -87.396 
ATOM   1441  O3'  DT A  70     -10.212-166.450 -88.605 
ATOM   1442  C2'  DT A  70     -10.372-167.645 -86.535 
ATOM   1443  C1'  DT A  70      -9.134-166.883 -86.070 
ATOM   1444  N1   DT A  70      -8.474-167.482 -84.877 
ATOM   1445  C2   DT A  70      -7.104-167.393 -84.810 
ATOM   1446  O2   DT A  70      -6.432-166.854 -85.671 
ATOM   1447  N3   DT A  70      -6.528-167.961 -83.690 
ATOM   1448  C4   DT A  70      -7.191-168.593 -82.659 
ATOM   1449  O4   DT A  70      -6.566-169.064 -81.706 
ATOM   1450  C5   DT A  70      -8.626-168.637 -82.819 
ATOM   1451  C7   DT A  70      -9.425-169.308 -81.741 
ATOM   1452  C6   DT A  70      -9.212-168.093 -83.899 
ATOM   1453  P    DG A  71     -10.870-167.001 -89.957 
ATOM   1454  OP1  DG A  71     -11.736-165.956 -90.549 
ATOM   1455  OP2  DG A  71     -11.513-168.308 -89.699 
ATOM   1456  O5'  DG A  71      -9.576-167.211 -90.875 
ATOM   1457  C5'  DG A  71      -8.431-166.360 -90.674 
ATOM   1458  C4'  DG A  71      -7.160-167.185 -90.702 
ATOM   1459  O4'  DG A  71      -6.812-167.714 -89.390 
ATOM   1460  C3'  DG A  71      -7.190-168.421 -91.600 
ATOM   1461  O3'  DG A  71      -5.911-168.585 -92.201 
ATOM   1462  C2'  DG A  71      -7.430-169.590 -90.645 
ATOM   1463  C1'  DG A  71      -6.516-169.095 -89.528 
ATOM   1464  N9   DG A  71      -6.764-169.754 -88.215 
ATOM   1465  C8   DG A  71      -7.951-170.196 -87.672 
ATOM   1466  N7   DG A  71      -7.827-170.738 -86.486 
ATOM   1467  C5   DG A  71      -6.460-170.650 -86.224 
ATOM   1468  C6   DG A  71      -5.718-171.071 -85.089 
ATOM   1469  O6   DG A  71      -6.121-171.618 -84.065 
ATOM   1470  N1   DG A  71      -4.353-170.789 -85.237 
ATOM   1471  C2   DG A  71      -3.780-170.180 -86.336 
ATOM   1472  N2   DG A  71      -2.458-169.999 -86.284 
ATOM   1473  N3   DG A  71      -4.478-169.785 -87.400 
ATOM   1474  C4   DG A  71      -5.803-170.051 -87.273 
ATOM   1475  P    DG A  72      -5.825-169.055 -93.729 
ATOM   1476  OP1  DG A  72      -5.975-167.882 -94.618 
ATOM   1477  OP2  DG A  72      -6.771-170.170 -93.958 
ATOM   1478  O5'  DG A  72      -4.323-169.602 -93.807 
ATOM   1479  C5'  DG A  72      -3.322-169.015 -92.954 
ATOM   1480  C4'  DG A  72      -2.458-170.103 -92.346 
ATOM   1481  O4'  DG A  72      -3.007-170.616 -91.098 
ATOM   1482  C3'  DG A  72      -2.260-171.353 -93.203 
ATOM   1483  O3'  DG A  72      -0.933-171.831 -93.021 
ATOM   1484  C2'  DG A  72      -3.231-172.379 -92.622 
ATOM   1485  C1'  DG A  72      -2.994-172.034 -91.154 
ATOM   1486  N9   DG A  72      -4.055-172.543 -90.240 
ATOM   1487  C8   DG A  72      -5.408-172.677 -90.465 
ATOM   1488  N7   DG A  72      -6.072-173.162 -89.445 
ATOM   1489  C5   DG A  72      -5.091-173.364 -88.475 
ATOM   1490  C6   DG A  72      -5.201-173.871 -87.155 
ATOM   1491  O6   DG A  72      -6.205-174.252 -86.559 
ATOM   1492  N1   DG A  72      -3.955-173.909 -86.514 
ATOM   1493  C2   DG A  72      -2.759-173.508 -87.077 
ATOM   1494  N2   DG A  72      -1.678-173.622 -86.301 
ATOM   1495  N3   DG A  72      -2.656-173.032 -88.316 
ATOM   1496  C4   DG A  72      -3.856-172.989 -88.951 
ATOM   1497  P    DT A  73      -0.132-172.399 -94.285 
ATOM   1498  OP1  DT A  73       0.487-171.277 -95.025 
ATOM   1499  OP2  DT A  73      -1.015-173.287 -95.074 
ATOM   1500  O5'  DT A  73       1.006-173.269 -93.574 
ATOM   1501  C5'  DT A  73       1.479-172.870 -92.273 
ATOM   1502  C4'  DT A  73       1.609-174.084 -91.374 
ATOM   1503  O4'  DT A  73       0.373-174.387 -90.668 
ATOM   1504  C3'  DT A  73       1.964-175.395 -92.074 
ATOM   1505  O3'  DT A  73       2.834-176.145 -91.235 
ATOM   1506  C2'  DT A  73       0.637-176.144 -92.191 
ATOM   1507  C1'  DT A  73       0.104-175.774 -90.811 
ATOM   1508  N1   DT A  73      -1.364-175.979 -90.662 
ATOM   1509  C2   DT A  73      -1.817-176.382 -89.429 
ATOM   1510  O2   DT A  73      -1.076-176.573 -88.479 
ATOM   1511  N3   DT A  73      -3.183-176.563 -89.328 
ATOM   1512  C4   DT A  73      -4.109-176.377 -90.333 
ATOM   1513  O4   DT A  73      -5.308-176.570 -90.124 
ATOM   1514  C5   DT A  73      -3.538-175.954 -91.590 
ATOM   1515  C7   DT A  73      -4.478-175.729 -92.738 
ATOM   1516  C6   DT A  73      -2.213-175.771 -91.716 
ATOM   1517  P    DC A  74       4.049-176.950 -91.897 
ATOM   1518  OP1  DC A  74       5.198-176.039 -92.096 
ATOM   1519  OP2  DC A  74       3.571-177.665 -93.102 
ATOM   1520  O5'  DC A  74       4.392-178.007 -90.746 
ATOM   1521  C5'  DC A  74       4.151-177.646 -89.373 
ATOM   1522  C4'  DC A  74       3.501-178.803 -88.640 
ATOM   1523  O4'  DC A  74       2.049-178.782 -88.745 
ATOM   1524  C3'  DC A  74       3.886-180.200 -89.127 
ATOM   1525  O3'  DC A  74       3.968-181.073 -88.007 
ATOM   1526  C2'  DC A  74       2.712-180.641 -90.002 
ATOM   1527  C1'  DC A  74       1.608-180.080 -89.111 
ATOM   1528  N1   DC A  74       0.294-179.945 -89.800 
ATOM   1529  C2   DC A  74      -0.858-180.164 -89.049 
ATOM   1530  O2   DC A  74      -0.744-180.458 -87.854 
ATOM   1531  N3   DC A  74      -2.065-180.047 -89.659 
ATOM   1532  C4   DC A  74      -2.147-179.726 -90.957 
ATOM   1533  N4   DC A  74      -3.347-179.623 -91.506 
ATOM   1534  C5   DC A  74      -0.974-179.497 -91.747 
ATOM   1535  C6   DC A  74       0.223-179.620 -91.119 
ATOM   1536  P    DA A  75       5.136-182.166 -87.958 
ATOM   1537  OP1  DA A  75       6.374-181.546 -87.432 
ATOM   1538  OP2  DA A  75       5.251-182.827 -89.276 
ATOM   1539  O5'  DA A  75       4.555-183.202 -86.886 
ATOM   1540  C5'  DA A  75       3.689-182.715 -85.844 
ATOM   1541  C4'  DA A  75       2.512-183.653 -85.669 
ATOM   1542  O4'  DA A  75       1.398-183.317 -86.546 
ATOM   1543  C3'  DA A  75       2.785-185.127 -85.970 
ATOM   1544  O3'  DA A  75       2.048-185.928 -85.052 
ATOM   1545  C2'  DA A  75       2.216-185.348 -87.371 
ATOM   1546  C1'  DA A  75       0.958-184.504 -87.187 
ATOM   1547  N9   DA A  75       0.301-184.122 -88.468 
ATOM   1548  C8   DA A  75       0.885-183.836 -89.669 
ATOM   1549  N7   DA A  75       0.039-183.536 -90.605 
ATOM   1550  C5   DA A  75      -1.197-183.628 -89.981 
ATOM   1551  C6   DA A  75      -2.509-183.426 -90.442 
ATOM   1552  N6   DA A  75      -2.804-183.072 -91.701 
ATOM   1553  N1   DA A  75      -3.509-183.603 -89.559 
ATOM   1554  C2   DA A  75      -3.210-183.954 -88.311 
ATOM   1555  N3   DA A  75      -2.031-184.170 -87.768 
ATOM   1556  C4   DA A  75      -1.047-183.987 -88.673 
ATOM   1557  P    DG A  76       2.730-187.248 -84.456 
ATOM   1558  OP1  DG A  76       3.579-186.889 -83.298 
ATOM   1559  OP2  DG A  76       3.398-187.996 -85.543 
ATOM   1560  O5'  DG A  76       1.448-188.064 -83.952 
ATOM   1561  C5'  DG A  76       0.285-187.336 -83.517 
ATOM   1562  C4'  DG A  76      -0.968-187.978 -84.080 
ATOM   1563  O4'  DG A  76      -1.317-187.455 -85.393 
ATOM   1564  C3'  DG A  76      -0.904-189.490 -84.290 
ATOM   1565  O3'  DG A  76      -2.174-190.052 -83.981 
ATOM   1566  C2'  DG A  76      -0.646-189.663 -85.786 
ATOM   1567  C1'  DG A  76      -1.581-188.551 -86.256 
ATOM   1568  N9   DG A  76      -1.330-188.109 -87.656 
ATOM   1569  C8   DG A  76      -0.139-188.026 -88.342 
ATOM   1570  N7   DG A  76      -0.262-187.595 -89.575 
ATOM   1571  C5   DG A  76      -1.632-187.379 -89.714 
ATOM   1572  C6   DG A  76      -2.375-186.911 -90.830 
ATOM   1573  O6   DG A  76      -1.969-186.586 -91.942 
ATOM   1574  N1   DG A  76      -3.745-186.841 -90.539 
ATOM   1575  C2   DG A  76      -4.320-187.177 -89.330 
ATOM   1576  N2   DG A  76      -5.646-187.039 -89.254 
ATOM   1577  N3   DG A  76      -3.623-187.615 -88.284 
ATOM   1578  C4   DG A  76      -2.293-187.690 -88.550 
ATOM   1579  P    DT A  77      -2.237-191.453 -83.210 
ATOM   1580  OP1  DT A  77      -2.104-191.222 -81.753 
ATOM   1581  OP2  DT A  77      -1.265-192.393 -83.809 
ATOM   1582  O5'  DT A  77      -3.726-191.932 -83.545 
ATOM   1583  C5'  DT A  77      -4.746-190.940 -83.761 
ATOM   1584  C4'  DT A  77      -5.592-191.320 -84.960 
ATOM   1585  O4'  DT A  77      -5.043-190.812 -86.210 
ATOM   1586  C3'  DT A  77      -5.756-192.819 -85.212 
ATOM   1587  O3'  DT A  77      -7.073-193.065 -85.687 
ATOM   1588  C2'  DT A  77      -4.768-193.132 -86.336 
ATOM   1589  C1'  DT A  77      -5.026-191.872 -87.154 
ATOM   1590  N1   DT A  77      -3.962-191.580 -88.156 
ATOM   1591  C2   DT A  77      -4.358-191.008 -89.341 
ATOM   1592  O2   DT A  77      -5.520-190.738 -89.591 
ATOM   1593  N3   DT A  77      -3.346-190.753 -90.245 
ATOM   1594  C4   DT A  77      -2.003-191.017 -90.066 
ATOM   1595  O4   DT A  77      -1.188-190.744 -90.949 
ATOM   1596  C5   DT A  77      -1.685-191.617 -88.792 
ATOM   1597  C7   DT A  77      -0.245-191.938 -88.515 
ATOM   1598  C6   DT A  77      -2.650-191.876 -87.895 
ATOM   1599  P    DG A  78      -7.851-194.368 -85.177 
ATOM   1600  OP1  DG A  78      -8.489-194.087 -83.871 
ATOM   1601  OP2  DG A  78      -6.943-195.535 -85.218 
ATOM   1602  O5'  DG A  78      -8.977-194.524 -86.303 
ATOM   1603  C5'  DG A  78      -9.469-193.345 -86.968 
ATOM   1604  C4'  DG A  78      -9.582-193.598 -88.458 
ATOM   1605  O4'  DG A  78      -8.344-193.300 -89.167 
ATOM   1606  C3'  DG A  78      -9.903-195.035 -88.867 
ATOM   1607  O3'  DG A  78     -10.763-195.011 -89.999 
ATOM   1608  C2'  DG A  78      -8.558-195.627 -89.290 
ATOM   1609  C1'  DG A  78      -8.045-194.391 -90.023 
ATOM   1610  N9   DG A  78      -6.575-194.404 -90.260 
ATOM   1611  C8   DG A  78      -5.568-194.918 -89.471 
ATOM   1612  N7   DG A  78      -4.366-194.765 -89.971 
ATOM   1613  C5   DG A  78      -4.592-194.104 -91.178 
ATOM   1614  C6   DG A  78      -3.671-193.668 -92.165 
ATOM   1615  O6   DG A  78      -2.448-193.775 -92.179 
ATOM   1616  N1   DG A  78      -4.326-193.040 -93.234 
ATOM   1617  C2   DG A  78      -5.692-192.858 -93.334 
ATOM   1618  N2   DG A  78      -6.122-192.234 -94.434 
ATOM   1619  N3   DG A  78      -6.555-193.268 -92.406 
ATOM   1620  C4   DG A  78      -5.935-193.879 -91.364 
ATOM   1621  P    DA A  79     -11.955-196.077 -90.091 
ATOM   1622  OP1  DA A  79     -13.122-195.583 -89.326 
ATOM   1623  OP2  DA A  79     -11.451-197.416 -89.717 
ATOM   1624  O5'  DA A  79     -12.285-196.046 -91.657 
ATOM   1625  C5'  DA A  79     -12.062-194.828 -92.393 
ATOM   1626  C4'  DA A  79     -11.395-195.138 -93.718 
ATOM   1627  O4'  DA A  79      -9.943-195.165 -93.615 
ATOM   1628  C3'  DA A  79     -11.746-196.490 -94.339 
ATOM   1629  O3'  DA A  79     -11.818-196.343 -95.752 
ATOM   1630  C2'  DA A  79     -10.556-197.389 -94.005 
ATOM   1631  C1'  DA A  79      -9.471-196.344 -94.247 
ATOM   1632  N9   DA A  79      -8.154-196.696 -93.647 
ATOM   1633  C8   DA A  79      -7.905-197.368 -92.485 
ATOM   1634  N7   DA A  79      -6.643-197.523 -92.227 
ATOM   1635  C5   DA A  79      -6.007-196.909 -93.298 
ATOM   1636  C6   DA A  79      -4.650-196.730 -93.618 
ATOM   1637  N6   DA A  79      -3.645-197.176 -92.852 
ATOM   1638  N1   DA A  79      -4.365-196.075 -94.758 
ATOM   1639  C2   DA A  79      -5.368-195.633 -95.515 
ATOM   1640  N3   DA A  79      -6.665-195.740 -95.319 
ATOM   1641  C4   DA A  79      -6.924-196.400 -94.172 
ATOM   1642  P    DA A  80     -12.964-197.121 -96.556 
ATOM   1643  OP1  DA A  80     -14.218-196.336 -96.515 
ATOM   1644  OP2  DA A  80     -13.053-198.514 -96.067 
ATOM   1645  O5'  DA A  80     -12.369-197.110 -98.041 
ATOM   1646  C5'  DA A  80     -11.523-196.018 -98.447 
ATOM   1647  C4'  DA A  80     -10.327-196.547 -99.214 
ATOM   1648  O4'  DA A  80      -9.214-196.889 -98.340 
ATOM   1649  C3'  DA A  80     -10.566-197.822-100.023 
ATOM   1650  O3'  DA A  80      -9.821-197.746-101.232 
ATOM   1651  C2'  DA A  80      -9.981-198.941 -99.162 
ATOM   1652  C1'  DA A  80      -8.744-198.180 -98.697 
ATOM   1653  N9   DA A  80      -8.083-198.779 -97.504 
ATOM   1654  C8   DA A  80      -8.663-199.419 -96.447 
ATOM   1655  N7   DA A  80      -7.815-199.834 -95.557 
ATOM   1656  C5   DA A  80      -6.583-199.441 -96.059 
ATOM   1657  C6   DA A  80      -5.272-199.588 -95.576 
ATOM   1658  N6   DA A  80      -4.973-200.199 -94.422 
ATOM   1659  N1   DA A  80      -4.275-199.081 -96.325 
ATOM   1660  C2   DA A  80      -4.578-198.473 -97.471 
ATOM   1661  N3   DA A  80      -5.756-198.278 -98.022 
ATOM   1662  C4   DA A  80      -6.737-198.795 -97.252 
ATOM   1663  P    DG A  81     -10.479-198.297-102.584 
ATOM   1664  OP1  DG A  81     -11.345-197.253-103.176 
ATOM   1665  OP2  DG A  81     -11.122-199.604-102.326 
ATOM   1666  O5'  DG A  81      -9.185-198.507-103.502 
ATOM   1667  C5'  DG A  81      -8.041-197.656-103.300 
ATOM   1668  C4'  DG A  81      -6.770-198.482-103.329 
ATOM   1669  O4'  DG A  81      -6.421-199.010-102.017 
ATOM   1670  C3'  DG A  81      -6.800-199.718-104.227 
ATOM   1671  O3'  DG A  81      -5.520-199.881-104.828 
ATOM   1672  C2'  DG A  81      -7.039-200.886-103.272 
ATOM   1673  C1'  DG A  81      -6.126-200.392-102.155 
ATOM   1674  N9   DG A  81      -6.373-201.050-100.842 
ATOM   1675  C8   DG A  81      -7.561-201.492-100.299 
ATOM   1676  N7   DG A  81      -7.436-202.034 -99.112 
ATOM   1677  C5   DG A  81      -6.070-201.946 -98.851 
ATOM   1678  C6   DG A  81      -5.328-202.368 -97.716 
ATOM   1679  O6   DG A  81      -5.731-202.914 -96.692 
ATOM   1680  N1   DG A  81      -3.963-202.086 -97.864 
ATOM   1681  C2   DG A  81      -3.390-201.477 -98.963 
ATOM   1682  N2   DG A  81      -2.068-201.296 -98.911 
ATOM   1683  N3   DG A  81      -4.087-201.081-100.027 
ATOM   1684  C4   DG A  81      -5.412-201.348 -99.899 
ATOM   1685  P    DA A  82      -5.434-200.352-106.356 
ATOM   1686  OP1  DA A  82      -5.584-199.179-107.245 
ATOM   1687  OP2  DA A  82      -6.380-201.466-106.585 
ATOM   1688  O5'  DA A  82      -3.933-200.898-106.434 
ATOM   1689  C5'  DA A  82      -2.931-200.312-105.581 
ATOM   1690  C4'  DA A  82      -2.067-201.400-104.973 
ATOM   1691  O4'  DA A  82      -2.616-201.913-103.725 
ATOM   1692  C3'  DA A  82      -1.870-202.649-105.830 
ATOM   1693  O3'  DA A  82      -0.542-203.128-105.648 
ATOM   1694  C2'  DA A  82      -2.840-203.676-105.248 
ATOM   1695  C1'  DA A  82      -2.603-203.331-103.781 
ATOM   1696  N9   DA A  82      -3.664-203.839-102.867 
ATOM   1697  C8   DA A  82      -5.002-203.965-103.107 
ATOM   1698  N7   DA A  82      -5.673-204.444-102.105 
ATOM   1699  C5   DA A  82      -4.709-204.652-101.127 
ATOM   1700  C6   DA A  82      -4.783-205.150 -99.816 
ATOM   1701  N6   DA A  82      -5.926-205.547 -99.239 
ATOM   1702  N1   DA A  82      -3.635-205.226 -99.117 
ATOM   1703  C2   DA A  82      -2.503-204.829 -99.696 
ATOM   1704  N3   DA A  82      -2.313-204.350-100.906 
ATOM   1705  C4   DA A  82      -3.476-204.285-101.584 
ATOM   1706  P    DA A  83       0.258-203.696-106.912 
ATOM   1707  OP1  DA A  83       0.878-202.573-107.652 
ATOM   1708  OP2  DA A  83      -0.625-204.584-107.701 
ATOM   1709  O5'  DA A  83       1.397-204.565-106.201 
ATOM   1710  C5'  DA A  83       1.869-204.167-104.899 
ATOM   1711  C4'  DA A  83       2.000-205.380-104.001 
ATOM   1712  O4'  DA A  83       0.763-205.684-103.295 
ATOM   1713  C3'  DA A  83       2.355-206.692-104.701 
ATOM   1714  O3'  DA A  83       3.225-207.441-103.862 
ATOM   1715  C2'  DA A  83       1.028-207.441-104.818 
ATOM   1716  C1'  DA A  83       0.495-207.070-103.438 
ATOM   1717  N9   DA A  83      -0.974-207.275-103.288 
ATOM   1718  C8   DA A  83      -1.953-207.115-104.226 
ATOM   1719  N7   DA A  83      -3.145-207.373-103.789 
ATOM   1720  C5   DA A  83      -2.946-207.731-102.463 
ATOM   1721  C6   DA A  83      -3.830-208.121-101.444 
ATOM   1722  N6   DA A  83      -5.157-208.220-101.612 
ATOM   1723  N1   DA A  83      -3.299-208.408-100.240 
ATOM   1724  C2   DA A  83      -1.981-208.308-100.079 
ATOM   1725  N3   DA A  83      -1.062-207.956-100.952 
ATOM   1726  C4   DA A  83      -1.619-207.674-102.148 
ATOM   1727  P    DT A  84       4.439-208.247-104.524 
ATOM   1728  OP1  DT A  84       5.589-207.336-104.723 
ATOM   1729  OP2  DT A  84       3.962-208.962-105.729 
ATOM   1730  O5'  DT A  84       4.782-209.303-103.373 
ATOM   1731  C5'  DT A  84       4.542-208.943-102.000 
ATOM   1732  C4'  DT A  84       3.892-210.099-101.267 
ATOM   1733  O4'  DT A  84       2.439-210.079-101.371 
ATOM   1734  C3'  DT A  84       4.277-211.496-101.754 
ATOM   1735  O3'  DT A  84       4.359-212.369-100.633 
ATOM   1736  C2'  DT A  84       3.103-211.938-102.629 
ATOM   1737  C1'  DT A  84       1.999-211.377-101.738 
ATOM   1738  N1   DT A  84       0.684-211.242-102.427 
ATOM   1739  C2   DT A  84      -0.442-211.461-101.673 
ATOM   1740  O2   DT A  84      -0.403-211.754-100.490 
ATOM   1741  N3   DT A  84      -1.642-211.327-102.346 
ATOM   1742  C4   DT A  84      -1.802-211.000-103.677 
ATOM   1743  O4   DT A  84      -2.929-210.910-104.168 
ATOM   1744  C5   DT A  84      -0.562-210.790-104.385 
ATOM   1745  C7   DT A  84      -0.646-210.430-105.839 
ATOM   1746  C6   DT A  84       0.618-210.913-103.755 
ATOM   1747  P    DT A  85       5.527-213.462-100.585 
ATOM   1748  OP1  DT A  85       6.764-212.842-100.059 
ATOM   1749  OP2  DT A  85       5.642-214.124-101.903 
ATOM   1750  O5'  DT A  85       4.946-214.498 -99.513 
ATOM   1751  C5'  DT A  85       4.079-214.012 -98.471 
ATOM   1752  C4'  DT A  85       2.902-214.950 -98.296 
ATOM   1753  O4'  DT A  85       1.789-214.613 -99.173 
ATOM   1754  C3'  DT A  85       3.175-216.424 -98.596 
ATOM   1755  O3'  DT A  85       2.439-217.225 -97.679 
ATOM   1756  C2'  DT A  85       2.607-216.645 -99.998 
ATOM   1757  C1'  DT A  85       1.349-215.801 -99.814 
ATOM   1758  N1   DT A  85       0.692-215.419-101.094 
ATOM   1759  C2   DT A  85      -0.680-215.337-101.093 
ATOM   1760  O2   DT A  85      -1.357-215.561-100.105 
ATOM   1761  N3   DT A  85      -1.254-214.981-102.299 
ATOM   1762  C4   DT A  85      -0.585-214.706-103.475 
ATOM   1763  O4   DT A  85      -1.209-214.397-104.492 
ATOM   1764  C5   DT A  85       0.851-214.819-103.376 
ATOM   1765  C7   DT A  85       1.654-214.537-104.612 
ATOM   1766  C6   DT A  85       1.435-215.163-102.217 
ATOM   1767  P    DT A  86       3.120-218.545 -97.082 
ATOM   1768  OP1  DT A  86       3.969-218.185 -95.925 
ATOM   1769  OP2  DT A  86       3.789-219.293 -98.170 
ATOM   1770  O5'  DT A  86       1.839-219.361 -96.578 
ATOM   1771  C5'  DT A  86       0.676-218.633 -96.143 
ATOM   1772  C4'  DT A  86      -0.578-219.274 -96.706 
ATOM   1773  O4'  DT A  86      -0.926-218.752 -98.020 
ATOM   1774  C3'  DT A  86      -0.514-220.787 -96.917 
ATOM   1775  O3'  DT A  86      -1.784-221.349 -96.608 
ATOM   1776  C2'  DT A  86      -0.256-220.960 -98.413 
ATOM   1777  C1'  DT A  86      -1.190-219.848 -98.883 
ATOM   1778  N1   DT A  86      -0.940-219.406-100.283 
ATOM   1779  C2   DT A  86      -2.032-219.022-101.022 
ATOM   1780  O2   DT A  86      -3.168-219.031-100.581 
ATOM   1781  N3   DT A  86      -1.761-218.620-102.316 
ATOM   1782  C4   DT A  86      -0.519-218.571-102.915 
ATOM   1783  O4   DT A  86      -0.400-218.192-104.082 
ATOM   1784  C5   DT A  86       0.565-218.993-102.059 
ATOM   1785  C7   DT A  86       1.951-218.970-102.634 
ATOM   1786  C6   DT A  86       0.330-219.390-100.798 
ATOM   1787  P    DC A  87      -1.846-222.749 -95.837 
ATOM   1788  OP1  DC A  87      -1.713-222.519 -94.380 
ATOM   1789  OP2  DC A  87      -0.874-223.690 -96.436 
ATOM   1790  O5'  DC A  87      -3.335-223.229 -96.172 
ATOM   1791  C5'  DC A  87      -4.356-222.236 -96.388 
ATOM   1792  C4'  DC A  87      -5.202-222.616 -97.587 
ATOM   1793  O4'  DC A  87      -4.653-222.109 -98.837 
ATOM   1794  C3'  DC A  87      -5.365-224.115 -97.838 
ATOM   1795  O3'  DC A  87      -6.683-224.361 -98.314 
ATOM   1796  C2'  DC A  87      -4.377-224.429 -98.963 
ATOM   1797  C1'  DC A  87      -4.635-223.168 -99.781 
ATOM   1798  N1   DC A  87      -3.572-222.877-100.783 
ATOM   1799  C2   DC A  87      -3.957-222.297-101.989 
ATOM   1800  O2   DC A  87      -5.154-222.050-102.176 
ATOM   1801  N3   DC A  87      -3.003-222.024-102.915 
ATOM   1802  C4   DC A  87      -1.716-222.307-102.674 
ATOM   1803  N4   DC A  87      -0.823-222.022-103.609 
ATOM   1804  C5   DC A  87      -1.299-222.904-101.441 
ATOM   1805  C6   DC A  87      -2.268-223.169-100.528 
ATOM   1806  P    DC A  88      -7.460-225.665 -97.804 
ATOM   1807  OP1  DC A  88      -8.098-225.383 -96.498 
ATOM   1808  OP2  DC A  88      -6.552-226.832 -97.845 
ATOM   1809  O5'  DC A  88      -8.587-225.821 -98.930 
ATOM   1810  C5'  DC A  88      -9.079-224.641 -99.594 
ATOM   1811  C4'  DC A  88      -9.191-224.894-101.085 
ATOM   1812  O4'  DC A  88      -7.954-224.596-101.794 
ATOM   1813  C3'  DC A  88      -9.512-226.332-101.493 
ATOM   1814  O3'  DC A  88     -10.372-226.307-102.626 
ATOM   1815  C2'  DC A  88      -8.168-226.924-101.917 
ATOM   1816  C1'  DC A  88      -7.654-225.688-102.650 
ATOM   1817  N1   DC A  88      -6.184-225.700-102.887 
ATOM   1818  C2   DC A  88      -5.711-225.122-104.063 
ATOM   1819  O2   DC A  88      -6.523-224.627-104.853 
ATOM   1820  N3   DC A  88      -4.374-225.123-104.298 
ATOM   1821  C4   DC A  88      -3.526-225.670-103.416 
ATOM   1822  N4   DC A  88      -2.231-225.646-103.692 
ATOM   1823  C5   DC A  88      -3.993-226.270-102.202 
ATOM   1824  C6   DC A  88      -5.332-226.259-101.985 
ATOM   1825  P    DA A  89     -11.564-227.373-102.718 
ATOM   1826  OP1  DA A  89     -12.731-226.880-101.953 
ATOM   1827  OP2  DA A  89     -11.060-228.713-102.343 
ATOM   1828  O5'  DA A  89     -11.894-227.342-104.283 
ATOM   1829  C5'  DA A  89     -11.672-226.125-105.019 
ATOM   1830  C4'  DA A  89     -11.004-226.435-106.345 
ATOM   1831  O4'  DA A  89      -9.552-226.461-106.242 
ATOM   1832  C3'  DA A  89     -11.355-227.787-106.965 
ATOM   1833  O3'  DA A  89     -11.428-227.639-108.379 
ATOM   1834  C2'  DA A  89     -10.165-228.686-106.632 
ATOM   1835  C1'  DA A  89      -9.080-227.641-106.874 
ATOM   1836  N9   DA A  89      -7.764-227.993-106.274 
ATOM   1837  C8   DA A  89      -7.514-228.665-105.111 
ATOM   1838  N7   DA A  89      -6.252-228.820-104.854 
ATOM   1839  C5   DA A  89      -5.616-228.205-105.924 
ATOM   1840  C6   DA A  89      -4.260-228.027-106.245 
ATOM   1841  N6   DA A  89      -3.254-228.473-105.479 
ATOM   1842  N1   DA A  89      -3.974-227.371-107.385 
ATOM   1843  C2   DA A  89      -4.978-226.930-108.141 
ATOM   1844  N3   DA A  89      -6.274-227.036-107.946 
ATOM   1845  C4   DA A  89      -6.533-227.697-106.799 
ATOM   1846  P    DG A  90     -12.573-228.417-109.182 
ATOM   1847  OP1  DG A  90     -13.827-227.633-109.142 
ATOM   1848  OP2  DG A  90     -12.663-229.811-108.693 
ATOM   1849  O5'  DG A  90     -11.978-228.407-110.668 
ATOM   1850  C5'  DG A  90     -11.132-227.315-111.074 
ATOM   1851  C4'  DG A  90      -9.937-227.843-111.841 
ATOM   1852  O4'  DG A  90      -8.823-228.186-110.967 
ATOM   1853  C3'  DG A  90     -10.175-229.118-112.650 
ATOM   1854  O3'  DG A  90      -9.431-229.043-113.859 
ATOM   1855  C2'  DG A  90      -9.591-230.238-111.789 
ATOM   1856  C1'  DG A  90      -8.353-229.476-111.324 
ATOM   1857  N9   DG A  90      -7.693-230.075-110.131 
ATOM   1858  C8   DG A  90      -8.260-230.724-109.056 
ATOM   1859  N7   DG A  90      -7.392-231.138-108.164 
ATOM   1860  C5   DG A  90      -6.164-230.735-108.686 
ATOM   1861  C6   DG A  90      -4.852-230.901-108.168 
ATOM   1862  O6   DG A  90      -4.500-231.446-107.125 
ATOM   1863  N1   DG A  90      -3.891-230.340-109.020 
ATOM   1864  C2   DG A  90      -4.162-229.703-110.215 
ATOM   1865  N2   DG A  90      -3.104-229.235-110.883 
ATOM   1866  N3   DG A  90      -5.392-229.547-110.700 
ATOM   1867  C4   DG A  90      -6.336-230.086-109.886 
ATOM   1868  P    DA A  91     -10.089-229.594-115.211 
ATOM   1869  OP1  DA A  91     -10.955-228.549-115.803 
ATOM   1870  OP2  DA A  91     -10.732-230.901-114.952 
ATOM   1871  O5'  DA A  91      -8.794-229.804-116.128 
ATOM   1872  C5'  DA A  91      -7.650-228.953-115.927 
ATOM   1873  C4'  DA A  91      -6.379-229.779-115.955 
ATOM   1874  O4'  DA A  91      -6.031-230.307-114.644 
ATOM   1875  C3'  DA A  91      -6.409-231.014-116.854 
ATOM   1876  O3'  DA A  91      -5.130-231.178-117.455 
ATOM   1877  C2'  DA A  91      -6.649-232.183-115.899 
ATOM   1878  C1'  DA A  91      -5.735-231.688-114.782 
ATOM   1879  N9   DA A  91      -5.983-232.347-113.469 
ATOM   1880  C8   DA A  91      -7.169-232.778-112.947 
ATOM   1881  N7   DA A  91      -7.059-233.318-111.772 
ATOM   1882  C5   DA A  91      -5.702-233.239-111.492 
ATOM   1883  C6   DA A  91      -4.938-233.643-110.386 
ATOM   1884  N6   DA A  91      -5.460-234.237-109.303 
ATOM   1885  N1   DA A  91      -3.612-233.416-110.433 
ATOM   1886  C2   DA A  91      -3.099-232.826-111.511 
ATOM   1887  N3   DA A  91      -3.710-232.407-112.598 
ATOM   1888  C4   DA A  91      -5.035-232.647-112.526 
ATOM   1889  P    DA A  92      -5.043-231.648-118.982 
ATOM   1890  OP1  DA A  92      -5.193-230.475-119.872 
ATOM   1891  OP2  DA A  92      -5.989-232.763-119.212 
ATOM   1892  O5'  DA A  92      -3.542-232.195-119.060 
ATOM   1893  C5'  DA A  92      -2.541-231.609-118.208 
ATOM   1894  C4'  DA A  92      -1.676-232.696-117.600 
ATOM   1895  O4'  DA A  92      -2.225-233.210-116.352 
ATOM   1896  C3'  DA A  92      -1.479-233.946-118.457 
ATOM   1897  O3'  DA A  92      -0.152-234.424-118.275 
ATOM   1898  C2'  DA A  92      -2.450-234.972-117.875 
ATOM   1899  C1'  DA A  92      -2.213-234.628-116.408 
ATOM   1900  N9   DA A  92      -3.273-235.136-115.494 
ATOM   1901  C8   DA A  92      -4.611-235.262-115.734 
ATOM   1902  N7   DA A  92      -5.282-235.741-114.732 
ATOM   1903  C5   DA A  92      -4.319-235.949-113.754 
ATOM   1904  C6   DA A  92      -4.392-236.446-112.443 
ATOM   1905  N6   DA A  92      -5.536-236.844-111.865 
ATOM   1906  N1   DA A  92      -3.245-236.522-111.744 
ATOM   1907  C2   DA A  92      -2.112-236.126-112.323 
ATOM   1908  N3   DA A  92      -1.922-235.647-113.533 
ATOM   1909  C4   DA A  92      -3.086-235.582-114.211 
ATOM   1910  P    DG A  93       0.649-234.993-119.539 
ATOM   1911  OP1  DG A  93       1.269-233.870-120.279 
ATOM   1912  OP2  DG A  93      -0.234-235.880-120.328 
ATOM   1913  O5'  DG A  93       1.787-235.862-118.827 
ATOM   1914  C5'  DG A  93       2.260-235.463-117.526 
ATOM   1915  C4'  DG A  93       2.390-236.677-116.628 
ATOM   1916  O4'  DG A  93       1.154-236.981-115.922 
ATOM   1917  C3'  DG A  93       2.746-237.988-117.328 
ATOM   1918  O3'  DG A  93       3.616-238.738-116.489 
ATOM   1919  C2'  DG A  93       1.419-238.737-117.444 
ATOM   1920  C1'  DG A  93       0.885-238.367-116.065 
ATOM   1921  N9   DG A  93      -0.583-238.572-115.915 
ATOM   1922  C8   DG A  93      -1.583-238.416-116.849 
ATOM   1923  N7   DG A  93      -2.785-238.679-116.394 
ATOM   1924  C5   DG A  93      -2.564-239.036-115.064 
ATOM   1925  C6   DG A  93      -3.485-239.426-114.058 
ATOM   1926  O6   DG A  93      -4.705-239.540-114.133 
ATOM   1927  N1   DG A  93      -2.834-239.702-112.847 
ATOM   1928  C2   DG A  93      -1.471-239.611-112.637 
ATOM   1929  N2   DG A  93      -1.046-239.916-111.408 
ATOM   1930  N3   DG A  93      -0.608-239.244-113.581 
ATOM   1931  C4   DG A  93      -1.223-238.974-114.762 
ATOM   1932  P    DA A  94       4.830-239.543-117.151 
ATOM   1933  OP1  DA A  94       5.979-238.633-117.350 
ATOM   1934  OP2  DA A  94       4.353-240.258-118.355 
ATOM   1935  O5'  DA A  94       5.173-240.600-115.999 
ATOM   1936  C5'  DA A  94       4.932-240.239-114.627 
ATOM   1937  C4'  DA A  94       4.283-241.396-113.894 
ATOM   1938  O4'  DA A  94       2.830-241.375-113.998 
ATOM   1939  C3'  DA A  94       4.667-242.793-114.381 
ATOM   1940  O3'  DA A  94       4.749-243.666-113.260 
ATOM   1941  C2'  DA A  94       3.493-243.234-115.256 
ATOM   1942  C1'  DA A  94       2.389-242.674-114.365 
ATOM   1943  N9   DA A  94       1.075-242.538-115.054 
ATOM   1944  C8   DA A  94       0.830-242.220-116.360 
ATOM   1945  N7   DA A  94      -0.430-242.181-116.662 
ATOM   1946  C5   DA A  94      -1.071-242.495-115.471 
ATOM   1947  C6   DA A  94      -2.427-242.617-115.129 
ATOM   1948  N6   DA A  94      -3.430-242.429-115.998 
ATOM   1949  N1   DA A  94      -2.717-242.943-113.855 
ATOM   1950  C2   DA A  94      -1.716-243.128-112.996 
ATOM   1951  N3   DA A  94      -0.420-243.042-113.199 
ATOM   1952  C4   DA A  94      -0.157-242.716-114.481 
ATOM   1953  P    DG A  95       5.917-244.759-113.212 
ATOM   1954  OP1  DG A  95       7.155-244.139-112.686 
ATOM   1955  OP2  DG A  95       6.032-245.420-114.530 
ATOM   1956  O5'  DG A  95       5.337-245.795-112.140 
ATOM   1957  C5'  DG A  95       4.470-245.308-111.098 
ATOM   1958  C4'  DG A  95       3.293-246.247-110.923 
ATOM   1959  O4'  DG A  95       2.179-245.910-111.800 
ATOM   1960  C3'  DG A  95       3.566-247.720-111.223 
ATOM   1961  O3'  DG A  95       2.830-248.521-110.306 
ATOM   1962  C2'  DG A  95       2.997-247.941-112.625 
ATOM   1963  C1'  DG A  95       1.740-247.097-112.441 
ATOM   1964  N9   DG A  95       1.083-246.715-113.721 
ATOM   1965  C8   DG A  95       1.654-246.424-114.941 
ATOM   1966  N7   DG A  95       0.788-246.122-115.878 
ATOM   1967  C5   DG A  95      -0.444-246.220-115.234 
ATOM   1968  C6   DG A  95      -1.755-246.008-115.733 
ATOM   1969  O6   DG A  95      -2.106-245.684-116.865 
ATOM   1970  N1   DG A  95      -2.722-246.217-114.738 
ATOM   1971  C2   DG A  95      -2.456-246.581-113.433 
ATOM   1972  N2   DG A  95      -3.517-246.730-112.638 
ATOM   1973  N3   DG A  95      -1.224-246.779-112.966 
ATOM   1974  C4   DG A  95      -0.276-246.582-113.918 
ATOM   1975  P    DG A  96       3.511-249.841-109.709 
ATOM   1976  OP1  DG A  96       4.360-249.482-108.551 
ATOM   1977  OP2  DG A  96       4.179-250.589-110.796 
ATOM   1978  O5'  DG A  96       2.229-250.657-109.205 
ATOM   1979  C5'  DG A  96       1.066-249.929-108.770 
ATOM   1980  C4'  DG A  96      -0.187-250.571-109.333 
ATOM   1981  O4'  DG A  96      -0.536-250.048-110.647 
ATOM   1982  C3'  DG A  96      -0.123-252.083-109.543 
ATOM   1983  O3'  DG A  96      -1.393-252.645-109.235 
ATOM   1984  C2'  DG A  96       0.135-252.256-111.040 
ATOM   1985  C1'  DG A  96      -0.799-251.145-111.510 
ATOM   1986  N9   DG A  96      -0.549-250.703-112.910 
ATOM   1987  C8   DG A  96       0.643-250.619-113.596 
ATOM   1988  N7   DG A  96       0.519-250.188-114.829 
ATOM   1989  C5   DG A  96      -0.851-249.972-114.968 
ATOM   1990  C6   DG A  96      -1.594-249.504-116.083 
ATOM   1991  O6   DG A  96      -1.188-249.179-117.196 
ATOM   1992  N1   DG A  96      -2.963-249.434-115.793 
ATOM   1993  C2   DG A  96      -3.539-249.770-114.583 
ATOM   1994  N2   DG A  96      -4.865-249.632-114.508 
ATOM   1995  N3   DG A  96      -2.842-250.208-113.537 
ATOM   1996  C4   DG A  96      -1.512-250.283-113.803 
ATOM   1997  P    DT A  97      -1.456-254.046-108.463 
ATOM   1998  OP1  DT A  97      -1.322-253.815-107.007 
ATOM   1999  OP2  DT A  97      -0.484-254.987-109.063 
ATOM   2000  O5'  DT A  97      -2.945-254.525-108.798 
ATOM   2001  C5'  DT A  97      -3.965-253.533-109.015 
ATOM   2002  C4'  DT A  97      -4.811-253.913-110.214 
ATOM   2003  O4'  DT A  97      -4.262-253.405-111.464 
ATOM   2004  C3'  DT A  97      -4.974-255.412-110.465 
ATOM   2005  O3'  DT A  97      -6.292-255.658-110.941 
ATOM   2006  C2'  DT A  97      -3.987-255.726-111.589 
ATOM   2007  C1'  DT A  97      -4.244-254.465-112.408 
ATOM   2008  N1   DT A  97      -3.181-254.173-113.410 
ATOM   2009  C2   DT A  97      -3.577-253.601-114.594 
ATOM   2010  O2   DT A  97      -4.739-253.331-114.845 
ATOM   2011  N3   DT A  97      -2.564-253.347-115.499 
ATOM   2012  C4   DT A  97      -1.222-253.610-115.320 
ATOM   2013  O4   DT A  97      -0.407-253.337-116.203 
ATOM   2014  C5   DT A  97      -0.904-254.211-114.046 
ATOM   2015  C7   DT A  97       0.536-254.531-113.769 
ATOM   2016  C6   DT A  97      -1.869-254.469-113.148 
ATOM   2017  P    DT A  98      -7.070-256.961-110.431 
ATOM   2018  OP1  DT A  98      -7.708-256.680-109.125 
ATOM   2019  OP2  DT A  98      -6.162-258.128-110.472 
ATOM   2020  O5'  DT A  98      -8.196-257.118-111.557 
ATOM   2021  C5'  DT A  98      -8.688-255.938-112.221 
ATOM   2022  C4'  DT A  98      -8.800-256.191-113.712 
ATOM   2023  O4'  DT A  98      -7.563-255.893-114.421 
ATOM   2024  C3'  DT A  98      -9.122-257.628-114.120 
ATOM   2025  O3'  DT A  98      -9.982-257.604-115.253 
ATOM   2026  C2'  DT A  98      -7.777-258.220-114.544 
ATOM   2027  C1'  DT A  98      -7.264-256.984-115.277 
ATOM   2028  N1   DT A  98      -5.793-256.997-115.514 
ATOM   2029  C2   DT A  98      -5.342-256.422-116.678 
ATOM   2030  O2   DT A  98      -6.088-255.916-117.500 
ATOM   2031  N3   DT A  98      -3.974-256.453-116.864 
ATOM   2032  C4   DT A  98      -3.043-256.997-116.003 
ATOM   2033  O4   DT A  98      -1.842-256.965-116.278 
ATOM   2034  C5   DT A  98      -3.612-257.576-114.809 
ATOM   2035  C7   DT A  98      -2.667-258.191-113.818 
ATOM   2036  C6   DT A  98      -4.938-257.561-114.603 
ATOM   2037  P    DC A  99     -11.173-258.670-115.345 
ATOM   2038  OP1  DC A  99     -12.340-258.177-114.580 
ATOM   2039  OP2  DC A  99     -10.670-260.009-114.970 
ATOM   2040  O5'  DC A  99     -11.503-258.639-116.910 
ATOM   2041  C5'  DC A  99     -11.281-257.421-117.646 
ATOM   2042  C4'  DC A  99     -10.614-257.731-118.972 
ATOM   2043  O4'  DC A  99      -9.162-257.758-118.869 
ATOM   2044  C3'  DC A  99     -10.964-259.083-119.592 
ATOM   2045  O3'  DC A  99     -11.037-258.936-121.005 
ATOM   2046  C2'  DC A  99      -9.774-259.983-119.259 
ATOM   2047  C1'  DC A  99      -8.690-258.937-119.501 
ATOM   2048  N1   DC A  99      -7.373-259.289-118.901 
ATOM   2049  C2   DC A  99      -6.223-258.902-119.583 
ATOM   2050  O2   DC A  99      -6.341-258.286-120.649 
ATOM   2051  N3   DC A  99      -5.012-259.214-119.052 
ATOM   2052  C4   DC A  99      -4.928-259.881-117.895 
ATOM   2053  N4   DC A  99      -3.725-260.162-117.418 
ATOM   2054  C5   DC A  99      -6.098-260.290-117.177 
ATOM   2055  C6   DC A  99      -7.298-259.969-117.724 
ATOM   2056  P    DC A 100     -12.182-259.714-121.809 
ATOM   2057  OP1  DC A 100     -13.436-258.929-121.769 
ATOM   2058  OP2  DC A 100     -12.272-261.107-121.320 
ATOM   2059  O5'  DC A 100     -11.588-259.703-123.295 
ATOM   2060  C5'  DC A 100     -10.741-258.611-123.701 
ATOM   2061  C4'  DC A 100      -9.546-259.140-124.468 
ATOM   2062  O4'  DC A 100      -8.432-259.482-123.593 
ATOM   2063  C3'  DC A 100      -9.785-260.415-125.276 
ATOM   2064  O3'  DC A 100      -9.040-260.339-126.486 
ATOM   2065  C2'  DC A 100      -9.200-261.535-124.415 
ATOM   2066  C1'  DC A 100      -7.962-260.773-123.951 
ATOM   2067  N1   DC A 100      -7.302-261.372-122.758 
ATOM   2068  C2   DC A 100      -5.914-261.290-122.674 
ATOM   2069  O2   DC A 100      -5.294-260.729-123.584 
ATOM   2070  N3   DC A 100      -5.293-261.831-121.595 
ATOM   2071  C4   DC A 100      -6.001-262.431-120.629 
ATOM   2072  N4   DC A 100      -5.350-262.943-119.597 
ATOM   2073  C5   DC A 100      -7.430-262.527-120.696 
ATOM   2074  C6   DC A 100      -8.032-261.980-121.784 
ATOM   2075  P    DT A 101      -9.698-260.890-127.837 
ATOM   2076  OP1  DT A 101     -10.564-259.846-128.429 
ATOM   2077  OP2  DT A 101     -10.341-262.197-127.579 
ATOM   2078  O5'  DT A 101      -8.404-261.100-128.755 
ATOM   2079  C5'  DT A 101      -7.260-260.249-128.554 
ATOM   2080  C4'  DT A 101      -5.989-261.075-128.582 
ATOM   2081  O4'  DT A 101      -5.640-261.603-127.271 
ATOM   2082  C3'  DT A 101      -6.018-262.311-129.481 
ATOM   2083  O3'  DT A 101      -4.739-262.474-130.082 
ATOM   2084  C2'  DT A 101      -6.258-263.479-128.525 
ATOM   2085  C1'  DT A 101      -5.345-262.985-127.409 
ATOM   2086  N1   DT A 101      -5.592-263.643-126.096 
ATOM   2087  C2   DT A 101      -4.503-263.857-125.287 
ATOM   2088  O2   DT A 101      -3.370-263.533-125.601 
ATOM   2089  N3   DT A 101      -4.770-264.471-124.078 
ATOM   2090  C4   DT A 101      -6.008-264.878-123.625 
ATOM   2091  O4   DT A 101      -6.124-265.417-122.522 
ATOM   2092  C5   DT A 101      -7.090-264.611-124.542 
ATOM   2093  C7   DT A 101      -8.472-265.023-124.126 
ATOM   2094  C6   DT A 101      -6.858-264.016-125.724 
ATOM   2095  P    DC A 102      -4.653-262.945-131.609 
ATOM   2096  OP1  DC A 102      -4.803-261.772-132.499 
ATOM   2097  OP2  DC A 102      -5.599-264.059-131.839 
ATOM   2098  O5'  DC A 102      -3.152-263.491-131.687 
ATOM   2099  C5'  DC A 102      -2.150-262.905-130.834 
ATOM   2100  C4'  DC A 102      -1.286-263.993-130.226 
ATOM   2101  O4'  DC A 102      -1.835-264.506-128.979 
ATOM   2102  C3'  DC A 102      -1.088-265.242-131.084 
ATOM   2103  O3'  DC A 102       0.239-265.721-130.902 
ATOM   2104  C2'  DC A 102      -2.059-266.269-130.502 
ATOM   2105  C1'  DC A 102      -1.822-265.924-129.035 
ATOM   2106  N1   DC A 102      -2.883-266.432-128.120 
ATOM   2107  C2   DC A 102      -2.499-266.843-126.847 
ATOM   2108  O2   DC A 102      -1.306-266.770-126.530 
ATOM   2109  N3   DC A 102      -3.451-267.311-125.998 
ATOM   2110  C4   DC A 102      -4.734-267.374-126.380 
ATOM   2111  N4   DC A 102      -5.624-267.838-125.516 
ATOM   2112  C5   DC A 102      -5.148-266.957-127.686 
ATOM   2113  C6   DC A 102      -4.182-266.494-128.519 
ATOM   2114  P    DC A 103       1.039-266.289-132.166 
ATOM   2115  OP1  DC A 103       1.659-265.166-132.906 
ATOM   2116  OP2  DC A 103       0.156-267.177-132.954 
ATOM   2117  O5'  DC A 103       2.178-267.158-131.454 
ATOM   2118  C5'  DC A 103       2.650-266.760-130.153 
ATOM   2119  C4'  DC A 103       2.781-267.974-129.254 
ATOM   2120  O4'  DC A 103       1.544-268.277-128.549 
ATOM   2121  C3'  DC A 103       3.136-269.285-129.955 
ATOM   2122  O3'  DC A 103       4.006-270.034-129.116 
ATOM   2123  C2'  DC A 103       1.809-270.034-130.071 
ATOM   2124  C1'  DC A 103       1.276-269.663-128.692 
ATOM   2125  N1   DC A 103      -0.192-269.868-128.542 
ATOM   2126  C2   DC A 103      -0.667-270.278-127.299 
ATOM   2127  O2   DC A 103       0.141-270.452-126.379 
ATOM   2128  N3   DC A 103      -2.002-270.471-127.141 
ATOM   2129  C4   DC A 103      -2.845-270.271-128.163 
ATOM   2130  N4   DC A 103      -4.138-270.473-127.960 
ATOM   2131  C5   DC A 103      -2.377-269.851-129.450 
ATOM   2132  C6   DC A 103      -1.040-269.663-129.586 
ATOM   2133  P    DC A 104       5.221-270.840-129.778 
ATOM   2134  OP1  DC A 104       6.370-269.929-129.976 
ATOM   2135  OP2  DC A 104       4.743-271.555-130.982 
ATOM   2136  O5'  DC A 104       5.563-271.897-128.626 
ATOM   2137  C5'  DC A 104       5.323-271.536-127.253 
ATOM   2138  C4'  DC A 104       4.673-272.693-126.521 
ATOM   2139  O4'  DC A 104       3.221-272.672-126.625 
ATOM   2140  C3'  DC A 104       5.058-274.089-127.007 
ATOM   2141  O3'  DC A 104       5.140-274.962-125.887 
ATOM   2142  C2'  DC A 104       3.884-274.531-127.882 
ATOM   2143  C1'  DC A 104       2.780-273.970-126.992 
ATOM   2144  N1   DC A 104       1.466-273.835-127.680 
ATOM   2145  C2   DC A 104       0.313-274.054-126.930 
ATOM   2146  O2   DC A 104       0.428-274.348-125.735 
ATOM   2147  N3   DC A 104      -0.894-273.936-127.540 
ATOM   2148  C4   DC A 104      -0.975-273.615-128.837 
ATOM   2149  N4   DC A 104      -2.176-273.512-129.386 
ATOM   2150  C5   DC A 104       0.198-273.386-129.627 
ATOM   2151  C6   DC A 104       1.395-273.509-129.000 
ATOM   2152  P    DC A 105       6.308-276.055-125.839 
ATOM   2153  OP1  DC A 105       7.546-275.436-125.313 
ATOM   2154  OP2  DC A 105       6.423-276.717-127.157 
ATOM   2155  O5'  DC A 105       5.727-277.091-124.767 
ATOM   2156  C5'  DC A 105       4.861-276.605-123.725 
ATOM   2157  C4'  DC A 105       3.683-277.543-123.550 
ATOM   2158  O4'  DC A 105       2.570-277.207-124.426 
ATOM   2159  C3'  DC A 105       3.956-279.017-123.850 
ATOM   2160  O3'  DC A 105       3.220-279.818-122.933 
ATOM   2161  C2'  DC A 105       3.388-279.238-125.251 
ATOM   2162  C1'  DC A 105       2.130-278.394-125.068 
ATOM   2163  N1   DC A 105       1.473-278.012-126.348 
ATOM   2164  C2   DC A 105       0.083-277.924-126.365 
ATOM   2165  O2   DC A 105      -0.542-278.165-125.324 
ATOM   2166  N3   DC A 105      -0.535-277.578-127.522 
ATOM   2167  C4   DC A 105       0.177-277.325-128.627 
ATOM   2168  N4   DC A 105      -0.473-276.991-129.732 
ATOM   2169  C5   DC A 105       1.608-277.410-128.632 
ATOM   2170  C6   DC A 105       2.207-277.758-127.466 
ATOM   2171  P    DG A 106       3.902-281.138-122.336 
ATOM   2172  OP1  DG A 106       4.751-280.778-121.178 
ATOM   2173  OP2  DG A 106       4.570-281.886-123.423 
ATOM   2174  O5'  DG A 106       2.620-281.954-121.832 
ATOM   2175  C5'  DG A 106       1.457-281.226-121.397 
ATOM   2176  C4'  DG A 106       0.203-281.867-121.960 
ATOM   2177  O4'  DG A 106      -0.145-281.345-123.274 
ATOM   2178  C3'  DG A 106       0.267-283.380-122.170 
ATOM   2179  O3'  DG A 106      -1.003-283.942-121.862 
ATOM   2180  C2'  DG A 106       0.525-283.553-123.667 
ATOM   2181  C1'  DG A 106      -0.409-282.441-124.136 
ATOM   2182  N9   DG A 106      -0.159-281.999-125.537 
ATOM   2183  C8   DG A 106       1.033-281.916-126.223 
ATOM   2184  N7   DG A 106       0.910-281.484-127.456 
ATOM   2185  C5   DG A 106      -0.460-281.268-127.595 
ATOM   2186  C6   DG A 106      -1.203-280.801-128.710 
ATOM   2187  O6   DG A 106      -0.797-280.475-129.822 
ATOM   2188  N1   DG A 106      -2.573-280.730-128.420 
ATOM   2189  C2   DG A 106      -3.149-281.067-127.210 
ATOM   2190  N2   DG A 106      -4.475-280.928-127.135 
ATOM   2191  N3   DG A 106      -2.451-281.505-126.164 
ATOM   2192  C4   DG A 106      -1.121-281.580-126.430 
ATOM   2193  P    DG A 107      -1.065-285.342-121.090 
ATOM   2194  OP1  DG A 107      -0.932-285.112-119.634 
ATOM   2195  OP2  DG A 107      -0.093-286.283-121.690 
ATOM   2196  O5'  DG A 107      -2.554-285.822-121.425 
ATOM   2197  C5'  DG A 107      -3.575-284.830-121.642 
ATOM   2198  C4'  DG A 107      -4.421-285.209-122.841 
ATOM   2199  O4'  DG A 107      -3.872-284.702-124.090 
ATOM   2200  C3'  DG A 107      -4.584-286.708-123.092 
ATOM   2201  O3'  DG A 107      -5.901-286.955-123.567 
ATOM   2202  C2'  DG A 107      -3.596-287.022-124.216 
ATOM   2203  C1'  DG A 107      -3.854-285.761-125.035 
ATOM   2204  N9   DG A 107      -2.791-285.470-126.037 
ATOM   2205  C8   DG A 107      -1.433-285.693-125.956 
ATOM   2206  N7   DG A 107      -0.766-285.320-127.022 
ATOM   2207  C5   DG A 107      -1.752-284.814-127.868 
ATOM   2208  C6   DG A 107      -1.642-284.260-129.170 
ATOM   2209  O6   DG A 107      -0.635-284.099-129.856 
ATOM   2210  N1   DG A 107      -2.893-283.870-129.668 
ATOM   2211  C2   DG A 107      -4.093-283.998-128.995 
ATOM   2212  N2   DG A 107      -5.177-283.565-129.643 
ATOM   2213  N3   DG A 107      -4.194-284.517-127.774 
ATOM   2214  C4   DG A 107      -2.990-284.901-127.277 
ATOM   2215  P    DG A 108      -6.679-288.258-123.058 
ATOM   2216  OP1  DG A 108      -7.317-287.976-121.752 
ATOM   2217  OP2  DG A 108      -5.771-289.425-123.099 
ATOM   2218  O5'  DG A 108      -7.806-288.414-124.184 
ATOM   2219  C5'  DG A 108      -8.298-287.235-124.848 
ATOM   2220  C4'  DG A 108      -8.410-287.488-126.339 
ATOM   2221  O4'  DG A 108      -7.173-287.189-127.047 
ATOM   2222  C3'  DG A 108      -8.731-288.925-126.747 
ATOM   2223  O3'  DG A 108      -9.591-288.900-127.879 
ATOM   2224  C2'  DG A 108      -7.386-289.517-127.171 
ATOM   2225  C1'  DG A 108      -6.873-288.281-127.904 
ATOM   2226  N9   DG A 108      -5.403-288.293-128.140 
ATOM   2227  C8   DG A 108      -4.396-288.807-127.351 
ATOM   2228  N7   DG A 108      -3.195-288.655-127.852 
ATOM   2229  C5   DG A 108      -3.420-287.994-129.058 
ATOM   2230  C6   DG A 108      -2.500-287.557-130.046 
ATOM   2231  O6   DG A 108      -1.277-287.665-130.060 
ATOM   2232  N1   DG A 108      -3.155-286.929-131.115 
ATOM   2233  C2   DG A 108      -4.520-286.747-131.215 
ATOM   2234  N2   DG A 108      -4.950-286.124-132.315 
ATOM   2235  N3   DG A 108      -5.383-287.157-130.287 
ATOM   2236  C4   DG A 108      -4.763-287.769-129.244 
ATOM   2237  P    DC A 109     -10.783-289.966-127.972 
ATOM   2238  OP1  DC A 109     -11.950-289.473-127.207 
ATOM   2239  OP2  DC A 109     -10.279-291.306-127.597 
ATOM   2240  O5'  DC A 109     -11.113-289.935-129.537 
ATOM   2241  C5'  DC A 109     -10.891-288.718-130.273 
ATOM   2242  C4'  DC A 109     -10.223-289.028-131.598 
ATOM   2243  O4'  DC A 109      -8.771-289.054-131.496 
ATOM   2244  C3'  DC A 109     -10.574-290.380-132.219 
ATOM   2245  O3'  DC A 109     -10.647-290.232-133.632 
ATOM   2246  C2'  DC A 109      -9.384-291.279-131.886 
ATOM   2247  C1'  DC A 109      -8.299-290.234-132.128 
ATOM   2248  N1   DC A 109      -6.983-290.586-131.527 
ATOM   2249  C2   DC A 109      -5.833-290.198-132.210 
ATOM   2250  O2   DC A 109      -5.950-289.583-133.276 
ATOM   2251  N3   DC A 109      -4.622-290.511-131.679 
ATOM   2252  C4   DC A 109      -4.537-291.178-130.522 
ATOM   2253  N4   DC A 109      -3.334-291.459-130.045 
ATOM   2254  C5   DC A 109      -5.708-291.587-129.804 
ATOM   2255  C6   DC A 109      -6.908-291.266-130.351 
ATOM   2256  P    DA A 110     -11.792-291.010-134.436 
ATOM   2257  OP1  DA A 110     -13.046-290.226-134.395 
ATOM   2258  OP2  DA A 110     -11.881-292.404-133.947 
ATOM   2259  O5'  DA A 110     -11.197-291.000-135.922 
ATOM   2260  C5'  DA A 110     -10.351-289.908-136.328 
ATOM   2261  C4'  DA A 110      -9.155-290.436-137.095 
ATOM   2262  O4'  DA A 110      -8.042-290.779-136.220 
ATOM   2263  C3'  DA A 110      -9.394-291.711-137.903 
ATOM   2264  O3'  DA A 110      -8.650-291.636-139.113 
ATOM   2265  C2'  DA A 110      -8.810-292.831-137.042 
ATOM   2266  C1'  DA A 110      -7.572-292.069-136.578 
ATOM   2267  N9   DA A 110      -6.912-292.669-135.385 
ATOM   2268  C8   DA A 110      -7.491-293.308-134.327 
ATOM   2269  N7   DA A 110      -6.644-293.724-133.437 
ATOM   2270  C5   DA A 110      -5.411-293.331-133.939 
ATOM   2271  C6   DA A 110      -4.101-293.477-133.456 
ATOM   2272  N6   DA A 110      -3.801-294.089-132.302 
ATOM   2273  N1   DA A 110      -3.103-292.970-134.206 
ATOM   2274  C2   DA A 110      -3.406-292.363-135.352 
ATOM   2275  N3   DA A 110      -4.584-292.168-135.902 
ATOM   2276  C4   DA A 110      -5.565-292.685-135.132 
ATOM   2277  P    DG A 111      -9.308-292.187-140.464 
ATOM   2278  OP1  DG A 111     -10.173-291.142-141.056 
ATOM   2279  OP2  DG A 111      -9.950-293.494-140.206 
ATOM   2280  O5'  DG A 111      -8.013-292.397-141.382 
ATOM   2281  C5'  DG A 111      -6.869-291.546-141.181 
ATOM   2282  C4'  DG A 111      -5.598-292.372-141.209 
ATOM   2283  O4'  DG A 111      -5.250-292.900-139.898 
ATOM   2284  C3'  DG A 111      -5.628-293.608-142.108 
ATOM   2285  O3'  DG A 111      -4.349-293.771-142.709 
ATOM   2286  C2'  DG A 111      -5.868-294.776-141.152 
ATOM   2287  C1'  DG A 111      -4.954-294.281-140.035 
ATOM   2288  N9   DG A 111      -5.202-294.940-138.723 
ATOM   2289  C8   DG A 111      -6.389-295.382-138.180 
ATOM   2290  N7   DG A 111      -6.264-295.924-136.993 
ATOM   2291  C5   DG A 111      -4.898-295.836-136.731 
ATOM   2292  C6   DG A 111      -4.156-296.257-135.596 
ATOM   2293  O6   DG A 111      -4.559-296.804-134.572 
ATOM   2294  N1   DG A 111      -2.791-295.976-135.744 
ATOM   2295  C2   DG A 111      -2.218-295.367-136.843 
ATOM   2296  N2   DG A 111      -0.896-295.185-136.792 
ATOM   2297  N3   DG A 111      -2.915-294.971-137.907 
ATOM   2298  C4   DG A 111      -4.241-295.237-137.780 
ATOM   2299  P    DA A 112      -4.262-294.242-144.236 
ATOM   2300  OP1  DA A 112      -4.412-293.068-145.125 
ATOM   2301  OP2  DA A 112      -5.208-295.356-144.466 
ATOM   2302  O5'  DA A 112      -2.761-294.788-144.314 
ATOM   2303  C5'  DA A 112      -1.759-294.202-143.461 
ATOM   2304  C4'  DA A 112      -0.895-295.289-142.853 
ATOM   2305  O4'  DA A 112      -1.444-295.803-141.606 
ATOM   2306  C3'  DA A 112      -0.698-296.539-143.711 
ATOM   2307  O3'  DA A 112       0.630-297.018-143.529 
ATOM   2308  C2'  DA A 112      -1.669-297.565-143.129 
ATOM   2309  C1'  DA A 112      -1.432-297.221-141.662 
ATOM   2310  N9   DA A 112      -2.492-297.729-140.747 
ATOM   2311  C8   DA A 112      -3.830-297.855-140.987 
ATOM   2312  N7   DA A 112      -4.501-298.334-139.986 
ATOM   2313  C5   DA A 112      -3.538-298.542-139.008 
ATOM   2314  C6   DA A 112      -3.611-299.039-137.697 
ATOM   2315  N6   DA A 112      -4.754-299.437-137.119 
ATOM   2316  N1   DA A 112      -2.463-299.115-136.997 
ATOM   2317  C2   DA A 112      -1.331-298.719-137.577 
ATOM   2318  N3   DA A 112      -1.141-298.240-138.787 
ATOM   2319  C4   DA A 112      -2.304-298.175-139.465 
ATOM   2320  P    DA A 113       1.430-297.586-144.793 
ATOM   2321  OP1  DA A 113       2.050-296.463-145.533 
ATOM   2322  OP2  DA A 113       0.547-298.473-145.581 
ATOM   2323  O5'  DA A 113       2.569-298.455-144.081 
ATOM   2324  C5'  DA A 113       3.041-298.056-142.780 
ATOM   2325  C4'  DA A 113       3.171-299.270-141.881 
ATOM   2326  O4'  DA A 113       1.935-299.574-141.175 
ATOM   2327  C3'  DA A 113       3.527-300.581-142.582 
ATOM   2328  O3'  DA A 113       4.397-301.331-141.742 
ATOM   2329  C2'  DA A 113       2.200-301.331-142.698 
ATOM   2330  C1'  DA A 113       1.666-300.960-141.319 
ATOM   2331  N9   DA A 113       0.198-301.165-141.169 
ATOM   2332  C8   DA A 113      -0.781-301.005-142.107 
ATOM   2333  N7   DA A 113      -1.974-301.263-141.670 
ATOM   2334  C5   DA A 113      -1.774-301.620-140.344 
ATOM   2335  C6   DA A 113      -2.658-302.011-139.324 
ATOM   2336  N6   DA A 113      -3.985-302.109-139.492 
ATOM   2337  N1   DA A 113      -2.128-302.298-138.121 
ATOM   2338  C2   DA A 113      -0.809-302.197-137.959 
ATOM   2339  N3   DA A 113       0.110-301.846-138.832 
ATOM   2340  C4   DA A 113      -0.447-301.564-140.028 
ATOM   2341  P    DG A 114       5.611-302.136-142.404 
ATOM   2342  OP1  DG A 114       6.761-301.226-142.603 
ATOM   2343  OP2  DG A 114       5.134-302.851-143.609 
ATOM   2344  O5'  DG A 114       5.954-303.193-141.253 
ATOM   2345  C5'  DG A 114       5.714-302.832-139.880 
ATOM   2346  C4'  DG A 114       5.064-303.989-139.147 
ATOM   2347  O4'  DG A 114       3.611-303.968-139.252 
ATOM   2348  C3'  DG A 114       5.449-305.386-139.634 
ATOM   2349  O3'  DG A 114       5.530-306.259-138.514 
ATOM   2350  C2'  DG A 114       4.275-305.827-140.509 
ATOM   2351  C1'  DG A 114       3.170-305.267-139.618 
ATOM   2352  N9   DG A 114       1.856-305.131-140.307 
ATOM   2353  C8   DG A 114       1.590-304.813-141.621 
ATOM   2354  N7   DG A 114       0.313-304.775-141.913 
ATOM   2355  C5   DG A 114      -0.312-305.093-140.708 
ATOM   2356  C6   DG A 114      -1.691-305.208-140.397 
ATOM   2357  O6   DG A 114      -2.662-305.052-141.132 
ATOM   2358  N1   DG A 114      -1.885-305.549-139.051 
ATOM   2359  C2   DG A 114      -0.878-305.751-138.127 
ATOM   2360  N2   DG A 114      -1.272-306.069-136.891 
ATOM   2361  N3   DG A 114       0.415-305.641-138.420 
ATOM   2362  C4   DG A 114       0.621-305.312-139.722 
ATOM   2363  P    DA A 115       6.698-307.352-138.466 
ATOM   2364  OP1  DA A 115       7.936-306.732-137.940 
ATOM   2365  OP2  DA A 115       6.813-308.013-139.784 
ATOM   2366  O5'  DA A 115       6.118-308.388-137.394 
ATOM   2367  C5'  DA A 115       5.251-307.901-136.352 
ATOM   2368  C4'  DA A 115       4.074-308.840-136.177 
ATOM   2369  O4'  DA A 115       2.960-308.503-137.053 
ATOM   2370  C3'  DA A 115       4.347-310.313-136.477 
ATOM   2371  O3'  DA A 115       3.611-311.114-135.560 
ATOM   2372  C2'  DA A 115       3.779-310.535-137.878 
ATOM   2373  C1'  DA A 115       2.521-309.690-137.695 
ATOM   2374  N9   DA A 115       1.864-309.308-138.975 
ATOM   2375  C8   DA A 115       2.448-309.022-140.176 
ATOM   2376  N7   DA A 115       1.601-308.722-141.112 
ATOM   2377  C5   DA A 115       0.365-308.815-140.488 
ATOM   2378  C6   DA A 115      -0.946-308.613-140.949 
ATOM   2379  N6   DA A 115      -1.242-308.258-142.208 
ATOM   2380  N1   DA A 115      -1.946-308.789-140.067 
ATOM   2381  C2   DA A 115      -1.647-309.141-138.818 
ATOM   2382  N3   DA A 115      -0.468-309.357-138.275 
ATOM   2383  C4   DA A 115       0.515-309.173-139.180 
ATOM   2384  P    DA A 116       4.292-312.434-134.963 
ATOM   2385  OP1  DA A 116       5.141-312.075-133.805 
ATOM   2386  OP2  DA A 116       4.961-313.182-136.050 
ATOM   2387  O5'  DA A 116       3.011-313.250-134.459 
ATOM   2388  C5'  DA A 116       1.847-312.523-134.024 
ATOM   2389  C4'  DA A 116       0.594-313.164-134.587 
ATOM   2390  O4'  DA A 116       0.246-312.642-135.901 
ATOM   2391  C3'  DA A 116       0.658-314.677-134.797 
ATOM   2392  O3'  DA A 116      -0.612-315.238-134.489 
ATOM   2393  C2'  DA A 116       0.916-314.849-136.294 
ATOM   2394  C1'  DA A 116      -0.018-313.738-136.763 
ATOM   2395  N9   DA A 116       0.232-313.296-138.163 
ATOM   2396  C8   DA A 116       1.422-313.219-138.828 
ATOM   2397  N7   DA A 116       1.315-312.794-140.049 
ATOM   2398  C5   DA A 116      -0.046-312.573-140.207 
ATOM   2399  C6   DA A 116      -0.812-312.113-141.291 
ATOM   2400  N6   DA A 116      -0.287-311.777-142.478 
ATOM   2401  N1   DA A 116      -2.142-312.010-141.111 
ATOM   2402  C2   DA A 116      -2.658-312.344-139.929 
ATOM   2403  N3   DA A 116      -2.047-312.784-138.851 
ATOM   2404  C4   DA A 116      -0.718-312.878-139.057 
ATOM   2405  P    DA A 117      -0.674-316.639-133.717 
ATOM   2406  OP1  DA A 117      -0.541-316.408-132.260 
ATOM   2407  OP2  DA A 117       0.297-317.580-134.317 
ATOM   2408  O5'  DA A 117      -2.164-317.118-134.052 
ATOM   2409  C5'  DA A 117      -3.184-316.126-134.269 
ATOM   2410  C4'  DA A 117      -4.030-316.506-135.467 
ATOM   2411  O4'  DA A 117      -3.481-315.998-136.717 
ATOM   2412  C3'  DA A 117      -4.193-318.005-135.719 
ATOM   2413  O3'  DA A 117      -5.511-318.251-136.194 
ATOM   2414  C2'  DA A 117      -3.205-318.319-136.843 
ATOM   2415  C1'  DA A 117      -3.463-317.058-137.662 
ATOM   2416  N9   DA A 117      -2.400-316.766-138.663 
ATOM   2417  C8   DA A 117      -1.057-316.995-138.566 
ATOM   2418  N7   DA A 117      -0.385-316.631-139.614 
ATOM   2419  C5   DA A 117      -1.352-316.122-140.471 
ATOM   2420  C6   DA A 117      -1.278-315.569-141.760 
ATOM   2421  N6   DA A 117      -0.133-315.430-142.441 
ATOM   2422  N1   DA A 117      -2.431-315.163-142.325 
ATOM   2423  C2   DA A 117      -3.567-315.304-141.643 
ATOM   2424  N3   DA A 117      -3.757-315.803-140.441 
ATOM   2425  C4   DA A 117      -2.589-316.202-139.897 
ATOM   2426  P    DT A 118      -6.289-319.555-135.685 
ATOM   2427  OP1  DT A 118      -6.926-319.273-134.379 
ATOM   2428  OP2  DT A 118      -5.381-320.721-135.726 
ATOM   2429  O5'  DT A 118      -7.415-319.711-136.811 
ATOM   2430  C5'  DT A 118      -7.907-318.531-137.475 
ATOM   2431  C4'  DT A 118      -8.019-318.784-138.965 
ATOM   2432  O4'  DT A 118      -6.782-318.486-139.674 
ATOM   2433  C3'  DT A 118      -8.340-320.221-139.374 
ATOM   2434  O3'  DT A 118      -9.201-320.197-140.506 
ATOM   2435  C2'  DT A 118      -6.996-320.813-139.798 
ATOM   2436  C1'  DT A 118      -6.482-319.577-140.531 
ATOM   2437  N1   DT A 118      -5.012-319.590-140.767 
ATOM   2438  C2   DT A 118      -4.561-319.015-141.932 
ATOM   2439  O2   DT A 118      -5.307-318.509-142.754 
ATOM   2440  N3   DT A 118      -3.193-319.046-142.118 
ATOM   2441  C4   DT A 118      -2.262-319.590-141.256 
ATOM   2442  O4   DT A 118      -1.060-319.558-141.532 
ATOM   2443  C5   DT A 118      -2.831-320.169-140.063 
ATOM   2444  C7   DT A 118      -1.886-320.784-139.071 
ATOM   2445  C6   DT A 118      -4.157-320.154-139.856 
ATOM   2446  P    DC A 119     -10.392-321.263-140.599 
ATOM   2447  OP1  DC A 119     -11.559-320.770-139.833 
ATOM   2448  OP2  DC A 119      -9.889-322.603-140.224 
ATOM   2449  O5'  DC A 119     -10.722-321.232-142.164 
ATOM   2450  C5'  DC A 119     -10.500-320.014-142.900 
ATOM   2451  C4'  DC A 119      -9.833-320.324-144.225 
ATOM   2452  O4'  DC A 119      -8.381-320.351-144.122 
ATOM   2453  C3'  DC A 119     -10.183-321.676-144.846 
ATOM   2454  O3'  DC A 119     -10.256-321.529-146.259 
ATOM   2455  C2'  DC A 119      -8.993-322.576-144.513 
ATOM   2456  C1'  DC A 119      -7.908-321.531-144.755 
ATOM   2457  N1   DC A 119      -6.592-321.883-144.154 
ATOM   2458  C2   DC A 119      -5.442-321.495-144.837 
ATOM   2459  O2   DC A 119      -5.560-320.879-145.903 
ATOM   2460  N3   DC A 119      -4.231-321.807-144.305 
ATOM   2461  C4   DC A 119      -4.146-322.475-143.149 
ATOM   2462  N4   DC A 119      -2.943-322.755-142.672 
ATOM   2463  C5   DC A 119      -5.317-322.883-142.431 
ATOM   2464  C6   DC A 119      -6.517-322.562-142.978 
ATOM   2465  P    DA A 120     -11.401-322.307-147.063 
ATOM   2466  OP1  DA A 120     -12.655-321.523-147.022 
ATOM   2467  OP2  DA A 120     -11.491-323.700-146.574 
ATOM   2468  O5'  DA A 120     -10.807-322.296-148.549 
ATOM   2469  C5'  DA A 120      -9.960-321.204-148.955 
ATOM   2470  C4'  DA A 120      -8.765-321.733-149.721 
ATOM   2471  O4'  DA A 120      -7.651-322.075-148.847 
ATOM   2472  C3'  DA A 120      -9.003-323.008-150.530 
ATOM   2473  O3'  DA A 120      -8.259-322.932-151.739 
ATOM   2474  C2'  DA A 120      -8.419-324.128-149.669 
ATOM   2475  C1'  DA A 120      -7.181-323.366-149.205 
ATOM   2476  N9   DA A 120      -6.521-323.965-148.011 
ATOM   2477  C8   DA A 120      -7.100-324.605-146.954 
ATOM   2478  N7   DA A 120      -6.253-325.020-146.064 
ATOM   2479  C5   DA A 120      -5.020-324.628-146.566 
ATOM   2480  C6   DA A 120      -3.710-324.774-146.083 
ATOM   2481  N6   DA A 120      -3.410-325.386-144.929 
ATOM   2482  N1   DA A 120      -2.713-324.267-146.833 
ATOM   2483  C2   DA A 120      -3.016-323.660-147.979 
ATOM   2484  N3   DA A 120      -4.194-323.464-148.529 
ATOM   2485  C4   DA A 120      -5.174-323.981-147.759 
ATOM   2486  P    DC A 121      -8.917-323.483-153.091 
ATOM   2487  OP1  DC A 121      -9.783-322.439-153.683 
ATOM   2488  OP2  DC A 121      -9.560-324.790-152.833 
ATOM   2489  O5'  DC A 121      -7.623-323.693-154.009 
ATOM   2490  C5'  DC A 121      -6.478-322.842-153.808 
ATOM   2491  C4'  DC A 121      -5.207-323.668-153.836 
ATOM   2492  O4'  DC A 121      -4.859-324.196-152.524 
ATOM   2493  C3'  DC A 121      -5.237-324.904-154.735 
ATOM   2494  O3'  DC A 121      -3.958-325.067-155.336 
ATOM   2495  C2'  DC A 121      -5.477-326.072-153.779 
ATOM   2496  C1'  DC A 121      -4.563-325.578-152.662 
ATOM   2497  N1   DC A 121      -4.811-326.237-151.349 
ATOM   2498  C2   DC A 121      -3.717-326.460-150.518 
ATOM   2499  O2   DC A 121      -2.596-326.106-150.900 
ATOM   2500  N3   DC A 121      -3.921-327.060-149.318 
ATOM   2501  C4   DC A 121      -5.153-327.430-148.940 
ATOM   2502  N4   DC A 121      -5.300-328.011-147.760 
ATOM   2503  C5   DC A 121      -6.291-327.209-149.780 
ATOM   2504  C6   DC A 121      -6.066-326.609-150.976 
ATOM   2505  P    DC A 122      -3.872-325.538-156.863 
ATOM   2506  OP1  DC A 122      -4.022-324.365-157.752 
ATOM   2507  OP2  DC A 122      -4.818-326.652-157.092 
ATOM   2508  O5'  DC A 122      -2.370-326.084-156.941 
ATOM   2509  C5'  DC A 122      -1.369-325.498-156.088 
ATOM   2510  C4'  DC A 122      -0.505-326.586-155.480 
ATOM   2511  O4'  DC A 122      -1.053-327.099-154.232 
ATOM   2512  C3'  DC A 122      -0.307-327.835-156.337 
ATOM   2513  O3'  DC A 122       1.020-328.314-156.155 
ATOM   2514  C2'  DC A 122      -1.278-328.862-155.756 
ATOM   2515  C1'  DC A 122      -1.041-328.517-154.288 
ATOM   2516  N1   DC A 122      -2.102-329.025-153.374 
ATOM   2517  C2   DC A 122      -1.718-329.436-152.100 
ATOM   2518  O2   DC A 122      -0.525-329.363-151.784 
ATOM   2519  N3   DC A 122      -2.670-329.904-151.252 
ATOM   2520  C4   DC A 122      -3.952-329.968-151.634 
ATOM   2521  N4   DC A 122      -4.843-330.431-150.769 
ATOM   2522  C5   DC A 122      -4.367-329.550-152.939 
ATOM   2523  C6   DC A 122      -3.401-329.087-153.772 
ATOM   2524  P    DA A 123       1.821-328.882-157.419 
ATOM   2525  OP1  DA A 123       2.440-327.759-158.159 
ATOM   2526  OP2  DA A 123       0.938-329.770-158.208 
ATOM   2527  O5'  DA A 123       2.959-329.751-156.708 
ATOM   2528  C5'  DA A 123       3.432-329.353-155.407 
ATOM   2529  C4'  DA A 123       3.562-330.567-154.508 
ATOM   2530  O4'  DA A 123       2.326-330.870-153.802 
ATOM   2531  C3'  DA A 123       3.917-331.878-155.209 
ATOM   2532  O3'  DA A 123       4.787-332.627-154.369 
ATOM   2533  C2'  DA A 123       2.590-332.627-155.325 
ATOM   2534  C1'  DA A 123       2.057-332.256-153.945 
ATOM   2535  N9   DA A 123       0.589-332.461-153.796 
ATOM   2536  C8   DA A 123      -0.390-332.301-154.734 
ATOM   2537  N7   DA A 123      -1.583-332.559-154.296 
ATOM   2538  C5   DA A 123      -1.384-332.917-152.971 
ATOM   2539  C6   DA A 123      -2.268-333.307-151.951 
ATOM   2540  N6   DA A 123      -3.594-333.406-152.119 
ATOM   2541  N1   DA A 123      -1.737-333.594-150.747 
ATOM   2542  C2   DA A 123      -0.418-333.494-150.586 
ATOM   2543  N3   DA A 123       0.501-333.142-151.459 
ATOM   2544  C4   DA A 123      -0.056-332.861-152.655 
ATOM   2545  P    DT A 124       6.002-333.433-155.031 
ATOM   2546  OP1  DT A 124       7.151-332.522-155.230 
ATOM   2547  OP2  DT A 124       5.524-334.148-156.236 
ATOM   2548  O5'  DT A 124       6.345-334.490-153.880 
ATOM   2549  C5'  DT A 124       6.104-334.129-152.507 
ATOM   2550  C4'  DT A 124       5.454-335.286-151.774 
ATOM   2551  O4'  DT A 124       4.002-335.265-151.879 
ATOM   2552  C3'  DT A 124       5.839-336.682-152.261 
ATOM   2553  O3'  DT A 124       5.921-337.555-151.141 
ATOM   2554  C2'  DT A 124       4.665-337.124-153.136 
ATOM   2555  C1'  DT A 124       3.561-336.563-152.245 
ATOM   2556  N1   DT A 124       2.247-336.428-152.934 
ATOM   2557  C2   DT A 124       1.120-336.647-152.180 
ATOM   2558  O2   DT A 124       1.160-336.940-150.998 
ATOM   2559  N3   DT A 124      -0.080-336.513-152.853 
ATOM   2560  C4   DT A 124      -0.240-336.187-154.184 
ATOM   2561  O4   DT A 124      -1.367-336.096-154.675 
ATOM   2562  C5   DT A 124       1.000-335.976-154.892 
ATOM   2563  C7   DT A 124       0.917-335.617-156.346 
ATOM   2564  C6   DT A 124       2.181-336.100-154.263 
ATOM   2565  P    DT A 125       7.089-338.648-151.092 
ATOM   2566  OP1  DT A 125       8.327-338.029-150.567 
ATOM   2567  OP2  DT A 125       7.204-339.310-152.411 
ATOM   2568  O5'  DT A 125       6.508-339.684-150.020 
ATOM   2569  C5'  DT A 125       5.642-339.198-148.978 
ATOM   2570  C4'  DT A 125       4.465-340.136-148.803 
ATOM   2571  O4'  DT A 125       3.351-339.800-149.680 
ATOM   2572  C3'  DT A 125       4.738-341.610-149.104 
ATOM   2573  O3'  DT A 125       4.001-342.411-148.186 
ATOM   2574  C2'  DT A 125       4.169-341.831-150.505 
ATOM   2575  C1'  DT A 125       2.911-340.987-150.322 
ATOM   2576  N1   DT A 125       2.254-340.605-151.602 
ATOM   2577  C2   DT A 125       0.883-340.523-151.601 
ATOM   2578  O2   DT A 125       0.205-340.747-150.613 
ATOM   2579  N3   DT A 125       0.308-340.167-152.806 
ATOM   2580  C4   DT A 125       0.977-339.892-153.982 
ATOM   2581  O4   DT A 125       0.353-339.584-154.999 
ATOM   2582  C5   DT A 125       2.413-340.005-153.883 
ATOM   2583  C7   DT A 125       3.217-339.723-155.119 
ATOM   2584  C6   DT A 125       2.998-340.350-152.725 
ATOM   2585  P    DC A 126       4.683-343.731-147.590 
ATOM   2586  OP1  DC A 126       5.532-343.371-146.432 
ATOM   2587  OP2  DC A 126       5.351-344.479-148.677 
ATOM   2588  O5'  DC A 126       3.401-344.547-147.086 
ATOM   2589  C5'  DC A 126       2.238-343.819-146.651 
ATOM   2590  C4'  DC A 126       0.985-344.461-147.214 
ATOM   2591  O4'  DC A 126       0.636-343.938-148.527 
ATOM   2592  C3'  DC A 126       1.049-345.973-147.424 
ATOM   2593  O3'  DC A 126      -0.221-346.535-147.116 
ATOM   2594  C2'  DC A 126       1.307-346.146-148.920 
ATOM   2595  C1'  DC A 126       0.372-345.034-149.390 
ATOM   2596  N1   DC A 126       0.623-344.592-150.790 
ATOM   2597  C2   DC A 126      -0.474-344.200-151.553 
ATOM   2598  O2   DC A 126      -1.599-344.234-151.041 
ATOM   2599  N3   DC A 126      -0.267-343.794-152.833 
ATOM   2600  C4   DC A 126       0.968-343.772-153.349 
ATOM   2601  N4   DC A 126       1.118-343.369-154.602 
ATOM   2602  C5   DC A 126       2.109-344.172-152.582 
ATOM   2603  C6   DC A 126       1.882-344.575-151.305 
ATOM   2604  P    DC A 127      -0.284-347.935-146.344 
ATOM   2605  OP1  DC A 127      -0.151-347.705-144.887 
ATOM   2606  OP2  DC A 127       0.688-348.876-146.943 
ATOM   2607  O5'  DC A 127      -1.773-348.415-146.679 
ATOM   2608  C5'  DC A 127      -2.793-347.423-146.896 
ATOM   2609  C4'  DC A 127      -3.639-347.803-148.094 
ATOM   2610  O4'  DC A 127      -3.090-347.295-149.344 
ATOM   2611  C3'  DC A 127      -3.803-349.301-148.346 
ATOM   2612  O3'  DC A 127      -5.120-349.548-148.821 
ATOM   2613  C2'  DC A 127      -2.815-349.615-149.470 
ATOM   2614  C1'  DC A 127      -3.073-348.354-150.288 
ATOM   2615  N1   DC A 127      -2.009-348.063-151.290 
ATOM   2616  C2   DC A 127      -2.394-347.483-152.497 
ATOM   2617  O2   DC A 127      -3.591-347.236-152.684 
ATOM   2618  N3   DC A 127      -1.440-347.211-153.423 
ATOM   2619  C4   DC A 127      -0.154-347.494-153.181 
ATOM   2620  N4   DC A 127       0.739-347.209-154.117 
ATOM   2621  C5   DC A 127       0.263-348.091-151.948 
ATOM   2622  C6   DC A 127      -0.706-348.356-151.035 
ATOM   2623  P    DA A 128      -5.898-350.851-148.311 
ATOM   2624  OP1  DA A 128      -6.536-350.570-147.006 
ATOM   2625  OP2  DA A 128      -4.990-352.018-148.352 
ATOM   2626  O5'  DA A 128      -7.024-351.007-149.437 
ATOM   2627  C5'  DA A 128      -7.516-349.828-150.102 
ATOM   2628  C4'  DA A 128      -7.629-350.081-151.592 
ATOM   2629  O4'  DA A 128      -6.391-349.782-152.301 
ATOM   2630  C3'  DA A 128      -7.950-351.518-152.001 
ATOM   2631  O3'  DA A 128      -8.810-351.494-153.133 
ATOM   2632  C2'  DA A 128      -6.605-352.110-152.425 
ATOM   2633  C1'  DA A 128      -6.092-350.874-153.157 
ATOM   2634  N9   DA A 128      -4.622-350.886-153.394 
ATOM   2635  C8   DA A 128      -3.638-351.401-152.599 
ATOM   2636  N7   DA A 128      -2.443-351.258-153.083 
ATOM   2637  C5   DA A 128      -2.647-350.599-154.287 
ATOM   2638  C6   DA A 128      -1.764-350.154-155.285 
ATOM   2639  N6   DA A 128      -0.434-350.313-155.221 
ATOM   2640  N1   DA A 128      -2.299-349.537-156.355 
ATOM   2641  C2   DA A 128      -3.620-349.381-156.413 
ATOM   2642  N3   DA A 128      -4.538-349.753-155.549 
ATOM   2643  C4   DA A 128      -3.977-350.368-154.488 
ATOM   2644  P    DG A 129     -10.002-352.559-153.225 
ATOM   2645  OP1  DG A 129     -11.169-352.066-152.460 
ATOM   2646  OP2  DG A 129      -9.498-353.899-152.851 
ATOM   2647  O5'  DG A 129     -10.332-352.528-154.791 
ATOM   2648  C5'  DG A 129     -10.109-351.311-155.527 
ATOM   2649  C4'  DG A 129      -9.442-351.621-156.852 
ATOM   2650  O4'  DG A 129      -7.990-351.647-156.749 
ATOM   2651  C3'  DG A 129      -9.793-352.973-157.473 
ATOM   2652  O3'  DG A 129      -9.865-352.825-158.886 
ATOM   2653  C2'  DG A 129      -8.602-353.872-157.139 
ATOM   2654  C1'  DG A 129      -7.518-352.827-157.382 
ATOM   2655  N9   DG A 129      -6.201-353.179-156.781 
ATOM   2656  C8   DG A 129      -5.931-353.856-155.611 
ATOM   2657  N7   DG A 129      -4.652-354.004-155.364 
ATOM   2658  C5   DG A 129      -4.031-353.383-156.446 
ATOM   2659  C6   DG A 129      -2.652-353.221-156.739 
ATOM   2660  O6   DG A 129      -1.679-353.598-156.093 
ATOM   2661  N1   DG A 129      -2.462-352.527-157.944 
ATOM   2662  C2   DG A 129      -3.472-352.053-158.757 
ATOM   2663  N2   DG A 129      -3.084-351.416-159.864 
ATOM   2664  N3   DG A 129      -4.767-352.206-158.481 
ATOM   2665  C4   DG A 129      -4.967-352.876-157.316 
ATOM   2666  P    DC A 130     -11.011-353.603-159.690 
ATOM   2667  OP1  DC A 130     -12.265-352.819-159.649 
ATOM   2668  OP2  DC A 130     -11.100-354.997-159.201 
ATOM   2669  O5'  DC A 130     -10.416-353.593-161.175 
ATOM   2670  C5'  DC A 130      -9.570-352.501-161.581 
ATOM   2671  C4'  DC A 130      -8.374-353.029-162.348 
ATOM   2672  O4'  DC A 130      -7.261-353.372-161.474 
ATOM   2673  C3'  DC A 130      -8.613-354.304-163.157 
ATOM   2674  O3'  DC A 130      -7.868-354.229-164.366 
ATOM   2675  C2'  DC A 130      -8.028-355.424-162.296 
ATOM   2676  C1'  DC A 130      -6.791-354.662-161.831 
ATOM   2677  N1   DC A 130      -6.130-355.262-160.638 
ATOM   2678  C2   DC A 130      -4.742-355.180-160.555 
ATOM   2679  O2   DC A 130      -4.122-354.618-161.465 
ATOM   2680  N3   DC A 130      -4.121-355.721-159.475 
ATOM   2681  C4   DC A 130      -4.830-356.321-158.510 
ATOM   2682  N4   DC A 130      -4.178-356.833-157.477 
ATOM   2683  C5   DC A 130      -6.258-356.416-158.577 
ATOM   2684  C6   DC A 130      -6.860-355.870-159.664 
ATOM   2685  P    DT A 131      -8.526-354.780-165.718 
ATOM   2686  OP1  DT A 131      -9.392-353.735-166.310 
ATOM   2687  OP2  DT A 131      -9.169-356.087-165.460 
ATOM   2688  O5'  DT A 131      -7.232-354.990-166.636 
ATOM   2689  C5'  DT A 131      -6.088-354.139-166.435 
ATOM   2690  C4'  DT A 131      -4.817-354.965-166.463 
ATOM   2691  O4'  DT A 131      -4.468-355.493-165.151 
ATOM   2692  C3'  DT A 131      -4.847-356.201-167.361 
ATOM   2693  O3'  DT A 131      -3.567-356.364-167.962 
ATOM   2694  C2'  DT A 131      -5.086-357.369-166.406 
ATOM   2695  C1'  DT A 131      -4.173-356.874-165.289 
ATOM   2696  N1   DT A 131      -4.420-357.533-163.976 
ATOM   2697  C2   DT A 131      -3.331-357.747-163.168 
ATOM   2698  O2   DT A 131      -2.198-357.423-163.481 
ATOM   2699  N3   DT A 131      -3.599-358.360-161.959 
ATOM   2700  C4   DT A 131      -4.836-358.767-161.505 
ATOM   2701  O4   DT A 131      -4.952-359.307-160.403 
ATOM   2702  C5   DT A 131      -5.918-358.501-162.423 
ATOM   2703  C7   DT A 131      -7.300-358.913-162.006 
ATOM   2704  C6   DT A 131      -5.686-357.906-163.604 
ATOM   2705  P    DG A 132      -3.481-356.835-169.490 
ATOM   2706  OP1  DG A 132      -3.631-355.661-170.379 
ATOM   2707  OP2  DG A 132      -4.427-357.949-169.719 
ATOM   2708  O5'  DG A 132      -1.980-357.381-169.568 
ATOM   2709  C5'  DG A 132      -0.978-356.795-168.715 
ATOM   2710  C4'  DG A 132      -0.114-357.882-168.107 
ATOM   2711  O4'  DG A 132      -0.663-358.396-166.859 
ATOM   2712  C3'  DG A 132       0.083-359.132-168.964 
ATOM   2713  O3'  DG A 132       1.411-359.611-168.782 
ATOM   2714  C2'  DG A 132      -0.887-360.159-168.382 
ATOM   2715  C1'  DG A 132      -0.650-359.814-166.915 
ATOM   2716  N9   DG A 132      -1.711-360.322-166.001 
ATOM   2717  C8   DG A 132      -3.064-360.456-166.226 
ATOM   2718  N7   DG A 132      -3.729-360.941-165.206 
ATOM   2719  C5   DG A 132      -2.747-361.143-164.236 
ATOM   2720  C6   DG A 132      -2.858-361.650-162.916 
ATOM   2721  O6   DG A 132      -3.861-362.031-162.319 
ATOM   2722  N1   DG A 132      -1.611-361.688-162.275 
ATOM   2723  C2   DG A 132      -0.415-361.287-162.838 
ATOM   2724  N2   DG A 132       0.665-361.402-162.062 
ATOM   2725  N3   DG A 132      -0.312-360.811-164.077 
ATOM   2726  C4   DG A 132      -1.513-360.768-164.712 
ATOM   2727  P    DA A 133       2.211-360.179-170.046 
ATOM   2728  OP1  DA A 133       2.831-359.056-170.786 
ATOM   2729  OP2  DA A 133       1.328-361.066-170.835 
ATOM   2730  O5'  DA A 133       3.350-361.048-169.335 
ATOM   2731  C5'  DA A 133       3.822-360.649-168.034 
ATOM   2732  C4'  DA A 133       3.953-361.863-167.135 
ATOM   2733  O4'  DA A 133       2.716-362.167-166.429 
ATOM   2734  C3'  DA A 133       4.308-363.174-167.835 
ATOM   2735  O3'  DA A 133       5.178-363.924-166.996 
ATOM   2736  C2'  DA A 133       2.981-363.924-167.952 
ATOM   2737  C1'  DA A 133       2.448-363.553-166.572 
ATOM   2738  N9   DA A 133       0.979-363.758-166.422 
ATOM   2739  C8   DA A 133       0.000-363.598-167.360 
ATOM   2740  N7   DA A 133      -1.192-363.856-166.923 
ATOM   2741  C5   DA A 133      -0.993-364.214-165.597 
ATOM   2742  C6   DA A 133      -1.877-364.604-164.578 
ATOM   2743  N6   DA A 133      -3.204-364.702-164.746 
ATOM   2744  N1   DA A 133      -1.346-364.891-163.374 
ATOM   2745  C2   DA A 133      -0.028-364.790-163.213 
ATOM   2746  N3   DA A 133       0.891-364.439-164.086 
ATOM   2747  C4   DA A 133       0.334-364.157-165.282 
ATOM   2748  P    DT A 134       6.392-364.730-167.658 
ATOM   2749  OP1  DT A 134       7.542-363.819-167.857 
ATOM   2750  OP2  DT A 134       5.915-365.444-168.863 
ATOM   2751  O5'  DT A 134       6.735-365.786-166.507 
ATOM   2752  C5'  DT A 134       6.495-365.425-165.134 
ATOM   2753  C4'  DT A 134       5.845-366.582-164.401 
ATOM   2754  O4'  DT A 134       4.392-366.561-164.506 
ATOM   2755  C3'  DT A 134       6.230-367.979-164.888 
ATOM   2756  O3'  DT A 134       6.312-368.852-163.767 
ATOM   2757  C2'  DT A 134       5.056-368.420-165.763 
ATOM   2758  C1'  DT A 134       3.952-367.860-164.872 
ATOM   2759  N1   DT A 134       2.637-367.724-165.561 
ATOM   2760  C2   DT A 134       1.511-367.943-164.807 
ATOM   2761  O2   DT A 134       1.550-368.237-163.624 
ATOM   2762  N3   DT A 134       0.311-367.810-165.480 
ATOM   2763  C4   DT A 134       0.151-367.483-166.811 
ATOM   2764  O4   DT A 134      -0.976-367.393-167.302 
ATOM   2765  C5   DT A 134       1.391-367.272-167.519 
ATOM   2766  C7   DT A 134       1.307-366.913-168.973 
ATOM   2767  C6   DT A 134       2.571-367.396-166.890 
ATOM   2768  P    DG A 135       7.480-369.945-163.719 
ATOM   2769  OP1  DG A 135       8.717-369.325-163.193 
ATOM   2770  OP2  DG A 135       7.595-370.606-165.037 
ATOM   2771  O5'  DG A 135       6.899-370.981-162.647 
ATOM   2772  C5'  DG A 135       6.032-370.494-161.605 
ATOM   2773  C4'  DG A 135       4.855-371.433-161.430 
ATOM   2774  O4'  DG A 135       3.742-371.096-162.307 
ATOM   2775  C3'  DG A 135       5.128-372.906-161.730 
ATOM   2776  O3'  DG A 135       4.392-373.707-160.813 
ATOM   2777  C2'  DG A 135       4.560-373.128-163.132 
ATOM   2778  C1'  DG A 135       3.302-372.284-162.948 
ATOM   2779  N9   DG A 135       2.645-371.901-164.228 
ATOM   2780  C8   DG A 135       3.216-371.610-165.448 
ATOM   2781  N7   DG A 135       2.351-371.308-166.385 
ATOM   2782  C5   DG A 135       1.118-371.406-165.741 
ATOM   2783  C6   DG A 135      -0.193-371.194-166.240 
ATOM   2784  O6   DG A 135      -0.543-370.870-167.372 
ATOM   2785  N1   DG A 135      -1.160-371.403-165.245 
ATOM   2786  C2   DG A 135      -0.893-371.767-163.941 
ATOM   2787  N2   DG A 135      -1.954-371.916-163.145 
ATOM   2788  N3   DG A 135       0.338-371.965-163.473 
ATOM   2789  C4   DG A 135       1.286-371.768-164.425 
ATOM   2790  P    DT A 136       5.074-375.028-160.216 
ATOM   2791  OP1  DT A 136       5.922-374.668-159.059 
ATOM   2792  OP2  DT A 136       5.742-375.775-161.304 
ATOM   2793  O5'  DT A 136       3.792-375.843-159.712 
ATOM   2794  C5'  DT A 136       2.629-375.116-159.277 
ATOM   2795  C4'  DT A 136       1.375-375.757-159.841 
ATOM   2796  O4'  DT A 136       1.027-375.235-161.154 
ATOM   2797  C3'  DT A 136       1.439-377.270-160.051 
ATOM   2798  O3'  DT A 136       0.169-377.832-159.742 
ATOM   2799  C2'  DT A 136       1.697-377.442-161.547 
ATOM   2800  C1'  DT A 136       0.763-376.331-162.017 
ATOM   2801  N1   DT A 136       1.013-375.889-163.417 
ATOM   2802  C2   DT A 136      -0.079-375.505-164.156 
ATOM   2803  O2   DT A 136      -1.215-375.514-163.715 
ATOM   2804  N3   DT A 136       0.192-375.103-165.450 
ATOM   2805  C4   DT A 136       1.434-375.053-166.049 
ATOM   2806  O4   DT A 136       1.553-374.675-167.216 
ATOM   2807  C5   DT A 136       2.518-375.476-165.193 
ATOM   2808  C7   DT A 136       3.904-375.453-165.768 
ATOM   2809  C6   DT A 136       2.283-375.872-163.932 
ATOM   2810  P    DC A 137       0.107-379.232-158.971 
ATOM   2811  OP1  DC A 137       0.240-379.001-157.514 
ATOM   2812  OP2  DC A 137       1.079-380.173-159.570 
ATOM   2813  O5'  DC A 137      -1.382-379.712-159.306 
ATOM   2814  C5'  DC A 137      -2.403-378.719-159.522 
ATOM   2815  C4'  DC A 137      -3.249-379.099-160.721 
ATOM   2816  O4'  DC A 137      -2.700-378.591-161.971 
ATOM   2817  C3'  DC A 137      -3.412-380.598-160.973 
ATOM   2818  O3'  DC A 137      -4.730-380.844-161.448 
ATOM   2819  C2'  DC A 137      -2.424-380.912-162.097 
ATOM   2820  C1'  DC A 137      -2.682-379.651-162.915 
ATOM   2821  N1   DC A 137      -1.619-379.359-163.917 
ATOM   2822  C2   DC A 137      -2.004-378.779-165.123 
ATOM   2823  O2   DC A 137      -3.201-378.532-165.310 
ATOM   2824  N3   DC A 137      -1.050-378.507-166.049 
ATOM   2825  C4   DC A 137       0.237-378.790-165.808 
ATOM   2826  N4   DC A 137       1.130-378.505-166.743 
ATOM   2827  C5   DC A 137       0.654-379.387-164.575 
ATOM   2828  C6   DC A 137      -0.315-379.652-163.662 
ATOM   2829  P    DA A 138      -5.507-382.148-160.938 
ATOM   2830  OP1  DA A 138      -6.145-381.866-159.632 
ATOM   2831  OP2  DA A 138      -4.599-383.315-160.979 
ATOM   2832  O5'  DA A 138      -6.634-382.304-162.064 
ATOM   2833  C5'  DA A 138      -7.126-381.124-162.729 
ATOM   2834  C4'  DA A 138      -7.238-381.377-164.219 
ATOM   2835  O4'  DA A 138      -6.001-381.079-164.928 
ATOM   2836  C3'  DA A 138      -7.559-382.815-164.627 
ATOM   2837  O3'  DA A 138      -8.419-382.790-165.760 
ATOM   2838  C2'  DA A 138      -6.215-383.406-165.051 
ATOM   2839  C1'  DA A 138      -5.701-382.170-165.784 
ATOM   2840  N9   DA A 138      -4.231-382.183-166.021 
ATOM   2841  C8   DA A 138      -3.247-382.697-165.226 
ATOM   2842  N7   DA A 138      -2.052-382.554-165.709 
ATOM   2843  C5   DA A 138      -2.256-381.896-166.914 
ATOM   2844  C6   DA A 138      -1.373-381.450-167.911 
ATOM   2845  N6   DA A 138      -0.043-381.609-167.847 
ATOM   2846  N1   DA A 138      -1.908-380.833-168.982 
ATOM   2847  C2   DA A 138      -3.229-380.678-169.039 
ATOM   2848  N3   DA A 138      -4.148-381.049-168.176 
ATOM   2849  C4   DA A 138      -3.587-381.665-167.114 
ATOM   2850  P    DC A 139      -9.611-383.856-165.852 
ATOM   2851  OP1  DC A 139     -10.778-383.363-165.087 
ATOM   2852  OP2  DC A 139      -9.107-385.196-165.477 
ATOM   2853  O5'  DC A 139      -9.941-383.825-167.417 
ATOM   2854  C5'  DC A 139      -9.719-382.607-168.154 
ATOM   2855  C4'  DC A 139      -9.051-382.917-169.479 
ATOM   2856  O4'  DC A 139      -7.599-382.944-169.376 
ATOM   2857  C3'  DC A 139      -9.402-384.269-170.100 
ATOM   2858  O3'  DC A 139      -9.475-384.122-171.513 
ATOM   2859  C2'  DC A 139      -8.212-385.169-169.766 
ATOM   2860  C1'  DC A 139      -7.127-384.124-170.008 
ATOM   2861  N1   DC A 139      -5.811-384.476-169.408 
ATOM   2862  C2   DC A 139      -4.661-384.088-170.091 
ATOM   2863  O2   DC A 139      -4.779-383.472-171.157 
ATOM   2864  N3   DC A 139      -3.450-384.400-169.559 
ATOM   2865  C4   DC A 139      -3.365-385.068-168.402 
ATOM   2866  N4   DC A 139      -2.162-385.349-167.925 
ATOM   2867  C5   DC A 139      -4.536-385.476-167.685 
ATOM   2868  C6   DC A 139      -5.736-385.155-168.232 
ATOM   2869  P    DC A 140     -10.620-384.900-172.316 
ATOM   2870  OP1  DC A 140     -11.874-384.116-172.276 
ATOM   2871  OP2  DC A 140     -10.710-386.293-171.827 
ATOM   2872  O5'  DC A 140     -10.025-384.889-173.802 
ATOM   2873  C5'  DC A 140      -9.179-383.797-174.208 
ATOM   2874  C4'  DC A 140      -7.984-384.326-174.975 
ATOM   2875  O4'  DC A 140      -6.870-384.668-174.101 
ATOM   2876  C3'  DC A 140      -8.222-385.601-175.784 
ATOM   2877  O3'  DC A 140      -7.478-385.525-176.993 
ATOM   2878  C2'  DC A 140      -7.638-386.721-174.923 
ATOM   2879  C1'  DC A 140      -6.400-385.959-174.458 
ATOM   2880  N1   DC A 140      -5.740-386.558-173.265 
ATOM   2881  C2   DC A 140      -4.352-386.476-173.182 
ATOM   2882  O2   DC A 140      -3.732-385.915-174.092 
ATOM   2883  N3   DC A 140      -3.731-387.017-172.102 
ATOM   2884  C4   DC A 140      -4.439-387.617-171.137 
ATOM   2885  N4   DC A 140      -3.788-388.129-170.104 
ATOM   2886  C5   DC A 140      -5.867-387.713-171.204 
ATOM   2887  C6   DC A 140      -6.469-387.166-172.291 
ATOM   2888  P    DC A 141      -8.136-386.076-178.345 
ATOM   2889  OP1  DC A 141      -9.002-385.032-178.937 
ATOM   2890  OP2  DC A 141      -8.779-387.383-178.087 
ATOM   2891  O5'  DC A 141      -6.841-386.286-179.262 
ATOM   2892  C5'  DC A 141      -5.697-385.435-179.061 
ATOM   2893  C4'  DC A 141      -4.426-386.261-179.089 
ATOM   2894  O4'  DC A 141      -4.078-386.789-177.778 
ATOM   2895  C3'  DC A 141      -4.456-387.497-179.988 
ATOM   2896  O3'  DC A 141      -3.177-387.660-180.589 
ATOM   2897  C2'  DC A 141      -4.696-388.665-179.033 
ATOM   2898  C1'  DC A 141      -3.782-388.171-177.916 
ATOM   2899  N1   DC A 141      -4.030-388.830-176.603 
ATOM   2900  C2   DC A 141      -2.936-389.053-175.772 
ATOM   2901  O2   DC A 141      -1.814-388.699-176.153 
ATOM   2902  N3   DC A 141      -3.140-389.653-174.571 
ATOM   2903  C4   DC A 141      -4.372-390.023-174.194 
ATOM   2904  N4   DC A 141      -4.519-390.604-173.013 
ATOM   2905  C5   DC A 141      -5.510-389.803-175.034 
ATOM   2906  C6   DC A 141      -5.285-389.202-176.230 
ATOM   2907  P    DC A 142      -3.090-388.131-182.117 
ATOM   2908  OP1  DC A 142      -3.240-386.958-183.006 
ATOM   2909  OP2  DC A 142      -4.036-389.245-182.346 
ATOM   2910  O5'  DC A 142      -1.589-388.677-182.195 
ATOM   2911  C5'  DC A 142      -0.588-388.091-181.342 
ATOM   2912  C4'  DC A 142       0.277-389.179-180.734 
ATOM   2913  O4'  DC A 142      -0.272-389.692-179.486 
ATOM   2914  C3'  DC A 142       0.474-390.429-181.591 
ATOM   2915  O3'  DC A 142       1.801-390.907-181.409 
ATOM   2916  C2'  DC A 142      -0.497-391.455-181.009 
ATOM   2917  C1'  DC A 142      -0.260-391.110-179.542 
ATOM   2918  N1   DC A 142      -1.320-391.618-178.628 
ATOM   2919  C2   DC A 142      -0.937-392.029-177.354 
ATOM   2920  O2   DC A 142       0.256-391.956-177.037 
ATOM   2921  N3   DC A 142      -1.888-392.497-176.505 
ATOM   2922  C4   DC A 142      -3.171-392.561-176.887 
ATOM   2923  N4   DC A 142      -4.061-393.024-176.023 
ATOM   2924  C5   DC A 142      -3.586-392.143-178.193 
ATOM   2925  C6   DC A 142      -2.620-391.680-179.026 
ATOM   2926  P    DA A 143       2.602-391.475-182.673 
ATOM   2927  OP1  DA A 143       3.222-390.353-183.413 
ATOM   2928  OP2  DA A 143       1.719-392.363-183.462 
ATOM   2929  O5'  DA A 143       3.740-392.344-181.961 
ATOM   2930  C5'  DA A 143       4.213-391.946-180.660 
ATOM   2931  C4'  DA A 143       4.343-393.160-179.762 
ATOM   2932  O4'  DA A 143       3.107-393.463-179.056 
ATOM   2933  C3'  DA A 143       4.699-394.471-180.462 
ATOM   2934  O3'  DA A 143       5.569-395.220-179.623 
ATOM   2935  C2'  DA A 143       3.372-395.220-180.579 
ATOM   2936  C1'  DA A 143       2.838-394.850-179.199 
ATOM   2937  N9   DA A 143       1.370-395.054-179.049 
ATOM   2938  C8   DA A 143       0.391-394.894-179.987 
ATOM   2939  N7   DA A 143      -0.802-395.152-179.550 
ATOM   2940  C5   DA A 143      -0.603-395.510-178.224 
ATOM   2941  C6   DA A 143      -1.486-395.900-177.204 
ATOM   2942  N6   DA A 143      -2.813-395.999-177.372 
ATOM   2943  N1   DA A 143      -0.956-396.187-176.001 
ATOM   2944  C2   DA A 143       0.363-396.087-175.839 
ATOM   2945  N3   DA A 143       1.282-395.735-176.712 
ATOM   2946  C4   DA A 143       0.725-395.454-177.909 
ATOM   2947  P    DG A 144       6.783-396.026-180.285 
ATOM   2948  OP1  DG A 144       7.932-395.115-180.484 
ATOM   2949  OP2  DG A 144       6.306-396.741-181.490 
ATOM   2950  O5'  DG A 144       7.126-397.083-179.133 
ATOM   2951  C5'  DG A 144       6.885-396.722-177.761 
ATOM   2952  C4'  DG A 144       6.236-397.879-177.028 
ATOM   2953  O4'  DG A 144       4.783-397.858-177.132 
ATOM   2954  C3'  DG A 144       6.620-399.276-177.515 
ATOM   2955  O3'  DG A 144       6.702-400.148-176.394 
ATOM   2956  C2'  DG A 144       5.446-399.717-178.390 
ATOM   2957  C1'  DG A 144       4.342-399.156-177.499 
ATOM   2958  N9   DG A 144       3.028-399.021-178.188 
ATOM   2959  C8   DG A 144       2.762-398.702-179.502 
ATOM   2960  N7   DG A 144       1.485-398.665-179.794 
ATOM   2961  C5   DG A 144       0.860-398.982-178.588 
ATOM   2962  C6   DG A 144      -0.520-399.098-178.277 
ATOM   2963  O6   DG A 144      -1.490-398.942-179.012 
ATOM   2964  N1   DG A 144      -0.713-399.439-176.932 
ATOM   2965  C2   DG A 144       0.294-399.640-176.008 
ATOM   2966  N2   DG A 144      -0.100-399.958-174.772 
ATOM   2967  N3   DG A 144       1.587-399.531-176.301 
ATOM   2968  C4   DG A 144       1.793-399.201-177.602 
ATOM   2969  P    DA A 145       7.870-401.241-176.346 
ATOM   2970  OP1  DA A 145       9.108-400.622-175.820 
ATOM   2971  OP2  DA A 145       7.985-401.903-177.664 
ATOM   2972  O5'  DA A 145       7.290-402.277-175.274 
ATOM   2973  C5'  DA A 145       6.423-401.791-174.232 
ATOM   2974  C4'  DA A 145       5.246-402.729-174.057 
ATOM   2975  O4'  DA A 145       4.132-402.393-174.934 
ATOM   2976  C3'  DA A 145       5.519-404.203-174.357 
ATOM   2977  O3'  DA A 145       4.783-405.004-173.440 
ATOM   2978  C2'  DA A 145       4.950-404.424-175.759 
ATOM   2979  C1'  DA A 145       3.693-403.580-175.575 
ATOM   2980  N9   DA A 145       3.036-403.198-176.855 
ATOM   2981  C8   DA A 145       3.619-402.912-178.057 
ATOM   2982  N7   DA A 145       2.773-402.612-178.993 
ATOM   2983  C5   DA A 145       1.537-402.704-178.368 
ATOM   2984  C6   DA A 145       0.225-402.502-178.830 
ATOM   2985  N6   DA A 145      -0.070-402.148-180.089 
ATOM   2986  N1   DA A 145      -0.775-402.679-177.947 
ATOM   2987  C2   DA A 145      -0.475-403.030-176.698 
ATOM   2988  N3   DA A 145       0.704-403.246-176.156 
ATOM   2989  C4   DA A 145       1.687-403.063-177.060 
ATOM   2990  P    DG A 146       5.464-406.324-172.843 
ATOM   2991  OP1  DG A 146       6.313-405.964-171.685 
ATOM   2992  OP2  DG A 146       6.132-407.072-173.931 
ATOM   2993  O5'  DG A 146       4.182-407.140-172.339 
ATOM   2994  C5'  DG A 146       3.019-406.412-171.904 
ATOM   2995  C4'  DG A 146       1.766-407.054-172.467 
ATOM   2996  O4'  DG A 146       1.417-406.531-173.781 
ATOM   2997  C3'  DG A 146       1.830-408.566-172.677 
ATOM   2998  O3'  DG A 146       0.560-409.128-172.369 
ATOM   2999  C2'  DG A 146       2.088-408.739-174.174 
ATOM   3000  C1'  DG A 146       1.154-407.627-174.644 
ATOM   3001  N9   DG A 146       1.404-407.185-176.044 
ATOM   3002  C8   DG A 146       2.596-407.102-176.730 
ATOM   3003  N7   DG A 146       2.472-406.671-177.963 
ATOM   3004  C5   DG A 146       1.102-406.455-178.102 
ATOM   3005  C6   DG A 146       0.359-405.987-179.217 
ATOM   3006  O6   DG A 146       0.765-405.661-180.330 
ATOM   3007  N1   DG A 146      -1.010-405.916-178.927 
ATOM   3008  C2   DG A 146      -1.586-406.253-177.718 
ATOM   3009  N2   DG A 146      -2.912-406.115-177.642 
ATOM   3010  N3   DG A 146      -0.889-406.691-176.672 
ATOM   3011  C4   DG A 146       0.441-406.766-176.937 
ATOM   3012  P    DA A 147       0.497-410.528-171.597 
ATOM   3013  OP1  DA A 147       0.631-410.298-170.141 
ATOM   3014  OP2  DA A 147       1.469-411.469-172.197 
ATOM   3015  O5'  DA A 147      -0.992-411.008-171.933 
ATOM   3016  C5'  DA A 147      -2.012-410.016-172.149 
ATOM   3017  C4'  DA A 147      -2.858-410.396-173.348 
ATOM   3018  O4'  DA A 147      -2.309-409.888-174.598 
ATOM   3019  C3'  DA A 147      -3.021-411.894-173.599 
ATOM   3020  O3'  DA A 147      -4.339-412.141-174.075 
ATOM   3021  C2'  DA A 147      -2.034-412.208-174.723 
ATOM   3022  C1'  DA A 147      -2.291-410.947-175.542 
ATOM   3023  N9   DA A 147      -1.228-410.656-176.544 
ATOM   3024  C8   DA A 147       0.115-410.885-176.446 
ATOM   3025  N7   DA A 147       0.786-410.520-177.495 
ATOM   3026  C5   DA A 147      -0.181-410.012-178.351 
ATOM   3027  C6   DA A 147      -0.107-409.459-179.640 
ATOM   3028  N6   DA A 147       1.039-409.319-180.322 
ATOM   3029  N1   DA A 147      -1.259-409.053-180.206 
ATOM   3030  C2   DA A 147      -2.395-409.193-179.524 
ATOM   3031  N3   DA A 147      -2.585-409.692-178.322 
ATOM   3032  C4   DA A 147      -1.417-410.091-177.778 
ATOM   3033  P    DG A 148      -5.117-413.444-173.565 
ATOM   3034  OP1  DG A 148      -5.755-413.163-172.259 
ATOM   3035  OP2  DG A 148      -4.209-414.611-173.606 
ATOM   3036  O5'  DG A 148      -6.243-413.600-174.691 
ATOM   3037  C5'  DG A 148      -6.735-412.421-175.355 
ATOM   3038  C4'  DG A 148      -6.847-412.674-176.846 
ATOM   3039  O4'  DG A 148      -5.610-412.376-177.555 
ATOM   3040  C3'  DG A 148      -7.169-414.111-177.254 
ATOM   3041  O3'  DG A 148      -8.029-414.087-178.387 
ATOM   3042  C2'  DG A 148      -5.824-414.703-177.678 
ATOM   3043  C1'  DG A 148      -5.311-413.467-178.411 
ATOM   3044  N9   DG A 148      -3.840-413.479-178.648 
ATOM   3045  C8   DG A 148      -2.834-413.993-177.858 
ATOM   3046  N7   DG A 148      -1.632-413.841-178.359 
ATOM   3047  C5   DG A 148      -1.858-413.180-179.566 
ATOM   3048  C6   DG A 148      -0.937-412.743-180.553 
ATOM   3049  O6   DG A 148       0.286-412.851-180.567 
ATOM   3050  N1   DG A 148      -1.592-412.115-181.622 
ATOM   3051  C2   DG A 148      -2.958-411.934-181.722 
ATOM   3052  N2   DG A 148      -3.387-411.310-182.822 
ATOM   3053  N3   DG A 148      -3.820-412.344-180.794 
ATOM   3054  C4   DG A 148      -3.201-412.955-179.752 
ATOM   3055  P    DA A 149      -9.220-415.152-178.479 
ATOM   3056  OP1  DA A 149     -10.387-414.659-177.714 
ATOM   3057  OP2  DA A 149      -8.717-416.492-178.104 
ATOM   3058  O5'  DA A 149      -9.550-415.121-180.044 
ATOM   3059  C5'  DA A 149      -9.328-413.904-180.780 
ATOM   3060  C4'  DA A 149      -8.661-414.214-182.106 
ATOM   3061  O4'  DA A 149      -7.209-414.240-182.003 
ATOM   3062  C3'  DA A 149      -9.011-415.566-182.726 
ATOM   3063  O3'  DA A 149      -9.084-415.418-184.139 
ATOM   3064  C2'  DA A 149      -7.821-416.465-182.393 
ATOM   3065  C1'  DA A 149      -6.737-415.420-182.635 
ATOM   3066  N9   DA A 149      -5.420-415.772-182.035 
ATOM   3067  C8   DA A 149      -5.171-416.444-180.872 
ATOM   3068  N7   DA A 149      -3.909-416.599-180.615 
ATOM   3069  C5   DA A 149      -3.273-415.984-181.685 
ATOM   3070  C6   DA A 149      -1.916-415.806-182.006 
ATOM   3071  N6   DA A 149      -0.911-416.252-181.240 
ATOM   3072  N1   DA A 149      -1.631-415.150-183.146 
ATOM   3073  C2   DA A 149      -2.634-414.709-183.902 
ATOM   3074  N3   DA A 149      -3.930-414.816-183.707 
ATOM   3075  C4   DA A 149      -4.190-415.476-182.560 
ATOM   3076  P    DG A 150     -10.229-416.196-184.943 
ATOM   3077  OP1  DG A 150     -11.483-415.412-184.903 
ATOM   3078  OP2  DG A 150     -10.319-417.590-184.454 
ATOM   3079  O5'  DG A 150      -9.635-416.186-186.429 
ATOM   3080  C5'  DG A 150      -8.788-415.094-186.835 
ATOM   3081  C4'  DG A 150      -7.593-415.623-187.602 
ATOM   3082  O4'  DG A 150      -6.479-415.965-186.727 
ATOM   3083  C3'  DG A 150      -7.832-416.897-188.411 
ATOM   3084  O3'  DG A 150      -7.087-416.822-189.620 
ATOM   3085  C2'  DG A 150      -7.247-418.017-187.549 
ATOM   3086  C1'  DG A 150      -6.009-417.255-187.085 
ATOM   3087  N9   DG A 150      -5.349-417.855-185.892 
ATOM   3088  C8   DG A 150      -5.916-418.504-184.817 
ATOM   3089  N7   DG A 150      -5.048-418.917-183.925 
ATOM   3090  C5   DG A 150      -3.820-418.515-184.447 
ATOM   3091  C6   DG A 150      -2.509-418.680-183.929 
ATOM   3092  O6   DG A 150      -2.157-419.225-182.886 
ATOM   3093  N1   DG A 150      -1.548-418.119-184.781 
ATOM   3094  C2   DG A 150      -1.818-417.482-185.976 
ATOM   3095  N2   DG A 150      -0.760-417.014-186.644 
ATOM   3096  N3   DG A 150      -3.048-417.327-186.461 
ATOM   3097  C4   DG A 150      -3.993-417.866-185.646 
ATOM   3098  P    DT A 151      -7.745-417.373-190.971 
ATOM   3099  OP1  DT A 151      -8.611-416.329-191.563 
ATOM   3100  OP2  DT A 151      -8.388-418.680-190.713 
ATOM   3101  O5'  DT A 151      -6.451-417.583-191.889 
ATOM   3102  C5'  DT A 151      -5.307-416.732-191.688 
ATOM   3103  C4'  DT A 151      -4.036-417.558-191.716 
ATOM   3104  O4'  DT A 151      -3.687-418.086-190.405 
ATOM   3105  C3'  DT A 151      -4.065-418.794-192.615 
ATOM   3106  O3'  DT A 151      -2.786-418.957-193.216 
ATOM   3107  C2'  DT A 151      -4.305-419.962-191.660 
ATOM   3108  C1'  DT A 151      -3.392-419.467-190.543 
ATOM   3109  N1   DT A 151      -3.639-420.126-189.230 
ATOM   3110  C2   DT A 151      -2.550-420.340-188.421 
ATOM   3111  O2   DT A 151      -1.417-420.016-188.735 
ATOM   3112  N3   DT A 151      -2.817-420.954-187.212 
ATOM   3113  C4   DT A 151      -4.055-421.360-186.759 
ATOM   3114  O4   DT A 151      -4.171-421.900-185.656 
ATOM   3115  C5   DT A 151      -5.137-421.094-187.676 
ATOM   3116  C7   DT A 151      -6.519-421.506-187.260 
ATOM   3117  C6   DT A 151      -4.905-420.499-188.858 
ATOM   3118  P    DT A 152      -2.700-419.428-194.743 
ATOM   3119  OP1  DT A 152      -2.850-418.254-195.633 
ATOM   3120  OP2  DT A 152      -3.646-420.542-194.973 
ATOM   3121  O5'  DT A 152      -1.199-419.974-194.821 
ATOM   3122  C5'  DT A 152      -0.197-419.388-193.969 
ATOM   3123  C4'  DT A 152       0.667-420.475-193.360 
ATOM   3124  O4'  DT A 152       0.118-420.989-192.113 
ATOM   3125  C3'  DT A 152       0.865-421.725-194.218 
ATOM   3126  O3'  DT A 152       2.192-422.204-194.036 
ATOM   3127  C2'  DT A 152      -0.106-422.752-193.636 
ATOM   3128  C1'  DT A 152       0.131-422.407-192.169 
ATOM   3129  N1   DT A 152      -0.930-422.915-191.255 
ATOM   3130  C2   DT A 152      -0.535-423.317-190.001 
ATOM   3131  O2   DT A 152       0.623-423.271-189.624 
ATOM   3132  N3   DT A 152      -1.546-423.783-189.182 
ATOM   3133  C4   DT A 152      -2.884-423.877-189.506 
ATOM   3134  O4   DT A 152      -3.697-424.311-188.687 
ATOM   3135  C5   DT A 152      -3.199-423.432-190.843 
ATOM   3136  C7   DT A 152      -4.635-423.502-191.276 
ATOM   3137  C6   DT A 152      -2.238-422.975-191.660 
ATOM   3138  P    DC A 153       2.992-422.772-195.300 
ATOM   3139  OP1  DC A 153       3.612-421.649-196.040 
ATOM   3140  OP2  DC A 153       2.109-423.659-196.089 
ATOM   3141  O5'  DC A 153       4.131-423.641-194.588 
ATOM   3142  C5'  DC A 153       4.603-423.242-193.287 
ATOM   3143  C4'  DC A 153       4.734-424.456-192.389 
ATOM   3144  O4'  DC A 153       3.497-424.760-191.683 
ATOM   3145  C3'  DC A 153       5.089-425.767-193.089 
ATOM   3146  O3'  DC A 153       5.959-426.517-192.250 
ATOM   3147  C2'  DC A 153       3.762-426.517-193.205 
ATOM   3148  C1'  DC A 153       3.229-426.146-191.826 
ATOM   3149  N1   DC A 153       1.761-426.351-191.676 
ATOM   3150  C2   DC A 153       1.286-426.760-190.433 
ATOM   3151  O2   DC A 153       2.094-426.935-189.513 
ATOM   3152  N3   DC A 153      -0.049-426.954-190.276 
ATOM   3153  C4   DC A 153      -0.892-426.754-191.297 
ATOM   3154  N4   DC A 153      -2.185-426.955-191.094 
ATOM   3155  C5   DC A 153      -0.424-426.333-192.584 
ATOM   3156  C6   DC A 153       0.913-426.146-192.720 
ATOM   3157  P    DC A 154       7.174-427.323-192.912 
ATOM   3158  OP1  DC A 154       8.323-426.412-193.110 
ATOM   3159  OP2  DC A 154       6.696-428.038-194.116 
ATOM   3160  O5'  DC A 154       7.516-428.379-191.760 
ATOM   3161  C5'  DC A 154       7.276-428.018-190.387 
ATOM   3162  C4'  DC A 154       6.626-429.175-189.655 
ATOM   3163  O4'  DC A 154       5.174-429.154-189.759 
ATOM   3164  C3'  DC A 154       7.011-430.572-190.142 
ATOM   3165  O3'  DC A 154       7.093-431.445-189.021 
ATOM   3166  C2'  DC A 154       5.837-431.013-191.017 
ATOM   3167  C1'  DC A 154       4.733-430.453-190.126 
ATOM   3168  N1   DC A 154       3.419-430.317-190.815 
ATOM   3169  C2   DC A 154       2.266-430.537-190.064 
ATOM   3170  O2   DC A 154       2.381-430.831-188.869 
ATOM   3171  N3   DC A 154       1.059-430.419-190.674 
ATOM   3172  C4   DC A 154       0.978-430.098-191.971 
ATOM   3173  N4   DC A 154      -0.223-429.995-192.520 
ATOM   3174  C5   DC A 154       2.151-429.869-192.761 
ATOM   3175  C6   DC A 154       3.348-429.992-192.134 
ATOM   3176  P    DA A 155       8.261-432.538-188.973 
ATOM   3177  OP1  DA A 155       9.499-431.918-188.447 
ATOM   3178  OP2  DA A 155       8.376-433.199-190.291 
ATOM   3179  O5'  DA A 155       7.680-433.574-187.901 
ATOM   3180  C5'  DA A 155       6.814-433.087-186.859 
ATOM   3181  C4'  DA A 155       5.636-434.026-186.684 
ATOM   3182  O4'  DA A 155       4.523-433.689-187.561 
ATOM   3183  C3'  DA A 155       5.909-435.499-186.984 
ATOM   3184  O3'  DA A 155       5.173-436.300-186.067 
ATOM   3185  C2'  DA A 155       5.341-435.721-188.386 
ATOM   3186  C1'  DA A 155       4.083-434.877-188.202 
ATOM   3187  N9   DA A 155       3.426-434.494-189.482 
ATOM   3188  C8   DA A 155       4.010-434.208-190.684 
ATOM   3189  N7   DA A 155       3.164-433.908-191.619 
ATOM   3190  C5   DA A 155       1.928-434.001-190.995 
ATOM   3191  C6   DA A 155       0.616-433.799-191.457 
ATOM   3192  N6   DA A 155       0.320-433.444-192.716 
ATOM   3193  N1   DA A 155      -0.384-433.975-190.574 
ATOM   3194  C2   DA A 155      -0.085-434.327-189.325 
ATOM   3195  N3   DA A 155       1.094-434.543-188.783 
ATOM   3196  C4   DA A 155       2.078-434.360-189.687 
ATOM   3197  P    DA A 156       5.855-437.621-185.470 
ATOM   3198  OP1  DA A 156       6.704-437.261-184.312 
ATOM   3199  OP2  DA A 156       6.523-438.369-186.557 
ATOM   3200  O5'  DA A 156       4.573-438.436-184.966 
ATOM   3201  C5'  DA A 156       3.410-437.709-184.531 
ATOM   3202  C4'  DA A 156       2.156-438.350-185.094 
ATOM   3203  O4'  DA A 156       1.808-437.828-186.408 
ATOM   3204  C3'  DA A 156       2.220-439.863-185.304 
ATOM   3205  O3'  DA A 156       0.950-440.425-184.996 
ATOM   3206  C2'  DA A 156       2.478-440.035-186.801 
ATOM   3207  C1'  DA A 156       1.544-438.924-187.270 
ATOM   3208  N9   DA A 156       1.794-438.482-188.671 
ATOM   3209  C8   DA A 156       2.984-438.405-189.335 
ATOM   3210  N7   DA A 156       2.877-437.981-190.556 
ATOM   3211  C5   DA A 156       1.516-437.759-190.714 
ATOM   3212  C6   DA A 156       0.750-437.299-191.798 
ATOM   3213  N6   DA A 156       1.276-436.963-192.985 
ATOM   3214  N1   DA A 156      -0.579-437.196-191.618 
ATOM   3215  C2   DA A 156      -1.095-437.531-190.436 
ATOM   3216  N3   DA A 156      -0.485-437.970-189.358 
ATOM   3217  C4   DA A 156       0.845-438.064-189.565 
ATOM   3218  P    DC A 157       0.888-441.825-184.224 
ATOM   3219  OP1  DC A 157       1.021-441.594-182.768 
ATOM   3220  OP2  DC A 157       1.860-442.766-184.824 
ATOM   3221  O5'  DC A 157      -0.601-442.305-184.559 
ATOM   3222  C5'  DC A 157      -1.622-441.312-184.776 
ATOM   3223  C4'  DC A 157      -2.468-441.692-185.975 
ATOM   3224  O4'  DC A 157      -1.919-441.184-187.225 
ATOM   3225  C3'  DC A 157      -2.631-443.191-186.226 
ATOM   3226  O3'  DC A 157      -3.948-443.437-186.701 
ATOM   3227  C2'  DC A 157      -1.643-443.505-187.350 
ATOM   3228  C1'  DC A 157      -1.901-442.244-188.169 
ATOM   3229  N1   DC A 157      -0.838-441.952-189.171 
ATOM   3230  C2   DC A 157      -1.222-441.373-190.377 
ATOM   3231  O2   DC A 157      -2.419-441.125-190.564 
ATOM   3232  N3   DC A 157      -0.268-441.100-191.303 
ATOM   3233  C4   DC A 157       1.018-441.383-191.062 
ATOM   3234  N4   DC A 157       1.911-441.098-191.997 
ATOM   3235  C5   DC A 157       1.435-441.980-189.828 
ATOM   3236  C6   DC A 157       0.466-442.245-188.915 
ATOM   3237  P    DA A 158      -4.726-444.741-186.192 
ATOM   3238  OP1  DA A 158      -5.364-444.459-184.886 
ATOM   3239  OP2  DA A 158      -3.818-445.908-186.233 
ATOM   3240  O5'  DA A 158      -5.853-444.897-187.318 
ATOM   3241  C5'  DA A 158      -6.345-443.717-187.982 
ATOM   3242  C4'  DA A 158      -6.457-443.970-189.473 
ATOM   3243  O4'  DA A 158      -5.220-443.672-190.181 
ATOM   3244  C3'  DA A 158      -6.778-445.408-189.881 
ATOM   3245  O3'  DA A 158      -7.638-445.383-191.014 
ATOM   3246  C2'  DA A 158      -5.433-446.000-190.305 
ATOM   3247  C1'  DA A 158      -4.920-444.764-191.038 
ATOM   3248  N9   DA A 158      -3.450-444.776-191.275 
ATOM   3249  C8   DA A 158      -2.466-445.290-190.480 
ATOM   3250  N7   DA A 158      -1.271-445.147-190.963 
ATOM   3251  C5   DA A 158      -1.475-444.489-192.168 
ATOM   3252  C6   DA A 158      -0.592-444.043-193.165 
ATOM   3253  N6   DA A 158       0.738-444.202-193.101 
ATOM   3254  N1   DA A 158      -1.127-443.426-194.235 
ATOM   3255  C2   DA A 158      -2.448-443.271-194.293 
ATOM   3256  N3   DA A 158      -3.367-443.642-193.429 
ATOM   3257  C4   DA A 158      -2.805-444.258-192.368 
ATOM   3258  P    DC A 159      -8.830-446.449-191.106 
ATOM   3259  OP1  DC A 159      -9.997-445.956-190.341 
ATOM   3260  OP2  DC A 159      -8.326-447.789-190.731 
ATOM   3261  O5'  DC A 159      -9.160-446.418-192.671 
ATOM   3262  C5'  DC A 159      -8.938-445.200-193.407 
ATOM   3263  C4'  DC A 159      -8.270-445.510-194.733 
ATOM   3264  O4'  DC A 159      -6.818-445.537-194.630 
ATOM   3265  C3'  DC A 159      -8.621-446.862-195.353 
ATOM   3266  O3'  DC A 159      -8.694-446.715-196.766 
ATOM   3267  C2'  DC A 159      -7.431-447.762-195.020 
ATOM   3268  C1'  DC A 159      -6.346-446.717-195.262 
ATOM   3269  N1   DC A 159      -5.030-447.069-194.661 
ATOM   3270  C2   DC A 159      -3.880-446.681-195.344 
ATOM   3271  O2   DC A 159      -3.997-446.066-196.410 
ATOM   3272  N3   DC A 159      -2.669-446.993-194.813 
ATOM   3273  C4   DC A 159      -2.584-447.661-193.656 
ATOM   3274  N4   DC A 159      -1.381-447.942-193.179 
ATOM   3275  C5   DC A 159      -3.755-448.069-192.938 
ATOM   3276  C6   DC A 159      -4.955-447.748-193.485 
ATOM   3277  P    DA A 160      -9.839-447.493-197.570 
ATOM   3278  OP1  DA A 160     -11.093-446.709-197.530 
ATOM   3279  OP2  DA A 160      -9.928-448.886-197.081 
ATOM   3280  O5'  DA A 160      -9.244-447.482-199.056 
ATOM   3281  C5'  DA A 160      -8.398-446.390-199.462 
ATOM   3282  C4'  DA A 160      -7.202-446.919-200.229 
ATOM   3283  O4'  DA A 160      -6.089-447.261-199.354 
ATOM   3284  C3'  DA A 160      -7.441-448.194-201.037 
ATOM   3285  O3'  DA A 160      -6.697-448.119-202.247 
ATOM   3286  C2'  DA A 160      -6.857-449.314-200.176 
ATOM   3287  C1'  DA A 160      -5.619-448.552-199.712 
ATOM   3288  N9   DA A 160      -4.959-449.151-198.519 
ATOM   3289  C8   DA A 160      -5.538-449.791-197.461 
ATOM   3290  N7   DA A 160      -4.691-450.206-196.571 
ATOM   3291  C5   DA A 160      -3.458-449.814-197.073 
ATOM   3292  C6   DA A 160      -2.148-449.960-196.590 
ATOM   3293  N6   DA A 160      -1.848-450.572-195.436 
ATOM   3294  N1   DA A 160      -1.150-449.453-197.340 
ATOM   3295  C2   DA A 160      -1.453-448.846-198.486 
ATOM   3296  N3   DA A 160      -2.631-448.650-199.036 
ATOM   3297  C4   DA A 160      -3.612-449.167-198.266 
ATOM   3298  P    DC A 161      -7.355-448.669-203.598 
ATOM   3299  OP1  DC A 161      -8.220-447.625-204.190 
ATOM   3300  OP2  DC A 161      -7.997-449.977-203.340 
ATOM   3301  O5'  DC A 161      -6.060-448.879-204.516 
ATOM   3302  C5'  DC A 161      -4.916-448.029-204.315 
ATOM   3303  C4'  DC A 161      -3.645-448.854-204.343 
ATOM   3304  O4'  DC A 161      -3.297-449.382-203.032 
ATOM   3305  C3'  DC A 161      -3.675-450.090-205.242 
ATOM   3306  O3'  DC A 161      -2.396-450.254-205.843 
ATOM   3307  C2'  DC A 161      -3.915-451.258-204.286 
ATOM   3308  C1'  DC A 161      -3.001-450.764-203.169 
ATOM   3309  N1   DC A 161      -3.249-451.423-201.857 
ATOM   3310  C2   DC A 161      -2.154-451.646-201.025 
ATOM   3311  O2   DC A 161      -1.033-451.292-201.407 
ATOM   3312  N3   DC A 161      -2.359-452.246-199.825 
ATOM   3313  C4   DC A 161      -3.590-452.616-199.447 
ATOM   3314  N4   DC A 161      -3.738-453.197-198.267 
ATOM   3315  C5   DC A 161      -4.729-452.396-200.288 
ATOM   3316  C6   DC A 161      -4.504-451.795-201.484 
ATOM   3317  P    DA A 162      -2.309-450.724-207.370 
ATOM   3318  OP1  DA A 162      -2.459-449.551-208.260 
ATOM   3319  OP2  DA A 162      -3.255-451.838-207.600 
ATOM   3320  O5'  DA A 162      -0.808-451.270-207.448 
ATOM   3321  C5'  DA A 162       0.194-450.684-206.595 
ATOM   3322  C4'  DA A 162       1.058-451.772-205.987 
ATOM   3323  O4'  DA A 162       0.509-452.285-204.740 
ATOM   3324  C3'  DA A 162       1.255-453.022-206.845 
ATOM   3325  O3'  DA A 162       2.583-453.500-206.663 
ATOM   3326  C2'  DA A 162       0.284-454.048-206.263 
ATOM   3327  C1'  DA A 162       0.521-453.703-204.796 
ATOM   3328  N9   DA A 162      -0.539-454.212-203.881 
ATOM   3329  C8   DA A 162      -1.877-454.337-204.121 
ATOM   3330  N7   DA A 162      -2.548-454.817-203.120 
ATOM   3331  C5   DA A 162      -1.585-455.025-202.142 
ATOM   3332  C6   DA A 162      -1.658-455.522-200.831 
ATOM   3333  N6   DA A 162      -2.801-455.919-200.253 
ATOM   3334  N1   DA A 162      -0.510-455.598-200.131 
ATOM   3335  C2   DA A 162       0.622-455.201-200.711 
ATOM   3336  N3   DA A 162       0.812-454.723-201.921 
ATOM   3337  C4   DA A 162      -0.351-454.658-202.599 
ATOM   3338  P    DT A 163       3.383-454.068-207.927 
ATOM   3339  OP1  DT A 163       4.003-452.946-208.667 
ATOM   3340  OP2  DT A 163       2.500-454.956-208.715 
ATOM   3341  O5'  DT A 163       4.522-454.938-207.215 
ATOM   3342  C5'  DT A 163       4.994-454.539-205.914 
ATOM   3343  C4'  DT A 163       5.124-455.753-205.015 
ATOM   3344  O4'  DT A 163       3.888-456.056-204.309 
ATOM   3345  C3'  DT A 163       5.480-457.064-205.716 
ATOM   3346  O3'  DT A 163       6.350-457.813-204.877 
ATOM   3347  C2'  DT A 163       4.153-457.813-205.832 
ATOM   3348  C1'  DT A 163       3.619-457.443-204.453 
ATOM   3349  N1   DT A 163       2.151-457.647-204.303 
ATOM   3350  C2   DT A 163       1.699-458.051-203.070 
ATOM   3351  O2   DT A 163       2.440-458.242-202.121 
ATOM   3352  N3   DT A 163       0.333-458.232-202.969 
ATOM   3353  C4   DT A 163      -0.594-458.046-203.975 
ATOM   3354  O4   DT A 163      -1.793-458.239-203.765 
ATOM   3355  C5   DT A 163      -0.022-457.622-205.231 
ATOM   3356  C7   DT A 163      -0.962-457.398-206.379 
ATOM   3357  C6   DT A 163       1.302-457.440-205.357 
ATOM   3358  P    DT A 164       7.564-458.619-205.539 
ATOM   3359  OP1  DT A 164       8.714-457.708-205.737 
ATOM   3360  OP2  DT A 164       7.087-459.334-206.743 
ATOM   3361  O5'  DT A 164       7.907-459.676-204.387 
ATOM   3362  C5'  DT A 164       7.667-459.315-203.014 
ATOM   3363  C4'  DT A 164       7.017-460.472-202.282 
ATOM   3364  O4'  DT A 164       5.564-460.451-202.386 
ATOM   3365  C3'  DT A 164       7.402-461.869-202.768 
ATOM   3366  O3'  DT A 164       7.483-462.741-201.648 
ATOM   3367  C2'  DT A 164       6.228-462.310-203.643 
ATOM   3368  C1'  DT A 164       5.123-461.749-202.753 
ATOM   3369  N1   DT A 164       3.809-461.614-203.441 
ATOM   3370  C2   DT A 164       2.682-461.833-202.687 
ATOM   3371  O2   DT A 164       2.722-462.126-201.505 
ATOM   3372  N3   DT A 164       1.483-461.700-203.360 
ATOM   3373  C4   DT A 164       1.323-461.373-204.691 
ATOM   3374  O4   DT A 164       0.195-461.282-205.182 
ATOM   3375  C5   DT A 164       2.562-461.162-205.399 
ATOM   3376  C7   DT A 164       2.479-460.803-206.854 
ATOM   3377  C6   DT A 164       3.743-461.286-204.770 
ATOM   3378  P    DA A 165       8.651-463.834-201.600 
ATOM   3379  OP1  DA A 165       9.889-463.215-201.074 
ATOM   3380  OP2  DA A 165       8.766-464.496-202.918 
ATOM   3381  O5'  DA A 165       8.071-464.870-200.528 
ATOM   3382  C5'  DA A 165       7.204-464.384-199.486 
ATOM   3383  C4'  DA A 165       6.027-465.322-199.311 
ATOM   3384  O4'  DA A 165       4.913-464.986-200.187 
ATOM   3385  C3'  DA A 165       6.300-466.796-199.611 
ATOM   3386  O3'  DA A 165       5.564-467.597-198.694 
ATOM   3387  C2'  DA A 165       5.732-467.017-201.012 
ATOM   3388  C1'  DA A 165       4.474-466.173-200.829 
ATOM   3389  N9   DA A 165       3.817-465.791-202.109 
ATOM   3390  C8   DA A 165       4.401-465.505-203.311 
ATOM   3391  N7   DA A 165       3.554-465.205-204.246 
ATOM   3392  C5   DA A 165       2.318-465.297-203.622 
ATOM   3393  C6   DA A 165       1.007-465.095-204.083 
ATOM   3394  N6   DA A 165       0.711-464.741-205.342 
ATOM   3395  N1   DA A 165       0.007-465.272-203.201 
ATOM   3396  C2   DA A 165       0.306-465.623-201.952 
ATOM   3397  N3   DA A 165       1.485-465.839-201.409 
ATOM   3398  C4   DA A 165       2.468-465.656-202.314 
ATOM   3399  P    DT A 166       6.245-468.917-198.097 
ATOM   3400  OP1  DT A 166       7.094-468.557-196.939 
ATOM   3401  OP2  DT A 166       6.914-469.665-199.184 
ATOM   3402  O5'  DT A 166       4.964-469.733-197.593 
ATOM   3403  C5'  DT A 166       3.800-469.005-197.158 
ATOM   3404  C4'  DT A 166       2.547-469.647-197.721 
ATOM   3405  O4'  DT A 166       2.199-469.124-199.035 
ATOM   3406  C3'  DT A 166       2.611-471.159-197.931 
ATOM   3407  O3'  DT A 166       1.341-471.721-197.623 
ATOM   3408  C2'  DT A 166       2.869-471.332-199.428 
ATOM   3409  C1'  DT A 166       1.935-470.220-199.897 
ATOM   3410  N1   DT A 166       2.185-469.778-201.298 
ATOM   3411  C2   DT A 166       1.093-469.395-202.037 
ATOM   3412  O2   DT A 166      -0.043-469.404-201.595 
ATOM   3413  N3   DT A 166       1.364-468.992-203.330 
ATOM   3414  C4   DT A 166       2.606-468.943-203.930 
ATOM   3415  O4   DT A 166       2.725-468.565-205.096 
ATOM   3416  C5   DT A 166       3.690-469.366-203.073 
ATOM   3417  C7   DT A 166       5.076-469.343-203.648 
ATOM   3418  C6   DT A 166       3.455-469.762-201.812 
ATOM   3419  P    DA A 167       1.279-473.121-196.851 
ATOM   3420  OP1  DA A 167       1.412-472.891-195.395 
ATOM   3421  OP2  DA A 167       2.250-474.062-197.451 
ATOM   3422  O5'  DA A 167      -0.211-473.601-197.186 
ATOM   3423  C5'  DA A 167      -1.231-472.609-197.403 
ATOM   3424  C4'  DA A 167      -2.077-472.989-198.602 
ATOM   3425  O4'  DA A 167      -1.528-472.481-199.851 
ATOM   3426  C3'  DA A 167      -2.240-474.487-198.853 
ATOM   3427  O3'  DA A 167      -3.558-474.734-199.328 
ATOM   3428  C2'  DA A 167      -1.252-474.801-199.977 
ATOM   3429  C1'  DA A 167      -1.510-473.540-200.796 
ATOM   3430  N9   DA A 167      -0.447-473.249-201.798 
ATOM   3431  C8   DA A 167       0.896-473.478-201.700 
ATOM   3432  N7   DA A 167       1.568-473.113-202.748 
ATOM   3433  C5   DA A 167       0.601-472.605-203.605 
ATOM   3434  C6   DA A 167       0.675-472.052-204.894 
ATOM   3435  N6   DA A 167       1.820-471.912-205.575 
ATOM   3436  N1   DA A 167      -0.478-471.646-205.459 
ATOM   3437  C2   DA A 167      -1.614-471.786-204.777 
ATOM   3438  N3   DA A 167      -1.804-472.286-203.576 
ATOM   3439  C4   DA A 167      -0.635-472.685-203.032 
ATOM   3440  P    DG A 168      -4.336-476.037-198.819 
ATOM   3441  OP1  DG A 168      -4.973-475.756-197.513 
ATOM   3442  OP2  DG A 168      -3.428-477.204-198.860 
ATOM   3443  O5'  DG A 168      -5.462-476.193-199.945 
ATOM   3444  C5'  DG A 168      -5.954-475.014-200.609 
ATOM   3445  C4'  DG A 168      -6.066-475.267-202.099 
ATOM   3446  O4'  DG A 168      -4.829-474.969-202.808 
ATOM   3447  C3'  DG A 168      -6.387-476.704-202.508 
ATOM   3448  O3'  DG A 168      -7.248-476.680-203.640 
ATOM   3449  C2'  DG A 168      -5.043-477.296-202.932 
ATOM   3450  C1'  DG A 168      -4.529-476.060-203.665 
ATOM   3451  N9   DG A 168      -3.059-476.072-203.901 
ATOM   3452  C8   DG A 168      -2.053-476.587-203.112 
ATOM   3453  N7   DG A 168      -0.851-476.434-203.612 
ATOM   3454  C5   DG A 168      -1.076-475.773-204.819 
ATOM   3455  C6   DG A 168      -0.156-475.336-205.807 
ATOM   3456  O6   DG A 168       1.067-475.444-205.821 
ATOM   3457  N1   DG A 168      -0.811-474.709-206.876 
ATOM   3458  C2   DG A 168      -2.176-474.527-206.976 
ATOM   3459  N2   DG A 168      -2.606-473.903-208.076 
ATOM   3460  N3   DG A 168      -3.039-474.937-206.048 
ATOM   3461  C4   DG A 168      -2.420-475.548-205.005 
ATOM   3462  P    DA A 169      -8.439-477.745-203.733 
ATOM   3463  OP1  DA A 169      -9.606-477.252-202.968 
ATOM   3464  OP2  DA A 169      -7.936-479.085-203.358 
ATOM   3465  O5'  DA A 169      -8.769-477.714-205.298 
ATOM   3466  C5'  DA A 169      -8.547-476.497-206.034 
ATOM   3467  C4'  DA A 169      -7.880-476.807-207.359 
ATOM   3468  O4'  DA A 169      -6.428-476.834-207.257 
ATOM   3469  C3'  DA A 169      -8.230-478.159-207.980 
ATOM   3470  O3'  DA A 169      -8.303-478.012-209.393 
ATOM   3471  C2'  DA A 169      -7.040-479.058-207.647 
ATOM   3472  C1'  DA A 169      -5.955-478.013-207.889 
ATOM   3473  N9   DA A 169      -4.639-478.365-207.288 
ATOM   3474  C8   DA A 169      -4.389-479.037-206.126 
ATOM   3475  N7   DA A 169      -3.128-479.192-205.869 
ATOM   3476  C5   DA A 169      -2.491-478.578-206.939 
ATOM   3477  C6   DA A 169      -1.135-478.399-207.259 
ATOM   3478  N6   DA A 169      -0.130-478.845-206.494 
ATOM   3479  N1   DA A 169      -0.850-477.743-208.400 
ATOM   3480  C2   DA A 169      -1.853-477.302-209.156 
ATOM   3481  N3   DA A 169      -3.149-477.409-208.961 
ATOM   3482  C4   DA A 169      -3.409-478.069-207.813 
ATOM   3483  P    DT A 170      -9.448-478.790-210.197 
ATOM   3484  OP1  DT A 170     -10.702-478.005-210.156 
ATOM   3485  OP2  DT A 170      -9.538-480.183-209.708 
ATOM   3486  O5'  DT A 170      -8.854-478.779-211.683 
ATOM   3487  C5'  DT A 170      -8.007-477.687-212.089 
ATOM   3488  C4'  DT A 170      -6.812-478.216-212.856 
ATOM   3489  O4'  DT A 170      -5.698-478.558-211.981 
ATOM   3490  C3'  DT A 170      -7.050-479.491-213.664 
ATOM   3491  O3'  DT A 170      -6.306-479.415-214.873 
ATOM   3492  C2'  DT A 170      -6.466-480.610-212.803 
ATOM   3493  C1'  DT A 170      -5.228-479.848-212.339 
ATOM   3494  N1   DT A 170      -4.568-480.448-211.145 
ATOM   3495  C2   DT A 170      -3.198-480.359-211.078 
ATOM   3496  O2   DT A 170      -2.526-479.820-211.939 
ATOM   3497  N3   DT A 170      -2.622-480.926-209.958 
ATOM   3498  C4   DT A 170      -3.285-481.559-208.927 
ATOM   3499  O4   DT A 170      -2.660-482.029-207.974 
ATOM   3500  C5   DT A 170      -4.720-481.602-209.088 
ATOM   3501  C7   DT A 170      -5.519-482.274-208.010 
ATOM   3502  C6   DT A 170      -5.306-481.059-210.167 
ATOM   3503  P    DT A 171      -6.964-479.966-216.225 
ATOM   3504  OP1  DT A 171      -7.830-478.922-216.817 
ATOM   3505  OP2  DT A 171      -7.607-481.273-215.967 
ATOM   3506  O5'  DT A 171      -5.670-480.176-217.143 
ATOM   3507  C5'  DT A 171      -4.525-479.325-216.942 
ATOM   3508  C4'  DT A 171      -3.254-480.151-216.970 
ATOM   3509  O4'  DT A 171      -2.906-480.679-215.658 
ATOM   3510  C3'  DT A 171      -3.284-481.387-217.869 
ATOM   3511  O3'  DT A 171      -2.005-481.550-218.470 
ATOM   3512  C2'  DT A 171      -3.524-482.555-216.913 
ATOM   3513  C1'  DT A 171      -2.610-482.060-215.796 
ATOM   3514  N1   DT A 171      -2.858-482.719-214.483 
ATOM   3515  C2   DT A 171      -1.768-482.933-213.675 
ATOM   3516  O2   DT A 171      -0.636-482.609-213.988 
ATOM   3517  N3   DT A 171      -2.036-483.547-212.466 
ATOM   3518  C4   DT A 171      -3.274-483.953-212.012 
ATOM   3519  O4   DT A 171      -3.390-484.493-210.910 
ATOM   3520  C5   DT A 171      -4.356-483.687-212.930 
ATOM   3521  C7   DT A 171      -5.737-484.099-212.514 
ATOM   3522  C6   DT A 171      -4.124-483.092-214.112 
ATOM   3523  P    DA A 172      -1.919-482.021-219.997 
ATOM   3524  OP1  DA A 172      -2.069-480.848-220.886 
ATOM   3525  OP2  DA A 172      -2.865-483.135-220.226 
ATOM   3526  O5'  DA A 172      -0.417-482.567-220.075 
ATOM   3527  C5'  DA A 172       0.584-481.981-219.222 
ATOM   3528  C4'  DA A 172       1.448-483.068-218.614 
ATOM   3529  O4'  DA A 172       0.900-483.582-217.367 
ATOM   3530  C3'  DA A 172       1.646-484.318-219.472 
ATOM   3531  O3'  DA A 172       2.973-484.797-219.289 
ATOM   3532  C2'  DA A 172       0.675-485.345-218.890 
ATOM   3533  C1'  DA A 172       0.912-485.000-217.422 
ATOM   3534  N9   DA A 172      -0.149-485.508-216.508 
ATOM   3535  C8   DA A 172      -1.487-485.634-216.748 
ATOM   3536  N7   DA A 172      -2.157-486.113-215.747 
ATOM   3537  C5   DA A 172      -1.194-486.321-214.769 
ATOM   3538  C6   DA A 172      -1.267-486.819-213.458 
ATOM   3539  N6   DA A 172      -2.411-487.216-212.880 
ATOM   3540  N1   DA A 172      -0.120-486.895-212.758 
ATOM   3541  C2   DA A 172       1.012-486.498-213.338 
ATOM   3542  N3   DA A 172       1.202-486.019-214.548 
ATOM   3543  C4   DA A 172       0.039-485.954-215.226 
ATOM   3544  P    DC A 173       3.774-485.365-220.553 
ATOM   3545  OP1  DC A 173       4.393-484.242-221.294 
ATOM   3546  OP2  DC A 173       2.891-486.253-221.342 
ATOM   3547  O5'  DC A 173       4.912-486.234-219.842 
ATOM   3548  C5'  DC A 173       5.385-485.835-218.541 
ATOM   3549  C4'  DC A 173       5.515-487.049-217.642 
ATOM   3550  O4'  DC A 173       4.279-487.353-216.936 
ATOM   3551  C3'  DC A 173       5.870-488.360-218.343 
ATOM   3552  O3'  DC A 173       6.740-489.110-217.503 
ATOM   3553  C2'  DC A 173       4.543-489.110-218.459 
ATOM   3554  C1'  DC A 173       4.010-488.739-217.079 
ATOM   3555  N1   DC A 173       2.542-488.944-216.930 
ATOM   3556  C2   DC A 173       2.067-489.353-215.687 
ATOM   3557  O2   DC A 173       2.876-489.528-214.767 
ATOM   3558  N3   DC A 173       0.732-489.547-215.529 
ATOM   3559  C4   DC A 173      -0.111-489.347-216.550 
ATOM   3560  N4   DC A 173      -1.404-489.548-216.348 
ATOM   3561  C5   DC A 173       0.357-488.926-217.838 
ATOM   3562  C6   DC A 173       1.695-488.739-217.974 
ATOM   3563  P    DT A 174       7.955-489.916-218.165 
ATOM   3564  OP1  DT A 174       9.104-489.005-218.364 
ATOM   3565  OP2  DT A 174       7.477-490.631-219.370 
ATOM   3566  O5'  DT A 174       8.298-490.972-217.014 
ATOM   3567  C5'  DT A 174       8.057-490.612-215.641 
ATOM   3568  C4'  DT A 174       7.407-491.768-214.908 
ATOM   3569  O4'  DT A 174       5.955-491.748-215.013 
ATOM   3570  C3'  DT A 174       7.792-493.165-215.395 
ATOM   3571  O3'  DT A 174       7.874-494.038-214.275 
ATOM   3572  C2'  DT A 174       6.618-493.607-216.270 
ATOM   3573  C1'  DT A 174       5.514-493.046-215.379 
ATOM   3574  N1   DT A 174       4.200-492.910-216.068 
ATOM   3575  C2   DT A 174       3.073-493.130-215.314 
ATOM   3576  O2   DT A 174       3.113-493.423-214.132 
ATOM   3577  N3   DT A 174       1.873-492.996-215.987 
ATOM   3578  C4   DT A 174       1.713-492.669-217.318 
ATOM   3579  O4   DT A 174       0.586-492.579-217.809 
ATOM   3580  C5   DT A 174       2.953-492.458-218.026 
ATOM   3581  C7   DT A 174       2.870-492.099-219.481 
ATOM   3582  C6   DT A 174       4.134-492.582-217.397 
ATOM   3583  P    DC A 175       9.042-495.131-214.227 
ATOM   3584  OP1  DC A 175      10.280-494.511-213.701 
ATOM   3585  OP2  DC A 175       9.157-495.793-215.545 
ATOM   3586  O5'  DC A 175       8.461-496.167-213.154 
ATOM   3587  C5'  DC A 175       7.595-495.681-212.113 
ATOM   3588  C4'  DC A 175       6.418-496.619-211.937 
ATOM   3589  O4'  DC A 175       5.304-496.282-212.814 
ATOM   3590  C3'  DC A 175       6.691-498.092-212.238 
ATOM   3591  O3'  DC A 175       5.954-498.893-211.320 
ATOM   3592  C2'  DC A 175       6.122-498.314-213.639 
ATOM   3593  C1'  DC A 175       4.864-497.470-213.456 
ATOM   3594  N1   DC A 175       4.207-497.088-214.736 
ATOM   3595  C2   DC A 175       2.817-497.000-214.752 
ATOM   3596  O2   DC A 175       2.193-497.241-213.712 
ATOM   3597  N3   DC A 175       2.199-496.654-215.910 
ATOM   3598  C4   DC A 175       2.911-496.401-217.015 
ATOM   3599  N4   DC A 175       2.262-496.067-218.119 
ATOM   3600  C5   DC A 175       4.342-496.486-217.020 
ATOM   3601  C6   DC A 175       4.941-496.834-215.853 
ATOM   3602  P    DA A 176       6.636-500.214-210.724 
ATOM   3603  OP1  DA A 176       7.485-499.854-209.566 
ATOM   3604  OP2  DA A 176       7.304-500.962-211.811 
ATOM   3605  O5'  DA A 176       5.354-501.029-210.220 
ATOM   3606  C5'  DA A 176       4.191-500.302-209.785 
ATOM   3607  C4'  DA A 176       2.938-500.943-210.348 
ATOM   3608  O4'  DA A 176       2.589-500.421-211.662 
ATOM   3609  C3'  DA A 176       3.002-502.456-210.558 
ATOM   3610  O3'  DA A 176       1.732-503.018-210.250 
ATOM   3611  C2'  DA A 176       3.260-502.628-212.055 
ATOM   3612  C1'  DA A 176       2.325-501.517-212.524 
ATOM   3613  N9   DA A 176       2.576-501.075-213.924 
ATOM   3614  C8   DA A 176       3.766-500.998-214.589 
ATOM   3615  N7   DA A 176       3.659-500.574-215.810 
ATOM   3616  C5   DA A 176       2.297-500.352-215.968 
ATOM   3617  C6   DA A 176       1.532-499.892-217.052 
ATOM   3618  N6   DA A 176       2.057-499.556-218.239 
ATOM   3619  N1   DA A 176       0.202-499.789-216.872 
ATOM   3620  C2   DA A 176      -0.314-500.124-215.690 
ATOM   3621  N3   DA A 176       0.296-500.563-214.612 
ATOM   3622  C4   DA A 176       1.626-500.657-214.818 
ATOM   3623  P    DG A 177       1.669-504.418-209.478 
ATOM   3624  OP1  DG A 177       1.803-504.188-208.021 
ATOM   3625  OP2  DG A 177       2.641-505.359-210.077 
ATOM   3626  O5'  DG A 177       0.180-504.898-209.813 
ATOM   3627  C5'  DG A 177      -0.840-503.905-210.030 
ATOM   3628  C4'  DG A 177      -1.686-504.285-211.228 
ATOM   3629  O4'  DG A 177      -1.137-503.777-212.478 
ATOM   3630  C3'  DG A 177      -1.850-505.784-211.480 
ATOM   3631  O3'  DG A 177      -3.167-506.030-211.955 
ATOM   3632  C2'  DG A 177      -0.862-506.098-212.604 
ATOM   3633  C1'  DG A 177      -1.120-504.837-213.423 
ATOM   3634  N9   DG A 177      -0.056-504.546-214.424 
ATOM   3635  C8   DG A 177       1.301-504.769-214.344 
ATOM   3636  N7   DG A 177       1.968-504.396-215.410 
ATOM   3637  C5   DG A 177       0.982-503.890-216.256 
ATOM   3638  C6   DG A 177       1.093-503.336-217.558 
ATOM   3639  O6   DG A 177       2.099-503.175-218.243 
ATOM   3640  N1   DG A 177      -0.159-502.946-218.056 
ATOM   3641  C2   DG A 177      -1.359-503.074-217.383 
ATOM   3642  N2   DG A 177      -2.443-502.641-218.030 
ATOM   3643  N3   DG A 177      -1.460-503.593-216.161 
ATOM   3644  C4   DG A 177      -0.256-503.977-215.664 
ATOM   3645  P    DA A 178      -3.945-507.334-211.445 
ATOM   3646  OP1  DA A 178      -4.583-507.052-210.140 
ATOM   3647  OP2  DA A 178      -3.037-508.501-211.487 
ATOM   3648  O5'  DA A 178      -5.071-507.490-212.571 
ATOM   3649  C5'  DA A 178      -5.563-506.310-213.236 
ATOM   3650  C4'  DA A 178      -5.676-506.563-214.726 
ATOM   3651  O4'  DA A 178      -4.438-506.265-215.435 
ATOM   3652  C3'  DA A 178      -5.997-508.001-215.135 
ATOM   3653  O3'  DA A 178      -6.857-507.976-216.267 
ATOM   3654  C2'  DA A 178      -4.652-508.593-215.559 
ATOM   3655  C1'  DA A 178      -4.139-507.357-216.292 
ATOM   3656  N9   DA A 178      -2.669-507.369-216.528 
ATOM   3657  C8   DA A 178      -1.685-507.883-215.733 
ATOM   3658  N7   DA A 178      -0.490-507.740-216.217 
ATOM   3659  C5   DA A 178      -0.694-507.082-217.421 
ATOM   3660  C6   DA A 178       0.189-506.636-218.419 
ATOM   3661  N6   DA A 178       1.519-506.795-218.355 
ATOM   3662  N1   DA A 178      -0.346-506.019-219.489 
ATOM   3663  C2   DA A 178      -1.667-505.864-219.547 
ATOM   3664  N3   DA A 178      -2.585-506.235-218.683 
ATOM   3665  C4   DA A 178      -2.024-506.851-217.622 
ATOM   3666  P    DA A 179      -8.049-509.042-216.360 
ATOM   3667  OP1  DA A 179      -9.216-508.549-215.594 
ATOM   3668  OP2  DA A 179      -7.545-510.382-215.985 
ATOM   3669  O5'  DA A 179      -8.379-509.011-217.925 
ATOM   3670  C5'  DA A 179      -8.156-507.793-218.661 
ATOM   3671  C4'  DA A 179      -7.489-508.103-219.986 
ATOM   3672  O4'  DA A 179      -6.037-508.130-219.883 
ATOM   3673  C3'  DA A 179      -7.840-509.456-220.607 
ATOM   3674  O3'  DA A 179      -7.912-509.308-222.020 
ATOM   3675  C2'  DA A 179      -6.649-510.355-220.274 
ATOM   3676  C1'  DA A 179      -5.565-509.310-220.516 
ATOM   3677  N9   DA A 179      -4.248-509.662-219.915 
ATOM   3678  C8   DA A 179      -3.999-510.334-218.753 
ATOM   3679  N7   DA A 179      -2.737-510.488-218.496 
ATOM   3680  C5   DA A 179      -2.101-509.874-219.566 
ATOM   3681  C6   DA A 179      -0.744-509.696-219.886 
ATOM   3682  N6   DA A 179       0.261-510.142-219.120 
ATOM   3683  N1   DA A 179      -0.459-509.040-221.027 
ATOM   3684  C2   DA A 179      -1.462-508.599-221.783 
ATOM   3685  N3   DA A 179      -2.759-508.705-221.588 
ATOM   3686  C4   DA A 179      -3.018-509.366-220.440 
ATOM   3687  P    DG A 180      -9.058-510.086-222.824 
ATOM   3688  OP1  DG A 180     -10.312-509.302-222.783 
ATOM   3689  OP2  DG A 180      -9.147-511.479-222.335 
ATOM   3690  O5'  DG A 180      -8.463-510.076-224.310 
ATOM   3691  C5'  DG A 180      -7.617-508.984-224.715 
ATOM   3692  C4'  DG A 180      -6.421-509.512-225.482 
ATOM   3693  O4'  DG A 180      -5.308-509.854-224.608 
ATOM   3694  C3'  DG A 180      -6.660-510.787-226.291 
ATOM   3695  O3'  DG A 180      -5.915-510.712-227.500 
ATOM   3696  C2'  DG A 180      -6.075-511.907-225.430 
ATOM   3697  C1'  DG A 180      -4.838-511.145-224.966 
ATOM   3698  N9   DG A 180      -4.177-511.744-223.772 
ATOM   3699  C8   DG A 180      -4.744-512.393-222.697 
ATOM   3700  N7   DG A 180      -3.876-512.807-221.805 
ATOM   3701  C5   DG A 180      -2.648-512.404-222.327 
ATOM   3702  C6   DG A 180      -1.337-512.570-221.809 
ATOM   3703  O6   DG A 180      -0.985-513.114-220.767 
ATOM   3704  N1   DG A 180      -0.376-512.009-222.662 
ATOM   3705  C2   DG A 180      -0.646-511.372-223.857 
ATOM   3706  N2   DG A 180       0.412-510.904-224.524 
ATOM   3707  N3   DG A 180      -1.877-511.216-224.342 
ATOM   3708  C4   DG A 180      -2.821-511.755-223.527 
ATOM   3709  P    DC A 181      -6.573-511.263-228.852 
ATOM   3710  OP1  DC A 181      -7.439-510.218-229.444 
ATOM   3711  OP2  DC A 181      -7.216-512.570-228.594 
ATOM   3712  O5'  DC A 181      -5.279-511.472-229.770 
ATOM   3713  C5'  DC A 181      -4.135-510.622-229.569 
ATOM   3714  C4'  DC A 181      -2.864-511.447-229.597 
ATOM   3715  O4'  DC A 181      -2.515-511.975-228.285 
ATOM   3716  C3'  DC A 181      -2.893-512.683-230.496 
ATOM   3717  O3'  DC A 181      -1.614-512.847-231.096 
ATOM   3718  C2'  DC A 181      -3.133-513.852-229.540 
ATOM   3719  C1'  DC A 181      -2.220-513.357-228.423 
ATOM   3720  N1   DC A 181      -2.467-514.016-227.110 
ATOM   3721  C2   DC A 181      -1.373-514.239-226.279 
ATOM   3722  O2   DC A 181      -0.252-513.885-226.661 
ATOM   3723  N3   DC A 181      -1.578-514.840-225.078 
ATOM   3724  C4   DC A 181      -2.809-515.209-224.701 
ATOM   3725  N4   DC A 181      -2.956-515.790-223.521 
ATOM   3726  C5   DC A 181      -3.948-514.989-225.541 
ATOM   3727  C6   DC A 181      -3.723-514.388-226.737 
ATOM   3728  P    DA A 182      -1.528-513.317-232.624 
ATOM   3729  OP1  DA A 182      -1.678-512.144-233.513 
ATOM   3730  OP2  DA A 182      -2.474-514.431-232.853 
ATOM   3731  O5'  DA A 182      -0.027-513.864-232.702 
ATOM   3732  C5'  DA A 182       0.975-513.277-231.849 
ATOM   3733  C4'  DA A 182       1.839-514.365-231.241 
ATOM   3734  O4'  DA A 182       1.290-514.878-229.993 
ATOM   3735  C3'  DA A 182       2.036-515.615-232.098 
ATOM   3736  O3'  DA A 182       3.364-516.093-231.916 
ATOM   3737  C2'  DA A 182       1.066-516.641-231.517 
ATOM   3738  C1'  DA A 182       1.303-516.296-230.049 
ATOM   3739  N9   DA A 182       0.242-516.805-229.135 
ATOM   3740  C8   DA A 182      -1.096-516.930-229.375 
ATOM   3741  N7   DA A 182      -1.767-517.410-228.374 
ATOM   3742  C5   DA A 182      -0.803-517.618-227.396 
ATOM   3743  C6   DA A 182      -0.877-518.115-226.084 
ATOM   3744  N6   DA A 182      -2.020-518.512-225.507 
ATOM   3745  N1   DA A 182       0.271-518.191-225.385 
ATOM   3746  C2   DA A 182       1.403-517.794-225.964 
ATOM   3747  N3   DA A 182       1.593-517.316-227.174 
ATOM   3748  C4   DA A 182       0.430-517.251-227.853 
ATOM   3749  P    DG A 183       4.164-516.661-233.180 
ATOM   3750  OP1  DG A 183       4.784-515.539-233.920 
ATOM   3751  OP2  DG A 183       3.281-517.549-233.969 
ATOM   3752  O5'  DG A 183       5.303-517.531-232.469 
ATOM   3753  C5'  DG A 183       5.775-517.132-231.168 
ATOM   3754  C4'  DG A 183       5.906-518.346-230.269 
ATOM   3755  O4'  DG A 183       4.669-518.649-229.563 
ATOM   3756  C3'  DG A 183       6.261-519.657-230.969 
ATOM   3757  O3'  DG A 183       7.131-520.406-230.130 
ATOM   3758  C2'  DG A 183       4.934-520.406-231.086 
ATOM   3759  C1'  DG A 183       4.401-520.036-229.706 
ATOM   3760  N9   DG A 183       2.932-520.241-229.557 
ATOM   3761  C8   DG A 183       1.932-520.084-230.490 
ATOM   3762  N7   DG A 183       0.731-520.348-230.035 
ATOM   3763  C5   DG A 183       0.952-520.705-228.705 
ATOM   3764  C6   DG A 183       0.031-521.095-227.699 
ATOM   3765  O6   DG A 183      -1.190-521.208-227.774 
ATOM   3766  N1   DG A 183       0.681-521.371-226.488 
ATOM   3767  C2   DG A 183       2.044-521.280-226.279 
ATOM   3768  N2   DG A 183       2.469-521.585-225.049 
ATOM   3769  N3   DG A 183       2.907-520.913-227.223 
ATOM   3770  C4   DG A 183       2.292-520.642-228.404 
ATOM   3771  P    DA A 184       8.345-521.212-230.792 
ATOM   3772  OP1  DA A 184       9.495-520.301-230.991 
ATOM   3773  OP2  DA A 184       7.868-521.927-231.997 
ATOM   3774  O5'  DA A 184       8.688-522.269-229.641 
ATOM   3775  C5'  DA A 184       8.448-521.908-228.268 
ATOM   3776  C4'  DA A 184       7.798-523.065-227.535 
ATOM   3777  O4'  DA A 184       6.345-523.044-227.640 
ATOM   3778  C3'  DA A 184       8.183-524.462-228.022 
ATOM   3779  O3'  DA A 184       8.265-525.334-226.902 
ATOM   3780  C2'  DA A 184       7.009-524.903-228.897 
ATOM   3781  C1'  DA A 184       5.905-524.342-228.006 
ATOM   3782  N9   DA A 184       4.590-524.207-228.695 
ATOM   3783  C8   DA A 184       4.346-523.889-230.001 
ATOM   3784  N7   DA A 184       3.085-523.850-230.303 
ATOM   3785  C5   DA A 184       2.445-524.164-229.112 
ATOM   3786  C6   DA A 184       1.088-524.286-228.770 
ATOM   3787  N6   DA A 184       0.085-524.098-229.639 
ATOM   3788  N1   DA A 184       0.798-524.612-227.496 
ATOM   3789  C2   DA A 184       1.799-524.797-226.637 
ATOM   3790  N3   DA A 184       3.095-524.711-226.840 
ATOM   3791  C4   DA A 184       3.359-524.385-228.122 
ATOM   3792  P    DA A 185       9.433-526.427-226.853 
ATOM   3793  OP1  DA A 185      10.670-525.808-226.327 
ATOM   3794  OP2  DA A 185       9.548-527.089-228.171 
ATOM   3795  O5'  DA A 185       8.852-527.464-225.781 
ATOM   3796  C5'  DA A 185       7.985-526.977-224.739 
ATOM   3797  C4'  DA A 185       6.808-527.915-224.564 
ATOM   3798  O4'  DA A 185       5.695-527.579-225.441 
ATOM   3799  C3'  DA A 185       7.081-529.389-224.865 
ATOM   3800  O3'  DA A 185       6.345-530.190-223.947 
ATOM   3801  C2'  DA A 185       6.513-529.610-226.266 
ATOM   3802  C1'  DA A 185       5.255-528.766-226.082 
ATOM   3803  N9   DA A 185       4.598-528.384-227.363 
ATOM   3804  C8   DA A 185       5.182-528.098-228.564 
ATOM   3805  N7   DA A 185       4.335-527.798-229.500 
ATOM   3806  C5   DA A 185       3.099-527.890-228.876 
ATOM   3807  C6   DA A 185       1.788-527.688-229.337 
ATOM   3808  N6   DA A 185       1.492-527.334-230.596 
ATOM   3809  N1   DA A 185       0.788-527.865-228.454 
ATOM   3810  C2   DA A 185       1.087-528.216-227.206 
ATOM   3811  N3   DA A 185       2.266-528.432-226.663 
ATOM   3812  C4   DA A 185       3.249-528.249-227.568 
ATOM   3813  P    DC A 186       7.027-531.510-223.351 
ATOM   3814  OP1  DC A 186       7.875-531.151-222.193 
ATOM   3815  OP2  DC A 186       7.695-532.258-224.438 
ATOM   3816  O5'  DC A 186       5.745-532.326-222.847 
ATOM   3817  C5'  DC A 186       4.582-531.598-222.411 
ATOM   3818  C4'  DC A 186       3.328-532.240-222.975 
ATOM   3819  O4'  DC A 186       2.980-531.717-224.288 
ATOM   3820  C3'  DC A 186       3.392-533.752-223.185 
ATOM   3821  O3'  DC A 186       2.122-534.314-222.876 
ATOM   3822  C2'  DC A 186       3.650-533.925-224.681 
ATOM   3823  C1'  DC A 186       2.716-532.813-225.151 
ATOM   3824  N1   DC A 186       2.966-532.371-226.551 
ATOM   3825  C2   DC A 186       1.869-531.979-227.314 
ATOM   3826  O2   DC A 186       0.745-532.013-226.802 
ATOM   3827  N3   DC A 186       2.077-531.574-228.594 
ATOM   3828  C4   DC A 186       3.312-531.551-229.110 
ATOM   3829  N4   DC A 186       3.461-531.148-230.362 
ATOM   3830  C5   DC A 186       4.453-531.951-228.343 
ATOM   3831  C6   DC A 186       4.225-532.354-227.066 
ATOM   3832  P    DA A 187       2.060-535.714-222.105 
ATOM   3833  OP1  DA A 187       2.193-535.484-220.648 
ATOM   3834  OP2  DA A 187       3.032-536.655-222.704 
ATOM   3835  O5'  DA A 187       0.571-536.194-222.440 
ATOM   3836  C5'  DA A 187      -0.450-535.202-222.656 
ATOM   3837  C4'  DA A 187      -1.296-535.582-223.855 
ATOM   3838  O4'  DA A 187      -0.747-535.074-225.105 
ATOM   3839  C3'  DA A 187      -1.459-537.081-224.107 
ATOM   3840  O3'  DA A 187      -2.776-537.327-224.582 
ATOM   3841  C2'  DA A 187      -0.471-537.394-225.231 
ATOM   3842  C1'  DA A 187      -0.729-536.133-226.049 
ATOM   3843  N9   DA A 187       0.334-535.842-227.051 
ATOM   3844  C8   DA A 187       1.677-536.071-226.953 
ATOM   3845  N7   DA A 187       2.349-535.706-228.002 
ATOM   3846  C5   DA A 187       1.382-535.198-228.859 
ATOM   3847  C6   DA A 187       1.456-534.645-230.147 
ATOM   3848  N6   DA A 187       2.601-534.505-230.829 
ATOM   3849  N1   DA A 187       0.303-534.239-230.713 
ATOM   3850  C2   DA A 187      -0.833-534.379-230.031 
ATOM   3851  N3   DA A 187      -1.022-534.879-228.829 
ATOM   3852  C4   DA A 187       0.146-535.278-228.285 
ATOM   3853  P    DG A 188      -3.554-538.630-224.072 
ATOM   3854  OP1  DG A 188      -4.192-538.349-222.766 
ATOM   3855  OP2  DG A 188      -2.646-539.797-224.113 
ATOM   3856  O5'  DG A 188      -4.681-538.786-225.198 
ATOM   3857  C5'  DG A 188      -5.173-537.607-225.863 
ATOM   3858  C4'  DG A 188      -5.285-537.860-227.353 
ATOM   3859  O4'  DG A 188      -4.048-537.562-228.062 
ATOM   3860  C3'  DG A 188      -5.606-539.297-227.762 
ATOM   3861  O3'  DG A 188      -6.466-539.273-228.894 
ATOM   3862  C2'  DG A 188      -4.262-539.889-228.186 
ATOM   3863  C1'  DG A 188      -3.748-538.653-228.918 
ATOM   3864  N9   DG A 188      -2.278-538.666-229.155 
ATOM   3865  C8   DG A 188      -1.272-539.180-228.366 
ATOM   3866  N7   DG A 188      -0.070-539.027-228.866 
ATOM   3867  C5   DG A 188      -0.295-538.366-230.073 
ATOM   3868  C6   DG A 188       0.625-537.930-231.060 
ATOM   3869  O6   DG A 188       1.848-538.037-231.074 
ATOM   3870  N1   DG A 188      -0.030-537.302-232.129 
ATOM   3871  C2   DG A 188      -1.395-537.120-232.229 
ATOM   3872  N2   DG A 188      -1.825-536.496-233.329 
ATOM   3873  N3   DG A 188      -2.258-537.530-231.301 
ATOM   3874  C4   DG A 188      -1.639-538.141-230.259 
ATOM   3875  P    DA A 189      -7.658-540.339-228.986 
ATOM   3876  OP1  DA A 189      -8.825-539.845-228.221 
ATOM   3877  OP2  DA A 189      -7.154-541.678-228.612 
ATOM   3878  O5'  DA A 189      -7.988-540.307-230.552 
ATOM   3879  C5'  DA A 189      -7.766-539.090-231.288 
ATOM   3880  C4'  DA A 189      -7.098-539.400-232.613 
ATOM   3881  O4'  DA A 189      -5.646-539.427-232.510 
ATOM   3882  C3'  DA A 189      -7.449-540.752-233.234 
ATOM   3883  O3'  DA A 189      -7.522-540.605-234.647 
ATOM   3884  C2'  DA A 189      -6.259-541.651-232.900 
ATOM   3885  C1'  DA A 189      -5.174-540.606-233.142 
ATOM   3886  N9   DA A 189      -3.858-540.958-232.542 
ATOM   3887  C8   DA A 189      -3.608-541.630-231.380 
ATOM   3888  N7   DA A 189      -2.346-541.785-231.122 
ATOM   3889  C5   DA A 189      -1.710-541.171-232.193 
ATOM   3890  C6   DA A 189      -0.354-540.992-232.513 
ATOM   3891  N6   DA A 189       0.652-541.438-231.747 
ATOM   3892  N1   DA A 189      -0.068-540.336-233.653 
ATOM   3893  C2   DA A 189      -1.072-539.895-234.410 
ATOM   3894  N3   DA A 189      -2.368-540.002-234.214 
ATOM   3895  C4   DA A 189      -2.627-540.662-233.067 
ATOM   3896  P    DG A 190      -8.667-541.383-235.451 
ATOM   3897  OP1  DG A 190      -9.921-540.598-235.410 
ATOM   3898  OP2  DG A 190      -8.757-542.776-234.962 
ATOM   3899  O5'  DG A 190      -8.072-541.372-236.936 
ATOM   3900  C5'  DG A 190      -7.226-540.280-237.342 
ATOM   3901  C4'  DG A 190      -6.031-540.809-238.109 
ATOM   3902  O4'  DG A 190      -4.917-541.151-237.235 
ATOM   3903  C3'  DG A 190      -6.269-542.084-238.918 
ATOM   3904  O3'  DG A 190      -5.525-542.008-240.127 
ATOM   3905  C2'  DG A 190      -5.685-543.203-238.057 
ATOM   3906  C1'  DG A 190      -4.447-542.441-237.592 
ATOM   3907  N9   DG A 190      -3.787-543.041-236.399 
ATOM   3908  C8   DG A 190      -4.354-543.690-235.324 
ATOM   3909  N7   DG A 190      -3.486-544.103-234.432 
ATOM   3910  C5   DG A 190      -2.258-543.701-234.954 
ATOM   3911  C6   DG A 190      -0.946-543.866-234.436 
ATOM   3912  O6   DG A 190      -0.594-544.411-233.394 
ATOM   3913  N1   DG A 190       0.015-543.306-235.288 
ATOM   3914  C2   DG A 190      -0.256-542.668-236.483 
ATOM   3915  N2   DG A 190       0.802-542.200-237.151 
ATOM   3916  N3   DG A 190      -1.486-542.513-236.968 
ATOM   3917  C4   DG A 190      -2.430-543.052-236.154 
ATOM   3918  P    DT A 191      -6.183-542.559-241.479 
ATOM   3919  OP1  DT A 191      -7.048-541.515-242.071 
ATOM   3920  OP2  DT A 191      -6.826-543.866-241.221 
ATOM   3921  O5'  DT A 191      -4.888-542.769-242.397 
ATOM   3922  C5'  DT A 191      -3.744-541.918-242.195 
ATOM   3923  C4'  DT A 191      -2.473-542.744-242.224 
ATOM   3924  O4'  DT A 191      -2.125-543.272-240.912 
ATOM   3925  C3'  DT A 191      -2.503-543.980-243.122 
ATOM   3926  O3'  DT A 191      -1.224-544.143-243.723 
ATOM   3927  C2'  DT A 191      -2.743-545.148-242.167 
ATOM   3928  C1'  DT A 191      -1.829-544.653-241.050 
ATOM   3929  N1   DT A 191      -2.077-545.312-239.737 
ATOM   3930  C2   DT A 191      -0.987-545.526-238.928 
ATOM   3931  O2   DT A 191       0.145-545.202-239.242 
ATOM   3932  N3   DT A 191      -1.255-546.140-237.720 
ATOM   3933  C4   DT A 191      -2.493-546.546-237.266 
ATOM   3934  O4   DT A 191      -2.609-547.086-236.164 
ATOM   3935  C5   DT A 191      -3.575-546.280-238.184 
ATOM   3936  C7   DT A 191      -4.956-546.692-237.767 
ATOM   3937  C6   DT A 191      -3.343-545.685-239.365 
ATOM   3938  P    DG A 192      -1.137-544.614-245.251 
ATOM   3939  OP1  DG A 192      -1.287-543.441-246.140 
ATOM   3940  OP2  DG A 192      -2.083-545.728-245.480 
ATOM   3941  O5'  DG A 192       0.364-545.160-245.329 
ATOM   3942  C5'  DG A 192       1.365-544.574-244.476 
ATOM   3943  C4'  DG A 192       2.230-545.661-243.868 
ATOM   3944  O4'  DG A 192       1.681-546.175-242.620 
ATOM   3945  C3'  DG A 192       2.427-546.911-244.725 
ATOM   3946  O3'  DG A 192       3.754-547.390-244.543 
ATOM   3947  C2'  DG A 192       1.456-547.938-244.143 
ATOM   3948  C1'  DG A 192       1.693-547.593-242.676 
ATOM   3949  N9   DG A 192       0.633-548.101-241.762 
ATOM   3950  C8   DG A 192      -0.720-548.236-241.986 
ATOM   3951  N7   DG A 192      -1.385-548.720-240.966 
ATOM   3952  C5   DG A 192      -0.404-548.922-239.997 
ATOM   3953  C6   DG A 192      -0.514-549.429-238.677 
ATOM   3954  O6   DG A 192      -1.518-549.811-238.080 
ATOM   3955  N1   DG A 192       0.732-549.467-238.036 
ATOM   3956  C2   DG A 192       1.929-549.067-238.599 
ATOM   3957  N2   DG A 192       3.009-549.181-237.823 
ATOM   3958  N3   DG A 192       2.031-548.590-239.838 
ATOM   3959  C4   DG A 192       0.831-548.548-240.473 
ATOM   3960  P    DA A 193       4.555-547.958-245.807 
ATOM   3961  OP1  DA A 193       5.175-546.835-246.547 
ATOM   3962  OP2  DA A 193       3.672-548.846-246.596 
ATOM   3963  O5'  DA A 193       5.693-548.827-245.096 
ATOM   3964  C5'  DA A 193       6.166-548.428-243.794 
ATOM   3965  C4'  DA A 193       6.296-549.642-242.896 
ATOM   3966  O4'  DA A 193       5.060-549.946-242.190 
ATOM   3967  C3'  DA A 193       6.652-550.954-243.596 
ATOM   3968  O3'  DA A 193       7.522-551.703-242.757 
ATOM   3969  C2'  DA A 193       5.325-551.703-243.713 
ATOM   3970  C1'  DA A 193       4.791-551.332-242.333 
ATOM   3971  N9   DA A 193       3.323-551.537-242.183 
ATOM   3972  C8   DA A 193       2.344-551.377-243.121 
ATOM   3973  N7   DA A 193       1.151-551.635-242.684 
ATOM   3974  C5   DA A 193       1.350-551.993-241.358 
ATOM   3975  C6   DA A 193       0.467-552.383-240.339 
ATOM   3976  N6   DA A 193      -0.860-552.482-240.507 
ATOM   3977  N1   DA A 193       0.997-552.670-239.135 
ATOM   3978  C2   DA A 193       2.316-552.570-238.974 
ATOM   3979  N3   DA A 193       3.235-552.218-239.847 
ATOM   3980  C4   DA A 193       2.678-551.936-241.043 
ATOM   3981  P    DT A 194       8.736-552.509-243.419 
ATOM   3982  OP1  DT A 194       9.885-551.598-243.618 
ATOM   3983  OP2  DT A 194       8.259-553.224-244.624 
ATOM   3984  O5'  DT A 194       9.079-553.565-242.268 
ATOM   3985  C5'  DT A 194       8.838-553.205-240.895 
ATOM   3986  C4'  DT A 194       8.189-554.361-240.162 
ATOM   3987  O4'  DT A 194       6.736-554.341-240.266 
ATOM   3988  C3'  DT A 194       8.573-555.758-240.649 
ATOM   3989  O3'  DT A 194       8.655-556.631-239.528 
ATOM   3990  C2'  DT A 194       7.399-556.200-241.524 
ATOM   3991  C1'  DT A 194       6.295-555.639-240.633 
ATOM   3992  N1   DT A 194       4.981-555.504-241.322 
ATOM   3993  C2   DT A 194       3.854-555.723-240.568 
ATOM   3994  O2   DT A 194       3.894-556.016-239.385 
ATOM   3995  N3   DT A 194       2.654-555.589-241.241 
ATOM   3996  C4   DT A 194       2.494-555.262-242.572 
ATOM   3997  O4   DT A 194       1.367-555.172-243.063 
ATOM   3998  C5   DT A 194       3.734-555.052-243.280 
ATOM   3999  C7   DT A 194       3.651-554.692-244.734 
ATOM   4000  C6   DT A 194       4.915-555.175-242.650 
ATOM   4001  P    DG A 195       9.823-557.724-239.480 
ATOM   4002  OP1  DG A 195      11.061-557.104-238.954 
ATOM   4003  OP2  DG A 195       9.938-558.386-240.798 
ATOM   4004  O5'  DG A 195       9.243-558.760-238.408 
ATOM   4005  C5'  DG A 195       8.376-558.274-237.366 
ATOM   4006  C4'  DG A 195       7.199-559.212-237.191 
ATOM   4007  O4'  DG A 195       6.085-558.875-238.068 
ATOM   4008  C3'  DG A 195       7.472-560.686-237.491 
ATOM   4009  O3'  DG A 195       6.736-561.486-236.574 
ATOM   4010  C2'  DG A 195       6.903-560.907-238.893 
ATOM   4011  C1'  DG A 195       5.646-560.063-238.709 
ATOM   4012  N9   DG A 195       4.989-559.681-239.989 
ATOM   4013  C8   DG A 195       5.560-559.390-241.209 
ATOM   4014  N7   DG A 195       4.694-559.087-242.146 
ATOM   4015  C5   DG A 195       3.462-559.185-241.502 
ATOM   4016  C6   DG A 195       2.151-558.974-242.001 
ATOM   4017  O6   DG A 195       1.800-558.649-243.133 
ATOM   4018  N1   DG A 195       1.184-559.182-241.006 
ATOM   4019  C2   DG A 195       1.451-559.547-239.702 
ATOM   4020  N2   DG A 195       0.389-559.695-238.906 
ATOM   4021  N3   DG A 195       2.682-559.745-239.234 
ATOM   4022  C4   DG A 195       3.630-559.547-240.186 
ATOM   4023  P    DA A 196       7.417-562.807-235.977 
ATOM   4024  OP1  DA A 196       8.266-562.447-234.820 
ATOM   4025  OP2  DA A 196       8.085-563.555-237.065 
ATOM   4026  O5'  DA A 196       6.135-563.622-235.473 
ATOM   4027  C5'  DA A 196       4.972-562.895-235.038 
ATOM   4028  C4'  DA A 196       3.719-563.536-235.601 
ATOM   4029  O4'  DA A 196       3.370-563.014-236.915 
ATOM   4030  C3'  DA A 196       3.783-565.049-235.812 
ATOM   4031  O3'  DA A 196       2.513-565.611-235.503 
ATOM   4032  C2'  DA A 196       4.041-565.222-237.308 
ATOM   4033  C1'  DA A 196       3.107-564.110-237.778 
ATOM   4034  N9   DA A 196       3.357-563.668-239.178 
ATOM   4035  C8   DA A 196       4.547-563.591-239.842 
ATOM   4036  N7   DA A 196       4.440-563.167-241.063 
ATOM   4037  C5   DA A 196       3.078-562.945-241.221 
ATOM   4038  C6   DA A 196       2.313-562.485-242.306 
ATOM   4039  N6   DA A 196       2.838-562.149-243.493 
ATOM   4040  N1   DA A 196       0.983-562.382-242.126 
ATOM   4041  C2   DA A 196       0.467-562.717-240.944 
ATOM   4042  N3   DA A 196       1.078-563.156-239.865 
ATOM   4043  C4   DA A 196       2.407-563.250-240.072 
ATOM   4044  P    DA A 197       2.450-567.011-234.732 
ATOM   4045  OP1  DA A 197       2.584-566.781-233.275 
ATOM   4046  OP2  DA A 197       3.422-567.952-235.331 
ATOM   4047  O5'  DA A 197       0.961-567.491-235.067 
ATOM   4048  C5'  DA A 197      -0.059-566.498-235.283 
ATOM   4049  C4'  DA A 197      -0.905-566.878-236.482 
ATOM   4050  O4'  DA A 197      -0.356-566.370-237.732 
ATOM   4051  C3'  DA A 197      -1.068-568.377-236.733 
ATOM   4052  O3'  DA A 197      -2.386-568.623-237.209 
ATOM   4053  C2'  DA A 197      -0.081-568.691-237.858 
ATOM   4054  C1'  DA A 197      -0.338-567.430-238.676 
ATOM   4055  N9   DA A 197       0.725-567.139-239.678 
ATOM   4056  C8   DA A 197       2.068-567.367-239.580 
ATOM   4057  N7   DA A 197       2.739-567.003-240.629 
ATOM   4058  C5   DA A 197       1.772-566.495-241.486 
ATOM   4059  C6   DA A 197       1.846-565.941-242.774 
ATOM   4060  N6   DA A 197       2.992-565.802-243.456 
ATOM   4061  N1   DA A 197       0.694-565.535-243.340 
ATOM   4062  C2   DA A 197      -0.442-565.676-242.658 
ATOM   4063  N3   DA A 197      -0.632-566.175-241.456 
ATOM   4064  C4   DA A 197       0.536-566.574-240.912 
ATOM   4065  P    DC A 198      -3.164-569.927-236.699 
ATOM   4066  OP1  DC A 198      -3.802-569.645-235.393 
ATOM   4067  OP2  DC A 198      -2.256-571.094-236.740 
ATOM   4068  O5'  DC A 198      -4.290-570.083-237.825 
ATOM   4069  C5'  DC A 198      -4.782-568.903-238.489 
ATOM   4070  C4'  DC A 198      -4.894-569.156-239.980 
ATOM   4071  O4'  DC A 198      -3.657-568.858-240.689 
ATOM   4072  C3'  DC A 198      -5.216-570.594-240.388 
ATOM   4073  O3'  DC A 198      -6.076-570.569-241.521 
ATOM   4074  C2'  DC A 198      -3.871-571.186-240.812 
ATOM   4075  C1'  DC A 198      -3.358-569.950-241.545 
ATOM   4076  N1   DC A 198      -1.887-569.962-241.782 
ATOM   4077  C2   DC A 198      -1.414-569.384-242.958 
ATOM   4078  O2   DC A 198      -2.227-568.888-243.748 
ATOM   4079  N3   DC A 198      -0.077-569.385-243.193 
ATOM   4080  C4   DC A 198       0.770-569.932-242.311 
ATOM   4081  N4   DC A 198       2.066-569.908-242.587 
ATOM   4082  C5   DC A 198       0.304-570.532-241.097 
ATOM   4083  C6   DC A 198      -1.036-570.521-240.880 
ATOM   4084  P    DA A 199      -7.267-571.635-241.613 
ATOM   4085  OP1  DA A 199      -8.434-571.142-240.848 
ATOM   4086  OP2  DA A 199      -6.764-572.975-241.238 
ATOM   4087  O5'  DA A 199      -7.597-571.604-243.178 
ATOM   4088  C5'  DA A 199      -7.375-570.387-243.914 
ATOM   4089  C4'  DA A 199      -6.708-570.697-245.240 
ATOM   4090  O4'  DA A 199      -5.256-570.723-245.137 
ATOM   4091  C3'  DA A 199      -7.058-572.049-245.860 
ATOM   4092  O3'  DA A 199      -7.131-571.901-247.274 
ATOM   4093  C2'  DA A 199      -5.868-572.948-245.527 
ATOM   4094  C1'  DA A 199      -4.784-571.903-245.769 
ATOM   4095  N9   DA A 199      -3.467-572.255-245.169 
ATOM   4096  C8   DA A 199      -3.218-572.927-244.006 
ATOM   4097  N7   DA A 199      -1.956-573.082-243.749 
ATOM   4098  C5   DA A 199      -1.319-572.467-244.819 
ATOM   4099  C6   DA A 199       0.037-572.289-245.140 
ATOM   4100  N6   DA A 199       1.042-572.735-244.374 
ATOM   4101  N1   DA A 199       0.322-571.633-246.280 
ATOM   4102  C2   DA A 199      -0.681-571.192-247.036 
ATOM   4103  N3   DA A 199      -1.977-571.298-246.841 
ATOM   4104  C4   DA A 199      -2.237-571.959-245.694 
ATOM   4105  P    DA A 200      -8.276-572.679-248.077 
ATOM   4106  OP1  DA A 200      -9.530-571.895-248.037 
ATOM   4107  OP2  DA A 200      -8.366-574.072-247.588 
ATOM   4108  O5'  DA A 200      -7.682-572.669-249.563 
ATOM   4109  C5'  DA A 200      -6.835-571.577-249.969 
ATOM   4110  C4'  DA A 200      -5.640-572.105-250.736 
ATOM   4111  O4'  DA A 200      -4.526-572.447-249.862 
ATOM   4112  C3'  DA A 200      -5.879-573.380-251.545 
ATOM   4113  O3'  DA A 200      -5.134-573.305-252.754 
ATOM   4114  C2'  DA A 200      -5.294-574.500-250.684 
ATOM   4115  C1'  DA A 200      -4.056-573.738-250.219 
ATOM   4116  N9   DA A 200      -3.396-574.337-249.026 
ATOM   4117  C8   DA A 200      -3.975-574.977-247.969 
ATOM   4118  N7   DA A 200      -3.128-575.393-247.079 
ATOM   4119  C5   DA A 200      -1.895-575.000-247.581 
ATOM   4120  C6   DA A 200      -0.585-575.146-247.098 
ATOM   4121  N6   DA A 200      -0.286-575.758-245.943 
ATOM   4122  N1   DA A 200       0.412-574.639-247.847 
ATOM   4123  C2   DA A 200       0.109-574.032-248.993 
ATOM   4124  N3   DA A 200      -1.069-573.836-249.543 
ATOM   4125  C4   DA A 200      -2.050-574.353-248.774 
ATOM   4126  P    DC A 201      -5.792-573.856-254.106 
ATOM   4127  OP1  DC A 201      -6.658-572.811-254.698 
ATOM   4128  OP2  DC A 201      -6.435-575.163-253.847 
ATOM   4129  O5'  DC A 201      -4.498-574.066-255.023 
ATOM   4130  C5'  DC A 201      -3.354-573.215-254.822 
ATOM   4131  C4'  DC A 201      -2.083-574.040-254.850 
ATOM   4132  O4'  DC A 201      -1.734-574.568-253.539 
ATOM   4133  C3'  DC A 201      -2.112-575.276-255.749 
ATOM   4134  O3'  DC A 201      -0.833-575.440-256.350 
ATOM   4135  C2'  DC A 201      -2.352-576.445-254.794 
ATOM   4136  C1'  DC A 201      -1.439-575.950-253.677 
ATOM   4137  N1   DC A 201      -1.686-576.609-252.364 
ATOM   4138  C2   DC A 201      -0.592-576.832-251.533 
ATOM   4139  O2   DC A 201       0.529-576.478-251.914 
ATOM   4140  N3   DC A 201      -0.797-577.433-250.332 
ATOM   4141  C4   DC A 201      -2.028-577.802-249.955 
ATOM   4142  N4   DC A 201      -2.175-578.384-248.774 
ATOM   4143  C5   DC A 201      -3.167-577.582-250.795 
ATOM   4144  C6   DC A 201      -2.941-576.981-251.991 
ATOM   4145  P    DT A 202      -0.747-575.910-257.877 
ATOM   4146  OP1  DT A 202      -0.897-574.737-258.767 
ATOM   4147  OP2  DT A 202      -1.693-577.025-258.107 
ATOM   4148  O5'  DT A 202       0.754-576.457-257.956 
ATOM   4149  C5'  DT A 202       1.756-575.870-257.103 
ATOM   4150  C4'  DT A 202       2.620-576.958-256.495 
ATOM   4151  O4'  DT A 202       2.071-577.471-255.247 
ATOM   4152  C3'  DT A 202       2.818-578.208-257.352 
ATOM   4153  O3'  DT A 202       4.145-578.686-257.170 
ATOM   4154  C2'  DT A 202       1.847-579.234-256.770 
ATOM   4155  C1'  DT A 202       2.084-578.889-255.303 
ATOM   4156  N1   DT A 202       1.023-579.398-254.389 
ATOM   4157  C2   DT A 202       1.418-579.799-253.135 
ATOM   4158  O2   DT A 202       2.576-579.754-252.758 
ATOM   4159  N3   DT A 202       0.407-580.265-252.316 
ATOM   4160  C4   DT A 202      -0.931-580.359-252.640 
ATOM   4161  O4   DT A 202      -1.744-580.794-251.822 
ATOM   4162  C5   DT A 202      -1.246-579.915-253.977 
ATOM   4163  C7   DT A 202      -2.682-579.984-254.410 
ATOM   4164  C6   DT A 202      -0.285-579.458-254.794 
ATOM   4165  P    DT A 203       4.945-579.254-258.434 
ATOM   4166  OP1  DT A 203       5.565-578.132-259.174 
ATOM   4167  OP2  DT A 203       4.062-580.142-259.223 
ATOM   4168  O5'  DT A 203       6.084-580.124-257.722 
ATOM   4169  C5'  DT A 203       6.556-579.725-256.421 
ATOM   4170  C4'  DT A 203       6.687-580.939-255.523 
ATOM   4171  O4'  DT A 203       5.450-581.242-254.817 
ATOM   4172  C3'  DT A 203       7.042-582.250-256.223 
ATOM   4173  O3'  DT A 203       7.912-583.000-255.384 
ATOM   4174  C2'  DT A 203       5.715-582.999-256.339 
ATOM   4175  C1'  DT A 203       5.182-582.629-254.960 
ATOM   4176  N1   DT A 203       3.714-582.834-254.810 
ATOM   4177  C2   DT A 203       3.261-583.237-253.578 
ATOM   4178  O2   DT A 203       4.002-583.428-252.628 
ATOM   4179  N3   DT A 203       1.895-583.418-253.476 
ATOM   4180  C4   DT A 203       0.968-583.232-254.482 
ATOM   4181  O4   DT A 203      -0.231-583.425-254.272 
ATOM   4182  C5   DT A 203       1.540-582.809-255.739 
ATOM   4183  C7   DT A 203       0.600-582.584-256.887 
ATOM   4184  C6   DT A 203       2.864-582.626-255.865 
ATOM   4185  P    DC A 204       9.127-583.805-256.046 
ATOM   4186  OP1  DC A 204      10.276-582.895-256.245 
ATOM   4187  OP2  DC A 204       8.649-584.520-257.250 
ATOM   4188  O5'  DC A 204       9.469-584.862-254.894 
ATOM   4189  C5'  DC A 204       9.229-584.501-253.522 
ATOM   4190  C4'  DC A 204       8.579-585.658-252.789 
ATOM   4191  O4'  DC A 204       7.127-585.637-252.893 
ATOM   4192  C3'  DC A 204       8.964-587.055-253.276 
ATOM   4193  O3'  DC A 204       9.046-587.928-252.155 
ATOM   4194  C2'  DC A 204       7.790-587.496-254.151 
ATOM   4195  C1'  DC A 204       6.686-586.935-253.260 
ATOM   4196  N1   DC A 204       5.372-586.800-253.949 
ATOM   4197  C2   DC A 204       4.219-587.019-253.198 
ATOM   4198  O2   DC A 204       4.334-587.313-252.003 
ATOM   4199  N3   DC A 204       3.012-586.901-253.808 
ATOM   4200  C4   DC A 204       2.931-586.581-255.105 
ATOM   4201  N4   DC A 204       1.730-586.478-255.654 
ATOM   4202  C5   DC A 204       4.104-586.352-255.895 
ATOM   4203  C6   DC A 204       5.301-586.475-255.268 
ATOM   4204  P    DA A 205      10.214-589.021-252.107 
ATOM   4205  OP1  DA A 205      11.452-588.401-251.581 
ATOM   4206  OP2  DA A 205      10.329-589.682-253.425 
ATOM   4207  O5'  DA A 205       9.633-590.057-251.035 
ATOM   4208  C5'  DA A 205       8.767-589.570-249.993 
ATOM   4209  C4'  DA A 205       7.589-590.508-249.818 
ATOM   4210  O4'  DA A 205       6.476-590.172-250.695 
ATOM   4211  C3'  DA A 205       7.862-591.982-250.118 
ATOM   4212  O3'  DA A 205       7.126-592.783-249.201 
ATOM   4213  C2'  DA A 205       7.294-592.203-251.520 
ATOM   4214  C1'  DA A 205       6.036-591.359-251.336 
ATOM   4215  N9   DA A 205       5.379-590.977-252.616 
ATOM   4216  C8   DA A 205       5.963-590.691-253.818 
ATOM   4217  N7   DA A 205       5.117-590.391-254.753 
ATOM   4218  C5   DA A 205       3.881-590.484-254.129 
ATOM   4219  C6   DA A 205       2.569-590.281-254.591 
ATOM   4220  N6   DA A 205       2.273-589.927-255.850 
ATOM   4221  N1   DA A 205       1.569-590.458-253.708 
ATOM   4222  C2   DA A 205       1.868-590.809-252.459 
ATOM   4223  N3   DA A 205       3.047-591.025-251.917 
ATOM   4224  C4   DA A 205       4.031-590.842-252.821 
ATOM   4225  P    DT A 206       7.808-594.103-248.604 
ATOM   4226  OP1  DT A 206       8.657-593.744-247.446 
ATOM   4227  OP2  DT A 206       8.476-594.851-249.691 
ATOM   4228  O5'  DT A 206       6.526-594.919-248.100 
ATOM   4229  C5'  DT A 206       5.363-594.191-247.665 
ATOM   4230  C4'  DT A 206       4.109-594.833-248.228 
ATOM   4231  O4'  DT A 206       3.761-594.310-249.542 
ATOM   4232  C3'  DT A 206       4.173-596.345-248.438 
ATOM   4233  O3'  DT A 206       2.903-596.907-248.130 
ATOM   4234  C2'  DT A 206       4.431-596.518-249.935 
ATOM   4235  C1'  DT A 206       3.497-595.406-250.405 
ATOM   4236  N1   DT A 206       3.747-594.964-251.805 
ATOM   4237  C2   DT A 206       2.655-594.581-252.544 
ATOM   4238  O2   DT A 206       1.519-594.590-252.102 
ATOM   4239  N3   DT A 206       2.926-594.178-253.837 
ATOM   4240  C4   DT A 206       4.168-594.129-254.437 
ATOM   4241  O4   DT A 206       4.287-593.751-255.604 
ATOM   4242  C5   DT A 206       5.252-594.552-253.581 
ATOM   4243  C7   DT A 206       6.639-594.529-254.156 
ATOM   4244  C6   DT A 206       5.017-594.948-252.320 
ATOM   4245  P    DC A 207       2.841-598.308-247.358 
ATOM   4246  OP1  DC A 207       2.974-598.077-245.902 
ATOM   4247  OP2  DC A 207       3.813-599.248-247.958 
ATOM   4248  O5'  DC A 207       1.352-598.787-247.693 
ATOM   4249  C5'  DC A 207       0.331-597.795-247.910 
ATOM   4250  C4'  DC A 207      -0.515-598.175-249.109 
ATOM   4251  O4'  DC A 207       0.034-597.667-250.359 
ATOM   4252  C3'  DC A 207      -0.678-599.674-249.360 
ATOM   4253  O3'  DC A 207      -1.995-599.920-249.836 
ATOM   4254  C2'  DC A 207       0.310-599.987-250.484 
ATOM   4255  C1'  DC A 207       0.052-598.727-251.303 
ATOM   4256  N1   DC A 207       1.115-598.435-252.305 
ATOM   4257  C2   DC A 207       0.731-597.855-253.511 
ATOM   4258  O2   DC A 207      -0.466-597.608-253.698 
ATOM   4259  N3   DC A 207       1.685-597.583-254.437 
ATOM   4260  C4   DC A 207       2.971-597.866-254.196 
ATOM   4261  N4   DC A 207       3.864-597.581-255.131 
ATOM   4262  C5   DC A 207       3.388-598.463-252.962 
ATOM   4263  C6   DC A 207       2.419-598.728-252.050 
ATOM   4264  P    DA A 208      -2.773-601.223-249.326 
ATOM   4265  OP1  DA A 208      -3.411-600.942-248.020 
ATOM   4266  OP2  DA A 208      -1.865-602.390-249.367 
ATOM   4267  O5'  DA A 208      -3.900-601.380-250.452 
ATOM   4268  C5'  DA A 208      -4.392-600.200-251.116 
ATOM   4269  C4'  DA A 208      -4.504-600.453-252.607 
ATOM   4270  O4'  DA A 208      -3.267-600.155-253.316 
ATOM   4271  C3'  DA A 208      -4.825-601.890-253.015 
ATOM   4272  O3'  DA A 208      -5.685-601.866-254.148 
ATOM   4273  C2'  DA A 208      -3.480-602.482-253.439 
ATOM   4274  C1'  DA A 208      -2.967-601.246-254.172 
ATOM   4275  N9   DA A 208      -1.497-601.259-254.409 
ATOM   4276  C8   DA A 208      -0.513-601.773-253.614 
ATOM   4277  N7   DA A 208       0.682-601.630-254.097 
ATOM   4278  C5   DA A 208       0.478-600.972-255.302 
ATOM   4279  C6   DA A 208       1.361-600.526-256.299 
ATOM   4280  N6   DA A 208       2.691-600.685-256.235 
ATOM   4281  N1   DA A 208       0.826-599.909-257.369 
ATOM   4282  C2   DA A 208      -0.495-599.753-257.427 
ATOM   4283  N3   DA A 208      -1.414-600.125-256.564 
ATOM   4284  C4   DA A 208      -0.852-600.740-255.502 
ATOM   4285  P    DA A 209      -6.877-602.932-254.240 
ATOM   4286  OP1  DA A 209      -8.044-602.438-253.475 
ATOM   4287  OP2  DA A 209      -6.373-604.271-253.865 
ATOM   4288  O5'  DA A 209      -7.207-602.901-255.805 
ATOM   4289  C5'  DA A 209      -6.985-601.683-256.541 
ATOM   4290  C4'  DA A 209      -6.317-601.993-257.867 
ATOM   4291  O4'  DA A 209      -4.865-602.020-257.764 
ATOM   4292  C3'  DA A 209      -6.668-603.345-258.487 
ATOM   4293  O3'  DA A 209      -6.741-603.198-259.900 
ATOM   4294  C2'  DA A 209      -5.478-604.245-258.154 
ATOM   4295  C1'  DA A 209      -4.393-603.199-258.396 
ATOM   4296  N9   DA A 209      -3.077-603.551-257.796 
ATOM   4297  C8   DA A 209      -2.827-604.223-256.633 
ATOM   4298  N7   DA A 209      -1.565-604.378-256.376 
ATOM   4299  C5   DA A 209      -0.929-603.764-257.446 
ATOM   4300  C6   DA A 209       0.427-603.585-257.766 
ATOM   4301  N6   DA A 209       1.433-604.031-257.001 
ATOM   4302  N1   DA A 209       0.713-602.930-258.907 
ATOM   4303  C2   DA A 209      -0.291-602.488-259.663 
ATOM   4304  N3   DA A 209      -1.587-602.595-259.468 
ATOM   4305  C4   DA A 209      -1.846-603.255-258.321 
ATOM   4306  P    DG A 210      -7.886-603.976-260.704 
ATOM   4307  OP1  DG A 210      -9.140-603.191-260.664 
ATOM   4308  OP2  DG A 210      -7.975-605.369-260.215 
ATOM   4309  O5'  DG A 210      -7.291-603.965-262.190 
ATOM   4310  C5'  DG A 210      -6.445-602.873-262.596 
ATOM   4311  C4'  DG A 210      -5.249-603.402-263.363 
ATOM   4312  O4'  DG A 210      -4.136-603.744-262.488 
ATOM   4313  C3'  DG A 210      -5.488-604.677-264.171 
ATOM   4314  O3'  DG A 210      -4.744-604.601-265.381 
ATOM   4315  C2'  DG A 210      -4.904-605.797-263.310 
ATOM   4316  C1'  DG A 210      -3.666-605.035-262.846 
ATOM   4317  N9   DG A 210      -3.006-605.634-261.653 
ATOM   4318  C8   DG A 210      -3.572-606.283-260.578 
ATOM   4319  N7   DG A 210      -2.705-606.697-259.686 
ATOM   4320  C5   DG A 210      -1.476-606.294-260.208 
ATOM   4321  C6   DG A 210      -0.165-606.459-259.690 
ATOM   4322  O6   DG A 210       0.187-607.004-258.647 
ATOM   4323  N1   DG A 210       0.796-605.899-260.542 
ATOM   4324  C2   DG A 210       0.526-605.261-261.737 
ATOM   4325  N2   DG A 210       1.584-604.793-262.404 
ATOM   4326  N3   DG A 210      -0.705-605.106-262.222 
ATOM   4327  C4   DG A 210      -1.649-605.645-261.407 
ATOM   4328  P    DA A 211      -5.402-605.152-266.732 
ATOM   4329  OP1  DA A 211      -6.267-604.108-267.324 
ATOM   4330  OP2  DA A 211      -6.044-606.459-266.474 
ATOM   4331  O5'  DA A 211      -4.107-605.362-267.650 
ATOM   4332  C5'  DA A 211      -2.963-604.511-267.449 
ATOM   4333  C4'  DA A 211      -1.692-605.337-267.477 
ATOM   4334  O4'  DA A 211      -1.344-605.865-266.166 
ATOM   4335  C3'  DA A 211      -1.722-606.573-268.376 
ATOM   4336  O3'  DA A 211      -0.443-606.736-268.977 
ATOM   4337  C2'  DA A 211      -1.962-607.741-267.420 
ATOM   4338  C1'  DA A 211      -1.048-607.246-266.304 
ATOM   4339  N9   DA A 211      -1.296-607.905-264.991 
ATOM   4340  C8   DA A 211      -2.482-608.337-264.469 
ATOM   4341  N7   DA A 211      -2.372-608.876-263.294 
ATOM   4342  C5   DA A 211      -1.015-608.797-263.014 
ATOM   4343  C6   DA A 211      -0.251-609.202-261.908 
ATOM   4344  N6   DA A 211      -0.773-609.795-260.825 
ATOM   4345  N1   DA A 211       1.075-608.974-261.955 
ATOM   4346  C2   DA A 211       1.588-608.384-263.033 
ATOM   4347  N3   DA A 211       0.977-607.965-264.120 
ATOM   4348  C4   DA A 211      -0.347-608.205-264.048 
ATOM   4349  P    DA A 212      -0.356-607.207-270.504 
ATOM   4350  OP1  DA A 212      -0.506-606.034-271.394 
ATOM   4351  OP2  DA A 212      -1.302-608.321-270.734 
ATOM   4352  O5'  DA A 212       1.145-607.753-270.582 
ATOM   4353  C5'  DA A 212       2.147-607.167-269.729 
ATOM   4354  C4'  DA A 212       3.011-608.255-269.121 
ATOM   4355  O4'  DA A 212       2.462-608.768-267.874 
ATOM   4356  C3'  DA A 212       3.208-609.504-269.979 
ATOM   4357  O3'  DA A 212       4.536-609.983-269.797 
ATOM   4358  C2'  DA A 212       2.237-610.531-269.397 
ATOM   4359  C1'  DA A 212       2.474-610.186-267.930 
ATOM   4360  N9   DA A 212       1.414-610.694-267.015 
ATOM   4361  C8   DA A 212       0.076-610.820-267.256 
ATOM   4362  N7   DA A 212      -0.595-611.299-266.254 
ATOM   4363  C5   DA A 212       0.368-611.507-265.276 
ATOM   4364  C6   DA A 212       0.295-612.005-263.965 
ATOM   4365  N6   DA A 212      -0.848-612.402-263.387 
ATOM   4366  N1   DA A 212       1.443-612.081-263.265 
ATOM   4367  C2   DA A 212       2.575-611.684-263.845 
ATOM   4368  N3   DA A 212       2.765-611.205-265.055 
ATOM   4369  C4   DA A 212       1.602-611.140-265.733 
ATOM   4370  P    DA A 213       5.336-610.551-271.061 
ATOM   4371  OP1  DA A 213       5.956-609.428-271.801 
ATOM   4372  OP2  DA A 213       4.453-611.439-271.849 
ATOM   4373  O5'  DA A 213       6.475-611.420-270.349 
ATOM   4374  C5'  DA A 213       6.947-611.022-269.048 
ATOM   4375  C4'  DA A 213       7.077-612.235-268.149 
ATOM   4376  O4'  DA A 213       5.841-612.539-267.444 
ATOM   4377  C3'  DA A 213       7.433-613.547-268.850 
ATOM   4378  O3'  DA A 213       8.303-614.296-268.011 
ATOM   4379  C2'  DA A 213       6.106-614.296-268.966 
ATOM   4380  C1'  DA A 213       5.572-613.925-267.587 
ATOM   4381  N9   DA A 213       4.104-614.130-267.437 
ATOM   4382  C8   DA A 213       3.125-613.970-268.375 
ATOM   4383  N7   DA A 213       1.932-614.228-267.938 
ATOM   4384  C5   DA A 213       2.132-614.586-266.612 
ATOM   4385  C6   DA A 213       1.248-614.976-265.592 
ATOM   4386  N6   DA A 213      -0.079-615.075-265.760 
ATOM   4387  N1   DA A 213       1.778-615.263-264.389 
ATOM   4388  C2   DA A 213       3.097-615.163-264.227 
ATOM   4389  N3   DA A 213       4.016-614.811-265.100 
ATOM   4390  C4   DA A 213       3.459-614.529-266.296 
ATOM   4391  P    DT A 214       9.517-615.102-268.673 
ATOM   4392  OP1  DT A 214      10.667-614.191-268.871 
ATOM   4393  OP2  DT A 214       9.040-615.817-269.877 
ATOM   4394  O5'  DT A 214       9.860-616.159-267.521 
ATOM   4395  C5'  DT A 214       9.620-615.798-266.148 
ATOM   4396  C4'  DT A 214       8.970-616.954-265.416 
ATOM   4397  O4'  DT A 214       7.517-616.934-265.520 
ATOM   4398  C3'  DT A 214       9.355-618.351-265.903 
ATOM   4399  O3'  DT A 214       9.436-619.224-264.782 
ATOM   4400  C2'  DT A 214       8.181-618.793-266.777 
ATOM   4401  C1'  DT A 214       7.076-618.232-265.887 
ATOM   4402  N1   DT A 214       5.762-618.097-266.576 
ATOM   4403  C2   DT A 214       4.635-618.316-265.821 
ATOM   4404  O2   DT A 214       4.675-618.609-264.639 
ATOM   4405  N3   DT A 214       3.436-618.182-266.494 
ATOM   4406  C4   DT A 214       3.276-617.855-267.825 
ATOM   4407  O4   DT A 214       2.148-617.765-268.317 
ATOM   4408  C5   DT A 214       4.515-617.645-268.534 
ATOM   4409  C7   DT A 214       4.432-617.285-269.988 
ATOM   4410  C6   DT A 214       5.696-617.768-267.904 
ATOM   4411  P    DA A 215      10.604-620.317-264.734 
ATOM   4412  OP1  DA A 215      11.842-619.698-264.208 
ATOM   4413  OP2  DA A 215      10.719-620.979-266.052 
ATOM   4414  O5'  DA A 215      10.024-621.353-263.662 
ATOM   4415  C5'  DA A 215       9.157-620.867-262.620 
ATOM   4416  C4'  DA A 215       7.980-621.805-262.445 
ATOM   4417  O4'  DA A 215       6.866-621.468-263.321 
ATOM   4418  C3'  DA A 215       8.253-623.279-262.745 
ATOM   4419  O3'  DA A 215       7.517-624.080-261.828 
ATOM   4420  C2'  DA A 215       7.685-623.500-264.146 
ATOM   4421  C1'  DA A 215       6.427-622.656-263.963 
ATOM   4422  N9   DA A 215       5.770-622.274-265.243 
ATOM   4423  C8   DA A 215       6.354-621.988-266.445 
ATOM   4424  N7   DA A 215       5.507-621.688-267.380 
ATOM   4425  C5   DA A 215       4.271-621.780-266.756 
ATOM   4426  C6   DA A 215       2.960-621.578-267.218 
ATOM   4427  N6   DA A 215       2.664-621.224-268.476 
ATOM   4428  N1   DA A 215       1.960-621.755-266.335 
ATOM   4429  C2   DA A 215       2.259-622.106-265.086 
ATOM   4430  N3   DA A 215       3.438-622.322-264.544 
ATOM   4431  C4   DA A 215       4.421-622.139-265.448 
ATOM   4432  P    DT A 216       8.198-625.400-261.231 
ATOM   4433  OP1  DT A 216       9.047-625.040-260.073 
ATOM   4434  OP2  DT A 216       8.867-626.148-262.318 
ATOM   4435  O5'  DT A 216       6.917-626.216-260.727 
ATOM   4436  C5'  DT A 216       5.753-625.488-260.292 
ATOM   4437  C4'  DT A 216       4.500-626.129-260.855 
ATOM   4438  O4'  DT A 216       4.152-625.607-262.169 
ATOM   4439  C3'  DT A 216       4.564-627.642-261.065 
ATOM   4440  O3'  DT A 216       3.294-628.204-260.757 
ATOM   4441  C2'  DT A 216       4.822-627.815-262.562 
ATOM   4442  C1'  DT A 216       3.888-626.703-263.031 
ATOM   4443  N1   DT A 216       4.138-626.261-264.432 
ATOM   4444  C2   DT A 216       3.046-625.877-265.171 
ATOM   4445  O2   DT A 216       1.910-625.886-264.729 
ATOM   4446  N3   DT A 216       3.317-625.475-266.464 
ATOM   4447  C4   DT A 216       4.559-625.426-267.064 
ATOM   4448  O4   DT A 216       4.678-625.047-268.230 
ATOM   4449  C5   DT A 216       5.643-625.848-266.207 
ATOM   4450  C7   DT A 216       7.029-625.825-266.782 
ATOM   4451  C6   DT A 216       5.408-626.245-264.946 
ATOM   4452  P    DC A 217       3.232-629.604-259.985 
ATOM   4453  OP1  DC A 217       3.365-629.374-258.529 
ATOM   4454  OP2  DC A 217       4.203-630.545-260.585 
ATOM   4455  O5'  DC A 217       1.742-630.084-260.320 
ATOM   4456  C5'  DC A 217       0.722-629.091-260.537 
ATOM   4457  C4'  DC A 217      -0.124-629.471-261.736 
ATOM   4458  O4'  DC A 217       0.425-628.964-262.985 
ATOM   4459  C3'  DC A 217      -0.287-630.970-261.987 
ATOM   4460  O3'  DC A 217      -1.605-631.216-262.462 
ATOM   4461  C2'  DC A 217       0.701-631.284-263.111 
ATOM   4462  C1'  DC A 217       0.443-630.023-263.930 
ATOM   4463  N1   DC A 217       1.506-629.732-264.932 
ATOM   4464  C2   DC A 217       1.121-629.152-266.138 
ATOM   4465  O2   DC A 217      -0.076-628.905-266.325 
ATOM   4466  N3   DC A 217       2.075-628.879-267.064 
ATOM   4467  C4   DC A 217       3.361-629.162-266.823 
ATOM   4468  N4   DC A 217       4.255-628.877-267.758 
ATOM   4469  C5   DC A 217       3.779-629.759-265.589 
ATOM   4470  C6   DC A 217       2.810-630.024-264.676 
ATOM   4471  P    DT A 218      -2.383-632.520-261.953 
ATOM   4472  OP1  DT A 218      -3.020-632.238-260.647 
ATOM   4473  OP2  DT A 218      -1.475-633.687-261.994 
ATOM   4474  O5'  DT A 218      -3.509-632.676-263.079 
ATOM   4475  C5'  DT A 218      -4.001-631.496-263.743 
ATOM   4476  C4'  DT A 218      -4.113-631.750-265.234 
ATOM   4477  O4'  DT A 218      -2.876-631.451-265.942 
ATOM   4478  C3'  DT A 218      -4.434-633.187-265.642 
ATOM   4479  O3'  DT A 218      -5.295-633.162-266.774 
ATOM   4480  C2'  DT A 218      -3.090-633.779-266.066 
ATOM   4481  C1'  DT A 218      -2.576-632.543-266.799 
ATOM   4482  N1   DT A 218      -1.106-632.555-267.035 
ATOM   4483  C2   DT A 218      -0.655-631.980-268.200 
ATOM   4484  O2   DT A 218      -1.401-631.475-269.022 
ATOM   4485  N3   DT A 218       0.713-632.011-268.386 
ATOM   4486  C4   DT A 218       1.644-632.555-267.525 
ATOM   4487  O4   DT A 218       2.846-632.523-267.800 
ATOM   4488  C5   DT A 218       1.075-633.134-266.331 
ATOM   4489  C7   DT A 218       2.020-633.749-265.339 
ATOM   4490  C6   DT A 218      -0.251-633.119-266.125 
ATOM   4491  P    DC A 219      -6.486-634.228-266.867 
ATOM   4492  OP1  DC A 219      -7.653-633.735-266.102 
ATOM   4493  OP2  DC A 219      -5.983-635.568-266.492 
ATOM   4494  O5'  DC A 219      -6.816-634.197-268.432 
ATOM   4495  C5'  DC A 219      -6.594-632.980-269.168 
ATOM   4496  C4'  DC A 219      -5.927-633.290-270.493 
ATOM   4497  O4'  DC A 219      -4.475-633.316-270.391 
ATOM   4498  C3'  DC A 219      -6.277-634.642-271.114 
ATOM   4499  O3'  DC A 219      -6.350-634.494-272.527 
ATOM   4500  C2'  DC A 219      -5.087-635.541-270.781 
ATOM   4501  C1'  DC A 219      -4.002-634.496-271.023 
ATOM   4502  N1   DC A 219      -2.686-634.848-270.422 
ATOM   4503  C2   DC A 219      -1.536-634.460-271.105 
ATOM   4504  O2   DC A 219      -1.654-633.845-272.171 
ATOM   4505  N3   DC A 219      -0.325-634.773-270.574 
ATOM   4506  C4   DC A 219      -0.240-635.440-269.417 
ATOM   4507  N4   DC A 219       0.963-635.721-268.940 
ATOM   4508  C5   DC A 219      -1.411-635.849-268.699 
ATOM   4509  C6   DC A 219      -2.611-635.528-269.246 
ATOM   4510  P    DA A 220      -7.495-635.272-273.331 
ATOM   4511  OP1  DA A 220      -8.749-634.488-273.290 
ATOM   4512  OP2  DA A 220      -7.585-636.666-272.842 
ATOM   4513  O5'  DA A 220      -6.901-635.262-274.817 
ATOM   4514  C5'  DA A 220      -6.054-634.170-275.223 
ATOM   4515  C4'  DA A 220      -4.859-634.698-275.990 
ATOM   4516  O4'  DA A 220      -3.745-635.040-275.115 
ATOM   4517  C3'  DA A 220      -5.097-635.973-276.798 
ATOM   4518  O3'  DA A 220      -4.353-635.898-278.008 
ATOM   4519  C2'  DA A 220      -4.513-637.093-275.937 
ATOM   4520  C1'  DA A 220      -3.275-636.331-275.473 
ATOM   4521  N9   DA A 220      -2.615-636.930-274.280 
ATOM   4522  C8   DA A 220      -3.194-637.570-273.222 
ATOM   4523  N7   DA A 220      -2.347-637.986-272.332 
ATOM   4524  C5   DA A 220      -1.114-637.593-272.834 
ATOM   4525  C6   DA A 220       0.196-637.739-272.351 
ATOM   4526  N6   DA A 220       0.496-638.351-271.197 
ATOM   4527  N1   DA A 220       1.193-637.232-273.101 
ATOM   4528  C2   DA A 220       0.890-636.625-274.247 
ATOM   4529  N3   DA A 220      -0.288-636.430-274.797 
ATOM   4530  C4   DA A 220      -1.268-636.946-274.027 
ATOM   4531  P    DG A 221      -5.011-636.449-279.359 
ATOM   4532  OP1  DG A 221      -5.877-635.404-279.951 
ATOM   4533  OP2  DG A 221      -5.654-637.756-279.101 
ATOM   4534  O5'  DG A 221      -3.717-636.659-280.277 
ATOM   4535  C5'  DG A 221      -2.572-635.808-280.076 
ATOM   4536  C4'  DG A 221      -1.301-636.634-280.104 
ATOM   4537  O4'  DG A 221      -0.953-637.162-278.793 
ATOM   4538  C3'  DG A 221      -1.331-637.870-281.003 
ATOM   4539  O3'  DG A 221      -0.052-638.033-281.604 
ATOM   4540  C2'  DG A 221      -1.571-639.038-280.047 
ATOM   4541  C1'  DG A 221      -0.657-638.543-278.930 
ATOM   4542  N9   DG A 221      -0.905-639.202-277.618 
ATOM   4543  C8   DG A 221      -2.092-639.644-277.075 
ATOM   4544  N7   DG A 221      -1.968-640.186-275.888 
ATOM   4545  C5   DG A 221      -0.601-640.098-275.626 
ATOM   4546  C6   DG A 221       0.141-640.519-274.491 
ATOM   4547  O6   DG A 221      -0.262-641.066-273.467 
ATOM   4548  N1   DG A 221       1.506-640.237-274.639 
ATOM   4549  C2   DG A 221       2.079-639.628-275.738 
ATOM   4550  N2   DG A 221       3.401-639.447-275.687 
ATOM   4551  N3   DG A 221       1.381-639.233-276.802 
ATOM   4552  C4   DG A 221       0.056-639.499-276.675 
ATOM   4553  P    DG A 222       0.034-638.504-283.131 
ATOM   4554  OP1  DG A 222      -0.116-637.330-284.020 
ATOM   4555  OP2  DG A 222      -0.912-639.618-283.361 
ATOM   4556  O5'  DG A 222       1.536-639.050-283.209 
ATOM   4557  C5'  DG A 222       2.537-638.464-282.356 
ATOM   4558  C4'  DG A 222       3.401-639.551-281.748 
ATOM   4559  O4'  DG A 222       2.853-640.065-280.501 
ATOM   4560  C3'  DG A 222       3.599-640.801-282.606 
ATOM   4561  O3'  DG A 222       4.926-641.279-282.424 
ATOM   4562  C2'  DG A 222       2.628-641.827-282.024 
ATOM   4563  C1'  DG A 222       2.865-641.483-280.557 
ATOM   4564  N9   DG A 222       1.804-641.991-279.642 
ATOM   4565  C8   DG A 222       0.451-642.125-279.867 
ATOM   4566  N7   DG A 222      -0.213-642.610-278.847 
ATOM   4567  C5   DG A 222       0.768-642.812-277.878 
ATOM   4568  C6   DG A 222       0.658-643.319-276.557 
ATOM   4569  O6   DG A 222      -0.346-643.700-275.961 
ATOM   4570  N1   DG A 222       1.904-643.357-275.917 
ATOM   4571  C2   DG A 222       3.100-642.956-276.479 
ATOM   4572  N2   DG A 222       4.181-643.070-275.703 
ATOM   4573  N3   DG A 222       3.203-642.480-277.719 
ATOM   4574  C4   DG A 222       2.003-642.437-278.353 
ATOM   4575  P    DC A 223       5.727-641.848-283.688 
ATOM   4576  OP1  DC A 223       6.346-640.725-284.428 
ATOM   4577  OP2  DC A 223       4.844-642.735-284.476 
ATOM   4578  O5'  DC A 223       6.865-642.717-282.976 
ATOM   4579  C5'  DC A 223       7.338-642.318-281.675 
ATOM   4580  C4'  DC A 223       7.468-643.532-280.776 
ATOM   4581  O4'  DC A 223       6.232-643.836-280.070 
ATOM   4582  C3'  DC A 223       7.823-644.843-281.477 
ATOM   4583  O3'  DC A 223       8.694-645.593-280.638 
ATOM   4584  C2'  DC A 223       6.496-645.592-281.593 
ATOM   4585  C1'  DC A 223       5.963-645.222-280.214 
ATOM   4586  N1   DC A 223       4.495-645.427-280.064 
ATOM   4587  C2   DC A 223       4.020-645.836-278.821 
ATOM   4588  O2   DC A 223       4.829-646.010-277.901 
ATOM   4589  N3   DC A 223       2.685-646.029-278.663 
ATOM   4590  C4   DC A 223       1.842-645.830-279.684 
ATOM   4591  N4   DC A 223       0.549-646.031-279.482 
ATOM   4592  C5   DC A 223       2.310-645.409-280.972 
ATOM   4593  C6   DC A 223       3.648-645.222-281.108 
ATOM   4594  P    DT A 224       9.908-646.398-281.299 
ATOM   4595  OP1  DT A 224      11.057-645.488-281.498 
ATOM   4596  OP2  DT A 224       9.430-647.113-282.504 
ATOM   4597  O5'  DT A 224      10.251-647.455-280.148 
ATOM   4598  C5'  DT A 224      10.010-647.094-278.775 
ATOM   4599  C4'  DT A 224       9.360-648.251-278.042 
ATOM   4600  O4'  DT A 224       7.908-648.230-278.147 
ATOM   4601  C3'  DT A 224       9.745-649.648-278.529 
ATOM   4602  O3'  DT A 224       9.827-650.521-277.409 
ATOM   4603  C2'  DT A 224       8.571-650.089-279.404 
ATOM   4604  C1'  DT A 224       7.467-649.529-278.514 
ATOM   4605  N1   DT A 224       6.153-649.393-279.202 
ATOM   4606  C2   DT A 224       5.026-649.612-278.448 
ATOM   4607  O2   DT A 224       5.066-649.906-277.266 
ATOM   4608  N3   DT A 224       3.826-649.479-279.121 
ATOM   4609  C4   DT A 224       3.666-649.152-280.452 
ATOM   4610  O4   DT A 224       2.539-649.062-280.943 
ATOM   4611  C5   DT A 224       4.906-648.941-281.160 
ATOM   4612  C7   DT A 224       4.823-648.582-282.615 
ATOM   4613  C6   DT A 224       6.087-649.065-280.531 
ATOM   4614  P    DA A 225      10.995-651.614-277.361 
ATOM   4615  OP1  DA A 225      12.233-650.994-276.835 
ATOM   4616  OP2  DA A 225      11.110-652.275-278.679 
ATOM   4617  O5'  DA A 225      10.415-652.650-276.289 
ATOM   4618  C5'  DA A 225       9.548-652.163-275.247 
ATOM   4619  C4'  DA A 225       8.371-653.102-275.072 
ATOM   4620  O4'  DA A 225       7.257-652.765-275.948 
ATOM   4621  C3'  DA A 225       8.644-654.575-275.372 
ATOM   4622  O3'  DA A 225       7.907-655.376-274.455 
ATOM   4623  C2'  DA A 225       8.075-654.797-276.773 
ATOM   4624  C1'  DA A 225       6.817-653.952-276.590 
ATOM   4625  N9   DA A 225       6.160-653.570-277.870 
ATOM   4626  C8   DA A 225       6.744-653.284-279.071 
ATOM   4627  N7   DA A 225       5.898-652.984-280.007 
ATOM   4628  C5   DA A 225       4.662-653.077-279.383 
ATOM   4629  C6   DA A 225       3.350-652.875-279.844 
ATOM   4630  N6   DA A 225       3.055-652.520-281.103 
ATOM   4631  N1   DA A 225       2.350-653.051-278.962 
ATOM   4632  C2   DA A 225       2.649-653.402-277.713 
ATOM   4633  N3   DA A 225       3.828-653.619-277.170 
ATOM   4634  C4   DA A 225       4.812-653.435-278.075 
ATOM   4635  P    DA A 226       8.589-656.696-273.858 
ATOM   4636  OP1  DA A 226       9.438-656.337-272.700 
ATOM   4637  OP2  DA A 226       9.257-657.444-274.945 
ATOM   4638  O5'  DA A 226       7.307-657.512-273.354 
ATOM   4639  C5'  DA A 226       6.144-656.784-272.919 
ATOM   4640  C4'  DA A 226       4.891-657.426-273.482 
ATOM   4641  O4'  DA A 226       4.542-656.903-274.796 
ATOM   4642  C3'  DA A 226       4.955-658.939-273.692 
ATOM   4643  O3'  DA A 226       3.685-659.500-273.384 
ATOM   4644  C2'  DA A 226       5.213-659.111-275.189 
ATOM   4645  C1'  DA A 226       4.278-658.000-275.658 
ATOM   4646  N9   DA A 226       4.529-657.558-277.058 
ATOM   4647  C8   DA A 226       5.719-657.481-277.723 
ATOM   4648  N7   DA A 226       5.612-657.056-278.944 
ATOM   4649  C5   DA A 226       4.250-656.835-279.102 
ATOM   4650  C6   DA A 226       3.485-656.375-280.186 
ATOM   4651  N6   DA A 226       4.010-656.039-281.373 
ATOM   4652  N1   DA A 226       2.155-656.272-280.006 
ATOM   4653  C2   DA A 226       1.639-656.606-278.824 
ATOM   4654  N3   DA A 226       2.249-657.046-277.746 
ATOM   4655  C4   DA A 226       3.579-657.140-277.952 
ATOM   4656  P    DT A 227       3.622-660.901-272.612 
ATOM   4657  OP1  DT A 227       3.756-660.670-271.156 
ATOM   4658  OP2  DT A 227       4.594-661.841-273.212 
ATOM   4659  O5'  DT A 227       2.133-661.380-272.947 
ATOM   4660  C5'  DT A 227       1.113-660.388-273.164 
ATOM   4661  C4'  DT A 227       0.267-660.768-274.362 
ATOM   4662  O4'  DT A 227       0.816-660.260-275.612 
ATOM   4663  C3'  DT A 227       0.103-662.267-274.614 
ATOM   4664  O3'  DT A 227      -1.214-662.513-275.089 
ATOM   4665  C2'  DT A 227       1.091-662.581-275.738 
ATOM   4666  C1'  DT A 227       0.833-661.320-276.557 
ATOM   4667  N1   DT A 227       1.897-661.028-277.559 
ATOM   4668  C2   DT A 227       1.501-660.456-278.743 
ATOM   4669  O2   DT A 227       0.339-660.186-278.994 
ATOM   4670  N3   DT A 227       2.513-660.202-279.647 
ATOM   4671  C4   DT A 227       3.856-660.465-279.468 
ATOM   4672  O4   DT A 227       4.671-660.192-280.352 
ATOM   4673  C5   DT A 227       4.174-661.066-278.195 
ATOM   4674  C7   DT A 227       5.614-661.386-277.918 
ATOM   4675  C6   DT A 227       3.209-661.324-277.297 
ATOM   4676  P    DG A 228      -1.992-663.816-274.580 
ATOM   4677  OP1  DG A 228      -2.630-663.535-273.274 
ATOM   4678  OP2  DG A 228      -1.084-664.983-274.621 
ATOM   4679  O5'  DG A 228      -3.118-663.973-275.706 
ATOM   4680  C5'  DG A 228      -3.610-662.793-276.370 
ATOM   4681  C4'  DG A 228      -3.723-663.046-277.860 
ATOM   4682  O4'  DG A 228      -2.485-662.748-278.569 
ATOM   4683  C3'  DG A 228      -4.044-664.483-278.269 
ATOM   4684  O3'  DG A 228      -4.904-664.459-279.401 
ATOM   4685  C2'  DG A 228      -2.699-665.075-278.693 
ATOM   4686  C1'  DG A 228      -2.186-663.839-279.426 
ATOM   4687  N9   DG A 228      -0.716-663.852-279.662 
ATOM   4688  C8   DG A 228       0.291-664.366-278.873 
ATOM   4689  N7   DG A 228       1.493-664.214-279.373 
ATOM   4690  C5   DG A 228       1.267-663.553-280.580 
ATOM   4691  C6   DG A 228       2.188-663.116-281.568 
ATOM   4692  O6   DG A 228       3.411-663.223-281.582 
ATOM   4693  N1   DG A 228       1.533-662.488-282.636 
ATOM   4694  C2   DG A 228       0.167-662.306-282.737 
ATOM   4695  N2   DG A 228      -0.263-661.682-283.836 
ATOM   4696  N3   DG A 228      -0.695-662.716-281.809 
ATOM   4697  C4   DG A 228      -0.076-663.327-280.766 
ATOM   4698  P    DT A 229      -6.096-665.525-279.494 
ATOM   4699  OP1  DT A 229      -7.263-665.032-278.729 
ATOM   4700  OP2  DT A 229      -5.592-666.864-279.119 
ATOM   4701  O5'  DT A 229      -6.426-665.494-281.059 
ATOM   4702  C5'  DT A 229      -6.203-664.276-281.795 
ATOM   4703  C4'  DT A 229      -5.536-664.586-283.120 
ATOM   4704  O4'  DT A 229      -4.084-664.613-283.017 
ATOM   4705  C3'  DT A 229      -5.887-665.938-283.741 
ATOM   4706  O3'  DT A 229      -5.959-665.791-285.154 
ATOM   4707  C2'  DT A 229      -4.696-666.838-283.408 
ATOM   4708  C1'  DT A 229      -3.612-665.792-283.650 
ATOM   4709  N1   DT A 229      -2.295-666.145-283.049 
ATOM   4710  C2   DT A 229      -1.170-665.754-283.735 
ATOM   4711  O2   DT A 229      -1.214-665.146-284.790 
ATOM   4712  N3   DT A 229       0.032-666.099-283.148 
ATOM   4713  C4   DT A 229       0.197-666.784-281.961 
ATOM   4714  O4   DT A 229       1.325-667.036-281.534 
ATOM   4715  C5   DT A 229      -1.042-667.151-281.315 
ATOM   4716  C7   DT A 229      -0.952-667.900-280.018 
ATOM   4717  C6   DT A 229      -2.224-666.829-281.864 
ATOM   4718  P    DC A 230      -7.105-666.569-285.958 
ATOM   4719  OP1  DC A 230      -8.359-665.784-285.917 
ATOM   4720  OP2  DC A 230      -7.194-667.962-285.469 
ATOM   4721  O5'  DC A 230      -6.510-666.558-287.444 
ATOM   4722  C5'  DC A 230      -5.664-665.466-287.850 
ATOM   4723  C4'  DC A 230      -4.468-665.995-288.616 
ATOM   4724  O4'  DC A 230      -3.355-666.337-287.742 
ATOM   4725  C3'  DC A 230      -4.707-667.270-289.425 
ATOM   4726  O3'  DC A 230      -3.962-667.194-290.634 
ATOM   4727  C2'  DC A 230      -4.122-668.390-288.564 
ATOM   4728  C1'  DC A 230      -2.885-667.628-288.100 
ATOM   4729  N1   DC A 230      -2.224-668.227-286.906 
ATOM   4730  C2   DC A 230      -0.836-668.145-286.823 
ATOM   4731  O2   DC A 230      -0.216-667.584-287.733 
ATOM   4732  N3   DC A 230      -0.215-668.686-285.743 
ATOM   4733  C4   DC A 230      -0.924-669.286-284.778 
ATOM   4734  N4   DC A 230      -0.272-669.798-283.746 
ATOM   4735  C5   DC A 230      -2.352-669.382-284.845 
ATOM   4736  C6   DC A 230      -2.954-668.835-285.932 
ATOM   4737  P    DG A 231      -4.620-667.745-291.986 
ATOM   4738  OP1  DG A 231      -5.486-666.701-292.578 
ATOM   4739  OP2  DG A 231      -5.263-669.052-291.728 
ATOM   4740  O5'  DG A 231      -3.326-667.955-292.904 
ATOM   4741  C5'  DG A 231      -2.182-667.104-292.703 
ATOM   4742  C4'  DG A 231      -0.911-667.930-292.731 
ATOM   4743  O4'  DG A 231      -0.562-668.458-291.419 
ATOM   4744  C3'  DG A 231      -0.940-669.166-293.630 
ATOM   4745  O3'  DG A 231       0.339-669.329-294.231 
ATOM   4746  C2'  DG A 231      -1.180-670.334-292.674 
ATOM   4747  C1'  DG A 231      -0.267-669.840-291.557 
ATOM   4748  N9   DG A 231      -0.514-670.498-290.244 
ATOM   4749  C8   DG A 231      -1.702-670.940-289.701 
ATOM   4750  N7   DG A 231      -1.577-671.482-288.515 
ATOM   4751  C5   DG A 231      -0.211-671.394-288.253 
ATOM   4752  C6   DG A 231       0.531-671.816-287.118 
ATOM   4753  O6   DG A 231       0.129-672.362-286.094 
ATOM   4754  N1   DG A 231       1.896-671.534-287.266 
ATOM   4755  C2   DG A 231       2.469-670.925-288.365 
ATOM   4756  N2   DG A 231       3.791-670.744-288.313 
ATOM   4757  N3   DG A 231       1.772-670.529-289.429 
ATOM   4758  C4   DG A 231       0.447-670.796-289.302 
ATOM   4759  P    DT A 232       0.425-669.800-295.758 
ATOM   4760  OP1  DT A 232       0.275-668.627-296.647 
ATOM   4761  OP2  DT A 232      -0.521-670.914-295.987 
ATOM   4762  O5'  DT A 232       1.926-670.346-295.836 
ATOM   4763  C5'  DT A 232       2.928-669.760-294.983 
ATOM   4764  C4'  DT A 232       3.792-670.848-294.375 
ATOM   4765  O4'  DT A 232       3.243-671.361-293.127 
ATOM   4766  C3'  DT A 232       3.990-672.097-295.232 
ATOM   4767  O3'  DT A 232       5.317-672.576-295.050 
ATOM   4768  C2'  DT A 232       3.019-673.124-294.651 
ATOM   4769  C1'  DT A 232       3.256-672.779-293.183 
ATOM   4770  N1   DT A 232       2.195-673.287-292.269 
ATOM   4771  C2   DT A 232       2.590-673.689-291.016 
ATOM   4772  O2   DT A 232       3.748-673.643-290.639 
ATOM   4773  N3   DT A 232       1.579-674.155-290.197 
ATOM   4774  C4   DT A 232       0.241-674.249-290.521 
ATOM   4775  O4   DT A 232      -0.572-674.683-289.702 
ATOM   4776  C5   DT A 232      -0.075-673.804-291.857 
ATOM   4777  C7   DT A 232      -1.510-673.874-292.290 
ATOM   4778  C6   DT A 232       0.887-673.347-292.674 
ATOM   4779  P    DC A 233       6.117-673.144-296.314 
ATOM   4780  OP1  DC A 233       6.737-672.021-297.054 
ATOM   4781  OP2  DC A 233       5.234-674.032-297.103 
ATOM   4782  O5'  DC A 233       7.256-674.013-295.603 
ATOM   4783  C5'  DC A 233       7.728-673.615-294.302 
ATOM   4784  C4'  DC A 233       7.859-674.829-293.403 
ATOM   4785  O4'  DC A 233       6.622-675.132-292.697 
ATOM   4786  C3'  DC A 233       8.214-676.140-294.104 
ATOM   4787  O3'  DC A 233       9.084-676.889-293.264 
ATOM   4788  C2'  DC A 233       6.887-676.889-294.220 
ATOM   4789  C1'  DC A 233       6.354-676.518-292.840 
ATOM   4790  N1   DC A 233       4.885-676.723-292.691 
ATOM   4791  C2   DC A 233       4.411-677.133-291.448 
ATOM   4792  O2   DC A 233       5.219-677.307-290.528 
ATOM   4793  N3   DC A 233       3.075-677.326-291.290 
ATOM   4794  C4   DC A 233       2.233-677.126-292.311 
ATOM   4795  N4   DC A 233       0.940-677.328-292.108 
ATOM   4796  C5   DC A 233       2.701-676.706-293.599 
ATOM   4797  C6   DC A 233       4.038-676.518-293.735 
ATOM   4798  P    DT A 234      10.298-677.695-293.926 
ATOM   4799  OP1  DT A 234      11.448-676.784-294.125 
ATOM   4800  OP2  DT A 234       9.821-678.410-295.131 
ATOM   4801  O5'  DT A 234      10.641-678.752-292.775 
ATOM   4802  C5'  DT A 234      10.401-678.391-291.402 
ATOM   4803  C4'  DT A 234       9.751-679.548-290.669 
ATOM   4804  O4'  DT A 234       8.298-679.527-290.774 
ATOM   4805  C3'  DT A 234      10.136-680.944-291.156 
ATOM   4806  O3'  DT A 234      10.218-681.817-290.036 
ATOM   4807  C2'  DT A 234       8.962-681.386-292.031 
ATOM   4808  C1'  DT A 234       7.858-680.825-291.140 
ATOM   4809  N1   DT A 234       6.543-680.690-291.829 
ATOM   4810  C2   DT A 234       5.417-680.909-291.075 
ATOM   4811  O2   DT A 234       5.456-681.202-289.893 
ATOM   4812  N3   DT A 234       4.217-680.775-291.748 
ATOM   4813  C4   DT A 234       4.057-680.448-293.079 
ATOM   4814  O4   DT A 234       2.930-680.358-293.570 
ATOM   4815  C5   DT A 234       5.297-680.238-293.787 
ATOM   4816  C7   DT A 234       5.213-679.879-295.241 
ATOM   4817  C6   DT A 234       6.477-680.362-293.158 
ATOM   4818  P    DG A 235      11.386-682.910-289.987 
ATOM   4819  OP1  DG A 235      12.623-682.291-289.462 
ATOM   4820  OP2  DG A 235      11.501-683.572-291.306 
ATOM   4821  O5'  DG A 235      10.805-683.946-288.915 
ATOM   4822  C5'  DG A 235       9.938-683.460-287.873 
ATOM   4823  C4'  DG A 235       8.761-684.398-287.698 
ATOM   4824  O4'  DG A 235       7.648-684.062-288.575 
ATOM   4825  C3'  DG A 235       9.034-685.872-287.999 
ATOM   4826  O3'  DG A 235       8.298-686.673-287.081 
ATOM   4827  C2'  DG A 235       8.466-686.093-289.400 
ATOM   4828  C1'  DG A 235       7.208-685.249-289.217 
ATOM   4829  N9   DG A 235       6.551-684.867-290.497 
ATOM   4830  C8   DG A 235       7.122-684.576-291.716 
ATOM   4831  N7   DG A 235       6.257-684.273-292.653 
ATOM   4832  C5   DG A 235       5.024-684.371-292.010 
ATOM   4833  C6   DG A 235       3.713-684.160-292.508 
ATOM   4834  O6   DG A 235       3.363-683.836-293.640 
ATOM   4835  N1   DG A 235       2.746-684.368-291.514 
ATOM   4836  C2   DG A 235       3.013-684.733-290.209 
ATOM   4837  N2   DG A 235       1.952-684.881-289.413 
ATOM   4838  N3   DG A 235       4.244-684.931-289.741 
ATOM   4839  C4   DG A 235       5.192-684.733-290.693 
ATOM   4840  P    DT A 236       8.980-687.993-286.485 
ATOM   4841  OP1  DT A 236       9.828-687.633-285.327 
ATOM   4842  OP2  DT A 236       9.648-688.741-287.572 
ATOM   4843  O5'  DT A 236       7.698-688.809-285.981 
ATOM   4844  C5'  DT A 236       6.535-688.081-285.546 
ATOM   4845  C4'  DT A 236       5.281-688.722-286.109 
ATOM   4846  O4'  DT A 236       4.933-688.200-287.422 
ATOM   4847  C3'  DT A 236       5.345-690.235-286.319 
ATOM   4848  O3'  DT A 236       4.075-690.797-286.010 
ATOM   4849  C2'  DT A 236       5.603-690.408-287.815 
ATOM   4850  C1'  DT A 236       4.669-689.296-288.285 
ATOM   4851  N1   DT A 236       4.919-688.854-289.685 
ATOM   4852  C2   DT A 236       3.827-688.470-290.424 
ATOM   4853  O2   DT A 236       2.691-688.479-289.983 
ATOM   4854  N3   DT A 236       4.098-688.068-291.718 
ATOM   4855  C4   DT A 236       5.340-688.019-292.317 
ATOM   4856  O4   DT A 236       5.459-687.640-293.484 
ATOM   4857  C5   DT A 236       6.424-688.441-291.461 
ATOM   4858  C7   DT A 236       7.810-688.419-292.036 
ATOM   4859  C6   DT A 236       6.189-688.838-290.200 
ATOM   4860  P    DA A 237       4.013-692.197-285.239 
ATOM   4861  OP1  DA A 237       4.146-691.967-283.782 
ATOM   4862  OP2  DA A 237       4.985-693.138-285.838 
ATOM   4863  O5'  DA A 237       2.524-692.677-285.574 
ATOM   4864  C5'  DA A 237       1.503-691.685-285.791 
ATOM   4865  C4'  DA A 237       0.657-692.064-286.989 
ATOM   4866  O4'  DA A 237       1.206-691.557-288.239 
ATOM   4867  C3'  DA A 237       0.494-693.563-287.241 
ATOM   4868  O3'  DA A 237      -0.823-693.810-287.716 
ATOM   4869  C2'  DA A 237       1.482-693.877-288.365 
ATOM   4870  C1'  DA A 237       1.224-692.616-289.183 
ATOM   4871  N9   DA A 237       2.287-692.325-290.185 
ATOM   4872  C8   DA A 237       3.630-692.553-290.088 
ATOM   4873  N7   DA A 237       4.302-692.189-291.136 
ATOM   4874  C5   DA A 237       3.335-691.681-291.993 
ATOM   4875  C6   DA A 237       3.409-691.127-293.282 
ATOM   4876  N6   DA A 237       4.554-690.988-293.963 
ATOM   4877  N1   DA A 237       2.256-690.722-293.847 
ATOM   4878  C2   DA A 237       1.120-690.862-293.165 
ATOM   4879  N3   DA A 237       0.931-691.361-291.963 
ATOM   4880  C4   DA A 237       2.099-691.760-291.419 
ATOM   4881  P    DT A 238      -1.601-695.113-287.206 
ATOM   4882  OP1  DT A 238      -2.239-694.831-285.901 
ATOM   4883  OP2  DT A 238      -0.693-696.280-287.247 
ATOM   4884  O5'  DT A 238      -2.728-695.269-288.332 
ATOM   4885  C5'  DT A 238      -3.220-694.090-288.997 
ATOM   4886  C4'  DT A 238      -3.332-694.343-290.487 
ATOM   4887  O4'  DT A 238      -2.095-694.044-291.196 
ATOM   4888  C3'  DT A 238      -3.653-695.780-290.896 
ATOM   4889  O3'  DT A 238      -4.513-695.755-292.028 
ATOM   4890  C2'  DT A 238      -2.309-696.372-291.320 
ATOM   4891  C1'  DT A 238      -1.795-695.136-292.052 
ATOM   4892  N1   DT A 238      -0.325-695.148-292.289 
ATOM   4893  C2   DT A 238       0.126-694.574-293.454 
ATOM   4894  O2   DT A 238      -0.619-694.068-294.275 
ATOM   4895  N3   DT A 238       1.494-694.604-293.639 
ATOM   4896  C4   DT A 238       2.425-695.148-292.778 
ATOM   4897  O4   DT A 238       3.627-695.116-293.053 
ATOM   4898  C5   DT A 238       1.856-695.728-291.585 
ATOM   4899  C7   DT A 238       2.801-696.342-290.593 
ATOM   4900  C6   DT A 238       0.530-695.712-291.378 
ATOM   4901  P    DA A 239      -5.705-696.821-292.120 
ATOM   4902  OP1  DA A 239      -6.872-696.328-291.355 
ATOM   4903  OP2  DA A 239      -5.201-698.161-291.746 
ATOM   4904  O5'  DA A 239      -6.035-696.790-293.686 
ATOM   4905  C5'  DA A 239      -5.813-695.573-294.422 
ATOM   4906  C4'  DA A 239      -5.145-695.883-295.747 
ATOM   4907  O4'  DA A 239      -3.693-695.909-295.644 
ATOM   4908  C3'  DA A 239      -5.496-697.235-296.368 
ATOM   4909  O3'  DA A 239      -5.569-697.087-297.781 
ATOM   4910  C2'  DA A 239      -4.306-698.134-296.034 
ATOM   4911  C1'  DA A 239      -3.221-697.089-296.277 
ATOM   4912  N9   DA A 239      -1.905-697.441-295.676 
ATOM   4913  C8   DA A 239      -1.655-698.113-294.514 
ATOM   4914  N7   DA A 239      -0.393-698.268-294.257 
ATOM   4915  C5   DA A 239       0.243-697.653-295.327 
ATOM   4916  C6   DA A 239       1.599-697.475-295.647 
ATOM   4917  N6   DA A 239       2.605-697.921-294.881 
ATOM   4918  N1   DA A 239       1.885-696.819-296.787 
ATOM   4919  C2   DA A 239       0.881-696.378-297.544 
ATOM   4920  N3   DA A 239      -0.415-696.485-297.349 
ATOM   4921  C4   DA A 239      -0.674-697.145-296.201 
ATOM   4922  P    DG A 240      -6.714-697.865-298.585 
ATOM   4923  OP1  DG A 240      -7.968-697.081-298.544 
ATOM   4924  OP2  DG A 240      -6.804-699.259-298.096 
ATOM   4925  O5'  DG A 240      -6.119-697.855-300.070 
ATOM   4926  C5'  DG A 240      -5.273-696.763-300.476 
ATOM   4927  C4'  DG A 240      -4.078-697.291-301.243 
ATOM   4928  O4'  DG A 240      -2.964-697.634-300.369 
ATOM   4929  C3'  DG A 240      -4.316-698.566-302.052 
ATOM   4930  O3'  DG A 240      -3.572-698.491-303.261 
ATOM   4931  C2'  DG A 240      -3.732-699.686-301.191 
ATOM   4932  C1'  DG A 240      -2.494-698.924-300.726 
ATOM   4933  N9   DG A 240      -1.834-699.524-299.533 
ATOM   4934  C8   DG A 240      -2.401-700.173-298.458 
ATOM   4935  N7   DG A 240      -1.533-700.586-297.566 
ATOM   4936  C5   DG A 240      -0.305-700.183-298.088 
ATOM   4937  C6   DG A 240       1.007-700.349-297.570 
ATOM   4938  O6   DG A 240       1.359-700.894-296.528 
ATOM   4939  N1   DG A 240       1.968-699.788-298.423 
ATOM   4940  C2   DG A 240       1.697-699.151-299.617 
ATOM   4941  N2   DG A 240       2.755-698.683-300.285 
ATOM   4942  N3   DG A 240       0.467-698.995-300.103 
ATOM   4943  C4   DG A 240      -0.477-699.534-299.288 
ATOM   4944  P    DT A 241      -4.230-699.042-304.613 
ATOM   4945  OP1  DT A 241      -5.095-697.997-305.205 
ATOM   4946  OP2  DT A 241      -4.873-700.349-304.355 
ATOM   4947  O5'  DT A 241      -2.935-699.252-305.531 
ATOM   4948  C5'  DT A 241      -1.791-698.401-305.330 
ATOM   4949  C4'  DT A 241      -0.520-699.227-305.358 
ATOM   4950  O4'  DT A 241      -0.172-699.755-304.046 
ATOM   4951  C3'  DT A 241      -0.550-700.463-306.256 
ATOM   4952  O3'  DT A 241       0.729-700.626-306.857 
ATOM   4953  C2'  DT A 241      -0.790-701.631-305.301 
ATOM   4954  C1'  DT A 241       0.124-701.136-304.184 
ATOM   4955  N1   DT A 241      -0.124-701.795-302.871 
ATOM   4956  C2   DT A 241       0.966-702.008-302.063 
ATOM   4957  O2   DT A 241       2.098-701.684-302.376 
ATOM   4958  N3   DT A 241       0.698-702.622-300.854 
ATOM   4959  C4   DT A 241      -0.540-703.029-300.400 
ATOM   4960  O4   DT A 241      -0.656-703.569-299.298 
ATOM   4961  C5   DT A 241      -1.622-702.763-301.318 
ATOM   4962  C7   DT A 241      -3.003-703.175-300.901 
ATOM   4963  C6   DT A 241      -1.390-702.168-302.499 
ATOM   4964  P    DG A 242       0.816-701.097-308.385 
ATOM   4965  OP1  DG A 242       0.666-699.923-309.274 
ATOM   4966  OP2  DG A 242      -0.130-702.211-308.614 
ATOM   4967  O5'  DG A 242       2.317-701.643-308.463 
ATOM   4968  C5'  DG A 242       3.318-701.057-307.610 
ATOM   4969  C4'  DG A 242       4.183-702.144-307.002 
ATOM   4970  O4'  DG A 242       3.634-702.658-305.754 
ATOM   4971  C3'  DG A 242       4.380-703.394-307.859 
ATOM   4972  O3'  DG A 242       5.707-703.872-307.677 
ATOM   4973  C2'  DG A 242       3.409-704.420-307.277 
ATOM   4974  C1'  DG A 242       3.646-704.076-305.810 
ATOM   4975  N9   DG A 242       2.586-704.584-304.896 
ATOM   4976  C8   DG A 242       1.233-704.718-305.121 
ATOM   4977  N7   DG A 242       0.568-705.203-304.101 
ATOM   4978  C5   DG A 242       1.549-705.405-303.131 
ATOM   4979  C6   DG A 242       1.439-705.912-301.811 
ATOM   4980  O6   DG A 242       0.435-706.293-301.214 
ATOM   4981  N1   DG A 242       2.685-705.950-301.170 
ATOM   4982  C2   DG A 242       3.882-705.549-301.733 
ATOM   4983  N2   DG A 242       4.962-705.664-300.957 
ATOM   4984  N3   DG A 242       3.984-705.073-302.972 
ATOM   4985  C4   DG A 242       2.784-705.030-303.607 
ATOM   4986  P    DT A 243       6.508-704.441-308.941 
ATOM   4987  OP1  DT A 243       7.128-703.318-309.681 
ATOM   4988  OP2  DT A 243       5.625-705.328-309.730 
ATOM   4989  O5'  DT A 243       7.646-705.310-308.230 
ATOM   4990  C5'  DT A 243       8.119-704.911-306.929 
ATOM   4991  C4'  DT A 243       8.249-706.125-306.030 
ATOM   4992  O4'  DT A 243       7.013-706.429-305.324 
ATOM   4993  C3'  DT A 243       8.605-707.436-306.730 
ATOM   4994  O3'  DT A 243       9.475-708.186-305.891 
ATOM   4995  C2'  DT A 243       7.278-708.186-306.847 
ATOM   4996  C1'  DT A 243       6.744-707.815-305.467 
ATOM   4997  N1   DT A 243       5.276-708.020-305.317 
ATOM   4998  C2   DT A 243       4.823-708.424-304.085 
ATOM   4999  O2   DT A 243       5.564-708.614-303.135 
ATOM   5000  N3   DT A 243       3.458-708.604-303.984 
ATOM   5001  C4   DT A 243       2.531-708.418-304.989 
ATOM   5002  O4   DT A 243       1.332-708.612-304.780 
ATOM   5003  C5   DT A 243       3.102-707.995-306.246 
ATOM   5004  C7   DT A 243       2.163-707.770-307.394 
ATOM   5005  C6   DT A 243       4.427-707.812-306.372 
ATOM   5006  P    DA A 244      10.689-708.991-306.553 
ATOM   5007  OP1  DA A 244      11.838-708.081-306.752 
ATOM   5008  OP2  DA A 244      10.212-709.706-307.758 
ATOM   5009  O5'  DA A 244      11.032-710.048-305.402 
ATOM   5010  C5'  DA A 244      10.791-709.687-304.029 
ATOM   5011  C4'  DA A 244      10.142-710.844-303.296 
ATOM   5012  O4'  DA A 244       8.689-710.823-303.401 
ATOM   5013  C3'  DA A 244      10.526-712.241-303.783 
ATOM   5014  O3'  DA A 244      10.608-713.114-302.662 
ATOM   5015  C2'  DA A 244       9.352-712.682-304.658 
ATOM   5016  C1'  DA A 244       8.248-712.122-303.767 
ATOM   5017  N9   DA A 244       6.934-711.986-304.456 
ATOM   5018  C8   DA A 244       6.689-711.668-305.762 
ATOM   5019  N7   DA A 244       5.429-711.629-306.064 
ATOM   5020  C5   DA A 244       4.788-711.943-304.873 
ATOM   5021  C6   DA A 244       3.432-712.065-304.531 
ATOM   5022  N6   DA A 244       2.429-711.877-305.400 
ATOM   5023  N1   DA A 244       3.142-712.391-303.257 
ATOM   5024  C2   DA A 244       4.143-712.576-302.398 
ATOM   5025  N3   DA A 244       5.439-712.490-302.601 
ATOM   5026  C4   DA A 244       5.702-712.164-303.883 
ATOM   5027  P    DT A 245      11.776-714.207-302.614 
ATOM   5028  OP1  DT A 245      13.014-713.587-302.088 
ATOM   5029  OP2  DT A 245      11.891-714.868-303.932 
ATOM   5030  O5'  DT A 245      11.196-715.243-301.542 
ATOM   5031  C5'  DT A 245      10.329-714.756-300.500 
ATOM   5032  C4'  DT A 245       9.152-715.695-300.325 
ATOM   5033  O4'  DT A 245       8.038-715.358-301.202 
ATOM   5034  C3'  DT A 245       9.425-717.168-300.626 
ATOM   5035  O3'  DT A 245       8.689-717.969-299.708 
ATOM   5036  C2'  DT A 245       8.856-717.390-302.027 
ATOM   5037  C1'  DT A 245       7.599-716.545-301.843 
ATOM   5038  N1   DT A 245       6.942-716.163-303.123 
ATOM   5039  C2   DT A 245       5.570-716.082-303.122 
ATOM   5040  O2   DT A 245       4.893-716.305-302.135 
ATOM   5041  N3   DT A 245       4.996-715.725-304.328 
ATOM   5042  C4   DT A 245       5.665-715.451-305.504 
ATOM   5043  O4   DT A 245       5.041-715.142-306.521 
ATOM   5044  C5   DT A 245       7.100-715.563-305.405 
ATOM   5045  C7   DT A 245       7.904-715.281-306.641 
ATOM   5046  C6   DT A 245       7.685-715.908-304.246 
ATOM   5047  P    DG A 246       9.370-719.289-299.111 
ATOM   5048  OP1  DG A 246      10.219-718.930-297.954 
ATOM   5049  OP2  DG A 246      10.038-720.037-300.199 
ATOM   5050  O5'  DG A 246       8.088-720.105-298.607 
ATOM   5051  C5'  DG A 246       6.925-719.378-298.172 
ATOM   5052  C4'  DG A 246       5.672-720.019-298.736 
ATOM   5053  O4'  DG A 246       5.323-719.497-300.049 
ATOM   5054  C3'  DG A 246       5.736-721.532-298.946 
ATOM   5055  O3'  DG A 246       4.466-722.094-298.637 
ATOM   5056  C2'  DG A 246       5.994-721.704-300.442 
ATOM   5057  C1'  DG A 246       5.060-720.593-300.912 
ATOM   5058  N9   DG A 246       5.310-720.151-302.312 
ATOM   5059  C8   DG A 246       6.502-720.067-302.998 
ATOM   5060  N7   DG A 246       6.378-719.636-304.231 
ATOM   5061  C5   DG A 246       5.008-719.420-304.370 
ATOM   5062  C6   DG A 246       4.265-718.952-305.486 
ATOM   5063  O6   DG A 246       4.671-718.627-306.598 
ATOM   5064  N1   DG A 246       2.896-718.882-305.195 
ATOM   5065  C2   DG A 246       2.320-719.218-303.986 
ATOM   5066  N2   DG A 246       0.994-719.080-303.910 
ATOM   5067  N3   DG A 246       3.017-719.656-302.940 
ATOM   5068  C4   DG A 246       4.347-719.731-303.205 
ATOM   5069  P    DC A 247       4.403-723.494-297.866 
ATOM   5070  OP1  DC A 247       4.537-723.263-296.409 
ATOM   5071  OP2  DC A 247       5.375-724.435-298.465 
ATOM   5072  O5'  DC A 247       2.914-723.974-298.201 
ATOM   5073  C5'  DC A 247       1.894-722.981-298.417 
ATOM   5074  C4'  DC A 247       1.048-723.361-299.616 
ATOM   5075  O4'  DC A 247       1.597-722.853-300.866 
ATOM   5076  C3'  DC A 247       0.885-724.860-299.868 
ATOM   5077  O3'  DC A 247      -0.433-725.106-300.343 
ATOM   5078  C2'  DC A 247       1.872-725.174-300.992 
ATOM   5079  C1'  DC A 247       1.615-723.913-301.810 
ATOM   5080  N1   DC A 247       2.678-723.621-302.812 
ATOM   5081  C2   DC A 247       2.293-723.041-304.018 
ATOM   5082  O2   DC A 247       1.096-722.794-304.205 
ATOM   5083  N3   DC A 247       3.247-722.769-304.945 
ATOM   5084  C4   DC A 247       4.533-723.052-304.703 
ATOM   5085  N4   DC A 247       5.427-722.767-305.638 
ATOM   5086  C5   DC A 247       4.950-723.649-303.470 
ATOM   5087  C6   DC A 247       3.982-723.914-302.557 
ATOM   5088  P    DC A 248      -1.211-726.410-299.833 
ATOM   5089  OP1  DC A 248      -1.849-726.128-298.527 
ATOM   5090  OP2  DC A 248      -0.303-727.576-299.874 
ATOM   5091  O5'  DC A 248      -2.337-726.566-300.959 
ATOM   5092  C5'  DC A 248      -2.829-725.386-301.624 
ATOM   5093  C4'  DC A 248      -2.941-725.639-303.114 
ATOM   5094  O4'  DC A 248      -1.704-725.341-303.823 
ATOM   5095  C3'  DC A 248      -3.263-727.077-303.522 
ATOM   5096  O3'  DC A 248      -4.123-727.052-304.655 
ATOM   5097  C2'  DC A 248      -1.918-727.668-303.946 
ATOM   5098  C1'  DC A 248      -1.405-726.432-304.679 
ATOM   5099  N1   DC A 248       0.066-726.445-304.916 
ATOM   5100  C2   DC A 248       0.539-725.866-306.092 
ATOM   5101  O2   DC A 248      -0.274-725.371-306.882 
ATOM   5102  N3   DC A 248       1.876-725.868-306.327 
ATOM   5103  C4   DC A 248       2.724-726.415-305.445 
ATOM   5104  N4   DC A 248       4.019-726.391-305.721 
ATOM   5105  C5   DC A 248       2.257-727.015-304.231 
ATOM   5106  C6   DC A 248       0.917-727.004-304.015 
ATOM   5107  P    DG A 249      -5.314-728.118-304.747 
ATOM   5108  OP1  DG A 249      -6.481-727.625-303.982 
ATOM   5109  OP2  DG A 249      -4.811-729.458-304.372 
ATOM   5110  O5'  DG A 249      -5.644-728.087-306.312 
ATOM   5111  C5'  DG A 249      -5.422-726.869-307.049 
ATOM   5112  C4'  DG A 249      -4.755-727.179-308.374 
ATOM   5113  O4'  DG A 249      -3.303-727.206-308.271 
ATOM   5114  C3'  DG A 249      -5.105-728.531-308.995 
ATOM   5115  O3'  DG A 249      -5.178-728.384-310.408 
ATOM   5116  C2'  DG A 249      -3.915-729.431-308.661 
ATOM   5117  C1'  DG A 249      -2.830-728.385-308.903 
ATOM   5118  N9   DG A 249      -1.514-728.738-308.303 
ATOM   5119  C8   DG A 249      -1.243-729.414-307.133 
ATOM   5120  N7   DG A 249       0.035-729.563-306.885 
ATOM   5121  C5   DG A 249       0.656-728.942-307.968 
ATOM   5122  C6   DG A 249       2.035-728.779-308.261 
ATOM   5123  O6   DG A 249       3.008-729.156-307.615 
ATOM   5124  N1   DG A 249       2.225-728.086-309.465 
ATOM   5125  C2   DG A 249       1.215-727.612-310.279 
ATOM   5126  N2   DG A 249       1.603-726.975-311.386 
ATOM   5127  N3   DG A 249      -0.079-727.764-310.003 
ATOM   5128  C4   DG A 249      -0.280-728.435-308.838 
ATOM   5129  P    DT A 250      -6.323-729.162-311.211 
ATOM   5130  OP1  DT A 250      -7.577-728.378-311.171 
ATOM   5131  OP2  DT A 250      -6.413-730.555-310.722 
ATOM   5132  O5'  DT A 250      -5.729-729.151-312.697 
ATOM   5133  C5'  DT A 250      -4.882-728.059-313.103 
ATOM   5134  C4'  DT A 250      -3.687-728.588-313.870 
ATOM   5135  O4'  DT A 250      -2.573-728.930-312.996 
ATOM   5136  C3'  DT A 250      -3.926-729.863-314.679 
ATOM   5137  O3'  DT A 250      -3.181-729.787-315.888 
ATOM   5138  C2'  DT A 250      -3.341-730.983-313.818 
ATOM   5139  C1'  DT A 250      -2.103-730.221-313.353 
ATOM   5140  N1   DT A 250      -1.443-730.820-312.160 
ATOM   5141  C2   DT A 250      -0.073-730.731-312.092 
ATOM   5142  O2   DT A 250       0.599-730.192-312.954 
ATOM   5143  N3   DT A 250       0.503-731.299-310.973 
ATOM   5144  C4   DT A 250      -0.160-731.931-309.941 
ATOM   5145  O4   DT A 250       0.465-732.401-308.989 
ATOM   5146  C5   DT A 250      -1.595-731.975-310.102 
ATOM   5147  C7   DT A 250      -2.394-732.646-309.024 
ATOM   5148  C6   DT A 250      -2.181-731.431-311.181 
ATOM   5149  P    DT A 251      -3.839-730.338-317.240 
ATOM   5150  OP1  DT A 251      -4.705-729.294-317.832 
ATOM   5151  OP2  DT A 251      -4.482-731.645-316.982 
ATOM   5152  O5'  DT A 251      -2.545-730.548-318.157 
ATOM   5153  C5'  DT A 251      -1.401-729.697-317.956 
ATOM   5154  C4'  DT A 251      -0.129-730.523-317.984 
ATOM   5155  O4'  DT A 251       0.219-731.051-316.673 
ATOM   5156  C3'  DT A 251      -0.159-731.759-318.883 
ATOM   5157  O3'  DT A 251       1.120-731.922-319.484 
ATOM   5158  C2'  DT A 251      -0.399-732.927-317.928 
ATOM   5159  C1'  DT A 251       0.514-732.433-316.811 
ATOM   5160  N1   DT A 251       0.267-733.092-315.498 
ATOM   5161  C2   DT A 251       1.356-733.305-314.689 
ATOM   5162  O2   DT A 251       2.489-732.981-315.003 
ATOM   5163  N3   DT A 251       1.089-733.919-313.481 
ATOM   5164  C4   DT A 251      -0.149-734.326-313.027 
ATOM   5165  O4   DT A 251      -0.265-734.866-311.925 
ATOM   5166  C5   DT A 251      -1.231-734.059-313.945 
ATOM   5167  C7   DT A 251      -2.613-734.471-313.528 
ATOM   5168  C6   DT A 251      -0.999-733.464-315.126 
ATOM   5169  P    DA A 252       1.206-732.393-321.012 
ATOM   5170  OP1  DA A 252       1.056-731.220-321.901 
ATOM   5171  OP2  DA A 252       0.260-733.507-321.241 
ATOM   5172  O5'  DA A 252       2.707-732.939-321.090 
ATOM   5173  C5'  DA A 252       3.709-732.353-320.237 
ATOM   5174  C4'  DA A 252       4.573-733.441-319.629 
ATOM   5175  O4'  DA A 252       4.024-733.954-318.381 
ATOM   5176  C3'  DA A 252       4.771-734.690-320.486 
ATOM   5177  O3'  DA A 252       6.098-735.169-320.304 
ATOM   5178  C2'  DA A 252       3.800-735.717-319.904 
ATOM   5179  C1'  DA A 252       4.037-735.372-318.437 
ATOM   5180  N9   DA A 252       2.976-735.880-317.523 
ATOM   5181  C8   DA A 252       1.638-736.006-317.763 
ATOM   5182  N7   DA A 252       0.967-736.485-316.761 
ATOM   5183  C5   DA A 252       1.931-736.693-315.783 
ATOM   5184  C6   DA A 252       1.858-737.191-314.472 
ATOM   5185  N6   DA A 252       0.714-737.588-313.894 
ATOM   5186  N1   DA A 252       3.005-737.267-313.773 
ATOM   5187  C2   DA A 252       4.137-736.870-314.352 
ATOM   5188  N3   DA A 252       4.327-736.391-315.562 
ATOM   5189  C4   DA A 252       3.164-736.326-316.240 
ATOM   5190  P    DA A 253       6.898-735.737-321.568 
ATOM   5191  OP1  DA A 253       7.518-734.615-322.308 
ATOM   5192  OP2  DA A 253       6.015-736.625-322.357 
ATOM   5193  O5'  DA A 253       8.037-736.606-320.856 
ATOM   5194  C5'  DA A 253       8.509-736.208-319.555 
ATOM   5195  C4'  DA A 253       8.640-737.422-318.657 
ATOM   5196  O4'  DA A 253       7.403-737.725-317.951 
ATOM   5197  C3'  DA A 253       8.995-738.733-319.357 
ATOM   5198  O3'  DA A 253       9.865-739.482-318.518 
ATOM   5199  C2'  DA A 253       7.668-739.482-319.474 
ATOM   5200  C1'  DA A 253       7.135-739.111-318.094 
ATOM   5201  N9   DA A 253       5.667-739.316-317.944 
ATOM   5202  C8   DA A 253       4.687-739.156-318.882 
ATOM   5203  N7   DA A 253       3.495-739.414-318.445 
ATOM   5204  C5   DA A 253       3.694-739.772-317.119 
ATOM   5205  C6   DA A 253       2.810-740.162-316.099 
ATOM   5206  N6   DA A 253       1.484-740.261-316.267 
ATOM   5207  N1   DA A 253       3.341-740.449-314.896 
ATOM   5208  C2   DA A 253       4.660-740.349-314.734 
ATOM   5209  N3   DA A 253       5.578-739.997-315.608 
ATOM   5210  C4   DA A 253       5.022-739.716-316.804 
ATOM   5211  P    DC A 254      11.080-740.288-319.180 
ATOM   5212  OP1  DC A 254      12.229-739.377-319.379 
ATOM   5213  OP2  DC A 254      10.602-741.003-320.385 
ATOM   5214  O5'  DC A 254      11.422-741.345-318.029 
ATOM   5215  C5'  DC A 254      11.182-740.984-316.656 
ATOM   5216  C4'  DC A 254      10.532-742.141-315.923 
ATOM   5217  O4'  DC A 254       9.080-742.120-316.027 
ATOM   5218  C3'  DC A 254      10.917-743.538-316.410 
ATOM   5219  O3'  DC A 254      10.999-744.410-315.289 
ATOM   5220  C2'  DC A 254       9.743-743.979-317.285 
ATOM   5221  C1'  DC A 254       8.639-743.418-316.394 
ATOM   5222  N1   DC A 254       7.325-743.283-317.083 
ATOM   5223  C2   DC A 254       6.172-743.502-316.332 
ATOM   5224  O2   DC A 254       6.287-743.796-315.137 
ATOM   5225  N3   DC A 254       4.965-743.384-316.942 
ATOM   5226  C4   DC A 254       4.884-743.063-318.239 
ATOM   5227  N4   DC A 254       3.683-742.960-318.788 
ATOM   5228  C5   DC A 254       6.057-742.835-319.030 
ATOM   5229  C6   DC A 254       7.254-742.957-318.402 
ATOM   5230  P    DA A 255      12.167-745.503-315.241 
ATOM   5231  OP1  DA A 255      13.405-744.884-314.715 
ATOM   5232  OP2  DA A 255      12.282-746.165-316.559 
ATOM   5233  O5'  DA A 255      11.586-746.539-314.169 
ATOM   5234  C5'  DA A 255      10.720-746.053-313.127 
ATOM   5235  C4'  DA A 255       9.542-746.991-312.952 
ATOM   5236  O4'  DA A 255       8.429-746.655-313.829 
ATOM   5237  C3'  DA A 255       9.815-748.465-313.252 
ATOM   5238  O3'  DA A 255       9.079-749.266-312.335 
ATOM   5239  C2'  DA A 255       9.247-748.686-314.654 
ATOM   5240  C1'  DA A 255       7.989-747.842-314.470 
ATOM   5241  N9   DA A 255       7.332-747.460-315.750 
ATOM   5242  C8   DA A 255       7.916-747.174-316.952 
ATOM   5243  N7   DA A 255       7.070-746.874-317.888 
ATOM   5244  C5   DA A 255       5.834-746.966-317.264 
ATOM   5245  C6   DA A 255       4.522-746.764-317.725 
ATOM   5246  N6   DA A 255       4.226-746.410-318.984 
ATOM   5247  N1   DA A 255       3.522-746.941-316.842 
ATOM   5248  C2   DA A 255       3.821-747.292-315.593 
ATOM   5249  N3   DA A 255       5.000-747.508-315.051 
ATOM   5250  C4   DA A 255       5.984-747.325-315.955 
ATOM   5251  P    DA A 256       9.761-750.586-311.738 
ATOM   5252  OP1  DA A 256      10.610-750.226-310.581 
ATOM   5253  OP2  DA A 256      10.429-751.334-312.826 
ATOM   5254  O5'  DA A 256       8.479-751.402-311.234 
ATOM   5255  C5'  DA A 256       7.316-750.674-310.799 
ATOM   5256  C4'  DA A 256       6.062-751.316-311.362 
ATOM   5257  O4'  DA A 256       5.714-750.793-312.676 
ATOM   5258  C3'  DA A 256       6.126-752.828-311.573 
ATOM   5259  O3'  DA A 256       4.856-753.390-311.264 
ATOM   5260  C2'  DA A 256       6.384-753.001-313.069 
ATOM   5261  C1'  DA A 256       5.450-751.889-313.539 
ATOM   5262  N9   DA A 256       5.700-751.447-314.939 
ATOM   5263  C8   DA A 256       6.890-751.370-315.603 
ATOM   5264  N7   DA A 256       6.783-750.946-316.824 
ATOM   5265  C5   DA A 256       5.422-750.724-316.982 
ATOM   5266  C6   DA A 256       4.656-750.264-318.067 
ATOM   5267  N6   DA A 256       5.182-749.929-319.254 
ATOM   5268  N1   DA A 256       3.327-750.161-317.887 
ATOM   5269  C2   DA A 256       2.811-750.496-316.704 
ATOM   5270  N3   DA A 256       3.421-750.935-315.626 
ATOM   5271  C4   DA A 256       4.751-751.029-315.833 
ATOM   5272  P    DC A 257       4.794-754.790-310.492 
ATOM   5273  OP1  DC A 257       4.927-754.560-309.036 
ATOM   5274  OP2  DC A 257       5.766-755.731-311.092 
ATOM   5275  O5'  DC A 257       3.305-755.270-310.828 
ATOM   5276  C5'  DC A 257       2.284-754.278-311.044 
ATOM   5277  C4'  DC A 257       1.438-754.658-312.243 
ATOM   5278  O4'  DC A 257       1.987-754.150-313.493 
ATOM   5279  C3'  DC A 257       1.275-756.156-312.494 
ATOM   5280  O3'  DC A 257      -0.042-756.403-312.970 
ATOM   5281  C2'  DC A 257       2.263-756.470-313.618 
ATOM   5282  C1'  DC A 257       2.005-755.209-314.437 
ATOM   5283  N1   DC A 257       3.068-754.918-315.439 
ATOM   5284  C2   DC A 257       2.684-754.338-316.645 
ATOM   5285  O2   DC A 257       1.487-754.091-316.832 
ATOM   5286  N3   DC A 257       3.638-754.066-317.571 
ATOM   5287  C4   DC A 257       4.924-754.349-317.330 
ATOM   5288  N4   DC A 257       5.817-754.064-318.265 
ATOM   5289  C5   DC A 257       5.341-754.946-316.097 
ATOM   5290  C6   DC A 257       4.372-755.211-315.184 
ATOM   5291  P    DA A 258      -0.820-757.706-312.460 
ATOM   5292  OP1  DA A 258      -1.458-757.425-311.154 
ATOM   5293  OP2  DA A 258       0.088-758.873-312.501 
ATOM   5294  O5'  DA A 258      -1.947-757.862-313.586 
ATOM   5295  C5'  DA A 258      -2.439-756.683-314.250 
ATOM   5296  C4'  DA A 258      -2.551-756.936-315.741 
ATOM   5297  O4'  DA A 258      -1.314-756.637-316.450 
ATOM   5298  C3'  DA A 258      -2.872-758.373-316.149 
ATOM   5299  O3'  DA A 258      -3.732-758.349-317.282 
ATOM   5300  C2'  DA A 258      -1.527-758.965-316.573 
ATOM   5301  C1'  DA A 258      -1.014-757.729-317.306 
ATOM   5302  N9   DA A 258       0.456-757.741-317.543 
ATOM   5303  C8   DA A 258       1.440-758.256-316.748 
ATOM   5304  N7   DA A 258       2.635-758.113-317.231 
ATOM   5305  C5   DA A 258       2.431-757.454-318.436 
ATOM   5306  C6   DA A 258       3.314-757.009-319.433 
ATOM   5307  N6   DA A 258       4.644-757.168-319.369 
ATOM   5308  N1   DA A 258       2.779-756.392-320.503 
ATOM   5309  C2   DA A 258       1.458-756.236-320.561 
ATOM   5310  N3   DA A 258       0.539-756.608-319.698 
ATOM   5311  C4   DA A 258       1.101-757.223-318.636 
ATOM   5312  P    DA A 259      -4.924-759.414-317.374 
ATOM   5313  OP1  DA A 259      -6.091-758.921-316.609 
ATOM   5314  OP2  DA A 259      -4.420-760.754-316.999 
ATOM   5315  O5'  DA A 259      -5.254-759.383-318.939 
ATOM   5316  C5'  DA A 259      -5.032-758.166-319.675 
ATOM   5317  C4'  DA A 259      -4.364-758.476-321.001 
ATOM   5318  O4'  DA A 259      -2.912-758.502-320.898 
ATOM   5319  C3'  DA A 259      -4.715-759.828-321.621 
ATOM   5320  O3'  DA A 259      -4.788-759.680-323.034 
ATOM   5321  C2'  DA A 259      -3.525-760.727-321.288 
ATOM   5322  C1'  DA A 259      -2.440-759.682-321.530 
ATOM   5323  N9   DA A 259      -1.124-760.034-320.930 
ATOM   5324  C8   DA A 259      -0.874-760.706-319.767 
ATOM   5325  N7   DA A 259       0.388-760.861-319.510 
ATOM   5326  C5   DA A 259       1.024-760.246-320.580 
ATOM   5327  C6   DA A 259       2.380-760.068-320.901 
ATOM   5328  N6   DA A 259       3.386-760.514-320.135 
ATOM   5329  N1   DA A 259       2.666-759.412-322.041 
ATOM   5330  C2   DA A 259       1.662-758.971-322.797 
ATOM   5331  N3   DA A 259       0.366-759.078-322.602 
ATOM   5332  C4   DA A 259       0.107-759.738-321.455 
ATOM   5333  P    DG A 260      -5.933-760.458-323.838 
ATOM   5334  OP1  DG A 260      -7.187-759.674-323.798 
ATOM   5335  OP2  DG A 260      -6.022-761.852-323.349 
ATOM   5336  O5'  DG A 260      -5.338-760.448-325.324 
ATOM   5337  C5'  DG A 260      -4.492-759.356-325.730 
ATOM   5338  C4'  DG A 260      -3.296-759.885-326.497 
ATOM   5339  O4'  DG A 260      -2.183-760.227-325.622 
ATOM   5340  C3'  DG A 260      -3.535-761.159-327.306 
ATOM   5341  O3'  DG A 260      -2.791-761.084-328.515 
ATOM   5342  C2'  DG A 260      -2.951-762.279-326.444 
ATOM   5343  C1'  DG A 260      -1.713-761.517-325.980 
ATOM   5344  N9   DG A 260      -1.053-762.117-324.787 
ATOM   5345  C8   DG A 260      -1.619-762.766-323.712 
ATOM   5346  N7   DG A 260      -0.752-763.179-322.820 
ATOM   5347  C5   DG A 260       0.477-762.776-323.342 
ATOM   5348  C6   DG A 260       1.788-762.942-322.824 
ATOM   5349  O6   DG A 260       2.140-763.487-321.781 
ATOM   5350  N1   DG A 260       2.749-762.381-323.676 
ATOM   5351  C2   DG A 260       2.479-761.744-324.871 
ATOM   5352  N2   DG A 260       3.537-761.276-325.539 
ATOM   5353  N3   DG A 260       1.248-761.589-325.356 
ATOM   5354  C4   DG A 260       0.304-762.128-324.541 
ATOM   5355  P    DC A 261      -3.449-761.635-329.867 
ATOM   5356  OP1  DC A 261      -4.314-760.590-330.458 
ATOM   5357  OP2  DC A 261      -4.091-762.942-329.608 
ATOM   5358  O5'  DC A 261      -2.154-761.845-330.784 
ATOM   5359  C5'  DC A 261      -1.010-760.994-330.583 
ATOM   5360  C4'  DC A 261       0.261-761.820-330.611 
ATOM   5361  O4'  DC A 261       0.609-762.348-329.300 
ATOM   5362  C3'  DC A 261       0.231-763.056-331.510 
ATOM   5363  O3'  DC A 261       1.510-763.219-332.111 
ATOM   5364  C2'  DC A 261      -0.009-764.224-330.555 
ATOM   5365  C1'  DC A 261       0.905-763.729-329.438 
ATOM   5366  N1   DC A 261       0.657-764.388-328.125 
ATOM   5367  C2   DC A 261       1.752-764.612-327.293 
ATOM   5368  O2   DC A 261       2.873-764.257-327.675 
ATOM   5369  N3   DC A 261       1.547-765.212-326.093 
ATOM   5370  C4   DC A 261       0.316-765.581-325.716 
ATOM   5371  N4   DC A 261       0.168-766.163-324.535 
ATOM   5372  C5   DC A 261      -0.823-765.361-326.556 
ATOM   5373  C6   DC A 261      -0.598-764.760-327.752 
ATOM   5374  P    DA A 262       1.597-763.690-333.638 
ATOM   5375  OP1  DA A 262       1.447-762.516-334.528 
ATOM   5376  OP2  DA A 262       0.651-764.804-333.868 
ATOM   5377  O5'  DA A 262       3.098-764.236-333.716 
ATOM   5378  C5'  DA A 262       4.100-763.650-332.864 
ATOM   5379  C4'  DA A 262       4.964-764.737-332.255 
ATOM   5380  O4'  DA A 262       4.415-765.251-331.008 
ATOM   5381  C3'  DA A 262       5.161-765.987-333.113 
ATOM   5382  O3'  DA A 262       6.489-766.466-332.931 
ATOM   5383  C2'  DA A 262       4.190-767.014-332.531 
ATOM   5384  C1'  DA A 262       4.427-766.669-331.064 
ATOM   5385  N9   DA A 262       3.367-767.177-330.150 
ATOM   5386  C8   DA A 262       2.029-767.303-330.390 
ATOM   5387  N7   DA A 262       1.358-767.782-329.388 
ATOM   5388  C5   DA A 262       2.321-767.990-328.410 
ATOM   5389  C6   DA A 262       2.248-768.488-327.099 
ATOM   5390  N6   DA A 262       1.105-768.885-326.521 
ATOM   5391  N1   DA A 262       3.396-768.563-326.399 
ATOM   5392  C2   DA A 262       4.528-768.167-326.979 
ATOM   5393  N3   DA A 262       4.718-767.688-328.189 
ATOM   5394  C4   DA A 262       3.555-767.623-328.867 
ATOM   5395  P    DT A 263       7.289-767.034-334.195 
ATOM   5396  OP1  DT A 263       7.909-765.911-334.935 
ATOM   5397  OP2  DT A 263       6.406-767.921-334.984 
ATOM   5398  O5'  DT A 263       8.428-767.903-333.483 
ATOM   5399  C5'  DT A 263       8.900-767.504-332.182 
ATOM   5400  C4'  DT A 263       9.030-768.718-331.284 
ATOM   5401  O4'  DT A 263       7.794-769.022-330.578 
ATOM   5402  C3'  DT A 263       9.386-770.029-331.984 
ATOM   5403  O3'  DT A 263      10.256-770.779-331.145 
ATOM   5404  C2'  DT A 263       8.059-770.779-332.100 
ATOM   5405  C1'  DT A 263       7.525-770.408-330.721 
ATOM   5406  N1   DT A 263       6.057-770.613-330.571 
ATOM   5407  C2   DT A 263       5.605-771.017-329.338 
ATOM   5408  O2   DT A 263       6.346-771.207-328.389 
ATOM   5409  N3   DT A 263       4.239-771.197-329.237 
ATOM   5410  C4   DT A 263       3.312-771.011-330.243 
ATOM   5411  O4   DT A 263       2.113-771.205-330.033 
ATOM   5412  C5   DT A 263       3.884-770.588-331.500 
ATOM   5413  C7   DT A 263       2.944-770.363-332.647 
ATOM   5414  C6   DT A 263       5.208-770.405-331.626 
ATOM   5415  P    DT A 264      11.470-771.585-331.807 
ATOM   5416  OP1  DT A 264      12.620-770.674-332.005 
ATOM   5417  OP2  DT A 264      10.993-772.299-333.011 
ATOM   5418  O5'  DT A 264      11.813-772.641-330.655 
ATOM   5419  C5'  DT A 264      11.573-772.280-329.282 
ATOM   5420  C4'  DT A 264      10.923-773.437-328.550 
ATOM   5421  O4'  DT A 264       9.470-773.416-328.654 
ATOM   5422  C3'  DT A 264      11.308-774.834-329.037 
ATOM   5423  O3'  DT A 264      11.389-775.707-327.916 
ATOM   5424  C2'  DT A 264      10.134-775.275-329.912 
ATOM   5425  C1'  DT A 264       9.029-774.715-329.021 
ATOM   5426  N1   DT A 264       7.715-774.579-329.710 
ATOM   5427  C2   DT A 264       6.589-774.798-328.955 
ATOM   5428  O2   DT A 264       6.628-775.092-327.773 
ATOM   5429  N3   DT A 264       5.389-774.665-329.628 
ATOM   5430  C4   DT A 264       5.229-774.338-330.959 
ATOM   5431  O4   DT A 264       4.101-774.248-331.451 
ATOM   5432  C5   DT A 264       6.468-774.127-331.668 
ATOM   5433  C7   DT A 264       6.385-773.768-333.122 
ATOM   5434  C6   DT A 264       7.649-774.251-331.038 
ATOM   5435  P    DC A 265      12.557-776.800-327.868 
ATOM   5436  OP1  DC A 265      13.795-776.180-327.342 
ATOM   5437  OP2  DC A 265      12.672-777.461-329.186 
ATOM   5438  O5'  DC A 265      11.977-777.836-326.796 
ATOM   5439  C5'  DC A 265      11.110-777.349-325.754 
ATOM   5440  C4'  DC A 265       9.933-778.288-325.579 
ATOM   5441  O4'  DC A 265       8.819-777.951-326.456 
ATOM   5442  C3'  DC A 265      10.206-779.761-325.879 
ATOM   5443  O3'  DC A 265       9.470-780.562-324.962 
ATOM   5444  C2'  DC A 265       9.638-779.983-327.281 
ATOM   5445  C1'  DC A 265       8.380-779.139-327.097 
ATOM   5446  N1   DC A 265       7.723-778.756-328.377 
ATOM   5447  C2   DC A 265       6.333-778.669-328.394 
ATOM   5448  O2   DC A 265       5.708-778.910-327.354 
ATOM   5449  N3   DC A 265       5.715-778.323-329.551 
ATOM   5450  C4   DC A 265       6.427-778.070-330.656 
ATOM   5451  N4   DC A 265       5.777-777.736-331.761 
ATOM   5452  C5   DC A 265       7.857-778.155-330.661 
ATOM   5453  C6   DC A 265       8.456-778.502-329.495 
ATOM   5454  P    DT A 266      10.151-781.883-324.365 
ATOM   5455  OP1  DT A 266      11.000-781.523-323.207 
ATOM   5456  OP2  DT A 266      10.820-782.630-325.452 
ATOM   5457  O5'  DT A 266       8.870-782.698-323.861 
ATOM   5458  C5'  DT A 266       7.706-781.971-323.426 
ATOM   5459  C4'  DT A 266       6.453-782.612-323.989 
ATOM   5460  O4'  DT A 266       6.105-782.090-325.303 
ATOM   5461  C3'  DT A 266       6.517-784.125-324.199 
ATOM   5462  O3'  DT A 266       5.247-784.687-323.891 
ATOM   5463  C2'  DT A 266       6.775-784.297-325.696 
ATOM   5464  C1'  DT A 266       5.841-783.186-326.165 
ATOM   5465  N1   DT A 266       6.091-782.744-327.566 
ATOM   5466  C2   DT A 266       4.999-782.360-328.305 
ATOM   5467  O2   DT A 266       3.863-782.369-327.863 
ATOM   5468  N3   DT A 266       5.270-781.958-329.598 
ATOM   5469  C4   DT A 266       6.512-781.908-330.198 
ATOM   5470  O4   DT A 266       6.631-781.530-331.364 
ATOM   5471  C5   DT A 266       7.596-782.331-329.342 
ATOM   5472  C7   DT A 266       8.982-782.308-329.917 
ATOM   5473  C6   DT A 266       7.361-782.727-328.081 
ATOM   5474  P    DA A 267       5.185-786.087-323.119 
ATOM   5475  OP1  DA A 267       5.318-785.856-321.663 
ATOM   5476  OP2  DA A 267       6.156-787.028-323.719 
ATOM   5477  O5'  DA A 267       3.696-786.567-323.454 
ATOM   5478  C5'  DA A 267       2.675-785.574-323.671 
ATOM   5479  C4'  DA A 267       1.829-785.954-324.870 
ATOM   5480  O4'  DA A 267       2.378-785.446-326.120 
ATOM   5481  C3'  DA A 267       1.666-787.453-325.121 
ATOM   5482  O3'  DA A 267       0.348-787.699-325.596 
ATOM   5483  C2'  DA A 267       2.654-787.767-326.245 
ATOM   5484  C1'  DA A 267       2.396-786.506-327.064 
ATOM   5485  N9   DA A 267       3.459-786.214-328.066 
ATOM   5486  C8   DA A 267       4.802-786.443-327.968 
ATOM   5487  N7   DA A 267       5.474-786.079-329.016 
ATOM   5488  C5   DA A 267       4.507-785.570-329.873 
ATOM   5489  C6   DA A 267       4.581-785.017-331.162 
ATOM   5490  N6   DA A 267       5.726-784.878-331.844 
ATOM   5491  N1   DA A 267       3.428-784.611-331.728 
ATOM   5492  C2   DA A 267       2.292-784.752-331.046 
ATOM   5493  N3   DA A 267       2.102-785.251-329.844 
ATOM   5494  C4   DA A 267       3.271-785.650-329.300 
ATOM   5495  P    DT A 268      -0.430-789.003-325.087 
ATOM   5496  OP1  DT A 268      -1.067-788.721-323.781 
ATOM   5497  OP2  DT A 268       0.478-790.170-325.128 
ATOM   5498  O5'  DT A 268      -1.556-789.159-326.213 
ATOM   5499  C5'  DT A 268      -2.048-787.979-326.877 
ATOM   5500  C4'  DT A 268      -2.160-788.232-328.368 
ATOM   5501  O4'  DT A 268      -0.923-787.934-329.076 
ATOM   5502  C3'  DT A 268      -2.481-789.670-328.776 
ATOM   5503  O3'  DT A 268      -3.342-789.645-329.909 
ATOM   5504  C2'  DT A 268      -1.137-790.261-329.200 
ATOM   5505  C1'  DT A 268      -0.623-789.025-329.933 
ATOM   5506  N1   DT A 268       0.847-789.038-330.170 
ATOM   5507  C2   DT A 268       1.298-788.463-331.334 
ATOM   5508  O2   DT A 268       0.552-787.958-332.156 
ATOM   5509  N3   DT A 268       2.666-788.494-331.520 
ATOM   5510  C4   DT A 268       3.597-789.038-330.659 
ATOM   5511  O4   DT A 268       4.799-789.006-330.934 
ATOM   5512  C5   DT A 268       3.028-789.617-329.465 
ATOM   5513  C7   DT A 268       3.973-790.232-328.473 
ATOM   5514  C6   DT A 268       1.702-789.602-329.259 
ATOM   5515  P    DT A 269      -4.533-790.711-330.001 
ATOM   5516  OP1  DT A 269      -5.700-790.218-329.236 
ATOM   5517  OP2  DT A 269      -4.029-792.051-329.626 
ATOM   5518  O5'  DT A 269      -4.863-790.680-331.566 
ATOM   5519  C5'  DT A 269      -4.641-789.462-332.302 
ATOM   5520  C4'  DT A 269      -3.974-789.772-333.628 
ATOM   5521  O4'  DT A 269      -2.522-789.799-333.525 
ATOM   5522  C3'  DT A 269      -4.324-791.124-334.248 
ATOM   5523  O3'  DT A 269      -4.397-790.977-335.661 
ATOM   5524  C2'  DT A 269      -3.134-792.024-333.915 
ATOM   5525  C1'  DT A 269      -2.049-790.979-334.157 
ATOM   5526  N1   DT A 269      -0.733-791.331-333.556 
ATOM   5527  C2   DT A 269       0.392-790.941-334.242 
ATOM   5528  O2   DT A 269       0.348-790.332-335.297 
ATOM   5529  N3   DT A 269       1.595-791.286-333.655 
ATOM   5530  C4   DT A 269       1.759-791.970-332.468 
ATOM   5531  O4   DT A 269       2.888-792.222-332.041 
ATOM   5532  C5   DT A 269       0.521-792.337-331.822 
ATOM   5533  C7   DT A 269       0.610-793.086-330.525 
ATOM   5534  C6   DT A 269      -0.662-792.015-332.371 
ATOM   5535  P    DG A 270      -5.542-791.755-336.465 
ATOM   5536  OP1  DG A 270      -6.796-790.971-336.425 
ATOM   5537  OP2  DG A 270      -5.632-793.148-335.976 
ATOM   5538  O5'  DG A 270      -4.948-791.744-337.951 
ATOM   5539  C5'  DG A 270      -4.101-790.652-338.357 
ATOM   5540  C4'  DG A 270      -2.906-791.181-339.124 
ATOM   5541  O4'  DG A 270      -1.792-791.523-338.249 
ATOM   5542  C3'  DG A 270      -3.144-792.456-339.932 
ATOM   5543  O3'  DG A 270      -2.400-792.380-341.142 
ATOM   5544  C2'  DG A 270      -2.560-793.576-339.071 
ATOM   5545  C1'  DG A 270      -1.322-792.814-338.607 
ATOM   5546  N9   DG A 270      -0.662-793.413-337.414 
ATOM   5547  C8   DG A 270      -1.229-794.062-336.338 
ATOM   5548  N7   DG A 270      -0.361-794.476-335.447 
ATOM   5549  C5   DG A 270       0.867-794.073-335.969 
ATOM   5550  C6   DG A 270       2.178-794.239-335.451 
ATOM   5551  O6   DG A 270       2.531-794.783-334.408 
ATOM   5552  N1   DG A 270       3.139-793.678-336.303 
ATOM   5553  C2   DG A 270       2.869-793.041-337.498 
ATOM   5554  N2   DG A 270       3.927-792.573-338.165 
ATOM   5555  N3   DG A 270       1.639-792.885-337.983 
ATOM   5556  C4   DG A 270       0.695-793.424-337.168 
ATOM   5557  P    DA A 271      -3.058-792.931-342.493 
ATOM   5558  OP1  DA A 271      -3.924-791.887-343.085 
ATOM   5559  OP2  DA A 271      -3.701-794.238-342.235 
ATOM   5560  O5'  DA A 271      -1.764-793.141-343.411 
ATOM   5561  C5'  DA A 271      -0.619-792.290-343.210 
ATOM   5562  C4'  DA A 271       0.652-793.116-343.238 
ATOM   5563  O4'  DA A 271       1.000-793.644-341.927 
ATOM   5564  C3'  DA A 271       0.622-794.352-344.137 
ATOM   5565  O3'  DA A 271       1.901-794.515-344.738 
ATOM   5566  C2'  DA A 271       0.382-795.520-343.181 
ATOM   5567  C1'  DA A 271       1.296-795.026-342.064 
ATOM   5568  N9   DA A 271       1.048-795.685-340.752 
ATOM   5569  C8   DA A 271      -0.138-796.116-340.230 
ATOM   5570  N7   DA A 271      -0.028-796.655-339.055 
ATOM   5571  C5   DA A 271       1.329-796.577-338.775 
ATOM   5572  C6   DA A 271       2.093-796.981-337.669 
ATOM   5573  N6   DA A 271       1.571-797.574-336.586 
ATOM   5574  N1   DA A 271       3.419-796.754-337.716 
ATOM   5575  C2   DA A 271       3.932-796.163-338.794 
ATOM   5576  N3   DA A 271       3.321-795.744-339.881 
ATOM   5577  C4   DA A 271       1.996-795.984-339.809 
ATOM   5578  P    DT A 272       1.987-794.986-346.265 
ATOM   5579  OP1  DT A 272       1.837-793.813-347.155 
ATOM   5580  OP2  DT A 272       1.041-796.100-346.495 
ATOM   5581  O5'  DT A 272       3.489-795.532-346.343 
ATOM   5582  C5'  DT A 272       4.490-794.946-345.490 
ATOM   5583  C4'  DT A 272       5.354-796.034-344.882 
ATOM   5584  O4'  DT A 272       4.806-796.547-343.635 
ATOM   5585  C3'  DT A 272       5.552-797.284-345.740 
ATOM   5586  O3'  DT A 272       6.879-797.762-345.558 
ATOM   5587  C2'  DT A 272       4.581-798.310-345.158 
ATOM   5588  C1'  DT A 272       4.818-797.965-343.691 
ATOM   5589  N1   DT A 272       3.757-798.474-342.776 
ATOM   5590  C2   DT A 272       4.153-798.875-341.523 
ATOM   5591  O2   DT A 272       5.310-798.829-341.146 
ATOM   5592  N3   DT A 272       3.141-799.341-340.704 
ATOM   5593  C4   DT A 272       1.803-799.435-341.028 
ATOM   5594  O4   DT A 272       0.990-799.869-340.209 
ATOM   5595  C5   DT A 272       1.488-798.990-342.365 
ATOM   5596  C7   DT A 272       0.053-799.060-342.797 
ATOM   5597  C6   DT A 272       2.450-798.533-343.182 
ATOM   5598  P    DA A 273       7.680-798.330-346.822 
ATOM   5599  OP1  DA A 273       8.299-797.208-347.562 
ATOM   5600  OP2  DA A 273       6.797-799.218-347.610 
ATOM   5601  O5'  DA A 273       8.818-799.199-346.110 
ATOM   5602  C5'  DA A 273       9.291-798.801-344.809 
ATOM   5603  C4'  DA A 273       9.421-800.015-343.910 
ATOM   5604  O4'  DA A 273       8.185-800.318-343.204 
ATOM   5605  C3'  DA A 273       9.777-801.326-344.611 
ATOM   5606  O3'  DA A 273      10.647-802.075-343.772 
ATOM   5607  C2'  DA A 273       8.449-802.075-344.727 
ATOM   5608  C1'  DA A 273       7.916-801.705-343.348 
ATOM   5609  N9   DA A 273       6.448-801.909-343.198 
ATOM   5610  C8   DA A 273       5.469-801.749-344.136 
ATOM   5611  N7   DA A 273       4.276-802.007-343.699 
ATOM   5612  C5   DA A 273       4.475-802.365-342.373 
ATOM   5613  C6   DA A 273       3.591-802.755-341.353 
ATOM   5614  N6   DA A 273       2.265-802.854-341.521 
ATOM   5615  N1   DA A 273       4.122-803.042-340.150 
ATOM   5616  C2   DA A 273       5.441-802.942-339.988 
ATOM   5617  N3   DA A 273       6.360-802.590-340.861 
ATOM   5618  C4   DA A 273       5.803-802.309-342.057 
ATOM   5619  P    DA A 274      11.861-802.881-344.434 
ATOM   5620  OP1  DA A 274      13.010-801.970-344.632 
ATOM   5621  OP2  DA A 274      11.383-803.596-345.638 
ATOM   5622  O5'  DA A 274      12.204-803.938-343.282 
ATOM   5623  C5'  DA A 274      11.963-803.577-341.909 
ATOM   5624  C4'  DA A 274      11.313-804.734-341.177 
ATOM   5625  O4'  DA A 274       9.861-804.713-341.281 
ATOM   5626  C3'  DA A 274      11.698-806.131-341.663 
ATOM   5627  O3'  DA A 274      11.780-807.003-340.543 
ATOM   5628  C2'  DA A 274      10.524-806.572-342.538 
ATOM   5629  C1'  DA A 274       9.420-806.011-341.648 
ATOM   5630  N9   DA A 274       8.106-805.876-342.336 
ATOM   5631  C8   DA A 274       7.861-805.558-343.642 
ATOM   5632  N7   DA A 274       6.601-805.519-343.944 
ATOM   5633  C5   DA A 274       5.960-805.832-342.754 
ATOM   5634  C6   DA A 274       4.604-805.955-342.412 
ATOM   5635  N6   DA A 274       3.601-805.767-343.281 
ATOM   5636  N1   DA A 274       4.314-806.281-341.137 
ATOM   5637  C2   DA A 274       5.315-806.466-340.279 
ATOM   5638  N3   DA A 274       6.610-806.380-340.481 
ATOM   5639  C4   DA A 274       6.874-806.053-341.763 
ATOM   5640  P    DG A 275      12.948-808.096-340.495 
ATOM   5641  OP1  DG A 275      14.186-807.477-339.969 
ATOM   5642  OP2  DG A 275      13.063-808.758-341.813 
ATOM   5643  O5'  DG A 275      12.368-809.132-339.423 
ATOM   5644  C5'  DG A 275      11.501-808.646-338.381 
ATOM   5645  C4'  DG A 275      10.324-809.584-338.206 
ATOM   5646  O4'  DG A 275       9.210-809.248-339.082 
ATOM   5647  C3'  DG A 275      10.597-811.058-338.506 
ATOM   5648  O3'  DG A 275       9.861-811.859-337.589 
ATOM   5649  C2'  DG A 275      10.028-811.279-339.907 
ATOM   5650  C1'  DG A 275       8.770-810.435-339.724 
ATOM   5651  N9   DG A 275       8.113-810.053-341.004 
ATOM   5652  C8   DG A 275       8.685-809.762-342.224 
ATOM   5653  N7   DG A 275       7.819-809.459-343.161 
ATOM   5654  C5   DG A 275       6.586-809.558-342.517 
ATOM   5655  C6   DG A 275       5.275-809.346-343.015 
ATOM   5656  O6   DG A 275       4.925-809.022-344.148 
ATOM   5657  N1   DG A 275       4.309-809.554-342.021 
ATOM   5658  C2   DG A 275       4.575-809.919-340.716 
ATOM   5659  N2   DG A 275       3.514-810.068-339.921 
ATOM   5660  N3   DG A 275       5.807-810.117-340.249 
ATOM   5661  C4   DG A 275       6.755-809.919-341.201 
ATOM   5662  P    DG A 276      10.542-813.179-336.992 
ATOM   5663  OP1  DG A 276      11.391-812.819-335.834 
ATOM   5664  OP2  DG A 276      11.210-813.927-338.079 
ATOM   5665  O5'  DG A 276       9.260-813.995-336.488 
ATOM   5666  C5'  DG A 276       8.097-813.267-336.053 
ATOM   5667  C4'  DG A 276       6.844-813.909-336.616 
ATOM   5668  O4'  DG A 276       6.495-813.386-337.930 
ATOM   5669  C3'  DG A 276       6.908-815.421-336.826 
ATOM   5670  O3'  DG A 276       5.638-815.983-336.518 
ATOM   5671  C2'  DG A 276       7.166-815.594-338.323 
ATOM   5672  C1'  DG A 276       6.231-814.482-338.792 
ATOM   5673  N9   DG A 276       6.482-814.040-340.193 
ATOM   5674  C8   DG A 276       7.673-813.957-340.879 
ATOM   5675  N7   DG A 276       7.550-813.526-342.112 
ATOM   5676  C5   DG A 276       6.180-813.310-342.251 
ATOM   5677  C6   DG A 276       5.437-812.842-343.366 
ATOM   5678  O6   DG A 276       5.843-812.516-344.478 
ATOM   5679  N1   DG A 276       4.067-812.771-343.076 
ATOM   5680  C2   DG A 276       3.492-813.108-341.866 
ATOM   5681  N2   DG A 276       2.166-812.969-341.791 
ATOM   5682  N3   DG A 276       4.189-813.546-340.820 
ATOM   5683  C4   DG A 276       5.519-813.621-341.086 
ATOM   5684  P    DT A 277       5.575-817.383-335.746 
ATOM   5685  OP1  DT A 277       5.709-817.153-334.290 
ATOM   5686  OP2  DT A 277       6.547-818.324-336.346 
ATOM   5687  O5'  DT A 277       4.086-817.863-336.081 
ATOM   5688  C5'  DT A 277       3.066-816.871-336.298 
ATOM   5689  C4'  DT A 277       2.220-817.251-337.497 
ATOM   5690  O4'  DT A 277       2.769-816.743-338.746 
ATOM   5691  C3'  DT A 277       2.056-818.749-337.748 
ATOM   5692  O3'  DT A 277       0.739-818.996-338.223 
ATOM   5693  C2'  DT A 277       3.044-819.063-338.872 
ATOM   5694  C1'  DT A 277       2.786-817.802-339.691 
ATOM   5695  N1   DT A 277       3.850-817.511-340.693 
ATOM   5696  C2   DT A 277       3.454-816.939-341.877 
ATOM   5697  O2   DT A 277       2.292-816.669-342.128 
ATOM   5698  N3   DT A 277       4.466-816.684-342.781 
ATOM   5699  C4   DT A 277       5.809-816.948-342.602 
ATOM   5700  O4   DT A 277       6.624-816.675-343.486 
ATOM   5701  C5   DT A 277       6.127-817.548-341.329 
ATOM   5702  C7   DT A 277       7.567-817.869-341.052 
ATOM   5703  C6   DT A 277       5.162-817.807-340.431 
ATOM   5704  P    DA A 278      -0.039-820.299-337.714 
ATOM   5705  OP1  DA A 278      -0.677-820.018-336.408 
ATOM   5706  OP2  DA A 278       0.869-821.466-337.755 
ATOM   5707  O5'  DA A 278      -1.165-820.455-338.840 
ATOM   5708  C5'  DA A 278      -1.657-819.276-339.504 
ATOM   5709  C4'  DA A 278      -1.770-819.529-340.995 
ATOM   5710  O4'  DA A 278      -0.532-819.231-341.703 
ATOM   5711  C3'  DA A 278      -2.091-820.966-341.403 
ATOM   5712  O3'  DA A 278      -2.951-820.942-342.535 
ATOM   5713  C2'  DA A 278      -0.746-821.558-341.827 
ATOM   5714  C1'  DA A 278      -0.233-820.322-342.560 
ATOM   5715  N9   DA A 278       1.237-820.334-342.796 
ATOM   5716  C8   DA A 278       2.221-820.849-342.001 
ATOM   5717  N7   DA A 278       3.416-820.706-342.485 
ATOM   5718  C5   DA A 278       3.212-820.047-343.690 
ATOM   5719  C6   DA A 278       4.095-819.602-344.687 
ATOM   5720  N6   DA A 278       5.425-819.761-344.623 
ATOM   5721  N1   DA A 278       3.560-818.985-345.757 
ATOM   5722  C2   DA A 278       2.239-818.829-345.815 
ATOM   5723  N3   DA A 278       1.321-819.201-344.951 
ATOM   5724  C4   DA A 278       1.882-819.816-343.890 
ATOM   5725  P    DA A 279      -4.143-822.007-342.628 
ATOM   5726  OP1  DA A 279      -5.310-821.514-341.863 
ATOM   5727  OP2  DA A 279      -3.639-823.347-342.253 
ATOM   5728  O5'  DA A 279      -4.473-821.976-344.193 
ATOM   5729  C5'  DA A 279      -4.250-820.759-344.929 
ATOM   5730  C4'  DA A 279      -3.583-821.069-346.254 
ATOM   5731  O4'  DA A 279      -2.131-821.095-346.152 
ATOM   5732  C3'  DA A 279      -3.934-822.421-346.875 
ATOM   5733  O3'  DA A 279      -4.006-822.273-348.288 
ATOM   5734  C2'  DA A 279      -2.743-823.320-346.542 
ATOM   5735  C1'  DA A 279      -1.659-822.275-346.784 
ATOM   5736  N9   DA A 279      -0.342-822.627-346.183 
ATOM   5737  C8   DA A 279      -0.093-823.299-345.021 
ATOM   5738  N7   DA A 279       1.169-823.454-344.764 
ATOM   5739  C5   DA A 279       1.805-822.839-345.834 
ATOM   5740  C6   DA A 279       3.162-822.661-346.154 
ATOM   5741  N6   DA A 279       4.167-823.107-345.389 
ATOM   5742  N1   DA A 279       3.447-822.005-347.295 
ATOM   5743  C2   DA A 279       2.444-821.564-348.051 
ATOM   5744  N3   DA A 279       1.147-821.671-347.856 
ATOM   5745  C4   DA A 279       0.888-822.331-346.708 
ATOM   5746  P    DC A 280      -5.152-823.052-349.092 
ATOM   5747  OP1  DC A 280      -6.406-822.267-349.051 
ATOM   5748  OP2  DC A 280      -5.241-824.445-348.603 
ATOM   5749  O5'  DC A 280      -4.557-823.041-350.578 
ATOM   5750  C5'  DC A 280      -3.711-821.949-350.984 
ATOM   5751  C4'  DC A 280      -2.515-822.478-351.751 
ATOM   5752  O4'  DC A 280      -1.402-822.820-350.876 
ATOM   5753  C3'  DC A 280      -2.754-823.753-352.559 
ATOM   5754  O3'  DC A 280      -2.009-823.677-353.768 
ATOM   5755  C2'  DC A 280      -2.169-824.872-351.698 
ATOM   5756  C1'  DC A 280      -0.932-824.110-351.234 
ATOM   5757  N1   DC A 280      -0.271-824.710-350.040 
ATOM   5758  C2   DC A 280       1.117-824.628-349.957 
ATOM   5759  O2   DC A 280       1.737-824.066-350.867 
ATOM   5760  N3   DC A 280       1.738-825.169-348.877 
ATOM   5761  C4   DC A 280       1.029-825.769-347.912 
ATOM   5762  N4   DC A 280       1.681-826.281-346.880 
ATOM   5763  C5   DC A 280      -0.399-825.864-347.979 
ATOM   5764  C6   DC A 280      -1.001-825.318-349.067 
ATOM   5765  P    DA A 281      -2.667-824.228-355.120 
ATOM   5766  OP1  DA A 281      -3.533-823.184-355.712 
ATOM   5767  OP2  DA A 281      -3.310-825.535-354.862 
ATOM   5768  O5'  DA A 281      -1.373-824.438-356.038 
ATOM   5769  C5'  DA A 281      -0.229-823.587-355.837 
ATOM   5770  C4'  DA A 281       1.042-824.413-355.865 
ATOM   5771  O4'  DA A 281       1.391-824.941-354.553 
ATOM   5772  C3'  DA A 281       1.013-825.649-356.764 
ATOM   5773  O3'  DA A 281       2.292-825.812-357.365 
ATOM   5774  C2'  DA A 281       0.773-826.817-355.808 
ATOM   5775  C1'  DA A 281       1.686-826.322-354.691 
ATOM   5776  N9   DA A 281       1.439-826.981-353.378 
ATOM   5777  C8   DA A 281       0.252-827.413-352.856 
ATOM   5778  N7   DA A 281       0.362-827.952-351.682 
ATOM   5779  C5   DA A 281       1.719-827.873-351.402 
ATOM   5780  C6   DA A 281       2.483-828.278-350.296 
ATOM   5781  N6   DA A 281       1.961-828.871-349.213 
ATOM   5782  N1   DA A 281       3.809-828.050-350.343 
ATOM   5783  C2   DA A 281       4.323-827.460-351.421 
ATOM   5784  N3   DA A 281       3.712-827.041-352.508 
ATOM   5785  C4   DA A 281       2.387-827.281-352.435 
ATOM   5786  P    DA A 282       2.378-826.283-358.892 
ATOM   5787  OP1  DA A 282       2.228-825.109-359.781 
ATOM   5788  OP2  DA A 282       1.432-827.397-359.121 
ATOM   5789  O5'  DA A 282       3.879-826.829-358.970 
ATOM   5790  C5'  DA A 282       4.881-826.243-358.117 
ATOM   5791  C4'  DA A 282       5.745-827.330-357.509 
ATOM   5792  O4'  DA A 282       5.196-827.844-356.262 
ATOM   5793  C3'  DA A 282       5.943-828.580-358.367 
ATOM   5794  O3'  DA A 282       7.270-829.059-358.185 
ATOM   5795  C2'  DA A 282       4.972-829.607-357.785 
ATOM   5796  C1'  DA A 282       5.209-829.262-356.317 
ATOM   5797  N9   DA A 282       4.148-829.770-355.403 
ATOM   5798  C8   DA A 282       2.810-829.896-355.643 
ATOM   5799  N7   DA A 282       2.139-830.375-354.642 
ATOM   5800  C5   DA A 282       3.103-830.583-353.664 
ATOM   5801  C6   DA A 282       3.029-831.081-352.353 
ATOM   5802  N6   DA A 282       1.886-831.478-351.775 
ATOM   5803  N1   DA A 282       4.177-831.156-351.653 
ATOM   5804  C2   DA A 282       5.309-830.760-352.233 
ATOM   5805  N3   DA A 282       5.499-830.281-353.443 
ATOM   5806  C4   DA A 282       4.336-830.216-354.121 
ATOM   5807  P    DG A 283       8.070-829.627-359.448 
ATOM   5808  OP1  DG A 283       8.690-828.504-360.189 
ATOM   5809  OP2  DG A 283       7.187-830.514-360.237 
ATOM   5810  O5'  DG A 283       9.209-830.496-358.737 
ATOM   5811  C5'  DG A 283       9.681-830.097-357.436 
ATOM   5812  C4'  DG A 283       9.812-831.311-356.537 
ATOM   5813  O4'  DG A 283       8.575-831.615-355.831 
ATOM   5814  C3'  DG A 283      10.167-832.622-357.238 
ATOM   5815  O3'  DG A 283      11.037-833.372-356.398 
ATOM   5816  C2'  DG A 283       8.840-833.372-357.354 
ATOM   5817  C1'  DG A 283       8.307-833.001-355.974 
ATOM   5818  N9   DG A 283       6.838-833.206-355.825 
ATOM   5819  C8   DG A 283       5.838-833.050-356.759 
ATOM   5820  N7   DG A 283       4.637-833.313-356.304 
ATOM   5821  C5   DG A 283       4.858-833.670-354.973 
ATOM   5822  C6   DG A 283       3.937-834.061-353.967 
ATOM   5823  O6   DG A 283       2.716-834.174-354.042 
ATOM   5824  N1   DG A 283       4.587-834.336-352.756 
ATOM   5825  C2   DG A 283       5.950-834.245-352.547 
ATOM   5826  N2   DG A 283       6.375-834.550-351.318 
ATOM   5827  N3   DG A 283       6.813-833.878-353.491 
ATOM   5828  C4   DG A 283       6.198-833.608-354.672 
ATOM   5829  P    DT A 284      12.251-834.178-357.060 
ATOM   5830  OP1  DT A 284      13.401-833.267-357.259 
ATOM   5831  OP2  DT A 284      11.774-834.893-358.265 
ATOM   5832  O5'  DT A 284      12.594-835.234-355.909 
ATOM   5833  C5'  DT A 284      12.354-834.873-354.536 
ATOM   5834  C4'  DT A 284      11.704-836.030-353.803 
ATOM   5835  O4'  DT A 284      10.251-836.010-353.908 
ATOM   5836  C3'  DT A 284      12.089-837.427-354.290 
ATOM   5837  O3'  DT A 284      12.171-838.300-353.170 
ATOM   5838  C2'  DT A 284      10.915-837.868-355.165 
ATOM   5839  C1'  DT A 284       9.811-837.308-354.274 
ATOM   5840  N1   DT A 284       8.496-837.172-354.963 
ATOM   5841  C2   DT A 284       7.370-837.392-354.209 
ATOM   5842  O2   DT A 284       7.409-837.685-353.027 
ATOM   5843  N3   DT A 284       6.170-837.258-354.882 
ATOM   5844  C4   DT A 284       6.010-836.931-356.213 
ATOM   5845  O4   DT A 284       4.883-836.841-356.704 
ATOM   5846  C5   DT A 284       7.250-836.720-356.921 
ATOM   5847  C7   DT A 284       7.166-836.361-358.376 
ATOM   5848  C6   DT A 284       8.430-836.844-356.292 
ATOM   5849  P    DC A 285      13.339-839.393-353.122 
ATOM   5850  OP1  DC A 285      14.576-838.773-352.596 
ATOM   5851  OP2  DC A 285      13.454-840.054-354.440 
ATOM   5852  O5'  DC A 285      12.758-840.429-352.050 
ATOM   5853  C5'  DC A 285      11.891-839.942-351.008 
ATOM   5854  C4'  DC A 285      10.714-840.881-350.833 
ATOM   5855  O4'  DC A 285       9.601-840.544-351.709 
ATOM   5856  C3'  DC A 285      10.987-842.354-351.133 
ATOM   5857  O3'  DC A 285      10.251-843.155-350.215 
ATOM   5858  C2'  DC A 285      10.419-842.576-352.534 
ATOM   5859  C1'  DC A 285       9.161-841.732-352.351 
ATOM   5860  N1   DC A 285       8.504-841.349-353.631 
ATOM   5861  C2   DC A 285       7.114-841.262-353.647 
ATOM   5862  O2   DC A 285       6.489-841.503-352.607 
ATOM   5863  N3   DC A 285       6.496-840.916-354.805 
ATOM   5864  C4   DC A 285       7.208-840.663-355.910 
ATOM   5865  N4   DC A 285       6.558-840.329-357.014 
ATOM   5866  C5   DC A 285       8.639-840.748-355.915 
ATOM   5867  C6   DC A 285       9.237-841.095-354.748 
ATOM   5868  P    DG A 286      10.933-844.476-349.619 
ATOM   5869  OP1  DG A 286      11.781-844.116-348.461 
ATOM   5870  OP2  DG A 286      11.601-845.224-350.706 
ATOM   5871  O5'  DG A 286       9.651-845.291-349.115 
ATOM   5872  C5'  DG A 286       8.488-844.564-348.680 
ATOM   5873  C4'  DG A 286       7.234-845.205-349.243 
ATOM   5874  O4'  DG A 286       6.886-844.683-350.557 
ATOM   5875  C3'  DG A 286       7.298-846.718-349.453 
ATOM   5876  O3'  DG A 286       6.028-847.280-349.145 
ATOM   5877  C2'  DG A 286       7.556-846.890-350.950 
ATOM   5878  C1'  DG A 286       6.622-845.779-351.419 
ATOM   5879  N9   DG A 286       6.872-845.337-352.819 
ATOM   5880  C8   DG A 286       8.064-845.253-353.506 
ATOM   5881  N7   DG A 286       7.941-844.822-354.738 
ATOM   5882  C5   DG A 286       6.571-844.606-354.878 
ATOM   5883  C6   DG A 286       5.827-844.139-355.993 
ATOM   5884  O6   DG A 286       6.234-843.813-357.105 
ATOM   5885  N1   DG A 286       4.458-844.068-355.703 
ATOM   5886  C2   DG A 286       3.882-844.405-354.493 
ATOM   5887  N2   DG A 286       2.556-844.266-354.417 
ATOM   5888  N3   DG A 286       4.580-844.843-353.447 
ATOM   5889  C4   DG A 286       5.910-844.917-353.713 
ATOM   5890  P    DA A 287       5.966-848.680-348.373 
ATOM   5891  OP1  DA A 287       6.099-848.449-346.916 
ATOM   5892  OP2  DA A 287       6.938-849.621-348.972 
ATOM   5893  O5'  DA A 287       4.477-849.160-348.708 
ATOM   5894  C5'  DA A 287       3.456-848.167-348.925 
ATOM   5895  C4'  DA A 287       2.610-848.547-350.123 
ATOM   5896  O4'  DA A 287       3.159-848.039-351.373 
ATOM   5897  C3'  DA A 287       2.447-850.046-350.375 
ATOM   5898  O3'  DA A 287       1.130-850.292-350.850 
ATOM   5899  C2'  DA A 287       3.435-850.360-351.499 
ATOM   5900  C1'  DA A 287       3.177-849.099-352.318 
ATOM   5901  N9   DA A 287       4.240-848.807-353.319 
ATOM   5902  C8   DA A 287       5.583-849.036-353.222 
ATOM   5903  N7   DA A 287       6.255-848.672-354.270 
ATOM   5904  C5   DA A 287       5.288-848.163-355.127 
ATOM   5905  C6   DA A 287       5.362-847.610-356.416 
ATOM   5906  N6   DA A 287       6.507-847.471-357.097 
ATOM   5907  N1   DA A 287       4.209-847.204-356.981 
ATOM   5908  C2   DA A 287       3.073-847.345-356.299 
ATOM   5909  N3   DA A 287       2.884-847.844-355.097 
ATOM   5910  C4   DA A 287       4.052-848.243-354.553 
ATOM   5911  P    DT A 288       0.352-851.596-350.340 
ATOM   5912  OP1  DT A 288      -0.286-851.314-349.035 
ATOM   5913  OP2  DT A 288       1.260-852.763-350.382 
ATOM   5914  O5'  DT A 288      -0.775-851.752-351.466 
ATOM   5915  C5'  DT A 288      -1.267-850.572-352.131 
ATOM   5916  C4'  DT A 288      -1.379-850.825-353.621 
ATOM   5917  O4'  DT A 288      -0.142-850.527-354.330 
ATOM   5918  C3'  DT A 288      -1.700-852.263-354.030 
ATOM   5919  O3'  DT A 288      -2.560-852.238-355.162 
ATOM   5920  C2'  DT A 288      -0.356-852.854-354.454 
ATOM   5921  C1'  DT A 288       0.158-851.619-355.187 
ATOM   5922  N1   DT A 288       1.628-851.631-355.423 
ATOM   5923  C2   DT A 288       2.079-851.056-356.588 
ATOM   5924  O2   DT A 288       1.334-850.551-357.409 
ATOM   5925  N3   DT A 288       3.447-851.087-356.773 
ATOM   5926  C4   DT A 288       4.378-851.631-355.912 
ATOM   5927  O4   DT A 288       5.580-851.599-356.188 
ATOM   5928  C5   DT A 288       3.809-852.210-354.719 
ATOM   5929  C7   DT A 288       4.754-852.825-353.727 
ATOM   5930  C6   DT A 288       2.483-852.195-354.512 
ATOM   5931  P    DG A 289      -3.752-853.304-355.255 
ATOM   5932  OP1  DG A 289      -4.919-852.811-354.489 
ATOM   5933  OP2  DG A 289      -3.248-854.644-354.880 
ATOM   5934  O5'  DG A 289      -4.082-853.273-356.820 
ATOM   5935  C5'  DG A 289      -3.860-852.055-357.556 
ATOM   5936  C4'  DG A 289      -3.192-852.365-358.881 
ATOM   5937  O4'  DG A 289      -1.740-852.392-358.778 
ATOM   5938  C3'  DG A 289      -3.543-853.718-359.502 
ATOM   5939  O3'  DG A 289      -3.616-853.570-360.915 
ATOM   5940  C2'  DG A 289      -2.353-854.617-359.169 
ATOM   5941  C1'  DG A 289      -1.268-853.572-359.411 
ATOM   5942  N9   DG A 289       0.048-853.924-358.810 
ATOM   5943  C8   DG A 289       0.319-854.600-357.640 
ATOM   5944  N7   DG A 289       1.598-854.749-357.393 
ATOM   5945  C5   DG A 289       2.219-854.128-358.475 
ATOM   5946  C6   DG A 289       3.597-853.965-358.768 
ATOM   5947  O6   DG A 289       4.571-854.342-358.122 
ATOM   5948  N1   DG A 289       3.787-853.272-359.973 
ATOM   5949  C2   DG A 289       2.777-852.798-360.786 
ATOM   5950  N2   DG A 289       3.166-852.161-361.893 
ATOM   5951  N3   DG A 289       1.483-852.950-360.510 
ATOM   5952  C4   DG A 289       1.282-853.621-359.346 
ATOM   5953  P    DG A 290      -4.761-854.348-361.719 
ATOM   5954  OP1  DG A 290      -6.015-853.564-361.678 
ATOM   5955  OP2  DG A 290      -4.851-855.741-361.230 
ATOM   5956  O5'  DG A 290      -4.166-854.338-363.205 
ATOM   5957  C5'  DG A 290      -3.320-853.245-363.610 
ATOM   5958  C4'  DG A 290      -2.125-853.774-364.377 
ATOM   5959  O4'  DG A 290      -1.011-854.116-363.503 
ATOM   5960  C3'  DG A 290      -2.363-855.049-365.186 
ATOM   5961  O3'  DG A 290      -1.619-854.974-366.395 
ATOM   5962  C2'  DG A 290      -1.779-856.169-364.325 
ATOM   5963  C1'  DG A 290      -0.541-855.407-363.861 
ATOM   5964  N9   DG A 290       0.119-856.006-362.667 
ATOM   5965  C8   DG A 290      -0.448-856.655-361.592 
ATOM   5966  N7   DG A 290       0.420-857.069-360.700 
ATOM   5967  C5   DG A 290       1.648-856.666-361.222 
ATOM   5968  C6   DG A 290       2.960-856.832-360.704 
ATOM   5969  O6   DG A 290       3.312-857.376-359.662 
ATOM   5970  N1   DG A 290       3.921-856.271-361.557 
ATOM   5971  C2   DG A 290       3.650-855.634-362.752 
ATOM   5972  N2   DG A 290       4.708-855.166-363.419 
ATOM   5973  N3   DG A 290       2.420-855.478-363.237 
ATOM   5974  C4   DG A 290       1.476-856.017-362.422 
ATOM   5975  P    DA A 291      -2.277-855.525-367.747 
ATOM   5976  OP1  DA A 291      -3.142-854.480-368.339 
ATOM   5977  OP2  DA A 291      -2.920-856.832-367.489 
ATOM   5978  O5'  DA A 291      -0.982-855.734-368.665 
ATOM   5979  C5'  DA A 291       0.162-854.884-368.464 
ATOM   5980  C4'  DA A 291       1.433-855.709-368.492 
ATOM   5981  O4'  DA A 291       1.781-856.237-367.180 
ATOM   5982  C3'  DA A 291       1.403-856.945-369.391 
ATOM   5983  O3'  DA A 291       2.682-857.109-369.991 
ATOM   5984  C2'  DA A 291       1.163-858.113-368.435 
ATOM   5985  C1'  DA A 291       2.077-857.619-367.318 
ATOM   5986  N9   DA A 291       1.829-858.278-366.005 
ATOM   5987  C8   DA A 291       0.643-858.709-365.483 
ATOM   5988  N7   DA A 291       0.753-859.248-364.309 
ATOM   5989  C5   DA A 291       2.110-859.170-364.029 
ATOM   5990  C6   DA A 291       2.874-859.574-362.923 
ATOM   5991  N6   DA A 291       2.352-860.167-361.840 
ATOM   5992  N1   DA A 291       4.200-859.347-362.969 
ATOM   5993  C2   DA A 291       4.713-858.757-364.048 
ATOM   5994  N3   DA A 291       4.102-858.338-365.135 
ATOM   5995  C4   DA A 291       2.777-858.577-365.062 
ATOM   5996  P    DT A 292       2.769-857.579-371.519 
ATOM   5997  OP1  DT A 292       2.619-856.406-372.408 
ATOM   5998  OP2  DT A 292       1.823-858.693-371.748 
ATOM   5999  O5'  DT A 292       4.270-858.125-371.597 
ATOM   6000  C5'  DT A 292       5.271-857.539-370.744 
ATOM   6001  C4'  DT A 292       6.136-858.627-370.136 
ATOM   6002  O4'  DT A 292       5.587-859.140-368.888 
ATOM   6003  C3'  DT A 292       6.333-859.877-370.993 
ATOM   6004  O3'  DT A 292       7.660-860.355-370.811 
ATOM   6005  C2'  DT A 292       5.362-860.903-370.412 
ATOM   6006  C1'  DT A 292       5.599-860.558-368.944 
ATOM   6007  N1   DT A 292       4.539-861.067-368.030 
ATOM   6008  C2   DT A 292       4.934-861.468-366.777 
ATOM   6009  O2   DT A 292       6.091-861.422-366.400 
ATOM   6010  N3   DT A 292       3.922-861.934-365.958 
ATOM   6011  C4   DT A 292       2.585-862.028-366.282 
ATOM   6012  O4   DT A 292       1.771-862.463-365.463 
ATOM   6013  C5   DT A 292       2.269-861.583-367.618 
ATOM   6014  C7   DT A 292       0.834-861.653-368.051 
ATOM   6015  C6   DT A 292       3.231-861.126-368.435 
ATOM   6016  P    DT A 293       8.461-860.923-372.075 
ATOM   6017  OP1  DT A 293       9.081-859.801-372.815 
ATOM   6018  OP2  DT A 293       7.578-861.811-372.864 
ATOM   6019  O5'  DT A 293       9.599-861.793-371.364 
ATOM   6020  C5'  DT A 293      10.072-861.394-370.063 
ATOM   6021  C4'  DT A 293      10.202-862.608-369.164 
ATOM   6022  O4'  DT A 293       8.966-862.911-368.458 
ATOM   6023  C3'  DT A 293      10.558-863.919-369.864 
ATOM   6024  O3'  DT A 293      11.428-864.668-369.025 
ATOM   6025  C2'  DT A 293       9.231-864.668-369.981 
ATOM   6026  C1'  DT A 293       8.697-864.298-368.601 
ATOM   6027  N1   DT A 293       7.229-864.503-368.452 
ATOM   6028  C2   DT A 293       6.776-864.906-367.219 
ATOM   6029  O2   DT A 293       7.517-865.097-366.269 
ATOM   6030  N3   DT A 293       5.411-865.087-367.118 
ATOM   6031  C4   DT A 293       4.484-864.901-368.123 
ATOM   6032  O4   DT A 293       3.285-865.094-367.914 
ATOM   6033  C5   DT A 293       5.055-864.477-369.380 
ATOM   6034  C7   DT A 293       4.116-864.253-370.528 
ATOM   6035  C6   DT A 293       6.380-864.295-369.506 
ATOM   6036  P    DC A 294      12.642-865.474-369.687 
ATOM   6037  OP1  DC A 294      13.791-864.563-369.886 
ATOM   6038  OP2  DC A 294      12.165-866.189-370.892 
ATOM   6039  O5'  DC A 294      12.985-866.531-368.536 
ATOM   6040  C5'  DC A 294      12.744-866.170-367.163 
ATOM   6041  C4'  DC A 294      12.095-867.327-366.430 
ATOM   6042  O4'  DC A 294      10.642-867.306-366.535 
ATOM   6043  C3'  DC A 294      12.479-868.724-366.917 
ATOM   6044  O3'  DC A 294      12.561-869.596-365.797 
ATOM   6045  C2'  DC A 294      11.305-869.165-367.792 
ATOM   6046  C1'  DC A 294      10.201-868.604-366.901 
ATOM   6047  N1   DC A 294       8.887-868.469-367.590 
ATOM   6048  C2   DC A 294       7.735-868.688-366.839 
ATOM   6049  O2   DC A 294       7.849-868.982-365.644 
ATOM   6050  N3   DC A 294       6.528-868.570-367.449 
ATOM   6051  C4   DC A 294       6.447-868.250-368.747 
ATOM   6052  N4   DC A 294       5.246-868.147-369.296 
ATOM   6053  C5   DC A 294       7.620-868.021-369.537 
ATOM   6054  C6   DC A 294       8.817-868.144-368.909 
ATOM   6055  P    DC A 295      13.729-870.689-365.748 
ATOM   6056  OP1  DC A 295      14.967-870.070-365.222 
ATOM   6057  OP2  DC A 295      13.844-871.351-367.066 
ATOM   6058  O5'  DC A 295      13.149-871.725-364.676 
ATOM   6059  C5'  DC A 295      12.282-871.239-363.634 
ATOM   6060  C4'  DC A 295      11.105-872.177-363.459 
ATOM   6061  O4'  DC A 295       9.991-871.841-364.336 
ATOM   6062  C3'  DC A 295      11.378-873.651-363.760 
ATOM   6063  O3'  DC A 295      10.642-874.452-362.842 
ATOM   6064  C2'  DC A 295      10.809-873.872-365.161 
ATOM   6065  C1'  DC A 295       9.552-873.028-364.977 
ATOM   6066  N1   DC A 295       8.895-872.646-366.258 
ATOM   6067  C2   DC A 295       7.505-872.559-366.274 
ATOM   6068  O2   DC A 295       6.880-872.799-365.234 
ATOM   6069  N3   DC A 295       6.887-872.213-367.432 
ATOM   6070  C4   DC A 295       7.599-871.960-368.536 
ATOM   6071  N4   DC A 295       6.949-871.625-369.641 
ATOM   6072  C5   DC A 295       9.029-872.044-368.542 
ATOM   6073  C6   DC A 295       9.628-872.392-367.375 
ATOM   6074  P    DT A 296      11.323-875.772-362.246 
ATOM   6075  OP1  DT A 296      12.172-875.412-361.088 
ATOM   6076  OP2  DT A 296      11.991-876.520-363.333 
ATOM   6077  O5'  DT A 296      10.041-876.588-361.742 
ATOM   6078  C5'  DT A 296       8.878-875.860-361.307 
ATOM   6079  C4'  DT A 296       7.625-876.502-361.870 
ATOM   6080  O4'  DT A 296       7.276-875.979-363.183 
ATOM   6081  C3'  DT A 296       7.689-878.014-362.080 
ATOM   6082  O3'  DT A 296       6.419-878.576-361.771 
ATOM   6083  C2'  DT A 296       7.947-878.187-363.576 
ATOM   6084  C1'  DT A 296       7.013-877.075-364.046 
ATOM   6085  N1   DT A 296       7.263-876.633-365.446 
ATOM   6086  C2   DT A 296       6.170-876.250-366.185 
ATOM   6087  O2   DT A 296       5.035-876.259-365.744 
ATOM   6088  N3   DT A 296       6.441-875.847-367.479 
ATOM   6089  C4   DT A 296       7.684-875.798-368.078 
ATOM   6090  O4   DT A 296       7.802-875.420-369.245 
ATOM   6091  C5   DT A 296       8.768-876.221-367.222 
ATOM   6092  C7   DT A 296      10.154-876.198-367.797 
ATOM   6093  C6   DT A 296       8.532-876.617-365.961 
ATOM   6094  P    DC A 297       6.356-879.976-361.000 
ATOM   6095  OP1  DC A 297       6.490-879.746-359.543 
ATOM   6096  OP2  DC A 297       7.328-880.917-361.599 
ATOM   6097  O5'  DC A 297       4.867-880.456-361.335 
ATOM   6098  C5'  DC A 297       3.847-879.464-361.552 
ATOM   6099  C4'  DC A 297       3.001-879.844-362.750 
ATOM   6100  O4'  DC A 297       3.550-879.336-364.000 
ATOM   6101  C3'  DC A 297       2.838-881.343-363.002 
ATOM   6102  O3'  DC A 297       1.520-881.589-363.477 
ATOM   6103  C2'  DC A 297       3.825-881.656-364.126 
ATOM   6104  C1'  DC A 297       3.568-880.395-364.944 
ATOM   6105  N1   DC A 297       4.631-880.104-365.946 
ATOM   6106  C2   DC A 297       4.246-879.524-367.153 
ATOM   6107  O2   DC A 297       3.049-879.277-367.340 
ATOM   6108  N3   DC A 297       5.200-879.252-368.079 
ATOM   6109  C4   DC A 297       6.486-879.535-367.837 
ATOM   6110  N4   DC A 297       7.380-879.250-368.773 
ATOM   6111  C5   DC A 297       6.903-880.132-366.604 
ATOM   6112  C6   DC A 297       5.935-880.397-365.691 
ATOM   6113  P    DT A 298       0.742-882.892-362.967 
ATOM   6114  OP1  DT A 298       0.104-882.611-361.661 
ATOM   6115  OP2  DT A 298       1.650-884.059-363.008 
ATOM   6116  O5'  DT A 298      -0.384-883.048-364.093 
ATOM   6117  C5'  DT A 298      -0.876-881.869-364.758 
ATOM   6118  C4'  DT A 298      -0.988-882.122-366.248 
ATOM   6119  O4'  DT A 298       0.249-881.824-366.957 
ATOM   6120  C3'  DT A 298      -1.309-883.559-366.657 
ATOM   6121  O3'  DT A 298      -2.170-883.535-367.789 
ATOM   6122  C2'  DT A 298       0.035-884.151-367.081 
ATOM   6123  C1'  DT A 298       0.548-882.915-367.813 
ATOM   6124  N1   DT A 298       2.019-882.927-368.050 
ATOM   6125  C2   DT A 298       2.470-882.353-369.215 
ATOM   6126  O2   DT A 298       1.724-881.847-370.036 
ATOM   6127  N3   DT A 298       3.838-882.384-369.400 
ATOM   6128  C4   DT A 298       4.769-882.928-368.539 
ATOM   6129  O4   DT A 298       5.970-882.895-368.814 
ATOM   6130  C5   DT A 298       4.200-883.507-367.346 
ATOM   6131  C7   DT A 298       5.145-884.122-366.354 
ATOM   6132  C6   DT A 298       2.874-883.491-367.139 
ATOM   6133  P    DC A 299      -3.361-884.600-367.881 
ATOM   6134  OP1  DC A 299      -4.528-884.107-367.116 
ATOM   6135  OP2  DC A 299      -2.858-885.940-367.507 
ATOM   6136  O5'  DC A 299      -3.691-884.569-369.447 
ATOM   6137  C5'  DC A 299      -3.469-883.352-370.183 
ATOM   6138  C4'  DC A 299      -2.802-883.662-371.508 
ATOM   6139  O4'  DC A 299      -1.350-883.688-371.405 
ATOM   6140  C3'  DC A 299      -3.152-885.014-372.129 
ATOM   6141  O3'  DC A 299      -3.225-884.866-373.542 
ATOM   6142  C2'  DC A 299      -1.962-885.913-371.795 
ATOM   6143  C1'  DC A 299      -0.877-884.868-372.038 
ATOM   6144  N1   DC A 299       0.439-885.220-371.437 
ATOM   6145  C2   DC A 299       1.589-884.832-372.120 
ATOM   6146  O2   DC A 299       1.471-884.217-373.186 
ATOM   6147  N3   DC A 299       2.800-885.145-371.588 
ATOM   6148  C4   DC A 299       2.885-885.812-370.431
[truncated: 415,700 more chars]
