# Supplementary material for: Characterization of lncRNA-protein interactions associated with Prostate cancer and Androgen receptors by molecular docking simulations
Source: Biochem Biophys Rep. 2025 Mar 9;42:101959. doi: 10.1016/j.bbrep.2025.101959 (PMC11929892; doi:10.1016/j.bbrep.2025.101959)
Supplement: Multimedia component 91 [file mmc91.zip › mmc91.pdb]

REMARK Number:    80
REMARK Ligand:     lig_628dcb8434e2f.pdb
REMARK Contact:     0     0     0
REMARK Score:  -142.97
REMARK RMSD:    843.85
MODEL       80
ATOM      1  N   ALA A  24      30.357  -5.473 -24.875 
ATOM      2  CA  ALA A  24      30.515  -4.000 -24.871 
ATOM      3  CB  ALA A  24      29.364  -3.347 -25.653 
ATOM      4  C   ALA A  24      30.496  -3.471 -23.474 
ATOM      5  O   ALA A  24      31.409  -3.720 -22.690 
ATOM      6  N   GLN A  25      29.435  -2.716 -23.129 
ATOM      7  CA  GLN A  25      29.334  -2.167 -21.810 
ATOM      8  CB  GLN A  25      28.209  -1.135 -21.640 
ATOM      9  CG  GLN A  25      28.449   0.131 -22.464 
ATOM     10  CD  GLN A  25      27.291   1.085 -22.227 
ATOM     11  OE1 GLN A  25      26.895   1.324 -21.089 
ATOM     12  NE2 GLN A  25      26.734   1.652 -23.331 
ATOM     13  C   GLN A  25      29.084  -3.296 -20.876 
ATOM     14  O   GLN A  25      28.668  -4.376 -21.290 
ATOM     15  N   ASP A  26      29.382  -3.075 -19.584 
ATOM     16  CA  ASP A  26      29.211  -4.105 -18.606 
ATOM     17  CB  ASP A  26      30.274  -4.043 -17.495 
ATOM     18  CG  ASP A  26      30.054  -5.171 -16.494 
ATOM     19  OD1 ASP A  26      28.986  -5.191 -15.826 
ATOM     20  OD2 ASP A  26      30.966  -6.032 -16.381 
ATOM     21  C   ASP A  26      27.866  -3.939 -17.988 
ATOM     22  O   ASP A  26      27.612  -2.985 -17.253 
ATOM     23  N   ASN A  27      26.945  -4.872 -18.288 
ATOM     24  CA  ASN A  27      25.662  -4.773 -17.669 
ATOM     25  CB  ASN A  27      24.503  -4.752 -18.683 
ATOM     26  CG  ASN A  27      24.583  -3.452 -19.471 
ATOM     27  OD1 ASN A  27      24.658  -2.366 -18.897 
ATOM     28  ND2 ASN A  27      24.568  -3.560 -20.827 
ATOM     29  C   ASN A  27      25.467  -5.984 -16.812 
ATOM     30  O   ASN A  27      24.473  -6.696 -16.949 
ATOM     31  N   SER A  28      26.402  -6.226 -15.873 
ATOM     32  CA  SER A  28      26.317  -7.361 -15.002 
ATOM     33  CB  SER A  28      27.559  -7.517 -14.112 
ATOM     34  OG  SER A  28      28.707  -7.731 -14.919 
ATOM     35  C   SER A  28      25.149  -7.145 -14.100 
ATOM     36  O   SER A  28      24.492  -8.089 -13.668 
ATOM     37  N   ARG A  29      24.868  -5.864 -13.806 
ATOM     38  CA  ARG A  29      23.821  -5.471 -12.913 
ATOM     39  CB  ARG A  29      23.787  -3.948 -12.704 
ATOM     40  CG  ARG A  29      25.152  -3.369 -12.324 
ATOM     41  CD  ARG A  29      25.113  -1.897 -11.913 
ATOM     42  NE  ARG A  29      26.512  -1.383 -11.942 
ATOM     43  CZ  ARG A  29      27.390  -1.720 -10.952 
ATOM     44  NH1 ARG A  29      27.024  -2.618  -9.991 
ATOM     45  NH2 ARG A  29      28.642  -1.178 -10.929 
ATOM     46  C   ARG A  29      22.506  -5.884 -13.504 
ATOM     47  O   ARG A  29      21.579  -6.255 -12.784 
ATOM     48  N   TYR A  30      22.378  -5.784 -14.840 
ATOM     49  CA  TYR A  30      21.164  -6.163 -15.505 
ATOM     50  CB  TYR A  30      21.186  -5.817 -17.003 
ATOM     51  CG  TYR A  30      19.900  -6.271 -17.606 
ATOM     52  CD1 TYR A  30      18.727  -5.600 -17.348 
ATOM     53  CD2 TYR A  30      19.876  -7.357 -18.449 
ATOM     54  CE1 TYR A  30      17.543  -6.018 -17.911 
ATOM     55  CE2 TYR A  30      18.698  -7.778 -19.016 
ATOM     56  CZ  TYR A  30      17.529  -7.109 -18.746 
ATOM     57  OH  TYR A  30      16.316  -7.539 -19.327 
ATOM     58  C   TYR A  30      20.959  -7.638 -15.363 
ATOM     59  O   TYR A  30      19.855  -8.092 -15.068 
ATOM     60  N   THR A  31      22.033  -8.431 -15.551 
ATOM     61  CA  THR A  31      21.926  -9.861 -15.473 
ATOM     62  CB  THR A  31      23.230 -10.559 -15.736 
ATOM     63  OG1 THR A  31      23.715 -10.225 -17.028 
ATOM     64  CG2 THR A  31      23.003 -12.080 -15.628 
ATOM     65  C   THR A  31      21.490 -10.229 -14.091 
ATOM     66  O   THR A  31      20.646 -11.105 -13.907 
ATOM     67  N   HIS A  32      22.064  -9.557 -13.079 
ATOM     68  CA  HIS A  32      21.744  -9.842 -11.711 
ATOM     69  ND1 HIS A  32      22.771 -10.826  -8.882 
ATOM     70  CG  HIS A  32      22.450  -9.554  -9.301 
ATOM     71  CB  HIS A  32      22.623  -9.069 -10.710 
ATOM     72  NE2 HIS A  32      22.010  -9.743  -7.096 
ATOM     73  CD2 HIS A  32      21.986  -8.905  -8.198 
ATOM     74  CE1 HIS A  32      22.488 -10.885  -7.556 
ATOM     75  C   HIS A  32      20.311  -9.481 -11.477 
ATOM     76  O   HIS A  32      19.604 -10.145 -10.722 
ATOM     77  N   PHE A  33      19.841  -8.406 -12.133 
ATOM     78  CA  PHE A  33      18.494  -7.942 -11.975 
ATOM     79  CB  PHE A  33      18.233  -6.698 -12.850 
ATOM     80  CG  PHE A  33      16.831  -6.221 -12.683 
ATOM     81  CD1 PHE A  33      15.822  -6.729 -13.471 
ATOM     82  CD2 PHE A  33      16.525  -5.261 -11.749 
ATOM     83  CE1 PHE A  33      14.528  -6.288 -13.327 
ATOM     84  CE2 PHE A  33      15.232  -4.815 -11.599 
ATOM     85  CZ  PHE A  33      14.232  -5.330 -12.388 
ATOM     86  C   PHE A  33      17.577  -9.044 -12.410 
ATOM     87  O   PHE A  33      16.584  -9.337 -11.745 
ATOM     88  N   LEU A  34      17.891  -9.694 -13.546 
ATOM     89  CA  LEU A  34      17.052 -10.740 -14.056 
ATOM     90  CB  LEU A  34      17.509 -11.262 -15.429 
ATOM     91  CG  LEU A  34      17.352 -10.227 -16.561 
ATOM     92  CD1 LEU A  34      17.815 -10.799 -17.911 
ATOM     93  CD2 LEU A  34      15.914  -9.684 -16.622 
ATOM     94  C   LEU A  34      17.034 -11.895 -13.105 
ATOM     95  O   LEU A  34      15.977 -12.463 -12.835 
ATOM     96  N   THR A  35      18.201 -12.276 -12.555 
ATOM     97  CA  THR A  35      18.222 -13.429 -11.706 
ATOM     98  CB  THR A  35      19.611 -13.827 -11.277 
ATOM     99  OG1 THR A  35      19.582 -15.110 -10.672 
ATOM    100  CG2 THR A  35      20.183 -12.793 -10.291 
ATOM    101  C   THR A  35      17.370 -13.183 -10.496 
ATOM    102  O   THR A  35      16.600 -14.054 -10.093 
ATOM    103  N   GLN A  36      17.510 -12.004  -9.861 
ATOM    104  CA  GLN A  36      16.760 -11.714  -8.673 
ATOM    105  CB  GLN A  36      17.330 -10.515  -7.900 
ATOM    106  CG  GLN A  36      18.719 -10.776  -7.318 
ATOM    107  CD  GLN A  36      19.161  -9.521  -6.583 
ATOM    108  OE1 GLN A  36      18.999  -8.403  -7.076 
ATOM    109  NE2 GLN A  36      19.727  -9.702  -5.360 
ATOM    110  C   GLN A  36      15.306 -11.414  -8.928 
ATOM    111  O   GLN A  36      14.428 -11.820  -8.172 
ATOM    112  N   HIS A  37      15.041 -10.560  -9.926 
ATOM    113  CA  HIS A  37      13.739 -10.030 -10.232 
ATOM    114  ND1 HIS A  37      13.488  -7.875  -7.943 
ATOM    115  CG  HIS A  37      14.262  -7.931  -9.081 
ATOM    116  CB  HIS A  37      13.787  -8.508 -10.384 
ATOM    117  NE2 HIS A  37      15.483  -7.062  -7.395 
ATOM    118  CD2 HIS A  37      15.476  -7.429  -8.730 
ATOM    119  CE1 HIS A  37      14.268  -7.348  -6.966 
ATOM    120  C   HIS A  37      12.906 -10.649 -11.327 
ATOM    121  O   HIS A  37      11.752 -10.256 -11.466 
ATOM    122  N   TYR A  38      13.434 -11.530 -12.202 
ATOM    123  CA  TYR A  38      12.632 -11.883 -13.350 
ATOM    124  CB  TYR A  38      13.334 -11.414 -14.642 
ATOM    125  CG  TYR A  38      12.655 -11.872 -15.887 
ATOM    126  CD1 TYR A  38      11.465 -11.319 -16.304 
ATOM    127  CD2 TYR A  38      13.246 -12.841 -16.668 
ATOM    128  CE1 TYR A  38      10.868 -11.746 -17.467 
ATOM    129  CE2 TYR A  38      12.653 -13.271 -17.830 
ATOM    130  CZ  TYR A  38      11.459 -12.724 -18.231 
ATOM    131  OH  TYR A  38      10.848 -13.164 -19.425 
ATOM    132  C   TYR A  38      12.379 -13.364 -13.432 
ATOM    133  O   TYR A  38      13.285 -14.174 -13.250 
ATOM    134  N   ASP A  39      11.102 -13.741 -13.690 
ATOM    135  CA  ASP A  39      10.698 -15.112 -13.886 
ATOM    136  CB  ASP A  39      10.028 -15.729 -12.643 
ATOM    137  CG  ASP A  39       9.940 -17.238 -12.841 
ATOM    138  OD1 ASP A  39      10.562 -17.742 -13.815 
ATOM    139  OD2 ASP A  39       9.249 -17.904 -12.025 
ATOM    140  C   ASP A  39       9.669 -15.081 -14.984 
ATOM    141  O   ASP A  39       8.529 -14.682 -14.754 
ATOM    142  N   ALA A  40      10.037 -15.519 -16.207 
ATOM    143  CA  ALA A  40       9.168 -15.355 -17.343 
ATOM    144  CB  ALA A  40       9.809 -15.843 -18.652 
ATOM    145  C   ALA A  40       7.861 -16.082 -17.196 
ATOM    146  O   ALA A  40       6.812 -15.469 -17.390 
ATOM    147  N   LYS A  41       7.868 -17.386 -16.837 
ATOM    148  CA  LYS A  41       6.612 -18.091 -16.756 
ATOM    149  CB  LYS A  41       6.394 -19.072 -17.922 
ATOM    150  CG  LYS A  41       6.320 -18.394 -19.293 
ATOM    151  CD  LYS A  41       6.383 -19.380 -20.462 
ATOM    152  CE  LYS A  41       6.315 -18.723 -21.842 
ATOM    153  NZ  LYS A  41       6.395 -19.761 -22.893 
ATOM    154  C   LYS A  41       6.607 -18.900 -15.492 
ATOM    155  O   LYS A  41       6.979 -20.072 -15.469 
ATOM    156  N   PRO A  42       6.164 -18.261 -14.447 
ATOM    157  CA  PRO A  42       6.146 -18.766 -13.096 
ATOM    158  CD  PRO A  42       5.459 -16.998 -14.579 
ATOM    159  CB  PRO A  42       5.693 -17.583 -12.242 
ATOM    160  CG  PRO A  42       4.817 -16.760 -13.203 
ATOM    161  C   PRO A  42       5.350 -19.982 -12.740 
ATOM    162  O   PRO A  42       5.866 -20.776 -11.954 
ATOM    163  N   GLN A  43       4.106 -20.125 -13.253 
ATOM    164  CA  GLN A  43       3.233 -21.210 -12.882 
ATOM    165  CB  GLN A  43       3.921 -22.559 -12.575 
ATOM    166  CG  GLN A  43       2.969 -23.746 -12.437 
ATOM    167  CD  GLN A  43       2.653 -24.258 -13.835 
ATOM    168  OE1 GLN A  43       2.011 -23.577 -14.631 
ATOM    169  NE2 GLN A  43       3.125 -25.496 -14.144 
ATOM    170  C   GLN A  43       2.428 -20.772 -11.677 
ATOM    171  O   GLN A  43       1.781 -19.726 -11.696 
ATOM    172  N   GLY A  44       2.476 -21.564 -10.580 
ATOM    173  CA  GLY A  44       1.617 -21.423  -9.423 
ATOM    174  C   GLY A  44       1.682 -20.099  -8.711 
ATOM    175  O   GLY A  44       0.636 -19.515  -8.436 
ATOM    176  N   ARG A  45       2.881 -19.573  -8.391 
ATOM    177  CA  ARG A  45       2.966 -18.320  -7.681 
ATOM    178  CB  ARG A  45       2.277 -17.177  -8.444 
ATOM    179  CG  ARG A  45       2.951 -16.883  -9.786 
ATOM    180  CD  ARG A  45       2.084 -16.065 -10.743 
ATOM    181  NE  ARG A  45       2.134 -14.640 -10.313 
ATOM    182  CZ  ARG A  45       1.083 -13.819 -10.595 
ATOM    183  NH1 ARG A  45      -0.026 -14.325 -11.205 
ATOM    184  NH2 ARG A  45       1.132 -12.493 -10.270 
ATOM    185  C   ARG A  45       2.353 -18.422  -6.307 
ATOM    186  O   ARG A  45       1.777 -17.453  -5.809 
ATOM    187  N   ASP A  46       2.452 -19.607  -5.663 
ATOM    188  CA  ASP A  46       1.984 -19.790  -4.311 
ATOM    189  CB  ASP A  46       1.250 -21.127  -4.079 
ATOM    190  CG  ASP A  46       2.197 -22.277  -4.390 
ATOM    191  OD1 ASP A  46       3.256 -22.021  -5.022 
ATOM    192  OD2 ASP A  46       1.866 -23.431  -4.005 
ATOM    193  C   ASP A  46       3.161 -19.699  -3.376 
ATOM    194  O   ASP A  46       4.259 -19.317  -3.777 
ATOM    195  N   ASP A  47       2.954 -20.056  -2.089 
ATOM    196  CA  ASP A  47       3.986 -19.963  -1.086 
ATOM    197  CB  ASP A  47       3.505 -20.399   0.311 
ATOM    198  CG  ASP A  47       2.512 -19.366   0.829 
ATOM    199  OD1 ASP A  47       2.392 -18.285   0.192 
ATOM    200  OD2 ASP A  47       1.859 -19.643   1.870 
ATOM    201  C   ASP A  47       5.122 -20.868  -1.453 
ATOM    202  O   ASP A  47       6.290 -20.503  -1.321 
ATOM    203  N   ARG A  48       4.797 -22.077  -1.942 
ATOM    204  CA  ARG A  48       5.781 -23.061  -2.293 
ATOM    205  CB  ARG A  48       5.140 -24.351  -2.823 
ATOM    206  CG  ARG A  48       6.146 -25.430  -3.211 
ATOM    207  CD  ARG A  48       5.521 -26.560  -4.029 
ATOM    208  NE  ARG A  48       5.134 -25.982  -5.348 
ATOM    209  CZ  ARG A  48       4.541 -26.764  -6.297 
ATOM    210  NH1 ARG A  48       4.304 -28.084  -6.046 
ATOM    211  NH2 ARG A  48       4.179 -26.221  -7.497 
ATOM    212  C   ARG A  48       6.632 -22.511  -3.395 
ATOM    213  O   ARG A  48       7.843 -22.722  -3.421 
ATOM    214  N   TYR A  49       6.004 -21.778  -4.332 
ATOM    215  CA  TYR A  49       6.690 -21.207  -5.452 
ATOM    216  CB  TYR A  49       5.716 -20.385  -6.317 
ATOM    217  CG  TYR A  49       6.455 -19.484  -7.246 
ATOM    218  CD1 TYR A  49       6.995 -19.944  -8.423 
ATOM    219  CD2 TYR A  49       6.580 -18.149  -6.930 
ATOM    220  CE1 TYR A  49       7.662 -19.084  -9.266 
ATOM    221  CE2 TYR A  49       7.244 -17.287  -7.767 
ATOM    222  CZ  TYR A  49       7.787 -17.755  -8.938 
ATOM    223  OH  TYR A  49       8.468 -16.868  -9.798 
ATOM    224  C   TYR A  49       7.763 -20.299  -4.937 
ATOM    225  O   TYR A  49       8.907 -20.361  -5.387 
ATOM    226  N   CYS A  50       7.427 -19.442  -3.956 
ATOM    227  CA  CYS A  50       8.387 -18.513  -3.432 
ATOM    228  CB  CYS A  50       7.789 -17.543  -2.401 
ATOM    229  SG  CYS A  50       6.919 -16.168  -3.203 
ATOM    230  C   CYS A  50       9.521 -19.233  -2.772 
ATOM    231  O   CYS A  50      10.680 -18.874  -2.966 
ATOM    232  N   GLU A  51       9.232 -20.282  -1.984 
ATOM    233  CA  GLU A  51      10.291 -20.937  -1.274 
ATOM    234  CB  GLU A  51       9.814 -22.052  -0.328 
ATOM    235  CG  GLU A  51       9.046 -21.500   0.875 
ATOM    236  CD  GLU A  51       8.647 -22.660   1.776 
ATOM    237  OE1 GLU A  51       8.797 -23.834   1.341 
ATOM    238  OE2 GLU A  51       8.191 -22.384   2.918 
ATOM    239  C   GLU A  51      11.271 -21.539  -2.238 
ATOM    240  O   GLU A  51      12.477 -21.471  -2.014 
ATOM    241  N   SER A  52      10.782 -22.163  -3.323 
ATOM    242  CA  SER A  52      11.648 -22.819  -4.266 
ATOM    243  CB  SER A  52      10.871 -23.670  -5.287 
ATOM    244  OG  SER A  52      11.770 -24.296  -6.189 
ATOM    245  C   SER A  52      12.484 -21.840  -5.041 
ATOM    246  O   SER A  52      13.695 -22.015  -5.173 
ATOM    247  N   ILE A  53      11.853 -20.774  -5.572 
ATOM    248  CA  ILE A  53      12.510 -19.830  -6.436 
ATOM    249  CB  ILE A  53      11.569 -18.839  -7.063 
ATOM    250  CG1 ILE A  53      12.268 -18.100  -8.213 
ATOM    251  CG2 ILE A  53      11.022 -17.910  -5.967 
ATOM    252  CD1 ILE A  53      11.307 -17.285  -9.080 
ATOM    253  C   ILE A  53      13.564 -19.071  -5.697 
ATOM    254  O   ILE A  53      14.625 -18.777  -6.243 
ATOM    255  N   MET A  54      13.288 -18.724  -4.431 
ATOM    256  CA  MET A  54      14.208 -17.931  -3.681 
ATOM    257  CB  MET A  54      13.657 -17.630  -2.278 
ATOM    258  CG  MET A  54      14.129 -16.292  -1.716 
ATOM    259  SD  MET A  54      13.400 -14.851  -2.557 
ATOM    260  CE  MET A  54      13.965 -13.641  -1.327 
ATOM    261  C   MET A  54      15.482 -18.715  -3.574 
ATOM    262  O   MET A  54      16.577 -18.162  -3.661 
ATOM    263  N   ARG A  55      15.360 -20.040  -3.377 
ATOM    264  CA  ARG A  55      16.487 -20.926  -3.259 
ATOM    265  CB  ARG A  55      16.035 -22.353  -2.921 
ATOM    266  CG  ARG A  55      15.198 -22.413  -1.641 
ATOM    267  CD  ARG A  55      14.502 -23.757  -1.423 
ATOM    268  NE  ARG A  55      15.339 -24.566  -0.498 
ATOM    269  CZ  ARG A  55      15.110 -25.907  -0.399 
ATOM    270  NH1 ARG A  55      14.168 -26.490  -1.198 
ATOM    271  NH2 ARG A  55      15.823 -26.659   0.486 
ATOM    272  C   ARG A  55      17.249 -20.983  -4.555 
ATOM    273  O   ARG A  55      18.476 -20.907  -4.565 
ATOM    274  N   ARG A  56      16.538 -21.101  -5.694 
ATOM    275  CA  ARG A  56      17.186 -21.258  -6.971 
ATOM    276  CB  ARG A  56      16.203 -21.454  -8.140 
ATOM    277  CG  ARG A  56      15.409 -22.759  -8.083 
ATOM    278  CD  ARG A  56      14.767 -23.128  -9.423 
ATOM    279  NE  ARG A  56      13.877 -22.004  -9.821 
ATOM    280  CZ  ARG A  56      12.561 -22.008  -9.459 
ATOM    281  NH1 ARG A  56      12.047 -23.057  -8.752 
ATOM    282  NH2 ARG A  56      11.757 -20.960  -9.804 
ATOM    283  C   ARG A  56      17.993 -20.038  -7.297 
ATOM    284  O   ARG A  56      19.094 -20.132  -7.842 
ATOM    285  N   ARG A  57      17.434 -18.858  -6.981 
ATOM    286  CA  ARG A  57      17.989 -17.566  -7.272 
ATOM    287  CB  ARG A  57      16.981 -16.432  -7.028 
ATOM    288  CG  ARG A  57      15.720 -16.618  -7.872 
ATOM    289  CD  ARG A  57      16.007 -16.749  -9.368 
ATOM    290  NE  ARG A  57      14.774 -17.286 -10.009 
ATOM    291  CZ  ARG A  57      14.462 -16.937 -11.292 
ATOM    292  NH1 ARG A  57      15.255 -16.058 -11.970 
ATOM    293  NH2 ARG A  57      13.356 -17.462 -11.896 
ATOM    294  C   ARG A  57      19.215 -17.308  -6.446 
ATOM    295  O   ARG A  57      20.047 -16.489  -6.833 
ATOM    296  N   GLY A  58      19.345 -17.952  -5.266 
ATOM    297  CA  GLY A  58      20.518 -17.749  -4.452 
ATOM    298  C   GLY A  58      20.249 -16.676  -3.435 
ATOM    299  O   GLY A  58      21.171 -16.056  -2.910 
ATOM    300  N   LEU A  59      18.957 -16.404  -3.197 
ATOM    301  CA  LEU A  59      18.390 -15.442  -2.291 
ATOM    302  CB  LEU A  59      16.997 -14.993  -2.748 
ATOM    303  CG  LEU A  59      17.057 -14.335  -4.141 
ATOM    304  CD1 LEU A  59      15.690 -13.786  -4.573 
ATOM    305  CD2 LEU A  59      18.175 -13.282  -4.214 
ATOM    306  C   LEU A  59      18.342 -15.875  -0.842 
ATOM    307  O   LEU A  59      17.877 -15.107  -0.005 
ATOM    308  N   THR A  60      18.628 -17.158  -0.543 
ATOM    309  CA  THR A  60      18.521 -17.780   0.758 
ATOM    310  CB  THR A  60      18.422 -19.273   0.655 
ATOM    311  OG1 THR A  60      19.592 -19.810   0.057 
ATOM    312  CG2 THR A  60      17.192 -19.608  -0.204 
ATOM    313  C   THR A  60      19.582 -17.448   1.776 
ATOM    314  O   THR A  60      19.306 -17.592   2.964 
ATOM    315  N   SER A  61      20.833 -17.093   1.412 
ATOM    316  CA  SER A  61      21.758 -16.859   2.493 
ATOM    317  CB  SER A  61      22.957 -17.826   2.485 
ATOM    318  OG  SER A  61      22.517 -19.158   2.702 
ATOM    319  C   SER A  61      22.320 -15.475   2.407 
ATOM    320  O   SER A  61      23.186 -15.209   1.575 
ATOM    321  N   PRO A  62      21.889 -14.572   3.254 
ATOM    322  CA  PRO A  62      20.832 -14.844   4.197 
ATOM    323  CD  PRO A  62      22.847 -13.617   3.787 
ATOM    324  CB  PRO A  62      20.985 -13.822   5.320 
ATOM    325  CG  PRO A  62      22.467 -13.428   5.263 
ATOM    326  C   PRO A  62      19.514 -14.718   3.499 
ATOM    327  O   PRO A  62      19.488 -14.279   2.350 
ATOM    328  N   CYS A  63      18.409 -15.091   4.176 
ATOM    329  CA  CYS A  63      17.107 -15.029   3.577 
ATOM    330  CB  CYS A  63      15.980 -15.525   4.508 
ATOM    331  SG  CYS A  63      16.264 -17.191   5.180 
ATOM    332  C   CYS A  63      16.811 -13.590   3.286 
ATOM    333  O   CYS A  63      16.979 -12.728   4.148 
ATOM    334  N   LYS A  64      16.363 -13.286   2.050 
ATOM    335  CA  LYS A  64      16.024 -11.933   1.733 
ATOM    336  CB  LYS A  64      15.958 -11.675   0.217 
ATOM    337  CG  LYS A  64      15.947 -10.196  -0.175 
ATOM    338  CD  LYS A  64      16.188  -9.974  -1.671 
ATOM    339  CE  LYS A  64      16.192  -8.501  -2.084 
ATOM    340  NZ  LYS A  64      16.367  -8.389  -3.549 
ATOM    341  C   LYS A  64      14.671 -11.685   2.334 
ATOM    342  O   LYS A  64      13.782 -12.531   2.250 
ATOM    343  N   ASP A  65      14.485 -10.514   2.975 
ATOM    344  CA  ASP A  65      13.252 -10.245   3.660 
ATOM    345  CB  ASP A  65      13.310  -8.967   4.522 
ATOM    346  CG  ASP A  65      13.625  -7.757   3.647 
ATOM    347  OD1 ASP A  65      14.224  -7.939   2.553 
ATOM    348  OD2 ASP A  65      13.278  -6.626   4.077 
ATOM    349  C   ASP A  65      12.107 -10.144   2.699 
ATOM    350  O   ASP A  65      11.037 -10.700   2.946 
ATOM    351  N   ILE A  66      12.280  -9.419   1.579 
ATOM    352  CA  ILE A  66      11.198  -9.300   0.645 
ATOM    353  CB  ILE A  66      10.432  -8.019   0.848 
ATOM    354  CG1 ILE A  66       9.083  -8.013   0.109 
ATOM    355  CG2 ILE A  66      11.366  -6.859   0.468 
ATOM    356  CD1 ILE A  66       9.205  -8.016  -1.410 
ATOM    357  C   ILE A  66      11.805  -9.311  -0.725 
ATOM    358  O   ILE A  66      12.863  -8.720  -0.940 
ATOM    359  N   ASN A  67      11.179 -10.019  -1.688 
ATOM    360  CA  ASN A  67      11.720 -10.015  -3.017 
ATOM    361  CB  ASN A  67      12.741 -11.139  -3.259 
ATOM    362  CG  ASN A  67      13.477 -10.847  -4.558 
ATOM    363  OD1 ASN A  67      14.272  -9.911  -4.638 
ATOM    364  ND2 ASN A  67      13.214 -11.676  -5.603 
ATOM    365  C   ASN A  67      10.584 -10.205  -3.973 
ATOM    366  O   ASN A  67       9.740 -11.082  -3.786 
ATOM    367  N   THR A  68      10.556  -9.392  -5.048 
ATOM    368  CA  THR A  68       9.471  -9.467  -5.982 
ATOM    369  CB  THR A  68       8.762  -8.158  -6.145 
ATOM    370  OG1 THR A  68       8.269  -7.721  -4.886 
ATOM    371  CG2 THR A  68       7.598  -8.348  -7.130 
ATOM    372  C   THR A  68       9.996  -9.879  -7.324 
ATOM    373  O   THR A  68      11.059  -9.439  -7.762 
ATOM    374  N   PHE A  69       9.236 -10.761  -8.006 
ATOM    375  CA  PHE A  69       9.601 -11.241  -9.309 
ATOM    376  CB  PHE A  69       9.527 -12.774  -9.435 
ATOM    377  CG  PHE A  69      10.543 -13.384  -8.526 
ATOM    378  CD1 PHE A  69      11.831 -13.609  -8.956 
ATOM    379  CD2 PHE A  69      10.207 -13.734  -7.237 
ATOM    380  CE1 PHE A  69      12.768 -14.171  -8.120 
ATOM    381  CE2 PHE A  69      11.140 -14.295  -6.395 
ATOM    382  CZ  PHE A  69      12.423 -14.515  -6.835 
ATOM    383  C   PHE A  69       8.608 -10.690 -10.287 
ATOM    384  O   PHE A  69       7.415 -10.605 -10.001 
ATOM    385  N   ILE A  70       9.099 -10.300 -11.480 
ATOM    386  CA  ILE A  70       8.279  -9.766 -12.530 
ATOM    387  CB  ILE A  70       8.894  -8.585 -13.228 
ATOM    388  CG1 ILE A  70       9.137  -7.438 -12.235 
ATOM    389  CG2 ILE A  70       7.982  -8.201 -14.407 
ATOM    390  CD1 ILE A  70      10.026  -6.325 -12.786 
ATOM    391  C   ILE A  70       8.146 -10.852 -13.550 
ATOM    392  O   ILE A  70       9.106 -11.572 -13.824 
ATOM    393  N   HIS A  71       6.934 -11.011 -14.122 
ATOM    394  CA  HIS A  71       6.704 -12.056 -15.078 
ATOM    395  ND1 HIS A  71       6.623 -14.322 -12.875 
ATOM    396  CG  HIS A  71       5.646 -13.442 -13.288 
ATOM    397  CB  HIS A  71       5.509 -12.942 -14.696 
ATOM    398  NE2 HIS A  71       5.416 -13.823 -11.074 
ATOM    399  CD2 HIS A  71       4.918 -13.148 -12.176 
ATOM    400  CE1 HIS A  71       6.439 -14.514 -11.544 
ATOM    401  C   HIS A  71       6.415 -11.410 -16.399 
ATOM    402  O   HIS A  71       6.310 -10.188 -16.486 
ATOM    403  N   GLY A  72       6.286 -12.218 -17.476 
ATOM    404  CA  GLY A  72       6.017 -11.656 -18.772 
ATOM    405  C   GLY A  72       7.295 -11.593 -19.560 
ATOM    406  O   GLY A  72       8.294 -12.209 -19.193 
ATOM    407  N   ASN A  73       7.269 -10.867 -20.702 
ATOM    408  CA  ASN A  73       8.405 -10.782 -21.584 
ATOM    409  CB  ASN A  73       8.034 -10.508 -23.057 
ATOM    410  CG  ASN A  73       7.346  -9.151 -23.163 
ATOM    411  OD1 ASN A  73       7.968  -8.146 -23.502 
ATOM    412  ND2 ASN A  73       6.017  -9.119 -22.872 
ATOM    413  C   ASN A  73       9.371  -9.723 -21.133 
ATOM    414  O   ASN A  73       8.994  -8.716 -20.538 
ATOM    415  N   LYS A  74      10.668  -9.952 -21.434 
ATOM    416  CA  LYS A  74      11.764  -9.101 -21.052 
ATOM    417  CB  LYS A  74      13.152  -9.709 -21.329 
ATOM    418  CG  LYS A  74      13.502 -10.903 -20.438 
ATOM    419  CD  LYS A  74      14.866 -11.514 -20.762 
ATOM    420  CE  LYS A  74      14.989 -11.999 -22.206 
ATOM    421  NZ  LYS A  74      16.380 -12.427 -22.480 
ATOM    422  C   LYS A  74      11.726  -7.769 -21.741 
ATOM    423  O   LYS A  74      12.108  -6.759 -21.152 
ATOM    424  N   ARG A  75      11.268  -7.726 -23.005 
ATOM    425  CA  ARG A  75      11.336  -6.518 -23.783 
ATOM    426  CB  ARG A  75      10.706  -6.680 -25.174 
ATOM    427  CG  ARG A  75      11.275  -7.856 -25.964 
ATOM    428  CD  ARG A  75      10.777  -7.928 -27.407 
ATOM    429  NE  ARG A  75       9.288  -7.909 -27.372 
ATOM    430  CZ  ARG A  75       8.587  -9.047 -27.093 
ATOM    431  NH1 ARG A  75       9.247 -10.192 -26.754 
ATOM    432  NH2 ARG A  75       7.223  -9.036 -27.147 
ATOM    433  C   ARG A  75      10.568  -5.434 -23.096 
ATOM    434  O   ARG A  75      11.000  -4.283 -23.058 
ATOM    435  N   SER A  76       9.396  -5.775 -22.533 
ATOM    436  CA  SER A  76       8.562  -4.791 -21.905 
ATOM    437  CB  SER A  76       7.236  -5.385 -21.396 
ATOM    438  OG  SER A  76       6.471  -5.878 -22.487 
ATOM    439  C   SER A  76       9.281  -4.196 -20.730 
ATOM    440  O   SER A  76       9.132  -3.009 -20.441 
ATOM    441  N   ILE A  77      10.063  -5.017 -20.003 
ATOM    442  CA  ILE A  77      10.777  -4.552 -18.848 
ATOM    443  CB  ILE A  77      11.426  -5.664 -18.076 
ATOM    444  CG1 ILE A  77      10.357  -6.647 -17.572 
ATOM    445  CG2 ILE A  77      12.260  -5.039 -16.946 
ATOM    446  CD1 ILE A  77      10.932  -7.947 -17.010 
ATOM    447  C   ILE A  77      11.850  -3.586 -19.254 
ATOM    448  O   ILE A  77      12.029  -2.547 -18.626 
ATOM    449  N   LYS A  78      12.600  -3.902 -20.324 
ATOM    450  CA  LYS A  78      13.670  -3.048 -20.763 
ATOM    451  CB  LYS A  78      14.457  -3.613 -21.957 
ATOM    452  CG  LYS A  78      15.314  -4.836 -21.619 
ATOM    453  CD  LYS A  78      15.896  -5.526 -22.854 
ATOM    454  CE  LYS A  78      16.828  -6.696 -22.531 
ATOM    455  NZ  LYS A  78      16.037  -7.912 -22.246 
ATOM    456  C   LYS A  78      13.105  -1.727 -21.186 
ATOM    457  O   LYS A  78      13.736  -0.686 -21.012 
ATOM    458  N   ALA A  79      11.881  -1.748 -21.741 
ATOM    459  CA  ALA A  79      11.200  -0.603 -22.284 
ATOM    460  CB  ALA A  79       9.821  -0.951 -22.871 
ATOM    461  C   ALA A  79      10.987   0.445 -21.231 
ATOM    462  O   ALA A  79      10.878   1.630 -21.545 
ATOM    463  N   ILE A  80      10.868   0.044 -19.956 
ATOM    464  CA  ILE A  80      10.626   1.016 -18.927 
ATOM    465  CB  ILE A  80      10.255   0.446 -17.581 
ATOM    466  CG1 ILE A  80      11.316  -0.473 -16.984 
ATOM    467  CG2 ILE A  80       8.892  -0.240 -17.747 
ATOM    468  CD1 ILE A  80      10.900  -1.026 -15.623 
ATOM    469  C   ILE A  80      11.745   2.022 -18.874 
ATOM    470  O   ILE A  80      11.546   3.160 -18.452 
ATOM    471  N   CYS A  81      12.966   1.624 -19.275 
ATOM    472  CA  CYS A  81      14.117   2.486 -19.280 
ATOM    473  CB  CYS A  81      15.428   1.734 -19.567 
ATOM    474  SG  CYS A  81      15.754   0.459 -18.312 
ATOM    475  C   CYS A  81      13.959   3.596 -20.289 
ATOM    476  O   CYS A  81      14.689   4.586 -20.237 
ATOM    477  N   GLU A  82      13.062   3.434 -21.284 
ATOM    478  CA  GLU A  82      12.862   4.454 -22.277 
ATOM    479  CB  GLU A  82      12.970   3.920 -23.715 
ATOM    480  CG  GLU A  82      11.961   2.809 -24.013 
ATOM    481  CD  GLU A  82      12.156   2.352 -25.452 
ATOM    482  OE1 GLU A  82      12.213   3.228 -26.356 
ATOM    483  OE2 GLU A  82      12.249   1.114 -25.666 
ATOM    484  C   GLU A  82      11.484   5.028 -22.107 
ATOM    485  O   GLU A  82      10.696   4.562 -21.287 
ATOM    486  N   ASN A  83      11.173   6.085 -22.884 
ATOM    487  CA  ASN A  83       9.911   6.767 -22.808 
ATOM    488  CB  ASN A  83       9.851   8.042 -23.664 
ATOM    489  CG  ASN A  83      10.676   9.103 -22.944 
ATOM    490  OD1 ASN A  83      10.664   9.185 -21.715 
ATOM    491  ND2 ASN A  83      11.416   9.938 -23.723 
ATOM    492  C   ASN A  83       8.817   5.839 -23.229 
ATOM    493  O   ASN A  83       7.665   6.001 -22.831 
ATOM    494  N   LYS A  84       9.156   4.826 -24.043 
ATOM    495  CA  LYS A  84       8.180   3.925 -24.580 
ATOM    496  CB  LYS A  84       8.857   2.817 -25.416 
ATOM    497  CG  LYS A  84       7.921   1.834 -26.122 
ATOM    498  CD  LYS A  84       7.153   0.911 -25.178 
ATOM    499  CE  LYS A  84       6.396  -0.197 -25.909 
ATOM    500  NZ  LYS A  84       7.357  -1.190 -26.441 
ATOM    501  C   LYS A  84       7.386   3.298 -23.466 
ATOM    502  O   LYS A  84       6.161   3.232 -23.563 
ATOM    503  N   ASN A  85       8.029   2.807 -22.383 
ATOM    504  CA  ASN A  85       7.206   2.217 -21.358 
ATOM    505  CB  ASN A  85       7.343   0.680 -21.318 
ATOM    506  CG  ASN A  85       6.232   0.074 -20.468 
ATOM    507  OD1 ASN A  85       5.067   0.455 -20.576 
ATOM    508  ND2 ASN A  85       6.604  -0.897 -19.592 
ATOM    509  C   ASN A  85       7.600   2.737 -20.000 
ATOM    510  O   ASN A  85       7.516   2.004 -19.015 
ATOM    511  N   GLY A  86       7.987   4.025 -19.869 
ATOM    512  CA  GLY A  86       8.358   4.440 -18.541 
ATOM    513  C   GLY A  86       8.406   5.935 -18.432 
ATOM    514  O   GLY A  86       8.529   6.651 -19.426 
ATOM    515  N   ASN A  87       8.313   6.432 -17.176 
ATOM    516  CA  ASN A  87       8.388   7.834 -16.866 
ATOM    517  CB  ASN A  87       7.070   8.434 -16.338 
ATOM    518  CG  ASN A  87       6.033   8.383 -17.450 
ATOM    519  OD1 ASN A  87       5.564   7.312 -17.828 
ATOM    520  ND2 ASN A  87       5.650   9.574 -17.983 
ATOM    521  C   ASN A  87       9.381   7.966 -15.753 
ATOM    522  O   ASN A  87       9.660   7.005 -15.039 
ATOM    523  N   PRO A  88       9.943   9.130 -15.590 
ATOM    524  CA  PRO A  88      10.890   9.367 -14.542 
ATOM    525  CD  PRO A  88       9.915  10.189 -16.582 
ATOM    526  CB  PRO A  88      11.522  10.727 -14.851 
ATOM    527  CG  PRO A  88      10.555  11.384 -15.857 
ATOM    528  C   PRO A  88      10.168   9.304 -13.236 
ATOM    529  O   PRO A  88       9.050   9.812 -13.144 
ATOM    530  N   HIS A  89      10.804   8.706 -12.212 
ATOM    531  CA  HIS A  89      10.210   8.527 -10.923 
ATOM    532  ND1 HIS A  89       7.895   6.729  -9.424 
ATOM    533  CG  HIS A  89       9.268   6.743  -9.344 
ATOM    534  CB  HIS A  89      10.169   7.046 -10.506 
ATOM    535  NE2 HIS A  89       8.415   6.182  -7.333 
ATOM    536  CD2 HIS A  89       9.569   6.408  -8.061 
ATOM    537  CE1 HIS A  89       7.434   6.387  -8.195 
ATOM    538  C   HIS A  89      11.094   9.291 -10.006 
ATOM    539  O   HIS A  89      12.249   9.524 -10.348 
ATOM    540  N   ARG A  90      10.614   9.570  -8.777 
ATOM    541  CA  ARG A  90      11.134  10.633  -7.973 
ATOM    542  CB  ARG A  90      10.638  10.532  -6.524 
ATOM    543  CG  ARG A  90       9.118  10.621  -6.401 
ATOM    544  CD  ARG A  90       8.581  12.052  -6.436 
ATOM    545  NE  ARG A  90       7.099  11.972  -6.308 
ATOM    546  CZ  ARG A  90       6.398  13.027  -5.801 
ATOM    547  NH1 ARG A  90       7.050  14.164  -5.418 
ATOM    548  NH2 ARG A  90       5.043  12.938  -5.660 
ATOM    549  C   ARG A  90      12.627  10.723  -7.915 
ATOM    550  O   ARG A  90      13.186  11.625  -8.535 
ATOM    551  N   GLU A  91      13.353   9.801  -7.262 
ATOM    552  CA  GLU A  91      14.755  10.115  -7.224 
ATOM    553  CB  GLU A  91      15.367  10.061  -5.812 
ATOM    554  CG  GLU A  91      14.958  11.232  -4.914 
ATOM    555  CD  GLU A  91      13.537  11.000  -4.427 
ATOM    556  OE1 GLU A  91      13.280   9.918  -3.836 
ATOM    557  OE2 GLU A  91      12.688  11.907  -4.644 
ATOM    558  C   GLU A  91      15.504   9.143  -8.074 
ATOM    559  O   GLU A  91      15.859   8.056  -7.623 
ATOM    560  N   ASN A  92      15.780   9.542  -9.330 
ATOM    561  CA  ASN A  92      16.570   8.776 -10.253 
ATOM    562  CB  ASN A  92      18.015   8.583  -9.762 
ATOM    563  CG  ASN A  92      18.669   9.953  -9.678 
ATOM    564  OD1 ASN A  92      18.547  10.766 -10.593 
ATOM    565  ND2 ASN A  92      19.371  10.227  -8.547 
ATOM    566  C   ASN A  92      15.991   7.412 -10.460 
ATOM    567  O   ASN A  92      16.733   6.456 -10.678 
ATOM    568  N   LEU A  93      14.653   7.283 -10.421 
ATOM    569  CA  LEU A  93      14.046   5.998 -10.644 
ATOM    570  CB  LEU A  93      13.196   5.499  -9.462 
ATOM    571  CG  LEU A  93      14.013   5.127  -8.208 
ATOM    572  CD1 LEU A  93      13.097   4.644  -7.072 
ATOM    573  CD2 LEU A  93      15.107   4.099  -8.543 
ATOM    574  C   LEU A  93      13.141   6.137 -11.825 
ATOM    575  O   LEU A  93      12.979   7.226 -12.373 
ATOM    576  N   ARG A  94      12.563   5.007 -12.286 
ATOM    577  CA  ARG A  94      11.651   5.047 -13.395 
ATOM    578  CB  ARG A  94      12.264   4.533 -14.706 
ATOM    579  CG  ARG A  94      13.421   5.410 -15.185 
ATOM    580  CD  ARG A  94      13.981   5.008 -16.550 
ATOM    581  NE  ARG A  94      12.929   5.315 -17.557 
ATOM    582  CZ  ARG A  94      12.803   6.585 -18.040 
ATOM    583  NH1 ARG A  94      13.625   7.577 -17.590 
ATOM    584  NH2 ARG A  94      11.843   6.868 -18.966 
ATOM    585  C   ARG A  94      10.481   4.169 -13.054 
ATOM    586  O   ARG A  94      10.637   3.137 -12.403 
ATOM    587  N   ILE A  95       9.268   4.577 -13.488 
ATOM    588  CA  ILE A  95       8.059   3.839 -13.228 
ATOM    589  CB  ILE A  95       7.025   4.653 -12.501 
ATOM    590  CG1 ILE A  95       5.820   3.791 -12.084 
ATOM    591  CG2 ILE A  95       6.656   5.846 -13.397 
ATOM    592  CD1 ILE A  95       6.118   2.807 -10.956 
ATOM    593  C   ILE A  95       7.471   3.433 -14.552 
ATOM    594  O   ILE A  95       7.417   4.230 -15.487 
ATOM    595  N   SER A  96       7.017   2.167 -14.668 
ATOM    596  CA  SER A  96       6.520   1.669 -15.924 
ATOM    597  CB  SER A  96       6.521   0.132 -16.021 
ATOM    598  OG  SER A  96       5.638  -0.423 -15.057 
ATOM    599  C   SER A  96       5.122   2.137 -16.200 
ATOM    600  O   SER A  96       4.324   2.355 -15.289 
ATOM    601  N   LYS A  97       4.824   2.366 -17.497 
ATOM    602  CA  LYS A  97       3.513   2.735 -17.955 
ATOM    603  CB  LYS A  97       3.499   3.283 -19.390 
ATOM    604  CG  LYS A  97       4.096   4.687 -19.504 
ATOM    605  CD  LYS A  97       4.273   5.153 -20.949 
ATOM    606  CE  LYS A  97       4.718   6.611 -21.063 
ATOM    607  NZ  LYS A  97       6.152   6.728 -20.709 
ATOM    608  C   LYS A  97       2.610   1.543 -17.924 
ATOM    609  O   LYS A  97       1.429   1.655 -17.600 
ATOM    610  N   SER A  98       3.157   0.372 -18.304 
ATOM    611  CA  SER A  98       2.430  -0.864 -18.402 
ATOM    612  CB  SER A  98       3.113  -1.826 -19.387 
ATOM    613  OG  SER A  98       2.438  -3.069 -19.433 
ATOM    614  C   SER A  98       2.391  -1.529 -17.062 
ATOM    615  O   SER A  98       3.191  -1.233 -16.178 
ATOM    616  N   SER A  99       1.438  -2.468 -16.892 
ATOM    617  CA  SER A  99       1.316  -3.181 -15.654 
ATOM    618  CB  SER A  99      -0.138  -3.329 -15.182 
ATOM    619  OG  SER A  99      -0.171  -4.036 -13.953 
ATOM    620  C   SER A  99       1.866  -4.551 -15.901 
ATOM    621  O   SER A  99       1.756  -5.075 -17.006 
ATOM    622  N   PHE A 100       2.499  -5.160 -14.875 
ATOM    623  CA  PHE A 100       3.096  -6.452 -15.063 
ATOM    624  CB  PHE A 100       4.625  -6.462 -14.858 
ATOM    625  CG  PHE A 100       5.327  -5.637 -15.887 
ATOM    626  CD1 PHE A 100       5.439  -4.271 -15.743 
ATOM    627  CD2 PHE A 100       5.897  -6.234 -16.988 
ATOM    628  CE1 PHE A 100       6.097  -3.516 -16.687 
ATOM    629  CE2 PHE A 100       6.556  -5.484 -17.934 
ATOM    630  CZ  PHE A 100       6.657  -4.121 -17.787 
ATOM    631  C   PHE A 100       2.572  -7.384 -14.016 
ATOM    632  O   PHE A 100       2.195  -6.966 -12.922 
ATOM    633  N   GLN A 101       2.513  -8.691 -14.344 
ATOM    634  CA  GLN A 101       2.171  -9.658 -13.345 
ATOM    635  CB  GLN A 101       1.839 -11.052 -13.904 
ATOM    636  CG  GLN A 101       0.489 -11.131 -14.617 
ATOM    637  CD  GLN A 101      -0.593 -11.194 -13.547 
ATOM    638  OE1 GLN A 101      -0.366 -11.697 -12.449 
ATOM    639  NE2 GLN A 101      -1.804 -10.667 -13.873 
ATOM    640  C   GLN A 101       3.394  -9.793 -12.496 
ATOM    641  O   GLN A 101       4.508  -9.873 -13.015 
ATOM    642  N   VAL A 102       3.218  -9.802 -11.161 
ATOM    643  CA  VAL A 102       4.354  -9.886 -10.293 
ATOM    644  CB  VAL A 102       4.759  -8.562  -9.714 
ATOM    645  CG1 VAL A 102       5.195  -7.637 -10.861 
ATOM    646  CG2 VAL A 102       3.584  -8.007  -8.887 
ATOM    647  C   VAL A 102       4.011 -10.774  -9.139 
ATOM    648  O   VAL A 102       2.841 -11.025  -8.854 
ATOM    649  N   THR A 103       5.050 -11.314  -8.467 
ATOM    650  CA  THR A 103       4.829 -12.120  -7.304 
ATOM    651  CB  THR A 103       5.112 -13.577  -7.530 
ATOM    652  OG1 THR A 103       4.295 -14.080  -8.577 
ATOM    653  CG2 THR A 103       4.826 -14.343  -6.226 
ATOM    654  C   THR A 103       5.781 -11.637  -6.255 
ATOM    655  O   THR A 103       6.988 -11.574  -6.489 
ATOM    656  N   THR A 104       5.262 -11.297  -5.057 
ATOM    657  CA  THR A 104       6.109 -10.812  -4.005 
ATOM    658  CB  THR A 104       5.546  -9.614  -3.295 
ATOM    659  OG1 THR A 104       5.356  -8.546  -4.210 
ATOM    660  CG2 THR A 104       6.514  -9.193  -2.176 
ATOM    661  C   THR A 104       6.242 -11.896  -2.986 
ATOM    662  O   THR A 104       5.251 -12.502  -2.581 
ATOM    663  N   CYS A 105       7.490 -12.172  -2.555 
ATOM    664  CA  CYS A 105       7.738 -13.200  -1.586 
ATOM    665  CB  CYS A 105       8.849 -14.165  -2.029 
ATOM    666  SG  CYS A 105       8.448 -14.908  -3.639 
ATOM    667  C   CYS A 105       8.189 -12.511  -0.339 
ATOM    668  O   CYS A 105       9.178 -11.779  -0.349 
ATOM    669  N   LYS A 106       7.459 -12.730   0.774 
ATOM    670  CA  LYS A 106       7.781 -12.086   2.014 
ATOM    671  CB  LYS A 106       6.585 -11.338   2.628 
ATOM    672  CG  LYS A 106       6.127 -10.139   1.793 
ATOM    673  CD  LYS A 106       4.735  -9.634   2.178 
ATOM    674  CE  LYS A 106       4.309  -8.374   1.425 
ATOM    675  NZ  LYS A 106       5.014  -7.194   1.974 
ATOM    676  C   LYS A 106       8.204 -13.134   2.988 
ATOM    677  O   LYS A 106       7.514 -14.131   3.203 
ATOM    678  N   LEU A 107       9.370 -12.908   3.618 
ATOM    679  CA  LEU A 107       9.910 -13.866   4.533 
ATOM    680  CB  LEU A 107      11.381 -13.570   4.883 
ATOM    681  CG  LEU A 107      12.026 -14.570   5.857 
ATOM    682  CD1 LEU A 107      12.138 -15.973   5.238 
ATOM    683  CD2 LEU A 107      13.375 -14.044   6.370 
ATOM    684  C   LEU A 107       9.105 -13.824   5.787 
ATOM    685  O   LEU A 107       8.661 -12.764   6.225 
ATOM    686  N   HIS A 108       8.855 -15.005   6.380 
ATOM    687  CA  HIS A 108       8.191 -15.020   7.648 
ATOM    688  ND1 HIS A 108       6.503 -17.160   5.722 
ATOM    689  CG  HIS A 108       6.507 -16.861   7.063 
ATOM    690  CB  HIS A 108       6.725 -15.489   7.618 
ATOM    691  NE2 HIS A 108       6.076 -19.059   6.793 
ATOM    692  CD2 HIS A 108       6.247 -18.033   7.703 
ATOM    693  CE1 HIS A 108       6.239 -18.488   5.615 
ATOM    694  C   HIS A 108       8.993 -15.906   8.534 
ATOM    695  O   HIS A 108       9.644 -16.843   8.076 
ATOM    696  N   GLY A 109       8.958 -15.620   9.846 
ATOM    697  CA  GLY A 109       9.793 -16.334  10.759 
ATOM    698  C   GLY A 109      10.861 -15.362  11.144 
ATOM    699  O   GLY A 109      11.206 -14.465  10.376 
ATOM    700  N   GLY A 110      11.378 -15.513  12.376 
ATOM    701  CA  GLY A 110      12.344 -14.642  12.983 
ATOM    702  C   GLY A 110      13.717 -14.700  12.379 
ATOM    703  O   GLY A 110      14.419 -13.689  12.376 
ATOM    704  N   SER A 111      14.166 -15.876  11.892 
ATOM    705  CA  SER A 111      15.555 -15.993  11.521 
ATOM    706  CB  SER A 111      16.129 -17.404  11.740 
ATOM    707  OG  SER A 111      17.494 -17.439  11.353 
ATOM    708  C   SER A 111      15.827 -15.629  10.092 
ATOM    709  O   SER A 111      15.060 -15.888   9.167 
ATOM    710  N   PRO A 112      16.953 -14.967   9.967 
ATOM    711  CA  PRO A 112      17.492 -14.571   8.686 
ATOM    712  CD  PRO A 112      17.334 -14.031  11.015 
ATOM    713  CB  PRO A 112      18.504 -13.462   8.973 
ATOM    714  CG  PRO A 112      18.025 -12.860  10.301 
ATOM    715  C   PRO A 112      18.112 -15.709   7.930 
ATOM    716  O   PRO A 112      18.498 -15.507   6.778 
ATOM    717  N   TRP A 113      18.254 -16.900   8.543 
ATOM    718  CA  TRP A 113      18.952 -17.947   7.848 
ATOM    719  CB  TRP A 113      20.140 -18.493   8.653 
ATOM    720  CG  TRP A 113      21.239 -17.473   8.801 
ATOM    721  CD2 TRP A 113      22.171 -17.157   7.757 
ATOM    722  CD1 TRP A 113      21.549 -16.668   9.857 
ATOM    723  NE1 TRP A 113      22.625 -15.874   9.541 
ATOM    724  CE2 TRP A 113      23.017 -16.164   8.250 
ATOM    725  CE3 TRP A 113      22.310 -17.654   6.495 
ATOM    726  CZ2 TRP A 113      24.022 -15.652   7.480 
ATOM    727  CZ3 TRP A 113      23.322 -17.137   5.721 
ATOM    728  CH2 TRP A 113      24.162 -16.156   6.206 
ATOM    729  C   TRP A 113      18.019 -19.078   7.526 
ATOM    730  O   TRP A 113      16.980 -19.259   8.157 
ATOM    731  N   PRO A 114      18.387 -19.844   6.525 
ATOM    732  CA  PRO A 114      17.605 -20.941   6.018 
ATOM    733  CD  PRO A 114      19.726 -19.807   5.959 
ATOM    734  CB  PRO A 114      18.412 -21.510   4.849 
ATOM    735  CG  PRO A 114      19.865 -21.131   5.190 
ATOM    736  C   PRO A 114      17.349 -21.963   7.077 
ATOM    737  O   PRO A 114      18.132 -22.055   8.021 
ATOM    738  N   PRO A 115      16.287 -22.717   6.949 
ATOM    739  CA  PRO A 115      15.417 -22.592   5.810 
ATOM    740  CD  PRO A 115      16.308 -24.080   7.460 
ATOM    741  CB  PRO A 115      14.554 -23.850   5.796 
ATOM    742  CG  PRO A 115      15.436 -24.898   6.494 
ATOM    743  C   PRO A 115      14.624 -21.326   5.826 
ATOM    744  O   PRO A 115      14.324 -20.822   6.907 
ATOM    745  N   CYS A 116      14.262 -20.805   4.637 
ATOM    746  CA  CYS A 116      13.552 -19.559   4.576 
ATOM    747  CB  CYS A 116      14.136 -18.609   3.509 
ATOM    748  SG  CYS A 116      15.947 -18.432   3.606 
ATOM    749  C   CYS A 116      12.141 -19.851   4.153 
ATOM    750  O   CYS A 116      11.913 -20.416   3.083 
ATOM    751  N   GLN A 117      11.145 -19.461   4.980 
ATOM    752  CA  GLN A 117       9.776 -19.689   4.605 
ATOM    753  CB  GLN A 117       8.829 -20.057   5.761 
ATOM    754  CG  GLN A 117       9.262 -21.272   6.578 
ATOM    755  CD  GLN A 117       9.944 -20.724   7.818 
ATOM    756  OE1 GLN A 117      10.525 -19.641   7.791 
ATOM    757  NE2 GLN A 117       9.847 -21.480   8.943 
ATOM    758  C   GLN A 117       9.264 -18.399   4.045 
ATOM    759  O   GLN A 117       9.593 -17.322   4.542 
ATOM    760  N   TYR A 118       8.444 -18.476   2.979 
ATOM    761  CA  TYR A 118       7.961 -17.279   2.352 
ATOM    762  CB  TYR A 118       8.554 -17.047   0.952 
ATOM    763  CG  TYR A 118      10.003 -16.728   1.079 
ATOM    764  CD1 TYR A 118      10.406 -15.445   1.371 
ATOM    765  CD2 TYR A 118      10.958 -17.702   0.895 
ATOM    766  CE1 TYR A 118      11.740 -15.138   1.486 
ATOM    767  CE2 TYR A 118      12.294 -17.401   1.008 
ATOM    768  CZ  TYR A 118      12.686 -16.117   1.304 
ATOM    769  OH  TYR A 118      14.057 -15.806   1.420 
ATOM    770  C   TYR A 118       6.480 -17.356   2.150 
ATOM    771  O   TYR A 118       5.907 -18.436   2.018 
ATOM    772  N   ARG A 119       5.827 -16.174   2.139 
ATOM    773  CA  ARG A 119       4.427 -16.059   1.843 
ATOM    774  CB  ARG A 119       3.652 -15.202   2.858 
ATOM    775  CG  ARG A 119       3.673 -15.788   4.269 
ATOM    776  CD  ARG A 119       2.594 -16.840   4.518 
ATOM    777  NE  ARG A 119       2.885 -17.449   5.844 
ATOM    778  CZ  ARG A 119       1.863 -17.879   6.638 
ATOM    779  NH1 ARG A 119       0.571 -17.731   6.223 
ATOM    780  NH2 ARG A 119       2.135 -18.448   7.848 
ATOM    781  C   ARG A 119       4.365 -15.344   0.526 
ATOM    782  O   ARG A 119       5.061 -14.349   0.325 
ATOM    783  N   ALA A 120       3.524 -15.828  -0.411 
ATOM    784  CA  ALA A 120       3.516 -15.241  -1.722 
ATOM    785  CB  ALA A 120       3.540 -16.279  -2.857 
ATOM    786  C   ALA A 120       2.290 -14.411  -1.918 
ATOM    787  O   ALA A 120       1.191 -14.774  -1.498 
ATOM    788  N   THR A 121       2.473 -13.235  -2.553 
ATOM    789  CA  THR A 121       1.362 -12.387  -2.858 
ATOM    790  CB  THR A 121       1.414 -11.077  -2.132 
ATOM    791  OG1 THR A 121       1.493 -11.279  -0.729 
ATOM    792  CG2 THR A 121       0.136 -10.304  -2.467 
ATOM    793  C   THR A 121       1.454 -12.058  -4.319 
ATOM    794  O   THR A 121       2.368 -11.355  -4.746 
ATOM    795  N   ALA A 122       0.503 -12.561  -5.131 
ATOM    796  CA  ALA A 122       0.506 -12.258  -6.535 
ATOM    797  CB  ALA A 122      -0.363 -13.214  -7.372 
ATOM    798  C   ALA A 122      -0.051 -10.879  -6.695 
ATOM    799  O   ALA A 122      -0.797 -10.403  -5.841 
ATOM    800  N   GLY A 123       0.311 -10.190  -7.800 
ATOM    801  CA  GLY A 123      -0.202  -8.866  -8.009 
ATOM    802  C   GLY A 123      -0.066  -8.514  -9.455 
ATOM    803  O   GLY A 123       0.601  -9.210 -10.221 
ATOM    804  N   PHE A 124      -0.738  -7.418  -9.864 
ATOM    805  CA  PHE A 124      -0.677  -6.940 -11.215 
ATOM    806  CB  PHE A 124      -1.952  -7.333 -11.988 
ATOM    807  CG  PHE A 124      -1.880  -6.953 -13.427 
ATOM    808  CD1 PHE A 124      -1.110  -7.677 -14.309 
ATOM    809  CD2 PHE A 124      -2.620  -5.893 -13.902 
ATOM    810  CE1 PHE A 124      -1.058  -7.330 -15.640 
ATOM    811  CE2 PHE A 124      -2.573  -5.544 -15.231 
ATOM    812  CZ  PHE A 124      -1.789  -6.263 -16.103 
ATOM    813  C   PHE A 124      -0.614  -5.444 -11.112 
ATOM    814  O   PHE A 124      -1.586  -4.807 -10.707 
ATOM    815  N   ARG A 125       0.538  -4.838 -11.470 
ATOM    816  CA  ARG A 125       0.653  -3.408 -11.368 
ATOM    817  CB  ARG A 125       0.731  -2.905  -9.919 
ATOM    818  CG  ARG A 125       1.922  -3.477  -9.148 
ATOM    819  CD  ARG A 125       2.201  -2.737  -7.841 
ATOM    820  NE  ARG A 125       2.654  -1.368  -8.212 
ATOM    821  CZ  ARG A 125       2.539  -0.343  -7.320 
ATOM    822  NH1 ARG A 125       2.021  -0.575  -6.078 
ATOM    823  NH2 ARG A 125       2.940   0.912  -7.672 
ATOM    824  C   ARG A 125       1.930  -2.974 -12.029 
ATOM    825  O   ARG A 125       2.704  -3.796 -12.517 
ATOM    826  N   ASN A 126       2.164  -1.643 -12.058 
ATOM    827  CA  ASN A 126       3.348  -1.060 -12.631 
ATOM    828  CB  ASN A 126       3.319   0.475 -12.733 
ATOM    829  CG  ASN A 126       2.288   0.920 -13.750 
ATOM    830  OD1 ASN A 126       1.798   0.128 -14.551 
ATOM    831  ND2 ASN A 126       1.954   2.238 -13.724 
ATOM    832  C   ASN A 126       4.475  -1.326 -11.687 
ATOM    833  O   ASN A 126       4.252  -1.649 -10.522 
ATOM    834  N   VAL A 127       5.728  -1.187 -12.170 
ATOM    835  CA  VAL A 127       6.853  -1.442 -11.318 
ATOM    836  CB  VAL A 127       7.620  -2.670 -11.710 
ATOM    837  CG1 VAL A 127       6.692  -3.888 -11.560 
ATOM    838  CG2 VAL A 127       8.164  -2.479 -13.137 
ATOM    839  C   VAL A 127       7.801  -0.286 -11.389 
ATOM    840  O   VAL A 127       7.791   0.482 -12.349 
ATOM    841  N   VAL A 128       8.640  -0.129 -10.338 
ATOM    842  CA  VAL A 128       9.608   0.932 -10.290 
ATOM    843  CB  VAL A 128       9.558   1.739  -9.024 
ATOM    844  CG1 VAL A 128      10.684   2.788  -9.058 
ATOM    845  CG2 VAL A 128       8.156   2.343  -8.876 
ATOM    846  C   VAL A 128      10.968   0.306 -10.332 
ATOM    847  O   VAL A 128      11.242  -0.659  -9.620 
ATOM    848  N   VAL A 129      11.864   0.853 -11.180 
ATOM    849  CA  VAL A 129      13.192   0.316 -11.293 
ATOM    850  CB  VAL A 129      13.377  -0.597 -12.470 
ATOM    851  CG1 VAL A 129      12.475  -1.829 -12.285 
ATOM    852  CG2 VAL A 129      13.103   0.196 -13.761 
ATOM    853  C   VAL A 129      14.143   1.454 -11.487 
ATOM    854  O   VAL A 129      13.740   2.610 -11.599 
ATOM    855  N   ALA A 130      15.453   1.141 -11.469 
ATOM    856  CA  ALA A 130      16.471   2.102 -11.776 
ATOM    857  CB  ALA A 130      17.570   2.201 -10.704 
ATOM    858  C   ALA A 130      17.107   1.586 -13.029 
ATOM    859  O   ALA A 130      17.251   0.376 -13.195 
ATOM    860  N   CYS A 131      17.489   2.483 -13.964 
ATOM    861  CA  CYS A 131      18.044   1.992 -15.195 
ATOM    862  CB  CYS A 131      17.222   2.356 -16.450 
ATOM    863  SG  CYS A 131      15.649   1.450 -16.538 
ATOM    864  C   CYS A 131      19.424   2.528 -15.408 
ATOM    865  O   CYS A 131      19.772   3.615 -14.946 
ATOM    866  N   GLU A 132      20.255   1.724 -16.108 
ATOM    867  CA  GLU A 132      21.592   2.093 -16.475 
ATOM    868  CB  GLU A 132      22.653   1.496 -15.531 
ATOM    869  CG  GLU A 132      24.095   1.876 -15.875 
ATOM    870  CD  GLU A 132      25.017   1.153 -14.901 
ATOM    871  OE1 GLU A 132      24.867  -0.090 -14.759 
ATOM    872  OE2 GLU A 132      25.883   1.833 -14.288 
ATOM    873  C   GLU A 132      21.835   1.497 -17.828 
ATOM    874  O   GLU A 132      21.581   0.315 -18.054 
ATOM    875  N   ASN A 133      22.341   2.307 -18.771 
ATOM    876  CA  ASN A 133      22.633   1.807 -20.081 
ATOM    877  CB  ASN A 133      23.666   0.669 -20.045 
ATOM    878  CG  ASN A 133      24.142   0.395 -21.460 
ATOM    879  OD1 ASN A 133      23.716   1.047 -22.412 
ATOM    880  ND2 ASN A 133      25.042  -0.612 -21.602 
ATOM    881  C   ASN A 133      21.369   1.284 -20.700 
ATOM    882  O   ASN A 133      21.405   0.415 -21.569 
ATOM    883  N   GLY A 134      20.206   1.809 -20.274 
ATOM    884  CA  GLY A 134      18.973   1.431 -20.908 
ATOM    885  C   GLY A 134      18.488   0.100 -20.407 
ATOM    886  O   GLY A 134      17.601  -0.497 -21.016 
ATOM    887  N   LEU A 135      19.052  -0.410 -19.291 
ATOM    888  CA  LEU A 135      18.626  -1.689 -18.777 
ATOM    889  CB  LEU A 135      19.722  -2.763 -18.865 
ATOM    890  CG  LEU A 135      20.118  -3.122 -20.306 
ATOM    891  CD1 LEU A 135      21.217  -4.195 -20.327 
ATOM    892  CD2 LEU A 135      18.890  -3.538 -21.130 
ATOM    893  C   LEU A 135      18.301  -1.547 -17.317 
ATOM    894  O   LEU A 135      18.890  -0.715 -16.629 
ATOM    895  N   PRO A 136      17.352  -2.313 -16.825 
ATOM    896  CA  PRO A 136      17.021  -2.252 -15.420 
ATOM    897  CD  PRO A 136      16.196  -2.669 -17.633 
ATOM    898  CB  PRO A 136      15.657  -2.921 -15.271 
ATOM    899  CG  PRO A 136      15.011  -2.730 -16.653 
ATOM    900  C   PRO A 136      18.077  -2.865 -14.544 
ATOM    901  O   PRO A 136      18.366  -4.050 -14.698 
ATOM    902  N   VAL A 137      18.700  -2.052 -13.670 
ATOM    903  CA  VAL A 137      19.685  -2.428 -12.695 
ATOM    904  CB  VAL A 137      20.708  -1.352 -12.497 
ATOM    905  CG1 VAL A 137      21.444  -1.158 -13.835 
ATOM    906  CG2 VAL A 137      20.006  -0.082 -11.995 
ATOM    907  C   VAL A 137      19.111  -2.788 -11.354 
ATOM    908  O   VAL A 137      19.737  -3.522 -10.593 
ATOM    909  N   HIS A 138      17.948  -2.222 -10.978 
ATOM    910  CA  HIS A 138      17.482  -2.425  -9.634 
ATOM    911  ND1 HIS A 138      17.868  -2.477  -6.392 
ATOM    912  CG  HIS A 138      17.517  -1.474  -7.267 
ATOM    913  CB  HIS A 138      18.027  -1.352  -8.671 
ATOM    914  NE2 HIS A 138      16.458  -1.147  -5.302 
ATOM    915  CD2 HIS A 138      16.654  -0.671  -6.586 
ATOM    916  CE1 HIS A 138      17.208  -2.233  -5.232 
ATOM    917  C   HIS A 138      15.989  -2.347  -9.596 
ATOM    918  O   HIS A 138      15.368  -1.672 -10.416 
ATOM    919  N   LEU A 139      15.380  -3.059  -8.624 
ATOM    920  CA  LEU A 139      13.959  -3.022  -8.464 
ATOM    921  CB  LEU A 139      13.328  -4.424  -8.387 
ATOM    922  CG  LEU A 139      11.796  -4.427  -8.219 
ATOM    923  CD1 LEU A 139      11.097  -3.859  -9.466 
ATOM    924  CD2 LEU A 139      11.275  -5.821  -7.830 
ATOM    925  C   LEU A 139      13.692  -2.338  -7.155 
ATOM    926  O   LEU A 139      14.328  -2.642  -6.146 
ATOM    927  N   ASP A 140      12.744  -1.377  -7.146 
ATOM    928  CA  ASP A 140      12.392  -0.683  -5.938 
ATOM    929  CB  ASP A 140      11.787   0.709  -6.222 
ATOM    930  CG  ASP A 140      11.444   1.439  -4.927 
ATOM    931  OD1 ASP A 140      10.721   0.858  -4.076 
ATOM    932  OD2 ASP A 140      11.902   2.602  -4.774 
ATOM    933  C   ASP A 140      11.357  -1.523  -5.257 
ATOM    934  O   ASP A 140      10.230  -1.654  -5.728 
ATOM    935  N   GLN A 141      11.749  -2.130  -4.123 
ATOM    936  CA  GLN A 141      10.948  -3.011  -3.316 
ATOM    937  CB  GLN A 141      11.779  -3.783  -2.278 
ATOM    938  CG  GLN A 141      12.762  -4.776  -2.905 
ATOM    939  CD  GLN A 141      11.952  -5.908  -3.523 
ATOM    940  OE1 GLN A 141      12.497  -6.786  -4.190 
ATOM    941  NE2 GLN A 141      10.610  -5.884  -3.303 
ATOM    942  C   GLN A 141       9.851  -2.293  -2.576 
ATOM    943  O   GLN A 141       8.819  -2.893  -2.282 
ATOM    944  N   SER A 142      10.034  -0.997  -2.253 
ATOM    945  CA  SER A 142       9.150  -0.301  -1.351 
ATOM    946  CB  SER A 142       9.491   1.193  -1.188 
ATOM    947  OG  SER A 142       9.124   1.919  -2.352 
ATOM    948  C   SER A 142       7.710  -0.375  -1.771 
ATOM    949  O   SER A 142       6.824  -0.464  -0.923 
ATOM    950  N   ILE A 143       7.420  -0.350  -3.080 
ATOM    951  CA  ILE A 143       6.051  -0.356  -3.517 
ATOM    952  CB  ILE A 143       5.929  -0.210  -5.009 
ATOM    953  CG1 ILE A 143       6.581  -1.395  -5.742 
ATOM    954  CG2 ILE A 143       6.534   1.151  -5.388 
ATOM    955  CD1 ILE A 143       6.281  -1.418  -7.241 
ATOM    956  C   ILE A 143       5.389  -1.633  -3.085 
ATOM    957  O   ILE A 143       4.203  -1.660  -2.760 
ATOM    958  N   PHE A 144       6.139  -2.743  -3.129 
ATOM    959  CA  PHE A 144       5.663  -4.054  -2.785 
ATOM    960  CB  PHE A 144       6.569  -5.164  -3.332 
ATOM    961  CG  PHE A 144       6.507  -4.997  -4.812 
ATOM    962  CD1 PHE A 144       5.397  -5.403  -5.519 
ATOM    963  CD2 PHE A 144       7.560  -4.429  -5.496 
ATOM    964  CE1 PHE A 144       5.340  -5.244  -6.884 
ATOM    965  CE2 PHE A 144       7.507  -4.271  -6.860 
ATOM    966  CZ  PHE A 144       6.396  -4.677  -7.557 
ATOM    967  C   PHE A 144       5.482  -4.230  -1.309 
ATOM    968  O   PHE A 144       4.699  -5.077  -0.876 
ATOM    969  N   ARG A 145       6.264  -3.500  -0.495 
ATOM    970  CA  ARG A 145       6.177  -3.640   0.929 
ATOM    971  CB  ARG A 145       7.187  -2.736   1.646 
ATOM    972  CG  ARG A 145       8.616  -2.950   1.149 
ATOM    973  CD  ARG A 145       9.671  -2.223   1.979 
ATOM    974  NE  ARG A 145       9.994  -3.112   3.127 
ATOM    975  CZ  ARG A 145      10.901  -4.116   2.955 
ATOM    976  NH1 ARG A 145      11.537  -4.250   1.755 
ATOM    977  NH2 ARG A 145      11.162  -4.987   3.973 
ATOM    978  C   ARG A 145       4.810  -3.223   1.343 
ATOM    979  O   ARG A 145       4.160  -3.893   2.145 
ATOM    980  N   ARG A 146       4.339  -2.101   0.769 
ATOM    981  CA  ARG A 146       3.061  -1.554   1.109 
ATOM    982  CB  ARG A 146       2.944  -0.061   0.750 
ATOM    983  CG  ARG A 146       4.017   0.799   1.422 
ATOM    984  CD  ARG A 146       3.933   2.291   1.088 
ATOM    985  NE  ARG A 146       5.205   2.914   1.552 
ATOM    986  CZ  ARG A 146       6.283   2.930   0.714 
ATOM    987  NH1 ARG A 146       6.168   2.412  -0.544 
ATOM    988  NH2 ARG A 146       7.470   3.456   1.131 
ATOM    989  C   ARG A 146       2.016  -2.301   0.298 
ATOM    990  O   ARG A 146       1.257  -1.625  -0.446 
ATOM    991  OXT ARG A 146       1.959  -3.554   0.415 
TER
HEADER lig_80.pdb
ATOM      1  P    DC A   1     103.522-212.321-513.945 
ATOM      2  OP1  DC A   1     102.384-212.575-514.857 
ATOM      3  OP2  DC A   1     103.527-211.008-513.263 
ATOM      4  O5'  DC A   1     103.611-213.492-512.857 
ATOM      5  C5'  DC A   1     104.334-214.694-513.183 
ATOM      6  C4'  DC A   1     105.197-215.113-512.009 
ATOM      7  O4'  DC A   1     106.513-214.491-512.038 
ATOM      8  C3'  DC A   1     104.653-214.762-510.625 
ATOM      9  O3'  DC A   1     104.975-215.814-509.723 
ATOM     10  C2'  DC A   1     105.429-213.512-510.209 
ATOM     11  C1'  DC A   1     106.784-213.957-510.750 
ATOM     12  N1   DC A   1     107.761-212.844-510.907 
ATOM     13  C2   DC A   1     109.105-213.121-510.672 
ATOM     14  O2   DC A   1     109.429-214.269-510.347 
ATOM     15  N3   DC A   1     110.011-212.120-510.809 
ATOM     16  C4   DC A   1     109.620-210.889-511.164 
ATOM     17  N4   DC A   1     110.542-209.946-511.285 
ATOM     18  C5   DC A   1     108.243-210.582-511.410 
ATOM     19  C6   DC A   1     107.352-211.596-511.267 
ATOM     20  P    DA A   2     103.896-216.254-508.626 
ATOM     21  OP1  DA A   2     102.938-217.207-509.227 
ATOM     22  OP2  DA A   2     103.308-215.050-507.998 
ATOM     23  O5'  DA A   2     104.818-217.016-507.564 
ATOM     24  C5'  DA A   2     106.006-217.688-508.025 
ATOM     25  C4'  DA A   2     107.162-217.401-507.086 
ATOM     26  O4'  DA A   2     107.885-216.190-507.449 
ATOM     27  C3'  DA A   2     106.789-217.183-505.620 
ATOM     28  O3'  DA A   2     107.800-217.752-504.798 
ATOM     29  C2'  DA A   2     106.810-215.666-505.437 
ATOM     30  C1'  DA A   2     108.055-215.404-506.280 
ATOM     31  N9   DA A   2     108.208-213.982-506.697 
ATOM     32  C8   DA A   2     107.232-213.081-507.012 
ATOM     33  N7   DA A   2     107.684-211.910-507.340 
ATOM     34  C5   DA A   2     109.062-212.043-507.234 
ATOM     35  C6   DA A   2     110.119-211.145-507.452 
ATOM     36  N6   DA A   2     109.942-209.873-507.840 
ATOM     37  N1   DA A   2     111.370-211.601-507.256 
ATOM     38  C2   DA A   2     111.540-212.865-506.871 
ATOM     39  N3   DA A   2     110.634-213.790-506.638 
ATOM     40  C4   DA A   2     109.392-213.308-506.841 
ATOM     41  P    DT A   3     107.372-218.520-503.461 
ATOM     42  OP1  DT A   3     107.001-219.916-503.787 
ATOM     43  OP2  DT A   3     106.350-217.729-502.739 
ATOM     44  O5'  DT A   3     108.743-218.506-502.636 
ATOM     45  C5'  DT A   3     109.991-218.510-503.355 
ATOM     46  C4'  DT A   3     110.951-217.516-502.732 
ATOM     47  O4'  DT A   3     110.805-216.179-503.290 
ATOM     48  C3'  DT A   3     110.805-217.305-501.226 
ATOM     49  O3'  DT A   3     112.097-217.119-500.660 
ATOM     50  C2'  DT A   3     110.024-215.998-501.091 
ATOM     51  C1'  DT A   3     110.732-215.253-502.217 
ATOM     52  N1   DT A   3     109.995-214.049-502.695 
ATOM     53  C2   DT A   3     110.749-212.974-503.101 
ATOM     54  O2   DT A   3     111.969-212.975-503.084 
ATOM     55  N3   DT A   3     110.032-211.877-503.536 
ATOM     56  C4   DT A   3     108.658-211.768-503.597 
ATOM     57  O4   DT A   3     108.129-210.733-504.005 
ATOM     58  C5   DT A   3     107.954-212.947-503.149 
ATOM     59  C7   DT A   3     106.454-212.913-503.183 
ATOM     60  C6   DT A   3     108.626-214.028-502.721 
ATOM     61  P    DG A   4     112.425-217.781-499.240 
ATOM     62  OP1  DG A   4     112.829-219.192-499.432 
ATOM     63  OP2  DG A   4     111.296-217.550-498.312 
ATOM     64  O5'  DG A   4     113.689-216.918-498.774 
ATOM     65  C5'  DG A   4     114.570-216.373-499.774 
ATOM     66  C4'  DG A   4     114.922-214.940-499.428 
ATOM     67  O4'  DG A   4     113.962-213.986-499.967 
ATOM     68  C3'  DG A   4     114.974-214.608-497.937 
ATOM     69  O3'  DG A   4     116.030-213.683-497.707 
ATOM     70  C2'  DG A   4     113.644-213.910-497.649 
ATOM     71  C1'  DG A   4     113.597-213.085-498.932 
ATOM     72  N9   DG A   4     112.246-212.543-499.246 
ATOM     73  C8   DG A   4     111.007-213.103-499.017 
ATOM     74  N7   DG A   4     110.004-212.360-499.415 
ATOM     75  C5   DG A   4     110.620-211.228-499.946 
ATOM     76  C6   DG A   4     110.051-210.068-500.533 
ATOM     77  O6   DG A   4     108.866-209.797-500.709 
ATOM     78  N1   DG A   4     111.040-209.163-500.940 
ATOM     79  C2   DG A   4     112.401-209.353-500.798 
ATOM     80  N2   DG A   4     113.181-208.367-501.251 
ATOM     81  N3   DG A   4     112.934-210.441-500.248 
ATOM     82  C4   DG A   4     111.988-211.330-499.848 
ATOM     83  P    DA A   5     116.929-213.843-496.393 
ATOM     84  OP1  DA A   5     117.998-214.838-496.642 
ATOM     85  OP2  DA A   5     116.060-214.104-495.225 
ATOM     86  O5'  DA A   5     117.572-212.384-496.269 
ATOM     87  C5'  DA A   5     117.798-211.617-497.467 
ATOM     88  C4'  DA A   5     117.363-210.181-497.253 
ATOM     89  O4'  DA A   5     115.955-209.975-497.566 
ATOM     90  C3'  DA A   5     117.505-209.648-495.828 
ATOM     91  O3'  DA A   5     117.898-208.281-495.884 
ATOM     92  C2'  DA A   5     116.095-209.723-495.243 
ATOM     93  C1'  DA A   5     115.359-209.257-496.496 
ATOM     94  N9   DA A   5     113.903-209.567-496.486 
ATOM     95  C8   DA A   5     113.270-210.651-495.948 
ATOM     96  N7   DA A   5     111.982-210.635-496.100 
ATOM     97  C5   DA A   5     111.741-209.455-496.790 
ATOM     98  C6   DA A   5     110.560-208.856-497.259 
ATOM     99  N6   DA A   5     109.342-209.392-497.095 
ATOM    100  N1   DA A   5     110.676-207.681-497.905 
ATOM    101  C2   DA A   5     111.888-207.154-498.066 
ATOM    102  N3   DA A   5     113.055-207.618-497.675 
ATOM    103  C4   DA A   5     112.910-208.794-497.031 
ATOM    104  P    DA A   6     118.969-207.738-494.825 
ATOM    105  OP1  DA A   6     120.337-208.042-495.301 
ATOM    106  OP2  DA A   6     118.626-208.235-493.474 
ATOM    107  O5'  DA A   6     118.711-206.160-494.898 
ATOM    108  C5'  DA A   6     118.247-205.585-496.133 
ATOM    109  C4'  DA A   6     117.143-204.583-495.856 
ATOM    110  O4'  DA A   6     115.826-205.203-495.822 
ATOM    111  C3'  DA A   6     117.236-203.843-494.522 
ATOM    112  O3'  DA A   6     116.795-202.504-494.706 
ATOM    113  C2'  DA A   6     116.242-204.562-493.610 
ATOM    114  C1'  DA A   6     115.149-204.754-494.658 
ATOM    115  N9   DA A   6     114.136-205.781-494.287 
ATOM    116  C8   DA A   6     114.320-206.937-493.584 
ATOM    117  N7   DA A   6     113.235-207.629-493.419 
ATOM    118  C5   DA A   6     112.259-206.877-494.059 
ATOM    119  C6   DA A   6     110.880-207.073-494.242 
ATOM    120  N6   DA A   6     110.216-208.139-493.773 
ATOM    121  N1   DA A   6     110.206-206.130-494.926 
ATOM    122  C2   DA A   6     110.872-205.074-495.390 
ATOM    123  N3   DA A   6     112.150-204.785-495.282 
ATOM    124  C4   DA A   6     112.802-205.744-494.593 
ATOM    125  P    DG A   7     117.567-201.322-493.952 
ATOM    126  OP1  DG A   7     118.757-200.926-494.739 
ATOM    127  OP2  DG A   7     117.818-201.710-492.547 
ATOM    128  O5'  DG A   7     116.477-200.152-494.000 
ATOM    129  C5'  DG A   7     115.548-200.107-495.099 
ATOM    130  C4'  DG A   7     114.153-199.811-494.587 
ATOM    131  O4'  DG A   7     113.428-201.020-494.219 
ATOM    132  C3'  DG A   7     114.075-198.939-493.334 
ATOM    133  O3'  DG A   7     112.944-198.082-493.439 
ATOM    134  C2'  DG A   7     113.832-199.924-492.191 
ATOM    135  C1'  DG A   7     112.852-200.823-492.937 
ATOM    136  N9   DG A   7     112.663-202.158-492.305 
ATOM    137  C8   DG A   7     113.576-202.940-491.630 
ATOM    138  N7   DG A   7     113.086-204.074-491.191 
ATOM    139  C5   DG A   7     111.755-204.041-491.603 
ATOM    140  C6   DG A   7     110.719-204.994-491.420 
ATOM    141  O6   DG A   7     110.763-206.080-490.848 
ATOM    142  N1   DG A   7     109.518-204.561-492.000 
ATOM    143  C2   DG A   7     109.342-203.365-492.669 
ATOM    144  N2   DG A   7     108.118-203.137-493.151 
ATOM    145  N3   DG A   7     110.315-202.473-492.841 
ATOM    146  C4   DG A   7     111.487-202.877-492.284 
ATOM    147  P    DA A   8     113.065-196.571-492.926 
ATOM    148  OP1  DA A   8     113.665-195.732-493.988 
ATOM    149  OP2  DA A   8     113.749-196.546-491.614 
ATOM    150  O5'  DA A   8     111.526-196.177-492.736 
ATOM    151  C5'  DA A   8     110.536-196.800-493.578 
ATOM    152  C4'  DA A   8     109.335-197.212-492.750 
ATOM    153  O4'  DA A   8     109.481-198.547-492.186 
ATOM    154  C3'  DA A   8     109.030-196.332-491.538 
ATOM    155  O3'  DA A   8     107.619-196.231-491.386 
ATOM    156  C2'  DA A   8     109.593-197.107-490.345 
ATOM    157  C1'  DA A   8     109.147-198.491-490.808 
ATOM    158  N9   DA A   8     109.848-199.608-490.116 
ATOM    159  C8   DA A   8     111.139-199.655-489.675 
ATOM    160  N7   DA A   8     111.459-200.776-489.104 
ATOM    161  C5   DA A   8     110.294-201.528-489.172 
ATOM    162  C6   DA A   8     109.978-202.826-488.737 
ATOM    163  N6   DA A   8     110.852-203.632-488.117 
ATOM    164  N1   DA A   8     108.726-203.267-488.962 
ATOM    165  C2   DA A   8     107.863-202.462-489.578 
ATOM    166  N3   DA A   8     108.042-201.240-490.027 
ATOM    167  C4   DA A   8     109.302-200.822-489.789 
ATOM    168  P    DA A   9     106.984-194.826-490.955 
ATOM    169  OP1  DA A   9     106.811-193.972-492.151 
ATOM    170  OP2  DA A   9     107.776-194.242-489.850 
ATOM    171  O5'  DA A   9     105.552-195.282-490.407 
ATOM    172  C5'  DA A   9     104.931-196.454-490.967 
ATOM    173  C4'  DA A   9     104.338-197.305-489.862 
ATOM    174  O4'  DA A   9     105.296-198.256-489.318 
ATOM    175  C3'  DA A   9     103.835-196.545-488.635 
ATOM    176  O3'  DA A   9     102.661-197.183-488.147 
ATOM    177  C2'  DA A   9     104.944-196.711-487.596 
ATOM    178  C1'  DA A   9     105.256-198.173-487.902 
ATOM    179  N9   DA A   9     106.571-198.629-487.373 
ATOM    180  C8   DA A   9     107.731-197.919-487.257 
ATOM    181  N7   DA A   9     108.715-198.597-486.754 
ATOM    182  C5   DA A   9     108.169-199.852-486.518 
ATOM    183  C6   DA A   9     108.708-201.035-485.987 
ATOM    184  N6   DA A   9     109.980-201.150-485.578 
ATOM    185  N1   DA A   9     107.889-202.099-485.890 
ATOM    186  C2   DA A   9     106.628-201.979-486.298 
ATOM    187  N3   DA A   9     106.016-200.932-486.807 
ATOM    188  C4   DA A   9     106.856-199.880-486.893 
ATOM    189  P    DA A  10     101.453-196.279-487.610 
ATOM    190  OP1  DA A  10     100.616-195.842-488.749 
ATOM    191  OP2  DA A  10     101.985-195.203-486.745 
ATOM    192  O5'  DA A  10     100.643-197.333-486.719 
ATOM    193  C5'  DA A  10     100.676-198.726-487.082 
ATOM    194  C4'  DA A  10     100.870-199.580-485.845 
ATOM    195  O4'  DA A  10     102.277-199.784-485.527 
ATOM    196  C3'  DA A  10     100.276-199.022-484.552 
ATOM    197  O3'  DA A  10      99.764-200.100-483.778 
ATOM    198  C2'  DA A  10     101.467-198.414-483.810 
ATOM    199  C1'  DA A  10     102.466-199.518-484.146 
ATOM    200  N9   DA A  10     103.888-199.122-483.941 
ATOM    201  C8   DA A  10     104.462-197.898-484.129 
ATOM    202  N7   DA A  10     105.731-197.867-483.863 
ATOM    203  C5   DA A  10     106.022-199.166-483.470 
ATOM    204  C6   DA A  10     107.211-199.787-483.056 
ATOM    205  N6   DA A  10     108.387-199.150-482.966 
ATOM    206  N1   DA A  10     107.150-201.094-482.736 
ATOM    207  C2   DA A  10     105.979-201.723-482.829 
ATOM    208  N3   DA A  10     104.810-201.251-483.200 
ATOM    209  C4   DA A  10     104.899-199.942-483.514 
ATOM    210  P    DG A  11      98.387-199.901-482.986 
ATOM    211  OP1  DG A  11      97.249-200.154-483.898 
ATOM    212  OP2  DG A  11      98.392-198.588-482.304 
ATOM    213  O5'  DG A  11      98.476-201.072-481.899 
ATOM    214  C5'  DG A  11      99.199-202.273-482.224 
ATOM    215  C4'  DG A  11     100.063-202.693-481.051 
ATOM    216  O4'  DG A  11     101.379-202.071-481.079 
ATOM    217  C3'  DG A  11      99.518-202.342-479.666 
ATOM    218  O3'  DG A  11      99.840-203.394-478.765 
ATOM    219  C2'  DG A  11     100.294-201.092-479.251 
ATOM    220  C1'  DG A  11     101.649-201.537-479.792 
ATOM    221  N9   DG A  11     102.626-200.424-479.949 
ATOM    222  C8   DG A  11     102.402-199.110-480.302 
ATOM    223  N7   DG A  11     103.487-198.378-480.351 
ATOM    224  C5   DG A  11     104.503-199.268-480.004 
ATOM    225  C6   DG A  11     105.901-199.056-479.884 
ATOM    226  O6   DG A  11     106.542-198.023-480.063 
ATOM    227  N1   DG A  11     106.566-200.232-479.510 
ATOM    228  C2   DG A  11     105.960-201.451-479.281 
ATOM    229  N2   DG A  11     106.770-202.454-478.932 
ATOM    230  N3   DG A  11     104.647-201.649-479.395 
ATOM    231  C4   DG A  11     103.988-200.518-479.757 
ATOM    232  P    DA A  12      98.762-203.834-477.667 
ATOM    233  OP1  DA A  12      97.803-204.787-478.269 
ATOM    234  OP2  DA A  12      98.174-202.630-477.040 
ATOM    235  O5'  DA A  12      99.684-204.596-476.605 
ATOM    236  C5'  DA A  12     100.871-205.268-477.067 
ATOM    237  C4'  DA A  12     102.027-204.981-476.128 
ATOM    238  O4'  DA A  12     102.750-203.770-476.490 
ATOM    239  C3'  DA A  12     101.654-204.762-474.662 
ATOM    240  O3'  DA A  12     102.666-205.332-473.839 
ATOM    241  C2'  DA A  12     101.675-203.245-474.479 
ATOM    242  C1'  DA A  12     102.920-202.983-475.321 
ATOM    243  N9   DA A  12     103.073-201.562-475.739 
ATOM    244  C8   DA A  12     102.097-200.661-476.054 
ATOM    245  N7   DA A  12     102.549-199.490-476.381 
ATOM    246  C5   DA A  12     103.927-199.622-476.276 
ATOM    247  C6   DA A  12     104.985-198.724-476.493 
ATOM    248  N6   DA A  12     104.807-197.453-476.881 
ATOM    249  N1   DA A  12     106.236-199.180-476.297 
ATOM    250  C2   DA A  12     106.405-200.445-475.912 
ATOM    251  N3   DA A  12     105.500-201.370-475.679 
ATOM    252  C4   DA A  12     104.257-200.887-475.883 
ATOM    253  P    DC A  13     102.238-206.100-472.502 
ATOM    254  OP1  DC A  13     101.867-207.495-472.829 
ATOM    255  OP2  DC A  13     101.216-205.309-471.781 
ATOM    256  O5'  DC A  13     103.608-206.086-471.677 
ATOM    257  C5'  DC A  13     104.856-206.090-472.397 
ATOM    258  C4'  DC A  13     105.816-205.096-471.774 
ATOM    259  O4'  DC A  13     105.670-203.759-472.331 
ATOM    260  C3'  DC A  13     105.671-204.885-470.267 
ATOM    261  O3'  DC A  13     106.962-204.699-469.701 
ATOM    262  C2'  DC A  13     104.889-203.578-470.133 
ATOM    263  C1'  DC A  13     105.597-202.832-471.258 
ATOM    264  N1   DC A  13     104.860-201.628-471.736 
ATOM    265  C2   DC A  13     105.610-200.531-472.151 
ATOM    266  O2   DC A  13     106.844-200.600-472.107 
ATOM    267  N3   DC A  13     104.958-199.423-472.589 
ATOM    268  C4   DC A  13     103.620-199.388-472.622 
ATOM    269  N4   DC A  13     103.030-198.286-473.057 
ATOM    270  C5   DC A  13     102.830-200.506-472.198 
ATOM    271  C6   DC A  13     103.501-201.603-471.764 
ATOM    272  P    DG A  14     107.291-205.361-468.281 
ATOM    273  OP1  DG A  14     107.694-206.771-468.473 
ATOM    274  OP2  DG A  14     106.161-205.130-467.353 
ATOM    275  O5'  DG A  14     108.554-204.497-467.815 
ATOM    276  C5'  DG A  14     109.435-203.953-468.815 
ATOM    277  C4'  DG A  14     109.787-202.520-468.469 
ATOM    278  O4'  DG A  14     108.827-201.565-469.008 
ATOM    279  C3'  DG A  14     109.839-202.188-466.978 
ATOM    280  O3'  DG A  14     110.895-201.263-466.748 
ATOM    281  C2'  DG A  14     108.510-201.490-466.691 
ATOM    282  C1'  DG A  14     108.463-200.665-467.973 
ATOM    283  N9   DG A  14     107.111-200.123-468.288 
ATOM    284  C8   DG A  14     105.873-200.683-468.058 
ATOM    285  N7   DG A  14     104.869-199.940-468.457 
ATOM    286  C5   DG A  14     105.486-198.808-468.988 
ATOM    287  C6   DG A  14     104.916-197.648-469.575 
ATOM    288  O6   DG A  14     103.731-197.377-469.750 
ATOM    289  N1   DG A  14     105.905-196.742-469.981 
ATOM    290  C2   DG A  14     107.266-196.932-469.839 
ATOM    291  N2   DG A  14     108.046-195.947-470.293 
ATOM    292  N3   DG A  14     107.799-198.021-469.289 
ATOM    293  C4   DG A  14     106.853-198.910-468.889 
ATOM    294  P    DT A  15     111.795-201.423-465.434 
ATOM    295  OP1  DT A  15     112.863-202.418-465.683 
ATOM    296  OP2  DT A  15     110.925-201.684-464.266 
ATOM    297  O5'  DT A  15     112.437-199.963-465.311 
ATOM    298  C5'  DT A  15     112.663-199.197-466.509 
ATOM    299  C4'  DT A  15     112.228-197.761-466.294 
ATOM    300  O4'  DT A  15     110.820-197.555-466.607 
ATOM    301  C3'  DT A  15     112.370-197.228-464.869 
ATOM    302  O3'  DT A  15     112.764-195.861-464.926 
ATOM    303  C2'  DT A  15     110.960-197.302-464.285 
ATOM    304  C1'  DT A  15     110.224-196.836-465.538 
ATOM    305  N1   DT A  15     108.768-197.146-465.528 
ATOM    306  C2   DT A  15     107.931-196.239-466.131 
ATOM    307  O2   DT A  15     108.331-195.217-466.660 
ATOM    308  N3   DT A  15     106.587-196.559-466.101 
ATOM    309  C4   DT A  15     106.027-197.685-465.532 
ATOM    310  O4   DT A  15     104.808-197.864-465.567 
ATOM    311  C5   DT A  15     106.985-198.577-464.923 
ATOM    312  C7   DT A  15     106.458-199.827-464.281 
ATOM    313  C6   DT A  15     108.297-198.290-464.937 
ATOM    314  P    DG A  16     113.834-195.318-463.866 
ATOM    315  OP1  DG A  16     115.202-195.622-464.343 
ATOM    316  OP2  DG A  16     113.491-195.815-462.516 
ATOM    317  O5'  DG A  16     113.576-193.740-463.939 
ATOM    318  C5'  DG A  16     113.112-193.165-465.175 
ATOM    319  C4'  DG A  16     112.008-192.163-464.897 
ATOM    320  O4'  DG A  16     110.691-192.783-464.864 
ATOM    321  C3'  DG A  16     112.101-191.423-463.563 
ATOM    322  O3'  DG A  16     111.660-190.083-463.748 
ATOM    323  C2'  DG A  16     111.107-192.142-462.652 
ATOM    324  C1'  DG A  16     110.014-192.334-463.700 
ATOM    325  N9   DG A  16     109.002-193.361-463.328 
ATOM    326  C8   DG A  16     109.168-194.531-462.621 
ATOM    327  N7   DG A  16     108.063-195.221-462.462 
ATOM    328  C5   DG A  16     107.098-194.452-463.109 
ATOM    329  C6   DG A  16     105.707-194.681-463.275 
ATOM    330  O6   DG A  16     105.031-195.626-462.878 
ATOM    331  N1   DG A  16     105.100-193.645-463.999 
ATOM    332  C2   DG A  16     105.752-192.534-464.497 
ATOM    333  N2   DG A  16     104.993-191.659-465.161 
ATOM    334  N3   DG A  16     107.057-192.319-464.341 
ATOM    335  C4   DG A  16     107.660-193.315-463.641 
ATOM    336  P    DC A  17     112.432-188.902-462.994 
ATOM    337  OP1  DC A  17     113.622-188.506-463.780 
ATOM    338  OP2  DC A  17     112.683-189.290-461.588 
ATOM    339  O5'  DC A  17     111.342-187.731-463.041 
ATOM    340  C5'  DC A  17     110.413-187.687-464.141 
ATOM    341  C4'  DC A  17     109.018-187.390-463.629 
ATOM    342  O4'  DC A  17     108.294-188.599-463.261 
ATOM    343  C3'  DC A  17     108.940-186.518-462.376 
ATOM    344  O3'  DC A  17     107.809-185.662-462.481 
ATOM    345  C2'  DC A  17     108.698-187.504-461.232 
ATOM    346  C1'  DC A  17     107.717-188.403-461.979 
ATOM    347  N1   DC A  17     107.528-189.738-461.347 
ATOM    348  C2   DC A  17     106.265-190.320-461.422 
ATOM    349  O2   DC A  17     105.362-189.710-462.005 
ATOM    350  N3   DC A  17     106.073-191.537-460.851 
ATOM    351  C4   DC A  17     107.078-192.165-460.229 
ATOM    352  N4   DC A  17     106.840-193.350-459.688 
ATOM    353  C5   DC A  17     108.384-191.584-460.139 
ATOM    354  C6   DC A  17     108.556-190.367-460.716 
ATOM    355  P    DG A  18     107.930-184.150-461.967 
ATOM    356  OP1  DG A  18     108.531-183.312-463.029 
ATOM    357  OP2  DG A  18     108.614-184.126-460.656 
ATOM    358  O5'  DG A  18     106.391-183.757-461.777 
ATOM    359  C5'  DG A  18     105.402-184.380-462.619 
ATOM    360  C4'  DG A  18     104.201-184.792-461.791 
ATOM    361  O4'  DG A  18     104.346-186.127-461.228 
ATOM    362  C3'  DG A  18     103.895-183.912-460.579 
ATOM    363  O3'  DG A  18     102.485-183.811-460.427 
ATOM    364  C2'  DG A  18     104.458-184.686-459.387 
ATOM    365  C1'  DG A  18     104.012-186.071-459.849 
ATOM    366  N9   DG A  18     104.713-187.187-459.158 
ATOM    367  C8   DG A  18     106.014-187.254-458.705 
ATOM    368  N7   DG A  18     106.322-188.391-458.132 
ATOM    369  C5   DG A  18     105.143-189.131-458.209 
ATOM    370  C6   DG A  18     104.859-190.446-457.756 
ATOM    371  O6   DG A  18     105.600-191.241-457.185 
ATOM    372  N1   DG A  18     103.534-190.809-458.038 
ATOM    373  C2   DG A  18     102.607-190.007-458.674 
ATOM    374  N2   DG A  18     101.394-190.537-458.849 
ATOM    375  N3   DG A  18     102.876-188.773-459.099 
ATOM    376  C4   DG A  18     104.156-188.406-458.833 
ATOM    377  P    DG A  19     101.849-182.406-459.996 
ATOM    378  OP1  DG A  19     101.676-181.552-461.193 
ATOM    379  OP2  DG A  19     102.641-181.822-458.891 
ATOM    380  O5'  DG A  19     100.417-182.862-459.448 
ATOM    381  C5'  DG A  19      99.796-184.034-460.008 
ATOM    382  C4'  DG A  19      99.203-184.885-458.903 
ATOM    383  O4'  DG A  19     100.162-185.836-458.359 
ATOM    384  C3'  DG A  19      98.701-184.125-457.676 
ATOM    385  O3'  DG A  19      97.526-184.762-457.189 
ATOM    386  C2'  DG A  19      99.809-184.291-456.637 
ATOM    387  C1'  DG A  19     100.121-185.753-456.943 
ATOM    388  N9   DG A  19     101.436-186.209-456.414 
ATOM    389  C8   DG A  19     102.616-185.507-456.290 
ATOM    390  N7   DG A  19     103.602-186.205-455.781 
ATOM    391  C5   DG A  19     103.035-187.458-455.551 
ATOM    392  C6   DG A  19     103.612-188.636-455.010 
ATOM    393  O6   DG A  19     104.760-188.820-454.616 
ATOM    394  N1   DG A  19     102.680-189.683-454.952 
ATOM    395  C2   DG A  19     101.365-189.601-455.363 
ATOM    396  N2   DG A  19     100.637-190.712-455.225 
ATOM    397  N3   DG A  19     100.824-188.495-455.871 
ATOM    398  C4   DG A  19     101.715-187.471-455.934 
ATOM    399  P    DA A  20      96.318-183.859-456.651 
ATOM    400  OP1  DA A  20      95.481-183.422-457.791 
ATOM    401  OP2  DA A  20      96.851-182.783-455.787 
ATOM    402  O5'  DA A  20      95.508-184.913-455.760 
ATOM    403  C5'  DA A  20      95.541-186.306-456.124 
ATOM    404  C4'  DA A  20      95.735-187.160-454.886 
ATOM    405  O4'  DA A  20      97.142-187.363-454.568 
ATOM    406  C3'  DA A  20      95.142-186.602-453.593 
ATOM    407  O3'  DA A  20      94.629-187.680-452.819 
ATOM    408  C2'  DA A  20      96.332-185.994-452.851 
ATOM    409  C1'  DA A  20      97.331-187.097-453.187 
ATOM    410  N9   DA A  20      98.753-186.701-452.983 
ATOM    411  C8   DA A  20      99.327-185.477-453.170 
ATOM    412  N7   DA A  20     100.596-185.447-452.904 
ATOM    413  C5   DA A  20     100.887-186.746-452.511 
ATOM    414  C6   DA A  20     102.077-187.367-452.098 
ATOM    415  N6   DA A  20     103.252-186.729-452.007 
ATOM    416  N1   DA A  20     102.015-188.674-451.778 
ATOM    417  C2   DA A  20     100.844-189.303-451.870 
ATOM    418  N3   DA A  20      99.675-188.831-452.241 
ATOM    419  C4   DA A  20      99.764-187.521-452.556 
ATOM    420  P    DT A  21      93.252-187.480-452.028 
ATOM    421  OP1  DT A  21      92.114-187.734-452.940 
ATOM    422  OP2  DT A  21      93.257-186.168-451.346 
ATOM    423  O5'  DT A  21      93.341-188.651-450.940 
ATOM    424  C5'  DT A  21      94.065-189.853-451.266 
ATOM    425  C4'  DT A  21      94.928-190.273-450.092 
ATOM    426  O4'  DT A  21      96.244-189.650-450.120 
ATOM    427  C3'  DT A  21      94.384-189.921-448.708 
ATOM    428  O3'  DT A  21      94.706-190.973-447.806 
ATOM    429  C2'  DT A  21      95.159-188.672-448.292 
ATOM    430  C1'  DT A  21      96.514-189.117-448.833 
ATOM    431  N1   DT A  21      97.491-188.003-448.990 
ATOM    432  C2   DT A  21      98.813-188.293-448.755 
ATOM    433  O2   DT A  21      99.202-189.402-448.431 
ATOM    434  N3   DT A  21      99.690-187.236-448.909 
ATOM    435  C4   DT A  21      99.360-185.946-449.271 
ATOM    436  O4   DT A  21     100.234-185.083-449.377 
ATOM    437  C5   DT A  21      97.950-185.739-449.497 
ATOM    438  C7   DT A  21      97.505-184.362-449.894 
ATOM    439  C6   DT A  21      97.075-186.749-449.353 
ATOM    440  P    DC A  22      93.627-191.413-446.708 
ATOM    441  OP1  DC A  22      92.668-192.366-447.310 
ATOM    442  OP2  DC A  22      93.039-190.210-446.081 
ATOM    443  O5'  DC A  22      94.549-192.176-445.647 
ATOM    444  C5'  DC A  22      95.736-192.847-446.108 
ATOM    445  C4'  DC A  22      96.892-192.561-445.169 
ATOM    446  O4'  DC A  22      97.615-191.350-445.532 
ATOM    447  C3'  DC A  22      96.519-192.342-443.703 
ATOM    448  O3'  DC A  22      97.531-192.911-442.881 
ATOM    449  C2'  DC A  22      96.540-190.825-443.520 
ATOM    450  C1'  DC A  22      97.785-190.563-444.363 
ATOM    451  N1   DC A  22      97.938-189.141-444.780 
ATOM    452  C2   DC A  22      99.229-188.627-444.872 
ATOM    453  O2   DC A  22     100.185-189.365-444.606 
ATOM    454  N3   DC A  22      99.390-187.333-445.250 
ATOM    455  C4   DC A  22      98.327-186.567-445.529 
ATOM    456  N4   DC A  22      98.537-185.311-445.894 
ATOM    457  C5   DC A  22      96.991-187.076-445.441 
ATOM    458  C6   DC A  22      96.852-188.372-445.061 
ATOM    459  P    DC A  23      97.103-193.680-441.543 
ATOM    460  OP1  DC A  23      96.732-195.075-441.870 
ATOM    461  OP2  DC A  23      96.081-192.889-440.822 
ATOM    462  O5'  DC A  23      98.473-193.666-440.719 
ATOM    463  C5'  DC A  23      99.721-193.670-441.438 
ATOM    464  C4'  DC A  23     100.681-192.676-440.815 
ATOM    465  O4'  DC A  23     100.535-191.339-441.373 
ATOM    466  C3'  DC A  23     100.536-192.464-439.308 
ATOM    467  O3'  DC A  23     101.827-192.279-438.743 
ATOM    468  C2'  DC A  23      99.754-191.158-439.174 
ATOM    469  C1'  DC A  23     100.462-190.412-440.300 
ATOM    470  N1   DC A  23      99.726-189.208-440.778 
ATOM    471  C2   DC A  23     100.475-188.111-441.193 
ATOM    472  O2   DC A  23     101.709-188.180-441.149 
ATOM    473  N3   DC A  23      99.823-187.003-441.631 
ATOM    474  C4   DC A  23      98.485-186.968-441.663 
ATOM    475  N4   DC A  23      97.895-185.865-442.099 
ATOM    476  C5   DC A  23      97.695-188.086-441.240 
ATOM    477  C6   DC A  23      98.366-189.183-440.805 
ATOM    478  P    DT A  24     102.156-192.940-437.323 
ATOM    479  OP1  DT A  24     102.560-194.351-437.515 
ATOM    480  OP2  DT A  24     101.026-192.709-436.395 
ATOM    481  O5'  DT A  24     103.420-192.077-436.856 
ATOM    482  C5'  DT A  24     104.300-191.532-437.857 
ATOM    483  C4'  DT A  24     104.652-190.099-437.511 
ATOM    484  O4'  DT A  24     103.693-189.145-438.050 
ATOM    485  C3'  DT A  24     104.705-189.768-436.020 
ATOM    486  O3'  DT A  24     105.760-188.842-435.790 
ATOM    487  C2'  DT A  24     103.375-189.069-435.732 
ATOM    488  C1'  DT A  24     103.328-188.245-437.015 
ATOM    489  N1   DT A  24     101.976-187.703-437.329 
ATOM    490  C2   DT A  24     101.922-186.470-437.933 
ATOM    491  O2   DT A  24     102.916-185.824-438.212 
ATOM    492  N3   DT A  24     100.652-186.000-438.208 
ATOM    493  C4   DT A  24      99.463-186.645-437.936 
ATOM    494  O4   DT A  24      98.385-186.123-438.229 
ATOM    495  C5   DT A  24      99.623-187.932-437.301 
ATOM    496  C7   DT A  24      98.378-188.702-436.970 
ATOM    497  C6   DT A  24     100.846-188.413-437.022 
ATOM    498  P    DG A  25     106.660-189.003-434.476 
ATOM    499  OP1  DG A  25     107.728-189.998-434.725 
ATOM    500  OP2  DG A  25     105.790-189.263-433.308 
ATOM    501  O5'  DG A  25     107.302-187.543-434.352 
ATOM    502  C5'  DG A  25     107.528-186.776-435.550 
ATOM    503  C4'  DG A  25     107.093-185.340-435.336 
ATOM    504  O4'  DG A  25     105.685-185.134-435.649 
ATOM    505  C3'  DG A  25     107.235-184.807-433.911 
ATOM    506  O3'  DG A  25     107.629-183.441-433.967 
ATOM    507  C2'  DG A  25     105.825-184.882-433.326 
ATOM    508  C1'  DG A  25     105.089-184.416-434.579 
ATOM    509  N9   DG A  25     103.633-184.726-434.569 
ATOM    510  C8   DG A  25     102.978-185.812-434.032 
ATOM    511  N7   DG A  25     101.677-185.785-434.193 
ATOM    512  C5   DG A  25     101.454-184.595-434.886 
ATOM    513  C6   DG A  25     100.243-184.018-435.345 
ATOM    514  O6   DG A  25      99.096-184.445-435.235 
ATOM    515  N1   DG A  25     100.472-182.801-436.003 
ATOM    516  C2   DG A  25     101.710-182.219-436.191 
ATOM    517  N2   DG A  25     101.717-181.055-436.845 
ATOM    518  N3   DG A  25     102.847-182.762-435.760 
ATOM    519  C4   DG A  25     102.641-183.942-435.120 
ATOM    520  P    DC A  26     108.699-182.898-432.908 
ATOM    521  OP1  DC A  26     110.067-183.202-433.384 
ATOM    522  OP2  DC A  26     108.357-183.394-431.557 
ATOM    523  O5'  DC A  26     108.442-181.319-432.981 
ATOM    524  C5'  DC A  26     107.977-180.745-434.216 
ATOM    525  C4'  DC A  26     106.873-179.742-433.939 
ATOM    526  O4'  DC A  26     105.557-180.363-433.905 
ATOM    527  C3'  DC A  26     106.967-179.003-432.605 
ATOM    528  O3'  DC A  26     106.526-177.663-432.789 
ATOM    529  C2'  DC A  26     105.972-179.721-431.693 
ATOM    530  C1'  DC A  26     104.880-179.914-432.741 
ATOM    531  N1   DC A  26     103.867-180.941-432.370 
ATOM    532  C2   DC A  26     102.550-180.730-432.772 
ATOM    533  O2   DC A  26     102.280-179.709-433.415 
ATOM    534  N3   DC A  26     101.612-181.655-432.442 
ATOM    535  C4   DC A  26     101.947-182.747-431.744 
ATOM    536  N4   DC A  26     100.995-183.619-431.448 
ATOM    537  C5   DC A  26     103.294-182.982-431.321 
ATOM    538  C6   DC A  26     104.218-182.047-431.659 
ATOM    539  P    DT A  27     107.297-176.481-432.035 
ATOM    540  OP1  DT A  27     108.488-176.086-432.822 
ATOM    541  OP2  DT A  27     107.548-176.870-430.630 
ATOM    542  O5'  DT A  27     106.207-175.311-432.083 
ATOM    543  C5'  DT A  27     105.279-175.267-433.182 
ATOM    544  C4'  DT A  27     103.883-174.970-432.670 
ATOM    545  O4'  DT A  27     103.159-176.179-432.302 
ATOM    546  C3'  DT A  27     103.805-174.098-431.417 
ATOM    547  O3'  DT A  27     102.675-173.242-431.522 
ATOM    548  C2'  DT A  27     103.563-175.084-430.274 
ATOM    549  C1'  DT A  27     102.582-175.982-431.020 
ATOM    550  N1   DT A  27     102.393-177.318-430.388 
ATOM    551  C2   DT A  27     101.142-177.879-430.471 
ATOM    552  O2   DT A  27     100.206-177.333-431.031 
ATOM    553  N3   DT A  27     101.005-179.116-429.873 
ATOM    554  C4   DT A  27     101.992-179.822-429.216 
ATOM    555  O4   DT A  27     101.750-180.923-428.719 
ATOM    556  C5   DT A  27     103.270-179.152-429.181 
ATOM    557  C7   DT A  27     104.401-179.851-428.484 
ATOM    558  C6   DT A  27     103.432-177.948-429.754 
ATOM    559  P    DG A  28     102.796-171.730-431.009 
ATOM    560  OP1  DG A  28     103.396-170.892-432.071 
ATOM    561  OP2  DG A  28     103.479-171.705-429.697 
ATOM    562  O5'  DG A  28     101.256-171.337-430.819 
ATOM    563  C5'  DG A  28     100.267-171.959-431.661 
ATOM    564  C4'  DG A  28      99.066-172.371-430.832 
ATOM    565  O4'  DG A  28      99.211-173.707-430.269 
ATOM    566  C3'  DG A  28      98.760-171.492-429.620 
ATOM    567  O3'  DG A  28      97.350-171.391-429.469 
ATOM    568  C2'  DG A  28      99.323-172.266-428.428 
ATOM    569  C1'  DG A  28      98.877-173.650-428.891 
ATOM    570  N9   DG A  28      99.579-174.767-428.199 
ATOM    571  C8   DG A  28     100.879-174.833-427.746 
ATOM    572  N7   DG A  28     101.188-175.971-427.173 
ATOM    573  C5   DG A  28     100.008-176.711-427.251 
ATOM    574  C6   DG A  28      99.724-178.025-426.798 
ATOM    575  O6   DG A  28     100.465-178.820-426.226 
ATOM    576  N1   DG A  28      98.399-178.388-427.079 
ATOM    577  C2   DG A  28      97.472-177.586-427.715 
ATOM    578  N2   DG A  28      96.259-178.117-427.891 
ATOM    579  N3   DG A  28      97.741-176.353-428.140 
ATOM    580  C4   DG A  28      99.021-175.986-427.874 
ATOM    581  P    DG A  29      96.715-169.985-429.038 
ATOM    582  OP1  DG A  29      96.541-169.132-430.234 
ATOM    583  OP2  DG A  29      97.507-169.402-427.933 
ATOM    584  O5'  DG A  29      95.282-170.442-428.490 
ATOM    585  C5'  DG A  29      94.662-171.614-429.050 
ATOM    586  C4'  DG A  29      94.068-172.464-427.945 
ATOM    587  O4'  DG A  29      95.027-173.415-427.401 
ATOM    588  C3'  DG A  29      93.566-171.704-426.717 
ATOM    589  O3'  DG A  29      92.391-172.342-426.230 
ATOM    590  C2'  DG A  29      94.675-171.871-425.679 
ATOM    591  C1'  DG A  29      94.986-173.332-425.984 
ATOM    592  N9   DG A  29      96.301-173.789-425.456 
ATOM    593  C8   DG A  29      97.481-173.087-425.331 
ATOM    594  N7   DG A  29      98.467-173.785-424.822 
ATOM    595  C5   DG A  29      97.900-175.038-424.592 
ATOM    596  C6   DG A  29      98.477-176.216-424.051 
ATOM    597  O6   DG A  29      99.625-176.400-423.657 
ATOM    598  N1   DG A  29      97.545-177.263-423.993 
ATOM    599  C2   DG A  29      96.230-177.181-424.404 
ATOM    600  N2   DG A  29      95.502-178.292-424.267 
ATOM    601  N3   DG A  29      95.689-176.075-424.913 
ATOM    602  C4   DG A  29      96.580-175.051-424.975 
ATOM    603  P    DT A  30      91.184-171.439-425.693 
ATOM    604  OP1  DT A  30      90.346-171.002-426.832 
ATOM    605  OP2  DT A  30      91.716-170.363-424.828 
ATOM    606  O5'  DT A  30      90.373-172.493-424.802 
ATOM    607  C5'  DT A  30      90.406-173.886-425.165 
ATOM    608  C4'  DT A  30      90.600-174.739-423.928 
ATOM    609  O4'  DT A  30      92.007-174.943-423.610 
ATOM    610  C3'  DT A  30      90.007-174.182-422.634 
ATOM    611  O3'  DT A  30      89.495-175.259-421.861 
ATOM    612  C2'  DT A  30      91.197-173.574-421.893 
ATOM    613  C1'  DT A  30      92.197-174.677-422.228 
ATOM    614  N1   DT A  30      93.618-174.281-422.024 
ATOM    615  C2   DT A  30      94.483-175.257-421.589 
ATOM    616  O2   DT A  30      94.133-176.404-421.373 
ATOM    617  N3   DT A  30      95.791-174.852-421.411 
ATOM    618  C4   DT A  30      96.293-173.585-421.625 
ATOM    619  O4   DT A  30      97.486-173.342-421.430 
ATOM    620  C5   DT A  30      95.310-172.630-422.080 
ATOM    621  C7   DT A  30      95.772-171.226-422.337 
ATOM    622  C6   DT A  30      94.031-172.997-422.262 
ATOM    623  P    DA A  31      88.117-175.060-421.069 
ATOM    624  OP1  DA A  31      86.980-175.314-421.981 
ATOM    625  OP2  DA A  31      88.123-173.748-420.387 
ATOM    626  O5'  DA A  31      88.207-176.231-419.982 
ATOM    627  C5'  DA A  31      88.930-177.433-420.307 
ATOM    628  C4'  DA A  31      89.793-177.852-419.134 
ATOM    629  O4'  DA A  31      91.109-177.230-419.162 
ATOM    630  C3'  DA A  31      89.249-177.501-417.749 
ATOM    631  O3'  DA A  31      89.571-178.553-416.847 
ATOM    632  C2'  DA A  31      90.024-176.252-417.334 
ATOM    633  C1'  DA A  31      91.379-176.696-417.875 
ATOM    634  N9   DA A  31      92.357-175.583-418.032 
ATOM    635  C8   DA A  31      92.115-174.286-418.384 
ATOM    636  N7   DA A  31      93.182-173.549-418.435 
ATOM    637  C5   DA A  31      94.207-174.419-418.092 
ATOM    638  C6   DA A  31      95.594-174.245-417.965 
ATOM    639  N6   DA A  31      96.216-173.077-418.179 
ATOM    640  N1   DA A  31      96.322-175.319-417.607 
ATOM    641  C2   DA A  31      95.700-176.478-417.396 
ATOM    642  N3   DA A  31      94.417-176.758-417.484 
ATOM    643  C4   DA A  31      93.711-175.667-417.843 
ATOM    644  P    DG A  32      88.492-178.993-415.750 
ATOM    645  OP1  DG A  32      87.533-179.946-416.352 
ATOM    646  OP2  DG A  32      87.904-177.789-415.122 
ATOM    647  O5'  DG A  32      89.414-179.756-414.688 
ATOM    648  C5'  DG A  32      90.601-180.427-415.150 
ATOM    649  C4'  DG A  32      91.757-180.141-414.211 
ATOM    650  O4'  DG A  32      92.481-178.930-414.573 
ATOM    651  C3'  DG A  32      91.384-179.922-412.745 
ATOM    652  O3'  DG A  32      92.396-180.491-411.922 
ATOM    653  C2'  DG A  32      91.406-178.405-412.561 
ATOM    654  C1'  DG A  32      92.650-178.143-413.404 
ATOM    655  N9   DG A  32      92.803-176.721-413.822 
ATOM    656  C8   DG A  32      91.832-175.798-414.143 
ATOM    657  N7   DG A  32      92.303-174.620-414.472 
ATOM    658  C5   DG A  32      93.684-174.773-414.360 
ATOM    659  C6   DG A  32      94.728-173.839-414.589 
ATOM    660  O6   DG A  32      94.647-172.666-414.943 
ATOM    661  N1   DG A  32      95.987-174.411-414.358 
ATOM    662  C2   DG A  32      96.207-175.715-413.958 
ATOM    663  N2   DG A  32      97.483-176.070-413.792 
ATOM    664  N3   DG A  32      95.227-176.591-413.744 
ATOM    665  C4   DG A  32      94.000-176.051-413.964 
ATOM    666  P    DG A  33      91.968-181.259-410.585 
ATOM    667  OP1  DG A  33      91.597-182.655-410.912 
ATOM    668  OP2  DG A  33      90.946-180.469-409.864 
ATOM    669  O5'  DG A  33      93.338-181.246-409.760 
ATOM    670  C5'  DG A  33      94.586-181.249-410.479 
ATOM    671  C4'  DG A  33      95.547-180.255-409.857 
ATOM    672  O4'  DG A  33      95.400-178.918-410.414 
ATOM    673  C3'  DG A  33      95.401-180.044-408.350 
ATOM    674  O3'  DG A  33      96.693-179.858-407.784 
ATOM    675  C2'  DG A  33      94.619-178.738-408.216 
ATOM    676  C1'  DG A  33      95.328-177.992-409.341 
ATOM    677  N9   DG A  33      94.591-176.788-409.819 
ATOM    678  C8   DG A  33      93.233-176.581-409.917 
ATOM    679  N7   DG A  33      92.905-175.398-410.380 
ATOM    680  C5   DG A  33      94.134-174.778-410.604 
ATOM    681  C6   DG A  33      94.426-173.482-411.103 
ATOM    682  O6   DG A  33      93.649-172.600-411.456 
ATOM    683  N1   DG A  33      95.809-173.259-411.170 
ATOM    684  C2   DG A  33      96.780-174.171-410.803 
ATOM    685  N2   DG A  33      98.046-173.765-410.944 
ATOM    686  N3   DG A  33      96.506-175.386-410.336 
ATOM    687  C4   DG A  33      95.169-175.618-410.264 
ATOM    688  P    DA A  34      97.021-180.520-406.364 
ATOM    689  OP1  DA A  34      97.425-181.931-406.556 
ATOM    690  OP2  DA A  34      95.892-180.289-405.436 
ATOM    691  O5'  DA A  34      98.285-179.657-405.898 
ATOM    692  C5'  DA A  34      99.165-179.112-406.898 
ATOM    693  C4'  DA A  34      99.518-177.679-406.552 
ATOM    694  O4'  DA A  34      98.558-176.725-407.091 
ATOM    695  C3'  DA A  34      99.570-177.348-405.061 
ATOM    696  O3'  DA A  34     100.625-176.422-404.831 
ATOM    697  C2'  DA A  34      98.240-176.649-404.774 
ATOM    698  C1'  DA A  34      98.193-175.825-406.056 
ATOM    699  N9   DA A  34      96.841-175.282-406.370 
ATOM    700  C8   DA A  34      95.623-175.853-406.135 
ATOM    701  N7   DA A  34      94.621-175.128-406.525 
ATOM    702  C5   DA A  34      95.215-173.993-407.058 
ATOM    703  C6   DA A  34      94.685-172.832-407.644 
ATOM    704  N6   DA A  34      93.372-172.614-407.798 
ATOM    705  N1   DA A  34      95.558-171.898-408.068 
ATOM    706  C2   DA A  34      96.862-172.121-407.913 
ATOM    707  N3   DA A  34      97.471-173.159-407.384 
ATOM    708  C4   DA A  34      96.575-174.078-406.967 
ATOM    709  P    DG A  35     101.525-176.583-403.517 
ATOM    710  OP1  DG A  35     102.593-177.578-403.766 
ATOM    711  OP2  DG A  35     100.656-176.843-402.349 
ATOM    712  O5'  DG A  35     102.168-175.123-403.394 
ATOM    713  C5'  DG A  35     102.393-174.356-404.591 
ATOM    714  C4'  DG A  35     101.958-172.920-404.377 
ATOM    715  O4'  DG A  35     100.550-172.714-404.690 
ATOM    716  C3'  DG A  35     102.101-172.387-402.952 
ATOM    717  O3'  DG A  35     102.494-171.021-403.009 
ATOM    718  C2'  DG A  35     100.690-172.462-402.368 
ATOM    719  C1'  DG A  35      99.955-171.996-403.621 
ATOM    720  N9   DG A  35      98.499-172.306-403.610 
ATOM    721  C8   DG A  35      97.843-173.392-403.073 
ATOM    722  N7   DG A  35      96.542-173.364-403.234 
ATOM    723  C5   DG A  35      96.319-172.175-403.927 
ATOM    724  C6   DG A  35      95.108-171.598-404.387 
ATOM    725  O6   DG A  35      93.961-172.025-404.276 
ATOM    726  N1   DG A  35      95.337-170.381-405.045 
ATOM    727  C2   DG A  35      96.575-169.799-405.233 
ATOM    728  N2   DG A  35      96.582-168.635-405.886 
ATOM    729  N3   DG A  35      97.712-170.342-404.801 
ATOM    730  C4   DG A  35      97.507-171.522-404.161 
ATOM    731  P    DA A  36     103.564-170.477-401.949 
ATOM    732  OP1  DA A  36     104.932-170.782-402.425 
ATOM    733  OP2  DA A  36     103.222-170.974-400.599 
ATOM    734  O5'  DA A  36     103.307-168.899-402.022 
ATOM    735  C5'  DA A  36     102.842-168.325-403.257 
ATOM    736  C4'  DA A  36     101.739-167.322-402.980 
ATOM    737  O4'  DA A  36     100.422-167.942-402.947 
ATOM    738  C3'  DA A  36     101.832-166.583-401.646 
ATOM    739  O3'  DA A  36     101.391-165.243-401.830 
ATOM    740  C2'  DA A  36     100.837-167.301-400.734 
ATOM    741  C1'  DA A  36      99.745-167.494-401.783 
ATOM    742  N9   DA A  36      98.732-168.521-401.411 
ATOM    743  C8   DA A  36      98.916-169.677-400.708 
ATOM    744  N7   DA A  36      97.831-170.368-400.543 
ATOM    745  C5   DA A  36      96.855-169.617-401.183 
ATOM    746  C6   DA A  36      95.476-169.813-401.366 
ATOM    747  N6   DA A  36      94.812-170.878-400.897 
ATOM    748  N1   DA A  36      94.802-168.870-402.050 
ATOM    749  C2   DA A  36      95.468-167.813-402.514 
ATOM    750  N3   DA A  36      96.745-167.524-402.406 
ATOM    751  C4   DA A  36      97.398-168.483-401.717 
ATOM    752  P    DA A  37     102.162-164.061-401.077 
ATOM    753  OP1  DA A  37     103.353-163.665-401.863 
ATOM    754  OP2  DA A  37     102.413-164.449-399.671 
ATOM    755  O5'  DA A  37     101.072-162.891-401.124 
ATOM    756  C5'  DA A  37     100.144-162.846-402.223 
ATOM    757  C4'  DA A  37      98.748-162.550-401.712 
ATOM    758  O4'  DA A  37      98.024-163.759-401.343 
ATOM    759  C3'  DA A  37      98.670-161.678-400.459 
ATOM    760  O3'  DA A  37      97.540-160.822-400.564 
ATOM    761  C2'  DA A  37      98.428-162.664-399.315 
ATOM    762  C1'  DA A  37      97.447-163.562-400.062 
ATOM    763  N9   DA A  37      97.258-164.898-399.430 
ATOM    764  C8   DA A  37      98.177-165.658-398.764 
ATOM    765  N7   DA A  37      97.705-166.784-398.323 
ATOM    766  C5   DA A  37      96.377-166.770-398.725 
ATOM    767  C6   DA A  37      95.329-167.691-398.562 
ATOM    768  N6   DA A  37      95.463-168.859-397.920 
ATOM    769  N1   DA A  37      94.132-167.365-399.086 
ATOM    770  C2   DA A  37      94.004-166.202-399.724 
ATOM    771  N3   DA A  37      94.906-165.269-399.937 
ATOM    772  C4   DA A  37      96.094-165.619-399.403 
ATOM    773  P    DC A  38      97.661-159.310-400.050 
ATOM    774  OP1  DC A  38      98.261-158.472-401.112 
ATOM    775  OP2  DC A  38      98.345-159.285-398.739 
ATOM    776  O5'  DC A  38      96.121-158.917-399.860 
ATOM    777  C5'  DC A  38      95.132-159.539-400.702 
ATOM    778  C4'  DC A  38      93.931-159.951-399.874 
ATOM    779  O4'  DC A  38      94.076-161.287-399.311 
ATOM    780  C3'  DC A  38      93.626-159.072-398.662 
ATOM    781  O3'  DC A  38      92.215-158.970-398.510 
ATOM    782  C2'  DC A  38      94.188-159.846-397.470 
ATOM    783  C1'  DC A  38      93.743-161.230-397.932 
ATOM    784  N1   DC A  38      94.444-162.347-397.240 
ATOM    785  C2   DC A  38      93.722-163.512-396.992 
ATOM    786  O2   DC A  38      92.540-163.570-397.353 
ATOM    787  N3   DC A  38      94.342-164.542-396.361 
ATOM    788  C4   DC A  38      95.624-164.439-395.986 
ATOM    789  N4   DC A  38      96.184-165.472-395.374 
ATOM    790  C5   DC A  38      96.384-163.250-396.232 
ATOM    791  C6   DC A  38      95.745-162.232-396.863 
ATOM    792  P    DC A  39      91.580-157.565-398.079 
ATOM    793  OP1  DC A  39      91.406-156.711-399.276 
ATOM    794  OP2  DC A  39      92.372-156.981-396.974 
ATOM    795  O5'  DC A  39      90.148-158.021-397.531 
ATOM    796  C5'  DC A  39      89.527-159.193-398.091 
ATOM    797  C4'  DC A  39      88.933-160.044-396.986 
ATOM    798  O4'  DC A  39      89.892-160.995-396.442 
ATOM    799  C3'  DC A  39      88.431-159.284-395.759 
ATOM    800  O3'  DC A  39      87.256-159.922-395.272 
ATOM    801  C2'  DC A  39      89.540-159.450-394.720 
ATOM    802  C1'  DC A  39      89.851-160.912-395.026 
ATOM    803  N1   DC A  39      91.166-161.368-394.497 
ATOM    804  C2   DC A  39      91.266-162.684-394.052 
ATOM    805  O2   DC A  39      90.269-163.413-394.114 
ATOM    806  N3   DC A  39      92.458-163.119-393.565 
ATOM    807  C4   DC A  39      93.514-162.299-393.515 
ATOM    808  N4   DC A  39      94.654-162.770-393.033 
ATOM    809  C5   DC A  39      93.432-160.942-393.968 
ATOM    810  C6   DC A  39      92.234-160.526-394.450 
ATOM    811  P    DT A  40      86.049-159.018-394.734 
ATOM    812  OP1  DT A  40      85.212-158.582-395.874 
ATOM    813  OP2  DT A  40      86.581-157.943-393.870 
ATOM    814  O5'  DT A  40      85.239-160.072-393.843 
ATOM    815  C5'  DT A  40      85.271-161.465-394.206 
ATOM    816  C4'  DT A  40      85.466-162.319-392.969 
ATOM    817  O4'  DT A  40      86.872-162.523-392.651 
ATOM    818  C3'  DT A  40      84.872-161.761-391.676 
ATOM    819  O3'  DT A  40      84.360-162.839-390.902 
ATOM    820  C2'  DT A  40      86.062-161.154-390.934 
ATOM    821  C1'  DT A  40      87.062-162.257-391.270 
ATOM    822  N1   DT A  40      88.483-161.861-391.065 
ATOM    823  C2   DT A  40      89.348-162.836-390.631 
ATOM    824  O2   DT A  40      88.999-163.983-390.414 
ATOM    825  N3   DT A  40      90.657-162.432-390.452 
ATOM    826  C4   DT A  40      91.159-161.165-390.667 
ATOM    827  O4   DT A  40      92.352-160.921-390.471 
ATOM    828  C5   DT A  40      90.175-160.210-391.121 
ATOM    829  C7   DT A  40      90.638-158.806-391.379 
ATOM    830  C6   DT A  40      88.896-160.576-391.303 
ATOM    831  P    DA A  41      82.982-162.640-390.111 
ATOM    832  OP1  DA A  41      81.845-162.894-391.023 
ATOM    833  OP2  DA A  41      82.988-161.327-389.428 
ATOM    834  O5'  DA A  41      83.072-163.811-389.023 
ATOM    835  C5'  DA A  41      83.795-165.013-389.349 
ATOM    836  C4'  DA A  41      84.658-165.432-388.175 
ATOM    837  O4'  DA A  41      85.974-164.810-388.203 
ATOM    838  C3'  DA A  41      84.114-165.081-386.791 
ATOM    839  O3'  DA A  41      84.436-166.133-385.889 
ATOM    840  C2'  DA A  41      84.889-163.831-386.375 
ATOM    841  C1'  DA A  41      86.245-164.276-386.916 
ATOM    842  N9   DA A  41      87.222-163.163-387.073 
ATOM    843  C8   DA A  41      86.980-161.865-387.425 
ATOM    844  N7   DA A  41      88.047-161.129-387.476 
ATOM    845  C5   DA A  41      89.072-161.999-387.134 
ATOM    846  C6   DA A  41      90.459-161.825-387.006 
ATOM    847  N6   DA A  41      91.081-160.657-387.220 
ATOM    848  N1   DA A  41      91.188-162.899-386.649 
ATOM    849  C2   DA A  41      90.565-164.057-386.438 
ATOM    850  N3   DA A  41      89.283-164.338-386.526 
ATOM    851  C4   DA A  41      88.577-163.247-386.884 
ATOM    852  P    DG A  42      83.357-166.573-384.791 
ATOM    853  OP1  DG A  42      82.398-167.526-385.393 
ATOM    854  OP2  DG A  42      82.769-165.369-384.164 
ATOM    855  O5'  DG A  42      84.279-167.335-383.730 
ATOM    856  C5'  DG A  42      85.467-168.007-384.191 
ATOM    857  C4'  DG A  42      86.622-167.720-383.252 
ATOM    858  O4'  DG A  42      87.346-166.509-383.614 
ATOM    859  C3'  DG A  42      86.249-167.502-381.786 
ATOM    860  O3'  DG A  42      87.261-168.071-380.963 
ATOM    861  C2'  DG A  42      86.271-165.985-381.603 
ATOM    862  C1'  DG A  42      87.515-165.723-382.446 
ATOM    863  N9   DG A  42      87.668-164.301-382.863 
ATOM    864  C8   DG A  42      86.697-163.378-383.184 
ATOM    865  N7   DG A  42      87.168-162.200-383.513 
ATOM    866  C5   DG A  42      88.549-162.352-383.402 
ATOM    867  C6   DG A  42      89.593-161.419-383.630 
ATOM    868  O6   DG A  42      89.512-160.246-383.984 
ATOM    869  N1   DG A  42      90.852-161.991-383.399 
ATOM    870  C2   DG A  42      91.072-163.295-383.000 
ATOM    871  N2   DG A  42      92.348-163.649-382.833 
ATOM    872  N3   DG A  42      90.092-164.171-382.786 
ATOM    873  C4   DG A  42      88.865-163.631-383.005 
ATOM    874  P    DA A  43      86.833-168.839-379.626 
ATOM    875  OP1  DA A  43      86.462-170.235-379.953 
ATOM    876  OP2  DA A  43      85.811-168.048-378.905 
ATOM    877  O5'  DA A  43      88.204-168.825-378.802 
ATOM    878  C5'  DA A  43      89.452-168.829-379.521 
ATOM    879  C4'  DA A  43      90.412-167.835-378.898 
ATOM    880  O4'  DA A  43      90.266-166.498-379.455 
ATOM    881  C3'  DA A  43      90.266-167.624-377.391 
ATOM    882  O3'  DA A  43      91.558-167.438-376.825 
ATOM    883  C2'  DA A  43      89.485-166.317-377.257 
ATOM    884  C1'  DA A  43      90.193-165.571-378.383 
ATOM    885  N9   DA A  43      89.456-164.368-378.860 
ATOM    886  C8   DA A  43      88.107-164.179-378.952 
ATOM    887  N7   DA A  43      87.770-163.014-379.407 
ATOM    888  C5   DA A  43      88.982-162.380-379.637 
ATOM    889  C6   DA A  43      89.307-161.104-380.128 
ATOM    890  N6   DA A  43      88.391-160.196-380.493 
ATOM    891  N1   DA A  43      90.613-160.794-380.230 
ATOM    892  C2   DA A  43      91.520-161.701-379.866 
ATOM    893  N3   DA A  43      91.336-162.916-379.397 
ATOM    894  C4   DA A  43      90.021-163.201-379.304 
ATOM    895  P    DG A  44      91.886-168.100-375.405 
ATOM    896  OP1  DG A  44      92.290-169.511-375.598 
ATOM    897  OP2  DG A  44      90.757-167.869-374.478 
ATOM    898  O5'  DG A  44      93.150-167.237-374.939 
ATOM    899  C5'  DG A  44      94.031-166.692-375.939 
ATOM    900  C4'  DG A  44      94.383-165.259-375.594 
ATOM    901  O4'  DG A  44      93.423-164.305-376.132 
ATOM    902  C3'  DG A  44      94.435-164.927-374.102 
ATOM    903  O3'  DG A  44      95.491-164.002-373.872 
ATOM    904  C2'  DG A  44      93.105-164.229-373.815 
ATOM    905  C1'  DG A  44      93.058-163.404-375.098 
ATOM    906  N9   DG A  44      91.707-162.862-375.412 
ATOM    907  C8   DG A  44      90.468-163.422-375.182 
ATOM    908  N7   DG A  44      89.465-162.679-375.581 
ATOM    909  C5   DG A  44      90.081-161.547-376.112 
ATOM    910  C6   DG A  44      89.511-160.387-376.699 
ATOM    911  O6   DG A  44      88.327-160.116-376.875 
ATOM    912  N1   DG A  44      90.501-159.482-377.105 
ATOM    913  C2   DG A  44      91.862-159.672-376.964 
ATOM    914  N2   DG A  44      92.641-158.686-377.417 
ATOM    915  N3   DG A  44      92.395-160.760-376.414 
ATOM    916  C4   DG A  44      91.449-161.649-376.013 
ATOM    917  P    DT A  45      96.390-164.162-372.559 
ATOM    918  OP1  DT A  45      97.459-165.157-372.808 
ATOM    919  OP2  DT A  45      95.521-164.423-371.391 
ATOM    920  O5'  DT A  45      97.033-162.702-372.435 
ATOM    921  C5'  DT A  45      97.258-161.936-373.633 
ATOM    922  C4'  DT A  45      96.823-160.500-373.419 
ATOM    923  O4'  DT A  45      95.416-160.294-373.732 
ATOM    924  C3'  DT A  45      96.966-159.967-371.993 
ATOM    925  O3'  DT A  45      97.359-158.600-372.050 
ATOM    926  C2'  DT A  45      95.556-160.041-371.409 
ATOM    927  C1'  DT A  45      94.820-159.576-372.662 
ATOM    928  N1   DT A  45      93.364-159.886-372.652 
ATOM    929  C2   DT A  45      92.527-158.978-373.255 
ATOM    930  O2   DT A  45      92.927-157.956-373.784 
ATOM    931  N3   DT A  45      91.183-159.299-373.225 
ATOM    932  C4   DT A  45      90.623-160.424-372.656 
ATOM    933  O4   DT A  45      89.403-160.603-372.692 
ATOM    934  C5   DT A  45      91.581-161.316-372.048 
ATOM    935  C7   DT A  45      91.053-162.566-371.405 
ATOM    936  C6   DT A  45      92.893-161.030-372.062 
ATOM    937  P    DT A  46      98.430-158.057-370.991 
ATOM    938  OP1  DT A  46      99.797-158.361-371.467 
ATOM    939  OP2  DT A  46      98.087-158.554-369.640 
ATOM    940  O5'  DT A  46      98.172-156.479-371.064 
ATOM    941  C5'  DT A  46      97.708-155.904-372.299 
ATOM    942  C4'  DT A  46      96.604-154.902-372.022 
ATOM    943  O4'  DT A  46      95.287-155.522-371.988 
ATOM    944  C3'  DT A  46      96.697-154.162-370.687 
ATOM    945  O3'  DT A  46      96.256-152.822-370.872 
ATOM    946  C2'  DT A  46      95.703-154.881-369.776 
ATOM    947  C1'  DT A  46      94.610-155.073-370.824 
ATOM    948  N1   DT A  46      93.597-156.100-370.452 
ATOM    949  C2   DT A  46      92.303-155.878-370.857 
ATOM    950  O2   DT A  46      91.967-154.894-371.492 
ATOM    951  N3   DT A  46      91.393-156.850-370.493 
ATOM    952  C4   DT A  46      91.663-157.999-369.777 
ATOM    953  O4   DT A  46      90.763-158.798-369.511 
ATOM    954  C5   DT A  46      93.049-158.144-369.398 
ATOM    955  C7   DT A  46      93.429-159.367-368.615 
ATOM    956  C6   DT A  46      93.955-157.213-369.737 
ATOM    957  P    DG A  47      97.028-151.641-370.118 
ATOM    958  OP1  DG A  47      98.218-151.245-370.905 
ATOM    959  OP2  DG A  47      97.279-152.029-368.713 
ATOM    960  O5'  DG A  47      95.938-150.470-370.165 
ATOM    961  C5'  DG A  47      95.009-150.426-371.265 
ATOM    962  C4'  DG A  47      93.614-150.130-370.753 
ATOM    963  O4'  DG A  47      92.889-151.338-370.385 
ATOM    964  C3'  DG A  47      93.536-149.258-369.500 
ATOM    965  O3'  DG A  47      92.405-148.401-369.605 
ATOM    966  C2'  DG A  47      93.293-150.243-368.357 
ATOM    967  C1'  DG A  47      92.312-151.142-369.103 
ATOM    968  N9   DG A  47      92.124-152.477-368.471 
ATOM    969  C8   DG A  47      93.036-153.258-367.796 
ATOM    970  N7   DG A  47      92.547-154.393-367.356 
ATOM    971  C5   DG A  47      91.216-154.360-367.769 
ATOM    972  C6   DG A  47      90.179-155.313-367.586 
ATOM    973  O6   DG A  47      90.224-156.399-367.013 
ATOM    974  N1   DG A  47      88.979-154.880-368.166 
ATOM    975  C2   DG A  47      88.803-153.684-368.835 
ATOM    976  N2   DG A  47      87.579-153.456-369.317 
ATOM    977  N3   DG A  47      89.776-152.792-369.006 
ATOM    978  C4   DG A  47      90.947-153.196-368.450 
ATOM    979  P    DG A  48      92.526-146.890-369.091 
ATOM    980  OP1  DG A  48      93.126-146.051-370.153 
ATOM    981  OP2  DG A  48      93.210-146.865-367.780 
ATOM    982  O5'  DG A  48      90.986-146.496-368.902 
ATOM    983  C5'  DG A  48      89.997-147.119-369.744 
ATOM    984  C4'  DG A  48      88.796-147.531-368.915 
ATOM    985  O4'  DG A  48      88.941-148.866-368.352 
ATOM    986  C3'  DG A  48      88.491-146.651-367.703 
ATOM    987  O3'  DG A  48      87.080-146.550-367.551 
ATOM    988  C2'  DG A  48      89.053-147.426-366.511 
ATOM    989  C1'  DG A  48      88.608-148.810-366.974 
ATOM    990  N9   DG A  48      89.309-149.927-366.282 
ATOM    991  C8   DG A  48      90.609-149.993-365.829 
ATOM    992  N7   DG A  48      90.918-151.131-365.256 
ATOM    993  C5   DG A  48      89.739-151.871-365.334 
ATOM    994  C6   DG A  48      89.454-153.185-364.881 
ATOM    995  O6   DG A  48      90.195-153.980-364.309 
ATOM    996  N1   DG A  48      88.130-153.548-365.162 
ATOM    997  C2   DG A  48      87.202-152.746-365.798 
ATOM    998  N2   DG A  48      85.990-153.276-365.974 
ATOM    999  N3   DG A  48      87.471-151.513-366.223 
ATOM   1000  C4   DG A  48      88.751-151.146-365.957 
ATOM   1001  P    DG A  49      86.445-145.145-367.121 
ATOM   1002  OP1  DG A  49      86.272-144.291-368.317 
ATOM   1003  OP2  DG A  49      87.237-144.561-366.016 
ATOM   1004  O5'  DG A  49      85.013-145.601-366.572 
ATOM   1005  C5'  DG A  49      84.392-146.773-367.133 
ATOM   1006  C4'  DG A  49      83.798-147.624-366.028 
ATOM   1007  O4'  DG A  49      84.757-148.575-365.484 
ATOM   1008  C3'  DG A  49      83.296-146.864-364.800 
ATOM   1009  O3'  DG A  49      82.122-147.501-364.313 
ATOM   1010  C2'  DG A  49      84.405-147.030-363.761 
ATOM   1011  C1'  DG A  49      84.716-148.492-364.067 
ATOM   1012  N9   DG A  49      86.032-148.948-363.539 
ATOM   1013  C8   DG A  49      87.211-148.246-363.414 
ATOM   1014  N7   DG A  49      88.197-148.945-362.905 
ATOM   1015  C5   DG A  49      87.631-150.198-362.675 
ATOM   1016  C6   DG A  49      88.207-151.376-362.134 
ATOM   1017  O6   DG A  49      89.355-151.560-361.740 
ATOM   1018  N1   DG A  49      87.275-152.422-362.076 
ATOM   1019  C2   DG A  49      85.960-152.340-362.487 
ATOM   1020  N2   DG A  49      85.232-153.451-362.350 
ATOM   1021  N3   DG A  49      85.420-151.234-362.996 
ATOM   1022  C4   DG A  49      86.310-150.210-363.058 
ATOM   1023  P    DA A  50      80.914-146.598-363.776 
ATOM   1024  OP1  DA A  50      80.077-146.161-364.915 
ATOM   1025  OP2  DA A  50      81.446-145.522-362.911 
ATOM   1026  O5'  DA A  50      80.104-147.652-362.884 
ATOM   1027  C5'  DA A  50      80.136-149.045-363.248 
ATOM   1028  C4'  DA A  50      80.331-149.899-362.011 
ATOM   1029  O4'  DA A  50      81.737-150.103-361.692 
ATOM   1030  C3'  DA A  50      79.737-149.341-360.717 
ATOM   1031  O3'  DA A  50      79.225-150.419-359.944 
ATOM   1032  C2'  DA A  50      80.928-148.733-359.976 
ATOM   1033  C1'  DA A  50      81.927-149.837-360.311 
ATOM   1034  N9   DA A  50      83.348-149.441-360.107 
ATOM   1035  C8   DA A  50      83.923-148.217-360.294 
ATOM   1036  N7   DA A  50      85.192-148.186-360.028 
ATOM   1037  C5   DA A  50      85.483-149.485-359.636 
ATOM   1038  C6   DA A  50      86.672-150.106-359.222 
ATOM   1039  N6   DA A  50      87.848-149.469-359.131 
ATOM   1040  N1   DA A  50      86.611-151.413-358.902 
ATOM   1041  C2   DA A  50      85.440-152.042-358.994 
ATOM   1042  N3   DA A  50      84.270-151.570-359.366 
ATOM   1043  C4   DA A  50      84.360-150.261-359.680 
ATOM   1044  P    DA A  51      77.848-150.220-359.152 
ATOM   1045  OP1  DA A  51      76.710-150.473-360.064 
ATOM   1046  OP2  DA A  51      77.853-148.907-358.470 
ATOM   1047  O5'  DA A  51      77.937-151.391-358.065 
ATOM   1048  C5'  DA A  51      78.660-152.592-358.390 
ATOM   1049  C4'  DA A  51      79.523-153.012-357.216 
ATOM   1050  O4'  DA A  51      80.839-152.389-357.245 
ATOM   1051  C3'  DA A  51      78.979-152.661-355.832 
ATOM   1052  O3'  DA A  51      79.301-153.713-354.930 
ATOM   1053  C2'  DA A  51      79.755-151.411-355.417 
ATOM   1054  C1'  DA A  51      81.110-151.856-355.957 
ATOM   1055  N9   DA A  51      82.087-150.743-356.114 
ATOM   1056  C8   DA A  51      81.845-149.445-356.467 
ATOM   1057  N7   DA A  51      82.912-148.709-356.518 
ATOM   1058  C5   DA A  51      83.937-149.579-356.175 
ATOM   1059  C6   DA A  51      85.324-149.405-356.048 
ATOM   1060  N6   DA A  51      85.947-148.237-356.262 
ATOM   1061  N1   DA A  51      86.053-150.479-355.690 
ATOM   1062  C2   DA A  51      85.430-151.637-355.479 
ATOM   1063  N3   DA A  51      84.148-151.918-355.567 
ATOM   1064  C4   DA A  51      83.442-150.827-355.926 
ATOM   1065  P    DG A  52      78.222-154.153-353.833 
ATOM   1066  OP1  DG A  52      77.264-155.106-354.435 
ATOM   1067  OP2  DG A  52      77.634-152.949-353.205 
ATOM   1068  O5'  DG A  52      79.144-154.915-352.771 
ATOM   1069  C5'  DG A  52      80.332-155.586-353.232 
ATOM   1070  C4'  DG A  52      81.488-155.300-352.293 
ATOM   1071  O4'  DG A  52      82.211-154.089-352.656 
ATOM   1072  C3'  DG A  52      81.115-155.081-350.827 
ATOM   1073  O3'  DG A  52      82.126-155.651-350.005 
ATOM   1074  C2'  DG A  52      81.136-153.564-350.644 
ATOM   1075  C1'  DG A  52      82.381-153.302-351.487 
ATOM   1076  N9   DG A  52      82.534-151.881-351.904 
ATOM   1077  C8   DG A  52      81.562-150.957-352.225 
ATOM   1078  N7   DG A  52      82.033-149.780-352.554 
ATOM   1079  C5   DG A  52      83.414-149.932-352.443 
ATOM   1080  C6   DG A  52      84.458-148.999-352.672 
ATOM   1081  O6   DG A  52      84.377-147.826-353.026 
ATOM   1082  N1   DG A  52      85.717-149.571-352.440 
ATOM   1083  C2   DG A  52      85.937-150.875-352.041 
ATOM   1084  N2   DG A  52      87.214-151.229-351.875 
ATOM   1085  N3   DG A  52      84.957-151.751-351.827 
ATOM   1086  C4   DG A  52      83.730-151.210-352.047 
ATOM   1087  P    DA A  53      81.698-156.419-348.668 
ATOM   1088  OP1  DA A  53      81.327-157.814-348.995 
ATOM   1089  OP2  DA A  53      80.676-155.628-347.947 
ATOM   1090  O5'  DA A  53      83.069-156.405-347.843 
ATOM   1091  C5'  DA A  53      84.317-156.409-348.562 
ATOM   1092  C4'  DA A  53      85.277-155.415-347.939 
ATOM   1093  O4'  DA A  53      85.131-154.078-348.497 
ATOM   1094  C3'  DA A  53      85.131-155.204-346.433 
ATOM   1095  O3'  DA A  53      86.423-155.018-345.867 
ATOM   1096  C2'  DA A  53      84.350-153.897-346.298 
ATOM   1097  C1'  DA A  53      85.058-153.151-347.424 
ATOM   1098  N9   DA A  53      84.321-151.947-347.902 
ATOM   1099  C8   DA A  53      82.972-151.759-347.993 
ATOM   1100  N7   DA A  53      82.635-150.593-348.449 
ATOM   1101  C5   DA A  53      83.848-149.960-348.679 
ATOM   1102  C6   DA A  53      84.173-148.684-349.169 
ATOM   1103  N6   DA A  53      83.256-147.776-349.534 
ATOM   1104  N1   DA A  53      85.479-148.374-349.271 
ATOM   1105  C2   DA A  53      86.385-149.280-348.907 
ATOM   1106  N3   DA A  53      86.202-150.496-348.438 
ATOM   1107  C4   DA A  53      84.886-150.781-348.346 
ATOM   1108  P    DC A  54      86.751-155.680-344.447 
ATOM   1109  OP1  DC A  54      87.155-157.090-344.639 
ATOM   1110  OP2  DC A  54      85.622-155.449-343.519 
ATOM   1111  O5'  DC A  54      88.015-154.816-343.981 
ATOM   1112  C5'  DC A  54      88.896-154.272-344.981 
ATOM   1113  C4'  DC A  54      89.248-152.838-344.635 
ATOM   1114  O4'  DC A  54      88.288-151.884-345.174 
ATOM   1115  C3'  DC A  54      89.300-152.507-343.144 
ATOM   1116  O3'  DC A  54      90.356-151.582-342.914 
ATOM   1117  C2'  DC A  54      87.970-151.809-342.856 
ATOM   1118  C1'  DC A  54      87.923-150.984-344.139 
ATOM   1119  N1   DC A  54      86.572-150.442-344.453 
ATOM   1120  C2   DC A  54      86.499-149.193-345.065 
ATOM   1121  O2   DC A  54      87.549-148.593-345.321 
ATOM   1122  N3   DC A  54      85.277-148.682-345.359 
ATOM   1123  C4   DC A  54      84.162-149.364-345.066 
ATOM   1124  N4   DC A  54      82.994-148.822-345.373 
ATOM   1125  C5   DC A  54      84.215-150.650-344.436 
ATOM   1126  C6   DC A  54      85.446-151.144-344.150 
ATOM   1127  P    DG A  55      91.255-151.742-341.600 
ATOM   1128  OP1  DG A  55      92.324-152.737-341.849 
ATOM   1129  OP2  DG A  55      90.386-152.003-340.432 
ATOM   1130  O5'  DG A  55      91.898-150.282-341.476 
ATOM   1131  C5'  DG A  55      92.124-149.516-342.674 
ATOM   1132  C4'  DG A  55      91.689-148.080-342.460 
ATOM   1133  O4'  DG A  55      90.281-147.874-342.773 
ATOM   1134  C3'  DG A  55      91.831-147.546-341.035 
ATOM   1135  O3'  DG A  55      92.224-146.180-341.092 
ATOM   1136  C2'  DG A  55      90.421-147.621-340.451 
ATOM   1137  C1'  DG A  55      89.685-147.155-341.704 
ATOM   1138  N9   DG A  55      88.229-147.465-341.693 
ATOM   1139  C8   DG A  55      87.573-148.551-341.156 
ATOM   1140  N7   DG A  55      86.272-148.524-341.317 
ATOM   1141  C5   DG A  55      86.050-147.335-342.010 
ATOM   1142  C6   DG A  55      84.838-146.758-342.470 
ATOM   1143  O6   DG A  55      83.691-147.184-342.359 
ATOM   1144  N1   DG A  55      85.067-145.540-343.127 
ATOM   1145  C2   DG A  55      86.305-144.958-343.316 
ATOM   1146  N2   DG A  55      86.312-143.794-343.969 
ATOM   1147  N3   DG A  55      87.442-145.501-342.884 
ATOM   1148  C4   DG A  55      87.237-146.681-342.244 
ATOM   1149  P    DT A  56      93.295-145.637-340.032 
ATOM   1150  OP1  DT A  56      94.663-145.941-340.508 
ATOM   1151  OP2  DT A  56      92.952-146.134-338.682 
ATOM   1152  O5'  DT A  56      93.037-144.059-340.105 
ATOM   1153  C5'  DT A  56      92.573-143.484-341.340 
ATOM   1154  C4'  DT A  56      91.469-142.482-341.063 
ATOM   1155  O4'  DT A  56      90.152-143.102-341.030 
ATOM   1156  C3'  DT A  56      91.562-141.742-339.729 
ATOM   1157  O3'  DT A  56      91.121-140.402-339.913 
ATOM   1158  C2'  DT A  56      90.568-142.460-338.817 
ATOM   1159  C1'  DT A  56      89.475-142.653-339.865 
ATOM   1160  N1   DT A  56      88.462-143.680-339.494 
ATOM   1161  C2   DT A  56      87.168-143.457-339.898 
ATOM   1162  O2   DT A  56      86.833-142.473-340.534 
ATOM   1163  N3   DT A  56      86.258-144.430-339.535 
ATOM   1164  C4   DT A  56      86.528-145.579-338.819 
ATOM   1165  O4   DT A  56      85.629-146.378-338.552 
ATOM   1166  C5   DT A  56      87.914-145.724-338.439 
ATOM   1167  C7   DT A  56      88.294-146.947-337.656 
ATOM   1168  C6   DT A  56      88.820-144.793-338.779 
ATOM   1169  P    DC A  57      91.893-139.220-339.159 
ATOM   1170  OP1  DC A  57      93.083-138.825-339.946 
ATOM   1171  OP2  DC A  57      92.144-139.609-337.754 
ATOM   1172  O5'  DC A  57      90.803-138.050-339.207 
ATOM   1173  C5'  DC A  57      89.874-138.006-340.306 
ATOM   1174  C4'  DC A  57      88.479-137.709-339.794 
ATOM   1175  O4'  DC A  57      87.754-138.918-339.426 
ATOM   1176  C3'  DC A  57      88.401-136.837-338.542 
ATOM   1177  O3'  DC A  57      87.270-135.981-338.646 
ATOM   1178  C2'  DC A  57      88.158-137.823-337.398 
ATOM   1179  C1'  DC A  57      87.177-138.721-338.144 
ATOM   1180  N1   DC A  57      86.989-140.057-337.512 
ATOM   1181  C2   DC A  57      85.726-140.639-337.588 
ATOM   1182  O2   DC A  57      84.822-140.029-338.171 
ATOM   1183  N3   DC A  57      85.534-141.856-337.017 
ATOM   1184  C4   DC A  57      86.539-142.484-336.394 
ATOM   1185  N4   DC A  57      86.301-143.669-335.853 
ATOM   1186  C5   DC A  57      87.845-141.903-336.305 
ATOM   1187  C6   DC A  57      88.017-140.686-336.881 
ATOM   1188  P    DA A  58      87.391-134.469-338.133 
ATOM   1189  OP1  DA A  58      87.991-133.631-339.195 
ATOM   1190  OP2  DA A  58      88.075-134.445-336.821 
ATOM   1191  O5'  DA A  58      85.852-134.076-337.943 
ATOM   1192  C5'  DA A  58      84.862-134.699-338.785 
ATOM   1193  C4'  DA A  58      83.661-135.111-337.957 
ATOM   1194  O4'  DA A  58      83.807-136.446-337.394 
ATOM   1195  C3'  DA A  58      83.356-134.231-336.745 
ATOM   1196  O3'  DA A  58      81.945-134.130-336.593 
ATOM   1197  C2'  DA A  58      83.919-135.005-335.552 
ATOM   1198  C1'  DA A  58      83.473-136.389-336.015 
ATOM   1199  N9   DA A  58      84.174-137.506-335.323 
ATOM   1200  C8   DA A  58      85.465-137.554-334.882 
ATOM   1201  N7   DA A  58      85.785-138.675-334.311 
ATOM   1202  C5   DA A  58      84.620-139.427-334.379 
ATOM   1203  C6   DA A  58      84.304-140.725-333.944 
ATOM   1204  N6   DA A  58      85.178-141.531-333.324 
ATOM   1205  N1   DA A  58      83.052-141.166-334.169 
ATOM   1206  C2   DA A  58      82.189-140.361-334.785 
ATOM   1207  N3   DA A  58      82.368-139.139-335.234 
ATOM   1208  C4   DA A  58      83.628-138.721-334.996 
ATOM   1209  P    DC A  59      81.310-132.724-336.162 
ATOM   1210  OP1  DC A  59      81.137-131.871-337.359 
ATOM   1211  OP2  DC A  59      82.102-132.141-335.057 
ATOM   1212  O5'  DC A  59      79.878-133.181-335.614 
ATOM   1213  C5'  DC A  59      79.257-134.353-336.174 
ATOM   1214  C4'  DC A  59      78.664-135.204-335.069 
ATOM   1215  O4'  DC A  59      79.622-136.155-334.525 
ATOM   1216  C3'  DC A  59      78.161-134.444-333.842 
ATOM   1217  O3'  DC A  59      76.987-135.081-333.354 
ATOM   1218  C2'  DC A  59      79.270-134.610-332.803 
ATOM   1219  C1'  DC A  59      79.582-136.072-333.109 
ATOM   1220  N1   DC A  59      80.897-136.528-332.580 
ATOM   1221  C2   DC A  59      80.997-137.843-332.135 
ATOM   1222  O2   DC A  59      80.000-138.572-332.197 
ATOM   1223  N3   DC A  59      82.188-138.279-331.648 
ATOM   1224  C4   DC A  59      83.245-137.458-331.598 
ATOM   1225  N4   DC A  59      84.384-137.930-331.115 
ATOM   1226  C5   DC A  59      83.163-136.101-332.051 
ATOM   1227  C6   DC A  59      81.964-135.685-332.533 
ATOM   1228  P    DT A  60      75.779-134.178-332.817 
ATOM   1229  OP1  DT A  60      74.942-133.741-333.956 
ATOM   1230  OP2  DT A  60      76.311-133.102-331.953 
ATOM   1231  O5'  DT A  60      74.969-135.232-331.926 
ATOM   1232  C5'  DT A  60      75.001-136.625-332.289 
ATOM   1233  C4'  DT A  60      75.196-137.478-331.052 
ATOM   1234  O4'  DT A  60      76.603-137.682-330.734 
ATOM   1235  C3'  DT A  60      74.602-136.921-329.759 
ATOM   1236  O3'  DT A  60      74.090-137.999-328.985 
ATOM   1237  C2'  DT A  60      75.793-136.313-329.017 
ATOM   1238  C1'  DT A  60      76.792-137.416-329.353 
ATOM   1239  N1   DT A  60      78.214-137.020-329.148 
ATOM   1240  C2   DT A  60      79.079-137.996-328.714 
ATOM   1241  O2   DT A  60      78.729-139.143-328.497 
ATOM   1242  N3   DT A  60      80.387-137.591-328.535 
ATOM   1243  C4   DT A  60      80.889-136.324-328.749 
ATOM   1244  O4   DT A  60      82.082-136.081-328.554 
ATOM   1245  C5   DT A  60      79.906-135.369-329.204 
ATOM   1246  C7   DT A  60      80.368-133.965-329.462 
ATOM   1247  C6   DT A  60      78.626-135.736-329.386 
ATOM   1248  P    DG A  61      72.713-137.799-328.194 
ATOM   1249  OP1  DG A  61      71.575-138.053-329.106 
ATOM   1250  OP2  DG A  61      72.718-136.487-327.511 
ATOM   1251  O5'  DG A  61      72.802-138.970-327.106 
ATOM   1252  C5'  DG A  61      73.525-140.172-327.432 
ATOM   1253  C4'  DG A  61      74.389-140.592-326.258 
ATOM   1254  O4'  DG A  61      75.705-139.969-326.286 
ATOM   1255  C3'  DG A  61      73.844-140.240-324.873 
ATOM   1256  O3'  DG A  61      74.166-141.292-323.972 
ATOM   1257  C2'  DG A  61      74.620-138.991-324.458 
ATOM   1258  C1'  DG A  61      75.975-139.435-324.999 
ATOM   1259  N9   DG A  61      76.952-138.322-325.156 
ATOM   1260  C8   DG A  61      76.728-137.009-325.509 
ATOM   1261  N7   DG A  61      77.813-136.276-325.558 
ATOM   1262  C5   DG A  61      78.829-137.166-325.211 
ATOM   1263  C6   DG A  61      80.227-136.955-325.092 
ATOM   1264  O6   DG A  61      80.868-135.922-325.270 
ATOM   1265  N1   DG A  61      80.892-138.130-324.717 
ATOM   1266  C2   DG A  61      80.286-139.350-324.488 
ATOM   1267  N2   DG A  61      81.096-140.352-324.139 
ATOM   1268  N3   DG A  61      78.973-139.547-324.602 
ATOM   1269  C4   DG A  61      78.314-138.417-324.964 
ATOM   1270  P    DA A  62      73.088-141.732-322.874 
ATOM   1271  OP1  DA A  62      72.129-142.685-323.476 
ATOM   1272  OP2  DA A  62      72.500-140.528-322.247 
ATOM   1273  O5'  DA A  62      74.010-142.495-321.812 
ATOM   1274  C5'  DA A  62      75.197-143.166-322.274 
ATOM   1275  C4'  DA A  62      76.353-142.880-321.335 
ATOM   1276  O4'  DA A  62      77.076-141.669-321.697 
ATOM   1277  C3'  DA A  62      75.980-142.661-319.869 
ATOM   1278  O3'  DA A  62      76.991-143.230-319.046 
ATOM   1279  C2'  DA A  62      76.001-141.144-319.686 
ATOM   1280  C1'  DA A  62      77.246-140.882-320.528 
ATOM   1281  N9   DA A  62      77.399-139.460-320.946 
ATOM   1282  C8   DA A  62      76.423-138.559-321.261 
ATOM   1283  N7   DA A  62      76.875-137.388-321.588 
ATOM   1284  C5   DA A  62      78.253-137.521-321.483 
ATOM   1285  C6   DA A  62      79.311-136.623-321.701 
ATOM   1286  N6   DA A  62      79.133-135.351-322.089 
ATOM   1287  N1   DA A  62      80.562-137.079-321.504 
ATOM   1288  C2   DA A  62      80.731-138.343-321.119 
ATOM   1289  N3   DA A  62      79.826-139.268-320.886 
ATOM   1290  C4   DA A  62      78.583-138.786-321.090 
ATOM   1291  P    DT A  63      76.564-143.999-317.709 
ATOM   1292  OP1  DT A  63      76.193-145.394-318.036 
ATOM   1293  OP2  DT A  63      75.542-143.208-316.988 
ATOM   1294  O5'  DT A  63      77.934-143.985-316.884 
ATOM   1295  C5'  DT A  63      79.182-143.989-317.604 
ATOM   1296  C4'  DT A  63      80.142-142.995-316.981 
ATOM   1297  O4'  DT A  63      79.996-141.658-317.538 
ATOM   1298  C3'  DT A  63      79.997-142.783-315.474 
ATOM   1299  O3'  DT A  63      81.288-142.598-314.908 
ATOM   1300  C2'  DT A  63      79.215-141.477-315.340 
ATOM   1301  C1'  DT A  63      79.923-140.731-316.466 
ATOM   1302  N1   DT A  63      79.186-139.527-316.943 
ATOM   1303  C2   DT A  63      79.940-138.453-317.349 
ATOM   1304  O2   DT A  63      81.160-138.453-317.332 
ATOM   1305  N3   DT A  63      79.224-137.355-317.785 
ATOM   1306  C4   DT A  63      77.849-137.247-317.846 
ATOM   1307  O4   DT A  63      77.320-136.211-318.254 
ATOM   1308  C5   DT A  63      77.145-138.426-317.398 
ATOM   1309  C7   DT A  63      75.645-138.391-317.431 
ATOM   1310  C6   DT A  63      77.817-139.506-316.969 
ATOM   1311  P    DT A  64      81.617-143.259-313.488 
ATOM   1312  OP1  DT A  64      82.020-144.670-313.681 
ATOM   1313  OP2  DT A  64      80.487-143.028-312.560 
ATOM   1314  O5'  DT A  64      82.880-142.396-313.022 
ATOM   1315  C5'  DT A  64      83.761-141.851-314.022 
ATOM   1316  C4'  DT A  64      84.113-140.418-313.677 
ATOM   1317  O4'  DT A  64      83.153-139.464-314.215 
ATOM   1318  C3'  DT A  64      84.165-140.087-312.185 
ATOM   1319  O3'  DT A  64      85.221-139.161-311.955 
ATOM   1320  C2'  DT A  64      82.836-139.388-311.898 
ATOM   1321  C1'  DT A  64      82.789-138.564-313.180 
ATOM   1322  N1   DT A  64      81.437-138.022-313.495 
ATOM   1323  C2   DT A  64      81.382-136.789-314.098 
ATOM   1324  O2   DT A  64      82.377-136.143-314.378 
ATOM   1325  N3   DT A  64      80.112-136.319-314.374 
ATOM   1326  C4   DT A  64      78.924-136.964-314.101 
ATOM   1327  O4   DT A  64      77.846-136.442-314.395 
ATOM   1328  C5   DT A  64      79.083-138.251-313.467 
ATOM   1329  C7   DT A  64      77.839-139.021-313.136 
ATOM   1330  C6   DT A  64      80.306-138.732-313.188 
ATOM   1331  P    DA A  65      86.121-139.322-310.642 
ATOM   1332  OP1  DA A  65      87.189-140.317-310.891 
ATOM   1333  OP2  DA A  65      85.251-139.582-309.473 
ATOM   1334  O5'  DA A  65      86.763-137.862-310.518 
ATOM   1335  C5'  DA A  65      86.989-137.095-311.716 
ATOM   1336  C4'  DA A  65      86.554-135.659-311.502 
ATOM   1337  O4'  DA A  65      85.146-135.453-311.815 
ATOM   1338  C3'  DA A  65      86.696-135.126-310.076 
ATOM   1339  O3'  DA A  65      87.090-133.760-310.133 
ATOM   1340  C2'  DA A  65      85.286-135.201-309.492 
ATOM   1341  C1'  DA A  65      84.550-134.735-310.745 
ATOM   1342  N9   DA A  65      83.094-135.045-310.735 
ATOM   1343  C8   DA A  65      82.461-136.129-310.197 
ATOM   1344  N7   DA A  65      81.173-136.113-310.349 
ATOM   1345  C5   DA A  65      80.932-134.933-311.039 
ATOM   1346  C6   DA A  65      79.751-134.334-311.508 
ATOM   1347  N6   DA A  65      78.533-134.871-311.343 
ATOM   1348  N1   DA A  65      79.867-133.160-312.154 
ATOM   1349  C2   DA A  65      81.079-132.632-312.315 
ATOM   1350  N3   DA A  65      82.246-133.096-311.923 
ATOM   1351  C4   DA A  65      82.101-134.272-311.279 
ATOM   1352  P    DT A  66      88.160-133.216-309.073 
ATOM   1353  OP1  DT A  66      89.528-133.521-309.550 
ATOM   1354  OP2  DT A  66      87.817-133.713-307.723 
ATOM   1355  O5'  DT A  66      87.902-131.638-309.146 
ATOM   1356  C5'  DT A  66      87.438-131.064-310.382 
ATOM   1357  C4'  DT A  66      86.334-130.061-310.105 
ATOM   1358  O4'  DT A  66      85.017-130.681-310.071 
ATOM   1359  C3'  DT A  66      86.427-129.322-308.770 
ATOM   1360  O3'  DT A  66      85.986-127.982-308.955 
ATOM   1361  C2'  DT A  66      85.433-130.040-307.859 
ATOM   1362  C1'  DT A  66      84.340-130.233-308.907 
ATOM   1363  N1   DT A  66      83.327-131.260-308.535 
ATOM   1364  C2   DT A  66      82.034-131.037-308.940 
ATOM   1365  O2   DT A  66      81.698-130.053-309.575 
ATOM   1366  N3   DT A  66      81.123-132.010-308.576 
ATOM   1367  C4   DT A  66      81.393-133.159-307.860 
ATOM   1368  O4   DT A  66      80.494-133.958-307.594 
ATOM   1369  C5   DT A  66      82.779-133.303-307.480 
ATOM   1370  C7   DT A  66      83.159-134.526-306.698 
ATOM   1371  C6   DT A  66      83.685-132.372-307.820 
ATOM   1372  P    DG A  67      86.758-126.800-308.201 
ATOM   1373  OP1  DG A  67      87.948-126.404-308.987 
ATOM   1374  OP2  DG A  67      87.009-127.189-306.795 
ATOM   1375  O5'  DG A  67      85.668-125.630-308.248 
ATOM   1376  C5'  DG A  67      84.739-125.586-309.348 
ATOM   1377  C4'  DG A  67      83.344-125.289-308.836 
ATOM   1378  O4'  DG A  67      82.620-126.498-308.468 
ATOM   1379  C3'  DG A  67      83.266-124.417-307.583 
ATOM   1380  O3'  DG A  67      82.135-123.561-307.688 
ATOM   1381  C2'  DG A  67      83.024-125.403-306.440 
ATOM   1382  C1'  DG A  67      82.043-126.301-307.186 
ATOM   1383  N9   DG A  67      81.854-127.637-306.554 
ATOM   1384  C8   DG A  67      82.767-128.418-305.879 
ATOM   1385  N7   DG A  67      82.278-129.552-305.439 
ATOM   1386  C5   DG A  67      80.947-129.520-305.852 
ATOM   1387  C6   DG A  67      79.910-130.472-305.669 
ATOM   1388  O6   DG A  67      79.954-131.558-305.096 
ATOM   1389  N1   DG A  67      78.709-130.039-306.249 
ATOM   1390  C2   DG A  67      78.533-128.844-306.918 
ATOM   1391  N2   DG A  67      77.309-128.616-307.400 
ATOM   1392  N3   DG A  67      79.507-127.952-307.089 
ATOM   1393  C4   DG A  67      80.678-128.356-306.533 
ATOM   1394  P    DT A  68      82.256-122.049-307.174 
ATOM   1395  OP1  DT A  68      82.857-121.211-308.236 
ATOM   1396  OP2  DT A  68      82.940-122.024-305.863 
ATOM   1397  O5'  DT A  68      80.717-121.656-306.985 
ATOM   1398  C5'  DT A  68      79.728-122.278-307.827 
ATOM   1399  C4'  DT A  68      78.527-122.690-306.998 
ATOM   1400  O4'  DT A  68      78.672-124.026-306.435 
ATOM   1401  C3'  DT A  68      78.221-121.811-305.786 
ATOM   1402  O3'  DT A  68      76.811-121.710-305.634 
ATOM   1403  C2'  DT A  68      78.784-122.585-304.594 
ATOM   1404  C1'  DT A  68      78.338-123.969-305.057 
ATOM   1405  N1   DT A  68      79.039-125.086-304.365 
ATOM   1406  C2   DT A  68      78.313-126.229-304.127 
ATOM   1407  O2   DT A  68      77.146-126.353-304.456 
ATOM   1408  N3   DT A  68      78.995-127.242-303.483 
ATOM   1409  C4   DT A  68      80.311-127.208-303.068 
ATOM   1410  O4   DT A  68      80.814-128.180-302.500 
ATOM   1411  C5   DT A  68      80.990-125.968-303.361 
ATOM   1412  C7   DT A  68      82.427-125.847-302.943 
ATOM   1413  C6   DT A  68      80.351-124.966-303.986 
ATOM   1414  P    DC A  69      76.175-120.304-305.204 
ATOM   1415  OP1  DC A  69      76.002-119.451-306.400 
ATOM   1416  OP2  DC A  69      76.967-119.721-304.098 
ATOM   1417  O5'  DC A  69      74.743-120.760-304.655 
ATOM   1418  C5'  DC A  69      74.122-121.933-305.216 
ATOM   1419  C4'  DC A  69      73.529-122.783-304.110 
ATOM   1420  O4'  DC A  69      74.488-123.734-303.567 
ATOM   1421  C3'  DC A  69      73.027-122.023-302.883 
ATOM   1422  O3'  DC A  69      71.852-122.661-302.396 
ATOM   1423  C2'  DC A  69      74.135-122.190-301.844 
ATOM   1424  C1'  DC A  69      74.447-123.651-302.150 
ATOM   1425  N1   DC A  69      75.762-124.108-301.622 
ATOM   1426  C2   DC A  69      75.862-125.423-301.176 
ATOM   1427  O2   DC A  69      74.865-126.152-301.238 
ATOM   1428  N3   DC A  69      77.054-125.858-300.690 
ATOM   1429  C4   DC A  69      78.110-125.038-300.640 
ATOM   1430  N4   DC A  69      79.250-125.509-300.157 
ATOM   1431  C5   DC A  69      78.028-123.681-301.092 
ATOM   1432  C6   DC A  69      76.829-123.265-301.574 
ATOM   1433  P    DT A  70      70.644-121.758-301.859 
ATOM   1434  OP1  DT A  70      69.807-121.321-302.998 
ATOM   1435  OP2  DT A  70      71.177-120.682-300.994 
ATOM   1436  O5'  DT A  70      69.834-122.812-300.967 
ATOM   1437  C5'  DT A  70      69.867-124.204-301.331 
ATOM   1438  C4'  DT A  70      70.061-125.058-300.094 
ATOM   1439  O4'  DT A  70      71.468-125.262-299.775 
ATOM   1440  C3'  DT A  70      69.468-124.501-298.800 
ATOM   1441  O3'  DT A  70      68.955-125.578-298.026 
ATOM   1442  C2'  DT A  70      70.658-123.893-298.058 
ATOM   1443  C1'  DT A  70      71.657-124.996-298.394 
ATOM   1444  N1   DT A  70      73.079-124.600-298.190 
ATOM   1445  C2   DT A  70      73.944-125.576-297.755 
ATOM   1446  O2   DT A  70      73.594-126.723-297.538 
ATOM   1447  N3   DT A  70      75.252-125.171-297.576 
ATOM   1448  C4   DT A  70      75.754-123.904-297.791 
ATOM   1449  O4   DT A  70      76.947-123.661-297.596 
ATOM   1450  C5   DT A  70      74.771-122.949-298.245 
ATOM   1451  C7   DT A  70      75.233-121.545-298.503 
ATOM   1452  C6   DT A  70      73.491-123.316-298.427 
ATOM   1453  P    DG A  71      67.578-125.379-297.235 
ATOM   1454  OP1  DG A  71      66.440-125.633-298.147 
ATOM   1455  OP2  DG A  71      67.583-124.067-296.553 
ATOM   1456  O5'  DG A  71      67.667-126.550-296.147 
ATOM   1457  C5'  DG A  71      68.391-127.752-296.473 
ATOM   1458  C4'  DG A  71      69.254-128.171-295.299 
ATOM   1459  O4'  DG A  71      70.570-127.549-295.327 
ATOM   1460  C3'  DG A  71      68.710-127.820-293.915 
ATOM   1461  O3'  DG A  71      69.032-128.872-293.013 
ATOM   1462  C2'  DG A  71      69.485-126.570-293.499 
ATOM   1463  C1'  DG A  71      70.840-127.015-294.040 
ATOM   1464  N9   DG A  71      71.817-125.902-294.197 
ATOM   1465  C8   DG A  71      71.593-124.589-294.551 
ATOM   1466  N7   DG A  71      72.678-123.856-294.599 
ATOM   1467  C5   DG A  71      73.694-124.746-294.253 
ATOM   1468  C6   DG A  71      75.093-124.534-294.133 
ATOM   1469  O6   DG A  71      75.733-123.501-294.311 
ATOM   1470  N1   DG A  71      75.757-125.710-293.758 
ATOM   1471  C2   DG A  71      75.151-126.930-293.530 
ATOM   1472  N2   DG A  71      75.961-127.932-293.181 
ATOM   1473  N3   DG A  71      73.839-127.127-293.643 
ATOM   1474  C4   DG A  71      73.179-125.997-294.005 
ATOM   1475  P    DG A  72      67.953-129.312-291.916 
ATOM   1476  OP1  DG A  72      66.994-130.265-292.518 
ATOM   1477  OP2  DG A  72      67.365-128.108-291.288 
ATOM   1478  O5'  DG A  72      68.875-130.074-290.854 
ATOM   1479  C5'  DG A  72      70.062-130.746-291.315 
ATOM   1480  C4'  DG A  72      71.218-130.459-290.376 
ATOM   1481  O4'  DG A  72      71.941-129.248-290.739 
ATOM   1482  C3'  DG A  72      70.845-130.241-288.910 
ATOM   1483  O3'  DG A  72      71.857-130.810-288.088 
ATOM   1484  C2'  DG A  72      70.866-128.724-288.727 
ATOM   1485  C1'  DG A  72      72.111-128.462-289.570 
ATOM   1486  N9   DG A  72      72.264-127.040-289.987 
ATOM   1487  C8   DG A  72      71.292-126.117-290.308 
ATOM   1488  N7   DG A  72      71.763-124.939-290.637 
ATOM   1489  C5   DG A  72      73.144-125.092-290.526 
ATOM   1490  C6   DG A  72      74.189-124.158-290.754 
ATOM   1491  O6   DG A  72      74.108-122.985-291.109 
ATOM   1492  N1   DG A  72      75.447-124.730-290.523 
ATOM   1493  C2   DG A  72      75.668-126.034-290.124 
ATOM   1494  N2   DG A  72      76.944-126.389-289.958 
ATOM   1495  N3   DG A  72      74.687-126.910-289.910 
ATOM   1496  C4   DG A  72      73.460-126.370-290.130 
ATOM   1497  P    DT A  73      71.429-131.578-286.751 
ATOM   1498  OP1  DT A  73      71.058-132.974-287.077 
ATOM   1499  OP2  DT A  73      70.407-130.788-286.029 
ATOM   1500  O5'  DT A  73      72.799-131.565-285.926 
ATOM   1501  C5'  DT A  73      74.047-131.568-286.645 
ATOM   1502  C4'  DT A  73      75.007-130.574-286.022 
ATOM   1503  O4'  DT A  73      74.861-129.237-286.580 
ATOM   1504  C3'  DT A  73      74.862-130.363-284.516 
ATOM   1505  O3'  DT A  73      76.153-130.177-283.950 
ATOM   1506  C2'  DT A  73      74.080-129.056-284.381 
ATOM   1507  C1'  DT A  73      74.788-128.311-285.507 
ATOM   1508  N1   DT A  73      74.052-127.107-285.985 
ATOM   1509  C2   DT A  73      74.806-126.033-286.391 
ATOM   1510  O2   DT A  73      76.025-126.033-286.374 
ATOM   1511  N3   DT A  73      74.089-124.935-286.826 
ATOM   1512  C4   DT A  73      72.714-124.826-286.887 
ATOM   1513  O4   DT A  73      72.185-123.791-287.295 
ATOM   1514  C5   DT A  73      72.010-126.005-286.439 
ATOM   1515  C7   DT A  73      70.511-125.971-286.473 
ATOM   1516  C6   DT A  73      72.682-127.086-286.011 
ATOM   1517  P    DC A  74      76.482-130.839-282.530 
ATOM   1518  OP1  DC A  74      76.886-132.250-282.722 
ATOM   1519  OP2  DC A  74      75.352-130.608-281.602 
ATOM   1520  O5'  DC A  74      77.746-129.976-282.064 
ATOM   1521  C5'  DC A  74      78.626-129.431-283.064 
ATOM   1522  C4'  DC A  74      78.978-127.998-282.718 
ATOM   1523  O4'  DC A  74      78.019-127.044-283.257 
ATOM   1524  C3'  DC A  74      79.030-127.666-281.227 
ATOM   1525  O3'  DC A  74      80.086-126.741-280.997 
ATOM   1526  C2'  DC A  74      77.701-126.968-280.939 
ATOM   1527  C1'  DC A  74      77.654-126.144-282.222 
ATOM   1528  N1   DC A  74      76.302-125.601-282.536 
ATOM   1529  C2   DC A  74      76.230-124.353-283.148 
ATOM   1530  O2   DC A  74      77.280-123.752-283.404 
ATOM   1531  N3   DC A  74      75.007-123.841-283.442 
ATOM   1532  C4   DC A  74      73.893-124.524-283.149 
ATOM   1533  N4   DC A  74      72.724-123.982-283.455 
ATOM   1534  C5   DC A  74      73.946-125.809-282.519 
ATOM   1535  C6   DC A  74      75.177-126.303-282.233 
ATOM   1536  P    DA A  75      80.986-126.902-279.683 
ATOM   1537  OP1  DA A  75      82.054-127.896-279.932 
ATOM   1538  OP2  DA A  75      80.116-127.162-278.515 
ATOM   1539  O5'  DA A  75      81.628-125.442-279.559 
ATOM   1540  C5'  DA A  75      81.854-124.675-280.757 
ATOM   1541  C4'  DA A  75      81.419-123.239-280.543 
ATOM   1542  O4'  DA A  75      80.011-123.033-280.856 
ATOM   1543  C3'  DA A  75      81.561-122.706-279.118 
ATOM   1544  O3'  DA A  75      81.955-121.340-279.174 
ATOM   1545  C2'  DA A  75      80.151-122.781-278.533 
ATOM   1546  C1'  DA A  75      79.415-122.315-279.786 
ATOM   1547  N9   DA A  75      77.959-122.625-279.776 
ATOM   1548  C8   DA A  75      77.326-123.709-279.238 
ATOM   1549  N7   DA A  75      76.038-123.693-279.390 
ATOM   1550  C5   DA A  75      75.797-122.513-280.080 
ATOM   1551  C6   DA A  75      74.616-121.914-280.549 
ATOM   1552  N6   DA A  75      73.398-122.450-280.385 
ATOM   1553  N1   DA A  75      74.732-120.740-281.195 
ATOM   1554  C2   DA A  75      75.944-120.212-281.356 
ATOM   1555  N3   DA A  75      77.111-120.676-280.965 
ATOM   1556  C4   DA A  75      76.967-121.852-280.321 
ATOM   1557  P    DG A  76      83.025-120.796-278.115 
ATOM   1558  OP1  DG A  76      84.393-121.101-278.591 
ATOM   1559  OP2  DG A  76      82.683-121.293-276.764 
ATOM   1560  O5'  DG A  76      82.768-119.218-278.188 
ATOM   1561  C5'  DG A  76      82.303-118.644-279.423 
ATOM   1562  C4'  DG A  76      81.199-117.641-279.146 
ATOM   1563  O4'  DG A  76      79.882-118.261-279.112 
ATOM   1564  C3'  DG A  76      81.293-116.902-277.812 
ATOM   1565  O3'  DG A  76      80.852-115.562-277.996 
ATOM   1566  C2'  DG A  76      80.298-117.620-276.900 
ATOM   1567  C1'  DG A  76      79.206-117.812-277.948 
ATOM   1568  N9   DG A  76      78.193-118.840-277.577 
ATOM   1569  C8   DG A  76      78.359-120.010-276.869 
ATOM   1570  N7   DG A  76      77.255-120.699-276.710 
ATOM   1571  C5   DG A  76      76.289-119.930-277.358 
ATOM   1572  C6   DG A  76      74.898-120.159-277.524 
ATOM   1573  O6   DG A  76      74.222-121.105-277.127 
ATOM   1574  N1   DG A  76      74.291-119.123-278.247 
ATOM   1575  C2   DG A  76      74.943-118.012-278.745 
ATOM   1576  N2   DG A  76      74.184-117.137-279.410 
ATOM   1577  N3   DG A  76      76.248-117.798-278.590 
ATOM   1578  C4   DG A  76      76.851-118.794-277.890 
ATOM   1579  P    DT A  77      81.623-114.380-277.242 
ATOM   1580  OP1  DT A  77      82.814-113.984-278.029 
ATOM   1581  OP2  DT A  77      81.874-114.768-275.837 
ATOM   1582  O5'  DT A  77      80.533-113.210-277.290 
ATOM   1583  C5'  DT A  77      79.605-113.165-278.389 
ATOM   1584  C4'  DT A  77      78.209-112.869-277.877 
ATOM   1585  O4'  DT A  77      77.485-114.078-277.509 
ATOM   1586  C3'  DT A  77      78.131-111.997-276.624 
ATOM   1587  O3'  DT A  77      77.000-111.141-276.729 
ATOM   1588  C2'  DT A  77      77.889-112.982-275.481 
ATOM   1589  C1'  DT A  77      76.908-113.881-276.227 
ATOM   1590  N1   DT A  77      76.719-115.217-275.595 
ATOM   1591  C2   DT A  77      75.468-115.777-275.678 
ATOM   1592  O2   DT A  77      74.532-115.231-276.238 
ATOM   1593  N3   DT A  77      75.331-117.015-275.080 
ATOM   1594  C4   DT A  77      76.318-117.720-274.423 
ATOM   1595  O4   DT A  77      76.076-118.822-273.926 
ATOM   1596  C5   DT A  77      77.596-117.051-274.388 
ATOM   1597  C7   DT A  77      78.727-117.750-273.691 
ATOM   1598  C6   DT A  77      77.758-115.847-274.961 
ATOM   1599  P    DG A  78      77.122-109.629-276.216 
ATOM   1600  OP1  DG A  78      77.722-108.790-277.278 
ATOM   1601  OP2  DG A  78      77.805-109.604-274.904 
ATOM   1602  O5'  DG A  78      75.582-109.236-276.026 
ATOM   1603  C5'  DG A  78      74.593-109.858-276.868 
ATOM   1604  C4'  DG A  78      73.392-110.270-276.040 
ATOM   1605  O4'  DG A  78      73.537-111.606-275.476 
ATOM   1606  C3'  DG A  78      73.086-109.390-274.828 
ATOM   1607  O3'  DG A  78      71.676-109.289-274.676 
ATOM   1608  C2'  DG A  78      73.649-110.165-273.635 
ATOM   1609  C1'  DG A  78      73.203-111.549-274.098 
ATOM   1610  N9   DG A  78      73.905-112.666-273.406 
ATOM   1611  C8   DG A  78      75.205-112.732-272.953 
ATOM   1612  N7   DG A  78      75.514-113.870-272.380 
ATOM   1613  C5   DG A  78      74.334-114.610-272.458 
ATOM   1614  C6   DG A  78      74.050-115.924-272.005 
ATOM   1615  O6   DG A  78      74.791-116.719-271.434 
ATOM   1616  N1   DG A  78      72.725-116.287-272.286 
ATOM   1617  C2   DG A  78      71.798-115.485-272.922 
ATOM   1618  N2   DG A  78      70.585-116.016-273.098 
ATOM   1619  N3   DG A  78      72.067-114.252-273.347 
ATOM   1620  C4   DG A  78      73.347-113.885-273.082 
ATOM   1621  P    DA A  79      71.041-107.884-274.245 
ATOM   1622  OP1  DA A  79      70.867-107.030-275.441 
ATOM   1623  OP2  DA A  79      71.833-107.300-273.140 
ATOM   1624  O5'  DA A  79      69.608-108.340-273.697 
ATOM   1625  C5'  DA A  79      68.988-109.512-274.257 
ATOM   1626  C4'  DA A  79      68.394-110.363-273.152 
ATOM   1627  O4'  DA A  79      69.353-111.314-272.608 
ATOM   1628  C3'  DA A  79      67.892-109.603-271.925 
ATOM   1629  O3'  DA A  79      66.717-110.241-271.437 
ATOM   1630  C2'  DA A  79      69.001-109.769-270.886 
ATOM   1631  C1'  DA A  79      69.312-111.231-271.192 
ATOM   1632  N9   DA A  79      70.627-111.687-270.663 
ATOM   1633  C8   DA A  79      71.788-110.977-270.547 
ATOM   1634  N7   DA A  79      72.772-111.656-270.044 
ATOM   1635  C5   DA A  79      72.225-112.910-269.808 
ATOM   1636  C6   DA A  79      72.765-114.093-269.277 
ATOM   1637  N6   DA A  79      74.036-114.208-268.868 
ATOM   1638  N1   DA A  79      71.946-115.158-269.180 
ATOM   1639  C2   DA A  79      70.684-115.037-269.588 
ATOM   1640  N3   DA A  79      70.072-113.990-270.097 
ATOM   1641  C4   DA A  79      70.913-112.939-270.183 
ATOM   1642  P    DA A  80      65.510-109.337-270.900 
ATOM   1643  OP1  DA A  80      64.672-108.901-272.039 
ATOM   1644  OP2  DA A  80      66.042-108.261-270.035 
ATOM   1645  O5'  DA A  80      64.699-110.391-270.009 
ATOM   1646  C5'  DA A  80      64.732-111.784-270.372 
ATOM   1647  C4'  DA A  80      64.926-112.638-269.135 
ATOM   1648  O4'  DA A  80      66.333-112.842-268.817 
ATOM   1649  C3'  DA A  80      64.333-112.080-267.842 
ATOM   1650  O3'  DA A  80      63.821-113.158-267.068 
ATOM   1651  C2'  DA A  80      65.523-111.473-267.100 
ATOM   1652  C1'  DA A  80      66.523-112.576-267.435 
ATOM   1653  N9   DA A  80      67.944-112.180-267.231 
ATOM   1654  C8   DA A  80      68.518-110.956-267.419 
ATOM   1655  N7   DA A  80      69.787-110.926-267.153 
ATOM   1656  C5   DA A  80      70.078-112.225-266.760 
ATOM   1657  C6   DA A  80      71.268-112.846-266.346 
ATOM   1658  N6   DA A  80      72.443-112.208-266.256 
ATOM   1659  N1   DA A  80      71.206-114.152-266.026 
ATOM   1660  C2   DA A  80      70.036-114.781-266.118 
ATOM   1661  N3   DA A  80      68.866-114.309-266.490 
ATOM   1662  C4   DA A  80      68.955-113.000-266.804 
ATOM   1663  P    DG A  81      62.443-112.959-266.276 
ATOM   1664  OP1  DG A  81      61.306-113.212-267.189 
ATOM   1665  OP2  DG A  81      62.449-111.646-265.594 
ATOM   1666  O5'  DG A  81      62.533-114.130-265.189 
ATOM   1667  C5'  DG A  81      63.256-115.332-265.514 
ATOM   1668  C4'  DG A  81      64.119-115.751-264.341 
ATOM   1669  O4'  DG A  81      65.435-115.129-264.369 
ATOM   1670  C3'  DG A  81      63.575-115.400-262.956 
ATOM   1671  O3'  DG A  81      63.897-116.452-262.055 
ATOM   1672  C2'  DG A  81      64.350-114.150-262.541 
ATOM   1673  C1'  DG A  81      65.705-114.595-263.082 
ATOM   1674  N9   DG A  81      66.683-113.482-263.239 
ATOM   1675  C8   DG A  81      66.458-112.169-263.592 
ATOM   1676  N7   DG A  81      67.544-111.436-263.641 
ATOM   1677  C5   DG A  81      68.559-112.326-263.294 
ATOM   1678  C6   DG A  81      69.958-112.114-263.174 
ATOM   1679  O6   DG A  81      70.599-111.081-263.353 
ATOM   1680  N1   DG A  81      70.623-113.290-262.800 
ATOM   1681  C2   DG A  81      70.016-114.509-262.571 
ATOM   1682  N2   DG A  81      70.827-115.512-262.222 
ATOM   1683  N3   DG A  81      68.704-114.707-262.685 
ATOM   1684  C4   DG A  81      68.044-113.576-263.047 
ATOM   1685  P    DA A  82      62.818-116.892-260.957 
ATOM   1686  OP1  DA A  82      61.859-117.845-261.559 
ATOM   1687  OP2  DA A  82      62.230-115.688-260.330 
ATOM   1688  O5'  DA A  82      63.740-117.654-259.895 
ATOM   1689  C5'  DA A  82      64.927-118.326-260.357 
ATOM   1690  C4'  DA A  82      66.083-118.039-259.418 
ATOM   1691  O4'  DA A  82      66.807-116.828-259.780 
ATOM   1692  C3'  DA A  82      65.710-117.820-257.952 
ATOM   1693  O3'  DA A  82      66.722-118.390-257.129 
ATOM   1694  C2'  DA A  82      65.731-116.304-257.768 
ATOM   1695  C1'  DA A  82      66.976-116.042-258.611 
ATOM   1696  N9   DA A  82      67.129-114.620-259.029 
ATOM   1697  C8   DA A  82      66.153-113.719-259.344 
ATOM   1698  N7   DA A  82      66.605-112.548-259.671 
ATOM   1699  C5   DA A  82      67.983-112.680-259.566 
ATOM   1700  C6   DA A  82      69.041-111.782-259.783 
ATOM   1701  N6   DA A  82      68.864-110.511-260.172 
ATOM   1702  N1   DA A  82      70.292-112.238-259.587 
ATOM   1703  C2   DA A  82      70.461-113.503-259.202 
ATOM   1704  N3   DA A  82      69.556-114.428-258.969 
ATOM   1705  C4   DA A  82      68.314-113.945-259.173 
ATOM   1706  P    DA A  83      66.294-119.158-255.792 
ATOM   1707  OP1  DA A  83      65.923-120.554-256.119 
ATOM   1708  OP2  DA A  83      65.272-118.367-255.071 
ATOM   1709  O5'  DA A  83      67.664-119.144-254.967 
ATOM   1710  C5'  DA A  83      68.912-119.148-255.687 
ATOM   1711  C4'  DA A  83      69.873-118.154-255.064 
ATOM   1712  O4'  DA A  83      69.726-116.817-255.621 
ATOM   1713  C3'  DA A  83      69.727-117.943-253.557 
ATOM   1714  O3'  DA A  83      71.019-117.757-252.991 
ATOM   1715  C2'  DA A  83      68.945-116.636-253.423 
ATOM   1716  C1'  DA A  83      69.654-115.890-254.548 
ATOM   1717  N9   DA A  83      68.917-114.687-255.026 
ATOM   1718  C8   DA A  83      67.568-114.498-255.117 
ATOM   1719  N7   DA A  83      67.230-113.333-255.573 
ATOM   1720  C5   DA A  83      68.443-112.699-255.803 
ATOM   1721  C6   DA A  83      68.768-111.423-256.293 
ATOM   1722  N6   DA A  83      67.852-110.515-256.658 
ATOM   1723  N1   DA A  83      70.074-111.113-256.395 
ATOM   1724  C2   DA A  83      70.981-112.020-256.032 
ATOM   1725  N3   DA A  83      70.797-113.235-255.563 
ATOM   1726  C4   DA A  83      69.482-113.520-255.470 
ATOM   1727  P    DT A  84      71.347-118.419-251.571 
ATOM   1728  OP1  DT A  84      71.751-119.830-251.763 
ATOM   1729  OP2  DT A  84      70.218-118.188-250.643 
ATOM   1730  O5'  DT A  84      72.611-117.556-251.105 
ATOM   1731  C5'  DT A  84      73.491-117.011-252.105 
ATOM   1732  C4'  DT A  84      73.843-115.578-251.759 
ATOM   1733  O4'  DT A  84      72.884-114.624-252.298 
ATOM   1734  C3'  DT A  84      73.896-115.246-250.268 
ATOM   1735  O3'  DT A  84      74.951-114.321-250.038 
ATOM   1736  C2'  DT A  84      72.566-114.548-249.981 
ATOM   1737  C1'  DT A  84      72.519-113.723-251.263 
ATOM   1738  N1   DT A  84      71.167-113.181-251.578 
ATOM   1739  C2   DT A  84      71.113-111.949-252.181 
ATOM   1740  O2   DT A  84      72.108-111.302-252.461 
ATOM   1741  N3   DT A  84      69.843-111.478-252.456 
ATOM   1742  C4   DT A  84      68.654-112.124-252.184 
ATOM   1743  O4   DT A  84      67.576-111.601-252.478 
ATOM   1744  C5   DT A  84      68.814-113.410-251.550 
ATOM   1745  C7   DT A  84      67.570-114.180-251.218 
ATOM   1746  C6   DT A  84      70.037-113.892-251.271 
ATOM   1747  P    DT A  85      75.851-114.481-248.724 
ATOM   1748  OP1  DT A  85      76.919-115.476-248.973 
ATOM   1749  OP2  DT A  85      74.982-114.742-247.556 
ATOM   1750  O5'  DT A  85      76.494-113.021-248.601 
ATOM   1751  C5'  DT A  85      76.719-112.255-249.799 
ATOM   1752  C4'  DT A  85      76.284-110.819-249.585 
ATOM   1753  O4'  DT A  85      74.876-110.613-249.897 
ATOM   1754  C3'  DT A  85      76.427-110.286-248.159 
ATOM   1755  O3'  DT A  85      76.820-108.919-248.216 
ATOM   1756  C2'  DT A  85      75.016-110.360-247.575 
ATOM   1757  C1'  DT A  85      74.281-109.894-248.828 
ATOM   1758  N1   DT A  85      72.825-110.205-248.818 
ATOM   1759  C2   DT A  85      71.988-109.297-249.421 
ATOM   1760  O2   DT A  85      72.388-108.275-249.950 
ATOM   1761  N3   DT A  85      70.643-109.618-249.391 
ATOM   1762  C4   DT A  85      70.083-110.743-248.822 
ATOM   1763  O4   DT A  85      68.864-110.922-248.857 
ATOM   1764  C5   DT A  85      71.042-111.635-248.213 
ATOM   1765  C7   DT A  85      70.514-112.885-247.571 
ATOM   1766  C6   DT A  85      72.353-111.348-248.227 
ATOM   1767  P    DT A  86      77.890-108.376-247.156 
ATOM   1768  OP1  DT A  86      79.258-108.680-247.633 
ATOM   1769  OP2  DT A  86      77.548-108.873-245.806 
ATOM   1770  O5'  DT A  86      77.633-106.798-247.229 
ATOM   1771  C5'  DT A  86      77.168-106.223-248.465 
ATOM   1772  C4'  DT A  86      76.065-105.221-248.187 
ATOM   1773  O4'  DT A  86      74.748-105.841-248.154 
ATOM   1774  C3'  DT A  86      76.158-104.481-246.853 
ATOM   1775  O3'  DT A  86      75.717-103.141-247.038 
ATOM   1776  C2'  DT A  86      75.163-105.200-245.942 
ATOM   1777  C1'  DT A  86      74.071-105.392-246.990 
ATOM   1778  N1   DT A  86      73.058-106.419-246.618 
ATOM   1779  C2   DT A  86      71.764-106.196-247.022 
ATOM   1780  O2   DT A  86      71.428-105.213-247.658 
ATOM   1781  N3   DT A  86      70.853-107.169-246.659 
ATOM   1782  C4   DT A  86      71.124-108.318-245.943 
ATOM   1783  O4   DT A  86      70.224-109.117-245.677 
ATOM   1784  C5   DT A  86      72.510-108.463-245.563 
ATOM   1785  C7   DT A  86      72.890-109.686-244.781 
ATOM   1786  C6   DT A  86      73.416-107.532-245.903 
ATOM   1787  P    DC A  87      76.488-101.960-246.284 
ATOM   1788  OP1  DC A  87      77.679-101.564-247.070 
ATOM   1789  OP2  DC A  87      76.739-102.348-244.878 
ATOM   1790  O5'  DC A  87      75.398-100.789-246.331 
ATOM   1791  C5'  DC A  87      74.470-100.745-247.431 
ATOM   1792  C4'  DC A  87      73.074-100.449-246.919 
ATOM   1793  O4'  DC A  87      72.350-101.657-246.551 
ATOM   1794  C3'  DC A  87      72.996 -99.577-245.666 
ATOM   1795  O3'  DC A  87      71.866 -98.720-245.771 
ATOM   1796  C2'  DC A  87      72.754-100.562-244.522 
ATOM   1797  C1'  DC A  87      71.773-101.461-245.269 
ATOM   1798  N1   DC A  87      71.584-102.796-244.637 
ATOM   1799  C2   DC A  87      70.321-103.378-244.712 
ATOM   1800  O2   DC A  87      69.418-102.768-245.295 
ATOM   1801  N3   DC A  87      70.129-104.595-244.141 
ATOM   1802  C4   DC A  87      71.134-105.223-243.519 
ATOM   1803  N4   DC A  87      70.896-106.408-242.978 
ATOM   1804  C5   DC A  87      72.440-104.642-243.429 
ATOM   1805  C6   DC A  87      72.612-103.425-244.006 
ATOM   1806  P    DC A  88      71.987 -97.209-245.257 
ATOM   1807  OP1  DC A  88      72.587 -96.370-246.319 
ATOM   1808  OP2  DC A  88      72.671 -97.184-243.946 
ATOM   1809  O5'  DC A  88      70.447 -96.815-245.067 
ATOM   1810  C5'  DC A  88      69.458 -97.438-245.909 
ATOM   1811  C4'  DC A  88      68.257 -97.850-245.081 
ATOM   1812  O4'  DC A  88      68.402 -99.185-244.518 
ATOM   1813  C3'  DC A  88      67.952 -96.970-243.869 
ATOM   1814  O3'  DC A  88      66.541 -96.869-243.717 
ATOM   1815  C2'  DC A  88      68.514 -97.745-242.677 
ATOM   1816  C1'  DC A  88      68.069 -99.129-243.139 
ATOM   1817  N1   DC A  88      68.770-100.245-242.448 
ATOM   1818  C2   DC A  88      68.048-101.411-242.199 
ATOM   1819  O2   DC A  88      66.866-101.469-242.560 
ATOM   1820  N3   DC A  88      68.668-102.440-241.569 
ATOM   1821  C4   DC A  88      69.950-102.338-241.193 
ATOM   1822  N4   DC A  88      70.510-103.371-240.581 
ATOM   1823  C5   DC A  88      70.710-101.148-241.439 
ATOM   1824  C6   DC A  88      70.071-100.130-242.070 
ATOM   1825  P    DA A  89      65.906 -95.464-243.286 
ATOM   1826  OP1  DA A  89      65.732 -94.610-244.483 
ATOM   1827  OP2  DA A  89      66.698 -94.880-242.181 
ATOM   1828  O5'  DA A  89      64.474 -95.920-242.738 
ATOM   1829  C5'  DA A  89      63.853 -97.092-243.298 
ATOM   1830  C4'  DA A  89      63.259 -97.943-242.193 
ATOM   1831  O4'  DA A  89      64.218 -98.894-241.649 
ATOM   1832  C3'  DA A  89      62.757 -97.183-240.966 
ATOM   1833  O3'  DA A  89      61.582 -97.820-240.479 
ATOM   1834  C2'  DA A  89      63.866 -97.349-239.927 
ATOM   1835  C1'  DA A  89      64.177 -98.811-240.233 
ATOM   1836  N9   DA A  89      65.492 -99.267-239.704 
ATOM   1837  C8   DA A  89      66.653 -98.557-239.589 
ATOM   1838  N7   DA A  89      67.637 -99.235-239.086 
ATOM   1839  C5   DA A  89      67.091-100.490-238.850 
ATOM   1840  C6   DA A  89      67.630-101.673-238.318 
ATOM   1841  N6   DA A  89      68.901-101.788-237.910 
ATOM   1842  N1   DA A  89      66.811-102.737-238.221 
ATOM   1843  C2   DA A  89      65.549-102.617-238.629 
ATOM   1844  N3   DA A  89      64.937-101.570-239.139 
ATOM   1845  C4   DA A  89      65.778-100.518-239.225 
ATOM   1846  P    DG A  90      60.375 -96.917-239.941 
ATOM   1847  OP1  DG A  90      59.538 -96.480-241.081 
ATOM   1848  OP2  DG A  90      60.907 -95.841-239.077 
ATOM   1849  O5'  DG A  90      59.565 -97.971-239.050 
ATOM   1850  C5'  DG A  90      59.597 -99.364-239.414 
ATOM   1851  C4'  DG A  90      59.792-100.218-238.177 
ATOM   1852  O4'  DG A  90      61.198-100.422-237.858 
ATOM   1853  C3'  DG A  90      59.198 -99.660-236.883 
ATOM   1854  O3'  DG A  90      58.686-100.738-236.109 
ATOM   1855  C2'  DG A  90      60.388 -99.052-236.141 
ATOM   1856  C1'  DG A  90      61.388-100.156-236.477 
ATOM   1857  N9   DG A  90      62.809 -99.759-236.273 
ATOM   1858  C8   DG A  90      63.406 -98.531-236.456 
ATOM   1859  N7   DG A  90      64.689 -98.516-236.184 
ATOM   1860  C5   DG A  90      64.960 -99.825-235.792 
ATOM   1861  C6   DG A  90      66.180-100.421-235.378 
ATOM   1862  O6   DG A  90      67.290 -99.907-235.271 
ATOM   1863  N1   DG A  90      66.008-101.777-235.070 
ATOM   1864  C2   DG A  90      64.815-102.467-235.151 
ATOM   1865  N2   DG A  90      64.860-103.759-234.813 
ATOM   1866  N3   DG A  90      63.671-101.908-235.540 
ATOM   1867  C4   DG A  90      63.820-100.592-235.843 
ATOM   1868  P    DA A  91      57.308-100.538-235.318 
ATOM   1869  OP1  DA A  91      56.171-100.792-236.230 
ATOM   1870  OP2  DA A  91      57.314 -99.226-234.636 
ATOM   1871  O5'  DA A  91      57.398-101.710-234.230 
ATOM   1872  C5'  DA A  91      58.121-102.911-234.556 
ATOM   1873  C4'  DA A  91      58.984-103.331-233.382 
ATOM   1874  O4'  DA A  91      60.300-102.708-233.410 
ATOM   1875  C3'  DA A  91      58.440-102.980-231.998 
ATOM   1876  O3'  DA A  91      58.762-104.032-231.096 
ATOM   1877  C2'  DA A  91      59.215-101.730-231.582 
ATOM   1878  C1'  DA A  91      60.570-102.175-232.123 
ATOM   1879  N9   DA A  91      61.548-101.061-232.280 
ATOM   1880  C8   DA A  91      61.306 -99.764-232.632 
ATOM   1881  N7   DA A  91      62.373 -99.028-232.683 
ATOM   1882  C5   DA A  91      63.398 -99.898-232.341 
ATOM   1883  C6   DA A  91      64.785 -99.724-232.213 
ATOM   1884  N6   DA A  91      65.407 -98.556-232.427 
ATOM   1885  N1   DA A  91      65.514-100.798-231.856 
ATOM   1886  C2   DA A  91      64.891-101.956-231.645 
ATOM   1887  N3   DA A  91      63.608-102.237-231.733 
ATOM   1888  C4   DA A  91      62.903-101.146-232.091 
ATOM   1889  P    DA A  92      57.683-104.472-229.998 
ATOM   1890  OP1  DA A  92      56.724-105.425-230.600 
ATOM   1891  OP2  DA A  92      57.095-103.268-229.371 
ATOM   1892  O5'  DA A  92      58.605-105.234-228.937 
ATOM   1893  C5'  DA A  92      59.793-105.905-229.398 
ATOM   1894  C4'  DA A  92      60.948-105.619-228.459 
ATOM   1895  O4'  DA A  92      61.672-104.408-228.822 
ATOM   1896  C3'  DA A  92      60.575-105.400-226.993 
ATOM   1897  O3'  DA A  92      61.587-105.970-226.171 
ATOM   1898  C2'  DA A  92      60.597-103.883-226.810 
ATOM   1899  C1'  DA A  92      61.841-103.621-227.653 
ATOM   1900  N9   DA A  92      61.994-102.200-228.070 
ATOM   1901  C8   DA A  92      61.019-101.298-228.385 
ATOM   1902  N7   DA A  92      61.470-100.127-228.713 
ATOM   1903  C5   DA A  92      62.849-100.260-228.607 
ATOM   1904  C6   DA A  92      63.906 -99.362-228.825 
ATOM   1905  N6   DA A  92      63.729 -98.091-229.213 
ATOM   1906  N1   DA A  92      65.157 -99.818-228.628 
ATOM   1907  C2   DA A  92      65.326-101.082-228.244 
ATOM   1908  N3   DA A  92      64.421-102.008-228.011 
ATOM   1909  C4   DA A  92      63.179-101.525-228.214 
ATOM   1910  P    DG A  93      61.159-106.738-224.833 
ATOM   1911  OP1  DG A  93      60.788-108.133-225.160 
ATOM   1912  OP2  DG A  93      60.137-105.947-224.112 
ATOM   1913  O5'  DG A  93      62.529-106.724-224.009 
ATOM   1914  C5'  DG A  93      63.778-106.728-224.728 
ATOM   1915  C4'  DG A  93      64.738-105.734-224.105 
ATOM   1916  O4'  DG A  93      64.592-104.397-224.662 
ATOM   1917  C3'  DG A  93      64.592-105.522-222.598 
ATOM   1918  O3'  DG A  93      65.884-105.337-222.032 
ATOM   1919  C2'  DG A  93      63.811-104.216-222.464 
ATOM   1920  C1'  DG A  93      64.519-103.470-223.590 
ATOM   1921  N9   DG A  93      63.782-102.266-224.068 
ATOM   1922  C8   DG A  93      62.424-102.059-224.166 
ATOM   1923  N7   DG A  93      62.096-100.877-224.629 
ATOM   1924  C5   DG A  93      63.325-100.257-224.852 
ATOM   1925  C6   DG A  93      63.617 -98.961-225.351 
ATOM   1926  O6   DG A  93      62.840 -98.078-225.704 
ATOM   1927  N1   DG A  93      65.000 -98.738-225.419 
ATOM   1928  C2   DG A  93      65.972 -99.649-225.052 
ATOM   1929  N2   DG A  93      67.237 -99.244-225.192 
ATOM   1930  N3   DG A  93      65.697-100.864-224.585 
ATOM   1931  C4   DG A  93      64.360-101.097-224.513 
ATOM   1932  P    DA A  94      66.212-105.999-220.613 
ATOM   1933  OP1  DA A  94      66.616-107.409-220.805 
ATOM   1934  OP2  DA A  94      65.083-105.768-219.685 
ATOM   1935  O5'  DA A  94      67.476-105.135-220.146 
ATOM   1936  C5'  DA A  94      68.357-104.590-221.147 
ATOM   1937  C4'  DA A  94      68.709-103.157-220.801 
ATOM   1938  O4'  DA A  94      67.749-102.203-221.340 
ATOM   1939  C3'  DA A  94      68.761-102.826-219.310 
ATOM   1940  O3'  DA A  94      69.817-101.900-219.079 
ATOM   1941  C2'  DA A  94      67.431-102.127-219.022 
ATOM   1942  C1'  DA A  94      67.384-101.303-220.305 
ATOM   1943  N9   DA A  94      66.033-100.761-220.619 
ATOM   1944  C8   DA A  94      64.814-101.332-220.384 
ATOM   1945  N7   DA A  94      63.812-100.606-220.773 
ATOM   1946  C5   DA A  94      64.407 -99.471-221.307 
ATOM   1947  C6   DA A  94      63.876 -98.311-221.893 
ATOM   1948  N6   DA A  94      62.563 -98.092-222.047 
ATOM   1949  N1   DA A  94      64.749 -97.377-222.317 
ATOM   1950  C2   DA A  94      66.053 -97.600-222.162 
ATOM   1951  N3   DA A  94      66.662 -98.637-221.632 
ATOM   1952  C4   DA A  94      65.766 -99.557-221.216 
ATOM   1953  P    DG A  95      70.716-102.061-217.766 
ATOM   1954  OP1  DG A  95      71.785-103.056-218.015 
ATOM   1955  OP2  DG A  95      69.847-102.321-216.598 
ATOM   1956  O5'  DG A  95      71.359-100.601-217.642 
ATOM   1957  C5'  DG A  95      71.584 -99.834-218.840 
ATOM   1958  C4'  DG A  95      71.149 -98.399-218.626 
ATOM   1959  O4'  DG A  95      69.742 -98.192-218.939 
ATOM   1960  C3'  DG A  95      71.292 -97.865-217.201 
ATOM   1961  O3'  DG A  95      71.685 -96.499-217.257 
ATOM   1962  C2'  DG A  95      69.882 -97.940-216.616 
ATOM   1963  C1'  DG A  95      69.146 -97.474-217.869 
ATOM   1964  N9   DG A  95      67.690 -97.784-217.859 
ATOM   1965  C8   DG A  95      67.034 -98.870-217.322 
ATOM   1966  N7   DG A  95      65.733 -98.843-217.483 
ATOM   1967  C5   DG A  95      65.511 -97.654-218.176 
ATOM   1968  C6   DG A  95      64.299 -97.076-218.636 
ATOM   1969  O6   DG A  95      63.152 -97.503-218.525 
ATOM   1970  N1   DG A  95      64.528 -95.859-219.293 
ATOM   1971  C2   DG A  95      65.766 -95.277-219.481 
ATOM   1972  N2   DG A  95      65.773 -94.113-220.135 
ATOM   1973  N3   DG A  95      66.903 -95.820-219.050 
ATOM   1974  C4   DG A  95      66.698 -97.000-218.410 
ATOM   1975  P    DG A  96      72.756 -95.956-216.198 
ATOM   1976  OP1  DG A  96      74.123 -96.260-216.674 
ATOM   1977  OP2  DG A  96      72.413 -96.453-214.847 
ATOM   1978  O5'  DG A  96      72.498 -94.378-216.271 
ATOM   1979  C5'  DG A  96      72.034 -93.803-217.506 
ATOM   1980  C4'  DG A  96      70.930 -92.801-217.229 
ATOM   1981  O4'  DG A  96      69.613 -93.421-217.195 
ATOM   1982  C3'  DG A  96      71.023 -92.061-215.895 
ATOM   1983  O3'  DG A  96      70.582 -90.721-216.079 
ATOM   1984  C2'  DG A  96      70.028 -92.779-214.983 
ATOM   1985  C1'  DG A  96      68.936 -92.972-216.031 
ATOM   1986  N9   DG A  96      67.923 -93.999-215.660 
ATOM   1987  C8   DG A  96      68.090 -95.169-214.952 
ATOM   1988  N7   DG A  96      66.985 -95.859-214.793 
ATOM   1989  C5   DG A  96      66.020 -95.090-215.441 
ATOM   1990  C6   DG A  96      64.628 -95.319-215.607 
ATOM   1991  O6   DG A  96      63.952 -96.264-215.210 
ATOM   1992  N1   DG A  96      64.022 -94.283-216.330 
ATOM   1993  C2   DG A  96      64.673 -93.171-216.828 
ATOM   1994  N2   DG A  96      63.914 -92.297-217.492 
ATOM   1995  N3   DG A  96      65.978 -92.957-216.673 
ATOM   1996  C4   DG A  96      66.581 -93.953-215.972 
ATOM   1997  P    DT A  97      71.354 -89.539-215.325 
ATOM   1998  OP1  DT A  97      72.544 -89.144-216.112 
ATOM   1999  OP2  DT A  97      71.605 -89.928-213.920 
ATOM   2000  O5'  DT A  97      70.264 -88.369-215.373 
ATOM   2001  C5'  DT A  97      69.335 -88.325-216.472 
ATOM   2002  C4'  DT A  97      67.940 -88.028-215.960 
ATOM   2003  O4'  DT A  97      67.215 -89.237-215.592 
ATOM   2004  C3'  DT A  97      67.862 -87.156-214.707 
ATOM   2005  O3'  DT A  97      66.731 -86.300-214.812 
ATOM   2006  C2'  DT A  97      67.619 -88.142-213.564 
ATOM   2007  C1'  DT A  97      66.638 -89.040-214.310 
ATOM   2008  N1   DT A  97      66.450 -90.376-213.678 
ATOM   2009  C2   DT A  97      65.198 -90.937-213.761 
ATOM   2010  O2   DT A  97      64.263 -90.391-214.320 
ATOM   2011  N3   DT A  97      65.061 -92.174-213.163 
ATOM   2012  C4   DT A  97      66.048 -92.880-212.506 
ATOM   2013  O4   DT A  97      65.806 -93.981-212.009 
ATOM   2014  C5   DT A  97      67.327 -92.210-212.471 
ATOM   2015  C7   DT A  97      68.458 -92.909-211.774 
ATOM   2016  C6   DT A  97      67.488 -91.006-213.044 
ATOM   2017  P    DT A  98      66.852 -84.788-214.299 
ATOM   2018  OP1  DT A  98      67.452 -83.950-215.361 
ATOM   2019  OP2  DT A  98      67.536 -84.763-212.987 
ATOM   2020  O5'  DT A  98      65.312 -84.395-214.109 
ATOM   2021  C5'  DT A  98      64.323 -85.018-214.951 
ATOM   2022  C4'  DT A  98      63.122 -85.429-214.122 
ATOM   2023  O4'  DT A  98      63.267 -86.765-213.559 
ATOM   2024  C3'  DT A  98      62.817 -84.550-212.910 
ATOM   2025  O3'  DT A  98      61.406 -84.449-212.759 
ATOM   2026  C2'  DT A  98      63.379 -85.324-211.718 
ATOM   2027  C1'  DT A  98      62.934 -86.708-212.181 
ATOM   2028  N1   DT A  98      63.635 -87.825-211.489 
ATOM   2029  C2   DT A  98      62.909 -88.968-211.251 
ATOM   2030  O2   DT A  98      61.741 -89.092-211.580 
ATOM   2031  N3   DT A  98      63.591 -89.981-210.607 
ATOM   2032  C4   DT A  98      64.907 -89.947-210.192 
ATOM   2033  O4   DT A  98      65.410 -90.920-209.624 
ATOM   2034  C5   DT A  98      65.585 -88.708-210.486 
ATOM   2035  C7   DT A  98      67.022 -88.586-210.067 
ATOM   2036  C6   DT A  98      64.947 -87.706-211.110 
ATOM   2037  P    DC A  99      60.771 -83.043-212.328 
ATOM   2038  OP1  DC A  99      60.597 -82.190-213.524 
ATOM   2039  OP2  DC A  99      61.563 -82.460-211.223 
ATOM   2040  O5'  DC A  99      59.339 -83.500-211.779 
ATOM   2041  C5'  DC A  99      58.718 -84.672-212.340 
ATOM   2042  C4'  DC A  99      58.124 -85.523-211.235 
ATOM   2043  O4'  DC A  99      59.083 -86.474-210.691 
ATOM   2044  C3'  DC A  99      57.622 -84.762-210.007 
ATOM   2045  O3'  DC A  99      56.448 -85.400-209.520 
ATOM   2046  C2'  DC A  99      58.731 -84.929-208.969 
ATOM   2047  C1'  DC A  99      59.042 -86.391-209.274 
ATOM   2048  N1   DC A  99      60.358 -86.847-208.746 
ATOM   2049  C2   DC A  99      60.458 -88.162-208.301 
ATOM   2050  O2   DC A  99      59.460 -88.891-208.362 
ATOM   2051  N3   DC A  99      61.649 -88.598-207.814 
ATOM   2052  C4   DC A  99      62.706 -87.777-207.764 
ATOM   2053  N4   DC A  99      63.845 -88.248-207.281 
ATOM   2054  C5   DC A  99      62.623 -86.420-208.216 
ATOM   2055  C6   DC A  99      61.425 -86.004-208.699 
ATOM   2056  P    DC A 100      55.240 -84.497-208.983 
ATOM   2057  OP1  DC A 100      54.403 -84.060-210.122 
ATOM   2058  OP2  DC A 100      55.772 -83.421-208.118 
ATOM   2059  O5'  DC A 100      54.430 -85.551-208.092 
ATOM   2060  C5'  DC A 100      54.462 -86.944-208.455 
ATOM   2061  C4'  DC A 100      54.657 -87.797-207.218 
ATOM   2062  O4'  DC A 100      56.063 -88.001-206.900 
ATOM   2063  C3'  DC A 100      54.063 -87.240-205.924 
ATOM   2064  O3'  DC A 100      53.551 -88.317-205.151 
ATOM   2065  C2'  DC A 100      55.254 -86.632-205.183 
ATOM   2066  C1'  DC A 100      56.253 -87.735-205.518 
ATOM   2067  N1   DC A 100      57.674 -87.339-205.314 
ATOM   2068  C2   DC A 100      58.564 -88.317-204.874 
ATOM   2069  O2   DC A 100      58.141 -89.461-204.673 
ATOM   2070  N3   DC A 100      59.864 -87.975-204.680 
ATOM   2071  C4   DC A 100      60.282 -86.724-204.909 
ATOM   2072  N4   DC A 100      61.559 -86.441-204.706 
ATOM   2073  C5   DC A 100      59.383 -85.704-205.362 
ATOM   2074  C6   DC A 100      58.088 -86.065-205.548 
ATOM   2075  P    DT A 101      52.174 -88.118-204.359 
ATOM   2076  OP1  DT A 101      51.036 -88.372-205.271 
ATOM   2077  OP2  DT A 101      52.179 -86.806-203.677 
ATOM   2078  O5'  DT A 101      52.263 -89.289-203.272 
ATOM   2079  C5'  DT A 101      52.986 -90.491-203.597 
ATOM   2080  C4'  DT A 101      53.849 -90.910-202.424 
ATOM   2081  O4'  DT A 101      55.165 -90.288-202.452 
ATOM   2082  C3'  DT A 101      53.305 -90.559-201.039 
ATOM   2083  O3'  DT A 101      53.627 -91.611-200.137 
ATOM   2084  C2'  DT A 101      54.081 -89.310-200.624 
ATOM   2085  C1'  DT A 101      55.436 -89.754-201.165 
ATOM   2086  N1   DT A 101      56.413 -88.641-201.322 
ATOM   2087  C2   DT A 101      57.735 -88.931-201.086 
ATOM   2088  O2   DT A 101      58.123 -90.040-200.762 
ATOM   2089  N3   DT A 101      58.612 -87.874-201.241 
ATOM   2090  C4   DT A 101      58.282 -86.584-201.602 
ATOM   2091  O4   DT A 101      59.156 -85.721-201.709 
ATOM   2092  C5   DT A 101      56.871 -86.377-201.828 
ATOM   2093  C7   DT A 101      56.426 -85.000-202.225 
ATOM   2094  C6   DT A 101      55.997 -87.386-201.685 
ATOM   2095  P    DC A 102      52.548 -92.051-199.040 
ATOM   2096  OP1  DC A 102      51.589 -93.004-199.642 
ATOM   2097  OP2  DC A 102      51.960 -90.847-198.412 
ATOM   2098  O5'  DC A 102      53.470 -92.814-197.978 
ATOM   2099  C5'  DC A 102      54.658 -93.485-198.440 
ATOM   2100  C4'  DC A 102      55.814 -93.199-197.501 
ATOM   2101  O4'  DC A 102      56.537 -91.988-197.863 
ATOM   2102  C3'  DC A 102      55.441 -92.980-196.035 
ATOM   2103  O3'  DC A 102      56.452 -93.549-195.212 
ATOM   2104  C2'  DC A 102      55.462 -91.463-195.851 
ATOM   2105  C1'  DC A 102      56.706 -91.201-196.694 
ATOM   2106  N1   DC A 102      56.860 -89.779-197.112 
ATOM   2107  C2   DC A 102      58.150 -89.265-197.203 
ATOM   2108  O2   DC A 102      59.106 -90.003-196.937 
ATOM   2109  N3   DC A 102      58.311 -87.971-197.581 
ATOM   2110  C4   DC A 102      57.248 -87.204-197.861 
ATOM   2111  N4   DC A 102      57.458 -85.949-198.225 
ATOM   2112  C5   DC A 102      55.913 -87.714-197.772 
ATOM   2113  C6   DC A 102      55.773 -89.010-197.392 
ATOM   2114  P    DC A 103      56.024 -94.317-193.875 
ATOM   2115  OP1  DC A 103      55.653 -95.713-194.202 
ATOM   2116  OP2  DC A 103      55.002 -93.527-193.154 
ATOM   2117  O5'  DC A 103      57.395 -94.304-193.050 
ATOM   2118  C5'  DC A 103      58.643 -94.308-193.769 
ATOM   2119  C4'  DC A 103      59.603 -93.313-193.147 
ATOM   2120  O4'  DC A 103      59.457 -91.977-193.704 
ATOM   2121  C3'  DC A 103      59.457 -93.102-191.640 
ATOM   2122  O3'  DC A 103      60.749 -92.916-191.074 
ATOM   2123  C2'  DC A 103      58.676 -91.796-191.506 
ATOM   2124  C1'  DC A 103      59.384 -91.050-192.631 
ATOM   2125  N1   DC A 103      58.647 -89.846-193.109 
ATOM   2126  C2   DC A 103      59.397 -88.749-193.524 
ATOM   2127  O2   DC A 103      60.631 -88.818-193.480 
ATOM   2128  N3   DC A 103      58.744 -87.641-193.962 
ATOM   2129  C4   DC A 103      57.407 -87.606-193.994 
ATOM   2130  N4   DC A 103      56.817 -86.503-194.430 
ATOM   2131  C5   DC A 103      56.617 -88.724-193.571 
ATOM   2132  C6   DC A 103      57.288 -89.821-193.136 
ATOM   2133  P    DC A 104      61.077 -93.578-189.654 
ATOM   2134  OP1  DC A 104      61.481 -94.989-189.846 
ATOM   2135  OP2  DC A 104      59.948 -93.347-188.726 
ATOM   2136  O5'  DC A 104      62.341 -92.715-189.188 
ATOM   2137  C5'  DC A 104      63.222 -92.170-190.188 
ATOM   2138  C4'  DC A 104      63.574 -90.737-189.842 
ATOM   2139  O4'  DC A 104      62.614 -89.783-190.381 
ATOM   2140  C3'  DC A 104      63.626 -90.406-188.351 
ATOM   2141  O3'  DC A 104      64.682 -89.480-188.121 
ATOM   2142  C2'  DC A 104      62.296 -89.707-188.064 
ATOM   2143  C1'  DC A 104      62.249 -88.883-189.346 
ATOM   2144  N1   DC A 104      60.898 -88.340-189.660 
ATOM   2145  C2   DC A 104      60.825 -87.092-190.273 
ATOM   2146  O2   DC A 104      61.875 -86.491-190.528 
ATOM   2147  N3   DC A 104      59.603 -86.580-190.566 
ATOM   2148  C4   DC A 104      58.488 -87.263-190.273 
ATOM   2149  N4   DC A 104      57.320 -86.721-190.580 
ATOM   2150  C5   DC A 104      58.541 -88.548-189.643 
ATOM   2151  C6   DC A 104      59.772 -89.042-189.357 
ATOM   2152  P    DC A 105      65.581 -89.641-186.807 
ATOM   2153  OP1  DC A 105      66.650 -90.636-187.056 
ATOM   2154  OP2  DC A 105      64.712 -89.901-185.639 
ATOM   2155  O5'  DC A 105      66.224 -88.181-186.684 
ATOM   2156  C5'  DC A 105      66.450 -87.414-187.881 
ATOM   2157  C4'  DC A 105      66.014 -85.978-187.667 
ATOM   2158  O4'  DC A 105      64.607 -85.772-187.980 
ATOM   2159  C3'  DC A 105      66.157 -85.445-186.242 
ATOM   2160  O3'  DC A 105      66.550 -84.079-186.299 
ATOM   2161  C2'  DC A 105      64.747 -85.520-185.658 
ATOM   2162  C1'  DC A 105      64.011 -85.054-186.911 
ATOM   2163  N1   DC A 105      62.555 -85.364-186.900 
ATOM   2164  C2   DC A 105      61.692 -84.454-187.508 
ATOM   2165  O2   DC A 105      62.168 -83.437-188.026 
ATOM   2166  N3   DC A 105      60.361 -84.718-187.508 
ATOM   2167  C4   DC A 105      59.886 -85.831-186.936 
ATOM   2168  N4   DC A 105      58.579 -86.044-186.963 
ATOM   2169  C5   DC A 105      60.755 -86.780-186.306 
ATOM   2170  C6   DC A 105      62.082 -86.498-186.316 
ATOM   2171  P    DG A 106      67.621 -83.535-185.239 
ATOM   2172  OP1  DG A 106      68.989 -83.840-185.715 
ATOM   2173  OP2  DG A 106      67.278 -84.032-183.889 
ATOM   2174  O5'  DG A 106      67.363 -81.957-185.312 
ATOM   2175  C5'  DG A 106      66.899 -81.383-186.547 
ATOM   2176  C4'  DG A 106      65.795 -80.380-186.270 
ATOM   2177  O4'  DG A 106      64.478 -81.000-186.237 
ATOM   2178  C3'  DG A 106      65.888 -79.641-184.936 
ATOM   2179  O3'  DG A 106      65.447 -78.301-185.120 
ATOM   2180  C2'  DG A 106      64.894 -80.359-184.024 
ATOM   2181  C1'  DG A 106      63.801 -80.552-185.073 
ATOM   2182  N9   DG A 106      62.788 -81.579-184.701 
ATOM   2183  C8   DG A 106      62.955 -82.749-183.993 
ATOM   2184  N7   DG A 106      61.850 -83.438-183.835 
ATOM   2185  C5   DG A 106      60.885 -82.669-184.482 
ATOM   2186  C6   DG A 106      59.494 -82.898-184.648 
ATOM   2187  O6   DG A 106      58.818 -83.844-184.251 
ATOM   2188  N1   DG A 106      58.887 -81.863-185.372 
ATOM   2189  C2   DG A 106      59.539 -80.751-185.870 
ATOM   2190  N2   DG A 106      58.780 -79.876-186.534 
ATOM   2191  N3   DG A 106      60.843 -80.537-185.714 
ATOM   2192  C4   DG A 106      61.446 -81.533-185.014 
ATOM   2193  P    DG A 107      66.219 -77.119-184.367 
ATOM   2194  OP1  DG A 107      67.409 -76.723-185.153 
ATOM   2195  OP2  DG A 107      66.470 -77.508-182.961 
ATOM   2196  O5'  DG A 107      65.129 -75.949-184.414 
ATOM   2197  C5'  DG A 107      64.200 -75.905-185.513 
ATOM   2198  C4'  DG A 107      62.805 -75.608-185.002 
ATOM   2199  O4'  DG A 107      62.080 -76.817-184.633 
ATOM   2200  C3'  DG A 107      62.727 -74.736-183.749 
ATOM   2201  O3'  DG A 107      61.596 -73.880-183.853 
ATOM   2202  C2'  DG A 107      62.484 -75.722-182.605 
ATOM   2203  C1'  DG A 107      61.503 -76.620-183.352 
ATOM   2204  N9   DG A 107      61.315 -77.956-182.720 
ATOM   2205  C8   DG A 107      62.228 -78.737-182.044 
ATOM   2206  N7   DG A 107      61.738 -79.871-181.605 
ATOM   2207  C5   DG A 107      60.407 -79.839-182.018 
ATOM   2208  C6   DG A 107      59.371 -80.791-181.835 
ATOM   2209  O6   DG A 107      59.415 -81.877-181.262 
ATOM   2210  N1   DG A 107      58.170 -80.358-182.415 
ATOM   2211  C2   DG A 107      57.994 -79.163-183.084 
ATOM   2212  N2   DG A 107      56.770 -78.935-183.566 
ATOM   2213  N3   DG A 107      58.967 -78.271-183.255 
ATOM   2214  C4   DG A 107      60.138 -78.675-182.698 
ATOM   2215  P    DG A 108      61.717 -72.368-183.340 
ATOM   2216  OP1  DG A 108      62.317 -71.530-184.402 
ATOM   2217  OP2  DG A 108      62.401 -72.343-182.029 
ATOM   2218  O5'  DG A 108      60.177 -71.975-183.150 
ATOM   2219  C5'  DG A 108      59.188 -72.597-183.992 
ATOM   2220  C4'  DG A 108      57.987 -73.009-183.164 
ATOM   2221  O4'  DG A 108      58.133 -74.345-182.601 
ATOM   2222  C3'  DG A 108      57.682 -72.130-181.952 
ATOM   2223  O3'  DG A 108      56.271 -72.029-181.800 
ATOM   2224  C2'  DG A 108      58.245 -72.904-180.760 
ATOM   2225  C1'  DG A 108      57.799 -74.288-181.222 
ATOM   2226  N9   DG A 108      58.500 -75.405-180.530 
ATOM   2227  C8   DG A 108      59.800 -75.471-180.078 
ATOM   2228  N7   DG A 108      60.109 -76.609-179.505 
ATOM   2229  C5   DG A 108      58.930 -77.349-179.582 
ATOM   2230  C6   DG A 108      58.645 -78.663-179.129 
ATOM   2231  O6   DG A 108      59.386 -79.458-178.558 
ATOM   2232  N1   DG A 108      57.321 -79.026-179.411 
ATOM   2233  C2   DG A 108      56.394 -78.224-180.046 
ATOM   2234  N2   DG A 108      55.181 -78.755-180.222 
ATOM   2235  N3   DG A 108      56.662 -76.991-180.471 
ATOM   2236  C4   DG A 108      57.942 -76.624-180.206 
ATOM   2237  P    DC A 109      55.636 -70.623-181.369 
ATOM   2238  OP1  DC A 109      55.463 -69.770-182.566 
ATOM   2239  OP2  DC A 109      56.428 -70.040-180.264 
ATOM   2240  O5'  DC A 109      54.204 -71.079-180.821 
ATOM   2241  C5'  DC A 109      53.583 -72.251-181.381 
ATOM   2242  C4'  DC A 109      52.989 -73.102-180.276 
ATOM   2243  O4'  DC A 109      53.948 -74.053-179.732 
ATOM   2244  C3'  DC A 109      52.487 -72.342-179.049 
ATOM   2245  O3'  DC A 109      51.313 -72.980-178.562 
ATOM   2246  C2'  DC A 109      53.596 -72.508-178.010 
ATOM   2247  C1'  DC A 109      53.908 -73.970-178.316 
ATOM   2248  N1   DC A 109      55.223 -74.426-177.787 
ATOM   2249  C2   DC A 109      55.323 -75.742-177.342 
ATOM   2250  O2   DC A 109      54.326 -76.471-177.404 
ATOM   2251  N3   DC A 109      56.514 -76.177-176.855 
ATOM   2252  C4   DC A 109      57.571 -75.357-176.805 
ATOM   2253  N4   DC A 109      58.710 -75.828-176.323 
ATOM   2254  C5   DC A 109      57.488 -74.000-177.258 
ATOM   2255  C6   DC A 109      56.290 -73.584-177.740 
ATOM   2256  P    DA A 110      50.105 -72.077-178.024 
ATOM   2257  OP1  DA A 110      49.268 -71.640-179.164 
ATOM   2258  OP2  DA A 110      50.637 -71.001-177.160 
ATOM   2259  O5'  DA A 110      49.295 -73.130-177.133 
ATOM   2260  C5'  DA A 110      49.327 -74.523-177.496 
ATOM   2261  C4'  DA A 110      49.522 -75.377-176.259 
ATOM   2262  O4'  DA A 110      50.929 -75.581-175.941 
ATOM   2263  C3'  DA A 110      48.928 -74.820-174.966 
ATOM   2264  O3'  DA A 110      48.416 -75.897-174.192 
ATOM   2265  C2'  DA A 110      50.119 -74.212-174.224 
ATOM   2266  C1'  DA A 110      51.118 -75.315-174.560 
ATOM   2267  N9   DA A 110      52.540 -74.919-174.355 
ATOM   2268  C8   DA A 110      53.114 -73.695-174.543 
ATOM   2269  N7   DA A 110      54.383 -73.665-174.277 
ATOM   2270  C5   DA A 110      54.674 -74.964-173.884 
ATOM   2271  C6   DA A 110      55.863 -75.585-173.471 
ATOM   2272  N6   DA A 110      57.039 -74.947-173.380 
ATOM   2273  N1   DA A 110      55.802 -76.891-173.151 
ATOM   2274  C2   DA A 110      54.631 -77.520-173.243 
ATOM   2275  N3   DA A 110      53.462 -77.048-173.614 
ATOM   2276  C4   DA A 110      53.551 -75.739-173.928 
ATOM   2277  P    DG A 111      47.039 -75.698-173.401 
ATOM   2278  OP1  DG A 111      45.901 -75.952-174.313 
ATOM   2279  OP2  DG A 111      47.044 -74.385-172.718 
ATOM   2280  O5'  DG A 111      47.128 -76.869-172.313 
ATOM   2281  C5'  DG A 111      47.851 -78.071-172.639 
ATOM   2282  C4'  DG A 111      48.714 -78.490-171.465 
ATOM   2283  O4'  DG A 111      50.031 -77.868-171.493 
ATOM   2284  C3'  DG A 111      48.170 -78.139-170.081 
ATOM   2285  O3'  DG A 111      48.492 -79.191-169.179 
ATOM   2286  C2'  DG A 111      48.946 -76.889-169.665 
ATOM   2287  C1'  DG A 111      50.301 -77.334-170.206 
ATOM   2288  N9   DG A 111      51.278 -76.221-170.363 
ATOM   2289  C8   DG A 111      51.054 -74.908-170.717 
ATOM   2290  N7   DG A 111      52.139 -74.175-170.765 
ATOM   2291  C5   DG A 111      53.155 -75.065-170.418 
ATOM   2292  C6   DG A 111      54.553 -74.853-170.299 
ATOM   2293  O6   DG A 111      55.194 -73.820-170.477 
ATOM   2294  N1   DG A 111      55.218 -76.029-169.924 
ATOM   2295  C2   DG A 111      54.612 -77.249-169.695 
ATOM   2296  N2   DG A 111      55.422 -78.251-169.346 
ATOM   2297  N3   DG A 111      53.299 -77.446-169.809 
ATOM   2298  C4   DG A 111      52.640 -76.316-170.171 
ATOM   2299  P    DA A 112      47.414 -79.631-168.081 
ATOM   2300  OP1  DA A 112      46.455 -80.584-168.683 
ATOM   2301  OP2  DA A 112      46.826 -78.427-167.454 
ATOM   2302  O5'  DA A 112      48.336 -80.393-167.020 
ATOM   2303  C5'  DA A 112      49.523 -81.065-167.481 
ATOM   2304  C4'  DA A 112      50.679 -80.778-166.542 
ATOM   2305  O4'  DA A 112      51.402 -79.567-166.904 
ATOM   2306  C3'  DA A 112      50.306 -80.560-165.076 
ATOM   2307  O3'  DA A 112      51.317 -81.129-164.253 
ATOM   2308  C2'  DA A 112      50.327 -79.043-164.893 
ATOM   2309  C1'  DA A 112      51.572 -78.781-165.736 
ATOM   2310  N9   DA A 112      51.725 -77.359-166.153 
ATOM   2311  C8   DA A 112      50.749 -76.458-166.468 
ATOM   2312  N7   DA A 112      51.201 -75.287-166.795 
ATOM   2313  C5   DA A 112      52.579 -75.420-166.690 
ATOM   2314  C6   DA A 112      53.636 -74.522-166.908 
ATOM   2315  N6   DA A 112      53.459 -73.250-167.296 
ATOM   2316  N1   DA A 112      54.888 -74.978-166.711 
ATOM   2317  C2   DA A 112      55.057 -76.242-166.326 
ATOM   2318  N3   DA A 112      54.152 -77.167-166.093 
ATOM   2319  C4   DA A 112      52.909 -76.685-166.297 
ATOM   2320  P    DA A 113      50.889 -81.897-162.916 
ATOM   2321  OP1  DA A 113      50.519 -83.293-163.243 
ATOM   2322  OP2  DA A 113      49.868 -81.106-162.195 
ATOM   2323  O5'  DA A 113      52.260 -81.883-162.092 
ATOM   2324  C5'  DA A 113      53.508 -81.887-162.811 
ATOM   2325  C4'  DA A 113      54.468 -80.893-162.188 
ATOM   2326  O4'  DA A 113      54.322 -79.556-162.745 
ATOM   2327  C3'  DA A 113      54.323 -80.682-160.681 
ATOM   2328  O3'  DA A 113      55.614 -80.496-160.115 
ATOM   2329  C2'  DA A 113      53.541 -79.375-160.547 
ATOM   2330  C1'  DA A 113      54.249 -78.630-161.673 
ATOM   2331  N9   DA A 113      53.512 -77.426-162.150 
ATOM   2332  C8   DA A 113      52.163 -77.237-162.242 
ATOM   2333  N7   DA A 113      51.826 -76.072-162.697 
ATOM   2334  C5   DA A 113      53.039 -75.438-162.927 
ATOM   2335  C6   DA A 113      53.364 -74.162-163.418 
ATOM   2336  N6   DA A 113      52.448 -73.254-163.783 
ATOM   2337  N1   DA A 113      54.670 -73.852-163.520 
ATOM   2338  C2   DA A 113      55.576 -74.759-163.156 
ATOM   2339  N3   DA A 113      55.393 -75.974-162.687 
ATOM   2340  C4   DA A 113      54.078 -76.259-162.594 
ATOM   2341  P    DG A 114      55.942 -81.158-158.695 
ATOM   2342  OP1  DG A 114      56.346 -82.569-158.888 
ATOM   2343  OP2  DG A 114      54.813 -80.927-157.767 
ATOM   2344  O5'  DG A 114      57.206 -80.295-158.229 
ATOM   2345  C5'  DG A 114      58.087 -79.750-159.229 
ATOM   2346  C4'  DG A 114      58.439 -78.317-158.884 
ATOM   2347  O4'  DG A 114      57.479 -77.363-159.422 
ATOM   2348  C3'  DG A 114      58.491 -77.985-157.392 
ATOM   2349  O3'  DG A 114      59.547 -77.060-157.162 
ATOM   2350  C2'  DG A 114      57.162 -77.287-157.105 
ATOM   2351  C1'  DG A 114      57.115 -76.462-158.388 
ATOM   2352  N9   DG A 114      55.763 -75.920-158.702 
ATOM   2353  C8   DG A 114      54.525 -76.480-158.472 
ATOM   2354  N7   DG A 114      53.521 -75.737-158.871 
ATOM   2355  C5   DG A 114      54.138 -74.605-159.402 
ATOM   2356  C6   DG A 114      53.568 -73.445-159.989 
ATOM   2357  O6   DG A 114      52.383 -73.174-160.165 
ATOM   2358  N1   DG A 114      54.557 -72.540-160.395 
ATOM   2359  C2   DG A 114      55.918 -72.730-160.254 
ATOM   2360  N2   DG A 114      56.698 -71.744-160.707 
ATOM   2361  N3   DG A 114      56.451 -73.818-159.704 
ATOM   2362  C4   DG A 114      55.505 -74.707-159.303 
ATOM   2363  P    DA A 115      60.447 -77.221-155.849 
ATOM   2364  OP1  DA A 115      61.515 -78.215-156.098 
ATOM   2365  OP2  DA A 115      59.577 -77.481-154.681 
ATOM   2366  O5'  DA A 115      61.089 -75.761-155.725 
ATOM   2367  C5'  DA A 115      61.315 -74.994-156.923 
ATOM   2368  C4'  DA A 115      60.880 -73.558-156.709 
ATOM   2369  O4'  DA A 115      59.472 -73.352-157.022 
ATOM   2370  C3'  DA A 115      61.022 -73.025-155.283 
ATOM   2371  O3'  DA A 115      61.416 -71.658-155.340 
ATOM   2372  C2'  DA A 115      59.612 -73.100-154.699 
ATOM   2373  C1'  DA A 115      58.876 -72.634-155.952 
ATOM   2374  N9   DA A 115      57.420 -72.944-155.942 
ATOM   2375  C8   DA A 115      56.787 -74.028-155.404 
ATOM   2376  N7   DA A 115      55.499 -74.012-155.556 
ATOM   2377  C5   DA A 115      55.258 -72.832-156.246 
ATOM   2378  C6   DA A 115      54.077 -72.233-156.715 
ATOM   2379  N6   DA A 115      52.859 -72.769-156.550 
ATOM   2380  N1   DA A 115      54.193 -71.058-157.361 
ATOM   2381  C2   DA A 115      55.405 -70.531-157.522 
ATOM   2382  N3   DA A 115      56.572 -70.995-157.130 
ATOM   2383  C4   DA A 115      56.427 -72.171-156.486 
ATOM   2384  P    DA A 116      62.486 -71.115-154.281 
ATOM   2385  OP1  DA A 116      63.854 -71.420-154.757 
ATOM   2386  OP2  DA A 116      62.143 -71.612-152.930 
ATOM   2387  O5'  DA A 116      62.228 -69.537-154.354 
ATOM   2388  C5'  DA A 116      61.764 -68.962-155.589 
ATOM   2389  C4'  DA A 116      60.660 -67.960-155.312 
ATOM   2390  O4'  DA A 116      59.343 -68.580-155.278 
ATOM   2391  C3'  DA A 116      60.753 -67.220-153.977 
ATOM   2392  O3'  DA A 116      60.312 -65.881-154.162 
ATOM   2393  C2'  DA A 116      59.759 -67.939-153.066 
ATOM   2394  C1'  DA A 116      58.666 -68.131-154.114 
ATOM   2395  N9   DA A 116      57.653 -69.159-153.742 
ATOM   2396  C8   DA A 116      57.837 -70.314-153.040 
ATOM   2397  N7   DA A 116      56.753 -71.006-152.875 
ATOM   2398  C5   DA A 116      55.777 -70.254-153.515 
ATOM   2399  C6   DA A 116      54.397 -70.450-153.698 
ATOM   2400  N6   DA A 116      53.733 -71.516-153.229 
ATOM   2401  N1   DA A 116      53.723 -69.508-154.382 
ATOM   2402  C2   DA A 116      54.389 -68.451-154.846 
ATOM   2403  N3   DA A 116      55.667 -68.162-154.738 
ATOM   2404  C4   DA A 116      56.319 -69.121-154.049 
ATOM   2405  P    DA A 117      61.084 -64.699-153.408 
ATOM   2406  OP1  DA A 117      62.274 -64.303-154.195 
ATOM   2407  OP2  DA A 117      61.335 -65.087-152.003 
ATOM   2408  O5'  DA A 117      59.994 -63.529-153.455 
ATOM   2409  C5'  DA A 117      59.065 -63.484-154.555 
ATOM   2410  C4'  DA A 117      57.670 -63.188-154.043 
ATOM   2411  O4'  DA A 117      56.946 -64.397-153.675 
ATOM   2412  C3'  DA A 117      57.592 -62.316-152.790 
ATOM   2413  O3'  DA A 117      56.461 -61.460-152.895 
ATOM   2414  C2'  DA A 117      57.350 -63.301-151.647 
ATOM   2415  C1'  DA A 117      56.369 -64.200-152.393 
ATOM   2416  N9   DA A 117      56.180 -65.535-151.761 
ATOM   2417  C8   DA A 117      57.099 -66.296-151.095 
ATOM   2418  N7   DA A 117      56.627 -67.421-150.654 
ATOM   2419  C5   DA A 117      55.298 -67.408-151.057 
ATOM   2420  C6   DA A 117      54.251 -68.329-150.894 
ATOM   2421  N6   DA A 117      54.385 -69.497-150.251 
ATOM   2422  N1   DA A 117      53.054 -68.003-151.417 
ATOM   2423  C2   DA A 117      52.926 -66.840-152.055 
ATOM   2424  N3   DA A 117      53.827 -65.907-152.268 
ATOM   2425  C4   DA A 117      55.016 -66.257-151.734 
ATOM   2426  P    DT A 118      56.582 -59.948-152.381 
ATOM   2427  OP1  DT A 118      57.183 -59.109-153.443 
ATOM   2428  OP2  DT A 118      57.266 -59.923-151.070 
ATOM   2429  O5'  DT A 118      55.043 -59.554-152.192 
ATOM   2430  C5'  DT A 118      54.054 -60.177-153.034 
ATOM   2431  C4'  DT A 118      52.853 -60.589-152.205 
ATOM   2432  O4'  DT A 118      52.998 -61.924-151.642 
ATOM   2433  C3'  DT A 118      52.547 -59.709-150.993 
ATOM   2434  O3'  DT A 118      51.137 -59.608-150.841 
ATOM   2435  C2'  DT A 118      53.110 -60.484-149.801 
ATOM   2436  C1'  DT A 118      52.664 -61.868-150.264 
ATOM   2437  N1   DT A 118      53.365 -62.985-149.572 
ATOM   2438  C2   DT A 118      52.639 -64.128-149.334 
ATOM   2439  O2   DT A 118      51.472 -64.252-149.663 
ATOM   2440  N3   DT A 118      53.321 -65.141-148.690 
ATOM   2441  C4   DT A 118      54.637 -65.107-148.275 
ATOM   2442  O4   DT A 118      55.140 -66.079-147.707 
ATOM   2443  C5   DT A 118      55.316 -63.867-148.568 
ATOM   2444  C7   DT A 118      56.752 -63.746-148.150 
ATOM   2445  C6   DT A 118      54.677 -62.865-149.193 
ATOM   2446  P    DC A 119      50.501 -58.203-150.411 
ATOM   2447  OP1  DC A 119      50.328 -57.349-151.607 
ATOM   2448  OP2  DC A 119      51.293 -57.619-149.306 
ATOM   2449  O5'  DC A 119      49.069 -58.659-149.862 
ATOM   2450  C5'  DC A 119      48.448 -59.831-150.423 
ATOM   2451  C4'  DC A 119      47.855 -60.682-149.318 
ATOM   2452  O4'  DC A 119      48.814 -61.633-148.774 
ATOM   2453  C3'  DC A 119      47.353 -59.922-148.090 
ATOM   2454  O3'  DC A 119      46.178 -60.560-147.603 
ATOM   2455  C2'  DC A 119      48.461 -60.088-147.051 
ATOM   2456  C1'  DC A 119      48.773 -61.550-147.357 
ATOM   2457  N1   DC A 119      50.088 -62.006-146.829 
ATOM   2458  C2   DC A 119      50.188 -63.322-146.383 
ATOM   2459  O2   DC A 119      49.191 -64.050-146.445 
ATOM   2460  N3   DC A 119      51.380 -63.757-145.897 
ATOM   2461  C4   DC A 119      52.436 -62.937-145.847 
ATOM   2462  N4   DC A 119      53.576 -63.408-145.364 
ATOM   2463  C5   DC A 119      52.354 -61.580-146.299 
ATOM   2464  C6   DC A 119      51.155 -61.164-146.781 
ATOM   2465  P    DA A 120      44.970 -59.656-147.066 
ATOM   2466  OP1  DA A 120      44.133 -59.220-148.205 
ATOM   2467  OP2  DA A 120      45.503 -58.580-146.201 
ATOM   2468  O5'  DA A 120      44.160 -60.710-146.174 
ATOM   2469  C5'  DA A 120      44.193 -62.103-146.538 
ATOM   2470  C4'  DA A 120      44.387 -62.957-145.301 
ATOM   2471  O4'  DA A 120      45.794 -63.161-144.982 
ATOM   2472  C3'  DA A 120      43.794 -62.399-144.007 
ATOM   2473  O3'  DA A 120      43.281 -63.477-143.234 
ATOM   2474  C2'  DA A 120      44.984 -61.791-143.266 
ATOM   2475  C1'  DA A 120      45.983 -62.895-143.601 
ATOM   2476  N9   DA A 120      47.405 -62.499-143.397 
ATOM   2477  C8   DA A 120      47.979 -61.275-143.584 
ATOM   2478  N7   DA A 120      49.248 -61.244-143.318 
ATOM   2479  C5   DA A 120      49.539 -62.543-142.926 
ATOM   2480  C6   DA A 120      50.728 -63.164-142.512 
ATOM   2481  N6   DA A 120      51.904 -62.527-142.421 
ATOM   2482  N1   DA A 120      50.667 -64.471-142.192 
ATOM   2483  C2   DA A 120      49.496 -65.100-142.284 
ATOM   2484  N3   DA A 120      48.327 -64.628-142.656 
ATOM   2485  C4   DA A 120      48.416 -63.319-142.970 
ATOM   2486  P    DC A 121      41.904 -63.278-142.442 
ATOM   2487  OP1  DC A 121      40.766 -63.531-143.354 
ATOM   2488  OP2  DC A 121      41.909 -61.965-141.760 
ATOM   2489  O5'  DC A 121      41.993 -64.449-141.355 
ATOM   2490  C5'  DC A 121      42.717 -65.651-141.680 
ATOM   2491  C4'  DC A 121      43.580 -66.070-140.507 
ATOM   2492  O4'  DC A 121      44.896 -65.448-140.535 
ATOM   2493  C3'  DC A 121      43.036 -65.719-139.122 
ATOM   2494  O3'  DC A 121      43.358 -66.771-138.220 
ATOM   2495  C2'  DC A 121      43.811 -64.469-138.707 
ATOM   2496  C1'  DC A 121      45.166 -64.914-139.247 
ATOM   2497  N1   DC A 121      46.143 -63.801-139.404 
ATOM   2498  C2   DC A 121      47.487 -64.078-139.169 
ATOM   2499  O2   DC A 121      47.811 -65.226-138.844 
ATOM   2500  N3   DC A 121      48.394 -63.077-139.306 
ATOM   2501  C4   DC A 121      48.002 -61.845-139.661 
ATOM   2502  N4   DC A 121      48.925 -60.903-139.782 
ATOM   2503  C5   DC A 121      46.625 -61.539-139.907 
ATOM   2504  C6   DC A 121      45.734 -62.553-139.764 
ATOM   2505  P    DC A 122      42.279 -67.211-137.123 
ATOM   2506  OP1  DC A 122      41.320 -68.164-137.725 
ATOM   2507  OP2  DC A 122      41.691 -66.007-136.495 
ATOM   2508  O5'  DC A 122      43.201 -67.973-136.061 
ATOM   2509  C5'  DC A 122      44.388 -68.645-136.522 
ATOM   2510  C4'  DC A 122      45.544 -68.358-135.583 
ATOM   2511  O4'  DC A 122      46.267 -67.147-135.946 
ATOM   2512  C3'  DC A 122      45.171 -68.139-134.117 
ATOM   2513  O3'  DC A 122      46.183 -68.709-133.295 
ATOM   2514  C2'  DC A 122      45.192 -66.622-133.934 
ATOM   2515  C1'  DC A 122      46.437 -66.360-134.777 
ATOM   2516  N1   DC A 122      46.590 -64.939-135.194 
ATOM   2517  C2   DC A 122      47.881 -64.425-135.286 
ATOM   2518  O2   DC A 122      48.837 -65.162-135.020 
ATOM   2519  N3   DC A 122      48.042 -63.130-135.664 
ATOM   2520  C4   DC A 122      46.979 -62.364-135.944 
ATOM   2521  N4   DC A 122      47.189 -61.108-136.308 
ATOM   2522  C5   DC A 122      45.643 -62.874-135.855 
ATOM   2523  C6   DC A 122      45.504 -64.169-135.475 
ATOM   2524  P    DA A 123      45.755 -69.477-131.958 
ATOM   2525  OP1  DA A 123      45.384 -70.872-132.285 
ATOM   2526  OP2  DA A 123      44.733 -68.686-131.236 
ATOM   2527  O5'  DA A 123      47.125 -69.463-131.133 
ATOM   2528  C5'  DA A 123      48.373 -69.467-131.852 
ATOM   2529  C4'  DA A 123      49.333 -68.473-131.229 
ATOM   2530  O4'  DA A 123      49.187 -67.136-131.787 
ATOM   2531  C3'  DA A 123      49.188 -68.262-129.723 
ATOM   2532  O3'  DA A 123      50.479 -68.076-129.157 
ATOM   2533  C2'  DA A 123      48.406 -66.955-129.588 
ATOM   2534  C1'  DA A 123      49.114 -66.209-130.714 
ATOM   2535  N9   DA A 123      48.378 -65.006-131.192 
ATOM   2536  C8   DA A 123      47.028 -64.817-131.283 
ATOM   2537  N7   DA A 123      46.691 -63.652-131.739 
ATOM   2538  C5   DA A 123      47.904 -63.018-131.969 
ATOM   2539  C6   DA A 123      48.229 -61.742-132.459 
ATOM   2540  N6   DA A 123      47.313 -60.834-132.824 
ATOM   2541  N1   DA A 123      49.535 -61.432-132.561 
ATOM   2542  C2   DA A 123      50.441 -62.338-132.197 
ATOM   2543  N3   DA A 123      50.258 -63.554-131.728 
ATOM   2544  C4   DA A 123      48.943 -63.839-131.636 
ATOM   2545  P    DT A 124      50.808 -68.738-127.737 
ATOM   2546  OP1  DT A 124      51.212 -70.148-127.929 
ATOM   2547  OP2  DT A 124      49.678 -68.507-126.809 
ATOM   2548  O5'  DT A 124      52.072 -67.874-127.271 
ATOM   2549  C5'  DT A 124      52.952 -67.330-128.271 
ATOM   2550  C4'  DT A 124      53.304 -65.897-127.925 
ATOM   2551  O4'  DT A 124      52.345 -64.942-128.464 
ATOM   2552  C3'  DT A 124      53.356 -65.565-126.434 
ATOM   2553  O3'  DT A 124      54.412 -64.640-126.204 
ATOM   2554  C2'  DT A 124      52.027 -64.867-126.146 
ATOM   2555  C1'  DT A 124      51.980 -64.042-127.429 
ATOM   2556  N1   DT A 124      50.628 -63.500-127.743 
ATOM   2557  C2   DT A 124      50.574 -62.268-128.347 
ATOM   2558  O2   DT A 124      51.568 -61.621-128.627 
ATOM   2559  N3   DT A 124      49.303 -61.797-128.622 
ATOM   2560  C4   DT A 124      48.115 -62.443-128.350 
ATOM   2561  O4   DT A 124      47.037 -61.920-128.643 
ATOM   2562  C5   DT A 124      48.275 -63.729-127.716 
ATOM   2563  C7   DT A 124      47.030 -64.499-127.384 
ATOM   2564  C6   DT A 124      49.498 -64.211-127.436 
ATOM   2565  P    DT A 125      55.312 -64.800-124.890 
ATOM   2566  OP1  DT A 125      56.380 -65.795-125.139 
ATOM   2567  OP2  DT A 125      54.442 -65.061-123.722 
ATOM   2568  O5'  DT A 125      55.954 -63.340-124.766 
ATOM   2569  C5'  DT A 125      56.180 -62.574-125.964 
ATOM   2570  C4'  DT A 125      55.745 -61.138-125.750 
ATOM   2571  O4'  DT A 125      54.337 -60.932-126.063 
ATOM   2572  C3'  DT A 125      55.887 -60.605-124.325 
ATOM   2573  O3'  DT A 125      56.281 -59.238-124.382 
ATOM   2574  C2'  DT A 125      54.477 -60.679-123.741 
ATOM   2575  C1'  DT A 125      53.741 -60.213-124.994 
ATOM   2576  N1   DT A 125      52.285 -60.523-124.983 
ATOM   2577  C2   DT A 125      51.448 -59.616-125.587 
ATOM   2578  O2   DT A 125      51.849 -58.594-126.116 
ATOM   2579  N3   DT A 125      50.104 -59.936-125.556 
ATOM   2580  C4   DT A 125      49.544 -61.062-124.987 
ATOM   2581  O4   DT A 125      48.325 -61.241-125.023 
ATOM   2582  C5   DT A 125      50.502 -61.954-124.379 
ATOM   2583  C7   DT A 125      49.975 -63.204-123.736 
ATOM   2584  C6   DT A 125      51.814 -61.667-124.393 
ATOM   2585  P    DC A 126      57.351 -58.695-123.322 
ATOM   2586  OP1  DC A 126      58.719 -58.999-123.798 
ATOM   2587  OP2  DC A 126      57.009 -59.192-121.972 
ATOM   2588  O5'  DC A 126      57.094 -57.117-123.395 
ATOM   2589  C5'  DC A 126      56.629 -56.542-124.630 
ATOM   2590  C4'  DC A 126      55.525 -55.540-124.353 
ATOM   2591  O4'  DC A 126      54.208 -56.160-124.320 
ATOM   2592  C3'  DC A 126      55.619 -54.800-123.019 
ATOM   2593  O3'  DC A 126      55.178 -53.460-123.203 
ATOM   2594  C2'  DC A 126      54.624 -55.519-122.107 
ATOM   2595  C1'  DC A 126      53.531 -55.711-123.155 
ATOM   2596  N1   DC A 126      52.519 -56.738-122.784 
ATOM   2597  C2   DC A 126      51.202 -56.527-123.186 
ATOM   2598  O2   DC A 126      50.932 -55.507-123.829 
ATOM   2599  N3   DC A 126      50.264 -57.452-122.856 
ATOM   2600  C4   DC A 126      50.599 -58.545-122.158 
ATOM   2601  N4   DC A 126      49.647 -59.416-121.862 
ATOM   2602  C5   DC A 126      51.946 -58.780-121.735 
ATOM   2603  C6   DC A 126      52.870 -57.844-122.074 
ATOM   2604  P    DC A 127      55.949 -52.279-122.449 
ATOM   2605  OP1  DC A 127      57.140 -51.883-123.236 
ATOM   2606  OP2  DC A 127      56.200 -52.667-121.044 
ATOM   2607  O5'  DC A 127      54.859 -51.108-122.497 
ATOM   2608  C5'  DC A 127      53.930 -51.064-123.596 
ATOM   2609  C4'  DC A 127      52.535 -50.768-123.084 
ATOM   2610  O4'  DC A 127      51.811 -51.976-122.716 
ATOM   2611  C3'  DC A 127      52.457 -49.895-121.832 
ATOM   2612  O3'  DC A 127      51.326 -49.039-121.936 
ATOM   2613  C2'  DC A 127      52.215 -50.881-120.688 
ATOM   2614  C1'  DC A 127      51.234 -51.780-121.434 
ATOM   2615  N1   DC A 127      51.045 -53.115-120.802 
ATOM   2616  C2   DC A 127      49.782 -53.697-120.878 
ATOM   2617  O2   DC A 127      48.879 -53.087-121.461 
ATOM   2618  N3   DC A 127      49.590 -54.914-120.307 
ATOM   2619  C4   DC A 127      50.595 -55.542-119.684 
ATOM   2620  N4   DC A 127      50.357 -56.727-119.144 
ATOM   2621  C5   DC A 127      51.901 -54.961-119.595 
ATOM   2622  C6   DC A 127      52.073 -53.744-120.171 
ATOM   2623  P    DA A 128      51.448 -47.528-121.423 
ATOM   2624  OP1  DA A 128      52.048 -46.689-122.485 
ATOM   2625  OP2  DA A 128      52.131 -47.503-120.111 
ATOM   2626  O5'  DA A 128      49.908 -47.134-121.233 
ATOM   2627  C5'  DA A 128      48.919 -47.757-122.075 
ATOM   2628  C4'  DA A 128      47.718 -48.169-121.247 
ATOM   2629  O4'  DA A 128      47.863 -49.504-120.684 
ATOM   2630  C3'  DA A 128      47.412 -47.289-120.035 
ATOM   2631  O3'  DA A 128      46.002 -47.188-119.883 
ATOM   2632  C2'  DA A 128      47.975 -48.064-118.842 
ATOM   2633  C1'  DA A 128      47.529 -49.448-119.305 
ATOM   2634  N9   DA A 128      48.231 -50.564-118.613 
ATOM   2635  C8   DA A 128      49.522 -50.612-118.172 
ATOM   2636  N7   DA A 128      49.841 -51.733-117.601 
ATOM   2637  C5   DA A 128      48.677 -52.485-117.669 
ATOM   2638  C6   DA A 128      48.361 -53.783-117.234 
ATOM   2639  N6   DA A 128      49.235 -54.589-116.614 
ATOM   2640  N1   DA A 128      47.109 -54.224-117.459 
ATOM   2641  C2   DA A 128      46.245 -53.419-118.075 
ATOM   2642  N3   DA A 128      46.424 -52.197-118.524 
ATOM   2643  C4   DA A 128      47.685 -51.779-118.286 
ATOM   2644  P    DG A 129      45.367 -45.783-119.452 
ATOM   2645  OP1  DG A 129      45.193 -44.929-120.649 
ATOM   2646  OP2  DG A 129      46.159 -45.199-118.347 
ATOM   2647  O5'  DG A 129      43.934 -46.239-118.904 
ATOM   2648  C5'  DG A 129      43.314 -47.411-119.464 
ATOM   2649  C4'  DG A 129      42.720 -48.262-118.359 
ATOM   2650  O4'  DG A 129      43.679 -49.213-117.815 
ATOM   2651  C3'  DG A 129      42.218 -47.502-117.132 
ATOM   2652  O3'  DG A 129      41.043 -48.139-116.644 
ATOM   2653  C2'  DG A 129      43.327 -47.668-116.093 
ATOM   2654  C1'  DG A 129      43.638 -49.130-116.399 
ATOM   2655  N9   DG A 129      44.953 -49.586-115.870 
ATOM   2656  C8   DG A 129      46.133 -48.884-115.746 
ATOM   2657  N7   DG A 129      47.119 -49.582-115.236 
ATOM   2658  C5   DG A 129      46.552 -50.835-115.006 
ATOM   2659  C6   DG A 129      47.129 -52.014-114.466 
ATOM   2660  O6   DG A 129      48.277 -52.197-114.072 
ATOM   2661  N1   DG A 129      46.197 -53.060-114.407 
ATOM   2662  C2   DG A 129      44.882 -52.978-114.819 
ATOM   2663  N2   DG A 129      44.154 -54.089-114.681 
ATOM   2664  N3   DG A 129      44.341 -51.872-115.327 
ATOM   2665  C4   DG A 129      45.232 -50.848-115.390 
ATOM   2666  P    DC A 130      39.835 -47.236-116.107 
ATOM   2667  OP1  DC A 130      38.998 -46.799-117.246 
ATOM   2668  OP2  DC A 130      40.368 -46.160-115.243 
ATOM   2669  O5'  DC A 130      39.025 -48.290-115.216 
ATOM   2670  C5'  DC A 130      39.058 -49.683-115.579 
ATOM   2671  C4'  DC A 130      39.252 -50.537-114.342 
ATOM   2672  O4'  DC A 130      40.659 -50.741-114.024 
ATOM   2673  C3'  DC A 130      38.659 -49.979-113.049 
ATOM   2674  O3'  DC A 130      38.147 -51.057-112.275 
ATOM   2675  C2'  DC A 130      39.849 -49.371-112.307 
ATOM   2676  C1'  DC A 130      40.849 -50.474-112.643 
ATOM   2677  N1   DC A 130      42.270 -50.078-112.438 
ATOM   2678  C2   DC A 130      43.159 -51.056-111.998 
ATOM   2679  O2   DC A 130      42.737 -52.200-111.797 
ATOM   2680  N3   DC A 130      44.459 -50.715-111.805 
ATOM   2681  C4   DC A 130      44.878 -49.463-112.033 
ATOM   2682  N4   DC A 130      46.155 -49.180-111.831 
ATOM   2683  C5   DC A 130      43.979 -48.443-112.486 
ATOM   2684  C6   DC A 130      42.683 -48.804-112.673 
ATOM   2685  P    DT A 131      36.769 -50.857-111.484 
ATOM   2686  OP1  DT A 131      35.632 -51.111-112.396 
ATOM   2687  OP2  DT A 131      36.775 -49.545-110.801 
ATOM   2688  O5'  DT A 131      36.859 -52.028-110.396 
ATOM   2689  C5'  DT A 131      37.582 -53.230-110.722 
ATOM   2690  C4'  DT A 131      38.445 -53.650-109.548 
ATOM   2691  O4'  DT A 131      39.761 -53.027-109.576 
ATOM   2692  C3'  DT A 131      37.901 -53.298-108.163 
ATOM   2693  O3'  DT A 131      38.223 -54.351-107.262 
ATOM   2694  C2'  DT A 131      38.676 -52.049-107.748 
ATOM   2695  C1'  DT A 131      40.031 -52.494-108.289 
ATOM   2696  N1   DT A 131      41.008 -51.380-108.446 
ATOM   2697  C2   DT A 131      42.330 -51.670-108.211 
ATOM   2698  O2   DT A 131      42.719 -52.779-107.887 
ATOM   2699  N3   DT A 131      43.207 -50.613-108.365 
ATOM   2700  C4   DT A 131      42.877 -49.324-108.727 
ATOM   2701  O4   DT A 131      43.751 -48.460-108.833 
ATOM   2702  C5   DT A 131      41.467 -49.116-108.952 
ATOM   2703  C7   DT A 131      41.022 -47.739-109.350 
ATOM   2704  C6   DT A 131      40.592 -50.126-108.809 
ATOM   2705  P    DG A 132      37.144 -54.791-106.164 
ATOM   2706  OP1  DG A 132      36.185 -55.743-106.766 
ATOM   2707  OP2  DG A 132      36.556 -53.587-105.537 
ATOM   2708  O5'  DG A 132      38.066 -55.553-105.103 
ATOM   2709  C5'  DG A 132      39.253 -56.224-105.564 
ATOM   2710  C4'  DG A 132      40.409 -55.938-104.625 
ATOM   2711  O4'  DG A 132      41.133 -54.727-104.987 
ATOM   2712  C3'  DG A 132      40.036 -55.719-103.159 
ATOM   2713  O3'  DG A 132      41.048 -56.288-102.336 
ATOM   2714  C2'  DG A 132      40.057 -54.202-102.976 
ATOM   2715  C1'  DG A 132      41.302 -53.940-103.818 
ATOM   2716  N9   DG A 132      41.455 -52.518-104.236 
ATOM   2717  C8   DG A 132      40.484 -51.595-104.557 
ATOM   2718  N7   DG A 132      40.955 -50.418-104.886 
ATOM   2719  C5   DG A 132      42.336 -50.570-104.774 
ATOM   2720  C6   DG A 132      43.380 -49.637-105.003 
ATOM   2721  O6   DG A 132      43.299 -48.463-105.357 
ATOM   2722  N1   DG A 132      44.638 -50.209-104.772 
ATOM   2723  C2   DG A 132      44.859 -51.513-104.372 
ATOM   2724  N2   DG A 132      46.135 -51.867-104.206 
ATOM   2725  N3   DG A 132      43.878 -52.388-104.159 
ATOM   2726  C4   DG A 132      42.652 -51.848-104.378 
ATOM   2727  P    DA A 133      40.620 -57.057-100.999 
ATOM   2728  OP1  DA A 133      40.249 -58.452-101.326 
ATOM   2729  OP2  DA A 133      39.598 -56.266-100.278 
ATOM   2730  O5'  DA A 133      41.990 -57.043-100.174 
ATOM   2731  C5'  DA A 133      43.238 -57.047-100.894 
ATOM   2732  C4'  DA A 133      44.199 -56.053-100.271 
ATOM   2733  O4'  DA A 133      44.052 -54.716-100.828 
ATOM   2734  C3'  DA A 133      44.053 -55.841 -98.764 
ATOM   2735  O3'  DA A 133      45.345 -55.656 -98.198 
ATOM   2736  C2'  DA A 133      43.271 -54.535 -98.630 
ATOM   2737  C1'  DA A 133      43.980 -53.789 -99.756 
ATOM   2738  N9   DA A 133      43.243 -52.585-100.233 
ATOM   2739  C8   DA A 133      41.894 -52.397-100.324 
ATOM   2740  N7   DA A 133      41.556 -51.231-100.780 
ATOM   2741  C5   DA A 133      42.769 -50.597-101.010 
ATOM   2742  C6   DA A 133      43.094 -49.322-101.501 
ATOM   2743  N6   DA A 133      42.178 -48.414-101.865 
ATOM   2744  N1   DA A 133      44.400 -49.012-101.602 
ATOM   2745  C2   DA A 133      45.307 -49.918-101.239 
ATOM   2746  N3   DA A 133      45.123 -51.133-100.770 
ATOM   2747  C4   DA A 133      43.808 -51.419-100.677 
ATOM   2748  P    DT A 134      45.673 -56.317 -96.778 
ATOM   2749  OP1  DT A 134      46.077 -57.728 -96.971 
ATOM   2750  OP2  DT A 134      44.544 -56.086 -95.850 
ATOM   2751  O5'  DT A 134      46.937 -55.454 -96.312 
ATOM   2752  C5'  DT A 134      47.817 -54.909 -97.312 
ATOM   2753  C4'  DT A 134      48.169 -53.476 -96.967 
ATOM   2754  O4'  DT A 134      47.210 -52.522 -97.505 
ATOM   2755  C3'  DT A 134      48.222 -53.145 -95.475 
ATOM   2756  O3'  DT A 134      49.277 -52.219 -95.245 
ATOM   2757  C2'  DT A 134      46.892 -52.446 -95.188 
ATOM   2758  C1'  DT A 134      46.845 -51.622 -96.470 
ATOM   2759  N1   DT A 134      45.493 -51.080 -96.785 
ATOM   2760  C2   DT A 134      45.439 -49.847 -97.388 
ATOM   2761  O2   DT A 134      46.434 -49.201 -97.668 
ATOM   2762  N3   DT A 134      44.169 -49.377 -97.664 
ATOM   2763  C4   DT A 134      42.980 -50.022 -97.391 
ATOM   2764  O4   DT A 134      41.902 -49.500 -97.685 
ATOM   2765  C5   DT A 134      43.140 -51.309 -96.757 
ATOM   2766  C7   DT A 134      41.896 -52.079 -96.426 
ATOM   2767  C6   DT A 134      44.363 -51.790 -96.478 
ATOM   2768  P    DG A 135      50.177 -52.380 -93.932 
ATOM   2769  OP1  DG A 135      51.245 -53.375 -94.181 
ATOM   2770  OP2  DG A 135      49.308 -52.640 -92.763 
ATOM   2771  O5'  DG A 135      50.820 -50.920 -93.808 
ATOM   2772  C5'  DG A 135      51.045 -50.153 -95.006 
ATOM   2773  C4'  DG A 135      50.610 -48.718 -94.792 
ATOM   2774  O4'  DG A 135      49.202 -48.511 -95.105 
ATOM   2775  C3'  DG A 135      50.753 -48.184 -93.366 
ATOM   2776  O3'  DG A 135      51.146 -46.818 -93.423 
ATOM   2777  C2'  DG A 135      49.342 -48.259 -92.782 
ATOM   2778  C1'  DG A 135      48.606 -47.793 -94.035 
ATOM   2779  N9   DG A 135      47.150 -48.103 -94.025 
ATOM   2780  C8   DG A 135      46.495 -49.189 -93.487 
ATOM   2781  N7   DG A 135      45.194 -49.162 -93.649 
ATOM   2782  C5   DG A 135      44.971 -47.973 -94.341 
ATOM   2783  C6   DG A 135      43.760 -47.395 -94.801 
ATOM   2784  O6   DG A 135      42.613 -47.822 -94.690 
ATOM   2785  N1   DG A 135      43.989 -46.178 -95.459 
ATOM   2786  C2   DG A 135      45.227 -45.596 -95.647 
ATOM   2787  N2   DG A 135      45.234 -44.432 -96.300 
ATOM   2788  N3   DG A 135      46.364 -46.139 -95.216 
ATOM   2789  C4   DG A 135      46.159 -47.319 -94.576 
ATOM   2790  P    DT A 136      52.216 -46.275 -92.363 
ATOM   2791  OP1  DT A 136      53.584 -46.579 -92.840 
ATOM   2792  OP2  DT A 136      51.874 -46.772 -91.013 
ATOM   2793  O5'  DT A 136      51.959 -44.696 -92.436 
ATOM   2794  C5'  DT A 136      51.494 -44.122 -93.672 
ATOM   2795  C4'  DT A 136      50.391 -43.119 -93.395 
ATOM   2796  O4'  DT A 136      49.074 -43.740 -93.361 
ATOM   2797  C3'  DT A 136      50.484 -42.380 -92.060 
ATOM   2798  O3'  DT A 136      50.043 -41.040 -92.245 
ATOM   2799  C2'  DT A 136      49.489 -43.098 -91.149 
ATOM   2800  C1'  DT A 136      48.397 -43.291 -92.197 
ATOM   2801  N1   DT A 136      47.384 -44.318 -91.825 
ATOM   2802  C2   DT A 136      46.090 -44.095 -92.230 
ATOM   2803  O2   DT A 136      45.754 -43.111 -92.865 
ATOM   2804  N3   DT A 136      45.179 -45.068 -91.866 
ATOM   2805  C4   DT A 136      45.450 -46.217 -91.150 
ATOM   2806  O4   DT A 136      44.550 -47.016 -90.884 
ATOM   2807  C5   DT A 136      46.836 -46.361 -90.770 
ATOM   2808  C7   DT A 136      47.216 -47.585 -89.988 
ATOM   2809  C6   DT A 136      47.742 -45.431 -91.110 
ATOM   2810  P    DC A 137      50.814 -39.858 -91.491 
ATOM   2811  OP1  DC A 137      52.005 -39.463 -92.277 
ATOM   2812  OP2  DC A 137      51.065 -40.247 -90.085 
ATOM   2813  O5'  DC A 137      49.724 -38.688 -91.538 
ATOM   2814  C5'  DC A 137      48.796 -38.644 -92.638 
ATOM   2815  C4'  DC A 137      47.400 -38.347 -92.126 
ATOM   2816  O4'  DC A 137      46.676 -39.556 -91.758 
ATOM   2817  C3'  DC A 137      47.322 -37.475 -90.873 
ATOM   2818  O3'  DC A 137      46.192 -36.619 -90.978 
ATOM   2819  C2'  DC A 137      47.080 -38.461 -89.730 
ATOM   2820  C1'  DC A 137      46.099 -39.359 -90.476 
ATOM   2821  N1   DC A 137      45.910 -40.695 -89.844 
ATOM   2822  C2   DC A 137      44.647 -41.277 -89.919 
ATOM   2823  O2   DC A 137      43.744 -40.667 -90.502 
ATOM   2824  N3   DC A 137      44.455 -42.493 -89.348 
ATOM   2825  C4   DC A 137      45.460 -43.122 -88.726 
ATOM   2826  N4   DC A 137      45.222 -44.307 -88.185 
ATOM   2827  C5   DC A 137      46.766 -42.541 -88.636 
ATOM   2828  C6   DC A 137      46.938 -41.324 -89.213 
ATOM   2829  P    DA A 138      46.313 -35.107 -90.464 
ATOM   2830  OP1  DA A 138      46.913 -34.269 -91.526 
ATOM   2831  OP2  DA A 138      46.997 -35.082 -89.153 
ATOM   2832  O5'  DA A 138      44.773 -34.714 -90.275 
ATOM   2833  C5'  DA A 138      43.784 -35.336 -91.117 
ATOM   2834  C4'  DA A 138      42.583 -35.748 -90.288 
ATOM   2835  O4'  DA A 138      42.728 -37.084 -89.725 
ATOM   2836  C3'  DA A 138      42.278 -34.869 -89.076 
ATOM   2837  O3'  DA A 138      40.867 -34.768 -88.924 
ATOM   2838  C2'  DA A 138      42.840 -35.643 -87.884 
ATOM   2839  C1'  DA A 138      42.395 -37.027 -88.347 
ATOM   2840  N9   DA A 138      43.096 -38.144 -87.655 
ATOM   2841  C8   DA A 138      44.387 -38.192 -87.213 
ATOM   2842  N7   DA A 138      44.706 -39.313 -86.643 
ATOM   2843  C5   DA A 138      43.542 -40.065 -86.711 
ATOM   2844  C6   DA A 138      43.226 -41.363 -86.275 
ATOM   2845  N6   DA A 138      44.100 -42.169 -85.656 
ATOM   2846  N1   DA A 138      41.974 -41.804 -86.500 
ATOM   2847  C2   DA A 138      41.111 -40.999 -87.117 
ATOM   2848  N3   DA A 138      41.289 -39.776 -87.565 
ATOM   2849  C4   DA A 138      42.550 -39.358 -87.328 
ATOM   2850  P    DC A 139      40.232 -33.362 -88.494 
ATOM   2851  OP1  DC A 139      40.058 -32.509 -89.690 
ATOM   2852  OP2  DC A 139      41.024 -32.779 -87.388 
ATOM   2853  O5'  DC A 139      38.800 -33.819 -87.945 
ATOM   2854  C5'  DC A 139      38.179 -34.991 -88.506 
ATOM   2855  C4'  DC A 139      37.585 -35.842 -87.400 
ATOM   2856  O4'  DC A 139      38.544 -36.793 -86.857 
ATOM   2857  C3'  DC A 139      37.083 -35.081 -86.173 
ATOM   2858  O3'  DC A 139      35.908 -35.719 -85.686 
ATOM   2859  C2'  DC A 139      38.192 -35.248 -85.134 
ATOM   2860  C1'  DC A 139      38.503 -36.710 -85.440 
ATOM   2861  N1   DC A 139      39.818 -37.166 -84.912 
ATOM   2862  C2   DC A 139      39.918 -38.481 -84.466 
ATOM   2863  O2   DC A 139      38.921 -39.210 -84.528 
ATOM   2864  N3   DC A 139      41.110 -38.916 -83.980 
ATOM   2865  C4   DC A 139      42.166 -38.096 -83.930 
ATOM   2866  N4   DC A 139      43.306 -38.567 -83.447 
ATOM   2867  C5   DC A 139      42.084 -36.739 -84.382 
ATOM   2868  C6   DC A 139      40.885 -36.323 -84.864 
ATOM   2869  P    DC A 140      34.701 -34.816 -85.149 
ATOM   2870  OP1  DC A 140      33.864 -34.379 -86.288 
ATOM   2871  OP2  DC A 140      35.233 -33.740 -84.284 
ATOM   2872  O5'  DC A 140      33.891 -35.870 -84.257 
ATOM   2873  C5'  DC A 140      33.923 -37.263 -84.621 
ATOM   2874  C4'  DC A 140      34.117 -38.116 -83.384 
ATOM   2875  O4'  DC A 140      35.524 -38.320 -83.065 
ATOM   2876  C3'  DC A 140      33.524 -37.559 -82.090 
ATOM   2877  O3'  DC A 140      33.012 -38.636 -81.316 
ATOM   2878  C2'  DC A 140      34.714 -36.951 -81.348 
ATOM   2879  C1'  DC A 140      35.714 -38.054 -81.684 
ATOM   2880  N1   DC A 140      37.135 -37.658 -81.480 
ATOM   2881  C2   DC A 140      38.024 -38.636 -81.039 
ATOM   2882  O2   DC A 140      37.602 -39.780 -80.839 
ATOM   2883  N3   DC A 140      39.325 -38.294 -80.846 
ATOM   2884  C4   DC A 140      39.743 -37.043 -81.075 
ATOM   2885  N4   DC A 140      41.020 -36.760 -80.872 
ATOM   2886  C5   DC A 140      38.844 -36.023 -81.527 
ATOM   2887  C6   DC A 140      37.549 -36.384 -81.714 
ATOM   2888  P    DC A 141      31.634 -38.437 -80.525 
ATOM   2889  OP1  DC A 141      30.497 -38.691 -81.437 
ATOM   2890  OP2  DC A 141      31.640 -37.125 -79.843 
ATOM   2891  O5'  DC A 141      31.724 -39.608 -79.437 
ATOM   2892  C5'  DC A 141      32.447 -40.810 -79.763 
ATOM   2893  C4'  DC A 141      33.310 -41.229 -78.589 
ATOM   2894  O4'  DC A 141      34.626 -40.607 -78.617 
ATOM   2895  C3'  DC A 141      32.766 -40.878 -77.205 
ATOM   2896  O3'  DC A 141      33.088 -41.930 -76.303 
ATOM   2897  C2'  DC A 141      33.541 -39.629 -76.789 
ATOM   2898  C1'  DC A 141      34.896 -40.073 -77.330 
ATOM   2899  N1   DC A 141      35.874 -38.960 -77.487 
ATOM   2900  C2   DC A 141      37.218 -39.238 -77.252 
ATOM   2901  O2   DC A 141      37.542 -40.385 -76.927 
ATOM   2902  N3   DC A 141      38.124 -38.236 -77.389 
ATOM   2903  C4   DC A 141      37.733 -37.005 -77.744 
ATOM   2904  N4   DC A 141      38.655 -36.063 -77.865 
ATOM   2905  C5   DC A 141      36.356 -36.698 -77.990 
ATOM   2906  C6   DC A 141      35.465 -37.713 -77.847 
ATOM   2907  P    DC A 142      32.009 -42.370 -75.206 
ATOM   2908  OP1  DC A 142      31.050 -43.323 -75.808 
ATOM   2909  OP2  DC A 142      31.421 -41.166 -74.578 
ATOM   2910  O5'  DC A 142      32.931 -43.133 -74.144 
ATOM   2911  C5'  DC A 142      34.119 -43.804 -74.605 
ATOM   2912  C4'  DC A 142      35.274 -43.518 -73.666 
ATOM   2913  O4'  DC A 142      35.998 -42.307 -74.029 
ATOM   2914  C3'  DC A 142      34.901 -43.299 -72.200 
ATOM   2915  O3'  DC A 142      35.913 -43.868 -71.378 
ATOM   2916  C2'  DC A 142      34.923 -41.782 -72.017 
ATOM   2917  C1'  DC A 142      36.167 -41.520 -72.860 
ATOM   2918  N1   DC A 142      36.320 -40.098 -73.277 
ATOM   2919  C2   DC A 142      37.611 -39.584 -73.369 
ATOM   2920  O2   DC A 142      38.567 -40.322 -73.103 
ATOM   2921  N3   DC A 142      37.772 -38.290 -73.747 
ATOM   2922  C4   DC A 142      36.709 -37.523 -74.027 
ATOM   2923  N4   DC A 142      36.919 -36.267 -74.391 
ATOM   2924  C5   DC A 142      35.374 -38.033 -73.938 
ATOM   2925  C6   DC A 142      35.234 -39.329 -73.558 
ATOM   2926  P    DA A 143      35.485 -44.636 -70.041 
ATOM   2927  OP1  DA A 143      35.114 -46.032 -70.367 
ATOM   2928  OP2  DA A 143      34.463 -43.846 -69.319 
ATOM   2929  O5'  DA A 143      36.855 -44.623 -69.216 
ATOM   2930  C5'  DA A 143      38.103 -44.626 -69.935 
ATOM   2931  C4'  DA A 143      39.064 -43.632 -69.312 
ATOM   2932  O4'  DA A 143      38.918 -42.296 -69.870 
ATOM   2933  C3'  DA A 143      38.918 -43.421 -67.806 
ATOM   2934  O3'  DA A 143      40.210 -43.235 -67.240 
ATOM   2935  C2'  DA A 143      38.137 -42.115 -67.671 
ATOM   2936  C1'  DA A 143      38.845 -41.369 -68.797 
ATOM   2937  N9   DA A 143      38.108 -40.165 -69.275 
ATOM   2938  C8   DA A 143      36.759 -39.977 -69.366 
ATOM   2939  N7   DA A 143      36.421 -38.811 -69.822 
ATOM   2940  C5   DA A 143      37.634 -38.177 -70.052 
ATOM   2941  C6   DA A 143      37.959 -36.902 -70.542 
ATOM   2942  N6   DA A 143      37.043 -35.993 -70.907 
ATOM   2943  N1   DA A 143      39.265 -36.592 -70.644 
ATOM   2944  C2   DA A 143      40.172 -37.498 -70.280 
ATOM   2945  N3   DA A 143      39.988 -38.713 -69.811 
ATOM   2946  C4   DA A 143      38.673 -38.999 -69.719 
ATOM   2947  P    DG A 144      40.538 -43.897 -65.820 
ATOM   2948  OP1  DG A 144      40.942 -45.308 -66.012 
ATOM   2949  OP2  DG A 144      39.409 -43.666 -64.892 
ATOM   2950  O5'  DG A 144      41.802 -43.034 -65.354 
ATOM   2951  C5'  DG A 144      42.683 -42.489 -66.354 
ATOM   2952  C4'  DG A 144      43.035 -41.056 -66.008 
ATOM   2953  O4'  DG A 144      42.075 -40.102 -66.547 
ATOM   2954  C3'  DG A 144      43.087 -40.725 -64.517 
ATOM   2955  O3'  DG A 144      44.143 -39.799 -64.287 
ATOM   2956  C2'  DG A 144      41.757 -40.026 -64.229 
ATOM   2957  C1'  DG A 144      41.710 -39.202 -65.512 
ATOM   2958  N9   DG A 144      40.358 -38.659 -65.826 
ATOM   2959  C8   DG A 144      39.120 -39.219 -65.597 
ATOM   2960  N7   DG A 144      38.117 -38.477 -65.995 
ATOM   2961  C5   DG A 144      38.733 -37.344 -66.526 
ATOM   2962  C6   DG A 144      38.163 -36.185 -67.113 
ATOM   2963  O6   DG A 144      36.979 -35.913 -67.289 
ATOM   2964  N1   DG A 144      39.153 -35.279 -67.520 
ATOM   2965  C2   DG A 144      40.514 -35.469 -67.378 
ATOM   2966  N2   DG A 144      41.293 -34.484 -67.831 
ATOM   2967  N3   DG A 144      41.047 -36.557 -66.828 
ATOM   2968  C4   DG A 144      40.101 -37.446 -66.428 
ATOM   2969  P    DA A 145      45.042 -39.960 -62.973 
ATOM   2970  OP1  DA A 145      46.111 -40.955 -63.222 
ATOM   2971  OP2  DA A 145      44.173 -40.220 -61.805 
ATOM   2972  O5'  DA A 145      45.685 -38.500 -62.849 
ATOM   2973  C5'  DA A 145      45.910 -37.733 -64.047 
ATOM   2974  C4'  DA A 145      45.475 -36.297 -63.833 
ATOM   2975  O4'  DA A 145      44.068 -36.091 -64.146 
ATOM   2976  C3'  DA A 145      45.618 -35.764 -62.408 
ATOM   2977  O3'  DA A 145      46.011 -34.398 -62.464 
ATOM   2978  C2'  DA A 145      44.207 -35.839 -61.823 
ATOM   2979  C1'  DA A 145      43.472 -35.373 -63.076 
ATOM   2980  N9   DA A 145      42.016 -35.683 -63.066 
ATOM   2981  C8   DA A 145      41.382 -36.767 -62.528 
ATOM   2982  N7   DA A 145      40.094 -36.751 -62.680 
ATOM   2983  C5   DA A 145      39.854 -35.571 -63.370 
ATOM   2984  C6   DA A 145      38.672 -34.972 -63.839 
ATOM   2985  N6   DA A 145      37.455 -35.508 -63.675 
ATOM   2986  N1   DA A 145      38.789 -33.798 -64.485 
ATOM   2987  C2   DA A 145      40.000 -33.270 -64.646 
ATOM   2988  N3   DA A 145      41.168 -33.734 -64.255 
ATOM   2989  C4   DA A 145      41.023 -34.910 -63.611 
ATOM   2990  P    DG A 146      47.082 -33.854 -61.405 
ATOM   2991  OP1  DG A 146      48.449 -34.159 -61.881 
ATOM   2992  OP2  DG A 146      46.739 -34.351 -60.054 
ATOM   2993  O5'  DG A 146      46.824 -32.276 -61.478 
ATOM   2994  C5'  DG A 146      46.360 -31.702 -62.713 
ATOM   2995  C4'  DG A 146      45.256 -30.699 -62.436 
ATOM   2996  O4'  DG A 146      43.939 -31.319 -62.402 
ATOM   2997  C3'  DG A 146      45.349 -29.960 -61.102 
ATOM   2998  O3'  DG A 146      44.908 -28.620 -61.286 
ATOM   2999  C2'  DG A 146      44.354 -30.678 -60.190 
ATOM   3000  C1'  DG A 146      43.262 -30.871 -61.238 
ATOM   3001  N9   DG A 146      42.249 -31.898 -60.867 
ATOM   3002  C8   DG A 146      42.416 -33.068 -60.159 
ATOM   3003  N7   DG A 146      41.311 -33.757 -60.000 
ATOM   3004  C5   DG A 146      40.346 -32.988 -60.648 
ATOM   3005  C6   DG A 146      38.954 -33.217 -60.814 
ATOM   3006  O6   DG A 146      38.278 -34.163 -60.417 
ATOM   3007  N1   DG A 146      38.348 -32.181 -61.537 
ATOM   3008  C2   DG A 146      38.999 -31.070 -62.035 
ATOM   3009  N2   DG A 146      38.240 -30.195 -62.700 
ATOM   3010  N3   DG A 146      40.304 -30.856 -61.880 
ATOM   3011  C4   DG A 146      40.907 -31.852 -61.180 
ATOM   3012  P    DA A 147      45.680 -27.438 -60.532 
ATOM   3013  OP1  DA A 147      46.870 -27.042 -61.319 
ATOM   3014  OP2  DA A 147      45.931 -27.826 -59.127 
ATOM   3015  O5'  DA A 147      44.590 -26.268 -60.580 
ATOM   3016  C5'  DA A 147      43.661 -26.224 -61.679 
ATOM   3017  C4'  DA A 147      42.266 -25.927 -61.167 
ATOM   3018  O4'  DA A 147      41.541 -27.136 -60.799 
ATOM   3019  C3'  DA A 147      42.188 -25.055 -59.914 
ATOM   3020  O3'  DA A 147      41.057 -24.199 -60.019 
ATOM   3021  C2'  DA A 147      41.945 -26.041 -58.771 
ATOM   3022  C1'  DA A 147      40.964 -26.939 -59.517 
ATOM   3023  N9   DA A 147      40.776 -28.275 -58.885 
ATOM   3024  C8   DA A 147      41.694 -29.035 -58.219 
ATOM   3025  N7   DA A 147      41.223 -30.161 -57.779 
ATOM   3026  C5   DA A 147      39.894 -30.147 -58.181 
ATOM   3027  C6   DA A 147      38.846 -31.068 -58.018 
ATOM   3028  N6   DA A 147      38.980 -32.236 -57.376 
ATOM   3029  N1   DA A 147      37.649 -30.742 -58.541 
ATOM   3030  C2   DA A 147      37.521 -29.579 -59.179 
ATOM   3031  N3   DA A 147      38.423 -28.646 -59.392 
ATOM   3032  C4   DA A 147      39.611 -28.996 -58.859 
ATOM   3033  P    DG A 148      41.178 -22.687 -59.506 
ATOM   3034  OP1  DG A 148      41.778 -21.849 -60.568 
ATOM   3035  OP2  DG A 148      41.862 -22.662 -58.194 
ATOM   3036  O5'  DG A 148      39.638 -22.294 -59.316 
ATOM   3037  C5'  DG A 148      38.649 -22.916 -60.158 
ATOM   3038  C4'  DG A 148      37.448 -23.328 -59.330 
ATOM   3039  O4'  DG A 148      37.593 -24.664 -58.766 
ATOM   3040  C3'  DG A 148      37.143 -22.449 -58.118 
ATOM   3041  O3'  DG A 148      35.732 -22.347 -57.966 
ATOM   3042  C2'  DG A 148      37.705 -23.223 -56.925 
ATOM   3043  C1'  DG A 148      37.260 -24.607 -57.388 
ATOM   3044  N9   DG A 148      37.961 -25.724 -56.696 
ATOM   3045  C8   DG A 148      39.261 -25.790 -56.243 
ATOM   3046  N7   DG A 148      39.570 -26.928 -55.670 
ATOM   3047  C5   DG A 148      38.391 -27.668 -55.748 
ATOM   3048  C6   DG A 148      38.106 -28.982 -55.295 
ATOM   3049  O6   DG A 148      38.847 -29.777 -54.724 
ATOM   3050  N1   DG A 148      36.781 -29.345 -55.576 
ATOM   3051  C2   DG A 148      35.854 -28.543 -56.212 
ATOM   3052  N2   DG A 148      34.641 -29.074 -56.388 
ATOM   3053  N3   DG A 148      36.123 -27.310 -56.637 
ATOM   3054  C4   DG A 148      37.403 -26.943 -56.372 
ATOM   3055  P    DA A 149      35.097 -20.942 -57.535 
ATOM   3056  OP1  DA A 149      34.923 -20.088 -58.731 
ATOM   3057  OP2  DA A 149      35.889 -20.359 -56.430 
ATOM   3058  O5'  DA A 149      33.665 -21.398 -56.987 
ATOM   3059  C5'  DA A 149      33.044 -22.570 -57.547 
ATOM   3060  C4'  DA A 149      32.450 -23.421 -56.442 
ATOM   3061  O4'  DA A 149      33.409 -24.372 -55.898 
ATOM   3062  C3'  DA A 149      31.948 -22.661 -55.215 
ATOM   3063  O3'  DA A 149      30.774 -23.299 -54.727 
ATOM   3064  C2'  DA A 149      33.057 -22.827 -54.176 
ATOM   3065  C1'  DA A 149      33.368 -24.289 -54.482 
ATOM   3066  N9   DA A 149      34.684 -24.745 -53.953 
ATOM   3067  C8   DA A 149      35.844 -24.035 -53.837 
ATOM   3068  N7   DA A 149      36.828 -24.714 -53.334 
ATOM   3069  C5   DA A 149      36.282 -25.968 -53.098 
ATOM   3070  C6   DA A 149      36.821 -27.151 -52.567 
ATOM   3071  N6   DA A 149      38.092 -27.267 -52.158 
ATOM   3072  N1   DA A 149      36.002 -28.216 -52.470 
ATOM   3073  C2   DA A 149      34.740 -28.095 -52.878 
ATOM   3074  N3   DA A 149      34.129 -27.048 -53.387 
ATOM   3075  C4   DA A 149      34.969 -25.997 -53.473 
ATOM   3076  P    DG A 150      29.566 -22.395 -54.190 
ATOM   3077  OP1  DG A 150      28.729 -21.959 -55.329 
ATOM   3078  OP2  DG A 150      30.098 -21.320 -53.325 
ATOM   3079  O5'  DG A 150      28.756 -23.449 -53.299 
ATOM   3080  C5'  DG A 150      28.788 -24.842 -53.662 
ATOM   3081  C4'  DG A 150      28.983 -25.696 -52.425 
ATOM   3082  O4'  DG A 150      30.389 -25.900 -52.107 
ATOM   3083  C3'  DG A 150      28.389 -25.138 -51.132 
ATOM   3084  O3'  DG A 150      27.877 -26.216 -50.358 
ATOM   3085  C2'  DG A 150      29.580 -24.531 -50.390 
ATOM   3086  C1'  DG A 150      30.579 -25.634 -50.725 
ATOM   3087  N9   DG A 150      32.000 -25.238 -50.521 
ATOM   3088  C8   DG A 150      32.597 -24.010 -50.704 
ATOM   3089  N7   DG A 150      33.880 -23.994 -50.433 
ATOM   3090  C5   DG A 150      34.151 -25.304 -50.041 
ATOM   3091  C6   DG A 150      35.371 -25.900 -49.627 
ATOM   3092  O6   DG A 150      36.481 -25.385 -49.519 
ATOM   3093  N1   DG A 150      35.199 -27.256 -49.318 
ATOM   3094  C2   DG A 150      34.006 -27.946 -49.400 
ATOM   3095  N2   DG A 150      34.051 -29.237 -49.062 
ATOM   3096  N3   DG A 150      32.862 -27.387 -49.789 
ATOM   3097  C4   DG A 150      33.011 -26.071 -50.091 
ATOM   3098  P    DT A 151      26.500 -26.017 -49.566 
ATOM   3099  OP1  DT A 151      25.362 -26.271 -50.479 
ATOM   3100  OP2  DT A 151      26.505 -24.704 -48.884 
ATOM   3101  O5'  DT A 151      26.589 -27.188 -48.479 
ATOM   3102  C5'  DT A 151      27.312 -28.390 -48.804 
ATOM   3103  C4'  DT A 151      28.175 -28.809 -47.631 
ATOM   3104  O4'  DT A 151      29.491 -28.187 -47.659 
ATOM   3105  C3'  DT A 151      27.631 -28.458 -46.246 
ATOM   3106  O3'  DT A 151      27.953 -29.510 -45.344 
ATOM   3107  C2'  DT A 151      28.407 -27.208 -45.831 
ATOM   3108  C1'  DT A 151      29.762 -27.653 -46.372 
ATOM   3109  N1   DT A 151      30.739 -26.540 -46.529 
ATOM   3110  C2   DT A 151      32.061 -26.830 -46.293 
ATOM   3111  O2   DT A 151      32.449 -27.939 -45.969 
ATOM   3112  N3   DT A 151      32.938 -25.773 -46.448 
ATOM   3113  C4   DT A 151      32.608 -24.483 -46.810 
ATOM   3114  O4   DT A 151      33.482 -23.620 -46.916 
ATOM   3115  C5   DT A 151      31.197 -24.276 -47.035 
ATOM   3116  C7   DT A 151      30.752 -22.899 -47.432 
ATOM   3117  C6   DT A 151      30.323 -25.285 -46.892 
ATOM   3118  P    DT A 152      26.874 -29.950 -44.247 
ATOM   3119  OP1  DT A 152      25.915 -30.903 -44.849 
ATOM   3120  OP2  DT A 152      26.286 -28.746 -43.620 
ATOM   3121  O5'  DT A 152      27.796 -30.712 -43.185 
ATOM   3122  C5'  DT A 152      28.984 -31.384 -43.647 
ATOM   3123  C4'  DT A 152      30.140 -31.097 -42.708 
ATOM   3124  O4'  DT A 152      30.863 -29.886 -43.070 
ATOM   3125  C3'  DT A 152      29.767 -30.879 -41.242 
ATOM   3126  O3'  DT A 152      30.778 -31.448 -40.419 
ATOM   3127  C2'  DT A 152      29.788 -29.362 -41.058 
ATOM   3128  C1'  DT A 152      31.032 -29.100 -41.901 
ATOM   3129  N1   DT A 152      31.186 -27.678 -42.319 
ATOM   3130  C2   DT A 152      32.466 -27.186 -42.404 
ATOM   3131  O2   DT A 152      33.452 -27.857 -42.157 
ATOM   3132  N3   DT A 152      32.567 -25.864 -42.793 
ATOM   3133  C4   DT A 152      31.521 -25.017 -43.096 
ATOM   3134  O4   DT A 152      31.737 -23.850 -43.434 
ATOM   3135  C5   DT A 152      30.217 -25.624 -42.977 
ATOM   3136  C7   DT A 152      29.023 -24.770 -43.289 
ATOM   3137  C6   DT A 152      30.089 -26.906 -42.601 
ATOM   3138  P    DC A 153      30.350 -32.216 -39.082 
ATOM   3139  OP1  DC A 153      29.979 -33.612 -39.409 
ATOM   3140  OP2  DC A 153      29.328 -31.425 -38.361 
ATOM   3141  O5'  DC A 153      31.721 -32.202 -38.257 
ATOM   3142  C5'  DC A 153      32.969 -32.206 -38.977 
ATOM   3143  C4'  DC A 153      33.929 -31.212 -38.354 
ATOM   3144  O4'  DC A 153      33.783 -29.875 -38.911 
ATOM   3145  C3'  DC A 153      33.783 -31.001 -36.847 
ATOM   3146  O3'  DC A 153      35.075 -30.815 -36.281 
ATOM   3147  C2'  DC A 153      33.002 -29.694 -36.713 
ATOM   3148  C1'  DC A 153      33.710 -28.949 -37.838 
ATOM   3149  N1   DC A 153      32.973 -27.745 -38.316 
ATOM   3150  C2   DC A 153      33.723 -26.647 -38.731 
ATOM   3151  O2   DC A 153      34.957 -26.717 -38.687 
ATOM   3152  N3   DC A 153      33.070 -25.539 -39.169 
ATOM   3153  C4   DC A 153      31.733 -25.504 -39.202 
ATOM   3154  N4   DC A 153      31.142 -24.402 -39.637 
ATOM   3155  C5   DC A 153      30.943 -26.623 -38.778 
ATOM   3156  C6   DC A 153      31.614 -27.719 -38.344 
ATOM   3157  P    DC A 154      35.403 -31.477 -34.861 
ATOM   3158  OP1  DC A 154      35.807 -32.888 -35.053 
ATOM   3159  OP2  DC A 154      34.274 -31.246 -33.933 
ATOM   3160  O5'  DC A 154      36.667 -30.614 -34.395 
ATOM   3161  C5'  DC A 154      37.548 -30.069 -35.395 
ATOM   3162  C4'  DC A 154      37.900 -28.636 -35.049 
ATOM   3163  O4'  DC A 154      36.940 -27.682 -35.588 
ATOM   3164  C3'  DC A 154      37.952 -28.304 -33.558 
ATOM   3165  O3'  DC A 154      39.008 -27.379 -33.328 
ATOM   3166  C2'  DC A 154      36.622 -27.606 -33.271 
ATOM   3167  C1'  DC A 154      36.575 -26.781 -34.553 
ATOM   3168  N1   DC A 154      35.224 -26.239 -34.868 
ATOM   3169  C2   DC A 154      35.151 -24.990 -35.480 
ATOM   3170  O2   DC A 154      36.201 -24.390 -35.735 
ATOM   3171  N3   DC A 154      33.929 -24.479 -35.773 
ATOM   3172  C4   DC A 154      32.814 -25.162 -35.480 
ATOM   3173  N4   DC A 154      31.646 -24.620 -35.787 
ATOM   3174  C5   DC A 154      32.867 -26.447 -34.850 
ATOM   3175  C6   DC A 154      34.098 -26.941 -34.564 
ATOM   3176  P    DA A 155      39.907 -27.539 -32.014 
ATOM   3177  OP1  DA A 155      40.976 -28.534 -32.263 
ATOM   3178  OP2  DA A 155      39.038 -27.800 -30.846 
ATOM   3179  O5'  DA A 155      40.550 -26.080 -31.891 
ATOM   3180  C5'  DA A 155      40.776 -25.313 -33.089 
ATOM   3181  C4'  DA A 155      40.340 -23.877 -32.875 
ATOM   3182  O4'  DA A 155      38.933 -23.671 -33.187 
ATOM   3183  C3'  DA A 155      40.483 -23.344 -31.449 
ATOM   3184  O3'  DA A 155      40.876 -21.977 -31.506 
ATOM   3185  C2'  DA A 155      39.073 -23.419 -30.865 
ATOM   3186  C1'  DA A 155      38.337 -22.953 -32.118 
ATOM   3187  N9   DA A 155      36.881 -23.263 -32.108 
ATOM   3188  C8   DA A 155      36.247 -24.347 -31.569 
ATOM   3189  N7   DA A 155      34.960 -24.331 -31.722 
ATOM   3190  C5   DA A 155      34.719 -23.151 -32.412 
ATOM   3191  C6   DA A 155      33.538 -22.552 -32.881 
ATOM   3192  N6   DA A 155      32.320 -23.088 -32.716 
ATOM   3193  N1   DA A 155      33.654 -21.377 -33.527 
ATOM   3194  C2   DA A 155      34.866 -20.850 -33.688 
ATOM   3195  N3   DA A 155      36.033 -21.314 -33.296 
ATOM   3196  C4   DA A 155      35.888 -22.490 -32.652 
ATOM   3197  P    DA A 156      41.947 -21.434 -30.446 
ATOM   3198  OP1  DA A 156      43.315 -21.738 -30.923 
ATOM   3199  OP2  DA A 156      41.604 -21.931 -29.096 
ATOM   3200  O5'  DA A 156      41.689 -19.856 -30.519 
ATOM   3201  C5'  DA A 156      41.225 -19.281 -31.755 
ATOM   3202  C4'  DA A 156      40.121 -18.279 -31.477 
ATOM   3203  O4'  DA A 156      38.804 -18.899 -31.444 
ATOM   3204  C3'  DA A 156      40.214 -17.539 -30.143 
ATOM   3205  O3'  DA A 156      39.773 -16.199 -30.328 
ATOM   3206  C2'  DA A 156      39.220 -18.258 -29.232 
ATOM   3207  C1'  DA A 156      38.127 -18.450 -30.280 
ATOM   3208  N9   DA A 156      37.114 -19.477 -29.908 
ATOM   3209  C8   DA A 156      37.298 -20.633 -29.206 
ATOM   3210  N7   DA A 156      36.213 -21.325 -29.040 
ATOM   3211  C5   DA A 156      35.237 -20.573 -29.680 
ATOM   3212  C6   DA A 156      33.858 -20.769 -29.863 
ATOM   3213  N6   DA A 156      33.194 -21.835 -29.394 
ATOM   3214  N1   DA A 156      33.184 -19.826 -30.547 
ATOM   3215  C2   DA A 156      33.850 -18.770 -31.011 
ATOM   3216  N3   DA A 156      35.128 -18.481 -30.903 
ATOM   3217  C4   DA A 156      35.780 -19.440 -30.214 
ATOM   3218  P    DC A 157      40.545 -15.018 -29.574 
ATOM   3219  OP1  DC A 157      41.735 -14.622 -30.360 
ATOM   3220  OP2  DC A 157      40.796 -15.406 -28.168 
ATOM   3221  O5'  DC A 157      39.455 -13.848 -29.621 
ATOM   3222  C5'  DC A 157      38.526 -13.803 -30.721 
ATOM   3223  C4'  DC A 157      37.131 -13.507 -30.209 
ATOM   3224  O4'  DC A 157      36.406 -14.715 -29.841 
ATOM   3225  C3'  DC A 157      37.053 -12.635 -28.956 
ATOM   3226  O3'  DC A 157      35.922 -11.778 -29.061 
ATOM   3227  C2'  DC A 157      36.810 -13.620 -27.812 
ATOM   3228  C1'  DC A 157      35.829 -14.519 -28.559 
ATOM   3229  N1   DC A 157      35.641 -15.854 -27.927 
ATOM   3230  C2   DC A 157      34.378 -16.436 -28.002 
ATOM   3231  O2   DC A 157      33.474 -15.826 -28.585 
ATOM   3232  N3   DC A 157      34.186 -17.653 -27.431 
ATOM   3233  C4   DC A 157      35.191 -18.281 -26.809 
ATOM   3234  N4   DC A 157      34.953 -19.467 -26.268 
ATOM   3235  C5   DC A 157      36.497 -17.700 -26.719 
ATOM   3236  C6   DC A 157      36.669 -16.484 -27.296 
ATOM   3237  P    DA A 158      36.043 -10.267 -28.547 
ATOM   3238  OP1  DA A 158      36.643  -9.428 -29.609 
ATOM   3239  OP2  DA A 158      36.727 -10.242 -27.236 
ATOM   3240  O5'  DA A 158      34.503  -9.873 -28.357 
ATOM   3241  C5'  DA A 158      33.514 -10.496 -29.199 
ATOM   3242  C4'  DA A 158      32.313 -10.908 -28.371 
ATOM   3243  O4'  DA A 158      32.459 -12.243 -27.808 
ATOM   3244  C3'  DA A 158      32.008 -10.028 -27.159 
ATOM   3245  O3'  DA A 158      30.597  -9.927 -27.007 
ATOM   3246  C2'  DA A 158      32.571 -10.803 -25.967 
ATOM   3247  C1'  DA A 158      32.125 -12.187 -26.429 
ATOM   3248  N9   DA A 158      32.826 -13.304 -25.738 
ATOM   3249  C8   DA A 158      34.117 -13.351 -25.296 
ATOM   3250  N7   DA A 158      34.437 -14.472 -24.726 
ATOM   3251  C5   DA A 158      33.272 -15.224 -24.794 
ATOM   3252  C6   DA A 158      32.956 -16.522 -24.358 
ATOM   3253  N6   DA A 158      33.830 -17.328 -23.738 
ATOM   3254  N1   DA A 158      31.704 -16.963 -24.583 
ATOM   3255  C2   DA A 158      30.841 -16.158 -25.199 
ATOM   3256  N3   DA A 158      31.020 -14.936 -25.648 
ATOM   3257  C4   DA A 158      32.280 -14.518 -25.411 
ATOM   3258  P    DC A 159      29.962  -8.522 -26.576 
ATOM   3259  OP1  DC A 159      29.789  -7.668 -27.773 
ATOM   3260  OP2  DC A 159      30.754  -7.938 -25.471 
ATOM   3261  O5'  DC A 159      28.530  -8.978 -26.028 
ATOM   3262  C5'  DC A 159      27.909 -10.150 -26.588 
ATOM   3263  C4'  DC A 159      27.315 -11.001 -25.483 
ATOM   3264  O4'  DC A 159      28.274 -11.952 -24.939 
ATOM   3265  C3'  DC A 159      26.813 -10.241 -24.256 
ATOM   3266  O3'  DC A 159      25.639 -10.878 -23.769 
ATOM   3267  C2'  DC A 159      27.922 -10.407 -23.217 
ATOM   3268  C1'  DC A 159      28.234 -11.869 -23.523 
ATOM   3269  N1   DC A 159      29.549 -12.325 -22.994 
ATOM   3270  C2   DC A 159      29.649 -13.641 -22.549 
ATOM   3271  O2   DC A 159      28.652 -14.369 -22.611 
ATOM   3272  N3   DC A 159      30.840 -14.076 -22.062 
ATOM   3273  C4   DC A 159      31.897 -13.256 -22.012 
ATOM   3274  N4   DC A 159      33.036 -13.727 -21.530 
ATOM   3275  C5   DC A 159      31.814 -11.899 -22.465 
ATOM   3276  C6   DC A 159      30.616 -11.483 -22.947 
ATOM   3277  P    DA A 160      24.431  -9.975 -23.231 
ATOM   3278  OP1  DA A 160      23.594  -9.538 -24.371 
ATOM   3279  OP2  DA A 160      24.963  -8.899 -22.367 
ATOM   3280  O5'  DA A 160      23.621 -11.029 -22.340 
ATOM   3281  C5'  DA A 160      23.653 -12.422 -22.704 
ATOM   3282  C4'  DA A 160      23.848 -13.276 -21.467 
ATOM   3283  O4'  DA A 160      25.255 -13.480 -21.148 
ATOM   3284  C3'  DA A 160      23.254 -12.718 -20.173 
ATOM   3285  O3'  DA A 160      22.742 -13.796 -19.399 
ATOM   3286  C2'  DA A 160      24.445 -12.110 -19.431 
ATOM   3287  C1'  DA A 160      25.444 -13.214 -19.767 
ATOM   3288  N9   DA A 160      26.866 -12.818 -19.563 
ATOM   3289  C8   DA A 160      27.440 -11.594 -19.750 
ATOM   3290  N7   DA A 160      28.709 -11.563 -19.484 
ATOM   3291  C5   DA A 160      29.000 -12.862 -19.091 
ATOM   3292  C6   DA A 160      30.189 -13.483 -18.678 
ATOM   3293  N6   DA A 160      31.365 -12.846 -18.587 
ATOM   3294  N1   DA A 160      30.128 -14.790 -18.358 
ATOM   3295  C2   DA A 160      28.957 -15.419 -18.450 
ATOM   3296  N3   DA A 160      27.788 -14.947 -18.821 
ATOM   3297  C4   DA A 160      27.877 -13.638 -19.136 
ATOM   3298  P    DC A 161      21.365 -13.597 -18.608 
ATOM   3299  OP1  DC A 161      20.227 -13.850 -19.520 
ATOM   3300  OP2  DC A 161      21.370 -12.284 -17.925 
ATOM   3301  O5'  DC A 161      21.454 -14.768 -17.520 
ATOM   3302  C5'  DC A 161      22.177 -15.969 -17.846 
ATOM   3303  C4'  DC A 161      23.040 -16.389 -16.672 
ATOM   3304  O4'  DC A 161      24.357 -15.766 -16.700 
ATOM   3305  C3'  DC A 161      22.496 -16.038 -15.288 
ATOM   3306  O3'  DC A 161      22.818 -17.090 -14.386 
ATOM   3307  C2'  DC A 161      23.272 -14.788 -14.872 
ATOM   3308  C1'  DC A 161      24.627 -15.233 -15.413 
ATOM   3309  N1   DC A 161      25.604 -14.120 -15.570 
ATOM   3310  C2   DC A 161      26.948 -14.397 -15.335 
ATOM   3311  O2   DC A 161      27.272 -15.545 -15.009 
ATOM   3312  N3   DC A 161      27.855 -13.396 -15.472 
ATOM   3313  C4   DC A 161      27.463 -12.164 -15.827 
ATOM   3314  N4   DC A 161      28.386 -11.222 -15.947 
ATOM   3315  C5   DC A 161      26.086 -11.858 -16.073 
ATOM   3316  C6   DC A 161      25.195 -12.872 -15.930 
ATOM   3317  P    DA A 162      21.740 -17.530 -13.288 
ATOM   3318  OP1  DA A 162      20.781 -18.483 -13.890 
ATOM   3319  OP2  DA A 162      21.152 -16.326 -12.661 
ATOM   3320  O5'  DA A 162      22.662 -18.292 -12.227 
ATOM   3321  C5'  DA A 162      23.849 -18.964 -12.688 
ATOM   3322  C4'  DA A 162      25.005 -18.677 -11.749 
ATOM   3323  O4'  DA A 162      25.728 -17.466 -12.112 
ATOM   3324  C3'  DA A 162      24.632 -18.458 -10.283 
ATOM   3325  O3'  DA A 162      25.643 -19.028  -9.461 
ATOM   3326  C2'  DA A 162      24.653 -16.941 -10.100 
ATOM   3327  C1'  DA A 162      25.898 -16.679 -10.943 
ATOM   3328  N9   DA A 162      26.051 -15.258 -11.360 
ATOM   3329  C8   DA A 162      25.075 -14.357 -11.675 
ATOM   3330  N7   DA A 162      25.527 -13.185 -12.003 
ATOM   3331  C5   DA A 162      26.905 -13.318 -11.897 
ATOM   3332  C6   DA A 162      27.962 -12.420 -12.115 
ATOM   3333  N6   DA A 162      27.785 -11.149 -12.503 
ATOM   3334  N1   DA A 162      29.214 -12.876 -11.918 
ATOM   3335  C2   DA A 162      29.383 -14.141 -11.534 
ATOM   3336  N3   DA A 162      28.478 -15.066 -11.301 
ATOM   3337  C4   DA A 162      27.235 -14.583 -11.504 
ATOM   3338  P    DT A 163      25.215 -19.796  -8.123 
ATOM   3339  OP1  DT A 163      24.845 -21.191  -8.450 
ATOM   3340  OP2  DT A 163      24.193 -19.005  -7.402 
ATOM   3341  O5'  DT A 163      26.586 -19.782  -7.299 
ATOM   3342  C5'  DT A 163      27.834 -19.786  -8.018 
ATOM   3343  C4'  DT A 163      28.794 -18.792  -7.395 
ATOM   3344  O4'  DT A 163      28.648 -17.455  -7.952 
ATOM   3345  C3'  DT A 163      28.649 -18.581  -5.888 
ATOM   3346  O3'  DT A 163      29.940 -18.395  -5.322 
ATOM   3347  C2'  DT A 163      27.867 -17.274  -5.754 
ATOM   3348  C1'  DT A 163      28.575 -16.528  -6.880 
ATOM   3349  N1   DT A 163      27.838 -15.324  -7.358 
ATOM   3350  C2   DT A 163      28.592 -14.250  -7.764 
ATOM   3351  O2   DT A 163      29.812 -14.250  -7.747 
ATOM   3352  N3   DT A 163      27.876 -13.152  -8.199 
ATOM   3353  C4   DT A 163      26.501 -13.044  -8.260 
ATOM   3354  O4   DT A 163      25.972 -12.009  -8.668 
ATOM   3355  C5   DT A 163      25.797 -14.223  -7.812 
ATOM   3356  C7   DT A 163      24.297 -14.189  -7.846 
ATOM   3357  C6   DT A 163      26.469 -15.304  -7.384 
ATOM   3358  P    DT A 164      30.268 -19.057  -3.903 
ATOM   3359  OP1  DT A 164      30.672 -20.467  -4.095 
ATOM   3360  OP2  DT A 164      29.139 -18.826  -2.975 
ATOM   3361  O5'  DT A 164      31.532 -18.193  -3.436 
ATOM   3362  C5'  DT A 164      32.413 -17.649  -4.437 
ATOM   3363  C4'  DT A 164      32.765 -16.216  -4.091 
ATOM   3364  O4'  DT A 164      31.805 -15.261  -4.630 
ATOM   3365  C3'  DT A 164      32.817 -15.884  -2.600 
ATOM   3366  O3'  DT A 164      33.873 -14.959  -2.369 
ATOM   3367  C2'  DT A 164      31.487 -15.186  -2.312 
ATOM   3368  C1'  DT A 164      31.441 -14.361  -3.595 
ATOM   3369  N1   DT A 164      30.089 -13.819  -3.909 
ATOM   3370  C2   DT A 164      30.034 -12.586  -4.513 
ATOM   3371  O2   DT A 164      31.029 -11.940  -4.792 
ATOM   3372  N3   DT A 164      28.764 -12.116  -4.788 
ATOM   3373  C4   DT A 164      27.575 -12.761  -4.516 
ATOM   3374  O4   DT A 164      26.498 -12.239  -4.809 
ATOM   3375  C5   DT A 164      27.735 -14.048  -3.881 
ATOM   3376  C7   DT A 164      26.491 -14.818  -3.550 
ATOM   3377  C6   DT A 164      28.958 -14.530  -3.602 
ATOM   3378  P    DA A 165      34.773 -15.119  -1.056 
ATOM   3379  OP1  DA A 165      35.841 -16.114  -1.305 
ATOM   3380  OP2  DA A 165      33.903 -15.380   0.112 
ATOM   3381  O5'  DA A 165      35.415 -13.659  -0.932 
ATOM   3382  C5'  DA A 165      35.641 -12.893  -2.130 
ATOM   3383  C4'  DA A 165      35.206 -11.457  -1.916 
ATOM   3384  O4'  DA A 165      33.798 -11.251  -2.229 
ATOM   3385  C3'  DA A 165      35.348 -10.924  -0.491 
ATOM   3386  O3'  DA A 165      35.742  -9.557  -0.547 
ATOM   3387  C2'  DA A 165      33.938 -10.998   0.094 
ATOM   3388  C1'  DA A 165      33.202 -10.532  -1.159 
ATOM   3389  N9   DA A 165      31.746 -10.842  -1.149 
ATOM   3390  C8   DA A 165      31.113 -11.927  -0.611 
ATOM   3391  N7   DA A 165      29.825 -11.910  -0.763 
ATOM   3392  C5   DA A 165      29.584 -10.731  -1.453 
ATOM   3393  C6   DA A 165      28.403 -10.132  -1.922 
ATOM   3394  N6   DA A 165      27.185 -10.668  -1.757 
ATOM   3395  N1   DA A 165      28.519  -8.957  -2.568 
ATOM   3396  C2   DA A 165      29.731  -8.429  -2.729 
ATOM   3397  N3   DA A 165      30.898  -8.893  -2.337 
ATOM   3398  C4   DA A 165      30.753 -10.069  -1.693 
ATOM   3399  P    DT A 166      36.812  -9.014   0.512 
ATOM   3400  OP1  DT A 166      38.180  -9.318   0.036 
ATOM   3401  OP2  DT A 166      36.469  -9.511   1.863 
ATOM   3402  O5'  DT A 166      36.554  -7.436   0.439 
ATOM   3403  C5'  DT A 166      36.090  -6.861  -0.796 
ATOM   3404  C4'  DT A 166      34.986  -5.859  -0.519 
ATOM   3405  O4'  DT A 166      33.669  -6.479  -0.485 
ATOM   3406  C3'  DT A 166      35.079  -5.119   0.815 
ATOM   3407  O3'  DT A 166      34.638  -3.779   0.631 
ATOM   3408  C2'  DT A 166      34.085  -5.838   1.727 
ATOM   3409  C1'  DT A 166      32.992  -6.030   0.679 
ATOM   3410  N1   DT A 166      31.979  -7.057   1.050 
ATOM   3411  C2   DT A 166      30.686  -6.834   0.646 
ATOM   3412  O2   DT A 166      30.350  -5.851   0.011 
ATOM   3413  N3   DT A 166      29.775  -7.807   1.010 
ATOM   3414  C4   DT A 166      30.045  -8.956   1.726 
ATOM   3415  O4   DT A 166      29.146  -9.755   1.992 
ATOM   3416  C5   DT A 166      31.431  -9.101   2.105 
ATOM   3417  C7   DT A 166      31.811 -10.324   2.888 
ATOM   3418  C6   DT A 166      32.337  -8.170   1.766 
ATOM   3419  P    DA A 167      35.410  -2.598   1.385 
ATOM   3420  OP1  DA A 167      36.600  -2.202   0.598 
ATOM   3421  OP2  DA A 167      35.661  -2.986   2.790 
ATOM   3422  O5'  DA A 167      34.320  -1.427   1.337 
ATOM   3423  C5'  DA A 167      33.391  -1.383   0.238 
ATOM   3424  C4'  DA A 167      31.996  -1.086   0.750 
ATOM   3425  O4'  DA A 167      31.272  -2.295   1.118 
ATOM   3426  C3'  DA A 167      31.918  -0.214   2.003 
ATOM   3427  O3'  DA A 167      30.787   0.642   1.898 
ATOM   3428  C2'  DA A 167      31.676  -1.200   3.146 
ATOM   3429  C1'  DA A 167      30.695  -2.099   2.400 
ATOM   3430  N9   DA A 167      30.506  -3.434   3.032 
ATOM   3431  C8   DA A 167      31.425  -4.195   3.698 
ATOM   3432  N7   DA A 167      30.953  -5.320   4.139 
ATOM   3433  C5   DA A 167      29.624  -5.307   3.736 
ATOM   3434  C6   DA A 167      28.577  -6.228   3.899 
ATOM   3435  N6   DA A 167      28.711  -7.396   4.542 
ATOM   3436  N1   DA A 167      27.380  -5.902   3.376 
ATOM   3437  C2   DA A 167      27.252  -4.739   2.738 
ATOM   3438  N3   DA A 167      28.153  -3.806   2.525 
ATOM   3439  C4   DA A 167      29.342  -4.156   3.059 
ATOM   3440  P    DG A 168      30.908   2.154   2.411 
ATOM   3441  OP1  DG A 168      31.509   2.992   1.349 
ATOM   3442  OP2  DG A 168      31.592   2.178   3.723 
ATOM   3443  O5'  DG A 168      29.369   2.547   2.601 
ATOM   3444  C5'  DG A 168      28.380   1.924   1.759 
ATOM   3445  C4'  DG A 168      27.179   1.512   2.588 
ATOM   3446  O4'  DG A 168      27.324   0.177   3.151 
ATOM   3447  C3'  DG A 168      26.873   2.392   3.800 
ATOM   3448  O3'  DG A 168      25.463   2.493   3.951 
ATOM   3449  C2'  DG A 168      27.436   1.618   4.992 
ATOM   3450  C1'  DG A 168      26.990   0.233   4.529 
ATOM   3451  N9   DG A 168      27.691  -0.883   5.221 
ATOM   3452  C8   DG A 168      28.992  -0.950   5.674 
ATOM   3453  N7   DG A 168      29.300  -2.087   6.247 
ATOM   3454  C5   DG A 168      28.121  -2.827   6.169 
ATOM   3455  C6   DG A 168      27.837  -4.142   6.622 
ATOM   3456  O6   DG A 168      28.578  -4.936   7.194 
ATOM   3457  N1   DG A 168      26.512  -4.505   6.341 
ATOM   3458  C2   DG A 168      25.585  -3.703   5.705 
ATOM   3459  N2   DG A 168      24.372  -4.233   5.529 
ATOM   3460  N3   DG A 168      25.853  -2.469   5.280 
ATOM   3461  C4   DG A 168      27.133  -2.102   5.546 
ATOM   3462  P    DA A 169      24.827   3.898   4.382 
ATOM   3463  OP1  DA A 169      24.654   4.752   3.186 
ATOM   3464  OP2  DA A 169      25.619   4.482   5.487 
ATOM   3465  O5'  DA A 169      23.395   3.442   4.931 
ATOM   3466  C5'  DA A 169      22.774   2.270   4.370 
ATOM   3467  C4'  DA A 169      22.181   1.419   5.475 
ATOM   3468  O4'  DA A 169      23.140   0.468   6.019 
ATOM   3469  C3'  DA A 169      21.679   2.179   6.703 
ATOM   3470  O3'  DA A 169      20.504   1.542   7.190 
ATOM   3471  C2'  DA A 169      22.787   2.013   7.741 
ATOM   3472  C1'  DA A 169      23.099   0.551   7.436 
ATOM   3473  N9   DA A 169      24.414   0.095   7.964 
ATOM   3474  C8   DA A 169      25.574   0.806   8.080 
ATOM   3475  N7   DA A 169      26.558   0.127   8.583 
ATOM   3476  C5   DA A 169      26.012  -1.128   8.819 
ATOM   3477  C6   DA A 169      26.551  -2.311   9.351 
ATOM   3478  N6   DA A 169      27.823  -2.426   9.759 
ATOM   3479  N1   DA A 169      25.733  -3.375   9.448 
ATOM   3480  C2   DA A 169      24.471  -3.255   9.040 
ATOM   3481  N3   DA A 169      23.859  -2.208   8.530 
ATOM   3482  C4   DA A 169      24.699  -1.156   8.444 
ATOM   3483  P    DT A 170      19.296   2.445   7.727 
ATOM   3484  OP1  DT A 170      18.459   2.882   6.588 
ATOM   3485  OP2  DT A 170      19.829   3.521   8.592 
ATOM   3486  O5'  DT A 170      18.486   1.391   8.618 
ATOM   3487  C5'  DT A 170      18.519  -0.002   8.255 
ATOM   3488  C4'  DT A 170      18.713  -0.856   9.492 
ATOM   3489  O4'  DT A 170      20.120  -1.059   9.811 
ATOM   3490  C3'  DT A 170      18.120  -0.298  10.786 
ATOM   3491  O3'  DT A 170      17.607  -1.376  11.559 
ATOM   3492  C2'  DT A 170      19.310   0.310  11.527 
ATOM   3493  C1'  DT A 170      20.309  -0.793  11.192 
ATOM   3494  N1   DT A 170      21.731  -0.397  11.396 
ATOM   3495  C2   DT A 170      22.596  -1.373  11.831 
ATOM   3496  O2   DT A 170      22.246  -2.520  12.048 
ATOM   3497  N3   DT A 170      23.904  -0.968  12.009 
ATOM   3498  C4   DT A 170      24.406   0.299  11.795 
ATOM   3499  O4   DT A 170      25.599   0.542  11.990 
ATOM   3500  C5   DT A 170      23.423   1.253  11.340 
ATOM   3501  C7   DT A 170      23.885   2.658  11.083 
ATOM   3502  C6   DT A 170      22.143   0.887  11.159 
ATOM   3503  P    DT A 171      16.230  -1.176  12.351 
ATOM   3504  OP1  DT A 171      15.092  -1.430  11.439 
ATOM   3505  OP2  DT A 171      16.235   0.136  13.033 
ATOM   3506  O5'  DT A 171      16.319  -2.347  13.438 
ATOM   3507  C5'  DT A 171      17.042  -3.549  13.113 
ATOM   3508  C4'  DT A 171      17.906  -3.969  14.286 
ATOM   3509  O4'  DT A 171      19.222  -3.346  14.258 
ATOM   3510  C3'  DT A 171      17.362  -3.617  15.671 
ATOM   3511  O3'  DT A 171      17.684  -4.669  16.573 
ATOM   3512  C2'  DT A 171      18.137  -2.368  16.086 
ATOM   3513  C1'  DT A 171      19.492  -2.813  15.545 
ATOM   3514  N1   DT A 171      20.469  -1.699  15.388 
ATOM   3515  C2   DT A 171      21.791  -1.989  15.624 
ATOM   3516  O2   DT A 171      22.180  -3.098  15.948 
ATOM   3517  N3   DT A 171      22.668  -0.932  15.469 
ATOM   3518  C4   DT A 171      22.338   0.358  15.108 
ATOM   3519  O4   DT A 171      23.212   1.221  15.001 
ATOM   3520  C5   DT A 171      20.928   0.565  14.882 
ATOM   3521  C7   DT A 171      20.483   1.942  14.485 
ATOM   3522  C6   DT A 171      20.053  -0.445  15.025 
ATOM   3523  P    DA A 172      16.605  -5.109  17.670 
ATOM   3524  OP1  DA A 172      15.646  -6.062  17.068 
ATOM   3525  OP2  DA A 172      16.017  -3.905  18.298 
ATOM   3526  O5'  DA A 172      17.527  -5.872  18.732 
ATOM   3527  C5'  DA A 172      18.714  -6.543  18.270 
ATOM   3528  C4'  DA A 172      19.870  -6.257  19.209 
ATOM   3529  O4'  DA A 172      20.593  -5.046  18.847 
ATOM   3530  C3'  DA A 172      19.497  -6.038  20.676 
ATOM   3531  O3'  DA A 172      20.509  -6.607  21.498 
ATOM   3532  C2'  DA A 172      19.518  -4.521  20.859 
ATOM   3533  C1'  DA A 172      20.763  -4.259  20.016 
ATOM   3534  N9   DA A 172      20.916  -2.837  19.598 
ATOM   3535  C8   DA A 172      19.940  -1.936  19.283 
ATOM   3536  N7   DA A 172      20.392  -0.765  18.956 
ATOM   3537  C5   DA A 172      21.770  -0.898  19.061 
ATOM   3538  C6   DA A 172      22.828   0.000  18.844 
ATOM   3539  N6   DA A 172      22.650   1.272  18.456 
ATOM   3540  N1   DA A 172      24.079  -0.456  19.040 
ATOM   3541  C2   DA A 172      24.248  -1.720  19.425 
ATOM   3542  N3   DA A 172      23.343  -2.645  19.658 
ATOM   3543  C4   DA A 172      22.101  -2.163  19.455 
ATOM   3544  P    DC A 173      20.081  -7.376  22.835 
ATOM   3545  OP1  DC A 173      19.710  -8.771  22.508 
ATOM   3546  OP2  DC A 173      19.059  -6.585  23.556 
ATOM   3547  O5'  DC A 173      21.451  -7.362  23.660 
ATOM   3548  C5'  DC A 173      22.699  -7.366  22.941 
ATOM   3549  C4'  DC A 173      23.659  -6.372  23.563 
ATOM   3550  O4'  DC A 173      23.513  -5.035  23.006 
ATOM   3551  C3'  DC A 173      23.514  -6.160  25.070 
ATOM   3552  O3'  DC A 173      24.805  -5.975  25.636 
ATOM   3553  C2'  DC A 173      22.732  -4.854  25.204 
ATOM   3554  C1'  DC A 173      23.440  -4.108  24.079 
ATOM   3555  N1   DC A 173      22.704  -2.904  23.601 
ATOM   3556  C2   DC A 173      23.453  -1.807  23.186 
ATOM   3557  O2   DC A 173      24.687  -1.876  23.230 
ATOM   3558  N3   DC A 173      22.801  -0.699  22.748 
ATOM   3559  C4   DC A 173      21.463  -0.664  22.716 
ATOM   3560  N4   DC A 173      20.873   0.439  22.280 
ATOM   3561  C5   DC A 173      20.673  -1.782  23.139 
ATOM   3562  C6   DC A 173      21.344  -2.879  23.574 
ATOM   3563  P    DT A 174      25.134  -6.636  27.056 
ATOM   3564  OP1  DT A 174      25.538  -8.047  26.864 
ATOM   3565  OP2  DT A 174      24.004  -6.405  27.984 
ATOM   3566  O5'  DT A 174      26.398  -5.773  27.522 
ATOM   3567  C5'  DT A 174      27.278  -5.228  26.522 
ATOM   3568  C4'  DT A 174      27.630  -3.795  26.868 
ATOM   3569  O4'  DT A 174      26.671  -2.841  26.329 
ATOM   3570  C3'  DT A 174      27.682  -3.464  28.359 
ATOM   3571  O3'  DT A 174      28.738  -2.538  28.589 
ATOM   3572  C2'  DT A 174      26.353  -2.765  28.646 
ATOM   3573  C1'  DT A 174      26.306  -1.941  27.364 
ATOM   3574  N1   DT A 174      24.954  -1.399  27.050 
ATOM   3575  C2   DT A 174      24.900  -0.166  26.446 
ATOM   3576  O2   DT A 174      25.894   0.480  26.166 
ATOM   3577  N3   DT A 174      23.629   0.304  26.171 
ATOM   3578  C4   DT A 174      22.441  -0.341  26.443 
ATOM   3579  O4   DT A 174      21.363   0.181  26.149 
ATOM   3580  C5   DT A 174      22.601  -1.628  27.077 
ATOM   3581  C7   DT A 174      21.356  -2.398  27.409 
ATOM   3582  C6   DT A 174      23.824  -2.109  27.357 
ATOM   3583  P    DC A 175      29.638  -2.699  29.903 
ATOM   3584  OP1  DC A 175      30.706  -3.694  29.654 
ATOM   3585  OP2  DC A 175      28.768  -2.959  31.071 
ATOM   3586  O5'  DC A 175      30.280  -1.239  30.026 
ATOM   3587  C5'  DC A 175      30.506  -0.472  28.829 
ATOM   3588  C4'  DC A 175      30.071   0.964  29.043 
ATOM   3589  O4'  DC A 175      28.663   1.170  28.730 
ATOM   3590  C3'  DC A 175      30.213   1.497  30.468 
ATOM   3591  O3'  DC A 175      30.607   2.863  30.411 
ATOM   3592  C2'  DC A 175      28.803   1.422  31.052 
ATOM   3593  C1'  DC A 175      28.067   1.888  29.799 
ATOM   3594  N1   DC A 175      26.611   1.578  29.810 
ATOM   3595  C2   DC A 175      25.749   2.487  29.203 
ATOM   3596  O2   DC A 175      26.224   3.505  28.684 
ATOM   3597  N3   DC A 175      24.417   2.223  29.202 
ATOM   3598  C4   DC A 175      23.942   1.111  29.774 
ATOM   3599  N4   DC A 175      22.635   0.898  29.747 
ATOM   3600  C5   DC A 175      24.812   0.162  30.404 
ATOM   3601  C6   DC A 175      26.139   0.444  30.394 
ATOM   3602  P    DA A 176      31.677   3.406  31.471 
ATOM   3603  OP1  DA A 176      33.045   3.102  30.995 
ATOM   3604  OP2  DA A 176      31.335   2.910  32.821 
ATOM   3605  O5'  DA A 176      31.420   4.985  31.398 
ATOM   3606  C5'  DA A 176      30.955   5.559  30.163 
ATOM   3607  C4'  DA A 176      29.851   6.562  30.440 
ATOM   3608  O4'  DA A 176      28.534   5.941  30.473 
ATOM   3609  C3'  DA A 176      29.945   7.301  31.774 
ATOM   3610  O3'  DA A 176      29.504   8.641  31.590 
ATOM   3611  C2'  DA A 176      28.950   6.583  32.686 
ATOM   3612  C1'  DA A 176      27.857   6.390  31.637 
ATOM   3613  N9   DA A 176      26.845   5.363  32.009 
ATOM   3614  C8   DA A 176      27.028   4.207  32.712 
ATOM   3615  N7   DA A 176      25.944   3.515  32.877 
ATOM   3616  C5   DA A 176      24.968   4.267  32.237 
ATOM   3617  C6   DA A 176      23.589   4.071  32.054 
ATOM   3618  N6   DA A 176      22.924   3.005  32.523 
ATOM   3619  N1   DA A 176      22.914   5.014  31.370 
ATOM   3620  C2   DA A 176      23.580   6.071  30.906 
ATOM   3621  N3   DA A 176      24.858   6.360  31.014 
ATOM   3622  C4   DA A 176      25.510   5.401  31.703 
ATOM   3623  P    DG A 177      30.275   9.823  32.343 
ATOM   3624  OP1  DG A 177      31.465  10.218  31.557 
ATOM   3625  OP2  DG A 177      30.526   9.434  33.749 
ATOM   3626  O5'  DG A 177      29.185  10.993  32.296 
ATOM   3627  C5'  DG A 177      28.256  11.037  31.197 
ATOM   3628  C4'  DG A 177      26.861  11.334  31.708 
ATOM   3629  O4'  DG A 177      26.137  10.125  32.077 
ATOM   3630  C3'  DG A 177      26.783  12.206  32.961 
ATOM   3631  O3'  DG A 177      25.652  13.062  32.857 
ATOM   3632  C2'  DG A 177      26.541  11.220  34.105 
ATOM   3633  C1'  DG A 177      25.560  10.322  33.358 
ATOM   3634  N9   DG A 177      25.371   8.986  33.990 
ATOM   3635  C8   DG A 177      26.284   8.205  34.666 
ATOM   3636  N7   DG A 177      25.795   7.071  35.105 
ATOM   3637  C5   DG A 177      24.464   7.103  34.692 
ATOM   3638  C6   DG A 177      23.427   6.151  34.875 
ATOM   3639  O6   DG A 177      23.472   5.065  35.448 
ATOM   3640  N1   DG A 177      22.226   6.584  34.295 
ATOM   3641  C2   DG A 177      22.051   7.779  33.626 
ATOM   3642  N2   DG A 177      20.827   8.007  33.144 
ATOM   3643  N3   DG A 177      23.024   8.671  33.455 
ATOM   3644  C4   DG A 177      24.195   8.267  34.012 
ATOM   3645  P    DA A 178      25.773  14.574  33.370 
ATOM   3646  OP1  DA A 178      26.374  15.412  32.308 
ATOM   3647  OP2  DA A 178      26.457  14.599  34.681 
ATOM   3648  O5'  DA A 178      24.234  14.967  33.560 
ATOM   3649  C5'  DA A 178      23.245  14.345  32.718 
ATOM   3650  C4'  DA A 178      22.044  13.933  33.546 
ATOM   3651  O4'  DA A 178      22.189  12.597  34.109 
ATOM   3652  C3'  DA A 178      21.738  14.812  34.758 
ATOM   3653  O3'  DA A 178      20.328  14.913  34.910 
ATOM   3654  C2'  DA A 178      22.301  14.038  35.950 
ATOM   3655  C1'  DA A 178      21.855  12.654  35.488 
ATOM   3656  N9   DA A 178      22.557  11.537  36.180 
ATOM   3657  C8   DA A 178      23.848  11.489  36.621 
ATOM   3658  N7   DA A 178      24.167  10.368  37.191 
ATOM   3659  C5   DA A 178      23.003   9.616  37.123 
ATOM   3660  C6   DA A 178      22.687   8.319  37.559 
ATOM   3661  N6   DA A 178      23.561   7.513  38.179 
ATOM   3662  N1   DA A 178      21.435   7.877  37.334 
ATOM   3663  C2   DA A 178      20.571   8.682  36.718 
ATOM   3664  N3   DA A 178      20.750   9.905  36.269 
ATOM   3665  C4   DA A 178      22.011  10.323  36.506 
ATOM   3666  P    DA A 179      19.693  16.319  35.341 
ATOM   3667  OP1  DA A 179      19.519  17.172  34.144 
ATOM   3668  OP2  DA A 179      20.485  16.902  36.446 
ATOM   3669  O5'  DA A 179      18.260  15.862  35.889 
ATOM   3670  C5'  DA A 179      17.640  14.690  35.329 
ATOM   3671  C4'  DA A 179      17.046  13.840  36.434 
ATOM   3672  O4'  DA A 179      18.005  12.889  36.978 
ATOM   3673  C3'  DA A 179      16.544  14.600  37.661 
ATOM   3674  O3'  DA A 179      15.369  13.962  38.149 
ATOM   3675  C2'  DA A 179      17.653  14.433  38.700 
ATOM   3676  C1'  DA A 179      17.964  12.972  38.394 
ATOM   3677  N9   DA A 179      19.279  12.515  38.923 
ATOM   3678  C8   DA A 179      20.439  13.226  39.038 
ATOM   3679  N7   DA A 179      21.424  12.547  39.542 
ATOM   3680  C5   DA A 179      20.877  11.293  39.778 
ATOM   3681  C6   DA A 179      21.417  10.109  40.309 
ATOM   3682  N6   DA A 179      22.688   9.994  40.718 
ATOM   3683  N1   DA A 179      20.598   9.045  40.406 
ATOM   3684  C2   DA A 179      19.336   9.166  39.998 
ATOM   3685  N3   DA A 179      18.724  10.212  39.489 
ATOM   3686  C4   DA A 179      19.565  11.264  39.402 
ATOM   3687  P    DG A 180      14.161  14.865  38.686 
ATOM   3688  OP1  DG A 180      13.324  15.302  37.546 
ATOM   3689  OP2  DG A 180      14.694  15.941  39.550 
ATOM   3690  O5'  DG A 180      13.351  13.811  39.577 
ATOM   3691  C5'  DG A 180      13.384  12.418  39.214 
ATOM   3692  C4'  DG A 180      13.578  11.565  40.451 
ATOM   3693  O4'  DG A 180      14.985  11.361  40.769 
ATOM   3694  C3'  DG A 180      12.985  12.122  41.744 
ATOM   3695  O3'  DG A 180      12.473  11.045  42.518 
ATOM   3696  C2'  DG A 180      14.175  12.730  42.486 
ATOM   3697  C1'  DG A 180      15.175  11.627  42.150 
ATOM   3698  N9   DG A 180      16.596  12.023  42.355 
ATOM   3699  C8   DG A 180      17.193  13.251  42.171 
ATOM   3700  N7   DG A 180      18.476  13.267  42.443 
ATOM   3701  C5   DG A 180      18.747  11.957  42.835 
ATOM   3702  C6   DG A 180      19.967  11.361  43.249 
ATOM   3703  O6   DG A 180      21.077  11.876  43.356 
ATOM   3704  N1   DG A 180      19.795  10.005  43.557 
ATOM   3705  C2   DG A 180      18.602   9.315  43.476 
ATOM   3706  N2   DG A 180      18.647   8.024  43.814 
ATOM   3707  N3   DG A 180      17.458   9.874  43.087 
ATOM   3708  C4   DG A 180      17.607  11.190  42.784 
ATOM   3709  P    DC A 181      11.095  11.244  43.309 
ATOM   3710  OP1  DC A 181       9.958  10.990  42.397 
ATOM   3711  OP2  DC A 181      11.101  12.556  43.992 
ATOM   3712  O5'  DC A 181      11.184  10.073  44.397 
ATOM   3713  C5'  DC A 181      11.908   8.871  44.071 
ATOM   3714  C4'  DC A 181      12.771   8.452  45.245 
ATOM   3715  O4'  DC A 181      14.087   9.074  45.217 
ATOM   3716  C3'  DC A 181      12.227   8.803  46.629 
ATOM   3717  O3'  DC A 181      12.549   7.751  47.531 
ATOM   3718  C2'  DC A 181      13.002  10.052  47.045 
ATOM   3719  C1'  DC A 181      14.357   9.608  46.504 
ATOM   3720  N1   DC A 181      15.334  10.721  46.347 
ATOM   3721  C2   DC A 181      16.679  10.444  46.582 
ATOM   3722  O2   DC A 181      17.002   9.296  46.908 
ATOM   3723  N3   DC A 181      17.585  11.445  46.445 
ATOM   3724  C4   DC A 181      17.193  12.676  46.090 
ATOM   3725  N4   DC A 181      18.116  13.618  45.970 
ATOM   3726  C5   DC A 181      15.816  12.983  45.844 
ATOM   3727  C6   DC A 181      14.926  11.968  45.987 
ATOM   3728  P    DA A 182      11.470   7.311  48.629 
ATOM   3729  OP1  DA A 182      10.511   6.358  48.027 
ATOM   3730  OP2  DA A 182      10.882   8.515  49.256 
ATOM   3731  O5'  DA A 182      12.392   6.549  49.690 
ATOM   3732  C5'  DA A 182      13.579   5.877  49.229 
ATOM   3733  C4'  DA A 182      14.735   6.163  50.168 
ATOM   3734  O4'  DA A 182      15.459   7.374  49.806 
ATOM   3735  C3'  DA A 182      14.362   6.382  51.634 
ATOM   3736  O3'  DA A 182      15.374   5.813  52.457 
ATOM   3737  C2'  DA A 182      14.383   7.899  51.817 
ATOM   3738  C1'  DA A 182      15.628   8.161  50.974 
ATOM   3739  N9   DA A 182      15.781   9.583  50.557 
ATOM   3740  C8   DA A 182      14.805  10.484  50.242 
ATOM   3741  N7   DA A 182      15.257  11.655  49.915 
ATOM   3742  C5   DA A 182      16.635  11.522  50.020 
ATOM   3743  C6   DA A 182      17.693  12.420  49.802 
ATOM   3744  N6   DA A 182      17.516  13.692  49.414 
ATOM   3745  N1   DA A 182      18.944  11.964  49.999 
ATOM   3746  C2   DA A 182      19.113  10.700  50.383 
ATOM   3747  N3   DA A 182      18.208   9.775  50.617 
ATOM   3748  C4   DA A 182      16.966  10.257  50.413 
ATOM   3749  P    DG A 183      14.946   5.045  53.794 
ATOM   3750  OP1  DG A 183      14.575   3.649  53.467 
ATOM   3751  OP2  DG A 183      13.924   5.835  54.515 
ATOM   3752  O5'  DG A 183      16.316   5.058  54.618 
ATOM   3753  C5'  DG A 183      17.564   5.055  53.899 
ATOM   3754  C4'  DG A 183      18.525   6.049  54.522 
ATOM   3755  O4'  DG A 183      18.378   7.386  53.965 
ATOM   3756  C3'  DG A 183      18.379   6.260  56.029 
ATOM   3757  O3'  DG A 183      19.671   6.446  56.595 
ATOM   3758  C2'  DG A 183      17.597   7.566  56.163 
ATOM   3759  C1'  DG A 183      18.305   8.312  55.037 
ATOM   3760  N9   DG A 183      17.569   9.516  54.560 
ATOM   3761  C8   DG A 183      16.211   9.723  54.462 
ATOM   3762  N7   DG A 183      15.883  10.906  53.998 
ATOM   3763  C5   DG A 183      17.112  11.526  53.775 
ATOM   3764  C6   DG A 183      17.404  12.822  53.276 
ATOM   3765  O6   DG A 183      16.627  13.704  52.923 
ATOM   3766  N1   DG A 183      18.787  13.045  53.209 
ATOM   3767  C2   DG A 183      19.758  12.133  53.575 
ATOM   3768  N2   DG A 183      21.024  12.539  53.435 
ATOM   3769  N3   DG A 183      19.484  10.918  54.042 
ATOM   3770  C4   DG A 183      18.147  10.686  54.114 
ATOM   3771  P    DA A 184      19.999   5.784  58.015 
ATOM   3772  OP1  DA A 184      20.403   4.373  57.822 
ATOM   3773  OP2  DA A 184      18.870   6.015  58.943 
ATOM   3774  O5'  DA A 184      21.263   6.647  58.481 
ATOM   3775  C5'  DA A 184      22.143   7.192  57.481 
ATOM   3776  C4'  DA A 184      22.495   8.625  57.826 
ATOM   3777  O4'  DA A 184      21.536   9.579  57.288 
ATOM   3778  C3'  DA A 184      22.548   8.957  59.318 
ATOM   3779  O3'  DA A 184      23.603   9.882  59.548 
ATOM   3780  C2'  DA A 184      21.218   9.655  59.605 
ATOM   3781  C1'  DA A 184      21.171  10.479  58.322 
ATOM   3782  N9   DA A 184      19.819  11.022  58.008 
ATOM   3783  C8   DA A 184      18.601  10.451  58.243 
ATOM   3784  N7   DA A 184      17.599  11.176  57.854 
ATOM   3785  C5   DA A 184      18.193  12.311  57.320 
ATOM   3786  C6   DA A 184      17.663  13.472  56.734 
ATOM   3787  N6   DA A 184      16.350  13.690  56.580 
ATOM   3788  N1   DA A 184      18.536  14.406  56.310 
ATOM   3789  C2   DA A 184      19.840  14.183  56.465 
ATOM   3790  N3   DA A 184      20.448  13.145  56.995 
ATOM   3791  C4   DA A 184      19.553  12.226  57.411 
ATOM   3792  P    DA A 185      24.503   9.721  60.861 
ATOM   3793  OP1  DA A 185      25.571   8.726  60.612 
ATOM   3794  OP2  DA A 185      23.634   9.461  62.029 
ATOM   3795  O5'  DA A 185      25.146  11.181  60.985 
ATOM   3796  C5'  DA A 185      25.371  11.948  59.787 
ATOM   3797  C4'  DA A 185      24.936  13.384  60.001 
ATOM   3798  O4'  DA A 185      23.528  13.590  59.688 
ATOM   3799  C3'  DA A 185      25.079  13.917  61.427 
ATOM   3800  O3'  DA A 185      25.472  15.283  61.370 
ATOM   3801  C2'  DA A 185      23.668  13.842  62.011 
ATOM   3802  C1'  DA A 185      22.932  14.308  60.758 
ATOM   3803  N9   DA A 185      21.476  13.998  60.768 
ATOM   3804  C8   DA A 185      20.843  12.914  61.306 
ATOM   3805  N7   DA A 185      19.555  12.930  61.154 
ATOM   3806  C5   DA A 185      19.314  14.110  60.464 
ATOM   3807  C6   DA A 185      18.133  14.709  59.995 
ATOM   3808  N6   DA A 185      16.915  14.173  60.160 
ATOM   3809  N1   DA A 185      18.250  15.883  59.349 
ATOM   3810  C2   DA A 185      19.461  16.411  59.188 
ATOM   3811  N3   DA A 185      20.628  15.947  59.580 
ATOM   3812  C4   DA A 185      20.484  14.771  60.224 
ATOM   3813  P    DC A 186      26.542  15.827  62.429 
ATOM   3814  OP1  DC A 186      27.910  15.522  61.953 
ATOM   3815  OP2  DC A 186      26.200  15.330  63.780 
ATOM   3816  O5'  DC A 186      26.285  17.405  62.356 
ATOM   3817  C5'  DC A 186      25.820  17.979  61.121 
ATOM   3818  C4'  DC A 186      24.717  18.982  61.398 
ATOM   3819  O4'  DC A 186      23.400  18.362  61.432 
ATOM   3820  C3'  DC A 186      24.810  19.721  62.733 
ATOM   3821  O3'  DC A 186      24.369  21.061  62.548 
ATOM   3822  C2'  DC A 186      23.815  19.003  63.644 
ATOM   3823  C1'  DC A 186      22.723  18.810  62.596 
ATOM   3824  N1   DC A 186      21.710  17.783  62.968 
ATOM   3825  C2   DC A 186      20.394  17.995  62.565 
ATOM   3826  O2   DC A 186      20.123  19.015  61.923 
ATOM   3827  N3   DC A 186      19.455  17.070  62.895 
ATOM   3828  C4   DC A 186      19.790  15.977  63.593 
ATOM   3829  N4   DC A 186      18.838  15.105  63.889 
ATOM   3830  C5   DC A 186      21.137  15.742  64.017 
ATOM   3831  C6   DC A 186      22.061  16.677  63.678 
ATOM   3832  P    DA A 187      25.140  22.243  63.302 
ATOM   3833  OP1  DA A 187      26.331  22.639  62.515 
ATOM   3834  OP2  DA A 187      25.391  21.855  64.707 
ATOM   3835  O5'  DA A 187      24.050  23.413  63.255 
ATOM   3836  C5'  DA A 187      23.122  23.458  62.155 
ATOM   3837  C4'  DA A 187      21.726  23.754  62.667 
ATOM   3838  O4'  DA A 187      21.002  22.545  63.035 
ATOM   3839  C3'  DA A 187      21.648  24.626  63.920 
ATOM   3840  O3'  DA A 187      20.518  25.482  63.815 
ATOM   3841  C2'  DA A 187      21.406  23.640  65.063 
ATOM   3842  C1'  DA A 187      20.425  22.742  64.317 
ATOM   3843  N9   DA A 187      20.236  21.406  64.949 
ATOM   3844  C8   DA A 187      21.155  20.646  65.615 
ATOM   3845  N7   DA A 187      20.683  19.520  66.056 
ATOM   3846  C5   DA A 187      19.354  19.534  65.653 
ATOM   3847  C6   DA A 187      18.307  18.613  65.816 
ATOM   3848  N6   DA A 187      18.441  17.445  66.459 
ATOM   3849  N1   DA A 187      17.110  18.939  65.293 
ATOM   3850  C2   DA A 187      16.982  20.102  64.655 
ATOM   3851  N3   DA A 187      17.884  21.035  64.442 
ATOM   3852  C4   DA A 187      19.072  20.685  64.976 
ATOM   3853  P    DG A 188      20.639  26.994  64.329 
ATOM   3854  OP1  DG A 188      21.239  27.833  63.267 
ATOM   3855  OP2  DG A 188      21.323  27.019  65.640 
ATOM   3856  O5'  DG A 188      19.099  27.387  64.518 
ATOM   3857  C5'  DG A 188      18.110  26.765  63.676 
ATOM   3858  C4'  DG A 188      16.909  26.353  64.505 
ATOM   3859  O4'  DG A 188      17.054  25.017  65.068 
ATOM   3860  C3'  DG A 188      16.604  27.233  65.717 
ATOM   3861  O3'  DG A 188      15.193  27.334  65.869 
ATOM   3862  C2'  DG A 188      17.166  26.458  66.909 
ATOM   3863  C1'  DG A 188      16.721  25.074  66.446 
ATOM   3864  N9   DG A 188      17.422  23.957  67.138 
ATOM   3865  C8   DG A 188      18.722  23.891  67.591 
ATOM   3866  N7   DG A 188      19.031  22.753  68.164 
ATOM   3867  C5   DG A 188      17.851  22.013  68.086 
ATOM   3868  C6   DG A 188      17.567  20.699  68.539 
ATOM   3869  O6   DG A 188      18.308  19.904  69.111 
ATOM   3870  N1   DG A 188      16.242  20.336  68.258 
ATOM   3871  C2   DG A 188      15.315  21.138  67.622 
ATOM   3872  N2   DG A 188      14.102  20.607  67.446 
ATOM   3873  N3   DG A 188      15.584  22.371  67.197 
ATOM   3874  C4   DG A 188      16.864  22.738  67.463 
ATOM   3875  P    DA A 189      14.558  28.739  66.299 
ATOM   3876  OP1  DA A 189      14.384  29.593  65.103 
ATOM   3877  OP2  DA A 189      15.350  29.323  67.404 
ATOM   3878  O5'  DA A 189      13.126  28.283  66.848 
ATOM   3879  C5'  DA A 189      12.505  27.111  66.287 
ATOM   3880  C4'  DA A 189      11.911  26.260  67.392 
ATOM   3881  O4'  DA A 189      12.870  25.309  67.936 
ATOM   3882  C3'  DA A 189      11.409  27.020  68.620 
ATOM   3883  O3'  DA A 189      10.234  26.382  69.107 
ATOM   3884  C2'  DA A 189      12.518  26.854  69.659 
ATOM   3885  C1'  DA A 189      12.829  25.392  69.353 
ATOM   3886  N9   DA A 189      14.144  24.936  69.881 
ATOM   3887  C8   DA A 189      15.305  25.646  69.997 
ATOM   3888  N7   DA A 189      16.289  24.967  70.500 
ATOM   3889  C5   DA A 189      15.743  23.713  70.736 
ATOM   3890  C6   DA A 189      16.282  22.530  71.268 
ATOM   3891  N6   DA A 189      17.553  22.415  71.676 
ATOM   3892  N1   DA A 189      15.463  21.465  71.365 
ATOM   3893  C2   DA A 189      14.201  21.586  70.957 
ATOM   3894  N3   DA A 189      13.589  22.633  70.447 
ATOM   3895  C4   DA A 189      14.430  23.684  70.361 
ATOM   3896  P    DG A 190       9.027  27.286  69.644 
ATOM   3897  OP1  DG A 190       8.190  27.722  68.505 
ATOM   3898  OP2  DG A 190       9.559  28.361  70.509 
ATOM   3899  O5'  DG A 190       8.217  26.232  70.536 
ATOM   3900  C5'  DG A 190       8.249  24.839  70.172 
ATOM   3901  C4'  DG A 190       8.443  23.985  71.409 
ATOM   3902  O4'  DG A 190       9.850  23.781  71.728 
ATOM   3903  C3'  DG A 190       7.850  24.543  72.703 
ATOM   3904  O3'  DG A 190       7.338  23.465  73.476 
ATOM   3905  C2'  DG A 190       9.040  25.150  73.444 
ATOM   3906  C1'  DG A 190      10.040  24.047  73.109 
ATOM   3907  N9   DG A 190      11.461  24.443  73.313 
ATOM   3908  C8   DG A 190      12.058  25.671  73.130 
ATOM   3909  N7   DG A 190      13.341  25.687  73.402 
ATOM   3910  C5   DG A 190      13.612  24.377  73.793 
ATOM   3911  C6   DG A 190      14.832  23.782  74.208 
ATOM   3912  O6   DG A 190      15.942  24.296  74.315 
ATOM   3913  N1   DG A 190      14.660  22.425  74.516 
ATOM   3914  C2   DG A 190      13.467  21.735  74.435 
ATOM   3915  N2   DG A 190      13.512  20.444  74.773 
ATOM   3916  N3   DG A 190      12.323  22.294  74.046 
ATOM   3917  C4   DG A 190      12.472  23.610  73.743 
ATOM   3918  P    DT A 191       5.960  23.664  74.268 
ATOM   3919  OP1  DT A 191       4.823  23.411  73.356 
ATOM   3920  OP2  DT A 191       5.966  24.977  74.950 
ATOM   3921  O5'  DT A 191       6.050  22.493  75.355 
ATOM   3922  C5'  DT A 191       6.773  21.291  75.030 
ATOM   3923  C4'  DT A 191       7.636  20.872  76.204 
ATOM   3924  O4'  DT A 191       8.952  21.494  76.175 
ATOM   3925  C3'  DT A 191       7.092  21.223  77.588 
ATOM   3926  O3'  DT A 191       7.414  20.171  78.490 
ATOM   3927  C2'  DT A 191       7.867  22.473  78.003 
ATOM   3928  C1'  DT A 191       9.222  22.028  77.463 
ATOM   3929  N1   DT A 191      10.200  23.141  77.306 
ATOM   3930  C2   DT A 191      11.522  22.852  77.541 
ATOM   3931  O2   DT A 191      11.910  21.743  77.865 
ATOM   3932  N3   DT A 191      12.399  23.908  77.387 
ATOM   3933  C4   DT A 191      12.069  25.198  77.025 
ATOM   3934  O4   DT A 191      12.943  26.061  76.918 
ATOM   3935  C5   DT A 191      10.658  25.406  76.799 
ATOM   3936  C7   DT A 191      10.213  26.782  76.402 
ATOM   3937  C6   DT A 191       9.784  24.396  76.942 
ATOM   3938  P    DG A 192       6.335  19.731  79.587 
ATOM   3939  OP1  DG A 192       5.376  18.778  78.985 
ATOM   3940  OP2  DG A 192       5.747  20.935  80.215 
ATOM   3941  O5'  DG A 192       7.257  18.969  80.649 
ATOM   3942  C5'  DG A 192       8.445  18.297  80.188 
ATOM   3943  C4'  DG A 192       9.600  18.584  81.127 
ATOM   3944  O4'  DG A 192      10.324  19.795  80.764 
ATOM   3945  C3'  DG A 192       9.227  18.802  82.593 
ATOM   3946  O3'  DG A 192      10.239  18.233  83.415 
ATOM   3947  C2'  DG A 192       9.249  20.319  82.776 
ATOM   3948  C1'  DG A 192      10.493  20.581  81.933 
ATOM   3949  N9   DG A 192      10.646  22.003  81.516 
ATOM   3950  C8   DG A 192       9.675  22.926  81.195 
ATOM   3951  N7   DG A 192      10.146  24.104  80.866 
ATOM   3952  C5   DG A 192      11.527  23.952  80.977 
ATOM   3953  C6   DG A 192      12.571  24.885  80.748 
ATOM   3954  O6   DG A 192      12.490  26.058  80.394 
ATOM   3955  N1   DG A 192      13.830  24.313  80.980 
ATOM   3956  C2   DG A 192      14.050  23.009  81.379 
ATOM   3957  N2   DG A 192      15.326  22.655  81.545 
ATOM   3958  N3   DG A 192      13.070  22.133  81.593 
ATOM   3959  C4   DG A 192      11.843  22.673  81.373 
ATOM   3960  P    DA A 193       9.811  17.465  84.752 
ATOM   3961  OP1  DA A 193       9.440  16.069  84.425 
ATOM   3962  OP2  DA A 193       8.789  18.256  85.473 
ATOM   3963  O5'  DA A 193      11.181  17.479  85.577 
ATOM   3964  C5'  DA A 193      12.429  17.475  84.858 
ATOM   3965  C4'  DA A 193      13.390  18.469  85.481 
ATOM   3966  O4'  DA A 193      13.244  19.806  84.923 
ATOM   3967  C3'  DA A 193      13.244  18.680  86.987 
ATOM   3968  O3'  DA A 193      14.536  18.866  87.553 
ATOM   3969  C2'  DA A 193      12.463  19.987  87.122 
ATOM   3970  C1'  DA A 193      13.171  20.733  85.996 
ATOM   3971  N9   DA A 193      12.434  21.936  85.518 
ATOM   3972  C8   DA A 193      11.085  22.125  85.427 
ATOM   3973  N7   DA A 193      10.747  23.290  84.971 
ATOM   3974  C5   DA A 193      11.960  23.924  84.741 
ATOM   3975  C6   DA A 193      12.285  25.200  84.251 
ATOM   3976  N6   DA A 193      11.369  26.108  83.886 
ATOM   3977  N1   DA A 193      13.591  25.510  84.149 
ATOM   3978  C2   DA A 193      14.498  24.603  84.513 
ATOM   3979  N3   DA A 193      14.314  23.388  84.982 
ATOM   3980  C4   DA A 193      12.999  23.103  85.074 
ATOM   3981  P    DT A 194      14.864  18.204  88.973 
ATOM   3982  OP1  DT A 194      15.268  16.793  88.781 
ATOM   3983  OP2  DT A 194      13.735  18.435  89.901 
ATOM   3984  O5'  DT A 194      16.128  19.067  89.439 
ATOM   3985  C5'  DT A 194      17.009  19.612  88.439 
ATOM   3986  C4'  DT A 194      17.361  21.045  88.785 
ATOM   3987  O4'  DT A 194      16.401  21.999  88.246 
ATOM   3988  C3'  DT A 194      17.413  21.377  90.276 
ATOM   3989  O3'  DT A 194      18.468  22.302  90.506 
ATOM   3990  C2'  DT A 194      16.083  22.075  90.564 
ATOM   3991  C1'  DT A 194      16.036  22.900  89.281 
ATOM   3992  N1   DT A 194      14.684  23.442  88.967 
ATOM   3993  C2   DT A 194      14.630  24.674  88.363 
ATOM   3994  O2   DT A 194      15.625  25.321  88.083 
ATOM   3995  N3   DT A 194      13.360  25.145  88.088 
ATOM   3996  C4   DT A 194      12.171  24.499  88.360 
ATOM   3997  O4   DT A 194      11.094  25.022  88.067 
ATOM   3998  C5   DT A 194      12.331  23.213  88.994 
ATOM   3999  C7   DT A 194      11.087  22.443  89.326 
ATOM   4000  C6   DT A 194      13.554  22.731  89.274 
ATOM   4001  P    DG A 195      19.368  22.142  91.820 
ATOM   4002  OP1  DG A 195      20.436  21.147  91.571 
ATOM   4003  OP2  DG A 195      18.499  21.881  92.988 
ATOM   4004  O5'  DG A 195      20.011  23.602  91.944 
ATOM   4005  C5'  DG A 195      20.236  24.368  90.746 
ATOM   4006  C4'  DG A 195      19.801  25.804  90.960 
ATOM   4007  O4'  DG A 195      18.394  26.010  90.647 
ATOM   4008  C3'  DG A 195      19.944  26.337  92.385 
ATOM   4009  O3'  DG A 195      20.337  27.704  92.328 
ATOM   4010  C2'  DG A 195      18.533  26.263  92.969 
ATOM   4011  C1'  DG A 195      17.798  26.728  91.716 
ATOM   4012  N9   DG A 195      16.342  26.418  91.727 
ATOM   4013  C8   DG A 195      15.686  25.332  92.264 
ATOM   4014  N7   DG A 195      14.385  25.360  92.103 
ATOM   4015  C5   DG A 195      14.163  26.549  91.410 
ATOM   4016  C6   DG A 195      12.951  27.126  90.950 
ATOM   4017  O6   DG A 195      11.804  26.700  91.061 
ATOM   4018  N1   DG A 195      13.180  28.344  90.293 
ATOM   4019  C2   DG A 195      14.418  28.926  90.104 
ATOM   4020  N2   DG A 195      14.425  30.089  89.451 
ATOM   4021  N3   DG A 195      15.555  28.383  90.536 
ATOM   4022  C4   DG A 195      15.350  27.203  91.176 
ATOM   4023  P    DA A 196      21.408  28.247  93.388 
ATOM   4024  OP1  DA A 196      22.775  27.943  92.912 
ATOM   4025  OP2  DA A 196      21.065  27.750  94.738 
ATOM   4026  O5'  DA A 196      21.150  29.825  93.315 
ATOM   4027  C5'  DA A 196      20.686  30.400  92.080 
ATOM   4028  C4'  DA A 196      19.582  31.402  92.357 
ATOM   4029  O4'  DA A 196      18.265  30.782  92.390 
ATOM   4030  C3'  DA A 196      19.675  32.142  93.691 
ATOM   4031  O3'  DA A 196      19.234  33.482  93.507 
ATOM   4032  C2'  DA A 196      18.680  31.423  94.603 
ATOM   4033  C1'  DA A 196      17.588  31.231  93.555 
ATOM   4034  N9   DA A 196      16.575  30.204  93.926 
ATOM   4035  C8   DA A 196      16.759  29.048  94.629 
ATOM   4036  N7   DA A 196      15.674  28.356  94.794 
ATOM   4037  C5   DA A 196      14.698  29.108  94.154 
ATOM   4038  C6   DA A 196      13.319  28.912  93.971 
ATOM   4039  N6   DA A 196      12.655  27.846  94.440 
ATOM   4040  N1   DA A 196      12.645  29.855  93.287 
ATOM   4041  C2   DA A 196      13.311  30.911  92.823 
ATOM   4042  N3   DA A 196      14.589  31.200  92.931 
ATOM   4043  C4   DA A 196      15.241  30.242  93.620 
ATOM   4044  P    DA A 197      20.006  34.663  94.261 
ATOM   4045  OP1  DA A 197      21.196  35.059  93.474 
ATOM   4046  OP2  DA A 197      20.257  34.275  95.666 
ATOM   4047  O5'  DA A 197      18.916  35.834  94.213 
ATOM   4048  C5'  DA A 197      17.987  35.878  93.114 
ATOM   4049  C4'  DA A 197      16.592  36.174  93.626 
ATOM   4050  O4'  DA A 197      15.867  34.966  93.994 
ATOM   4051  C3'  DA A 197      16.514  37.046  94.878 
ATOM   4052  O3'  DA A 197      15.383  37.903  94.774 
ATOM   4053  C2'  DA A 197      16.271  36.061  96.022 
ATOM   4054  C1'  DA A 197      15.290  35.162  95.276 
ATOM   4055  N9   DA A 197      15.102  33.827  95.908 
ATOM   4056  C8   DA A 197      16.020  33.066  96.573 
ATOM   4057  N7   DA A 197      15.548  31.941  97.014 
ATOM   4058  C5   DA A 197      14.220  31.954  96.612 
ATOM   4059  C6   DA A 197      13.172  31.033  96.775 
ATOM   4060  N6   DA A 197      13.306  29.865  97.417 
ATOM   4061  N1   DA A 197      11.975  31.359  96.252 
ATOM   4062  C2   DA A 197      11.847  32.522  95.613 
ATOM   4063  N3   DA A 197      12.749  33.455  95.400 
ATOM   4064  C4   DA A 197      13.937  33.105  95.934 
ATOM   4065  P    DC A 198      15.504  39.414  95.287 
ATOM   4066  OP1  DC A 198      16.104  40.253  94.225 
ATOM   4067  OP2  DC A 198      16.188  39.439  96.599 
ATOM   4068  O5'  DC A 198      13.964  39.808  95.477 
ATOM   4069  C5'  DC A 198      12.975  39.185  94.635 
ATOM   4070  C4'  DC A 198      11.774  38.773  95.463 
ATOM   4071  O4'  DC A 198      11.919  37.438  96.026 
ATOM   4072  C3'  DC A 198      11.469  39.653  96.675 
ATOM   4073  O3'  DC A 198      10.058  39.754  96.827 
ATOM   4074  C2'  DC A 198      12.031  38.878  97.868 
ATOM   4075  C1'  DC A 198      11.586  37.494  97.405 
ATOM   4076  N1   DC A 198      12.287  36.377  98.097 
ATOM   4077  C2   DC A 198      11.565  35.212  98.345 
ATOM   4078  O2   DC A 198      10.383  35.154  97.984 
ATOM   4079  N3   DC A 198      12.185  34.182  98.976 
ATOM   4080  C4   DC A 198      13.467  34.285  99.351 
ATOM   4081  N4   DC A 198      14.027  33.252  99.963 
ATOM   4082  C5   DC A 198      14.227  35.475  99.106 
ATOM   4083  C6   DC A 198      13.588  36.493  98.475 
ATOM   4084  P    DA A 199       9.423  41.159  97.258 
ATOM   4085  OP1  DA A 199       9.249  42.013  96.061 
ATOM   4086  OP2  DA A 199      10.215  41.743  98.363 
ATOM   4087  O5'  DA A 199       7.991  40.703  97.806 
ATOM   4088  C5'  DA A 199       7.370  39.531  97.246 
ATOM   4089  C4'  DA A 199       6.776  38.680  98.351 
ATOM   4090  O4'  DA A 199       7.735  37.729  98.895 
ATOM   4091  C3'  DA A 199       6.274  39.440  99.578 
ATOM   4092  O3'  DA A 199       5.100  38.803 100.066 
ATOM   4093  C2'  DA A 199       7.383  39.274 100.617 
ATOM   4094  C1'  DA A 199       7.694  37.812 100.311 
ATOM   4095  N9   DA A 199       9.009  37.356 100.840 
ATOM   4096  C8   DA A 199      10.170  38.066 100.956 
ATOM   4097  N7   DA A 199      11.154  37.388 101.459 
ATOM   4098  C5   DA A 199      10.608  36.133 101.695 
ATOM   4099  C6   DA A 199      11.147  34.950 102.226 
ATOM   4100  N6   DA A 199      12.418  34.835 102.635 
ATOM   4101  N1   DA A 199      10.328  33.886 102.323 
ATOM   4102  C2   DA A 199       9.066  34.006 101.915 
ATOM   4103  N3   DA A 199       8.455  35.053 101.406 
ATOM   4104  C4   DA A 199       9.295  36.105 101.320 
ATOM   4105  P    DA A 200       3.892  39.706 100.603 
ATOM   4106  OP1  DA A 200       3.055  40.143  99.464 
ATOM   4107  OP2  DA A 200       4.424  40.782 101.467 
ATOM   4108  O5'  DA A 200       3.082  38.652 101.494 
ATOM   4109  C5'  DA A 200       3.114  37.259 101.131 
ATOM   4110  C4'  DA A 200       3.309  36.405 102.368 
ATOM   4111  O4'  DA A 200       4.715  36.201 102.686 
ATOM   4112  C3'  DA A 200       2.715  36.963 103.661 
ATOM   4113  O3'  DA A 200       2.203  35.885 104.435 
ATOM   4114  C2'  DA A 200       3.906  37.571 104.403 
ATOM   4115  C1'  DA A 200       4.905  36.467 104.067 
ATOM   4116  N9   DA A 200       6.326  36.863 104.272 
ATOM   4117  C8   DA A 200       6.901  38.087 104.084 
ATOM   4118  N7   DA A 200       8.170  38.118 104.350 
ATOM   4119  C5   DA A 200       8.461  36.819 104.743 
ATOM   4120  C6   DA A 200       9.650  36.198 105.157 
ATOM   4121  N6   DA A 200      10.825  36.835 105.247 
ATOM   4122  N1   DA A 200       9.589  34.891 105.477 
ATOM   4123  C2   DA A 200       8.418  34.262 105.384 
ATOM   4124  N3   DA A 200       7.248  34.734 105.013 
ATOM   4125  C4   DA A 200       7.337  36.043 104.699 
ATOM   4126  P    DC A 201       0.826  36.085 105.226 
ATOM   4127  OP1  DC A 201      -0.312  35.831 104.314 
ATOM   4128  OP2  DC A 201       0.831  37.397 105.909 
ATOM   4129  O5'  DC A 201       0.915  34.913 106.314 
ATOM   4130  C5'  DC A 201       1.638  33.712 105.988 
ATOM   4131  C4'  DC A 201       2.501  33.292 107.162 
ATOM   4132  O4'  DC A 201       3.817  33.915 107.134 
ATOM   4133  C3'  DC A 201       1.957  33.643 108.547 
ATOM   4134  O3'  DC A 201       2.279  32.591 109.448 
ATOM   4135  C2'  DC A 201       2.733  34.893 108.962 
ATOM   4136  C1'  DC A 201       4.088  34.448 108.421 
ATOM   4137  N1   DC A 201       5.065  35.561 108.264 
ATOM   4138  C2   DC A 201       6.409  35.284 108.499 
ATOM   4139  O2   DC A 201       6.733  34.136 108.825 
ATOM   4140  N3   DC A 201       7.315  36.286 108.362 
ATOM   4141  C4   DC A 201       6.924  37.517 108.007 
ATOM   4142  N4   DC A 201       7.846  38.459 107.887 
ATOM   4143  C5   DC A 201       5.547  37.823 107.762 
ATOM   4144  C6   DC A 201       4.656  36.809 107.904 
ATOM   4145  P    DT A 202       1.200  32.151 110.546 
ATOM   4146  OP1  DT A 202       0.241  31.198 109.944 
ATOM   4147  OP2  DT A 202       0.612  33.355 111.173 
ATOM   4148  O5'  DT A 202       2.122  31.389 111.608 
ATOM   4149  C5'  DT A 202       3.310  30.718 111.146 
ATOM   4150  C4'  DT A 202       4.466  31.004 112.085 
ATOM   4151  O4'  DT A 202       5.189  32.215 111.723 
ATOM   4152  C3'  DT A 202       4.093  31.223 113.551 
ATOM   4153  O3'  DT A 202       5.104  30.653 114.374 
ATOM   4154  C2'  DT A 202       4.114  32.740 113.734 
ATOM   4155  C1'  DT A 202       5.358  33.002 112.892 
ATOM   4156  N1   DT A 202       5.512  34.423 112.474 
ATOM   4157  C2   DT A 202       6.792  34.915 112.389 
ATOM   4158  O2   DT A 202       7.778  34.245 112.636 
ATOM   4159  N3   DT A 202       6.893  36.238 111.999 
ATOM   4160  C4   DT A 202       5.847  37.085 111.697 
ATOM   4161  O4   DT A 202       6.063  38.251 111.359 
ATOM   4162  C5   DT A 202       4.543  36.477 111.816 
ATOM   4163  C7   DT A 202       3.349  37.331 111.504 
ATOM   4164  C6   DT A 202       4.415  35.195 112.192 
ATOM   4165  P    DT A 203       4.676  29.885 115.711 
ATOM   4166  OP1  DT A 203       4.305  28.490 115.384 
ATOM   4167  OP2  DT A 203       3.654  30.676 116.432 
ATOM   4168  O5'  DT A 203       6.047  29.899 116.536 
ATOM   4169  C5'  DT A 203       7.295  29.895 115.816 
ATOM   4170  C4'  DT A 203       8.255  30.889 116.439 
ATOM   4171  O4'  DT A 203       8.109  32.226 115.882 
ATOM   4172  C3'  DT A 203       8.109  31.100 117.946 
ATOM   4173  O3'  DT A 203       9.401  31.286 118.512 
ATOM   4174  C2'  DT A 203       7.328  32.407 118.080 
ATOM   4175  C1'  DT A 203       8.036  33.153 116.954 
ATOM   4176  N1   DT A 203       7.299  34.357 116.477 
ATOM   4177  C2   DT A 203       8.053  35.431 116.071 
ATOM   4178  O2   DT A 203       9.272  35.431 116.088 
ATOM   4179  N3   DT A 203       7.336  36.529 115.635 
ATOM   4180  C4   DT A 203       5.962  36.637 115.574 
ATOM   4181  O4   DT A 203       5.432  37.672 115.166 
ATOM   4182  C5   DT A 203       5.258  35.458 116.022 
ATOM   4183  C7   DT A 203       3.758  35.492 115.989 
ATOM   4184  C6   DT A 203       5.930  34.377 116.451 
ATOM   4185  P    DC A 204       9.729  30.624 119.932 
ATOM   4186  OP1  DC A 204      10.133  29.214 119.739 
ATOM   4187  OP2  DC A 204       8.600  30.855 120.860 
ATOM   4188  O5'  DC A 204      10.993  31.488 120.398 
ATOM   4189  C5'  DC A 204      11.874  32.032 119.398 
ATOM   4190  C4'  DC A 204      12.226  33.466 119.743 
ATOM   4191  O4'  DC A 204      11.266  34.420 119.205 
ATOM   4192  C3'  DC A 204      12.278  33.797 121.235 
ATOM   4193  O3'  DC A 204      13.334  34.722 121.465 
ATOM   4194  C2'  DC A 204      10.948  34.496 121.522 
ATOM   4195  C1'  DC A 204      10.901  35.320 120.240 
ATOM   4196  N1   DC A 204       9.550  35.862 119.925 
ATOM   4197  C2   DC A 204       9.477  37.111 119.313 
ATOM   4198  O2   DC A 204      10.527  37.711 119.058 
ATOM   4199  N3   DC A 204       8.255  37.622 119.020 
ATOM   4200  C4   DC A 204       7.140  36.940 119.313 
ATOM   4201  N4   DC A 204       5.972  37.482 119.006 
ATOM   4202  C5   DC A 204       7.193  35.654 119.943 
ATOM   4203  C6   DC A 204       8.424  35.160 120.229 
ATOM   4204  P    DA A 205      14.233  34.562 122.778 
ATOM   4205  OP1  DA A 205      15.302  33.567 122.530 
ATOM   4206  OP2  DA A 205      13.364  34.301 123.947 
ATOM   4207  O5'  DA A 205      14.876  36.022 122.902 
ATOM   4208  C5'  DA A 205      15.102  36.788 121.704 
ATOM   4209  C4'  DA A 205      14.666  38.224 121.918 
ATOM   4210  O4'  DA A 205      13.259  38.431 121.605 
ATOM   4211  C3'  DA A 205      14.809  38.758 123.344 
ATOM   4212  O3'  DA A 205      15.202  40.124 123.287 
ATOM   4213  C2'  DA A 205      13.399  38.683 123.928 
ATOM   4214  C1'  DA A 205      12.663  39.149 122.675 
ATOM   4215  N9   DA A 205      11.207  38.839 122.685 
ATOM   4216  C8   DA A 205      10.573  37.754 123.224 
ATOM   4217  N7   DA A 205       9.286  37.771 123.071 
ATOM   4218  C5   DA A 205       9.045  38.950 122.381 
ATOM   4219  C6   DA A 205       7.864  39.549 121.912 
ATOM   4220  N6   DA A 205       6.646  39.013 122.077 
ATOM   4221  N1   DA A 205       7.980  40.724 121.266 
ATOM   4222  C2   DA A 205       9.192  41.252 121.105 
ATOM   4223  N3   DA A 205      10.359  40.788 121.497 
ATOM   4224  C4   DA A 205      10.214  39.612 122.141 
ATOM   4225  P    DT A 206      16.273  40.667 124.347 
ATOM   4226  OP1  DT A 206      17.641  40.363 123.870 
ATOM   4227  OP2  DT A 206      15.930  40.170 125.697 
ATOM   4228  O5'  DT A 206      16.015  42.245 124.274 
ATOM   4229  C5'  DT A 206      15.551  42.820 123.038 
ATOM   4230  C4'  DT A 206      14.447  43.822 123.315 
ATOM   4231  O4'  DT A 206      13.130  43.202 123.349 
ATOM   4232  C3'  DT A 206      14.540  44.562 124.650 
ATOM   4233  O3'  DT A 206      14.099  45.902 124.465 
ATOM   4234  C2'  DT A 206      13.546  43.844 125.561 
ATOM   4235  C1'  DT A 206      12.453  43.651 124.513 
ATOM   4236  N1   DT A 206      11.440  42.624 124.885 
ATOM   4237  C2   DT A 206      10.146  42.847 124.480 
ATOM   4238  O2   DT A 206       9.811  43.831 123.845 
ATOM   4239  N3   DT A 206       9.236  41.874 124.844 
ATOM   4240  C4   DT A 206       9.506  40.725 125.560 
ATOM   4241  O4   DT A 206       8.606  39.926 125.826 
ATOM   4242  C5   DT A 206      10.892  40.581 125.940 
ATOM   4243  C7   DT A 206      11.272  39.357 126.722 
ATOM   4244  C6   DT A 206      11.798  41.511 125.600 
ATOM   4245  P    DC A 207      14.871  47.084 125.219 
ATOM   4246  OP1  DC A 207      16.061  47.479 124.433 
ATOM   4247  OP2  DC A 207      15.122  46.695 126.625 
ATOM   4248  O5'  DC A 207      13.781  48.254 125.172 
ATOM   4249  C5'  DC A 207      12.852  48.298 124.072 
ATOM   4250  C4'  DC A 207      11.457  48.595 124.584 
ATOM   4251  O4'  DC A 207      10.732  47.386 124.952 
ATOM   4252  C3'  DC A 207      11.379  49.467 125.837 
ATOM   4253  O3'  DC A 207      10.248  50.323 125.732 
ATOM   4254  C2'  DC A 207      11.136  48.481 126.980 
ATOM   4255  C1'  DC A 207      10.155  47.583 126.234 
ATOM   4256  N1   DC A 207       9.967  46.247 126.866 
ATOM   4257  C2   DC A 207       8.704  45.665 126.791 
ATOM   4258  O2   DC A 207       7.800  46.275 126.208 
ATOM   4259  N3   DC A 207       8.512  44.448 127.362 
ATOM   4260  C4   DC A 207       9.517  43.820 127.984 
ATOM   4261  N4   DC A 207       9.279  42.635 128.525 
ATOM   4262  C5   DC A 207      10.823  44.401 128.074 
ATOM   4263  C6   DC A 207      10.995  45.618 127.497 
ATOM   4264  P    DA A 208      10.369  51.835 126.246 
ATOM   4265  OP1  DA A 208      10.969  52.673 125.184 
ATOM   4266  OP2  DA A 208      11.053  51.859 127.557 
ATOM   4267  O5'  DA A 208       8.829  52.228 126.435 
ATOM   4268  C5'  DA A 208       7.840  51.605 125.593 
ATOM   4269  C4'  DA A 208       6.639  51.194 126.422 
ATOM   4270  O4'  DA A 208       6.784  49.858 126.985 
ATOM   4271  C3'  DA A 208       6.334  52.073 127.634 
ATOM   4272  O3'  DA A 208       4.923  52.174 127.786 
ATOM   4273  C2'  DA A 208       6.897  51.299 128.826 
ATOM   4274  C1'  DA A 208       6.451  49.915 128.363 
ATOM   4275  N9   DA A 208       7.152  48.798 129.055 
ATOM   4276  C8   DA A 208       8.443  48.750 129.497 
ATOM   4277  N7   DA A 208       8.763  47.629 130.067 
ATOM   4278  C5   DA A 208       7.598  46.877 129.999 
ATOM   4279  C6   DA A 208       7.282  45.579 130.435 
ATOM   4280  N6   DA A 208       8.156  44.773 131.054 
ATOM   4281  N1   DA A 208       6.030  45.138 130.210 
ATOM   4282  C2   DA A 208       5.167  45.943 129.593 
ATOM   4283  N3   DA A 208       5.346  47.165 129.145 
ATOM   4284  C4   DA A 208       6.606  47.583 129.382 
ATOM   4285  P    DA A 209       4.288  53.580 128.216 
ATOM   4286  OP1  DA A 209       4.115  54.433 127.020 
ATOM   4287  OP2  DA A 209       5.080  54.163 129.322 
ATOM   4288  O5'  DA A 209       2.856  53.123 128.765 
ATOM   4289  C5'  DA A 209       2.235  51.951 128.204 
ATOM   4290  C4'  DA A 209       1.641  51.100 129.310 
ATOM   4291  O4'  DA A 209       2.600  50.149 129.853 
ATOM   4292  C3'  DA A 209       1.139  51.860 130.537 
ATOM   4293  O3'  DA A 209      -0.035  51.223 131.024 
ATOM   4294  C2'  DA A 209       2.248  51.694 131.576 
ATOM   4295  C1'  DA A 209       2.560  50.232 131.270 
ATOM   4296  N9   DA A 209       3.875  49.776 131.798 
ATOM   4297  C8   DA A 209       5.035  50.487 131.914 
ATOM   4298  N7   DA A 209       6.019  49.808 132.417 
ATOM   4299  C5   DA A 209       5.473  48.554 132.653 
ATOM   4300  C6   DA A 209       6.012  47.370 133.185 
ATOM   4301  N6   DA A 209       7.283  47.255 133.593 
ATOM   4302  N1   DA A 209       5.193  46.306 133.282 
ATOM   4303  C2   DA A 209       3.931  46.426 132.874 
ATOM   4304  N3   DA A 209       3.320  47.473 132.364 
ATOM   4305  C4   DA A 209       4.160  48.525 132.278 
ATOM   4306  P    DG A 210      -1.243  52.126 131.561 
ATOM   4307  OP1  DG A 210      -2.080  52.563 130.422 
ATOM   4308  OP2  DG A 210      -0.711  53.202 132.426 
ATOM   4309  O5'  DG A 210      -2.053  51.072 132.453 
ATOM   4310  C5'  DG A 210      -2.021  49.679 132.089 
ATOM   4311  C4'  DG A 210      -1.826  48.826 133.326 
ATOM   4312  O4'  DG A 210      -0.419  48.622 133.645 
ATOM   4313  C3'  DG A 210      -2.420  49.383 134.620 
ATOM   4314  O3'  DG A 210      -2.932  48.305 135.394 
ATOM   4315  C2'  DG A 210      -1.229  49.991 135.362 
ATOM   4316  C1'  DG A 210      -0.230  48.888 135.026 
ATOM   4317  N9   DG A 210       1.191  49.284 135.230 
ATOM   4318  C8   DG A 210       1.789  50.512 135.047 
ATOM   4319  N7   DG A 210       3.071  50.528 135.319 
ATOM   4320  C5   DG A 210       3.342  49.218 135.711 
ATOM   4321  C6   DG A 210       4.563  48.622 136.125 
ATOM   4322  O6   DG A 210       5.672  49.136 136.232 
ATOM   4323  N1   DG A 210       4.391  47.266 136.433 
ATOM   4324  C2   DG A 210       3.197  46.576 136.352 
ATOM   4325  N2   DG A 210       3.242  45.284 136.690 
ATOM   4326  N3   DG A 210       2.053  47.135 135.963 
ATOM   4327  C4   DG A 210       2.202  48.451 135.660 
ATOM   4328  P    DA A 211      -4.309  48.505 136.185 
ATOM   4329  OP1  DA A 211      -5.447  48.251 135.273 
ATOM   4330  OP2  DA A 211      -4.304  49.817 136.867 
ATOM   4331  O5'  DA A 211      -4.220  47.334 137.273 
ATOM   4332  C5'  DA A 211      -3.497  46.132 136.947 
ATOM   4333  C4'  DA A 211      -2.634  45.713 138.121 
ATOM   4334  O4'  DA A 211      -1.317  46.335 138.093 
ATOM   4335  C3'  DA A 211      -3.178  46.064 139.505 
ATOM   4336  O3'  DA A 211      -2.856  45.012 140.407 
ATOM   4337  C2'  DA A 211      -2.402  47.313 139.921 
ATOM   4338  C1'  DA A 211      -1.047  46.869 139.380 
ATOM   4339  N9   DA A 211      -0.070  47.982 139.223 
ATOM   4340  C8   DA A 211      -0.312  49.279 138.870 
ATOM   4341  N7   DA A 211       0.755  50.016 138.819 
ATOM   4342  C5   DA A 211       1.780  49.146 139.162 
ATOM   4343  C6   DA A 211       3.168  49.319 139.290 
ATOM   4344  N6   DA A 211       3.790  50.488 139.076 
ATOM   4345  N1   DA A 211       3.896  48.246 139.647 
ATOM   4346  C2   DA A 211       3.273  47.087 139.858 
ATOM   4347  N3   DA A 211       1.991  46.806 139.770 
ATOM   4348  C4   DA A 211       1.285  47.898 139.411 
ATOM   4349  P    DA A 212      -3.934  44.572 141.504 
ATOM   4350  OP1  DA A 212      -4.893  43.619 140.902 
ATOM   4351  OP2  DA A 212      -4.522  45.776 142.132 
ATOM   4352  O5'  DA A 212      -3.013  43.809 142.566 
ATOM   4353  C5'  DA A 212      -1.825  43.138 142.105 
ATOM   4354  C4'  DA A 212      -0.669  43.424 143.044 
ATOM   4355  O4'  DA A 212       0.054  44.635 142.681 
ATOM   4356  C3'  DA A 212      -1.042  43.643 144.510 
ATOM   4357  O3'  DA A 212      -0.031  43.074 145.332 
ATOM   4358  C2'  DA A 212      -1.021  45.160 144.693 
ATOM   4359  C1'  DA A 212       0.224  45.422 143.850 
ATOM   4360  N9   DA A 212       0.377  46.844 143.433 
ATOM   4361  C8   DA A 212      -0.599  47.745 143.118 
ATOM   4362  N7   DA A 212      -0.147  48.916 142.790 
ATOM   4363  C5   DA A 212       1.231  48.783 142.896 
ATOM   4364  C6   DA A 212       2.288  49.681 142.678 
ATOM   4365  N6   DA A 212       2.111  50.953 142.290 
ATOM   4366  N1   DA A 212       3.540  49.225 142.874 
ATOM   4367  C2   DA A 212       3.709  47.961 143.259 
ATOM   4368  N3   DA A 212       2.804  47.036 143.492 
ATOM   4369  C4   DA A 212       1.561  47.518 143.289 
ATOM   4370  P    DA A 213      -0.459  42.305 146.669 
ATOM   4371  OP1  DA A 213      -0.829  40.910 146.343 
ATOM   4372  OP2  DA A 213      -1.481  43.096 147.391 
ATOM   4373  O5'  DA A 213       0.912  42.319 147.494 
ATOM   4374  C5'  DA A 213       2.160  42.315 146.775 
ATOM   4375  C4'  DA A 213       3.120  43.310 147.398 
ATOM   4376  O4'  DA A 213       2.974  44.646 146.840 
ATOM   4377  C3'  DA A 213       2.975  43.521 148.904 
ATOM   4378  O3'  DA A 213       4.266  43.706 149.470 
ATOM   4379  C2'  DA A 213       2.193  44.827 149.039 
ATOM   4380  C1'  DA A 213       2.901  45.573 147.913 
ATOM   4381  N9   DA A 213       2.164  46.777 147.435 
ATOM   4382  C8   DA A 213       0.815  46.965 147.344 
ATOM   4383  N7   DA A 213       0.478  48.131 146.888 
ATOM   4384  C5   DA A 213       1.691  48.765 146.658 
ATOM   4385  C6   DA A 213       2.016  50.040 146.168 
ATOM   4386  N6   DA A 213       1.099  50.948 145.803 
ATOM   4387  N1   DA A 213       3.322  50.350 146.066 
ATOM   4388  C2   DA A 213       4.228  49.444 146.430 
ATOM   4389  N3   DA A 213       4.045  48.229 146.899 
ATOM   4390  C4   DA A 213       2.730  47.943 146.991 
ATOM   4391  P    DT A 214       4.594  43.045 150.890 
ATOM   4392  OP1  DT A 214       4.998  41.634 150.698 
ATOM   4393  OP2  DT A 214       3.465  43.276 151.818 
ATOM   4394  O5'  DT A 214       5.858  43.908 151.356 
ATOM   4395  C5'  DT A 214       6.739  44.453 150.356 
ATOM   4396  C4'  DT A 214       7.091  45.886 150.702 
ATOM   4397  O4'  DT A 214       6.131  46.840 150.163 
ATOM   4398  C3'  DT A 214       7.143  46.217 152.193 
ATOM   4399  O3'  DT A 214       8.199  47.143 152.423 
ATOM   4400  C2'  DT A 214       5.813  46.916 152.481 
ATOM   4401  C1'  DT A 214       5.767  47.740 151.198 
ATOM   4402  N1   DT A 214       4.415  48.283 150.884 
ATOM   4403  C2   DT A 214       4.360  49.515 150.280 
ATOM   4404  O2   DT A 214       5.355  50.161 150.000 
ATOM   4405  N3   DT A 214       3.090  49.985 150.005 
ATOM   4406  C4   DT A 214       1.901  49.340 150.277 
ATOM   4407  O4   DT A 214       0.824  49.862 149.984 
ATOM   4408  C5   DT A 214       2.061  48.053 150.912 
ATOM   4409  C7   DT A 214       0.817  47.283 151.243 
ATOM   4410  C6   DT A 214       3.284  47.572 151.191 
ATOM   4411  P    DA A 215       9.099  46.982 153.737 
ATOM   4412  OP1  DA A 215      10.167  45.987 153.488 
ATOM   4413  OP2  DA A 215       8.229  46.722 154.905 
ATOM   4414  O5'  DA A 215       9.741  48.442 153.861 
ATOM   4415  C5'  DA A 215       9.967  49.209 152.663 
ATOM   4416  C4'  DA A 215       9.532  50.645 152.877 
ATOM   4417  O4'  DA A 215       8.124  50.851 152.564 
ATOM   4418  C3'  DA A 215       9.674  51.178 154.302 
ATOM   4419  O3'  DA A 215      10.067  52.544 154.246 
ATOM   4420  C2'  DA A 215       8.264  51.103 154.887 
ATOM   4421  C1'  DA A 215       7.528  51.569 153.634 
ATOM   4422  N9   DA A 215       6.072  51.259 153.644 
ATOM   4423  C8   DA A 215       5.439  50.175 154.182 
ATOM   4424  N7   DA A 215       4.151  50.191 154.030 
ATOM   4425  C5   DA A 215       3.910  51.371 153.340 
ATOM   4426  C6   DA A 215       2.729  51.970 152.871 
ATOM   4427  N6   DA A 215       1.511  51.433 153.036 
ATOM   4428  N1   DA A 215       2.845  53.144 152.225 
ATOM   4429  C2   DA A 215       4.057  53.672 152.064 
ATOM   4430  N3   DA A 215       5.224  53.208 152.455 
ATOM   4431  C4   DA A 215       5.079  52.032 153.099 
ATOM   4432  P    DT A 216      11.138  53.088 155.305 
ATOM   4433  OP1  DT A 216      12.506  52.783 154.829 
ATOM   4434  OP2  DT A 216      10.795  52.591 156.656 
ATOM   4435  O5'  DT A 216      10.880  54.666 155.232 
ATOM   4436  C5'  DT A 216      10.416  55.240 153.997 
ATOM   4437  C4'  DT A 216       9.312  56.243 154.274 
ATOM   4438  O4'  DT A 216       7.995  55.623 154.308 
ATOM   4439  C3'  DT A 216       9.405  56.982 155.608 
ATOM   4440  O3'  DT A 216       8.964  58.322 155.424 
ATOM   4441  C2'  DT A 216       8.411  56.264 156.520 
ATOM   4442  C1'  DT A 216       7.318  56.071 155.472 
ATOM   4443  N1   DT A 216       6.305  55.044 155.843 
ATOM   4444  C2   DT A 216       5.012  55.267 155.439 
ATOM   4445  O2   DT A 216       4.676  56.251 154.803 
ATOM   4446  N3   DT A 216       4.101  54.294 155.803 
ATOM   4447  C4   DT A 216       4.371  53.146 156.519 
ATOM   4448  O4   DT A 216       3.472  52.346 156.785 
ATOM   4449  C5   DT A 216       5.757  53.001 156.898 
ATOM   4450  C7   DT A 216       6.137  51.778 157.681 
ATOM   4451  C6   DT A 216       6.663  53.932 156.558 
ATOM   4452  P    DC A 217       9.736  59.504 156.178 
ATOM   4453  OP1  DC A 217      10.926  59.900 155.391 
ATOM   4454  OP2  DC A 217       9.987  59.115 157.583 
ATOM   4455  O5'  DC A 217       8.646  60.674 156.130 
ATOM   4456  C5'  DC A 217       7.717  60.718 155.031 
ATOM   4457  C4'  DC A 217       6.322  61.015 155.543 
ATOM   4458  O4'  DC A 217       5.598  59.806 155.911 
ATOM   4459  C3'  DC A 217       6.244  61.887 156.796 
ATOM   4460  O3'  DC A 217       5.113  62.743 156.691 
ATOM   4461  C2'  DC A 217       6.002  60.901 157.939 
ATOM   4462  C1'  DC A 217       5.021  60.003 157.193 
ATOM   4463  N1   DC A 217       4.832  58.667 157.825 
ATOM   4464  C2   DC A 217       3.569  58.085 157.750 
ATOM   4465  O2   DC A 217       2.665  58.695 157.166 
ATOM   4466  N3   DC A 217       3.377  56.869 158.320 
ATOM   4467  C4   DC A 217       4.382  56.240 158.943 
ATOM   4468  N4   DC A 217       4.144  55.055 159.484 
ATOM   4469  C5   DC A 217       5.688  56.821 159.032 
ATOM   4470  C6   DC A 217       5.860  58.038 158.456 
ATOM   4471  P    DT A 218       5.234  64.255 157.204 
ATOM   4472  OP1  DT A 218       5.835  65.093 156.142 
ATOM   4473  OP2  DT A 218       5.918  64.280 158.516 
ATOM   4474  O5'  DT A 218       3.695  64.648 157.394 
ATOM   4475  C5'  DT A 218       2.706  64.026 156.552 
ATOM   4476  C4'  DT A 218       1.505  63.614 157.380 
ATOM   4477  O4'  DT A 218       1.650  62.278 157.944 
ATOM   4478  C3'  DT A 218       1.199  64.493 158.593 
ATOM   4479  O3'  DT A 218      -0.211  64.594 158.744 
ATOM   4480  C2'  DT A 218       1.762  63.719 159.785 
ATOM   4481  C1'  DT A 218       1.316  62.335 159.322 
ATOM   4482  N1   DT A 218       2.017  61.218 160.014 
ATOM   4483  C2   DT A 218       1.291  60.075 160.252 
ATOM   4484  O2   DT A 218       0.124  59.951 159.922 
ATOM   4485  N3   DT A 218       1.973  59.062 160.896 
ATOM   4486  C4   DT A 218       3.289  59.096 161.311 
ATOM   4487  O4   DT A 218       3.792  58.124 161.879 
ATOM   4488  C5   DT A 218       3.968  60.336 161.017 
ATOM   4489  C7   DT A 218       5.404  60.457 161.436 
ATOM   4490  C6   DT A 218       3.329  61.338 160.393 
ATOM   4491  P    DC A 219      -0.847  66.000 159.175 
ATOM   4492  OP1  DC A 219      -1.020  66.853 157.979 
ATOM   4493  OP2  DC A 219      -0.055  66.583 160.280 
ATOM   4494  O5'  DC A 219      -2.279  65.544 159.723 
ATOM   4495  C5'  DC A 219      -2.900  64.371 159.163 
ATOM   4496  C4'  DC A 219      -3.493  63.521 160.268 
ATOM   4497  O4'  DC A 219      -2.535  62.570 160.812 
ATOM   4498  C3'  DC A 219      -3.995  64.281 161.496 
ATOM   4499  O3'  DC A 219      -5.170  63.643 161.983 
ATOM   4500  C2'  DC A 219      -2.887  64.114 162.534 
ATOM   4501  C1'  DC A 219      -2.575  62.653 162.228 
ATOM   4502  N1   DC A 219      -1.260  62.196 162.757 
ATOM   4503  C2   DC A 219      -1.160  60.881 163.202 
ATOM   4504  O2   DC A 219      -2.157  60.152 163.141 
ATOM   4505  N3   DC A 219       0.032  60.446 163.689 
ATOM   4506  C4   DC A 219       1.088  61.266 163.739 
ATOM   4507  N4   DC A 219       2.227  60.795 164.222 
ATOM   4508  C5   DC A 219       1.006  62.623 163.287 
ATOM   4509  C6   DC A 219      -0.193  63.039 162.804 
ATOM   4510  P    DA A 220      -6.378  64.546 162.520 
ATOM   4511  OP1  DA A 220      -7.215  64.983 161.381 
ATOM   4512  OP2  DA A 220      -5.845  65.622 163.385 
ATOM   4513  O5'  DA A 220      -7.188  63.492 163.411 
ATOM   4514  C5'  DA A 220      -7.155  62.100 163.048 
ATOM   4515  C4'  DA A 220      -6.961  61.246 164.285 
ATOM   4516  O4'  DA A 220      -5.554  61.042 164.603 
ATOM   4517  C3'  DA A 220      -7.554  61.803 165.578 
ATOM   4518  O3'  DA A 220      -8.067  60.726 166.352 
ATOM   4519  C2'  DA A 220      -6.364  62.411 166.320 
ATOM   4520  C1'  DA A 220      -5.365  61.308 165.985 
ATOM   4521  N9   DA A 220      -3.943  61.704 166.189 
ATOM   4522  C8   DA A 220      -3.369  62.928 166.001 
ATOM   4523  N7   DA A 220      -2.100  62.958 166.267 
ATOM   4524  C5   DA A 220      -1.809  61.659 166.660 
ATOM   4525  C6   DA A 220      -0.620  61.038 167.074 
ATOM   4526  N6   DA A 220       0.556  61.676 167.164 
ATOM   4527  N1   DA A 220      -0.681  59.732 167.394 
ATOM   4528  C2   DA A 220      -1.852  59.103 167.302 
ATOM   4529  N3   DA A 220      -3.021  59.575 166.930 
ATOM   4530  C4   DA A 220      -2.932  60.884 166.616 
ATOM   4531  P    DG A 221      -9.444  60.925 167.144 
ATOM   4532  OP1  DG A 221     -10.582  60.671 166.232 
ATOM   4533  OP2  DG A 221      -9.439  62.237 167.826 
ATOM   4534  O5'  DG A 221      -9.355  59.754 168.231 
ATOM   4535  C5'  DG A 221      -8.632  58.552 167.906 
ATOM   4536  C4'  DG A 221      -7.768  58.133 169.079 
ATOM   4537  O4'  DG A 221      -6.452  58.755 169.051 
ATOM   4538  C3'  DG A 221      -8.312  58.484 170.464 
ATOM   4539  O3'  DG A 221      -7.990  57.432 171.365 
ATOM   4540  C2'  DG A 221      -7.537  59.734 170.879 
ATOM   4541  C1'  DG A 221      -6.182  59.289 170.338 
ATOM   4542  N9   DG A 221      -5.205  60.402 170.181 
ATOM   4543  C8   DG A 221      -5.429  61.715 169.828 
ATOM   4544  N7   DG A 221      -4.344  62.448 169.779 
ATOM   4545  C5   DG A 221      -3.328  61.558 170.126 
ATOM   4546  C6   DG A 221      -1.929  61.770 170.246 
ATOM   4547  O6   DG A 221      -1.289  62.803 170.067 
ATOM   4548  N1   DG A 221      -1.265  60.594 170.620 
ATOM   4549  C2   DG A 221      -1.871  59.374 170.849 
ATOM   4550  N2   DG A 221      -1.061  58.372 171.198 
ATOM   4551  N3   DG A 221      -3.184  59.177 170.735 
ATOM   4552  C4   DG A 221      -3.843  60.307 170.373 
ATOM   4553  P    DG A 222      -9.069  56.992 172.463 
ATOM   4554  OP1  DG A 222     -10.028  56.039 171.861 
ATOM   4555  OP2  DG A 222      -9.657  58.196 173.090 
ATOM   4556  O5'  DG A 222      -8.147  56.230 173.525 
ATOM   4557  C5'  DG A 222      -6.960  55.558 173.063 
ATOM   4558  C4'  DG A 222      -5.804  55.845 174.002 
ATOM   4559  O4'  DG A 222      -5.081  57.056 173.640 
ATOM   4560  C3'  DG A 222      -6.177  56.063 175.468 
ATOM   4561  O3'  DG A 222      -5.165  55.494 176.291 
ATOM   4562  C2'  DG A 222      -6.156  57.580 175.652 
ATOM   4563  C1'  DG A 222      -4.911  57.842 174.809 
ATOM   4564  N9   DG A 222      -4.758  59.264 174.391 
ATOM   4565  C8   DG A 222      -5.730  60.187 174.070 
ATOM   4566  N7   DG A 222      -5.259  61.365 173.741 
ATOM   4567  C5   DG A 222      -3.878  61.212 173.853 
ATOM   4568  C6   DG A 222      -2.834  62.146 173.624 
ATOM   4569  O6   DG A 222      -2.914  63.319 173.270 
ATOM   4570  N1   DG A 222      -1.575  61.574 173.855 
ATOM   4571  C2   DG A 222      -1.354  60.270 174.255 
ATOM   4572  N2   DG A 222      -0.078  59.915 174.421 
ATOM   4573  N3   DG A 222      -2.335  59.394 174.469 
ATOM   4574  C4   DG A 222      -3.562  59.934 174.249 
ATOM   4575  P    DC A 223      -5.593  54.726 177.628 
ATOM   4576  OP1  DC A 223      -5.964  53.330 177.301 
ATOM   4577  OP2  DC A 223      -6.615  55.516 178.349 
ATOM   4578  O5'  DC A 223      -4.223  54.739 178.453 
ATOM   4579  C5'  DC A 223      -2.975  54.736 177.733 
ATOM   4580  C4'  DC A 223      -2.015  55.730 178.356 
ATOM   4581  O4'  DC A 223      -2.161  57.067 177.799 
ATOM   4582  C3'  DC A 223      -2.160  55.941 179.863 
ATOM   4583  O3'  DC A 223      -0.869  56.127 180.429 
ATOM   4584  C2'  DC A 223      -2.942  57.248 179.997 
ATOM   4585  C1'  DC A 223      -2.234  57.993 178.872 
ATOM   4586  N1   DC A 223      -2.970  59.197 178.394 
ATOM   4587  C2   DC A 223      -2.221  60.294 177.979 
ATOM   4588  O2   DC A 223      -0.987  60.225 178.023 
ATOM   4589  N3   DC A 223      -2.873  61.402 177.541 
ATOM   4590  C4   DC A 223      -4.211  61.437 177.508 
ATOM   4591  N4   DC A 223      -4.801  62.540 177.073 
ATOM   4592  C5   DC A 223      -5.001  60.319 177.932 
ATOM   4593  C6   DC A 223      -4.330  59.223 178.366 
ATOM   4594  P    DT A 224      -0.540  55.465 181.849 
ATOM   4595  OP1  DT A 224      -0.137  54.054 181.657 
ATOM   4596  OP2  DT A 224      -1.670  55.696 182.777 
ATOM   4597  O5'  DT A 224       0.723  56.328 182.315 
ATOM   4598  C5'  DT A 224       1.604  56.873 181.315 
ATOM   4599  C4'  DT A 224       1.956  58.306 181.661 
ATOM   4600  O4'  DT A 224       0.997  59.260 181.122 
ATOM   4601  C3'  DT A 224       2.008  58.638 183.152 
ATOM   4602  O3'  DT A 224       3.064  59.563 183.382 
ATOM   4603  C2'  DT A 224       0.679  59.336 183.439 
ATOM   4604  C1'  DT A 224       0.632  60.160 182.157 
ATOM   4605  N1   DT A 224      -0.720  60.703 181.842 
ATOM   4606  C2   DT A 224      -0.774  61.935 181.239 
ATOM   4607  O2   DT A 224       0.220  62.582 180.959 
ATOM   4608  N3   DT A 224      -2.045  62.406 180.964 
ATOM   4609  C4   DT A 224      -3.233  61.760 181.236 
ATOM   4610  O4   DT A 224      -4.311  62.283 180.942 
ATOM   4611  C5   DT A 224      -3.073  60.473 181.870 
ATOM   4612  C7   DT A 224      -4.318  59.703 182.202 
ATOM   4613  C6   DT A 224      -1.850  59.992 182.149 
ATOM   4614  P    DA A 225       3.964  59.402 184.696 
ATOM   4615  OP1  DA A 225       5.032  58.408 184.447 
ATOM   4616  OP2  DA A 225       3.094  59.142 185.864 
ATOM   4617  O5'  DA A 225       4.606  60.862 184.819 
ATOM   4618  C5'  DA A 225       4.832  61.629 183.621 
ATOM   4619  C4'  DA A 225       4.397  63.065 183.836 
ATOM   4620  O4'  DA A 225       2.989  63.271 183.523 
ATOM   4621  C3'  DA A 225       4.539  63.598 185.261 
ATOM   4622  O3'  DA A 225       4.933  64.964 185.204 
ATOM   4623  C2'  DA A 225       3.129  63.523 185.845 
ATOM   4624  C1'  DA A 225       2.393  63.989 184.592 
ATOM   4625  N9   DA A 225       0.937  63.679 184.603 
ATOM   4626  C8   DA A 225       0.304  62.595 185.141 
ATOM   4627  N7   DA A 225      -0.984  62.611 184.988 
ATOM   4628  C5   DA A 225      -1.225  63.791 184.298 
ATOM   4629  C6   DA A 225      -2.406  64.390 183.829 
ATOM   4630  N6   DA A 225      -3.624  63.854 183.994 
ATOM   4631  N1   DA A 225      -2.290  65.564 183.183 
ATOM   4632  C2   DA A 225      -1.078  66.092 183.022 
ATOM   4633  N3   DA A 225       0.089  65.628 183.414 
ATOM   4634  C4   DA A 225      -0.055  64.452 184.058 
ATOM   4635  P    DA A 226       6.003  65.508 186.264 
ATOM   4636  OP1  DA A 226       7.371  65.203 185.787 
ATOM   4637  OP2  DA A 226       5.661  65.011 187.614 
ATOM   4638  O5'  DA A 226       5.746  67.086 186.191 
ATOM   4639  C5'  DA A 226       5.281  67.660 184.955 
ATOM   4640  C4'  DA A 226       4.177  68.663 185.233 
ATOM   4641  O4'  DA A 226       2.860  68.043 185.266 
ATOM   4642  C3'  DA A 226       4.271  69.403 186.567 
ATOM   4643  O3'  DA A 226       3.830  70.742 186.382 
ATOM   4644  C2'  DA A 226       3.276  68.684 187.478 
ATOM   4645  C1'  DA A 226       2.183  68.492 186.430 
ATOM   4646  N9   DA A 226       1.171  67.464 186.802 
ATOM   4647  C8   DA A 226       1.354  66.308 187.504 
ATOM   4648  N7   DA A 226       0.270  65.617 187.670 
ATOM   4649  C5   DA A 226      -0.706  66.368 187.030 
ATOM   4650  C6   DA A 226      -2.085  66.172 186.847 
ATOM   4651  N6   DA A 226      -2.750  65.107 187.316 
ATOM   4652  N1   DA A 226      -2.760  67.115 186.163 
ATOM   4653  C2   DA A 226      -2.094  68.172 185.699 
ATOM   4654  N3   DA A 226      -0.816  68.461 185.807 
ATOM   4655  C4   DA A 226      -0.164  67.502 186.496 
ATOM   4656  P    DT A 227       4.601  71.924 187.136 
ATOM   4657  OP1  DT A 227       5.791  72.320 186.350 
ATOM   4658  OP2  DT A 227       4.852  71.536 188.542 
ATOM   4659  O5'  DT A 227       3.511  73.094 187.089 
ATOM   4660  C5'  DT A 227       2.582  73.139 185.989 
ATOM   4661  C4'  DT A 227       1.187  73.435 186.501 
ATOM   4662  O4'  DT A 227       0.463  72.226 186.869 
ATOM   4663  C3'  DT A 227       1.109  74.307 187.754 
ATOM   4664  O3'  DT A 227      -0.022  75.163 187.649 
ATOM   4665  C2'  DT A 227       0.867  73.322 188.898 
ATOM   4666  C1'  DT A 227      -0.114  72.423 188.151 
ATOM   4667  N1   DT A 227      -0.303  71.087 188.783 
ATOM   4668  C2   DT A 227      -1.554  70.527 188.700 
ATOM   4669  O2   DT A 227      -2.490  71.073 188.141 
ATOM   4670  N3   DT A 227      -1.691  69.289 189.298 
ATOM   4671  C4   DT A 227      -0.704  68.584 189.956 
ATOM   4672  O4   DT A 227      -0.947  67.482 190.452 
ATOM   4673  C5   DT A 227       0.574  69.253 189.991 
ATOM   4674  C7   DT A 227       1.705  68.554 190.688 
ATOM   4675  C6   DT A 227       0.736  70.457 189.418 
ATOM   4676  P    DG A 228       0.099  76.675 188.163 
ATOM   4677  OP1  DG A 228       0.700  77.514 187.101 
ATOM   4678  OP2  DG A 228       0.783  76.700 189.474 
ATOM   4679  O5'  DG A 228      -1.440  77.069 188.353 
ATOM   4680  C5'  DG A 228      -2.429  76.446 187.511 
ATOM   4681  C4'  DG A 228      -3.630  76.034 188.339 
ATOM   4682  O4'  DG A 228      -3.485  74.698 188.902 
ATOM   4683  C3'  DG A 228      -3.936  76.914 189.551 
ATOM   4684  O3'  DG A 228      -5.346  77.015 189.703 
ATOM   4685  C2'  DG A 228      -3.373  76.139 190.743 
ATOM   4686  C1'  DG A 228      -3.819  74.755 190.281 
ATOM   4687  N9   DG A 228      -3.118  73.638 190.972 
ATOM   4688  C8   DG A 228      -1.817  73.572 191.425 
ATOM   4689  N7   DG A 228      -1.509  72.434 191.998 
ATOM   4690  C5   DG A 228      -2.688  71.694 191.921 
ATOM   4691  C6   DG A 228      -2.972  70.380 192.374 
ATOM   4692  O6   DG A 228      -2.231  69.585 192.945 
ATOM   4693  N1   DG A 228      -4.297  70.017 192.092 
ATOM   4694  C2   DG A 228      -5.224  70.819 191.456 
ATOM   4695  N2   DG A 228      -6.437  70.288 191.281 
ATOM   4696  N3   DG A 228      -4.955  72.052 191.031 
ATOM   4697  C4   DG A 228      -3.675  72.419 191.297 
ATOM   4698  P    DT A 229      -5.981  78.420 190.134 
ATOM   4699  OP1  DT A 229      -6.155  79.274 188.937 
ATOM   4700  OP2  DT A 229      -5.189  79.004 191.239 
ATOM   4701  O5'  DT A 229      -7.414  77.964 190.682 
ATOM   4702  C5'  DT A 229      -8.034  76.792 190.122 
ATOM   4703  C4'  DT A 229      -8.628  75.941 191.227 
ATOM   4704  O4'  DT A 229      -7.669  74.990 191.771 
ATOM   4705  C3'  DT A 229      -9.130  76.701 192.454 
ATOM   4706  O3'  DT A 229     -10.305  76.063 192.941 
ATOM   4707  C2'  DT A 229      -8.021  76.535 193.493 
ATOM   4708  C1'  DT A 229      -7.710  75.073 193.187 
ATOM   4709  N1   DT A 229      -6.395  74.617 193.716 
ATOM   4710  C2   DT A 229      -6.313  73.316 194.151 
ATOM   4711  O2   DT A 229      -7.255  72.545 194.118 
ATOM   4712  N3   DT A 229      -5.077  72.929 194.635 
ATOM   4713  C4   DT A 229      -3.947  73.717 194.717 
ATOM   4714  O4   DT A 229      -2.896  73.259 195.170 
ATOM   4715  C5   DT A 229      -4.132  75.066 194.237 
ATOM   4716  C7   DT A 229      -2.951  75.990 194.291 
ATOM   4717  C6   DT A 229      -5.322  75.469 193.761 
ATOM   4718  P    DC A 230     -11.513  76.967 193.479 
ATOM   4719  OP1  DC A 230     -12.350  77.403 192.339 
ATOM   4720  OP2  DC A 230     -10.980  78.043 194.343 
ATOM   4721  O5'  DC A 230     -12.323  75.913 194.370 
ATOM   4722  C5'  DC A 230     -12.290  74.520 194.006 
ATOM   4723  C4'  DC A 230     -12.096  73.666 195.244 
ATOM   4724  O4'  DC A 230     -10.689  73.462 195.562 
ATOM   4725  C3'  DC A 230     -12.689  74.224 196.537 
ATOM   4726  O3'  DC A 230     -13.201  73.146 197.311 
ATOM   4727  C2'  DC A 230     -11.499  74.831 197.279 
ATOM   4728  C1'  DC A 230     -10.500  73.728 196.943 
ATOM   4729  N1   DC A 230      -9.078  74.124 197.147 
ATOM   4730  C2   DC A 230      -8.189  73.147 197.588 
ATOM   4731  O2   DC A 230      -8.612  72.003 197.788 
ATOM   4732  N3   DC A 230      -6.889  73.488 197.781 
ATOM   4733  C4   DC A 230      -6.470  74.740 197.552 
ATOM   4734  N4   DC A 230      -5.193  75.023 197.755 
ATOM   4735  C5   DC A 230      -7.369  75.760 197.100 
ATOM   4736  C6   DC A 230      -8.665  75.399 196.913 
ATOM   4737  P    DG A 231     -14.579  73.345 198.102 
ATOM   4738  OP1  DG A 231     -15.716  73.092 197.190 
ATOM   4739  OP2  DG A 231     -14.573  74.658 198.784 
ATOM   4740  O5'  DG A 231     -14.490  72.174 199.190 
ATOM   4741  C5'  DG A 231     -13.766  70.972 198.864 
ATOM   4742  C4'  DG A 231     -12.903  70.553 200.038 
ATOM   4743  O4'  DG A 231     -11.587  71.175 200.010 
ATOM   4744  C3'  DG A 231     -13.447  70.904 201.422 
ATOM   4745  O3'  DG A 231     -13.125  69.852 202.324 
ATOM   4746  C2'  DG A 231     -12.672  72.154 201.838 
ATOM   4747  C1'  DG A 231     -11.317  71.709 201.297 
ATOM   4748  N9   DG A 231     -10.340  72.822 201.140 
ATOM   4749  C8   DG A 231     -10.564  74.135 200.786 
ATOM   4750  N7   DG A 231      -9.479  74.868 200.738 
ATOM   4751  C5   DG A 231      -8.463  73.978 201.084 
ATOM   4752  C6   DG A 231      -7.064  74.190 201.204 
ATOM   4753  O6   DG A 231      -6.424  75.223 201.026 
ATOM   4754  N1   DG A 231      -6.400  73.014 201.579 
ATOM   4755  C2   DG A 231      -7.006  71.795 201.808 
ATOM   4756  N2   DG A 231      -6.195  70.792 202.157 
ATOM   4757  N3   DG A 231      -8.318  71.597 201.694 
ATOM   4758  C4   DG A 231      -8.978  72.728 201.332 
ATOM   4759  P    DT A 232     -14.204  69.412 203.422 
ATOM   4760  OP1  DT A 232     -15.163  68.459 202.820 
ATOM   4761  OP2  DT A 232     -14.792  70.616 204.049 
ATOM   4762  O5'  DT A 232     -13.282  68.650 204.483 
ATOM   4763  C5'  DT A 232     -12.095  67.978 204.022 
ATOM   4764  C4'  DT A 232     -10.939  68.265 204.961 
ATOM   4765  O4'  DT A 232     -10.215  69.476 204.598 
ATOM   4766  C3'  DT A 232     -11.312  68.484 206.427 
ATOM   4767  O3'  DT A 232     -10.300  67.914 207.249 
ATOM   4768  C2'  DT A 232     -11.291  70.000 206.610 
ATOM   4769  C1'  DT A 232     -10.046  70.262 205.767 
ATOM   4770  N1   DT A 232      -9.893  71.684 205.350 
ATOM   4771  C2   DT A 232      -8.613  72.176 205.265 
ATOM   4772  O2   DT A 232      -7.626  71.505 205.512 
ATOM   4773  N3   DT A 232      -8.511  73.499 204.875 
ATOM   4774  C4   DT A 232      -9.557  74.345 204.572 
ATOM   4775  O4   DT A 232      -9.341  75.512 204.235 
ATOM   4776  C5   DT A 232     -10.861  73.738 204.691 
ATOM   4777  C7   DT A 232     -12.055  74.592 204.380 
ATOM   4778  C6   DT A 232     -10.990  72.456 205.068 
ATOM   4779  P    DC A 233     -10.728  67.146 208.587 
ATOM   4780  OP1  DC A 233     -11.099  65.750 208.260 
ATOM   4781  OP2  DC A 233     -11.750  67.937 209.308 
ATOM   4782  O5'  DC A 233      -9.358  67.160 209.411 
ATOM   4783  C5'  DC A 233      -8.110  67.156 208.692 
ATOM   4784  C4'  DC A 233      -7.149  68.150 209.315 
ATOM   4785  O4'  DC A 233      -7.296  69.487 208.758 
ATOM   4786  C3'  DC A 233      -7.295  68.361 210.822 
ATOM   4787  O3'  DC A 233      -6.004  68.547 211.387 
ATOM   4788  C2'  DC A 233      -8.077  69.668 210.956 
ATOM   4789  C1'  DC A 233      -7.369  70.414 209.830 
ATOM   4790  N1   DC A 233      -8.105  71.617 209.353 
ATOM   4791  C2   DC A 233      -7.356  72.715 208.937 
ATOM   4792  O2   DC A 233      -6.122  72.645 208.981 
ATOM   4793  N3   DC A 233      -8.008  73.823 208.499 
ATOM   4794  C4   DC A 233      -9.346  73.858 208.467 
ATOM   4795  N4   DC A 233      -9.936  74.960 208.032 
ATOM   4796  C5   DC A 233     -10.136  72.740 208.890 
ATOM   4797  C6   DC A 233      -9.465  71.643 209.325 
ATOM   4798  P    DT A 234      -5.675  67.885 212.807 
ATOM   4799  OP1  DT A 234      -5.271  66.474 212.615 
ATOM   4800  OP2  DT A 234      -6.804  68.116 213.735 
ATOM   4801  O5'  DT A 234      -4.411  68.748 213.274 
ATOM   4802  C5'  DT A 234      -3.531  69.293 212.273 
ATOM   4803  C4'  DT A 234      -3.179  70.726 212.619 
ATOM   4804  O4'  DT A 234      -4.138  71.680 212.080 
ATOM   4805  C3'  DT A 234      -3.126  71.058 214.110 
ATOM   4806  O3'  DT A 234      -2.071  71.983 214.341 
ATOM   4807  C2'  DT A 234      -4.456  71.756 214.398 
ATOM   4808  C1'  DT A 234      -4.503  72.581 213.115 
ATOM   4809  N1   DT A 234      -5.855  73.123 212.801 
ATOM   4810  C2   DT A 234      -5.909  74.355 212.197 
ATOM   4811  O2   DT A 234      -4.915  75.002 211.918 
ATOM   4812  N3   DT A 234      -7.179  74.826 211.922 
ATOM   4813  C4   DT A 234      -8.368  74.180 212.194 
ATOM   4814  O4   DT A 234      -9.446  74.703 211.901 
ATOM   4815  C5   DT A 234      -8.208  72.894 212.829 
ATOM   4816  C7   DT A 234      -9.452  72.124 213.160 
ATOM   4817  C6   DT A 234      -6.985  72.412 213.108 
ATOM   4818  P    DG A 235      -1.171  71.823 215.654 
ATOM   4819  OP1  DG A 235      -0.103  70.828 215.405 
ATOM   4820  OP2  DG A 235      -2.040  71.562 216.822 
ATOM   4821  O5'  DG A 235      -0.528  73.283 215.778 
ATOM   4822  C5'  DG A 235      -0.303  74.049 214.580 
ATOM   4823  C4'  DG A 235      -0.738  75.485 214.794 
ATOM   4824  O4'  DG A 235      -2.146  75.691 214.481 
ATOM   4825  C3'  DG A 235      -0.595  76.018 216.219 
ATOM   4826  O3'  DG A 235      -0.202  77.385 216.163 
ATOM   4827  C2'  DG A 235      -2.006  75.944 216.804 
ATOM   4828  C1'  DG A 235      -2.742  76.410 215.551 
ATOM   4829  N9   DG A 235      -4.198  76.100 215.561 
ATOM   4830  C8   DG A 235      -4.853  75.013 216.098 
ATOM   4831  N7   DG A 235      -6.154  75.041 215.937 
ATOM   4832  C5   DG A 235      -6.377  76.230 215.244 
ATOM   4833  C6   DG A 235      -7.588  76.807 214.785 
ATOM   4834  O6   DG A 235      -8.735  76.381 214.895 
ATOM   4835  N1   DG A 235      -7.359  78.025 214.127 
ATOM   4836  C2   DG A 235      -6.121  78.607 213.939 
ATOM   4837  N2   DG A 235      -6.114  79.770 213.285 
ATOM   4838  N3   DG A 235      -4.984  78.064 214.370 
ATOM   4839  C4   DG A 235      -5.189  76.884 215.010 
ATOM   4840  P    DT A 236       0.868  77.928 217.222 
ATOM   4841  OP1  DT A 236       2.236  77.624 216.746 
ATOM   4842  OP2  DT A 236       0.526  77.431 218.573 
ATOM   4843  O5'  DT A 236       0.611  79.506 217.149 
ATOM   4844  C5'  DT A 236       0.146  80.081 215.914 
ATOM   4845  C4'  DT A 236      -0.957  81.083 216.191 
ATOM   4846  O4'  DT A 236      -2.274  80.463 216.225 
ATOM   4847  C3'  DT A 236      -0.864  81.823 217.525 
ATOM   4848  O3'  DT A 236      -1.305  83.163 217.341 
ATOM   4849  C2'  DT A 236      -1.859  81.104 218.437 
ATOM   4850  C1'  DT A 236      -2.951  80.912 217.389 
ATOM   4851  N1   DT A 236      -3.964  79.885 217.761 
ATOM   4852  C2   DT A 236      -5.258  80.108 217.356 
ATOM   4853  O2   DT A 236      -5.594  81.091 216.721 
ATOM   4854  N3   DT A 236      -6.169  79.135 217.720 
ATOM   4855  C4   DT A 236      -5.899  77.986 218.436 
ATOM   4856  O4   DT A 236      -6.798  77.187 218.702 
ATOM   4857  C5   DT A 236      -4.512  77.841 218.815 
ATOM   4858  C7   DT A 236      -4.132  76.618 219.598 
ATOM   4859  C6   DT A 236      -3.606  78.772 218.476 
ATOM   4860  P    DA A 237      -0.534  84.344 218.095 
ATOM   4861  OP1  DA A 237       0.657  84.740 217.308 
ATOM   4862  OP2  DA A 237      -0.283  83.956 219.500 
ATOM   4863  O5'  DA A 237      -1.624  85.515 218.048 
ATOM   4864  C5'  DA A 237      -2.552  85.559 216.948 
ATOM   4865  C4'  DA A 237      -3.948  85.855 217.460 
ATOM   4866  O4'  DA A 237      -4.672  84.647 217.828 
ATOM   4867  C3'  DA A 237      -4.026  86.727 218.713 
ATOM   4868  O3'  DA A 237      -5.156  87.584 218.608 
ATOM   4869  C2'  DA A 237      -4.268  85.742 219.856 
ATOM   4870  C1'  DA A 237      -5.249  84.843 219.110 
ATOM   4871  N9   DA A 237      -5.438  83.508 219.742 
ATOM   4872  C8   DA A 237      -4.519  82.747 220.408 
ATOM   4873  N7   DA A 237      -4.991  81.622 220.848 
ATOM   4874  C5   DA A 237      -6.320  81.635 220.446 
ATOM   4875  C6   DA A 237      -7.367  80.714 220.609 
ATOM   4876  N6   DA A 237      -7.233  79.546 221.252 
ATOM   4877  N1   DA A 237      -8.564  81.040 220.086 
ATOM   4878  C2   DA A 237      -8.692  82.203 219.448 
ATOM   4879  N3   DA A 237      -7.790  83.136 219.235 
ATOM   4880  C4   DA A 237      -6.602  82.786 219.769 
ATOM   4881  P    DT A 238      -5.035  89.095 219.122 
ATOM   4882  OP1  DT A 238      -4.435  89.934 218.059 
ATOM   4883  OP2  DT A 238      -4.351  89.120 220.433 
ATOM   4884  O5'  DT A 238      -6.575  89.489 219.311 
ATOM   4885  C5'  DT A 238      -7.564  88.866 218.469 
ATOM   4886  C4'  DT A 238      -8.765  88.454 219.298 
ATOM   4887  O4'  DT A 238      -8.620  87.119 219.861 
ATOM   4888  C3'  DT A 238      -9.070  89.334 220.510 
ATOM   4889  O3'  DT A 238     -10.481  89.435 220.661 
ATOM   4890  C2'  DT A 238      -8.508  88.559 221.702 
ATOM   4891  C1'  DT A 238      -8.954  87.175 221.239 
ATOM   4892  N1   DT A 238      -8.252  86.059 221.931 
ATOM   4893  C2   DT A 238      -8.978  84.916 222.169 
ATOM   4894  O2   DT A 238     -10.146  84.792 221.840 
ATOM   4895  N3   DT A 238      -8.296  83.903 222.813 
ATOM   4896  C4   DT A 238      -6.980  83.936 223.228 
ATOM   4897  O4   DT A 238      -6.478  82.964 223.796 
ATOM   4898  C5   DT A 238      -6.302  85.176 222.934 
ATOM   4899  C7   DT A 238      -4.865  85.297 223.353 
ATOM   4900  C6   DT A 238      -6.941  86.178 222.310 
ATOM   4901  P    DA A 239     -11.116  90.840 221.092 
ATOM   4902  OP1  DA A 239     -11.290  91.694 219.896 
ATOM   4903  OP2  DA A 239     -10.324  91.424 222.197 
ATOM   4904  O5'  DA A 239     -12.548  90.384 221.641 
ATOM   4905  C5'  DA A 239     -13.169  89.212 221.080 
ATOM   4906  C4'  DA A 239     -13.763  88.361 222.185 
ATOM   4907  O4'  DA A 239     -12.804  87.410 222.729 
ATOM   4908  C3'  DA A 239     -14.265  89.121 223.413 
ATOM   4909  O3'  DA A 239     -15.440  88.484 223.900 
ATOM   4910  C2'  DA A 239     -13.156  88.955 224.451 
ATOM   4911  C1'  DA A 239     -12.845  87.493 224.146 
ATOM   4912  N9   DA A 239     -11.530  87.037 224.674 
ATOM   4913  C8   DA A 239     -10.369  87.747 224.790 
ATOM   4914  N7   DA A 239      -9.385  87.069 225.293 
ATOM   4915  C5   DA A 239      -9.931  85.814 225.529 
ATOM   4916  C6   DA A 239      -9.392  84.631 226.061 
ATOM   4917  N6   DA A 239      -8.121  84.516 226.469 
ATOM   4918  N1   DA A 239     -10.211  83.567 226.158 
ATOM   4919  C2   DA A 239     -11.473  83.687 225.750 
ATOM   4920  N3   DA A 239     -12.085  84.734 225.240 
ATOM   4921  C4   DA A 239     -11.244  85.786 225.154 
ATOM   4922  P    DG A 240     -16.647  89.387 224.437 
ATOM   4923  OP1  DG A 240     -17.484  89.824 223.298 
ATOM   4924  OP2  DG A 240     -16.115  90.463 225.302 
ATOM   4925  O5'  DG A 240     -17.457  88.333 225.329 
ATOM   4926  C5'  DG A 240     -17.425  86.940 224.965 
ATOM   4927  C4'  DG A 240     -17.231  86.086 226.202 
ATOM   4928  O4'  DG A 240     -15.824  85.882 226.520 
ATOM   4929  C3'  DG A 240     -17.824  86.644 227.496 
ATOM   4930  O3'  DG A 240     -18.336  85.566 228.269 
ATOM   4931  C2'  DG A 240     -16.634  87.252 228.237 
ATOM   4932  C1'  DG A 240     -15.634  86.148 227.902 
ATOM   4933  N9   DG A 240     -14.213  86.545 228.106 
ATOM   4934  C8   DG A 240     -13.616  87.773 227.923 
ATOM   4935  N7   DG A 240     -12.333  87.788 228.195 
ATOM   4936  C5   DG A 240     -12.062  86.479 228.586 
ATOM   4937  C6   DG A 240     -10.842  85.883 229.000 
ATOM   4938  O6   DG A 240      -9.732  86.397 229.108 
ATOM   4939  N1   DG A 240     -11.014  84.527 229.309 
ATOM   4940  C2   DG A 240     -12.207  83.837 229.228 
ATOM   4941  N2   DG A 240     -12.162  82.545 229.566 
ATOM   4942  N3   DG A 240     -13.351  84.396 228.839 
ATOM   4943  C4   DG A 240     -13.202  85.712 228.536 
ATOM   4944  P    DT A 241     -19.714  85.766 229.061 
ATOM   4945  OP1  DT A 241     -20.851  85.512 228.149 
ATOM   4946  OP2  DT A 241     -19.708  87.078 229.743 
ATOM   4947  O5'  DT A 241     -19.624  84.594 230.148 
ATOM   4948  C5'  DT A 241     -18.901  83.393 229.823 
ATOM   4949  C4'  DT A 241     -18.038  82.973 230.996 
ATOM   4950  O4'  DT A 241     -16.722  83.596 230.968 
ATOM   4951  C3'  DT A 241     -18.582  83.325 232.381 
ATOM   4952  O3'  DT A 241     -18.260  82.272 233.283 
ATOM   4953  C2'  DT A 241     -17.807  84.574 232.796 
ATOM   4954  C1'  DT A 241     -16.452  84.129 232.255 
ATOM   4955  N1   DT A 241     -15.474  85.243 232.098 
ATOM   4956  C2   DT A 241     -14.152  84.953 232.334 
ATOM   4957  O2   DT A 241     -13.764  83.844 232.658 
ATOM   4958  N3   DT A 241     -13.275  86.010 232.179 
ATOM   4959  C4   DT A 241     -13.605  87.299 231.818 
ATOM   4960  O4   DT A 241     -12.732  88.163 231.711 
ATOM   4961  C5   DT A 241     -15.016  87.507 231.592 
ATOM   4962  C7   DT A 241     -15.461  88.884 231.195 
ATOM   4963  C6   DT A 241     -15.890  86.497 231.735 
ATOM   4964  P    DG A 242     -19.339  81.832 234.380 
ATOM   4965  OP1  DG A 242     -20.298  80.879 233.778 
ATOM   4966  OP2  DG A 242     -19.927  83.036 235.008 
ATOM   4967  O5'  DG A 242     -18.417  81.070 235.442 
ATOM   4968  C5'  DG A 242     -17.229  80.399 234.980 
ATOM   4969  C4'  DG A 242     -16.074  80.685 235.920 
ATOM   4970  O4'  DG A 242     -15.350  81.896 235.557 
ATOM   4971  C3'  DG A 242     -16.447  80.904 237.386 
ATOM   4972  O3'  DG A 242     -15.435  80.334 238.208 
ATOM   4973  C2'  DG A 242     -16.425  82.421 237.569 
ATOM   4974  C1'  DG A 242     -15.181  82.683 236.726 
ATOM   4975  N9   DG A 242     -15.028  84.104 236.308 
ATOM   4976  C8   DG A 242     -15.999  85.028 235.987 
ATOM   4977  N7   DG A 242     -15.528  86.205 235.658 
ATOM   4978  C5   DG A 242     -14.147  86.053 235.770 
ATOM   4979  C6   DG A 242     -13.103  86.986 235.541 
ATOM   4980  O6   DG A 242     -13.184  88.159 235.187 
ATOM   4981  N1   DG A 242     -11.844  86.414 235.772 
ATOM   4982  C2   DG A 242     -11.624  85.110 236.172 
ATOM   4983  N2   DG A 242     -10.348  84.756 236.338 
ATOM   4984  N3   DG A 242     -12.604  84.235 236.386 
ATOM   4985  C4   DG A 242     -13.831  84.775 236.166 
ATOM   4986  P    DT A 243     -15.863  79.566 239.545 
ATOM   4987  OP1  DT A 243     -16.234  78.171 239.218 
ATOM   4988  OP2  DT A 243     -16.885  80.357 240.266 
ATOM   4989  O5'  DT A 243     -14.493  79.580 240.370 
ATOM   4990  C5'  DT A 243     -13.245  79.576 239.651 
ATOM   4991  C4'  DT A 243     -12.284  80.570 240.273 
ATOM   4992  O4'  DT A 243     -12.430  81.907 239.716 
ATOM   4993  C3'  DT A 243     -12.430  80.782 241.780 
ATOM   4994  O3'  DT A 243     -11.138  80.967 242.346 
ATOM   4995  C2'  DT A 243     -13.211  82.088 241.915 
ATOM   4996  C1'  DT A 243     -12.503  82.834 240.789 
ATOM   4997  N1   DT A 243     -13.240  84.038 240.311 
ATOM   4998  C2   DT A 243     -12.486  85.112 239.905 
ATOM   4999  O2   DT A 243     -11.267  85.112 239.922 
ATOM   5000  N3   DT A 243     -13.203  86.210 239.470 
ATOM   5001  C4   DT A 243     -14.577  86.318 239.409 
ATOM   5002  O4   DT A 243     -15.107  87.353 239.000 
ATOM   5003  C5   DT A 243     -15.281  85.139 239.857 
ATOM   5004  C7   DT A 243     -16.781  85.173 239.823 
ATOM   5005  C6   DT A 243     -14.609  84.058 240.285 
ATOM   5006  P    DA A 244     -10.810  80.305 243.766 
ATOM   5007  OP1  DA A 244     -10.406  78.895 243.574 
ATOM   5008  OP2  DA A 244     -11.939  80.536 244.694 
ATOM   5009  O5'  DA A 244      -9.546  81.169 244.232 
ATOM   5010  C5'  DA A 244      -8.665  81.714 243.232 
ATOM   5011  C4'  DA A 244      -8.313  83.147 243.578 
ATOM   5012  O4'  DA A 244      -9.273  84.101 243.039 
ATOM   5013  C3'  DA A 244      -8.261  83.478 245.069 
ATOM   5014  O3'  DA A 244      -7.206  84.404 245.299 
ATOM   5015  C2'  DA A 244      -9.591  84.177 245.356 
ATOM   5016  C1'  DA A 244      -9.638  85.001 244.074 
ATOM   5017  N9   DA A 244     -10.990  85.543 243.760 
ATOM   5018  C8   DA A 244     -12.208  84.972 243.995 
ATOM   5019  N7   DA A 244     -13.210  85.698 243.605 
ATOM   5020  C5   DA A 244     -12.615  86.833 243.072 
ATOM   5021  C6   DA A 244     -13.146  87.993 242.486 
ATOM   5022  N6   DA A 244     -14.459  88.212 242.332 
ATOM   5023  N1   DA A 244     -12.273  88.927 242.062 
ATOM   5024  C2   DA A 244     -10.969  88.704 242.217 
ATOM   5025  N3   DA A 244     -10.360  87.667 242.746 
ATOM   5026  C4   DA A 244     -11.256  86.748 243.163 
ATOM   5027  P    DT A 245      -6.306  84.243 246.613 
ATOM   5028  OP1  DT A 245      -5.238  83.248 246.364 
ATOM   5029  OP2  DT A 245      -7.175  83.983 247.781 
ATOM   5030  O5'  DT A 245      -5.663  85.703 246.736 
ATOM   5031  C5'  DT A 245      -5.438  86.470 245.539 
ATOM   5032  C4'  DT A 245      -5.873  87.905 245.753 
ATOM   5033  O4'  DT A 245      -7.280  88.112 245.440 
ATOM   5034  C3'  DT A 245      -5.730  88.439 247.178 
ATOM   5035  O3'  DT A 245      -5.337  89.805 247.121 
ATOM   5036  C2'  DT A 245      -7.141  88.364 247.762 
ATOM   5037  C1'  DT A 245      -7.876  88.830 246.509 
ATOM   5038  N1   DT A 245      -9.332  88.520 246.520 
ATOM   5039  C2   DT A 245     -10.169  89.428 245.916 
ATOM   5040  O2   DT A 245      -9.769  90.450 245.387 
ATOM   5041  N3   DT A 245     -11.513  89.107 245.946 
ATOM   5042  C4   DT A 245     -12.073  87.981 246.516 
ATOM   5043  O4   DT A 245     -13.293  87.803 246.480 
ATOM   5044  C5   DT A 245     -11.115  87.089 247.124 
ATOM   5045  C7   DT A 245     -11.643  85.840 247.767 
ATOM   5046  C6   DT A 245      -9.803  87.376 247.110 
ATOM   5047  P    DG A 246      -4.266  90.348 248.181 
ATOM   5048  OP1  DG A 246      -2.899  90.044 247.705 
ATOM   5049  OP2  DG A 246      -4.609  89.851 249.531 
ATOM   5050  O5'  DG A 246      -4.524  91.926 248.108 
ATOM   5051  C5'  DG A 246      -4.988  92.501 246.873 
ATOM   5052  C4'  DG A 246      -6.092  93.503 247.150 
ATOM   5053  O4'  DG A 246      -7.409  92.883 247.183 
ATOM   5054  C3'  DG A 246      -5.999  94.243 248.484 
ATOM   5055  O3'  DG A 246      -6.440  95.583 248.300 
ATOM   5056  C2'  DG A 246      -6.994  93.525 249.396 
ATOM   5057  C1'  DG A 246      -8.086  93.332 248.347 
ATOM   5058  N9   DG A 246      -9.099  92.305 248.719 
ATOM   5059  C8   DG A 246      -8.932  91.135 249.427 
ATOM   5060  N7   DG A 246     -10.037  90.445 249.585 
ATOM   5061  C5   DG A 246     -11.002  91.214 248.938 
ATOM   5062  C6   DG A 246     -12.394  90.985 248.772 
ATOM   5063  O6   DG A 246     -13.070  90.040 249.169 
ATOM   5064  N1   DG A 246     -13.001  92.021 248.048 
ATOM   5065  C2   DG A 246     -12.349  93.133 247.550 
ATOM   5066  N2   DG A 246     -13.108  94.007 246.886 
ATOM   5067  N3   DG A 246     -11.044  93.347 247.706 
ATOM   5068  C4   DG A 246     -10.441  92.351 248.406 
ATOM   5069  P    DC A 247      -5.668  96.765 249.053 
ATOM   5070  OP1  DC A 247      -4.478  97.160 248.267 
ATOM   5071  OP2  DC A 247      -5.418  96.376 250.459 
ATOM   5072  O5'  DC A 247      -6.758  97.935 249.006 
ATOM   5073  C5'  DC A 247      -7.687  97.979 247.907 
ATOM   5074  C4'  DC A 247      -9.082  98.276 248.418 
ATOM   5075  O4'  DC A 247      -9.807  97.067 248.787 
ATOM   5076  C3'  DC A 247      -9.160  99.148 249.671 
ATOM   5077  O3'  DC A 247     -10.291 100.004 249.567 
ATOM   5078  C2'  DC A 247      -9.403  98.162 250.815 
ATOM   5079  C1'  DC A 247     -10.384  97.264 250.068 
ATOM   5080  N1   DC A 247     -10.572  95.928 250.700 
ATOM   5081  C2   DC A 247     -11.835  95.346 250.625 
ATOM   5082  O2   DC A 247     -12.739  95.956 250.042 
ATOM   5083  N3   DC A 247     -12.028  94.130 251.196 
ATOM   5084  C4   DC A 247     -11.023  93.501 251.819 
ATOM   5085  N4   DC A 247     -11.260  92.316 252.359 
ATOM   5086  C5   DC A 247      -9.716  94.082 251.908 
ATOM   5087  C6   DC A 247      -9.545  95.299 251.332 
ATOM   5088  P    DC A 248     -10.170 101.516 250.080 
ATOM   5089  OP1  DC A 248      -9.570 102.354 249.018 
ATOM   5090  OP2  DC A 248      -9.486 101.541 251.391 
ATOM   5091  O5'  DC A 248     -11.710 101.909 250.270 
ATOM   5092  C5'  DC A 248     -12.699 101.286 249.428 
ATOM   5093  C4'  DC A 248     -13.900 100.875 250.256 
ATOM   5094  O4'  DC A 248     -13.755  99.539 250.819 
ATOM   5095  C3'  DC A 248     -14.205 101.754 251.468 
ATOM   5096  O3'  DC A 248     -15.616 101.855 251.620 
ATOM   5097  C2'  DC A 248     -13.643 100.980 252.660 
ATOM   5098  C1'  DC A 248     -14.088  99.596 252.198 
ATOM   5099  N1   DC A 248     -13.387  98.479 252.890 
ATOM   5100  C2   DC A 248     -14.109  97.314 253.138 
ATOM   5101  O2   DC A 248     -15.291  97.256 252.777 
ATOM   5102  N3   DC A 248     -13.489  96.284 253.769 
ATOM   5103  C4   DC A 248     -12.207  96.386 254.144 
ATOM   5104  N4   DC A 248     -11.647  95.354 254.756 
ATOM   5105  C5   DC A 248     -11.447  97.576 253.898 
ATOM   5106  C6   DC A 248     -12.086  98.594 253.268 
ATOM   5107  P    DG A 249     -16.251 103.261 252.051 
ATOM   5108  OP1  DG A 249     -16.425 104.114 250.854 
ATOM   5109  OP2  DG A 249     -15.459 103.844 253.156 
ATOM   5110  O5'  DG A 249     -17.683 102.804 252.599 
ATOM   5111  C5'  DG A 249     -18.304 101.632 252.039 
ATOM   5112  C4'  DG A 249     -18.898 100.781 253.144 
ATOM   5113  O4'  DG A 249     -17.939  99.830 253.688 
ATOM   5114  C3'  DG A 249     -19.400 101.542 254.371 
ATOM   5115  O3'  DG A 249     -20.574 100.904 254.858 
ATOM   5116  C2'  DG A 249     -18.291 101.375 255.410 
ATOM   5117  C1'  DG A 249     -17.980  99.913 255.104 
ATOM   5118  N9   DG A 249     -16.665  99.457 255.633 
ATOM   5119  C8   DG A 249     -15.485 100.159 255.757 
ATOM   5120  N7   DG A 249     -14.499  99.461 256.266 
ATOM   5121  C5   DG A 249     -15.065  98.208 256.496 
ATOM   5122  C6   DG A 249     -14.489  97.030 257.037 
ATOM   5123  O6   DG A 249     -13.341  96.846 257.431 
ATOM   5124  N1   DG A 249     -15.421  95.983 257.096 
ATOM   5125  C2   DG A 249     -16.736  96.065 256.684 
ATOM   5126  N2   DG A 249     -17.464  94.954 256.822 
ATOM   5127  N3   DG A 249     -17.277  97.171 256.176 
ATOM   5128  C4   DG A 249     -16.386  98.195 256.113 
ATOM   5129  P    DT A 250     -21.782 101.807 255.396 
ATOM   5130  OP1  DT A 250     -22.619 102.244 254.256 
ATOM   5131  OP2  DT A 250     -21.250 102.883 256.260 
ATOM   5132  O5'  DT A 250     -22.592 100.753 256.287 
ATOM   5133  C5'  DT A 250     -22.560  99.360 255.924 
ATOM   5134  C4'  DT A 250     -22.365  98.507 257.161 
ATOM   5135  O4'  DT A 250     -20.959  98.303 257.479 
ATOM   5136  C3'  DT A 250     -22.959  99.064 258.454 
ATOM   5137  O3'  DT A 250     -23.471  97.987 259.228 
ATOM   5138  C2'  DT A 250     -21.768  99.672 259.196 
ATOM   5139  C1'  DT A 250     -20.769  98.569 258.860 
ATOM   5140  N1   DT A 250     -19.348  98.965 259.065 
ATOM   5141  C2   DT A 250     -18.483  97.989 259.499 
ATOM   5142  O2   DT A 250     -18.832  96.842 259.716 
ATOM   5143  N3   DT A 250     -17.174  98.394 259.678 
ATOM   5144  C4   DT A 250     -16.672  99.661 259.464 
ATOM   5145  O4   DT A 250     -15.479  99.904 259.659 
ATOM   5146  C5   DT A 250     -17.656 100.616 259.009 
ATOM   5147  C7   DT A 250     -17.193 102.020 258.751 
ATOM   5148  C6   DT A 250     -18.935 100.249 258.827 
ATOM   5149  P    DT A 251     -24.848  98.186 260.019 
ATOM   5150  OP1  DT A 251     -25.986  97.932 259.107 
ATOM   5151  OP2  DT A 251     -24.843  99.498 260.702 
ATOM   5152  O5'  DT A 251     -24.759  97.015 261.107 
ATOM   5153  C5'  DT A 251     -24.036  95.813 260.781 
ATOM   5154  C4'  DT A 251     -23.173  95.394 261.955 
ATOM   5155  O4'  DT A 251     -21.857  96.016 261.927 
ATOM   5156  C3'  DT A 251     -23.717  95.745 263.339 
ATOM   5157  O3'  DT A 251     -23.395  94.693 264.241 
ATOM   5158  C2'  DT A 251     -22.941  96.994 263.755 
ATOM   5159  C1'  DT A 251     -21.586  96.550 263.214 
ATOM   5160  N1   DT A 251     -20.609  97.663 263.057 
ATOM   5161  C2   DT A 251     -19.287  97.373 263.292 
ATOM   5162  O2   DT A 251     -18.899  96.264 263.616 
ATOM   5163  N3   DT A 251     -18.410  98.430 263.138 
ATOM   5164  C4   DT A 251     -18.740  99.720 262.776 
ATOM   5165  O4   DT A 251     -17.866 100.583 262.670 
ATOM   5166  C5   DT A 251     -20.151  99.927 262.551 
ATOM   5167  C7   DT A 251     -20.596 101.304 262.153 
ATOM   5168  C6   DT A 251     -21.025  98.918 262.694 
ATOM   5169  P    DA A 252     -24.474  94.253 265.339 
ATOM   5170  OP1  DA A 252     -25.433  93.300 264.737 
ATOM   5171  OP2  DA A 252     -25.062  95.457 265.966 
ATOM   5172  O5'  DA A 252     -23.552  93.490 266.400 
ATOM   5173  C5'  DA A 252     -22.364  92.819 265.939 
ATOM   5174  C4'  DA A 252     -21.209  93.105 266.878 
ATOM   5175  O4'  DA A 252     -20.485  94.316 266.516 
ATOM   5176  C3'  DA A 252     -21.581  93.324 268.344 
ATOM   5177  O3'  DA A 252     -20.570  92.755 269.167 
ATOM   5178  C2'  DA A 252     -21.560  94.841 268.527 
ATOM   5179  C1'  DA A 252     -20.316  95.103 267.684 
ATOM   5180  N9   DA A 252     -20.162  96.525 267.267 
ATOM   5181  C8   DA A 252     -21.138  97.426 266.952 
ATOM   5182  N7   DA A 252     -20.686  98.597 266.625 
ATOM   5183  C5   DA A 252     -19.308  98.464 266.730 
ATOM   5184  C6   DA A 252     -18.251  99.362 266.512 
ATOM   5185  N6   DA A 252     -18.428 100.634 266.124 
ATOM   5186  N1   DA A 252     -17.000  98.906 266.709 
ATOM   5187  C2   DA A 252     -16.831  97.642 267.094 
ATOM   5188  N3   DA A 252     -17.736  96.717 267.327 
ATOM   5189  C4   DA A 252     -18.978  97.199 267.123 
ATOM   5190  P    DA A 253     -20.998  91.987 270.504 
ATOM   5191  OP1  DA A 253     -21.369  90.591 270.177 
ATOM   5192  OP2  DA A 253     -22.020  92.777 271.225 
ATOM   5193  O5'  DA A 253     -19.627  92.000 271.328 
ATOM   5194  C5'  DA A 253     -18.379  91.996 270.609 
ATOM   5195  C4'  DA A 253     -17.419  92.991 271.232 
ATOM   5196  O4'  DA A 253     -17.565  94.327 270.675 
ATOM   5197  C3'  DA A 253     -17.565  93.202 272.739 
ATOM   5198  O3'  DA A 253     -16.273  93.388 273.305 
ATOM   5199  C2'  DA A 253     -18.346  94.508 272.873 
ATOM   5200  C1'  DA A 253     -17.638  95.254 271.747 
ATOM   5201  N9   DA A 253     -18.375  96.458 271.270 
ATOM   5202  C8   DA A 253     -19.724  96.646 271.178 
ATOM   5203  N7   DA A 253     -20.061  97.812 270.723 
ATOM   5204  C5   DA A 253     -18.849  98.446 270.493 
ATOM   5205  C6   DA A 253     -18.524  99.721 270.002 
ATOM   5206  N6   DA A 253     -19.440 100.630 269.637 
ATOM   5207  N1   DA A 253     -17.217 100.031 269.900 
ATOM   5208  C2   DA A 253     -16.311  99.125 270.264 
ATOM   5209  N3   DA A 253     -16.494  97.910 270.733 
ATOM   5210  C4   DA A 253     -17.810  97.624 270.826 
ATOM   5211  P    DC A 254     -15.945  92.726 274.725 
ATOM   5212  OP1  DC A 254     -15.541  91.315 274.532 
ATOM   5213  OP2  DC A 254     -17.074  92.957 275.652 
ATOM   5214  O5'  DC A 254     -14.681  93.589 275.191 
ATOM   5215  C5'  DC A 254     -13.800  94.134 274.191 
ATOM   5216  C4'  DC A 254     -13.448  95.567 274.536 
ATOM   5217  O4'  DC A 254     -14.408  96.521 273.998 
ATOM   5218  C3'  DC A 254     -13.396  95.898 276.028 
ATOM   5219  O3'  DC A 254     -12.340  96.824 276.258 
ATOM   5220  C2'  DC A 254     -14.726  96.597 276.315 
ATOM   5221  C1'  DC A 254     -14.773  97.421 275.032 
ATOM   5222  N1   DC A 254     -16.124  97.964 274.718 
ATOM   5223  C2   DC A 254     -16.197  99.212 274.106 
ATOM   5224  O2   DC A 254     -15.147  99.813 273.851 
ATOM   5225  N3   DC A 254     -17.420  99.724 273.813 
ATOM   5226  C4   DC A 254     -18.534  99.041 274.105 
ATOM   5227  N4   DC A 254     -19.702  99.583 273.799 
ATOM   5228  C5   DC A 254     -18.481  97.756 274.736 
ATOM   5229  C6   DC A 254     -17.250  97.262 275.021 
ATOM   5230  P    DA A 255     -11.441  96.663 277.571 
ATOM   5231  OP1  DA A 255     -10.372  95.668 277.322 
ATOM   5232  OP2  DA A 255     -12.310  96.403 278.739 
ATOM   5233  O5'  DA A 255     -10.798  98.123 277.695 
ATOM   5234  C5'  DA A 255     -10.572  98.890 276.497 
ATOM   5235  C4'  DA A 255     -11.008 100.326 276.711 
ATOM   5236  O4'  DA A 255     -12.415 100.532 276.398 
ATOM   5237  C3'  DA A 255     -10.865 100.859 278.137 
ATOM   5238  O3'  DA A 255     -10.472 102.225 278.080 
ATOM   5239  C2'  DA A 255     -12.275 100.784 278.721 
ATOM   5240  C1'  DA A 255     -13.011 101.250 277.468 
ATOM   5241  N9   DA A 255     -14.467 100.940 277.478 
ATOM   5242  C8   DA A 255     -15.101  99.856 278.016 
ATOM   5243  N7   DA A 255     -16.388  99.872 277.864 
ATOM   5244  C5   DA A 255     -16.629 101.052 277.174 
ATOM   5245  C6   DA A 255     -17.810 101.651 276.705 
ATOM   5246  N6   DA A 255     -19.028 101.114 276.870 
ATOM   5247  N1   DA A 255     -17.694 102.825 276.059 
ATOM   5248  C2   DA A 255     -16.482 103.353 275.898 
ATOM   5249  N3   DA A 255     -15.315 102.889 276.290 
ATOM   5250  C4   DA A 255     -15.460 101.713 276.934 
ATOM   5251  P    DA A 256      -9.401 102.769 279.139 
ATOM   5252  OP1  DA A 256      -8.033 102.464 278.663 
ATOM   5253  OP2  DA A 256      -9.744 102.272 280.490 
ATOM   5254  O5'  DA A 256      -9.659 104.347 279.066 
ATOM   5255  C5'  DA A 256     -10.123 104.921 277.831 
ATOM   5256  C4'  DA A 256     -11.227 105.924 278.108 
ATOM   5257  O4'  DA A 256     -12.544 105.304 278.142 
ATOM   5258  C3'  DA A 256     -11.134 106.663 279.443 
ATOM   5259  O3'  DA A 256     -11.575 108.003 279.258 
ATOM   5260  C2'  DA A 256     -12.128 105.945 280.354 
ATOM   5261  C1'  DA A 256     -13.221 105.752 279.306 
ATOM   5262  N9   DA A 256     -14.234 104.725 279.678 
ATOM   5263  C8   DA A 256     -14.050 103.569 280.380 
ATOM   5264  N7   DA A 256     -15.135 102.878 280.545 
ATOM   5265  C5   DA A 256     -16.111 103.629 279.905 
ATOM   5266  C6   DA A 256     -17.490 103.433 279.722 
ATOM   5267  N6   DA A 256     -18.154 102.367 280.191 
ATOM   5268  N1   DA A 256     -18.164 104.376 279.038 
ATOM   5269  C2   DA A 256     -17.498 105.433 278.574 
ATOM   5270  N3   DA A 256     -16.220 105.722 278.682 
ATOM   5271  C4   DA A 256     -15.568 104.763 279.371 
ATOM   5272  P    DC A 257     -10.803 109.185 280.012 
ATOM   5273  OP1  DC A 257      -9.613 109.581 279.225 
ATOM   5274  OP2  DC A 257     -10.552 108.796 281.417 
ATOM   5275  O5'  DC A 257     -11.893 110.355 279.965 
ATOM   5276  C5'  DC A 257     -12.822 110.399 278.865 
ATOM   5277  C4'  DC A 257     -14.217 110.696 279.377 
ATOM   5278  O4'  DC A 257     -14.942 109.487 279.745 
ATOM   5279  C3'  DC A 257     -14.295 111.568 280.630 
ATOM   5280  O3'  DC A 257     -15.426 112.424 280.525 
ATOM   5281  C2'  DC A 257     -14.538 110.582 281.773 
ATOM   5282  C1'  DC A 257     -15.519 109.684 281.027 
ATOM   5283  N1   DC A 257     -15.707 108.348 281.659 
ATOM   5284  C2   DC A 257     -16.970 107.766 281.584 
ATOM   5285  O2   DC A 257     -17.874 108.376 281.001 
ATOM   5286  N3   DC A 257     -17.162 106.550 282.154 
ATOM   5287  C4   DC A 257     -16.157 105.921 282.777 
ATOM   5288  N4   DC A 257     -16.395 104.736 283.318 
ATOM   5289  C5   DC A 257     -14.851 106.502 282.866 
ATOM   5290  C6   DC A 257     -14.679 107.719 282.290 
ATOM   5291  P    DA A 258     -15.305 113.936 281.039 
ATOM   5292  OP1  DA A 258     -14.705 114.774 279.977 
ATOM   5293  OP2  DA A 258     -14.621 113.961 282.350 
ATOM   5294  O5'  DA A 258     -16.845 114.329 281.228 
ATOM   5295  C5'  DA A 258     -17.834 113.707 280.386 
ATOM   5296  C4'  DA A 258     -19.035 113.295 281.215 
ATOM   5297  O4'  DA A 258     -18.890 111.959 281.778 
ATOM   5298  C3'  DA A 258     -19.340 114.174 282.427 
ATOM   5299  O3'  DA A 258     -20.751 114.275 282.579 
ATOM   5300  C2'  DA A 258     -18.777 113.400 283.619 
ATOM   5301  C1'  DA A 258     -19.223 112.016 283.156 
ATOM   5302  N9   DA A 258     -18.522 110.899 283.848 
ATOM   5303  C8   DA A 258     -17.231 110.851 284.290 
ATOM   5304  N7   DA A 258     -16.911 109.730 284.860 
ATOM   5305  C5   DA A 258     -18.076 108.978 284.792 
ATOM   5306  C6   DA A 258     -18.392 107.681 285.227 
ATOM   5307  N6   DA A 258     -17.518 106.875 285.847 
ATOM   5308  N1   DA A 258     -19.644 107.240 285.003 
ATOM   5309  C2   DA A 258     -20.507 108.044 284.386 
ATOM   5310  N3   DA A 258     -20.328 109.267 283.937 
ATOM   5311  C4   DA A 258     -19.068 109.685 284.175 
ATOM   5312  P    DA A 259     -21.386 115.681 283.009 
ATOM   5313  OP1  DA A 259     -21.559 116.534 281.813 
ATOM   5314  OP2  DA A 259     -20.594 116.264 284.114 
ATOM   5315  O5'  DA A 259     -22.818 115.225 283.558 
ATOM   5316  C5'  DA A 259     -23.439 114.053 282.997 
ATOM   5317  C4'  DA A 259     -24.033 113.202 284.102 
ATOM   5318  O4'  DA A 259     -23.074 112.251 284.646 
ATOM   5319  C3'  DA A 259     -24.535 113.962 285.330 
ATOM   5320  O3'  DA A 259     -25.709 113.324 285.817 
ATOM   5321  C2'  DA A 259     -23.426 113.796 286.369 
ATOM   5322  C1'  DA A 259     -23.115 112.334 286.063 
ATOM   5323  N9   DA A 259     -21.799 111.878 286.591 
ATOM   5324  C8   DA A 259     -20.639 112.588 286.707 
ATOM   5325  N7   DA A 259     -19.655 111.909 287.210 
ATOM   5326  C5   DA A 259     -20.201 110.655 287.446 
ATOM   5327  C6   DA A 259     -19.662 109.471 287.978 
ATOM   5328  N6   DA A 259     -18.391 109.356 288.386 
ATOM   5329  N1   DA A 259     -20.481 108.407 288.075 
ATOM   5330  C2   DA A 259     -21.743 108.528 287.667 
ATOM   5331  N3   DA A 259     -22.354 109.575 287.157 
ATOM   5332  C4   DA A 259     -21.514 110.626 287.071 
ATOM   5333  P    DG A 260     -26.917 114.227 286.354 
ATOM   5334  OP1  DG A 260     -27.754 114.664 285.215 
ATOM   5335  OP2  DG A 260     -26.385 115.303 287.219 
ATOM   5336  O5'  DG A 260     -27.727 113.174 287.246 
ATOM   5337  C5'  DG A 260     -27.695 111.781 286.882 
ATOM   5338  C4'  DG A 260     -27.500 110.927 288.119 
ATOM   5339  O4'  DG A 260     -26.093 110.723 288.438 
ATOM   5340  C3'  DG A 260     -28.094 111.484 289.413 
ATOM   5341  O3'  DG A 260     -28.606 110.407 290.186 
ATOM   5342  C2'  DG A 260     -26.903 112.092 290.155 
ATOM   5343  C1'  DG A 260     -25.904 110.989 289.819 
ATOM   5344  N9   DG A 260     -24.483 111.385 290.023 
ATOM   5345  C8   DG A 260     -23.885 112.613 289.840 
ATOM   5346  N7   DG A 260     -22.603 112.629 290.112 
ATOM   5347  C5   DG A 260     -22.332 111.319 290.503 
ATOM   5348  C6   DG A 260     -21.111 110.723 290.918 
ATOM   5349  O6   DG A 260     -20.002 111.238 291.025 
ATOM   5350  N1   DG A 260     -21.283 109.367 291.226 
ATOM   5351  C2   DG A 260     -22.477 108.677 291.145 
ATOM   5352  N2   DG A 260     -22.432 107.386 291.483 
ATOM   5353  N3   DG A 260     -23.621 109.236 290.756 
ATOM   5354  C4   DG A 260     -23.472 110.552 290.453 
ATOM   5355  P    DC A 261     -29.983 110.606 290.978 
ATOM   5356  OP1  DC A 261     -31.121 110.352 290.066 
ATOM   5357  OP2  DC A 261     -29.978 111.919 291.660 
ATOM   5358  O5'  DC A 261     -29.894 109.435 292.065 
ATOM   5359  C5'  DC A 261     -29.171 108.233 291.740 
ATOM   5360  C4'  DC A 261     -28.308 107.814 292.914 
ATOM   5361  O4'  DC A 261     -26.992 108.436 292.885 
ATOM   5362  C3'  DC A 261     -28.852 108.165 294.298 
ATOM   5363  O3'  DC A 261     -28.530 107.113 295.200 
ATOM   5364  C2'  DC A 261     -28.076 109.415 294.714 
ATOM   5365  C1'  DC A 261     -26.721 108.970 294.173 
ATOM   5366  N1   DC A 261     -25.744 110.083 294.016 
ATOM   5367  C2   DC A 261     -24.400 109.806 294.251 
ATOM   5368  O2   DC A 261     -24.076 108.658 294.576 
ATOM   5369  N3   DC A 261     -23.494 110.807 294.114 
ATOM   5370  C4   DC A 261     -23.885 112.038 293.759 
ATOM   5371  N4   DC A 261     -22.962 112.980 293.638 
ATOM   5372  C5   DC A 261     -25.262 112.345 293.513 
ATOM   5373  C6   DC A 261     -26.153 111.331 293.656 
ATOM   5374  P    DA A 262     -29.608 106.673 296.297 
ATOM   5375  OP1  DA A 262     -30.567 105.720 295.695 
ATOM   5376  OP2  DA A 262     -30.196 107.877 296.925 
ATOM   5377  O5'  DA A 262     -28.687 105.911 297.359 
ATOM   5378  C5'  DA A 262     -27.499 105.239 296.898 
ATOM   5379  C4'  DA A 262     -26.343 105.526 297.837 
ATOM   5380  O4'  DA A 262     -25.620 106.737 297.474 
ATOM   5381  C3'  DA A 262     -26.716 105.744 299.303 
ATOM   5382  O3'  DA A 262     -25.705 105.175 300.125 
ATOM   5383  C2'  DA A 262     -26.695 107.261 299.486 
ATOM   5384  C1'  DA A 262     -25.450 107.523 298.643 
ATOM   5385  N9   DA A 262     -25.297 108.945 298.226 
ATOM   5386  C8   DA A 262     -26.273 109.846 297.910 
ATOM   5387  N7   DA A 262     -25.821 111.017 297.583 
ATOM   5388  C5   DA A 262     -24.443 110.884 297.688 
ATOM   5389  C6   DA A 262     -23.386 111.782 297.471 
ATOM   5390  N6   DA A 262     -23.563 113.054 297.083 
ATOM   5391  N1   DA A 262     -22.135 111.326 297.667 
ATOM   5392  C2   DA A 262     -21.965 110.062 298.052 
ATOM   5393  N3   DA A 262     -22.870 109.137 298.285 
ATOM   5394  C4   DA A 262     -24.113 109.619 298.082 
ATOM   5395  P    DT A 263     -26.133 104.407 301.462 
ATOM   5396  OP1  DT A 263     -26.503 103.011 301.135 
ATOM   5397  OP2  DT A 263     -27.155 105.198 302.184 
ATOM   5398  O5'  DT A 263     -24.762 104.421 302.287 
ATOM   5399  C5'  DT A 263     -23.514 104.417 301.568 
ATOM   5400  C4'  DT A 263     -22.554 105.411 302.191 
ATOM   5401  O4'  DT A 263     -22.700 106.748 301.633 
ATOM   5402  C3'  DT A 263     -22.699 105.622 303.697 
ATOM   5403  O3'  DT A 263     -21.408 105.808 304.263 
ATOM   5404  C2'  DT A 263     -23.481 106.929 303.832 
ATOM   5405  C1'  DT A 263     -22.773 107.674 302.706 
ATOM   5406  N1   DT A 263     -23.510 108.878 302.228 
ATOM   5407  C2   DT A 263     -22.756 109.952 301.822 
ATOM   5408  O2   DT A 263     -21.536 109.952 301.839 
ATOM   5409  N3   DT A 263     -23.472 111.050 301.387 
ATOM   5410  C4   DT A 263     -24.847 111.159 301.326 
ATOM   5411  O4   DT A 263     -25.376 112.194 300.918 
ATOM   5412  C5   DT A 263     -25.551 109.980 301.774 
ATOM   5413  C7   DT A 263     -27.051 110.014 301.740 
ATOM   5414  C6   DT A 263     -24.879 108.899 302.202 
ATOM   5415  P    DT A 264     -21.080 105.146 305.683 
ATOM   5416  OP1  DT A 264     -20.676 103.735 305.491 
ATOM   5417  OP2  DT A 264     -22.209 105.377 306.611 
ATOM   5418  O5'  DT A 264     -19.816 106.009 306.149 
ATOM   5419  C5'  DT A 264     -18.935 106.554 305.149 
ATOM   5420  C4'  DT A 264     -18.583 107.987 305.495 
ATOM   5421  O4'  DT A 264     -19.543 108.941 304.956 
ATOM   5422  C3'  DT A 264     -18.531 108.319 306.986 
ATOM   5423  O3'  DT A 264     -17.475 109.244 307.216 
ATOM   5424  C2'  DT A 264     -19.861 109.017 307.274 
ATOM   5425  C1'  DT A 264     -19.907 109.842 305.991 
ATOM   5426  N1   DT A 264     -21.259 110.384 305.677 
ATOM   5427  C2   DT A 264     -21.314 111.616 305.073 
ATOM   5428  O2   DT A 264     -20.319 112.263 304.793 
ATOM   5429  N3   DT A 264     -22.584 112.087 304.798 
ATOM   5430  C4   DT A 264     -23.773 111.441 305.070 
ATOM   5431  O4   DT A 264     -24.850 111.964 304.777 
ATOM   5432  C5   DT A 264     -23.613 110.155 305.704 
ATOM   5433  C7   DT A 264     -24.857 109.384 306.036 
ATOM   5434  C6   DT A 264     -22.390 109.673 305.984 
ATOM   5435  P    DC A 265     -16.575 109.083 308.530 
ATOM   5436  OP1  DC A 265     -15.507 108.089 308.281 
ATOM   5437  OP2  DC A 265     -17.445 108.823 309.698 
ATOM   5438  O5'  DC A 265     -15.933 110.543 308.654 
ATOM   5439  C5'  DC A 265     -15.707 111.310 307.456 
ATOM   5440  C4'  DC A 265     -16.142 112.746 307.670 
ATOM   5441  O4'  DC A 265     -17.550 112.952 307.357 
ATOM   5442  C3'  DC A 265     -16.000 113.279 309.095 
ATOM   5443  O3'  DC A 265     -15.607 114.646 309.038 
ATOM   5444  C2'  DC A 265     -17.410 113.204 309.679 
ATOM   5445  C1'  DC A 265     -18.146 113.670 308.426 
ATOM   5446  N1   DC A 265     -19.602 113.360 308.437 
ATOM   5447  C2   DC A 265     -20.465 114.270 307.830 
ATOM   5448  O2   DC A 265     -19.989 115.288 307.311 
ATOM   5449  N3   DC A 265     -21.796 114.006 307.829 
ATOM   5450  C4   DC A 265     -22.271 112.893 308.401 
ATOM   5451  N4   DC A 265     -23.578 112.681 308.374 
ATOM   5452  C5   DC A 265     -21.402 111.944 309.031 
ATOM   5453  C6   DC A 265     -20.075 112.226 309.022 
ATOM   5454  P    DT A 266     -14.536 115.189 310.098 
ATOM   5455  OP1  DT A 266     -13.168 114.885 309.622 
ATOM   5456  OP2  DT A 266     -14.879 114.692 311.448 
ATOM   5457  O5'  DT A 266     -14.794 116.767 310.025 
ATOM   5458  C5'  DT A 266     -15.258 117.342 308.790 
ATOM   5459  C4'  DT A 266     -16.362 118.344 309.067 
ATOM   5460  O4'  DT A 266     -17.679 117.724 309.100 
ATOM   5461  C3'  DT A 266     -16.269 119.084 310.401 
ATOM   5462  O3'  DT A 266     -16.710 120.423 310.217 
ATOM   5463  C2'  DT A 266     -17.263 118.365 311.313 
ATOM   5464  C1'  DT A 266     -18.356 118.173 310.265 
ATOM   5465  N1   DT A 266     -19.369 117.145 310.636 
ATOM   5466  C2   DT A 266     -20.662 117.368 310.232 
ATOM   5467  O2   DT A 266     -20.998 118.352 309.596 
ATOM   5468  N3   DT A 266     -21.573 116.395 310.596 
ATOM   5469  C4   DT A 266     -21.303 115.247 311.312 
ATOM   5470  O4   DT A 266     -22.202 114.448 311.578 
ATOM   5471  C5   DT A 266     -19.917 115.102 311.691 
ATOM   5472  C7   DT A 266     -19.537 113.879 312.474 
ATOM   5473  C6   DT A 266     -19.011 116.033 311.351 
ATOM   5474  P    DA A 267     -15.938 121.605 310.971 
ATOM   5475  OP1  DA A 267     -14.748 122.001 310.184 
ATOM   5476  OP2  DA A 267     -15.687 121.217 312.376 
ATOM   5477  O5'  DA A 267     -17.028 122.775 310.923 
ATOM   5478  C5'  DA A 267     -17.957 122.820 309.824 
ATOM   5479  C4'  DA A 267     -19.352 123.116 310.336 
ATOM   5480  O4'  DA A 267     -20.076 121.907 310.704 
ATOM   5481  C3'  DA A 267     -19.430 123.988 311.588 
ATOM   5482  O3'  DA A 267     -20.561 124.844 311.484 
ATOM   5483  C2'  DA A 267     -19.672 123.003 312.732 
ATOM   5484  C1'  DA A 267     -20.653 122.104 311.986 
ATOM   5485  N9   DA A 267     -20.842 120.769 312.618 
ATOM   5486  C8   DA A 267     -19.923 120.008 313.283 
ATOM   5487  N7   DA A 267     -20.395 118.883 313.724 
ATOM   5488  C5   DA A 267     -21.724 118.896 313.322 
ATOM   5489  C6   DA A 267     -22.772 117.975 313.485 
ATOM   5490  N6   DA A 267     -22.637 116.807 314.127 
ATOM   5491  N1   DA A 267     -23.968 118.301 312.962 
ATOM   5492  C2   DA A 267     -24.096 119.464 312.323 
ATOM   5493  N3   DA A 267     -23.195 120.397 312.110 
ATOM   5494  C4   DA A 267     -22.006 120.047 312.644 
ATOM   5495  P    DT A 268     -20.440 126.356 311.997 
ATOM   5496  OP1  DT A 268     -19.839 127.195 310.935 
ATOM   5497  OP2  DT A 268     -19.756 126.381 313.309 
ATOM   5498  O5'  DT A 268     -21.979 126.750 312.187 
ATOM   5499  C5'  DT A 268     -22.968 126.127 311.345 
ATOM   5500  C4'  DT A 268     -24.169 125.715 312.173 
ATOM   5501  O4'  DT A 268     -24.024 124.380 312.736 
ATOM   5502  C3'  DT A 268     -24.475 126.595 313.385 
ATOM   5503  O3'  DT A 268     -25.885 126.696 313.537 
ATOM   5504  C2'  DT A 268     -23.912 125.820 314.578 
ATOM   5505  C1'  DT A 268     -24.358 124.436 314.115 
ATOM   5506  N1   DT A 268     -23.657 123.319 314.807 
ATOM   5507  C2   DT A 268     -24.383 122.176 315.045 
ATOM   5508  O2   DT A 268     -25.550 122.052 314.715 
ATOM   5509  N3   DT A 268     -23.701 121.163 315.688 
ATOM   5510  C4   DT A 268     -22.385 121.197 316.103 
ATOM   5511  O4   DT A 268     -21.882 120.225 316.672 
ATOM   5512  C5   DT A 268     -21.706 122.437 315.810 
ATOM   5513  C7   DT A 268     -20.270 122.558 316.229 
ATOM   5514  C6   DT A 268     -22.345 123.439 315.186 
ATOM   5515  P    DT A 269     -26.521 128.101 313.968 
ATOM   5516  OP1  DT A 269     -26.694 128.955 312.771 
ATOM   5517  OP2  DT A 269     -25.729 128.685 315.073 
ATOM   5518  O5'  DT A 269     -27.953 127.645 314.516 
ATOM   5519  C5'  DT A 269     -28.574 126.473 313.956 
ATOM   5520  C4'  DT A 269     -29.167 125.622 315.061 
ATOM   5521  O4'  DT A 269     -28.209 124.671 315.605 
ATOM   5522  C3'  DT A 269     -29.669 126.382 316.288 
ATOM   5523  O3'  DT A 269     -30.844 125.744 316.776 
ATOM   5524  C2'  DT A 269     -28.561 126.216 317.327 
ATOM   5525  C1'  DT A 269     -28.249 124.754 317.021 
ATOM   5526  N1   DT A 269     -26.934 124.298 317.550 
ATOM   5527  C2   DT A 269     -26.852 122.997 317.985 
ATOM   5528  O2   DT A 269     -27.795 122.226 317.953 
ATOM   5529  N3   DT A 269     -25.616 122.610 318.470 
ATOM   5530  C4   DT A 269     -24.486 123.398 318.551 
ATOM   5531  O4   DT A 269     -23.435 122.940 319.004 
ATOM   5532  C5   DT A 269     -24.672 124.747 318.071 
ATOM   5533  C7   DT A 269     -23.490 125.671 318.125 
ATOM   5534  C6   DT A 269     -25.861 125.150 317.595 
ATOM   5535  P    DG A 270     -32.052 126.648 317.313 
ATOM   5536  OP1  DG A 270     -32.889 127.084 316.174 
ATOM   5537  OP2  DG A 270     -31.520 127.724 318.177 
ATOM   5538  O5'  DG A 270     -32.862 125.594 318.204 
ATOM   5539  C5'  DG A 270     -32.829 124.201 317.841 
ATOM   5540  C4'  DG A 270     -32.635 123.347 319.078 
ATOM   5541  O4'  DG A 270     -31.228 123.143 319.396 
ATOM   5542  C3'  DG A 270     -33.228 123.905 320.371 
ATOM   5543  O3'  DG A 270     -33.741 122.827 321.145 
ATOM   5544  C2'  DG A 270     -32.038 124.513 321.113 
ATOM   5545  C1'  DG A 270     -31.039 123.409 320.777 
ATOM   5546  N9   DG A 270     -29.617 123.805 320.982 
ATOM   5547  C8   DG A 270     -29.020 125.033 320.798 
ATOM   5548  N7   DG A 270     -27.738 125.049 321.070 
ATOM   5549  C5   DG A 270     -27.466 123.739 321.462 
ATOM   5550  C6   DG A 270     -26.246 123.144 321.876 
ATOM   5551  O6   DG A 270     -25.137 123.658 321.984 
ATOM   5552  N1   DG A 270     -26.418 121.787 322.185 
ATOM   5553  C2   DG A 270     -27.611 121.097 322.103 
ATOM   5554  N2   DG A 270     -27.566 119.806 322.441 
ATOM   5555  N3   DG A 270     -28.756 121.656 321.714 
ATOM   5556  C4   DG A 270     -28.606 122.972 321.412 
ATOM   5557  P    DA A 271     -35.118 123.026 321.936 
ATOM   5558  OP1  DA A 271     -36.256 122.773 321.024 
ATOM   5559  OP2  DA A 271     -35.113 124.339 322.619 
ATOM   5560  O5'  DA A 271     -35.029 121.855 323.024 
ATOM   5561  C5'  DA A 271     -34.306 120.653 322.698 
ATOM   5562  C4'  DA A 271     -33.442 120.234 323.872 
ATOM   5563  O4'  DA A 271     -32.126 120.856 323.844 
ATOM   5564  C3'  DA A 271     -33.987 120.585 325.257 
ATOM   5565  O3'  DA A 271     -33.665 119.533 326.158 
ATOM   5566  C2'  DA A 271     -33.211 121.835 325.672 
ATOM   5567  C1'  DA A 271     -31.856 121.390 325.131 
ATOM   5568  N9   DA A 271     -30.879 122.503 324.974 
ATOM   5569  C8   DA A 271     -31.120 123.801 324.622 
ATOM   5570  N7   DA A 271     -30.054 124.537 324.571 
ATOM   5571  C5   DA A 271     -29.028 123.667 324.913 
ATOM   5572  C6   DA A 271     -27.641 123.841 325.041 
ATOM   5573  N6   DA A 271     -27.019 125.009 324.827 
ATOM   5574  N1   DA A 271     -26.913 122.767 325.399 
ATOM   5575  C2   DA A 271     -27.536 121.609 325.610 
ATOM   5576  N3   DA A 271     -28.818 121.328 325.522 
ATOM   5577  C4   DA A 271     -29.524 122.419 325.163 
ATOM   5578  P    DT A 272     -34.743 119.093 327.256 
ATOM   5579  OP1  DT A 272     -35.702 118.140 326.654 
ATOM   5580  OP2  DT A 272     -35.331 120.297 327.883 
ATOM   5581  O5'  DT A 272     -33.821 118.331 328.318 
ATOM   5582  C5'  DT A 272     -32.634 117.659 327.856 
ATOM   5583  C4'  DT A 272     -31.478 117.946 328.795 
ATOM   5584  O4'  DT A 272     -30.755 119.157 328.433 
ATOM   5585  C3'  DT A 272     -31.851 118.165 330.261 
ATOM   5586  O3'  DT A 272     -30.839 117.595 331.084 
ATOM   5587  C2'  DT A 272     -31.830 119.682 330.444 
ATOM   5588  C1'  DT A 272     -30.585 119.944 329.602 
ATOM   5589  N1   DT A 272     -30.432 121.365 329.184 
ATOM   5590  C2   DT A 272     -29.152 121.857 329.099 
ATOM   5591  O2   DT A 272     -28.165 121.186 329.346 
ATOM   5592  N3   DT A 272     -29.050 123.180 328.709 
ATOM   5593  C4   DT A 272     -30.096 124.026 328.407 
ATOM   5594  O4   DT A 272     -29.880 125.193 328.069 
ATOM   5595  C5   DT A 272     -31.400 123.419 328.526 
ATOM   5596  C7   DT A 272     -32.594 124.273 328.214 
ATOM   5597  C6   DT A 272     -31.529 122.137 328.902 
ATOM   5598  P    DA A 273     -31.267 116.827 332.421 
ATOM   5599  OP1  DA A 273     -31.638 115.432 332.094 
ATOM   5600  OP2  DA A 273     -32.289 117.618 333.142 
ATOM   5601  O5'  DA A 273     -29.897 116.841 333.246 
ATOM   5602  C5'  DA A 273     -28.649 116.837 332.526 
ATOM   5603  C4'  DA A 273     -27.689 117.831 333.149 
ATOM   5604  O4'  DA A 273     -27.835 119.168 332.592 
ATOM   5605  C3'  DA A 273     -27.834 118.042 334.656 
ATOM   5606  O3'  DA A 273     -26.543 118.228 335.222 
ATOM   5607  C2'  DA A 273     -28.616 119.349 334.790 
ATOM   5608  C1'  DA A 273     -27.908 120.095 333.664 
ATOM   5609  N9   DA A 273     -28.644 121.298 333.187 
ATOM   5610  C8   DA A 273     -29.994 121.487 333.096 
ATOM   5611  N7   DA A 273     -30.331 122.652 332.640 
ATOM   5612  C5   DA A 273     -29.118 123.286 332.410 
ATOM   5613  C6   DA A 273     -28.793 124.562 331.919 
ATOM   5614  N6   DA A 273     -29.709 125.470 331.555 
ATOM   5615  N1   DA A 273     -27.487 124.872 331.818 
ATOM   5616  C2   DA A 273     -26.581 123.966 332.181 
ATOM   5617  N3   DA A 273     -26.764 122.750 332.650 
ATOM   5618  C4   DA A 273     -28.079 122.465 332.743 
ATOM   5619  P    DA A 274     -26.214 117.566 336.642 
ATOM   5620  OP1  DA A 274     -25.811 116.156 336.449 
ATOM   5621  OP2  DA A 274     -27.344 117.797 337.570 
ATOM   5622  O5'  DA A 274     -24.951 118.430 337.108 
ATOM   5623  C5'  DA A 274     -24.070 118.974 336.108 
ATOM   5624  C4'  DA A 274     -23.718 120.407 336.453 
ATOM   5625  O4'  DA A 274     -24.677 121.362 335.915 
ATOM   5626  C3'  DA A 274     -23.666 120.739 337.945 
ATOM   5627  O3'  DA A 274     -22.610 121.664 338.175 
ATOM   5628  C2'  DA A 274     -24.995 121.437 338.232 
ATOM   5629  C1'  DA A 274     -25.042 122.262 336.950 
ATOM   5630  N9   DA A 274     -26.394 122.804 336.635 
ATOM   5631  C8   DA A 274     -27.613 122.233 336.870 
ATOM   5632  N7   DA A 274     -28.614 122.959 336.481 
ATOM   5633  C5   DA A 274     -28.020 124.094 335.947 
ATOM   5634  C6   DA A 274     -28.550 125.254 335.361 
ATOM   5635  N6   DA A 274     -29.864 125.472 335.207 
ATOM   5636  N1   DA A 274     -27.677 126.188 334.937 
ATOM   5637  C2   DA A 274     -26.373 125.965 335.093 
ATOM   5638  N3   DA A 274     -25.765 124.927 335.622 
ATOM   5639  C4   DA A 274     -26.660 124.008 336.038 
ATOM   5640  P    DG A 275     -21.710 121.504 339.488 
ATOM   5641  OP1  DG A 275     -20.642 120.509 339.240 
ATOM   5642  OP2  DG A 275     -22.580 121.243 340.657 
ATOM   5643  O5'  DG A 275     -21.068 122.964 339.612 
ATOM   5644  C5'  DG A 275     -20.842 123.730 338.414 
ATOM   5645  C4'  DG A 275     -21.277 125.166 338.628 
ATOM   5646  O4'  DG A 275     -22.685 125.372 338.315 
ATOM   5647  C3'  DG A 275     -21.135 125.699 340.054 
ATOM   5648  O3'  DG A 275     -20.741 127.066 339.997 
ATOM   5649  C2'  DG A 275     -22.545 125.625 340.638 
ATOM   5650  C1'  DG A 275     -23.281 126.091 339.385 
ATOM   5651  N9   DG A 275     -24.737 125.781 339.395 
ATOM   5652  C8   DG A 275     -25.393 124.694 339.933 
ATOM   5653  N7   DG A 275     -26.693 124.722 339.771 
ATOM   5654  C5   DG A 275     -26.916 125.911 339.079 
ATOM   5655  C6   DG A 275     -28.127 126.488 338.619 
ATOM   5656  O6   DG A 275     -29.274 126.062 338.730 
ATOM   5657  N1   DG A 275     -27.899 127.706 337.961 
ATOM   5658  C2   DG A 275     -26.661 128.288 337.773 
ATOM   5659  N2   DG A 275     -26.653 129.452 337.120 
ATOM   5660  N3   DG A 275     -25.523 127.745 338.204 
ATOM   5661  C4   DG A 275     -25.729 126.565 338.844 
ATOM   5662  P    DG A 276     -19.671 127.609 341.057 
ATOM   5663  OP1  DG A 276     -18.303 127.305 340.580 
ATOM   5664  OP2  DG A 276     -20.014 127.112 342.407 
ATOM   5665  O5'  DG A 276     -19.929 129.187 340.984 
ATOM   5666  C5'  DG A 276     -20.393 129.762 339.748 
ATOM   5667  C4'  DG A 276     -21.497 130.764 340.025 
ATOM   5668  O4'  DG A 276     -22.814 130.144 340.059 
ATOM   5669  C3'  DG A 276     -21.403 131.504 341.360 
ATOM   5670  O3'  DG A 276     -21.844 132.844 341.175 
ATOM   5671  C2'  DG A 276     -22.398 130.785 342.271 
ATOM   5672  C1'  DG A 276     -23.491 130.593 341.223 
ATOM   5673  N9   DG A 276     -24.503 129.566 341.595 
ATOM   5674  C8   DG A 276     -24.337 128.396 342.302 
ATOM   5675  N7   DG A 276     -25.441 127.706 342.461 
ATOM   5676  C5   DG A 276     -26.407 128.475 341.814 
ATOM   5677  C6   DG A 276     -27.798 128.246 341.648 
ATOM   5678  O6   DG A 276     -28.474 127.301 342.044 
ATOM   5679  N1   DG A 276     -28.405 129.282 340.924 
ATOM   5680  C2   DG A 276     -27.753 130.393 340.426 
ATOM   5681  N2   DG A 276     -28.512 131.268 339.762 
ATOM   5682  N3   DG A 276     -26.448 130.608 340.582 
ATOM   5683  C4   DG A 276     -25.845 129.612 341.282 
ATOM   5684  P    DT A 277     -21.073 134.025 341.929 
ATOM   5685  OP1  DT A 277     -19.883 134.421 341.143 
ATOM   5686  OP2  DT A 277     -20.822 133.637 343.335 
ATOM   5687  O5'  DT A 277     -22.163 135.196 341.882 
ATOM   5688  C5'  DT A 277     -23.092 135.240 340.782 
ATOM   5689  C4'  DT A 277     -24.487 135.536 341.294 
ATOM   5690  O4'  DT A 277     -25.211 134.328 341.662 
ATOM   5691  C3'  DT A 277     -24.565 136.409 342.547 
ATOM   5692  O3'  DT A 277     -25.696 137.265 342.442 
ATOM   5693  C2'  DT A 277     -24.807 135.423 343.690 
ATOM   5694  C1'  DT A 277     -25.788 134.524 342.944 
ATOM   5695  N1   DT A 277     -25.977 133.189 343.576 
ATOM   5696  C2   DT A 277     -27.228 132.628 343.493 
ATOM   5697  O2   DT A 277     -28.164 133.174 342.934 
ATOM   5698  N3   DT A 277     -27.365 131.391 344.091 
ATOM   5699  C4   DT A 277     -26.378 130.685 344.749 
ATOM   5700  O4   DT A 277     -26.621 129.583 345.245 
ATOM   5701  C5   DT A 277     -25.100 131.354 344.784 
ATOM   5702  C7   DT A 277     -23.969 130.656 345.480 
ATOM   5703  C6   DT A 277     -24.938 132.559 344.211 
ATOM   5704  P    DA A 278     -25.575 138.776 342.956 
ATOM   5705  OP1  DA A 278     -24.974 139.615 341.894 
ATOM   5706  OP2  DA A 278     -24.891 138.801 344.267 
ATOM   5707  O5'  DA A 278     -27.114 139.170 343.145 
ATOM   5708  C5'  DA A 278     -28.103 138.547 342.303 
ATOM   5709  C4'  DA A 278     -29.304 138.135 343.132 
ATOM   5710  O4'  DA A 278     -29.159 136.800 343.695 
ATOM   5711  C3'  DA A 278     -29.610 139.015 344.344 
ATOM   5712  O3'  DA A 278     -31.020 139.116 344.496 
ATOM   5713  C2'  DA A 278     -29.047 138.240 345.536 
ATOM   5714  C1'  DA A 278     -29.493 136.856 345.073 
ATOM   5715  N9   DA A 278     -28.792 135.740 345.765 
ATOM   5716  C8   DA A 278     -27.500 135.692 346.207 
ATOM   5717  N7   DA A 278     -27.181 134.571 346.777 
ATOM   5718  C5   DA A 278     -28.345 133.819 346.709 
ATOM   5719  C6   DA A 278     -28.661 132.521 347.145 
ATOM   5720  N6   DA A 278     -27.787 131.715 347.764 
ATOM   5721  N1   DA A 278     -29.913 132.080 346.920 
ATOM   5722  C2   DA A 278     -30.777 132.885 346.303 
ATOM   5723  N3   DA A 278     -30.598 134.107 345.855 
ATOM   5724  C4   DA A 278     -29.337 134.525 346.092 
ATOM   5725  P    DA A 279     -31.655 140.521 344.926 
ATOM   5726  OP1  DA A 279     -31.829 141.375 343.730 
ATOM   5727  OP2  DA A 279     -30.863 141.105 346.032 
ATOM   5728  O5'  DA A 279     -33.088 140.065 345.475 
ATOM   5729  C5'  DA A 279     -33.708 138.893 344.914 
ATOM   5730  C4'  DA A 279     -34.302 138.042 346.020 
ATOM   5731  O4'  DA A 279     -33.343 137.091 346.563 
ATOM   5732  C3'  DA A 279     -34.804 138.802 347.247 
ATOM   5733  O3'  DA A 279     -35.979 138.165 347.734 
ATOM   5734  C2'  DA A 279     -33.695 138.636 348.286 
ATOM   5735  C1'  DA A 279     -33.384 137.174 347.980 
ATOM   5736  N9   DA A 279     -32.069 136.718 348.508 
ATOM   5737  C8   DA A 279     -30.909 137.429 348.624 
ATOM   5738  N7   DA A 279     -29.925 136.750 349.127 
ATOM   5739  C5   DA A 279     -30.471 135.495 349.363 
ATOM   5740  C6   DA A 279     -29.932 134.312 349.895 
ATOM   5741  N6   DA A 279     -28.660 134.197 350.303 
ATOM   5742  N1   DA A 279     -30.750 133.248 349.992 
ATOM   5743  C2   DA A 279     -32.012 133.368 349.584 
ATOM   5744  N3   DA A 279     -32.624 134.415 349.074 
ATOM   5745  C4   DA A 279     -31.783 135.467 348.988 
ATOM   5746  P    DC A 280     -37.187 139.068 348.271 
ATOM   5747  OP1  DC A 280     -38.024 139.505 347.132 
ATOM   5748  OP2  DC A 280     -36.654 140.144 349.136 
ATOM   5749  O5'  DC A 280     -37.997 138.014 349.163 
ATOM   5750  C5'  DC A 280     -37.964 136.621 348.799 
ATOM   5751  C4'  DC A 280     -37.770 135.767 350.036 
ATOM   5752  O4'  DC A 280     -36.363 135.563 350.355 
ATOM   5753  C3'  DC A 280     -38.363 136.325 351.330 
ATOM   5754  O3'  DC A 280     -38.875 135.247 352.104 
ATOM   5755  C2'  DC A 280     -37.173 136.933 352.072 
ATOM   5756  C1'  DC A 280     -36.174 135.830 351.736 
ATOM   5757  N1   DC A 280     -34.752 136.226 351.940 
ATOM   5758  C2   DC A 280     -33.863 135.248 352.381 
ATOM   5759  O2   DC A 280     -34.286 134.104 352.581 
ATOM   5760  N3   DC A 280     -32.563 135.589 352.574 
ATOM   5761  C4   DC A 280     -32.144 136.841 352.345 
ATOM   5762  N4   DC A 280     -30.867 137.124 352.548 
ATOM   5763  C5   DC A 280     -33.043 137.861 351.893 
ATOM   5764  C6   DC A 280     -34.339 137.500 351.706 
ATOM   5765  P    DA A 281     -40.253 135.447 352.895 
ATOM   5766  OP1  DA A 281     -41.391 135.193 351.983 
ATOM   5767  OP2  DA A 281     -40.247 136.759 353.577 
ATOM   5768  O5'  DA A 281     -40.164 134.276 353.983 
ATOM   5769  C5'  DA A 281     -39.440 133.074 353.657 
ATOM   5770  C4'  DA A 281     -38.577 132.654 354.831 
ATOM   5771  O4'  DA A 281     -37.261 133.277 354.803 
ATOM   5772  C3'  DA A 281     -39.121 133.006 356.215 
ATOM   5773  O3'  DA A 281     -38.799 131.953 357.117 
ATOM   5774  C2'  DA A 281     -38.346 134.255 356.631 
ATOM   5775  C1'  DA A 281     -36.991 133.810 356.090 
ATOM   5776  N9   DA A 281     -36.014 134.924 355.933 
ATOM   5777  C8   DA A 281     -36.255 136.221 355.580 
ATOM   5778  N7   DA A 281     -35.189 136.957 355.529 
ATOM   5779  C5   DA A 281     -34.163 136.087 355.872 
ATOM   5780  C6   DA A 281     -32.776 136.261 356.000 
ATOM   5781  N6   DA A 281     -32.154 137.430 355.786 
ATOM   5782  N1   DA A 281     -32.048 135.187 356.357 
ATOM   5783  C2   DA A 281     -32.671 134.029 356.568 
ATOM   5784  N3   DA A 281     -33.953 133.748 356.480 
ATOM   5785  C4   DA A 281     -34.659 134.839 356.122 
ATOM   5786  P    DA A 282     -39.878 131.514 358.214 
ATOM   5787  OP1  DA A 282     -40.837 130.561 357.612 
ATOM   5788  OP2  DA A 282     -40.466 132.717 358.842 
ATOM   5789  O5'  DA A 282     -38.956 130.751 359.276 
ATOM   5790  C5'  DA A 282     -37.769 130.080 358.815 
ATOM   5791  C4'  DA A 282     -36.613 130.366 359.754 
ATOM   5792  O4'  DA A 282     -35.889 131.577 359.391 
ATOM   5793  C3'  DA A 282     -36.986 130.585 361.220 
ATOM   5794  O3'  DA A 282     -35.974 130.016 362.042 
ATOM   5795  C2'  DA A 282     -36.965 132.102 361.403 
ATOM   5796  C1'  DA A 282     -35.720 132.364 360.560 
ATOM   5797  N9   DA A 282     -35.567 133.786 360.143 
ATOM   5798  C8   DA A 282     -36.543 134.687 359.828 
ATOM   5799  N7   DA A 282     -36.091 135.858 359.500 
ATOM   5800  C5   DA A 282     -34.713 135.725 359.606 
ATOM   5801  C6   DA A 282     -33.655 136.623 359.388 
ATOM   5802  N6   DA A 282     -33.832 137.895 359.000 
ATOM   5803  N1   DA A 282     -32.404 136.167 359.584 
ATOM   5804  C2   DA A 282     -32.235 134.903 359.969 
ATOM   5805  N3   DA A 282     -33.140 133.977 360.202 
ATOM   5806  C4   DA A 282     -34.382 134.460 359.999 
ATOM   5807  P    DG A 283     -36.402 129.247 363.379 
ATOM   5808  OP1  DG A 283     -36.773 127.852 363.053 
ATOM   5809  OP2  DG A 283     -37.424 130.038 364.101 
ATOM   5810  O5'  DG A 283     -35.032 129.261 364.204 
ATOM   5811  C5'  DG A 283     -33.784 129.257 363.485 
ATOM   5812  C4'  DG A 283     -32.823 130.251 364.108 
ATOM   5813  O4'  DG A 283     -32.970 131.588 363.550 
ATOM   5814  C3'  DG A 283     -32.969 130.463 365.614 
ATOM   5815  O3'  DG A 283     -31.678 130.648 366.180 
ATOM   5816  C2'  DG A 283     -33.751 131.769 365.749 
ATOM   5817  C1'  DG A 283     -33.043 132.515 364.623 
ATOM   5818  N9   DG A 283     -33.779 133.719 364.145 
ATOM   5819  C8   DG A 283     -35.137 133.926 364.047 
ATOM   5820  N7   DG A 283     -35.465 135.108 363.584 
ATOM   5821  C5   DG A 283     -34.236 135.728 363.360 
ATOM   5822  C6   DG A 283     -33.944 137.024 362.862 
ATOM   5823  O6   DG A 283     -34.721 137.907 362.509 
ATOM   5824  N1   DG A 283     -32.561 137.247 362.794 
ATOM   5825  C2   DG A 283     -31.590 136.336 363.161 
ATOM   5826  N2   DG A 283     -30.324 136.741 363.021 
ATOM   5827  N3   DG A 283     -31.864 135.121 363.628 
ATOM   5828  C4   DG A 283     -33.201 134.888 363.700 
ATOM   5829  P    DT A 284     -31.349 129.987 367.600 
ATOM   5830  OP1  DT A 284     -30.945 128.576 367.408 
ATOM   5831  OP2  DT A 284     -32.478 130.218 368.528 
ATOM   5832  O5'  DT A 284     -30.085 130.850 368.066 
ATOM   5833  C5'  DT A 284     -29.205 131.395 367.066 
ATOM   5834  C4'  DT A 284     -28.853 132.828 367.412 
ATOM   5835  O4'  DT A 284     -29.812 133.782 366.873 
ATOM   5836  C3'  DT A 284     -28.800 133.159 368.903 
ATOM   5837  O3'  DT A 284     -27.745 134.085 369.133 
ATOM   5838  C2'  DT A 284     -30.130 133.858 369.191 
ATOM   5839  C1'  DT A 284     -30.177 134.682 367.908 
ATOM   5840  N1   DT A 284     -31.529 135.224 367.594 
ATOM   5841  C2   DT A 284     -31.583 136.457 366.990 
ATOM   5842  O2   DT A 284     -30.589 137.103 366.710 
ATOM   5843  N3   DT A 284     -32.853 136.927 366.715 
ATOM   5844  C4   DT A 284     -34.042 136.282 366.987 
ATOM   5845  O4   DT A 284     -35.120 136.804 366.694 
ATOM   5846  C5   DT A 284     -33.882 134.995 367.621 
ATOM   5847  C7   DT A 284     -35.127 134.225 367.953 
ATOM   5848  C6   DT A 284     -32.659 134.514 367.901 
ATOM   5849  P    DC A 285     -26.845 133.924 370.447 
ATOM   5850  OP1  DC A 285     -25.777 132.929 370.198 
ATOM   5851  OP2  DC A 285     -27.714 133.664 371.615 
ATOM   5852  O5'  DC A 285     -26.202 135.384 370.571 
ATOM   5853  C5'  DC A 285     -25.977 136.151 369.373 
ATOM   5854  C4'  DC A 285     -26.412 137.587 369.587 
ATOM   5855  O4'  DC A 285     -27.820 137.793 369.274 
ATOM   5856  C3'  DC A 285     -26.269 138.120 371.012 
ATOM   5857  O3'  DC A 285     -25.876 139.486 370.956 
ATOM   5858  C2'  DC A 285     -27.680 138.045 371.597 
ATOM   5859  C1'  DC A 285     -28.416 138.511 370.344 
ATOM   5860  N1   DC A 285     -29.872 138.201 370.354 
ATOM   5861  C2   DC A 285     -30.734 139.110 369.747 
ATOM   5862  O2   DC A 285     -30.259 140.128 369.229 
ATOM   5863  N3   DC A 285     -32.066 138.846 369.746 
ATOM   5864  C4   DC A 285     -32.541 137.734 370.318 
ATOM   5865  N4   DC A 285     -33.848 137.521 370.291 
ATOM   5866  C5   DC A 285     -31.671 136.785 370.948 
ATOM   5867  C6   DC A 285     -30.344 137.067 370.939 
ATOM   5868  P    DG A 286     -24.806 140.029 372.015 
ATOM   5869  OP1  DG A 286     -23.438 139.725 371.539 
ATOM   5870  OP2  DG A 286     -25.148 139.532 373.366 
ATOM   5871  O5'  DG A 286     -25.063 141.608 371.942 
ATOM   5872  C5'  DG A 286     -25.528 142.182 370.707 
ATOM   5873  C4'  DG A 286     -26.631 143.185 370.984 
ATOM   5874  O4'  DG A 286     -27.948 142.564 371.018 
ATOM   5875  C3'  DG A 286     -26.538 143.924 372.318 
ATOM   5876  O3'  DG A 286     -26.979 145.264 372.134 
ATOM   5877  C2'  DG A 286     -27.533 143.206 373.230 
ATOM   5878  C1'  DG A 286     -28.625 143.013 372.182 
ATOM   5879  N9   DG A 286     -29.638 141.986 372.553 
ATOM   5880  C8   DG A 286     -29.472 140.816 373.261 
ATOM   5881  N7   DG A 286     -30.576 140.126 373.420 
ATOM   5882  C5   DG A 286     -31.542 140.895 372.772 
ATOM   5883  C6   DG A 286     -32.933 140.666 372.606 
ATOM   5884  O6   DG A 286     -33.609 139.721 373.003 
ATOM   5885  N1   DG A 286     -33.540 141.702 371.883 
ATOM   5886  C2   DG A 286     -32.888 142.814 371.385 
ATOM   5887  N2   DG A 286     -33.647 143.688 370.720 
ATOM   5888  N3   DG A 286     -31.583 143.028 371.540 
ATOM   5889  C4   DG A 286     -30.980 142.032 372.240 
ATOM   5890  P    DA A 287     -26.208 146.446 372.888 
ATOM   5891  OP1  DA A 287     -25.017 146.841 372.101 
ATOM   5892  OP2  DA A 287     -25.957 146.057 374.293 
ATOM   5893  O5'  DA A 287     -27.298 147.616 372.840 
ATOM   5894  C5'  DA A 287     -28.226 147.660 371.741 
ATOM   5895  C4'  DA A 287     -29.622 147.957 372.253 
ATOM   5896  O4'  DA A 287     -30.346 146.748 372.621 
ATOM   5897  C3'  DA A 287     -29.700 148.829 373.506 
ATOM   5898  O3'  DA A 287     -30.830 149.685 373.401 
ATOM   5899  C2'  DA A 287     -29.942 147.843 374.649 
ATOM   5900  C1'  DA A 287     -30.923 146.945 373.903 
ATOM   5901  N9   DA A 287     -31.112 145.609 374.535 
ATOM   5902  C8   DA A 287     -30.193 144.848 375.201 
ATOM   5903  N7   DA A 287     -30.665 143.723 375.641 
ATOM   5904  C5   DA A 287     -31.994 143.737 375.239 
ATOM   5905  C6   DA A 287     -33.041 142.816 375.402 
ATOM   5906  N6   DA A 287     -32.907 141.647 376.044 
ATOM   5907  N1   DA A 287     -34.238 143.142 374.879 
ATOM   5908  C2   DA A 287     -34.366 144.304 374.241 
ATOM   5909  N3   DA A 287     -33.464 145.238 374.028 
ATOM   5910  C4   DA A 287     -32.276 144.888 374.561 
ATOM   5911  P    DT A 288     -30.709 151.197 373.914 
ATOM   5912  OP1  DT A 288     -30.109 152.035 372.852 
ATOM   5913  OP2  DT A 288     -30.026 151.222 375.226 
ATOM   5914  O5'  DT A 288     -32.249 151.590 374.104 
ATOM   5915  C5'  DT A 288     -33.238 150.968 373.262 
ATOM   5916  C4'  DT A 288     -34.439 150.556 374.090 
ATOM   5917  O4'  DT A 288     -34.294 149.220 374.654 
ATOM   5918  C3'  DT A 288     -34.744 151.435 375.303 
ATOM   5919  O3'  DT A 288     -36.155 151.536 375.454 
ATOM   5920  C2'  DT A 288     -34.182 150.661 376.495 
ATOM   5921  C1'  DT A 288     -34.628 149.277 376.032 
ATOM   5922  N1   DT A 288     -33.926 148.160 376.724 
ATOM   5923  C2   DT A 288     -34.652 147.017 376.962 
ATOM   5924  O2   DT A 288     -35.820 146.893 376.633 
ATOM   5925  N3   DT A 288     -33.970 146.004 377.606 
ATOM   5926  C4   DT A 288     -32.654 146.038 378.021 
ATOM   5927  O4   DT A 288     -32.152 145.066 378.589 
ATOM   5928  C5   DT A 288     -31.976 147.277 377.727 
ATOM   5929  C7   DT A 288     -30.539 147.399 378.146 
ATOM   5930  C6   DT A 288     -32.615 148.280 377.103 
ATOM   5931  P    DG A 289     -36.790 152.942 375.885 
ATOM   5932  OP1  DG A 289     -36.964 153.795 374.689 
ATOM   5933  OP2  DG A 289     -35.998 153.525 376.990 
ATOM   5934  O5'  DG A 289     -38.222 152.485 376.433 
ATOM   5935  C5'  DG A 289     -38.843 151.313 375.873 
ATOM   5936  C4'  DG A 289     -39.437 150.462 376.978 
ATOM   5937  O4'  DG A 289     -38.478 149.511 377.522 
ATOM   5938  C3'  DG A 289     -39.939 151.223 378.206 
ATOM   5939  O3'  DG A 289     -41.114 150.585 378.693 
ATOM   5940  C2'  DG A 289     -38.830 151.056 379.244 
ATOM   5941  C1'  DG A 289     -38.519 149.594 378.938 
ATOM   5942  N9   DG A 289     -37.204 149.138 379.467 
ATOM   5943  C8   DG A 289     -36.024 149.840 379.592 
ATOM   5944  N7   DG A 289     -35.038 149.142 380.101 
ATOM   5945  C5   DG A 289     -35.605 147.889 380.331 
ATOM   5946  C6   DG A 289     -35.028 146.711 380.872 
ATOM   5947  O6   DG A 289     -33.880 146.527 381.266 
ATOM   5948  N1   DG A 289     -35.960 145.664 380.930 
ATOM   5949  C2   DG A 289     -37.275 145.746 380.519 
ATOM   5950  N2   DG A 289     -38.003 144.635 380.656 
ATOM   5951  N3   DG A 289     -37.816 146.852 380.010 
ATOM   5952  C4   DG A 289     -36.925 147.876 379.948 
ATOM   5953  P    DG A 290     -42.321 151.488 379.230 
ATOM   5954  OP1  DG A 290     -43.158 151.925 378.091 
ATOM   5955  OP2  DG A 290     -41.789 152.564 380.095 
ATOM   5956  O5'  DG A 290     -43.131 150.434 380.121 
ATOM   5957  C5'  DG A 290     -43.099 149.041 379.758 
ATOM   5958  C4'  DG A 290     -42.905 148.188 380.995 
ATOM   5959  O4'  DG A 290     -41.498 147.984 381.313 
ATOM   5960  C3'  DG A 290     -43.498 148.745 382.288 
ATOM   5961  O3'  DG A 290     -44.010 147.668 383.062 
ATOM   5962  C2'  DG A 290     -42.308 149.353 383.030 
ATOM   5963  C1'  DG A 290     -41.308 148.250 382.695 
ATOM   5964  N9   DG A 290     -39.887 148.646 382.899 
ATOM   5965  C8   DG A 290     -39.290 149.874 382.716 
ATOM   5966  N7   DG A 290     -38.007 149.890 382.987 
ATOM   5967  C5   DG A 290     -37.736 148.580 383.379 
ATOM   5968  C6   DG A 290     -36.516 147.984 383.793 
ATOM   5969  O6   DG A 290     -35.406 148.499 383.901 
ATOM   5970  N1   DG A 290     -36.688 146.628 384.102 
ATOM   5971  C2   DG A 290     -37.881 145.938 384.020 
ATOM   5972  N2   DG A 290     -37.836 144.647 384.358 
ATOM   5973  N3   DG A 290     -39.025 146.497 383.631 
ATOM   5974  C4   DG A 290     -38.876 147.813 383.329 
ATOM   5975  P    DA A 291     -45.388 147.867 383.854 
ATOM   5976  OP1  DA A 291     -46.525 147.613 382.941 
ATOM   5977  OP2  DA A 291     -45.382 149.179 384.536 
ATOM   5978  O5'  DA A 291     -45.298 146.696 384.941 
ATOM   5979  C5'  DA A 291     -44.575 145.494 384.616 
ATOM   5980  C4'  DA A 291     -43.712 145.075 385.789 
ATOM   5981  O4'  DA A 291     -42.396 145.697 385.761 
ATOM   5982  C3'  DA A 291     -44.256 145.426 387.174 
ATOM   5983  O3'  DA A 291     -43.934 144.374 388.076 
ATOM   5984  C2'  DA A 291     -43.481 146.675 387.589 
ATOM   5985  C1'  DA A 291     -42.126 146.231 387.048 
ATOM   5986  N9   DA A 291     -41.148 147.344 386.891 
ATOM   5987  C8   DA A 291     -41.390 148.641 386.539 
ATOM   5988  N7   DA A 291     -40.323 149.378 386.488 
ATOM   5989  C5   DA A 291     -39.298 148.508 386.831 
ATOM   5990  C6   DA A 291     -37.911 148.682 386.958 
ATOM   5991  N6   DA A 291     -37.289 149.850 386.744 
ATOM   5992  N1   DA A 291     -37.182 147.608 387.316 
ATOM   5993  C2   DA A 291     -37.805 146.449 387.527 
ATOM   5994  N3   DA A 291     -39.088 146.169 387.439 
ATOM   5995  C4   DA A 291     -39.794 147.260 387.080 
ATOM   5996  P    DT A 292     -45.013 143.934 389.173 
ATOM   5997  OP1  DT A 292     -45.972 142.981 388.571 
ATOM   5998  OP2  DT A 292     -45.601 145.138 389.800 
ATOM   5999  O5'  DT A 292     -44.091 143.171 390.235 
ATOM   6000  C5'  DT A 292     -42.903 142.500 389.773 
ATOM   6001  C4'  DT A 292     -41.748 142.786 390.712 
ATOM   6002  O4'  DT A 292     -41.024 143.997 390.350 
ATOM   6003  C3'  DT A 292     -42.121 143.005 392.178 
ATOM   6004  O3'  DT A 292     -41.109 142.436 393.001 
ATOM   6005  C2'  DT A 292     -42.099 144.522 392.362 
ATOM   6006  C1'  DT A 292     -40.855 144.784 391.519 
ATOM   6007  N1   DT A 292     -40.702 146.206 391.101 
ATOM   6008  C2   DT A 292     -39.422 146.698 391.016 
ATOM   6009  O2   DT A 292     -38.435 146.027 391.263 
ATOM   6010  N3   DT A 292     -39.320 148.020 390.627 
ATOM   6011  C4   DT A 292     -40.366 148.867 390.324 
ATOM   6012  O4   DT A 292     -40.150 150.033 389.986 
ATOM   6013  C5   DT A 292     -41.670 148.259 390.443 
ATOM   6014  C7   DT A 292     -42.864 149.114 390.131 
ATOM   6015  C6   DT A 292     -41.799 146.977 390.819 
ATOM   6016  P    DT A 293     -41.537 141.668 394.338 
ATOM   6017  OP1  DT A 293     -41.908 140.272 394.011 
ATOM   6018  OP2  DT A 293     -42.559 142.458 395.059 
ATOM   6019  O5'  DT A 293     -40.167 141.681 395.163 
ATOM   6020  C5'  DT A 293     -38.919 141.678 394.443 
ATOM   6021  C4'  DT A 293     -37.958 142.672 395.066 
ATOM   6022  O4'  DT A 293     -38.104 144.008 394.509 
ATOM   6023  C3'  DT A 293     -38.104 142.883 396.573 
ATOM   6024  O3'  DT A 293     -36.812 143.069 397.139 
ATOM   6025  C2'  DT A 293     -38.885 144.189 396.707 
ATOM   6026  C1'  DT A 293     -38.177 144.935 395.582 
ATOM   6027  N1   DT A 293     -38.914 146.139 395.104 
ATOM   6028  C2   DT A 293     -38.160 147.213 394.698 
ATOM   6029  O2   DT A 293     -36.941 147.213 394.715 
ATOM   6030  N3   DT A 293     -38.877 148.311 394.263 
ATOM   6031  C4   DT A 293     -40.251 148.419 394.202 
ATOM   6032  O4   DT A 293     -40.781 149.455 393.793 
ATOM   6033  C5   DT A 293     -40.955 147.241 394.649 
ATOM   6034  C7   DT A 293     -42.455 147.275 394.616 
ATOM   6035  C6   DT A 293     -40.283 146.160 395.078 
ATOM   6036  P    DC A 294     -36.484 142.407 398.559 
ATOM   6037  OP1  DC A 294     -36.080 140.996 398.367 
ATOM   6038  OP2  DC A 294     -37.613 142.638 399.487 
ATOM   6039  O5'  DC A 294     -35.220 143.270 399.025 
ATOM   6040  C5'  DC A 294     -34.339 143.815 398.025 
ATOM   6041  C4'  DC A 294     -33.987 145.248 398.371 
ATOM   6042  O4'  DC A 294     -34.947 146.202 397.832 
ATOM   6043  C3'  DC A 294     -33.935 145.579 399.862 
ATOM   6044  O3'  DC A 294     -32.880 146.505 400.092 
ATOM   6045  C2'  DC A 294     -35.265 146.278 400.149 
ATOM   6046  C1'  DC A 294     -35.312 147.102 398.867 
ATOM   6047  N1   DC A 294     -36.664 147.645 398.552 
ATOM   6048  C2   DC A 294     -36.736 148.893 397.940 
ATOM   6049  O2   DC A 294     -35.686 149.494 397.685 
ATOM   6050  N3   DC A 294     -37.959 149.405 397.647 
ATOM   6051  C4   DC A 294     -39.073 148.722 397.940 
ATOM   6052  N4   DC A 294     -40.242 149.264 397.633 
ATOM   6053  C5   DC A 294     -39.020 147.437 398.570 
ATOM   6054  C6   DC A 294     -37.789 146.943 398.856 
ATOM   6055  P    DC A 295     -31.980 146.344 401.406 
ATOM   6056  OP1  DC A 295     -30.912 145.349 401.157 
ATOM   6057  OP2  DC A 295     -32.849 146.084 402.574 
ATOM   6058  O5'  DC A 295     -31.337 147.804 401.529 
ATOM   6059  C5'  DC A 295     -31.112 148.571 400.331 
ATOM   6060  C4'  DC A 295     -31.547 150.007 400.546 
ATOM   6061  O4'  DC A 295     -32.954 150.213 400.233 
ATOM   6062  C3'  DC A 295     -31.404 150.540 401.971 
ATOM   6063  O3'  DC A 295     -31.011 151.906 401.914 
ATOM   6064  C2'  DC A 295     -32.815 150.465 402.555 
ATOM   6065  C1'  DC A 295     -33.550 150.931 401.302 
ATOM   6066  N1   DC A 295     -35.006 150.621 401.313 
ATOM   6067  C2   DC A 295     -35.869 151.531 400.705 
ATOM   6068  O2   DC A 295     -35.394 152.549 400.187 
ATOM   6069  N3   DC A 295     -37.200 151.267 400.705 
ATOM   6070  C4   DC A 295     -37.675 150.154 401.276 
ATOM   6071  N4   DC A 295     -38.983 149.941 401.250 
ATOM   6072  C5   DC A 295     -36.806 149.205 401.907 
ATOM   6073  C6   DC A 295     -35.479 149.487 401.897 
ATOM   6074  P    DT A 296     -29.941 152.450 402.974 
ATOM   6075  OP1  DT A 296     -28.573 152.145 402.497 
ATOM   6076  OP2  DT A 296     -30.283 151.953 404.324 
ATOM   6077  O5'  DT A 296     -30.198 154.028 402.901 
ATOM   6078  C5'  DT A 296     -30.662 154.602 401.665 
ATOM   6079  C4'  DT A 296     -31.766 155.605 401.943 
ATOM   6080  O4'  DT A 296     -33.083 154.985 401.976 
ATOM   6081  C3'  DT A 296     -31.673 156.344 403.277 
ATOM   6082  O3'  DT A 296     -32.114 157.684 403.092 
ATOM   6083  C2'  DT A 296     -32.668 155.626 404.188 
ATOM   6084  C1'  DT A 296     -33.760 155.433 403.140 
ATOM   6085  N1   DT A 296     -34.773 154.406 403.512 
ATOM   6086  C2   DT A 296     -36.067 154.629 403.108 
ATOM   6087  O2   DT A 296     -36.403 155.613 402.472 
ATOM   6088  N3   DT A 296     -36.977 153.656 403.471 
ATOM   6089  C4   DT A 296     -36.707 152.508 404.187 
ATOM   6090  O4   DT A 296     -37.607 151.709 404.453 
ATOM   6091  C5   DT A 296     -35.321 152.363 404.567 
ATOM   6092  C7   DT A 296     -34.941 151.140 405.349 
ATOM   6093  C6   DT A 296     -34.415 153.294 404.227 
ATOM   6094  P    DC A 297     -31.342 158.866 403.846 
ATOM   6095  OP1  DC A 297     -30.152 159.262 403.060 
ATOM   6096  OP2  DC A 297     -31.092 158.478 405.252 
ATOM   6097  O5'  DC A 297     -32.433 160.036 403.799 
ATOM   6098  C5'  DC A 297     -33.361 160.080 402.699 
ATOM   6099  C4'  DC A 297     -34.756 160.377 403.211 
ATOM   6100  O4'  DC A 297     -35.481 159.168 403.579 
ATOM   6101  C3'  DC A 297     -34.835 161.249 404.464 
ATOM   6102  O3'  DC A 297     -35.965 162.105 404.359 
ATOM   6103  C2'  DC A 297     -35.077 160.263 405.608 
ATOM   6104  C1'  DC A 297     -36.058 159.365 404.861 
ATOM   6105  N1   DC A 297     -36.247 158.029 405.493 
ATOM   6106  C2   DC A 297     -37.509 157.447 405.418 
ATOM   6107  O2   DC A 297     -38.413 158.057 404.835 
ATOM   6108  N3   DC A 297     -37.702 156.231 405.989 
ATOM   6109  C4   DC A 297     -36.697 155.603 406.611 
ATOM   6110  N4   DC A 297     -36.934 154.417 407.152 
ATOM   6111  C5   DC A 297     -35.390 156.184 406.701 
ATOM   6112  C6   DC A 297     -35.219 157.400 406.124 
ATOM   6113  P    DT A 298     -35.844 163.617 404.873 
ATOM   6114  OP1  DT A 298     -35.244 164.455 403.811 
ATOM   6115  OP2  DT A 298     -35.160 163.642 406.184 
ATOM   6116  O5'  DT A 298     -37.384 164.010 405.063 
ATOM   6117  C5'  DT A 298     -38.373 163.388 404.221 
ATOM   6118  C4'  DT A 298     -39.574 162.976 405.049 
ATOM   6119  O4'  DT A 298     -39.429 161.640 405.612 
ATOM   6120  C3'  DT A 298     -39.879 163.855 406.261 
ATOM   6121  O3'  DT A 298     -41.290 163.957 406.413 
ATOM   6122  C2'  DT A 298     -39.317 163.081 407.453 
ATOM   6123  C1'  DT A 298     -39.762 161.697 406.991 
ATOM   6124  N1   DT A 298     -39.061 160.580 407.682 
ATOM   6125  C2   DT A 298     -39.787 159.437 407.920 
ATOM   6126  O2   DT A 298     -40.955 159.313 407.591 
ATOM   6127  N3   DT A 298     -39.105 158.424 408.564 
ATOM   6128  C4   DT A 298     -37.789 158.458 408.979 
ATOM   6129  O4   DT A 298     -37.286 157.486 409.547 
ATOM   6130  C5   DT A 298     -37.111 159.698 408.686 
ATOM   6131  C7   DT A 298     -35.674 159.819 409.105 
ATOM   6132  C6   DT A 298     -37.749 160.700 408.061 
ATOM   6133  P    DC A 299     -41.925 165.362 406.844 
ATOM   6134  OP1  DC A 299     -42.099 166.216 405.647 
ATOM   6135  OP2  DC A 299     -41.133 165.945 407.949 
ATOM   6136  O5'  DC A 299     -43.357 164.906 407.392 
ATOM   6137  C5'  DC A 299     -43.978 163.734 406.832 
ATOM   6138  C4'  DC A 299     -44.572 162.883 407.937 
ATOM   6139  O4'  DC A 299     -43.613 161.932 408.481 
ATOM   6140  C3'  DC A 299     -45.074 163.643 409.164 
ATOM   6141  O3'  DC A 299     -46.249 163.005 409.651 
ATOM   6142  C2'  DC A 299     -43.965 163.477 410.203 
ATOM   6143  C1'  DC A 299     -43.654 162.015 409.897 
ATOM   6144  N1   DC A 299     -42.339 161.559 410.426 
ATOM   6145  C2   DC A 299     -42.239 160.243 410.871 
ATOM   6146  O2   DC A 299     -43.236 159.514 410.809 
ATOM   6147  N3   DC A 299     -41.047 159.808 411.358 
ATOM   6148  C4   DC A 299     -39.991 160.628 411.408
[truncated: 415,700 more chars]
