# Supplementary material for: Characterization of lncRNA-protein interactions associated with Prostate cancer and Androgen receptors by molecular docking simulations
Source: Biochem Biophys Rep. 2025 Mar 9;42:101959. doi: 10.1016/j.bbrep.2025.101959 (PMC11929892; doi:10.1016/j.bbrep.2025.101959)
Supplement: Multimedia component 92 [file mmc92.zip › mmc92.pdb]

REMARK Number:    81
REMARK Ligand:     lig_628dcb8434e2f.pdb
REMARK Contact:     0     0     0
REMARK Score:  -141.95
REMARK RMSD:    654.86
MODEL       81
ATOM      1  N   ALA A  24      30.357  -5.473 -24.875 
ATOM      2  CA  ALA A  24      30.515  -4.000 -24.871 
ATOM      3  CB  ALA A  24      29.364  -3.347 -25.653 
ATOM      4  C   ALA A  24      30.496  -3.471 -23.474 
ATOM      5  O   ALA A  24      31.409  -3.720 -22.690 
ATOM      6  N   GLN A  25      29.435  -2.716 -23.129 
ATOM      7  CA  GLN A  25      29.334  -2.167 -21.810 
ATOM      8  CB  GLN A  25      28.209  -1.135 -21.640 
ATOM      9  CG  GLN A  25      28.449   0.131 -22.464 
ATOM     10  CD  GLN A  25      27.291   1.085 -22.227 
ATOM     11  OE1 GLN A  25      26.895   1.324 -21.089 
ATOM     12  NE2 GLN A  25      26.734   1.652 -23.331 
ATOM     13  C   GLN A  25      29.084  -3.296 -20.876 
ATOM     14  O   GLN A  25      28.668  -4.376 -21.290 
ATOM     15  N   ASP A  26      29.382  -3.075 -19.584 
ATOM     16  CA  ASP A  26      29.211  -4.105 -18.606 
ATOM     17  CB  ASP A  26      30.274  -4.043 -17.495 
ATOM     18  CG  ASP A  26      30.054  -5.171 -16.494 
ATOM     19  OD1 ASP A  26      28.986  -5.191 -15.826 
ATOM     20  OD2 ASP A  26      30.966  -6.032 -16.381 
ATOM     21  C   ASP A  26      27.866  -3.939 -17.988 
ATOM     22  O   ASP A  26      27.612  -2.985 -17.253 
ATOM     23  N   ASN A  27      26.945  -4.872 -18.288 
ATOM     24  CA  ASN A  27      25.662  -4.773 -17.669 
ATOM     25  CB  ASN A  27      24.503  -4.752 -18.683 
ATOM     26  CG  ASN A  27      24.583  -3.452 -19.471 
ATOM     27  OD1 ASN A  27      24.658  -2.366 -18.897 
ATOM     28  ND2 ASN A  27      24.568  -3.560 -20.827 
ATOM     29  C   ASN A  27      25.467  -5.984 -16.812 
ATOM     30  O   ASN A  27      24.473  -6.696 -16.949 
ATOM     31  N   SER A  28      26.402  -6.226 -15.873 
ATOM     32  CA  SER A  28      26.317  -7.361 -15.002 
ATOM     33  CB  SER A  28      27.559  -7.517 -14.112 
ATOM     34  OG  SER A  28      28.707  -7.731 -14.919 
ATOM     35  C   SER A  28      25.149  -7.145 -14.100 
ATOM     36  O   SER A  28      24.492  -8.089 -13.668 
ATOM     37  N   ARG A  29      24.868  -5.864 -13.806 
ATOM     38  CA  ARG A  29      23.821  -5.471 -12.913 
ATOM     39  CB  ARG A  29      23.787  -3.948 -12.704 
ATOM     40  CG  ARG A  29      25.152  -3.369 -12.324 
ATOM     41  CD  ARG A  29      25.113  -1.897 -11.913 
ATOM     42  NE  ARG A  29      26.512  -1.383 -11.942 
ATOM     43  CZ  ARG A  29      27.390  -1.720 -10.952 
ATOM     44  NH1 ARG A  29      27.024  -2.618  -9.991 
ATOM     45  NH2 ARG A  29      28.642  -1.178 -10.929 
ATOM     46  C   ARG A  29      22.506  -5.884 -13.504 
ATOM     47  O   ARG A  29      21.579  -6.255 -12.784 
ATOM     48  N   TYR A  30      22.378  -5.784 -14.840 
ATOM     49  CA  TYR A  30      21.164  -6.163 -15.505 
ATOM     50  CB  TYR A  30      21.186  -5.817 -17.003 
ATOM     51  CG  TYR A  30      19.900  -6.271 -17.606 
ATOM     52  CD1 TYR A  30      18.727  -5.600 -17.348 
ATOM     53  CD2 TYR A  30      19.876  -7.357 -18.449 
ATOM     54  CE1 TYR A  30      17.543  -6.018 -17.911 
ATOM     55  CE2 TYR A  30      18.698  -7.778 -19.016 
ATOM     56  CZ  TYR A  30      17.529  -7.109 -18.746 
ATOM     57  OH  TYR A  30      16.316  -7.539 -19.327 
ATOM     58  C   TYR A  30      20.959  -7.638 -15.363 
ATOM     59  O   TYR A  30      19.855  -8.092 -15.068 
ATOM     60  N   THR A  31      22.033  -8.431 -15.551 
ATOM     61  CA  THR A  31      21.926  -9.861 -15.473 
ATOM     62  CB  THR A  31      23.230 -10.559 -15.736 
ATOM     63  OG1 THR A  31      23.715 -10.225 -17.028 
ATOM     64  CG2 THR A  31      23.003 -12.080 -15.628 
ATOM     65  C   THR A  31      21.490 -10.229 -14.091 
ATOM     66  O   THR A  31      20.646 -11.105 -13.907 
ATOM     67  N   HIS A  32      22.064  -9.557 -13.079 
ATOM     68  CA  HIS A  32      21.744  -9.842 -11.711 
ATOM     69  ND1 HIS A  32      22.771 -10.826  -8.882 
ATOM     70  CG  HIS A  32      22.450  -9.554  -9.301 
ATOM     71  CB  HIS A  32      22.623  -9.069 -10.710 
ATOM     72  NE2 HIS A  32      22.010  -9.743  -7.096 
ATOM     73  CD2 HIS A  32      21.986  -8.905  -8.198 
ATOM     74  CE1 HIS A  32      22.488 -10.885  -7.556 
ATOM     75  C   HIS A  32      20.311  -9.481 -11.477 
ATOM     76  O   HIS A  32      19.604 -10.145 -10.722 
ATOM     77  N   PHE A  33      19.841  -8.406 -12.133 
ATOM     78  CA  PHE A  33      18.494  -7.942 -11.975 
ATOM     79  CB  PHE A  33      18.233  -6.698 -12.850 
ATOM     80  CG  PHE A  33      16.831  -6.221 -12.683 
ATOM     81  CD1 PHE A  33      15.822  -6.729 -13.471 
ATOM     82  CD2 PHE A  33      16.525  -5.261 -11.749 
ATOM     83  CE1 PHE A  33      14.528  -6.288 -13.327 
ATOM     84  CE2 PHE A  33      15.232  -4.815 -11.599 
ATOM     85  CZ  PHE A  33      14.232  -5.330 -12.388 
ATOM     86  C   PHE A  33      17.577  -9.044 -12.410 
ATOM     87  O   PHE A  33      16.584  -9.337 -11.745 
ATOM     88  N   LEU A  34      17.891  -9.694 -13.546 
ATOM     89  CA  LEU A  34      17.052 -10.740 -14.056 
ATOM     90  CB  LEU A  34      17.509 -11.262 -15.429 
ATOM     91  CG  LEU A  34      17.352 -10.227 -16.561 
ATOM     92  CD1 LEU A  34      17.815 -10.799 -17.911 
ATOM     93  CD2 LEU A  34      15.914  -9.684 -16.622 
ATOM     94  C   LEU A  34      17.034 -11.895 -13.105 
ATOM     95  O   LEU A  34      15.977 -12.463 -12.835 
ATOM     96  N   THR A  35      18.201 -12.276 -12.555 
ATOM     97  CA  THR A  35      18.222 -13.429 -11.706 
ATOM     98  CB  THR A  35      19.611 -13.827 -11.277 
ATOM     99  OG1 THR A  35      19.582 -15.110 -10.672 
ATOM    100  CG2 THR A  35      20.183 -12.793 -10.291 
ATOM    101  C   THR A  35      17.370 -13.183 -10.496 
ATOM    102  O   THR A  35      16.600 -14.054 -10.093 
ATOM    103  N   GLN A  36      17.510 -12.004  -9.861 
ATOM    104  CA  GLN A  36      16.760 -11.714  -8.673 
ATOM    105  CB  GLN A  36      17.330 -10.515  -7.900 
ATOM    106  CG  GLN A  36      18.719 -10.776  -7.318 
ATOM    107  CD  GLN A  36      19.161  -9.521  -6.583 
ATOM    108  OE1 GLN A  36      18.999  -8.403  -7.076 
ATOM    109  NE2 GLN A  36      19.727  -9.702  -5.360 
ATOM    110  C   GLN A  36      15.306 -11.414  -8.928 
ATOM    111  O   GLN A  36      14.428 -11.820  -8.172 
ATOM    112  N   HIS A  37      15.041 -10.560  -9.926 
ATOM    113  CA  HIS A  37      13.739 -10.030 -10.232 
ATOM    114  ND1 HIS A  37      13.488  -7.875  -7.943 
ATOM    115  CG  HIS A  37      14.262  -7.931  -9.081 
ATOM    116  CB  HIS A  37      13.787  -8.508 -10.384 
ATOM    117  NE2 HIS A  37      15.483  -7.062  -7.395 
ATOM    118  CD2 HIS A  37      15.476  -7.429  -8.730 
ATOM    119  CE1 HIS A  37      14.268  -7.348  -6.966 
ATOM    120  C   HIS A  37      12.906 -10.649 -11.327 
ATOM    121  O   HIS A  37      11.752 -10.256 -11.466 
ATOM    122  N   TYR A  38      13.434 -11.530 -12.202 
ATOM    123  CA  TYR A  38      12.632 -11.883 -13.350 
ATOM    124  CB  TYR A  38      13.334 -11.414 -14.642 
ATOM    125  CG  TYR A  38      12.655 -11.872 -15.887 
ATOM    126  CD1 TYR A  38      11.465 -11.319 -16.304 
ATOM    127  CD2 TYR A  38      13.246 -12.841 -16.668 
ATOM    128  CE1 TYR A  38      10.868 -11.746 -17.467 
ATOM    129  CE2 TYR A  38      12.653 -13.271 -17.830 
ATOM    130  CZ  TYR A  38      11.459 -12.724 -18.231 
ATOM    131  OH  TYR A  38      10.848 -13.164 -19.425 
ATOM    132  C   TYR A  38      12.379 -13.364 -13.432 
ATOM    133  O   TYR A  38      13.285 -14.174 -13.250 
ATOM    134  N   ASP A  39      11.102 -13.741 -13.690 
ATOM    135  CA  ASP A  39      10.698 -15.112 -13.886 
ATOM    136  CB  ASP A  39      10.028 -15.729 -12.643 
ATOM    137  CG  ASP A  39       9.940 -17.238 -12.841 
ATOM    138  OD1 ASP A  39      10.562 -17.742 -13.815 
ATOM    139  OD2 ASP A  39       9.249 -17.904 -12.025 
ATOM    140  C   ASP A  39       9.669 -15.081 -14.984 
ATOM    141  O   ASP A  39       8.529 -14.682 -14.754 
ATOM    142  N   ALA A  40      10.037 -15.519 -16.207 
ATOM    143  CA  ALA A  40       9.168 -15.355 -17.343 
ATOM    144  CB  ALA A  40       9.809 -15.843 -18.652 
ATOM    145  C   ALA A  40       7.861 -16.082 -17.196 
ATOM    146  O   ALA A  40       6.812 -15.469 -17.390 
ATOM    147  N   LYS A  41       7.868 -17.386 -16.837 
ATOM    148  CA  LYS A  41       6.612 -18.091 -16.756 
ATOM    149  CB  LYS A  41       6.394 -19.072 -17.922 
ATOM    150  CG  LYS A  41       6.320 -18.394 -19.293 
ATOM    151  CD  LYS A  41       6.383 -19.380 -20.462 
ATOM    152  CE  LYS A  41       6.315 -18.723 -21.842 
ATOM    153  NZ  LYS A  41       6.395 -19.761 -22.893 
ATOM    154  C   LYS A  41       6.607 -18.900 -15.492 
ATOM    155  O   LYS A  41       6.979 -20.072 -15.469 
ATOM    156  N   PRO A  42       6.164 -18.261 -14.447 
ATOM    157  CA  PRO A  42       6.146 -18.766 -13.096 
ATOM    158  CD  PRO A  42       5.459 -16.998 -14.579 
ATOM    159  CB  PRO A  42       5.693 -17.583 -12.242 
ATOM    160  CG  PRO A  42       4.817 -16.760 -13.203 
ATOM    161  C   PRO A  42       5.350 -19.982 -12.740 
ATOM    162  O   PRO A  42       5.866 -20.776 -11.954 
ATOM    163  N   GLN A  43       4.106 -20.125 -13.253 
ATOM    164  CA  GLN A  43       3.233 -21.210 -12.882 
ATOM    165  CB  GLN A  43       3.921 -22.559 -12.575 
ATOM    166  CG  GLN A  43       2.969 -23.746 -12.437 
ATOM    167  CD  GLN A  43       2.653 -24.258 -13.835 
ATOM    168  OE1 GLN A  43       2.011 -23.577 -14.631 
ATOM    169  NE2 GLN A  43       3.125 -25.496 -14.144 
ATOM    170  C   GLN A  43       2.428 -20.772 -11.677 
ATOM    171  O   GLN A  43       1.781 -19.726 -11.696 
ATOM    172  N   GLY A  44       2.476 -21.564 -10.580 
ATOM    173  CA  GLY A  44       1.617 -21.423  -9.423 
ATOM    174  C   GLY A  44       1.682 -20.099  -8.711 
ATOM    175  O   GLY A  44       0.636 -19.515  -8.436 
ATOM    176  N   ARG A  45       2.881 -19.573  -8.391 
ATOM    177  CA  ARG A  45       2.966 -18.320  -7.681 
ATOM    178  CB  ARG A  45       2.277 -17.177  -8.444 
ATOM    179  CG  ARG A  45       2.951 -16.883  -9.786 
ATOM    180  CD  ARG A  45       2.084 -16.065 -10.743 
ATOM    181  NE  ARG A  45       2.134 -14.640 -10.313 
ATOM    182  CZ  ARG A  45       1.083 -13.819 -10.595 
ATOM    183  NH1 ARG A  45      -0.026 -14.325 -11.205 
ATOM    184  NH2 ARG A  45       1.132 -12.493 -10.270 
ATOM    185  C   ARG A  45       2.353 -18.422  -6.307 
ATOM    186  O   ARG A  45       1.777 -17.453  -5.809 
ATOM    187  N   ASP A  46       2.452 -19.607  -5.663 
ATOM    188  CA  ASP A  46       1.984 -19.790  -4.311 
ATOM    189  CB  ASP A  46       1.250 -21.127  -4.079 
ATOM    190  CG  ASP A  46       2.197 -22.277  -4.390 
ATOM    191  OD1 ASP A  46       3.256 -22.021  -5.022 
ATOM    192  OD2 ASP A  46       1.866 -23.431  -4.005 
ATOM    193  C   ASP A  46       3.161 -19.699  -3.376 
ATOM    194  O   ASP A  46       4.259 -19.317  -3.777 
ATOM    195  N   ASP A  47       2.954 -20.056  -2.089 
ATOM    196  CA  ASP A  47       3.986 -19.963  -1.086 
ATOM    197  CB  ASP A  47       3.505 -20.399   0.311 
ATOM    198  CG  ASP A  47       2.512 -19.366   0.829 
ATOM    199  OD1 ASP A  47       2.392 -18.285   0.192 
ATOM    200  OD2 ASP A  47       1.859 -19.643   1.870 
ATOM    201  C   ASP A  47       5.122 -20.868  -1.453 
ATOM    202  O   ASP A  47       6.290 -20.503  -1.321 
ATOM    203  N   ARG A  48       4.797 -22.077  -1.942 
ATOM    204  CA  ARG A  48       5.781 -23.061  -2.293 
ATOM    205  CB  ARG A  48       5.140 -24.351  -2.823 
ATOM    206  CG  ARG A  48       6.146 -25.430  -3.211 
ATOM    207  CD  ARG A  48       5.521 -26.560  -4.029 
ATOM    208  NE  ARG A  48       5.134 -25.982  -5.348 
ATOM    209  CZ  ARG A  48       4.541 -26.764  -6.297 
ATOM    210  NH1 ARG A  48       4.304 -28.084  -6.046 
ATOM    211  NH2 ARG A  48       4.179 -26.221  -7.497 
ATOM    212  C   ARG A  48       6.632 -22.511  -3.395 
ATOM    213  O   ARG A  48       7.843 -22.722  -3.421 
ATOM    214  N   TYR A  49       6.004 -21.778  -4.332 
ATOM    215  CA  TYR A  49       6.690 -21.207  -5.452 
ATOM    216  CB  TYR A  49       5.716 -20.385  -6.317 
ATOM    217  CG  TYR A  49       6.455 -19.484  -7.246 
ATOM    218  CD1 TYR A  49       6.995 -19.944  -8.423 
ATOM    219  CD2 TYR A  49       6.580 -18.149  -6.930 
ATOM    220  CE1 TYR A  49       7.662 -19.084  -9.266 
ATOM    221  CE2 TYR A  49       7.244 -17.287  -7.767 
ATOM    222  CZ  TYR A  49       7.787 -17.755  -8.938 
ATOM    223  OH  TYR A  49       8.468 -16.868  -9.798 
ATOM    224  C   TYR A  49       7.763 -20.299  -4.937 
ATOM    225  O   TYR A  49       8.907 -20.361  -5.387 
ATOM    226  N   CYS A  50       7.427 -19.442  -3.956 
ATOM    227  CA  CYS A  50       8.387 -18.513  -3.432 
ATOM    228  CB  CYS A  50       7.789 -17.543  -2.401 
ATOM    229  SG  CYS A  50       6.919 -16.168  -3.203 
ATOM    230  C   CYS A  50       9.521 -19.233  -2.772 
ATOM    231  O   CYS A  50      10.680 -18.874  -2.966 
ATOM    232  N   GLU A  51       9.232 -20.282  -1.984 
ATOM    233  CA  GLU A  51      10.291 -20.937  -1.274 
ATOM    234  CB  GLU A  51       9.814 -22.052  -0.328 
ATOM    235  CG  GLU A  51       9.046 -21.500   0.875 
ATOM    236  CD  GLU A  51       8.647 -22.660   1.776 
ATOM    237  OE1 GLU A  51       8.797 -23.834   1.341 
ATOM    238  OE2 GLU A  51       8.191 -22.384   2.918 
ATOM    239  C   GLU A  51      11.271 -21.539  -2.238 
ATOM    240  O   GLU A  51      12.477 -21.471  -2.014 
ATOM    241  N   SER A  52      10.782 -22.163  -3.323 
ATOM    242  CA  SER A  52      11.648 -22.819  -4.266 
ATOM    243  CB  SER A  52      10.871 -23.670  -5.287 
ATOM    244  OG  SER A  52      11.770 -24.296  -6.189 
ATOM    245  C   SER A  52      12.484 -21.840  -5.041 
ATOM    246  O   SER A  52      13.695 -22.015  -5.173 
ATOM    247  N   ILE A  53      11.853 -20.774  -5.572 
ATOM    248  CA  ILE A  53      12.510 -19.830  -6.436 
ATOM    249  CB  ILE A  53      11.569 -18.839  -7.063 
ATOM    250  CG1 ILE A  53      12.268 -18.100  -8.213 
ATOM    251  CG2 ILE A  53      11.022 -17.910  -5.967 
ATOM    252  CD1 ILE A  53      11.307 -17.285  -9.080 
ATOM    253  C   ILE A  53      13.564 -19.071  -5.697 
ATOM    254  O   ILE A  53      14.625 -18.777  -6.243 
ATOM    255  N   MET A  54      13.288 -18.724  -4.431 
ATOM    256  CA  MET A  54      14.208 -17.931  -3.681 
ATOM    257  CB  MET A  54      13.657 -17.630  -2.278 
ATOM    258  CG  MET A  54      14.129 -16.292  -1.716 
ATOM    259  SD  MET A  54      13.400 -14.851  -2.557 
ATOM    260  CE  MET A  54      13.965 -13.641  -1.327 
ATOM    261  C   MET A  54      15.482 -18.715  -3.574 
ATOM    262  O   MET A  54      16.577 -18.162  -3.661 
ATOM    263  N   ARG A  55      15.360 -20.040  -3.377 
ATOM    264  CA  ARG A  55      16.487 -20.926  -3.259 
ATOM    265  CB  ARG A  55      16.035 -22.353  -2.921 
ATOM    266  CG  ARG A  55      15.198 -22.413  -1.641 
ATOM    267  CD  ARG A  55      14.502 -23.757  -1.423 
ATOM    268  NE  ARG A  55      15.339 -24.566  -0.498 
ATOM    269  CZ  ARG A  55      15.110 -25.907  -0.399 
ATOM    270  NH1 ARG A  55      14.168 -26.490  -1.198 
ATOM    271  NH2 ARG A  55      15.823 -26.659   0.486 
ATOM    272  C   ARG A  55      17.249 -20.983  -4.555 
ATOM    273  O   ARG A  55      18.476 -20.907  -4.565 
ATOM    274  N   ARG A  56      16.538 -21.101  -5.694 
ATOM    275  CA  ARG A  56      17.186 -21.258  -6.971 
ATOM    276  CB  ARG A  56      16.203 -21.454  -8.140 
ATOM    277  CG  ARG A  56      15.409 -22.759  -8.083 
ATOM    278  CD  ARG A  56      14.767 -23.128  -9.423 
ATOM    279  NE  ARG A  56      13.877 -22.004  -9.821 
ATOM    280  CZ  ARG A  56      12.561 -22.008  -9.459 
ATOM    281  NH1 ARG A  56      12.047 -23.057  -8.752 
ATOM    282  NH2 ARG A  56      11.757 -20.960  -9.804 
ATOM    283  C   ARG A  56      17.993 -20.038  -7.297 
ATOM    284  O   ARG A  56      19.094 -20.132  -7.842 
ATOM    285  N   ARG A  57      17.434 -18.858  -6.981 
ATOM    286  CA  ARG A  57      17.989 -17.566  -7.272 
ATOM    287  CB  ARG A  57      16.981 -16.432  -7.028 
ATOM    288  CG  ARG A  57      15.720 -16.618  -7.872 
ATOM    289  CD  ARG A  57      16.007 -16.749  -9.368 
ATOM    290  NE  ARG A  57      14.774 -17.286 -10.009 
ATOM    291  CZ  ARG A  57      14.462 -16.937 -11.292 
ATOM    292  NH1 ARG A  57      15.255 -16.058 -11.970 
ATOM    293  NH2 ARG A  57      13.356 -17.462 -11.896 
ATOM    294  C   ARG A  57      19.215 -17.308  -6.446 
ATOM    295  O   ARG A  57      20.047 -16.489  -6.833 
ATOM    296  N   GLY A  58      19.345 -17.952  -5.266 
ATOM    297  CA  GLY A  58      20.518 -17.749  -4.452 
ATOM    298  C   GLY A  58      20.249 -16.676  -3.435 
ATOM    299  O   GLY A  58      21.171 -16.056  -2.910 
ATOM    300  N   LEU A  59      18.957 -16.404  -3.197 
ATOM    301  CA  LEU A  59      18.390 -15.442  -2.291 
ATOM    302  CB  LEU A  59      16.997 -14.993  -2.748 
ATOM    303  CG  LEU A  59      17.057 -14.335  -4.141 
ATOM    304  CD1 LEU A  59      15.690 -13.786  -4.573 
ATOM    305  CD2 LEU A  59      18.175 -13.282  -4.214 
ATOM    306  C   LEU A  59      18.342 -15.875  -0.842 
ATOM    307  O   LEU A  59      17.877 -15.107  -0.005 
ATOM    308  N   THR A  60      18.628 -17.158  -0.543 
ATOM    309  CA  THR A  60      18.521 -17.780   0.758 
ATOM    310  CB  THR A  60      18.422 -19.273   0.655 
ATOM    311  OG1 THR A  60      19.592 -19.810   0.057 
ATOM    312  CG2 THR A  60      17.192 -19.608  -0.204 
ATOM    313  C   THR A  60      19.582 -17.448   1.776 
ATOM    314  O   THR A  60      19.306 -17.592   2.964 
ATOM    315  N   SER A  61      20.833 -17.093   1.412 
ATOM    316  CA  SER A  61      21.758 -16.859   2.493 
ATOM    317  CB  SER A  61      22.957 -17.826   2.485 
ATOM    318  OG  SER A  61      22.517 -19.158   2.702 
ATOM    319  C   SER A  61      22.320 -15.475   2.407 
ATOM    320  O   SER A  61      23.186 -15.209   1.575 
ATOM    321  N   PRO A  62      21.889 -14.572   3.254 
ATOM    322  CA  PRO A  62      20.832 -14.844   4.197 
ATOM    323  CD  PRO A  62      22.847 -13.617   3.787 
ATOM    324  CB  PRO A  62      20.985 -13.822   5.320 
ATOM    325  CG  PRO A  62      22.467 -13.428   5.263 
ATOM    326  C   PRO A  62      19.514 -14.718   3.499 
ATOM    327  O   PRO A  62      19.488 -14.279   2.350 
ATOM    328  N   CYS A  63      18.409 -15.091   4.176 
ATOM    329  CA  CYS A  63      17.107 -15.029   3.577 
ATOM    330  CB  CYS A  63      15.980 -15.525   4.508 
ATOM    331  SG  CYS A  63      16.264 -17.191   5.180 
ATOM    332  C   CYS A  63      16.811 -13.590   3.286 
ATOM    333  O   CYS A  63      16.979 -12.728   4.148 
ATOM    334  N   LYS A  64      16.363 -13.286   2.050 
ATOM    335  CA  LYS A  64      16.024 -11.933   1.733 
ATOM    336  CB  LYS A  64      15.958 -11.675   0.217 
ATOM    337  CG  LYS A  64      15.947 -10.196  -0.175 
ATOM    338  CD  LYS A  64      16.188  -9.974  -1.671 
ATOM    339  CE  LYS A  64      16.192  -8.501  -2.084 
ATOM    340  NZ  LYS A  64      16.367  -8.389  -3.549 
ATOM    341  C   LYS A  64      14.671 -11.685   2.334 
ATOM    342  O   LYS A  64      13.782 -12.531   2.250 
ATOM    343  N   ASP A  65      14.485 -10.514   2.975 
ATOM    344  CA  ASP A  65      13.252 -10.245   3.660 
ATOM    345  CB  ASP A  65      13.310  -8.967   4.522 
ATOM    346  CG  ASP A  65      13.625  -7.757   3.647 
ATOM    347  OD1 ASP A  65      14.224  -7.939   2.553 
ATOM    348  OD2 ASP A  65      13.278  -6.626   4.077 
ATOM    349  C   ASP A  65      12.107 -10.144   2.699 
ATOM    350  O   ASP A  65      11.037 -10.700   2.946 
ATOM    351  N   ILE A  66      12.280  -9.419   1.579 
ATOM    352  CA  ILE A  66      11.198  -9.300   0.645 
ATOM    353  CB  ILE A  66      10.432  -8.019   0.848 
ATOM    354  CG1 ILE A  66       9.083  -8.013   0.109 
ATOM    355  CG2 ILE A  66      11.366  -6.859   0.468 
ATOM    356  CD1 ILE A  66       9.205  -8.016  -1.410 
ATOM    357  C   ILE A  66      11.805  -9.311  -0.725 
ATOM    358  O   ILE A  66      12.863  -8.720  -0.940 
ATOM    359  N   ASN A  67      11.179 -10.019  -1.688 
ATOM    360  CA  ASN A  67      11.720 -10.015  -3.017 
ATOM    361  CB  ASN A  67      12.741 -11.139  -3.259 
ATOM    362  CG  ASN A  67      13.477 -10.847  -4.558 
ATOM    363  OD1 ASN A  67      14.272  -9.911  -4.638 
ATOM    364  ND2 ASN A  67      13.214 -11.676  -5.603 
ATOM    365  C   ASN A  67      10.584 -10.205  -3.973 
ATOM    366  O   ASN A  67       9.740 -11.082  -3.786 
ATOM    367  N   THR A  68      10.556  -9.392  -5.048 
ATOM    368  CA  THR A  68       9.471  -9.467  -5.982 
ATOM    369  CB  THR A  68       8.762  -8.158  -6.145 
ATOM    370  OG1 THR A  68       8.269  -7.721  -4.886 
ATOM    371  CG2 THR A  68       7.598  -8.348  -7.130 
ATOM    372  C   THR A  68       9.996  -9.879  -7.324 
ATOM    373  O   THR A  68      11.059  -9.439  -7.762 
ATOM    374  N   PHE A  69       9.236 -10.761  -8.006 
ATOM    375  CA  PHE A  69       9.601 -11.241  -9.309 
ATOM    376  CB  PHE A  69       9.527 -12.774  -9.435 
ATOM    377  CG  PHE A  69      10.543 -13.384  -8.526 
ATOM    378  CD1 PHE A  69      11.831 -13.609  -8.956 
ATOM    379  CD2 PHE A  69      10.207 -13.734  -7.237 
ATOM    380  CE1 PHE A  69      12.768 -14.171  -8.120 
ATOM    381  CE2 PHE A  69      11.140 -14.295  -6.395 
ATOM    382  CZ  PHE A  69      12.423 -14.515  -6.835 
ATOM    383  C   PHE A  69       8.608 -10.690 -10.287 
ATOM    384  O   PHE A  69       7.415 -10.605 -10.001 
ATOM    385  N   ILE A  70       9.099 -10.300 -11.480 
ATOM    386  CA  ILE A  70       8.279  -9.766 -12.530 
ATOM    387  CB  ILE A  70       8.894  -8.585 -13.228 
ATOM    388  CG1 ILE A  70       9.137  -7.438 -12.235 
ATOM    389  CG2 ILE A  70       7.982  -8.201 -14.407 
ATOM    390  CD1 ILE A  70      10.026  -6.325 -12.786 
ATOM    391  C   ILE A  70       8.146 -10.852 -13.550 
ATOM    392  O   ILE A  70       9.106 -11.572 -13.824 
ATOM    393  N   HIS A  71       6.934 -11.011 -14.122 
ATOM    394  CA  HIS A  71       6.704 -12.056 -15.078 
ATOM    395  ND1 HIS A  71       6.623 -14.322 -12.875 
ATOM    396  CG  HIS A  71       5.646 -13.442 -13.288 
ATOM    397  CB  HIS A  71       5.509 -12.942 -14.696 
ATOM    398  NE2 HIS A  71       5.416 -13.823 -11.074 
ATOM    399  CD2 HIS A  71       4.918 -13.148 -12.176 
ATOM    400  CE1 HIS A  71       6.439 -14.514 -11.544 
ATOM    401  C   HIS A  71       6.415 -11.410 -16.399 
ATOM    402  O   HIS A  71       6.310 -10.188 -16.486 
ATOM    403  N   GLY A  72       6.286 -12.218 -17.476 
ATOM    404  CA  GLY A  72       6.017 -11.656 -18.772 
ATOM    405  C   GLY A  72       7.295 -11.593 -19.560 
ATOM    406  O   GLY A  72       8.294 -12.209 -19.193 
ATOM    407  N   ASN A  73       7.269 -10.867 -20.702 
ATOM    408  CA  ASN A  73       8.405 -10.782 -21.584 
ATOM    409  CB  ASN A  73       8.034 -10.508 -23.057 
ATOM    410  CG  ASN A  73       7.346  -9.151 -23.163 
ATOM    411  OD1 ASN A  73       7.968  -8.146 -23.502 
ATOM    412  ND2 ASN A  73       6.017  -9.119 -22.872 
ATOM    413  C   ASN A  73       9.371  -9.723 -21.133 
ATOM    414  O   ASN A  73       8.994  -8.716 -20.538 
ATOM    415  N   LYS A  74      10.668  -9.952 -21.434 
ATOM    416  CA  LYS A  74      11.764  -9.101 -21.052 
ATOM    417  CB  LYS A  74      13.152  -9.709 -21.329 
ATOM    418  CG  LYS A  74      13.502 -10.903 -20.438 
ATOM    419  CD  LYS A  74      14.866 -11.514 -20.762 
ATOM    420  CE  LYS A  74      14.989 -11.999 -22.206 
ATOM    421  NZ  LYS A  74      16.380 -12.427 -22.480 
ATOM    422  C   LYS A  74      11.726  -7.769 -21.741 
ATOM    423  O   LYS A  74      12.108  -6.759 -21.152 
ATOM    424  N   ARG A  75      11.268  -7.726 -23.005 
ATOM    425  CA  ARG A  75      11.336  -6.518 -23.783 
ATOM    426  CB  ARG A  75      10.706  -6.680 -25.174 
ATOM    427  CG  ARG A  75      11.275  -7.856 -25.964 
ATOM    428  CD  ARG A  75      10.777  -7.928 -27.407 
ATOM    429  NE  ARG A  75       9.288  -7.909 -27.372 
ATOM    430  CZ  ARG A  75       8.587  -9.047 -27.093 
ATOM    431  NH1 ARG A  75       9.247 -10.192 -26.754 
ATOM    432  NH2 ARG A  75       7.223  -9.036 -27.147 
ATOM    433  C   ARG A  75      10.568  -5.434 -23.096 
ATOM    434  O   ARG A  75      11.000  -4.283 -23.058 
ATOM    435  N   SER A  76       9.396  -5.775 -22.533 
ATOM    436  CA  SER A  76       8.562  -4.791 -21.905 
ATOM    437  CB  SER A  76       7.236  -5.385 -21.396 
ATOM    438  OG  SER A  76       6.471  -5.878 -22.487 
ATOM    439  C   SER A  76       9.281  -4.196 -20.730 
ATOM    440  O   SER A  76       9.132  -3.009 -20.441 
ATOM    441  N   ILE A  77      10.063  -5.017 -20.003 
ATOM    442  CA  ILE A  77      10.777  -4.552 -18.848 
ATOM    443  CB  ILE A  77      11.426  -5.664 -18.076 
ATOM    444  CG1 ILE A  77      10.357  -6.647 -17.572 
ATOM    445  CG2 ILE A  77      12.260  -5.039 -16.946 
ATOM    446  CD1 ILE A  77      10.932  -7.947 -17.010 
ATOM    447  C   ILE A  77      11.850  -3.586 -19.254 
ATOM    448  O   ILE A  77      12.029  -2.547 -18.626 
ATOM    449  N   LYS A  78      12.600  -3.902 -20.324 
ATOM    450  CA  LYS A  78      13.670  -3.048 -20.763 
ATOM    451  CB  LYS A  78      14.457  -3.613 -21.957 
ATOM    452  CG  LYS A  78      15.314  -4.836 -21.619 
ATOM    453  CD  LYS A  78      15.896  -5.526 -22.854 
ATOM    454  CE  LYS A  78      16.828  -6.696 -22.531 
ATOM    455  NZ  LYS A  78      16.037  -7.912 -22.246 
ATOM    456  C   LYS A  78      13.105  -1.727 -21.186 
ATOM    457  O   LYS A  78      13.736  -0.686 -21.012 
ATOM    458  N   ALA A  79      11.881  -1.748 -21.741 
ATOM    459  CA  ALA A  79      11.200  -0.603 -22.284 
ATOM    460  CB  ALA A  79       9.821  -0.951 -22.871 
ATOM    461  C   ALA A  79      10.987   0.445 -21.231 
ATOM    462  O   ALA A  79      10.878   1.630 -21.545 
ATOM    463  N   ILE A  80      10.868   0.044 -19.956 
ATOM    464  CA  ILE A  80      10.626   1.016 -18.927 
ATOM    465  CB  ILE A  80      10.255   0.446 -17.581 
ATOM    466  CG1 ILE A  80      11.316  -0.473 -16.984 
ATOM    467  CG2 ILE A  80       8.892  -0.240 -17.747 
ATOM    468  CD1 ILE A  80      10.900  -1.026 -15.623 
ATOM    469  C   ILE A  80      11.745   2.022 -18.874 
ATOM    470  O   ILE A  80      11.546   3.160 -18.452 
ATOM    471  N   CYS A  81      12.966   1.624 -19.275 
ATOM    472  CA  CYS A  81      14.117   2.486 -19.280 
ATOM    473  CB  CYS A  81      15.428   1.734 -19.567 
ATOM    474  SG  CYS A  81      15.754   0.459 -18.312 
ATOM    475  C   CYS A  81      13.959   3.596 -20.289 
ATOM    476  O   CYS A  81      14.689   4.586 -20.237 
ATOM    477  N   GLU A  82      13.062   3.434 -21.284 
ATOM    478  CA  GLU A  82      12.862   4.454 -22.277 
ATOM    479  CB  GLU A  82      12.970   3.920 -23.715 
ATOM    480  CG  GLU A  82      11.961   2.809 -24.013 
ATOM    481  CD  GLU A  82      12.156   2.352 -25.452 
ATOM    482  OE1 GLU A  82      12.213   3.228 -26.356 
ATOM    483  OE2 GLU A  82      12.249   1.114 -25.666 
ATOM    484  C   GLU A  82      11.484   5.028 -22.107 
ATOM    485  O   GLU A  82      10.696   4.562 -21.287 
ATOM    486  N   ASN A  83      11.173   6.085 -22.884 
ATOM    487  CA  ASN A  83       9.911   6.767 -22.808 
ATOM    488  CB  ASN A  83       9.851   8.042 -23.664 
ATOM    489  CG  ASN A  83      10.676   9.103 -22.944 
ATOM    490  OD1 ASN A  83      10.664   9.185 -21.715 
ATOM    491  ND2 ASN A  83      11.416   9.938 -23.723 
ATOM    492  C   ASN A  83       8.817   5.839 -23.229 
ATOM    493  O   ASN A  83       7.665   6.001 -22.831 
ATOM    494  N   LYS A  84       9.156   4.826 -24.043 
ATOM    495  CA  LYS A  84       8.180   3.925 -24.580 
ATOM    496  CB  LYS A  84       8.857   2.817 -25.416 
ATOM    497  CG  LYS A  84       7.921   1.834 -26.122 
ATOM    498  CD  LYS A  84       7.153   0.911 -25.178 
ATOM    499  CE  LYS A  84       6.396  -0.197 -25.909 
ATOM    500  NZ  LYS A  84       7.357  -1.190 -26.441 
ATOM    501  C   LYS A  84       7.386   3.298 -23.466 
ATOM    502  O   LYS A  84       6.161   3.232 -23.563 
ATOM    503  N   ASN A  85       8.029   2.807 -22.383 
ATOM    504  CA  ASN A  85       7.206   2.217 -21.358 
ATOM    505  CB  ASN A  85       7.343   0.680 -21.318 
ATOM    506  CG  ASN A  85       6.232   0.074 -20.468 
ATOM    507  OD1 ASN A  85       5.067   0.455 -20.576 
ATOM    508  ND2 ASN A  85       6.604  -0.897 -19.592 
ATOM    509  C   ASN A  85       7.600   2.737 -20.000 
ATOM    510  O   ASN A  85       7.516   2.004 -19.015 
ATOM    511  N   GLY A  86       7.987   4.025 -19.869 
ATOM    512  CA  GLY A  86       8.358   4.440 -18.541 
ATOM    513  C   GLY A  86       8.406   5.935 -18.432 
ATOM    514  O   GLY A  86       8.529   6.651 -19.426 
ATOM    515  N   ASN A  87       8.313   6.432 -17.176 
ATOM    516  CA  ASN A  87       8.388   7.834 -16.866 
ATOM    517  CB  ASN A  87       7.070   8.434 -16.338 
ATOM    518  CG  ASN A  87       6.033   8.383 -17.450 
ATOM    519  OD1 ASN A  87       5.564   7.312 -17.828 
ATOM    520  ND2 ASN A  87       5.650   9.574 -17.983 
ATOM    521  C   ASN A  87       9.381   7.966 -15.753 
ATOM    522  O   ASN A  87       9.660   7.005 -15.039 
ATOM    523  N   PRO A  88       9.943   9.130 -15.590 
ATOM    524  CA  PRO A  88      10.890   9.367 -14.542 
ATOM    525  CD  PRO A  88       9.915  10.189 -16.582 
ATOM    526  CB  PRO A  88      11.522  10.727 -14.851 
ATOM    527  CG  PRO A  88      10.555  11.384 -15.857 
ATOM    528  C   PRO A  88      10.168   9.304 -13.236 
ATOM    529  O   PRO A  88       9.050   9.812 -13.144 
ATOM    530  N   HIS A  89      10.804   8.706 -12.212 
ATOM    531  CA  HIS A  89      10.210   8.527 -10.923 
ATOM    532  ND1 HIS A  89       7.895   6.729  -9.424 
ATOM    533  CG  HIS A  89       9.268   6.743  -9.344 
ATOM    534  CB  HIS A  89      10.169   7.046 -10.506 
ATOM    535  NE2 HIS A  89       8.415   6.182  -7.333 
ATOM    536  CD2 HIS A  89       9.569   6.408  -8.061 
ATOM    537  CE1 HIS A  89       7.434   6.387  -8.195 
ATOM    538  C   HIS A  89      11.094   9.291 -10.006 
ATOM    539  O   HIS A  89      12.249   9.524 -10.348 
ATOM    540  N   ARG A  90      10.614   9.570  -8.777 
ATOM    541  CA  ARG A  90      11.134  10.633  -7.973 
ATOM    542  CB  ARG A  90      10.638  10.532  -6.524 
ATOM    543  CG  ARG A  90       9.118  10.621  -6.401 
ATOM    544  CD  ARG A  90       8.581  12.052  -6.436 
ATOM    545  NE  ARG A  90       7.099  11.972  -6.308 
ATOM    546  CZ  ARG A  90       6.398  13.027  -5.801 
ATOM    547  NH1 ARG A  90       7.050  14.164  -5.418 
ATOM    548  NH2 ARG A  90       5.043  12.938  -5.660 
ATOM    549  C   ARG A  90      12.627  10.723  -7.915 
ATOM    550  O   ARG A  90      13.186  11.625  -8.535 
ATOM    551  N   GLU A  91      13.353   9.801  -7.262 
ATOM    552  CA  GLU A  91      14.755  10.115  -7.224 
ATOM    553  CB  GLU A  91      15.367  10.061  -5.812 
ATOM    554  CG  GLU A  91      14.958  11.232  -4.914 
ATOM    555  CD  GLU A  91      13.537  11.000  -4.427 
ATOM    556  OE1 GLU A  91      13.280   9.918  -3.836 
ATOM    557  OE2 GLU A  91      12.688  11.907  -4.644 
ATOM    558  C   GLU A  91      15.504   9.143  -8.074 
ATOM    559  O   GLU A  91      15.859   8.056  -7.623 
ATOM    560  N   ASN A  92      15.780   9.542  -9.330 
ATOM    561  CA  ASN A  92      16.570   8.776 -10.253 
ATOM    562  CB  ASN A  92      18.015   8.583  -9.762 
ATOM    563  CG  ASN A  92      18.669   9.953  -9.678 
ATOM    564  OD1 ASN A  92      18.547  10.766 -10.593 
ATOM    565  ND2 ASN A  92      19.371  10.227  -8.547 
ATOM    566  C   ASN A  92      15.991   7.412 -10.460 
ATOM    567  O   ASN A  92      16.733   6.456 -10.678 
ATOM    568  N   LEU A  93      14.653   7.283 -10.421 
ATOM    569  CA  LEU A  93      14.046   5.998 -10.644 
ATOM    570  CB  LEU A  93      13.196   5.499  -9.462 
ATOM    571  CG  LEU A  93      14.013   5.127  -8.208 
ATOM    572  CD1 LEU A  93      13.097   4.644  -7.072 
ATOM    573  CD2 LEU A  93      15.107   4.099  -8.543 
ATOM    574  C   LEU A  93      13.141   6.137 -11.825 
ATOM    575  O   LEU A  93      12.979   7.226 -12.373 
ATOM    576  N   ARG A  94      12.563   5.007 -12.286 
ATOM    577  CA  ARG A  94      11.651   5.047 -13.395 
ATOM    578  CB  ARG A  94      12.264   4.533 -14.706 
ATOM    579  CG  ARG A  94      13.421   5.410 -15.185 
ATOM    580  CD  ARG A  94      13.981   5.008 -16.550 
ATOM    581  NE  ARG A  94      12.929   5.315 -17.557 
ATOM    582  CZ  ARG A  94      12.803   6.585 -18.040 
ATOM    583  NH1 ARG A  94      13.625   7.577 -17.590 
ATOM    584  NH2 ARG A  94      11.843   6.868 -18.966 
ATOM    585  C   ARG A  94      10.481   4.169 -13.054 
ATOM    586  O   ARG A  94      10.637   3.137 -12.403 
ATOM    587  N   ILE A  95       9.268   4.577 -13.488 
ATOM    588  CA  ILE A  95       8.059   3.839 -13.228 
ATOM    589  CB  ILE A  95       7.025   4.653 -12.501 
ATOM    590  CG1 ILE A  95       5.820   3.791 -12.084 
ATOM    591  CG2 ILE A  95       6.656   5.846 -13.397 
ATOM    592  CD1 ILE A  95       6.118   2.807 -10.956 
ATOM    593  C   ILE A  95       7.471   3.433 -14.552 
ATOM    594  O   ILE A  95       7.417   4.230 -15.487 
ATOM    595  N   SER A  96       7.017   2.167 -14.668 
ATOM    596  CA  SER A  96       6.520   1.669 -15.924 
ATOM    597  CB  SER A  96       6.521   0.132 -16.021 
ATOM    598  OG  SER A  96       5.638  -0.423 -15.057 
ATOM    599  C   SER A  96       5.122   2.137 -16.200 
ATOM    600  O   SER A  96       4.324   2.355 -15.289 
ATOM    601  N   LYS A  97       4.824   2.366 -17.497 
ATOM    602  CA  LYS A  97       3.513   2.735 -17.955 
ATOM    603  CB  LYS A  97       3.499   3.283 -19.390 
ATOM    604  CG  LYS A  97       4.096   4.687 -19.504 
ATOM    605  CD  LYS A  97       4.273   5.153 -20.949 
ATOM    606  CE  LYS A  97       4.718   6.611 -21.063 
ATOM    607  NZ  LYS A  97       6.152   6.728 -20.709 
ATOM    608  C   LYS A  97       2.610   1.543 -17.924 
ATOM    609  O   LYS A  97       1.429   1.655 -17.600 
ATOM    610  N   SER A  98       3.157   0.372 -18.304 
ATOM    611  CA  SER A  98       2.430  -0.864 -18.402 
ATOM    612  CB  SER A  98       3.113  -1.826 -19.387 
ATOM    613  OG  SER A  98       2.438  -3.069 -19.433 
ATOM    614  C   SER A  98       2.391  -1.529 -17.062 
ATOM    615  O   SER A  98       3.191  -1.233 -16.178 
ATOM    616  N   SER A  99       1.438  -2.468 -16.892 
ATOM    617  CA  SER A  99       1.316  -3.181 -15.654 
ATOM    618  CB  SER A  99      -0.138  -3.329 -15.182 
ATOM    619  OG  SER A  99      -0.171  -4.036 -13.953 
ATOM    620  C   SER A  99       1.866  -4.551 -15.901 
ATOM    621  O   SER A  99       1.756  -5.075 -17.006 
ATOM    622  N   PHE A 100       2.499  -5.160 -14.875 
ATOM    623  CA  PHE A 100       3.096  -6.452 -15.063 
ATOM    624  CB  PHE A 100       4.625  -6.462 -14.858 
ATOM    625  CG  PHE A 100       5.327  -5.637 -15.887 
ATOM    626  CD1 PHE A 100       5.439  -4.271 -15.743 
ATOM    627  CD2 PHE A 100       5.897  -6.234 -16.988 
ATOM    628  CE1 PHE A 100       6.097  -3.516 -16.687 
ATOM    629  CE2 PHE A 100       6.556  -5.484 -17.934 
ATOM    630  CZ  PHE A 100       6.657  -4.121 -17.787 
ATOM    631  C   PHE A 100       2.572  -7.384 -14.016 
ATOM    632  O   PHE A 100       2.195  -6.966 -12.922 
ATOM    633  N   GLN A 101       2.513  -8.691 -14.344 
ATOM    634  CA  GLN A 101       2.171  -9.658 -13.345 
ATOM    635  CB  GLN A 101       1.839 -11.052 -13.904 
ATOM    636  CG  GLN A 101       0.489 -11.131 -14.617 
ATOM    637  CD  GLN A 101      -0.593 -11.194 -13.547 
ATOM    638  OE1 GLN A 101      -0.366 -11.697 -12.449 
ATOM    639  NE2 GLN A 101      -1.804 -10.667 -13.873 
ATOM    640  C   GLN A 101       3.394  -9.793 -12.496 
ATOM    641  O   GLN A 101       4.508  -9.873 -13.015 
ATOM    642  N   VAL A 102       3.218  -9.802 -11.161 
ATOM    643  CA  VAL A 102       4.354  -9.886 -10.293 
ATOM    644  CB  VAL A 102       4.759  -8.562  -9.714 
ATOM    645  CG1 VAL A 102       5.195  -7.637 -10.861 
ATOM    646  CG2 VAL A 102       3.584  -8.007  -8.887 
ATOM    647  C   VAL A 102       4.011 -10.774  -9.139 
ATOM    648  O   VAL A 102       2.841 -11.025  -8.854 
ATOM    649  N   THR A 103       5.050 -11.314  -8.467 
ATOM    650  CA  THR A 103       4.829 -12.120  -7.304 
ATOM    651  CB  THR A 103       5.112 -13.577  -7.530 
ATOM    652  OG1 THR A 103       4.295 -14.080  -8.577 
ATOM    653  CG2 THR A 103       4.826 -14.343  -6.226 
ATOM    654  C   THR A 103       5.781 -11.637  -6.255 
ATOM    655  O   THR A 103       6.988 -11.574  -6.489 
ATOM    656  N   THR A 104       5.262 -11.297  -5.057 
ATOM    657  CA  THR A 104       6.109 -10.812  -4.005 
ATOM    658  CB  THR A 104       5.546  -9.614  -3.295 
ATOM    659  OG1 THR A 104       5.356  -8.546  -4.210 
ATOM    660  CG2 THR A 104       6.514  -9.193  -2.176 
ATOM    661  C   THR A 104       6.242 -11.896  -2.986 
ATOM    662  O   THR A 104       5.251 -12.502  -2.581 
ATOM    663  N   CYS A 105       7.490 -12.172  -2.555 
ATOM    664  CA  CYS A 105       7.738 -13.200  -1.586 
ATOM    665  CB  CYS A 105       8.849 -14.165  -2.029 
ATOM    666  SG  CYS A 105       8.448 -14.908  -3.639 
ATOM    667  C   CYS A 105       8.189 -12.511  -0.339 
ATOM    668  O   CYS A 105       9.178 -11.779  -0.349 
ATOM    669  N   LYS A 106       7.459 -12.730   0.774 
ATOM    670  CA  LYS A 106       7.781 -12.086   2.014 
ATOM    671  CB  LYS A 106       6.585 -11.338   2.628 
ATOM    672  CG  LYS A 106       6.127 -10.139   1.793 
ATOM    673  CD  LYS A 106       4.735  -9.634   2.178 
ATOM    674  CE  LYS A 106       4.309  -8.374   1.425 
ATOM    675  NZ  LYS A 106       5.014  -7.194   1.974 
ATOM    676  C   LYS A 106       8.204 -13.134   2.988 
ATOM    677  O   LYS A 106       7.514 -14.131   3.203 
ATOM    678  N   LEU A 107       9.370 -12.908   3.618 
ATOM    679  CA  LEU A 107       9.910 -13.866   4.533 
ATOM    680  CB  LEU A 107      11.381 -13.570   4.883 
ATOM    681  CG  LEU A 107      12.026 -14.570   5.857 
ATOM    682  CD1 LEU A 107      12.138 -15.973   5.238 
ATOM    683  CD2 LEU A 107      13.375 -14.044   6.370 
ATOM    684  C   LEU A 107       9.105 -13.824   5.787 
ATOM    685  O   LEU A 107       8.661 -12.764   6.225 
ATOM    686  N   HIS A 108       8.855 -15.005   6.380 
ATOM    687  CA  HIS A 108       8.191 -15.020   7.648 
ATOM    688  ND1 HIS A 108       6.503 -17.160   5.722 
ATOM    689  CG  HIS A 108       6.507 -16.861   7.063 
ATOM    690  CB  HIS A 108       6.725 -15.489   7.618 
ATOM    691  NE2 HIS A 108       6.076 -19.059   6.793 
ATOM    692  CD2 HIS A 108       6.247 -18.033   7.703 
ATOM    693  CE1 HIS A 108       6.239 -18.488   5.615 
ATOM    694  C   HIS A 108       8.993 -15.906   8.534 
ATOM    695  O   HIS A 108       9.644 -16.843   8.076 
ATOM    696  N   GLY A 109       8.958 -15.620   9.846 
ATOM    697  CA  GLY A 109       9.793 -16.334  10.759 
ATOM    698  C   GLY A 109      10.861 -15.362  11.144 
ATOM    699  O   GLY A 109      11.206 -14.465  10.376 
ATOM    700  N   GLY A 110      11.378 -15.513  12.376 
ATOM    701  CA  GLY A 110      12.344 -14.642  12.983 
ATOM    702  C   GLY A 110      13.717 -14.700  12.379 
ATOM    703  O   GLY A 110      14.419 -13.689  12.376 
ATOM    704  N   SER A 111      14.166 -15.876  11.892 
ATOM    705  CA  SER A 111      15.555 -15.993  11.521 
ATOM    706  CB  SER A 111      16.129 -17.404  11.740 
ATOM    707  OG  SER A 111      17.494 -17.439  11.353 
ATOM    708  C   SER A 111      15.827 -15.629  10.092 
ATOM    709  O   SER A 111      15.060 -15.888   9.167 
ATOM    710  N   PRO A 112      16.953 -14.967   9.967 
ATOM    711  CA  PRO A 112      17.492 -14.571   8.686 
ATOM    712  CD  PRO A 112      17.334 -14.031  11.015 
ATOM    713  CB  PRO A 112      18.504 -13.462   8.973 
ATOM    714  CG  PRO A 112      18.025 -12.860  10.301 
ATOM    715  C   PRO A 112      18.112 -15.709   7.930 
ATOM    716  O   PRO A 112      18.498 -15.507   6.778 
ATOM    717  N   TRP A 113      18.254 -16.900   8.543 
ATOM    718  CA  TRP A 113      18.952 -17.947   7.848 
ATOM    719  CB  TRP A 113      20.140 -18.493   8.653 
ATOM    720  CG  TRP A 113      21.239 -17.473   8.801 
ATOM    721  CD2 TRP A 113      22.171 -17.157   7.757 
ATOM    722  CD1 TRP A 113      21.549 -16.668   9.857 
ATOM    723  NE1 TRP A 113      22.625 -15.874   9.541 
ATOM    724  CE2 TRP A 113      23.017 -16.164   8.250 
ATOM    725  CE3 TRP A 113      22.310 -17.654   6.495 
ATOM    726  CZ2 TRP A 113      24.022 -15.652   7.480 
ATOM    727  CZ3 TRP A 113      23.322 -17.137   5.721 
ATOM    728  CH2 TRP A 113      24.162 -16.156   6.206 
ATOM    729  C   TRP A 113      18.019 -19.078   7.526 
ATOM    730  O   TRP A 113      16.980 -19.259   8.157 
ATOM    731  N   PRO A 114      18.387 -19.844   6.525 
ATOM    732  CA  PRO A 114      17.605 -20.941   6.018 
ATOM    733  CD  PRO A 114      19.726 -19.807   5.959 
ATOM    734  CB  PRO A 114      18.412 -21.510   4.849 
ATOM    735  CG  PRO A 114      19.865 -21.131   5.190 
ATOM    736  C   PRO A 114      17.349 -21.963   7.077 
ATOM    737  O   PRO A 114      18.132 -22.055   8.021 
ATOM    738  N   PRO A 115      16.287 -22.717   6.949 
ATOM    739  CA  PRO A 115      15.417 -22.592   5.810 
ATOM    740  CD  PRO A 115      16.308 -24.080   7.460 
ATOM    741  CB  PRO A 115      14.554 -23.850   5.796 
ATOM    742  CG  PRO A 115      15.436 -24.898   6.494 
ATOM    743  C   PRO A 115      14.624 -21.326   5.826 
ATOM    744  O   PRO A 115      14.324 -20.822   6.907 
ATOM    745  N   CYS A 116      14.262 -20.805   4.637 
ATOM    746  CA  CYS A 116      13.552 -19.559   4.576 
ATOM    747  CB  CYS A 116      14.136 -18.609   3.509 
ATOM    748  SG  CYS A 116      15.947 -18.432   3.606 
ATOM    749  C   CYS A 116      12.141 -19.851   4.153 
ATOM    750  O   CYS A 116      11.913 -20.416   3.083 
ATOM    751  N   GLN A 117      11.145 -19.461   4.980 
ATOM    752  CA  GLN A 117       9.776 -19.689   4.605 
ATOM    753  CB  GLN A 117       8.829 -20.057   5.761 
ATOM    754  CG  GLN A 117       9.262 -21.272   6.578 
ATOM    755  CD  GLN A 117       9.944 -20.724   7.818 
ATOM    756  OE1 GLN A 117      10.525 -19.641   7.791 
ATOM    757  NE2 GLN A 117       9.847 -21.480   8.943 
ATOM    758  C   GLN A 117       9.264 -18.399   4.045 
ATOM    759  O   GLN A 117       9.593 -17.322   4.542 
ATOM    760  N   TYR A 118       8.444 -18.476   2.979 
ATOM    761  CA  TYR A 118       7.961 -17.279   2.352 
ATOM    762  CB  TYR A 118       8.554 -17.047   0.952 
ATOM    763  CG  TYR A 118      10.003 -16.728   1.079 
ATOM    764  CD1 TYR A 118      10.406 -15.445   1.371 
ATOM    765  CD2 TYR A 118      10.958 -17.702   0.895 
ATOM    766  CE1 TYR A 118      11.740 -15.138   1.486 
ATOM    767  CE2 TYR A 118      12.294 -17.401   1.008 
ATOM    768  CZ  TYR A 118      12.686 -16.117   1.304 
ATOM    769  OH  TYR A 118      14.057 -15.806   1.420 
ATOM    770  C   TYR A 118       6.480 -17.356   2.150 
ATOM    771  O   TYR A 118       5.907 -18.436   2.018 
ATOM    772  N   ARG A 119       5.827 -16.174   2.139 
ATOM    773  CA  ARG A 119       4.427 -16.059   1.843 
ATOM    774  CB  ARG A 119       3.652 -15.202   2.858 
ATOM    775  CG  ARG A 119       3.673 -15.788   4.269 
ATOM    776  CD  ARG A 119       2.594 -16.840   4.518 
ATOM    777  NE  ARG A 119       2.885 -17.449   5.844 
ATOM    778  CZ  ARG A 119       1.863 -17.879   6.638 
ATOM    779  NH1 ARG A 119       0.571 -17.731   6.223 
ATOM    780  NH2 ARG A 119       2.135 -18.448   7.848 
ATOM    781  C   ARG A 119       4.365 -15.344   0.526 
ATOM    782  O   ARG A 119       5.061 -14.349   0.325 
ATOM    783  N   ALA A 120       3.524 -15.828  -0.411 
ATOM    784  CA  ALA A 120       3.516 -15.241  -1.722 
ATOM    785  CB  ALA A 120       3.540 -16.279  -2.857 
ATOM    786  C   ALA A 120       2.290 -14.411  -1.918 
ATOM    787  O   ALA A 120       1.191 -14.774  -1.498 
ATOM    788  N   THR A 121       2.473 -13.235  -2.553 
ATOM    789  CA  THR A 121       1.362 -12.387  -2.858 
ATOM    790  CB  THR A 121       1.414 -11.077  -2.132 
ATOM    791  OG1 THR A 121       1.493 -11.279  -0.729 
ATOM    792  CG2 THR A 121       0.136 -10.304  -2.467 
ATOM    793  C   THR A 121       1.454 -12.058  -4.319 
ATOM    794  O   THR A 121       2.368 -11.355  -4.746 
ATOM    795  N   ALA A 122       0.503 -12.561  -5.131 
ATOM    796  CA  ALA A 122       0.506 -12.258  -6.535 
ATOM    797  CB  ALA A 122      -0.363 -13.214  -7.372 
ATOM    798  C   ALA A 122      -0.051 -10.879  -6.695 
ATOM    799  O   ALA A 122      -0.797 -10.403  -5.841 
ATOM    800  N   GLY A 123       0.311 -10.190  -7.800 
ATOM    801  CA  GLY A 123      -0.202  -8.866  -8.009 
ATOM    802  C   GLY A 123      -0.066  -8.514  -9.455 
ATOM    803  O   GLY A 123       0.601  -9.210 -10.221 
ATOM    804  N   PHE A 124      -0.738  -7.418  -9.864 
ATOM    805  CA  PHE A 124      -0.677  -6.940 -11.215 
ATOM    806  CB  PHE A 124      -1.952  -7.333 -11.988 
ATOM    807  CG  PHE A 124      -1.880  -6.953 -13.427 
ATOM    808  CD1 PHE A 124      -1.110  -7.677 -14.309 
ATOM    809  CD2 PHE A 124      -2.620  -5.893 -13.902 
ATOM    810  CE1 PHE A 124      -1.058  -7.330 -15.640 
ATOM    811  CE2 PHE A 124      -2.573  -5.544 -15.231 
ATOM    812  CZ  PHE A 124      -1.789  -6.263 -16.103 
ATOM    813  C   PHE A 124      -0.614  -5.444 -11.112 
ATOM    814  O   PHE A 124      -1.586  -4.807 -10.707 
ATOM    815  N   ARG A 125       0.538  -4.838 -11.470 
ATOM    816  CA  ARG A 125       0.653  -3.408 -11.368 
ATOM    817  CB  ARG A 125       0.731  -2.905  -9.919 
ATOM    818  CG  ARG A 125       1.922  -3.477  -9.148 
ATOM    819  CD  ARG A 125       2.201  -2.737  -7.841 
ATOM    820  NE  ARG A 125       2.654  -1.368  -8.212 
ATOM    821  CZ  ARG A 125       2.539  -0.343  -7.320 
ATOM    822  NH1 ARG A 125       2.021  -0.575  -6.078 
ATOM    823  NH2 ARG A 125       2.940   0.912  -7.672 
ATOM    824  C   ARG A 125       1.930  -2.974 -12.029 
ATOM    825  O   ARG A 125       2.704  -3.796 -12.517 
ATOM    826  N   ASN A 126       2.164  -1.643 -12.058 
ATOM    827  CA  ASN A 126       3.348  -1.060 -12.631 
ATOM    828  CB  ASN A 126       3.319   0.475 -12.733 
ATOM    829  CG  ASN A 126       2.288   0.920 -13.750 
ATOM    830  OD1 ASN A 126       1.798   0.128 -14.551 
ATOM    831  ND2 ASN A 126       1.954   2.238 -13.724 
ATOM    832  C   ASN A 126       4.475  -1.326 -11.687 
ATOM    833  O   ASN A 126       4.252  -1.649 -10.522 
ATOM    834  N   VAL A 127       5.728  -1.187 -12.170 
ATOM    835  CA  VAL A 127       6.853  -1.442 -11.318 
ATOM    836  CB  VAL A 127       7.620  -2.670 -11.710 
ATOM    837  CG1 VAL A 127       6.692  -3.888 -11.560 
ATOM    838  CG2 VAL A 127       8.164  -2.479 -13.137 
ATOM    839  C   VAL A 127       7.801  -0.286 -11.389 
ATOM    840  O   VAL A 127       7.791   0.482 -12.349 
ATOM    841  N   VAL A 128       8.640  -0.129 -10.338 
ATOM    842  CA  VAL A 128       9.608   0.932 -10.290 
ATOM    843  CB  VAL A 128       9.558   1.739  -9.024 
ATOM    844  CG1 VAL A 128      10.684   2.788  -9.058 
ATOM    845  CG2 VAL A 128       8.156   2.343  -8.876 
ATOM    846  C   VAL A 128      10.968   0.306 -10.332 
ATOM    847  O   VAL A 128      11.242  -0.659  -9.620 
ATOM    848  N   VAL A 129      11.864   0.853 -11.180 
ATOM    849  CA  VAL A 129      13.192   0.316 -11.293 
ATOM    850  CB  VAL A 129      13.377  -0.597 -12.470 
ATOM    851  CG1 VAL A 129      12.475  -1.829 -12.285 
ATOM    852  CG2 VAL A 129      13.103   0.196 -13.761 
ATOM    853  C   VAL A 129      14.143   1.454 -11.487 
ATOM    854  O   VAL A 129      13.740   2.610 -11.599 
ATOM    855  N   ALA A 130      15.453   1.141 -11.469 
ATOM    856  CA  ALA A 130      16.471   2.102 -11.776 
ATOM    857  CB  ALA A 130      17.570   2.201 -10.704 
ATOM    858  C   ALA A 130      17.107   1.586 -13.029 
ATOM    859  O   ALA A 130      17.251   0.376 -13.195 
ATOM    860  N   CYS A 131      17.489   2.483 -13.964 
ATOM    861  CA  CYS A 131      18.044   1.992 -15.195 
ATOM    862  CB  CYS A 131      17.222   2.356 -16.450 
ATOM    863  SG  CYS A 131      15.649   1.450 -16.538 
ATOM    864  C   CYS A 131      19.424   2.528 -15.408 
ATOM    865  O   CYS A 131      19.772   3.615 -14.946 
ATOM    866  N   GLU A 132      20.255   1.724 -16.108 
ATOM    867  CA  GLU A 132      21.592   2.093 -16.475 
ATOM    868  CB  GLU A 132      22.653   1.496 -15.531 
ATOM    869  CG  GLU A 132      24.095   1.876 -15.875 
ATOM    870  CD  GLU A 132      25.017   1.153 -14.901 
ATOM    871  OE1 GLU A 132      24.867  -0.090 -14.759 
ATOM    872  OE2 GLU A 132      25.883   1.833 -14.288 
ATOM    873  C   GLU A 132      21.835   1.497 -17.828 
ATOM    874  O   GLU A 132      21.581   0.315 -18.054 
ATOM    875  N   ASN A 133      22.341   2.307 -18.771 
ATOM    876  CA  ASN A 133      22.633   1.807 -20.081 
ATOM    877  CB  ASN A 133      23.666   0.669 -20.045 
ATOM    878  CG  ASN A 133      24.142   0.395 -21.460 
ATOM    879  OD1 ASN A 133      23.716   1.047 -22.412 
ATOM    880  ND2 ASN A 133      25.042  -0.612 -21.602 
ATOM    881  C   ASN A 133      21.369   1.284 -20.700 
ATOM    882  O   ASN A 133      21.405   0.415 -21.569 
ATOM    883  N   GLY A 134      20.206   1.809 -20.274 
ATOM    884  CA  GLY A 134      18.973   1.431 -20.908 
ATOM    885  C   GLY A 134      18.488   0.100 -20.407 
ATOM    886  O   GLY A 134      17.601  -0.497 -21.016 
ATOM    887  N   LEU A 135      19.052  -0.410 -19.291 
ATOM    888  CA  LEU A 135      18.626  -1.689 -18.777 
ATOM    889  CB  LEU A 135      19.722  -2.763 -18.865 
ATOM    890  CG  LEU A 135      20.118  -3.122 -20.306 
ATOM    891  CD1 LEU A 135      21.217  -4.195 -20.327 
ATOM    892  CD2 LEU A 135      18.890  -3.538 -21.130 
ATOM    893  C   LEU A 135      18.301  -1.547 -17.317 
ATOM    894  O   LEU A 135      18.890  -0.715 -16.629 
ATOM    895  N   PRO A 136      17.352  -2.313 -16.825 
ATOM    896  CA  PRO A 136      17.021  -2.252 -15.420 
ATOM    897  CD  PRO A 136      16.196  -2.669 -17.633 
ATOM    898  CB  PRO A 136      15.657  -2.921 -15.271 
ATOM    899  CG  PRO A 136      15.011  -2.730 -16.653 
ATOM    900  C   PRO A 136      18.077  -2.865 -14.544 
ATOM    901  O   PRO A 136      18.366  -4.050 -14.698 
ATOM    902  N   VAL A 137      18.700  -2.052 -13.670 
ATOM    903  CA  VAL A 137      19.685  -2.428 -12.695 
ATOM    904  CB  VAL A 137      20.708  -1.352 -12.497 
ATOM    905  CG1 VAL A 137      21.444  -1.158 -13.835 
ATOM    906  CG2 VAL A 137      20.006  -0.082 -11.995 
ATOM    907  C   VAL A 137      19.111  -2.788 -11.354 
ATOM    908  O   VAL A 137      19.737  -3.522 -10.593 
ATOM    909  N   HIS A 138      17.948  -2.222 -10.978 
ATOM    910  CA  HIS A 138      17.482  -2.425  -9.634 
ATOM    911  ND1 HIS A 138      17.868  -2.477  -6.392 
ATOM    912  CG  HIS A 138      17.517  -1.474  -7.267 
ATOM    913  CB  HIS A 138      18.027  -1.352  -8.671 
ATOM    914  NE2 HIS A 138      16.458  -1.147  -5.302 
ATOM    915  CD2 HIS A 138      16.654  -0.671  -6.586 
ATOM    916  CE1 HIS A 138      17.208  -2.233  -5.232 
ATOM    917  C   HIS A 138      15.989  -2.347  -9.596 
ATOM    918  O   HIS A 138      15.368  -1.672 -10.416 
ATOM    919  N   LEU A 139      15.380  -3.059  -8.624 
ATOM    920  CA  LEU A 139      13.959  -3.022  -8.464 
ATOM    921  CB  LEU A 139      13.328  -4.424  -8.387 
ATOM    922  CG  LEU A 139      11.796  -4.427  -8.219 
ATOM    923  CD1 LEU A 139      11.097  -3.859  -9.466 
ATOM    924  CD2 LEU A 139      11.275  -5.821  -7.830 
ATOM    925  C   LEU A 139      13.692  -2.338  -7.155 
ATOM    926  O   LEU A 139      14.328  -2.642  -6.146 
ATOM    927  N   ASP A 140      12.744  -1.377  -7.146 
ATOM    928  CA  ASP A 140      12.392  -0.683  -5.938 
ATOM    929  CB  ASP A 140      11.787   0.709  -6.222 
ATOM    930  CG  ASP A 140      11.444   1.439  -4.927 
ATOM    931  OD1 ASP A 140      10.721   0.858  -4.076 
ATOM    932  OD2 ASP A 140      11.902   2.602  -4.774 
ATOM    933  C   ASP A 140      11.357  -1.523  -5.257 
ATOM    934  O   ASP A 140      10.230  -1.654  -5.728 
ATOM    935  N   GLN A 141      11.749  -2.130  -4.123 
ATOM    936  CA  GLN A 141      10.948  -3.011  -3.316 
ATOM    937  CB  GLN A 141      11.779  -3.783  -2.278 
ATOM    938  CG  GLN A 141      12.762  -4.776  -2.905 
ATOM    939  CD  GLN A 141      11.952  -5.908  -3.523 
ATOM    940  OE1 GLN A 141      12.497  -6.786  -4.190 
ATOM    941  NE2 GLN A 141      10.610  -5.884  -3.303 
ATOM    942  C   GLN A 141       9.851  -2.293  -2.576 
ATOM    943  O   GLN A 141       8.819  -2.893  -2.282 
ATOM    944  N   SER A 142      10.034  -0.997  -2.253 
ATOM    945  CA  SER A 142       9.150  -0.301  -1.351 
ATOM    946  CB  SER A 142       9.491   1.193  -1.188 
ATOM    947  OG  SER A 142       9.124   1.919  -2.352 
ATOM    948  C   SER A 142       7.710  -0.375  -1.771 
ATOM    949  O   SER A 142       6.824  -0.464  -0.923 
ATOM    950  N   ILE A 143       7.420  -0.350  -3.080 
ATOM    951  CA  ILE A 143       6.051  -0.356  -3.517 
ATOM    952  CB  ILE A 143       5.929  -0.210  -5.009 
ATOM    953  CG1 ILE A 143       6.581  -1.395  -5.742 
ATOM    954  CG2 ILE A 143       6.534   1.151  -5.388 
ATOM    955  CD1 ILE A 143       6.281  -1.418  -7.241 
ATOM    956  C   ILE A 143       5.389  -1.633  -3.085 
ATOM    957  O   ILE A 143       4.203  -1.660  -2.760 
ATOM    958  N   PHE A 144       6.139  -2.743  -3.129 
ATOM    959  CA  PHE A 144       5.663  -4.054  -2.785 
ATOM    960  CB  PHE A 144       6.569  -5.164  -3.332 
ATOM    961  CG  PHE A 144       6.507  -4.997  -4.812 
ATOM    962  CD1 PHE A 144       5.397  -5.403  -5.519 
ATOM    963  CD2 PHE A 144       7.560  -4.429  -5.496 
ATOM    964  CE1 PHE A 144       5.340  -5.244  -6.884 
ATOM    965  CE2 PHE A 144       7.507  -4.271  -6.860 
ATOM    966  CZ  PHE A 144       6.396  -4.677  -7.557 
ATOM    967  C   PHE A 144       5.482  -4.230  -1.309 
ATOM    968  O   PHE A 144       4.699  -5.077  -0.876 
ATOM    969  N   ARG A 145       6.264  -3.500  -0.495 
ATOM    970  CA  ARG A 145       6.177  -3.640   0.929 
ATOM    971  CB  ARG A 145       7.187  -2.736   1.646 
ATOM    972  CG  ARG A 145       8.616  -2.950   1.149 
ATOM    973  CD  ARG A 145       9.671  -2.223   1.979 
ATOM    974  NE  ARG A 145       9.994  -3.112   3.127 
ATOM    975  CZ  ARG A 145      10.901  -4.116   2.955 
ATOM    976  NH1 ARG A 145      11.537  -4.250   1.755 
ATOM    977  NH2 ARG A 145      11.162  -4.987   3.973 
ATOM    978  C   ARG A 145       4.810  -3.223   1.343 
ATOM    979  O   ARG A 145       4.160  -3.893   2.145 
ATOM    980  N   ARG A 146       4.339  -2.101   0.769 
ATOM    981  CA  ARG A 146       3.061  -1.554   1.109 
ATOM    982  CB  ARG A 146       2.944  -0.061   0.750 
ATOM    983  CG  ARG A 146       4.017   0.799   1.422 
ATOM    984  CD  ARG A 146       3.933   2.291   1.088 
ATOM    985  NE  ARG A 146       5.205   2.914   1.552 
ATOM    986  CZ  ARG A 146       6.283   2.930   0.714 
ATOM    987  NH1 ARG A 146       6.168   2.412  -0.544 
ATOM    988  NH2 ARG A 146       7.470   3.456   1.131 
ATOM    989  C   ARG A 146       2.016  -2.301   0.298 
ATOM    990  O   ARG A 146       1.257  -1.625  -0.446 
ATOM    991  OXT ARG A 146       1.959  -3.554   0.415 
TER
HEADER lig_81.pdb
ATOM      1  P    DC A   1    -314.002-285.443 282.416 
ATOM      2  OP1  DC A   1    -315.388-284.994 282.676 
ATOM      3  OP2  DC A   1    -313.534-285.331 281.017 
ATOM      4  O5'  DC A   1    -312.993-284.663 283.383 
ATOM      5  C5'  DC A   1    -312.753-285.180 284.706 
ATOM      6  C4'  DC A   1    -311.272-285.124 285.023 
ATOM      7  O4'  DC A   1    -310.565-286.321 284.588 
ATOM      8  C3'  DC A   1    -310.495-283.981 284.372 
ATOM      9  O3'  DC A   1    -309.508-283.516 285.285 
ATOM     10  C2'  DC A   1    -309.788-284.623 283.179 
ATOM     11  C1'  DC A   1    -309.402-285.922 283.879 
ATOM     12  N1   DC A   1    -309.031-287.020 282.944 
ATOM     13  C2   DC A   1    -308.036-287.907 283.346 
ATOM     14  O2   DC A   1    -307.507-287.749 284.452 
ATOM     15  N3   DC A   1    -307.682-288.914 282.508 
ATOM     16  C4   DC A   1    -308.280-289.052 281.316 
ATOM     17  N4   DC A   1    -307.900-290.051 280.535 
ATOM     18  C5   DC A   1    -309.305-288.151 280.883 
ATOM     19  C6   DC A   1    -309.644-287.150 281.736 
ATOM     20  P    DA A   2    -309.223-281.944 285.387 
ATOM     21  OP1  DA A   2    -310.208-281.321 286.299 
ATOM     22  OP2  DA A   2    -309.140-281.366 284.028 
ATOM     23  O5'  DA A   2    -307.775-281.929 286.066 
ATOM     24  C5'  DA A   2    -307.408-283.002 286.954 
ATOM     25  C4'  DA A   2    -305.992-283.457 286.659 
ATOM     26  O4'  DA A   2    -305.942-284.488 285.632 
ATOM     27  C3'  DA A   2    -305.040-282.378 286.145 
ATOM     28  O3'  DA A   2    -303.746-282.608 286.689 
ATOM     29  C2'  DA A   2    -304.980-282.601 284.635 
ATOM     30  C1'  DA A   2    -304.950-284.126 284.683 
ATOM     31  N9   DA A   2    -305.292-284.774 283.386 
ATOM     32  C8   DA A   2    -306.177-284.354 282.436 
ATOM     33  N7   DA A   2    -306.255-285.139 281.406 
ATOM     34  C5   DA A   2    -305.354-286.156 281.694 
ATOM     35  C6   DA A   2    -304.971-287.309 280.990 
ATOM     36  N6   DA A   2    -305.472-287.646 279.792 
ATOM     37  N1   DA A   2    -304.050-288.107 281.561 
ATOM     38  C2   DA A   2    -303.556-287.768 282.751 
ATOM     39  N3   DA A   2    -303.836-286.723 283.499 
ATOM     40  C4   DA A   2    -304.759-285.941 282.904 
ATOM     41  P    DT A   3    -302.865-281.355 287.153 
ATOM     42  OP1  DT A   3    -303.254-280.957 288.525 
ATOM     43  OP2  DT A   3    -302.932-280.292 286.126 
ATOM     44  O5'  DT A   3    -301.397-281.991 287.173 
ATOM     45  C5'  DT A   3    -301.248-283.395 287.460 
ATOM     46  C4'  DT A   3    -300.248-284.016 286.504 
ATOM     47  O4'  DT A   3    -300.873-284.486 285.276 
ATOM     48  C3'  DT A   3    -299.130-283.094 286.020 
ATOM     49  O3'  DT A   3    -297.929-283.847 285.905 
ATOM     50  C2'  DT A   3    -299.565-282.659 284.620 
ATOM     51  C1'  DT A   3    -300.110-284.012 284.177 
ATOM     52  N1   DT A   3    -301.007-283.938 282.989 
ATOM     53  C2   DT A   3    -300.965-284.989 282.106 
ATOM     54  O2   DT A   3    -300.237-285.956 282.260 
ATOM     55  N3   DT A   3    -301.809-284.885 281.018 
ATOM     56  C4   DT A   3    -302.669-283.841 280.747 
ATOM     57  O4   DT A   3    -303.378-283.858 279.739 
ATOM     58  C5   DT A   3    -302.642-282.784 281.731 
ATOM     59  C7   DT A   3    -303.549-281.609 281.512 
ATOM     60  C6   DT A   3    -301.831-282.860 282.799 
ATOM     61  P    DG A   4    -296.545-283.175 286.349 
ATOM     62  OP1  DG A   4    -296.371-283.319 287.811 
ATOM     63  OP2  DG A   4    -296.472-281.795 285.819 
ATOM     64  O5'  DG A   4    -295.486-284.101 285.587 
ATOM     65  C5'  DG A   4    -295.815-285.481 285.340 
ATOM     66  C4'  DG A   4    -295.424-285.860 283.925 
ATOM     67  O4'  DG A   4    -296.484-285.590 282.964 
ATOM     68  C3'  DG A   4    -294.211-285.130 283.351 
ATOM     69  O3'  DG A   4    -293.468-286.035 282.542 
ATOM     70  C2'  DG A   4    -294.803-284.046 282.449 
ATOM     71  C1'  DG A   4    -295.921-284.899 281.859 
ATOM     72  N9   DG A   4    -297.002-284.105 281.211 
ATOM     73  C8   DG A   4    -297.505-282.870 281.560 
ATOM     74  N7   DG A   4    -298.463-282.443 280.776 
ATOM     75  C5   DG A   4    -298.606-283.466 279.840 
ATOM     76  C6   DG A   4    -299.491-283.577 278.736 
ATOM     77  O6   DG A   4    -300.344-282.784 278.350 
ATOM     78  N1   DG A   4    -299.300-284.784 278.048 
ATOM     79  C2   DG A   4    -298.377-285.755 278.383 
ATOM     80  N2   DG A   4    -298.352-286.835 277.598 
ATOM     81  N3   DG A   4    -297.548-285.649 279.419 
ATOM     82  C4   DG A   4    -297.719-284.485 280.097 
ATOM     83  P    DA A   5    -291.869-285.983 282.587 
ATOM     84  OP1  DA A   5    -291.379-286.775 283.739 
ATOM     85  OP2  DA A   5    -291.417-284.575 282.529 
ATOM     86  O5'  DA A   5    -291.490-286.726 281.222 
ATOM     87  C5'  DA A   5    -292.377-287.737 280.709 
ATOM     88  C4'  DA A   5    -292.553-287.562 279.214 
ATOM     89  O4'  DA A   5    -293.644-286.653 278.887 
ATOM     90  C3'  DA A   5    -291.353-286.982 278.466 
ATOM     91  O3'  DA A   5    -291.259-287.608 277.191 
ATOM     92  C2'  DA A   5    -291.702-285.508 278.258 
ATOM     93  C1'  DA A   5    -293.176-285.720 277.925 
ATOM     94  N9   DA A   5    -293.999-284.485 278.040 
ATOM     95  C8   DA A   5    -293.863-283.453 278.925 
ATOM     96  N7   DA A   5    -294.741-282.512 278.771 
ATOM     97  C5   DA A   5    -295.518-282.948 277.707 
ATOM     98  C6   DA A   5    -296.628-282.389 277.052 
ATOM     99  N6   DA A   5    -297.172-281.211 277.392 
ATOM    100  N1   DA A   5    -297.159-283.086 276.031 
ATOM    101  C2   DA A   5    -296.615-284.254 275.698 
ATOM    102  N3   DA A   5    -295.585-284.874 276.233 
ATOM    103  C4   DA A   5    -295.071-284.155 277.252 
ATOM    104  P    DA A   6    -289.813-287.979 276.615 
ATOM    105  OP1  DA A   6    -289.377-289.281 277.169 
ATOM    106  OP2  DA A   6    -288.889-286.843 276.823 
ATOM    107  O5'  DA A   6    -290.127-288.136 275.053 
ATOM    108  C5'  DA A   6    -291.435-288.578 274.646 
ATOM    109  C4'  DA A   6    -291.923-287.743 273.478 
ATOM    110  O4'  DA A   6    -292.626-286.543 273.909 
ATOM    111  C3'  DA A   6    -290.839-287.217 272.537 
ATOM    112  O3'  DA A   6    -291.335-287.241 271.204 
ATOM    113  C2'  DA A   6    -290.637-285.760 272.954 
ATOM    114  C1'  DA A   6    -292.111-285.436 273.184 
ATOM    115  N9   DA A   6    -292.336-284.206 273.993 
ATOM    116  C8   DA A   6    -291.584-283.722 275.024 
ATOM    117  N7   DA A   6    -292.039-282.619 275.533 
ATOM    118  C5   DA A   6    -293.178-282.352 274.784 
ATOM    119  C6   DA A   6    -294.120-281.310 274.831 
ATOM    120  N6   DA A   6    -294.059-280.297 275.706 
ATOM    121  N1   DA A   6    -295.129-281.348 273.942 
ATOM    122  C2   DA A   6    -295.185-282.359 273.075 
ATOM    123  N3   DA A   6    -294.368-283.380 272.938 
ATOM    124  C4   DA A   6    -293.367-283.318 273.838 
ATOM    125  P    DG A   7    -290.353-287.676 270.018 
ATOM    126  OP1  DG A   7    -290.318-289.153 269.919 
ATOM    127  OP2  DG A   7    -289.044-287.006 270.187 
ATOM    128  O5'  DG A   7    -291.106-287.069 268.744 
ATOM    129  C5'  DG A   7    -292.541-286.953 268.772 
ATOM    130  C4'  DG A   7    -292.964-285.608 268.216 
ATOM    131  O4'  DG A   7    -293.011-284.574 269.240 
ATOM    132  C3'  DG A   7    -292.055-285.019 267.138 
ATOM    133  O3'  DG A   7    -292.858-284.347 266.175 
ATOM    134  C2'  DG A   7    -291.208-283.979 267.872 
ATOM    135  C1'  DG A   7    -292.325-283.431 268.753 
ATOM    136  N9   DG A   7    -291.837-282.651 269.924 
ATOM    137  C8   DG A   7    -290.705-282.842 270.687 
ATOM    138  N7   DG A   7    -290.561-281.971 271.657 
ATOM    139  C5   DG A   7    -291.676-281.144 271.526 
ATOM    140  C6   DG A   7    -292.072-280.017 272.293 
ATOM    141  O6   DG A   7    -291.511-279.508 273.260 
ATOM    142  N1   DG A   7    -293.272-279.470 271.816 
ATOM    143  C2   DG A   7    -293.995-279.951 270.742 
ATOM    144  N2   DG A   7    -295.115-279.288 270.446 
ATOM    145  N3   DG A   7    -293.622-281.009 270.025 
ATOM    146  C4   DG A   7    -292.460-281.550 270.473 
ATOM    147  P    DA A   8    -292.472-284.464 264.626 
ATOM    148  OP1  DA A   8    -293.035-285.714 264.067 
ATOM    149  OP2  DA A   8    -291.014-284.278 264.462 
ATOM    150  O5'  DA A   8    -293.246-283.204 264.012 
ATOM    151  C5'  DA A   8    -294.464-282.759 264.639 
ATOM    152  C4'  DA A   8    -294.471-281.247 264.745 
ATOM    153  O4'  DA A   8    -293.842-280.773 265.971 
ATOM    154  C3'  DA A   8    -293.728-280.500 263.638 
ATOM    155  O3'  DA A   8    -294.438-279.305 263.332 
ATOM    156  C2'  DA A   8    -292.384-280.121 264.260 
ATOM    157  C1'  DA A   8    -292.927-279.742 265.635 
ATOM    158  N9   DA A   8    -291.884-279.685 266.696 
ATOM    159  C8   DA A   8    -290.768-280.461 266.831 
ATOM    160  N7   DA A   8    -290.046-280.166 267.868 
ATOM    161  C5   DA A   8    -290.733-279.118 268.466 
ATOM    162  C6   DA A   8    -290.480-278.355 269.618 
ATOM    163  N6   DA A   8    -289.414-278.541 270.410 
ATOM    164  N1   DA A   8    -291.365-277.389 269.927 
ATOM    165  C2   DA A   8    -292.422-277.210 269.137 
ATOM    166  N3   DA A   8    -292.761-277.855 268.044 
ATOM    167  C4   DA A   8    -291.859-278.816 267.756 
ATOM    168  P    DA A   9    -294.554-278.841 261.804 
ATOM    169  OP1  DA A   9    -295.679-279.550 261.155 
ATOM    170  OP2  DA A   9    -293.236-278.972 261.145 
ATOM    171  O5'  DA A   9    -294.919-277.293 261.972 
ATOM    172  C5'  DA A   9    -295.658-276.872 263.134 
ATOM    173  C4'  DA A   9    -295.056-275.600 263.699 
ATOM    174  O4'  DA A   9    -293.992-275.867 264.656 
ATOM    175  C3'  DA A   9    -294.408-274.662 262.680 
ATOM    176  O3'  DA A   9    -294.660-273.317 263.069 
ATOM    177  C2'  DA A   9    -292.909-274.931 262.805 
ATOM    178  C1'  DA A   9    -292.877-275.054 264.326 
ATOM    179  N9   DA A   9    -291.650-275.716 264.848 
ATOM    180  C8   DA A   9    -290.924-276.725 264.282 
ATOM    181  N7   DA A   9    -289.897-277.091 264.984 
ATOM    182  C5   DA A   9    -289.943-276.265 266.099 
ATOM    183  C6   DA A   9    -289.119-276.155 267.232 
ATOM    184  N6   DA A   9    -288.038-276.920 267.436 
ATOM    185  N1   DA A   9    -289.450-275.228 268.150 
ATOM    186  C2   DA A   9    -290.526-274.472 267.941 
ATOM    187  N3   DA A   9    -291.365-274.483 266.929 
ATOM    188  C4   DA A   9    -291.013-275.419 266.024 
ATOM    189  P    DA A  10    -294.992-272.232 261.940 
ATOM    190  OP1  DA A  10    -296.432-272.292 261.603 
ATOM    191  OP2  DA A  10    -294.053-272.391 260.808 
ATOM    192  O5'  DA A  10    -294.677-270.866 262.712 
ATOM    193  C5'  DA A  10    -294.859-270.812 264.139 
ATOM    194  C4'  DA A  10    -293.689-270.097 264.784 
ATOM    195  O4'  DA A  10    -292.595-271.002 265.108 
ATOM    196  C3'  DA A  10    -293.028-269.007 263.941 
ATOM    197  O3'  DA A  10    -292.631-267.941 264.794 
ATOM    198  C2'  DA A  10    -291.772-269.667 263.371 
ATOM    199  C1'  DA A  10    -291.385-270.430 264.634 
ATOM    200  N9   DA A  10    -290.415-271.534 264.394 
ATOM    201  C8   DA A  10    -290.311-272.350 263.304 
ATOM    202  N7   DA A  10    -289.355-273.222 263.391 
ATOM    203  C5   DA A  10    -288.782-272.969 264.629 
ATOM    204  C6   DA A  10    -287.710-273.561 265.316 
ATOM    205  N6   DA A  10    -286.991-274.581 264.828 
ATOM    206  N1   DA A  10    -287.401-273.065 266.529 
ATOM    207  C2   DA A  10    -288.119-272.051 267.010 
ATOM    208  N3   DA A  10    -289.135-271.420 266.464 
ATOM    209  C4   DA A  10    -289.423-271.936 265.250 
ATOM    210  P    DG A  11    -292.811-266.433 264.287 
ATOM    211  OP1  DG A  11    -294.197-265.984 264.547 
ATOM    212  OP2  DG A  11    -292.343-266.321 262.888 
ATOM    213  O5'  DG A  11    -291.802-265.653 265.255 
ATOM    214  C5'  DG A  11    -291.563-266.170 266.577 
ATOM    215  C4'  DG A  11    -290.081-266.114 266.894 
ATOM    216  O4'  DG A  11    -289.375-267.311 266.460 
ATOM    217  C3'  DG A  11    -289.304-264.971 266.243 
ATOM    218  O3'  DG A  11    -288.317-264.506 267.156 
ATOM    219  C2'  DG A  11    -288.597-265.613 265.050 
ATOM    220  C1'  DG A  11    -288.212-266.912 265.751 
ATOM    221  N9   DG A  11    -287.840-268.010 264.816 
ATOM    222  C8   DG A  11    -288.344-268.298 263.565 
ATOM    223  N7   DG A  11    -287.797-269.344 262.997 
ATOM    224  C5   DG A  11    -286.863-269.780 263.936 
ATOM    225  C6   DG A  11    -285.962-270.875 263.887 
ATOM    226  O6   DG A  11    -285.799-271.700 262.991 
ATOM    227  N1   DG A  11    -285.192-270.956 265.056 
ATOM    228  C2   DG A  11    -285.281-270.093 266.130 
ATOM    229  N2   DG A  11    -284.459-270.341 267.152 
ATOM    230  N3   DG A  11    -286.128-269.066 266.175 
ATOM    231  C4   DG A  11    -286.882-268.973 265.049 
ATOM    232  P    DA A  12    -288.033-262.934 267.259 
ATOM    233  OP1  DA A  12    -289.017-262.311 268.171 
ATOM    234  OP2  DA A  12    -287.949-262.356 265.899 
ATOM    235  O5'  DA A  12    -286.585-262.919 267.938 
ATOM    236  C5'  DA A  12    -286.218-263.992 268.825 
ATOM    237  C4'  DA A  12    -284.802-264.447 268.531 
ATOM    238  O4'  DA A  12    -284.751-265.478 267.503 
ATOM    239  C3'  DA A  12    -283.850-263.368 268.017 
ATOM    240  O3'  DA A  12    -282.555-263.598 268.560 
ATOM    241  C2'  DA A  12    -283.790-263.591 266.506 
ATOM    242  C1'  DA A  12    -283.760-265.116 266.555 
ATOM    243  N9   DA A  12    -284.101-265.764 265.258 
ATOM    244  C8   DA A  12    -284.987-265.344 264.307 
ATOM    245  N7   DA A  12    -285.064-266.130 263.278 
ATOM    246  C5   DA A  12    -284.164-267.147 263.565 
ATOM    247  C6   DA A  12    -283.780-268.299 262.861 
ATOM    248  N6   DA A  12    -284.282-268.636 261.663 
ATOM    249  N1   DA A  12    -282.859-269.097 263.432 
ATOM    250  C2   DA A  12    -282.366-268.758 264.622 
ATOM    251  N3   DA A  12    -282.646-267.713 265.370 
ATOM    252  C4   DA A  12    -283.569-266.931 264.775 
ATOM    253  P    DC A  13    -281.674-262.345 269.025 
ATOM    254  OP1  DC A  13    -282.063-261.947 270.397 
ATOM    255  OP2  DC A  13    -281.742-261.282 267.997 
ATOM    256  O5'  DC A  13    -280.207-262.981 269.044 
ATOM    257  C5'  DC A  13    -280.057-264.385 269.331 
ATOM    258  C4'  DC A  13    -279.058-265.006 268.376 
ATOM    259  O4'  DC A  13    -279.682-265.476 267.148 
ATOM    260  C3'  DC A  13    -277.939-264.084 267.891 
ATOM    261  O3'  DC A  13    -276.738-264.837 267.777 
ATOM    262  C2'  DC A  13    -278.375-263.649 266.492 
ATOM    263  C1'  DC A  13    -278.919-265.003 266.048 
ATOM    264  N1   DC A  13    -279.816-264.928 264.861 
ATOM    265  C2   DC A  13    -279.785-265.986 263.956 
ATOM    266  O2   DC A  13    -279.023-266.935 264.174 
ATOM    267  N3   DC A  13    -280.595-265.936 262.866 
ATOM    268  C4   DC A  13    -281.406-264.890 262.667 
ATOM    269  N4   DC A  13    -282.176-264.888 261.590 
ATOM    270  C5   DC A  13    -281.452-263.791 263.585 
ATOM    271  C6   DC A  13    -280.636-263.859 264.667 
ATOM    272  P    DG A  14    -275.355-264.165 268.220 
ATOM    273  OP1  DG A  14    -275.180-264.309 269.683 
ATOM    274  OP2  DG A  14    -275.281-262.786 267.690 
ATOM    275  O5'  DG A  14    -274.295-265.091 267.458 
ATOM    276  C5'  DG A  14    -274.624-266.471 267.211 
ATOM    277  C4'  DG A  14    -274.234-266.850 265.797 
ATOM    278  O4'  DG A  14    -275.294-266.580 264.835 
ATOM    279  C3'  DG A  14    -273.020-266.120 265.222 
ATOM    280  O3'  DG A  14    -272.278-267.025 264.414 
ATOM    281  C2'  DG A  14    -273.612-265.036 264.321 
ATOM    282  C1'  DG A  14    -274.731-265.889 263.731 
ATOM    283  N9   DG A  14    -275.812-265.095 263.083 
ATOM    284  C8   DG A  14    -276.314-263.860 263.432 
ATOM    285  N7   DG A  14    -277.273-263.433 262.647 
ATOM    286  C5   DG A  14    -277.416-264.456 261.711 
ATOM    287  C6   DG A  14    -278.301-264.568 260.607 
ATOM    288  O6   DG A  14    -279.154-263.774 260.221 
ATOM    289  N1   DG A  14    -278.110-265.774 259.919 
ATOM    290  C2   DG A  14    -277.186-266.745 260.254 
ATOM    291  N2   DG A  14    -277.162-267.825 259.470 
ATOM    292  N3   DG A  14    -276.358-266.639 261.290 
ATOM    293  C4   DG A  14    -276.529-265.475 261.969 
ATOM    294  P    DT A  15    -270.679-266.973 264.459 
ATOM    295  OP1  DT A  15    -270.189-267.765 265.610 
ATOM    296  OP2  DT A  15    -270.226-265.565 264.401 
ATOM    297  O5'  DT A  15    -270.299-267.716 263.094 
ATOM    298  C5'  DT A  15    -271.186-268.727 262.580 
ATOM    299  C4'  DT A  15    -271.363-268.552 261.086 
ATOM    300  O4'  DT A  15    -272.453-267.643 260.758 
ATOM    301  C3'  DT A  15    -270.163-267.972 260.337 
ATOM    302  O3'  DT A  15    -270.069-268.598 259.063 
ATOM    303  C2'  DT A  15    -270.511-266.499 260.129 
ATOM    304  C1'  DT A  15    -271.985-266.710 259.796 
ATOM    305  N1   DT A  15    -272.808-265.475 259.911 
ATOM    306  C2   DT A  15    -273.846-265.330 259.022 
ATOM    307  O2   DT A  15    -274.107-266.157 258.166 
ATOM    308  N3   DT A  15    -274.587-264.172 259.158 
ATOM    309  C4   DT A  15    -274.380-263.173 260.088 
ATOM    310  O4   DT A  15    -275.111-262.180 260.112 
ATOM    311  C5   DT A  15    -273.269-263.415 260.976 
ATOM    312  C7   DT A  15    -272.976-262.376 262.018 
ATOM    313  C6   DT A  15    -272.532-264.532 260.866 
ATOM    314  P    DG A  16    -268.622-268.969 258.486 
ATOM    315  OP1  DG A  16    -268.186-270.271 259.040 
ATOM    316  OP2  DG A  16    -267.698-267.833 258.694 
ATOM    317  O5'  DG A  16    -268.936-269.127 256.924 
ATOM    318  C5'  DG A  16    -270.244-269.568 256.517 
ATOM    319  C4'  DG A  16    -270.733-268.733 255.349 
ATOM    320  O4'  DG A  16    -271.435-267.533 255.781 
ATOM    321  C3'  DG A  16    -269.649-268.207 254.408 
ATOM    322  O3'  DG A  16    -270.145-268.231 253.075 
ATOM    323  C2'  DG A  16    -269.447-266.750 254.826 
ATOM    324  C1'  DG A  16    -270.921-266.427 255.055 
ATOM    325  N9   DG A  16    -271.145-265.197 255.865 
ATOM    326  C8   DG A  16    -270.398-264.693 256.907 
ATOM    327  N7   DG A  16    -270.871-263.578 257.412 
ATOM    328  C5   DG A  16    -272.010-263.326 256.649 
ATOM    329  C6   DG A  16    -272.943-262.259 256.723 
ATOM    330  O6   DG A  16    -272.956-261.302 257.492 
ATOM    331  N1   DG A  16    -273.952-262.392 255.759 
ATOM    332  C2   DG A  16    -274.046-263.422 254.843 
ATOM    333  N2   DG A  16    -275.085-263.367 254.006 
ATOM    334  N3   DG A  16    -273.171-264.423 254.773 
ATOM    335  C4   DG A  16    -272.186-264.308 255.702 
ATOM    336  P    DC A  17    -269.162-268.666 251.890 
ATOM    337  OP1  DC A  17    -269.127-270.143 251.791 
ATOM    338  OP2  DC A  17    -267.854-267.996 252.059 
ATOM    339  O5'  DC A  17    -269.916-268.059 250.616 
ATOM    340  C5'  DC A  17    -271.351-267.944 250.643 
ATOM    341  C4'  DC A  17    -271.773-266.599 250.087 
ATOM    342  O4'  DC A  17    -271.820-265.564 251.112 
ATOM    343  C3'  DC A  17    -270.865-266.009 249.009 
ATOM    344  O3'  DC A  17    -271.668-265.337 248.047 
ATOM    345  C2'  DC A  17    -270.017-264.969 249.744 
ATOM    346  C1'  DC A  17    -271.135-264.421 250.625 
ATOM    347  N1   DC A  17    -270.646-263.641 251.796 
ATOM    348  C2   DC A  17    -271.408-262.553 252.216 
ATOM    349  O2   DC A  17    -272.448-262.283 251.605 
ATOM    350  N3   DC A  17    -270.978-261.829 253.281 
ATOM    351  C4   DC A  17    -269.845-262.155 253.916 
ATOM    352  N4   DC A  17    -269.469-261.418 254.950 
ATOM    353  C5   DC A  17    -269.047-263.269 253.500 
ATOM    354  C6   DC A  17    -269.493-263.980 252.433 
ATOM    355  P    DG A  18    -271.282-265.454 246.497 
ATOM    356  OP1  DG A  18    -271.844-266.704 245.938 
ATOM    357  OP2  DG A  18    -269.823-265.268 246.334 
ATOM    358  O5'  DG A  18    -272.056-264.194 245.883 
ATOM    359  C5'  DG A  18    -273.274-263.750 246.510 
ATOM    360  C4'  DG A  18    -273.280-262.237 246.616 
ATOM    361  O4'  DG A  18    -272.652-261.763 247.842 
ATOM    362  C3'  DG A  18    -272.538-261.490 245.509 
ATOM    363  O3'  DG A  18    -273.247-260.295 245.204 
ATOM    364  C2'  DG A  18    -271.194-261.111 246.132 
ATOM    365  C1'  DG A  18    -271.737-260.732 247.506 
ATOM    366  N9   DG A  18    -270.693-260.675 248.567 
ATOM    367  C8   DG A  18    -269.562-261.448 248.720 
ATOM    368  N7   DG A  18    -268.843-261.140 249.772 
ATOM    369  C5   DG A  18    -269.547-260.088 250.357 
ATOM    370  C6   DG A  18    -269.260-259.337 251.526 
ATOM    371  O6   DG A  18    -268.312-259.446 252.299 
ATOM    372  N1   DG A  18    -270.239-258.361 251.760 
ATOM    373  C2   DG A  18    -271.348-258.140 250.968 
ATOM    374  N2   DG A  18    -272.165-257.160 251.362 
ATOM    375  N3   DG A  18    -271.616-258.847 249.871 
ATOM    376  C4   DG A  18    -270.677-259.797 249.631 
ATOM    377  P    DG A  19    -273.364-259.831 243.676 
ATOM    378  OP1  DG A  19    -274.489-260.540 243.026 
ATOM    379  OP2  DG A  19    -272.046-259.962 243.016 
ATOM    380  O5'  DG A  19    -273.729-258.283 243.844 
ATOM    381  C5'  DG A  19    -274.468-257.862 245.006 
ATOM    382  C4'  DG A  19    -273.866-256.590 245.570 
ATOM    383  O4'  DG A  19    -272.802-256.857 246.528 
ATOM    384  C3'  DG A  19    -273.218-255.652 244.552 
ATOM    385  O3'  DG A  19    -273.469-254.307 244.941 
ATOM    386  C2'  DG A  19    -271.718-255.921 244.677 
ATOM    387  C1'  DG A  19    -271.687-256.044 246.197 
ATOM    388  N9   DG A  19    -270.460-256.706 246.719 
ATOM    389  C8   DG A  19    -269.715-257.724 246.163 
ATOM    390  N7   DG A  19    -268.680-258.084 246.883 
ATOM    391  C5   DG A  19    -268.743-257.245 247.995 
ATOM    392  C6   DG A  19    -267.890-257.161 249.126 
ATOM    393  O6   DG A  19    -266.888-257.821 249.384 
ATOM    394  N1   DG A  19    -268.319-256.169 250.019 
ATOM    395  C2   DG A  19    -269.427-255.364 249.842 
ATOM    396  N2   DG A  19    -269.668-254.477 250.810 
ATOM    397  N3   DG A  19    -270.227-255.443 248.780 
ATOM    398  C4   DG A  19    -269.825-256.401 247.905 
ATOM    399  P    DA A  20    -273.802-253.222 243.811 
ATOM    400  OP1  DA A  20    -275.241-253.282 243.474 
ATOM    401  OP2  DA A  20    -272.863-253.381 242.679 
ATOM    402  O5'  DA A  20    -273.486-251.856 244.583 
ATOM    403  C5'  DA A  20    -273.669-251.802 246.011 
ATOM    404  C4'  DA A  20    -272.499-251.087 246.656 
ATOM    405  O4'  DA A  20    -271.404-251.992 246.980 
ATOM    406  C3'  DA A  20    -271.838-249.997 245.812 
ATOM    407  O3'  DA A  20    -271.441-248.931 246.666 
ATOM    408  C2'  DA A  20    -270.582-250.657 245.243 
ATOM    409  C1'  DA A  20    -270.195-251.420 246.506 
ATOM    410  N9   DA A  20    -269.224-252.524 246.265 
ATOM    411  C8   DA A  20    -269.121-253.340 245.176 
ATOM    412  N7   DA A  20    -268.165-254.212 245.262 
ATOM    413  C5   DA A  20    -267.591-253.959 246.501 
ATOM    414  C6   DA A  20    -266.519-254.551 247.188 
ATOM    415  N6   DA A  20    -265.800-255.572 246.699 
ATOM    416  N1   DA A  20    -266.210-254.055 248.401 
ATOM    417  C2   DA A  20    -266.928-253.041 248.881 
ATOM    418  N3   DA A  20    -267.944-252.410 248.335 
ATOM    419  C4   DA A  20    -268.233-252.926 247.122 
ATOM    420  P    DT A  21    -271.620-247.423 246.159 
ATOM    421  OP1  DT A  21    -273.007-246.974 246.418 
ATOM    422  OP2  DT A  21    -271.153-247.311 244.760 
ATOM    423  O5'  DT A  21    -270.612-246.643 247.126 
ATOM    424  C5'  DT A  21    -270.372-247.160 248.449 
ATOM    425  C4'  DT A  21    -268.891-247.104 248.766 
ATOM    426  O4'  DT A  21    -268.184-248.301 248.331 
ATOM    427  C3'  DT A  21    -268.114-245.961 248.114 
ATOM    428  O3'  DT A  21    -267.127-245.496 249.028 
ATOM    429  C2'  DT A  21    -267.407-246.603 246.921 
ATOM    430  C1'  DT A  21    -267.021-247.902 247.622 
ATOM    431  N1   DT A  21    -266.650-249.000 246.687 
ATOM    432  C2   DT A  21    -265.667-249.867 247.098 
ATOM    433  O2   DT A  21    -265.104-249.769 248.175 
ATOM    434  N3   DT A  21    -265.348-250.872 246.205 
ATOM    435  C4   DT A  21    -265.919-251.075 244.965 
ATOM    436  O4   DT A  21    -265.551-252.011 244.252 
ATOM    437  C5   DT A  21    -266.941-250.114 244.621 
ATOM    438  C7   DT A  21    -267.613-250.263 243.288 
ATOM    439  C6   DT A  21    -267.270-249.127 245.471 
ATOM    440  P    DC A  22    -266.842-243.924 249.130 
ATOM    441  OP1  DC A  22    -267.827-243.301 250.042 
ATOM    442  OP2  DC A  22    -266.759-243.346 247.771 
ATOM    443  O5'  DC A  22    -265.394-243.909 249.809 
ATOM    444  C5'  DC A  22    -265.027-244.982 250.696 
ATOM    445  C4'  DC A  22    -263.611-245.437 250.402 
ATOM    446  O4'  DC A  22    -263.561-246.468 249.374 
ATOM    447  C3'  DC A  22    -262.659-244.358 249.888 
ATOM    448  O3'  DC A  22    -261.365-244.588 250.431 
ATOM    449  C2'  DC A  22    -262.599-244.581 248.378 
ATOM    450  C1'  DC A  22    -262.569-246.106 248.426 
ATOM    451  N1   DC A  22    -262.911-246.754 247.129 
ATOM    452  C2   DC A  22    -262.263-247.944 246.808 
ATOM    453  O2   DC A  22    -261.440-248.409 247.604 
ATOM    454  N3   DC A  22    -262.560-248.550 245.629 
ATOM    455  C4   DC A  22    -263.459-248.013 244.793 
ATOM    456  N4   DC A  22    -263.714-248.643 243.656 
ATOM    457  C5   DC A  22    -264.136-246.790 245.105 
ATOM    458  C6   DC A  22    -263.824-246.200 246.287 
ATOM    459  P    DC A  23    -260.484-243.335 250.896 
ATOM    460  OP1  DC A  23    -260.873-242.938 252.268 
ATOM    461  OP2  DC A  23    -260.551-242.272 249.869 
ATOM    462  O5'  DC A  23    -259.016-243.971 250.916 
ATOM    463  C5'  DC A  23    -258.867-245.375 251.203 
ATOM    464  C4'  DC A  23    -257.867-245.996 250.247 
ATOM    465  O4'  DC A  23    -258.492-246.466 249.019 
ATOM    466  C3'  DC A  23    -256.749-245.074 249.762 
ATOM    467  O3'  DC A  23    -255.548-245.827 249.648 
ATOM    468  C2'  DC A  23    -257.184-244.639 248.363 
ATOM    469  C1'  DC A  23    -257.729-245.993 247.920 
ATOM    470  N1   DC A  23    -258.626-245.918 246.732 
ATOM    471  C2   DC A  23    -258.595-246.976 245.828 
ATOM    472  O2   DC A  23    -257.833-247.925 246.046 
ATOM    473  N3   DC A  23    -259.404-246.926 244.738 
ATOM    474  C4   DC A  23    -260.216-245.880 244.538 
ATOM    475  N4   DC A  23    -260.986-245.878 243.461 
ATOM    476  C5   DC A  23    -260.262-244.781 245.456 
ATOM    477  C6   DC A  23    -259.445-244.850 246.538 
ATOM    478  P    DT A  24    -254.164-245.155 250.092 
ATOM    479  OP1  DT A  24    -253.990-245.299 251.554 
ATOM    480  OP2  DT A  24    -254.091-243.776 249.562 
ATOM    481  O5'  DT A  24    -253.105-246.081 249.330 
ATOM    482  C5'  DT A  24    -253.434-247.461 249.083 
ATOM    483  C4'  DT A  24    -253.043-247.840 247.668 
ATOM    484  O4'  DT A  24    -254.103-247.570 246.707 
ATOM    485  C3'  DT A  24    -251.830-247.110 247.094 
ATOM    486  O3'  DT A  24    -251.087-248.015 246.285 
ATOM    487  C2'  DT A  24    -252.422-246.026 246.192 
ATOM    488  C1'  DT A  24    -253.540-246.879 245.602 
ATOM    489  N1   DT A  24    -254.621-246.085 244.954 
ATOM    490  C2   DT A  24    -255.223-246.633 243.848 
ATOM    491  O2   DT A  24    -254.909-247.719 243.392 
ATOM    492  N3   DT A  24    -256.220-245.867 243.273 
ATOM    493  C4   DT A  24    -256.653-244.630 243.705 
ATOM    494  O4   DT A  24    -257.555-244.039 243.108 
ATOM    495  C5   DT A  24    -255.961-244.138 244.873 
ATOM    496  C7   DT A  24    -256.371-242.798 245.409 
ATOM    497  C6   DT A  24    -254.988-244.862 245.451 
ATOM    498  P    DG A  25    -249.488-247.963 246.330 
ATOM    499  OP1  DG A  25    -248.998-248.755 247.481 
ATOM    500  OP2  DG A  25    -249.036-246.555 246.272 
ATOM    501  O5'  DG A  25    -249.109-248.706 244.965 
ATOM    502  C5'  DG A  25    -249.995-249.717 244.452 
ATOM    503  C4'  DG A  25    -250.172-249.542 242.957 
ATOM    504  O4'  DG A  25    -251.263-248.633 242.630 
ATOM    505  C3'  DG A  25    -248.972-248.962 242.209 
ATOM    506  O3'  DG A  25    -248.878-249.588 240.934 
ATOM    507  C2'  DG A  25    -249.321-247.489 242.000 
ATOM    508  C1'  DG A  25    -250.795-247.700 241.668 
ATOM    509  N9   DG A  25    -251.618-246.465 241.783 
ATOM    510  C8   DG A  25    -251.496-245.416 242.667 
ATOM    511  N7   DG A  25    -252.389-244.471 242.502 
ATOM    512  C5   DG A  25    -253.158-244.926 241.431 
ATOM    513  C6   DG A  25    -254.277-244.332 240.792 
ATOM    514  O6   DG A  25    -254.830-243.265 241.043 
ATOM    515  N1   DG A  25    -254.755-245.135 239.746 
ATOM    516  C2   DG A  25    -254.221-246.351 239.368 
ATOM    517  N2   DG A  25    -254.822-246.962 238.345 
ATOM    518  N3   DG A  25    -253.171-246.907 239.969 
ATOM    519  C4   DG A  25    -252.696-246.142 240.985 
ATOM    520  P    DC A  26    -247.431-249.959 240.357 
ATOM    521  OP1  DC A  26    -246.996-251.261 240.912 
ATOM    522  OP2  DC A  26    -246.508-248.823 240.566 
ATOM    523  O5'  DC A  26    -247.746-250.117 238.796 
ATOM    524  C5'  DC A  26    -249.054-250.558 238.388 
ATOM    525  C4'  DC A  26    -249.542-249.723 237.220 
ATOM    526  O4'  DC A  26    -250.245-248.523 237.652 
ATOM    527  C3'  DC A  26    -248.458-249.197 236.280 
ATOM    528  O3'  DC A  26    -248.954-249.221 234.947 
ATOM    529  C2'  DC A  26    -248.256-247.741 236.697 
ATOM    530  C1'  DC A  26    -249.730-247.417 236.926 
ATOM    531  N1   DC A  26    -249.954-246.187 237.736 
ATOM    532  C2   DC A  26    -251.064-245.402 237.431 
ATOM    533  O2   DC A  26    -251.809-245.756 236.511 
ATOM    534  N3   DC A  26    -251.285-244.276 238.158 
ATOM    535  C4   DC A  26    -250.453-243.928 239.147 
ATOM    536  N4   DC A  26    -250.713-242.821 239.825 
ATOM    537  C5   DC A  26    -249.307-244.721 239.476 
ATOM    538  C6   DC A  26    -249.102-245.842 238.739 
ATOM    539  P    DT A  27    -247.972-249.656 233.761 
ATOM    540  OP1  DT A  27    -247.937-251.133 233.662 
ATOM    541  OP2  DT A  27    -246.663-248.986 233.930 
ATOM    542  O5'  DT A  27    -248.725-249.049 232.487 
ATOM    543  C5'  DT A  27    -250.160-248.934 232.515 
ATOM    544  C4'  DT A  27    -250.583-247.589 231.958 
ATOM    545  O4'  DT A  27    -250.629-246.554 232.983 
ATOM    546  C3'  DT A  27    -249.674-246.999 230.881 
ATOM    547  O3'  DT A  27    -250.477-246.327 229.918 
ATOM    548  C2'  DT A  27    -248.827-245.959 231.615 
ATOM    549  C1'  DT A  27    -249.944-245.411 232.496 
ATOM    550  N1   DT A  27    -249.456-244.631 233.667 
ATOM    551  C2   DT A  27    -250.218-243.561 234.069 
ATOM    552  O2   DT A  27    -251.254-243.238 233.513 
ATOM    553  N3   DT A  27    -249.733-242.862 235.157 
ATOM    554  C4   DT A  27    -248.577-243.138 235.859 
ATOM    555  O4   DT A  27    -248.245-242.439 236.818 
ATOM    556  C5   DT A  27    -247.845-244.278 235.363 
ATOM    557  C7   DT A  27    -246.574-244.649 236.069 
ATOM    558  C6   DT A  27    -248.293-244.976 234.306 
ATOM    559  P    DG A  28    -250.091-246.444 228.368 
ATOM    560  OP1  DG A  28    -250.654-247.694 227.809 
ATOM    561  OP2  DG A  28    -248.633-246.258 228.205 
ATOM    562  O5'  DG A  28    -250.865-245.184 227.755 
ATOM    563  C5'  DG A  28    -252.083-244.740 228.382 
ATOM    564  C4'  DG A  28    -252.090-243.227 228.488 
ATOM    565  O4'  DG A  28    -251.461-242.754 229.713 
ATOM    566  C3'  DG A  28    -251.347-242.480 227.380 
ATOM    567  O3'  DG A  28    -252.057-241.285 227.075 
ATOM    568  C2'  DG A  28    -250.003-242.101 228.003 
ATOM    569  C1'  DG A  28    -250.546-241.722 229.378 
ATOM    570  N9   DG A  28    -249.503-241.665 230.439 
ATOM    571  C8   DG A  28    -248.372-242.438 230.591 
ATOM    572  N7   DG A  28    -247.652-242.130 231.643 
ATOM    573  C5   DG A  28    -248.356-241.078 232.229 
ATOM    574  C6   DG A  28    -248.070-240.327 233.398 
ATOM    575  O6   DG A  28    -247.122-240.436 234.170 
ATOM    576  N1   DG A  28    -249.048-239.351 233.632 
ATOM    577  C2   DG A  28    -250.158-239.130 232.839 
ATOM    578  N2   DG A  28    -250.975-238.150 233.233 
ATOM    579  N3   DG A  28    -250.426-239.837 231.743 
ATOM    580  C4   DG A  28    -249.486-240.787 231.502 
ATOM    581  P    DG A  29    -252.173-240.821 225.547 
ATOM    582  OP1  DG A  29    -253.298-241.531 224.898 
ATOM    583  OP2  DG A  29    -250.855-240.952 224.888 
ATOM    584  O5'  DG A  29    -252.538-239.273 225.715 
ATOM    585  C5'  DG A  29    -253.277-238.852 226.877 
ATOM    586  C4'  DG A  29    -252.675-237.580 227.442 
ATOM    587  O4'  DG A  29    -251.611-237.847 228.399 
ATOM    588  C3'  DG A  29    -252.027-236.642 226.423 
ATOM    589  O3'  DG A  29    -252.279-235.297 226.812 
ATOM    590  C2'  DG A  29    -250.528-236.911 226.548 
ATOM    591  C1'  DG A  29    -250.496-237.034 228.068 
ATOM    592  N9   DG A  29    -249.269-237.696 228.591 
ATOM    593  C8   DG A  29    -248.524-238.714 228.035 
ATOM    594  N7   DG A  29    -247.490-239.074 228.755 
ATOM    595  C5   DG A  29    -247.552-238.235 229.867 
ATOM    596  C6   DG A  29    -246.700-238.151 230.997 
ATOM    597  O6   DG A  29    -245.697-238.811 231.256 
ATOM    598  N1   DG A  29    -247.129-237.159 231.891 
ATOM    599  C2   DG A  29    -248.236-236.354 231.714 
ATOM    600  N2   DG A  29    -248.478-235.467 232.682 
ATOM    601  N3   DG A  29    -249.037-236.433 230.652 
ATOM    602  C4   DG A  29    -248.634-237.391 229.776 
ATOM    603  P    DT A  30    -252.611-234.212 225.683 
ATOM    604  OP1  DT A  30    -254.051-234.272 225.346 
ATOM    605  OP2  DT A  30    -251.672-234.371 224.551 
ATOM    606  O5'  DT A  30    -252.295-232.846 226.455 
ATOM    607  C5'  DT A  30    -252.478-232.792 227.882 
ATOM    608  C4'  DT A  30    -251.308-232.077 228.527 
ATOM    609  O4'  DT A  30    -250.214-232.982 228.851 
ATOM    610  C3'  DT A  30    -250.647-230.987 227.684 
ATOM    611  O3'  DT A  30    -250.250-229.921 228.537 
ATOM    612  C2'  DT A  30    -249.391-231.647 227.114 
ATOM    613  C1'  DT A  30    -249.004-232.410 228.377 
ATOM    614  N1   DT A  30    -248.034-233.514 228.137 
ATOM    615  C2   DT A  30    -247.112-233.763 229.125 
ATOM    616  O2   DT A  30    -247.065-233.127 230.163 
ATOM    617  N3   DT A  30    -246.228-234.792 228.866 
ATOM    618  C4   DT A  30    -246.191-235.574 227.730 
ATOM    619  O4   DT A  30    -245.352-236.469 227.611 
ATOM    620  C5   DT A  30    -247.197-235.238 226.750 
ATOM    621  C7   DT A  30    -247.228-236.040 225.483 
ATOM    622  C6   DT A  30    -248.069-234.241 226.976 
ATOM    623  P    DA A  31    -250.430-228.413 228.030 
ATOM    624  OP1  DA A  31    -251.816-227.964 228.290 
ATOM    625  OP2  DA A  31    -249.962-228.301 226.631 
ATOM    626  O5'  DA A  31    -249.421-227.633 228.998 
ATOM    627  C5'  DA A  31    -249.182-228.150 230.320 
ATOM    628  C4'  DA A  31    -247.700-228.094 230.637 
ATOM    629  O4'  DA A  31    -246.994-229.291 230.202 
ATOM    630  C3'  DA A  31    -246.923-226.951 229.986 
ATOM    631  O3'  DA A  31    -245.936-226.486 230.899 
ATOM    632  C2'  DA A  31    -246.216-227.593 228.793 
ATOM    633  C1'  DA A  31    -245.831-228.892 229.494 
ATOM    634  N9   DA A  31    -245.459-229.990 228.558 
ATOM    635  C8   DA A  31    -245.971-230.260 227.321 
ATOM    636  N7   DA A  31    -245.437-231.293 226.747 
ATOM    637  C5   DA A  31    -244.503-231.743 227.669 
ATOM    638  C6   DA A  31    -243.599-232.818 227.654 
ATOM    639  N6   DA A  31    -243.485-233.675 226.629 
ATOM    640  N1   DA A  31    -242.813-232.980 228.734 
ATOM    641  C2   DA A  31    -242.930-232.126 229.750 
ATOM    642  N3   DA A  31    -243.733-231.092 229.875 
ATOM    643  C4   DA A  31    -244.508-230.951 228.781 
ATOM    644  P    DG A  32    -245.651-224.914 231.001 
ATOM    645  OP1  DG A  32    -246.636-224.291 231.914 
ATOM    646  OP2  DG A  32    -245.568-224.336 229.642 
ATOM    647  O5'  DG A  32    -244.204-224.899 231.681 
ATOM    648  C5'  DG A  32    -243.837-225.972 232.568 
ATOM    649  C4'  DG A  32    -242.421-226.427 232.274 
ATOM    650  O4'  DG A  32    -242.370-227.458 231.246 
ATOM    651  C3'  DG A  32    -241.469-225.348 231.759 
ATOM    652  O3'  DG A  32    -240.174-225.578 232.303 
ATOM    653  C2'  DG A  32    -241.409-225.571 230.249 
ATOM    654  C1'  DG A  32    -241.378-227.096 230.297 
ATOM    655  N9   DG A  32    -241.720-227.744 229.001 
ATOM    656  C8   DG A  32    -242.610-227.336 228.030 
ATOM    657  N7   DG A  32    -242.678-228.138 226.997 
ATOM    658  C5   DG A  32    -241.769-229.150 227.303 
ATOM    659  C6   DG A  32    -241.405-230.306 226.564 
ATOM    660  O6   DG A  32    -241.816-230.680 225.469 
ATOM    661  N1   DG A  32    -240.443-231.067 227.244 
ATOM    662  C2   DG A  32    -239.905-230.752 228.477 
ATOM    663  N2   DG A  32    -239.000-231.608 228.957 
ATOM    664  N3   DG A  32    -240.248-229.668 229.170 
ATOM    665  C4   DG A  32    -241.180-228.919 228.523 
ATOM    666  P    DG A  33    -239.293-224.325 232.768 
ATOM    667  OP1  DG A  33    -239.682-223.928 234.140 
ATOM    668  OP2  DG A  33    -239.361-223.263 231.740 
ATOM    669  O5'  DG A  33    -237.826-224.961 232.787 
ATOM    670  C5'  DG A  33    -237.676-226.365 233.074 
ATOM    671  C4'  DG A  33    -236.677-226.986 232.119 
ATOM    672  O4'  DG A  33    -237.301-227.456 230.890 
ATOM    673  C3'  DG A  33    -235.558-226.064 231.634 
ATOM    674  O3'  DG A  33    -234.357-226.817 231.520 
ATOM    675  C2'  DG A  33    -235.994-225.629 230.235 
ATOM    676  C1'  DG A  33    -236.538-226.983 229.791 
ATOM    677  N9   DG A  33    -237.435-226.908 228.604 
ATOM    678  C8   DG A  33    -238.323-225.918 228.244 
ATOM    679  N7   DG A  33    -238.967-226.157 227.128 
ATOM    680  C5   DG A  33    -238.470-227.394 226.718 
ATOM    681  C6   DG A  33    -238.788-228.174 225.576 
ATOM    682  O6   DG A  33    -239.586-227.931 224.675 
ATOM    683  N1   DG A  33    -238.048-229.364 225.546 
ATOM    684  C2   DG A  33    -237.122-229.750 226.497 
ATOM    685  N2   DG A  33    -236.522-230.925 226.287 
ATOM    686  N3   DG A  33    -236.825-229.019 227.568 
ATOM    687  C4   DG A  33    -237.534-227.860 227.612 
ATOM    688  P    DA A  34    -232.974-226.145 231.963 
ATOM    689  OP1  DA A  34    -232.799-226.289 233.426 
ATOM    690  OP2  DA A  34    -232.900-224.766 231.433 
ATOM    691  O5'  DA A  34    -231.914-227.071 231.201 
ATOM    692  C5'  DA A  34    -232.243-228.451 230.954 
ATOM    693  C4'  DA A  34    -231.853-228.831 229.540 
ATOM    694  O4'  DA A  34    -232.913-228.560 228.578 
ATOM    695  C3'  DA A  34    -230.639-228.100 228.965 
ATOM    696  O3'  DA A  34    -229.896-229.005 228.157 
ATOM    697  C2'  DA A  34    -231.231-227.016 228.064 
ATOM    698  C1'  DA A  34    -232.350-227.869 227.474 
ATOM    699  N9   DA A  34    -233.431-227.075 226.826 
ATOM    700  C8   DA A  34    -233.916-225.850 227.187 
ATOM    701  N7   DA A  34    -234.865-225.415 226.418 
ATOM    702  C5   DA A  34    -235.024-226.424 225.477 
ATOM    703  C6   DA A  34    -235.884-226.566 224.377 
ATOM    704  N6   DA A  34    -236.792-225.646 224.023 
ATOM    705  N1   DA A  34    -235.778-227.695 223.649 
ATOM    706  C2   DA A  34    -234.875-228.606 224.007 
ATOM    707  N3   DA A  34    -234.022-228.583 225.007 
ATOM    708  C4   DA A  34    -234.149-227.444 225.718 
ATOM    709  P    DG A  35    -228.298-228.953 228.202 
ATOM    710  OP1  DG A  35    -227.808-229.745 229.353 
ATOM    711  OP2  DG A  35    -227.845-227.545 228.143 
ATOM    712  O5'  DG A  35    -227.918-229.696 226.837 
ATOM    713  C5'  DG A  35    -228.805-230.708 226.323 
ATOM    714  C4'  DG A  35    -228.982-230.532 224.828 
ATOM    715  O4'  DG A  35    -230.072-229.623 224.501 
ATOM    716  C3'  DG A  35    -227.782-229.952 224.080 
ATOM    717  O3'  DG A  35    -227.688-230.578 222.805 
ATOM    718  C2'  DG A  35    -228.130-228.479 223.872 
ATOM    719  C1'  DG A  35    -229.604-228.690 223.539 
ATOM    720  N9   DG A  35    -230.427-227.455 223.654 
ATOM    721  C8   DG A  35    -230.305-226.406 224.538 
ATOM    722  N7   DG A  35    -231.199-225.461 224.373 
ATOM    723  C5   DG A  35    -231.967-225.916 223.303 
ATOM    724  C6   DG A  35    -233.086-225.322 222.663 
ATOM    725  O6   DG A  35    -233.640-224.255 222.915 
ATOM    726  N1   DG A  35    -233.564-226.125 221.617 
ATOM    727  C2   DG A  35    -233.031-227.341 221.239 
ATOM    728  N2   DG A  35    -233.631-227.952 220.216 
ATOM    729  N3   DG A  35    -231.980-227.897 221.841 
ATOM    730  C4   DG A  35    -231.505-227.132 222.856 
ATOM    731  P    DA A  36    -226.241-230.949 222.229 
ATOM    732  OP1  DA A  36    -225.805-232.251 222.783 
ATOM    733  OP2  DA A  36    -225.317-229.813 222.437 
ATOM    734  O5'  DA A  36    -226.555-231.107 220.667 
ATOM    735  C5'  DA A  36    -227.863-231.548 220.260 
ATOM    736  C4'  DA A  36    -228.352-230.713 219.092 
ATOM    737  O4'  DA A  36    -229.054-229.513 219.523 
ATOM    738  C3'  DA A  36    -227.268-230.187 218.151 
ATOM    739  O3'  DA A  36    -227.764-230.211 216.818 
ATOM    740  C2'  DA A  36    -227.066-228.731 218.568 
ATOM    741  C1'  DA A  36    -228.539-228.407 218.798 
ATOM    742  N9   DA A  36    -228.764-227.177 219.607 
ATOM    743  C8   DA A  36    -228.012-226.692 220.639 
ATOM    744  N7   DA A  36    -228.468-225.589 221.147 
ATOM    745  C5   DA A  36    -229.606-225.322 220.399 
ATOM    746  C6   DA A  36    -230.548-224.280 220.445 
ATOM    747  N6   DA A  36    -230.487-223.267 221.321 
ATOM    748  N1   DA A  36    -231.558-224.318 219.556 
ATOM    749  C2   DA A  36    -231.613-225.329 218.689 
ATOM    750  N3   DA A  36    -230.797-226.350 218.552 
ATOM    751  C4   DA A  36    -229.795-226.288 219.453 
ATOM    752  P    DA A  37    -226.781-230.646 215.632 
ATOM    753  OP1  DA A  37    -226.746-232.123 215.534 
ATOM    754  OP2  DA A  37    -225.473-229.976 215.801 
ATOM    755  O5'  DA A  37    -227.535-230.039 214.358 
ATOM    756  C5'  DA A  37    -228.970-229.924 214.386 
ATOM    757  C4'  DA A  37    -229.392-228.579 213.830 
ATOM    758  O4'  DA A  37    -229.439-227.544 214.854 
ATOM    759  C3'  DA A  37    -228.483-227.989 212.752 
ATOM    760  O3'  DA A  37    -229.287-227.317 211.789 
ATOM    761  C2'  DA A  37    -227.636-226.949 213.486 
ATOM    762  C1'  DA A  37    -228.754-226.401 214.367 
ATOM    763  N9   DA A  37    -228.265-225.621 215.539 
ATOM    764  C8   DA A  37    -227.139-225.826 216.284 
ATOM    765  N7   DA A  37    -226.984-224.970 217.247 
ATOM    766  C5   DA A  37    -228.088-224.136 217.133 
ATOM    767  C6   DA A  37    -228.509-223.017 217.871 
ATOM    768  N6   DA A  37    -227.834-222.524 218.918 
ATOM    769  N1   DA A  37    -229.654-222.420 217.490 
ATOM    770  C2   DA A  37    -230.321-222.914 216.448 
ATOM    771  N3   DA A  37    -230.027-223.947 215.688 
ATOM    772  C4   DA A  37    -228.877-224.526 216.090 
ATOM    773  P    DC A  38    -228.901-227.434 210.240 
ATOM    774  OP1  DC A  38    -229.463-228.684 209.681 
ATOM    775  OP2  DC A  38    -227.442-227.248 210.077 
ATOM    776  O5'  DC A  38    -229.675-226.174 209.626 
ATOM    777  C5'  DC A  38    -230.893-225.730 210.253 
ATOM    778  C4'  DC A  38    -230.899-224.217 210.359 
ATOM    779  O4'  DC A  38    -230.271-223.744 211.585 
ATOM    780  C3'  DC A  38    -230.156-223.470 209.252 
ATOM    781  O3'  DC A  38    -230.866-222.276 208.947 
ATOM    782  C2'  DC A  38    -228.812-223.091 209.874 
ATOM    783  C1'  DC A  38    -229.356-222.712 211.249 
ATOM    784  N1   DC A  38    -228.312-222.655 212.310 
ATOM    785  C2   DC A  38    -228.457-221.699 213.313 
ATOM    786  O2   DC A  38    -229.436-220.945 213.281 
ATOM    787  N3   DC A  38    -227.516-221.631 214.289 
ATOM    788  C4   DC A  38    -226.469-222.467 214.288 
ATOM    789  N4   DC A  38    -225.579-222.359 215.263 
ATOM    790  C5   DC A  38    -226.302-223.456 213.266 
ATOM    791  C6   DC A  38    -227.253-223.508 212.299 
ATOM    792  P    DC A  39    -230.983-221.811 207.419 
ATOM    793  OP1  DC A  39    -232.108-222.521 206.769 
ATOM    794  OP2  DC A  39    -229.665-221.942 206.759 
ATOM    795  O5'  DC A  39    -231.348-220.263 207.587 
ATOM    796  C5'  DC A  39    -232.086-219.842 208.749 
ATOM    797  C4'  DC A  39    -231.485-218.570 209.313 
ATOM    798  O4'  DC A  39    -230.421-218.837 210.271 
ATOM    799  C3'  DC A  39    -230.837-217.632 208.295 
ATOM    800  O3'  DC A  39    -231.088-216.287 208.683 
ATOM    801  C2'  DC A  39    -229.337-217.901 208.420 
ATOM    802  C1'  DC A  39    -229.306-218.024 209.940 
ATOM    803  N1   DC A  39    -228.078-218.686 210.462 
ATOM    804  C2   DC A  39    -227.573-218.247 211.683 
ATOM    805  O2   DC A  39    -228.158-217.334 212.278 
ATOM    806  N3   DC A  39    -226.453-218.838 212.176 
ATOM    807  C4   DC A  39    -225.849-219.823 211.502 
ATOM    808  N4   DC A  39    -224.761-220.367 212.024 
ATOM    809  C5   DC A  39    -226.353-220.289 210.244 
ATOM    810  C6   DC A  39    -227.471-219.686 209.768 
ATOM    811  P    DT A  40    -231.421-215.202 207.554 
ATOM    812  OP1  DT A  40    -232.860-215.263 207.217 
ATOM    813  OP2  DT A  40    -230.482-215.361 206.422 
ATOM    814  O5'  DT A  40    -231.105-213.836 208.326 
ATOM    815  C5'  DT A  40    -231.287-213.782 209.753 
ATOM    816  C4'  DT A  40    -230.117-213.067 210.399 
ATOM    817  O4'  DT A  40    -229.023-213.972 210.723 
ATOM    818  C3'  DT A  40    -229.456-211.977 209.555 
ATOM    819  O3'  DT A  40    -229.060-210.911 210.409 
ATOM    820  C2'  DT A  40    -228.200-212.637 208.986 
ATOM    821  C1'  DT A  40    -227.814-213.400 210.249 
ATOM    822  N1   DT A  40    -226.843-214.504 210.008 
ATOM    823  C2   DT A  40    -225.921-214.753 210.997 
ATOM    824  O2   DT A  40    -225.874-214.117 212.035 
ATOM    825  N3   DT A  40    -225.037-215.783 210.738 
ATOM    826  C4   DT A  40    -225.001-216.564 209.601 
ATOM    827  O4   DT A  40    -224.161-217.459 209.483 
ATOM    828  C5   DT A  40    -226.007-216.228 208.622 
ATOM    829  C7   DT A  40    -226.037-217.030 207.354 
ATOM    830  C6   DT A  40    -226.878-215.231 208.848 
ATOM    831  P    DA A  41    -229.239-209.403 209.901 
ATOM    832  OP1  DA A  41    -230.626-208.954 210.161 
ATOM    833  OP2  DA A  41    -228.772-209.291 208.503 
ATOM    834  O5'  DA A  41    -228.231-208.623 210.869 
ATOM    835  C5'  DA A  41    -227.991-209.140 212.191 
ATOM    836  C4'  DA A  41    -226.510-209.084 212.509 
ATOM    837  O4'  DA A  41    -225.803-210.281 212.074 
ATOM    838  C3'  DA A  41    -225.733-207.941 211.857 
ATOM    839  O3'  DA A  41    -224.746-207.476 212.770 
ATOM    840  C2'  DA A  41    -225.026-208.583 210.664 
ATOM    841  C1'  DA A  41    -224.640-209.882 211.365 
ATOM    842  N9   DA A  41    -224.269-210.980 210.430 
ATOM    843  C8   DA A  41    -224.781-211.250 209.192 
ATOM    844  N7   DA A  41    -224.246-212.283 208.618 
ATOM    845  C5   DA A  41    -223.312-212.733 209.540 
ATOM    846  C6   DA A  41    -222.408-213.808 209.525 
ATOM    847  N6   DA A  41    -222.295-214.665 208.501 
ATOM    848  N1   DA A  41    -221.622-213.970 210.606 
ATOM    849  C2   DA A  41    -221.739-213.116 211.621 
ATOM    850  N3   DA A  41    -222.542-212.082 211.747 
ATOM    851  C4   DA A  41    -223.318-211.941 210.653 
ATOM    852  P    DG A  42    -224.461-205.904 212.873 
ATOM    853  OP1  DG A  42    -225.446-205.281 213.785 
ATOM    854  OP2  DG A  42    -224.378-205.326 211.514 
ATOM    855  O5'  DG A  42    -223.013-205.889 213.552 
ATOM    856  C5'  DG A  42    -222.646-206.962 214.439 
ATOM    857  C4'  DG A  42    -221.230-207.417 214.145 
ATOM    858  O4'  DG A  42    -221.180-208.448 213.117 
ATOM    859  C3'  DG A  42    -220.278-206.338 213.631 
ATOM    860  O3'  DG A  42    -218.984-206.568 214.174 
ATOM    861  C2'  DG A  42    -220.218-206.561 212.120 
ATOM    862  C1'  DG A  42    -220.188-208.086 212.169 
ATOM    863  N9   DG A  42    -220.530-208.734 210.872 
ATOM    864  C8   DG A  42    -221.419-208.326 209.902 
ATOM    865  N7   DG A  42    -221.487-209.128 208.868 
ATOM    866  C5   DG A  42    -220.579-210.140 209.174 
ATOM    867  C6   DG A  42    -220.214-211.296 208.436 
ATOM    868  O6   DG A  42    -220.625-211.670 207.341 
ATOM    869  N1   DG A  42    -219.253-212.057 209.115 
ATOM    870  C2   DG A  42    -218.715-211.742 210.348 
ATOM    871  N2   DG A  42    -217.810-212.598 210.828 
ATOM    872  N3   DG A  42    -219.058-210.658 211.041 
ATOM    873  C4   DG A  42    -219.989-209.909 210.395 
ATOM    874  P    DA A  43    -218.103-205.316 214.639 
ATOM    875  OP1  DA A  43    -218.492-204.918 216.011 
ATOM    876  OP2  DA A  43    -218.170-204.253 213.612 
ATOM    877  O5'  DA A  43    -216.635-205.951 214.659 
ATOM    878  C5'  DA A  43    -216.486-207.355 214.946 
ATOM    879  C4'  DA A  43    -215.486-207.976 213.990 
ATOM    880  O4'  DA A  43    -216.110-208.446 212.762 
ATOM    881  C3'  DA A  43    -214.368-207.054 213.505 
ATOM    882  O3'  DA A  43    -213.167-207.807 213.391 
ATOM    883  C2'  DA A  43    -214.803-206.619 212.106 
ATOM    884  C1'  DA A  43    -215.348-207.973 211.662 
ATOM    885  N9   DA A  43    -216.245-207.898 210.475 
ATOM    886  C8   DA A  43    -217.120-206.907 210.134 
ATOM    887  N7   DA A  43    -217.763-207.132 209.031 
ATOM    888  C5   DA A  43    -217.281-208.362 208.607 
ATOM    889  C6   DA A  43    -217.572-209.159 207.487 
ATOM    890  N6   DA A  43    -218.463-208.816 206.546 
ATOM    891  N1   DA A  43    -216.910-210.325 207.369 
ATOM    892  C2   DA A  43    -216.026-210.661 208.307 
ATOM    893  N3   DA A  43    -215.674-210.002 209.390 
ATOM    894  C4   DA A  43    -216.350-208.838 209.485 
ATOM    895  P    DG A  44    -211.783-207.135 213.834 
ATOM    896  OP1  DG A  44    -211.609-207.279 215.297 
ATOM    897  OP2  DG A  44    -211.710-205.756 213.304 
ATOM    898  O5'  DG A  44    -210.724-208.061 213.072 
ATOM    899  C5'  DG A  44    -211.053-209.441 212.825 
ATOM    900  C4'  DG A  44    -210.662-209.821 211.411 
ATOM    901  O4'  DG A  44    -211.722-209.550 210.450 
ATOM    902  C3'  DG A  44    -209.448-209.090 210.837 
ATOM    903  O3'  DG A  44    -208.706-209.995 210.028 
ATOM    904  C2'  DG A  44    -210.041-208.006 209.935 
ATOM    905  C1'  DG A  44    -211.159-208.859 209.345 
ATOM    906  N9   DG A  44    -212.240-208.065 208.697 
ATOM    907  C8   DG A  44    -212.742-206.830 209.046 
ATOM    908  N7   DG A  44    -213.701-206.403 208.261 
ATOM    909  C5   DG A  44    -213.844-207.426 207.326 
ATOM    910  C6   DG A  44    -214.729-207.538 206.222 
ATOM    911  O6   DG A  44    -215.582-206.744 205.835 
ATOM    912  N1   DG A  44    -214.538-208.744 205.533 
ATOM    913  C2   DG A  44    -213.615-209.715 205.869 
ATOM    914  N2   DG A  44    -213.590-210.796 205.084 
ATOM    915  N3   DG A  44    -212.786-209.609 206.905 
ATOM    916  C4   DG A  44    -212.957-208.445 207.583 
ATOM    917  P    DT A  45    -207.107-209.943 210.073 
ATOM    918  OP1  DT A  45    -206.617-210.735 211.224 
ATOM    919  OP2  DT A  45    -206.655-208.535 210.015 
ATOM    920  O5'  DT A  45    -206.728-210.686 208.708 
ATOM    921  C5'  DT A  45    -207.614-211.698 208.195 
ATOM    922  C4'  DT A  45    -207.791-211.522 206.700 
ATOM    923  O4'  DT A  45    -208.882-210.613 206.373 
ATOM    924  C3'  DT A  45    -206.591-210.942 205.951 
ATOM    925  O3'  DT A  45    -206.497-211.568 204.677 
ATOM    926  C2'  DT A  45    -206.939-209.469 205.743 
ATOM    927  C1'  DT A  45    -208.414-209.680 205.410 
ATOM    928  N1   DT A  45    -209.237-208.445 205.525 
ATOM    929  C2   DT A  45    -210.274-208.300 204.636 
ATOM    930  O2   DT A  45    -210.535-209.128 203.780 
ATOM    931  N3   DT A  45    -211.016-207.142 204.772 
ATOM    932  C4   DT A  45    -210.809-206.143 205.702 
ATOM    933  O4   DT A  45    -211.540-205.150 205.727 
ATOM    934  C5   DT A  45    -209.697-206.385 206.591 
ATOM    935  C7   DT A  45    -209.404-205.346 207.633 
ATOM    936  C6   DT A  45    -208.960-207.502 206.481 
ATOM    937  P    DT A  46    -205.050-211.939 204.100 
ATOM    938  OP1  DT A  46    -204.615-213.241 204.654 
ATOM    939  OP2  DT A  46    -204.127-210.803 204.309 
ATOM    940  O5'  DT A  46    -205.365-212.097 202.539 
ATOM    941  C5'  DT A  46    -206.673-212.538 202.131 
ATOM    942  C4'  DT A  46    -207.161-211.703 200.963 
ATOM    943  O4'  DT A  46    -207.864-210.503 201.395 
ATOM    944  C3'  DT A  46    -206.077-211.177 200.023 
ATOM    945  O3'  DT A  46    -206.573-211.201 198.689 
ATOM    946  C2'  DT A  46    -205.875-209.721 200.440 
ATOM    947  C1'  DT A  46    -207.349-209.397 200.669 
ATOM    948  N1   DT A  46    -207.573-208.167 201.479 
ATOM    949  C2   DT A  46    -208.672-207.404 201.166 
ATOM    950  O2   DT A  46    -209.448-207.694 200.272 
ATOM    951  N3   DT A  46    -208.847-206.271 201.937 
ATOM    952  C4   DT A  46    -208.034-205.850 202.970 
ATOM    953  O4   DT A  46    -208.293-204.816 203.589 
ATOM    954  C5   DT A  46    -206.907-206.716 203.223 
ATOM    955  C7   DT A  46    -205.971-206.330 204.331 
ATOM    956  C6   DT A  46    -206.713-207.823 202.488 
ATOM    957  P    DG A  47    -205.591-211.636 197.504 
ATOM    958  OP1  DG A  47    -205.556-213.113 197.405 
ATOM    959  OP2  DG A  47    -204.282-210.966 197.673 
ATOM    960  O5'  DG A  47    -206.344-211.029 196.230 
ATOM    961  C5'  DG A  47    -207.779-210.914 196.258 
ATOM    962  C4'  DG A  47    -208.202-209.569 195.701 
ATOM    963  O4'  DG A  47    -208.248-208.534 196.726 
ATOM    964  C3'  DG A  47    -207.293-208.979 194.623 
ATOM    965  O3'  DG A  47    -208.096-208.307 193.661 
ATOM    966  C2'  DG A  47    -206.445-207.939 195.358 
ATOM    967  C1'  DG A  47    -207.563-207.391 196.239 
ATOM    968  N9   DG A  47    -207.075-206.611 197.410 
ATOM    969  C8   DG A  47    -205.943-206.802 198.173 
ATOM    970  N7   DG A  47    -205.799-205.931 199.143 
ATOM    971  C5   DG A  47    -206.914-205.104 199.012 
ATOM    972  C6   DG A  47    -207.310-203.977 199.778 
ATOM    973  O6   DG A  47    -206.749-203.468 200.746 
ATOM    974  N1   DG A  47    -208.510-203.430 199.302 
ATOM    975  C2   DG A  47    -209.232-203.911 198.227 
ATOM    976  N2   DG A  47    -210.353-203.249 197.932 
ATOM    977  N3   DG A  47    -208.860-204.969 197.510 
ATOM    978  C4   DG A  47    -207.698-205.510 197.958 
ATOM    979  P    DG A  48    -207.710-208.424 192.111 
ATOM    980  OP1  DG A  48    -208.273-209.674 191.552 
ATOM    981  OP2  DG A  48    -206.252-208.238 191.948 
ATOM    982  O5'  DG A  48    -208.484-207.165 191.498 
ATOM    983  C5'  DG A  48    -209.702-206.720 192.125 
ATOM    984  C4'  DG A  48    -209.709-205.207 192.230 
ATOM    985  O4'  DG A  48    -209.080-204.734 193.456 
ATOM    986  C3'  DG A  48    -208.966-204.460 191.123 
ATOM    987  O3'  DG A  48    -209.676-203.266 190.818 
ATOM    988  C2'  DG A  48    -207.622-204.081 191.746 
ATOM    989  C1'  DG A  48    -208.165-203.702 193.120 
ATOM    990  N9   DG A  48    -207.122-203.645 194.181 
ATOM    991  C8   DG A  48    -205.990-204.418 194.334 
ATOM    992  N7   DG A  48    -205.271-204.110 195.386 
ATOM    993  C5   DG A  48    -205.975-203.058 195.971 
ATOM    994  C6   DG A  48    -205.689-202.307 197.141 
ATOM    995  O6   DG A  48    -204.741-202.416 197.913 
ATOM    996  N1   DG A  48    -206.667-201.331 197.374 
ATOM    997  C2   DG A  48    -207.777-201.110 196.582 
ATOM    998  N2   DG A  48    -208.594-200.130 196.976 
ATOM    999  N3   DG A  48    -208.045-201.817 195.486 
ATOM   1000  C4   DG A  48    -207.105-202.767 195.245 
ATOM   1001  P    DG A  49    -209.792-202.801 189.290 
ATOM   1002  OP1  DG A  49    -210.917-203.511 188.641 
ATOM   1003  OP2  DG A  49    -208.474-202.932 188.631 
ATOM   1004  O5'  DG A  49    -210.157-201.253 189.458 
ATOM   1005  C5'  DG A  49    -210.896-200.832 190.620 
ATOM   1006  C4'  DG A  49    -210.294-199.560 191.185 
ATOM   1007  O4'  DG A  49    -209.230-199.827 192.142 
ATOM   1008  C3'  DG A  49    -209.646-198.622 190.166 
ATOM   1009  O3'  DG A  49    -209.898-197.277 190.555 
ATOM   1010  C2'  DG A  49    -208.147-198.891 190.291 
ATOM   1011  C1'  DG A  49    -208.115-199.014 191.811 
ATOM   1012  N9   DG A  49    -206.888-199.676 192.334 
ATOM   1013  C8   DG A  49    -206.143-200.694 191.778 
ATOM   1014  N7   DG A  49    -205.109-201.054 192.498 
ATOM   1015  C5   DG A  49    -205.171-200.215 193.609 
ATOM   1016  C6   DG A  49    -204.319-200.131 194.740 
ATOM   1017  O6   DG A  49    -203.316-200.791 194.999 
ATOM   1018  N1   DG A  49    -204.748-199.139 195.633 
ATOM   1019  C2   DG A  49    -205.855-198.334 195.456 
ATOM   1020  N2   DG A  49    -206.097-197.447 196.425 
ATOM   1021  N3   DG A  49    -206.656-198.413 194.395 
ATOM   1022  C4   DG A  49    -206.253-199.371 193.519 
ATOM   1023  P    DA A  50    -210.230-196.192 189.426 
ATOM   1024  OP1  DA A  50    -211.670-196.253 189.089 
ATOM   1025  OP2  DA A  50    -209.291-196.351 188.294 
ATOM   1026  O5'  DA A  50    -209.914-194.826 190.198 
ATOM   1027  C5'  DA A  50    -210.097-194.772 191.625 
ATOM   1028  C4'  DA A  50    -208.927-194.057 192.270 
ATOM   1029  O4'  DA A  50    -207.833-194.962 192.594 
ATOM   1030  C3'  DA A  50    -208.266-192.967 191.426 
ATOM   1031  O3'  DA A  50    -207.869-191.901 192.280 
ATOM   1032  C2'  DA A  50    -207.010-193.627 190.857 
ATOM   1033  C1'  DA A  50    -206.623-194.390 192.120 
ATOM   1034  N9   DA A  50    -205.652-195.494 191.880 
ATOM   1035  C8   DA A  50    -205.549-196.310 190.790 
ATOM   1036  N7   DA A  50    -204.593-197.182 190.877 
ATOM   1037  C5   DA A  50    -204.019-196.929 192.115 
ATOM   1038  C6   DA A  50    -202.948-197.521 192.802 
ATOM   1039  N6   DA A  50    -202.229-198.542 192.314 
ATOM   1040  N1   DA A  50    -202.639-197.025 194.015 
ATOM   1041  C2   DA A  50    -203.357-196.011 194.496 
ATOM   1042  N3   DA A  50    -204.373-195.380 193.949 
ATOM   1043  C4   DA A  50    -204.661-195.896 192.736 
ATOM   1044  P    DA A  51    -208.049-190.393 191.773 
ATOM   1045  OP1  DA A  51    -209.435-189.944 192.033 
ATOM   1046  OP2  DA A  51    -207.581-190.281 190.374 
ATOM   1047  O5'  DA A  51    -207.040-189.613 192.740 
ATOM   1048  C5'  DA A  51    -206.801-190.130 194.063 
ATOM   1049  C4'  DA A  51    -205.319-190.075 194.380 
ATOM   1050  O4'  DA A  51    -204.613-191.271 193.945 
ATOM   1051  C3'  DA A  51    -204.542-188.931 193.729 
ATOM   1052  O3'  DA A  51    -203.555-188.466 194.642 
ATOM   1053  C2'  DA A  51    -203.835-189.573 192.536 
ATOM   1054  C1'  DA A  51    -203.450-190.872 193.236 
ATOM   1055  N9   DA A  51    -203.078-191.970 192.301 
ATOM   1056  C8   DA A  51    -203.590-192.240 191.064 
ATOM   1057  N7   DA A  51    -203.056-193.273 190.490 
ATOM   1058  C5   DA A  51    -202.121-193.723 191.411 
ATOM   1059  C6   DA A  51    -201.218-194.798 191.397 
ATOM   1060  N6   DA A  51    -201.104-195.655 190.372 
ATOM   1061  N1   DA A  51    -200.431-194.960 192.477 
ATOM   1062  C2   DA A  51    -200.549-194.106 193.492 
ATOM   1063  N3   DA A  51    -201.352-193.072 193.618 
ATOM   1064  C4   DA A  51    -202.127-192.931 192.524 
ATOM   1065  P    DG A  52    -203.270-186.894 194.744 
ATOM   1066  OP1  DG A  52    -204.255-186.271 195.656 
ATOM   1067  OP2  DG A  52    -203.187-186.316 193.385 
ATOM   1068  O5'  DG A  52    -201.823-186.879 195.423 
ATOM   1069  C5'  DG A  52    -201.456-187.952 196.311 
ATOM   1070  C4'  DG A  52    -200.040-188.407 196.016 
ATOM   1071  O4'  DG A  52    -199.989-189.438 194.989 
ATOM   1072  C3'  DG A  52    -199.088-187.328 195.502 
ATOM   1073  O3'  DG A  52    -197.793-187.558 196.046 
ATOM   1074  C2'  DG A  52    -199.028-187.551 193.992 
ATOM   1075  C1'  DG A  52    -198.997-189.076 194.040 
ATOM   1076  N9   DG A  52    -199.339-189.724 192.743 
ATOM   1077  C8   DG A  52    -200.228-189.316 191.773 
ATOM   1078  N7   DG A  52    -200.297-190.118 190.740 
ATOM   1079  C5   DG A  52    -199.388-191.130 191.046 
ATOM   1080  C6   DG A  52    -199.024-192.286 190.307 
ATOM   1081  O6   DG A  52    -199.435-192.660 189.212 
ATOM   1082  N1   DG A  52    -198.062-193.047 190.987 
ATOM   1083  C2   DG A  52    -197.524-192.732 192.219 
ATOM   1084  N2   DG A  52    -196.619-193.588 192.700 
ATOM   1085  N3   DG A  52    -197.867-191.648 192.913 
ATOM   1086  C4   DG A  52    -198.799-190.899 192.266 
ATOM   1087  P    DA A  53    -196.912-186.306 196.510 
ATOM   1088  OP1  DA A  53    -197.301-185.908 197.883 
ATOM   1089  OP2  DA A  53    -196.980-185.243 195.483 
ATOM   1090  O5'  DA A  53    -195.445-186.941 196.530 
ATOM   1091  C5'  DA A  53    -195.295-188.345 196.817 
ATOM   1092  C4'  DA A  53    -194.296-188.966 195.862 
ATOM   1093  O4'  DA A  53    -194.920-189.436 194.633 
ATOM   1094  C3'  DA A  53    -193.177-188.044 195.377 
ATOM   1095  O3'  DA A  53    -191.976-188.797 195.263 
ATOM   1096  C2'  DA A  53    -193.612-187.609 193.977 
ATOM   1097  C1'  DA A  53    -194.157-188.963 193.534 
ATOM   1098  N9   DA A  53    -195.054-188.888 192.346 
ATOM   1099  C8   DA A  53    -195.930-187.897 192.006 
ATOM   1100  N7   DA A  53    -196.573-188.122 190.903 
ATOM   1101  C5   DA A  53    -196.091-189.352 190.478 
ATOM   1102  C6   DA A  53    -196.381-190.149 189.359 
ATOM   1103  N6   DA A  53    -197.272-189.806 188.418 
ATOM   1104  N1   DA A  53    -195.720-191.315 189.240 
ATOM   1105  C2   DA A  53    -194.835-191.651 190.179 
ATOM   1106  N3   DA A  53    -194.483-190.992 191.261 
ATOM   1107  C4   DA A  53    -195.159-189.828 191.356 
ATOM   1108  P    DC A  54    -190.593-188.125 195.706 
ATOM   1109  OP1  DC A  54    -190.418-188.269 197.169 
ATOM   1110  OP2  DC A  54    -190.519-186.746 195.176 
ATOM   1111  O5'  DC A  54    -189.533-189.051 194.944 
ATOM   1112  C5'  DC A  54    -189.862-190.431 194.697 
ATOM   1113  C4'  DC A  54    -189.472-190.811 193.283 
ATOM   1114  O4'  DC A  54    -190.532-190.540 192.321 
ATOM   1115  C3'  DC A  54    -188.258-190.080 192.708 
ATOM   1116  O3'  DC A  54    -187.515-190.985 191.899 
ATOM   1117  C2'  DC A  54    -188.850-188.996 191.806 
ATOM   1118  C1'  DC A  54    -189.969-189.850 191.217 
ATOM   1119  N1   DC A  54    -191.050-189.055 190.568 
ATOM   1120  C2   DC A  54    -191.669-189.597 189.445 
ATOM   1121  O2   DC A  54    -191.301-190.704 189.037 
ATOM   1122  N3   DC A  54    -192.656-188.887 188.840 
ATOM   1123  C4   DC A  54    -193.026-187.691 189.314 
ATOM   1124  N4   DC A  54    -193.994-187.039 188.688 
ATOM   1125  C5   DC A  54    -192.401-187.116 190.467 
ATOM   1126  C6   DC A  54    -191.417-187.840 191.058 
ATOM   1127  P    DG A  55    -185.917-190.933 191.945 
ATOM   1128  OP1  DG A  55    -185.427-191.725 193.096 
ATOM   1129  OP2  DG A  55    -185.464-189.525 191.886 
ATOM   1130  O5'  DG A  55    -185.537-191.676 190.579 
ATOM   1131  C5'  DG A  55    -186.424-192.688 190.066 
ATOM   1132  C4'  DG A  55    -186.601-192.512 188.571 
ATOM   1133  O4'  DG A  55    -187.691-191.603 188.244 
ATOM   1134  C3'  DG A  55    -185.401-191.932 187.823 
ATOM   1135  O3'  DG A  55    -185.307-192.558 186.548 
ATOM   1136  C2'  DG A  55    -185.749-190.459 187.615 
ATOM   1137  C1'  DG A  55    -187.223-190.670 187.282 
ATOM   1138  N9   DG A  55    -188.046-189.435 187.397 
ATOM   1139  C8   DG A  55    -187.924-188.386 188.281 
ATOM   1140  N7   DG A  55    -188.818-187.441 188.116 
ATOM   1141  C5   DG A  55    -189.586-187.896 187.045 
ATOM   1142  C6   DG A  55    -190.705-187.302 186.406 
ATOM   1143  O6   DG A  55    -191.259-186.235 186.657 
ATOM   1144  N1   DG A  55    -191.183-188.105 185.360 
ATOM   1145  C2   DG A  55    -190.649-189.321 184.982 
ATOM   1146  N2   DG A  55    -191.250-189.932 183.959 
ATOM   1147  N3   DG A  55    -189.599-189.877 185.584 
ATOM   1148  C4   DG A  55    -189.124-189.112 186.599 
ATOM   1149  P    DT A  56    -183.860-192.929 185.972 
ATOM   1150  OP1  DT A  56    -183.424-194.231 186.526 
ATOM   1151  OP2  DT A  56    -182.936-191.793 186.180 
ATOM   1152  O5'  DT A  56    -184.174-193.087 184.410 
ATOM   1153  C5'  DT A  56    -185.482-193.528 184.003 
ATOM   1154  C4'  DT A  56    -185.971-192.693 182.835 
ATOM   1155  O4'  DT A  56    -186.673-191.493 183.266 
ATOM   1156  C3'  DT A  56    -184.887-192.167 181.894 
ATOM   1157  O3'  DT A  56    -185.383-192.191 180.561 
ATOM   1158  C2'  DT A  56    -184.685-190.711 182.311 
ATOM   1159  C1'  DT A  56    -186.158-190.387 182.541 
ATOM   1160  N1   DT A  56    -186.383-189.157 183.350 
ATOM   1161  C2   DT A  56    -187.482-188.394 183.037 
ATOM   1162  O2   DT A  56    -188.257-188.684 182.143 
ATOM   1163  N3   DT A  56    -187.656-187.261 183.808 
ATOM   1164  C4   DT A  56    -186.844-186.840 184.841 
ATOM   1165  O4   DT A  56    -187.102-185.806 185.461 
ATOM   1166  C5   DT A  56    -185.716-187.706 185.094 
ATOM   1167  C7   DT A  56    -184.780-187.320 186.202 
ATOM   1168  C6   DT A  56    -185.522-188.813 184.359 
ATOM   1169  P    DC A  57    -184.400-192.626 179.375 
ATOM   1170  OP1  DC A  57    -184.365-194.103 179.277 
ATOM   1171  OP2  DC A  57    -183.092-191.956 179.544 
ATOM   1172  O5'  DC A  57    -185.154-192.019 178.101 
ATOM   1173  C5'  DC A  57    -186.589-191.904 178.129 
ATOM   1174  C4'  DC A  57    -187.011-190.559 177.573 
ATOM   1175  O4'  DC A  57    -187.058-189.525 178.597 
ATOM   1176  C3'  DC A  57    -186.102-189.969 176.495 
ATOM   1177  O3'  DC A  57    -186.905-189.297 175.532 
ATOM   1178  C2'  DC A  57    -185.255-188.929 177.229 
ATOM   1179  C1'  DC A  57    -186.373-188.381 178.110 
ATOM   1180  N1   DC A  57    -185.884-187.601 179.282 
ATOM   1181  C2   DC A  57    -186.645-186.513 179.702 
ATOM   1182  O2   DC A  57    -187.686-186.243 179.091 
ATOM   1183  N3   DC A  57    -186.216-185.789 180.767 
ATOM   1184  C4   DC A  57    -185.083-186.115 181.401 
ATOM   1185  N4   DC A  57    -184.707-185.378 182.435 
ATOM   1186  C5   DC A  57    -184.285-187.229 180.985 
ATOM   1187  C6   DC A  57    -184.731-187.940 179.918 
ATOM   1188  P    DA A  58    -186.520-189.414 173.983 
ATOM   1189  OP1  DA A  58    -187.082-190.664 173.424 
ATOM   1190  OP2  DA A  58    -185.061-189.228 173.819 
ATOM   1191  O5'  DA A  58    -187.294-188.155 173.369 
ATOM   1192  C5'  DA A  58    -188.512-187.710 173.996 
ATOM   1193  C4'  DA A  58    -188.518-186.197 174.102 
ATOM   1194  O4'  DA A  58    -187.890-185.724 175.328 
ATOM   1195  C3'  DA A  58    -187.775-185.450 172.995 
ATOM   1196  O3'  DA A  58    -188.485-184.256 172.689 
ATOM   1197  C2'  DA A  58    -186.431-185.071 173.617 
ATOM   1198  C1'  DA A  58    -186.975-184.692 174.992 
ATOM   1199  N9   DA A  58    -185.931-184.635 176.053 
ATOM   1200  C8   DA A  58    -184.815-185.411 176.188 
ATOM   1201  N7   DA A  58    -184.094-185.116 177.225 
ATOM   1202  C5   DA A  58    -184.780-184.069 177.823 
ATOM   1203  C6   DA A  58    -184.527-183.305 178.975 
ATOM   1204  N6   DA A  58    -183.462-183.492 179.767 
ATOM   1205  N1   DA A  58    -185.412-182.340 179.284 
ATOM   1206  C2   DA A  58    -186.469-182.160 178.494 
ATOM   1207  N3   DA A  58    -186.808-182.805 177.401 
ATOM   1208  C4   DA A  58    -185.906-183.766 177.113 
ATOM   1209  P    DC A  59    -188.602-183.791 171.161 
ATOM   1210  OP1  DC A  59    -189.727-184.501 170.512 
ATOM   1211  OP2  DC A  59    -187.284-183.922 170.502 
ATOM   1212  O5'  DC A  59    -188.967-182.243 171.329 
ATOM   1213  C5'  DC A  59    -189.705-181.822 172.492 
ATOM   1214  C4'  DC A  59    -189.103-180.550 173.056 
ATOM   1215  O4'  DC A  59    -188.040-180.817 174.013 
ATOM   1216  C3'  DC A  59    -188.456-179.612 172.038 
ATOM   1217  O3'  DC A  59    -188.707-178.267 172.426 
ATOM   1218  C2'  DC A  59    -186.956-179.881 172.162 
ATOM   1219  C1'  DC A  59    -186.925-180.004 173.683 
ATOM   1220  N1   DC A  59    -185.697-180.666 174.205 
ATOM   1221  C2   DC A  59    -185.192-180.227 175.426 
ATOM   1222  O2   DC A  59    -185.777-179.314 176.021 
ATOM   1223  N3   DC A  59    -184.072-180.818 175.919 
ATOM   1224  C4   DC A  59    -183.468-181.803 175.245 
ATOM   1225  N4   DC A  59    -182.380-182.348 175.767 
ATOM   1226  C5   DC A  59    -183.971-182.269 173.987 
ATOM   1227  C6   DC A  59    -185.090-181.666 173.510 
ATOM   1228  P    DT A  60    -189.040-177.182 171.297 
ATOM   1229  OP1  DT A  60    -190.479-177.243 170.960 
ATOM   1230  OP2  DT A  60    -188.101-177.341 170.165 
ATOM   1231  O5'  DT A  60    -188.724-175.816 172.069 
ATOM   1232  C5'  DT A  60    -188.906-175.762 173.496 
ATOM   1233  C4'  DT A  60    -187.736-175.047 174.142 
ATOM   1234  O4'  DT A  60    -186.642-175.952 174.465 
ATOM   1235  C3'  DT A  60    -187.075-173.957 173.298 
ATOM   1236  O3'  DT A  60    -186.679-172.891 174.151 
ATOM   1237  C2'  DT A  60    -185.819-174.617 172.728 
ATOM   1238  C1'  DT A  60    -185.433-175.381 173.992 
ATOM   1239  N1   DT A  60    -184.462-176.484 173.751 
ATOM   1240  C2   DT A  60    -183.540-176.733 174.739 
ATOM   1241  O2   DT A  60    -183.493-176.097 175.778 
ATOM   1242  N3   DT A  60    -182.656-177.763 174.480 
ATOM   1243  C4   DT A  60    -182.620-178.544 173.344 
ATOM   1244  O4   DT A  60    -181.780-179.439 173.225 
ATOM   1245  C5   DT A  60    -183.626-178.208 172.365 
ATOM   1246  C7   DT A  60    -183.656-179.010 171.097 
ATOM   1247  C6   DT A  60    -184.497-177.211 172.590 
ATOM   1248  P    DG A  61    -186.858-171.383 173.644 
ATOM   1249  OP1  DG A  61    -188.245-170.934 173.904 
ATOM   1250  OP2  DG A  61    -186.391-171.271 172.245 
ATOM   1251  O5'  DG A  61    -185.850-170.603 174.612 
ATOM   1252  C5'  DG A  61    -185.610-171.120 175.934 
ATOM   1253  C4'  DG A  61    -184.129-171.065 176.252 
ATOM   1254  O4'  DG A  61    -183.422-172.261 175.817 
ATOM   1255  C3'  DG A  61    -183.351-169.921 175.600 
ATOM   1256  O3'  DG A  61    -182.365-169.456 176.513 
ATOM   1257  C2'  DG A  61    -182.645-170.563 174.407 
ATOM   1258  C1'  DG A  61    -182.259-171.862 175.108 
ATOM   1259  N9   DG A  61    -181.888-172.960 174.173 
ATOM   1260  C8   DG A  61    -182.392-173.248 172.922 
ATOM   1261  N7   DG A  61    -181.844-174.294 172.354 
ATOM   1262  C5   DG A  61    -180.911-174.730 173.293 
ATOM   1263  C6   DG A  61    -180.009-175.826 173.244 
ATOM   1264  O6   DG A  61    -179.847-176.650 172.348 
ATOM   1265  N1   DG A  61    -179.239-175.907 174.413 
ATOM   1266  C2   DG A  61    -179.329-175.043 175.487 
ATOM   1267  N2   DG A  61    -178.506-175.291 176.509 
ATOM   1268  N3   DG A  61    -180.176-174.016 175.532 
ATOM   1269  C4   DG A  61    -180.929-173.923 174.406 
ATOM   1270  P    DA A  62    -182.080-167.884 176.616 
ATOM   1271  OP1  DA A  62    -183.065-167.261 177.528 
ATOM   1272  OP2  DA A  62    -181.997-167.306 175.256 
ATOM   1273  O5'  DA A  62    -180.632-167.869 177.295 
ATOM   1274  C5'  DA A  62    -180.265-168.942 178.182 
ATOM   1275  C4'  DA A  62    -178.849-169.397 177.888 
ATOM   1276  O4'  DA A  62    -178.799-170.428 176.860 
ATOM   1277  C3'  DA A  62    -177.897-168.318 177.374 
ATOM   1278  O3'  DA A  62    -176.603-168.548 177.917 
ATOM   1279  C2'  DA A  62    -177.837-168.541 175.863 
ATOM   1280  C1'  DA A  62    -177.807-170.066 175.912 
ATOM   1281  N9   DA A  62    -178.149-170.714 174.615 
ATOM   1282  C8   DA A  62    -179.034-170.294 173.664 
ATOM   1283  N7   DA A  62    -179.112-171.080 172.635 
ATOM   1284  C5   DA A  62    -178.211-172.097 172.923 
ATOM   1285  C6   DA A  62    -177.828-173.249 172.218 
ATOM   1286  N6   DA A  62    -178.329-173.586 171.020 
ATOM   1287  N1   DA A  62    -176.906-174.047 172.789 
ATOM   1288  C2   DA A  62    -176.413-173.708 173.979 
ATOM   1289  N3   DA A  62    -176.693-172.663 174.727 
ATOM   1290  C4   DA A  62    -177.616-171.881 174.132 
ATOM   1291  P    DT A  63    -175.722-167.296 178.382 
ATOM   1292  OP1  DT A  63    -176.111-166.898 179.754 
ATOM   1293  OP2  DT A  63    -175.789-166.233 177.355 
ATOM   1294  O5'  DT A  63    -174.254-167.931 178.401 
ATOM   1295  C5'  DT A  63    -174.105-169.335 178.689 
ATOM   1296  C4'  DT A  63    -173.105-169.956 177.733 
ATOM   1297  O4'  DT A  63    -173.729-170.426 176.505 
ATOM   1298  C3'  DT A  63    -171.987-169.034 177.248 
ATOM   1299  O3'  DT A  63    -170.786-169.787 177.134 
ATOM   1300  C2'  DT A  63    -172.422-168.599 175.849 
ATOM   1301  C1'  DT A  63    -172.967-169.953 175.405 
ATOM   1302  N1   DT A  63    -173.863-169.878 174.218 
ATOM   1303  C2   DT A  63    -173.822-170.930 173.335 
ATOM   1304  O2   DT A  63    -173.094-171.896 173.488 
ATOM   1305  N3   DT A  63    -174.665-170.825 172.246 
ATOM   1306  C4   DT A  63    -175.526-169.781 171.975 
ATOM   1307  O4   DT A  63    -176.235-169.798 170.967 
ATOM   1308  C5   DT A  63    -175.499-168.724 172.959 
ATOM   1309  C7   DT A  63    -176.406-167.549 172.740 
ATOM   1310  C6   DT A  63    -174.687-168.800 174.027 
ATOM   1311  P    DT A  64    -169.402-169.115 177.577 
ATOM   1312  OP1  DT A  64    -169.228-169.259 179.040 
ATOM   1313  OP2  DT A  64    -169.329-167.736 177.047 
ATOM   1314  O5'  DT A  64    -168.343-170.041 176.815 
ATOM   1315  C5'  DT A  64    -168.672-171.421 176.568 
ATOM   1316  C4'  DT A  64    -168.281-171.801 175.154 
ATOM   1317  O4'  DT A  64    -169.341-171.531 174.192 
ATOM   1318  C3'  DT A  64    -167.067-171.070 174.580 
ATOM   1319  O3'  DT A  64    -166.325-171.975 173.771 
ATOM   1320  C2'  DT A  64    -167.660-169.986 173.678 
ATOM   1321  C1'  DT A  64    -168.778-170.840 173.088 
ATOM   1322  N1   DT A  64    -169.859-170.045 172.440 
ATOM   1323  C2   DT A  64    -170.460-170.593 171.333 
ATOM   1324  O2   DT A  64    -170.147-171.679 170.877 
ATOM   1325  N3   DT A  64    -171.457-169.827 170.759 
ATOM   1326  C4   DT A  64    -171.890-168.590 171.191 
ATOM   1327  O4   DT A  64    -172.793-167.999 170.593 
ATOM   1328  C5   DT A  64    -171.199-168.098 172.358 
ATOM   1329  C7   DT A  64    -171.609-166.758 172.894 
ATOM   1330  C6   DT A  64    -170.226-168.822 172.937 
ATOM   1331  P    DA A  65    -164.726-171.923 173.816 
ATOM   1332  OP1  DA A  65    -164.236-172.715 174.967 
ATOM   1333  OP2  DA A  65    -164.274-170.516 173.758 
ATOM   1334  O5'  DA A  65    -164.347-172.666 172.451 
ATOM   1335  C5'  DA A  65    -165.233-173.678 171.938 
ATOM   1336  C4'  DA A  65    -165.410-173.502 170.443 
ATOM   1337  O4'  DA A  65    -166.500-172.593 170.115 
ATOM   1338  C3'  DA A  65    -164.210-172.922 169.694 
ATOM   1339  O3'  DA A  65    -164.116-173.548 168.420 
ATOM   1340  C2'  DA A  65    -164.558-171.449 169.486 
ATOM   1341  C1'  DA A  65    -166.033-171.660 169.153 
ATOM   1342  N9   DA A  65    -166.856-170.425 169.268 
ATOM   1343  C8   DA A  65    -166.720-169.394 170.153 
ATOM   1344  N7   DA A  65    -167.598-168.452 169.999 
ATOM   1345  C5   DA A  65    -168.375-168.888 168.935 
ATOM   1346  C6   DA A  65    -169.484-168.329 168.280 
ATOM   1347  N6   DA A  65    -170.029-167.152 168.620 
ATOM   1348  N1   DA A  65    -170.016-169.026 167.260 
ATOM   1349  C2   DA A  65    -169.472-170.195 166.927 
ATOM   1350  N3   DA A  65    -168.442-170.814 167.461 
ATOM   1351  C4   DA A  65    -167.928-170.095 168.480 
ATOM   1352  P    DT A  66    -162.669-173.920 167.843 
ATOM   1353  OP1  DT A  66    -162.234-175.221 168.397 
ATOM   1354  OP2  DT A  66    -161.746-172.783 168.052 
ATOM   1355  O5'  DT A  66    -162.984-174.077 166.281 
ATOM   1356  C5'  DT A  66    -164.292-174.518 165.874 
ATOM   1357  C4'  DT A  66    -164.780-173.683 164.706 
ATOM   1358  O4'  DT A  66    -165.483-172.483 165.138 
ATOM   1359  C3'  DT A  66    -163.696-173.157 163.765 
ATOM   1360  O3'  DT A  66    -164.192-173.181 162.432 
ATOM   1361  C2'  DT A  66    -163.494-171.701 164.183 
ATOM   1362  C1'  DT A  66    -164.968-171.377 164.412 
ATOM   1363  N1   DT A  66    -165.192-170.147 165.222 
ATOM   1364  C2   DT A  66    -166.291-169.384 164.908 
ATOM   1365  O2   DT A  66    -167.066-169.674 164.014 
ATOM   1366  N3   DT A  66    -166.466-168.251 165.680 
ATOM   1367  C4   DT A  66    -165.653-167.830 166.712 
ATOM   1368  O4   DT A  66    -165.911-166.796 167.332 
ATOM   1369  C5   DT A  66    -164.525-168.696 166.965 
ATOM   1370  C7   DT A  66    -163.590-168.310 168.073 
ATOM   1371  C6   DT A  66    -164.331-169.803 166.231 
ATOM   1372  P    DG A  67    -163.209-173.616 161.247 
ATOM   1373  OP1  DG A  67    -163.175-175.093 161.148 
ATOM   1374  OP2  DG A  67    -161.901-172.946 161.416 
ATOM   1375  O5'  DG A  67    -163.963-173.009 159.973 
ATOM   1376  C5'  DG A  67    -165.398-172.894 160.000 
ATOM   1377  C4'  DG A  67    -165.821-171.549 159.444 
ATOM   1378  O4'  DG A  67    -165.867-170.515 160.469 
ATOM   1379  C3'  DG A  67    -164.912-170.959 158.366 
ATOM   1380  O3'  DG A  67    -165.715-170.287 157.404 
ATOM   1381  C2'  DG A  67    -164.064-169.920 159.101 
ATOM   1382  C1'  DG A  67    -165.182-169.371 159.982 
ATOM   1383  N9   DG A  67    -164.693-168.591 161.153 
ATOM   1384  C8   DG A  67    -163.562-168.782 161.916 
ATOM   1385  N7   DG A  67    -163.418-167.911 162.886 
ATOM   1386  C5   DG A  67    -164.533-167.084 162.755 
ATOM   1387  C6   DG A  67    -164.929-165.957 163.521 
ATOM   1388  O6   DG A  67    -164.368-165.448 164.489 
ATOM   1389  N1   DG A  67    -166.129-165.410 163.045 
ATOM   1390  C2   DG A  67    -166.851-165.891 161.970 
ATOM   1391  N2   DG A  67    -167.972-165.229 161.674 
ATOM   1392  N3   DG A  67    -166.479-166.949 161.253 
ATOM   1393  C4   DG A  67    -165.317-167.490 161.701 
ATOM   1394  P    DT A  68    -165.329-170.404 155.854 
ATOM   1395  OP1  DT A  68    -165.892-171.654 155.295 
ATOM   1396  OP2  DT A  68    -163.871-170.218 155.691 
ATOM   1397  O5'  DT A  68    -166.103-169.145 155.240 
ATOM   1398  C5'  DT A  68    -167.321-168.700 155.867 
ATOM   1399  C4'  DT A  68    -167.327-167.187 155.973 
ATOM   1400  O4'  DT A  68    -166.699-166.714 157.199 
ATOM   1401  C3'  DT A  68    -166.585-166.440 154.866 
ATOM   1402  O3'  DT A  68    -167.295-165.246 154.561 
ATOM   1403  C2'  DT A  68    -165.241-166.061 155.489 
ATOM   1404  C1'  DT A  68    -165.784-165.682 156.863 
ATOM   1405  N1   DT A  68    -164.741-165.626 157.924 
ATOM   1406  C2   DT A  68    -164.898-164.677 158.907 
ATOM   1407  O2   DT A  68    -165.839-163.902 158.935 
ATOM   1408  N3   DT A  68    -163.911-164.653 159.872 
ATOM   1409  C4   DT A  68    -162.808-165.480 159.936 
ATOM   1410  O4   DT A  68    -161.990-165.364 160.851 
ATOM   1411  C5   DT A  68    -162.730-166.442 158.862 
ATOM   1412  C7   DT A  68    -161.559-167.381 158.855 
ATOM   1413  C6   DT A  68    -163.675-166.487 157.910 
ATOM   1414  P    DC A  69    -167.411-164.781 153.033 
ATOM   1415  OP1  DC A  69    -168.536-165.491 152.383 
ATOM   1416  OP2  DC A  69    -166.093-164.912 152.373 
ATOM   1417  O5'  DC A  69    -167.776-163.233 153.201 
ATOM   1418  C5'  DC A  69    -168.515-162.812 154.363 
ATOM   1419  C4'  DC A  69    -167.913-161.540 154.927 
ATOM   1420  O4'  DC A  69    -166.849-161.807 155.885 
ATOM   1421  C3'  DC A  69    -167.265-160.602 153.909 
ATOM   1422  O3'  DC A  69    -167.517-159.257 154.298 
ATOM   1423  C2'  DC A  69    -165.766-160.871 154.034 
ATOM   1424  C1'  DC A  69    -165.734-160.994 155.554 
ATOM   1425  N1   DC A  69    -164.507-161.656 156.077 
ATOM   1426  C2   DC A  69    -164.001-161.217 157.297 
ATOM   1427  O2   DC A  69    -164.587-160.304 157.892 
ATOM   1428  N3   DC A  69    -162.882-161.808 157.791 
ATOM   1429  C4   DC A  69    -162.277-162.793 157.116 
ATOM   1430  N4   DC A  69    -161.189-163.338 157.638 
ATOM   1431  C5   DC A  69    -162.781-163.259 155.858 
ATOM   1432  C6   DC A  69    -163.900-162.656 155.382 
ATOM   1433  P    DT A  70    -167.849-158.172 153.168 
ATOM   1434  OP1  DT A  70    -169.289-158.233 152.831 
ATOM   1435  OP2  DT A  70    -166.910-158.331 152.036 
ATOM   1436  O5'  DT A  70    -167.533-156.806 153.940 
ATOM   1437  C5'  DT A  70    -167.716-156.752 155.368 
ATOM   1438  C4'  DT A  70    -166.546-156.037 156.013 
ATOM   1439  O4'  DT A  70    -165.452-156.942 156.337 
ATOM   1440  C3'  DT A  70    -165.885-154.947 155.169 
ATOM   1441  O3'  DT A  70    -165.488-153.881 156.023 
ATOM   1442  C2'  DT A  70    -164.629-155.607 154.600 
ATOM   1443  C1'  DT A  70    -164.242-156.371 155.863 
ATOM   1444  N1   DT A  70    -163.271-157.474 155.622 
ATOM   1445  C2   DT A  70    -162.349-157.723 156.611 
ATOM   1446  O2   DT A  70    -162.303-157.087 157.649 
ATOM   1447  N3   DT A  70    -161.466-158.753 156.352 
ATOM   1448  C4   DT A  70    -161.429-159.534 155.216 
ATOM   1449  O4   DT A  70    -160.589-160.429 155.097 
ATOM   1450  C5   DT A  70    -162.435-159.198 154.236 
ATOM   1451  C7   DT A  70    -162.466-160.000 152.968 
ATOM   1452  C6   DT A  70    -163.307-158.201 154.462 
ATOM   1453  P    DG A  71    -165.668-152.373 155.516 
ATOM   1454  OP1  DG A  71    -167.054-151.924 155.776 
ATOM   1455  OP2  DG A  71    -165.200-152.261 154.117 
ATOM   1456  O5'  DG A  71    -164.659-151.593 156.483 
ATOM   1457  C5'  DG A  71    -164.419-152.110 157.806 
ATOM   1458  C4'  DG A  71    -162.938-152.055 158.123 
ATOM   1459  O4'  DG A  71    -162.232-153.251 157.688 
ATOM   1460  C3'  DG A  71    -162.161-150.911 157.472 
ATOM   1461  O3'  DG A  71    -161.174-150.446 158.385 
ATOM   1462  C2'  DG A  71    -161.454-151.553 156.278 
ATOM   1463  C1'  DG A  71    -161.069-152.852 156.979 
ATOM   1464  N9   DG A  71    -160.697-153.950 156.044 
ATOM   1465  C8   DG A  71    -161.201-154.238 154.794 
ATOM   1466  N7   DG A  71    -160.654-155.284 154.225 
ATOM   1467  C5   DG A  71    -159.720-155.720 155.164 
ATOM   1468  C6   DG A  71    -158.819-156.816 155.116 
ATOM   1469  O6   DG A  71    -158.656-157.640 154.220 
ATOM   1470  N1   DG A  71    -158.049-156.897 156.284 
ATOM   1471  C2   DG A  71    -158.138-156.034 157.359 
ATOM   1472  N2   DG A  71    -157.316-156.281 158.381 
ATOM   1473  N3   DG A  71    -158.985-155.006 157.403 
ATOM   1474  C4   DG A  71    -159.739-154.913 156.277 
ATOM   1475  P    DG A  72    -160.889-148.874 158.487 
ATOM   1476  OP1  DG A  72    -161.874-148.251 159.399 
ATOM   1477  OP2  DG A  72    -160.806-148.296 157.128 
ATOM   1478  O5'  DG A  72    -159.441-148.859 159.166 
ATOM   1479  C5'  DG A  72    -159.075-149.932 160.053 
ATOM   1480  C4'  DG A  72    -157.658-150.387 159.759 
ATOM   1481  O4'  DG A  72    -157.608-151.418 158.732 
ATOM   1482  C3'  DG A  72    -156.706-149.308 159.245 
ATOM   1483  O3'  DG A  72    -155.412-149.538 159.788 
ATOM   1484  C2'  DG A  72    -156.646-149.531 157.735 
ATOM   1485  C1'  DG A  72    -156.616-151.056 157.783 
ATOM   1486  N9   DG A  72    -156.958-151.704 156.486 
ATOM   1487  C8   DG A  72    -157.847-151.296 155.516 
ATOM   1488  N7   DG A  72    -157.916-152.099 154.483 
ATOM   1489  C5   DG A  72    -157.007-153.110 154.789 
ATOM   1490  C6   DG A  72    -156.643-154.266 154.050 
ATOM   1491  O6   DG A  72    -157.054-154.640 152.955 
ATOM   1492  N1   DG A  72    -155.681-155.027 154.730 
ATOM   1493  C2   DG A  72    -155.143-154.712 155.962 
ATOM   1494  N2   DG A  72    -154.238-155.568 156.443 
ATOM   1495  N3   DG A  72    -155.486-153.628 156.655 
ATOM   1496  C4   DG A  72    -156.417-152.879 156.009 
ATOM   1497  P    DT A  73    -154.531-148.286 160.253 
ATOM   1498  OP1  DT A  73    -154.920-147.888 161.625 
ATOM   1499  OP2  DT A  73    -154.599-147.223 159.226 
ATOM   1500  O5'  DT A  73    -153.064-148.921 160.273 
ATOM   1501  C5'  DT A  73    -152.914-150.325 160.560 
ATOM   1502  C4'  DT A  73    -151.914-150.946 159.604 
ATOM   1503  O4'  DT A  73    -152.539-151.416 158.376 
ATOM   1504  C3'  DT A  73    -150.796-150.024 159.119 
ATOM   1505  O3'  DT A  73    -149.595-150.777 159.005 
ATOM   1506  C2'  DT A  73    -151.231-149.589 157.720 
ATOM   1507  C1'  DT A  73    -151.776-150.943 157.277 
ATOM   1508  N1   DT A  73    -152.673-150.868 156.089 
ATOM   1509  C2   DT A  73    -152.631-151.920 155.206 
ATOM   1510  O2   DT A  73    -151.904-152.886 155.359 
ATOM   1511  N3   DT A  73    -153.475-151.815 154.118 
ATOM   1512  C4   DT A  73    -154.336-150.771 153.847 
ATOM   1513  O4   DT A  73    -155.044-150.788 152.839 
ATOM   1514  C5   DT A  73    -154.308-149.714 154.831 
ATOM   1515  C7   DT A  73    -155.215-148.539 154.612 
ATOM   1516  C6   DT A  73    -153.497-149.790 155.899 
ATOM   1517  P    DC A  74    -148.212-150.105 159.449 
ATOM   1518  OP1  DC A  74    -148.037-150.249 160.911 
ATOM   1519  OP2  DC A  74    -148.138-148.726 158.919 
ATOM   1520  O5'  DC A  74    -147.152-151.031 158.687 
ATOM   1521  C5'  DC A  74    -147.481-152.411 158.440 
ATOM   1522  C4'  DC A  74    -147.091-152.791 157.025 
ATOM   1523  O4'  DC A  74    -148.151-152.521 156.064 
ATOM   1524  C3'  DC A  74    -145.877-152.060 156.451 
ATOM   1525  O3'  DC A  74    -145.134-152.965 155.642 
ATOM   1526  C2'  DC A  74    -146.469-150.976 155.549 
ATOM   1527  C1'  DC A  74    -147.588-151.830 154.959 
ATOM   1528  N1   DC A  74    -148.669-151.035 154.311 
ATOM   1529  C2   DC A  74    -149.288-151.577 153.188 
ATOM   1530  O2   DC A  74    -148.920-152.684 152.780 
ATOM   1531  N3   DC A  74    -150.275-150.868 152.583 
ATOM   1532  C4   DC A  74    -150.645-149.671 153.057 
ATOM   1533  N4   DC A  74    -151.613-149.019 152.431 
ATOM   1534  C5   DC A  74    -150.020-149.096 154.210 
ATOM   1535  C6   DC A  74    -149.036-149.820 154.801 
ATOM   1536  P    DA A  75    -143.536-152.913 155.687 
ATOM   1537  OP1  DA A  75    -143.046-153.705 156.839 
ATOM   1538  OP2  DA A  75    -143.083-151.506 155.629 
ATOM   1539  O5'  DA A  75    -143.156-153.656 154.322 
ATOM   1540  C5'  DA A  75    -144.043-154.668 153.809 
ATOM   1541  C4'  DA A  75    -144.220-154.492 152.314 
ATOM   1542  O4'  DA A  75    -145.310-153.583 151.987 
ATOM   1543  C3'  DA A  75    -143.020-153.912 151.566 
ATOM   1544  O3'  DA A  75    -142.926-154.538 150.291 
ATOM   1545  C2'  DA A  75    -143.368-152.439 151.358 
ATOM   1546  C1'  DA A  75    -144.842-152.650 151.025 
ATOM   1547  N9   DA A  75    -145.665-151.415 151.140 
ATOM   1548  C8   DA A  75    -145.529-150.384 152.025 
ATOM   1549  N7   DA A  75    -146.407-149.442 151.871 
ATOM   1550  C5   DA A  75    -147.184-149.878 150.807 
ATOM   1551  C6   DA A  75    -148.294-149.319 150.152 
ATOM   1552  N6   DA A  75    -148.838-148.142 150.492 
ATOM   1553  N1   DA A  75    -148.825-150.016 149.131 
ATOM   1554  C2   DA A  75    -148.281-151.185 148.798 
ATOM   1555  N3   DA A  75    -147.251-151.804 149.333 
ATOM   1556  C4   DA A  75    -146.737-151.085 150.352 
ATOM   1557  P    DG A  76    -141.479-154.910 149.714 
ATOM   1558  OP1  DG A  76    -141.043-156.211 150.269 
ATOM   1559  OP2  DG A  76    -140.555-153.773 149.923 
ATOM   1560  O5'  DG A  76    -141.793-155.067 148.153 
ATOM   1561  C5'  DG A  76    -143.101-155.508 147.745 
ATOM   1562  C4'  DG A  76    -143.590-154.673 146.578 
ATOM   1563  O4'  DG A  76    -144.292-153.473 147.009 
ATOM   1564  C3'  DG A  76    -142.506-154.147 145.637 
ATOM   1565  O3'  DG A  76    -143.002-154.171 144.304 
ATOM   1566  C2'  DG A  76    -142.304-152.691 146.054 
ATOM   1567  C1'  DG A  76    -143.777-152.367 146.283 
ATOM   1568  N9   DG A  76    -144.002-151.137 147.093 
ATOM   1569  C8   DG A  76    -143.255-150.633 148.135 
ATOM   1570  N7   DG A  76    -143.728-149.518 148.640 
ATOM   1571  C5   DG A  76    -144.867-149.267 147.877 
ATOM   1572  C6   DG A  76    -145.800-148.200 147.952 
ATOM   1573  O6   DG A  76    -145.813-147.242 148.720 
ATOM   1574  N1   DG A  76    -146.809-148.333 146.987 
ATOM   1575  C2   DG A  76    -146.903-149.362 146.071 
ATOM   1576  N2   DG A  76    -147.942-149.307 145.234 
ATOM   1577  N3   DG A  76    -146.028-150.363 146.002 
ATOM   1578  C4   DG A  76    -145.043-150.248 146.931 
ATOM   1579  P    DT A  77    -142.019-154.606 143.118 
ATOM   1580  OP1  DT A  77    -141.984-156.083 143.019 
ATOM   1581  OP2  DT A  77    -140.711-153.936 143.287 
ATOM   1582  O5'  DT A  77    -142.773-153.999 141.844 
ATOM   1583  C5'  DT A  77    -144.208-153.884 141.872 
ATOM   1584  C4'  DT A  77    -144.630-152.539 141.316 
ATOM   1585  O4'  DT A  77    -144.677-151.505 142.340 
ATOM   1586  C3'  DT A  77    -143.721-151.949 140.238 
ATOM   1587  O3'  DT A  77    -144.524-151.277 139.275 
ATOM   1588  C2'  DT A  77    -142.874-150.910 140.972 
ATOM   1589  C1'  DT A  77    -143.992-150.361 141.853 
ATOM   1590  N1   DT A  77    -143.503-149.581 143.024 
ATOM   1591  C2   DT A  77    -144.265-148.511 143.426 
ATOM   1592  O2   DT A  77    -145.301-148.189 142.870 
ATOM   1593  N3   DT A  77    -143.780-147.812 144.514 
ATOM   1594  C4   DT A  77    -142.625-148.088 145.216 
ATOM   1595  O4   DT A  77    -142.292-147.389 146.175 
ATOM   1596  C5   DT A  77    -141.892-149.229 144.720 
ATOM   1597  C7   DT A  77    -140.621-149.599 145.427 
ATOM   1598  C6   DT A  77    -142.341-149.927 143.663 
ATOM   1599  P    DG A  78    -144.139-151.394 137.725 
ATOM   1600  OP1  DG A  78    -144.701-152.644 137.167 
ATOM   1601  OP2  DG A  78    -142.680-151.208 137.562 
ATOM   1602  O5'  DG A  78    -144.913-150.135 137.112 
ATOM   1603  C5'  DG A  78    -146.131-149.690 137.739 
ATOM   1604  C4'  DG A  78    -146.137-148.177 137.845 
ATOM   1605  O4'  DG A  78    -145.508-147.704 139.070 
ATOM   1606  C3'  DG A  78    -145.394-147.430 136.738 
ATOM   1607  O3'  DG A  78    -146.104-146.236 136.432 
ATOM   1608  C2'  DG A  78    -144.050-147.051 137.360 
ATOM   1609  C1'  DG A  78    -144.594-146.672 138.735 
ATOM   1610  N9   DG A  78    -143.550-146.616 139.796 
ATOM   1611  C8   DG A  78    -142.419-147.388 139.948 
ATOM   1612  N7   DG A  78    -141.700-147.080 141.000 
ATOM   1613  C5   DG A  78    -142.404-146.028 141.586 
ATOM   1614  C6   DG A  78    -142.117-145.277 142.755 
ATOM   1615  O6   DG A  78    -141.169-145.386 143.527 
ATOM   1616  N1   DG A  78    -143.096-144.301 142.989 
ATOM   1617  C2   DG A  78    -144.205-144.080 142.196 
ATOM   1618  N2   DG A  78    -145.022-143.100 142.590 
ATOM   1619  N3   DG A  78    -144.473-144.787 141.100 
ATOM   1620  C4   DG A  78    -143.534-145.737 140.859 
ATOM   1621  P    DA A  79    -146.221-145.771 134.904 
ATOM   1622  OP1  DA A  79    -147.346-146.481 134.255 
ATOM   1623  OP2  DA A  79    -144.903-145.902 134.245 
ATOM   1624  O5'  DA A  79    -146.586-144.223 135.072 
ATOM   1625  C5'  DA A  79    -147.324-143.802 136.234 
ATOM   1626  C4'  DA A  79    -146.722-142.530 136.799 
ATOM   1627  O4'  DA A  79    -145.659-142.797 137.756 
ATOM   1628  C3'  DA A  79    -146.075-141.592 135.780 
ATOM   1629  O3'  DA A  79    -146.326-140.247 136.169 
ATOM   1630  C2'  DA A  79    -144.575-141.861 135.905 
ATOM   1631  C1'  DA A  79    -144.543-141.984 137.426 
ATOM   1632  N9   DA A  79    -143.316-142.646 137.948 
ATOM   1633  C8   DA A  79    -142.591-143.655 137.382 
ATOM   1634  N7   DA A  79    -141.563-144.021 138.084 
ATOM   1635  C5   DA A  79    -141.609-143.195 139.199 
ATOM   1636  C6   DA A  79    -140.786-143.085 140.332 
ATOM   1637  N6   DA A  79    -139.704-143.850 140.536 
ATOM   1638  N1   DA A  79    -141.116-142.158 141.250 
ATOM   1639  C2   DA A  79    -142.192-141.402 141.041 
ATOM   1640  N3   DA A  79    -143.031-141.413 140.029 
ATOM   1641  C4   DA A  79    -142.679-142.349 139.124 
ATOM   1642  P    DA A  80    -146.659-139.162 135.040 
ATOM   1643  OP1  DA A  80    -148.098-139.223 134.703 
ATOM   1644  OP2  DA A  80    -145.720-139.321 133.908 
ATOM   1645  O5'  DA A  80    -146.343-137.796 135.812 
ATOM   1646  C5'  DA A  80    -146.525-137.742 137.239 
ATOM   1647  C4'  DA A  80    -145.355-137.027 137.884 
ATOM   1648  O4'  DA A  80    -144.261-137.932 138.208 
ATOM   1649  C3'  DA A  80    -144.694-135.937 137.041 
ATOM   1650  O3'  DA A  80    -144.298-134.871 137.894 
ATOM   1651  C2'  DA A  80    -143.438-136.597 136.471 
ATOM   1652  C1'  DA A  80    -143.052-137.361 137.734 
ATOM   1653  N9   DA A  80    -142.081-138.465 137.494 
ATOM   1654  C8   DA A  80    -141.977-139.280 136.404 
ATOM   1655  N7   DA A  80    -141.022-140.152 136.491 
ATOM   1656  C5   DA A  80    -140.448-139.899 137.729 
ATOM   1657  C6   DA A  80    -139.376-140.491 138.416 
ATOM   1658  N6   DA A  80    -138.657-141.512 137.928 
ATOM   1659  N1   DA A  80    -139.067-139.995 139.629 
ATOM   1660  C2   DA A  80    -139.785-138.981 140.110 
ATOM   1661  N3   DA A  80    -140.801-138.350 139.564 
ATOM   1662  C4   DA A  80    -141.090-138.866 138.350 
ATOM   1663  P    DG A  81    -144.477-133.363 137.387 
ATOM   1664  OP1  DG A  81    -145.863-132.914 137.647 
ATOM   1665  OP2  DG A  81    -144.010-133.251 135.988 
ATOM   1666  O5'  DG A  81    -143.469-132.583 138.355 
ATOM   1667  C5'  DG A  81    -143.229-133.100 139.677 
ATOM   1668  C4'  DG A  81    -141.747-133.045 139.994 
ATOM   1669  O4'  DG A  81    -141.041-134.241 139.560 
ATOM   1670  C3'  DG A  81    -140.970-131.901 139.343 
ATOM   1671  O3'  DG A  81    -139.984-131.436 140.256 
ATOM   1672  C2'  DG A  81    -140.264-132.543 138.150 
ATOM   1673  C1'  DG A  81    -139.878-133.842 138.851 
ATOM   1674  N9   DG A  81    -139.507-134.940 137.915 
ATOM   1675  C8   DG A  81    -140.011-135.228 136.665 
ATOM   1676  N7   DG A  81    -139.463-136.274 136.097 
ATOM   1677  C5   DG A  81    -138.530-136.710 137.036 
ATOM   1678  C6   DG A  81    -137.628-137.806 136.987 
ATOM   1679  O6   DG A  81    -137.466-138.630 136.091 
ATOM   1680  N1   DG A  81    -136.858-137.887 138.156 
ATOM   1681  C2   DG A  81    -136.948-137.024 139.230 
ATOM   1682  N2   DG A  81    -136.125-137.271 140.252 
ATOM   1683  N3   DG A  81    -137.795-135.996 139.275 
ATOM   1684  C4   DG A  81    -138.548-135.903 138.149 
ATOM   1685  P    DA A  82    -139.699-129.864 140.359 
ATOM   1686  OP1  DA A  82    -140.684-129.241 141.271 
ATOM   1687  OP2  DA A  82    -139.616-129.286 138.999 
ATOM   1688  O5'  DA A  82    -138.251-129.849 141.038 
ATOM   1689  C5'  DA A  82    -137.884-130.922 141.925 
ATOM   1690  C4'  DA A  82    -136.468-131.377 141.631 
ATOM   1691  O4'  DA A  82    -136.418-132.408 140.603 
ATOM   1692  C3'  DA A  82    -135.516-130.298 141.117 
ATOM   1693  O3'  DA A  82    -134.221-130.528 141.660 
ATOM   1694  C2'  DA A  82    -135.456-130.521 139.606 
ATOM   1695  C1'  DA A  82    -135.426-132.046 139.655 
ATOM   1696  N9   DA A  82    -135.768-132.694 138.358 
ATOM   1697  C8   DA A  82    -136.653-132.274 137.407 
ATOM   1698  N7   DA A  82    -136.731-133.060 136.378 
ATOM   1699  C5   DA A  82    -135.830-134.077 136.665 
ATOM   1700  C6   DA A  82    -135.447-135.230 135.961 
ATOM   1701  N6   DA A  82    -135.948-135.566 134.763 
ATOM   1702  N1   DA A  82    -134.525-136.027 136.532 
ATOM   1703  C2   DA A  82    -134.032-135.688 137.722 
ATOM   1704  N3   DA A  82    -134.312-134.643 138.470 
ATOM   1705  C4   DA A  82    -135.235-133.862 137.875 
ATOM   1706  P    DA A  83    -133.341-129.276 142.125 
ATOM   1707  OP1  DA A  83    -133.729-128.878 143.497 
ATOM   1708  OP2  DA A  83    -133.408-128.213 141.097 
ATOM   1709  O5'  DA A  83    -131.873-129.911 142.144 
ATOM   1710  C5'  DA A  83    -131.723-131.315 142.431 
ATOM   1711  C4'  DA A  83    -130.724-131.936 141.476 
ATOM   1712  O4'  DA A  83    -131.348-132.406 140.248 
ATOM   1713  C3'  DA A  83    -129.606-131.014 140.991 
ATOM   1714  O3'  DA A  83    -128.405-131.767 140.877 
ATOM   1715  C2'  DA A  83    -130.041-130.579 139.592 
ATOM   1716  C1'  DA A  83    -130.586-131.933 139.148 
ATOM   1717  N9   DA A  83    -131.482-131.858 137.961 
ATOM   1718  C8   DA A  83    -132.358-130.867 137.620 
ATOM   1719  N7   DA A  83    -133.001-131.092 136.517 
ATOM   1720  C5   DA A  83    -132.519-132.322 136.093 
ATOM   1721  C6   DA A  83    -132.810-133.119 134.973 
ATOM   1722  N6   DA A  83    -133.701-132.776 134.032 
ATOM   1723  N1   DA A  83    -132.148-134.285 134.855 
ATOM   1724  C2   DA A  83    -131.264-134.621 135.793 
ATOM   1725  N3   DA A  83    -130.912-133.962 136.875 
ATOM   1726  C4   DA A  83    -131.588-132.799 136.970 
ATOM   1727  P    DT A  84    -127.021-131.095 141.320 
ATOM   1728  OP1  DT A  84    -126.847-131.239 142.783 
ATOM   1729  OP2  DT A  84    -126.947-129.716 140.790 
ATOM   1730  O5'  DT A  84    -125.962-132.021 140.558 
ATOM   1731  C5'  DT A  84    -126.291-133.401 140.311 
ATOM   1732  C4'  DT A  84    -125.900-133.781 138.897 
ATOM   1733  O4'  DT A  84    -126.960-133.511 137.935 
ATOM   1734  C3'  DT A  84    -124.686-133.050 138.322 
ATOM   1735  O3'  DT A  84    -123.944-133.955 137.514 
ATOM   1736  C2'  DT A  84    -125.279-131.966 137.421 
ATOM   1737  C1'  DT A  84    -126.397-132.820 136.831 
ATOM   1738  N1   DT A  84    -127.478-132.025 136.183 
ATOM   1739  C2   DT A  84    -128.079-132.573 135.076 
ATOM   1740  O2   DT A  84    -127.766-133.659 134.620 
ATOM   1741  N3   DT A  84    -129.076-131.807 134.502 
ATOM   1742  C4   DT A  84    -129.509-130.570 134.934 
ATOM   1743  O4   DT A  84    -130.412-129.979 134.336 
ATOM   1744  C5   DT A  84    -128.818-130.078 136.101 
ATOM   1745  C7   DT A  84    -129.227-128.738 136.637 
ATOM   1746  C6   DT A  84    -127.845-130.802 136.679 
ATOM   1747  P    DT A  85    -122.345-133.903 137.559 
ATOM   1748  OP1  DT A  85    -121.855-134.695 138.710 
ATOM   1749  OP2  DT A  85    -121.893-132.496 137.501 
ATOM   1750  O5'  DT A  85    -121.966-134.646 136.194 
ATOM   1751  C5'  DT A  85    -122.852-135.658 135.680 
ATOM   1752  C4'  DT A  85    -123.029-135.482 134.186 
ATOM   1753  O4'  DT A  85    -124.119-134.573 133.858 
ATOM   1754  C3'  DT A  85    -121.829-134.902 133.437 
ATOM   1755  O3'  DT A  85    -121.735-135.528 132.163 
ATOM   1756  C2'  DT A  85    -122.177-133.429 133.229 
ATOM   1757  C1'  DT A  85    -123.651-133.640 132.896 
ATOM   1758  N1   DT A  85    -124.475-132.405 133.011 
ATOM   1759  C2   DT A  85    -125.512-132.261 132.122 
ATOM   1760  O2   DT A  85    -125.773-133.088 131.266 
ATOM   1761  N3   DT A  85    -126.253-131.102 132.258 
ATOM   1762  C4   DT A  85    -126.047-130.103 133.188 
ATOM   1763  O4   DT A  85    -126.777-129.111 133.212 
ATOM   1764  C5   DT A  85    -124.935-130.345 134.076 
ATOM   1765  C7   DT A  85    -124.642-129.306 135.118 
ATOM   1766  C6   DT A  85    -124.198-131.462 133.966 
ATOM   1767  P    DT A  86    -120.288-135.900 131.586 
ATOM   1768  OP1  DT A  86    -119.852-137.201 132.140 
ATOM   1769  OP2  DT A  86    -119.365-134.763 131.794 
ATOM   1770  O5'  DT A  86    -120.603-136.057 130.024 
ATOM   1771  C5'  DT A  86    -121.911-136.498 129.617 
ATOM   1772  C4'  DT A  86    -122.399-135.663 128.449 
ATOM   1773  O4'  DT A  86    -123.102-134.463 128.881 
ATOM   1774  C3'  DT A  86    -121.315-135.137 127.508 
ATOM   1775  O3'  DT A  86    -121.811-135.162 126.175 
ATOM   1776  C2'  DT A  86    -121.113-133.681 127.926 
ATOM   1777  C1'  DT A  86    -122.587-133.357 128.155 
ATOM   1778  N1   DT A  86    -122.811-132.127 128.965 
ATOM   1779  C2   DT A  86    -123.910-131.364 128.651 
ATOM   1780  O2   DT A  86    -124.685-131.654 127.757 
ATOM   1781  N3   DT A  86    -124.085-130.231 129.422 
ATOM   1782  C4   DT A  86    -123.272-129.810 130.455 
ATOM   1783  O4   DT A  86    -123.530-128.777 131.075 
ATOM   1784  C5   DT A  86    -122.144-130.676 130.708 
ATOM   1785  C7   DT A  86    -121.209-130.290 131.816 
ATOM   1786  C6   DT A  86    -121.950-131.783 129.973 
ATOM   1787  P    DC A  87    -120.828-135.596 124.990 
ATOM   1788  OP1  DC A  87    -120.794-137.073 124.891 
ATOM   1789  OP2  DC A  87    -119.520-134.926 125.158 
ATOM   1790  O5'  DC A  87    -121.582-134.989 123.715 
ATOM   1791  C5'  DC A  87    -123.017-134.874 123.743 
ATOM   1792  C4'  DC A  87    -123.440-133.529 123.187 
ATOM   1793  O4'  DC A  87    -123.486-132.495 124.212 
ATOM   1794  C3'  DC A  87    -122.531-132.939 122.109 
ATOM   1795  O3'  DC A  87    -123.334-132.267 121.147 
ATOM   1796  C2'  DC A  87    -121.683-131.900 122.844 
ATOM   1797  C1'  DC A  87    -122.801-131.351 123.725 
ATOM   1798  N1   DC A  87    -122.312-130.571 124.896 
ATOM   1799  C2   DC A  87    -123.074-129.483 125.316 
ATOM   1800  O2   DC A  87    -124.114-129.213 124.705 
ATOM   1801  N3   DC A  87    -122.645-128.760 126.381 
ATOM   1802  C4   DC A  87    -121.512-129.085 127.016 
ATOM   1803  N4   DC A  87    -121.135-128.348 128.050 
ATOM   1804  C5   DC A  87    -120.713-130.200 126.600 
ATOM   1805  C6   DC A  87    -121.159-130.910 125.533 
ATOM   1806  P    DC A  88    -122.948-132.384 119.597 
ATOM   1807  OP1  DC A  88    -123.511-133.634 119.038 
ATOM   1808  OP2  DC A  88    -121.490-132.198 119.434 
ATOM   1809  O5'  DC A  88    -123.722-131.125 118.983 
ATOM   1810  C5'  DC A  88    -124.940-130.680 119.610 
ATOM   1811  C4'  DC A  88    -124.946-129.167 119.716 
ATOM   1812  O4'  DC A  88    -124.318-128.694 120.942 
ATOM   1813  C3'  DC A  88    -124.204-128.420 118.609 
ATOM   1814  O3'  DC A  88    -124.914-127.226 118.304 
ATOM   1815  C2'  DC A  88    -122.860-128.041 119.231 
ATOM   1816  C1'  DC A  88    -123.403-127.662 120.606 
ATOM   1817  N1   DC A  88    -122.360-127.606 121.667 
ATOM   1818  C2   DC A  88    -122.504-126.649 122.670 
ATOM   1819  O2   DC A  88    -123.484-125.895 122.638 
ATOM   1820  N3   DC A  88    -121.563-126.581 123.646 
ATOM   1821  C4   DC A  88    -120.516-127.417 123.645 
ATOM   1822  N4   DC A  88    -119.626-127.310 124.620 
ATOM   1823  C5   DC A  88    -120.349-128.406 122.623 
ATOM   1824  C6   DC A  88    -121.300-128.458 121.656 
ATOM   1825  P    DA A  89    -125.030-126.762 116.776 
ATOM   1826  OP1  DA A  89    -126.155-127.471 116.126 
ATOM   1827  OP2  DA A  89    -123.712-126.892 116.116 
ATOM   1828  O5'  DA A  89    -125.395-125.213 116.944 
ATOM   1829  C5'  DA A  89    -126.134-124.792 118.106 
ATOM   1830  C4'  DA A  89    -125.532-123.520 118.670 
ATOM   1831  O4'  DA A  89    -124.468-123.788 119.628 
ATOM   1832  C3'  DA A  89    -124.884-122.582 117.652 
ATOM   1833  O3'  DA A  89    -125.136-121.237 118.040 
ATOM   1834  C2'  DA A  89    -123.385-122.851 117.777 
ATOM   1835  C1'  DA A  89    -123.353-122.974 119.297 
ATOM   1836  N9   DA A  89    -122.126-123.636 119.819 
ATOM   1837  C8   DA A  89    -121.400-124.645 119.254 
ATOM   1838  N7   DA A  89    -120.373-125.011 119.956 
ATOM   1839  C5   DA A  89    -120.419-124.185 121.070 
ATOM   1840  C6   DA A  89    -119.595-124.076 122.203 
ATOM   1841  N6   DA A  89    -118.513-124.840 122.408 
ATOM   1842  N1   DA A  89    -119.925-123.148 123.121 
ATOM   1843  C2   DA A  89    -121.002-122.392 122.913 
ATOM   1844  N3   DA A  89    -121.841-122.403 121.900 
ATOM   1845  C4   DA A  89    -121.488-123.339 120.995 
ATOM   1846  P    DG A  90    -125.468-120.152 116.911 
ATOM   1847  OP1  DG A  90    -126.908-120.213 116.574 
ATOM   1848  OP2  DG A  90    -124.529-120.311 115.779 
ATOM   1849  O5'  DG A  90    -125.152-118.786 117.683 
ATOM   1850  C5'  DG A  90    -125.335-118.732 119.111 
ATOM   1851  C4'  DG A  90    -124.165-118.017 119.756 
ATOM   1852  O4'  DG A  90    -123.071-118.922 120.080 
ATOM   1853  C3'  DG A  90    -123.504-116.927 118.912 
ATOM   1854  O3'  DG A  90    -123.107-115.861 119.766 
ATOM   1855  C2'  DG A  90    -122.248-117.587 118.343 
ATOM   1856  C1'  DG A  90    -121.861-118.351 119.606 
ATOM   1857  N9   DG A  90    -120.890-119.455 119.365 
ATOM   1858  C8   DG A  90    -120.770-120.287 118.274 
ATOM   1859  N7   DG A  90    -119.801-121.164 118.375 
ATOM   1860  C5   DG A  90    -119.239-120.893 119.622 
ATOM   1861  C6   DG A  90    -118.151-121.515 120.288 
ATOM   1862  O6   DG A  90    -117.448-122.448 119.909 
ATOM   1863  N1   DG A  90    -117.912-120.926 121.537 
ATOM   1864  C2   DG A  90    -118.631-119.876 122.073 
ATOM   1865  N2   DG A  90    -118.246-119.458 123.282 
ATOM   1866  N3   DG A  90    -119.652-119.293 121.448 
ATOM   1867  C4   DG A  90    -119.896-119.852 120.234 
ATOM   1868  P    DA A  91    -123.287-114.353 119.259 
ATOM   1869  OP1  DA A  91    -124.673-113.904 119.518 
ATOM   1870  OP2  DA A  91    -122.819-114.242 117.860 
ATOM   1871  O5'  DA A  91    -122.278-113.573 120.226 
ATOM   1872  C5'  DA A  91    -122.038-114.090 121.548 
ATOM   1873  C4'  DA A  91    -120.557-114.035 121.866 
ATOM   1874  O4'  DA A  91    -119.851-115.231 121.431 
ATOM   1875  C3'  DA A  91    -119.780-112.891 121.214 
ATOM   1876  O3'  DA A  91    -118.793-112.426 122.127 
ATOM   1877  C2'  DA A  91    -119.073-113.533 120.021 
ATOM   1878  C1'  DA A  91    -118.688-114.832 120.722 
ATOM   1879  N9   DA A  91    -118.316-115.930 119.787 
ATOM   1880  C8   DA A  91    -118.828-116.200 118.550 
ATOM   1881  N7   DA A  91    -118.294-117.233 117.976 
ATOM   1882  C5   DA A  91    -117.359-117.684 118.897 
ATOM   1883  C6   DA A  91    -116.456-118.758 118.882 
ATOM   1884  N6   DA A  91    -116.342-119.615 117.858 
ATOM   1885  N1   DA A  91    -115.669-118.920 119.963 
ATOM   1886  C2   DA A  91    -115.787-118.066 120.978 
ATOM   1887  N3   DA A  91    -116.590-117.032 121.104 
ATOM   1888  C4   DA A  91    -117.365-116.891 120.010 
ATOM   1889  P    DA A  92    -118.508-110.854 122.230 
ATOM   1890  OP1  DA A  92    -119.493-110.231 123.142 
ATOM   1891  OP2  DA A  92    -118.425-110.276 120.871 
ATOM   1892  O5'  DA A  92    -117.060-110.839 122.909 
ATOM   1893  C5'  DA A  92    -116.694-111.912 123.796 
ATOM   1894  C4'  DA A  92    -115.277-112.367 123.502 
ATOM   1895  O4'  DA A  92    -115.227-113.398 122.474 
ATOM   1896  C3'  DA A  92    -114.325-111.288 122.988 
ATOM   1897  O3'  DA A  92    -113.031-111.518 123.531 
ATOM   1898  C2'  DA A  92    -114.265-111.512 121.477 
ATOM   1899  C1'  DA A  92    -114.235-113.036 121.526 
ATOM   1900  N9   DA A  92    -114.577-113.684 120.229 
ATOM   1901  C8   DA A  92    -115.463-113.265 119.279 
ATOM   1902  N7   DA A  92    -115.540-114.050 118.249 
ATOM   1903  C5   DA A  92    -114.640-115.067 118.537 
ATOM   1904  C6   DA A  92    -114.256-116.220 117.832 
ATOM   1905  N6   DA A  92    -114.758-116.556 116.635 
ATOM   1906  N1   DA A  92    -113.335-117.018 118.404 
ATOM   1907  C2   DA A  92    -112.841-116.678 119.594 
ATOM   1908  N3   DA A  92    -113.121-115.633 120.341 
ATOM   1909  C4   DA A  92    -114.045-114.852 119.747 
ATOM   1910  P    DG A  93    -112.150-110.266 123.996 
ATOM   1911  OP1  DG A  93    -112.539-109.868 125.368 
ATOM   1912  OP2  DG A  93    -112.218-109.203 122.969 
ATOM   1913  O5'  DG A  93    -110.682-110.901 124.016 
ATOM   1914  C5'  DG A  93    -110.533-112.305 124.303 
ATOM   1915  C4'  DG A  93    -109.533-112.926 123.347 
ATOM   1916  O4'  DG A  93    -110.158-113.396 122.119 
ATOM   1917  C3'  DG A  93    -108.415-112.004 122.862 
ATOM   1918  O3'  DG A  93    -107.214-112.757 122.748 
ATOM   1919  C2'  DG A  93    -108.850-111.569 121.463 
ATOM   1920  C1'  DG A  93    -109.395-112.923 121.020 
ATOM   1921  N9   DG A  93    -110.292-112.848 119.832 
ATOM   1922  C8   DG A  93    -111.180-111.858 119.473 
ATOM   1923  N7   DG A  93    -111.824-112.098 118.356 
ATOM   1924  C5   DG A  93    -111.327-113.335 117.946 
ATOM   1925  C6   DG A  93    -111.645-114.114 116.804 
ATOM   1926  O6   DG A  93    -112.443-113.871 115.904 
ATOM   1927  N1   DG A  93    -110.905-115.304 116.774 
ATOM   1928  C2   DG A  93    -109.979-115.690 117.725 
ATOM   1929  N2   DG A  93    -109.379-116.865 117.516 
ATOM   1930  N3   DG A  93    -109.682-114.959 118.797 
ATOM   1931  C4   DG A  93    -110.391-113.800 118.840 
ATOM   1932  P    DA A  94    -105.831-112.085 123.192 
ATOM   1933  OP1  DA A  94    -105.656-112.229 124.654 
ATOM   1934  OP2  DA A  94    -105.757-110.706 122.662 
ATOM   1935  O5'  DA A  94    -104.771-113.011 122.430 
ATOM   1936  C5'  DA A  94    -105.100-114.391 122.183 
ATOM   1937  C4'  DA A  94    -104.710-114.771 120.768 
ATOM   1938  O4'  DA A  94    -105.770-114.501 119.807 
ATOM   1939  C3'  DA A  94    -103.496-114.040 120.194 
ATOM   1940  O3'  DA A  94    -102.753-114.945 119.385 
ATOM   1941  C2'  DA A  94    -104.088-112.956 119.292 
ATOM   1942  C1'  DA A  94    -105.207-113.810 118.702 
ATOM   1943  N9   DA A  94    -106.288-113.015 118.054 
ATOM   1944  C8   DA A  94    -106.773-111.790 118.415 
ATOM   1945  N7   DA A  94    -107.722-111.356 117.646 
ATOM   1946  C5   DA A  94    -107.880-112.364 116.705 
ATOM   1947  C6   DA A  94    -108.741-112.507 115.606 
ATOM   1948  N6   DA A  94    -109.649-111.586 115.251 
ATOM   1949  N1   DA A  94    -108.635-113.635 114.878 
ATOM   1950  C2   DA A  94    -107.731-114.546 115.235 
ATOM   1951  N3   DA A  94    -106.879-114.523 116.236 
ATOM   1952  C4   DA A  94    -107.005-113.384 116.947 
ATOM   1953  P    DG A  95    -101.154-114.893 119.430 
ATOM   1954  OP1  DG A  95    -100.665-115.685 120.581 
ATOM   1955  OP2  DG A  95    -100.702-113.486 119.372 
ATOM   1956  O5'  DG A  95    -100.775-115.636 118.065 
ATOM   1957  C5'  DG A  95    -101.662-116.648 117.552 
ATOM   1958  C4'  DG A  95    -101.839-116.472 116.057 
ATOM   1959  O4'  DG A  95    -102.929-115.563 115.730 
ATOM   1960  C3'  DG A  95    -100.639-115.892 115.308 
ATOM   1961  O3'  DG A  95    -100.545-116.518 114.034 
ATOM   1962  C2'  DG A  95    -100.987-114.419 115.100 
ATOM   1963  C1'  DG A  95    -102.461-114.631 114.768 
ATOM   1964  N9   DG A  95    -103.284-113.396 114.883 
ATOM   1965  C8   DG A  95    -103.162-112.346 115.767 
ATOM   1966  N7   DG A  95    -104.056-111.401 115.602 
ATOM   1967  C5   DG A  95    -104.824-111.856 114.531 
ATOM   1968  C6   DG A  95    -105.943-111.263 113.892 
ATOM   1969  O6   DG A  95    -106.497-110.195 114.143 
ATOM   1970  N1   DG A  95    -106.421-112.065 112.846 
ATOM   1971  C2   DG A  95    -105.887-113.281 112.468 
ATOM   1972  N2   DG A  95    -106.488-113.892 111.445 
ATOM   1973  N3   DG A  95    -104.837-113.838 113.069 
ATOM   1974  C4   DG A  95    -104.362-113.072 114.085 
ATOM   1975  P    DG A  96     -99.098-116.890 113.457 
ATOM   1976  OP1  DG A  96     -98.662-118.191 114.012 
ATOM   1977  OP2  DG A  96     -98.174-115.753 113.666 
ATOM   1978  O5'  DG A  96     -99.412-117.047 111.896 
ATOM   1979  C5'  DG A  96    -100.720-117.488 111.488 
ATOM   1980  C4'  DG A  96    -101.209-116.653 110.320 
ATOM   1981  O4'  DG A  96    -101.911-115.453 110.752 
ATOM   1982  C3'  DG A  96    -100.125-116.127 109.380 
ATOM   1983  O3'  DG A  96    -100.620-116.152 108.047 
ATOM   1984  C2'  DG A  96     -99.923-114.671 109.797 
ATOM   1985  C1'  DG A  96    -101.396-114.347 110.026 
ATOM   1986  N9   DG A  96    -101.621-113.117 110.836 
ATOM   1987  C8   DG A  96    -100.874-112.613 111.878 
ATOM   1988  N7   DG A  96    -101.347-111.498 112.383 
ATOM   1989  C5   DG A  96    -102.486-111.247 111.620 
ATOM   1990  C6   DG A  96    -103.419-110.180 111.695 
ATOM   1991  O6   DG A  96    -103.431-109.222 112.463 
ATOM   1992  N1   DG A  96    -104.427-110.313 110.730 
ATOM   1993  C2   DG A  96    -104.522-111.342 109.814 
ATOM   1994  N2   DG A  96    -105.561-111.287 108.977 
ATOM   1995  N3   DG A  96    -103.647-112.343 109.745 
ATOM   1996  C4   DG A  96    -102.662-112.228 110.674 
ATOM   1997  P    DT A  97     -99.638-116.586 106.861 
ATOM   1998  OP1  DT A  97     -99.603-118.063 106.762 
ATOM   1999  OP2  DT A  97     -98.330-115.916 107.030 
ATOM   2000  O5'  DT A  97    -100.392-115.979 105.587 
ATOM   2001  C5'  DT A  97    -101.827-115.864 105.615 
ATOM   2002  C4'  DT A  97    -102.249-114.519 105.058 
ATOM   2003  O4'  DT A  97    -102.296-113.485 106.083 
ATOM   2004  C3'  DT A  97    -101.340-113.929 103.981 
ATOM   2005  O3'  DT A  97    -102.143-113.257 103.018 
ATOM   2006  C2'  DT A  97    -100.493-112.890 104.715 
ATOM   2007  C1'  DT A  97    -101.611-112.341 105.596 
ATOM   2008  N1   DT A  97    -101.122-111.561 106.767 
ATOM   2009  C2   DT A  97    -101.884-110.491 107.169 
ATOM   2010  O2   DT A  97    -102.920-110.169 106.613 
ATOM   2011  N3   DT A  97    -101.399-109.792 108.257 
ATOM   2012  C4   DT A  97    -100.243-110.068 108.959 
ATOM   2013  O4   DT A  97     -99.911-109.369 109.918 
ATOM   2014  C5   DT A  97     -99.511-111.209 108.463 
ATOM   2015  C7   DT A  97     -98.240-111.579 109.169 
ATOM   2016  C6   DT A  97     -99.960-111.907 107.406 
ATOM   2017  P    DT A  98    -101.758-113.374 101.468 
ATOM   2018  OP1  DT A  98    -102.320-114.624 100.909 
ATOM   2019  OP2  DT A  98    -100.299-113.188 101.305 
ATOM   2020  O5'  DT A  98    -102.532-112.115 100.855 
ATOM   2021  C5'  DT A  98    -103.750-111.670 101.482 
ATOM   2022  C4'  DT A  98    -103.756-110.158 101.588 
ATOM   2023  O4'  DT A  98    -103.127-109.684 102.813 
ATOM   2024  C3'  DT A  98    -103.013-109.410 100.480 
ATOM   2025  O3'  DT A  98    -103.723-108.216 100.175 
ATOM   2026  C2'  DT A  98    -101.669-109.031 101.103 
ATOM   2027  C1'  DT A  98    -102.212-108.652 102.478 
ATOM   2028  N1   DT A  98    -101.169-108.596 103.539 
ATOM   2029  C2   DT A  98    -101.326-107.647 104.521 
ATOM   2030  O2   DT A  98    -102.267-106.872 104.550 
ATOM   2031  N3   DT A  98    -100.340-107.624 105.486 
ATOM   2032  C4   DT A  98     -99.236-108.450 105.550 
ATOM   2033  O4   DT A  98     -98.418-108.334 106.466 
ATOM   2034  C5   DT A  98     -99.158-109.412 104.476 
ATOM   2035  C7   DT A  98     -97.987-110.351 104.469 
ATOM   2036  C6   DT A  98    -100.103-109.457 103.524 
ATOM   2037  P    DC A  99    -103.840-107.752  98.647 
ATOM   2038  OP1  DC A  99    -104.965-108.461  97.998 
ATOM   2039  OP2  DC A  99    -102.522-107.882  97.988 
ATOM   2040  O5'  DC A  99    -104.205-106.203  98.815 
ATOM   2041  C5'  DC A  99    -104.943-105.782  99.977 
ATOM   2042  C4'  DC A  99    -104.341-104.510 100.542 
ATOM   2043  O4'  DC A  99    -103.278-104.778 101.499 
ATOM   2044  C3'  DC A  99    -103.694-103.572  99.523 
ATOM   2045  O3'  DC A  99    -103.945-102.227  99.912 
ATOM   2046  C2'  DC A  99    -102.194-103.841  99.648 
ATOM   2047  C1'  DC A  99    -102.162-103.964 101.168 
ATOM   2048  N1   DC A  99    -100.935-104.626 101.691 
ATOM   2049  C2   DC A  99    -100.430-104.187 102.912 
ATOM   2050  O2   DC A  99    -101.015-103.274 103.506 
ATOM   2051  N3   DC A  99     -99.310-104.778 103.405 
ATOM   2052  C4   DC A  99     -98.706-105.763 102.730 
ATOM   2053  N4   DC A  99     -97.618-106.308 103.253 
ATOM   2054  C5   DC A  99     -99.209-106.229 101.472 
ATOM   2055  C6   DC A  99    -100.328-105.626 100.996 
ATOM   2056  P    DC A 100    -104.278-101.142  98.783 
ATOM   2057  OP1  DC A 100    -105.717-101.203  98.446 
ATOM   2058  OP2  DC A 100    -103.339-101.301  97.651 
ATOM   2059  O5'  DC A 100    -103.962 -99.776  99.555 
ATOM   2060  C5'  DC A 100    -104.144 -99.722 100.982 
ATOM   2061  C4'  DC A 100    -102.974 -99.007 101.627 
ATOM   2062  O4'  DC A 100    -101.880 -99.912 101.951 
ATOM   2063  C3'  DC A 100    -102.313 -97.917 100.784 
ATOM   2064  O3'  DC A 100    -101.917 -96.851 101.637 
ATOM   2065  C2'  DC A 100    -101.057 -98.577 100.214 
ATOM   2066  C1'  DC A 100    -100.671 -99.341 101.477 
ATOM   2067  N1   DC A 100     -99.700-100.445 101.237 
ATOM   2068  C2   DC A 100     -98.759-100.709 102.229 
ATOM   2069  O2   DC A 100     -98.768-100.024 103.258 
ATOM   2070  N3   DC A 100     -97.864-101.711 102.029 
ATOM   2071  C4   DC A 100     -97.887-102.430 100.899 
ATOM   2072  N4   DC A 100     -96.994-103.396 100.751 
ATOM   2073  C5   DC A 100     -98.846-102.174  99.866 
ATOM   2074  C6   DC A 100     -99.732-101.168 100.085 
ATOM   2075  P    DT A 101    -102.096 -95.343 101.130 
ATOM   2076  OP1  DT A 101    -103.482 -94.894 101.390 
ATOM   2077  OP2  DT A 101    -101.629 -95.232  99.731 
ATOM   2078  O5'  DT A 101    -101.088 -94.563 102.097 
ATOM   2079  C5'  DT A 101    -100.848 -95.080 103.420 
ATOM   2080  C4'  DT A 101     -99.366 -95.025 103.737 
ATOM   2081  O4'  DT A 101     -98.660 -96.221 103.302 
ATOM   2082  C3'  DT A 101     -98.589 -93.881 103.086 
ATOM   2083  O3'  DT A 101     -97.602 -93.416 103.999 
ATOM   2084  C2'  DT A 101     -97.882 -94.523 101.893 
ATOM   2085  C1'  DT A 101     -97.497 -95.822 102.594 
ATOM   2086  N1   DT A 101     -97.126 -96.920 101.658 
ATOM   2087  C2   DT A 101     -96.143 -97.787 102.070 
ATOM   2088  O2   DT A 101     -95.580 -97.689 103.146 
ATOM   2089  N3   DT A 101     -95.824 -98.792 101.176 
ATOM   2090  C4   DT A 101     -96.395 -98.995  99.937 
ATOM   2091  O4   DT A 101     -96.026 -99.931  99.224 
ATOM   2092  C5   DT A 101     -97.417 -98.035  99.593 
ATOM   2093  C7   DT A 101     -98.089 -98.183  98.260 
ATOM   2094  C6   DT A 101     -97.746 -97.048 100.442 
ATOM   2095  P    DC A 102     -97.318 -91.844 104.101 
ATOM   2096  OP1  DC A 102     -98.302 -91.221 105.013 
ATOM   2097  OP2  DC A 102     -97.235 -91.266 102.742 
ATOM   2098  O5'  DC A 102     -95.870 -91.829 104.781 
ATOM   2099  C5'  DC A 102     -95.503 -92.902 105.668 
ATOM   2100  C4'  DC A 102     -94.087 -93.357 105.374 
ATOM   2101  O4'  DC A 102     -94.037 -94.388 104.346 
ATOM   2102  C3'  DC A 102     -93.135 -92.278 104.859 
ATOM   2103  O3'  DC A 102     -91.840 -92.508 105.403 
ATOM   2104  C2'  DC A 102     -93.075 -92.502 103.349 
ATOM   2105  C1'  DC A 102     -93.045 -94.026 103.397 
ATOM   2106  N1   DC A 102     -93.387 -94.674 102.101 
ATOM   2107  C2   DC A 102     -92.739 -95.864 101.779 
ATOM   2108  O2   DC A 102     -91.916 -96.329 102.576 
ATOM   2109  N3   DC A 102     -93.036 -96.471 100.601 
ATOM   2110  C4   DC A 102     -93.935 -95.934  99.765 
ATOM   2111  N4   DC A 102     -94.190 -96.563  98.628 
ATOM   2112  C5   DC A 102     -94.611 -94.710 100.077 
ATOM   2113  C6   DC A 102     -94.300 -94.120 101.258 
ATOM   2114  P    DC A 103     -90.960 -91.256 105.868 
ATOM   2115  OP1  DC A 103     -91.348 -90.858 107.240 
ATOM   2116  OP2  DC A 103     -91.027 -90.193 104.840 
ATOM   2117  O5'  DC A 103     -89.492 -91.891 105.887 
ATOM   2118  C5'  DC A 103     -89.342 -93.295 106.174 
ATOM   2119  C4'  DC A 103     -88.343 -93.916 105.219 
ATOM   2120  O4'  DC A 103     -88.967 -94.386 103.990 
ATOM   2121  C3'  DC A 103     -87.224 -92.994 104.734 
ATOM   2122  O3'  DC A 103     -86.023 -93.747 104.620 
ATOM   2123  C2'  DC A 103     -87.660 -92.559 103.335 
ATOM   2124  C1'  DC A 103     -88.205 -93.913 102.891 
ATOM   2125  N1   DC A 103     -89.101 -93.838 101.703 
ATOM   2126  C2   DC A 103     -89.071 -94.896 100.799 
ATOM   2127  O2   DC A 103     -88.308 -95.845 101.017 
ATOM   2128  N3   DC A 103     -89.880 -94.847  99.709 
ATOM   2129  C4   DC A 103     -90.691 -93.801  99.510 
ATOM   2130  N4   DC A 103     -91.462 -93.799  98.433 
ATOM   2131  C5   DC A 103     -90.738 -92.701 100.428 
ATOM   2132  C6   DC A 103     -89.921 -92.770 101.510 
ATOM   2133  P    DC A 104     -84.640 -93.075 105.063 
ATOM   2134  OP1  DC A 104     -84.466 -93.219 106.526 
ATOM   2135  OP2  DC A 104     -84.566 -91.696 104.533 
ATOM   2136  O5'  DC A 104     -83.581 -94.001 104.301 
ATOM   2137  C5'  DC A 104     -83.910 -95.381 104.054 
ATOM   2138  C4'  DC A 104     -83.519 -95.761 102.640 
ATOM   2139  O4'  DC A 104     -84.579 -95.491 101.678 
ATOM   2140  C3'  DC A 104     -82.305 -95.030 102.065 
ATOM   2141  O3'  DC A 104     -81.563 -95.935 101.257 
ATOM   2142  C2'  DC A 104     -82.898 -93.947 101.164 
ATOM   2143  C1'  DC A 104     -84.016 -94.800 100.574 
ATOM   2144  N1   DC A 104     -85.097 -94.005  99.926 
ATOM   2145  C2   DC A 104     -85.717 -94.547  98.802 
ATOM   2146  O2   DC A 104     -85.348 -95.654  98.394 
ATOM   2147  N3   DC A 104     -86.703 -93.838  98.197 
ATOM   2148  C4   DC A 104     -87.074 -92.641  98.671 
ATOM   2149  N4   DC A 104     -88.041 -91.989  98.045 
ATOM   2150  C5   DC A 104     -86.448 -92.066  99.825 
ATOM   2151  C6   DC A 104     -85.464 -92.790 100.415 
ATOM   2152  P    DC A 105     -79.964 -95.883 101.302 
ATOM   2153  OP1  DC A 105     -79.474 -96.675 102.453 
ATOM   2154  OP2  DC A 105     -79.512 -94.476 101.243 
ATOM   2155  O5'  DC A 105     -79.584 -96.626  99.937 
ATOM   2156  C5'  DC A 105     -80.471 -97.638  99.423 
ATOM   2157  C4'  DC A 105     -80.648 -97.462  97.928 
ATOM   2158  O4'  DC A 105     -81.738 -96.553  97.601 
ATOM   2159  C3'  DC A 105     -79.448 -96.882  97.180 
ATOM   2160  O3'  DC A 105     -79.354 -97.508  95.905 
ATOM   2161  C2'  DC A 105     -79.796 -95.409  96.972 
ATOM   2162  C1'  DC A 105     -81.270 -95.621  96.639 
ATOM   2163  N1   DC A 105     -82.094 -94.386  96.754 
ATOM   2164  C2   DC A 105     -83.149 -94.223  95.860 
ATOM   2165  O2   DC A 105     -83.357 -95.103  95.016 
ATOM   2166  N3   DC A 105     -83.912 -93.103  95.948 
ATOM   2167  C4   DC A 105     -83.654 -92.173  96.876 
ATOM   2168  N4   DC A 105     -84.427 -91.098  96.921 
ATOM   2169  C5   DC A 105     -82.573 -92.320  97.805 
ATOM   2170  C6   DC A 105     -81.823 -93.446  97.700 
ATOM   2171  P    DG A 106     -77.907 -97.880  95.329 
ATOM   2172  OP1  DG A 106     -77.471 -99.181  95.883 
ATOM   2173  OP2  DG A 106     -76.984 -96.743  95.537 
ATOM   2174  O5'  DG A 106     -78.221 -98.037  93.767 
ATOM   2175  C5'  DG A 106     -79.530 -98.478  93.360 
ATOM   2176  C4'  DG A 106     -80.018 -97.643  92.192 
ATOM   2177  O4'  DG A 106     -80.721 -96.443  92.623 
ATOM   2178  C3'  DG A 106     -78.934 -97.117  91.251 
ATOM   2179  O3'  DG A 106     -79.430 -97.142  89.918 
ATOM   2180  C2'  DG A 106     -78.732 -95.661  91.668 
ATOM   2181  C1'  DG A 106     -80.206 -95.337  91.898 
ATOM   2182  N9   DG A 106     -80.430 -94.107  92.707 
ATOM   2183  C8   DG A 106     -79.683 -93.603  93.749 
ATOM   2184  N7   DG A 106     -80.156 -92.488  94.254 
ATOM   2185  C5   DG A 106     -81.295 -92.237  93.491 
ATOM   2186  C6   DG A 106     -82.229 -91.170  93.566 
ATOM   2187  O6   DG A 106     -82.241 -90.212  94.335 
ATOM   2188  N1   DG A 106     -83.237 -91.303  92.602 
ATOM   2189  C2   DG A 106     -83.331 -92.332  91.685 
ATOM   2190  N2   DG A 106     -84.370 -92.277  90.849 
ATOM   2191  N3   DG A 106     -82.456 -93.333  91.616 
ATOM   2192  C4   DG A 106     -81.472 -93.218  92.545 
ATOM   2193  P    DG A 107     -78.447 -97.576  88.732 
ATOM   2194  OP1  DG A 107     -78.413 -99.053  88.634 
ATOM   2195  OP2  DG A 107     -77.139 -96.906  88.901 
ATOM   2196  O5'  DG A 107     -79.201 -96.969  87.458 
ATOM   2197  C5'  DG A 107     -80.636 -96.854  87.486 
ATOM   2198  C4'  DG A 107     -81.059 -95.509  86.930 
ATOM   2199  O4'  DG A 107     -81.105 -94.475  87.954 
ATOM   2200  C3'  DG A 107     -80.150 -94.919  85.852 
ATOM   2201  O3'  DG A 107     -80.953 -94.248  84.889 
ATOM   2202  C2'  DG A 107     -79.302 -93.880  86.586 
ATOM   2203  C1'  DG A 107     -80.420 -93.331  87.467 
ATOM   2204  N9   DG A 107     -79.931 -92.551  88.639 
ATOM   2205  C8   DG A 107     -78.800 -92.742  89.402 
ATOM   2206  N7   DG A 107     -78.656 -91.871  90.371 
ATOM   2207  C5   DG A 107     -79.771 -91.045  90.241 
ATOM   2208  C6   DG A 107     -80.166 -89.917  91.007 
ATOM   2209  O6   DG A 107     -79.606 -89.408  91.974 
ATOM   2210  N1   DG A 107     -81.367 -89.371  90.531 
ATOM   2211  C2   DG A 107     -82.089 -89.851  89.456 
ATOM   2212  N2   DG A 107     -83.210 -89.189  89.160 
ATOM   2213  N3   DG A 107     -81.717 -90.909  88.739 
ATOM   2214  C4   DG A 107     -80.555 -91.450  89.187 
ATOM   2215  P    DG A 108     -80.567 -94.364  83.340 
ATOM   2216  OP1  DG A 108     -81.130 -95.614  82.781 
ATOM   2217  OP2  DG A 108     -79.109 -94.178  83.177 
ATOM   2218  O5'  DG A 108     -81.341 -93.105  82.726 
ATOM   2219  C5'  DG A 108     -82.559 -92.660  83.353 
ATOM   2220  C4'  DG A 108     -82.565 -91.148  83.459 
ATOM   2221  O4'  DG A 108     -81.937 -90.674  84.685 
ATOM   2222  C3'  DG A 108     -81.823 -90.400  82.352 
ATOM   2223  O3'  DG A 108     -82.532 -89.206  82.047 
ATOM   2224  C2'  DG A 108     -80.479 -90.021  82.974 
ATOM   2225  C1'  DG A 108     -81.022 -89.642  84.349 
ATOM   2226  N9   DG A 108     -79.979 -89.586  85.410 
ATOM   2227  C8   DG A 108     -78.847 -90.358  85.563 
ATOM   2228  N7   DG A 108     -78.128 -90.050  86.615 
ATOM   2229  C5   DG A 108     -78.832 -88.999  87.200 
ATOM   2230  C6   DG A 108     -78.546 -88.247  88.369 
ATOM   2231  O6   DG A 108     -77.597 -88.356  89.141 
ATOM   2232  N1   DG A 108     -79.524 -87.271  88.603 
ATOM   2233  C2   DG A 108     -80.634 -87.050  87.811 
ATOM   2234  N2   DG A 108     -81.450 -86.070  88.204 
ATOM   2235  N3   DG A 108     -80.902 -87.757  86.714 
ATOM   2236  C4   DG A 108     -79.962 -88.707  86.473 
ATOM   2237  P    DC A 109     -82.649 -88.742  80.518 
ATOM   2238  OP1  DC A 109     -83.774 -89.451  79.869 
ATOM   2239  OP2  DC A 109     -81.331 -88.873  79.859 
ATOM   2240  O5'  DC A 109     -83.014 -87.193  80.686 
ATOM   2241  C5'  DC A 109     -83.753 -86.772  81.849 
ATOM   2242  C4'  DC A 109     -83.151 -85.500  82.413 
ATOM   2243  O4'  DC A 109     -82.087 -85.768  83.371 
ATOM   2244  C3'  DC A 109     -82.503 -84.562  81.395 
ATOM   2245  O3'  DC A 109     -82.755 -83.217  81.783 
ATOM   2246  C2'  DC A 109     -81.004 -84.831  81.520 
ATOM   2247  C1'  DC A 109     -80.972 -84.954  83.040 
ATOM   2248  N1   DC A 109     -79.745 -85.616  83.562 
ATOM   2249  C2   DC A 109     -79.239 -85.177  84.783 
ATOM   2250  O2   DC A 109     -79.825 -84.264  85.378 
ATOM   2251  N3   DC A 109     -78.120 -85.768  85.276 
ATOM   2252  C4   DC A 109     -77.515 -86.753  84.602 
ATOM   2253  N4   DC A 109     -76.427 -87.298  85.124 
ATOM   2254  C5   DC A 109     -78.019 -87.219  83.344 
ATOM   2255  C6   DC A 109     -79.138 -86.616  82.868 
ATOM   2256  P    DA A 110     -83.087 -82.132  80.654 
ATOM   2257  OP1  DA A 110     -84.527 -82.193  80.317 
ATOM   2258  OP2  DA A 110     -82.148 -82.291  79.522 
ATOM   2259  O5'  DA A 110     -82.771 -80.766  81.426 
ATOM   2260  C5'  DA A 110     -82.954 -80.712  82.853 
ATOM   2261  C4'  DA A 110     -81.784 -79.997  83.499 
ATOM   2262  O4'  DA A 110     -80.690 -80.902  83.823 
ATOM   2263  C3'  DA A 110     -81.123 -78.907  82.655 
ATOM   2264  O3'  DA A 110     -80.726 -77.841  83.509 
ATOM   2265  C2'  DA A 110     -79.867 -79.567  82.085 
ATOM   2266  C1'  DA A 110     -79.480 -80.331  83.349 
ATOM   2267  N9   DA A 110     -78.509 -81.435  83.108 
ATOM   2268  C8   DA A 110     -78.406 -82.250  82.018 
ATOM   2269  N7   DA A 110     -77.450 -83.123  82.105 
ATOM   2270  C5   DA A 110     -76.876 -82.869  83.343 
ATOM   2271  C6   DA A 110     -75.805 -83.462  84.030 
ATOM   2272  N6   DA A 110     -75.086 -84.482  83.542 
ATOM   2273  N1   DA A 110     -75.496 -82.965  85.243 
ATOM   2274  C2   DA A 110     -76.214 -81.951  85.724 
ATOM   2275  N3   DA A 110     -77.230 -81.321  85.178 
ATOM   2276  C4   DA A 110     -77.518 -81.836  83.965 
ATOM   2277  P    DG A 111     -80.906 -76.333  83.001 
ATOM   2278  OP1  DG A 111     -82.292 -75.884  83.261 
ATOM   2279  OP2  DG A 111     -80.438 -76.222  81.602 
ATOM   2280  O5'  DG A 111     -79.897 -75.553  83.969 
ATOM   2281  C5'  DG A 111     -79.657 -76.070  85.291 
ATOM   2282  C4'  DG A 111     -78.176 -76.015  85.609 
ATOM   2283  O4'  DG A 111     -77.470 -77.211  85.174 
ATOM   2284  C3'  DG A 111     -77.399 -74.871  84.957 
ATOM   2285  O3'  DG A 111     -76.412 -74.406  85.870 
ATOM   2286  C2'  DG A 111     -76.692 -75.513  83.764 
ATOM   2287  C1'  DG A 111     -76.306 -76.812  84.465 
ATOM   2288  N9   DG A 111     -75.935 -77.910  83.530 
ATOM   2289  C8   DG A 111     -76.439 -78.198  82.280 
ATOM   2290  N7   DG A 111     -75.891 -79.244  81.711 
ATOM   2291  C5   DG A 111     -74.958 -79.680  82.650 
ATOM   2292  C6   DG A 111     -74.057 -80.776  82.601 
ATOM   2293  O6   DG A 111     -73.894 -81.600  81.705 
ATOM   2294  N1   DG A 111     -73.287 -80.857  83.770 
ATOM   2295  C2   DG A 111     -73.376 -79.994  84.844 
ATOM   2296  N2   DG A 111     -72.554 -80.241  85.866 
ATOM   2297  N3   DG A 111     -74.223 -78.966  84.889 
ATOM   2298  C4   DG A 111     -74.977 -78.873  83.763 
ATOM   2299  P    DA A 112     -76.127 -72.834  85.973 
ATOM   2300  OP1  DA A 112     -77.112 -72.211  86.885 
ATOM   2301  OP2  DA A 112     -76.044 -72.256  84.614 
ATOM   2302  O5'  DA A 112     -74.679 -72.819  86.652 
ATOM   2303  C5'  DA A 112     -74.313 -73.892  87.539 
ATOM   2304  C4'  DA A 112     -72.896 -74.347  87.245 
ATOM   2305  O4'  DA A 112     -72.846 -75.378  86.217 
ATOM   2306  C3'  DA A 112     -71.944 -73.268  86.731 
ATOM   2307  O3'  DA A 112     -70.650 -73.498  87.274 
ATOM   2308  C2'  DA A 112     -71.884 -73.492  85.220 
ATOM   2309  C1'  DA A 112     -71.854 -75.016  85.269 
ATOM   2310  N9   DA A 112     -72.196 -75.664  83.972 
ATOM   2311  C8   DA A 112     -73.082 -75.245  83.021 
ATOM   2312  N7   DA A 112     -73.159 -76.030  81.992 
ATOM   2313  C5   DA A 112     -72.259 -77.047  82.280 
ATOM   2314  C6   DA A 112     -71.875 -78.200  81.575 
ATOM   2315  N6   DA A 112     -72.376 -78.536  80.378 
ATOM   2316  N1   DA A 112     -70.954 -78.998  82.147 
ATOM   2317  C2   DA A 112     -70.460 -78.658  83.337 
ATOM   2318  N3   DA A 112     -70.740 -77.613  84.084 
ATOM   2319  C4   DA A 112     -71.664 -76.832  83.489 
ATOM   2320  P    DA A 113     -69.769 -72.246  87.739 
ATOM   2321  OP1  DA A 113     -70.158 -71.848  89.111 
ATOM   2322  OP2  DA A 113     -69.837 -71.183  86.712 
ATOM   2323  O5'  DA A 113     -68.301 -72.881  87.758 
ATOM   2324  C5'  DA A 113     -68.152 -74.285  88.046 
ATOM   2325  C4'  DA A 113     -67.152 -74.906  87.090 
ATOM   2326  O4'  DA A 113     -67.777 -75.376  85.862 
ATOM   2327  C3'  DA A 113     -66.034 -73.984  86.605 
ATOM   2328  O3'  DA A 113     -64.833 -74.737  86.491 
ATOM   2329  C2'  DA A 113     -66.469 -73.550  85.206 
ATOM   2330  C1'  DA A 113     -67.014 -74.903  84.762 
ATOM   2331  N9   DA A 113     -67.911 -74.828  83.575 
ATOM   2332  C8   DA A 113     -68.787 -73.837  83.234 
ATOM   2333  N7   DA A 113     -69.430 -74.062  82.131 
ATOM   2334  C5   DA A 113     -68.948 -75.292  81.707 
ATOM   2335  C6   DA A 113     -69.238 -76.089  80.587 
ATOM   2336  N6   DA A 113     -70.129 -75.746  79.646 
ATOM   2337  N1   DA A 113     -68.576 -77.256  80.469 
ATOM   2338  C2   DA A 113     -67.692 -77.591  81.407 
ATOM   2339  N3   DA A 113     -67.340 -76.932  82.490 
ATOM   2340  C4   DA A 113     -68.016 -75.769  82.585 
ATOM   2341  P    DG A 114     -63.449 -74.066  86.934 
ATOM   2342  OP1  DG A 114     -63.275 -74.209  88.397 
ATOM   2343  OP2  DG A 114     -63.376 -72.686  86.404 
ATOM   2344  O5'  DG A 114     -62.390 -74.991  86.172 
ATOM   2345  C5'  DG A 114     -62.719 -76.371  85.925 
ATOM   2346  C4'  DG A 114     -62.328 -76.751  84.511 
ATOM   2347  O4'  DG A 114     -63.389 -76.481  83.549 
ATOM   2348  C3'  DG A 114     -61.115 -76.020  83.937 
ATOM   2349  O3'  DG A 114     -60.372 -76.925  83.128 
ATOM   2350  C2'  DG A 114     -61.707 -74.937  83.035 
ATOM   2351  C1'  DG A 114     -62.825 -75.790  82.445 
ATOM   2352  N9   DG A 114     -63.907 -74.995  81.797 
ATOM   2353  C8   DG A 114     -64.409 -73.760  82.146 
ATOM   2354  N7   DG A 114     -65.367 -73.333  81.361 
ATOM   2355  C5   DG A 114     -65.511 -74.357  80.426 
ATOM   2356  C6   DG A 114     -66.395 -74.468  79.322 
ATOM   2357  O6   DG A 114     -67.248 -73.674  78.935 
ATOM   2358  N1   DG A 114     -66.205 -75.674  78.633 
ATOM   2359  C2   DG A 114     -65.281 -76.645  78.968 
ATOM   2360  N2   DG A 114     -65.256 -77.726  78.184 
ATOM   2361  N3   DG A 114     -64.453 -76.540  80.005 
ATOM   2362  C4   DG A 114     -64.624 -75.375  80.683 
ATOM   2363  P    DA A 115     -58.773 -76.873  83.173 
ATOM   2364  OP1  DA A 115     -58.283 -77.665  84.324 
ATOM   2365  OP2  DA A 115     -58.321 -75.466  83.115 
ATOM   2366  O5'  DA A 115     -58.394 -77.616  81.808 
ATOM   2367  C5'  DA A 115     -59.281 -78.628  81.295 
ATOM   2368  C4'  DA A 115     -59.457 -78.452  79.800 
ATOM   2369  O4'  DA A 115     -60.548 -77.543  79.473 
ATOM   2370  C3'  DA A 115     -58.257 -77.872  79.051 
ATOM   2371  O3'  DA A 115     -58.163 -78.498  77.777 
ATOM   2372  C2'  DA A 115     -58.606 -76.399  78.843 
ATOM   2373  C1'  DA A 115     -60.080 -76.611  78.510 
ATOM   2374  N9   DA A 115     -60.903 -75.376  78.625 
ATOM   2375  C8   DA A 115     -60.767 -74.344  79.511 
ATOM   2376  N7   DA A 115     -61.645 -73.402  79.356 
ATOM   2377  C5   DA A 115     -62.422 -73.839  78.292 
ATOM   2378  C6   DA A 115     -63.532 -73.279  77.637 
ATOM   2379  N6   DA A 115     -64.076 -72.102  77.977 
ATOM   2380  N1   DA A 115     -64.063 -73.976  76.617 
ATOM   2381  C2   DA A 115     -63.519 -75.145  76.284 
ATOM   2382  N3   DA A 115     -62.489 -75.764  76.819 
ATOM   2383  C4   DA A 115     -61.975 -75.045  77.838 
ATOM   2384  P    DA A 116     -56.717 -78.870  77.200 
ATOM   2385  OP1  DA A 116     -56.281 -80.171  77.754 
ATOM   2386  OP2  DA A 116     -55.793 -77.733  77.409 
ATOM   2387  O5'  DA A 116     -57.031 -79.027  75.639 
ATOM   2388  C5'  DA A 116     -58.339 -79.468  75.231 
ATOM   2389  C4'  DA A 116     -58.827 -78.633  74.063 
ATOM   2390  O4'  DA A 116     -59.530 -77.433  74.495 
ATOM   2391  C3'  DA A 116     -57.744 -78.107  73.123 
ATOM   2392  O3'  DA A 116     -58.239 -78.132  71.789 
ATOM   2393  C2'  DA A 116     -57.542 -76.651  73.540 
ATOM   2394  C1'  DA A 116     -59.015 -76.327  73.769 
ATOM   2395  N9   DA A 116     -59.240 -75.097  74.579 
ATOM   2396  C8   DA A 116     -58.488 -74.612  75.610 
ATOM   2397  N7   DA A 116     -58.944 -73.509  76.118 
ATOM   2398  C5   DA A 116     -60.082 -73.242  75.370 
ATOM   2399  C6   DA A 116     -61.024 -72.201  75.417 
ATOM   2400  N6   DA A 116     -60.963 -71.187  76.292 
ATOM   2401  N1   DA A 116     -62.034 -72.239  74.528 
ATOM   2402  C2   DA A 116     -62.089 -73.249  73.661 
ATOM   2403  N3   DA A 116     -61.273 -74.271  73.523 
ATOM   2404  C4   DA A 116     -60.271 -74.209  74.424 
ATOM   2405  P    DA A 117     -57.257 -78.566  70.604 
ATOM   2406  OP1  DA A 117     -57.222 -80.043  70.505 
ATOM   2407  OP2  DA A 117     -55.949 -77.896  70.773 
ATOM   2408  O5'  DA A 117     -58.011 -77.959  69.330 
ATOM   2409  C5'  DA A 117     -59.446 -77.844  69.358 
ATOM   2410  C4'  DA A 117     -59.868 -76.499  68.801 
ATOM   2411  O4'  DA A 117     -59.915 -75.465  69.826 
ATOM   2412  C3'  DA A 117     -58.959 -75.909  67.723 
ATOM   2413  O3'  DA A 117     -59.762 -75.238  66.761 
ATOM   2414  C2'  DA A 117     -58.112 -74.870  68.458 
ATOM   2415  C1'  DA A 117     -59.230 -74.321  69.339 
ATOM   2416  N9   DA A 117     -58.741 -73.541  70.510 
ATOM   2417  C8   DA A 117     -57.615 -73.746  71.255 
ATOM   2418  N7   DA A 117     -57.460 -72.891  72.218 
ATOM   2419  C5   DA A 117     -58.564 -72.056  72.105 
ATOM   2420  C6   DA A 117     -58.984 -70.937  72.842 
ATOM   2421  N6   DA A 117     -58.309 -70.444  73.890 
ATOM   2422  N1   DA A 117     -60.129 -70.340  72.461 
ATOM   2423  C2   DA A 117     -60.797 -70.835  71.419 
ATOM   2424  N3   DA A 117     -60.503 -71.867  70.660 
ATOM   2425  C4   DA A 117     -59.353 -72.447  71.061 
ATOM   2426  P    DT A 118     -59.377 -75.354  65.211 
ATOM   2427  OP1  DT A 118     -59.939 -76.604  64.652 
ATOM   2428  OP2  DT A 118     -57.918 -75.168  65.048 
ATOM   2429  O5'  DT A 118     -60.150 -74.095  64.598 
ATOM   2430  C5'  DT A 118     -61.369 -73.650  65.224 
ATOM   2431  C4'  DT A 118     -61.375 -72.138  65.330 
ATOM   2432  O4'  DT A 118     -60.746 -71.664  66.556 
ATOM   2433  C3'  DT A 118     -60.632 -71.390  64.223 
ATOM   2434  O3'  DT A 118     -61.342 -70.196  63.918 
ATOM   2435  C2'  DT A 118     -59.288 -71.011  64.846 
ATOM   2436  C1'  DT A 118     -59.831 -70.632  66.220 
ATOM   2437  N1   DT A 118     -58.788 -70.576  67.281 
ATOM   2438  C2   DT A 118     -58.945 -69.627  68.264 
ATOM   2439  O2   DT A 118     -59.886 -68.852  68.293 
ATOM   2440  N3   DT A 118     -57.958 -69.604  69.229 
ATOM   2441  C4   DT A 118     -56.855 -70.430  69.293 
ATOM   2442  O4   DT A 118     -56.037 -70.314  70.208 
ATOM   2443  C5   DT A 118     -56.777 -71.392  68.219 
ATOM   2444  C7   DT A 118     -55.606 -72.331  68.212 
ATOM   2445  C6   DT A 118     -57.722 -71.437  67.267 
ATOM   2446  P    DC A 119     -61.459 -69.732  62.390 
ATOM   2447  OP1  DC A 119     -62.584 -70.441  61.741 
ATOM   2448  OP2  DC A 119     -60.141 -69.863  61.730 
ATOM   2449  O5'  DC A 119     -61.824 -68.183  62.558 
ATOM   2450  C5'  DC A 119     -62.562 -67.762  63.720 
ATOM   2451  C4'  DC A 119     -61.960 -66.490  64.284 
ATOM   2452  O4'  DC A 119     -60.897 -66.758  65.242 
ATOM   2453  C3'  DC A 119     -61.313 -65.552  63.266 
ATOM   2454  O3'  DC A 119     -61.564 -64.207  63.655 
ATOM   2455  C2'  DC A 119     -59.813 -65.821  63.391 
ATOM   2456  C1'  DC A 119     -59.781 -65.944  64.911 
ATOM   2457  N1   DC A 119     -58.554 -66.606  65.434 
ATOM   2458  C2   DC A 119     -58.049 -66.167  66.654 
ATOM   2459  O2   DC A 119     -58.634 -65.255  67.249 
ATOM   2460  N3   DC A 119     -56.929 -66.758  67.148 
ATOM   2461  C4   DC A 119     -56.325 -67.743  66.473 
ATOM   2462  N4   DC A 119     -55.237 -68.288  66.996 
ATOM   2463  C5   DC A 119     -56.828 -68.209  65.215 
ATOM   2464  C6   DC A 119     -57.947 -67.606  64.739 
ATOM   2465  P    DA A 120     -61.897 -63.122  62.525 
ATOM   2466  OP1  DA A 120     -63.336 -63.183  62.189 
ATOM   2467  OP2  DA A 120     -60.958 -63.281  61.393 
ATOM   2468  O5'  DA A 120     -61.581 -61.756  63.298 
ATOM   2469  C5'  DA A 120     -61.763 -61.703  64.725 
ATOM   2470  C4'  DA A 120     -60.593 -60.987  65.370 
ATOM   2471  O4'  DA A 120     -59.499 -61.893  65.694 
ATOM   2472  C3'  DA A 120     -59.932 -59.897  64.526 
ATOM   2473  O3'  DA A 120     -59.535 -58.831  65.380 
ATOM   2474  C2'  DA A 120     -58.676 -60.557  63.957 
ATOM   2475  C1'  DA A 120     -58.290 -61.321  65.220 
ATOM   2476  N9   DA A 120     -57.319 -62.425  64.980 
ATOM   2477  C8   DA A 120     -57.215 -63.240  63.890 
ATOM   2478  N7   DA A 120     -56.260 -64.113  63.977 
ATOM   2479  C5   DA A 120     -55.686 -63.859  65.215 
ATOM   2480  C6   DA A 120     -54.614 -64.452  65.902 
ATOM   2481  N6   DA A 120     -53.895 -65.472  65.414 
ATOM   2482  N1   DA A 120     -54.305 -63.955  67.115 
ATOM   2483  C2   DA A 120     -55.023 -62.941  67.596 
ATOM   2484  N3   DA A 120     -56.039 -62.311  67.049 
ATOM   2485  C4   DA A 120     -56.328 -62.826  65.836 
ATOM   2486  P    DC A 121     -59.715 -57.323  64.873 
ATOM   2487  OP1  DC A 121     -61.101 -56.874  65.133 
ATOM   2488  OP2  DC A 121     -59.248 -57.212  63.474 
ATOM   2489  O5'  DC A 121     -58.707 -56.543  65.840 
ATOM   2490  C5'  DC A 121     -58.467 -57.060  67.163 
ATOM   2491  C4'  DC A 121     -56.985 -57.005  67.480 
ATOM   2492  O4'  DC A 121     -56.279 -58.201  67.045 
ATOM   2493  C3'  DC A 121     -56.208 -55.861  66.829 
ATOM   2494  O3'  DC A 121     -55.221 -55.396  67.742 
ATOM   2495  C2'  DC A 121     -55.501 -56.503  65.636 
ATOM   2496  C1'  DC A 121     -55.116 -57.802  66.336 
ATOM   2497  N1   DC A 121     -54.745 -58.900  65.401 
ATOM   2498  C2   DC A 121     -53.750 -59.787  65.803 
ATOM   2499  O2   DC A 121     -53.221 -59.629  66.909 
ATOM   2500  N3   DC A 121     -53.396 -60.795  64.965 
ATOM   2501  C4   DC A 121     -53.993 -60.933  63.773 
ATOM   2502  N4   DC A 121     -53.613 -61.932  62.992 
ATOM   2503  C5   DC A 121     -55.018 -60.031  63.340 
ATOM   2504  C6   DC A 121     -55.357 -59.030  64.193 
ATOM   2505  P    DC A 122     -54.937 -53.824  67.844 
ATOM   2506  OP1  DC A 122     -55.921 -53.201  68.756 
ATOM   2507  OP2  DC A 122     -54.854 -53.246  66.485 
ATOM   2508  O5'  DC A 122     -53.489 -53.809  68.523 
ATOM   2509  C5'  DC A 122     -53.122 -54.882  69.411 
ATOM   2510  C4'  DC A 122     -51.706 -55.338  69.116 
ATOM   2511  O4'  DC A 122     -51.655 -56.368  68.089 
ATOM   2512  C3'  DC A 122     -50.754 -54.258  68.602 
ATOM   2513  O3'  DC A 122     -49.459 -54.488  69.146 
ATOM   2514  C2'  DC A 122     -50.694 -54.482  67.092 
ATOM   2515  C1'  DC A 122     -50.664 -56.006  67.140 
ATOM   2516  N1   DC A 122     -51.006 -56.654  65.843 
ATOM   2517  C2   DC A 122     -50.358 -57.844  65.522 
ATOM   2518  O2   DC A 122     -49.535 -58.309  66.318 
ATOM   2519  N3   DC A 122     -50.655 -58.451  64.343 
ATOM   2520  C4   DC A 122     -51.554 -57.914  63.508 
ATOM   2521  N4   DC A 122     -51.809 -58.543  62.371 
ATOM   2522  C5   DC A 122     -52.230 -56.690  63.819 
ATOM   2523  C6   DC A 122     -51.919 -56.100  65.001 
ATOM   2524  P    DA A 123     -48.578 -53.236  69.610 
ATOM   2525  OP1  DA A 123     -48.967 -52.838  70.982 
ATOM   2526  OP2  DA A 123     -48.646 -52.173  68.583 
ATOM   2527  O5'  DA A 123     -47.111 -53.871  69.630 
ATOM   2528  C5'  DA A 123     -46.961 -55.275  69.917 
ATOM   2529  C4'  DA A 123     -45.962 -55.896  68.961 
ATOM   2530  O4'  DA A 123     -46.586 -56.366  67.733 
ATOM   2531  C3'  DA A 123     -44.843 -54.974  68.477 
ATOM   2532  O3'  DA A 123     -43.642 -55.728  68.363 
ATOM   2533  C2'  DA A 123     -45.279 -54.540  67.077 
ATOM   2534  C1'  DA A 123     -45.823 -55.893  66.634 
ATOM   2535  N9   DA A 123     -46.720 -55.818  65.446 
ATOM   2536  C8   DA A 123     -47.596 -54.827  65.106 
ATOM   2537  N7   DA A 123     -48.239 -55.052  64.003 
ATOM   2538  C5   DA A 123     -47.757 -56.282  63.578 
ATOM   2539  C6   DA A 123     -48.048 -57.079  62.459 
ATOM   2540  N6   DA A 123     -48.939 -56.737  61.518 
ATOM   2541  N1   DA A 123     -47.386 -58.246  62.340 
ATOM   2542  C2   DA A 123     -46.502 -58.581  63.279 
ATOM   2543  N3   DA A 123     -46.149 -57.922  64.361 
ATOM   2544  C4   DA A 123     -46.825 -56.759  64.456 
ATOM   2545  P    DT A 124     -42.259 -55.056  68.806 
ATOM   2546  OP1  DT A 124     -42.085 -55.199  70.269 
ATOM   2547  OP2  DT A 124     -42.185 -53.676  68.276 
ATOM   2548  O5'  DT A 124     -41.200 -55.981  68.044 
ATOM   2549  C5'  DT A 124     -41.529 -57.361  67.797 
ATOM   2550  C4'  DT A 124     -41.138 -57.741  66.382 
ATOM   2551  O4'  DT A 124     -42.198 -57.471  65.421 
ATOM   2552  C3'  DT A 124     -39.924 -57.011  65.808 
ATOM   2553  O3'  DT A 124     -39.182 -57.915  64.999 
ATOM   2554  C2'  DT A 124     -40.516 -55.927  64.906 
ATOM   2555  C1'  DT A 124     -41.635 -56.780  64.316 
ATOM   2556  N1   DT A 124     -42.716 -55.985  63.668 
ATOM   2557  C2   DT A 124     -43.317 -56.533  62.562 
ATOM   2558  O2   DT A 124     -43.004 -57.619  62.106 
ATOM   2559  N3   DT A 124     -44.314 -55.767  61.988 
ATOM   2560  C4   DT A 124     -44.747 -54.530  62.419 
ATOM   2561  O4   DT A 124     -45.650 -53.940  61.822 
ATOM   2562  C5   DT A 124     -44.056 -54.038  63.587 
ATOM   2563  C7   DT A 124     -44.465 -52.698  64.123 
ATOM   2564  C6   DT A 124     -43.083 -54.762  64.165 
ATOM   2565  P    DT A 125     -37.583 -57.863  65.045 
ATOM   2566  OP1  DT A 125     -37.093 -58.655  66.196 
ATOM   2567  OP2  DT A 125     -37.130 -56.456  64.986 
ATOM   2568  O5'  DT A 125     -37.203 -58.606  63.679 
ATOM   2569  C5'  DT A 125     -38.090 -59.618  63.166 
ATOM   2570  C4'  DT A 125     -38.267 -59.442  61.671 
ATOM   2571  O4'  DT A 125     -39.357 -58.533  61.344 
ATOM   2572  C3'  DT A 125     -37.067 -58.862  60.923 
ATOM   2573  O3'  DT A 125     -36.973 -59.488  59.648 
ATOM   2574  C2'  DT A 125     -37.415 -57.389  60.715 
ATOM   2575  C1'  DT A 125     -38.889 -57.601  60.382 
ATOM   2576  N1   DT A 125     -39.713 -56.366  60.497 
ATOM   2577  C2   DT A 125     -40.750 -56.221  59.607 
ATOM   2578  O2   DT A 125     -41.011 -57.048  58.752 
ATOM   2579  N3   DT A 125     -41.491 -55.062  59.744 
ATOM   2580  C4   DT A 125     -41.285 -54.063  60.674 
ATOM   2581  O4   DT A 125     -42.015 -53.071  60.698 
ATOM   2582  C5   DT A 125     -40.173 -54.306  61.562 
ATOM   2583  C7   DT A 125     -39.880 -53.266  62.604 
ATOM   2584  C6   DT A 125     -39.436 -55.422  61.452 
ATOM   2585  P    DC A 126     -35.526 -59.860  59.072 
ATOM   2586  OP1  DC A 126     -35.090 -61.161  59.626 
ATOM   2587  OP2  DC A 126     -34.602 -58.723  59.280 
ATOM   2588  O5'  DC A 126     -35.840 -60.017  57.510 
ATOM   2589  C5'  DC A 126     -37.148 -60.458  57.103 
ATOM   2590  C4'  DC A 126     -37.637 -59.623  55.935 
ATOM   2591  O4'  DC A 126     -38.340 -58.423  56.366 
ATOM   2592  C3'  DC A 126     -36.553 -59.097  54.994 
ATOM   2593  O3'  DC A 126     -37.049 -59.122  53.661 
ATOM   2594  C2'  DC A 126     -36.351 -57.641  55.411 
ATOM   2595  C1'  DC A 126     -37.825 -57.317  55.641 
ATOM   2596  N1   DC A 126     -38.049 -56.087  56.450 
ATOM   2597  C2   DC A 126     -39.159 -55.303  56.145 
ATOM   2598  O2   DC A 126     -39.904 -55.657  55.225 
ATOM   2599  N3   DC A 126     -39.380 -54.177  56.872 
ATOM   2600  C4   DC A 126     -38.548 -53.828  57.861 
ATOM   2601  N4   DC A 126     -38.808 -52.721  58.540 
ATOM   2602  C5   DC A 126     -37.401 -54.621  58.190 
ATOM   2603  C6   DC A 126     -37.197 -55.742  57.453 
ATOM   2604  P    DC A 127     -36.066 -59.556  52.475 
ATOM   2605  OP1  DC A 127     -36.031 -61.033  52.377 
ATOM   2606  OP2  DC A 127     -34.758 -58.886  52.644 
ATOM   2607  O5'  DC A 127     -36.820 -58.949  51.201 
ATOM   2608  C5'  DC A 127     -38.255 -58.834  51.229 
ATOM   2609  C4'  DC A 127     -38.678 -57.489  50.673 
ATOM   2610  O4'  DC A 127     -38.724 -56.455  51.697 
ATOM   2611  C3'  DC A 127     -37.769 -56.899  49.595 
ATOM   2612  O3'  DC A 127     -38.572 -56.228  48.632 
ATOM   2613  C2'  DC A 127     -36.921 -55.860  50.329 
ATOM   2614  C1'  DC A 127     -38.039 -55.311  51.210 
ATOM   2615  N1   DC A 127     -37.550 -54.531  52.382 
ATOM   2616  C2   DC A 127     -38.312 -53.443  52.802 
ATOM   2617  O2   DC A 127     -39.352 -53.173  52.191 
ATOM   2618  N3   DC A 127     -37.883 -52.720  53.867 
ATOM   2619  C4   DC A 127     -36.749 -53.045  54.501 
ATOM   2620  N4   DC A 127     -36.373 -52.308  55.535 
ATOM   2621  C5   DC A 127     -35.951 -54.160  54.085 
ATOM   2622  C6   DC A 127     -36.397 -54.870  53.018 
ATOM   2623  P    DA A 128     -38.186 -56.344  47.083 
ATOM   2624  OP1  DA A 128     -38.748 -57.594  46.524 
ATOM   2625  OP2  DA A 128     -36.728 -56.158  46.919 
ATOM   2626  O5'  DA A 128     -38.960 -55.085  46.469 
ATOM   2627  C5'  DA A 128     -40.178 -54.640  47.096 
ATOM   2628  C4'  DA A 128     -40.184 -53.128  47.202 
ATOM   2629  O4'  DA A 128     -39.556 -52.654  48.428 
ATOM   2630  C3'  DA A 128     -39.442 -52.380  46.095 
ATOM   2631  O3'  DA A 128     -40.151 -51.186  45.789 
ATOM   2632  C2'  DA A 128     -38.098 -52.001  46.717 
ATOM   2633  C1'  DA A 128     -38.641 -51.622  48.092 
ATOM   2634  N9   DA A 128     -37.597 -51.566  49.153 
ATOM   2635  C8   DA A 128     -36.482 -52.341  49.288 
ATOM   2636  N7   DA A 128     -35.760 -52.047  50.325 
ATOM   2637  C5   DA A 128     -36.447 -50.999  50.923 
ATOM   2638  C6   DA A 128     -36.194 -50.236  52.075 
ATOM   2639  N6   DA A 128     -35.128 -50.422  52.867 
ATOM   2640  N1   DA A 128     -37.079 -49.270  52.384 
ATOM   2641  C2   DA A 128     -38.136 -49.090  51.594 
ATOM   2642  N3   DA A 128     -38.474 -49.736  50.501 
ATOM   2643  C4   DA A 128     -37.572 -50.697  50.213 
ATOM   2644  P    DG A 129     -40.268 -50.722  44.261 
ATOM   2645  OP1  DG A 129     -41.393 -51.431  43.612 
ATOM   2646  OP2  DG A 129     -38.950 -50.853  43.602 
ATOM   2647  O5'  DG A 129     -40.633 -49.173  44.429 
ATOM   2648  C5'  DG A 129     -41.372 -48.752  45.591 
ATOM   2649  C4'  DG A 129     -40.770 -47.480  46.156 
ATOM   2650  O4'  DG A 129     -39.706 -47.748  47.113 
ATOM   2651  C3'  DG A 129     -40.122 -46.543  45.138 
ATOM   2652  O3'  DG A 129     -40.374 -45.197  45.526 
ATOM   2653  C2'  DG A 129     -38.623 -46.811  45.262 
ATOM   2654  C1'  DG A 129     -38.591 -46.934  46.783 
ATOM   2655  N9   DG A 129     -37.364 -47.596  47.305 
ATOM   2656  C8   DG A 129     -36.619 -48.614  46.749 
ATOM   2657  N7   DG A 129     -35.584 -48.974  47.469 
ATOM   2658  C5   DG A 129     -35.647 -48.135  48.581 
ATOM   2659  C6   DG A 129     -34.795 -48.052  49.712 
ATOM   2660  O6   DG A 129     -33.792 -48.711  49.970 
ATOM   2661  N1   DG A 129     -35.224 -47.059  50.605 
ATOM   2662  C2   DG A 129     -36.331 -46.254  50.428 
ATOM   2663  N2   DG A 129     -36.573 -45.367  51.396 
ATOM   2664  N3   DG A 129     -37.132 -46.334  49.366 
ATOM   2665  C4   DG A 129     -36.729 -47.291  48.490 
ATOM   2666  P    DC A 130     -40.706 -44.112  44.397 
ATOM   2667  OP1  DC A 130     -42.146 -44.173  44.060 
ATOM   2668  OP2  DC A 130     -39.767 -44.271  43.265 
ATOM   2669  O5'  DC A 130     -40.390 -42.746  45.169 
ATOM   2670  C5'  DC A 130     -40.573 -42.693  46.596 
ATOM   2671  C4'  DC A 130     -39.403 -41.977  47.241 
ATOM   2672  O4'  DC A 130     -38.309 -42.883  47.565 
ATOM   2673  C3'  DC A 130     -38.742 -40.887  46.398 
ATOM   2674  O3'  DC A 130     -38.345 -39.821  47.251 
ATOM   2675  C2'  DC A 130     -37.486 -41.547  45.828 
ATOM   2676  C1'  DC A 130     -37.099 -42.311  47.091 
ATOM   2677  N1   DC A 130     -36.128 -43.415  46.851 
ATOM   2678  C2   DC A 130     -35.187 -43.679  47.843 
ATOM   2679  O2   DC A 130     -35.197 -42.994  48.872 
ATOM   2680  N3   DC A 130     -34.292 -44.681  47.643 
ATOM   2681  C4   DC A 130     -34.315 -45.400  46.513 
ATOM   2682  N4   DC A 130     -33.423 -46.367  46.365 
ATOM   2683  C5   DC A 130     -35.275 -45.144  45.480 
ATOM   2684  C6   DC A 130     -36.160 -44.138  45.699 
ATOM   2685  P    DT A 131     -38.525 -38.313  46.744 
ATOM   2686  OP1  DT A 131     -39.911 -37.865  47.004 
ATOM   2687  OP2  DT A 131     -38.057 -38.202  45.345 
ATOM   2688  O5'  DT A 131     -37.516 -37.533  47.712 
ATOM   2689  C5'  DT A 131     -37.276 -38.050  49.034 
ATOM   2690  C4'  DT A 131     -35.795 -37.995  49.351 
ATOM   2691  O4'  DT A 131     -35.088 -39.191  48.917 
ATOM   2692  C3'  DT A 131     -35.018 -36.851  48.700 
ATOM   2693  O3'  DT A 131     -34.031 -36.386  49.613 
ATOM   2694  C2'  DT A 131     -34.311 -37.493  47.507 
ATOM   2695  C1'  DT A 131     -33.925 -38.792  48.208 
ATOM   2696  N1   DT A 131     -33.554 -39.890  47.273 
ATOM   2697  C2   DT A 131     -32.571 -40.757  47.684 
ATOM   2698  O2   DT A 131     -32.008 -40.659  48.761 
ATOM   2699  N3   DT A 131     -32.252 -41.762  46.790 
ATOM   2700  C4   DT A 131     -32.823 -41.965  45.551 
ATOM   2701  O4   DT A 131     -32.455 -42.901  44.838 
ATOM   2702  C5   DT A 131     -33.845 -41.005  45.207 
ATOM   2703  C7   DT A 131     -34.518 -41.153  43.874 
ATOM   2704  C6   DT A 131     -34.174 -40.018  46.057 
ATOM   2705  P    DG A 132     -33.746 -34.814  49.716 
ATOM   2706  OP1  DG A 132     -34.731 -34.191  50.628 
ATOM   2707  OP2  DG A 132     -33.663 -34.236  48.356 
ATOM   2708  O5'  DG A 132     -32.298 -34.799  50.395 
ATOM   2709  C5'  DG A 132     -31.932 -35.873  51.282 
ATOM   2710  C4'  DG A 132     -30.515 -36.328  50.988 
ATOM   2711  O4'  DG A 132     -30.465 -37.358  49.960 
ATOM   2712  C3'  DG A 132     -29.563 -35.248  50.474 
ATOM   2713  O3'  DG A 132     -28.269 -35.478  51.017 
ATOM   2714  C2'  DG A 132     -29.503 -35.472  48.963 
ATOM   2715  C1'  DG A 132     -29.473 -36.996  49.012 
ATOM   2716  N9   DG A 132     -29.815 -37.644  47.715 
ATOM   2717  C8   DG A 132     -30.704 -37.236  46.744 
ATOM   2718  N7   DG A 132     -30.772 -38.039  45.711 
ATOM   2719  C5   DG A 132     -29.864 -39.051  46.017 
ATOM   2720  C6   DG A 132     -29.499 -40.206  45.278 
ATOM   2721  O6   DG A 132     -29.911 -40.581  44.183 
ATOM   2722  N1   DG A 132     -28.538 -40.967  45.958 
ATOM   2723  C2   DG A 132     -28.000 -40.652  47.191 
ATOM   2724  N2   DG A 132     -27.095 -41.508  47.671 
ATOM   2725  N3   DG A 132     -28.343 -39.568  47.884 
ATOM   2726  C4   DG A 132     -29.274 -38.819  47.238 
ATOM   2727  P    DA A 133     -27.388 -34.226  51.482 
ATOM   2728  OP1  DA A 133     -27.777 -33.828  52.854 
ATOM   2729  OP2  DA A 133     -27.456 -33.163  50.455 
ATOM   2730  O5'  DA A 133     -25.920 -34.861  51.501 
ATOM   2731  C5'  DA A 133     -25.771 -36.265  51.789 
ATOM   2732  C4'  DA A 133     -24.771 -36.886  50.833 
ATOM   2733  O4'  DA A 133     -25.396 -37.356  49.605 
ATOM   2734  C3'  DA A 133     -23.653 -35.964  50.348 
ATOM   2735  O3'  DA A 133     -22.452 -36.718  50.234 
ATOM   2736  C2'  DA A 133     -24.088 -35.530  48.949 
ATOM   2737  C1'  DA A 133     -24.633 -36.883  48.505 
ATOM   2738  N9   DA A 133     -25.530 -36.808  47.318 
ATOM   2739  C8   DA A 133     -26.406 -35.817  46.977 
ATOM   2740  N7   DA A 133     -27.049 -36.042  45.874 
ATOM   2741  C5   DA A 133     -26.566 -37.272  45.450 
ATOM   2742  C6   DA A 133     -26.857 -38.069  44.330 
ATOM   2743  N6   DA A 133     -27.748 -37.727  43.389 
ATOM   2744  N1   DA A 133     -26.195 -39.236  44.212 
ATOM   2745  C2   DA A 133     -25.311 -39.571  45.150 
ATOM   2746  N3   DA A 133     -24.959 -38.912  46.233 
ATOM   2747  C4   DA A 133     -25.635 -37.749  46.327 
ATOM   2748  P    DT A 134     -21.068 -36.046  50.677 
ATOM   2749  OP1  DT A 134     -20.894 -36.189  52.140 
ATOM   2750  OP2  DT A 134     -20.995 -34.666  50.147 
ATOM   2751  O5'  DT A 134     -20.009 -36.971  49.915 
ATOM   2752  C5'  DT A 134     -20.338 -38.351  49.668 
ATOM   2753  C4'  DT A 134     -19.947 -38.731  48.254 
ATOM   2754  O4'  DT A 134     -21.008 -38.461  47.292 
ATOM   2755  C3'  DT A 134     -18.734 -38.001  47.679 
ATOM   2756  O3'  DT A 134     -17.991 -38.905  46.871 
ATOM   2757  C2'  DT A 134     -19.326 -36.917  46.778 
ATOM   2758  C1'  DT A 134     -20.444 -37.770  46.188 
ATOM   2759  N1   DT A 134     -21.525 -36.975  45.540 
ATOM   2760  C2   DT A 134     -22.127 -37.523  44.433 
ATOM   2761  O2   DT A 134     -21.813 -38.609  43.977 
ATOM   2762  N3   DT A 134     -23.124 -36.757  43.859 
ATOM   2763  C4   DT A 134     -23.557 -35.520  44.291 
ATOM   2764  O4   DT A 134     -24.459 -34.930  43.693 
ATOM   2765  C5   DT A 134     -22.865 -35.028  45.458 
ATOM   2766  C7   DT A 134     -23.275 -33.688  45.994 
ATOM   2767  C6   DT A 134     -21.892 -35.752  46.036 
ATOM   2768  P    DG A 135     -16.392 -38.853  46.916 
ATOM   2769  OP1  DG A 135     -15.902 -39.645  48.067 
ATOM   2770  OP2  DG A 135     -15.940 -37.446  46.858 
ATOM   2771  O5'  DG A 135     -16.013 -39.596  45.551 
ATOM   2772  C5'  DG A 135     -16.900 -40.608  45.038 
ATOM   2773  C4'  DG A 135     -17.076 -40.432  43.543 
ATOM   2774  O4'  DG A 135     -18.167 -39.523  43.215 
ATOM   2775  C3'  DG A 135     -15.876 -39.853  42.794 
ATOM   2776  O3'  DG A 135     -15.782 -40.478  41.520 
ATOM   2777  C2'  DG A 135     -16.225 -38.379  42.586 
ATOM   2778  C1'  DG A 135     -17.699 -38.591  42.253 
ATOM   2779  N9   DG A 135     -18.522 -37.356  42.368 
ATOM   2780  C8   DG A 135     -18.400 -36.306  43.252 
ATOM   2781  N7   DG A 135     -19.293 -35.361  43.087 
ATOM   2782  C5   DG A 135     -20.062 -35.816  42.017 
ATOM   2783  C6   DG A 135     -21.181 -35.223  41.378 
ATOM   2784  O6   DG A 135     -21.735 -34.155  41.629 
ATOM   2785  N1   DG A 135     -21.659 -36.025  40.331 
ATOM   2786  C2   DG A 135     -21.125 -37.241  39.954 
ATOM   2787  N2   DG A 135     -21.726 -37.853  38.931 
ATOM   2788  N3   DG A 135     -20.075 -37.798  40.555 
ATOM   2789  C4   DG A 135     -19.600 -37.032  41.571 
ATOM   2790  P    DT A 136     -14.336 -40.850  40.943 
ATOM   2791  OP1  DT A 136     -13.900 -42.151  41.497 
ATOM   2792  OP2  DT A 136     -13.412 -39.713  41.151 
ATOM   2793  O5'  DT A 136     -14.650 -41.007  39.381 
ATOM   2794  C5'  DT A 136     -15.958 -41.448  38.974 
ATOM   2795  C4'  DT A 136     -16.446 -40.613  37.806 
ATOM   2796  O4'  DT A 136     -17.149 -39.413  38.238 
ATOM   2797  C3'  DT A 136     -15.363 -40.087  36.865 
ATOM   2798  O3'  DT A 136     -15.858 -40.112  35.532 
ATOM   2799  C2'  DT A 136     -15.160 -38.631  37.283 
ATOM   2800  C1'  DT A 136     -16.634 -38.307  37.512 
ATOM   2801  N1   DT A 136     -16.859 -37.077  38.322 
ATOM   2802  C2   DT A 136     -17.957 -36.314  38.008 
ATOM   2803  O2   DT A 136     -18.733 -36.604  37.114 
ATOM   2804  N3   DT A 136     -18.132 -35.182  38.780 
ATOM   2805  C4   DT A 136     -17.319 -34.760  39.812 
ATOM   2806  O4   DT A 136     -17.578 -33.727  40.432 
ATOM   2807  C5   DT A 136     -16.192 -35.627  40.065 
ATOM   2808  C7   DT A 136     -15.256 -35.240  41.173 
ATOM   2809  C6   DT A 136     -15.998 -36.734  39.331 
ATOM   2810  P    DC A 137     -14.876 -40.546  34.347 
ATOM   2811  OP1  DC A 137     -14.841 -42.023  34.248 
ATOM   2812  OP2  DC A 137     -13.567 -39.876  34.516 
ATOM   2813  O5'  DC A 137     -15.630 -39.939  33.073 
ATOM   2814  C5'  DC A 137     -17.065 -39.824  33.100 
ATOM   2815  C4'  DC A 137     -17.487 -38.479  32.544 
ATOM   2816  O4'  DC A 137     -17.534 -37.445  33.569 
ATOM   2817  C3'  DC A 137     -16.578 -37.889  31.466 
ATOM   2818  O3'  DC A 137     -17.381 -37.218  30.504 
ATOM   2819  C2'  DC A 137     -15.731 -36.850  32.201 
ATOM   2820  C1'  DC A 137     -16.848 -36.301  33.082 
ATOM   2821  N1   DC A 137     -16.360 -35.521  34.253 
ATOM   2822  C2   DC A 137     -17.121 -34.433  34.673 
ATOM   2823  O2   DC A 137     -18.162 -34.163  34.062 
ATOM   2824  N3   DC A 137     -16.692 -33.710  35.738 
ATOM   2825  C4   DC A 137     -15.559 -34.036  36.373 
ATOM   2826  N4   DC A 137     -15.183 -33.298  37.407 
ATOM   2827  C5   DC A 137     -14.761 -35.150  35.957 
ATOM   2828  C6   DC A 137     -15.206 -35.860  34.890 
ATOM   2829  P    DA A 138     -16.995 -37.334  28.954 
ATOM   2830  OP1  DA A 138     -17.558 -38.584  28.395 
ATOM   2831  OP2  DA A 138     -15.537 -37.148  28.791 
ATOM   2832  O5'  DA A 138     -17.769 -36.075  28.340 
ATOM   2833  C5'  DA A 138     -18.987 -35.630  28.967 
ATOM   2834  C4'  DA A 138     -18.994 -34.118  29.073 
ATOM   2835  O4'  DA A 138     -18.365 -33.644  30.299 
ATOM   2836  C3'  DA A 138     -18.251 -33.370  27.966 
ATOM   2837  O3'  DA A 138     -18.961 -32.176  27.661 
ATOM   2838  C2'  DA A 138     -16.907 -32.991  28.589 
ATOM   2839  C1'  DA A 138     -17.450 -32.612  29.963 
ATOM   2840  N9   DA A 138     -16.407 -32.556  31.024 
ATOM   2841  C8   DA A 138     -15.291 -33.331  31.160 
ATOM   2842  N7   DA A 138     -14.569 -33.037  32.197 
ATOM   2843  C5   DA A 138     -15.256 -31.989  32.794 
ATOM   2844  C6   DA A 138     -15.003 -31.226  33.946 
ATOM   2845  N6   DA A 138     -13.937 -31.412  34.738 
ATOM   2846  N1   DA A 138     -15.888 -30.260  34.256 
ATOM   2847  C2   DA A 138     -16.945 -30.080  33.466 
ATOM   2848  N3   DA A 138     -17.284 -30.726  32.372 
ATOM   2849  C4   DA A 138     -16.382 -31.687  32.084 
ATOM   2850  P    DC A 139     -19.078 -31.712  26.133 
ATOM   2851  OP1  DC A 139     -20.203 -32.421  25.483 
ATOM   2852  OP2  DC A 139     -17.760 -31.843  25.473 
ATOM   2853  O5'  DC A 139     -19.442 -30.163  26.301 
ATOM   2854  C5'  DC A 139     -20.181 -29.742  27.463 
ATOM   2855  C4'  DC A 139     -19.579 -28.471  28.027 
ATOM   2856  O4'  DC A 139     -18.516 -28.738  28.985 
ATOM   2857  C3'  DC A 139     -18.932 -27.533  27.009 
ATOM   2858  O3'  DC A 139     -19.183 -26.187  27.398 
ATOM   2859  C2'  DC A 139     -17.432 -27.801  27.134 
ATOM   2860  C1'  DC A 139     -17.400 -27.924  28.654 
ATOM   2861  N1   DC A 139     -16.173 -28.586  29.176 
ATOM   2862  C2   DC A 139     -15.668 -28.147  30.397 
ATOM   2863  O2   DC A 139     -16.253 -27.235  30.992 
ATOM   2864  N3   DC A 139     -14.548 -28.738  30.891 
ATOM   2865  C4   DC A 139     -13.944 -29.723  30.216 
ATOM   2866  N4   DC A 139     -12.856 -30.268  30.738 
ATOM   2867  C5   DC A 139     -14.447 -30.189  28.958 
ATOM   2868  C6   DC A 139     -15.566 -29.586  28.482 
ATOM   2869  P    DC A 140     -19.516 -25.102  26.268 
ATOM   2870  OP1  DC A 140     -20.955 -25.163  25.931 
ATOM   2871  OP2  DC A 140     -18.577 -25.261  25.136 
ATOM   2872  O5'  DC A 140     -19.200 -23.736  27.040 
ATOM   2873  C5'  DC A 140     -19.382 -23.683  28.468 
ATOM   2874  C4'  DC A 140     -18.212 -22.967  29.113 
ATOM   2875  O4'  DC A 140     -17.118 -23.873  29.437 
ATOM   2876  C3'  DC A 140     -17.551 -21.877  28.269 
ATOM   2877  O3'  DC A 140     -17.154 -20.812  29.123 
ATOM   2878  C2'  DC A 140     -16.295 -22.537  27.700 
ATOM   2879  C1'  DC A 140     -15.909 -23.301  28.963 
ATOM   2880  N1   DC A 140     -14.938 -24.405  28.722 
ATOM   2881  C2   DC A 140     -13.997 -24.669  29.715 
ATOM   2882  O2   DC A 140     -14.006 -23.984  30.744 
ATOM   2883  N3   DC A 140     -13.102 -25.671  29.514 
ATOM   2884  C4   DC A 140     -13.125 -26.391  28.385 
ATOM   2885  N4   DC A 140     -12.232 -27.357  28.237 
ATOM   2886  C5   DC A 140     -14.084 -26.134  27.352 
ATOM   2887  C6   DC A 140     -14.970 -25.128  27.571 
ATOM   2888  P    DC A 141     -17.334 -19.304  28.616 
ATOM   2889  OP1  DC A 141     -18.720 -18.855  28.875 
ATOM   2890  OP2  DC A 141     -16.866 -19.192  27.217 
ATOM   2891  O5'  DC A 141     -16.326 -18.523  29.583 
ATOM   2892  C5'  DC A 141     -16.086 -19.040  30.906 
ATOM   2893  C4'  DC A 141     -14.604 -18.985  31.223 
ATOM   2894  O4'  DC A 141     -13.898 -20.182  30.788 
ATOM   2895  C3'  DC A 141     -13.827 -17.841  30.571 
ATOM   2896  O3'  DC A 141     -12.840 -17.376  31.485 
ATOM   2897  C2'  DC A 141     -13.120 -18.483  29.378 
ATOM   2898  C1'  DC A 141     -12.735 -19.782  30.079 
ATOM   2899  N1   DC A 141     -12.363 -20.880  29.144 
ATOM   2900  C2   DC A 141     -11.368 -21.767  29.546 
ATOM   2901  O2   DC A 141     -10.840 -21.609  30.652 
ATOM   2902  N3   DC A 141     -11.015 -22.775  28.707 
ATOM   2903  C4   DC A 141     -11.612 -22.913  27.516 
ATOM   2904  N4   DC A 141     -11.232 -23.912  26.735 
ATOM   2905  C5   DC A 141     -12.637 -22.011  27.083 
ATOM   2906  C6   DC A 141     -12.976 -21.010  27.935 
ATOM   2907  P    DC A 142     -12.556 -15.805  31.587 
ATOM   2908  OP1  DC A 142     -13.540 -15.181  32.499 
ATOM   2909  OP2  DC A 142     -12.473 -15.226  30.228 
ATOM   2910  O5'  DC A 142     -11.108 -15.789  32.266 
ATOM   2911  C5'  DC A 142     -10.741 -16.863  33.153 
ATOM   2912  C4'  DC A 142      -9.325 -17.318  32.859 
ATOM   2913  O4'  DC A 142      -9.274 -18.348  31.832 
ATOM   2914  C3'  DC A 142      -8.373 -16.238  32.345 
ATOM   2915  O3'  DC A 142      -7.078 -16.469  32.888 
ATOM   2916  C2'  DC A 142      -8.313 -16.462  30.835 
ATOM   2917  C1'  DC A 142      -8.283 -17.986  30.883 
ATOM   2918  N1   DC A 142      -8.625 -18.634  29.586 
ATOM   2919  C2   DC A 142      -7.977 -19.824  29.265 
ATOM   2920  O2   DC A 142      -7.154 -20.289  30.061 
ATOM   2921  N3   DC A 142      -8.274 -20.431  28.086 
ATOM   2922  C4   DC A 142      -9.173 -19.894  27.250 
ATOM   2923  N4   DC A 142      -9.428 -20.523  26.113 
ATOM   2924  C5   DC A 142      -9.849 -18.670  27.562 
ATOM   2925  C6   DC A 142      -9.538 -18.080  28.744 
ATOM   2926  P    DA A 143      -6.197 -15.216  33.353 
ATOM   2927  OP1  DA A 143      -6.586 -14.818  34.725 
ATOM   2928  OP2  DA A 143      -6.265 -14.153  32.326 
ATOM   2929  O5'  DA A 143      -4.730 -15.852  33.373 
ATOM   2930  C5'  DA A 143      -4.580 -17.255  33.660 
ATOM   2931  C4'  DA A 143      -3.581 -17.876  32.704 
ATOM   2932  O4'  DA A 143      -4.205 -18.346  31.476 
ATOM   2933  C3'  DA A 143      -2.462 -16.954  32.219 
ATOM   2934  O3'  DA A 143      -1.261 -17.708  32.105 
ATOM   2935  C2'  DA A 143      -2.898 -16.520  30.820 
ATOM   2936  C1'  DA A 143      -3.442 -17.873  30.377 
ATOM   2937  N9   DA A 143      -4.339 -17.798  29.189 
ATOM   2938  C8   DA A 143      -5.215 -16.807  28.848 
ATOM   2939  N7   DA A 143      -5.858 -17.032  27.746 
ATOM   2940  C5   DA A 143      -5.376 -18.262  27.321 
ATOM   2941  C6   DA A 143      -5.666 -19.059  26.202 
ATOM   2942  N6   DA A 143      -6.558 -18.717  25.260 
ATOM   2943  N1   DA A 143      -5.005 -20.226  26.083 
ATOM   2944  C2   DA A 143      -4.121 -20.561  27.022 
ATOM   2945  N3   DA A 143      -3.768 -19.902  28.104 
ATOM   2946  C4   DA A 143      -4.444 -18.739  28.199 
ATOM   2947  P    DG A 144       0.122 -17.036  32.549 
ATOM   2948  OP1  DG A 144       0.296 -17.179  34.011 
ATOM   2949  OP2  DG A 144       0.196 -15.656  32.019 
ATOM   2950  O5'  DG A 144       1.181 -17.961  31.787 
ATOM   2951  C5'  DG A 144       0.853 -19.341  31.540 
ATOM   2952  C4'  DG A 144       1.243 -19.721  30.125 
ATOM   2953  O4'  DG A 144       0.183 -19.451  29.164 
ATOM   2954  C3'  DG A 144       2.457 -18.991  29.551 
ATOM   2955  O3'  DG A 144       3.199 -19.895  28.742 
ATOM   2956  C2'  DG A 144       1.865 -17.907  28.649 
ATOM   2957  C1'  DG A 144       0.746 -18.760  28.059 
ATOM   2958  N9   DG A 144      -0.335 -17.965  27.411 
ATOM   2959  C8   DG A 144      -0.837 -16.730  27.760 
ATOM   2960  N7   DG A 144      -1.796 -16.303  26.975 
ATOM   2961  C5   DG A 144      -1.939 -17.327  26.040 
ATOM   2962  C6   DG A 144      -2.824 -17.438  24.936 
ATOM   2963  O6   DG A 144      -3.677 -16.644  24.550 
ATOM   2964  N1   DG A 144      -2.633 -18.644  24.248 
ATOM   2965  C2   DG A 144      -1.709 -19.615  24.583 
ATOM   2966  N2   DG A 144      -1.685 -20.696  23.798 
ATOM   2967  N3   DG A 144      -0.881 -19.510  25.619 
ATOM   2968  C4   DG A 144      -1.052 -18.346  26.297 
ATOM   2969  P    DA A 145       4.798 -19.843  28.787 
ATOM   2970  OP1  DA A 145       5.288 -20.635  29.939 
ATOM   2971  OP2  DA A 145       5.251 -18.436  28.729 
ATOM   2972  O5'  DA A 145       5.178 -20.586  27.422 
ATOM   2973  C5'  DA A 145       4.291 -21.598  26.909 
ATOM   2974  C4'  DA A 145       4.114 -21.422  25.414 
ATOM   2975  O4'  DA A 145       3.024 -20.513  25.087 
ATOM   2976  C3'  DA A 145       5.314 -20.843  24.666 
ATOM   2977  O3'  DA A 145       5.408 -21.468  23.391 
ATOM   2978  C2'  DA A 145       4.966 -19.369  24.458 
ATOM   2979  C1'  DA A 145       3.492 -19.581  24.125 
ATOM   2980  N9   DA A 145       2.668 -18.346  24.240 
ATOM   2981  C8   DA A 145       2.804 -17.314  25.125 
ATOM   2982  N7   DA A 145       1.926 -16.372  24.971 
ATOM   2983  C5   DA A 145       1.150 -16.809  23.907 
ATOM   2984  C6   DA A 145       0.040 -16.249  23.252 
ATOM   2985  N6   DA A 145      -0.504 -15.072  23.591 
ATOM   2986  N1   DA A 145      -0.492 -16.946  22.231 
ATOM   2987  C2   DA A 145       0.052 -18.115  21.898 
ATOM   2988  N3   DA A 145       1.083 -18.734  22.433 
ATOM   2989  C4   DA A 145       1.596 -18.015  23.452 
ATOM   2990  P    DG A 146       6.855 -21.840  22.814 
ATOM   2991  OP1  DG A 146       7.291 -23.141  23.369 
ATOM   2992  OP2  DG A 146       7.779 -20.703  23.023 
ATOM   2993  O5'  DG A 146       6.541 -21.997  21.253 
ATOM   2994  C5'  DG A 146       5.233 -22.438  20.845 
ATOM   2995  C4'  DG A 146       4.744 -21.603  19.678 
ATOM   2996  O4'  DG A 146       4.042 -20.403  20.109 
ATOM   2997  C3'  DG A 146       5.828 -21.077  18.737 
ATOM   2998  O3'  DG A 146       5.332 -21.102  17.404 
ATOM   2999  C2'  DG A 146       6.030 -19.621  19.154 
ATOM   3000  C1'  DG A 146       4.556 -19.297  19.383 
ATOM   3001  N9   DG A 146       4.332 -18.067  20.193 
ATOM   3002  C8   DG A 146       5.079 -17.563  21.235 
ATOM   3003  N7   DG A 146       4.606 -16.448  21.740 
ATOM   3004  C5   DG A 146       3.467 -16.197  20.977 
ATOM   3005  C6   DG A 146       2.534 -15.130  21.052 
ATOM   3006  O6   DG A 146       2.521 -14.172  21.820 
ATOM   3007  N1   DG A 146       1.525 -15.263  20.087 
ATOM   3008  C2   DG A 146       1.431 -16.292  19.171 
ATOM   3009  N2   DG A 146       0.392 -16.237  18.334 
ATOM   3010  N3   DG A 146       2.306 -17.293  19.102 
ATOM   3011  C4   DG A 146       3.291 -17.178  20.031 
ATOM   3012  P    DA A 147       6.315 -21.536  16.218 
ATOM   3013  OP1  DA A 147       6.350 -23.013  16.119 
ATOM   3014  OP2  DA A 147       7.623 -20.866  16.387 
ATOM   3015  O5'  DA A 147       5.561 -20.929  14.944 
ATOM   3016  C5'  DA A 147       4.126 -20.814  14.972 
ATOM   3017  C4'  DA A 147       3.703 -19.469  14.416 
ATOM   3018  O4'  DA A 147       3.657 -18.435  15.440 
ATOM   3019  C3'  DA A 147       4.612 -18.879  13.338 
ATOM   3020  O3'  DA A 147       3.809 -18.208  12.375 
ATOM   3021  C2'  DA A 147       5.460 -17.840  14.072 
ATOM   3022  C1'  DA A 147       4.342 -17.291  14.953 
ATOM   3023  N9   DA A 147       4.831 -16.511  16.124 
ATOM   3024  C8   DA A 147       5.957 -16.717  16.870 
ATOM   3025  N7   DA A 147       6.111 -15.861  17.832 
ATOM   3026  C5   DA A 147       5.008 -15.026  17.719 
ATOM   3027  C6   DA A 147       4.587 -13.907  18.457 
ATOM   3028  N6   DA A 147       5.262 -13.414  19.504 
ATOM   3029  N1   DA A 147       3.442 -13.310  18.076 
ATOM   3030  C2   DA A 147       2.775 -13.805  17.034 
ATOM   3031  N3   DA A 147       3.069 -14.837  16.274 
ATOM   3032  C4   DA A 147       4.219 -15.417  16.676 
ATOM   3033  P    DG A 148       4.195 -18.324  10.825 
ATOM   3034  OP1  DG A 148       3.633 -19.574  10.267 
ATOM   3035  OP2  DG A 148       5.653 -18.138  10.662 
ATOM   3036  O5'  DG A 148       3.421 -17.065  10.212 
ATOM   3037  C5'  DG A 148       2.203 -16.620  10.839 
ATOM   3038  C4'  DG A 148       2.197 -15.108  10.945 
ATOM   3039  O4'  DG A 148       2.825 -14.634  12.170 
ATOM   3040  C3'  DG A 148       2.939 -14.360   9.837 
ATOM   3041  O3'  DG A 148       2.230 -13.166   9.532 
ATOM   3042  C2'  DG A 148       4.283 -13.981  10.460 
ATOM   3043  C1'  DG A 148       3.740 -13.602  11.835 
ATOM   3044  N9   DG A 148       4.784 -13.546  12.896 
ATOM   3045  C8   DG A 148       5.915 -14.318  13.048 
ATOM   3046  N7   DG A 148       6.634 -14.010  14.100 
ATOM   3047  C5   DG A 148       5.930 -12.959  14.686 
ATOM   3048  C6   DG A 148       6.217 -12.208  15.855 
ATOM   3049  O6   DG A 148       7.165 -12.317  16.627 
ATOM   3050  N1   DG A 148       5.238 -11.231  16.089 
ATOM   3051  C2   DG A 148       4.128 -11.011  15.296 
ATOM   3052  N2   DG A 148       3.312 -10.030  15.690 
ATOM   3053  N3   DG A 148       3.861 -11.717  14.200 
ATOM   3054  C4   DG A 148       4.800 -12.667  13.959 
ATOM   3055  P    DA A 149       2.113 -12.702   8.004 
ATOM   3056  OP1  DA A 149       0.988 -13.411   7.355 
ATOM   3057  OP2  DA A 149       3.431 -12.833   7.345 
ATOM   3058  O5'  DA A 149       1.748 -11.153   8.172 
ATOM   3059  C5'  DA A 149       1.009 -10.732   9.334 
ATOM   3060  C4'  DA A 149       1.611  -9.461   9.899 
ATOM   3061  O4'  DA A 149       2.675  -9.728  10.856 
ATOM   3062  C3'  DA A 149       2.259  -8.523   8.880 
ATOM   3063  O3'  DA A 149       2.007  -7.177   9.269 
ATOM   3064  C2'  DA A 149       3.758  -8.791   9.005 
ATOM   3065  C1'  DA A 149       3.790  -8.914  10.526 
ATOM   3066  N9   DA A 149       5.017  -9.577  11.048 
ATOM   3067  C8   DA A 149       5.743 -10.586  10.482 
ATOM   3068  N7   DA A 149       6.770 -10.952  11.184 
ATOM   3069  C5   DA A 149       6.725 -10.125  12.299 
ATOM   3070  C6   DA A 149       7.548 -10.016  13.432 
ATOM   3071  N6   DA A 149       8.630 -10.780  13.636 
ATOM   3072  N1   DA A 149       7.218  -9.088  14.350 
ATOM   3073  C2   DA A 149       6.141  -8.332  14.141 
ATOM   3074  N3   DA A 149       5.302  -8.343  13.129 
ATOM   3075  C4   DA A 149       5.655  -9.279  12.224 
ATOM   3076  P    DG A 150       1.675  -6.092   8.140 
ATOM   3077  OP1  DG A 150       0.235  -6.153   7.803 
ATOM   3078  OP2  DG A 150       2.614  -6.251   7.008 
ATOM   3079  O5'  DG A 150       1.991  -4.727   8.912 
ATOM   3080  C5'  DG A 150       1.808  -4.673  10.339 
ATOM   3081  C4'  DG A 150       2.978  -3.957  10.984 
ATOM   3082  O4'  DG A 150       4.073  -4.863  11.308 
ATOM   3083  C3'  DG A 150       3.639  -2.867  10.141 
ATOM   3084  O3'  DG A 150       4.036  -1.802  10.994 
ATOM   3085  C2'  DG A 150       4.895  -3.527   9.571 
ATOM   3086  C1'  DG A 150       5.282  -4.291  10.834 
ATOM   3087  N9   DG A 150       6.253  -5.395  10.594 
ATOM   3088  C8   DG A 150       6.373  -6.227   9.502 
ATOM   3089  N7   DG A 150       7.342  -7.104   9.604 
ATOM   3090  C5   DG A 150       7.904  -6.833  10.850 
ATOM   3091  C6   DG A 150       8.992  -7.455  11.517 
ATOM   3092  O6   DG A 150       9.695  -8.388  11.137 
ATOM   3093  N1   DG A 150       9.231  -6.867  12.766 
ATOM   3094  C2   DG A 150       8.512  -5.816  13.302 
ATOM   3095  N2   DG A 150       8.897  -5.398  14.510 
ATOM   3096  N3   DG A 150       7.491  -5.233  12.676 
ATOM   3097  C4   DG A 150       7.247  -5.792  11.462 
ATOM   3098  P    DT A 151       3.856  -0.294  10.487 
ATOM   3099  OP1  DT A 151       2.470   0.155  10.747 
ATOM   3100  OP2  DT A 151       4.324  -0.182   9.088 
ATOM   3101  O5'  DT A 151       4.865   0.487  11.455 
ATOM   3102  C5'  DT A 151       5.105  -0.030  12.777 
ATOM   3103  C4'  DT A 151       6.586   0.025  13.094 
ATOM   3104  O4'  DT A 151       7.293  -1.172  12.659 
ATOM   3105  C3'  DT A 151       7.363   1.169  12.443 
ATOM   3106  O3'  DT A 151       8.350   1.634  13.356 
ATOM   3107  C2'  DT A 151       8.070   0.527  11.250 
ATOM   3108  C1'  DT A 151       8.456  -0.772  11.951 
ATOM   3109  N1   DT A 151       8.827  -1.870  11.015 
ATOM   3110  C2   DT A 151       9.810  -2.737  11.427 
ATOM   3111  O2   DT A 151      10.373  -2.639  12.504 
ATOM   3112  N3   DT A 151      10.129  -3.742  10.533 
ATOM   3113  C4   DT A 151       9.558  -3.945   9.294 
ATOM   3114  O4   DT A 151       9.926  -4.881   8.581 
ATOM   3115  C5   DT A 151       8.536  -2.985   8.950 
ATOM   3116  C7   DT A 151       7.864  -3.134   7.617 
ATOM   3117  C6   DT A 151       8.207  -1.998   9.799 
ATOM   3118  P    DT A 152       8.635   3.205  13.458 
ATOM   3119  OP1  DT A 152       7.650   3.829  14.371 
ATOM   3120  OP2  DT A 152       8.718   3.784  12.099 
ATOM   3121  O5'  DT A 152      10.083   3.221  14.138 
ATOM   3122  C5'  DT A 152      10.449   2.147  15.025 
ATOM   3123  C4'  DT A 152      11.866   1.692  14.731 
ATOM   3124  O4'  DT A 152      11.916   0.662  13.703 
ATOM   3125  C3'  DT A 152      12.818   2.772  14.216 
ATOM   3126  O3'  DT A 152      14.112   2.541  14.760 
ATOM   3127  C2'  DT A 152      12.878   2.548  12.706 
ATOM   3128  C1'  DT A 152      12.908   1.024  12.755 
ATOM   3129  N1   DT A 152      12.566   0.375  11.458 
ATOM   3130  C2   DT A 152      13.214  -0.798  11.155 
ATOM   3131  O2   DT A 152      14.035  -1.312  11.894 
ATOM   3132  N3   DT A 152      12.871  -1.369   9.944 
ATOM   3133  C4   DT A 152      11.958  -0.875   9.036 
ATOM   3134  O4   DT A 152      11.735  -1.476   7.982 
ATOM   3135  C5   DT A 152      11.331   0.360   9.442 
ATOM   3136  C7   DT A 152      10.324   0.966   8.509 
ATOM   3137  C6   DT A 152      11.645   0.937  10.613 
ATOM   3138  P    DC A 153      14.993   3.794  15.225 
ATOM   3139  OP1  DC A 153      14.604   4.192  16.597 
ATOM   3140  OP2  DC A 153      14.925   4.857  14.197 
ATOM   3141  O5'  DC A 153      16.461   3.158  15.244 
ATOM   3142  C5'  DC A 153      16.610   1.755  15.531 
ATOM   3143  C4'  DC A 153      17.610   1.134  14.576 
ATOM   3144  O4'  DC A 153      16.985   0.664  13.348 
ATOM   3145  C3'  DC A 153      18.728   2.056  14.091 
ATOM   3146  O3'  DC A 153      19.929   1.302  13.977 
ATOM   3147  C2'  DC A 153      18.293   2.490  12.692 
ATOM   3148  C1'  DC A 153      17.748   1.137  12.248 
ATOM   3149  N1   DC A 153      16.851   1.212  11.061 
ATOM   3150  C2   DC A 153      16.882   0.154  10.156 
ATOM   3151  O2   DC A 153      17.644  -0.795  10.374 
ATOM   3152  N3   DC A 153      16.073   0.203   9.066 
ATOM   3153  C4   DC A 153      15.261   1.249   8.867 
ATOM   3154  N4   DC A 153      14.491   1.251   7.790 
ATOM   3155  C5   DC A 153      15.215   2.348   9.785 
ATOM   3156  C6   DC A 153      16.032   2.280  10.867 
ATOM   3157  P    DC A 154      21.313   1.974  14.420 
ATOM   3158  OP1  DC A 154      21.487   1.831  15.883 
ATOM   3159  OP2  DC A 154      21.386   3.354  13.890 
ATOM   3160  O5'  DC A 154      22.372   1.049  13.658 
ATOM   3161  C5'  DC A 154      22.043  -0.331  13.411 
ATOM   3162  C4'  DC A 154      22.434  -0.711  11.997 
ATOM   3163  O4'  DC A 154      21.373  -0.441  11.035 
ATOM   3164  C3'  DC A 154      23.647   0.019  11.422 
ATOM   3165  O3'  DC A 154      24.390  -0.885  10.614 
ATOM   3166  C2'  DC A 154      23.055   1.103  10.521 
ATOM   3167  C1'  DC A 154      21.937   0.250   9.931 
ATOM   3168  N1   DC A 154      20.856   1.045   9.283 
ATOM   3169  C2   DC A 154      20.236   0.503   8.159 
ATOM   3170  O2   DC A 154      20.604  -0.604   7.751 
ATOM   3171  N3   DC A 154      19.249   1.212   7.554 
ATOM   3172  C4   DC A 154      18.879   2.409   8.028 
ATOM   3173  N4   DC A 154      17.911   3.061   7.402 
ATOM   3174  C5   DC A 154      19.504   2.984   9.182 
ATOM   3175  C6   DC A 154      20.488   2.260   9.772 
ATOM   3176  P    DA A 155      25.989  -0.833  10.659 
ATOM   3177  OP1  DA A 155      26.479  -1.625  11.810 
ATOM   3178  OP2  DA A 155      26.441   0.574  10.600 
ATOM   3179  O5'  DA A 155      26.368  -1.576   9.294 
ATOM   3180  C5'  DA A 155      25.481  -2.588   8.780 
ATOM   3181  C4'  DA A 155      25.305  -2.412   7.286 
ATOM   3182  O4'  DA A 155      24.214  -1.504   6.958 
ATOM   3183  C3'  DA A 155      26.505  -1.833   6.537 
ATOM   3184  O3'  DA A 155      26.599  -2.458   5.263 
ATOM   3185  C2'  DA A 155      26.156  -0.359   6.329 
ATOM   3186  C1'  DA A 155      24.682  -0.571   5.996 
ATOM   3187  N9   DA A 155      23.859   0.664   6.111 
ATOM   3188  C8   DA A 155      23.995   1.696   6.996 
ATOM   3189  N7   DA A 155      23.117   2.638   6.842 
ATOM   3190  C5   DA A 155      22.340   2.201   5.778 
ATOM   3191  C6   DA A 155      21.230   2.761   5.123 
ATOM   3192  N6   DA A 155      20.686   3.938   5.463 
ATOM   3193  N1   DA A 155      20.699   2.064   4.102 
ATOM   3194  C2   DA A 155      21.243   0.895   3.770 
ATOM   3195  N3   DA A 155      22.273   0.276   4.304 
ATOM   3196  C4   DA A 155      22.787   0.995   5.323 
ATOM   3197  P    DA A 156      28.045  -2.830   4.686 
ATOM   3198  OP1  DA A 156      28.481  -4.131   5.240 
ATOM   3199  OP2  DA A 156      28.969  -1.693   4.894 
ATOM   3200  O5'  DA A 156      27.731  -2.987   3.124 
ATOM   3201  C5'  DA A 156      26.423  -3.428   2.717 
ATOM   3202  C4'  DA A 156      25.935  -2.593   1.549 
ATOM   3203  O4'  DA A 156      25.232  -1.393   1.980 
ATOM   3204  C3'  DA A 156      27.019  -2.067   0.608 
ATOM   3205  O3'  DA A 156      26.523  -2.092  -0.725 
ATOM   3206  C2'  DA A 156      27.221  -0.611   1.026 
ATOM   3207  C1'  DA A 156      25.747  -0.287   1.255 
ATOM   3208  N9   DA A 156      25.522   0.943   2.064 
ATOM   3209  C8   DA A 156      26.274   1.428   3.096 
ATOM   3210  N7   DA A 156      25.819   2.530   3.604 
ATOM   3211  C5   DA A 156      24.680   2.798   2.856 
ATOM   3212  C6   DA A 156      23.738   3.839   2.903 
ATOM   3213  N6   DA A 156      23.799   4.853   3.778 
ATOM   3214  N1   DA A 156      22.728   3.801   2.013 
ATOM   3215  C2   DA A 156      22.673   2.791   1.147 
ATOM   3216  N3   DA A 156      23.489   1.769   1.009 
ATOM   3217  C4   DA A 156      24.491   1.831   1.910 
ATOM   3218  P    DC A 157      27.505  -2.526  -1.911 
ATOM   3219  OP1  DC A 157      27.540  -4.003  -2.009 
ATOM   3220  OP2  DC A 157      28.814  -1.856  -1.742 
ATOM   3221  O5'  DC A 157      26.752  -1.919  -3.185 
ATOM   3222  C5'  DC A 157      25.317  -1.804  -3.157 
ATOM   3223  C4'  DC A 157      24.894  -0.459  -3.713 
ATOM   3224  O4'  DC A 157      24.847   0.575  -2.689 
ATOM   3225  C3'  DC A 157      25.803   0.131  -4.791 
ATOM   3226  O3'  DC A 157      25.000   0.802  -5.754 
ATOM   3227  C2'  DC A 157      26.650   1.170  -4.056 
ATOM   3228  C1'  DC A 157      25.533   1.719  -3.176 
ATOM   3229  N1   DC A 157      26.021   2.499  -2.004 
ATOM   3230  C2   DC A 157      25.260   3.587  -1.584 
ATOM   3231  O2   DC A 157      24.219   3.857  -2.195 
ATOM   3232  N3   DC A 157      25.689   4.310  -0.519 
ATOM   3233  C4   DC A 157      26.822   3.984   0.116 
ATOM   3234  N4   DC A 157      27.198   4.722   1.150 
ATOM   3235  C5   DC A 157      27.620   2.870  -0.300 
ATOM   3236  C6   DC A 157      27.175   2.160  -1.367 
ATOM   3237  P    DA A 158      25.386   0.686  -7.303 
ATOM   3238  OP1  DA A 158      24.823  -0.564  -7.862 
ATOM   3239  OP2  DA A 158      26.844   0.872  -7.466 
ATOM   3240  O5'  DA A 158      24.612   1.945  -7.917 
ATOM   3241  C5'  DA A 158      23.394   2.390  -7.290 
ATOM   3242  C4'  DA A 158      23.387   3.902  -7.184 
ATOM   3243  O4'  DA A 158      24.016   4.376  -5.958 
ATOM   3244  C3'  DA A 158      24.130   4.650  -8.291 
ATOM   3245  O3'  DA A 158      23.420   5.844  -8.596 
ATOM   3246  C2'  DA A 158      25.474   5.029  -7.669 
ATOM   3247  C1'  DA A 158      24.931   5.408  -6.294 
ATOM   3248  N9   DA A 158      25.974   5.464  -5.233 
ATOM   3249  C8   DA A 158      27.090   4.689  -5.097 
ATOM   3250  N7   DA A 158      27.812   4.983  -4.060 
ATOM   3251  C5   DA A 158      27.125   6.031  -3.463 
ATOM   3252  C6   DA A 158      27.378   6.794  -2.311 
ATOM   3253  N6   DA A 158      28.444   6.608  -1.519 
ATOM   3254  N1   DA A 158      26.493   7.760  -2.001 
ATOM   3255  C2   DA A 158      25.436   7.940  -2.791 
ATOM   3256  N3   DA A 158      25.097   7.294  -3.885 
ATOM   3257  C4   DA A 158      25.999   6.333  -4.173 
ATOM   3258  P    DC A 159      23.303   6.308 -10.124 
ATOM   3259  OP1  DC A 159      22.178   5.599 -10.774 
ATOM   3260  OP2  DC A 159      24.622   6.177 -10.784 
ATOM   3261  O5'  DC A 159      22.939   7.857  -9.956 
ATOM   3262  C5'  DC A 159      22.200   8.278  -8.794 
ATOM   3263  C4'  DC A 159      22.802   9.549  -8.230 
ATOM   3264  O4'  DC A 159      23.866   9.282  -7.272 
ATOM   3265  C3'  DC A 159      23.450  10.487  -9.248 
ATOM   3266  O3'  DC A 159      23.198  11.833  -8.860 
ATOM   3267  C2'  DC A 159      24.949  10.219  -9.123 
ATOM   3268  C1'  DC A 159      24.981  10.096  -7.603 
ATOM   3269  N1   DC A 159      26.208   9.433  -7.081 
ATOM   3270  C2   DC A 159      26.713   9.873  -5.860 
ATOM   3271  O2   DC A 159      26.128  10.785  -5.265 
ATOM   3272  N3   DC A 159      27.833   9.282  -5.366 
ATOM   3273  C4   DC A 159      28.437   8.297  -6.041 
ATOM   3274  N4   DC A 159      29.526   7.752  -5.519 
ATOM   3275  C5   DC A 159      27.934   7.830  -7.299 
ATOM   3276  C6   DC A 159      26.815   8.433  -7.775 
ATOM   3277  P    DA A 160      22.866  12.918  -9.989 
ATOM   3278  OP1  DA A 160      21.426  12.857 -10.326 
ATOM   3279  OP2  DA A 160      23.805  12.759 -11.121 
ATOM   3280  O5'  DA A 160      23.181  14.283  -9.217 
ATOM   3281  C5'  DA A 160      22.999  14.337  -7.789 
ATOM   3282  C4'  DA A 160      24.169  15.053  -7.144 
ATOM   3283  O4'  DA A 160      25.263  14.147  -6.820 
ATOM   3284  C3'  DA A 160      24.830  16.142  -7.988 
ATOM   3285  O3'  DA A 160      25.227  17.208  -7.134 
ATOM   3286  C2'  DA A 160      26.086  15.483  -8.557 
ATOM   3287  C1'  DA A 160      26.473  14.719  -7.294 
ATOM   3288  N9   DA A 160      27.443  13.615  -7.535 
ATOM   3289  C8   DA A 160      27.547  12.800  -8.624 
ATOM   3290  N7   DA A 160      28.503  11.927  -8.538 
ATOM   3291  C5   DA A 160      29.076  12.181  -7.300 
ATOM   3292  C6   DA A 160      30.148  11.588  -6.612 
ATOM   3293  N6   DA A 160      30.867  10.568  -7.101 
ATOM   3294  N1   DA A 160      30.457  12.085  -5.399 
ATOM   3295  C2   DA A 160      29.739  13.098  -4.919 
ATOM   3296  N3   DA A 160      28.723  13.729  -5.465 
ATOM   3297  C4   DA A 160      28.435  13.213  -6.678 
ATOM   3298  P    DC A 161      25.047  18.716  -7.642 
ATOM   3299  OP1  DC A 161      23.661  19.165  -7.382 
ATOM   3300  OP2  DC A 161      25.515  18.828  -9.040 
ATOM   3301  O5'  DC A 161      26.056  19.497  -6.674 
ATOM   3302  C5'  DC A 161      26.295  18.980  -5.352 
ATOM   3303  C4'  DC A 161      27.777  19.035  -5.034 
ATOM   3304  O4'  DC A 161      28.483  17.838  -5.469 
ATOM   3305  C3'  DC A 161      28.554  20.179  -5.686 
ATOM   3306  O3'  DC A 161      29.541  20.644  -4.773 
ATOM   3307  C2'  DC A 161      29.261  19.537  -6.879 
ATOM   3308  C1'  DC A 161      29.646  18.238  -6.178 
ATOM   3309  N1   DC A 161      30.018  17.140  -7.113 
ATOM   3310  C2   DC A 161      31.013  16.253  -6.711 
ATOM   3311  O2   DC A 161      31.541  16.411  -5.605 
ATOM   3312  N3   DC A 161      31.366  15.245  -7.550 
ATOM   3313  C4   DC A 161      30.769  15.107  -8.741 
ATOM   3314  N4   DC A 161      31.149  14.108  -9.523 
ATOM   3315  C5   DC A 161      29.744  16.009  -9.174 
ATOM   3316  C6   DC A 161      29.405  17.009  -8.322 
ATOM   3317  P    DA A 162      29.825  22.215  -4.670 
ATOM   3318  OP1  DA A 162      28.841  22.839  -3.758 
ATOM   3319  OP2  DA A 162      29.908  22.794  -6.029 
ATOM   3320  O5'  DA A 162      31.273  22.231  -3.991 
ATOM   3321  C5'  DA A 162      31.640  21.157  -3.104 
ATOM   3322  C4'  DA A 162      33.056  20.702  -3.398 
ATOM   3323  O4'  DA A 162      33.107  19.672  -4.426 
ATOM   3324  C3'  DA A 162      34.008  21.782  -3.912 
ATOM   3325  O3'  DA A 162      35.303  21.551  -3.369 
ATOM   3326  C2'  DA A 162      34.068  21.558  -5.423 
ATOM   3327  C1'  DA A 162      34.098  20.034  -5.374 
ATOM   3328  N9   DA A 162      33.757  19.385  -6.671 
ATOM   3329  C8   DA A 162      32.871  19.805  -7.621 
ATOM   3330  N7   DA A 162      32.794  19.020  -8.651 
ATOM   3331  C5   DA A 162      33.694  18.003  -8.363 
ATOM   3332  C6   DA A 162      34.078  16.850  -9.068 
ATOM   3333  N6   DA A 162      33.576  16.514 -10.265 
ATOM   3334  N1   DA A 162      34.999  16.052  -8.496 
ATOM   3335  C2   DA A 162      35.492  16.392  -7.306 
ATOM   3336  N3   DA A 162      35.212  17.437  -6.559 
ATOM   3337  C4   DA A 162      34.289  18.218  -7.153 
ATOM   3338  P    DT A 163      36.184  22.804  -2.904 
ATOM   3339  OP1  DT A 163      35.795  23.202  -1.532 
ATOM   3340  OP2  DT A 163      36.116  23.867  -3.931 
ATOM   3341  O5'  DT A 163      37.651  22.168  -2.884 
ATOM   3342  C5'  DT A 163      37.801  20.765  -2.597 
ATOM   3343  C4'  DT A 163      38.800  20.144  -3.553 
ATOM   3344  O4'  DT A 163      38.176  19.674  -4.781 
ATOM   3345  C3'  DT A 163      39.919  21.066  -4.038 
ATOM   3346  O3'  DT A 163      41.120  20.312  -4.152 
ATOM   3347  C2'  DT A 163      39.483  21.500  -5.437 
ATOM   3348  C1'  DT A 163      38.939  20.147  -5.881 
ATOM   3349  N1   DT A 163      38.042  20.222  -7.068 
ATOM   3350  C2   DT A 163      38.084  19.170  -7.951 
ATOM   3351  O2   DT A 163      38.811  18.203  -7.798 
ATOM   3352  N3   DT A 163      37.240  19.275  -9.040 
ATOM   3353  C4   DT A 163      36.379  20.319  -9.310 
ATOM   3354  O4   DT A 163      35.671  20.301 -10.319 
ATOM   3355  C5   DT A 163      36.407  21.375  -8.326 
ATOM   3356  C7   DT A 163      35.500  22.550  -8.546 
ATOM   3357  C6   DT A 163      37.218  21.299  -7.259 
ATOM   3358  P    DT A 164      42.503  20.984  -3.708 
ATOM   3359  OP1  DT A 164      42.678  20.841  -2.246 
ATOM   3360  OP2  DT A 164      42.577  22.364  -4.239 
ATOM   3361  O5'  DT A 164      43.562  20.059  -4.471 
ATOM   3362  C5'  DT A 164      43.234  18.679  -4.717 
ATOM   3363  C4'  DT A 164      43.624  18.299  -6.132 
ATOM   3364  O4'  DT A 164      42.564  18.569  -7.093 
ATOM   3365  C3'  DT A 164      44.838  19.029  -6.706 
ATOM   3366  O3'  DT A 164      45.580  18.125  -7.515 
ATOM   3367  C2'  DT A 164      44.246  20.113  -7.608 
ATOM   3368  C1'  DT A 164      43.127  19.260  -8.198 
ATOM   3369  N1   DT A 164      42.046  20.055  -8.846 
ATOM   3370  C2   DT A 164      41.445  19.507  -9.952 
ATOM   3371  O2   DT A 164      41.758  18.421 -10.408 
ATOM   3372  N3   DT A 164      40.448  20.272 -10.527 
ATOM   3373  C4   DT A 164      40.015  21.509 -10.095 
ATOM   3374  O4   DT A 164      39.112  22.100 -10.692 
ATOM   3375  C5   DT A 164      40.706  22.001  -8.927 
ATOM   3376  C7   DT A 164      40.297  23.342  -8.392 
ATOM   3377  C6   DT A 164      41.680  21.278  -8.349 
ATOM   3378  P    DA A 165      47.179  18.177  -7.470 
ATOM   3379  OP1  DA A 165      47.669  17.384  -6.319 
ATOM   3380  OP2  DA A 165      47.632  19.584  -7.528 
ATOM   3381  O5'  DA A 165      47.559  17.434  -8.835 
ATOM   3382  C5'  DA A 165      46.672  16.422  -9.348 
ATOM   3383  C4'  DA A 165      46.495  16.598 -10.843 
ATOM   3384  O4'  DA A 165      45.405  17.506 -11.170 
ATOM   3385  C3'  DA A 165      47.695  17.177 -11.592 
ATOM   3386  O3'  DA A 165      47.789  16.551 -12.866 
ATOM   3387  C2'  DA A 165      47.347  18.651 -11.800 
ATOM   3388  C1'  DA A 165      45.873  18.439 -12.132 
ATOM   3389  N9   DA A 165      45.049  19.674 -12.017 
ATOM   3390  C8   DA A 165      45.185  20.706 -11.132 
ATOM   3391  N7   DA A 165      44.307  21.648 -11.287 
ATOM   3392  C5   DA A 165      43.531  21.211 -12.350 
ATOM   3393  C6   DA A 165      42.421  21.771 -13.005 
ATOM   3394  N6   DA A 165      41.877  22.948 -12.666 
ATOM   3395  N1   DA A 165      41.889  21.074 -14.026 
ATOM   3396  C2   DA A 165      42.433  19.905 -14.359 
ATOM   3397  N3   DA A 165      43.464  19.286 -13.824 
ATOM   3398  C4   DA A 165      43.977  20.005 -12.805 
ATOM   3399  P    DT A 166      49.236  16.180 -13.443 
ATOM   3400  OP1  DT A 166      49.672  14.879 -12.889 
ATOM   3401  OP2  DT A 166      50.160  17.317 -13.234 
ATOM   3402  O5'  DT A 166      48.922  16.023 -15.004 
ATOM   3403  C5'  DT A 166      47.614  15.582 -15.412 
ATOM   3404  C4'  DT A 166      47.125  16.417 -16.580 
ATOM   3405  O4'  DT A 166      46.423  17.617 -16.148 
ATOM   3406  C3'  DT A 166      48.209  16.943 -17.520 
ATOM   3407  O3'  DT A 166      47.713  16.918 -18.854 
ATOM   3408  C2'  DT A 166      48.411  18.399 -17.103 
ATOM   3409  C1'  DT A 166      46.937  18.723 -16.874 
ATOM   3410  N1   DT A 166      46.713  19.953 -16.064 
ATOM   3411  C2   DT A 166      45.614  20.716 -16.377 
ATOM   3412  O2   DT A 166      44.839  20.426 -17.271 
ATOM   3413  N3   DT A 166      45.439  21.848 -15.606 
ATOM   3414  C4   DT A 166      46.252  22.270 -14.573 
ATOM   3415  O4   DT A 166      45.994  23.303 -13.954 
ATOM   3416  C5   DT A 166      47.380  21.403 -14.320 
ATOM   3417  C7   DT A 166      48.316  21.790 -13.212 
ATOM   3418  C6   DT A 166      47.574  20.296 -15.055 
ATOM   3419  P    DA A 167      48.696  16.484 -20.039 
ATOM   3420  OP1  DA A 167      48.731  15.007 -20.138 
ATOM   3421  OP2  DA A 167      50.004  17.154 -19.870 
ATOM   3422  O5'  DA A 167      47.942  17.091 -21.313 
ATOM   3423  C5'  DA A 167      46.507  17.206 -21.285 
ATOM   3424  C4'  DA A 167      46.084  18.551 -21.842 
ATOM   3425  O4'  DA A 167      46.038  19.585 -20.817 
ATOM   3426  C3'  DA A 167      46.993  19.141 -22.919 
ATOM   3427  O3'  DA A 167      46.190  19.812 -23.882 
ATOM   3428  C2'  DA A 167      47.841  20.180 -22.185 
ATOM   3429  C1'  DA A 167      46.723  20.729 -21.304 
ATOM   3430  N9   DA A 167      47.212  21.509 -20.133 
ATOM   3431  C8   DA A 167      48.338  21.303 -19.387 
ATOM   3432  N7   DA A 167      48.493  22.159 -18.425 
ATOM   3433  C5   DA A 167      47.389  22.994 -18.538 
ATOM   3434  C6   DA A 167      46.968  24.112 -17.801 
ATOM   3435  N6   DA A 167      47.643  24.606 -16.753 
ATOM   3436  N1   DA A 167      45.823  24.709 -18.182 
ATOM   3437  C2   DA A 167      45.156  24.215 -19.224 
ATOM   3438  N3   DA A 167      45.450  23.183 -19.983 
ATOM   3439  C4   DA A 167      46.600  22.603 -19.581 
ATOM   3440  P    DG A 168      46.576  19.696 -25.432 
ATOM   3441  OP1  DG A 168      46.014  18.446 -25.991 
ATOM   3442  OP2  DG A 168      48.034  19.882 -25.595 
ATOM   3443  O5'  DG A 168      45.802  20.955 -26.045 
ATOM   3444  C5'  DG A 168      44.584  21.400 -25.418 
ATOM   3445  C4'  DG A 168      44.578  22.912 -25.313 
ATOM   3446  O4'  DG A 168      45.206  23.386 -24.087 
ATOM   3447  C3'  DG A 168      45.320  23.660 -26.420 
ATOM   3448  O3'  DG A 168      44.611  24.854 -26.725 
ATOM   3449  C2'  DG A 168      46.664  24.039 -25.797 
ATOM   3450  C1'  DG A 168      46.121  24.418 -24.422 
ATOM   3451  N9   DG A 168      47.165  24.474 -23.362 
ATOM   3452  C8   DG A 168      48.296  23.702 -23.209 
ATOM   3453  N7   DG A 168      49.015  24.010 -22.157 
ATOM   3454  C5   DG A 168      48.311  25.061 -21.572 
ATOM   3455  C6   DG A 168      48.598  25.812 -20.402 
ATOM   3456  O6   DG A 168      49.546  25.703 -19.630 
ATOM   3457  N1   DG A 168      47.619  26.789 -20.169 
ATOM   3458  C2   DG A 168      46.509  27.009 -20.961 
ATOM   3459  N2   DG A 168      45.693  27.990 -20.567 
ATOM   3460  N3   DG A 168      46.242  26.303 -22.057 
ATOM   3461  C4   DG A 168      47.181  25.353 -22.298 
ATOM   3462  P    DA A 169      44.494  25.318 -28.253 
ATOM   3463  OP1  DA A 169      43.369  24.609 -28.902 
ATOM   3464  OP2  DA A 169      45.812  25.187 -28.912 
ATOM   3465  O5'  DA A 169      44.129  26.867 -28.085 
ATOM   3466  C5'  DA A 169      43.390  27.288 -26.923 
ATOM   3467  C4'  DA A 169      43.992  28.559 -26.358 
ATOM   3468  O4'  DA A 169      45.056  28.292 -25.401 
ATOM   3469  C3'  DA A 169      44.640  29.497 -27.377 
ATOM   3470  O3'  DA A 169      44.389  30.843 -26.988 
ATOM   3471  C2'  DA A 169      46.139  29.229 -27.252 
ATOM   3472  C1'  DA A 169      46.171  29.106 -25.732 
ATOM   3473  N9   DA A 169      47.398  28.443 -25.209 
ATOM   3474  C8   DA A 169      48.124  27.434 -25.775 
ATOM   3475  N7   DA A 169      49.152  27.068 -25.073 
ATOM   3476  C5   DA A 169      49.106  27.895 -23.958 
ATOM   3477  C6   DA A 169      49.929  28.004 -22.825 
ATOM   3478  N6   DA A 169      51.011  27.240 -22.621 
ATOM   3479  N1   DA A 169      49.599  28.932 -21.907 
ATOM   3480  C2   DA A 169      48.522  29.688 -22.116 
ATOM   3481  N3   DA A 169      47.683  29.677 -23.129 
ATOM   3482  C4   DA A 169      48.036  28.740 -24.033 
ATOM   3483  P    DT A 170      44.056  31.928 -28.117 
ATOM   3484  OP1  DT A 170      42.616  31.867 -28.454 
ATOM   3485  OP2  DT A 170      44.995  31.769 -29.249 
ATOM   3486  O5'  DT A 170      44.372  33.293 -27.345 
ATOM   3487  C5'  DT A 170      44.189  33.347 -25.918 
ATOM   3488  C4'  DT A 170      45.359  34.063 -25.273 
ATOM   3489  O4'  DT A 170      46.454  33.157 -24.949 
ATOM   3490  C3'  DT A 170      46.020  35.152 -26.116 
ATOM   3491  O3'  DT A 170      46.417  36.218 -25.263 
ATOM   3492  C2'  DT A 170      47.276  34.493 -26.686 
ATOM   3493  C1'  DT A 170      47.663  33.729 -25.423 
ATOM   3494  N1   DT A 170      48.634  32.625 -25.663 
ATOM   3495  C2   DT A 170      49.556  32.377 -24.675 
ATOM   3496  O2   DT A 170      49.603  33.013 -23.637 
ATOM   3497  N3   DT A 170      50.440  31.347 -24.934 
ATOM   3498  C4   DT A 170      50.476  30.565 -26.070 
ATOM   3499  O4   DT A 170      51.316  29.670 -26.189 
ATOM   3500  C5   DT A 170      49.470  30.902 -27.050 
ATOM   3501  C7   DT A 170      49.439  30.100 -28.318 
ATOM   3502  C6   DT A 170      48.598  31.899 -26.824 
ATOM   3503  P    DT A 171      46.237  37.726 -25.770 
ATOM   3504  OP1  DT A 171      44.851  38.175 -25.510 
ATOM   3505  OP2  DT A 171      46.705  37.838 -27.169 
ATOM   3506  O5'  DT A 171      47.246  38.506 -24.803 
ATOM   3507  C5'  DT A 171      47.486  37.990 -23.480 
ATOM   3508  C4'  DT A 171      48.967  38.045 -23.163 
ATOM   3509  O4'  DT A 171      49.674  36.848 -23.598 
ATOM   3510  C3'  DT A 171      49.744  39.189 -23.814 
ATOM   3511  O3'  DT A 171      50.731  39.654 -22.901 
ATOM   3512  C2'  DT A 171      50.451  38.547 -25.007 
ATOM   3513  C1'  DT A 171      50.837  37.248 -24.306 
ATOM   3514  N1   DT A 171      51.208  36.150 -25.242 
ATOM   3515  C2   DT A 171      52.191  35.283 -24.830 
ATOM   3516  O2   DT A 171      52.754  35.381 -23.754 
ATOM   3517  N3   DT A 171      52.510  34.278 -25.724 
ATOM   3518  C4   DT A 171      51.939  34.075 -26.963 
ATOM   3519  O4   DT A 171      52.307  33.139 -27.676 
ATOM   3520  C5   DT A 171      50.917  35.035 -27.307 
ATOM   3521  C7   DT A 171      50.245  34.886 -28.640 
ATOM   3522  C6   DT A 171      50.588  36.022 -26.458 
ATOM   3523  P    DA A 172      51.016  41.225 -22.799 
ATOM   3524  OP1  DA A 172      50.031  41.849 -21.887 
ATOM   3525  OP2  DA A 172      51.099  41.804 -24.158 
ATOM   3526  O5'  DA A 172      52.464  41.241 -22.119 
ATOM   3527  C5'  DA A 172      52.831  40.167 -21.232 
ATOM   3528  C4'  DA A 172      54.247  39.712 -21.526 
ATOM   3529  O4'  DA A 172      54.297  38.682 -22.554 
ATOM   3530  C3'  DA A 172      55.199  40.792 -22.041 
ATOM   3531  O3'  DA A 172      56.493  40.561 -21.497 
ATOM   3532  C2'  DA A 172      55.259  40.568 -23.551 
ATOM   3533  C1'  DA A 172      55.289  39.043 -23.503 
ATOM   3534  N9   DA A 172      54.947  38.395 -24.800 
ATOM   3535  C8   DA A 172      54.062  38.815 -25.750 
ATOM   3536  N7   DA A 172      53.984  38.030 -26.780 
ATOM   3537  C5   DA A 172      54.884  37.013 -26.492 
ATOM   3538  C6   DA A 172      55.268  35.860 -27.196 
ATOM   3539  N6   DA A 172      54.767  35.524 -28.394 
ATOM   3540  N1   DA A 172      56.189  35.062 -26.625 
ATOM   3541  C2   DA A 172      56.683  35.402 -25.435 
ATOM   3542  N3   DA A 172      56.403  36.447 -24.687 
ATOM   3543  C4   DA A 172      55.480  37.228 -25.282 
ATOM   3544  P    DC A 173      57.374  41.814 -21.032 
ATOM   3545  OP1  DC A 173      56.985  42.212 -19.660 
ATOM   3546  OP2  DC A 173      57.307  42.877 -22.060 
ATOM   3547  O5'  DC A 173      58.842  41.178 -21.013 
ATOM   3548  C5'  DC A 173      58.991  39.775 -20.726 
ATOM   3549  C4'  DC A 173      59.991  39.154 -21.681 
ATOM   3550  O4'  DC A 173      59.366  38.684 -22.910 
ATOM   3551  C3'  DC A 173      61.109  40.076 -22.166 
ATOM   3552  O3'  DC A 173      62.310  39.322 -22.280 
ATOM   3553  C2'  DC A 173      60.674  40.510 -23.565 
ATOM   3554  C1'  DC A 173      60.129  39.157 -24.009 
ATOM   3555  N1   DC A 173      59.232  39.232 -25.197 
ATOM   3556  C2   DC A 173      59.263  38.174 -26.101 
ATOM   3557  O2   DC A 173      60.025  37.225 -25.883 
ATOM   3558  N3   DC A 173      58.454  38.223 -27.191 
ATOM   3559  C4   DC A 173      57.642  39.269 -27.390 
ATOM   3560  N4   DC A 173      56.872  39.271 -28.467 
ATOM   3561  C5   DC A 173      57.596  40.368 -26.472 
ATOM   3562  C6   DC A 173      58.413  40.300 -25.390 
ATOM   3563  P    DT A 174      63.694  39.994 -21.837 
ATOM   3564  OP1  DT A 174      63.868  39.851 -20.374 
ATOM   3565  OP2  DT A 174      63.767  41.374 -22.367 
ATOM   3566  O5'  DT A 174      64.753  39.069 -22.599 
ATOM   3567  C5'  DT A 174      64.424  37.689 -22.846 
ATOM   3568  C4'  DT A 174      64.815  37.309 -24.260 
ATOM   3569  O4'  DT A 174      63.755  37.579 -25.222 
ATOM   3570  C3'  DT A 174      66.028  38.039 -24.835 
ATOM   3571  O3'  DT A 174      66.771  37.135 -25.643 
ATOM   3572  C2'  DT A 174      65.436  39.123 -25.737 
ATOM   3573  C1'  DT A 174      64.318  38.270 -26.326 
ATOM   3574  N1   DT A 174      63.237  39.065 -26.975 
ATOM   3575  C2   DT A 174      62.635  38.516 -28.081 
ATOM   3576  O2   DT A 174      62.949  37.431 -28.537 
ATOM   3577  N3   DT A 174      61.638  39.282 -28.655 
ATOM   3578  C4   DT A 174      61.205  40.519 -28.224 
ATOM   3579  O4   DT A 174      60.303  41.110 -28.821 
ATOM   3580  C5   DT A 174      61.897  41.011 -27.056 
ATOM   3581  C7   DT A 174      61.487  42.352 -26.520 
ATOM   3582  C6   DT A 174      62.870  40.288 -26.478 
ATOM   3583  P    DC A 175      68.370  37.187 -25.598 
ATOM   3584  OP1  DC A 175      68.860  36.394 -24.447 
ATOM   3585  OP2  DC A 175      68.822  38.594 -25.657 
ATOM   3586  O5'  DC A 175      68.749  36.444 -26.963 
ATOM   3587  C5'  DC A 175      67.862  35.432 -27.477 
ATOM   3588  C4'  DC A 175      67.686  35.608 -28.972 
ATOM   3589  O4'  DC A 175      66.595  36.516 -29.299 
ATOM   3590  C3'  DC A 175      68.886  36.187 -29.720 
ATOM   3591  O3'  DC A 175      68.980  35.561 -30.995 
ATOM   3592  C2'  DC A 175      68.537  37.661 -29.928 
ATOM   3593  C1'  DC A 175      67.063  37.449 -30.261 
ATOM   3594  N1   DC A 175      66.240  38.684 -30.146 
ATOM   3595  C2   DC A 175      65.184  38.847 -31.040 
ATOM   3596  O2   DC A 175      64.976  37.967 -31.884 
ATOM   3597  N3   DC A 175      64.422  39.967 -30.952 
ATOM   3598  C4   DC A 175      64.680  40.896 -30.024 
ATOM   3599  N4   DC A 175      63.907  41.971 -29.979 
ATOM   3600  C5   DC A 175      65.761  40.749 -29.095 
ATOM   3601  C6   DC A 175      66.511  39.624 -29.200 
ATOM   3602  P    DA A 176      70.426  35.190 -31.571 
ATOM   3603  OP1  DA A 176      70.862  33.889 -31.017 
ATOM   3604  OP2  DA A 176      71.350  36.326 -31.363 
ATOM   3605  O5'  DA A 176      70.112  35.033 -33.133 
ATOM   3606  C5'  DA A 176      68.804  34.592 -33.540 
ATOM   3607  C4'  DA A 176      68.316  35.427 -34.708 
ATOM   3608  O4'  DA A 176      67.613  36.627 -34.277 
ATOM   3609  C3'  DA A 176      69.400  35.953 -35.649 
ATOM   3610  O3'  DA A 176      68.904  35.928 -36.982 
ATOM   3611  C2'  DA A 176      69.602  37.409 -35.232 
ATOM   3612  C1'  DA A 176      68.128  37.733 -35.002 
ATOM   3613  N9   DA A 176      67.903  38.963 -34.193 
ATOM   3614  C8   DA A 176      68.655  39.448 -33.161 
ATOM   3615  N7   DA A 176      68.200  40.550 -32.653 
ATOM   3616  C5   DA A 176      67.061  40.818 -33.401 
ATOM   3617  C6   DA A 176      66.119  41.859 -33.355 
ATOM   3618  N6   DA A 176      66.180  42.873 -32.479 
ATOM   3619  N1   DA A 176      65.110  41.821 -34.244 
ATOM   3620  C2   DA A 176      65.054  40.811 -35.111 
ATOM   3621  N3   DA A 176      65.871  39.789 -35.248 
ATOM   3622  C4   DA A 176      66.872  39.851 -34.347 
ATOM   3623  P    DG A 177      69.886  35.494 -38.168 
ATOM   3624  OP1  DG A 177      69.921  34.017 -38.266 
ATOM   3625  OP2  DG A 177      71.195  36.163 -37.999 
ATOM   3626  O5'  DG A 177      69.133  36.101 -39.442 
ATOM   3627  C5'  DG A 177      67.698  36.216 -39.414 
ATOM   3628  C4'  DG A 177      67.275  37.561 -39.970 
ATOM   3629  O4'  DG A 177      67.228  38.595 -38.946 
ATOM   3630  C3'  DG A 177      68.184  38.151 -41.048 
ATOM   3631  O3'  DG A 177      67.381  38.822 -42.011 
ATOM   3632  C2'  DG A 177      69.031  39.190 -40.314 
ATOM   3633  C1'  DG A 177      67.914  39.739 -39.433 
ATOM   3634  N9   DG A 177      68.402  40.519 -38.261 
ATOM   3635  C8   DG A 177      69.534  40.328 -37.498 
ATOM   3636  N7   DG A 177      69.678  41.198 -36.529 
ATOM   3637  C5   DG A 177      68.563  42.025 -36.659 
ATOM   3638  C6   DG A 177      68.167  43.153 -35.893 
ATOM   3639  O6   DG A 177      68.728  43.661 -34.926 
ATOM   3640  N1   DG A 177      66.967  43.699 -36.369 
ATOM   3641  C2   DG A 177      66.244  43.219 -37.444 
ATOM   3642  N2   DG A 177      65.124  43.881 -37.740 
ATOM   3643  N3   DG A 177      66.617  42.161 -38.161 
ATOM   3644  C4   DG A 177      67.779  41.619 -37.713 
ATOM   3645  P    DA A 178      67.767  38.706 -43.560 
ATOM   3646  OP1  DA A 178      67.204  37.456 -44.119 
ATOM   3647  OP2  DA A 178      69.225  38.892 -43.723 
ATOM   3648  O5'  DA A 178      66.993  39.965 -44.174 
ATOM   3649  C5'  DA A 178      65.775  40.410 -43.547 
ATOM   3650  C4'  DA A 178      65.768  41.922 -43.441 
ATOM   3651  O4'  DA A 178      66.397  42.396 -42.215 
ATOM   3652  C3'  DA A 178      66.511  42.670 -44.548 
ATOM   3653  O3'  DA A 178      65.801  43.864 -44.853 
ATOM   3654  C2'  DA A 178      67.855  43.049 -43.926 
ATOM   3655  C1'  DA A 178      67.312  43.428 -42.551 
ATOM   3656  N9   DA A 178      68.355  43.484 -41.490 
ATOM   3657  C8   DA A 178      69.471  42.709 -41.355 
ATOM   3658  N7   DA A 178      70.193  43.003 -40.317 
ATOM   3659  C5   DA A 178      69.506  44.051 -39.720 
ATOM   3660  C6   DA A 178      69.759  44.814 -38.568 
ATOM   3661  N6   DA A 178      70.825  44.628 -37.776 
ATOM   3662  N1   DA A 178      68.874  45.780 -38.258 
ATOM   3663  C2   DA A 178      67.817  45.960 -39.048 
ATOM   3664  N3   DA A 178      67.478  45.314 -40.142 
ATOM   3665  C4   DA A 178      68.380  44.353 -40.430 
ATOM   3666  P    DA A 179      65.685  44.328 -46.382 
ATOM   3667  OP1  DA A 179      64.560  43.619 -47.031 
ATOM   3668  OP2  DA A 179      67.003  44.197 -47.041 
ATOM   3669  O5'  DA A 179      65.320  45.877 -46.214 
ATOM   3670  C5'  DA A 179      64.581  46.298 -45.051 
ATOM   3671  C4'  DA A 179      65.183  47.569 -44.487 
ATOM   3672  O4'  DA A 179      66.247  47.302 -43.529 
ATOM   3673  C3'  DA A 179      65.831  48.507 -45.505 
ATOM   3674  O3'  DA A 179      65.579  49.853 -45.117 
ATOM   3675  C2'  DA A 179      67.330  48.239 -45.381 
ATOM   3676  C1'  DA A 179      67.362  48.116 -43.860 
ATOM   3677  N9   DA A 179      68.589  47.453 -43.338 
ATOM   3678  C8   DA A 179      69.315  46.444 -43.903 
ATOM   3679  N7   DA A 179      70.342  46.078 -43.202 
ATOM   3680  C5   DA A 179      70.296  46.905 -42.087 
ATOM   3681  C6   DA A 179      71.120  47.014 -40.954 
ATOM   3682  N6   DA A 179      72.201  46.250 -40.750 
ATOM   3683  N1   DA A 179      70.789  47.942 -40.036 
ATOM   3684  C2   DA A 179      69.713  48.698 -40.245 
ATOM   3685  N3   DA A 179      68.874  48.687 -41.257 
ATOM   3686  C4   DA A 179      69.226  47.750 -42.162 
ATOM   3687  P    DG A 180      65.247  50.938 -46.246 
ATOM   3688  OP1  DG A 180      63.807  50.877 -46.583 
ATOM   3689  OP2  DG A 180      66.186  50.779 -47.378 
ATOM   3690  O5'  DG A 180      65.562  52.303 -45.474 
ATOM   3691  C5'  DG A 180      65.380  52.357 -44.047 
ATOM   3692  C4'  DG A 180      66.550  53.073 -43.401 
ATOM   3693  O4'  DG A 180      67.644  52.167 -43.077 
ATOM   3694  C3'  DG A 180      67.211  54.162 -44.245 
ATOM   3695  O3'  DG A 180      67.608  55.228 -43.391 
ATOM   3696  C2'  DG A 180      68.467  53.503 -44.815 
ATOM   3697  C1'  DG A 180      68.854  52.739 -43.551 
ATOM   3698  N9   DG A 180      69.824  51.635 -43.792 
ATOM   3699  C8   DG A 180      69.944  50.803 -44.883 
ATOM   3700  N7   DG A 180      70.914  49.926 -44.782 
ATOM   3701  C5   DG A 180      71.476  50.197 -43.535 
ATOM   3702  C6   DG A 180      72.564  49.575 -42.869 
ATOM   3703  O6   DG A 180      73.266  48.642 -43.248 
ATOM   3704  N1   DG A 180      72.802  50.163 -41.620 
ATOM   3705  C2   DG A 180      72.084  51.214 -41.084 
ATOM   3706  N2   DG A 180      72.469  51.632 -39.876 
ATOM   3707  N3   DG A 180      71.063  51.797 -41.709 
ATOM   3708  C4   DG A 180      70.819  51.238 -42.923 
ATOM   3709  P    DC A 181      67.428  56.736 -43.899 
ATOM   3710  OP1  DC A 181      66.042  57.185 -43.639 
ATOM   3711  OP2  DC A 181      67.896  56.848 -45.298 
ATOM   3712  O5'  DC A 181      68.437  57.516 -42.931 
ATOM   3713  C5'  DC A 181      68.676  56.999 -41.609 
ATOM   3714  C4'  DC A 181      70.158  57.055 -41.291 
ATOM   3715  O4'  DC A 181      70.864  55.858 -41.726 
ATOM   3716  C3'  DC A 181      70.935  58.199 -41.943 
ATOM   3717  O3'  DC A 181      71.922  58.664 -41.030 
ATOM   3718  C2'  DC A 181      71.642  57.557 -43.136 
ATOM   3719  C1'  DC A 181      72.027  56.258 -42.435 
ATOM   3720  N1   DC A 181      72.399  55.160 -43.370 
ATOM   3721  C2   DC A 181      73.394  54.272 -42.968 
ATOM   3722  O2   DC A 181      73.922  54.431 -41.862 
ATOM   3723  N3   DC A 181      73.747  53.265 -43.807 
ATOM   3724  C4   DC A 181      73.150  53.127 -44.998 
ATOM   3725  N4   DC A 181      73.530  52.128 -45.780 
ATOM   3726  C5   DC A 181      72.125  54.029 -45.431 
ATOM   3727  C6   DC A 181      71.786  55.029 -44.579 
ATOM   3728  P    DA A 182      72.206  60.235 -40.927 
ATOM   3729  OP1  DA A 182      71.222  60.859 -40.015 
ATOM   3730  OP2  DA A 182      72.290  60.814 -42.286 
ATOM   3731  O5'  DA A 182      73.654  60.251 -40.248 
ATOM   3732  C5'  DA A 182      74.021  59.177 -39.361 
ATOM   3733  C4'  DA A 182      75.437  58.722 -39.655 
ATOM   3734  O4'  DA A 182      75.488  57.691 -40.683 
ATOM   3735  C3'  DA A 182      76.389  59.802 -40.169 
ATOM   3736  O3'  DA A 182      77.684  59.571 -39.626 
ATOM   3737  C2'  DA A 182      76.449  59.578 -41.680 
ATOM   3738  C1'  DA A 182      76.479  58.053 -41.631 
ATOM   3739  N9   DA A 182      76.138  57.405 -42.928 
ATOM   3740  C8   DA A 182      75.252  57.825 -43.879 
ATOM   3741  N7   DA A 182      75.175  57.040 -44.908 
ATOM   3742  C5   DA A 182      76.075  56.023 -44.620 
ATOM   3743  C6   DA A 182      76.459  54.870 -45.325 
ATOM   3744  N6   DA A 182      75.957  54.534 -46.523 
ATOM   3745  N1   DA A 182      77.380  54.072 -44.753 
ATOM   3746  C2   DA A 182      77.874  54.412 -43.564 
ATOM   3747  N3   DA A 182      77.593  55.457 -42.816 
ATOM   3748  C4   DA A 182      76.670  56.238 -43.411 
ATOM   3749  P    DG A 183      78.565  60.824 -39.161 
ATOM   3750  OP1  DG A 183      78.176  61.222 -37.789 
ATOM   3751  OP2  DG A 183      78.497  61.887 -40.188 
ATOM   3752  O5'  DG A 183      80.032  60.188 -39.142 
ATOM   3753  C5'  DG A 183      80.182  58.785 -38.854 
ATOM   3754  C4'  DG A 183      81.181  58.164 -39.810 
ATOM   3755  O4'  DG A 183      80.557  57.694 -41.038 
ATOM   3756  C3'  DG A 183      82.300  59.086 -40.295 
ATOM   3757  O3'  DG A 183      83.501  58.332 -40.409 
ATOM   3758  C2'  DG A 183      81.864  59.520 -41.694 
ATOM   3759  C1'  DG A 183      81.320  58.167 -42.138 
ATOM   3760  N9   DG A 183      80.423  58.242 -43.325 
ATOM   3761  C8   DG A 183      79.535  59.232 -43.684 
ATOM   3762  N7   DG A 183      78.890  58.992 -44.801 
ATOM   3763  C5   DG A 183      79.388  57.755 -45.211 
ATOM   3764  C6   DG A 183      79.070  56.976 -46.353 
ATOM   3765  O6   DG A 183      78.272  57.219 -47.253 
ATOM   3766  N1   DG A 183      79.810  55.785 -46.383 
ATOM   3767  C2   DG A 183      80.736  55.400 -45.432 
ATOM   3768  N2   DG A 183      81.336  54.225 -45.642 
ATOM   3769  N3   DG A 183      81.033  56.131 -44.361 
ATOM   3770  C4   DG A 183      80.324  57.289 -44.317 
ATOM   3771  P    DA A 184      84.884  59.004 -39.966 
ATOM   3772  OP1  DA A 184      85.059  58.861 -38.503 
ATOM   3773  OP2  DA A 184      84.958  60.384 -40.496 
ATOM   3774  O5'  DA A 184      85.944  58.078 -40.728 
ATOM   3775  C5'  DA A 184      85.615  56.699 -40.975 
ATOM   3776  C4'  DA A 184      86.005  56.319 -42.389 
ATOM   3777  O4'  DA A 184      84.945  56.589 -43.351 
ATOM   3778  C3'  DA A 184      87.219  57.049 -42.963 
ATOM   3779  O3'  DA A 184      87.962  56.145 -43.772 
ATOM   3780  C2'  DA A 184      86.627  58.133 -43.865 
ATOM   3781  C1'  DA A 184      85.508  57.280 -44.455 
ATOM   3782  N9   DA A 184      84.427  58.075 -45.103 
ATOM   3783  C8   DA A 184      83.942  59.299 -44.742 
ATOM   3784  N7   DA A 184      82.993  59.734 -45.511 
ATOM   3785  C5   DA A 184      82.834  58.726 -46.452 
ATOM   3786  C6   DA A 184      81.973  58.583 -47.552 
ATOM   3787  N6   DA A 184      81.066  59.503 -47.906 
ATOM   3788  N1   DA A 184      82.080  57.454 -48.279 
ATOM   3789  C2   DA A 184      82.983  56.543 -47.922 
ATOM   3790  N3   DA A 184      83.836  56.566 -46.922 
ATOM   3791  C4   DA A 184      83.709  57.705 -46.210 
ATOM   3792  P    DA A 185      89.560  56.197 -43.727 
ATOM   3793  OP1  DA A 185      90.050  55.404 -42.576 
ATOM   3794  OP2  DA A 185      90.013  57.604 -43.785 
ATOM   3795  O5'  DA A 185      89.940  55.454 -45.092 
ATOM   3796  C5'  DA A 185      89.053  54.442 -45.605 
ATOM   3797  C4'  DA A 185      88.876  54.618 -47.100 
ATOM   3798  O4'  DA A 185      87.786  55.526 -47.427 
ATOM   3799  C3'  DA A 185      90.076  55.197 -47.849 
ATOM   3800  O3'  DA A 185      90.170  54.571 -49.123 
ATOM   3801  C2'  DA A 185      89.728  56.671 -48.057 
ATOM   3802  C1'  DA A 185      88.254  56.459 -48.390 
ATOM   3803  N9   DA A 185      87.431  57.694 -48.275 
ATOM   3804  C8   DA A 185      87.566  58.726 -47.389 
ATOM   3805  N7   DA A 185      86.688  59.668 -47.544 
ATOM   3806  C5   DA A 185      85.912  59.231 -48.608 
ATOM   3807  C6   DA A 185      84.802  59.790 -49.263 
ATOM   3808  N6   DA A 185      84.258  60.968 -48.923 
ATOM   3809  N1   DA A 185      84.270  59.094 -50.283 
ATOM   3810  C2   DA A 185      84.814  57.925 -50.616 
ATOM   3811  N3   DA A 185      85.845  57.306 -50.081 
ATOM   3812  C4   DA A 185      86.358  58.024 -49.062 
ATOM   3813  P    DC A 186      91.617  54.200 -49.700 
ATOM   3814  OP1  DC A 186      92.053  52.899 -49.146 
ATOM   3815  OP2  DC A 186      92.541  55.336 -49.491 
ATOM   3816  O5'  DC A 186      91.303  54.043 -51.262 
ATOM   3817  C5'  DC A 186      89.995  53.602 -51.669 
ATOM   3818  C4'  DC A 186      89.506  54.437 -52.837 
ATOM   3819  O4'  DC A 186      88.804  55.637 -52.405 
ATOM   3820  C3'  DC A 186      90.590  54.963 -53.777 
ATOM   3821  O3'  DC A 186      90.094  54.938 -55.111 
ATOM   3822  C2'  DC A 186      90.792  56.419 -53.360 
ATOM   3823  C1'  DC A 186      89.318  56.743 -53.131 
ATOM   3824  N1   DC A 186      89.094  57.973 -52.321 
ATOM   3825  C2   DC A 186      87.984  58.757 -52.626 
ATOM   3826  O2   DC A 186      87.239  58.403 -53.547 
ATOM   3827  N3   DC A 186      87.763  59.883 -51.900 
ATOM   3828  C4   DC A 186      88.595  60.231 -50.910 
ATOM   3829  N4   DC A 186      88.335  61.338 -50.232 
ATOM   3830  C5   DC A 186      89.742  59.439 -50.582 
ATOM   3831  C6   DC A 186      89.947  58.318 -51.319 
ATOM   3832  P    DA A 187      91.077  54.504 -56.296 
ATOM   3833  OP1  DA A 187      91.112  53.027 -56.395 
ATOM   3834  OP2  DA A 187      92.385  55.173 -56.127 
ATOM   3835  O5'  DA A 187      90.323  55.111 -57.570 
ATOM   3836  C5'  DA A 187      88.888  55.226 -57.542 
ATOM   3837  C4'  DA A 187      88.465  56.571 -58.099 
ATOM   3838  O4'  DA A 187      88.419  57.605 -57.074 
ATOM   3839  C3'  DA A 187      89.375  57.161 -59.177 
ATOM   3840  O3'  DA A 187      88.571  57.832 -60.139 
ATOM   3841  C2'  DA A 187      90.222  58.200 -58.442 
ATOM   3842  C1'  DA A 187      89.104  58.749 -57.561 
ATOM   3843  N9   DA A 187      89.593  59.529 -56.390 
ATOM   3844  C8   DA A 187      90.719  59.323 -55.645 
ATOM   3845  N7   DA A 187      90.874  60.179 -54.682 
ATOM   3846  C5   DA A 187      89.770  61.014 -54.795 
ATOM   3847  C6   DA A 187      89.349  62.132 -54.058 
ATOM   3848  N6   DA A 187      90.024  62.625 -53.010 
ATOM   3849  N1   DA A 187      88.204  62.729 -54.439 
ATOM   3850  C2   DA A 187      87.537  62.235 -55.481 
ATOM   3851  N3   DA A 187      87.831  61.203 -56.240 
ATOM   3852  C4   DA A 187      88.981  60.623 -55.839 
ATOM   3853  P    DG A 188      88.957  57.716 -61.689 
ATOM   3854  OP1  DG A 188      88.395  56.466 -62.248 
ATOM   3855  OP2  DG A 188      90.415  57.902 -61.852 
ATOM   3856  O5'  DG A 188      88.183  58.975 -62.303 
ATOM   3857  C5'  DG A 188      86.965  59.420 -61.676 
ATOM   3858  C4'  DG A 188      86.959  60.932 -61.570 
ATOM   3859  O4'  DG A 188      87.587  61.406 -60.344 
ATOM   3860  C3'  DG A 188      87.701  61.680 -62.677 
ATOM   3861  O3'  DG A 188      86.992  62.874 -62.982 
ATOM   3862  C2'  DG A 188      89.045  62.059 -62.054 
ATOM   3863  C1'  DG A 188      88.502  62.438 -60.680 
ATOM   3864  N9   DG A 188      89.546  62.494 -59.619 
ATOM   3865  C8   DG A 188      90.677  61.721 -59.466 
ATOM   3866  N7   DG A 188      91.396  62.029 -58.414 
ATOM   3867  C5   DG A 188      90.692  63.081 -57.829 
ATOM   3868  C6   DG A 188      90.979  63.832 -56.660 
ATOM   3869  O6   DG A 188      91.927  63.723 -55.887 
ATOM   3870  N1   DG A 188      90.000  64.809 -56.426 
ATOM   3871  C2   DG A 188      88.891  65.029 -57.218 
ATOM   3872  N2   DG A 188      88.074  66.010 -56.824 
ATOM   3873  N3   DG A 188      88.623  64.323 -58.315 
ATOM   3874  C4   DG A 188      89.562  63.373 -58.555 
ATOM   3875  P    DA A 189      86.875  63.338 -64.510 
ATOM   3876  OP1  DA A 189      85.750  62.629 -65.160 
ATOM   3877  OP2  DA A 189      88.193  63.207 -65.170 
ATOM   3878  O5'  DA A 189      86.510  64.887 -64.342 
ATOM   3879  C5'  DA A 189      85.771  65.308 -63.180 
ATOM   3880  C4'  DA A 189      86.373  66.579 -62.616 
ATOM   3881  O4'  DA A 189      87.437  66.312 -61.658 
ATOM   3882  C3'  DA A 189      87.021  67.517 -63.634 
ATOM   3883  O3'  DA A 189      86.770  68.862 -63.245 
ATOM   3884  C2'  DA A 189      88.521  67.248 -63.509 
ATOM   3885  C1'  DA A 189      88.552  67.125 -61.989 
ATOM   3886  N9   DA A 189      89.779  66.463 -61.466 
ATOM   3887  C8   DA A 189      90.505  65.454 -62.032 
ATOM   3888  N7   DA A 189      91.533  65.088 -61.330 
ATOM   3889  C5   DA A 189      91.487  65.915 -60.216 
ATOM   3890  C6   DA A 189      92.310  66.024 -59.083 
ATOM   3891  N6   DA A 189      93.392  65.260 -58.878 
ATOM   3892  N1   DA A 189      91.980  66.952 -58.165 
ATOM   3893  C2   DA A 189      90.903  67.708 -58.373 
ATOM   3894  N3   DA A 189      90.064  67.697 -59.386 
ATOM   3895  C4   DA A 189      90.417  66.760 -60.291 
ATOM   3896  P    DG A 190      86.437  69.948 -64.375 
ATOM   3897  OP1  DG A 190      84.998  69.887 -64.711 
ATOM   3898  OP2  DG A 190      87.376  69.788 -65.507 
ATOM   3899  O5'  DG A 190      86.753  71.313 -63.603 
ATOM   3900  C5'  DG A 190      86.570  71.367 -62.175 
ATOM   3901  C4'  DG A 190      87.740  72.083 -61.530 
ATOM   3902  O4'  DG A 190      88.835  71.177 -61.206 
ATOM   3903  C3'  DG A 190      88.401  73.172 -62.374 
ATOM   3904  O3'  DG A 190      88.798  74.238 -61.520 
ATOM   3905  C2'  DG A 190      89.657  72.513 -62.943 
ATOM   3906  C1'  DG A 190      90.044  71.749 -61.680 
ATOM   3907  N9   DG A 190      91.015  70.645 -61.920 
ATOM   3908  C8   DG A 190      91.135  69.813 -63.012 
ATOM   3909  N7   DG A 190      92.104  68.936 -62.910 
ATOM   3910  C5   DG A 190      92.666  69.207 -61.664 
ATOM   3911  C6   DG A 190      93.755  68.585 -60.998 
ATOM   3912  O6   DG A 190      94.457  67.652 -61.377 
ATOM   3913  N1   DG A 190      93.993  69.173 -59.748 
ATOM   3914  C2   DG A 190      93.275  70.224 -59.213 
ATOM   3915  N2   DG A 190      93.660  70.642 -58.004 
ATOM   3916  N3   DG A 190      92.253  70.807 -59.838 
ATOM   3917  C4   DG A 190      92.009  70.248 -61.052 
ATOM   3918  P    DT A 191      88.618  75.746 -62.027 
ATOM   3919  OP1  DT A 191      87.232  76.195 -61.767 
ATOM   3920  OP2  DT A 191      89.086  75.858 -63.426 
ATOM   3921  O5'  DT A 191      89.627  76.526 -61.060 
ATOM   3922  C5'  DT A 191      89.867  76.009 -59.737 
ATOM   3923  C4'  DT A 191      91.348  76.065 -59.420 
ATOM   3924  O4'  DT A 191      92.055  74.868 -59.855 
ATOM   3925  C3'  DT A 191      92.125  77.209 -60.071 
ATOM   3926  O3'  DT A 191      93.112  77.674 -59.158 
ATOM   3927  C2'  DT A 191      92.832  76.567 -61.264 
ATOM   3928  C1'  DT A 191      93.218  75.268 -60.564 
ATOM   3929  N1   DT A 191      93.589  74.170 -61.499 
ATOM   3930  C2   DT A 191      94.572  73.303 -61.088 
ATOM   3931  O2   DT A 191      95.135  73.401 -60.011 
ATOM   3932  N3   DT A 191      94.891  72.298 -61.981 
ATOM   3933  C4   DT A 191      94.320  72.095 -63.221 
ATOM   3934  O4   DT A 191      94.688  71.159 -63.933 
ATOM   3935  C5   DT A 191      93.298  73.055 -63.564 
ATOM   3936  C7   DT A 191      92.626  72.906 -64.897 
ATOM   3937  C6   DT A 191      92.969  74.042 -62.715 
ATOM   3938  P    DG A 192      93.397  79.245 -59.056 
ATOM   3939  OP1  DG A 192      92.412  79.869 -58.144 
ATOM   3940  OP2  DG A 192      93.480  79.824 -60.415 
ATOM   3941  O5'  DG A 192      94.845  79.261 -58.377 
ATOM   3942  C5'  DG A 192      95.212  78.187 -57.489 
ATOM   3943  C4'  DG A 192      96.628  77.732 -57.784 
ATOM   3944  O4'  DG A 192      96.678  76.701 -58.811 
ATOM   3945  C3'  DG A 192      97.580  78.812 -58.298 
ATOM   3946  O3'  DG A 192      98.874  78.581 -57.754 
ATOM   3947  C2'  DG A 192      97.640  78.588 -59.808 
ATOM   3948  C1'  DG A 192      97.670  77.063 -59.760 
ATOM   3949  N9   DG A 192      97.328  76.415 -61.057 
ATOM   3950  C8   DG A 192      96.439  76.824 -62.027 
ATOM   3951  N7   DG A 192      96.371  76.021 -63.060 
ATOM   3952  C5   DG A 192      97.279  75.009 -62.754 
ATOM   3953  C6   DG A 192      97.644  73.854 -63.493 
ATOM   3954  O6   DG A 192      97.232  73.479 -64.588 
ATOM   3955  N1   DG A 192      98.605  73.093 -62.813 
ATOM   3956  C2   DG A 192      99.143  73.408 -61.581 
ATOM   3957  N2   DG A 192     100.048  72.552 -61.100 
ATOM   3958  N3   DG A 192      98.800  74.492 -60.887 
ATOM   3959  C4   DG A 192      97.869  75.240 -61.534 
ATOM   3960  P    DA A 193      99.755  79.834 -57.290 
ATOM   3961  OP1  DA A 193      99.366  80.232 -55.918 
ATOM   3962  OP2  DA A 193      99.688  80.897 -58.317 
ATOM   3963  O5'  DA A 193     101.223  79.198 -57.270 
ATOM   3964  C5'  DA A 193     101.372  77.795 -56.983 
ATOM   3965  C4'  DA A 193     102.372  77.174 -57.939 
ATOM   3966  O4'  DA A 193     101.747  76.704 -59.167 
ATOM   3967  C3'  DA A 193     103.490  78.096 -58.423 
ATOM   3968  O3'  DA A 193     104.691  77.342 -58.538 
ATOM   3969  C2'  DA A 193     103.055  78.530 -59.823 
ATOM   3970  C1'  DA A 193     102.510  77.177 -60.266 
ATOM   3971  N9   DA A 193     101.613  77.252 -61.454 
ATOM   3972  C8   DA A 193     100.738  78.242 -61.794 
ATOM   3973  N7   DA A 193     100.095  78.018 -62.897 
ATOM   3974  C5   DA A 193     100.577  76.788 -63.322 
ATOM   3975  C6   DA A 193     100.286  75.991 -64.441 
ATOM   3976  N6   DA A 193      99.395  76.333 -65.382 
ATOM   3977  N1   DA A 193     100.948  74.824 -64.560 
ATOM   3978  C2   DA A 193     101.832  74.488 -63.621 
ATOM   3979  N3   DA A 193     102.184  75.147 -62.539 
ATOM   3980  C4   DA A 193     101.508  76.311 -62.444 
ATOM   3981  P    DT A 194     106.075  78.014 -58.094 
ATOM   3982  OP1  DT A 194     106.249  77.871 -56.632 
ATOM   3983  OP2  DT A 194     106.148  79.394 -58.624 
ATOM   3984  O5'  DT A 194     107.134  77.088 -58.856 
ATOM   3985  C5'  DT A 194     106.805  75.709 -59.103 
ATOM   3986  C4'  DT A 194     107.196  75.329 -60.518 
ATOM   3987  O4'  DT A 194     106.136  75.599 -61.479 
ATOM   3988  C3'  DT A 194     108.409  76.059 -61.092 
ATOM   3989  O3'  DT A 194     109.152  75.155 -61.901 
ATOM   3990  C2'  DT A 194     107.817  77.143 -61.994 
ATOM   3991  C1'  DT A 194     106.699  76.290 -62.584 
ATOM   3992  N1   DT A 194     105.618  77.085 -63.232 
ATOM   3993  C2   DT A 194     105.016  76.536 -64.338 
ATOM   3994  O2   DT A 194     105.330  75.450 -64.794 
ATOM   3995  N3   DT A 194     104.019  77.302 -64.912 
ATOM   3996  C4   DT A 194     103.586  78.539 -64.481 
ATOM   3997  O4   DT A 194     102.684  79.130 -65.078 
ATOM   3998  C5   DT A 194     104.278  79.031 -63.313 
ATOM   3999  C7   DT A 194     103.868  80.372 -62.777 
ATOM   4000  C6   DT A 194     105.251  78.308 -62.735 
ATOM   4001  P    DG A 195     110.751  75.207 -61.855 
ATOM   4002  OP1  DG A 195     111.241  74.414 -60.704 
ATOM   4003  OP2  DG A 195     111.203  76.614 -61.914 
ATOM   4004  O5'  DG A 195     111.130  74.464 -63.221 
ATOM   4005  C5'  DG A 195     110.244  73.452 -63.734 
ATOM   4006  C4'  DG A 195     110.067  73.628 -65.229 
ATOM   4007  O4'  DG A 195     108.976  74.536 -65.556 
ATOM   4008  C3'  DG A 195     111.267  74.207 -65.977 
ATOM   4009  O3'  DG A 195     111.361  73.581 -67.252 
ATOM   4010  C2'  DG A 195     110.918  75.681 -66.185 
ATOM   4011  C1'  DG A 195     109.444  75.469 -66.518 
ATOM   4012  N9   DG A 195     108.621  76.704 -66.403 
ATOM   4013  C8   DG A 195     108.743  77.754 -65.519 
ATOM   4014  N7   DG A 195     107.850  78.699 -65.684 
ATOM   4015  C5   DG A 195     107.081  78.244 -66.755 
ATOM   4016  C6   DG A 195     105.962  78.837 -67.394 
ATOM   4017  O6   DG A 195     105.409  79.905 -67.143 
ATOM   4018  N1   DG A 195     105.484  78.035 -68.440 
ATOM   4019  C2   DG A 195     106.018  76.819 -68.818 
ATOM   4020  N2   DG A 195     105.417  76.207 -69.841 
ATOM   4021  N3   DG A 195     107.068  76.262 -68.217 
ATOM   4022  C4   DG A 195     107.543  77.028 -67.201 
ATOM   4023  P    DA A 196     112.808  73.210 -67.828 
ATOM   4024  OP1  DA A 196     113.243  71.909 -67.274 
ATOM   4025  OP2  DA A 196     113.731  74.346 -67.620 
ATOM   4026  O5'  DA A 196     112.493  73.053 -69.390 
ATOM   4027  C5'  DA A 196     111.185  72.612 -69.797 
ATOM   4028  C4'  DA A 196     110.697  73.447 -70.965 
ATOM   4029  O4'  DA A 196     109.994  74.647 -70.534 
ATOM   4030  C3'  DA A 196     111.781  73.973 -71.906 
ATOM   4031  O3'  DA A 196     111.285  73.948 -73.239 
ATOM   4032  C2'  DA A 196     111.983  75.429 -71.489 
ATOM   4033  C1'  DA A 196     110.509  75.753 -71.259 
ATOM   4034  N9   DA A 196     110.285  76.983 -70.450 
ATOM   4035  C8   DA A 196     111.036  77.467 -69.419 
ATOM   4036  N7   DA A 196     110.581  78.570 -68.910 
ATOM   4037  C5   DA A 196     109.442  78.838 -69.659 
ATOM   4038  C6   DA A 196     108.501  79.879 -69.612 
ATOM   4039  N6   DA A 196     108.561  80.893 -68.737 
ATOM   4040  N1   DA A 196     107.491  79.841 -70.501 
ATOM   4041  C2   DA A 196     107.435  78.831 -71.368 
ATOM   4042  N3   DA A 196     108.252  77.809 -71.505 
ATOM   4043  C4   DA A 196     109.254  77.871 -70.605 
ATOM   4044  P    DA A 197     112.267  73.513 -74.425 
ATOM   4045  OP1  DA A 197     112.302  72.037 -74.524 
ATOM   4046  OP2  DA A 197     113.576  74.183 -74.256 
ATOM   4047  O5'  DA A 197     111.514  74.121 -75.699 
ATOM   4048  C5'  DA A 197     110.079  74.236 -75.671 
ATOM   4049  C4'  DA A 197     109.656  75.581 -76.227 
ATOM   4050  O4'  DA A 197     109.610  76.615 -75.203 
ATOM   4051  C3'  DA A 197     110.565  76.171 -77.305 
ATOM   4052  O3'  DA A 197     109.762  76.842 -78.268 
ATOM   4053  C2'  DA A 197     111.412  77.210 -76.571 
ATOM   4054  C1'  DA A 197     110.295  77.759 -75.690 
ATOM   4055  N9   DA A 197     110.783  78.539 -74.519 
ATOM   4056  C8   DA A 197     111.910  78.333 -73.773 
ATOM   4057  N7   DA A 197     112.064  79.189 -72.810 
ATOM   4058  C5   DA A 197     110.960  80.024 -72.924 
ATOM   4059  C6   DA A 197     110.540  81.142 -72.186 
ATOM   4060  N6   DA A 197     111.215  81.635 -71.139 
ATOM   4061  N1   DA A 197     109.395  81.739 -72.567 
ATOM   4062  C2   DA A 197     108.727  81.245 -73.609 
ATOM   4063  N3   DA A 197     109.021  80.213 -74.369 
ATOM   4064  C4   DA A 197     110.171  79.633 -73.967 
ATOM   4065  P    DC A 198     110.148  76.726 -79.817 
ATOM   4066  OP1  DC A 198     109.585  75.476 -80.376 
ATOM   4067  OP2  DC A 198     111.606  76.912 -79.981 
ATOM   4068  O5'  DC A 198     109.374  77.985 -80.431 
ATOM   4069  C5'  DC A 198     108.156  78.430 -79.804 
ATOM   4070  C4'  DC A 198     108.149  79.942 -79.698 
ATOM   4071  O4'  DC A 198     108.778  80.416 -78.472 
ATOM   4072  C3'  DC A 198     108.892  80.690 -80.805 
ATOM   4073  O3'  DC A 198     108.182  81.884 -81.111 
ATOM   4074  C2'  DC A 198     110.236  81.069 -80.183 
ATOM   4075  C1'  DC A 198     109.693  81.448 -78.808 
ATOM   4076  N1   DC A 198     110.736  81.504 -77.747 
ATOM   4077  C2   DC A 198     110.592  82.460 -76.744 
ATOM   4078  O2   DC A 198     109.612  83.214 -76.776 
ATOM   4079  N3   DC A 198     111.533  82.529 -75.768 
ATOM   4080  C4   DC A 198     112.579  81.693 -75.769 
ATOM   4081  N4   DC A 198     113.470  81.800 -74.795 
ATOM   4082  C5   DC A 198     112.747  80.703 -76.792 
ATOM   4083  C6   DC A 198     111.796  80.651 -77.759 
ATOM   4084  P    DA A 199     108.066  82.348 -82.639 
ATOM   4085  OP1  DA A 199     106.941  81.639 -83.288 
ATOM   4086  OP2  DA A 199     109.384  82.217 -83.298 
ATOM   4087  O5'  DA A 199     107.701  83.897 -82.471 
ATOM   4088  C5'  DA A 199     106.962  84.318 -81.309 
ATOM   4089  C4'  DA A 199     107.564  85.589 -80.744 
ATOM   4090  O4'  DA A 199     108.628  85.322 -79.787 
ATOM   4091  C3'  DA A 199     108.212  86.527 -81.762 
ATOM   4092  O3'  DA A 199     107.960  87.872 -81.374 
ATOM   4093  C2'  DA A 199     109.711  86.258 -81.638 
ATOM   4094  C1'  DA A 199     109.743  86.135 -80.117 
ATOM   4095  N9   DA A 199     110.970  85.473 -79.595 
ATOM   4096  C8   DA A 199     111.696  84.464 -80.161 
ATOM   4097  N7   DA A 199     112.723  84.098 -79.459 
ATOM   4098  C5   DA A 199     112.677  84.925 -78.344 
ATOM   4099  C6   DA A 199     113.501  85.034 -77.211 
ATOM   4100  N6   DA A 199     114.583  84.270 -77.007 
ATOM   4101  N1   DA A 199     113.170  85.962 -76.293 
ATOM   4102  C2   DA A 199     112.094  86.718 -76.502 
ATOM   4103  N3   DA A 199     111.255  86.707 -77.514 
ATOM   4104  C4   DA A 199     111.608  85.770 -78.419 
ATOM   4105  P    DA A 200     107.628  88.957 -82.503 
ATOM   4106  OP1  DA A 200     106.188  88.897 -82.840 
ATOM   4107  OP2  DA A 200     108.567  88.798 -83.635 
ATOM   4108  O5'  DA A 200     107.944  90.323 -81.731 
ATOM   4109  C5'  DA A 200     107.761  90.377 -80.304 
ATOM   4110  C4'  DA A 200     108.931  91.093 -79.659 
ATOM   4111  O4'  DA A 200     110.025  90.187 -79.335 
ATOM   4112  C3'  DA A 200     109.592  92.182 -80.502 
ATOM   4113  O3'  DA A 200     109.989  93.248 -79.649 
ATOM   4114  C2'  DA A 200     110.848  91.523 -81.072 
ATOM   4115  C1'  DA A 200     111.235  90.759 -79.809 
ATOM   4116  N9   DA A 200     112.206  89.655 -80.049 
ATOM   4117  C8   DA A 200     112.309  88.840 -81.139 
ATOM   4118  N7   DA A 200     113.265  87.967 -81.052 
ATOM   4119  C5   DA A 200     113.839  88.221 -79.814 
ATOM   4120  C6   DA A 200     114.910  87.628 -79.127 
ATOM   4121  N6   DA A 200     115.629  86.608 -79.615 
ATOM   4122  N1   DA A 200     115.219  88.124 -77.914 
ATOM   4123  C2   DA A 200     114.501  89.138 -77.433 
ATOM   4124  N3   DA A 200     113.485  89.769 -77.979 
ATOM   4125  C4   DA A 200     113.197  89.253 -79.193 
ATOM   4126  P    DC A 201     109.809  94.756 -80.156 
ATOM   4127  OP1  DC A 201     108.423  95.205 -79.896 
ATOM   4128  OP2  DC A 201     110.277  94.868 -81.555 
ATOM   4129  O5'  DC A 201     110.818  95.536 -79.188 
ATOM   4130  C5'  DC A 201     111.057  95.019 -77.866 
ATOM   4131  C4'  DC A 201     112.539  95.075 -77.549 
ATOM   4132  O4'  DC A 201     113.245  93.878 -77.983 
ATOM   4133  C3'  DC A 201     113.316  96.219 -78.200 
ATOM   4134  O3'  DC A 201     114.303  96.684 -77.287 
ATOM   4135  C2'  DC A 201     114.023  95.577 -79.393 
ATOM   4136  C1'  DC A 201     114.408  94.278 -78.692 
ATOM   4137  N1   DC A 201     114.780  93.179 -79.627 
ATOM   4138  C2   DC A 201     115.775  92.292 -79.225 
ATOM   4139  O2   DC A 201     116.303  92.451 -78.119 
ATOM   4140  N3   DC A 201     116.128  91.285 -80.064 
ATOM   4141  C4   DC A 201     115.531  91.147 -81.255 
ATOM   4142  N4   DC A 201     115.911  90.148 -82.037 
ATOM   4143  C5   DC A 201     114.506  92.049 -81.688 
ATOM   4144  C6   DC A 201     114.167  93.049 -80.836 
ATOM   4145  P    DT A 202     114.587  98.255 -77.184 
ATOM   4146  OP1  DT A 202     113.603  98.879 -76.272 
ATOM   4147  OP2  DT A 202     114.671  98.834 -78.544 
ATOM   4148  O5'  DT A 202     116.035  98.271 -76.505 
ATOM   4149  C5'  DT A 202     116.402  97.197 -75.618 
ATOM   4150  C4'  DT A 202     117.818  96.742 -75.912 
ATOM   4151  O4'  DT A 202     117.869  95.711 -76.940 
ATOM   4152  C3'  DT A 202     118.770  97.822 -76.426 
ATOM   4153  O3'  DT A 202     120.065  97.591 -75.883 
ATOM   4154  C2'  DT A 202     118.830  97.598 -77.937 
ATOM   4155  C1'  DT A 202     118.860  96.073 -77.888 
ATOM   4156  N1   DT A 202     118.519  95.425 -79.185 
ATOM   4157  C2   DT A 202     119.166  94.252 -79.487 
ATOM   4158  O2   DT A 202     119.988  93.738 -78.749 
ATOM   4159  N3   DT A 202     118.824  93.681 -80.699 
ATOM   4160  C4   DT A 202     117.911  94.175 -81.607 
ATOM   4161  O4   DT A 202     117.687  93.574 -82.661 
ATOM   4162  C5   DT A 202     117.284  95.410 -81.201 
ATOM   4163  C7   DT A 202     116.277  96.016 -82.134 
ATOM   4164  C6   DT A 202     117.598  95.987 -80.030 
ATOM   4165  P    DT A 203     120.946  98.844 -75.418 
ATOM   4166  OP1  DT A 203     120.557  99.242 -74.046 
ATOM   4167  OP2  DT A 203     120.878  99.907 -76.445 
ATOM   4168  O5'  DT A 203     122.413  98.208 -75.399 
ATOM   4169  C5'  DT A 203     122.563  96.805 -75.111 
ATOM   4170  C4'  DT A 203     123.562  96.184 -76.067 
ATOM   4171  O4'  DT A 203     122.938  95.714 -77.295 
ATOM   4172  C3'  DT A 203     124.681  97.105 -76.552 
ATOM   4173  O3'  DT A 203     125.882  96.352 -76.666 
ATOM   4174  C2'  DT A 203     124.245  97.540 -77.951 
ATOM   4175  C1'  DT A 203     123.701  96.187 -78.395 
ATOM   4176  N1   DT A 203     122.804  96.262 -79.582 
ATOM   4177  C2   DT A 203     122.846  95.210 -80.465 
ATOM   4178  O2   DT A 203     123.573  94.243 -80.312 
ATOM   4179  N3   DT A 203     122.002  95.315 -81.554 
ATOM   4180  C4   DT A 203     121.141  96.359 -81.825 
ATOM   4181  O4   DT A 203     120.433  96.341 -82.833 
ATOM   4182  C5   DT A 203     121.169  97.415 -80.841 
ATOM   4183  C7   DT A 203     120.262  98.590 -81.060 
ATOM   4184  C6   DT A 203     121.980  97.339 -79.773 
ATOM   4185  P    DC A 204     127.265  97.024 -76.223 
ATOM   4186  OP1  DC A 204     127.440  96.881 -74.760 
ATOM   4187  OP2  DC A 204     127.339  98.404 -76.753 
ATOM   4188  O5'  DC A 204     128.325  96.098 -76.985 
ATOM   4189  C5'  DC A 204     127.996  94.719 -77.232 
ATOM   4190  C4'  DC A 204     128.386  94.339 -78.646 
ATOM   4191  O4'  DC A 204     127.326  94.609 -79.608 
ATOM   4192  C3'  DC A 204     129.600  95.069 -79.221 
ATOM   4193  O3'  DC A 204     130.343  94.164 -80.029 
ATOM   4194  C2'  DC A 204     129.008  96.153 -80.122 
ATOM   4195  C1'  DC A 204     127.889  95.300 -80.712 
ATOM   4196  N1   DC A 204     126.808  96.095 -81.360 
ATOM   4197  C2   DC A 204     126.189  95.553 -82.483 
ATOM   4198  O2   DC A 204     126.557  94.446 -82.892 
ATOM   4199  N3   DC A 204     125.202  96.262 -83.089 
ATOM   4200  C4   DC A 204     124.832  97.458 -82.615 
ATOM   4201  N4   DC A 204     123.864  98.111 -83.240 
ATOM   4202  C5   DC A 204     125.457  98.034 -81.461 
ATOM   4203  C6   DC A 204     126.441  97.310 -80.871 
ATOM   4204  P    DA A 205     131.941  94.217 -79.984 
ATOM   4205  OP1  DA A 205     132.431  93.424 -78.833 
ATOM   4206  OP2  DA A 205     132.394  95.624 -80.042 
ATOM   4207  O5'  DA A 205     132.321  93.474 -81.349 
ATOM   4208  C5'  DA A 205     131.434  92.462 -81.862 
ATOM   4209  C4'  DA A 205     131.257  92.638 -83.357 
ATOM   4210  O4'  DA A 205     130.167  93.546 -83.685 
ATOM   4211  C3'  DA A 205     132.457  93.217 -84.106 
ATOM   4212  O3'  DA A 205     132.551  92.591 -85.380 
ATOM   4213  C2'  DA A 205     132.109  94.691 -84.314 
ATOM   4214  C1'  DA A 205     130.635  94.479 -84.647 
ATOM   4215  N9   DA A 205     129.812  95.714 -84.532 
ATOM   4216  C8   DA A 205     129.948  96.746 -83.647 
ATOM   4217  N7   DA A 205     129.069  97.688 -83.801 
ATOM   4218  C5   DA A 205     128.293  97.251 -84.865 
ATOM   4219  C6   DA A 205     127.183  97.810 -85.520 
ATOM   4220  N6   DA A 205     126.639  98.988 -85.180 
ATOM   4221  N1   DA A 205     126.651  97.113 -86.541 
ATOM   4222  C2   DA A 205     127.195  95.945 -86.873 
ATOM   4223  N3   DA A 205     128.226  95.326 -86.339 
ATOM   4224  C4   DA A 205     128.739  96.044 -85.320 
ATOM   4225  P    DT A 206     133.998  92.220 -85.957 
ATOM   4226  OP1  DT A 206     134.434  90.919 -85.403 
ATOM   4227  OP2  DT A 206     134.922  93.356 -85.749 
ATOM   4228  O5'  DT A 206     133.684  92.063 -87.519 
ATOM   4229  C5'  DT A 206     132.376  91.622 -87.926 
ATOM   4230  C4'  DT A 206     131.887  92.457 -89.094 
ATOM   4231  O4'  DT A 206     131.185  93.657 -88.662 
ATOM   4232  C3'  DT A 206     132.971  92.982 -90.035 
ATOM   4233  O3'  DT A 206     132.475  92.958 -91.368 
ATOM   4234  C2'  DT A 206     133.173  94.439 -89.617 
ATOM   4235  C1'  DT A 206     131.700  94.763 -89.388 
ATOM   4236  N1   DT A 206     131.475  95.993 -88.578 
ATOM   4237  C2   DT A 206     130.376  96.756 -88.892 
ATOM   4238  O2   DT A 206     129.601  96.465 -89.786 
ATOM   4239  N3   DT A 206     130.202  97.888 -88.121 
ATOM   4240  C4   DT A 206     131.014  98.310 -87.088 
ATOM   4241  O4   DT A 206     130.756  99.343 -86.468 
ATOM   4242  C5   DT A 206     132.142  97.443 -86.835 
ATOM   4243  C7   DT A 206     133.078  97.829 -85.727 
ATOM   4244  C6   DT A 206     132.336  96.336 -87.569 
ATOM   4245  P    DC A 207     133.458  92.523 -92.553 
ATOM   4246  OP1  DC A 207     133.493  91.047 -92.652 
ATOM   4247  OP2  DC A 207     134.766  93.193 -92.384 
ATOM   4248  O5'  DC A 207     132.704  93.130 -93.827 
ATOM   4249  C5'  DC A 207     131.269  93.246 -93.800 
ATOM   4250  C4'  DC A 207     130.847  94.591 -94.356 
ATOM   4251  O4'  DC A 207     130.800  95.625 -93.331 
ATOM   4252  C3'  DC A 207     131.756  95.181 -95.434 
ATOM   4253  O3'  DC A 207     130.952  95.852 -96.396 
ATOM   4254  C2'  DC A 207     132.603  96.220 -94.699 
ATOM   4255  C1'  DC A 207     131.485  96.769 -93.818 
ATOM   4256  N1   DC A 207     131.974  97.548 -92.647 
ATOM   4257  C2   DC A 207     131.213  98.636 -92.227 
ATOM   4258  O2   DC A 207     130.172  98.907 -92.838 
ATOM   4259  N3   DC A 207     131.642  99.360 -91.162 
ATOM   4260  C4   DC A 207     132.775  99.034 -90.527 
ATOM   4261  N4   DC A 207     133.151  99.771 -89.493 
ATOM   4262  C5   DC A 207     133.573  97.920 -90.943 
ATOM   4263  C6   DC A 207     133.127  97.209 -92.010 
ATOM   4264  P    DA A 208     131.338  95.736 -97.946 
ATOM   4265  OP1  DA A 208     130.776  94.486 -98.505 
ATOM   4266  OP2  DA A 208     132.797  95.922 -98.109 
ATOM   4267  O5'  DA A 208     130.564  96.995 -98.560 
ATOM   4268  C5'  DA A 208     129.346  97.440 -97.933 
ATOM   4269  C4'  DA A 208     129.340  98.952 -97.827 
ATOM   4270  O4'  DA A 208     129.968  99.426 -96.601 
ATOM   4271  C3'  DA A 208     130.083  99.700 -98.934 
ATOM   4272  O3'  DA A 208     129.373 100.894 -99.239 
ATOM   4273  C2'  DA A 208     131.427 100.079 -98.311 
ATOM   4274  C1'  DA A 208     130.883 100.458 -96.937 
ATOM   4275  N9   DA A 208     131.927 100.514 -95.876 
ATOM   4276  C8   DA A 208     133.042  99.739 -95.740 
ATOM   4277  N7   DA A 208     133.764 100.033 -94.703 
ATOM   4278  C5   DA A 208     133.078 101.081 -94.106 
ATOM   4279  C6   DA A 208     133.331 101.844 -92.954 
ATOM   4280  N6   DA A 208     134.396 101.658 -92.162 
ATOM   4281  N1   DA A 208     132.445 102.810 -92.644 
ATOM   4282  C2   DA A 208     131.389 102.990 -93.434 
ATOM   4283  N3   DA A 208     131.050 102.344 -94.528 
ATOM   4284  C4   DA A 208     131.952 101.383 -94.816 
ATOM   4285  P    DA A 209     129.256 101.358-100.767 
ATOM   4286  OP1  DA A 209     128.131 100.649-101.417 
ATOM   4287  OP2  DA A 209     130.574 101.227-101.427 
ATOM   4288  O5'  DA A 209     128.891 102.907-100.599 
ATOM   4289  C5'  DA A 209     128.153 103.328 -99.437 
ATOM   4290  C4'  DA A 209     128.754 104.599 -98.873 
ATOM   4291  O4'  DA A 209     129.818 104.332 -97.915 
ATOM   4292  C3'  DA A 209     129.402 105.537 -99.891 
ATOM   4293  O3'  DA A 209     129.151 106.882 -99.502 
ATOM   4294  C2'  DA A 209     130.902 105.268 -99.766 
ATOM   4295  C1'  DA A 209     130.933 105.145 -98.246 
ATOM   4296  N9   DA A 209     132.161 104.483 -97.724 
ATOM   4297  C8   DA A 209     132.886 103.474 -98.289 
ATOM   4298  N7   DA A 209     133.914 103.108 -97.587 
ATOM   4299  C5   DA A 209     133.868 103.935 -96.473 
ATOM   4300  C6   DA A 209     134.691 104.044 -95.340 
ATOM   4301  N6   DA A 209     135.773 103.280 -95.135 
ATOM   4302  N1   DA A 209     134.361 104.972 -94.422 
ATOM   4303  C2   DA A 209     133.285 105.728 -94.630 
ATOM   4304  N3   DA A 209     132.445 105.717 -95.643 
ATOM   4305  C4   DA A 209     132.798 104.780 -96.548 
ATOM   4306  P    DG A 210     128.818 107.967-100.632 
ATOM   4307  OP1  DG A 210     127.379 107.907-100.969 
ATOM   4308  OP2  DG A 210     129.757 107.808-101.764 
ATOM   4309  O5'  DG A 210     129.134 109.333 -99.860 
ATOM   4310  C5'  DG A 210     128.952 109.387 -98.432 
ATOM   4311  C4'  DG A 210     130.122 110.103 -97.787 
ATOM   4312  O4'  DG A 210     131.216 109.197 -97.463 
ATOM   4313  C3'  DG A 210     130.783 111.192 -98.631 
ATOM   4314  O3'  DG A 210     131.179 112.258 -97.777 
ATOM   4315  C2'  DG A 210     132.038 110.533 -99.200 
ATOM   4316  C1'  DG A 210     132.425 109.769 -97.937 
ATOM   4317  N9   DG A 210     133.396 108.665 -98.178 
ATOM   4318  C8   DG A 210     133.516 107.833 -99.269 
ATOM   4319  N7   DG A 210     134.485 106.956 -99.168 
ATOM   4320  C5   DG A 210     135.047 107.227 -97.921 
ATOM   4321  C6   DG A 210     136.136 106.605 -97.255 
ATOM   4322  O6   DG A 210     136.838 105.672 -97.634 
ATOM   4323  N1   DG A 210     136.374 107.193 -96.005 
ATOM   4324  C2   DG A 210     135.656 108.244 -95.470 
ATOM   4325  N2   DG A 210     136.041 108.662 -94.261 
ATOM   4326  N3   DG A 210     134.635 108.827 -96.095 
ATOM   4327  C4   DG A 210     134.390 108.268 -97.309 
ATOM   4328  P    DA A 211     131.000 113.766 -98.284 
ATOM   4329  OP1  DA A 211     129.613 114.215 -98.025 
ATOM   4330  OP2  DA A 211     131.467 113.878 -99.683 
ATOM   4331  O5'  DA A 211     132.008 114.546 -97.317 
ATOM   4332  C5'  DA A 211     132.248 114.029 -95.994 
ATOM   4333  C4'  DA A 211     133.729 114.085 -95.677 
ATOM   4334  O4'  DA A 211     134.436 112.888 -96.112 
ATOM   4335  C3'  DA A 211     134.506 115.229 -96.329 
ATOM   4336  O3'  DA A 211     135.493 115.694 -95.415 
ATOM   4337  C2'  DA A 211     135.213 114.586 -97.522 
ATOM   4338  C1'  DA A 211     135.599 113.288 -96.821 
ATOM   4339  N9   DA A 211     135.970 112.189 -97.756 
ATOM   4340  C8   DA A 211     135.458 111.920 -98.993 
ATOM   4341  N7   DA A 211     135.993 110.886 -99.567 
ATOM   4342  C5   DA A 211     136.927 110.436 -98.646 
ATOM   4343  C6   DA A 211     137.831 109.362 -98.660 
ATOM   4344  N6   DA A 211     137.944 108.504 -99.685 
ATOM   4345  N1   DA A 211     138.617 109.199 -97.580 
ATOM   4346  C2   DA A 211     138.500 110.053 -96.565 
ATOM   4347  N3   DA A 211     137.697 111.088 -96.439 
ATOM   4348  C4   DA A 211     136.921 111.228 -97.533 
ATOM   4349  P    DA A 212     135.778 117.265 -95.313 
ATOM   4350  OP1  DA A 212     134.793 117.889 -94.401 
ATOM   4351  OP2  DA A 212     135.861 117.844 -96.672 
ATOM   4352  O5'  DA A 212     137.226 117.281 -94.634 
ATOM   4353  C5'  DA A 212     137.593 116.207 -93.747 
ATOM   4354  C4'  DA A 212     139.009 115.752 -94.041 
ATOM   4355  O4'  DA A 212     139.059 114.721 -95.069 
ATOM   4356  C3'  DA A 212     139.961 116.832 -94.555 
ATOM   4357  O3'  DA A 212     141.255 116.601 -94.012 
ATOM   4358  C2'  DA A 212     140.021 116.608 -96.065 
ATOM   4359  C1'  DA A 212     140.051 115.083 -96.017 
ATOM   4360  N9   DA A 212     139.709 114.435 -97.314 
ATOM   4361  C8   DA A 212     138.824 114.855 -98.264 
ATOM   4362  N7   DA A 212     138.746 114.070 -99.294 
ATOM   4363  C5   DA A 212     139.647 113.053 -99.006 
ATOM   4364  C6   DA A 212     140.030 111.900 -99.711 
ATOM   4365  N6   DA A 212     139.529 111.564-100.908 
ATOM   4366  N1   DA A 212     140.951 111.102 -99.139 
ATOM   4367  C2   DA A 212     141.445 111.442 -97.949 
ATOM   4368  N3   DA A 212     141.165 112.486 -97.201 
ATOM   4369  C4   DA A 212     140.242 113.268 -97.796 
ATOM   4370  P    DA A 213     142.136 117.854 -93.547 
ATOM   4371  OP1  DA A 213     141.747 118.252 -92.175 
ATOM   4372  OP2  DA A 213     142.069 118.917 -94.574 
ATOM   4373  O5'  DA A 213     143.604 117.218 -93.527 
ATOM   4374  C5'  DA A 213     143.753 115.815 -93.240 
ATOM   4375  C4'  DA A 213     144.753 115.193 -94.196 
ATOM   4376  O4'  DA A 213     144.129 114.724 -95.424 
ATOM   4377  C3'  DA A 213     145.871 116.115 -94.681 
ATOM   4378  O3'  DA A 213     147.072 115.362 -94.795 
ATOM   4379  C2'  DA A 213     145.436 116.550 -96.080 
ATOM   4380  C1'  DA A 213     144.891 115.197 -96.523 
ATOM   4381  N9   DA A 213     143.994 115.272 -97.711 
ATOM   4382  C8   DA A 213     143.119 116.262 -98.052 
ATOM   4383  N7   DA A 213     142.476 116.037 -99.154 
ATOM   4384  C5   DA A 213     142.958 114.808 -99.579 
ATOM   4385  C6   DA A 213     142.667 114.011-100.698 
ATOM   4386  N6   DA A 213     141.776 114.353-101.640 
ATOM   4387  N1   DA A 213     143.329 112.844-100.817 
ATOM   4388  C2   DA A 213     144.213 112.508 -99.878 
ATOM   4389  N3   DA A 213     144.565 113.167 -98.796 
ATOM   4390  C4   DA A 213     143.889 114.331 -98.701 
ATOM   4391  P    DT A 214     148.456 116.034 -94.351 
ATOM   4392  OP1  DT A 214     148.630 115.891 -92.889 
ATOM   4393  OP2  DT A 214     148.529 117.414 -94.881 
ATOM   4394  O5'  DT A 214     149.515 115.108 -95.113 
ATOM   4395  C5'  DT A 214     149.186 113.729 -95.360 
ATOM   4396  C4'  DT A 214     149.577 113.349 -96.775 
ATOM   4397  O4'  DT A 214     148.517 113.619 -97.736 
ATOM   4398  C3'  DT A 214     150.791 114.079 -97.349 
ATOM   4399  O3'  DT A 214     151.533 113.174 -98.158 
ATOM   4400  C2'  DT A 214     150.198 115.163 -98.251 
ATOM   4401  C1'  DT A 214     149.080 114.310 -98.841 
ATOM   4402  N1   DT A 214     147.999 115.104 -99.489 
ATOM   4403  C2   DT A 214     147.397 114.556-100.595 
ATOM   4404  O2   DT A 214     147.711 113.470-101.051 
ATOM   4405  N3   DT A 214     146.401 115.322-101.170 
ATOM   4406  C4   DT A 214     145.967 116.559-100.738 
ATOM   4407  O4   DT A 214     145.065 117.150-101.335 
ATOM   4408  C5   DT A 214     146.659 117.051 -99.570 
ATOM   4409  C7   DT A 214     146.249 118.392 -99.034 
ATOM   4410  C6   DT A 214     147.632 116.328 -98.992 
ATOM   4411  P    DA A 215     153.132 113.227 -98.113 
ATOM   4412  OP1  DA A 215     153.622 112.434 -96.962 
ATOM   4413  OP2  DA A 215     153.584 114.634 -98.171 
ATOM   4414  O5'  DA A 215     153.511 112.484 -99.478 
ATOM   4415  C5'  DA A 215     152.625 111.472 -99.991 
ATOM   4416  C4'  DA A 215     152.448 111.648-101.486 
ATOM   4417  O4'  DA A 215     151.357 112.556-101.813 
ATOM   4418  C3'  DA A 215     153.648 112.227-102.234 
ATOM   4419  O3'  DA A 215     153.742 111.601-103.509 
ATOM   4420  C2'  DA A 215     153.299 113.701-102.442 
ATOM   4421  C1'  DA A 215     151.825 113.489-102.775 
ATOM   4422  N9   DA A 215     151.002 114.724-102.660 
ATOM   4423  C8   DA A 215     151.138 115.756-101.775 
ATOM   4424  N7   DA A 215     150.260 116.698-101.929 
ATOM   4425  C5   DA A 215     149.483 116.261-102.993 
ATOM   4426  C6   DA A 215     148.374 116.820-103.648 
ATOM   4427  N6   DA A 215     147.829 117.998-103.309 
ATOM   4428  N1   DA A 215     147.842 116.123-104.669 
ATOM   4429  C2   DA A 215     148.386 114.955-105.002 
ATOM   4430  N3   DA A 215     149.416 114.336-104.467 
ATOM   4431  C4   DA A 215     149.930 115.054-103.448 
ATOM   4432  P    DT A 216     155.189 111.230-104.086 
ATOM   4433  OP1  DT A 216     155.624 109.929-103.531 
ATOM   4434  OP2  DT A 216     156.112 112.366-103.877 
ATOM   4435  O5'  DT A 216     154.874 111.073-105.647 
ATOM   4436  C5'  DT A 216     153.566 110.632-106.055 
ATOM   4437  C4'  DT A 216     153.078 111.467-107.223 
ATOM   4438  O4'  DT A 216     152.375 112.667-106.791 
ATOM   4439  C3'  DT A 216     154.162 111.992-108.163 
ATOM   4440  O3'  DT A 216     153.666 111.968-109.496 
ATOM   4441  C2'  DT A 216     154.364 113.449-107.746 
ATOM   4442  C1'  DT A 216     152.890 113.773-107.517 
ATOM   4443  N1   DT A 216     152.666 115.003-106.707 
ATOM   4444  C2   DT A 216     151.567 115.766-107.020 
ATOM   4445  O2   DT A 216     150.791 115.475-107.914 
ATOM   4446  N3   DT A 216     151.392 116.898-106.249 
ATOM   4447  C4   DT A 216     152.205 117.320-105.216 
ATOM   4448  O4   DT A 216     151.946 118.353-104.597 
ATOM   4449  C5   DT A 216     153.332 116.453-104.963 
ATOM   4450  C7   DT A 216     154.268 116.839-103.855 
ATOM   4451  C6   DT A 216     153.526 115.346-105.698 
ATOM   4452  P    DC A 217     154.648 111.533-110.682 
ATOM   4453  OP1  DC A 217     154.683 110.057-110.781 
ATOM   4454  OP2  DC A 217     155.957 112.203-110.513 
ATOM   4455  O5'  DC A 217     153.895 112.140-111.956 
ATOM   4456  C5'  DC A 217     152.460 112.256-111.928 
ATOM   4457  C4'  DC A 217     152.037 113.601-112.484 
ATOM   4458  O4'  DC A 217     151.991 114.635-111.460 
ATOM   4459  C3'  DC A 217     152.946 114.191-113.562 
ATOM   4460  O3'  DC A 217     152.143 114.862-114.525 
ATOM   4461  C2'  DC A 217     153.794 115.230-112.828 
ATOM   4462  C1'  DC A 217     152.676 115.779-111.947 
ATOM   4463  N1   DC A 217     153.164 116.558-110.776 
ATOM   4464  C2   DC A 217     152.403 117.646-110.356 
ATOM   4465  O2   DC A 217     151.363 117.917-110.966 
ATOM   4466  N3   DC A 217     152.832 118.370-109.291 
ATOM   4467  C4   DC A 217     153.965 118.044-108.656 
ATOM   4468  N4   DC A 217     154.341 118.781-107.622 
ATOM   4469  C5   DC A 217     154.763 116.930-109.072 
ATOM   4470  C6   DC A 217     154.318 116.219-110.139 
ATOM   4471  P    DT A 218     152.529 114.746-116.075 
ATOM   4472  OP1  DT A 218     151.966 113.496-116.634 
ATOM   4473  OP2  DT A 218     153.987 114.932-116.238 
ATOM   4474  O5'  DT A 218     151.755 116.005-116.688 
ATOM   4475  C5'  DT A 218     150.537 116.450-116.061 
ATOM   4476  C4'  DT A 218     150.530 117.962-115.955 
ATOM   4477  O4'  DT A 218     151.159 118.436-114.730 
ATOM   4478  C3'  DT A 218     151.273 118.710-117.063 
ATOM   4479  O3'  DT A 218     150.563 119.904-117.368 
ATOM   4480  C2'  DT A 218     152.617 119.089-116.440 
ATOM   4481  C1'  DT A 218     152.074 119.468-115.065 
ATOM   4482  N1   DT A 218     153.117 119.524-114.004 
ATOM   4483  C2   DT A 218     152.960 120.473-113.022 
ATOM   4484  O2   DT A 218     152.019 121.247-112.993 
ATOM   4485  N3   DT A 218     153.947 120.496-112.056 
ATOM   4486  C4   DT A 218     155.050 119.669-111.993 
ATOM   4487  O4   DT A 218     155.868 119.785-111.077 
ATOM   4488  C5   DT A 218     155.128 118.708-113.066 
ATOM   4489  C7   DT A 218     156.299 117.768-113.074 
ATOM   4490  C6   DT A 218     154.183 118.663-114.019 
ATOM   4491  P    DC A 219     150.447 120.368-118.896 
ATOM   4492  OP1  DC A 219     149.322 119.659-119.545 
ATOM   4493  OP2  DC A 219     151.765 120.237-119.555 
ATOM   4494  O5'  DC A 219     150.082 121.917-118.728 
ATOM   4495  C5'  DC A 219     149.343 122.338-117.566 
ATOM   4496  C4'  DC A 219     149.945 123.609-117.001 
ATOM   4497  O4'  DC A 219     151.009 123.342-116.044 
ATOM   4498  C3'  DC A 219     150.593 124.547-118.020 
ATOM   4499  O3'  DC A 219     150.341 125.892-117.631 
ATOM   4500  C2'  DC A 219     152.092 124.278-117.895 
ATOM   4501  C1'  DC A 219     152.124 124.155-116.374 
ATOM   4502  N1   DC A 219     153.351 123.493-115.852 
ATOM   4503  C2   DC A 219     153.856 123.933-114.631 
ATOM   4504  O2   DC A 219     153.271 124.845-114.036 
ATOM   4505  N3   DC A 219     154.976 123.341-114.138 
ATOM   4506  C4   DC A 219     155.580 122.356-114.813 
ATOM   4507  N4   DC A 219     156.669 121.812-114.290 
ATOM   4508  C5   DC A 219     155.077 121.890-116.070 
ATOM   4509  C6   DC A 219     153.958 122.493-116.547 
ATOM   4510  P    DA A 220     150.009 126.977-118.760 
ATOM   4511  OP1  DA A 220     148.569 126.917-119.097 
ATOM   4512  OP2  DA A 220     150.948 126.818-119.892 
ATOM   4513  O5'  DA A 220     150.325 128.343-117.988 
ATOM   4514  C5'  DA A 220     150.142 128.397-116.561 
ATOM   4515  C4'  DA A 220     151.312 129.112-115.916 
ATOM   4516  O4'  DA A 220     152.406 128.207-115.592 
ATOM   4517  C3'  DA A 220     151.973 130.202-116.759 
ATOM   4518  O3'  DA A 220     152.370 131.268-115.906 
ATOM   4519  C2'  DA A 220     153.229 129.543-117.329 
ATOM   4520  C1'  DA A 220     153.616 128.779-116.066 
ATOM   4521  N9   DA A 220     154.587 127.675-116.306 
ATOM   4522  C8   DA A 220     154.690 126.860-117.396 
ATOM   4523  N7   DA A 220     155.646 125.987-117.309 
ATOM   4524  C5   DA A 220     156.220 126.241-116.071 
ATOM   4525  C6   DA A 220     157.291 125.648-115.384 
ATOM   4526  N6   DA A 220     158.010 124.628-115.872 
ATOM   4527  N1   DA A 220     157.600 126.144-114.171 
ATOM   4528  C2   DA A 220     156.882 127.158-113.690 
ATOM   4529  N3   DA A 220     155.866 127.789-114.236 
ATOM   4530  C4   DA A 220     155.578 127.273-115.450 
ATOM   4531  P    DG A 221     152.190 132.776-116.413 
ATOM   4532  OP1  DG A 221     150.804 133.225-116.153 
ATOM   4533  OP2  DG A 221     152.658 132.888-117.812 
ATOM   4534  O5'  DG A 221     153.199 133.556-115.445 
ATOM   4535  C5'  DG A 221     153.438 133.039-114.123 
ATOM   4536  C4'  DG A 221     154.920 133.095-113.806 
ATOM   4537  O4'  DG A 221     155.626 131.898-114.241 
ATOM   4538  C3'  DG A 221     155.697 134.239-114.457 
ATOM   4539  O3'  DG A 221     156.684 134.703-113.544 
ATOM   4540  C2'  DG A 221     156.404 133.596-115.650 
ATOM   4541  C1'  DG A 221     156.789 132.298-114.949 
ATOM   4542  N9   DG A 221     157.161 131.199-115.885 
ATOM   4543  C8   DG A 221     156.657 130.912-117.135 
ATOM   4544  N7   DG A 221     157.204 129.866-117.703 
ATOM   4545  C5   DG A 221     158.138 129.430-116.764 
ATOM   4546  C6   DG A 221     159.039 128.334-116.813 
ATOM   4547  O6   DG A 221     159.202 127.509-117.709 
ATOM   4548  N1   DG A 221     159.809 128.253-115.644 
ATOM   4549  C2   DG A 221     159.720 129.116-114.570 
ATOM   4550  N2   DG A 221     160.542 128.868-113.548 
ATOM   4551  N3   DG A 221     158.873 130.143-114.526 
ATOM   4552  C4   DG A 221     158.119 130.236-115.651 
ATOM   4553  P    DG A 222     156.969 136.275-113.442 
ATOM   4554  OP1  DG A 222     155.984 136.899-112.529 
ATOM   4555  OP2  DG A 222     157.052 136.853-114.801 
ATOM   4556  O5'  DG A 222     158.416 136.291-112.762 
ATOM   4557  C5'  DG A 222     158.783 135.217-111.875 
ATOM   4558  C4'  DG A 222     160.199 134.762-112.169 
ATOM   4559  O4'  DG A 222     160.250 133.731-113.197 
ATOM   4560  C3'  DG A 222     161.151 135.842-112.684 
ATOM   4561  O3'  DG A 222     162.446 135.611-112.140 
ATOM   4562  C2'  DG A 222     161.211 135.618-114.194 
ATOM   4563  C1'  DG A 222     161.242 134.093-114.145 
ATOM   4564  N9   DG A 222     160.900 133.445-115.442 
ATOM   4565  C8   DG A 222     160.010 133.854-116.413 
ATOM   4566  N7   DG A 222     159.942 133.051-117.446 
ATOM   4567  C5   DG A 222     160.851 132.039-117.140 
ATOM   4568  C6   DG A 222     161.215 130.884-117.879 
ATOM   4569  O6   DG A 222     160.804 130.509-118.974 
ATOM   4570  N1   DG A 222     162.177 130.123-117.199 
ATOM   4571  C2   DG A 222     162.715 130.438-115.966 
ATOM   4572  N2   DG A 222     163.620 129.582-115.486 
ATOM   4573  N3   DG A 222     162.372 131.522-115.273 
ATOM   4574  C4   DG A 222     161.440 132.270-115.920 
ATOM   4575  P    DC A 223     163.327 136.864-111.675 
ATOM   4576  OP1  DC A 223     162.938 137.262-110.303 
ATOM   4577  OP2  DC A 223     163.259 137.927-112.703 
ATOM   4578  O5'  DC A 223     164.794 136.228-111.656 
ATOM   4579  C5'  DC A 223     164.944 134.825-111.369 
ATOM   4580  C4'  DC A 223     165.943 134.203-112.324 
ATOM   4581  O4'  DC A 223     165.319 133.734-113.552 
ATOM   4582  C3'  DC A 223     167.062 135.125-112.809 
ATOM   4583  O3'  DC A 223     168.263 134.372-112.923 
ATOM   4584  C2'  DC A 223     166.627 135.560-114.208 
ATOM   4585  C1'  DC A 223     166.082 134.207-114.652 
ATOM   4586  N1   DC A 223     165.185 134.282-115.839 
ATOM   4587  C2   DC A 223     165.216 133.224-116.744 
ATOM   4588  O2   DC A 223     165.978 132.274-116.526 
ATOM   4589  N3   DC A 223     164.406 133.273-117.834 
ATOM   4590  C4   DC A 223     163.595 134.319-118.033 
ATOM   4591  N4   DC A 223     162.825 134.321-119.110 
ATOM   4592  C5   DC A 223     163.549 135.418-117.115 
ATOM   4593  C6   DC A 223     164.365 135.350-116.033 
ATOM   4594  P    DT A 224     169.646 135.044-112.480 
ATOM   4595  OP1  DT A 224     169.821 134.901-111.017 
ATOM   4596  OP2  DT A 224     169.720 136.424-113.010 
ATOM   4597  O5'  DT A 224     170.706 134.118-113.242 
ATOM   4598  C5'  DT A 224     170.377 132.739-113.489 
ATOM   4599  C4'  DT A 224     170.767 132.359-114.903 
ATOM   4600  O4'  DT A 224     169.707 132.629-115.865 
ATOM   4601  C3'  DT A 224     171.981 133.089-115.478 
ATOM   4602  O3'  DT A 224     172.724 132.184-116.286 
ATOM   4603  C2'  DT A 224     171.389 134.173-116.379 
ATOM   4604  C1'  DT A 224     170.270 133.320-116.969 
ATOM   4605  N1   DT A 224     169.189 134.114-117.617 
ATOM   4606  C2   DT A 224     168.588 133.566-118.724 
ATOM   4607  O2   DT A 224     168.901 132.480-119.180 
ATOM   4608  N3   DT A 224     167.591 134.332-119.298 
ATOM   4609  C4   DT A 224     167.158 135.569-118.867 
ATOM   4610  O4   DT A 224     166.256 136.160-119.464 
ATOM   4611  C5   DT A 224     167.849 136.061-117.699 
ATOM   4612  C7   DT A 224     167.440 137.401-117.163 
ATOM   4613  C6   DT A 224     168.823 135.338-117.121 
ATOM   4614  P    DA A 225     174.322 132.237-116.241 
ATOM   4615  OP1  DA A 225     174.812 131.444-115.090 
ATOM   4616  OP2  DA A 225     174.775 133.644-116.300 
ATOM   4617  O5'  DA A 225     174.702 131.494-117.606 
ATOM   4618  C5'  DA A 225     173.815 130.482-118.120 
ATOM   4619  C4'  DA A 225     173.638 130.657-119.615 
ATOM   4620  O4'  DA A 225     172.548 131.566-119.942 
ATOM   4621  C3'  DA A 225     174.838 131.237-120.363 
ATOM   4622  O3'  DA A 225     174.932 130.611-121.638 
ATOM   4623  C2'  DA A 225     174.490 132.711-120.571 
ATOM   4624  C1'  DA A 225     173.016 132.499-120.904 
ATOM   4625  N9   DA A 225     172.193 133.734-120.789 
ATOM   4626  C8   DA A 225     172.329 134.766-119.904 
ATOM   4627  N7   DA A 225     171.450 135.708-120.058 
ATOM   4628  C5   DA A 225     170.674 135.271-121.122 
ATOM   4629  C6   DA A 225     169.564 135.830-121.777 
ATOM   4630  N6   DA A 225     169.020 137.008-121.437 
ATOM   4631  N1   DA A 225     169.032 135.133-122.798 
ATOM   4632  C2   DA A 225     169.576 133.965-123.130 
ATOM   4633  N3   DA A 225     170.607 133.346-122.596 
ATOM   4634  C4   DA A 225     171.120 134.064-121.577 
ATOM   4635  P    DA A 226     176.379 130.240-122.214 
ATOM   4636  OP1  DA A 226     176.815 128.939-121.660 
ATOM   4637  OP2  DA A 226     177.303 131.376-122.006 
ATOM   4638  O5'  DA A 226     176.065 130.083-123.776 
ATOM   4639  C5'  DA A 226     174.757 129.642-124.183 
ATOM   4640  C4'  DA A 226     174.268 130.477-125.351 
ATOM   4641  O4'  DA A 226     173.566 131.677-124.920 
ATOM   4642  C3'  DA A 226     175.352 131.002-126.292 
ATOM   4643  O3'  DA A 226     174.856 130.978-127.625 
ATOM   4644  C2'  DA A 226     175.554 132.459-125.874 
ATOM   4645  C1'  DA A 226     174.081 132.783-125.645 
ATOM   4646  N9   DA A 226     173.856 134.013-124.836 
ATOM   4647  C8   DA A 226     174.608 134.497-123.804 
ATOM   4648  N7   DA A 226     174.152 135.600-123.296 
ATOM   4649  C5   DA A 226     173.014 135.868-124.044 
ATOM   4650  C6   DA A 226     172.072 136.909-123.998 
ATOM   4651  N6   DA A 226     172.133 137.923-123.122 
ATOM   4652  N1   DA A 226     171.062 136.871-124.887 
ATOM   4653  C2   DA A 226     171.007 135.860-125.754 
ATOM   4654  N3   DA A 226     171.823 134.839-125.891 
ATOM   4655  C4   DA A 226     172.825 134.901-124.990 
ATOM   4656  P    DT A 227     175.839 130.543-128.811 
ATOM   4657  OP1  DT A 227     175.874 129.066-128.909 
ATOM   4658  OP2  DT A 227     177.147 131.213-128.642 
ATOM   4659  O5'  DT A 227     175.085 131.150-130.085 
ATOM   4660  C5'  DT A 227     173.650 131.266-130.057 
ATOM   4661  C4'  DT A 227     173.228 132.611-130.613 
ATOM   4662  O4'  DT A 227     173.181 133.645-129.589 
ATOM   4663  C3'  DT A 227     174.137 133.201-131.691 
ATOM   4664  O3'  DT A 227     173.333 133.872-132.654 
ATOM   4665  C2'  DT A 227     174.984 134.240-130.957 
ATOM   4666  C1'  DT A 227     173.866 134.789-130.076 
ATOM   4667  N1   DT A 227     174.355 135.568-128.904 
ATOM   4668  C2   DT A 227     173.593 136.638-128.502 
ATOM   4669  O2   DT A 227     172.557 136.961-129.058 
ATOM   4670  N3   DT A 227     174.078 137.338-127.414 
ATOM   4671  C4   DT A 227     175.233 137.061-126.712 
ATOM   4672  O4   DT A 227     175.566 137.760-125.753 
ATOM   4673  C5   DT A 227     175.966 135.921-127.209 
ATOM   4674  C7   DT A 227     177.237 135.550-126.502 
ATOM   4675  C6   DT A 227     175.517 135.223-128.266 
ATOM   4676  P    DG A 228     173.719 133.756-134.203 
ATOM   4677  OP1  DG A 228     173.157 132.506-134.762 
ATOM   4678  OP2  DG A 228     175.178 133.941-134.366 
ATOM   4679  O5'  DG A 228     172.945 135.015-134.817 
ATOM   4680  C5'  DG A 228     171.727 135.460-134.190 
ATOM   4681  C4'  DG A 228     171.721 136.972-134.084 
ATOM   4682  O4'  DG A 228     172.349 137.446-132.858 
ATOM   4683  C3'  DG A 228     172.464 137.720-135.191 
ATOM   4684  O3'  DG A 228     171.754 138.914-135.496 
ATOM   4685  C2'  DG A 228     173.808 138.099-134.569 
ATOM   4686  C1'  DG A 228     173.264 138.478-133.194 
ATOM   4687  N9   DG A 228     174.308 138.534-132.133 
ATOM   4688  C8   DG A 228     175.439 137.761-131.980 
ATOM   4689  N7   DG A 228     176.158 138.069-130.928 
ATOM   4690  C5   DG A 228     175.454 139.121-130.343 
ATOM   4691  C6   DG A 228     175.741 139.872-129.174 
ATOM   4692  O6   DG A 228     176.689 139.763-128.401 
ATOM   4693  N1   DG A 228     174.762 140.849-128.940 
ATOM   4694  C2   DG A 228     173.653 141.069-129.732 
ATOM   4695  N2   DG A 228     172.836 142.050-129.339 
ATOM   4696  N3   DG A 228     173.385 140.363-130.829 
ATOM   4697  C4   DG A 228     174.324 139.412-131.070 
ATOM   4698  P    DT A 229     171.637 139.378-137.024 
ATOM   4699  OP1  DT A 229     170.512 138.669-137.674 
ATOM   4700  OP2  DT A 229     172.955 139.247-137.684 
ATOM   4701  O5'  DT A 229     171.272 140.927-136.856 
ATOM   4702  C5'  DT A 229     170.534 141.348-135.694 
ATOM   4703  C4'  DT A 229     171.136 142.619-135.130 
ATOM   4704  O4'  DT A 229     172.199 142.352-134.172 
ATOM   4705  C3'  DT A 229     171.783 143.557-136.148 
ATOM   4706  O3'  DT A 229     171.532 144.902-135.760 
ATOM   4707  C2'  DT A 229     173.283 143.288-136.023 
ATOM   4708  C1'  DT A 229     173.314 143.165-134.503 
ATOM   4709  N1   DT A 229     174.542 142.503-133.981 
ATOM   4710  C2   DT A 229     175.028 142.948-132.775 
ATOM   4711  O2   DT A 229     174.501 143.842-132.137 
ATOM   4712  N3   DT A 229     176.168 142.311-132.323 
ATOM   4713  C4   DT A 229     176.843 141.291-132.962 
ATOM   4714  O4   DT A 229     177.855 140.798-132.459 
ATOM   4715  C5   DT A 229     176.257 140.893-134.220 
ATOM   4716  C7   DT A 229     176.931 139.789-134.981 
ATOM   4717  C6   DT A 229     175.150 141.496-134.684 
ATOM   4718  P    DC A 230     171.199 145.987-136.889 
ATOM   4719  OP1  DC A 230     169.760 145.927-137.226 
ATOM   4720  OP2  DC A 230     172.138 145.828-138.021 
ATOM   4721  O5'  DC A 230     171.515 147.353-136.117 
ATOM   4722  C5'  DC A 230     171.333 147.407-134.689 
ATOM   4723  C4'  DC A 230     172.503 148.122-134.044 
ATOM   4724  O4'  DC A 230     173.597 147.217-133.720 
ATOM   4725  C3'  DC A 230     173.164 149.212-134.888 
ATOM   4726  O3'  DC A 230     173.560 150.278-134.034 
ATOM   4727  C2'  DC A 230     174.420 148.553-135.457 
ATOM   4728  C1'  DC A 230     174.806 147.789-134.194 
ATOM   4729  N1   DC A 230     175.777 146.685-134.435 
ATOM   4730  C2   DC A 230     176.718 146.421-133.443 
ATOM   4731  O2   DC A 230     176.708 147.106-132.413 
ATOM   4732  N3   DC A 230     177.613 145.419-133.643 
ATOM   4733  C4   DC A 230     177.590 144.699-134.772 
ATOM   4734  N4   DC A 230     178.483 143.733-134.921 
ATOM   4735  C5   DC A 230     176.630 144.956-135.805 
ATOM   4736  C6   DC A 230     175.745 145.961-135.586 
ATOM   4737  P    DG A 231     173.381 151.786-134.542 
ATOM   4738  OP1  DG A 231     171.994 152.235-134.282 
ATOM   4739  OP2  DG A 231     173.848 151.898-135.940 
ATOM   4740  O5'  DG A 231     174.389 152.566-133.574 
ATOM   4741  C5'  DG A 231     174.629 152.049-132.252 
ATOM   4742  C4'  DG A 231     176.110 152.105-131.934 
ATOM   4743  O4'  DG A 231     176.817 150.908-132.369 
ATOM   4744  C3'  DG A 231     176.888 153.249-132.586 
ATOM   4745  O3'  DG A 231     177.874 153.713-131.673 
ATOM   4746  C2'  DG A 231     177.594 152.606-133.779 
ATOM   4747  C1'  DG A 231     177.980 151.308-133.078 
ATOM   4748  N9   DG A 231     178.351 150.209-134.013 
ATOM   4749  C8   DG A 231     177.847 149.922-135.263 
ATOM   4750  N7   DG A 231     178.395 148.876-135.832 
ATOM   4751  C5   DG A 231     179.328 148.440-134.893 
ATOM   4752  C6   DG A 231     180.230 147.344-134.942 
ATOM   4753  O6   DG A 231     180.392 146.519-135.838 
ATOM   4754  N1   DG A 231     181.000 147.263-133.773 
ATOM   4755  C2   DG A 231     180.910 148.126-132.699 
ATOM   4756  N2   DG A 231     181.733 147.878-131.676 
ATOM   4757  N3   DG A 231     180.063 149.153-132.654 
ATOM   4758  C4   DG A 231     179.310 149.246-133.780 
ATOM   4759  P    DT A 232     178.159 155.285-131.570 
ATOM   4760  OP1  DT A 232     177.174 155.909-130.658 
ATOM   4761  OP2  DT A 232     178.242 155.863-132.929 
ATOM   4762  O5'  DT A 232     179.607 155.301-130.891 
ATOM   4763  C5'  DT A 232     179.974 154.227-130.004 
ATOM   4764  C4'  DT A 232     181.390 153.772-130.298 
ATOM   4765  O4'  DT A 232     181.440 152.741-131.326 
ATOM   4766  C3'  DT A 232     182.342 154.852-130.812 
ATOM   4767  O3'  DT A 232     183.636 154.621-130.269 
ATOM   4768  C2'  DT A 232     182.402 154.628-132.323 
ATOM   4769  C1'  DT A 232     182.432 153.103-132.274 
ATOM   4770  N1   DT A 232     182.090 152.455-133.571 
ATOM   4771  C2   DT A 232     182.738 151.282-133.873 
ATOM   4772  O2   DT A 232     183.560 150.768-133.135 
ATOM   4773  N3   DT A 232     182.395 150.711-135.085 
ATOM   4774  C4   DT A 232     181.482 151.205-135.993 
ATOM   4775  O4   DT A 232     181.259 150.604-137.046 
ATOM   4776  C5   DT A 232     180.855 152.440-135.587 
ATOM   4777  C7   DT A 232     179.848 153.046-136.520 
ATOM   4778  C6   DT A 232     181.169 153.017-134.416 
ATOM   4779  P    DC A 233     184.517 155.874-129.804 
ATOM   4780  OP1  DC A 233     184.129 156.272-128.432 
ATOM   4781  OP2  DC A 233     184.450 156.937-130.831 
ATOM   4782  O5'  DC A 233     185.985 155.238-129.784 
ATOM   4783  C5'  DC A 233     186.134 153.835-129.497 
ATOM   4784  C4'  DC A 233     187.134 153.213-130.453 
ATOM   4785  O4'  DC A 233     186.510 152.743-131.681 
ATOM   4786  C3'  DC A 233     188.252 154.135-130.938 
ATOM   4787  O3'  DC A 233     189.453 153.382-131.052 
ATOM   4788  C2'  DC A 233     187.817 154.570-132.337 
ATOM   4789  C1'  DC A 233     187.272 153.217-132.781 
ATOM   4790  N1   DC A 233     186.376 153.292-133.968 
ATOM   4791  C2   DC A 233     186.406 152.234-134.872 
ATOM   4792  O2   DC A 233     187.169 151.284-134.654 
ATOM   4793  N3   DC A 233     185.597 152.283-135.962 
ATOM   4794  C4   DC A 233     184.785 153.329-136.162 
ATOM   4795  N4   DC A 233     184.015 153.331-137.239 
ATOM   4796  C5   DC A 233     184.739 154.428-135.244 
ATOM   4797  C6   DC A 233     185.556 154.360-134.162 
ATOM   4798  P    DT A 234     190.837 154.054-130.608 
ATOM   4799  OP1  DT A 234     191.011 153.911-129.146 
ATOM   4800  OP2  DT A 234     190.910 155.434-131.139 
ATOM   4801  O5'  DT A 234     191.896 153.128-131.371 
ATOM   4802  C5'  DT A 234     191.567 151.749-131.618 
ATOM   4803  C4'  DT A 234     191.958 151.369-133.032 
ATOM   4804  O4'  DT A 234     190.898 151.639-133.993 
ATOM   4805  C3'  DT A 234     193.172 152.099-133.606 
ATOM   4806  O3'  DT A 234     193.914 151.194-134.415 
ATOM   4807  C2'  DT A 234     192.579 153.183-134.508 
ATOM   4808  C1'  DT A 234     191.461 152.330-135.098 
ATOM   4809  N1   DT A 234     190.380 153.124-135.746 
ATOM   4810  C2   DT A 234     189.779 152.576-136.852 
ATOM   4811  O2   DT A 234     190.092 151.490-137.308 
ATOM   4812  N3   DT A 234     188.782 153.342-137.427 
ATOM   4813  C4   DT A 234     188.349 154.579-136.995 
ATOM   4814  O4   DT A 234     187.446 155.170-137.592 
ATOM   4815  C5   DT A 234     189.040 155.071-135.828 
ATOM   4816  C7   DT A 234     188.630 156.411-135.292 
ATOM   4817  C6   DT A 234     190.013 154.348-135.249 
ATOM   4818  P    DG A 235     195.513 151.247-134.370 
ATOM   4819  OP1  DG A 235     196.003 150.454-133.219 
ATOM   4820  OP2  DG A 235     195.965 152.654-134.428 
ATOM   4821  O5'  DG A 235     195.892 150.504-135.735 
ATOM   4822  C5'  DG A 235     195.006 149.492-136.248 
ATOM   4823  C4'  DG A 235     194.829 149.667-137.743 
ATOM   4824  O4'  DG A 235     193.739 150.576-138.070 
ATOM   4825  C3'  DG A 235     196.029 150.247-138.492 
ATOM   4826  O3'  DG A 235     196.123 149.621-139.766 
ATOM   4827  C2'  DG A 235     195.681 151.721-138.700 
ATOM   4828  C1'  DG A 235     194.206 151.509-139.033 
ATOM   4829  N9   DG A 235     193.383 152.744-138.918 
ATOM   4830  C8   DG A 235     193.506 153.794-138.033 
ATOM   4831  N7   DG A 235     192.612 154.739-138.199 
ATOM   4832  C5   DG A 235     191.843 154.284-139.269 
ATOM   4833  C6   DG A 235     190.724 154.877-139.908 
ATOM   4834  O6   DG A 235     190.171 155.945-139.657 
ATOM   4835  N1   DG A 235     190.246 154.075-140.954 
ATOM   4836  C2   DG A 235     190.780 152.858-141.332 
ATOM   4837  N2   DG A 235     190.179 152.247-142.355 
ATOM   4838  N3   DG A 235     191.830 152.302-140.731 
ATOM   4839  C4   DG A 235     192.305 153.068-139.715 
ATOM   4840  P    DT A 236     197.570 149.250-140.343 
ATOM   4841  OP1  DT A 236     198.005 147.949-139.789 
ATOM   4842  OP2  DT A 236     198.493 150.386-140.134 
ATOM   4843  O5'  DT A 236     197.255 149.093-141.904 
ATOM   4844  C5'  DT A 236     195.947 148.651-142.312 
ATOM   4845  C4'  DT A 236     195.459 149.487-143.480 
ATOM   4846  O4'  DT A 236     194.756 150.687-143.048 
ATOM   4847  C3'  DT A 236     196.543 150.012-144.420 
ATOM   4848  O3'  DT A 236     196.047 149.988-145.754 
ATOM   4849  C2'  DT A 236     196.745 151.469-144.003 
ATOM   4850  C1'  DT A 236     195.271 151.793-143.774 
ATOM   4851  N1   DT A 236     195.047 153.023-142.964 
ATOM   4852  C2   DT A 236     193.948 153.785-143.277 
ATOM   4853  O2   DT A 236     193.173 153.495-144.171 
ATOM   4854  N3   DT A 236     193.773 154.918-142.506 
ATOM   4855  C4   DT A 236     194.586 155.340-141.473 
ATOM   4856  O4   DT A 236     194.328 156.373-140.854 
ATOM   4857  C5   DT A 236     195.714 154.473-141.220 
ATOM   4858  C7   DT A 236     196.649 154.859-140.112 
ATOM   4859  C6   DT A 236     195.908 153.366-141.955 
ATOM   4860  P    DA A 237     197.030 149.553-146.939 
ATOM   4861  OP1  DA A 237     197.064 148.076-147.038 
ATOM   4862  OP2  DA A 237     198.338 150.223-146.770 
ATOM   4863  O5'  DA A 237     196.276 150.160-148.213 
ATOM   4864  C5'  DA A 237     194.841 150.276-148.185 
ATOM   4865  C4'  DA A 237     194.418 151.621-148.742 
ATOM   4866  O4'  DA A 237     194.372 152.655-147.717 
ATOM   4867  C3'  DA A 237     195.327 152.211-149.820 
ATOM   4868  O3'  DA A 237     194.524 152.882-150.782 
ATOM   4869  C2'  DA A 237     196.175 153.250-149.085 
ATOM   4870  C1'  DA A 237     195.057 153.799-148.204 
ATOM   4871  N9   DA A 237     195.546 154.578-147.033 
ATOM   4872  C8   DA A 237     196.672 154.373-146.287 
ATOM   4873  N7   DA A 237     196.826 155.229-145.325 
ATOM   4874  C5   DA A 237     195.722 156.063-145.438 
ATOM   4875  C6   DA A 237     195.302 157.182-144.701 
ATOM   4876  N6   DA A 237     195.977 157.675-143.653 
ATOM   4877  N1   DA A 237     194.157 157.779-145.082 
ATOM   4878  C2   DA A 237     193.489 157.285-146.124 
ATOM   4879  N3   DA A 237     193.783 156.252-146.883 
ATOM   4880  C4   DA A 237     194.933 155.673-146.481 
ATOM   4881  P    DT A 238     194.910 152.766-152.332 
ATOM   4882  OP1  DT A 238     194.347 151.516-152.891 
ATOM   4883  OP2  DT A 238     196.368 152.951-152.495 
ATOM   4884  O5'  DT A 238     194.136 154.025-152.945 
ATOM   4885  C5'  DT A 238     192.918 154.470-152.318 
ATOM   4886  C4'  DT A 238     192.912 155.982-152.213 
ATOM   4887  O4'  DT A 238     193.540 156.456-150.987 
ATOM   4888  C3'  DT A 238     193.654 156.729-153.320 
ATOM   4889  O3'  DT A 238     192.944 157.924-153.625 
ATOM   4890  C2'  DT A 238     194.998 157.109-152.697 
ATOM   4891  C1'  DT A 238     194.455 157.488-151.323 
ATOM   4892  N1   DT A 238     195.498 157.544-150.262 
ATOM   4893  C2   DT A 238     195.341 158.493-149.279 
ATOM   4894  O2   DT A 238     194.400 159.267-149.250 
ATOM   4895  N3   DT A 238     196.328 158.516-148.314 
ATOM   4896  C4   DT A 238     197.431 157.689-148.250 
ATOM   4897  O4   DT A 238     198.249 157.805-147.334 
ATOM   4898  C5   DT A 238     197.509 156.728-149.324 
ATOM   4899  C7   DT A 238     198.680 155.788-149.331 
ATOM   4900  C6   DT A 238     196.564 156.683-150.276 
ATOM   4901  P    DA A 239     192.828 158.388-155.153 
ATOM   4902  OP1  DA A 239     191.703 157.679-155.802 
ATOM   4903  OP2  DA A 239     194.146 158.257-155.812 
ATOM   4904  O5'  DA A 239     192.463 159.937-154.985 
ATOM   4905  C5'  DA A 239     191.724 160.358-153.823 
ATOM   4906  C4'  DA A 239     192.326 161.629-153.258 
ATOM   4907  O4'  DA A 239     193.390 161.362-152.301 
ATOM   4908  C3'  DA A 239     192.974 162.567-154.277 
ATOM   4909  O3'  DA A 239     192.722 163.912-153.888 
ATOM   4910  C2'  DA A 239     194.473 162.298-154.152 
ATOM   4911  C1'  DA A 239     194.505 162.175-152.632 
ATOM   4912  N9   DA A 239     195.732 161.513-152.109 
ATOM   4913  C8   DA A 239     196.458 160.504-152.675 
ATOM   4914  N7   DA A 239     197.485 160.138-151.973 
ATOM   4915  C5   DA A 239     197.439 160.965-150.858 
ATOM   4916  C6   DA A 239     198.263 161.074-149.725 
ATOM   4917  N6   DA A 239     199.345 160.310-149.521 
ATOM   4918  N1   DA A 239     197.932 162.002-148.807 
ATOM   4919  C2   DA A 239     196.856 162.757-149.016 
ATOM   4920  N3   DA A 239     196.017 162.747-150.029 
ATOM   4921  C4   DA A 239     196.370 161.810-150.933 
ATOM   4922  P    DG A 240     192.390 164.997-155.017 
ATOM   4923  OP1  DG A 240     190.950 164.937-155.354 
ATOM   4924  OP2  DG A 240     193.329 164.838-156.149 
ATOM   4925  O5'  DG A 240     192.706 166.363-154.245 
ATOM   4926  C5'  DG A 240     192.523 166.417-152.818 
ATOM   4927  C4'  DG A 240     193.693 167.132-152.173 
ATOM   4928  O4'  DG A 240     194.787 166.227-151.849 
ATOM   4929  C3'  DG A 240     194.354 168.222-153.016 
ATOM   4930  O3'  DG A 240     194.751 169.288-152.163 
ATOM   4931  C2'  DG A 240     195.610 167.563-153.586 
ATOM   4932  C1'  DG A 240     195.997 166.799-152.323 
ATOM   4933  N9   DG A 240     196.968 165.695-152.563 
ATOM   4934  C8   DG A 240     197.088 164.863-153.655 
ATOM   4935  N7   DG A 240     198.057 163.986-153.553 
ATOM   4936  C5   DG A 240     198.619 164.257-152.307 
ATOM   4937  C6   DG A 240     199.707 163.635-151.641 
ATOM   4938  O6   DG A 240     200.409 162.701-152.020 
ATOM   4939  N1   DG A 240     199.946 164.223-150.391 
ATOM   4940  C2   DG A 240     199.227 165.274-149.856 
ATOM   4941  N2   DG A 240     199.612 165.692-148.647 
ATOM   4942  N3   DG A 240     198.206 165.857-150.481 
ATOM   4943  C4   DG A 240     197.962 165.298-151.695 
ATOM   4944  P    DT A 241     194.571 170.796-152.670 
ATOM   4945  OP1  DT A 241     193.185 171.245-152.410 
ATOM   4946  OP2  DT A 241     195.039 170.908-154.069 
ATOM   4947  O5'  DT A 241     195.580 171.576-151.703 
ATOM   4948  C5'  DT A 241     195.819 171.059-150.380 
ATOM   4949  C4'  DT A 241     197.301 171.115-150.063 
ATOM   4950  O4'  DT A 241     198.007 169.918-150.498 
ATOM   4951  C3'  DT A 241     198.078 172.258-150.714 
ATOM   4952  O3'  DT A 241     199.065 172.723-149.801 
ATOM   4953  C2'  DT A 241     198.785 171.616-151.907 
ATOM   4954  C1'  DT A 241     199.170 170.318-151.206 
ATOM   4955  N1   DT A 241     199.542 169.219-152.142 
ATOM   4956  C2   DT A 241     200.525 168.352-151.731 
ATOM   4957  O2   DT A 241     201.087 168.450-150.654 
ATOM   4958  N3   DT A 241     200.843 167.348-152.624 
ATOM   4959  C4   DT A 241     200.273 167.145-153.863 
ATOM   4960  O4   DT A 241     200.641 166.209-154.576 
ATOM   4961  C5   DT A 241     199.251 168.105-154.207 
ATOM   4962  C7   DT A 241     198.578 167.956-155.540 
ATOM   4963  C6   DT A 241     198.922 169.092-153.358 
ATOM   4964  P    DG A 242     199.350 174.295-149.699 
ATOM   4965  OP1  DG A 242     198.365 174.919-148.787 
ATOM   4966  OP2  DG A 242     199.433 174.873-151.058 
ATOM   4967  O5'  DG A 242     200.798 174.311-149.020 
ATOM   4968  C5'  DG A 242     201.164 173.237-148.132 
ATOM   4969  C4'  DG A 242     202.581 172.782-148.427 
ATOM   4970  O4'  DG A 242     202.631 171.751-149.454 
ATOM   4971  C3'  DG A 242     203.533 173.862-148.941 
ATOM   4972  O3'  DG A 242     204.827 173.631-148.397 
ATOM   4973  C2'  DG A 242     203.593 173.638-150.451 
ATOM   4974  C1'  DG A 242     203.623 172.113-150.403 
ATOM   4975  N9   DG A 242     203.281 171.465-151.700 
ATOM   4976  C8   DG A 242     202.392 171.874-152.670 
ATOM   4977  N7   DG A 242     202.323 171.071-153.703 
ATOM   4978  C5   DG A 242     203.232 170.059-153.397 
ATOM   4979  C6   DG A 242     203.596 168.904-154.136 
ATOM   4980  O6   DG A 242     203.185 168.529-155.231 
ATOM   4981  N1   DG A 242     204.558 168.143-153.456 
ATOM   4982  C2   DG A 242     205.096 168.458-152.224 
ATOM   4983  N2   DG A 242     206.001 167.602-151.743 
ATOM   4984  N3   DG A 242     204.753 169.542-151.530 
ATOM   4985  C4   DG A 242     203.822 170.290-152.177 
ATOM   4986  P    DT A 243     205.708 174.884-147.932 
ATOM   4987  OP1  DT A 243     205.319 175.282-146.560 
ATOM   4988  OP2  DT A 243     205.640 175.947-148.960 
ATOM   4989  O5'  DT A 243     207.175 174.248-147.913 
ATOM   4990  C5'  DT A 243     207.325 172.845-147.626 
ATOM   4991  C4'  DT A 243     208.325 172.223-148.581 
ATOM   4992  O4'  DT A 243     207.700 171.753-149.810 
ATOM   4993  C3'  DT A 243     209.443 173.145-149.066 
ATOM   4994  O3'  DT A 243     210.644 172.392-149.180 
ATOM   4995  C2'  DT A 243     209.008 173.580-150.465 
ATOM   4996  C1'  DT A 243     208.463 172.227-150.909 
ATOM   4997  N1   DT A 243     207.566 172.302-152.097 
ATOM   4998  C2   DT A 243     207.608 171.250-152.979 
ATOM   4999  O2   DT A 243     208.335 170.283-152.826 
ATOM   5000  N3   DT A 243     206.764 171.354-154.068 
ATOM   5001  C4   DT A 243     205.903 172.398-154.339 
ATOM   5002  O4   DT A 243     205.195 172.381-155.347 
ATOM   5003  C5   DT A 243     205.931 173.455-153.355 
ATOM   5004  C7   DT A 243     205.024 174.630-153.574 
ATOM   5005  C6   DT A 243     206.742 173.379-152.287 
ATOM   5006  P    DA A 244     212.027 173.064-148.737 
ATOM   5007  OP1  DA A 244     212.202 172.921-147.274 
ATOM   5008  OP2  DA A 244     212.101 174.444-149.267 
ATOM   5009  O5'  DA A 244     213.087 172.138-149.499 
ATOM   5010  C5'  DA A 244     212.758 170.759-149.746 
ATOM   5011  C4'  DA A 244     213.148 170.379-151.160 
ATOM   5012  O4'  DA A 244     212.088 170.649-152.122 
ATOM   5013  C3'  DA A 244     214.362 171.109-151.735 
ATOM   5014  O3'  DA A 244     215.105 170.204-152.544 
ATOM   5015  C2'  DA A 244     213.770 172.193-152.637 
ATOM   5016  C1'  DA A 244     212.651 171.340-153.226 
ATOM   5017  N9   DA A 244     211.570 172.134-153.875 
ATOM   5018  C8   DA A 244     211.085 173.359-153.513 
ATOM   5019  N7   DA A 244     210.136 173.794-154.283 
ATOM   5020  C5   DA A 244     209.977 172.785-155.223 
ATOM   5021  C6   DA A 244     209.117 172.643-156.323 
ATOM   5022  N6   DA A 244     208.209 173.563-156.678 
ATOM   5023  N1   DA A 244     209.223 171.514-157.051 
ATOM   5024  C2   DA A 244     210.126 170.603-156.693 
ATOM   5025  N3   DA A 244     210.979 170.626-155.693 
ATOM   5026  C4   DA A 244     210.853 171.765-154.982 
ATOM   5027  P    DT A 245     216.703 170.257-152.498 
ATOM   5028  OP1  DT A 245     217.193 169.464-151.347 
ATOM   5029  OP2  DT A 245     217.156 171.664-152.557 
ATOM   5030  O5'  DT A 245     217.083 169.514-153.864 
ATOM   5031  C5'  DT A 245     216.196 168.502-154.377 
ATOM   5032  C4'  DT A 245     216.019 168.677-155.872 
ATOM   5033  O4'  DT A 245     214.929 169.586-156.199 
ATOM   5034  C3'  DT A 245     217.219 169.257-156.620 
ATOM   5035  O3'  DT A 245     217.313 168.631-157.895 
ATOM   5036  C2'  DT A 245     216.871 170.731-156.828 
ATOM   5037  C1'  DT A 245     215.397 170.519-157.161 
ATOM   5038  N1   DT A 245     214.574 171.754-157.046 
ATOM   5039  C2   DT A 245     213.536 171.899-157.936 
ATOM   5040  O2   DT A 245     213.275 171.072-158.791 
ATOM   5041  N3   DT A 245     212.795 173.058-157.799 
ATOM   5042  C4   DT A 245     213.002 174.056-156.869 
ATOM   5043  O4   DT A 245     212.271 175.049-156.845 
ATOM   5044  C5   DT A 245     214.113 173.814-155.981 
ATOM   5045  C7   DT A 245     214.407 174.854-154.939 
ATOM   5046  C6   DT A 245     214.851 172.697-156.091 
ATOM   5047  P    DG A 246     218.760 168.260-158.471 
ATOM   5048  OP1  DG A 246     219.196 166.959-157.917 
ATOM   5049  OP2  DG A 246     219.684 169.396-158.263 
ATOM   5050  O5'  DG A 246     218.446 168.103-160.033 
ATOM   5051  C5'  DG A 246     217.138 167.661-160.440 
ATOM   5052  C4'  DG A 246     216.649 168.496-161.608 
ATOM   5053  O4'  DG A 246     215.947 169.697-161.177 
ATOM   5054  C3'  DG A 246     217.733 169.022-162.549 
ATOM   5055  O3'  DG A 246     217.237 168.998-163.882 
ATOM   5056  C2'  DG A 246     217.935 170.479-162.132 
ATOM   5057  C1'  DG A 246     216.462 170.803-161.902 
ATOM   5058  N9   DG A 246     216.237 172.033-161.093 
ATOM   5059  C8   DG A 246     216.984 172.537-160.051 
ATOM   5060  N7   DG A 246     216.511 173.651-159.546 
ATOM   5061  C5   DG A 246     215.372 173.903-160.309 
ATOM   5062  C6   DG A 246     214.439 174.970-160.234 
ATOM   5063  O6   DG A 246     214.426 175.928-159.466 
ATOM   5064  N1   DG A 246     213.430 174.837-161.198 
ATOM   5065  C2   DG A 246     213.336 173.807-162.115 
ATOM   5066  N2   DG A 246     212.297 173.862-162.951 
ATOM   5067  N3   DG A 246     214.211 172.807-162.184 
ATOM   5068  C4   DG A 246     215.196 172.921-161.255 
ATOM   5069  P    DC A 247     218.220 168.563-165.068 
ATOM   5070  OP1  DC A 247     218.255 167.086-165.166 
ATOM   5071  OP2  DC A 247     219.528 169.233-164.899 
ATOM   5072  O5'  DC A 247     217.466 169.170-166.342 
ATOM   5073  C5'  DC A 247     216.031 169.286-166.314 
ATOM   5074  C4'  DC A 247     215.609 170.631-166.870 
ATOM   5075  O4'  DC A 247     215.562 171.665-165.846 
ATOM   5076  C3'  DC A 247     216.518 171.221-167.948 
ATOM   5077  O3'  DC A 247     215.715 171.892-168.911 
ATOM   5078  C2'  DC A 247     217.365 172.260-167.214 
ATOM   5079  C1'  DC A 247     216.247 172.809-166.333 
ATOM   5080  N1   DC A 247     216.736 173.588-165.161 
ATOM   5081  C2   DC A 247     215.975 174.676-164.741 
ATOM   5082  O2   DC A 247     214.934 174.946-165.352 
ATOM   5083  N3   DC A 247     216.404 175.400-163.676 
ATOM   5084  C4   DC A 247     217.537 175.074-163.042 
ATOM   5085  N4   DC A 247     217.913 175.811-162.008 
ATOM   5086  C5   DC A 247     218.335 173.960-163.458 
ATOM   5087  C6   DC A 247     217.889 173.249-164.525 
ATOM   5088  P    DC A 248     216.100 171.775-170.460 
ATOM   5089  OP1  DC A 248     215.538 170.525-171.019 
ATOM   5090  OP2  DC A 248     217.559 171.961-170.624 
ATOM   5091  O5'  DC A 248     215.326 173.035-171.074 
ATOM   5092  C5'  DC A 248     214.108 173.480-170.447 
ATOM   5093  C4'  DC A 248     214.102 174.992-170.341 
ATOM   5094  O4'  DC A 248     214.730 175.466-169.115 
ATOM   5095  C3'  DC A 248     214.845 175.739-171.448 
ATOM   5096  O3'  DC A 248     214.135 176.934-171.753 
ATOM   5097  C2'  DC A 248     216.189 176.119-170.826 
ATOM   5098  C1'  DC A 248     215.645 176.498-169.451 
ATOM   5099  N1   DC A 248     216.689 176.554-168.390 
ATOM   5100  C2   DC A 248     216.544 177.510-167.387 
ATOM   5101  O2   DC A 248     215.565 178.264-167.419 
ATOM   5102  N3   DC A 248     217.485 177.579-166.411 
ATOM   5103  C4   DC A 248     218.532 176.742-166.412 
ATOM   5104  N4   DC A 248     219.422 176.850-165.438 
ATOM   5105  C5   DC A 248     218.699 175.753-167.435 
ATOM   5106  C6   DC A 248     217.748 175.701-168.401 
ATOM   5107  P    DG A 249     214.018 177.398-173.282 
ATOM   5108  OP1  DG A 249     212.893 176.689-173.931 
ATOM   5109  OP2  DG A 249     215.336 177.267-173.941 
ATOM   5110  O5'  DG A 249     213.653 178.947-173.114 
ATOM   5111  C5'  DG A 249     212.915 179.367-171.951 
ATOM   5112  C4'  DG A 249     213.517 180.639-171.387 
ATOM   5113  O4'  DG A 249     214.580 180.372-170.430 
ATOM   5114  C3'  DG A 249     214.164 181.577-172.405 
ATOM   5115  O3'  DG A 249     213.913 182.922-172.017 
ATOM   5116  C2'  DG A 249     215.664 181.308-172.281 
ATOM   5117  C1'  DG A 249     215.695 181.185-170.760 
ATOM   5118  N9   DG A 249     216.923 180.523-170.238 
ATOM   5119  C8   DG A 249     217.667 179.505-170.794 
ATOM   5120  N7   DG A 249     218.702 179.145-170.074 
ATOM   5121  C5   DG A 249     218.639 179.984-168.962 
ATOM   5122  C6   DG A 249     219.492 180.068-167.831 
ATOM   5123  O6   DG A 249     220.494 179.408-167.573 
ATOM   5124  N1   DG A 249     219.063 181.061-166.938 
ATOM   5125  C2   DG A 249     217.955 181.865-167.115 
ATOM   5126  N2   DG A 249     217.714 182.753-166.147 
ATOM   5127  N3   DG A 249     217.155 181.786-168.177 
ATOM   5128  C4   DG A 249     217.558 180.828-169.053 
ATOM   5129  P    DT A 250     213.580 184.007-173.146 
ATOM   5130  OP1  DT A 250     212.141 183.947-173.483 
ATOM   5131  OP2  DT A 250     214.519 183.848-174.278 
ATOM   5132  O5'  DT A 250     213.896 185.373-172.374 
ATOM   5133  C5'  DT A 250     213.714 185.427-170.947 
ATOM   5134  C4'  DT A 250     214.884 186.142-170.301 
ATOM   5135  O4'  DT A 250     215.978 185.237-169.978 
ATOM   5136  C3'  DT A 250     215.545 187.232-171.145 
ATOM   5137  O3'  DT A 250     215.941 188.298-170.291 
ATOM   5138  C2'  DT A 250     216.801 186.573-171.715 
ATOM   5139  C1'  DT A 250     217.187 185.809-170.451 
ATOM   5140  N1   DT A 250     218.158 184.705-170.692 
ATOM   5141  C2   DT A 250     219.080 184.456-169.704 
ATOM   5142  O2   DT A 250     219.127 185.093-168.665 
ATOM   5143  N3   DT A 250     219.964 183.427-169.963 
ATOM   5144  C4   DT A 250     220.000 182.645-171.099 
ATOM   5145  O4   DT A 250     220.840 181.750-171.218 
ATOM   5146  C5   DT A 250     218.994 182.982-172.078 
ATOM   5147  C7   DT A 250     218.964 182.179-173.346 
ATOM   5148  C6   DT A 250     218.123 183.978-171.853 
ATOM   5149  P    DT A 251     215.762 189.806-170.799 
ATOM   5150  OP1  DT A 251     214.376 190.255-170.539 
ATOM   5151  OP2  DT A 251     216.229 189.918-172.198 
ATOM   5152  O5'  DT A 251     216.770 190.586-169.831 
ATOM   5153  C5'  DT A 251     217.010 190.069-168.509 
ATOM   5154  C4'  DT A 251     218.491 190.125-168.191 
ATOM   5155  O4'  DT A 251     219.198 188.928-168.626 
ATOM   5156  C3'  DT A 251     219.269 191.268-168.843 
ATOM   5157  O3'  DT A 251     220.255 191.733-167.930 
ATOM   5158  C2'  DT A 251     219.975 190.626-170.036 
ATOM   5159  C1'  DT A 251     220.361 189.328-169.335 
ATOM   5160  N1   DT A 251     220.732 188.229-170.270 
ATOM   5161  C2   DT A 251     221.715 187.362-169.859 
ATOM   5162  O2   DT A 251     222.278 187.460-168.782 
ATOM   5163  N3   DT A 251     222.034 186.358-170.753 
ATOM   5164  C4   DT A 251     221.463 186.155-171.992 
ATOM   5165  O4   DT A 251     221.831 185.219-172.705 
ATOM   5166  C5   DT A 251     220.441 187.115-172.336 
ATOM   5167  C7   DT A 251     219.769 186.966-173.669 
ATOM   5168  C6   DT A 251     220.112 188.102-171.486 
ATOM   5169  P    DA A 252     220.540 193.305-167.827 
ATOM   5170  OP1  DA A 252     219.555 193.929-166.915 
ATOM   5171  OP2  DA A 252     220.623 193.883-169.187 
ATOM   5172  O5'  DA A 252     221.988 193.321-167.148 
ATOM   5173  C5'  DA A 252     222.355 192.247-166.261 
ATOM   5174  C4'  DA A 252     223.771 191.792-166.555 
ATOM   5175  O4'  DA A 252     223.821 190.761-167.583 
ATOM   5176  C3'  DA A 252     224.723 192.872-167.069 
ATOM   5177  O3'  DA A 252     226.017 192.641-166.526 
ATOM   5178  C2'  DA A 252     224.783 192.648-168.580 
ATOM   5179  C1'  DA A 252     224.813 191.123-168.531 
ATOM   5180  N9   DA A 252     224.471 190.475-169.828 
ATOM   5181  C8   DA A 252     223.586 190.895-170.779 
ATOM   5182  N7   DA A 252     223.508 190.110-171.808 
ATOM   5183  C5   DA A 252     224.409 189.093-171.520 
ATOM   5184  C6   DA A 252     224.792 187.940-172.225 
ATOM   5185  N6   DA A 252     224.291 187.604-173.423 
ATOM   5186  N1   DA A 252     225.714 187.142-171.654 
ATOM   5187  C2   DA A 252     226.207 187.481-170.464 
ATOM   5188  N3   DA A 252     225.927 188.526-169.716 
ATOM   5189  C4   DA A 252     225.004 189.308-170.311 
ATOM   5190  P    DA A 253     226.898 193.894-166.061 
ATOM   5191  OP1  DA A 253     226.510 194.292-164.689 
ATOM   5192  OP2  DA A 253     226.831 194.957-167.088 
ATOM   5193  O5'  DA A 253     228.366 193.258-166.042 
ATOM   5194  C5'  DA A 253     228.516 191.855-165.754 
ATOM   5195  C4'  DA A 253     229.515 191.233-166.710 
ATOM   5196  O4'  DA A 253     228.891 190.763-167.938 
ATOM   5197  C3'  DA A 253     230.633 192.155-167.195 
ATOM   5198  O3'  DA A 253     231.834 191.402-167.309 
ATOM   5199  C2'  DA A 253     230.198 192.590-168.594 
ATOM   5200  C1'  DA A 253     229.653 191.237-169.038 
ATOM   5201  N9   DA A 253     228.757 191.312-170.225 
ATOM   5202  C8   DA A 253     227.881 192.302-170.566 
ATOM   5203  N7   DA A 253     227.238 192.077-171.669 
ATOM   5204  C5   DA A 253     227.720 190.847-172.093 
ATOM   5205  C6   DA A 253     227.429 190.050-173.213 
ATOM   5206  N6   DA A 253     226.538 190.393-174.154 
ATOM   5207  N1   DA A 253     228.091 188.884-173.331 
ATOM   5208  C2   DA A 253     228.975 188.548-172.393 
ATOM   5209  N3   DA A 253     229.327 189.207-171.310 
ATOM   5210  C4   DA A 253     228.651 190.371-171.215 
ATOM   5211  P    DC A 254     233.218 192.074-166.866 
ATOM   5212  OP1  DC A 254     233.392 191.930-165.403 
ATOM   5213  OP2  DC A 254     233.292 193.454-167.396 
ATOM   5214  O5'  DC A 254     234.277 191.148-167.628 
ATOM   5215  C5'  DC A 254     233.948 189.768-167.875 
ATOM   5216  C4'  DC A 254     234.339 189.389-169.289 
ATOM   5217  O4'  DC A 254     233.279 189.659-170.251 
ATOM   5218  C3'  DC A 254     235.553 190.119-169.863 
ATOM   5219  O3'  DC A 254     236.295 189.214-170.672 
ATOM   5220  C2'  DC A 254     234.960 191.203-170.765 
ATOM   5221  C1'  DC A 254     233.842 190.350-171.355 
ATOM   5222  N1   DC A 254     232.761 191.144-172.003 
ATOM   5223  C2   DC A 254     232.141 190.602-173.126 
ATOM   5224  O2   DC A 254     232.510 189.496-173.534 
ATOM   5225  N3   DC A 254     231.154 191.312-173.731 
ATOM   5226  C4   DC A 254     230.784 192.508-173.258 
ATOM   5227  N4   DC A 254     229.817 193.161-173.883 
ATOM   5228  C5   DC A 254     231.409 193.084-172.104 
ATOM   5229  C6   DC A 254     232.394 192.359-171.514 
ATOM   5230  P    DA A 255     237.894 189.267-170.627 
ATOM   5231  OP1  DA A 255     238.384 188.474-169.476 
ATOM   5232  OP2  DA A 255     238.346 190.674-170.685 
ATOM   5233  O5'  DA A 255     238.273 188.523-171.992 
ATOM   5234  C5'  DA A 255     237.387 187.512-172.505 
ATOM   5235  C4'  DA A 255     237.210 187.687-174.000 
ATOM   5236  O4'  DA A 255     236.120 188.596-174.327 
ATOM   5237  C3'  DA A 255     238.410 188.267-174.749 
ATOM   5238  O3'  DA A 255     238.504 187.641-176.023 
ATOM   5239  C2'  DA A 255     238.062 189.741-174.957 
ATOM   5240  C1'  DA A 255     236.587 189.529-175.290 
ATOM   5241  N9   DA A 255     235.764 190.764-175.175 
ATOM   5242  C8   DA A 255     235.900 191.796-174.290 
ATOM   5243  N7   DA A 255     235.022 192.738-174.444 
ATOM   5244  C5   DA A 255     234.246 192.301-175.508 
ATOM   5245  C6   DA A 255     233.136 192.860-176.163 
ATOM   5246  N6   DA A 255     232.591 194.038-175.823 
ATOM   5247  N1   DA A 255     232.604 192.163-177.183 
ATOM   5248  C2   DA A 255     233.148 190.995-177.516 
ATOM   5249  N3   DA A 255     234.178 190.375-176.981 
ATOM   5250  C4   DA A 255     234.692 191.094-175.963 
ATOM   5251  P    DA A 256     239.951 187.270-176.600 
ATOM   5252  OP1  DA A 256     240.387 185.969-176.046 
ATOM   5253  OP2  DA A 256     240.874 188.406-176.391 
ATOM   5254  O5'  DA A 256     239.636 187.113-178.162 
ATOM   5255  C5'  DA A 256     238.328 186.671-178.569 
ATOM   5256  C4'  DA A 256     237.840 187.506-179.737 
ATOM   5257  O4'  DA A 256     237.137 188.707-179.305 
ATOM   5258  C3'  DA A 256     238.924 188.032-180.678 
ATOM   5259  O3'  DA A 256     238.428 188.008-182.011 
ATOM   5260  C2'  DA A 256     239.126 189.489-180.260 
ATOM   5261  C1'  DA A 256     237.652 189.813-180.031 
ATOM   5262  N9   DA A 256     237.428 191.043-179.221 
ATOM   5263  C8   DA A 256     238.179 191.527-178.190 
ATOM   5264  N7   DA A 256     237.724 192.630-177.682 
ATOM   5265  C5   DA A 256     236.586 192.897-178.430 
ATOM   5266  C6   DA A 256     235.644 193.939-178.383 
ATOM   5267  N6   DA A 256     235.704 194.952-177.508 
ATOM   5268  N1   DA A 256     234.634 193.901-179.272 
ATOM   5269  C2   DA A 256     234.579 192.890-180.139 
ATOM   5270  N3   DA A 256     235.395 191.869-180.277 
ATOM   5271  C4   DA A 256     236.397 191.931-179.376 
ATOM   5272  P    DC A 257     239.411 187.573-183.196 
ATOM   5273  OP1  DC A 257     239.445 186.096-183.295 
ATOM   5274  OP2  DC A 257     240.719 188.243-183.027 
ATOM   5275  O5'  DC A 257     238.657 188.180-184.470 
ATOM   5276  C5'  DC A 257     237.222 188.296-184.443 
ATOM   5277  C4'  DC A 257     236.799 189.641-184.999 
ATOM   5278  O4'  DC A 257     236.753 190.675-183.974 
ATOM   5279  C3'  DC A 257     237.708 190.230-186.077 
ATOM   5280  O3'  DC A 257     236.905 190.902-187.039 
ATOM   5281  C2'  DC A 257     238.556 191.270-185.342 
ATOM   5282  C1'  DC A 257     237.438 191.818-184.461 
ATOM   5283  N1   DC A 257     237.927 192.598-183.290 
ATOM   5284  C2   DC A 257     237.165 193.686-182.870 
ATOM   5285  O2   DC A 257     236.125 193.956-183.481 
ATOM   5286  N3   DC A 257     237.594 194.410-181.805 
ATOM   5287  C4   DC A 257     238.727 194.084-181.170 
ATOM   5288  N4   DC A 257     239.104 194.821-180.136 
ATOM   5289  C5   DC A 257     239.526 192.970-181.586 
ATOM   5290  C6   DC A 257     239.080 192.259-182.653 
ATOM   5291  P    DA A 258     237.291 190.785-188.589 
ATOM   5292  OP1  DA A 258     236.728 189.535-189.148 
ATOM   5293  OP2  DA A 258     238.749 190.971-188.752 
ATOM   5294  O5'  DA A 258     236.517 192.045-189.203 
ATOM   5295  C5'  DA A 258     235.299 192.490-188.576 
ATOM   5296  C4'  DA A 258     235.293 194.002-188.470 
ATOM   5297  O4'  DA A 258     235.921 194.476-187.244 
ATOM   5298  C3'  DA A 258     236.035 194.749-189.577 
ATOM   5299  O3'  DA A 258     235.325 195.944-189.882 
ATOM   5300  C2'  DA A 258     237.379 195.129-188.954 
ATOM   5301  C1'  DA A 258     236.836 195.508-187.580 
ATOM   5302  N9   DA A 258     237.879 195.564-186.519 
ATOM   5303  C8   DA A 258     238.995 194.788-186.383 
ATOM   5304  N7   DA A 258     239.717 195.083-185.346 
ATOM   5305  C5   DA A 258     239.030 196.131-184.749 
ATOM   5306  C6   DA A 258     239.283 196.894-183.597 
ATOM   5307  N6   DA A 258     240.349 196.708-182.805 
ATOM   5308  N1   DA A 258     238.398 197.860-183.287 
ATOM   5309  C2   DA A 258     237.341 198.039-184.077 
ATOM   5310  N3   DA A 258     237.002 197.394-185.171 
ATOM   5311  C4   DA A 258     237.905 196.433-185.459 
ATOM   5312  P    DA A 259     235.209 196.408-191.410 
ATOM   5313  OP1  DA A 259     234.084 195.699-192.060 
ATOM   5314  OP2  DA A 259     236.527 196.277-192.070 
ATOM   5315  O5'  DA A 259     234.844 197.957-191.242 
ATOM   5316  C5'  DA A 259     234.105 198.377-190.080 
ATOM   5317  C4'  DA A 259     234.707 199.649-189.516 
ATOM   5318  O4'  DA A 259     235.771 199.382-188.558 
ATOM   5319  C3'  DA A 259     235.355 200.587-190.534 
ATOM   5320  O3'  DA A 259     235.103 201.932-190.145 
ATOM   5321  C2'  DA A 259     236.854 200.318-190.409 
ATOM   5322  C1'  DA A 259     236.886 200.195-188.889 
ATOM   5323  N9   DA A 259     238.113 199.533-188.366 
ATOM   5324  C8   DA A 259     238.839 198.524-188.932 
ATOM   5325  N7   DA A 259     239.866 198.158-188.230 
ATOM   5326  C5   DA A 259     239.820 198.985-187.116 
ATOM   5327  C6   DA A 259     240.644 199.094-185.983 
ATOM   5328  N6   DA A 259     241.726 198.329-185.778 
ATOM   5329  N1   DA A 259     240.314 200.021-185.065 
ATOM   5330  C2   DA A 259     239.237 200.777-185.273 
ATOM   5331  N3   DA A 259     238.398 200.767-186.286 
ATOM   5332  C4   DA A 259     238.751 199.830-187.191 
ATOM   5333  P    DG A 260     234.771 203.017-191.275 
ATOM   5334  OP1  DG A 260     233.331 202.957-191.612 
ATOM   5335  OP2  DG A 260     235.710 202.858-192.407 
ATOM   5336  O5'  DG A 260     235.087 204.383-190.503 
ATOM   5337  C5'  DG A 260     234.904 204.437-189.075 
ATOM   5338  C4'  DG A 260     236.074 205.152-188.430 
ATOM   5339  O4'  DG A 260     237.168 204.247-188.106 
ATOM   5340  C3'  DG A 260     236.735 206.242-189.274 
ATOM   5341  O3'  DG A 260     237.132 207.308-188.420 
ATOM   5342  C2'  DG A 260     237.991 205.583-189.843 
ATOM   5343  C1'  DG A 260     238.378 204.819-188.580 
ATOM   5344  N9   DG A 260     239.349 203.715-188.820 
ATOM   5345  C8   DG A 260     239.469 202.883-189.912 
ATOM   5346  N7   DG A 260     240.438 202.006-189.810 
ATOM   5347  C5   DG A 260     241.000 202.277-188.564 
ATOM   5348  C6   DG A 260     242.088 201.654-187.898 
ATOM   5349  O6   DG A 260     242.791 200.721-188.277 
ATOM   5350  N1   DG A 260     242.327 202.243-186.648 
ATOM   5351  C2   DG A 260     241.608 203.293-186.113 
ATOM   5352  N2   DG A 260     241.993 203.712-184.904 
ATOM   5353  N3   DG A 260     240.587 203.876-186.738 
ATOM   5354  C4   DG A 260     240.343 203.318-187.952 
ATOM   5355  P    DC A 261     236.952 208.816-188.927 
ATOM   5356  OP1  DC A 261     235.566 209.265-188.667 
ATOM   5357  OP2  DC A 261     237.420 208.928-190.326 
ATOM   5358  O5'  DC A 261     237.961 209.596-187.960 
ATOM   5359  C5'  DC A 261     238.201 209.079-186.637 
ATOM   5360  C4'  DC A 261     239.682 209.135-186.320 
ATOM   5361  O4'  DC A 261     240.388 207.938-186.755 
ATOM   5362  C3'  DC A 261     240.459 210.278-186.971 
ATOM   5363  O3'  DC A 261     241.446 210.743-186.058 
ATOM   5364  C2'  DC A 261     241.166 209.636-188.165 
ATOM   5365  C1'  DC A 261     241.551 208.338-187.464 
ATOM   5366  N1   DC A 261     241.923 207.239-188.399 
ATOM   5367  C2   DC A 261     242.918 206.352-187.997 
ATOM   5368  O2   DC A 261     243.447 206.511-186.891 
ATOM   5369  N3   DC A 261     243.271 205.345-188.835 
ATOM   5370  C4   DC A 261     242.674 205.207-190.027 
ATOM   5371  N4   DC A 261     243.054 204.208-190.808 
ATOM   5372  C5   DC A 261     241.649 206.108-190.460 
ATOM   5373  C6   DC A 261     241.310 207.109-189.607 
ATOM   5374  P    DA A 262     241.731 212.315-185.956 
ATOM   5375  OP1  DA A 262     240.746 212.938-185.044 
ATOM   5376  OP2  DA A 262     241.814 212.893-187.315 
ATOM   5377  O5'  DA A 262     243.179 212.330-185.277 
ATOM   5378  C5'  DA A 262     243.545 211.257-184.389 
ATOM   5379  C4'  DA A 262     244.962 210.802-184.684 
ATOM   5380  O4'  DA A 262     245.012 209.771-185.711 
ATOM   5381  C3'  DA A 262     245.914 211.882-185.198 
ATOM   5382  O3'  DA A 262     247.208 211.651-184.654 
ATOM   5383  C2'  DA A 262     245.974 211.658-186.708 
ATOM   5384  C1'  DA A 262     246.004 210.133-186.660 
ATOM   5385  N9   DA A 262     245.662 209.485-187.957 
ATOM   5386  C8   DA A 262     244.776 209.905-188.907 
ATOM   5387  N7   DA A 262     244.699 209.120-189.937 
ATOM   5388  C5   DA A 262     245.599 208.103-189.649 
ATOM   5389  C6   DA A 262     245.983 206.950-190.354 
ATOM   5390  N6   DA A 262     245.481 206.613-191.551 
ATOM   5391  N1   DA A 262     246.904 206.152-189.782 
ATOM   5392  C2   DA A 262     247.398 206.491-188.592 
ATOM   5393  N3   DA A 262     247.118 207.536-187.844 
ATOM   5394  C4   DA A 262     246.194 208.318-188.439 
ATOM   5395  P    DT A 263     248.089 212.904-184.190 
ATOM   5396  OP1  DT A 263     247.700 213.302-182.818 
ATOM   5397  OP2  DT A 263     248.021 213.967-185.217 
ATOM   5398  O5'  DT A 263     249.557 212.268-184.170 
ATOM   5399  C5'  DT A 263     249.706 210.865-183.883 
ATOM   5400  C4'  DT A 263     250.706 210.243-184.839 
ATOM   5401  O4'  DT A 263     250.081 209.773-186.067 
ATOM   5402  C3'  DT A 263     251.824 211.165-185.324 
ATOM   5403  O3'  DT A 263     253.025 210.412-185.438 
ATOM   5404  C2'  DT A 263     251.389 211.600-186.723 
ATOM   5405  C1'  DT A 263     250.844 210.247-187.166 
ATOM   5406  N1   DT A 263     249.947 210.322-188.354 
ATOM   5407  C2   DT A 263     249.989 209.270-189.237 
ATOM   5408  O2   DT A 263     250.716 208.303-189.084 
ATOM   5409  N3   DT A 263     249.145 209.374-190.325 
ATOM   5410  C4   DT A 263     248.284 210.418-190.596 
ATOM   5411  O4   DT A 263     247.576 210.401-191.604 
ATOM   5412  C5   DT A 263     248.312 211.475-189.612 
ATOM   5413  C7   DT A 263     247.405 212.650-189.831 
ATOM   5414  C6   DT A 263     249.123 211.399-188.544 
ATOM   5415  P    DT A 264     254.408 211.084-184.994 
ATOM   5416  OP1  DT A 264     254.583 210.940-183.532 
ATOM   5417  OP2  DT A 264     254.482 212.464-185.524 
ATOM   5418  O5'  DT A 264     255.468 210.158-185.756 
ATOM   5419  C5'  DT A 264     255.139 208.778-186.003 
ATOM   5420  C4'  DT A 264     255.529 208.399-187.418 
ATOM   5421  O4'  DT A 264     254.469 208.669-188.379 
ATOM   5422  C3'  DT A 264     256.743 209.129-187.992 
ATOM   5423  O3'  DT A 264     257.486 208.224-188.801 
ATOM   5424  C2'  DT A 264     256.151 210.213-188.894 
ATOM   5425  C1'  DT A 264     255.032 209.360-189.484 
ATOM   5426  N1   DT A 264     253.951 210.154-190.132 
ATOM   5427  C2   DT A 264     253.350 209.606-191.238 
ATOM   5428  O2   DT A 264     253.663 208.520-191.694 
ATOM   5429  N3   DT A 264     252.353 210.372-191.812 
ATOM   5430  C4   DT A 264     251.920 211.609-191.381 
ATOM   5431  O4   DT A 264     251.018 212.200-191.978 
ATOM   5432  C5   DT A 264     252.611 212.101-190.213 
ATOM   5433  C7   DT A 264     252.202 213.441-189.677 
ATOM   5434  C6   DT A 264     253.585 211.377-189.635 
ATOM   5435  P    DC A 265     259.085 208.277-188.756 
ATOM   5436  OP1  DC A 265     259.574 207.484-187.604 
ATOM   5437  OP2  DC A 265     259.537 209.684-188.814 
ATOM   5438  O5'  DC A 265     259.464 207.533-190.121 
ATOM   5439  C5'  DC A 265     258.577 206.522-190.634 
ATOM   5440  C4'  DC A 265     258.400 206.697-192.129 
ATOM   5441  O4'  DC A 265     257.310 207.606-192.456 
ATOM   5442  C3'  DC A 265     259.600 207.277-192.877 
ATOM   5443  O3'  DC A 265     259.694 206.651-194.152 
ATOM   5444  C2'  DC A 265     259.252 208.751-193.085 
ATOM   5445  C1'  DC A 265     257.778 208.539-193.418 
ATOM   5446  N1   DC A 265     256.955 209.774-193.303 
ATOM   5447  C2   DC A 265     255.899 209.937-194.197 
ATOM   5448  O2   DC A 265     255.691 209.057-195.041 
ATOM   5449  N3   DC A 265     255.137 211.056-194.109 
ATOM   5450  C4   DC A 265     255.394 211.986-193.182 
ATOM   5451  N4   DC A 265     254.622 213.061-193.137 
ATOM   5452  C5   DC A 265     256.476 211.839-192.253 
ATOM   5453  C6   DC A 265     257.226 210.713-192.357 
ATOM   5454  P    DT A 266     261.141 206.280-194.729 
ATOM   5455  OP1  DT A 266     261.577 204.978-194.174 
ATOM   5456  OP2  DT A 266     262.065 207.416-194.520 
ATOM   5457  O5'  DT A 266     260.827 206.123-196.290 
ATOM   5458  C5'  DT A 266     259.519 205.681-196.698 
ATOM   5459  C4'  DT A 266     259.030 206.516-197.865 
ATOM   5460  O4'  DT A 266     258.328 207.717-197.434 
ATOM   5461  C3'  DT A 266     260.114 207.042-198.806 
ATOM   5462  O3'  DT A 266     259.619 207.018-200.139 
ATOM   5463  C2'  DT A 266     260.316 208.499-198.389 
ATOM   5464  C1'  DT A 266     258.843 208.823-198.159 
ATOM   5465  N1   DT A 266     258.618 210.053-197.350 
ATOM   5466  C2   DT A 266     257.519 210.815-197.663 
ATOM   5467  O2   DT A 266     256.744 210.525-198.557 
ATOM   5468  N3   DT A 266     257.345 211.948-196.892 
ATOM   5469  C4   DT A 266     258.157 212.369-195.859 
ATOM   5470  O4   DT A 266     257.899 213.403-195.240 
ATOM   5471  C5   DT A 266     259.285 211.503-195.606 
ATOM   5472  C7   DT A 266     260.221 211.889-194.498 
ATOM   5473  C6   DT A 266     259.479 210.396-196.341 
ATOM   5474  P    DA A 267     260.601 206.583-201.325 
ATOM   5475  OP1  DA A 267     260.636 205.106-201.424 
ATOM   5476  OP2  DA A 267     261.909 207.253-201.156 
ATOM   5477  O5'  DA A 267     259.847 207.190-202.599 
ATOM   5478  C5'  DA A 267     258.412 207.306-202.571 
ATOM   5479  C4'  DA A 267     257.990 208.650-203.127 
ATOM   5480  O4'  DA A 267     257.943 209.685-202.103 
ATOM   5481  C3'  DA A 267     258.899 209.240-204.205 
ATOM   5482  O3'  DA A 267     258.096 209.912-205.168 
ATOM   5483  C2'  DA A 267     259.746 210.280-203.471 
ATOM   5484  C1'  DA A 267     258.628 210.828-202.590 
ATOM   5485  N9   DA A 267     259.117 211.608-201.419 
ATOM   5486  C8   DA A 267     260.243 211.403-200.673 
ATOM   5487  N7   DA A 267     260.398 212.259-199.710 
ATOM   5488  C5   DA A 267     259.294 213.093-199.824 
ATOM   5489  C6   DA A 267     258.874 214.212-199.086 
ATOM   5490  N6   DA A 267     259.549 214.705-198.039 
ATOM   5491  N1   DA A 267     257.729 214.809-199.467 
ATOM   5492  C2   DA A 267     257.061 214.315-200.509 
ATOM   5493  N3   DA A 267     257.355 213.282-201.269 
ATOM   5494  C4   DA A 267     258.505 212.703-200.867 
ATOM   5495  P    DT A 268     258.481 209.795-206.717 
ATOM   5496  OP1  DT A 268     257.919 208.545-207.276 
ATOM   5497  OP2  DT A 268     259.940 209.981-206.881 
ATOM   5498  O5'  DT A 268     257.707 211.055-207.331 
ATOM   5499  C5'  DT A 268     256.489 211.500-206.704 
ATOM   5500  C4'  DT A 268     256.483 213.012-206.598 
ATOM   5501  O4'  DT A 268     257.112 213.486-205.373 
ATOM   5502  C3'  DT A 268     257.226 213.759-207.705 
ATOM   5503  O3'  DT A 268     256.516 214.954-208.011 
ATOM   5504  C2'  DT A 268     258.570 214.139-207.083 
ATOM   5505  C1'  DT A 268     258.026 214.517-205.708 
ATOM   5506  N1   DT A 268     259.070 214.574-204.647 
ATOM   5507  C2   DT A 268     258.913 215.522-203.665 
ATOM   5508  O2   DT A 268     257.972 216.297-203.636 
ATOM   5509  N3   DT A 268     259.899 215.546-202.699 
ATOM   5510  C4   DT A 268     261.003 214.719-202.636 
ATOM   5511  O4   DT A 268     261.821 214.835-201.720 
ATOM   5512  C5   DT A 268     261.081 213.758-203.709 
ATOM   5513  C7   DT A 268     262.252 212.818-203.716 
ATOM   5514  C6   DT A 268     260.136 213.712-204.662 
ATOM   5515  P    DT A 269     256.399 215.418-209.539 
ATOM   5516  OP1  DT A 269     255.274 214.709-210.188 
ATOM   5517  OP2  DT A 269     257.717 215.287-210.198 
ATOM   5518  O5'  DT A 269     256.034 216.967-209.371 
ATOM   5519  C5'  DT A 269     255.296 217.387-208.209 
ATOM   5520  C4'  DT A 269     255.898 218.659-207.644 
ATOM   5521  O4'  DT A 269     256.961 218.392-206.687 
ATOM   5522  C3'  DT A 269     256.545 219.597-208.663 
ATOM   5523  O3'  DT A 269     256.294 220.942-208.274 
ATOM   5524  C2'  DT A 269     258.045 219.328-208.538 
ATOM   5525  C1'  DT A 269     258.077 219.205-207.017 
ATOM   5526  N1   DT A 269     259.304 218.543-206.495 
ATOM   5527  C2   DT A 269     259.790 218.988-205.289 
ATOM   5528  O2   DT A 269     259.263 219.882-204.651 
ATOM   5529  N3   DT A 269     260.930 218.351-204.837 
ATOM   5530  C4   DT A 269     261.605 217.331-205.476 
ATOM   5531  O4   DT A 269     262.617 216.838-204.973 
ATOM   5532  C5   DT A 269     261.019 216.933-206.735 
ATOM   5533  C7   DT A 269     261.693 215.829-207.495 
ATOM   5534  C6   DT A 269     259.912 217.535-207.198 
ATOM   5535  P    DG A 270     255.961 222.027-209.403 
ATOM   5536  OP1  DG A 270     254.522 221.967-209.740 
ATOM   5537  OP2  DG A 270     256.900 221.868-210.535 
ATOM   5538  O5'  DG A 270     256.277 223.393-208.631 
ATOM   5539  C5'  DG A 270     256.095 223.447-207.204 
ATOM   5540  C4'  DG A 270     257.265 224.162-206.559 
ATOM   5541  O4'  DG A 270     258.359 223.257-206.235 
ATOM   5542  C3'  DG A 270     257.926 225.252-207.402 
ATOM   5543  O3'  DG A 270     258.322 226.318-206.549 
ATOM   5544  C2'  DG A 270     259.182 224.593-207.972 
ATOM   5545  C1'  DG A 270     259.568 223.829-206.709 
ATOM   5546  N9   DG A 270     260.539 222.725-206.949 
ATOM   5547  C8   DG A 270     260.659 221.893-208.041 
ATOM   5548  N7   DG A 270     261.629 221.016-207.939 
ATOM   5549  C5   DG A 270     262.191 221.287-206.693 
ATOM   5550  C6   DG A 270     263.279 220.664-206.026 
ATOM   5551  O6   DG A 270     263.981 219.731-206.406 
ATOM   5552  N1   DG A 270     263.517 221.253-204.777 
ATOM   5553  C2   DG A 270     262.799 222.303-204.241 
ATOM   5554  N2   DG A 270     263.184 222.722-203.033 
ATOM   5555  N3   DG A 270     261.778 222.886-204.867 
ATOM   5556  C4   DG A 270     261.533 222.328-206.081 
ATOM   5557  P    DA A 271     258.143 227.826-207.056 
ATOM   5558  OP1  DA A 271     256.757 228.275-206.796 
ATOM   5559  OP2  DA A 271     258.610 227.938-208.455 
ATOM   5560  O5'  DA A 271     259.151 228.606-206.088 
ATOM   5561  C5'  DA A 271     259.391 228.089-204.766 
ATOM   5562  C4'  DA A 271     260.873 228.145-204.449 
ATOM   5563  O4'  DA A 271     261.579 226.948-204.883 
ATOM   5564  C3'  DA A 271     261.650 229.288-205.100 
ATOM   5565  O3'  DA A 271     262.636 229.753-204.187 
ATOM   5566  C2'  DA A 271     262.357 228.646-206.293 
ATOM   5567  C1'  DA A 271     262.742 227.347-205.592 
ATOM   5568  N9   DA A 271     263.113 226.249-206.528 
ATOM   5569  C8   DA A 271     262.601 225.979-207.765 
ATOM   5570  N7   DA A 271     263.136 224.946-208.339 
ATOM   5571  C5   DA A 271     264.070 224.496-207.417 
ATOM   5572  C6   DA A 271     264.974 223.421-207.432 
ATOM   5573  N6   DA A 271     265.088 222.564-208.456 
ATOM   5574  N1   DA A 271     265.760 223.259-206.352 
ATOM   5575  C2   DA A 271     265.643 224.113-205.336 
ATOM   5576  N3   DA A 271     264.840 225.148-205.211 
ATOM   5577  C4   DA A 271     264.065 225.288-206.305 
ATOM   5578  P    DT A 272     262.921 231.325-204.084 
ATOM   5579  OP1  DT A 272     261.936 231.948-203.172 
ATOM   5580  OP2  DT A 272     263.004 231.903-205.444 
ATOM   5581  O5'  DT A 272     264.369 231.340-203.405 
ATOM   5582  C5'  DT A 272     264.736 230.267-202.518 
ATOM   5583  C4'  DT A 272     266.152 229.812-202.812 
ATOM   5584  O4'  DT A 272     266.202 228.781-203.840 
ATOM   5585  C3'  DT A 272     267.104 230.892-203.326 
ATOM   5586  O3'  DT A 272     268.399 230.661-202.783 
ATOM   5587  C2'  DT A 272     267.164 230.668-204.837 
ATOM   5588  C1'  DT A 272     267.194 229.143-204.788 
ATOM   5589  N1   DT A 272     266.852 228.495-206.085 
ATOM   5590  C2   DT A 272     267.500 227.322-206.388 
ATOM   5591  O2   DT A 272     268.322 226.808-205.649 
ATOM   5592  N3   DT A 272     267.157 226.751-207.599 
ATOM   5593  C4   DT A 272     266.244 227.245-208.507 
ATOM   5594  O4   DT A 272     266.021 226.644-209.561 
ATOM   5595  C5   DT A 272     265.618 228.480-208.101 
ATOM   5596  C7   DT A 272     264.610 229.086-209.034 
ATOM   5597  C6   DT A 272     265.931 229.057-206.930 
ATOM   5598  P    DA A 273     269.279 231.914-202.318 
ATOM   5599  OP1  DA A 273     268.891 232.312-200.946 
ATOM   5600  OP2  DA A 273     269.212 232.977-203.346 
ATOM   5601  O5'  DA A 273     270.747 231.278-202.299 
ATOM   5602  C5'  DA A 273     270.897 229.874-202.012 
ATOM   5603  C4'  DA A 273     271.896 229.253-202.967 
ATOM   5604  O4'  DA A 273     271.272 228.783-204.195 
ATOM   5605  C3'  DA A 273     273.015 230.175-203.452 
ATOM   5606  O3'  DA A 273     274.216 229.422-203.566 
ATOM   5607  C2'  DA A 273     272.579 230.610-204.851 
ATOM   5608  C1'  DA A 273     272.034 229.257-205.295 
ATOM   5609  N9   DA A 273     271.138 229.332-206.482 
ATOM   5610  C8   DA A 273     270.262 230.322-206.823 
ATOM   5611  N7   DA A 273     269.619 230.097-207.926 
ATOM   5612  C5   DA A 273     270.101 228.867-208.350 
ATOM   5613  C6   DA A 273     269.810 228.070-209.470 
ATOM   5614  N6   DA A 273     268.919 228.413-210.411 
ATOM   5615  N1   DA A 273     270.472 226.904-209.588 
ATOM   5616  C2   DA A 273     271.356 226.568-208.650 
ATOM   5617  N3   DA A 273     271.708 227.227-207.567 
ATOM   5618  C4   DA A 273     271.032 228.391-207.473 
ATOM   5619  P    DA A 274     275.599 230.094-203.123 
ATOM   5620  OP1  DA A 274     275.773 229.950-201.660 
ATOM   5621  OP2  DA A 274     275.673 231.474-203.653 
ATOM   5622  O5'  DA A 274     276.658 229.168-203.885 
ATOM   5623  C5'  DA A 274     276.329 227.788-204.132 
ATOM   5624  C4'  DA A 274     276.720 227.409-205.546 
ATOM   5625  O4'  DA A 274     275.660 227.679-206.508 
ATOM   5626  C3'  DA A 274     277.934 228.139-206.121 
ATOM   5627  O3'  DA A 274     278.676 227.234-206.929 
ATOM   5628  C2'  DA A 274     277.341 229.223-207.022 
ATOM   5629  C1'  DA A 274     276.223 228.370-207.612 
ATOM   5630  N9   DA A 274     275.142 229.164-208.260 
ATOM   5631  C8   DA A 274     274.656 230.389-207.899 
ATOM   5632  N7   DA A 274     273.707 230.824-208.668 
ATOM   5633  C5   DA A 274     273.549 229.815-209.609 
ATOM   5634  C6   DA A 274     272.688 229.673-210.709 
ATOM   5635  N6   DA A 274     271.781 230.593-211.063 
ATOM   5636  N1   DA A 274     272.795 228.544-211.437 
ATOM   5637  C2   DA A 274     273.698 227.633-211.079 
ATOM   5638  N3   DA A 274     274.551 227.656-210.079 
ATOM   5639  C4   DA A 274     274.424 228.795-209.367 
ATOM   5640  P    DG A 275     280.275 227.286-206.884 
ATOM   5641  OP1  DG A 275     280.765 226.494-205.733 
ATOM   5642  OP2  DG A 275     280.727 228.694-206.942 
ATOM   5643  O5'  DG A 275     280.655 226.543-208.249 
ATOM   5644  C5'  DG A 275     279.768 225.532-208.763 
ATOM   5645  C4'  DG A 275     279.591 225.707-210.257 
ATOM   5646  O4'  DG A 275     278.501 226.616-210.585 
ATOM   5647  C3'  DG A 275     280.791 226.287-211.006 
ATOM   5648  O3'  DG A 275     280.885 225.661-212.280 
ATOM   5649  C2'  DG A 275     280.443 227.761-211.214 
ATOM   5650  C1'  DG A 275     278.969 227.549-211.547 
ATOM   5651  N9   DG A 275     278.145 228.784-211.432 
ATOM   5652  C8   DG A 275     278.268 229.833-210.548 
ATOM   5653  N7   DG A 275     277.374 230.778-210.713 
ATOM   5654  C5   DG A 275     276.605 230.324-211.783 
ATOM   5655  C6   DG A 275     275.486 230.917-212.422 
ATOM   5656  O6   DG A 275     274.933 231.985-212.171 
ATOM   5657  N1   DG A 275     275.008 230.114-213.469 
ATOM   5658  C2   DG A 275     275.542 228.898-213.846 
ATOM   5659  N2   DG A 275     274.941 228.287-214.869 
ATOM   5660  N3   DG A 275     276.592 228.342-213.245 
ATOM   5661  C4   DG A 275     277.067 229.107-212.230 
ATOM   5662  P    DG A 276     282.332 225.290-212.857 
ATOM   5663  OP1  DG A 276     282.768 223.988-212.303 
ATOM   5664  OP2  DG A 276     283.255 226.426-212.649 
ATOM   5665  O5'  DG A 276     282.018 225.133-214.419 
ATOM   5666  C5'  DG A 276     280.709 224.691-214.826 
ATOM   5667  C4'  DG A 276     280.221 225.526-215.994 
ATOM   5668  O4'  DG A 276     279.518 226.726-215.562 
ATOM   5669  C3'  DG A 276     281.305 226.052-216.935 
ATOM   5670  O3'  DG A 276     280.809 226.028-218.268 
ATOM   5671  C2'  DG A 276     281.507 227.509-216.517 
ATOM   5672  C1'  DG A 276     280.033 227.832-216.288 
ATOM   5673  N9   DG A 276     279.809 229.063-215.478 
ATOM   5674  C8   DG A 276     280.556 229.567-214.436 
ATOM   5675  N7   DG A 276     280.083 230.681-213.931 
ATOM   5676  C5   DG A 276     278.944 230.933-214.694 
ATOM   5677  C6   DG A 276     278.010 232.000-214.620 
ATOM   5678  O6   DG A 276     277.998 232.958-213.851 
ATOM   5679  N1   DG A 276     277.002 231.867-215.584 
ATOM   5680  C2   DG A 276     276.908 230.837-216.500 
ATOM   5681  N2   DG A 276     275.868 230.892-217.337 
ATOM   5682  N3   DG A 276     277.783 229.837-216.570 
ATOM   5683  C4   DG A 276     278.767 229.951-215.641 
ATOM   5684  P    DT A 277     281.792 225.593-219.453 
ATOM   5685  OP1  DT A 277     281.826 224.116-219.552 
ATOM   5686  OP2  DT A 277     283.100 226.263-219.285 
ATOM   5687  O5'  DT A 277     281.038 226.200-220.728 
ATOM   5688  C5'  DT A 277     279.603 226.316-220.700 
ATOM   5689  C4'  DT A 277     279.180 227.660-221.256 
ATOM   5690  O4'  DT A 277     279.134 228.695-220.231 
ATOM   5691  C3'  DT A 277     280.089 228.250-222.334 
ATOM   5692  O3'  DT A 277     279.286 228.922-223.296 
ATOM   5693  C2'  DT A 277     280.937 229.290-221.599 
ATOM   5694  C1'  DT A 277     279.819 229.838-220.718 
ATOM   5695  N1   DT A 277     280.308 230.618-219.547 
ATOM   5696  C2   DT A 277     279.545 231.688-219.145 
ATOM   5697  O2   DT A 277     278.509 232.011-219.701 
ATOM   5698  N3   DT A 277     280.030 232.387-218.057 
ATOM   5699  C4   DT A 277     281.186 232.111-217.355 
ATOM   5700  O4   DT A 277     281.518 232.810-216.396 
ATOM   5701  C5   DT A 277     281.918 230.971-217.852 
ATOM   5702  C7   DT A 277     283.190 230.600-217.145 
ATOM   5703  C6   DT A 277     281.470 230.273-218.908 
ATOM   5704  P    DA A 278     279.672 228.805-224.846 
ATOM   5705  OP1  DA A 278     279.109 227.555-225.405 
ATOM   5706  OP2  DA A 278     281.130 228.991-225.009 
ATOM   5707  O5'  DA A 278     278.898 230.065-225.460 
ATOM   5708  C5'  DA A 278     277.680 230.510-224.833 
ATOM   5709  C4'  DA A 278     277.674 232.022-224.727 
ATOM   5710  O4'  DA A 278     278.302 232.496-223.501 
ATOM   5711  C3'  DA A 278     278.416 232.769-225.834 
ATOM   5712  O3'  DA A 278     277.707 233.964-226.139 
ATOM   5713  C2'  DA A 278     279.760 233.148-225.211 
ATOM   5714  C1'  DA A 278     279.217 233.527-223.837 
ATOM   5715  N9   DA A 278     280.260 233.584-222.776 
ATOM   5716  C8   DA A 278     281.376 232.808-222.640 
ATOM   5717  N7   DA A 278     282.098 233.103-221.603 
ATOM   5718  C5   DA A 278     281.411 234.150-221.006 
ATOM   5719  C6   DA A 278     281.664 234.914-219.854 
ATOM   5720  N6   DA A 278     282.730 234.728-219.062 
ATOM   5721  N1   DA A 278     280.779 235.880-219.544 
ATOM   5722  C2   DA A 278     279.722 236.059-220.334 
ATOM   5723  N3   DA A 278     279.384 235.414-221.428 
ATOM   5724  C4   DA A 278     280.286 234.453-221.716 
ATOM   5725  P    DA A 279     277.590 234.428-227.667 
ATOM   5726  OP1  DA A 279     276.465 233.719-228.317 
ATOM   5727  OP2  DA A 279     278.908 234.297-228.327 
ATOM   5728  O5'  DA A 279     277.225 235.977-227.499 
ATOM   5729  C5'  DA A 279     276.486 236.397-226.337 
ATOM   5730  C4'  DA A 279     277.088 237.669-225.773 
ATOM   5731  O4'  DA A 279     278.152 237.402-224.815 
ATOM   5732  C3'  DA A 279     277.736 238.607-226.791 
ATOM   5733  O3'  DA A 279     277.484 239.952-226.403 
ATOM   5734  C2'  DA A 279     279.235 238.338-226.666 
ATOM   5735  C1'  DA A 279     279.267 238.215-225.146 
ATOM   5736  N9   DA A 279     280.494 237.553-224.624 
ATOM   5737  C8   DA A 279     281.220 236.544-225.189 
ATOM   5738  N7   DA A 279     282.247 236.178-224.487 
ATOM   5739  C5   DA A 279     282.201 237.004-223.373 
ATOM   5740  C6   DA A 279     283.025 237.114-222.240 
ATOM   5741  N6   DA A 279     284.107 236.349-222.035 
ATOM   5742  N1   DA A 279     282.695 238.041-221.322 
ATOM   5743  C2   DA A 279     281.618 238.797-221.530 
ATOM   5744  N3   DA A 279     280.779 238.786-222.543 
ATOM   5745  C4   DA A 279     281.132 237.850-223.448 
ATOM   5746  P    DC A 280     277.152 241.037-227.532 
ATOM   5747  OP1  DC A 280     275.712 240.977-227.869 
ATOM   5748  OP2  DC A 280     278.091 240.878-228.664 
ATOM   5749  O5'  DC A 280     277.468 242.403-226.760 
ATOM   5750  C5'  DC A 280     277.285 242.457-225.332 
ATOM   5751  C4'  DC A 280     278.455 243.172-224.687 
ATOM   5752  O4'  DC A 280     279.549 242.267-224.363 
ATOM   5753  C3'  DC A 280     279.116 244.262-225.531 
ATOM   5754  O3'  DC A 280     279.513 245.328-224.677 
ATOM   5755  C2'  DC A 280     280.372 243.603-226.100 
ATOM   5756  C1'  DC A 280     280.759 242.839-224.837 
ATOM   5757  N1   DC A 280     281.730 241.735-225.078 
ATOM   5758  C2   DC A 280     282.671 241.470-224.085 
ATOM   5759  O2   DC A 280     282.661 242.155-223.056 
ATOM   5760  N3   DC A 280     283.565 240.468-224.286 
ATOM   5761  C4   DC A 280     283.543 239.749-225.415 
ATOM   5762  N4   DC A 280     284.435 238.783-225.564 
ATOM   5763  C5   DC A 280     282.583 240.005-226.448 
ATOM   5764  C6   DC A 280     281.698 241.011-226.229 
ATOM   5765  P    DA A 281     279.333 246.836-225.184 
ATOM   5766  OP1  DA A 281     277.947 247.285-224.925 
ATOM   5767  OP2  DA A 281     279.801 246.948-226.583 
ATOM   5768  O5'  DA A 281     280.342 247.616-224.217 
ATOM   5769  C5'  DA A 281     280.582 247.099-222.895 
ATOM   5770  C4'  DA A 281     282.063 247.155-222.577 
ATOM   5771  O4'  DA A 281     282.769 245.958-223.012 
ATOM   5772  C3'  DA A 281     282.840 248.298-223.229 
ATOM   5773  O3'  DA A 281     283.827 248.763-222.315 
ATOM   5774  C2'  DA A 281     283.547 247.656-224.422 
ATOM   5775  C1'  DA A 281     283.933 246.357-223.721 
ATOM   5776  N9   DA A 281     284.304 245.259-224.656 
ATOM   5777  C8   DA A 281     283.792 244.989-225.893 
ATOM   5778  N7   DA A 281     284.326 243.956-226.467 
ATOM   5779  C5   DA A 281     285.261 243.506-225.546 
ATOM   5780  C6   DA A 281     286.164 242.431-225.561 
ATOM   5781  N6   DA A 281     286.278 241.574-226.585 
ATOM   5782  N1   DA A 281     286.951 242.269-224.480 
ATOM   5783  C2   DA A 281     286.833 243.123-223.465 
ATOM   5784  N3   DA A 281     286.030 244.158-223.339 
ATOM   5785  C4   DA A 281     285.255 244.298-224.433 
ATOM   5786  P    DA A 282     284.112 250.335-222.213 
ATOM   5787  OP1  DA A 282     283.127 250.958-221.301 
ATOM   5788  OP2  DA A 282     284.195 250.913-223.572 
ATOM   5789  O5'  DA A 282     285.560 250.350-221.534 
ATOM   5790  C5'  DA A 282     285.926 249.277-220.647 
ATOM   5791  C4'  DA A 282     287.343 248.822-220.941 
ATOM   5792  O4'  DA A 282     287.393 247.791-221.969 
ATOM   5793  C3'  DA A 282     288.295 249.901-221.455 
ATOM   5794  O3'  DA A 282     289.589 249.671-220.912 
ATOM   5795  C2'  DA A 282     288.355 249.678-222.965 
ATOM   5796  C1'  DA A 282     288.385 248.153-222.917 
ATOM   5797  N9   DA A 282     288.043 247.505-224.214 
ATOM   5798  C8   DA A 282     287.157 247.925-225.164 
ATOM   5799  N7   DA A 282     287.080 247.139-226.194 
ATOM   5800  C5   DA A 282     287.980 246.122-225.906 
ATOM   5801  C6   DA A 282     288.364 244.970-226.611 
ATOM   5802  N6   DA A 282     287.863 244.633-227.808 
ATOM   5803  N1   DA A 282     289.285 244.172-226.039 
ATOM   5804  C2   DA A 282     289.779 244.511-224.849 
ATOM   5805  N3   DA A 282     289.499 245.556-224.102 
ATOM   5806  C4   DA A 282     288.575 246.338-224.696 
ATOM   5807  P    DG A 283     290.470 250.924-220.447 
ATOM   5808  OP1  DG A 283     290.081 251.322-219.075 
ATOM   5809  OP2  DG A 283     290.402 251.987-221.474 
ATOM   5810  O5'  DG A 283     291.938 250.288-220.427 
ATOM   5811  C5'  DG A 283     292.087 248.884-220.140 
ATOM   5812  C4'  DG A 283     293.087 248.263-221.096 
ATOM   5813  O4'  DG A 283     292.462 247.793-222.324 
ATOM   5814  C3'  DG A 283     294.205 249.185-221.581 
ATOM   5815  O3'  DG A 283     295.406 248.432-221.695 
ATOM   5816  C2'  DG A 283     293.770 249.620-222.980 
ATOM   5817  C1'  DG A 283     293.225 248.266-223.423 
ATOM   5818  N9   DG A 283     292.328 248.342-224.611 
ATOM   5819  C8   DG A 283     291.440 249.331-224.970 
ATOM   5820  N7   DG A 283     290.796 249.092-226.087 
ATOM   5821  C5   DG A 283     291.293 247.855-226.497 
ATOM   5822  C6   DG A 283     290.976 247.075-227.639 
ATOM   5823  O6   DG A 283     290.177 247.318-228.539 
ATOM   5824  N1   DG A 283     291.716 245.885-227.669 
ATOM   5825  C2   DG A 283     292.641 245.499-226.718 
ATOM   5826  N2   DG A 283     293.241 244.324-226.927 
ATOM   5827  N3   DG A 283     292.938 246.230-225.646 
ATOM   5828  C4   DG A 283     292.229 247.389-225.603 
ATOM   5829  P    DT A 284     296.789 249.104-221.251 
ATOM   5830  OP1  DT A 284     296.964 248.960-219.789 
ATOM   5831  OP2  DT A 284     296.863 250.483-221.781 
ATOM   5832  O5'  DT A 284     297.849 248.178-222.013 
ATOM   5833  C5'  DT A 284     297.520 246.798-222.260 
ATOM   5834  C4'  DT A 284     297.910 246.419-223.675 
ATOM   5835  O4'  DT A 284     296.850 246.689-224.636 
ATOM   5836  C3'  DT A 284     299.124 247.149-224.249 
ATOM   5837  O3'  DT A 284     299.867 246.244-225.058 
ATOM   5838  C2'  DT A 284     298.532 248.233-225.151 
ATOM   5839  C1'  DT A 284     297.413 247.380-225.741 
ATOM   5840  N1   DT A 284     296.332 248.174-226.389 
ATOM   5841  C2   DT A 284     295.731 247.626-227.495 
ATOM   5842  O2   DT A 284     296.045 246.540-227.951 
ATOM   5843  N3   DT A 284     294.734 248.392-228.070 
ATOM   5844  C4   DT A 284     294.301 249.629-227.638 
ATOM   5845  O4   DT A 284     293.399 250.220-228.235 
ATOM   5846  C5   DT A 284     294.992 250.121-226.470 
ATOM   5847  C7   DT A 284     294.583 251.461-225.935 
ATOM   5848  C6   DT A 284     295.966 249.397-225.892 
ATOM   5849  P    DC A 285     301.466 246.296-225.013 
ATOM   5850  OP1  DC A 285     301.956 245.504-223.862 
ATOM   5851  OP2  DC A 285     301.918 247.704-225.071 
ATOM   5852  O5'  DC A 285     301.845 245.553-226.378 
ATOM   5853  C5'  DC A 285     300.958 244.542-226.891 
ATOM   5854  C4'  DC A 285     300.782 244.717-228.386 
ATOM   5855  O4'  DC A 285     299.691 245.626-228.713 
ATOM   5856  C3'  DC A 285     301.982 245.297-229.135 
ATOM   5857  O3'  DC A 285     302.075 244.671-230.409 
ATOM   5858  C2'  DC A 285     301.633 246.770-229.343 
ATOM   5859  C1'  DC A 285     300.159 246.559-229.675 
ATOM   5860  N1   DC A 285     299.336 247.794-229.560 
ATOM   5861  C2   DC A 285     298.280 247.957-230.454 
ATOM   5862  O2   DC A 285     298.072 247.076-231.298 
ATOM   5863  N3   DC A 285     297.518 249.076-230.366 
ATOM   5864  C4   DC A 285     297.775 250.006-229.439 
ATOM   5865  N4   DC A 285     297.003 251.081-229.394 
ATOM   5866  C5   DC A 285     298.857 249.859-228.510 
ATOM   5867  C6   DC A 285     299.607 248.733-228.614 
ATOM   5868  P    DG A 286     303.522 244.300-230.986 
ATOM   5869  OP1  DG A 286     303.958 242.998-230.431 
ATOM   5870  OP2  DG A 286     304.446 245.436-230.777 
ATOM   5871  O5'  DG A 286     303.208 244.143-232.547 
ATOM   5872  C5'  DG A 286     301.900 243.701-232.955 
ATOM   5873  C4'  DG A 286     301.412 244.536-234.123 
ATOM   5874  O4'  DG A 286     300.709 245.736-233.691 
ATOM   5875  C3'  DG A 286     302.495 245.062-235.063 
ATOM   5876  O3'  DG A 286     302.000 245.038-236.396 
ATOM   5877  C2'  DG A 286     302.697 246.519-234.646 
ATOM   5878  C1'  DG A 286     301.224 246.842-234.417 
ATOM   5879  N9   DG A 286     300.999 248.073-233.607 
ATOM   5880  C8   DG A 286     301.746 248.577-232.565 
ATOM   5881  N7   DG A 286     301.273 249.691-232.060 
ATOM   5882  C5   DG A 286     300.134 249.943-232.823 
ATOM   5883  C6   DG A 286     299.201 251.010-232.748 
ATOM   5884  O6   DG A 286     299.189 251.968-231.980 
ATOM   5885  N1   DG A 286     298.193 250.877-233.713 
ATOM   5886  C2   DG A 286     298.098 249.847-234.629 
ATOM   5887  N2   DG A 286     297.059 249.902-235.466 
ATOM   5888  N3   DG A 286     298.973 248.846-234.698 
ATOM   5889  C4   DG A 286     299.958 248.961-233.769 
ATOM   5890  P    DA A 287     302.982 244.603-237.582 
ATOM   5891  OP1  DA A 287     303.017 243.126-237.681 
ATOM   5892  OP2  DA A 287     304.290 245.273-237.413 
ATOM   5893  O5'  DA A 287     302.228 245.210-238.856 
ATOM   5894  C5'  DA A 287     300.793 245.326-238.828 
ATOM   5895  C4'  DA A 287     300.371 246.670-239.385 
ATOM   5896  O4'  DA A 287     300.324 247.705-238.360 
ATOM   5897  C3'  DA A 287     301.280 247.260-240.462 
ATOM   5898  O3'  DA A 287     300.477 247.932-241.425 
ATOM   5899  C2'  DA A 287     302.127 248.300-239.728 
ATOM   5900  C1'  DA A 287     301.009 248.848-238.847 
ATOM   5901  N9   DA A 287     301.498 249.628-237.676 
ATOM   5902  C8   DA A 287     302.624 249.423-236.930 
ATOM   5903  N7   DA A 287     302.779 250.279-235.968 
ATOM   5904  C5   DA A 287     301.675 251.113-236.081 
ATOM   5905  C6   DA A 287     301.255 252.232-235.344 
ATOM   5906  N6   DA A 287     301.930 252.725-234.296 
ATOM   5907  N1   DA A 287     300.110 252.829-235.725 
ATOM   5908  C2   DA A 287     299.442 252.335-236.766 
ATOM   5909  N3   DA A 287     299.736 251.302-237.526 
ATOM   5910  C4   DA A 287     300.886 250.723-237.124 
ATOM   5911  P    DT A 288     300.862 247.815-242.975 
ATOM   5912  OP1  DT A 288     300.300 246.565-243.534 
ATOM   5913  OP2  DT A 288     302.321 248.001-243.138 
ATOM   5914  O5'  DT A 288     300.089 249.075-243.588 
ATOM   5915  C5'  DT A 288     298.870 249.520-242.961 
ATOM   5916  C4'  DT A 288     298.864 251.032-242.855 
ATOM   5917  O4'  DT A 288     299.493 251.506-241.630 
ATOM   5918  C3'  DT A 288     299.607 251.779-243.963 
ATOM   5919  O3'  DT A 288     298.897 252.974-244.268 
ATOM   5920  C2'  DT A 288     300.951 252.158-243.340 
ATOM   5921  C1'  DT A 288     300.408 252.537-241.965 
ATOM   5922  N1   DT A 288     301.451 252.594-240.904 
ATOM   5923  C2   DT A 288     301.294 253.542-239.922 
ATOM   5924  O2   DT A 288     300.353 254.317-239.893 
ATOM   5925  N3   DT A 288     302.281 253.566-238.957 
ATOM   5926  C4   DT A 288     303.384 252.739-238.893 
ATOM   5927  O4   DT A 288     304.202 252.855-237.977 
ATOM   5928  C5   DT A 288     303.462 251.778-239.967 
ATOM   5929  C7   DT A 288     304.633 250.838-239.974 
ATOM   5930  C6   DT A 288     302.517 251.732-240.919 
ATOM   5931  P    DG A 289     298.780 253.438-245.796 
ATOM   5932  OP1  DG A 289     297.655 252.728-246.445 
ATOM   5933  OP2  DG A 289     300.098 253.307-246.455 
ATOM   5934  O5'  DG A 289     298.415 254.986-245.628 
ATOM   5935  C5'  DG A 289     297.677 255.407-244.466 
ATOM   5936  C4'  DG A 289     298.279 256.679-243.901 
ATOM   5937  O4'  DG A 289     299.342 256.412-242.944 
ATOM   5938  C3'  DG A 289     298.926 257.617-244.920 
ATOM   5939  O3'  DG A 289     298.675 258.962-244.531 
ATOM   5940  C2'  DG A 289     300.426 257.348-244.795 
ATOM   5941  C1'  DG A 289     300.458 257.225-243.275 
ATOM   5942  N9   DG A 289     301.685 256.563-242.752 
ATOM   5943  C8   DG A 289     302.429 255.545-243.308 
ATOM   5944  N7   DG A 289     303.464 255.185-242.588 
ATOM   5945  C5   DG A 289     303.401 256.024-241.476 
ATOM   5946  C6   DG A 289     304.254 256.108-240.346 
ATOM   5947  O6   DG A 289     305.256 255.448-240.087 
ATOM   5948  N1   DG A 289     303.825 257.100-239.452 
ATOM   5949  C2   DG A 289     302.717 257.905-239.630 
ATOM   5950  N2   DG A 289     302.476 258.792-238.661 
ATOM   5951  N3   DG A 289     301.917 257.826-240.691 
ATOM   5952  C4   DG A 289     302.320 256.868-241.567 
ATOM   5953  P    DG A 290     298.342 260.047-245.660 
ATOM   5954  OP1  DG A 290     296.903 259.987-245.997 
ATOM   5955  OP2  DG A 290     299.281 259.888-246.792 
ATOM   5956  O5'  DG A 290     298.658 261.413-244.888 
ATOM   5957  C5'  DG A 290     298.476 261.467-243.461 
ATOM   5958  C4'  DG A 290     299.646 262.182-242.816 
ATOM   5959  O4'  DG A 290     300.740 261.277-242.492 
ATOM   5960  C3'  DG A 290     300.307 263.272-243.659 
ATOM   5961  O3'  DG A 290     300.704 264.338-242.806 
ATOM   5962  C2'  DG A 290     301.563 262.612-244.229 
ATOM   5963  C1'  DG A 290     301.949 261.849-242.966 
ATOM   5964  N9   DG A 290     302.920 260.745-243.206 
ATOM   5965  C8   DG A 290     303.040 259.913-244.298 
ATOM   5966  N7   DG A 290     304.010 259.036-244.196 
ATOM   5967  C5   DG A 290     304.572 259.306-242.950 
ATOM   5968  C6   DG A 290     305.660 258.684-242.284 
ATOM   5969  O6   DG A 290     306.362 257.751-242.663 
ATOM   5970  N1   DG A 290     305.898 259.273-241.034 
ATOM   5971  C2   DG A 290     305.180 260.323-240.499 
ATOM   5972  N2   DG A 290     305.565 260.741-239.290 
ATOM   5973  N3   DG A 290     304.159 260.906-241.124 
ATOM   5974  C4   DG A 290     303.914 260.347-242.338 
ATOM   5975  P    DA A 291     300.524 265.846-243.313 
ATOM   5976  OP1  DA A 291     299.138 266.295-243.053 
ATOM   5977  OP2  DA A 291     300.991 265.958-244.712 
ATOM   5978  O5'  DA A 291     301.532 266.626-242.346 
ATOM   5979  C5'  DA A 291     301.772 266.109-241.023 
ATOM   5980  C4'  DA A 291     303.254 266.165-240.706 
ATOM   5981  O4'  DA A 291     303.960 264.968-241.141 
ATOM   5982  C3'  DA A 291     304.031 267.308-241.357 
ATOM   5983  O3'  DA A 291     305.018 267.773-240.444 
ATOM   5984  C2'  DA A 291     304.738 266.666-242.550 
ATOM   5985  C1'  DA A 291     305.123 265.367-241.849 
ATOM   5986  N9   DA A 291     305.494 264.269-242.785 
ATOM   5987  C8   DA A 291     304.982 263.999-244.022 
ATOM   5988  N7   DA A 291     305.517 262.966-244.596 
ATOM   5989  C5   DA A 291     306.451 262.516-243.674 
ATOM   5990  C6   DA A 291     307.355 261.441-243.689 
ATOM   5991  N6   DA A 291     307.469 260.584-244.714 
ATOM   5992  N1   DA A 291     308.141 261.279-242.609 
ATOM   5993  C2   DA A 291     308.024 262.133-241.593 
ATOM   5994  N3   DA A 291     307.221 263.167-241.468 
ATOM   5995  C4   DA A 291     306.446 263.308-242.562 
ATOM   5996  P    DT A 292     305.302 269.345-240.342 
ATOM   5997  OP1  DT A 292     304.318 269.968-239.430 
ATOM   5998  OP2  DT A 292     305.385 269.923-241.701 
ATOM   5999  O5'  DT A 292     306.750 269.360-239.662 
ATOM   6000  C5'  DT A 292     307.117 268.287-238.775 
ATOM   6001  C4'  DT A 292     308.533 267.832-239.069 
ATOM   6002  O4'  DT A 292     308.583 266.801-240.097 
ATOM   6003  C3'  DT A 292     309.485 268.911-239.584 
ATOM   6004  O3'  DT A 292     310.780 268.681-239.040 
ATOM   6005  C2'  DT A 292     309.545 268.688-241.094 
ATOM   6006  C1'  DT A 292     309.575 267.163-241.046 
ATOM   6007  N1   DT A 292     309.233 266.515-242.342 
ATOM   6008  C2   DT A 292     309.881 265.341-242.645 
ATOM   6009  O2   DT A 292     310.703 264.828-241.906 
ATOM   6010  N3   DT A 292     309.538 264.771-243.856 
ATOM   6011  C4   DT A 292     308.625 265.265-244.765 
ATOM   6012  O4   DT A 292     308.402 264.664-245.818 
ATOM   6013  C5   DT A 292     307.999 266.500-244.358 
ATOM   6014  C7   DT A 292     306.991 267.106-245.291 
ATOM   6015  C6   DT A 292     308.312 267.077-243.188 
ATOM   6016  P    DT A 293     311.661 269.934-238.575 
ATOM   6017  OP1  DT A 293     311.272 270.331-237.203 
ATOM   6018  OP2  DT A 293     311.593 270.997-239.603 
ATOM   6019  O5'  DT A 293     313.128 269.298-238.556 
ATOM   6020  C5'  DT A 293     313.278 267.894-238.269 
ATOM   6021  C4'  DT A 293     314.277 267.273-239.224 
ATOM   6022  O4'  DT A 293     313.653 266.803-240.453 
ATOM   6023  C3'  DT A 293     315.396 268.195-239.709 
ATOM   6024  O3'  DT A 293     316.597 267.442-239.823 
ATOM   6025  C2'  DT A 293     314.960 268.630-241.108 
ATOM   6026  C1'  DT A 293     314.415 267.276-241.552 
ATOM   6027  N1   DT A 293     313.519 267.351-242.740 
ATOM   6028  C2   DT A 293     313.561 266.300-243.622 
ATOM   6029  O2   DT A 293     314.288 265.333-243.469 
ATOM   6030  N3   DT A 293     312.717 266.404-244.711 
ATOM   6031  C4   DT A 293     311.856 267.448-244.982 
ATOM   6032  O4   DT A 293     311.148 267.431-245.990 
ATOM   6033  C5   DT A 293     311.884 268.505-243.998 
ATOM   6034  C7   DT A 293     310.977 269.680-244.217 
ATOM   6035  C6   DT A 293     312.695 268.429-242.930 
ATOM   6036  P    DC A 294     317.980 268.114-239.380 
ATOM   6037  OP1  DC A 294     318.154 267.970-237.917 
ATOM   6038  OP2  DC A 294     318.054 269.493-239.910 
ATOM   6039  O5'  DC A 294     319.039 267.188-240.142 
ATOM   6040  C5'  DC A 294     318.710 265.808-240.389 
ATOM   6041  C4'  DC A 294     319.101 265.428-241.803 
ATOM   6042  O4'  DC A 294     318.041 265.699-242.765 
ATOM   6043  C3'  DC A 294     320.315 266.159-242.378 
ATOM   6044  O3'  DC A 294     321.057 265.254-243.186 
ATOM   6045  C2'  DC A 294     319.722 267.243-243.279 
ATOM   6046  C1'  DC A 294     318.604 266.390-243.869 
ATOM   6047  N1   DC A 294     317.523 267.184-244.517 
ATOM   6048  C2   DC A 294     316.903 266.642-245.641 
ATOM   6049  O2   DC A 294     317.272 265.535-246.049 
ATOM   6050  N3   DC A 294     315.917 267.352-246.246 
ATOM   6051  C4   DC A 294     315.546 268.548-245.772 
ATOM   6052  N4   DC A 294     314.579 269.201-246.398 
ATOM   6053  C5   DC A 294     316.172 269.123-244.618 
ATOM   6054  C6   DC A 294     317.156 268.399-244.028 
ATOM   6055  P    DC A 295     322.656 265.306-243.141 
ATOM   6056  OP1  DC A 295     323.146 264.514-241.990 
ATOM   6057  OP2  DC A 295     323.108 266.714-243.200 
ATOM   6058  O5'  DC A 295     323.036 264.563-244.506 
ATOM   6059  C5'  DC A 295     322.149 263.552-245.020 
ATOM   6060  C4'  DC A 295     321.972 263.727-246.515 
ATOM   6061  O4'  DC A 295     320.882 264.636-246.842 
ATOM   6062  C3'  DC A 295     323.172 264.307-247.263 
ATOM   6063  O3'  DC A 295     323.266 263.681-248.538 
ATOM   6064  C2'  DC A 295     322.824 265.780-247.471 
ATOM   6065  C1'  DC A 295     321.350 265.569-247.804 
ATOM   6066  N1   DC A 295     320.526 266.804-247.689 
ATOM   6067  C2   DC A 295     319.471 266.967-248.583 
ATOM   6068  O2   DC A 295     319.263 266.086-249.427 
ATOM   6069  N3   DC A 295     318.709 268.086-248.495 
ATOM   6070  C4   DC A 295     318.966 269.016-247.567 
ATOM   6071  N4   DC A 295     318.193 270.091-247.522 
ATOM   6072  C5   DC A 295     320.047 268.869-246.638 
ATOM   6073  C6   DC A 295     320.797 267.743-246.743 
ATOM   6074  P    DT A 296     324.713 263.310-249.114 
ATOM   6075  OP1  DT A 296     325.149 262.008-248.560 
ATOM   6076  OP2  DT A 296     325.636 264.446-248.906 
ATOM   6077  O5'  DT A 296     324.399 263.152-250.676 
ATOM   6078  C5'  DT A 296     323.091 262.711-251.083 
ATOM   6079  C4'  DT A 296     322.602 263.546-252.251 
ATOM   6080  O4'  DT A 296     321.899 264.746-251.820 
ATOM   6081  C3'  DT A 296     323.686 264.072-253.192 
ATOM   6082  O3'  DT A 296     323.190 264.048-254.525 
ATOM   6083  C2'  DT A 296     323.888 265.529-252.775 
ATOM   6084  C1'  DT A 296     322.414 265.852-252.545 
ATOM   6085  N1   DT A 296     322.190 267.082-251.736 
ATOM   6086  C2   DT A 296     321.091 267.845-252.049 
ATOM   6087  O2   DT A 296     320.316 267.555-252.943 
ATOM   6088  N3   DT A 296     320.916 268.978-251.278 
ATOM   6089  C4   DT A 296     321.729 269.399-250.245 
ATOM   6090  O4   DT A 296     321.471 270.433-249.625 
ATOM   6091  C5   DT A 296     322.857 268.533-249.992 
ATOM   6092  C7   DT A 296     323.793 268.919-248.884 
ATOM   6093  C6   DT A 296     323.051 267.426-250.727 
ATOM   6094  P    DC A 297     324.173 263.613-255.711 
ATOM   6095  OP1  DC A 297     324.208 262.136-255.809 
ATOM   6096  OP2  DC A 297     325.481 264.283-255.542 
ATOM   6097  O5'  DC A 297     323.419 264.220-256.985 
ATOM   6098  C5'  DC A 297     321.984 264.335-256.957 
ATOM   6099  C4'  DC A 297     321.561 265.680-257.513 
ATOM   6100  O4'  DC A 297     321.515 266.715-256.489 
ATOM   6101  C3'  DC A 297     322.470 266.270-258.591 
ATOM   6102  O3'  DC A 297     321.667 266.942-259.554 
ATOM   6103  C2'  DC A 297     323.318 267.310-257.857 
ATOM   6104  C1'  DC A 297     322.200 267.858-256.976 
ATOM   6105  N1   DC A 297     322.689 268.638-255.804 
ATOM   6106  C2   DC A 297     321.927 269.726-255.384 
ATOM   6107  O2   DC A 297     320.887 269.996-255.995 
ATOM   6108  N3   DC A 297     322.356 270.450-254.319 
ATOM   6109  C4   DC A 297     323.490 270.124-253.685 
ATOM   6110  N4   DC A 297     323.866 270.861-252.650 
ATOM   6111  C5   DC A 297     324.288 269.010-254.100 
ATOM   6112  C6   DC A 297     323.842 268.299-255.167 
ATOM   6113  P    DT A 298     322.053 266.825-261.103 
ATOM   6114  OP1  DT A 298     321.491 265.575-261.662 
ATOM   6115  OP2  DT A 298     323.511 267.011-261.266 
ATOM   6116  O5'  DT A 298     321.279 268.085-261.717 
ATOM   6117  C5'  DT A 298     320.061 268.529-261.090 
ATOM   6118  C4'  DT A 298     320.055 270.042-260.984 
ATOM   6119  O4'  DT A 298     320.683 270.516-259.758 
ATOM   6120  C3'  DT A 298     320.797 270.789-262.091 
ATOM   6121  O3'  DT A 298     320.088 271.984-262.396 
ATOM   6122  C2'  DT A 298     322.141 271.168-261.469 
ATOM   6123  C1'  DT A 298     321.598 271.547-260.094 
ATOM   6124  N1   DT A 298     322.642 271.604-259.033 
ATOM   6125  C2   DT A 298     322.484 272.552-258.051 
ATOM   6126  O2   DT A 298     321.543 273.327-258.022 
ATOM   6127  N3   DT A 298     323.471 272.576-257.085 
ATOM   6128  C4   DT A 298     324.574 271.749-257.022 
ATOM   6129  O4   DT A 298     325.392 271.865-256.106 
ATOM   6130  C5   DT A 298     324.652 270.788-258.095 
ATOM   6131  C7   DT A 298     325.824 269.848-258.102 
ATOM   6132  C6   DT A 298     323.708 270.742-259.048 
ATOM   6133  P    DC A 299     319.971 272.448-263.924 
ATOM   6134  OP1  DC A 299     318.846 271.738-264.574 
ATOM   6135  OP2  DC A 299     321.289 272.317-264.584 
ATOM   6136  O5'  DC A 299     319.606 273.996-263.757 
ATOM   6137  C5'  DC A 299     318.867 274.417-262.594 
ATOM   6138  C4'  DC A 299     319.469 275.689-262.030 
ATOM   6139  O4'  DC A 299     320.533 275.422-261.072 
ATOM   6140  C3'  DC A 299     320.117 276.627-263.048 
ATOM   6141  O3'  DC A 299     319.865 277.972-262.660 
ATOM   6142  C2'  DC A 299     321.616 276.358-262.923 
ATOM   6143  C1'  DC A 299     321.648 276.235-261.403 
ATOM   6144  N1   DC A 299     322.875 275.573-260.881 
ATOM   6145  C2   DC A 299     323.381 276.012-259.660 
ATOM   6146  O2   DC A 299     322.795 276.925-259.065 
ATOM   6147  N3   DC A 299     324.500 275.421-259.167 
ATOM   6148  C4   DC A 299     325.105 274.436-259.841
[truncated: 415,700 more chars]
