# Supplementary material for: Characterization of lncRNA-protein interactions associated with Prostate cancer and Androgen receptors by molecular docking simulations
Source: Biochem Biophys Rep. 2025 Mar 9;42:101959. doi: 10.1016/j.bbrep.2025.101959 (PMC11929892; doi:10.1016/j.bbrep.2025.101959)
Supplement: Multimedia component 93 [file mmc93.zip › mmc93.pdb]

REMARK Number:    82
REMARK Ligand:     lig_628dcb8434e2f.pdb
REMARK Contact:     0     0     0
REMARK Score:  -140.74
REMARK RMSD:    797.97
MODEL       82
ATOM      1  N   ALA A  24      30.357  -5.473 -24.875 
ATOM      2  CA  ALA A  24      30.515  -4.000 -24.871 
ATOM      3  CB  ALA A  24      29.364  -3.347 -25.653 
ATOM      4  C   ALA A  24      30.496  -3.471 -23.474 
ATOM      5  O   ALA A  24      31.409  -3.720 -22.690 
ATOM      6  N   GLN A  25      29.435  -2.716 -23.129 
ATOM      7  CA  GLN A  25      29.334  -2.167 -21.810 
ATOM      8  CB  GLN A  25      28.209  -1.135 -21.640 
ATOM      9  CG  GLN A  25      28.449   0.131 -22.464 
ATOM     10  CD  GLN A  25      27.291   1.085 -22.227 
ATOM     11  OE1 GLN A  25      26.895   1.324 -21.089 
ATOM     12  NE2 GLN A  25      26.734   1.652 -23.331 
ATOM     13  C   GLN A  25      29.084  -3.296 -20.876 
ATOM     14  O   GLN A  25      28.668  -4.376 -21.290 
ATOM     15  N   ASP A  26      29.382  -3.075 -19.584 
ATOM     16  CA  ASP A  26      29.211  -4.105 -18.606 
ATOM     17  CB  ASP A  26      30.274  -4.043 -17.495 
ATOM     18  CG  ASP A  26      30.054  -5.171 -16.494 
ATOM     19  OD1 ASP A  26      28.986  -5.191 -15.826 
ATOM     20  OD2 ASP A  26      30.966  -6.032 -16.381 
ATOM     21  C   ASP A  26      27.866  -3.939 -17.988 
ATOM     22  O   ASP A  26      27.612  -2.985 -17.253 
ATOM     23  N   ASN A  27      26.945  -4.872 -18.288 
ATOM     24  CA  ASN A  27      25.662  -4.773 -17.669 
ATOM     25  CB  ASN A  27      24.503  -4.752 -18.683 
ATOM     26  CG  ASN A  27      24.583  -3.452 -19.471 
ATOM     27  OD1 ASN A  27      24.658  -2.366 -18.897 
ATOM     28  ND2 ASN A  27      24.568  -3.560 -20.827 
ATOM     29  C   ASN A  27      25.467  -5.984 -16.812 
ATOM     30  O   ASN A  27      24.473  -6.696 -16.949 
ATOM     31  N   SER A  28      26.402  -6.226 -15.873 
ATOM     32  CA  SER A  28      26.317  -7.361 -15.002 
ATOM     33  CB  SER A  28      27.559  -7.517 -14.112 
ATOM     34  OG  SER A  28      28.707  -7.731 -14.919 
ATOM     35  C   SER A  28      25.149  -7.145 -14.100 
ATOM     36  O   SER A  28      24.492  -8.089 -13.668 
ATOM     37  N   ARG A  29      24.868  -5.864 -13.806 
ATOM     38  CA  ARG A  29      23.821  -5.471 -12.913 
ATOM     39  CB  ARG A  29      23.787  -3.948 -12.704 
ATOM     40  CG  ARG A  29      25.152  -3.369 -12.324 
ATOM     41  CD  ARG A  29      25.113  -1.897 -11.913 
ATOM     42  NE  ARG A  29      26.512  -1.383 -11.942 
ATOM     43  CZ  ARG A  29      27.390  -1.720 -10.952 
ATOM     44  NH1 ARG A  29      27.024  -2.618  -9.991 
ATOM     45  NH2 ARG A  29      28.642  -1.178 -10.929 
ATOM     46  C   ARG A  29      22.506  -5.884 -13.504 
ATOM     47  O   ARG A  29      21.579  -6.255 -12.784 
ATOM     48  N   TYR A  30      22.378  -5.784 -14.840 
ATOM     49  CA  TYR A  30      21.164  -6.163 -15.505 
ATOM     50  CB  TYR A  30      21.186  -5.817 -17.003 
ATOM     51  CG  TYR A  30      19.900  -6.271 -17.606 
ATOM     52  CD1 TYR A  30      18.727  -5.600 -17.348 
ATOM     53  CD2 TYR A  30      19.876  -7.357 -18.449 
ATOM     54  CE1 TYR A  30      17.543  -6.018 -17.911 
ATOM     55  CE2 TYR A  30      18.698  -7.778 -19.016 
ATOM     56  CZ  TYR A  30      17.529  -7.109 -18.746 
ATOM     57  OH  TYR A  30      16.316  -7.539 -19.327 
ATOM     58  C   TYR A  30      20.959  -7.638 -15.363 
ATOM     59  O   TYR A  30      19.855  -8.092 -15.068 
ATOM     60  N   THR A  31      22.033  -8.431 -15.551 
ATOM     61  CA  THR A  31      21.926  -9.861 -15.473 
ATOM     62  CB  THR A  31      23.230 -10.559 -15.736 
ATOM     63  OG1 THR A  31      23.715 -10.225 -17.028 
ATOM     64  CG2 THR A  31      23.003 -12.080 -15.628 
ATOM     65  C   THR A  31      21.490 -10.229 -14.091 
ATOM     66  O   THR A  31      20.646 -11.105 -13.907 
ATOM     67  N   HIS A  32      22.064  -9.557 -13.079 
ATOM     68  CA  HIS A  32      21.744  -9.842 -11.711 
ATOM     69  ND1 HIS A  32      22.771 -10.826  -8.882 
ATOM     70  CG  HIS A  32      22.450  -9.554  -9.301 
ATOM     71  CB  HIS A  32      22.623  -9.069 -10.710 
ATOM     72  NE2 HIS A  32      22.010  -9.743  -7.096 
ATOM     73  CD2 HIS A  32      21.986  -8.905  -8.198 
ATOM     74  CE1 HIS A  32      22.488 -10.885  -7.556 
ATOM     75  C   HIS A  32      20.311  -9.481 -11.477 
ATOM     76  O   HIS A  32      19.604 -10.145 -10.722 
ATOM     77  N   PHE A  33      19.841  -8.406 -12.133 
ATOM     78  CA  PHE A  33      18.494  -7.942 -11.975 
ATOM     79  CB  PHE A  33      18.233  -6.698 -12.850 
ATOM     80  CG  PHE A  33      16.831  -6.221 -12.683 
ATOM     81  CD1 PHE A  33      15.822  -6.729 -13.471 
ATOM     82  CD2 PHE A  33      16.525  -5.261 -11.749 
ATOM     83  CE1 PHE A  33      14.528  -6.288 -13.327 
ATOM     84  CE2 PHE A  33      15.232  -4.815 -11.599 
ATOM     85  CZ  PHE A  33      14.232  -5.330 -12.388 
ATOM     86  C   PHE A  33      17.577  -9.044 -12.410 
ATOM     87  O   PHE A  33      16.584  -9.337 -11.745 
ATOM     88  N   LEU A  34      17.891  -9.694 -13.546 
ATOM     89  CA  LEU A  34      17.052 -10.740 -14.056 
ATOM     90  CB  LEU A  34      17.509 -11.262 -15.429 
ATOM     91  CG  LEU A  34      17.352 -10.227 -16.561 
ATOM     92  CD1 LEU A  34      17.815 -10.799 -17.911 
ATOM     93  CD2 LEU A  34      15.914  -9.684 -16.622 
ATOM     94  C   LEU A  34      17.034 -11.895 -13.105 
ATOM     95  O   LEU A  34      15.977 -12.463 -12.835 
ATOM     96  N   THR A  35      18.201 -12.276 -12.555 
ATOM     97  CA  THR A  35      18.222 -13.429 -11.706 
ATOM     98  CB  THR A  35      19.611 -13.827 -11.277 
ATOM     99  OG1 THR A  35      19.582 -15.110 -10.672 
ATOM    100  CG2 THR A  35      20.183 -12.793 -10.291 
ATOM    101  C   THR A  35      17.370 -13.183 -10.496 
ATOM    102  O   THR A  35      16.600 -14.054 -10.093 
ATOM    103  N   GLN A  36      17.510 -12.004  -9.861 
ATOM    104  CA  GLN A  36      16.760 -11.714  -8.673 
ATOM    105  CB  GLN A  36      17.330 -10.515  -7.900 
ATOM    106  CG  GLN A  36      18.719 -10.776  -7.318 
ATOM    107  CD  GLN A  36      19.161  -9.521  -6.583 
ATOM    108  OE1 GLN A  36      18.999  -8.403  -7.076 
ATOM    109  NE2 GLN A  36      19.727  -9.702  -5.360 
ATOM    110  C   GLN A  36      15.306 -11.414  -8.928 
ATOM    111  O   GLN A  36      14.428 -11.820  -8.172 
ATOM    112  N   HIS A  37      15.041 -10.560  -9.926 
ATOM    113  CA  HIS A  37      13.739 -10.030 -10.232 
ATOM    114  ND1 HIS A  37      13.488  -7.875  -7.943 
ATOM    115  CG  HIS A  37      14.262  -7.931  -9.081 
ATOM    116  CB  HIS A  37      13.787  -8.508 -10.384 
ATOM    117  NE2 HIS A  37      15.483  -7.062  -7.395 
ATOM    118  CD2 HIS A  37      15.476  -7.429  -8.730 
ATOM    119  CE1 HIS A  37      14.268  -7.348  -6.966 
ATOM    120  C   HIS A  37      12.906 -10.649 -11.327 
ATOM    121  O   HIS A  37      11.752 -10.256 -11.466 
ATOM    122  N   TYR A  38      13.434 -11.530 -12.202 
ATOM    123  CA  TYR A  38      12.632 -11.883 -13.350 
ATOM    124  CB  TYR A  38      13.334 -11.414 -14.642 
ATOM    125  CG  TYR A  38      12.655 -11.872 -15.887 
ATOM    126  CD1 TYR A  38      11.465 -11.319 -16.304 
ATOM    127  CD2 TYR A  38      13.246 -12.841 -16.668 
ATOM    128  CE1 TYR A  38      10.868 -11.746 -17.467 
ATOM    129  CE2 TYR A  38      12.653 -13.271 -17.830 
ATOM    130  CZ  TYR A  38      11.459 -12.724 -18.231 
ATOM    131  OH  TYR A  38      10.848 -13.164 -19.425 
ATOM    132  C   TYR A  38      12.379 -13.364 -13.432 
ATOM    133  O   TYR A  38      13.285 -14.174 -13.250 
ATOM    134  N   ASP A  39      11.102 -13.741 -13.690 
ATOM    135  CA  ASP A  39      10.698 -15.112 -13.886 
ATOM    136  CB  ASP A  39      10.028 -15.729 -12.643 
ATOM    137  CG  ASP A  39       9.940 -17.238 -12.841 
ATOM    138  OD1 ASP A  39      10.562 -17.742 -13.815 
ATOM    139  OD2 ASP A  39       9.249 -17.904 -12.025 
ATOM    140  C   ASP A  39       9.669 -15.081 -14.984 
ATOM    141  O   ASP A  39       8.529 -14.682 -14.754 
ATOM    142  N   ALA A  40      10.037 -15.519 -16.207 
ATOM    143  CA  ALA A  40       9.168 -15.355 -17.343 
ATOM    144  CB  ALA A  40       9.809 -15.843 -18.652 
ATOM    145  C   ALA A  40       7.861 -16.082 -17.196 
ATOM    146  O   ALA A  40       6.812 -15.469 -17.390 
ATOM    147  N   LYS A  41       7.868 -17.386 -16.837 
ATOM    148  CA  LYS A  41       6.612 -18.091 -16.756 
ATOM    149  CB  LYS A  41       6.394 -19.072 -17.922 
ATOM    150  CG  LYS A  41       6.320 -18.394 -19.293 
ATOM    151  CD  LYS A  41       6.383 -19.380 -20.462 
ATOM    152  CE  LYS A  41       6.315 -18.723 -21.842 
ATOM    153  NZ  LYS A  41       6.395 -19.761 -22.893 
ATOM    154  C   LYS A  41       6.607 -18.900 -15.492 
ATOM    155  O   LYS A  41       6.979 -20.072 -15.469 
ATOM    156  N   PRO A  42       6.164 -18.261 -14.447 
ATOM    157  CA  PRO A  42       6.146 -18.766 -13.096 
ATOM    158  CD  PRO A  42       5.459 -16.998 -14.579 
ATOM    159  CB  PRO A  42       5.693 -17.583 -12.242 
ATOM    160  CG  PRO A  42       4.817 -16.760 -13.203 
ATOM    161  C   PRO A  42       5.350 -19.982 -12.740 
ATOM    162  O   PRO A  42       5.866 -20.776 -11.954 
ATOM    163  N   GLN A  43       4.106 -20.125 -13.253 
ATOM    164  CA  GLN A  43       3.233 -21.210 -12.882 
ATOM    165  CB  GLN A  43       3.921 -22.559 -12.575 
ATOM    166  CG  GLN A  43       2.969 -23.746 -12.437 
ATOM    167  CD  GLN A  43       2.653 -24.258 -13.835 
ATOM    168  OE1 GLN A  43       2.011 -23.577 -14.631 
ATOM    169  NE2 GLN A  43       3.125 -25.496 -14.144 
ATOM    170  C   GLN A  43       2.428 -20.772 -11.677 
ATOM    171  O   GLN A  43       1.781 -19.726 -11.696 
ATOM    172  N   GLY A  44       2.476 -21.564 -10.580 
ATOM    173  CA  GLY A  44       1.617 -21.423  -9.423 
ATOM    174  C   GLY A  44       1.682 -20.099  -8.711 
ATOM    175  O   GLY A  44       0.636 -19.515  -8.436 
ATOM    176  N   ARG A  45       2.881 -19.573  -8.391 
ATOM    177  CA  ARG A  45       2.966 -18.320  -7.681 
ATOM    178  CB  ARG A  45       2.277 -17.177  -8.444 
ATOM    179  CG  ARG A  45       2.951 -16.883  -9.786 
ATOM    180  CD  ARG A  45       2.084 -16.065 -10.743 
ATOM    181  NE  ARG A  45       2.134 -14.640 -10.313 
ATOM    182  CZ  ARG A  45       1.083 -13.819 -10.595 
ATOM    183  NH1 ARG A  45      -0.026 -14.325 -11.205 
ATOM    184  NH2 ARG A  45       1.132 -12.493 -10.270 
ATOM    185  C   ARG A  45       2.353 -18.422  -6.307 
ATOM    186  O   ARG A  45       1.777 -17.453  -5.809 
ATOM    187  N   ASP A  46       2.452 -19.607  -5.663 
ATOM    188  CA  ASP A  46       1.984 -19.790  -4.311 
ATOM    189  CB  ASP A  46       1.250 -21.127  -4.079 
ATOM    190  CG  ASP A  46       2.197 -22.277  -4.390 
ATOM    191  OD1 ASP A  46       3.256 -22.021  -5.022 
ATOM    192  OD2 ASP A  46       1.866 -23.431  -4.005 
ATOM    193  C   ASP A  46       3.161 -19.699  -3.376 
ATOM    194  O   ASP A  46       4.259 -19.317  -3.777 
ATOM    195  N   ASP A  47       2.954 -20.056  -2.089 
ATOM    196  CA  ASP A  47       3.986 -19.963  -1.086 
ATOM    197  CB  ASP A  47       3.505 -20.399   0.311 
ATOM    198  CG  ASP A  47       2.512 -19.366   0.829 
ATOM    199  OD1 ASP A  47       2.392 -18.285   0.192 
ATOM    200  OD2 ASP A  47       1.859 -19.643   1.870 
ATOM    201  C   ASP A  47       5.122 -20.868  -1.453 
ATOM    202  O   ASP A  47       6.290 -20.503  -1.321 
ATOM    203  N   ARG A  48       4.797 -22.077  -1.942 
ATOM    204  CA  ARG A  48       5.781 -23.061  -2.293 
ATOM    205  CB  ARG A  48       5.140 -24.351  -2.823 
ATOM    206  CG  ARG A  48       6.146 -25.430  -3.211 
ATOM    207  CD  ARG A  48       5.521 -26.560  -4.029 
ATOM    208  NE  ARG A  48       5.134 -25.982  -5.348 
ATOM    209  CZ  ARG A  48       4.541 -26.764  -6.297 
ATOM    210  NH1 ARG A  48       4.304 -28.084  -6.046 
ATOM    211  NH2 ARG A  48       4.179 -26.221  -7.497 
ATOM    212  C   ARG A  48       6.632 -22.511  -3.395 
ATOM    213  O   ARG A  48       7.843 -22.722  -3.421 
ATOM    214  N   TYR A  49       6.004 -21.778  -4.332 
ATOM    215  CA  TYR A  49       6.690 -21.207  -5.452 
ATOM    216  CB  TYR A  49       5.716 -20.385  -6.317 
ATOM    217  CG  TYR A  49       6.455 -19.484  -7.246 
ATOM    218  CD1 TYR A  49       6.995 -19.944  -8.423 
ATOM    219  CD2 TYR A  49       6.580 -18.149  -6.930 
ATOM    220  CE1 TYR A  49       7.662 -19.084  -9.266 
ATOM    221  CE2 TYR A  49       7.244 -17.287  -7.767 
ATOM    222  CZ  TYR A  49       7.787 -17.755  -8.938 
ATOM    223  OH  TYR A  49       8.468 -16.868  -9.798 
ATOM    224  C   TYR A  49       7.763 -20.299  -4.937 
ATOM    225  O   TYR A  49       8.907 -20.361  -5.387 
ATOM    226  N   CYS A  50       7.427 -19.442  -3.956 
ATOM    227  CA  CYS A  50       8.387 -18.513  -3.432 
ATOM    228  CB  CYS A  50       7.789 -17.543  -2.401 
ATOM    229  SG  CYS A  50       6.919 -16.168  -3.203 
ATOM    230  C   CYS A  50       9.521 -19.233  -2.772 
ATOM    231  O   CYS A  50      10.680 -18.874  -2.966 
ATOM    232  N   GLU A  51       9.232 -20.282  -1.984 
ATOM    233  CA  GLU A  51      10.291 -20.937  -1.274 
ATOM    234  CB  GLU A  51       9.814 -22.052  -0.328 
ATOM    235  CG  GLU A  51       9.046 -21.500   0.875 
ATOM    236  CD  GLU A  51       8.647 -22.660   1.776 
ATOM    237  OE1 GLU A  51       8.797 -23.834   1.341 
ATOM    238  OE2 GLU A  51       8.191 -22.384   2.918 
ATOM    239  C   GLU A  51      11.271 -21.539  -2.238 
ATOM    240  O   GLU A  51      12.477 -21.471  -2.014 
ATOM    241  N   SER A  52      10.782 -22.163  -3.323 
ATOM    242  CA  SER A  52      11.648 -22.819  -4.266 
ATOM    243  CB  SER A  52      10.871 -23.670  -5.287 
ATOM    244  OG  SER A  52      11.770 -24.296  -6.189 
ATOM    245  C   SER A  52      12.484 -21.840  -5.041 
ATOM    246  O   SER A  52      13.695 -22.015  -5.173 
ATOM    247  N   ILE A  53      11.853 -20.774  -5.572 
ATOM    248  CA  ILE A  53      12.510 -19.830  -6.436 
ATOM    249  CB  ILE A  53      11.569 -18.839  -7.063 
ATOM    250  CG1 ILE A  53      12.268 -18.100  -8.213 
ATOM    251  CG2 ILE A  53      11.022 -17.910  -5.967 
ATOM    252  CD1 ILE A  53      11.307 -17.285  -9.080 
ATOM    253  C   ILE A  53      13.564 -19.071  -5.697 
ATOM    254  O   ILE A  53      14.625 -18.777  -6.243 
ATOM    255  N   MET A  54      13.288 -18.724  -4.431 
ATOM    256  CA  MET A  54      14.208 -17.931  -3.681 
ATOM    257  CB  MET A  54      13.657 -17.630  -2.278 
ATOM    258  CG  MET A  54      14.129 -16.292  -1.716 
ATOM    259  SD  MET A  54      13.400 -14.851  -2.557 
ATOM    260  CE  MET A  54      13.965 -13.641  -1.327 
ATOM    261  C   MET A  54      15.482 -18.715  -3.574 
ATOM    262  O   MET A  54      16.577 -18.162  -3.661 
ATOM    263  N   ARG A  55      15.360 -20.040  -3.377 
ATOM    264  CA  ARG A  55      16.487 -20.926  -3.259 
ATOM    265  CB  ARG A  55      16.035 -22.353  -2.921 
ATOM    266  CG  ARG A  55      15.198 -22.413  -1.641 
ATOM    267  CD  ARG A  55      14.502 -23.757  -1.423 
ATOM    268  NE  ARG A  55      15.339 -24.566  -0.498 
ATOM    269  CZ  ARG A  55      15.110 -25.907  -0.399 
ATOM    270  NH1 ARG A  55      14.168 -26.490  -1.198 
ATOM    271  NH2 ARG A  55      15.823 -26.659   0.486 
ATOM    272  C   ARG A  55      17.249 -20.983  -4.555 
ATOM    273  O   ARG A  55      18.476 -20.907  -4.565 
ATOM    274  N   ARG A  56      16.538 -21.101  -5.694 
ATOM    275  CA  ARG A  56      17.186 -21.258  -6.971 
ATOM    276  CB  ARG A  56      16.203 -21.454  -8.140 
ATOM    277  CG  ARG A  56      15.409 -22.759  -8.083 
ATOM    278  CD  ARG A  56      14.767 -23.128  -9.423 
ATOM    279  NE  ARG A  56      13.877 -22.004  -9.821 
ATOM    280  CZ  ARG A  56      12.561 -22.008  -9.459 
ATOM    281  NH1 ARG A  56      12.047 -23.057  -8.752 
ATOM    282  NH2 ARG A  56      11.757 -20.960  -9.804 
ATOM    283  C   ARG A  56      17.993 -20.038  -7.297 
ATOM    284  O   ARG A  56      19.094 -20.132  -7.842 
ATOM    285  N   ARG A  57      17.434 -18.858  -6.981 
ATOM    286  CA  ARG A  57      17.989 -17.566  -7.272 
ATOM    287  CB  ARG A  57      16.981 -16.432  -7.028 
ATOM    288  CG  ARG A  57      15.720 -16.618  -7.872 
ATOM    289  CD  ARG A  57      16.007 -16.749  -9.368 
ATOM    290  NE  ARG A  57      14.774 -17.286 -10.009 
ATOM    291  CZ  ARG A  57      14.462 -16.937 -11.292 
ATOM    292  NH1 ARG A  57      15.255 -16.058 -11.970 
ATOM    293  NH2 ARG A  57      13.356 -17.462 -11.896 
ATOM    294  C   ARG A  57      19.215 -17.308  -6.446 
ATOM    295  O   ARG A  57      20.047 -16.489  -6.833 
ATOM    296  N   GLY A  58      19.345 -17.952  -5.266 
ATOM    297  CA  GLY A  58      20.518 -17.749  -4.452 
ATOM    298  C   GLY A  58      20.249 -16.676  -3.435 
ATOM    299  O   GLY A  58      21.171 -16.056  -2.910 
ATOM    300  N   LEU A  59      18.957 -16.404  -3.197 
ATOM    301  CA  LEU A  59      18.390 -15.442  -2.291 
ATOM    302  CB  LEU A  59      16.997 -14.993  -2.748 
ATOM    303  CG  LEU A  59      17.057 -14.335  -4.141 
ATOM    304  CD1 LEU A  59      15.690 -13.786  -4.573 
ATOM    305  CD2 LEU A  59      18.175 -13.282  -4.214 
ATOM    306  C   LEU A  59      18.342 -15.875  -0.842 
ATOM    307  O   LEU A  59      17.877 -15.107  -0.005 
ATOM    308  N   THR A  60      18.628 -17.158  -0.543 
ATOM    309  CA  THR A  60      18.521 -17.780   0.758 
ATOM    310  CB  THR A  60      18.422 -19.273   0.655 
ATOM    311  OG1 THR A  60      19.592 -19.810   0.057 
ATOM    312  CG2 THR A  60      17.192 -19.608  -0.204 
ATOM    313  C   THR A  60      19.582 -17.448   1.776 
ATOM    314  O   THR A  60      19.306 -17.592   2.964 
ATOM    315  N   SER A  61      20.833 -17.093   1.412 
ATOM    316  CA  SER A  61      21.758 -16.859   2.493 
ATOM    317  CB  SER A  61      22.957 -17.826   2.485 
ATOM    318  OG  SER A  61      22.517 -19.158   2.702 
ATOM    319  C   SER A  61      22.320 -15.475   2.407 
ATOM    320  O   SER A  61      23.186 -15.209   1.575 
ATOM    321  N   PRO A  62      21.889 -14.572   3.254 
ATOM    322  CA  PRO A  62      20.832 -14.844   4.197 
ATOM    323  CD  PRO A  62      22.847 -13.617   3.787 
ATOM    324  CB  PRO A  62      20.985 -13.822   5.320 
ATOM    325  CG  PRO A  62      22.467 -13.428   5.263 
ATOM    326  C   PRO A  62      19.514 -14.718   3.499 
ATOM    327  O   PRO A  62      19.488 -14.279   2.350 
ATOM    328  N   CYS A  63      18.409 -15.091   4.176 
ATOM    329  CA  CYS A  63      17.107 -15.029   3.577 
ATOM    330  CB  CYS A  63      15.980 -15.525   4.508 
ATOM    331  SG  CYS A  63      16.264 -17.191   5.180 
ATOM    332  C   CYS A  63      16.811 -13.590   3.286 
ATOM    333  O   CYS A  63      16.979 -12.728   4.148 
ATOM    334  N   LYS A  64      16.363 -13.286   2.050 
ATOM    335  CA  LYS A  64      16.024 -11.933   1.733 
ATOM    336  CB  LYS A  64      15.958 -11.675   0.217 
ATOM    337  CG  LYS A  64      15.947 -10.196  -0.175 
ATOM    338  CD  LYS A  64      16.188  -9.974  -1.671 
ATOM    339  CE  LYS A  64      16.192  -8.501  -2.084 
ATOM    340  NZ  LYS A  64      16.367  -8.389  -3.549 
ATOM    341  C   LYS A  64      14.671 -11.685   2.334 
ATOM    342  O   LYS A  64      13.782 -12.531   2.250 
ATOM    343  N   ASP A  65      14.485 -10.514   2.975 
ATOM    344  CA  ASP A  65      13.252 -10.245   3.660 
ATOM    345  CB  ASP A  65      13.310  -8.967   4.522 
ATOM    346  CG  ASP A  65      13.625  -7.757   3.647 
ATOM    347  OD1 ASP A  65      14.224  -7.939   2.553 
ATOM    348  OD2 ASP A  65      13.278  -6.626   4.077 
ATOM    349  C   ASP A  65      12.107 -10.144   2.699 
ATOM    350  O   ASP A  65      11.037 -10.700   2.946 
ATOM    351  N   ILE A  66      12.280  -9.419   1.579 
ATOM    352  CA  ILE A  66      11.198  -9.300   0.645 
ATOM    353  CB  ILE A  66      10.432  -8.019   0.848 
ATOM    354  CG1 ILE A  66       9.083  -8.013   0.109 
ATOM    355  CG2 ILE A  66      11.366  -6.859   0.468 
ATOM    356  CD1 ILE A  66       9.205  -8.016  -1.410 
ATOM    357  C   ILE A  66      11.805  -9.311  -0.725 
ATOM    358  O   ILE A  66      12.863  -8.720  -0.940 
ATOM    359  N   ASN A  67      11.179 -10.019  -1.688 
ATOM    360  CA  ASN A  67      11.720 -10.015  -3.017 
ATOM    361  CB  ASN A  67      12.741 -11.139  -3.259 
ATOM    362  CG  ASN A  67      13.477 -10.847  -4.558 
ATOM    363  OD1 ASN A  67      14.272  -9.911  -4.638 
ATOM    364  ND2 ASN A  67      13.214 -11.676  -5.603 
ATOM    365  C   ASN A  67      10.584 -10.205  -3.973 
ATOM    366  O   ASN A  67       9.740 -11.082  -3.786 
ATOM    367  N   THR A  68      10.556  -9.392  -5.048 
ATOM    368  CA  THR A  68       9.471  -9.467  -5.982 
ATOM    369  CB  THR A  68       8.762  -8.158  -6.145 
ATOM    370  OG1 THR A  68       8.269  -7.721  -4.886 
ATOM    371  CG2 THR A  68       7.598  -8.348  -7.130 
ATOM    372  C   THR A  68       9.996  -9.879  -7.324 
ATOM    373  O   THR A  68      11.059  -9.439  -7.762 
ATOM    374  N   PHE A  69       9.236 -10.761  -8.006 
ATOM    375  CA  PHE A  69       9.601 -11.241  -9.309 
ATOM    376  CB  PHE A  69       9.527 -12.774  -9.435 
ATOM    377  CG  PHE A  69      10.543 -13.384  -8.526 
ATOM    378  CD1 PHE A  69      11.831 -13.609  -8.956 
ATOM    379  CD2 PHE A  69      10.207 -13.734  -7.237 
ATOM    380  CE1 PHE A  69      12.768 -14.171  -8.120 
ATOM    381  CE2 PHE A  69      11.140 -14.295  -6.395 
ATOM    382  CZ  PHE A  69      12.423 -14.515  -6.835 
ATOM    383  C   PHE A  69       8.608 -10.690 -10.287 
ATOM    384  O   PHE A  69       7.415 -10.605 -10.001 
ATOM    385  N   ILE A  70       9.099 -10.300 -11.480 
ATOM    386  CA  ILE A  70       8.279  -9.766 -12.530 
ATOM    387  CB  ILE A  70       8.894  -8.585 -13.228 
ATOM    388  CG1 ILE A  70       9.137  -7.438 -12.235 
ATOM    389  CG2 ILE A  70       7.982  -8.201 -14.407 
ATOM    390  CD1 ILE A  70      10.026  -6.325 -12.786 
ATOM    391  C   ILE A  70       8.146 -10.852 -13.550 
ATOM    392  O   ILE A  70       9.106 -11.572 -13.824 
ATOM    393  N   HIS A  71       6.934 -11.011 -14.122 
ATOM    394  CA  HIS A  71       6.704 -12.056 -15.078 
ATOM    395  ND1 HIS A  71       6.623 -14.322 -12.875 
ATOM    396  CG  HIS A  71       5.646 -13.442 -13.288 
ATOM    397  CB  HIS A  71       5.509 -12.942 -14.696 
ATOM    398  NE2 HIS A  71       5.416 -13.823 -11.074 
ATOM    399  CD2 HIS A  71       4.918 -13.148 -12.176 
ATOM    400  CE1 HIS A  71       6.439 -14.514 -11.544 
ATOM    401  C   HIS A  71       6.415 -11.410 -16.399 
ATOM    402  O   HIS A  71       6.310 -10.188 -16.486 
ATOM    403  N   GLY A  72       6.286 -12.218 -17.476 
ATOM    404  CA  GLY A  72       6.017 -11.656 -18.772 
ATOM    405  C   GLY A  72       7.295 -11.593 -19.560 
ATOM    406  O   GLY A  72       8.294 -12.209 -19.193 
ATOM    407  N   ASN A  73       7.269 -10.867 -20.702 
ATOM    408  CA  ASN A  73       8.405 -10.782 -21.584 
ATOM    409  CB  ASN A  73       8.034 -10.508 -23.057 
ATOM    410  CG  ASN A  73       7.346  -9.151 -23.163 
ATOM    411  OD1 ASN A  73       7.968  -8.146 -23.502 
ATOM    412  ND2 ASN A  73       6.017  -9.119 -22.872 
ATOM    413  C   ASN A  73       9.371  -9.723 -21.133 
ATOM    414  O   ASN A  73       8.994  -8.716 -20.538 
ATOM    415  N   LYS A  74      10.668  -9.952 -21.434 
ATOM    416  CA  LYS A  74      11.764  -9.101 -21.052 
ATOM    417  CB  LYS A  74      13.152  -9.709 -21.329 
ATOM    418  CG  LYS A  74      13.502 -10.903 -20.438 
ATOM    419  CD  LYS A  74      14.866 -11.514 -20.762 
ATOM    420  CE  LYS A  74      14.989 -11.999 -22.206 
ATOM    421  NZ  LYS A  74      16.380 -12.427 -22.480 
ATOM    422  C   LYS A  74      11.726  -7.769 -21.741 
ATOM    423  O   LYS A  74      12.108  -6.759 -21.152 
ATOM    424  N   ARG A  75      11.268  -7.726 -23.005 
ATOM    425  CA  ARG A  75      11.336  -6.518 -23.783 
ATOM    426  CB  ARG A  75      10.706  -6.680 -25.174 
ATOM    427  CG  ARG A  75      11.275  -7.856 -25.964 
ATOM    428  CD  ARG A  75      10.777  -7.928 -27.407 
ATOM    429  NE  ARG A  75       9.288  -7.909 -27.372 
ATOM    430  CZ  ARG A  75       8.587  -9.047 -27.093 
ATOM    431  NH1 ARG A  75       9.247 -10.192 -26.754 
ATOM    432  NH2 ARG A  75       7.223  -9.036 -27.147 
ATOM    433  C   ARG A  75      10.568  -5.434 -23.096 
ATOM    434  O   ARG A  75      11.000  -4.283 -23.058 
ATOM    435  N   SER A  76       9.396  -5.775 -22.533 
ATOM    436  CA  SER A  76       8.562  -4.791 -21.905 
ATOM    437  CB  SER A  76       7.236  -5.385 -21.396 
ATOM    438  OG  SER A  76       6.471  -5.878 -22.487 
ATOM    439  C   SER A  76       9.281  -4.196 -20.730 
ATOM    440  O   SER A  76       9.132  -3.009 -20.441 
ATOM    441  N   ILE A  77      10.063  -5.017 -20.003 
ATOM    442  CA  ILE A  77      10.777  -4.552 -18.848 
ATOM    443  CB  ILE A  77      11.426  -5.664 -18.076 
ATOM    444  CG1 ILE A  77      10.357  -6.647 -17.572 
ATOM    445  CG2 ILE A  77      12.260  -5.039 -16.946 
ATOM    446  CD1 ILE A  77      10.932  -7.947 -17.010 
ATOM    447  C   ILE A  77      11.850  -3.586 -19.254 
ATOM    448  O   ILE A  77      12.029  -2.547 -18.626 
ATOM    449  N   LYS A  78      12.600  -3.902 -20.324 
ATOM    450  CA  LYS A  78      13.670  -3.048 -20.763 
ATOM    451  CB  LYS A  78      14.457  -3.613 -21.957 
ATOM    452  CG  LYS A  78      15.314  -4.836 -21.619 
ATOM    453  CD  LYS A  78      15.896  -5.526 -22.854 
ATOM    454  CE  LYS A  78      16.828  -6.696 -22.531 
ATOM    455  NZ  LYS A  78      16.037  -7.912 -22.246 
ATOM    456  C   LYS A  78      13.105  -1.727 -21.186 
ATOM    457  O   LYS A  78      13.736  -0.686 -21.012 
ATOM    458  N   ALA A  79      11.881  -1.748 -21.741 
ATOM    459  CA  ALA A  79      11.200  -0.603 -22.284 
ATOM    460  CB  ALA A  79       9.821  -0.951 -22.871 
ATOM    461  C   ALA A  79      10.987   0.445 -21.231 
ATOM    462  O   ALA A  79      10.878   1.630 -21.545 
ATOM    463  N   ILE A  80      10.868   0.044 -19.956 
ATOM    464  CA  ILE A  80      10.626   1.016 -18.927 
ATOM    465  CB  ILE A  80      10.255   0.446 -17.581 
ATOM    466  CG1 ILE A  80      11.316  -0.473 -16.984 
ATOM    467  CG2 ILE A  80       8.892  -0.240 -17.747 
ATOM    468  CD1 ILE A  80      10.900  -1.026 -15.623 
ATOM    469  C   ILE A  80      11.745   2.022 -18.874 
ATOM    470  O   ILE A  80      11.546   3.160 -18.452 
ATOM    471  N   CYS A  81      12.966   1.624 -19.275 
ATOM    472  CA  CYS A  81      14.117   2.486 -19.280 
ATOM    473  CB  CYS A  81      15.428   1.734 -19.567 
ATOM    474  SG  CYS A  81      15.754   0.459 -18.312 
ATOM    475  C   CYS A  81      13.959   3.596 -20.289 
ATOM    476  O   CYS A  81      14.689   4.586 -20.237 
ATOM    477  N   GLU A  82      13.062   3.434 -21.284 
ATOM    478  CA  GLU A  82      12.862   4.454 -22.277 
ATOM    479  CB  GLU A  82      12.970   3.920 -23.715 
ATOM    480  CG  GLU A  82      11.961   2.809 -24.013 
ATOM    481  CD  GLU A  82      12.156   2.352 -25.452 
ATOM    482  OE1 GLU A  82      12.213   3.228 -26.356 
ATOM    483  OE2 GLU A  82      12.249   1.114 -25.666 
ATOM    484  C   GLU A  82      11.484   5.028 -22.107 
ATOM    485  O   GLU A  82      10.696   4.562 -21.287 
ATOM    486  N   ASN A  83      11.173   6.085 -22.884 
ATOM    487  CA  ASN A  83       9.911   6.767 -22.808 
ATOM    488  CB  ASN A  83       9.851   8.042 -23.664 
ATOM    489  CG  ASN A  83      10.676   9.103 -22.944 
ATOM    490  OD1 ASN A  83      10.664   9.185 -21.715 
ATOM    491  ND2 ASN A  83      11.416   9.938 -23.723 
ATOM    492  C   ASN A  83       8.817   5.839 -23.229 
ATOM    493  O   ASN A  83       7.665   6.001 -22.831 
ATOM    494  N   LYS A  84       9.156   4.826 -24.043 
ATOM    495  CA  LYS A  84       8.180   3.925 -24.580 
ATOM    496  CB  LYS A  84       8.857   2.817 -25.416 
ATOM    497  CG  LYS A  84       7.921   1.834 -26.122 
ATOM    498  CD  LYS A  84       7.153   0.911 -25.178 
ATOM    499  CE  LYS A  84       6.396  -0.197 -25.909 
ATOM    500  NZ  LYS A  84       7.357  -1.190 -26.441 
ATOM    501  C   LYS A  84       7.386   3.298 -23.466 
ATOM    502  O   LYS A  84       6.161   3.232 -23.563 
ATOM    503  N   ASN A  85       8.029   2.807 -22.383 
ATOM    504  CA  ASN A  85       7.206   2.217 -21.358 
ATOM    505  CB  ASN A  85       7.343   0.680 -21.318 
ATOM    506  CG  ASN A  85       6.232   0.074 -20.468 
ATOM    507  OD1 ASN A  85       5.067   0.455 -20.576 
ATOM    508  ND2 ASN A  85       6.604  -0.897 -19.592 
ATOM    509  C   ASN A  85       7.600   2.737 -20.000 
ATOM    510  O   ASN A  85       7.516   2.004 -19.015 
ATOM    511  N   GLY A  86       7.987   4.025 -19.869 
ATOM    512  CA  GLY A  86       8.358   4.440 -18.541 
ATOM    513  C   GLY A  86       8.406   5.935 -18.432 
ATOM    514  O   GLY A  86       8.529   6.651 -19.426 
ATOM    515  N   ASN A  87       8.313   6.432 -17.176 
ATOM    516  CA  ASN A  87       8.388   7.834 -16.866 
ATOM    517  CB  ASN A  87       7.070   8.434 -16.338 
ATOM    518  CG  ASN A  87       6.033   8.383 -17.450 
ATOM    519  OD1 ASN A  87       5.564   7.312 -17.828 
ATOM    520  ND2 ASN A  87       5.650   9.574 -17.983 
ATOM    521  C   ASN A  87       9.381   7.966 -15.753 
ATOM    522  O   ASN A  87       9.660   7.005 -15.039 
ATOM    523  N   PRO A  88       9.943   9.130 -15.590 
ATOM    524  CA  PRO A  88      10.890   9.367 -14.542 
ATOM    525  CD  PRO A  88       9.915  10.189 -16.582 
ATOM    526  CB  PRO A  88      11.522  10.727 -14.851 
ATOM    527  CG  PRO A  88      10.555  11.384 -15.857 
ATOM    528  C   PRO A  88      10.168   9.304 -13.236 
ATOM    529  O   PRO A  88       9.050   9.812 -13.144 
ATOM    530  N   HIS A  89      10.804   8.706 -12.212 
ATOM    531  CA  HIS A  89      10.210   8.527 -10.923 
ATOM    532  ND1 HIS A  89       7.895   6.729  -9.424 
ATOM    533  CG  HIS A  89       9.268   6.743  -9.344 
ATOM    534  CB  HIS A  89      10.169   7.046 -10.506 
ATOM    535  NE2 HIS A  89       8.415   6.182  -7.333 
ATOM    536  CD2 HIS A  89       9.569   6.408  -8.061 
ATOM    537  CE1 HIS A  89       7.434   6.387  -8.195 
ATOM    538  C   HIS A  89      11.094   9.291 -10.006 
ATOM    539  O   HIS A  89      12.249   9.524 -10.348 
ATOM    540  N   ARG A  90      10.614   9.570  -8.777 
ATOM    541  CA  ARG A  90      11.134  10.633  -7.973 
ATOM    542  CB  ARG A  90      10.638  10.532  -6.524 
ATOM    543  CG  ARG A  90       9.118  10.621  -6.401 
ATOM    544  CD  ARG A  90       8.581  12.052  -6.436 
ATOM    545  NE  ARG A  90       7.099  11.972  -6.308 
ATOM    546  CZ  ARG A  90       6.398  13.027  -5.801 
ATOM    547  NH1 ARG A  90       7.050  14.164  -5.418 
ATOM    548  NH2 ARG A  90       5.043  12.938  -5.660 
ATOM    549  C   ARG A  90      12.627  10.723  -7.915 
ATOM    550  O   ARG A  90      13.186  11.625  -8.535 
ATOM    551  N   GLU A  91      13.353   9.801  -7.262 
ATOM    552  CA  GLU A  91      14.755  10.115  -7.224 
ATOM    553  CB  GLU A  91      15.367  10.061  -5.812 
ATOM    554  CG  GLU A  91      14.958  11.232  -4.914 
ATOM    555  CD  GLU A  91      13.537  11.000  -4.427 
ATOM    556  OE1 GLU A  91      13.280   9.918  -3.836 
ATOM    557  OE2 GLU A  91      12.688  11.907  -4.644 
ATOM    558  C   GLU A  91      15.504   9.143  -8.074 
ATOM    559  O   GLU A  91      15.859   8.056  -7.623 
ATOM    560  N   ASN A  92      15.780   9.542  -9.330 
ATOM    561  CA  ASN A  92      16.570   8.776 -10.253 
ATOM    562  CB  ASN A  92      18.015   8.583  -9.762 
ATOM    563  CG  ASN A  92      18.669   9.953  -9.678 
ATOM    564  OD1 ASN A  92      18.547  10.766 -10.593 
ATOM    565  ND2 ASN A  92      19.371  10.227  -8.547 
ATOM    566  C   ASN A  92      15.991   7.412 -10.460 
ATOM    567  O   ASN A  92      16.733   6.456 -10.678 
ATOM    568  N   LEU A  93      14.653   7.283 -10.421 
ATOM    569  CA  LEU A  93      14.046   5.998 -10.644 
ATOM    570  CB  LEU A  93      13.196   5.499  -9.462 
ATOM    571  CG  LEU A  93      14.013   5.127  -8.208 
ATOM    572  CD1 LEU A  93      13.097   4.644  -7.072 
ATOM    573  CD2 LEU A  93      15.107   4.099  -8.543 
ATOM    574  C   LEU A  93      13.141   6.137 -11.825 
ATOM    575  O   LEU A  93      12.979   7.226 -12.373 
ATOM    576  N   ARG A  94      12.563   5.007 -12.286 
ATOM    577  CA  ARG A  94      11.651   5.047 -13.395 
ATOM    578  CB  ARG A  94      12.264   4.533 -14.706 
ATOM    579  CG  ARG A  94      13.421   5.410 -15.185 
ATOM    580  CD  ARG A  94      13.981   5.008 -16.550 
ATOM    581  NE  ARG A  94      12.929   5.315 -17.557 
ATOM    582  CZ  ARG A  94      12.803   6.585 -18.040 
ATOM    583  NH1 ARG A  94      13.625   7.577 -17.590 
ATOM    584  NH2 ARG A  94      11.843   6.868 -18.966 
ATOM    585  C   ARG A  94      10.481   4.169 -13.054 
ATOM    586  O   ARG A  94      10.637   3.137 -12.403 
ATOM    587  N   ILE A  95       9.268   4.577 -13.488 
ATOM    588  CA  ILE A  95       8.059   3.839 -13.228 
ATOM    589  CB  ILE A  95       7.025   4.653 -12.501 
ATOM    590  CG1 ILE A  95       5.820   3.791 -12.084 
ATOM    591  CG2 ILE A  95       6.656   5.846 -13.397 
ATOM    592  CD1 ILE A  95       6.118   2.807 -10.956 
ATOM    593  C   ILE A  95       7.471   3.433 -14.552 
ATOM    594  O   ILE A  95       7.417   4.230 -15.487 
ATOM    595  N   SER A  96       7.017   2.167 -14.668 
ATOM    596  CA  SER A  96       6.520   1.669 -15.924 
ATOM    597  CB  SER A  96       6.521   0.132 -16.021 
ATOM    598  OG  SER A  96       5.638  -0.423 -15.057 
ATOM    599  C   SER A  96       5.122   2.137 -16.200 
ATOM    600  O   SER A  96       4.324   2.355 -15.289 
ATOM    601  N   LYS A  97       4.824   2.366 -17.497 
ATOM    602  CA  LYS A  97       3.513   2.735 -17.955 
ATOM    603  CB  LYS A  97       3.499   3.283 -19.390 
ATOM    604  CG  LYS A  97       4.096   4.687 -19.504 
ATOM    605  CD  LYS A  97       4.273   5.153 -20.949 
ATOM    606  CE  LYS A  97       4.718   6.611 -21.063 
ATOM    607  NZ  LYS A  97       6.152   6.728 -20.709 
ATOM    608  C   LYS A  97       2.610   1.543 -17.924 
ATOM    609  O   LYS A  97       1.429   1.655 -17.600 
ATOM    610  N   SER A  98       3.157   0.372 -18.304 
ATOM    611  CA  SER A  98       2.430  -0.864 -18.402 
ATOM    612  CB  SER A  98       3.113  -1.826 -19.387 
ATOM    613  OG  SER A  98       2.438  -3.069 -19.433 
ATOM    614  C   SER A  98       2.391  -1.529 -17.062 
ATOM    615  O   SER A  98       3.191  -1.233 -16.178 
ATOM    616  N   SER A  99       1.438  -2.468 -16.892 
ATOM    617  CA  SER A  99       1.316  -3.181 -15.654 
ATOM    618  CB  SER A  99      -0.138  -3.329 -15.182 
ATOM    619  OG  SER A  99      -0.171  -4.036 -13.953 
ATOM    620  C   SER A  99       1.866  -4.551 -15.901 
ATOM    621  O   SER A  99       1.756  -5.075 -17.006 
ATOM    622  N   PHE A 100       2.499  -5.160 -14.875 
ATOM    623  CA  PHE A 100       3.096  -6.452 -15.063 
ATOM    624  CB  PHE A 100       4.625  -6.462 -14.858 
ATOM    625  CG  PHE A 100       5.327  -5.637 -15.887 
ATOM    626  CD1 PHE A 100       5.439  -4.271 -15.743 
ATOM    627  CD2 PHE A 100       5.897  -6.234 -16.988 
ATOM    628  CE1 PHE A 100       6.097  -3.516 -16.687 
ATOM    629  CE2 PHE A 100       6.556  -5.484 -17.934 
ATOM    630  CZ  PHE A 100       6.657  -4.121 -17.787 
ATOM    631  C   PHE A 100       2.572  -7.384 -14.016 
ATOM    632  O   PHE A 100       2.195  -6.966 -12.922 
ATOM    633  N   GLN A 101       2.513  -8.691 -14.344 
ATOM    634  CA  GLN A 101       2.171  -9.658 -13.345 
ATOM    635  CB  GLN A 101       1.839 -11.052 -13.904 
ATOM    636  CG  GLN A 101       0.489 -11.131 -14.617 
ATOM    637  CD  GLN A 101      -0.593 -11.194 -13.547 
ATOM    638  OE1 GLN A 101      -0.366 -11.697 -12.449 
ATOM    639  NE2 GLN A 101      -1.804 -10.667 -13.873 
ATOM    640  C   GLN A 101       3.394  -9.793 -12.496 
ATOM    641  O   GLN A 101       4.508  -9.873 -13.015 
ATOM    642  N   VAL A 102       3.218  -9.802 -11.161 
ATOM    643  CA  VAL A 102       4.354  -9.886 -10.293 
ATOM    644  CB  VAL A 102       4.759  -8.562  -9.714 
ATOM    645  CG1 VAL A 102       5.195  -7.637 -10.861 
ATOM    646  CG2 VAL A 102       3.584  -8.007  -8.887 
ATOM    647  C   VAL A 102       4.011 -10.774  -9.139 
ATOM    648  O   VAL A 102       2.841 -11.025  -8.854 
ATOM    649  N   THR A 103       5.050 -11.314  -8.467 
ATOM    650  CA  THR A 103       4.829 -12.120  -7.304 
ATOM    651  CB  THR A 103       5.112 -13.577  -7.530 
ATOM    652  OG1 THR A 103       4.295 -14.080  -8.577 
ATOM    653  CG2 THR A 103       4.826 -14.343  -6.226 
ATOM    654  C   THR A 103       5.781 -11.637  -6.255 
ATOM    655  O   THR A 103       6.988 -11.574  -6.489 
ATOM    656  N   THR A 104       5.262 -11.297  -5.057 
ATOM    657  CA  THR A 104       6.109 -10.812  -4.005 
ATOM    658  CB  THR A 104       5.546  -9.614  -3.295 
ATOM    659  OG1 THR A 104       5.356  -8.546  -4.210 
ATOM    660  CG2 THR A 104       6.514  -9.193  -2.176 
ATOM    661  C   THR A 104       6.242 -11.896  -2.986 
ATOM    662  O   THR A 104       5.251 -12.502  -2.581 
ATOM    663  N   CYS A 105       7.490 -12.172  -2.555 
ATOM    664  CA  CYS A 105       7.738 -13.200  -1.586 
ATOM    665  CB  CYS A 105       8.849 -14.165  -2.029 
ATOM    666  SG  CYS A 105       8.448 -14.908  -3.639 
ATOM    667  C   CYS A 105       8.189 -12.511  -0.339 
ATOM    668  O   CYS A 105       9.178 -11.779  -0.349 
ATOM    669  N   LYS A 106       7.459 -12.730   0.774 
ATOM    670  CA  LYS A 106       7.781 -12.086   2.014 
ATOM    671  CB  LYS A 106       6.585 -11.338   2.628 
ATOM    672  CG  LYS A 106       6.127 -10.139   1.793 
ATOM    673  CD  LYS A 106       4.735  -9.634   2.178 
ATOM    674  CE  LYS A 106       4.309  -8.374   1.425 
ATOM    675  NZ  LYS A 106       5.014  -7.194   1.974 
ATOM    676  C   LYS A 106       8.204 -13.134   2.988 
ATOM    677  O   LYS A 106       7.514 -14.131   3.203 
ATOM    678  N   LEU A 107       9.370 -12.908   3.618 
ATOM    679  CA  LEU A 107       9.910 -13.866   4.533 
ATOM    680  CB  LEU A 107      11.381 -13.570   4.883 
ATOM    681  CG  LEU A 107      12.026 -14.570   5.857 
ATOM    682  CD1 LEU A 107      12.138 -15.973   5.238 
ATOM    683  CD2 LEU A 107      13.375 -14.044   6.370 
ATOM    684  C   LEU A 107       9.105 -13.824   5.787 
ATOM    685  O   LEU A 107       8.661 -12.764   6.225 
ATOM    686  N   HIS A 108       8.855 -15.005   6.380 
ATOM    687  CA  HIS A 108       8.191 -15.020   7.648 
ATOM    688  ND1 HIS A 108       6.503 -17.160   5.722 
ATOM    689  CG  HIS A 108       6.507 -16.861   7.063 
ATOM    690  CB  HIS A 108       6.725 -15.489   7.618 
ATOM    691  NE2 HIS A 108       6.076 -19.059   6.793 
ATOM    692  CD2 HIS A 108       6.247 -18.033   7.703 
ATOM    693  CE1 HIS A 108       6.239 -18.488   5.615 
ATOM    694  C   HIS A 108       8.993 -15.906   8.534 
ATOM    695  O   HIS A 108       9.644 -16.843   8.076 
ATOM    696  N   GLY A 109       8.958 -15.620   9.846 
ATOM    697  CA  GLY A 109       9.793 -16.334  10.759 
ATOM    698  C   GLY A 109      10.861 -15.362  11.144 
ATOM    699  O   GLY A 109      11.206 -14.465  10.376 
ATOM    700  N   GLY A 110      11.378 -15.513  12.376 
ATOM    701  CA  GLY A 110      12.344 -14.642  12.983 
ATOM    702  C   GLY A 110      13.717 -14.700  12.379 
ATOM    703  O   GLY A 110      14.419 -13.689  12.376 
ATOM    704  N   SER A 111      14.166 -15.876  11.892 
ATOM    705  CA  SER A 111      15.555 -15.993  11.521 
ATOM    706  CB  SER A 111      16.129 -17.404  11.740 
ATOM    707  OG  SER A 111      17.494 -17.439  11.353 
ATOM    708  C   SER A 111      15.827 -15.629  10.092 
ATOM    709  O   SER A 111      15.060 -15.888   9.167 
ATOM    710  N   PRO A 112      16.953 -14.967   9.967 
ATOM    711  CA  PRO A 112      17.492 -14.571   8.686 
ATOM    712  CD  PRO A 112      17.334 -14.031  11.015 
ATOM    713  CB  PRO A 112      18.504 -13.462   8.973 
ATOM    714  CG  PRO A 112      18.025 -12.860  10.301 
ATOM    715  C   PRO A 112      18.112 -15.709   7.930 
ATOM    716  O   PRO A 112      18.498 -15.507   6.778 
ATOM    717  N   TRP A 113      18.254 -16.900   8.543 
ATOM    718  CA  TRP A 113      18.952 -17.947   7.848 
ATOM    719  CB  TRP A 113      20.140 -18.493   8.653 
ATOM    720  CG  TRP A 113      21.239 -17.473   8.801 
ATOM    721  CD2 TRP A 113      22.171 -17.157   7.757 
ATOM    722  CD1 TRP A 113      21.549 -16.668   9.857 
ATOM    723  NE1 TRP A 113      22.625 -15.874   9.541 
ATOM    724  CE2 TRP A 113      23.017 -16.164   8.250 
ATOM    725  CE3 TRP A 113      22.310 -17.654   6.495 
ATOM    726  CZ2 TRP A 113      24.022 -15.652   7.480 
ATOM    727  CZ3 TRP A 113      23.322 -17.137   5.721 
ATOM    728  CH2 TRP A 113      24.162 -16.156   6.206 
ATOM    729  C   TRP A 113      18.019 -19.078   7.526 
ATOM    730  O   TRP A 113      16.980 -19.259   8.157 
ATOM    731  N   PRO A 114      18.387 -19.844   6.525 
ATOM    732  CA  PRO A 114      17.605 -20.941   6.018 
ATOM    733  CD  PRO A 114      19.726 -19.807   5.959 
ATOM    734  CB  PRO A 114      18.412 -21.510   4.849 
ATOM    735  CG  PRO A 114      19.865 -21.131   5.190 
ATOM    736  C   PRO A 114      17.349 -21.963   7.077 
ATOM    737  O   PRO A 114      18.132 -22.055   8.021 
ATOM    738  N   PRO A 115      16.287 -22.717   6.949 
ATOM    739  CA  PRO A 115      15.417 -22.592   5.810 
ATOM    740  CD  PRO A 115      16.308 -24.080   7.460 
ATOM    741  CB  PRO A 115      14.554 -23.850   5.796 
ATOM    742  CG  PRO A 115      15.436 -24.898   6.494 
ATOM    743  C   PRO A 115      14.624 -21.326   5.826 
ATOM    744  O   PRO A 115      14.324 -20.822   6.907 
ATOM    745  N   CYS A 116      14.262 -20.805   4.637 
ATOM    746  CA  CYS A 116      13.552 -19.559   4.576 
ATOM    747  CB  CYS A 116      14.136 -18.609   3.509 
ATOM    748  SG  CYS A 116      15.947 -18.432   3.606 
ATOM    749  C   CYS A 116      12.141 -19.851   4.153 
ATOM    750  O   CYS A 116      11.913 -20.416   3.083 
ATOM    751  N   GLN A 117      11.145 -19.461   4.980 
ATOM    752  CA  GLN A 117       9.776 -19.689   4.605 
ATOM    753  CB  GLN A 117       8.829 -20.057   5.761 
ATOM    754  CG  GLN A 117       9.262 -21.272   6.578 
ATOM    755  CD  GLN A 117       9.944 -20.724   7.818 
ATOM    756  OE1 GLN A 117      10.525 -19.641   7.791 
ATOM    757  NE2 GLN A 117       9.847 -21.480   8.943 
ATOM    758  C   GLN A 117       9.264 -18.399   4.045 
ATOM    759  O   GLN A 117       9.593 -17.322   4.542 
ATOM    760  N   TYR A 118       8.444 -18.476   2.979 
ATOM    761  CA  TYR A 118       7.961 -17.279   2.352 
ATOM    762  CB  TYR A 118       8.554 -17.047   0.952 
ATOM    763  CG  TYR A 118      10.003 -16.728   1.079 
ATOM    764  CD1 TYR A 118      10.406 -15.445   1.371 
ATOM    765  CD2 TYR A 118      10.958 -17.702   0.895 
ATOM    766  CE1 TYR A 118      11.740 -15.138   1.486 
ATOM    767  CE2 TYR A 118      12.294 -17.401   1.008 
ATOM    768  CZ  TYR A 118      12.686 -16.117   1.304 
ATOM    769  OH  TYR A 118      14.057 -15.806   1.420 
ATOM    770  C   TYR A 118       6.480 -17.356   2.150 
ATOM    771  O   TYR A 118       5.907 -18.436   2.018 
ATOM    772  N   ARG A 119       5.827 -16.174   2.139 
ATOM    773  CA  ARG A 119       4.427 -16.059   1.843 
ATOM    774  CB  ARG A 119       3.652 -15.202   2.858 
ATOM    775  CG  ARG A 119       3.673 -15.788   4.269 
ATOM    776  CD  ARG A 119       2.594 -16.840   4.518 
ATOM    777  NE  ARG A 119       2.885 -17.449   5.844 
ATOM    778  CZ  ARG A 119       1.863 -17.879   6.638 
ATOM    779  NH1 ARG A 119       0.571 -17.731   6.223 
ATOM    780  NH2 ARG A 119       2.135 -18.448   7.848 
ATOM    781  C   ARG A 119       4.365 -15.344   0.526 
ATOM    782  O   ARG A 119       5.061 -14.349   0.325 
ATOM    783  N   ALA A 120       3.524 -15.828  -0.411 
ATOM    784  CA  ALA A 120       3.516 -15.241  -1.722 
ATOM    785  CB  ALA A 120       3.540 -16.279  -2.857 
ATOM    786  C   ALA A 120       2.290 -14.411  -1.918 
ATOM    787  O   ALA A 120       1.191 -14.774  -1.498 
ATOM    788  N   THR A 121       2.473 -13.235  -2.553 
ATOM    789  CA  THR A 121       1.362 -12.387  -2.858 
ATOM    790  CB  THR A 121       1.414 -11.077  -2.132 
ATOM    791  OG1 THR A 121       1.493 -11.279  -0.729 
ATOM    792  CG2 THR A 121       0.136 -10.304  -2.467 
ATOM    793  C   THR A 121       1.454 -12.058  -4.319 
ATOM    794  O   THR A 121       2.368 -11.355  -4.746 
ATOM    795  N   ALA A 122       0.503 -12.561  -5.131 
ATOM    796  CA  ALA A 122       0.506 -12.258  -6.535 
ATOM    797  CB  ALA A 122      -0.363 -13.214  -7.372 
ATOM    798  C   ALA A 122      -0.051 -10.879  -6.695 
ATOM    799  O   ALA A 122      -0.797 -10.403  -5.841 
ATOM    800  N   GLY A 123       0.311 -10.190  -7.800 
ATOM    801  CA  GLY A 123      -0.202  -8.866  -8.009 
ATOM    802  C   GLY A 123      -0.066  -8.514  -9.455 
ATOM    803  O   GLY A 123       0.601  -9.210 -10.221 
ATOM    804  N   PHE A 124      -0.738  -7.418  -9.864 
ATOM    805  CA  PHE A 124      -0.677  -6.940 -11.215 
ATOM    806  CB  PHE A 124      -1.952  -7.333 -11.988 
ATOM    807  CG  PHE A 124      -1.880  -6.953 -13.427 
ATOM    808  CD1 PHE A 124      -1.110  -7.677 -14.309 
ATOM    809  CD2 PHE A 124      -2.620  -5.893 -13.902 
ATOM    810  CE1 PHE A 124      -1.058  -7.330 -15.640 
ATOM    811  CE2 PHE A 124      -2.573  -5.544 -15.231 
ATOM    812  CZ  PHE A 124      -1.789  -6.263 -16.103 
ATOM    813  C   PHE A 124      -0.614  -5.444 -11.112 
ATOM    814  O   PHE A 124      -1.586  -4.807 -10.707 
ATOM    815  N   ARG A 125       0.538  -4.838 -11.470 
ATOM    816  CA  ARG A 125       0.653  -3.408 -11.368 
ATOM    817  CB  ARG A 125       0.731  -2.905  -9.919 
ATOM    818  CG  ARG A 125       1.922  -3.477  -9.148 
ATOM    819  CD  ARG A 125       2.201  -2.737  -7.841 
ATOM    820  NE  ARG A 125       2.654  -1.368  -8.212 
ATOM    821  CZ  ARG A 125       2.539  -0.343  -7.320 
ATOM    822  NH1 ARG A 125       2.021  -0.575  -6.078 
ATOM    823  NH2 ARG A 125       2.940   0.912  -7.672 
ATOM    824  C   ARG A 125       1.930  -2.974 -12.029 
ATOM    825  O   ARG A 125       2.704  -3.796 -12.517 
ATOM    826  N   ASN A 126       2.164  -1.643 -12.058 
ATOM    827  CA  ASN A 126       3.348  -1.060 -12.631 
ATOM    828  CB  ASN A 126       3.319   0.475 -12.733 
ATOM    829  CG  ASN A 126       2.288   0.920 -13.750 
ATOM    830  OD1 ASN A 126       1.798   0.128 -14.551 
ATOM    831  ND2 ASN A 126       1.954   2.238 -13.724 
ATOM    832  C   ASN A 126       4.475  -1.326 -11.687 
ATOM    833  O   ASN A 126       4.252  -1.649 -10.522 
ATOM    834  N   VAL A 127       5.728  -1.187 -12.170 
ATOM    835  CA  VAL A 127       6.853  -1.442 -11.318 
ATOM    836  CB  VAL A 127       7.620  -2.670 -11.710 
ATOM    837  CG1 VAL A 127       6.692  -3.888 -11.560 
ATOM    838  CG2 VAL A 127       8.164  -2.479 -13.137 
ATOM    839  C   VAL A 127       7.801  -0.286 -11.389 
ATOM    840  O   VAL A 127       7.791   0.482 -12.349 
ATOM    841  N   VAL A 128       8.640  -0.129 -10.338 
ATOM    842  CA  VAL A 128       9.608   0.932 -10.290 
ATOM    843  CB  VAL A 128       9.558   1.739  -9.024 
ATOM    844  CG1 VAL A 128      10.684   2.788  -9.058 
ATOM    845  CG2 VAL A 128       8.156   2.343  -8.876 
ATOM    846  C   VAL A 128      10.968   0.306 -10.332 
ATOM    847  O   VAL A 128      11.242  -0.659  -9.620 
ATOM    848  N   VAL A 129      11.864   0.853 -11.180 
ATOM    849  CA  VAL A 129      13.192   0.316 -11.293 
ATOM    850  CB  VAL A 129      13.377  -0.597 -12.470 
ATOM    851  CG1 VAL A 129      12.475  -1.829 -12.285 
ATOM    852  CG2 VAL A 129      13.103   0.196 -13.761 
ATOM    853  C   VAL A 129      14.143   1.454 -11.487 
ATOM    854  O   VAL A 129      13.740   2.610 -11.599 
ATOM    855  N   ALA A 130      15.453   1.141 -11.469 
ATOM    856  CA  ALA A 130      16.471   2.102 -11.776 
ATOM    857  CB  ALA A 130      17.570   2.201 -10.704 
ATOM    858  C   ALA A 130      17.107   1.586 -13.029 
ATOM    859  O   ALA A 130      17.251   0.376 -13.195 
ATOM    860  N   CYS A 131      17.489   2.483 -13.964 
ATOM    861  CA  CYS A 131      18.044   1.992 -15.195 
ATOM    862  CB  CYS A 131      17.222   2.356 -16.450 
ATOM    863  SG  CYS A 131      15.649   1.450 -16.538 
ATOM    864  C   CYS A 131      19.424   2.528 -15.408 
ATOM    865  O   CYS A 131      19.772   3.615 -14.946 
ATOM    866  N   GLU A 132      20.255   1.724 -16.108 
ATOM    867  CA  GLU A 132      21.592   2.093 -16.475 
ATOM    868  CB  GLU A 132      22.653   1.496 -15.531 
ATOM    869  CG  GLU A 132      24.095   1.876 -15.875 
ATOM    870  CD  GLU A 132      25.017   1.153 -14.901 
ATOM    871  OE1 GLU A 132      24.867  -0.090 -14.759 
ATOM    872  OE2 GLU A 132      25.883   1.833 -14.288 
ATOM    873  C   GLU A 132      21.835   1.497 -17.828 
ATOM    874  O   GLU A 132      21.581   0.315 -18.054 
ATOM    875  N   ASN A 133      22.341   2.307 -18.771 
ATOM    876  CA  ASN A 133      22.633   1.807 -20.081 
ATOM    877  CB  ASN A 133      23.666   0.669 -20.045 
ATOM    878  CG  ASN A 133      24.142   0.395 -21.460 
ATOM    879  OD1 ASN A 133      23.716   1.047 -22.412 
ATOM    880  ND2 ASN A 133      25.042  -0.612 -21.602 
ATOM    881  C   ASN A 133      21.369   1.284 -20.700 
ATOM    882  O   ASN A 133      21.405   0.415 -21.569 
ATOM    883  N   GLY A 134      20.206   1.809 -20.274 
ATOM    884  CA  GLY A 134      18.973   1.431 -20.908 
ATOM    885  C   GLY A 134      18.488   0.100 -20.407 
ATOM    886  O   GLY A 134      17.601  -0.497 -21.016 
ATOM    887  N   LEU A 135      19.052  -0.410 -19.291 
ATOM    888  CA  LEU A 135      18.626  -1.689 -18.777 
ATOM    889  CB  LEU A 135      19.722  -2.763 -18.865 
ATOM    890  CG  LEU A 135      20.118  -3.122 -20.306 
ATOM    891  CD1 LEU A 135      21.217  -4.195 -20.327 
ATOM    892  CD2 LEU A 135      18.890  -3.538 -21.130 
ATOM    893  C   LEU A 135      18.301  -1.547 -17.317 
ATOM    894  O   LEU A 135      18.890  -0.715 -16.629 
ATOM    895  N   PRO A 136      17.352  -2.313 -16.825 
ATOM    896  CA  PRO A 136      17.021  -2.252 -15.420 
ATOM    897  CD  PRO A 136      16.196  -2.669 -17.633 
ATOM    898  CB  PRO A 136      15.657  -2.921 -15.271 
ATOM    899  CG  PRO A 136      15.011  -2.730 -16.653 
ATOM    900  C   PRO A 136      18.077  -2.865 -14.544 
ATOM    901  O   PRO A 136      18.366  -4.050 -14.698 
ATOM    902  N   VAL A 137      18.700  -2.052 -13.670 
ATOM    903  CA  VAL A 137      19.685  -2.428 -12.695 
ATOM    904  CB  VAL A 137      20.708  -1.352 -12.497 
ATOM    905  CG1 VAL A 137      21.444  -1.158 -13.835 
ATOM    906  CG2 VAL A 137      20.006  -0.082 -11.995 
ATOM    907  C   VAL A 137      19.111  -2.788 -11.354 
ATOM    908  O   VAL A 137      19.737  -3.522 -10.593 
ATOM    909  N   HIS A 138      17.948  -2.222 -10.978 
ATOM    910  CA  HIS A 138      17.482  -2.425  -9.634 
ATOM    911  ND1 HIS A 138      17.868  -2.477  -6.392 
ATOM    912  CG  HIS A 138      17.517  -1.474  -7.267 
ATOM    913  CB  HIS A 138      18.027  -1.352  -8.671 
ATOM    914  NE2 HIS A 138      16.458  -1.147  -5.302 
ATOM    915  CD2 HIS A 138      16.654  -0.671  -6.586 
ATOM    916  CE1 HIS A 138      17.208  -2.233  -5.232 
ATOM    917  C   HIS A 138      15.989  -2.347  -9.596 
ATOM    918  O   HIS A 138      15.368  -1.672 -10.416 
ATOM    919  N   LEU A 139      15.380  -3.059  -8.624 
ATOM    920  CA  LEU A 139      13.959  -3.022  -8.464 
ATOM    921  CB  LEU A 139      13.328  -4.424  -8.387 
ATOM    922  CG  LEU A 139      11.796  -4.427  -8.219 
ATOM    923  CD1 LEU A 139      11.097  -3.859  -9.466 
ATOM    924  CD2 LEU A 139      11.275  -5.821  -7.830 
ATOM    925  C   LEU A 139      13.692  -2.338  -7.155 
ATOM    926  O   LEU A 139      14.328  -2.642  -6.146 
ATOM    927  N   ASP A 140      12.744  -1.377  -7.146 
ATOM    928  CA  ASP A 140      12.392  -0.683  -5.938 
ATOM    929  CB  ASP A 140      11.787   0.709  -6.222 
ATOM    930  CG  ASP A 140      11.444   1.439  -4.927 
ATOM    931  OD1 ASP A 140      10.721   0.858  -4.076 
ATOM    932  OD2 ASP A 140      11.902   2.602  -4.774 
ATOM    933  C   ASP A 140      11.357  -1.523  -5.257 
ATOM    934  O   ASP A 140      10.230  -1.654  -5.728 
ATOM    935  N   GLN A 141      11.749  -2.130  -4.123 
ATOM    936  CA  GLN A 141      10.948  -3.011  -3.316 
ATOM    937  CB  GLN A 141      11.779  -3.783  -2.278 
ATOM    938  CG  GLN A 141      12.762  -4.776  -2.905 
ATOM    939  CD  GLN A 141      11.952  -5.908  -3.523 
ATOM    940  OE1 GLN A 141      12.497  -6.786  -4.190 
ATOM    941  NE2 GLN A 141      10.610  -5.884  -3.303 
ATOM    942  C   GLN A 141       9.851  -2.293  -2.576 
ATOM    943  O   GLN A 141       8.819  -2.893  -2.282 
ATOM    944  N   SER A 142      10.034  -0.997  -2.253 
ATOM    945  CA  SER A 142       9.150  -0.301  -1.351 
ATOM    946  CB  SER A 142       9.491   1.193  -1.188 
ATOM    947  OG  SER A 142       9.124   1.919  -2.352 
ATOM    948  C   SER A 142       7.710  -0.375  -1.771 
ATOM    949  O   SER A 142       6.824  -0.464  -0.923 
ATOM    950  N   ILE A 143       7.420  -0.350  -3.080 
ATOM    951  CA  ILE A 143       6.051  -0.356  -3.517 
ATOM    952  CB  ILE A 143       5.929  -0.210  -5.009 
ATOM    953  CG1 ILE A 143       6.581  -1.395  -5.742 
ATOM    954  CG2 ILE A 143       6.534   1.151  -5.388 
ATOM    955  CD1 ILE A 143       6.281  -1.418  -7.241 
ATOM    956  C   ILE A 143       5.389  -1.633  -3.085 
ATOM    957  O   ILE A 143       4.203  -1.660  -2.760 
ATOM    958  N   PHE A 144       6.139  -2.743  -3.129 
ATOM    959  CA  PHE A 144       5.663  -4.054  -2.785 
ATOM    960  CB  PHE A 144       6.569  -5.164  -3.332 
ATOM    961  CG  PHE A 144       6.507  -4.997  -4.812 
ATOM    962  CD1 PHE A 144       5.397  -5.403  -5.519 
ATOM    963  CD2 PHE A 144       7.560  -4.429  -5.496 
ATOM    964  CE1 PHE A 144       5.340  -5.244  -6.884 
ATOM    965  CE2 PHE A 144       7.507  -4.271  -6.860 
ATOM    966  CZ  PHE A 144       6.396  -4.677  -7.557 
ATOM    967  C   PHE A 144       5.482  -4.230  -1.309 
ATOM    968  O   PHE A 144       4.699  -5.077  -0.876 
ATOM    969  N   ARG A 145       6.264  -3.500  -0.495 
ATOM    970  CA  ARG A 145       6.177  -3.640   0.929 
ATOM    971  CB  ARG A 145       7.187  -2.736   1.646 
ATOM    972  CG  ARG A 145       8.616  -2.950   1.149 
ATOM    973  CD  ARG A 145       9.671  -2.223   1.979 
ATOM    974  NE  ARG A 145       9.994  -3.112   3.127 
ATOM    975  CZ  ARG A 145      10.901  -4.116   2.955 
ATOM    976  NH1 ARG A 145      11.537  -4.250   1.755 
ATOM    977  NH2 ARG A 145      11.162  -4.987   3.973 
ATOM    978  C   ARG A 145       4.810  -3.223   1.343 
ATOM    979  O   ARG A 145       4.160  -3.893   2.145 
ATOM    980  N   ARG A 146       4.339  -2.101   0.769 
ATOM    981  CA  ARG A 146       3.061  -1.554   1.109 
ATOM    982  CB  ARG A 146       2.944  -0.061   0.750 
ATOM    983  CG  ARG A 146       4.017   0.799   1.422 
ATOM    984  CD  ARG A 146       3.933   2.291   1.088 
ATOM    985  NE  ARG A 146       5.205   2.914   1.552 
ATOM    986  CZ  ARG A 146       6.283   2.930   0.714 
ATOM    987  NH1 ARG A 146       6.168   2.412  -0.544 
ATOM    988  NH2 ARG A 146       7.470   3.456   1.131 
ATOM    989  C   ARG A 146       2.016  -2.301   0.298 
ATOM    990  O   ARG A 146       1.257  -1.625  -0.446 
ATOM    991  OXT ARG A 146       1.959  -3.554   0.415 
TER
HEADER lig_82.pdb
ATOM      1  P    DC A   1     112.312-185.491   3.997 
ATOM      2  OP1  DC A   1     113.642-185.761   3.407 
ATOM      3  OP2  DC A   1     112.220-184.302   4.873 
ATOM      4  O5'  DC A   1     111.218-185.387   2.834 
ATOM      5  C5'  DC A   1     110.593-186.592   2.353 
ATOM      6  C4'  DC A   1     109.102-186.373   2.190 
ATOM      7  O4'  DC A   1     108.362-186.654   3.412 
ATOM      8  C3'  DC A   1     108.675-184.953   1.819 
ATOM      9  O3'  DC A   1     107.571-185.022   0.925 
ATOM     10  C2'  DC A   1     108.197-184.336   3.134 
ATOM     11  C1'  DC A   1     107.475-185.574   3.657 
ATOM     12  N1   DC A   1     107.192-185.530   5.119 
ATOM     13  C2   DC A   1     106.015-186.120   5.571 
ATOM     14  O2   DC A   1     105.261-186.652   4.749 
ATOM     15  N3   DC A   1     105.739-186.089   6.900 
ATOM     16  C4   DC A   1     106.584-185.503   7.759 
ATOM     17  N4   DC A   1     106.269-185.500   9.046 
ATOM     18  C5   DC A   1     107.799-184.890   7.315 
ATOM     19  C6   DC A   1     108.057-184.930   5.983 
ATOM     20  P    DA A   2     107.493-183.989  -0.295 
ATOM     21  OP1  DA A   2     108.303-184.496  -1.425 
ATOM     22  OP2  DA A   2     107.825-182.630   0.184 
ATOM     23  O5'  DA A   2     105.940-184.061  -0.671 
ATOM     24  C5'  DA A   2     105.221-185.288  -0.441 
ATOM     25  C4'  DA A   2     103.870-184.989   0.179 
ATOM     26  O4'  DA A   2     103.928-184.923   1.633 
ATOM     27  C3'  DA A   2     103.233-183.659  -0.224 
ATOM     28  O3'  DA A   2     101.826-183.838  -0.336 
ATOM     29  C2'  DA A   2     103.512-182.723   0.951 
ATOM     30  C1'  DA A   2     103.258-183.746   2.055 
ATOM     31  N9   DA A   2     103.811-183.348   3.379 
ATOM     32  C8   DA A   2     104.951-182.646   3.646 
ATOM     33  N7   DA A   2     105.166-182.454   4.911 
ATOM     34  C5   DA A   2     104.090-183.074   5.530 
ATOM     35  C6   DA A   2     103.732-183.225   6.880 
ATOM     36  N6   DA A   2     104.457-182.738   7.897 
ATOM     37  N1   DA A   2     102.597-183.897   7.149 
ATOM     38  C2   DA A   2     101.880-184.379   6.134 
ATOM     39  N3   DA A   2     102.113-184.301   4.842 
ATOM     40  C4   DA A   2     103.254-183.624   4.601 
ATOM     41  P    DT A   3     101.043-183.106  -1.524 
ATOM     42  OP1  DT A   3     101.137-183.920  -2.757 
ATOM     43  OP2  DT A   3     101.507-181.705  -1.636 
ATOM     44  O5'  DT A   3      99.540-183.132  -0.976 
ATOM     45  C5'  DT A   3      99.130-184.211  -0.114 
ATOM     46  C4'  DT A   3      98.317-183.668   1.045 
ATOM     47  O4'  DT A   3      99.150-183.280   2.174 
ATOM     48  C3'  DT A   3      97.491-182.417   0.749 
ATOM     49  O3'  DT A   3      96.261-182.499   1.458 
ATOM     50  C2'  DT A   3      98.310-181.265   1.330 
ATOM     51  C1'  DT A   3      98.752-181.986   2.600 
ATOM     52  N1   DT A   3      99.912-181.345   3.280 
ATOM     53  C2   DT A   3      99.940-181.398   4.653 
ATOM     54  O2   DT A   3      99.069-181.938   5.314 
ATOM     55  N3   DT A   3     101.029-180.793   5.248 
ATOM     56  C4   DT A   3     102.068-180.156   4.600 
ATOM     57  O4   DT A   3     102.991-179.651   5.241 
ATOM     58  C5   DT A   3     101.949-180.152   3.161 
ATOM     59  C7   DT A   3     103.038-179.479   2.378 
ATOM     60  C6   DT A   3     100.900-180.733   2.556 
ATOM     61  P    DG A   4      94.919-181.993   0.746 
ATOM     62  OP1  DG A   4      94.375-183.070  -0.110 
ATOM     63  OP2  DG A   4      95.171-180.697   0.077 
ATOM     64  O5'  DG A   4      93.958-181.769   2.006 
ATOM     65  C5'  DG A   4      94.141-182.587   3.177 
ATOM     66  C4'  DG A   4      94.057-181.730   4.425 
ATOM     67  O4'  DG A   4      95.347-181.166   4.800 
ATOM     68  C3'  DG A   4      93.135-180.514   4.337 
ATOM     69  O3'  DG A   4      92.493-180.331   5.593 
ATOM     70  C2'  DG A   4      94.075-179.333   4.095 
ATOM     71  C1'  DG A   4      95.172-179.781   5.055 
ATOM     72  N9   DG A   4      96.479-179.101   4.829 
ATOM     73  C8   DG A   4      97.049-178.678   3.648 
ATOM     74  N7   DG A   4      98.220-178.109   3.795 
ATOM     75  C5   DG A   4      98.442-178.157   5.170 
ATOM     76  C6   DG A   4      99.544-177.693   5.934 
ATOM     77  O6   DG A   4     100.568-177.136   5.549 
ATOM     78  N1   DG A   4      99.360-177.943   7.301 
ATOM     79  C2   DG A   4      98.256-178.561   7.856 
ATOM     80  N2   DG A   4      98.272-178.707   9.184 
ATOM     81  N3   DG A   4      97.223-178.996   7.138 
ATOM     82  C4   DG A   4      97.385-178.760   5.811 
ATOM     83  P    DA A   5      90.954-179.890   5.620 
ATOM     84  OP1  DA A   5      90.093-181.086   5.473 
ATOM     85  OP2  DA A   5      90.732-178.805   4.640 
ATOM     86  O5'  DA A   5      90.819-179.308   7.105 
ATOM     87  C5'  DA A   5      91.653-179.851   8.145 
ATOM     88  C4'  DA A   5      92.212-178.730   8.999 
ATOM     89  O4'  DA A   5      93.465-178.205   8.475 
ATOM     90  C3'  DA A   5      91.323-177.494   9.138 
ATOM     91  O3'  DA A   5      91.456-176.978  10.458 
ATOM     92  C2'  DA A   5      91.915-176.480   8.160 
ATOM     93  C1'  DA A   5      93.381-176.788   8.450 
ATOM     94  N9   DA A   5      94.316-176.288   7.405 
ATOM     95  C8   DA A   5      94.114-176.201   6.056 
ATOM     96  N7   DA A   5      95.127-175.718   5.405 
ATOM     97  C5   DA A   5      96.070-175.465   6.391 
ATOM     98  C6   DA A   5      97.373-174.943   6.344 
ATOM     99  N6   DA A   5      97.977-174.562   5.209 
ATOM    100  N1   DA A   5      98.034-174.824   7.510 
ATOM    101  C2   DA A   5      97.430-175.203   8.633 
ATOM    102  N3   DA A   5      96.224-175.702   8.800 
ATOM    103  C4   DA A   5      95.583-175.810   7.618 
ATOM    104  P    DA A   6      90.156-176.416  11.205 
ATOM    105  OP1  DA A   6      89.421-177.538  11.831 
ATOM    106  OP2  DA A   6      89.378-175.567  10.277 
ATOM    107  O5'  DA A   6      90.816-175.504  12.342 
ATOM    108  C5'  DA A   6      92.109-175.863  12.863 
ATOM    109  C4'  DA A   6      92.979-174.628  12.989 
ATOM    110  O4'  DA A   6      93.716-174.341  11.767 
ATOM    111  C3'  DA A   6      92.242-173.323  13.290 
ATOM    112  O3'  DA A   6      93.039-172.535  14.165 
ATOM    113  C2'  DA A   6      92.150-172.611  11.941 
ATOM    114  C1'  DA A   6      93.554-172.965  11.458 
ATOM    115  N9   DA A   6      93.745-172.794   9.991 
ATOM    116  C8   DA A   6      92.840-172.999   8.989 
ATOM    117  N7   DA A   6      93.307-172.762   7.803 
ATOM    118  C5   DA A   6      94.620-172.372   8.033 
ATOM    119  C6   DA A   6      95.658-171.983   7.171 
ATOM    120  N6   DA A   6      95.529-171.921   5.838 
ATOM    121  N1   DA A   6      96.839-171.658   7.730 
ATOM    122  C2   DA A   6      96.961-171.721   9.055 
ATOM    123  N3   DA A   6      96.068-172.068   9.956 
ATOM    124  C4   DA A   6      94.896-172.388   9.371 
ATOM    125  P    DG A   7      92.324-171.713  15.337 
ATOM    126  OP1  DG A   7      92.108-172.598  16.503 
ATOM    127  OP2  DG A   7      91.121-171.035  14.805 
ATOM    128  O5'  DG A   7      93.443-170.624  15.688 
ATOM    129  C5'  DG A   7      94.829-170.962  15.497 
ATOM    130  C4'  DG A   7      95.559-169.807  14.841 
ATOM    131  O4'  DG A   7      95.499-169.867  13.387 
ATOM    132  C3'  DG A   7      95.032-168.411  15.174 
ATOM    133  O3'  DG A   7      96.131-167.514  15.267 
ATOM    134  C2'  DG A   7      94.185-168.018  13.963 
ATOM    135  C1'  DG A   7      95.120-168.588  12.901 
ATOM    136  N9   DG A   7      94.475-168.770  11.571 
ATOM    137  C8   DG A   7      93.176-169.123  11.274 
ATOM    138  N7   DG A   7      92.924-169.198   9.989 
ATOM    139  C5   DG A   7      94.141-168.872   9.394 
ATOM    140  C6   DG A   7      94.492-168.785   8.021 
ATOM    141  O6   DG A   7      93.790-168.981   7.033 
ATOM    142  N1   DG A   7      95.837-168.421   7.859 
ATOM    143  C2   DG A   7      96.725-168.175   8.888 
ATOM    144  N2   DG A   7      97.965-167.841   8.525 
ATOM    145  N3   DG A   7      96.394-168.258  10.175 
ATOM    146  C4   DG A   7      95.094-168.609  10.350 
ATOM    147  P    DA A   8      96.122-166.391  16.408 
ATOM    148  OP1  DA A   8      96.623-166.968  17.676 
ATOM    149  OP2  DA A   8      94.788-165.754  16.466 
ATOM    150  O5'  DA A   8      97.191-165.348  15.833 
ATOM    151  C5'  DA A   8      98.269-165.834  15.011 
ATOM    152  C4'  DA A   8      98.461-164.922  13.815 
ATOM    153  O4'  DA A   8      97.626-165.305  12.685 
ATOM    154  C3'  DA A   8      98.123-163.449  14.041 
ATOM    155  O3'  DA A   8      99.046-162.648  13.313 
ATOM    156  C2'  DA A   8      96.735-163.271  13.426 
ATOM    157  C1'  DA A   8      96.974-164.142  12.196 
ATOM    158  N9   DA A   8      95.722-164.568  11.511 
ATOM    159  C8   DA A   8      94.510-164.864  12.065 
ATOM    160  N7   DA A   8      93.605-165.205  11.199 
ATOM    161  C5   DA A   8      94.266-165.130   9.981 
ATOM    162  C6   DA A   8      93.849-165.375   8.662 
ATOM    163  N6   DA A   8      92.607-165.763   8.337 
ATOM    164  N1   DA A   8      94.758-165.205   7.684 
ATOM    165  C2   DA A   8      95.990-164.821   8.012 
ATOM    166  N3   DA A   8      96.492-164.564   9.200 
ATOM    167  C4   DA A   8      95.561-164.741  10.161 
ATOM    168  P    DA A   9      99.595-161.298  13.977 
ATOM    169  OP1  DA A   9     100.733-161.612  14.869 
ATOM    170  OP2  DA A   9      98.472-160.557  14.593 
ATOM    171  O5'  DA A   9     100.121-160.505  12.691 
ATOM    172  C5'  DA A   9     100.606-161.253  11.560 
ATOM    173  C4'  DA A   9     100.069-160.655  10.275 
ATOM    174  O4'  DA A   9      98.777-161.213   9.901 
ATOM    175  C3'  DA A   9      99.827-159.146  10.294 
ATOM    176  O3'  DA A   9     100.162-158.610   9.019 
ATOM    177  C2'  DA A   9      98.320-158.998  10.501 
ATOM    178  C1'  DA A   9      97.901-160.142   9.583 
ATOM    179  N9   DA A   9      96.504-160.607   9.802 
ATOM    180  C8   DA A   9      95.804-160.668  10.973 
ATOM    181  N7   DA A   9      94.596-161.120  10.840 
ATOM    182  C5   DA A   9      94.484-161.379   9.481 
ATOM    183  C6   DA A   9      93.433-161.881   8.695 
ATOM    184  N6   DA A   9      92.238-162.227   9.193 
ATOM    185  N1   DA A   9      93.656-162.013   7.374 
ATOM    186  C2   DA A   9      94.846-161.667   6.885 
ATOM    187  N3   DA A   9      95.896-161.190   7.517 
ATOM    188  C4   DA A   9      95.647-161.067   8.837 
ATOM    189  P    DA A  10     100.908-157.195   8.944 
ATOM    190  OP1  DA A  10     102.363-157.392   9.126 
ATOM    191  OP2  DA A  10     100.260-156.243   9.872 
ATOM    192  O5'  DA A  10     100.608-156.761   7.433 
ATOM    193  C5'  DA A  10     100.443-157.783   6.432 
ATOM    194  C4'  DA A  10      99.263-157.450   5.541 
ATOM    195  O4'  DA A  10      98.007-157.969   6.065 
ATOM    196  C3'  DA A  10      98.987-155.961   5.331 
ATOM    197  O3'  DA A  10      98.547-155.758   3.994 
ATOM    198  C2'  DA A  10      97.828-155.645   6.277 
ATOM    199  C1'  DA A  10      97.042-156.930   6.028 
ATOM    200  N9   DA A  10      96.014-157.215   7.068 
ATOM    201  C8   DA A  10      96.066-156.950   8.406 
ATOM    202  N7   DA A  10      95.006-157.319   9.055 
ATOM    203  C5   DA A  10      94.189-157.870   8.077 
ATOM    204  C6   DA A  10      92.910-158.448   8.125 
ATOM    205  N6   DA A  10      92.196-158.572   9.253 
ATOM    206  N1   DA A  10      92.388-158.894   6.967 
ATOM    207  C2   DA A  10      93.102-158.768   5.850 
ATOM    208  N3   DA A  10      94.298-158.249   5.683 
ATOM    209  C4   DA A  10      94.798-157.809   6.857 
ATOM    210  P    DG A  11      99.055-154.464   3.199 
ATOM    211  OP1  DG A  11     100.385-154.734   2.609 
ATOM    212  OP2  DG A  11      98.962-153.276   4.075 
ATOM    213  O5'  DG A  11      97.960-154.360   2.036 
ATOM    214  C5'  DG A  11      97.336-155.565   1.555 
ATOM    215  C4'  DG A  11      95.844-155.346   1.392 
ATOM    216  O4'  DG A  11      95.105-155.627   2.614 
ATOM    217  C3'  DG A  11      95.417-153.926   1.021 
ATOM    218  O3'  DG A  11      94.313-153.995   0.127 
ATOM    219  C2'  DG A  11      94.940-153.310   2.336 
ATOM    220  C1'  DG A  11      94.217-154.547   2.859 
ATOM    221  N9   DG A  11      93.935-154.503   4.321 
ATOM    222  C8   DG A  11      94.683-153.947   5.336 
ATOM    223  N7   DG A  11      94.149-154.079   6.526 
ATOM    224  C5   DG A  11      92.964-154.770   6.282 
ATOM    225  C6   DG A  11      91.957-155.205   7.184 
ATOM    226  O6   DG A  11      91.904-155.067   8.403 
ATOM    227  N1   DG A  11      90.922-155.871   6.513 
ATOM    228  C2   DG A  11      90.867-156.089   5.150 
ATOM    229  N2   DG A  11      89.794-156.746   4.704 
ATOM    230  N3   DG A  11      91.813-155.682   4.305 
ATOM    231  C4   DG A  11      92.823-155.033   4.940 
ATOM    232  P    DA A  12      94.235-152.963  -1.093 
ATOM    233  OP1  DA A  12      95.045-153.469  -2.223 
ATOM    234  OP2  DA A  12      94.567-151.603  -0.613 
ATOM    235  O5'  DA A  12      92.682-153.034  -1.469 
ATOM    236  C5'  DA A  12      91.964-154.261  -1.239 
ATOM    237  C4'  DA A  12      90.612-153.962  -0.619 
ATOM    238  O4'  DA A  12      90.670-153.897   0.835 
ATOM    239  C3'  DA A  12      89.975-152.633  -1.022 
ATOM    240  O3'  DA A  12      88.568-152.811  -1.134 
ATOM    241  C2'  DA A  12      90.254-151.697   0.153 
ATOM    242  C1'  DA A  12      90.000-152.719   1.257 
ATOM    243  N9   DA A  12      90.553-152.321   2.581 
ATOM    244  C8   DA A  12      91.694-151.619   2.848 
ATOM    245  N7   DA A  12      91.909-151.427   4.113 
ATOM    246  C5   DA A  12      90.832-152.048   4.732 
ATOM    247  C6   DA A  12      90.474-152.199   6.082 
ATOM    248  N6   DA A  12      91.200-151.711   7.099 
ATOM    249  N1   DA A  12      89.339-152.870   6.351 
ATOM    250  C2   DA A  12      88.623-153.353   5.336 
ATOM    251  N3   DA A  12      88.856-153.274   4.044 
ATOM    252  C4   DA A  12      89.996-152.597   3.803 
ATOM    253  P    DC A  13      87.785-152.079  -2.322 
ATOM    254  OP1  DC A  13      87.880-152.894  -3.555 
ATOM    255  OP2  DC A  13      88.249-150.678  -2.434 
ATOM    256  O5'  DC A  13      86.283-152.105  -1.774 
ATOM    257  C5'  DC A  13      85.873-153.184  -0.912 
ATOM    258  C4'  DC A  13      85.059-152.641   0.247 
ATOM    259  O4'  DC A  13      85.892-152.253   1.376 
ATOM    260  C3'  DC A  13      84.233-151.390  -0.049 
ATOM    261  O3'  DC A  13      83.003-151.472   0.660 
ATOM    262  C2'  DC A  13      85.053-150.238   0.532 
ATOM    263  C1'  DC A  13      85.494-150.959   1.802 
ATOM    264  N1   DC A  13      86.655-150.318   2.482 
ATOM    265  C2   DC A  13      86.697-150.363   3.873 
ATOM    266  O2   DC A  13      85.780-150.928   4.480 
ATOM    267  N3   DC A  13      87.746-149.784   4.513 
ATOM    268  C4   DC A  13      88.720-149.183   3.818 
ATOM    269  N4   DC A  13      89.722-148.633   4.487 
ATOM    270  C5   DC A  13      88.695-149.125   2.387 
ATOM    271  C6   DC A  13      87.638-149.709   1.767 
ATOM    272  P    DG A  14      81.661-150.966  -0.052 
ATOM    273  OP1  DG A  14      81.118-152.044  -0.908 
ATOM    274  OP2  DG A  14      81.913-149.670  -0.721 
ATOM    275  O5'  DG A  14      80.701-150.742   1.208 
ATOM    276  C5'  DG A  14      80.883-151.560   2.379 
ATOM    277  C4'  DG A  14      80.800-150.703   3.627 
ATOM    278  O4'  DG A  14      82.089-150.139   4.002 
ATOM    279  C3'  DG A  14      79.877-149.488   3.539 
ATOM    280  O3'  DG A  14      79.235-149.304   4.795 
ATOM    281  C2'  DG A  14      80.817-148.306   3.297 
ATOM    282  C1'  DG A  14      81.915-148.754   4.257 
ATOM    283  N9   DG A  14      83.221-148.074   4.032 
ATOM    284  C8   DG A  14      83.791-147.651   2.850 
ATOM    285  N7   DG A  14      84.962-147.082   2.997 
ATOM    286  C5   DG A  14      85.184-147.130   4.372 
ATOM    287  C6   DG A  14      86.287-146.666   5.136 
ATOM    288  O6   DG A  14      87.311-146.109   4.751 
ATOM    289  N1   DG A  14      86.102-146.917   6.503 
ATOM    290  C2   DG A  14      84.998-147.534   7.058 
ATOM    291  N2   DG A  14      85.015-147.680   8.386 
ATOM    292  N3   DG A  14      83.966-147.969   6.340 
ATOM    293  C4   DG A  14      84.128-147.733   5.013 
ATOM    294  P    DT A  15      77.697-148.863   4.822 
ATOM    295  OP1  DT A  15      76.835-150.059   4.675 
ATOM    296  OP2  DT A  15      77.474-147.779   3.842 
ATOM    297  O5'  DT A  15      77.561-148.282   6.307 
ATOM    298  C5'  DT A  15      78.396-148.824   7.347 
ATOM    299  C4'  DT A  15      78.954-147.703   8.201 
ATOM    300  O4'  DT A  15      80.207-147.178   7.677 
ATOM    301  C3'  DT A  15      78.066-146.467   8.340 
ATOM    302  O3'  DT A  15      78.199-145.951   9.660 
ATOM    303  C2'  DT A  15      78.657-145.453   7.362 
ATOM    304  C1'  DT A  15      80.123-145.761   7.652 
ATOM    305  N1   DT A  15      81.058-145.261   6.607 
ATOM    306  C2   DT A  15      82.291-144.823   7.028 
ATOM    307  O2   DT A  15      82.634-144.832   8.197 
ATOM    308  N3   DT A  15      83.132-144.366   6.031 
ATOM    309  C4   DT A  15      82.846-144.313   4.681 
ATOM    310  O4   DT A  15      83.681-143.882   3.882 
ATOM    311  C5   DT A  15      81.529-144.793   4.337 
ATOM    312  C7   DT A  15      81.140-144.768   2.888 
ATOM    313  C6   DT A  15      80.692-145.243   5.286 
ATOM    314  P    DG A  16      76.899-145.390  10.407 
ATOM    315  OP1  DG A  16      76.163-146.511  11.033 
ATOM    316  OP2  DG A  16      76.120-144.541   9.479 
ATOM    317  O5'  DG A  16      77.559-144.477  11.544 
ATOM    318  C5'  DG A  16      78.851-144.837  12.065 
ATOM    319  C4'  DG A  16      79.722-143.601  12.191 
ATOM    320  O4'  DG A  16      80.459-143.314  10.969 
ATOM    321  C3'  DG A  16      78.984-142.297  12.492 
ATOM    322  O3'  DG A  16      79.781-141.508  13.367 
ATOM    323  C2'  DG A  16      78.893-141.584  11.143 
ATOM    324  C1'  DG A  16      80.296-141.938  10.660 
ATOM    325  N9   DG A  16      80.487-141.768   9.193 
ATOM    326  C8   DG A  16      79.587-141.968   8.169 
ATOM    327  N7   DG A  16      80.074-141.726   6.975 
ATOM    328  C5   DG A  16      81.388-141.336   7.227 
ATOM    329  C6   DG A  16      82.415-140.948   6.327 
ATOM    330  O6   DG A  16      82.374-140.867   5.103 
ATOM    331  N1   DG A  16      83.599-140.631   7.007 
ATOM    332  C2   DG A  16      83.769-140.683   8.377 
ATOM    333  N2   DG A  16      84.977-140.342   8.831 
ATOM    334  N3   DG A  16      82.806-141.048   9.221 
ATOM    335  C4   DG A  16      81.650-141.358   8.577 
ATOM    336  P    DC A  17      79.066-140.686  14.539 
ATOM    337  OP1  DC A  17      78.850-141.572  15.705 
ATOM    338  OP2  DC A  17      77.864-140.008  14.007 
ATOM    339  O5'  DC A  17      80.185-139.597  14.890 
ATOM    340  C5'  DC A  17      81.572-139.935  14.699 
ATOM    341  C4'  DC A  17      82.301-138.780  14.043 
ATOM    342  O4'  DC A  17      82.241-138.840  12.589 
ATOM    343  C3'  DC A  17      81.774-137.385  14.376 
ATOM    344  O3'  DC A  17      82.873-136.487  14.469 
ATOM    345  C2'  DC A  17      80.927-136.991  13.165 
ATOM    346  C1'  DC A  17      81.862-137.561  12.103 
ATOM    347  N1   DC A  17      81.217-137.744  10.773 
ATOM    348  C2   DC A  17      81.998-137.538   9.638 
ATOM    349  O2   DC A  17      83.183-137.216   9.781 
ATOM    350  N3   DC A  17      81.428-137.699   8.417 
ATOM    351  C4   DC A  17      80.140-138.049   8.306 
ATOM    352  N4   DC A  17      79.631-138.193   7.092 
ATOM    353  C5   DC A  17      79.320-138.264   9.459 
ATOM    354  C6   DC A  17      79.908-138.098  10.671 
ATOM    355  P    DG A  18      82.864-135.364  15.610 
ATOM    356  OP1  DG A  18      83.365-135.941  16.878 
ATOM    357  OP2  DG A  18      81.531-134.727  15.668 
ATOM    358  O5'  DG A  18      83.933-134.321  15.035 
ATOM    359  C5'  DG A  18      85.012-134.807  14.213 
ATOM    360  C4'  DG A  18      85.204-133.895  13.017 
ATOM    361  O4'  DG A  18      84.368-134.278  11.887 
ATOM    362  C3'  DG A  18      84.865-132.422  13.243 
ATOM    363  O3'  DG A  18      85.788-131.621  12.515 
ATOM    364  C2'  DG A  18      83.477-132.244  12.628 
ATOM    365  C1'  DG A  18      83.716-133.116  11.398 
ATOM    366  N9   DG A  18      82.464-133.541  10.713 
ATOM    367  C8   DG A  18      81.233-133.843  11.254 
ATOM    368  N7   DG A  18      80.330-134.187  10.369 
ATOM    369  C5   DG A  18      81.010-134.106   9.154 
ATOM    370  C6   DG A  18      80.556-134.361   7.835 
ATOM    371  O6   DG A  18      79.442-134.717   7.459 
ATOM    372  N1   DG A  18      81.575-134.156   6.893 
ATOM    373  C2   DG A  18      82.863-133.758   7.190 
ATOM    374  N2   DG A  18      83.689-133.619   6.149 
ATOM    375  N3   DG A  18      83.289-133.520   8.429 
ATOM    376  C4   DG A  18      82.313-133.713   9.353 
ATOM    377  P    DG A  19      86.337-130.272  13.179 
ATOM    378  OP1  DG A  19      87.476-130.585  14.071 
ATOM    379  OP2  DG A  19      85.215-129.530  13.795 
ATOM    380  O5'  DG A  19      86.864-129.478  11.893 
ATOM    381  C5'  DG A  19      87.348-130.226  10.762 
ATOM    382  C4'  DG A  19      86.811-129.628   9.477 
ATOM    383  O4'  DG A  19      85.520-130.186   9.103 
ATOM    384  C3'  DG A  19      86.569-128.119   9.496 
ATOM    385  O3'  DG A  19      86.904-127.583   8.221 
ATOM    386  C2'  DG A  19      85.062-127.971   9.703 
ATOM    387  C1'  DG A  19      84.644-129.115   8.785 
ATOM    388  N9   DG A  19      83.246-129.580   9.004 
ATOM    389  C8   DG A  19      82.525-129.648  10.176 
ATOM    390  N7   DG A  19      81.306-130.107  10.027 
ATOM    391  C5   DG A  19      81.212-130.361   8.659 
ATOM    392  C6   DG A  19      80.130-130.870   7.896 
ATOM    393  O6   DG A  19      79.013-131.208   8.276 
ATOM    394  N1   DG A  19      80.464-130.969   6.537 
ATOM    395  C2   DG A  19      81.682-130.622   5.990 
ATOM    396  N2   DG A  19      81.803-130.792   4.671 
ATOM    397  N3   DG A  19      82.698-130.145   6.707 
ATOM    398  C4   DG A  19      82.391-130.042   8.026 
ATOM    399  P    DA A  20      87.650-126.169   8.146 
ATOM    400  OP1  DA A  20      89.105-126.366   8.328 
ATOM    401  OP2  DA A  20      87.003-125.216   9.074 
ATOM    402  O5'  DA A  20      87.350-125.734   6.635 
ATOM    403  C5'  DA A  20      87.185-126.756   5.634 
ATOM    404  C4'  DA A  20      86.006-126.423   4.743 
ATOM    405  O4'  DA A  20      84.750-126.943   5.267 
ATOM    406  C3'  DA A  20      85.729-124.934   4.533 
ATOM    407  O3'  DA A  20      85.290-124.731   3.196 
ATOM    408  C2'  DA A  20      84.570-124.619   5.479 
ATOM    409  C1'  DA A  20      83.785-125.903   5.230 
ATOM    410  N9   DA A  20      82.757-126.188   6.270 
ATOM    411  C8   DA A  20      82.809-125.923   7.608 
ATOM    412  N7   DA A  20      81.748-126.293   8.257 
ATOM    413  C5   DA A  20      80.931-126.843   7.279 
ATOM    414  C6   DA A  20      79.653-127.421   7.327 
ATOM    415  N6   DA A  20      78.939-127.546   8.455 
ATOM    416  N1   DA A  20      79.130-127.867   6.169 
ATOM    417  C2   DA A  20      79.844-127.741   5.052 
ATOM    418  N3   DA A  20      81.040-127.222   4.885 
ATOM    419  C4   DA A  20      81.541-126.783   6.059 
ATOM    420  P    DT A  21      85.797-123.437   2.401 
ATOM    421  OP1  DT A  21      87.127-123.707   1.811 
ATOM    422  OP2  DT A  21      85.705-122.249   3.277 
ATOM    423  O5'  DT A  21      84.703-123.333   1.238 
ATOM    424  C5'  DT A  21      84.078-124.538   0.757 
ATOM    425  C4'  DT A  21      82.587-124.319   0.594 
ATOM    426  O4'  DT A  21      81.847-124.600   1.816 
ATOM    427  C3'  DT A  21      82.160-122.899   0.223 
ATOM    428  O3'  DT A  21      81.055-122.969  -0.671 
ATOM    429  C2'  DT A  21      81.682-122.283   1.538 
ATOM    430  C1'  DT A  21      80.960-123.520   2.061 
ATOM    431  N1   DT A  21      80.677-123.476   3.523 
ATOM    432  C2   DT A  21      79.512-124.063   3.953 
ATOM    433  O2   DT A  21      78.724-124.604   3.198 
ATOM    434  N3   DT A  21      79.283-124.002   5.315 
ATOM    435  C4   DT A  21      80.105-123.416   6.256 
ATOM    436  O4   DT A  21      79.794-123.424   7.449 
ATOM    437  C5   DT A  21      81.304-122.827   5.709 
ATOM    438  C7   DT A  21      82.253-122.168   6.666 
ATOM    439  C6   DT A  21      81.551-122.872   4.389 
ATOM    440  P    DC A  22      80.977-121.936  -1.891 
ATOM    441  OP1  DC A  22      81.787-122.442  -3.021 
ATOM    442  OP2  DC A  22      81.310-120.576  -1.411 
ATOM    443  O5'  DC A  22      79.425-122.007  -2.267 
ATOM    444  C5'  DC A  22      78.706-123.234  -2.037 
ATOM    445  C4'  DC A  22      77.355-122.935  -1.417 
ATOM    446  O4'  DC A  22      77.413-122.870   0.037 
ATOM    447  C3'  DC A  22      76.718-121.606  -1.820 
ATOM    448  O3'  DC A  22      75.311-121.785  -1.932 
ATOM    449  C2'  DC A  22      76.997-120.670  -0.645 
ATOM    450  C1'  DC A  22      76.742-121.692   0.459 
ATOM    451  N1   DC A  22      77.296-121.294   1.783 
ATOM    452  C2   DC A  22      76.586-121.667   2.922 
ATOM    453  O2   DC A  22      75.537-122.307   2.787 
ATOM    454  N3   DC A  22      77.073-121.314   4.139 
ATOM    455  C4   DC A  22      78.215-120.620   4.242 
ATOM    456  N4   DC A  22      78.648-120.299   5.451 
ATOM    457  C5   DC A  22      78.959-120.226   3.083 
ATOM    458  C6   DC A  22      78.455-120.589   1.876 
ATOM    459  P    DC A  23      74.527-121.052  -3.120 
ATOM    460  OP1  DC A  23      74.622-121.867  -4.353 
ATOM    461  OP2  DC A  23      74.992-119.651  -3.232 
ATOM    462  O5'  DC A  23      73.025-121.078  -2.572 
ATOM    463  C5'  DC A  23      72.615-122.157  -1.710 
ATOM    464  C4'  DC A  23      71.802-121.614  -0.551 
ATOM    465  O4'  DC A  23      72.634-121.226   0.578 
ATOM    466  C3'  DC A  23      70.976-120.363  -0.847 
ATOM    467  O3'  DC A  23      69.745-120.445  -0.138 
ATOM    468  C2'  DC A  23      71.795-119.211  -0.265 
ATOM    469  C1'  DC A  23      72.237-119.932   1.004 
ATOM    470  N1   DC A  23      73.397-119.292   1.684 
ATOM    471  C2   DC A  23      73.440-119.337   3.075 
ATOM    472  O2   DC A  23      72.522-119.901   3.682 
ATOM    473  N3   DC A  23      74.489-118.758   3.715 
ATOM    474  C4   DC A  23      75.463-118.156   3.020 
ATOM    475  N4   DC A  23      76.465-117.606   3.689 
ATOM    476  C5   DC A  23      75.437-118.098   1.589 
ATOM    477  C6   DC A  23      74.381-118.682   0.969 
ATOM    478  P    DT A  24      68.404-119.939  -0.850 
ATOM    479  OP1  DT A  24      67.860-121.017  -1.706 
ATOM    480  OP2  DT A  24      68.656-118.643  -1.519 
ATOM    481  O5'  DT A  24      67.443-119.716   0.410 
ATOM    482  C5'  DT A  24      67.626-120.533   1.581 
ATOM    483  C4'  DT A  24      67.542-119.676   2.829 
ATOM    484  O4'  DT A  24      68.832-119.112   3.204 
ATOM    485  C3'  DT A  24      66.620-118.461   2.741 
ATOM    486  O3'  DT A  24      65.977-118.278   3.997 
ATOM    487  C2'  DT A  24      67.560-117.279   2.499 
ATOM    488  C1'  DT A  24      68.657-117.727   3.459 
ATOM    489  N1   DT A  24      69.964-117.047   3.234 
ATOM    490  C2   DT A  24      70.734-116.790   4.341 
ATOM    491  O2   DT A  24      70.392-117.092   5.472 
ATOM    492  N3   DT A  24      71.938-116.158   4.094 
ATOM    493  C4   DT A  24      72.421-115.773   2.860 
ATOM    494  O4   DT A  24      73.516-115.213   2.763 
ATOM    495  C5   DT A  24      71.542-116.086   1.759 
ATOM    496  C7   DT A  24      71.992-115.700   0.380 
ATOM    497  C6   DT A  24      70.366-116.699   1.971 
ATOM    498  P    DG A  25      64.439-117.837   4.024 
ATOM    499  OP1  DG A  25      63.578-119.032   3.877 
ATOM    500  OP2  DG A  25      64.216-116.752   3.044 
ATOM    501  O5'  DG A  25      64.304-117.255   5.509 
ATOM    502  C5'  DG A  25      65.138-117.797   6.549 
ATOM    503  C4'  DG A  25      65.696-116.676   7.403 
ATOM    504  O4'  DG A  25      66.950-116.151   6.879 
ATOM    505  C3'  DG A  25      64.808-115.440   7.542 
ATOM    506  O3'  DG A  25      64.941-114.924   8.862 
ATOM    507  C2'  DG A  25      65.400-114.426   6.564 
ATOM    508  C1'  DG A  25      66.866-114.734   6.854 
ATOM    509  N9   DG A  25      67.801-114.234   5.809 
ATOM    510  C8   DG A  25      67.615-114.139   4.447 
ATOM    511  N7   DG A  25      68.645-113.650   3.800 
ATOM    512  C5   DG A  25      69.580-113.403   4.804 
ATOM    513  C6   DG A  25      70.893-112.871   4.720 
ATOM    514  O6   DG A  25      71.512-112.503   3.726 
ATOM    515  N1   DG A  25      71.494-112.789   5.985 
ATOM    516  C2   DG A  25      70.903-113.170   7.173 
ATOM    517  N2   DG A  25      71.643-113.013   8.273 
ATOM    518  N3   DG A  25      69.671-113.670   7.250 
ATOM    519  C4   DG A  25      69.075-113.756   6.034 
ATOM    520  P    DC A  26      63.641-114.363   9.609 
ATOM    521  OP1  DC A  26      62.905-115.484  10.235 
ATOM    522  OP2  DC A  26      62.863-113.514   8.681 
ATOM    523  O5'  DC A  26      64.301-113.450  10.746 
ATOM    524  C5'  DC A  26      65.594-113.810  11.267 
ATOM    525  C4'  DC A  26      66.464-112.574  11.393 
ATOM    526  O4'  DC A  26      67.201-112.288  10.171 
ATOM    527  C3'  DC A  26      65.727-111.270  11.694 
ATOM    528  O3'  DC A  26      66.524-110.481  12.569 
ATOM    529  C2'  DC A  26      65.635-110.557  10.345 
ATOM    530  C1'  DC A  26      67.039-110.912   9.862 
ATOM    531  N1   DC A  26      67.229-110.741   8.395 
ATOM    532  C2   DC A  26      68.478-110.317   7.947 
ATOM    533  O2   DC A  26      69.368-110.104   8.778 
ATOM    534  N3   DC A  26      68.671-110.155   6.613 
ATOM    535  C4   DC A  26      67.681-110.397   5.745 
ATOM    536  N4   DC A  26      67.920-110.224   4.455 
ATOM    537  C5   DC A  26      66.389-110.832   6.185 
ATOM    538  C6   DC A  26      66.215-110.989   7.522 
ATOM    539  P    DT A  27      65.809-109.659  13.741 
ATOM    540  OP1  DT A  27      65.593-110.545  14.907 
ATOM    541  OP2  DT A  27      64.606-108.981  13.209 
ATOM    542  O5'  DT A  27      66.928-108.570  14.092 
ATOM    543  C5'  DT A  27      68.314-108.908  13.901 
ATOM    544  C4'  DT A  27      69.044-107.753  13.245 
ATOM    545  O4'  DT A  27      68.984-107.813  11.791 
ATOM    546  C3'  DT A  27      68.517-106.358  13.578 
ATOM    547  O3'  DT A  27      69.616-105.460  13.671 
ATOM    548  C2'  DT A  27      67.670-105.964  12.367 
ATOM    549  C1'  DT A  27      68.605-106.534  11.305 
ATOM    550  N1   DT A  27      67.960-106.717   9.975 
ATOM    551  C2   DT A  27      68.743-106.511   8.866 
ATOM    552  O2   DT A  27      69.918-106.192   8.933 
ATOM    553  N3   DT A  27      68.111-106.688   7.651 
ATOM    554  C4   DT A  27      66.792-107.047   7.459 
ATOM    555  O4   DT A  27      66.337-107.176   6.321 
ATOM    556  C5   DT A  27      66.050-107.241   8.682 
ATOM    557  C7   DT A  27      64.606-107.632   8.564 
ATOM    558  C6   DT A  27      66.640-107.074   9.877 
ATOM    559  P    DG A  28      69.607-104.337  14.812 
ATOM    560  OP1  DG A  28      70.108-104.914  16.080 
ATOM    561  OP2  DG A  28      68.273-103.701  14.870 
ATOM    562  O5'  DG A  28      70.675-103.294  14.237 
ATOM    563  C5'  DG A  28      71.754-103.780  13.415 
ATOM    564  C4'  DG A  28      71.946-102.868  12.219 
ATOM    565  O4'  DG A  28      71.111-103.251  11.089 
ATOM    566  C3'  DG A  28      71.608-101.395  12.445 
ATOM    567  O3'  DG A  28      72.531-100.594  11.717 
ATOM    568  C2'  DG A  28      70.219-101.218  11.830 
ATOM    569  C1'  DG A  28      70.459-102.089  10.600 
ATOM    570  N9   DG A  28      69.207-102.514   9.915 
ATOM    571  C8   DG A  28      67.976-102.816  10.456 
ATOM    572  N7   DG A  28      67.072-103.160   9.571 
ATOM    573  C5   DG A  28      67.753-103.079   8.356 
ATOM    574  C6   DG A  28      67.298-103.334   7.037 
ATOM    575  O6   DG A  28      66.185-103.690   6.661 
ATOM    576  N1   DG A  28      68.317-103.130   6.095 
ATOM    577  C2   DG A  28      69.606-102.731   6.392 
ATOM    578  N2   DG A  28      70.431-102.592   5.351 
ATOM    579  N3   DG A  28      70.031-102.493   7.631 
ATOM    580  C4   DG A  28      69.055-102.686   8.555 
ATOM    581  P    DG A  29      73.080 -99.245  12.381 
ATOM    582  OP1  DG A  29      74.218 -99.559  13.273 
ATOM    583  OP2  DG A  29      71.957 -98.503  12.997 
ATOM    584  O5'  DG A  29      73.606 -98.451  11.095 
ATOM    585  C5'  DG A  29      74.091 -99.199   9.964 
ATOM    586  C4'  DG A  29      73.554 -98.601   8.679 
ATOM    587  O4'  DG A  29      72.262 -99.159   8.305 
ATOM    588  C3'  DG A  29      73.311 -97.092   8.698 
ATOM    589  O3'  DG A  29      73.647 -96.556   7.423 
ATOM    590  C2'  DG A  29      71.804 -96.944   8.905 
ATOM    591  C1'  DG A  29      71.386 -98.089   7.987 
ATOM    592  N9   DG A  29      69.989 -98.553   8.206 
ATOM    593  C8   DG A  29      69.267 -98.621   9.378 
ATOM    594  N7   DG A  29      68.048 -99.081   9.229 
ATOM    595  C5   DG A  29      67.955 -99.334   7.861 
ATOM    596  C6   DG A  29      66.873 -99.843   7.098 
ATOM    597  O6   DG A  29      65.755-100.181   7.478 
ATOM    598  N1   DG A  29      67.206 -99.942   5.739 
ATOM    599  C2   DG A  29      68.425 -99.595   5.192 
ATOM    600  N2   DG A  29      68.545 -99.765   3.873 
ATOM    601  N3   DG A  29      69.441 -99.118   5.909 
ATOM    602  C4   DG A  29      69.133 -99.015   7.228 
ATOM    603  P    DT A  30      74.393 -95.142   7.348 
ATOM    604  OP1  DT A  30      75.848 -95.339   7.530 
ATOM    605  OP2  DT A  30      73.745 -94.190   8.276 
ATOM    606  O5'  DT A  30      74.093 -94.707   5.837 
ATOM    607  C5'  DT A  30      73.928 -95.729   4.836 
ATOM    608  C4'  DT A  30      72.748 -95.396   3.945 
ATOM    609  O4'  DT A  30      71.492 -95.916   4.469 
ATOM    610  C3'  DT A  30      72.472 -93.907   3.735 
ATOM    611  O3'  DT A  30      72.032 -93.704   2.398 
ATOM    612  C2'  DT A  30      71.313 -93.592   4.681 
ATOM    613  C1'  DT A  30      70.527 -94.876   4.432 
ATOM    614  N1   DT A  30      69.499 -95.161   5.472 
ATOM    615  C2   DT A  30      68.339 -95.768   5.055 
ATOM    616  O2   DT A  30      68.130 -96.072   3.893 
ATOM    617  N3   DT A  30      67.410 -96.015   6.046 
ATOM    618  C4   DT A  30      67.542 -95.714   7.386 
ATOM    619  O4   DT A  30      66.640 -95.985   8.182 
ATOM    620  C5   DT A  30      68.793 -95.080   7.727 
ATOM    621  C7   DT A  30      69.019 -94.718   9.166 
ATOM    622  C6   DT A  30      69.714 -94.827   6.783 
ATOM    623  P    DA A  31      72.540 -92.410   1.603 
ATOM    624  OP1  DA A  31      73.869 -92.681   1.013 
ATOM    625  OP2  DA A  31      72.447 -91.222   2.479 
ATOM    626  O5'  DA A  31      71.445 -92.306   0.440 
ATOM    627  C5'  DA A  31      70.820 -93.511  -0.041 
ATOM    628  C4'  DA A  31      69.329 -93.292  -0.204 
ATOM    629  O4'  DA A  31      68.590 -93.574   1.018 
ATOM    630  C3'  DA A  31      68.902 -91.872  -0.575 
ATOM    631  O3'  DA A  31      67.798 -91.942  -1.469 
ATOM    632  C2'  DA A  31      68.425 -91.256   0.740 
ATOM    633  C1'  DA A  31      67.702 -92.493   1.263 
ATOM    634  N9   DA A  31      67.420 -92.449   2.725 
ATOM    635  C8   DA A  31      68.175 -91.893   3.718 
ATOM    636  N7   DA A  31      67.657 -92.016   4.901 
ATOM    637  C5   DA A  31      66.473 -92.705   4.679 
ATOM    638  C6   DA A  31      65.459 -93.148   5.543 
ATOM    639  N6   DA A  31      65.479 -92.954   6.869 
ATOM    640  N1   DA A  31      64.418 -93.801   4.992 
ATOM    641  C2   DA A  31      64.403 -93.991   3.674 
ATOM    642  N3   DA A  31      65.288 -93.624   2.772 
ATOM    643  C4   DA A  31      66.318 -92.973   3.349 
ATOM    644  P    DG A  32      67.720 -90.909  -2.689 
ATOM    645  OP1  DG A  32      68.530 -91.415  -3.819 
ATOM    646  OP2  DG A  32      68.052 -89.549  -2.209 
ATOM    647  O5'  DG A  32      66.167 -90.981  -3.065 
ATOM    648  C5'  DG A  32      65.449 -92.207  -2.835 
ATOM    649  C4'  DG A  32      64.097 -91.908  -2.215 
ATOM    650  O4'  DG A  32      64.155 -91.843  -0.761 
ATOM    651  C3'  DG A  32      63.460 -90.579  -2.618 
ATOM    652  O3'  DG A  32      62.053 -90.758  -2.730 
ATOM    653  C2'  DG A  32      63.739 -89.643  -1.443 
ATOM    654  C1'  DG A  32      63.485 -90.665  -0.339 
ATOM    655  N9   DG A  32      64.038 -90.268   0.985 
ATOM    656  C8   DG A  32      65.185 -89.560   1.274 
ATOM    657  N7   DG A  32      65.390 -89.374   2.554 
ATOM    658  C5   DG A  32      64.302 -90.002   3.158 
ATOM    659  C6   DG A  32      63.970 -90.136   4.532 
ATOM    660  O6   DG A  32      64.579 -89.721   5.514 
ATOM    661  N1   DG A  32      62.775 -90.849   4.703 
ATOM    662  C2   DG A  32      62.003 -91.365   3.681 
ATOM    663  N2   DG A  32      60.897 -92.015   4.053 
ATOM    664  N3   DG A  32      62.315 -91.240   2.393 
ATOM    665  C4   DG A  32      63.471 -90.550   2.210 
ATOM    666  P    DG A  33      61.270 -90.025  -3.918 
ATOM    667  OP1  DG A  33      61.365 -90.840  -5.151 
ATOM    668  OP2  DG A  33      61.734 -88.625  -4.030 
ATOM    669  O5'  DG A  33      59.768 -90.052  -3.370 
ATOM    670  C5'  DG A  33      59.358 -91.130  -2.508 
ATOM    671  C4'  DG A  33      58.544 -90.588  -1.349 
ATOM    672  O4'  DG A  33      59.377 -90.200  -0.220 
ATOM    673  C3'  DG A  33      57.718 -89.336  -1.645 
ATOM    674  O3'  DG A  33      56.488 -89.418  -0.936 
ATOM    675  C2'  DG A  33      58.538 -88.185  -1.063 
ATOM    676  C1'  DG A  33      58.979 -88.905   0.206 
ATOM    677  N9   DG A  33      60.139 -88.265   0.886 
ATOM    678  C8   DG A  33      61.218 -87.608   0.335 
ATOM    679  N7   DG A  33      62.075 -87.154   1.218 
ATOM    680  C5   DG A  33      61.524 -87.536   2.441 
ATOM    681  C6   DG A  33      61.998 -87.327   3.761 
ATOM    682  O6   DG A  33      63.018 -86.752   4.131 
ATOM    683  N1   DG A  33      61.128 -87.881   4.712 
ATOM    684  C2   DG A  33      59.955 -88.550   4.421 
ATOM    685  N2   DG A  33      59.265 -89.005   5.471 
ATOM    686  N3   DG A  33      59.511 -88.746   3.182 
ATOM    687  C4   DG A  33      60.343 -88.215   2.249 
ATOM    688  P    DA A  34      55.146 -88.912  -1.648 
ATOM    689  OP1  DA A  34      54.602 -89.990  -2.504 
ATOM    690  OP2  DA A  34      55.398 -87.617  -2.317 
ATOM    691  O5'  DA A  34      54.186 -88.689  -0.388 
ATOM    692  C5'  DA A  34      54.368 -89.506   0.783 
ATOM    693  C4'  DA A  34      54.285 -88.650   2.031 
ATOM    694  O4'  DA A  34      55.574 -88.086   2.406 
ATOM    695  C3'  DA A  34      53.362 -87.434   1.943 
ATOM    696  O3'  DA A  34      52.720 -87.251   3.199 
ATOM    697  C2'  DA A  34      54.302 -86.252   1.701 
ATOM    698  C1'  DA A  34      55.400 -86.700   2.661 
ATOM    699  N9   DA A  34      56.706 -86.021   2.436 
ATOM    700  C8   DA A  34      57.256 -85.609   1.255 
ATOM    701  N7   DA A  34      58.415 -85.042   1.386 
ATOM    702  C5   DA A  34      58.655 -85.081   2.753 
ATOM    703  C6   DA A  34      59.729 -84.634   3.539 
ATOM    704  N6   DA A  34      60.815 -84.032   3.035 
ATOM    705  N1   DA A  34      59.646 -84.829   4.869 
ATOM    706  C2   DA A  34      58.564 -85.429   5.363 
ATOM    707  N3   DA A  34      57.505 -85.885   4.732 
ATOM    708  C4   DA A  34      57.613 -85.678   3.404 
ATOM    709  P    DG A  35      51.182 -86.810   3.226 
ATOM    710  OP1  DG A  35      50.320 -88.005   3.079 
ATOM    711  OP2  DG A  35      50.959 -85.725   2.246 
ATOM    712  O5'  DG A  35      51.046 -86.228   4.711 
ATOM    713  C5'  DG A  35      51.880 -86.770   5.751 
ATOM    714  C4'  DG A  35      52.439 -85.649   6.605 
ATOM    715  O4'  DG A  35      53.692 -85.124   6.081 
ATOM    716  C3'  DG A  35      51.551 -84.413   6.744 
ATOM    717  O3'  DG A  35      51.683 -83.897   8.064 
ATOM    718  C2'  DG A  35      52.142 -83.399   5.766 
ATOM    719  C1'  DG A  35      53.608 -83.707   6.056 
ATOM    720  N9   DG A  35      54.543 -83.207   5.011 
ATOM    721  C8   DG A  35      54.357 -83.112   3.649 
ATOM    722  N7   DG A  35      55.388 -82.623   3.002 
ATOM    723  C5   DG A  35      56.323 -82.376   4.006 
ATOM    724  C6   DG A  35      57.635 -81.845   3.922 
ATOM    725  O6   DG A  35      58.255 -81.476   2.928 
ATOM    726  N1   DG A  35      58.236 -81.762   5.187 
ATOM    727  C2   DG A  35      57.646 -82.144   6.375 
ATOM    728  N2   DG A  35      58.386 -81.986   7.475 
ATOM    729  N3   DG A  35      56.413 -82.643   6.452 
ATOM    730  C4   DG A  35      55.817 -82.729   5.236 
ATOM    731  P    DA A  36      50.383 -83.336   8.811 
ATOM    732  OP1  DA A  36      49.648 -84.458   9.437 
ATOM    733  OP2  DA A  36      49.605 -82.487   7.883 
ATOM    734  O5'  DA A  36      51.043 -82.423   9.949 
ATOM    735  C5'  DA A  36      52.336 -82.783  10.469 
ATOM    736  C4'  DA A  36      53.206 -81.548  10.595 
ATOM    737  O4'  DA A  36      53.944 -81.261   9.373 
ATOM    738  C3'  DA A  36      52.469 -80.243  10.896 
ATOM    739  O3'  DA A  36      53.266 -79.454  11.771 
ATOM    740  C2'  DA A  36      52.377 -79.530   9.547 
ATOM    741  C1'  DA A  36      53.781 -79.885   9.064 
ATOM    742  N9   DA A  36      53.972 -79.714   7.597 
ATOM    743  C8   DA A  36      53.067 -79.918   6.595 
ATOM    744  N7   DA A  36      53.535 -79.682   5.409 
ATOM    745  C5   DA A  36      54.847 -79.291   5.639 
ATOM    746  C6   DA A  36      55.885 -78.902   4.777 
ATOM    747  N6   DA A  36      55.756 -78.841   3.444 
ATOM    748  N1   DA A  36      57.066 -78.577   5.336 
ATOM    749  C2   DA A  36      57.188 -78.641   6.661 
ATOM    750  N3   DA A  36      56.296 -78.987   7.562 
ATOM    751  C4   DA A  36      55.123 -79.307   6.977 
ATOM    752  P    DA A  37      52.551 -78.632  12.943 
ATOM    753  OP1  DA A  37      52.335 -79.518  14.109 
ATOM    754  OP2  DA A  37      51.348 -77.955  12.411 
ATOM    755  O5'  DA A  37      53.670 -77.544  13.294 
ATOM    756  C5'  DA A  37      55.057 -77.882  13.103 
ATOM    757  C4'  DA A  37      55.786 -76.727  12.447 
ATOM    758  O4'  DA A  37      55.726 -76.786  10.993 
ATOM    759  C3'  DA A  37      55.259 -75.331  12.780 
ATOM    760  O3'  DA A  37      56.358 -74.434  12.873 
ATOM    761  C2'  DA A  37      54.412 -74.938  11.569 
ATOM    762  C1'  DA A  37      55.347 -75.507  10.507 
ATOM    763  N9   DA A  37      54.702 -75.690   9.177 
ATOM    764  C8   DA A  37      53.411 -76.041   8.902 
ATOM    765  N7   DA A  37      53.148 -76.118   7.634 
ATOM    766  C5   DA A  37      54.352 -75.796   7.022 
ATOM    767  C6   DA A  37      54.732 -75.701   5.673 
ATOM    768  N6   DA A  37      53.898 -75.932   4.650 
ATOM    769  N1   DA A  37      56.008 -75.356   5.414 
ATOM    770  C2   DA A  37      56.833 -75.127   6.435 
ATOM    771  N3   DA A  37      56.591 -75.185   7.726 
ATOM    772  C4   DA A  37      55.308 -75.532   7.959 
ATOM    773  P    DC A  38      56.349 -73.311  14.014 
ATOM    774  OP1  DC A  38      56.850 -73.887  15.282 
ATOM    775  OP2  DC A  38      55.015 -72.674  14.072 
ATOM    776  O5'  DC A  38      57.418 -72.267  13.439 
ATOM    777  C5'  DC A  38      58.496 -72.753  12.617 
ATOM    778  C4'  DC A  38      58.688 -71.842  11.421 
ATOM    779  O4'  DC A  38      57.853 -72.224  10.291 
ATOM    780  C3'  DC A  38      58.350 -70.368  11.647 
ATOM    781  O3'  DC A  38      59.273 -69.567  10.919 
ATOM    782  C2'  DC A  38      56.962 -70.191  11.032 
ATOM    783  C1'  DC A  38      57.201 -71.062   9.802 
ATOM    784  N1   DC A  38      55.949 -71.487   9.117 
ATOM    785  C2   DC A  38      55.978 -71.610   7.730 
ATOM    786  O2   DC A  38      57.031 -71.363   7.131 
ATOM    787  N3   DC A  38      54.846 -71.996   7.086 
ATOM    788  C4   DC A  38      53.725 -72.254   7.772 
ATOM    789  N4   DC A  38      52.648 -72.627   7.097 
ATOM    790  C5   DC A  38      53.675 -72.133   9.198 
ATOM    791  C6   DC A  38      54.816 -71.746   9.823 
ATOM    792  P    DC A  39      59.822 -68.218  11.583 
ATOM    793  OP1  DC A  39      60.961 -68.532  12.475 
ATOM    794  OP2  DC A  39      58.700 -67.476  12.199 
ATOM    795  O5'  DC A  39      60.348 -67.425  10.297 
ATOM    796  C5'  DC A  39      60.833 -68.172   9.166 
ATOM    797  C4'  DC A  39      60.296 -67.574   7.881 
ATOM    798  O4'  DC A  39      59.005 -68.133   7.507 
ATOM    799  C3'  DC A  39      60.054 -66.065   7.900 
ATOM    800  O3'  DC A  39      60.389 -65.530   6.625 
ATOM    801  C2'  DC A  39      58.547 -65.917   8.107 
ATOM    802  C1'  DC A  39      58.129 -67.062   7.189 
ATOM    803  N1   DC A  39      56.731 -67.526   7.408 
ATOM    804  C2   DC A  39      56.010 -67.962   6.299 
ATOM    805  O2   DC A  39      56.555 -67.946   5.189 
ATOM    806  N3   DC A  39      54.733 -68.389   6.478 
ATOM    807  C4   DC A  39      54.179 -68.390   7.697 
ATOM    808  N4   DC A  39      52.931 -68.816   7.820 
ATOM    809  C5   DC A  39      54.903 -67.946   8.850 
ATOM    810  C6   DC A  39      56.178 -67.523   8.651 
ATOM    811  P    DT A  40      61.135 -64.115   6.550 
ATOM    812  OP1  DT A  40      62.590 -64.312   6.732 
ATOM    813  OP2  DT A  40      60.488 -63.163   7.478 
ATOM    814  O5'  DT A  40      60.835 -63.681   5.039 
ATOM    815  C5'  DT A  40      60.670 -64.703   4.038 
ATOM    816  C4'  DT A  40      59.490 -64.369   3.147 
ATOM    817  O4'  DT A  40      58.235 -64.889   3.671 
ATOM    818  C3'  DT A  40      59.214 -62.881   2.937 
ATOM    819  O3'  DT A  40      58.775 -62.677   1.600 
ATOM    820  C2'  DT A  40      58.055 -62.565   3.883 
ATOM    821  C1'  DT A  40      57.269 -63.849   3.634 
ATOM    822  N1   DT A  40      56.242 -64.134   4.674 
ATOM    823  C2   DT A  40      55.081 -64.741   4.257 
ATOM    824  O2   DT A  40      54.873 -65.045   3.095 
ATOM    825  N3   DT A  40      54.152 -64.988   5.248 
ATOM    826  C4   DT A  40      54.284 -64.688   6.588 
ATOM    827  O4   DT A  40      53.382 -64.958   7.384 
ATOM    828  C5   DT A  40      55.536 -64.053   6.929 
ATOM    829  C7   DT A  40      55.761 -63.691   8.368 
ATOM    830  C6   DT A  40      56.457 -63.800   5.985 
ATOM    831  P    DA A  41      59.282 -61.383   0.805 
ATOM    832  OP1  DA A  41      60.612 -61.654   0.215 
ATOM    833  OP2  DA A  41      59.190 -60.195   1.681 
ATOM    834  O5'  DA A  41      58.188 -61.280  -0.358 
ATOM    835  C5'  DA A  41      57.563 -62.484  -0.839 
ATOM    836  C4'  DA A  41      56.072 -62.266  -1.002 
ATOM    837  O4'  DA A  41      55.332 -62.547   0.220 
ATOM    838  C3'  DA A  41      55.645 -60.845  -1.373 
ATOM    839  O3'  DA A  41      54.540 -60.915  -2.267 
ATOM    840  C2'  DA A  41      55.167 -60.229  -0.058 
ATOM    841  C1'  DA A  41      54.444 -61.466   0.465 
ATOM    842  N9   DA A  41      54.162 -61.422   1.927 
ATOM    843  C8   DA A  41      54.917 -60.866   2.920 
ATOM    844  N7   DA A  41      54.399 -60.990   4.103 
ATOM    845  C5   DA A  41      53.215 -61.678   3.881 
ATOM    846  C6   DA A  41      52.201 -62.121   4.745 
ATOM    847  N6   DA A  41      52.221 -61.927   6.071 
ATOM    848  N1   DA A  41      51.160 -62.774   4.194 
ATOM    849  C2   DA A  41      51.145 -62.964   2.876 
ATOM    850  N3   DA A  41      52.030 -62.597   1.974 
ATOM    851  C4   DA A  41      53.060 -61.947   2.551 
ATOM    852  P    DG A  42      54.462 -59.882  -3.487 
ATOM    853  OP1  DG A  42      55.272 -60.388  -4.617 
ATOM    854  OP2  DG A  42      54.795 -58.522  -3.007 
ATOM    855  O5'  DG A  42      52.909 -59.954  -3.863 
ATOM    856  C5'  DG A  42      52.191 -61.181  -3.633 
ATOM    857  C4'  DG A  42      50.840 -60.882  -3.013 
ATOM    858  O4'  DG A  42      50.897 -60.816  -1.559 
ATOM    859  C3'  DG A  42      50.202 -59.552  -3.416 
ATOM    860  O3'  DG A  42      48.796 -59.731  -3.528 
ATOM    861  C2'  DG A  42      50.482 -58.616  -2.241 
ATOM    862  C1'  DG A  42      50.227 -59.638  -1.137 
ATOM    863  N9   DG A  42      50.781 -59.241   0.187 
ATOM    864  C8   DG A  42      51.928 -58.533   0.476 
ATOM    865  N7   DG A  42      52.132 -58.348   1.756 
ATOM    866  C5   DG A  42      51.044 -58.975   2.360 
ATOM    867  C6   DG A  42      50.712 -59.109   3.734 
ATOM    868  O6   DG A  42      51.321 -58.694   4.716 
ATOM    869  N1   DG A  42      49.518 -59.822   3.905 
ATOM    870  C2   DG A  42      48.745 -60.338   2.883 
ATOM    871  N2   DG A  42      47.640 -60.988   3.255 
ATOM    872  N3   DG A  42      49.057 -60.213   1.595 
ATOM    873  C4   DG A  42      50.213 -59.523   1.412 
ATOM    874  P    DA A  43      48.012 -58.999  -4.716 
ATOM    875  OP1  DA A  43      48.107 -59.813  -5.949 
ATOM    876  OP2  DA A  43      48.476 -57.598  -4.828 
ATOM    877  O5'  DA A  43      46.510 -59.025  -4.168 
ATOM    878  C5'  DA A  43      46.100 -60.103  -3.306 
ATOM    879  C4'  DA A  43      45.287 -59.561  -2.147 
ATOM    880  O4'  DA A  43      46.119 -59.173  -1.018 
ATOM    881  C3'  DA A  43      44.461 -58.309  -2.443 
ATOM    882  O3'  DA A  43      43.230 -58.392  -1.734 
ATOM    883  C2'  DA A  43      45.280 -57.158  -1.861 
ATOM    884  C1'  DA A  43      45.721 -57.879  -0.592 
ATOM    885  N9   DA A  43      46.882 -57.238   0.088 
ATOM    886  C8   DA A  43      47.944 -56.591  -0.475 
ATOM    887  N7   DA A  43      48.798 -56.136   0.387 
ATOM    888  C5   DA A  43      48.267 -56.508   1.614 
ATOM    889  C6   DA A  43      48.707 -56.319   2.934 
ATOM    890  N6   DA A  43      49.839 -55.675   3.252 
ATOM    891  N1   DA A  43      47.937 -56.816   3.921 
ATOM    892  C2   DA A  43      46.813 -57.454   3.600 
ATOM    893  N3   DA A  43      46.304 -57.691   2.410 
ATOM    894  C4   DA A  43      47.092 -57.183   1.441 
ATOM    895  P    DG A  44      41.889 -57.886  -2.446 
ATOM    896  OP1  DG A  44      41.345 -58.963  -3.302 
ATOM    897  OP2  DG A  44      42.140 -56.590  -3.115 
ATOM    898  O5'  DG A  44      40.928 -57.662  -1.186 
ATOM    899  C5'  DG A  44      41.111 -58.480  -0.015 
ATOM    900  C4'  DG A  44      41.027 -57.623   1.233 
ATOM    901  O4'  DG A  44      42.317 -57.059   1.608 
ATOM    902  C3'  DG A  44      40.105 -56.407   1.145 
ATOM    903  O3'  DG A  44      39.462 -56.224   2.401 
ATOM    904  C2'  DG A  44      41.044 -55.225   0.903 
ATOM    905  C1'  DG A  44      42.142 -55.674   1.863 
ATOM    906  N9   DG A  44      43.449 -54.994   1.638 
ATOM    907  C8   DG A  44      44.019 -54.571   0.456 
ATOM    908  N7   DG A  44      45.190 -54.001   0.603 
ATOM    909  C5   DG A  44      45.412 -54.049   1.978 
ATOM    910  C6   DG A  44      46.514 -53.586   2.742 
ATOM    911  O6   DG A  44      47.538 -53.029   2.357 
ATOM    912  N1   DG A  44      46.330 -53.836   4.109 
ATOM    913  C2   DG A  44      45.226 -54.454   4.664 
ATOM    914  N2   DG A  44      45.242 -54.600   5.992 
ATOM    915  N3   DG A  44      44.193 -54.888   3.946 
ATOM    916  C4   DG A  44      44.355 -54.653   2.619 
ATOM    917  P    DT A  45      37.924 -55.783   2.428 
ATOM    918  OP1  DT A  45      37.062 -56.978   2.281 
ATOM    919  OP2  DT A  45      37.701 -54.698   1.448 
ATOM    920  O5'  DT A  45      37.788 -55.201   3.913 
ATOM    921  C5'  DT A  45      38.623 -55.744   4.954 
ATOM    922  C4'  DT A  45      39.181 -54.623   5.807 
ATOM    923  O4'  DT A  45      40.435 -54.097   5.283 
ATOM    924  C3'  DT A  45      38.293 -53.386   5.946 
ATOM    925  O3'  DT A  45      38.426 -52.870   7.266 
ATOM    926  C2'  DT A  45      38.885 -52.372   4.968 
ATOM    927  C1'  DT A  45      40.351 -52.681   5.258 
ATOM    928  N1   DT A  45      41.286 -52.181   4.213 
ATOM    929  C2   DT A  45      42.518 -51.743   4.634 
ATOM    930  O2   DT A  45      42.861 -51.751   5.803 
ATOM    931  N3   DT A  45      43.359 -51.286   3.637 
ATOM    932  C4   DT A  45      43.074 -51.232   2.287 
ATOM    933  O4   DT A  45      43.908 -50.802   1.488 
ATOM    934  C5   DT A  45      41.757 -51.713   1.943 
ATOM    935  C7   DT A  45      41.367 -51.688   0.494 
ATOM    936  C6   DT A  45      40.919 -52.162   2.892 
ATOM    937  P    DT A  46      37.126 -52.309   8.013 
ATOM    938  OP1  DT A  46      36.390 -53.431   8.639 
ATOM    939  OP2  DT A  46      36.348 -51.460   7.085 
ATOM    940  O5'  DT A  46      37.786 -51.396   9.151 
ATOM    941  C5'  DT A  46      39.079 -51.756   9.671 
ATOM    942  C4'  DT A  46      39.949 -50.521   9.797 
ATOM    943  O4'  DT A  46      40.686 -50.234   8.575 
ATOM    944  C3'  DT A  46      39.211 -49.216  10.098 
ATOM    945  O3'  DT A  46      40.009 -48.428  10.973 
ATOM    946  C2'  DT A  46      39.120 -48.503   8.749 
ATOM    947  C1'  DT A  46      40.524 -48.858   8.266 
ATOM    948  N1   DT A  46      40.714 -48.687   6.799 
ATOM    949  C2   DT A  46      41.952 -48.269   6.373 
ATOM    950  O2   DT A  46      42.873 -48.041   7.137 
ATOM    951  N3   DT A  46      42.090 -48.121   5.007 
ATOM    952  C4   DT A  46      41.118 -48.351   4.055 
ATOM    953  O4   DT A  46      41.359 -48.184   2.859 
ATOM    954  C5   DT A  46      39.853 -48.787   4.600 
ATOM    955  C7   DT A  46      38.738 -49.059   3.631 
ATOM    956  C6   DT A  46      39.690 -48.938   5.924 
ATOM    957  P    DG A  47      39.294 -47.605  12.145 
ATOM    958  OP1  DG A  47      39.077 -48.491  13.311 
ATOM    959  OP2  DG A  47      38.091 -46.928  11.613 
ATOM    960  O5'  DG A  47      40.412 -46.517  12.496 
ATOM    961  C5'  DG A  47      41.799 -46.855  12.305 
ATOM    962  C4'  DG A  47      42.529 -45.700  11.649 
ATOM    963  O4'  DG A  47      42.468 -45.759  10.195 
ATOM    964  C3'  DG A  47      42.001 -44.304  11.982 
ATOM    965  O3'  DG A  47      43.101 -43.407  12.075 
ATOM    966  C2'  DG A  47      41.155 -43.911  10.771 
ATOM    967  C1'  DG A  47      42.090 -44.481   9.709 
ATOM    968  N9   DG A  47      41.444 -44.663   8.379 
ATOM    969  C8   DG A  47      40.146 -45.016   8.082 
ATOM    970  N7   DG A  47      39.894 -45.091   6.797 
ATOM    971  C5   DG A  47      41.111 -44.765   6.202 
ATOM    972  C6   DG A  47      41.462 -44.677   4.829 
ATOM    973  O6   DG A  47      40.759 -44.874   3.841 
ATOM    974  N1   DG A  47      42.806 -44.314   4.667 
ATOM    975  C2   DG A  47      43.695 -44.068   5.696 
ATOM    976  N2   DG A  47      44.935 -43.734   5.333 
ATOM    977  N3   DG A  47      43.364 -44.151   6.983 
ATOM    978  C4   DG A  47      42.064 -44.502   7.158 
ATOM    979  P    DG A  48      43.092 -42.284  13.216 
ATOM    980  OP1  DG A  48      43.593 -42.861  14.484 
ATOM    981  OP2  DG A  48      41.758 -41.647  13.274 
ATOM    982  O5'  DG A  48      44.160 -41.240  12.641 
ATOM    983  C5'  DG A  48      45.239 -41.726  11.819 
ATOM    984  C4'  DG A  48      45.431 -40.815  10.623 
ATOM    985  O4'  DG A  48      44.595 -41.197   9.493 
ATOM    986  C3'  DG A  48      45.093 -39.341  10.849 
ATOM    987  O3'  DG A  48      46.015 -38.540  10.121 
ATOM    988  C2'  DG A  48      43.704 -39.164  10.234 
ATOM    989  C1'  DG A  48      43.944 -40.035   9.004 
ATOM    990  N9   DG A  48      42.692 -40.461   8.319 
ATOM    991  C8   DG A  48      41.461 -40.763   8.860 
ATOM    992  N7   DG A  48      40.557 -41.106   7.975 
ATOM    993  C5   DG A  48      41.238 -41.025   6.760 
ATOM    994  C6   DG A  48      40.783 -41.281   5.441 
ATOM    995  O6   DG A  48      39.670 -41.637   5.065 
ATOM    996  N1   DG A  48      41.802 -41.076   4.500 
ATOM    997  C2   DG A  48      43.091 -40.678   4.796 
ATOM    998  N2   DG A  48      43.916 -40.539   3.755 
ATOM    999  N3   DG A  48      43.516 -40.439   6.035 
ATOM   1000  C4   DG A  48      42.540 -40.632   6.959 
ATOM   1001  P    DG A  49      46.565 -37.191  10.785 
ATOM   1002  OP1  DG A  49      47.703 -37.505  11.677 
ATOM   1003  OP2  DG A  49      45.442 -36.450  11.401 
ATOM   1004  O5'  DG A  49      47.091 -36.398   9.499 
ATOM   1005  C5'  DG A  49      47.576 -37.145   8.368 
ATOM   1006  C4'  DG A  49      47.038 -36.548   7.083 
ATOM   1007  O4'  DG A  49      45.747 -37.106   6.709 
ATOM   1008  C3'  DG A  49      46.796 -35.039   7.102 
ATOM   1009  O3'  DG A  49      47.131 -34.503   5.827 
ATOM   1010  C2'  DG A  49      45.289 -34.891   7.309 
ATOM   1011  C1'  DG A  49      44.871 -36.035   6.391 
ATOM   1012  N9   DG A  49      43.473 -36.499   6.610 
ATOM   1013  C8   DG A  49      42.752 -36.568   7.782 
ATOM   1014  N7   DG A  49      41.533 -37.027   7.633 
ATOM   1015  C5   DG A  49      41.440 -37.280   6.266 
ATOM   1016  C6   DG A  49      40.358 -37.789   5.502 
ATOM   1017  O6   DG A  49      39.240 -38.128   5.882 
ATOM   1018  N1   DG A  49      40.691 -37.889   4.143 
ATOM   1019  C2   DG A  49      41.910 -37.542   3.596 
ATOM   1020  N2   DG A  49      42.030 -37.712   2.277 
ATOM   1021  N3   DG A  49      42.925 -37.064   4.313 
ATOM   1022  C4   DG A  49      42.618 -36.962   5.632 
ATOM   1023  P    DA A  50      47.878 -33.088   5.752 
ATOM   1024  OP1  DA A  50      49.333 -33.285   5.934 
ATOM   1025  OP2  DA A  50      47.230 -32.136   6.680 
ATOM   1026  O5'  DA A  50      47.578 -32.654   4.241 
ATOM   1027  C5'  DA A  50      47.413 -33.676   3.240 
ATOM   1028  C4'  DA A  50      46.233 -33.342   2.349 
ATOM   1029  O4'  DA A  50      44.977 -33.862   2.873 
ATOM   1030  C3'  DA A  50      45.957 -31.854   2.139 
ATOM   1031  O3'  DA A  50      45.517 -31.651   0.802 
ATOM   1032  C2'  DA A  50      44.798 -31.538   3.085 
ATOM   1033  C1'  DA A  50      44.012 -32.822   2.836 
ATOM   1034  N9   DA A  50      42.984 -33.108   3.876 
ATOM   1035  C8   DA A  50      43.036 -32.843   5.214 
ATOM   1036  N7   DA A  50      41.975 -33.212   5.863 
ATOM   1037  C5   DA A  50      41.159 -33.763   4.885 
ATOM   1038  C6   DA A  50      39.880 -34.340   4.933 
ATOM   1039  N6   DA A  50      39.166 -34.465   6.061 
ATOM   1040  N1   DA A  50      39.357 -34.787   3.775 
ATOM   1041  C2   DA A  50      40.071 -34.661   2.658 
ATOM   1042  N3   DA A  50      41.268 -34.142   2.491 
ATOM   1043  C4   DA A  50      41.768 -33.702   3.665 
ATOM   1044  P    DA A  51      46.024 -30.357   0.007 
ATOM   1045  OP1  DA A  51      47.354 -30.627  -0.583 
ATOM   1046  OP2  DA A  51      45.932 -29.168   0.883 
ATOM   1047  O5'  DA A  51      44.930 -30.253  -1.156 
ATOM   1048  C5'  DA A  51      44.305 -31.458  -1.637 
ATOM   1049  C4'  DA A  51      42.814 -31.239  -1.800 
ATOM   1050  O4'  DA A  51      42.074 -31.520  -0.578 
ATOM   1051  C3'  DA A  51      42.387 -29.819  -2.171 
ATOM   1052  O3'  DA A  51      41.283 -29.888  -3.065 
ATOM   1053  C2'  DA A  51      41.909 -29.202  -0.856 
ATOM   1054  C1'  DA A  51      41.187 -30.440  -0.333 
ATOM   1055  N9   DA A  51      40.904 -30.396   1.129 
ATOM   1056  C8   DA A  51      41.660 -29.840   2.122 
ATOM   1057  N7   DA A  51      41.142 -29.963   3.305 
ATOM   1058  C5   DA A  51      39.957 -30.651   3.083 
ATOM   1059  C6   DA A  51      38.943 -31.095   3.947 
ATOM   1060  N6   DA A  51      38.964 -30.901   5.273 
ATOM   1061  N1   DA A  51      37.903 -31.747   3.396 
ATOM   1062  C2   DA A  51      37.888 -31.938   2.078 
ATOM   1063  N3   DA A  51      38.773 -31.571   1.176 
ATOM   1064  C4   DA A  51      39.803 -30.920   1.753 
ATOM   1065  P    DG A  52      41.205 -28.855  -4.285 
ATOM   1066  OP1  DG A  52      42.015 -29.362  -5.415 
ATOM   1067  OP2  DG A  52      41.537 -27.496  -3.805 
ATOM   1068  O5'  DG A  52      39.652 -28.927  -4.661 
ATOM   1069  C5'  DG A  52      38.933 -30.154  -4.431 
ATOM   1070  C4'  DG A  52      37.582 -29.855  -3.811 
ATOM   1071  O4'  DG A  52      37.640 -29.789  -2.357 
ATOM   1072  C3'  DG A  52      36.945 -28.525  -4.214 
ATOM   1073  O3'  DG A  52      35.538 -28.704  -4.326 
ATOM   1074  C2'  DG A  52      37.224 -27.589  -3.039 
ATOM   1075  C1'  DG A  52      36.970 -28.612  -1.935 
ATOM   1076  N9   DG A  52      37.523 -28.214  -0.611 
ATOM   1077  C8   DG A  52      38.670 -27.506  -0.322 
ATOM   1078  N7   DG A  52      38.875 -27.321   0.958 
ATOM   1079  C5   DG A  52      37.787 -27.949   1.562 
ATOM   1080  C6   DG A  52      37.455 -28.082   2.936 
ATOM   1081  O6   DG A  52      38.064 -27.667   3.918 
ATOM   1082  N1   DG A  52      36.260 -28.795   3.107 
ATOM   1083  C2   DG A  52      35.487 -29.311   2.085 
ATOM   1084  N2   DG A  52      34.382 -29.961   2.457 
ATOM   1085  N3   DG A  52      35.800 -29.186   0.797 
ATOM   1086  C4   DG A  52      36.956 -28.497   0.614 
ATOM   1087  P    DA A  53      34.755 -27.972  -5.514 
ATOM   1088  OP1  DA A  53      34.849 -28.786  -6.747 
ATOM   1089  OP2  DA A  53      35.219 -26.571  -5.626 
ATOM   1090  O5'  DA A  53      33.253 -27.998  -4.966 
ATOM   1091  C5'  DA A  53      32.842 -29.077  -4.104 
ATOM   1092  C4'  DA A  53      32.029 -28.534  -2.945 
ATOM   1093  O4'  DA A  53      32.862 -28.146  -1.816 
ATOM   1094  C3'  DA A  53      31.203 -27.283  -3.241 
ATOM   1095  O3'  DA A  53      29.973 -27.365  -2.532 
ATOM   1096  C2'  DA A  53      32.023 -26.131  -2.659 
ATOM   1097  C1'  DA A  53      32.464 -26.852  -1.390 
ATOM   1098  N9   DA A  53      33.624 -26.211  -0.710 
ATOM   1099  C8   DA A  53      34.687 -25.564  -1.273 
ATOM   1100  N7   DA A  53      35.541 -25.109  -0.411 
ATOM   1101  C5   DA A  53      35.009 -25.481   0.816 
ATOM   1102  C6   DA A  53      35.449 -25.292   2.136 
ATOM   1103  N6   DA A  53      36.582 -24.648   2.454 
ATOM   1104  N1   DA A  53      34.680 -25.789   3.123 
ATOM   1105  C2   DA A  53      33.555 -26.428   2.802 
ATOM   1106  N3   DA A  53      33.046 -26.664   1.612 
ATOM   1107  C4   DA A  53      33.835 -26.156   0.643 
ATOM   1108  P    DC A  54      28.631 -26.859  -3.244 
ATOM   1109  OP1  DC A  54      28.087 -27.937  -4.100 
ATOM   1110  OP2  DC A  54      28.883 -25.563  -3.913 
ATOM   1111  O5'  DC A  54      27.670 -26.635  -1.984 
ATOM   1112  C5'  DC A  54      27.853 -27.453  -0.813 
ATOM   1113  C4'  DC A  54      27.770 -26.596   0.435 
ATOM   1114  O4'  DC A  54      29.059 -26.032   0.810 
ATOM   1115  C3'  DC A  54      26.847 -25.380   0.347 
ATOM   1116  O3'  DC A  54      26.205 -25.197   1.603 
ATOM   1117  C2'  DC A  54      27.787 -24.199   0.105 
ATOM   1118  C1'  DC A  54      28.884 -24.647   1.065 
ATOM   1119  N1   DC A  54      30.191 -23.967   0.840 
ATOM   1120  C2   DC A  54      30.983 -23.699   1.953 
ATOM   1121  O2   DC A  54      30.574 -24.033   3.070 
ATOM   1122  N3   DC A  54      32.177 -23.079   1.768 
ATOM   1123  C4   DC A  54      32.585 -22.733   0.540 
ATOM   1124  N4   DC A  54      33.757 -22.131   0.413 
ATOM   1125  C5   DC A  54      31.784 -23.000  -0.617 
ATOM   1126  C6   DC A  54      30.594 -23.619  -0.412 
ATOM   1127  P    DG A  55      24.667 -24.756   1.630 
ATOM   1128  OP1  DG A  55      23.805 -25.952   1.483 
ATOM   1129  OP2  DG A  55      24.444 -23.671   0.650 
ATOM   1130  O5'  DG A  55      24.531 -24.174   3.115 
ATOM   1131  C5'  DG A  55      25.365 -24.717   4.156 
ATOM   1132  C4'  DG A  55      25.924 -23.596   5.009 
ATOM   1133  O4'  DG A  55      27.177 -23.070   4.485 
ATOM   1134  C3'  DG A  55      25.036 -22.360   5.148 
ATOM   1135  O3'  DG A  55      25.168 -21.844   6.468 
ATOM   1136  C2'  DG A  55      25.627 -21.346   4.170 
ATOM   1137  C1'  DG A  55      27.093 -21.654   4.460 
ATOM   1138  N9   DG A  55      28.028 -21.154   3.415 
ATOM   1139  C8   DG A  55      27.842 -21.058   2.053 
ATOM   1140  N7   DG A  55      28.873 -20.569   1.406 
ATOM   1141  C5   DG A  55      29.807 -20.323   2.410 
ATOM   1142  C6   DG A  55      31.120 -19.791   2.327 
ATOM   1143  O6   DG A  55      31.740 -19.422   1.332 
ATOM   1144  N1   DG A  55      31.721 -19.708   3.591 
ATOM   1145  C2   DG A  55      31.131 -20.090   4.779 
ATOM   1146  N2   DG A  55      31.871 -19.933   5.879 
ATOM   1147  N3   DG A  55      29.898 -20.590   4.856 
ATOM   1148  C4   DG A  55      29.302 -20.675   3.640 
ATOM   1149  P    DT A  56      23.868 -21.282   7.215 
ATOM   1150  OP1  DT A  56      23.133 -22.404   7.841 
ATOM   1151  OP2  DT A  56      23.090 -20.434   6.287 
ATOM   1152  O5'  DT A  56      24.528 -20.370   8.353 
ATOM   1153  C5'  DT A  56      25.821 -20.729   8.873 
ATOM   1154  C4'  DT A  56      26.691 -19.494   8.999 
ATOM   1155  O4'  DT A  56      27.428 -19.207   7.777 
ATOM   1156  C3'  DT A  56      25.954 -18.189   9.300 
ATOM   1157  O3'  DT A  56      26.751 -17.401  10.175 
ATOM   1158  C2'  DT A  56      25.862 -17.477   7.951 
ATOM   1159  C1'  DT A  56      27.266 -17.831   7.468 
ATOM   1160  N1   DT A  56      27.457 -17.660   6.001 
ATOM   1161  C2   DT A  56      28.694 -17.242   5.575 
ATOM   1162  O2   DT A  56      29.616 -17.014   6.339 
ATOM   1163  N3   DT A  56      28.833 -17.094   4.209 
ATOM   1164  C4   DT A  56      27.860 -17.325   3.257 
ATOM   1165  O4   DT A  56      28.102 -17.157   2.061 
ATOM   1166  C5   DT A  56      26.595 -17.760   3.802 
ATOM   1167  C7   DT A  56      25.481 -18.032   2.833 
ATOM   1168  C6   DT A  56      26.433 -17.911   5.126 
ATOM   1169  P    DC A  57      26.036 -16.579  11.347 
ATOM   1170  OP1  DC A  57      25.820 -17.464  12.513 
ATOM   1171  OP2  DC A  57      24.833 -15.901  10.815 
ATOM   1172  O5'  DC A  57      27.155 -15.490  11.698 
ATOM   1173  C5'  DC A  57      28.541 -15.828  11.507 
ATOM   1174  C4'  DC A  57      29.271 -14.673  10.851 
ATOM   1175  O4'  DC A  57      29.211 -14.733   9.397 
ATOM   1176  C3'  DC A  57      28.744 -13.277  11.184 
ATOM   1177  O3'  DC A  57      29.843 -12.380  11.277 
ATOM   1178  C2'  DC A  57      27.897 -12.884   9.973 
ATOM   1179  C1'  DC A  57      28.832 -13.454   8.911 
ATOM   1180  N1   DC A  57      28.187 -13.636   7.581 
ATOM   1181  C2   DC A  57      28.968 -13.431   6.447 
ATOM   1182  O2   DC A  57      30.153 -13.109   6.589 
ATOM   1183  N3   DC A  57      28.398 -13.592   5.225 
ATOM   1184  C4   DC A  57      27.110 -13.941   5.114 
ATOM   1185  N4   DC A  57      26.600 -14.086   3.900 
ATOM   1186  C5   DC A  57      26.289 -14.157   6.268 
ATOM   1187  C6   DC A  57      26.877 -13.991   7.479 
ATOM   1188  P    DA A  58      29.834 -11.257  12.418 
ATOM   1189  OP1  DA A  58      30.335 -11.834  13.686 
ATOM   1190  OP2  DA A  58      28.500 -10.620  12.476 
ATOM   1191  O5'  DA A  58      30.903 -10.214  11.843 
ATOM   1192  C5'  DA A  58      31.981 -10.700  11.021 
ATOM   1193  C4'  DA A  58      32.173  -9.788   9.825 
ATOM   1194  O4'  DA A  58      31.338 -10.171   8.695 
ATOM   1195  C3'  DA A  58      31.835  -8.315  10.051 
ATOM   1196  O3'  DA A  58      32.758  -7.514   9.323 
ATOM   1197  C2'  DA A  58      30.447  -8.137   9.436 
ATOM   1198  C1'  DA A  58      30.686  -9.008   8.206 
ATOM   1199  N9   DA A  58      29.434  -9.434   7.521 
ATOM   1200  C8   DA A  58      28.222  -9.730   8.075 
ATOM   1201  N7   DA A  58      27.318 -10.071   7.209 
ATOM   1202  C5   DA A  58      27.978  -9.997   5.991 
ATOM   1203  C6   DA A  58      27.561 -10.241   4.672 
ATOM   1204  N6   DA A  58      26.319 -10.629   4.348 
ATOM   1205  N1   DA A  58      28.471 -10.071   3.694 
ATOM   1206  C2   DA A  58      29.702  -9.686   4.022 
ATOM   1207  N3   DA A  58      30.204  -9.430   5.210 
ATOM   1208  C4   DA A  58      29.274  -9.607   6.171 
ATOM   1209  P    DC A  59      33.307  -6.164   9.987 
ATOM   1210  OP1  DC A  59      34.446  -6.478  10.879 
ATOM   1211  OP2  DC A  59      32.184  -5.423  10.603 
ATOM   1212  O5'  DC A  59      33.833  -5.371   8.701 
ATOM   1213  C5'  DC A  59      34.318  -6.119   7.570 
ATOM   1214  C4'  DC A  59      33.781  -5.521   6.285 
ATOM   1215  O4'  DC A  59      32.489  -6.079   5.911 
ATOM   1216  C3'  DC A  59      33.539  -4.012   6.304 
ATOM   1217  O3'  DC A  59      33.874  -3.476   5.029 
ATOM   1218  C2'  DC A  59      32.032  -3.864   6.511 
ATOM   1219  C1'  DC A  59      31.614  -5.008   5.593 
ATOM   1220  N1   DC A  59      30.216  -5.473   5.812 
ATOM   1221  C2   DC A  59      29.495  -5.908   4.703 
ATOM   1222  O2   DC A  59      30.040  -5.892   3.593 
ATOM   1223  N3   DC A  59      28.217  -6.335   4.882 
ATOM   1224  C4   DC A  59      27.664  -6.337   6.101 
ATOM   1225  N4   DC A  59      26.416  -6.763   6.224 
ATOM   1226  C5   DC A  59      28.388  -5.892   7.254 
ATOM   1227  C6   DC A  59      29.663  -5.469   7.055 
ATOM   1228  P    DT A  60      34.620  -2.062   4.954 
ATOM   1229  OP1  DT A  60      36.075  -2.259   5.136 
ATOM   1230  OP2  DT A  60      33.972  -1.109   5.882 
ATOM   1231  O5'  DT A  60      34.320  -1.627   3.443 
ATOM   1232  C5'  DT A  60      34.155  -2.649   2.442 
ATOM   1233  C4'  DT A  60      32.975  -2.316   1.551 
ATOM   1234  O4'  DT A  60      31.719  -2.835   2.075 
ATOM   1235  C3'  DT A  60      32.699  -0.827   1.341 
ATOM   1236  O3'  DT A  60      32.260  -0.624   0.004 
ATOM   1237  C2'  DT A  60      31.540  -0.511   2.287 
ATOM   1238  C1'  DT A  60      30.754  -1.796   2.038 
ATOM   1239  N1   DT A  60      29.726  -2.081   3.078 
ATOM   1240  C2   DT A  60      28.566  -2.687   2.661 
ATOM   1241  O2   DT A  60      28.357  -2.991   1.499 
ATOM   1242  N3   DT A  60      27.637  -2.935   3.652 
ATOM   1243  C4   DT A  60      27.769  -2.634   4.992 
ATOM   1244  O4   DT A  60      26.867  -2.904   5.788 
ATOM   1245  C5   DT A  60      29.021  -1.999   5.333 
ATOM   1246  C7   DT A  60      29.246  -1.637   6.772 
ATOM   1247  C6   DT A  60      29.942  -1.746   4.389 
ATOM   1248  P    DG A  61      32.767   0.670  -0.791 
ATOM   1249  OP1  DG A  61      34.097   0.400  -1.381 
ATOM   1250  OP2  DG A  61      32.674   1.858   0.085 
ATOM   1251  O5'  DG A  61      31.672   0.774  -1.954 
ATOM   1252  C5'  DG A  61      31.048  -0.431  -2.435 
ATOM   1253  C4'  DG A  61      29.556  -0.212  -2.598 
ATOM   1254  O4'  DG A  61      28.817  -0.493  -1.376 
ATOM   1255  C3'  DG A  61      29.130   1.208  -2.969 
ATOM   1256  O3'  DG A  61      28.025   1.139  -3.863 
ATOM   1257  C2'  DG A  61      28.652   1.824  -1.654 
ATOM   1258  C1'  DG A  61      27.929   0.587  -1.131 
ATOM   1259  N9   DG A  61      27.647   0.631   0.331 
ATOM   1260  C8   DG A  61      28.395   1.187   1.346 
ATOM   1261  N7   DG A  61      27.861   1.055   2.536 
ATOM   1262  C5   DG A  61      26.676   0.364   2.292 
ATOM   1263  C6   DG A  61      25.669  -0.071   3.194 
ATOM   1264  O6   DG A  61      25.616   0.068   4.413 
ATOM   1265  N1   DG A  61      24.634  -0.737   2.523 
ATOM   1266  C2   DG A  61      24.579  -0.955   1.160 
ATOM   1267  N2   DG A  61      23.506  -1.612   0.714 
ATOM   1268  N3   DG A  61      25.525  -0.548   0.315 
ATOM   1269  C4   DG A  61      26.535   0.100   0.950 
ATOM   1270  P    DA A  62      27.947   2.171  -5.083 
ATOM   1271  OP1  DA A  62      28.757   1.665  -6.213 
ATOM   1272  OP2  DA A  62      28.279   3.531  -4.603 
ATOM   1273  O5'  DA A  62      26.394   2.100  -5.459 
ATOM   1274  C5'  DA A  62      25.676   0.873  -5.229 
ATOM   1275  C4'  DA A  62      24.324   1.172  -4.609 
ATOM   1276  O4'  DA A  62      24.382   1.237  -3.155 
ATOM   1277  C3'  DA A  62      23.687   2.501  -5.012 
ATOM   1278  O3'  DA A  62      22.280   2.323  -5.124 
ATOM   1279  C2'  DA A  62      23.966   3.437  -3.837 
ATOM   1280  C1'  DA A  62      23.712   2.415  -2.733 
ATOM   1281  N9   DA A  62      24.265   2.813  -1.409 
ATOM   1282  C8   DA A  62      25.406   3.515  -1.142 
ATOM   1283  N7   DA A  62      25.621   3.707   0.123 
ATOM   1284  C5   DA A  62      24.544   3.086   0.742 
ATOM   1285  C6   DA A  62      24.186   2.935   2.092 
ATOM   1286  N6   DA A  62      24.912   3.423   3.109 
ATOM   1287  N1   DA A  62      23.051   2.264   2.361 
ATOM   1288  C2   DA A  62      22.335   1.781   1.346 
ATOM   1289  N3   DA A  62      22.568   1.860   0.054 
ATOM   1290  C4   DA A  62      23.708   2.537  -0.187 
ATOM   1291  P    DT A  63      21.497   3.055  -6.312 
ATOM   1292  OP1  DT A  63      21.592   2.240  -7.545 
ATOM   1293  OP2  DT A  63      21.961   4.456  -6.424 
ATOM   1294  O5'  DT A  63      19.995   3.029  -5.764 
ATOM   1295  C5'  DT A  63      19.585   1.950  -4.902 
ATOM   1296  C4'  DT A  63      18.771   2.493  -3.743 
ATOM   1297  O4'  DT A  63      19.604   2.881  -2.614 
ATOM   1298  C3'  DT A  63      17.945   3.744  -4.039 
ATOM   1299  O3'  DT A  63      16.715   3.662  -3.330 
ATOM   1300  C2'  DT A  63      18.765   4.896  -3.457 
ATOM   1301  C1'  DT A  63      19.206   4.175  -2.188 
ATOM   1302  N1   DT A  63      20.367   4.816  -1.508 
ATOM   1303  C2   DT A  63      20.394   4.763  -0.135 
ATOM   1304  O2   DT A  63      19.524   4.223   0.526 
ATOM   1305  N3   DT A  63      21.484   5.368   0.460 
ATOM   1306  C4   DT A  63      22.522   6.005  -0.188 
ATOM   1307  O4   DT A  63      23.445   6.510   0.453 
ATOM   1308  C5   DT A  63      22.404   6.008  -1.627 
ATOM   1309  C7   DT A  63      23.493   6.682  -2.410 
ATOM   1310  C6   DT A  63      21.355   5.428  -2.232 
ATOM   1311  P    DT A  64      15.373   4.168  -4.042 
ATOM   1312  OP1  DT A  64      14.830   3.090  -4.898 
ATOM   1313  OP2  DT A  64      15.625   5.464  -4.711 
ATOM   1314  O5'  DT A  64      14.413   4.392  -2.782 
ATOM   1315  C5'  DT A  64      14.595   3.574  -1.611 
ATOM   1316  C4'  DT A  64      14.512   4.431  -0.363 
ATOM   1317  O4'  DT A  64      15.801   4.995   0.012 
ATOM   1318  C3'  DT A  64      13.589   5.646  -0.451 
ATOM   1319  O3'  DT A  64      12.947   5.830   0.805 
ATOM   1320  C2'  DT A  64      14.529   6.828  -0.693 
ATOM   1321  C1'  DT A  64      15.627   6.380   0.267 
ATOM   1322  N1   DT A  64      16.933   7.060   0.042 
ATOM   1323  C2   DT A  64      17.703   7.317   1.149 
ATOM   1324  O2   DT A  64      17.362   7.015   2.280 
ATOM   1325  N3   DT A  64      18.907   7.949   0.902 
ATOM   1326  C4   DT A  64      19.391   8.334  -0.332 
ATOM   1327  O4   DT A  64      20.485   8.894  -0.428 
ATOM   1328  C5   DT A  64      18.512   8.022  -1.433 
ATOM   1329  C7   DT A  64      18.962   8.407  -2.812 
ATOM   1330  C6   DT A  64      17.336   7.408  -1.221 
ATOM   1331  P    DA A  65      11.409   6.271   0.833 
ATOM   1332  OP1  DA A  65      10.547   5.075   0.685 
ATOM   1333  OP2  DA A  65      11.186   7.355  -0.148 
ATOM   1334  O5'  DA A  65      11.273   6.852   2.317 
ATOM   1335  C5'  DA A  65      12.108   6.310   3.358 
ATOM   1336  C4'  DA A  65      12.666   7.431   4.211 
ATOM   1337  O4'  DA A  65      13.919   7.956   3.687 
ATOM   1338  C3'  DA A  65      11.778   8.667   4.350 
ATOM   1339  O3'  DA A  65      11.911   9.183   5.670 
ATOM   1340  C2'  DA A  65      12.369   9.681   3.372 
ATOM   1341  C1'  DA A  65      13.835   9.373   3.662 
ATOM   1342  N9   DA A  65      14.771   9.873   2.617 
ATOM   1343  C8   DA A  65      14.569   9.960   1.268 
ATOM   1344  N7   DA A  65      15.581  10.443   0.617 
ATOM   1345  C5   DA A  65      16.524  10.695   1.603 
ATOM   1346  C6   DA A  65      17.828  11.218   1.556 
ATOM   1347  N6   DA A  65      18.432  11.599   0.421 
ATOM   1348  N1   DA A  65      18.489  11.337   2.722 
ATOM   1349  C2   DA A  65      17.884  10.958   3.845 
ATOM   1350  N3   DA A  65      16.678  10.459   4.012 
ATOM   1351  C4   DA A  65      16.038  10.350   2.830 
ATOM   1352  P    DT A  66      10.611   9.744   6.417 
ATOM   1353  OP1  DT A  66       9.875   8.623   7.043 
ATOM   1354  OP2  DT A  66       9.833  10.593   5.489 
ATOM   1355  O5'  DT A  66      11.271  10.657   7.555 
ATOM   1356  C5'  DT A  66      12.563  10.297   8.075 
ATOM   1357  C4'  DT A  66      13.434  11.533   8.201 
ATOM   1358  O4'  DT A  66      14.171  11.820   6.979 
ATOM   1359  C3'  DT A  66      12.696  12.837   8.502 
ATOM   1360  O3'  DT A  66      13.494  13.626   9.377 
ATOM   1361  C2'  DT A  66      12.605  13.550   7.153 
ATOM   1362  C1'  DT A  66      14.008  13.196   6.670 
ATOM   1363  N1   DT A  66      14.199  13.366   5.203 
ATOM   1364  C2   DT A  66      15.437  13.784   4.777 
ATOM   1365  O2   DT A  66      16.358  14.013   5.541 
ATOM   1366  N3   DT A  66      15.575  13.932   3.411 
ATOM   1367  C4   DT A  66      14.603  13.702   2.459 
ATOM   1368  O4   DT A  66      14.844  13.869   1.263 
ATOM   1369  C5   DT A  66      13.337  13.267   3.004 
ATOM   1370  C7   DT A  66      12.223  12.995   2.035 
ATOM   1371  C6   DT A  66      13.175  13.115   4.328 
ATOM   1372  P    DG A  67      12.778  14.448  10.549 
ATOM   1373  OP1  DG A  67      12.562  13.562  11.715 
ATOM   1374  OP2  DG A  67      11.576  15.126  10.017 
ATOM   1375  O5'  DG A  67      13.897  15.537  10.900 
ATOM   1376  C5'  DG A  67      15.284  15.199  10.709 
ATOM   1377  C4'  DG A  67      16.013  16.354  10.053 
ATOM   1378  O4'  DG A  67      15.953  16.294   8.599 
ATOM   1379  C3'  DG A  67      15.486  17.749  10.386 
ATOM   1380  O3'  DG A  67      16.586  18.647  10.479 
ATOM   1381  C2'  DG A  67      14.640  18.143   9.175 
ATOM   1382  C1'  DG A  67      15.575  17.573   8.113 
ATOM   1383  N9   DG A  67      14.929  17.390   6.783 
ATOM   1384  C8   DG A  67      13.631  17.038   6.486 
ATOM   1385  N7   DG A  67      13.378  16.962   5.201 
ATOM   1386  C5   DG A  67      14.596  17.289   4.606 
ATOM   1387  C6   DG A  67      14.947  17.376   3.233 
ATOM   1388  O6   DG A  67      14.244  17.180   2.245 
ATOM   1389  N1   DG A  67      16.291  17.740   3.071 
ATOM   1390  C2   DG A  67      17.179  17.986   4.100 
ATOM   1391  N2   DG A  67      18.420  18.320   3.737 
ATOM   1392  N3   DG A  67      16.849  17.903   5.387 
ATOM   1393  C4   DG A  67      15.548  17.552   5.562 
ATOM   1394  P    DT A  68      16.576  19.770  11.620 
ATOM   1395  OP1  DT A  68      17.077  19.193  12.888 
ATOM   1396  OP2  DT A  68      15.243  20.407  11.678 
ATOM   1397  O5'  DT A  68      17.645  20.813  11.045 
ATOM   1398  C5'  DT A  68      18.724  20.327  10.223 
ATOM   1399  C4'  DT A  68      18.916  21.239   9.027 
ATOM   1400  O4'  DT A  68      18.080  20.856   7.897 
ATOM   1401  C3'  DT A  68      18.577  22.712   9.253 
ATOM   1402  O3'  DT A  68      19.500  23.513   8.525 
ATOM   1403  C2'  DT A  68      17.189  22.890   8.638 
ATOM   1404  C1'  DT A  68      17.429  22.018   7.408 
ATOM   1405  N1   DT A  68      16.177  21.593   6.723 
ATOM   1406  C2   DT A  68      16.221  21.477   5.354 
ATOM   1407  O2   DT A  68      17.226  21.704   4.702 
ATOM   1408  N3   DT A  68      15.042  21.082   4.754 
ATOM   1409  C4   DT A  68      13.852  20.799   5.393 
ATOM   1410  O4   DT A  68      12.860  20.454   4.747 
ATOM   1411  C5   DT A  68      13.904  20.950   6.827 
ATOM   1412  C7   DT A  68      12.650  20.662   7.602 
ATOM   1413  C6   DT A  68      15.036  21.333   7.438 
ATOM   1414  P    DC A  69      20.049  24.862   9.189 
ATOM   1415  OP1  DC A  69      21.188  24.548  10.081 
ATOM   1416  OP2  DC A  69      18.927  25.604   9.805 
ATOM   1417  O5'  DC A  69      20.576  25.656   7.903 
ATOM   1418  C5'  DC A  69      21.060  24.908   6.772 
ATOM   1419  C4'  DC A  69      20.523  25.506   5.487 
ATOM   1420  O4'  DC A  69      19.232  24.948   5.113 
ATOM   1421  C3'  DC A  69      20.281  27.015   5.506 
ATOM   1422  O3'  DC A  69      20.616  27.551   4.231 
ATOM   1423  C2'  DC A  69      18.774  27.163   5.713 
ATOM   1424  C1'  DC A  69      18.356  26.019   4.795 
ATOM   1425  N1   DC A  69      16.958  25.554   5.014 
ATOM   1426  C2   DC A  69      16.237  25.119   3.905 
ATOM   1427  O2   DC A  69      16.782  25.135   2.795 
ATOM   1428  N3   DC A  69      14.960  24.692   4.084 
ATOM   1429  C4   DC A  69      14.406  24.690   5.303 
ATOM   1430  N4   DC A  69      13.158  24.264   5.426 
ATOM   1431  C5   DC A  69      15.131  25.135   6.456 
ATOM   1432  C6   DC A  69      16.405  25.558   6.257 
ATOM   1433  P    DT A  70      21.362  28.965   4.156 
ATOM   1434  OP1  DT A  70      22.818  28.768   4.338 
ATOM   1435  OP2  DT A  70      20.715  29.918   5.084 
ATOM   1436  O5'  DT A  70      21.062  29.400   2.645 
ATOM   1437  C5'  DT A  70      20.897  28.378   1.644 
ATOM   1438  C4'  DT A  70      19.718  28.711   0.753 
ATOM   1439  O4'  DT A  70      18.462  28.191   1.277 
ATOM   1440  C3'  DT A  70      19.441  30.200   0.543 
ATOM   1441  O3'  DT A  70      19.002  30.403  -0.794 
ATOM   1442  C2'  DT A  70      18.282  30.515   1.489 
ATOM   1443  C1'  DT A  70      17.497  29.231   1.240 
ATOM   1444  N1   DT A  70      16.469  28.946   2.280 
ATOM   1445  C2   DT A  70      15.308  28.339   1.863 
ATOM   1446  O2   DT A  70      15.100  28.036   0.701 
ATOM   1447  N3   DT A  70      14.379  28.092   2.854 
ATOM   1448  C4   DT A  70      14.512  28.393   4.194 
ATOM   1449  O4   DT A  70      13.609  28.122   4.990 
ATOM   1450  C5   DT A  70      15.763  29.028   4.535 
ATOM   1451  C7   DT A  70      15.989  29.390   5.974 
ATOM   1452  C6   DT A  70      16.684  29.281   3.591 
ATOM   1453  P    DG A  71      19.509  31.697  -1.589 
ATOM   1454  OP1  DG A  71      20.839  31.426  -2.179 
ATOM   1455  OP2  DG A  71      19.417  32.885  -0.713 
ATOM   1456  O5'  DG A  71      18.415  31.801  -2.752 
ATOM   1457  C5'  DG A  71      17.790  30.596  -3.233 
ATOM   1458  C4'  DG A  71      16.299  30.815  -3.396 
ATOM   1459  O4'  DG A  71      15.559  30.534  -2.174 
ATOM   1460  C3'  DG A  71      15.872  32.235  -3.767 
ATOM   1461  O3'  DG A  71      14.768  32.165  -4.661 
ATOM   1462  C2'  DG A  71      15.394  32.851  -2.452 
ATOM   1463  C1'  DG A  71      14.672  31.614  -1.929 
ATOM   1464  N9   DG A  71      14.389  31.658  -0.467 
ATOM   1465  C8   DG A  71      15.137  32.214   0.548 
ATOM   1466  N7   DG A  71      14.604  32.082   1.738 
ATOM   1467  C5   DG A  71      13.418  31.390   1.494 
ATOM   1468  C6   DG A  71      12.411  30.956   2.396 
ATOM   1469  O6   DG A  71      12.358  31.094   3.615 
ATOM   1470  N1   DG A  71      11.377  30.290   1.725 
ATOM   1471  C2   DG A  71      11.322  30.072   0.362 
ATOM   1472  N2   DG A  71      10.248  29.414  -0.084 
ATOM   1473  N3   DG A  71      12.267  30.479  -0.483 
ATOM   1474  C4   DG A  71      13.278  31.127   0.152 
ATOM   1475  P    DG A  72      14.689  33.198  -5.881 
ATOM   1476  OP1  DG A  72      15.500  32.692  -7.011 
ATOM   1477  OP2  DG A  72      15.022  34.558  -5.401 
ATOM   1478  O5'  DG A  72      13.137  33.127  -6.257 
ATOM   1479  C5'  DG A  72      12.418  31.900  -6.027 
ATOM   1480  C4'  DG A  72      11.067  32.199  -5.407 
ATOM   1481  O4'  DG A  72      11.125  32.264  -3.953 
ATOM   1482  C3'  DG A  72      10.430  33.528  -5.810 
ATOM   1483  O3'  DG A  72       9.023  33.350  -5.922 
ATOM   1484  C2'  DG A  72      10.709  34.464  -4.635 
ATOM   1485  C1'  DG A  72      10.455  33.442  -3.531 
ATOM   1486  N9   DG A  72      11.008  33.840  -2.207 
ATOM   1487  C8   DG A  72      12.155  34.547  -1.918 
ATOM   1488  N7   DG A  72      12.360  34.733  -0.638 
ATOM   1489  C5   DG A  72      11.271  34.105  -0.034 
ATOM   1490  C6   DG A  72      10.940  33.971   1.340 
ATOM   1491  O6   DG A  72      11.549  34.386   2.322 
ATOM   1492  N1   DG A  72       9.745  33.259   1.511 
ATOM   1493  C2   DG A  72       8.972  32.742   0.489 
ATOM   1494  N2   DG A  72       7.867  32.092   0.861 
ATOM   1495  N3   DG A  72       9.284  32.868  -0.799 
ATOM   1496  C4   DG A  72      10.441  33.557  -0.982 
ATOM   1497  P    DT A  73       8.240  34.082  -7.110 
ATOM   1498  OP1  DT A  73       8.334  33.267  -8.343 
ATOM   1499  OP2  DT A  73       8.704  35.483  -7.222 
ATOM   1500  O5'  DT A  73       6.737  34.056  -6.562 
ATOM   1501  C5'  DT A  73       6.327  32.977  -5.700 
ATOM   1502  C4'  DT A  73       5.514  33.520  -4.541 
ATOM   1503  O4'  DT A  73       6.346  33.908  -3.412 
ATOM   1504  C3'  DT A  73       4.688  34.771  -4.837 
ATOM   1505  O3'  DT A  73       3.457  34.689  -4.128 
ATOM   1506  C2'  DT A  73       5.507  35.923  -4.255 
ATOM   1507  C1'  DT A  73       5.949  35.202  -2.986 
ATOM   1508  N1   DT A  73       7.109  35.842  -2.306 
ATOM   1509  C2   DT A  73       7.137  35.789  -0.933 
ATOM   1510  O2   DT A  73       6.266  35.249  -0.272 
ATOM   1511  N3   DT A  73       8.226  36.394  -0.338 
ATOM   1512  C4   DT A  73       9.265  37.031  -0.986 
ATOM   1513  O4   DT A  73      10.188  37.537  -0.345 
ATOM   1514  C5   DT A  73       9.146  37.035  -2.425 
ATOM   1515  C7   DT A  73      10.235  37.709  -3.208 
ATOM   1516  C6   DT A  73       8.097  36.455  -3.030 
ATOM   1517  P    DC A  74       2.116  35.195  -4.840 
ATOM   1518  OP1  DC A  74       1.572  34.117  -5.696 
ATOM   1519  OP2  DC A  74       2.368  36.490  -5.509 
ATOM   1520  O5'  DC A  74       1.155  35.418  -3.580 
ATOM   1521  C5'  DC A  74       1.338  34.601  -2.409 
ATOM   1522  C4'  DC A  74       1.254  35.458  -1.161 
ATOM   1523  O4'  DC A  74       2.544  36.022  -0.786 
ATOM   1524  C3'  DC A  74       0.332  36.673  -1.249 
ATOM   1525  O3'  DC A  74      -0.311  36.856   0.007 
ATOM   1526  C2'  DC A  74       1.272  37.855  -1.491 
ATOM   1527  C1'  DC A  74       2.369  37.407  -0.531 
ATOM   1528  N1   DC A  74       3.676  38.087  -0.756 
ATOM   1529  C2   DC A  74       4.468  38.355   0.357 
ATOM   1530  O2   DC A  74       4.059  38.021   1.474 
ATOM   1531  N3   DC A  74       5.662  38.974   0.172 
ATOM   1532  C4   DC A  74       6.070  39.320  -1.055 
ATOM   1533  N4   DC A  74       7.242  39.922  -1.183 
ATOM   1534  C5   DC A  74       5.269  39.054  -2.213 
ATOM   1535  C6   DC A  74       4.079  38.434  -2.008 
ATOM   1536  P    DA A  75      -1.849  37.297   0.035 
ATOM   1537  OP1  DA A  75      -2.710  36.102  -0.113 
ATOM   1538  OP2  DA A  75      -2.071  38.382  -0.946 
ATOM   1539  O5'  DA A  75      -1.984  37.879   1.519 
ATOM   1540  C5'  DA A  75      -1.150  37.337   2.560 
ATOM   1541  C4'  DA A  75      -0.592  38.458   3.413 
ATOM   1542  O4'  DA A  75       0.662  38.983   2.889 
ATOM   1543  C3'  DA A  75      -1.480  39.694   3.552 
ATOM   1544  O3'  DA A  75      -1.347  40.210   4.872 
ATOM   1545  C2'  DA A  75      -0.888  40.708   2.574 
ATOM   1546  C1'  DA A  75       0.578  40.400   2.864 
ATOM   1547  N9   DA A  75       1.513  40.900   1.819 
ATOM   1548  C8   DA A  75       1.311  40.987   0.470 
ATOM   1549  N7   DA A  75       2.324  41.470  -0.181 
ATOM   1550  C5   DA A  75       3.267  41.722   0.805 
ATOM   1551  C6   DA A  75       4.570  42.245   0.758 
ATOM   1552  N6   DA A  75       5.174  42.625  -0.377 
ATOM   1553  N1   DA A  75       5.231  42.364   1.924 
ATOM   1554  C2   DA A  75       4.626  41.984   3.047 
ATOM   1555  N3   DA A  75       3.421  41.485   3.214 
ATOM   1556  C4   DA A  75       2.780  41.377   2.032 
ATOM   1557  P    DG A  76      -2.647  40.771   5.619 
ATOM   1558  OP1  DG A  76      -3.382  39.650   6.245 
ATOM   1559  OP2  DG A  76      -3.425  41.620   4.691 
ATOM   1560  O5'  DG A  76      -1.987  41.684   6.757 
ATOM   1561  C5'  DG A  76      -0.694  41.324   7.277 
ATOM   1562  C4'  DG A  76       0.176  42.560   7.403 
ATOM   1563  O4'  DG A  76       0.913  42.846   6.181 
ATOM   1564  C3'  DG A  76      -0.561  43.864   7.704 
ATOM   1565  O3'  DG A  76       0.236  44.653   8.579 
ATOM   1566  C2'  DG A  76      -0.653  44.577   6.355 
ATOM   1567  C1'  DG A  76       0.751  44.222   5.872 
ATOM   1568  N9   DG A  76       0.941  44.393   4.405 
ATOM   1569  C8   DG A  76       0.041  44.192   3.381 
ATOM   1570  N7   DG A  76       0.528  44.435   2.188 
ATOM   1571  C5   DG A  76       1.843  44.825   2.439 
ATOM   1572  C6   DG A  76       2.869  45.213   1.540 
ATOM   1573  O6   DG A  76       2.828  45.293   0.315 
ATOM   1574  N1   DG A  76       4.054  45.530   2.220 
ATOM   1575  C2   DG A  76       4.223  45.478   3.589 
ATOM   1576  N2   DG A  76       5.432  45.819   4.043 
ATOM   1577  N3   DG A  76       3.260  45.113   4.433 
ATOM   1578  C4   DG A  76       2.105  44.803   3.789 
ATOM   1579  P    DT A  77      -0.479  45.475   9.751 
ATOM   1580  OP1  DT A  77      -0.695  44.589  10.917 
ATOM   1581  OP2  DT A  77      -1.682  46.153   9.219 
ATOM   1582  O5'  DT A  77       0.640  46.564  10.102 
ATOM   1583  C5'  DT A  77       2.026  46.225   9.911 
ATOM   1584  C4'  DT A  77       2.756  47.381   9.255 
ATOM   1585  O4'  DT A  77       2.696  47.321   7.801 
ATOM   1586  C3'  DT A  77       2.229  48.776   9.588 
ATOM   1587  O3'  DT A  77       3.328  49.674   9.681 
ATOM   1588  C2'  DT A  77       1.382  49.170   8.377 
ATOM   1589  C1'  DT A  77       2.317  48.600   7.316 
ATOM   1590  N1   DT A  77       1.672  48.417   5.985 
ATOM   1591  C2   DT A  77       2.455  48.623   4.876 
ATOM   1592  O2   DT A  77       3.630  48.942   4.943 
ATOM   1593  N3   DT A  77       1.823  48.446   3.661 
ATOM   1594  C4   DT A  77       0.504  48.087   3.469 
ATOM   1595  O4   DT A  77       0.049  47.958   2.331 
ATOM   1596  C5   DT A  77      -0.238  47.893   4.692 
ATOM   1597  C7   DT A  77      -1.682  47.502   4.574 
ATOM   1598  C6   DT A  77       0.352  48.060   5.887 
ATOM   1599  P    DG A  78       3.319  50.797  10.822 
ATOM   1600  OP1  DG A  78       3.820  50.220  12.090 
ATOM   1601  OP2  DG A  78       1.985  51.434  10.880 
ATOM   1602  O5'  DG A  78       4.387  51.840  10.247 
ATOM   1603  C5'  DG A  78       5.466  51.354   9.425 
ATOM   1604  C4'  DG A  78       5.658  52.266   8.229 
ATOM   1605  O4'  DG A  78       4.823  51.883   7.099 
ATOM   1606  C3'  DG A  78       5.320  53.739   8.455 
ATOM   1607  O3'  DG A  78       6.243  54.540   7.727 
ATOM   1608  C2'  DG A  78       3.931  53.916   7.840 
ATOM   1609  C1'  DG A  78       4.171  53.045   6.610 
ATOM   1610  N9   DG A  78       2.919  52.620   5.925 
ATOM   1611  C8   DG A  78       1.688  52.318   6.467 
ATOM   1612  N7   DG A  78       0.785  51.974   5.581 
ATOM   1613  C5   DG A  78       1.465  52.055   4.366 
ATOM   1614  C6   DG A  78       1.010  51.800   3.047 
ATOM   1615  O6   DG A  78      -0.103  51.444   2.671 
ATOM   1616  N1   DG A  78       2.029  52.004   2.106 
ATOM   1617  C2   DG A  78       3.318  52.403   2.402 
ATOM   1618  N2   DG A  78       4.143  52.542   1.361 
ATOM   1619  N3   DG A  78       3.743  52.641   3.641 
ATOM   1620  C4   DG A  78       2.767  52.448   4.565 
ATOM   1621  P    DA A  79       6.792  55.889   8.391 
ATOM   1622  OP1  DA A  79       7.930  55.575   9.283 
ATOM   1623  OP2  DA A  79       5.669  56.631   9.007 
ATOM   1624  O5'  DA A  79       7.318  56.683   7.105 
ATOM   1625  C5'  DA A  79       7.803  55.935   5.974 
ATOM   1626  C4'  DA A  79       7.266  56.533   4.689 
ATOM   1627  O4'  DA A  79       5.974  55.975   4.315 
ATOM   1628  C3'  DA A  79       7.024  58.042   4.708 
ATOM   1629  O3'  DA A  79       7.359  58.578   3.433 
ATOM   1630  C2'  DA A  79       5.516  58.190   4.915 
ATOM   1631  C1'  DA A  79       5.098  57.045   3.997 
ATOM   1632  N9   DA A  79       3.701  56.581   4.216 
ATOM   1633  C8   DA A  79       3.001  56.520   5.387 
ATOM   1634  N7   DA A  79       1.792  56.068   5.254 
ATOM   1635  C5   DA A  79       1.681  55.809   3.895 
ATOM   1636  C6   DA A  79       0.630  55.307   3.109 
ATOM   1637  N6   DA A  79      -0.565  54.960   3.607 
ATOM   1638  N1   DA A  79       0.853  55.175   1.788 
ATOM   1639  C2   DA A  79       2.043  55.520   1.300 
ATOM   1640  N3   DA A  79       3.093  55.997   1.931 
ATOM   1641  C4   DA A  79       2.844  56.121   3.251 
ATOM   1642  P    DA A  80       8.105  59.992   3.358 
ATOM   1643  OP1  DA A  80       9.560  59.795   3.540 
ATOM   1644  OP2  DA A  80       7.457  60.944   4.286 
ATOM   1645  O5'  DA A  80       7.805  60.427   1.847 
ATOM   1646  C5'  DA A  80       7.640  59.405   0.846 
ATOM   1647  C4'  DA A  80       6.460  59.738  -0.045 
ATOM   1648  O4'  DA A  80       5.204  59.218   0.479 
ATOM   1649  C3'  DA A  80       6.184  61.227  -0.255 
ATOM   1650  O3'  DA A  80       5.744  61.430  -1.592 
ATOM   1651  C2'  DA A  80       5.025  61.542   0.691 
ATOM   1652  C1'  DA A  80       4.239  60.258   0.442 
ATOM   1653  N9   DA A  80       3.211  59.973   1.482 
ATOM   1654  C8   DA A  80       3.263  60.237   2.820 
ATOM   1655  N7   DA A  80       2.203  59.868   3.469 
ATOM   1656  C5   DA A  80       1.386  59.318   2.491 
ATOM   1657  C6   DA A  80       0.107  58.740   2.539 
ATOM   1658  N6   DA A  80      -0.607  58.615   3.667 
ATOM   1659  N1   DA A  80      -0.415  58.293   1.381 
ATOM   1660  C2   DA A  80       0.298  58.420   0.264 
ATOM   1661  N3   DA A  80       1.495  58.938   0.097 
ATOM   1662  C4   DA A  80       1.995  59.378   1.271 
ATOM   1663  P    DG A  81       6.252  62.724  -2.387 
ATOM   1664  OP1  DG A  81       7.582  62.453  -2.977 
ATOM   1665  OP2  DG A  81       6.159  63.912  -1.511 
ATOM   1666  O5'  DG A  81       5.157  62.828  -3.550 
ATOM   1667  C5'  DG A  81       4.533  61.623  -4.031 
ATOM   1668  C4'  DG A  81       3.041  61.842  -4.194 
ATOM   1669  O4'  DG A  81       2.302  61.560  -2.972 
ATOM   1670  C3'  DG A  81       2.614  63.262  -4.565 
ATOM   1671  O3'  DG A  81       1.510  63.192  -5.459 
ATOM   1672  C2'  DG A  81       2.137  63.878  -3.250 
ATOM   1673  C1'  DG A  81       1.414  62.641  -2.727 
ATOM   1674  N9   DG A  81       1.132  62.685  -1.265 
ATOM   1675  C8   DG A  81       1.880  63.241  -0.250 
ATOM   1676  N7   DG A  81       1.346  63.108   0.940 
ATOM   1677  C5   DG A  81       0.161  62.417   0.696 
ATOM   1678  C6   DG A  81      -0.846  61.983   1.598 
ATOM   1679  O6   DG A  81      -0.899  62.121   2.817 
ATOM   1680  N1   DG A  81      -1.881  61.317   0.927 
ATOM   1681  C2   DG A  81      -1.936  61.098  -0.436 
ATOM   1682  N2   DG A  81      -3.009  60.441  -0.882 
ATOM   1683  N3   DG A  81      -0.990  61.506  -1.281 
ATOM   1684  C4   DG A  81       0.020  62.154  -0.646 
ATOM   1685  P    DA A  82       1.432  64.225  -6.679 
ATOM   1686  OP1  DA A  82       2.242  63.719  -7.809 
ATOM   1687  OP2  DA A  82       1.764  65.585  -6.199 
ATOM   1688  O5'  DA A  82      -0.121  64.153  -7.055 
ATOM   1689  C5'  DA A  82      -0.839  62.927  -6.825 
ATOM   1690  C4'  DA A  82      -2.191  63.226  -6.205 
ATOM   1691  O4'  DA A  82      -2.133  63.291  -4.751 
ATOM   1692  C3'  DA A  82      -2.828  64.555  -6.608 
ATOM   1693  O3'  DA A  82      -4.235  64.376  -6.720 
ATOM   1694  C2'  DA A  82      -2.549  65.491  -5.433 
ATOM   1695  C1'  DA A  82      -2.803  64.469  -4.329 
ATOM   1696  N9   DA A  82      -2.250  64.866  -3.005 
ATOM   1697  C8   DA A  82      -1.110  65.568  -2.738 
ATOM   1698  N7   DA A  82      -0.894  65.760  -1.473 
ATOM   1699  C5   DA A  82      -1.971  65.140  -0.854 
ATOM   1700  C6   DA A  82      -2.329  64.989   0.496 
ATOM   1701  N6   DA A  82      -1.603  65.477   1.513 
ATOM   1702  N1   DA A  82      -3.464  64.317   0.765 
ATOM   1703  C2   DA A  82      -4.180  63.835  -0.250 
ATOM   1704  N3   DA A  82      -3.947  63.913  -1.542 
ATOM   1705  C4   DA A  82      -2.807  64.590  -1.783 
ATOM   1706  P    DA A  83      -5.018  65.109  -7.908 
ATOM   1707  OP1  DA A  83      -4.923  64.294  -9.141 
ATOM   1708  OP2  DA A  83      -4.554  66.509  -8.019 
ATOM   1709  O5'  DA A  83      -6.520  65.082  -7.360 
ATOM   1710  C5'  DA A  83      -6.930  64.004  -6.498 
ATOM   1711  C4'  DA A  83      -7.744  64.546  -5.339 
ATOM   1712  O4'  DA A  83      -6.911  64.934  -4.210 
ATOM   1713  C3'  DA A  83      -8.570  65.798  -5.635 
ATOM   1714  O3'  DA A  83      -9.800  65.716  -4.926 
ATOM   1715  C2'  DA A  83      -7.750  66.949  -5.053 
ATOM   1716  C1'  DA A  83      -7.309  66.229  -3.784 
ATOM   1717  N9   DA A  83      -6.148  66.869  -3.104 
ATOM   1718  C8   DA A  83      -5.086  67.516  -3.667 
ATOM   1719  N7   DA A  83      -4.232  67.971  -2.805 
ATOM   1720  C5   DA A  83      -4.763  67.599  -1.578 
ATOM   1721  C6   DA A  83      -4.323  67.789  -0.257 
ATOM   1722  N6   DA A  83      -3.191  68.432   0.060 
ATOM   1723  N1   DA A  83      -5.093  67.292   0.729 
ATOM   1724  C2   DA A  83      -6.217  66.653   0.408 
ATOM   1725  N3   DA A  83      -6.727  66.416  -0.782 
ATOM   1726  C4   DA A  83      -5.938  66.924  -1.751 
ATOM   1727  P    DT A  84     -11.142  66.222  -5.638 
ATOM   1728  OP1  DT A  84     -11.685  65.144  -6.494 
ATOM   1729  OP2  DT A  84     -10.890  67.517  -6.307 
ATOM   1730  O5'  DT A  84     -12.102  66.445  -4.378 
ATOM   1731  C5'  DT A  84     -11.920  65.628  -3.207 
ATOM   1732  C4'  DT A  84     -12.003  66.484  -1.959 
ATOM   1733  O4'  DT A  84     -10.714  67.048  -1.584 
ATOM   1734  C3'  DT A  84     -12.926  67.700  -2.047 
ATOM   1735  O3'  DT A  84     -13.568  67.883  -0.791 
ATOM   1736  C2'  DT A  84     -11.986  68.882  -2.289 
ATOM   1737  C1'  DT A  84     -10.888  68.434  -1.329 
ATOM   1738  N1   DT A  84      -9.582  69.113  -1.554 
ATOM   1739  C2   DT A  84      -8.812  69.371  -0.447 
ATOM   1740  O2   DT A  84      -9.154  69.069   0.684 
ATOM   1741  N3   DT A  84      -7.608  70.003  -0.694 
ATOM   1742  C4   DT A  84      -7.124  70.388  -1.928 
ATOM   1743  O4   DT A  84      -6.030  70.947  -2.024 
ATOM   1744  C5   DT A  84      -8.003  70.075  -3.029 
ATOM   1745  C7   DT A  84      -7.553  70.460  -4.408 
ATOM   1746  C6   DT A  84      -9.180  69.462  -2.817 
ATOM   1747  P    DT A  85     -15.106  68.324  -0.763 
ATOM   1748  OP1  DT A  85     -15.968  67.129  -0.910 
ATOM   1749  OP2  DT A  85     -15.329  69.409  -1.744 
ATOM   1750  O5'  DT A  85     -15.242  68.906   0.721 
ATOM   1751  C5'  DT A  85     -14.408  68.364   1.762 
ATOM   1752  C4'  DT A  85     -13.849  69.484   2.615 
ATOM   1753  O4'  DT A  85     -12.596  70.010   2.091 
ATOM   1754  C3'  DT A  85     -14.737  70.721   2.754 
ATOM   1755  O3'  DT A  85     -14.605  71.237   4.074 
ATOM   1756  C2'  DT A  85     -14.146  71.735   1.776 
ATOM   1757  C1'  DT A  85     -12.680  71.427   2.066 
ATOM   1758  N1   DT A  85     -11.745  71.927   1.021 
ATOM   1759  C2   DT A  85     -10.512  72.364   1.442 
ATOM   1760  O2   DT A  85     -10.169  72.356   2.611 
ATOM   1761  N3   DT A  85      -9.672  72.821   0.445 
ATOM   1762  C4   DT A  85      -9.957  72.875  -0.905 
ATOM   1763  O4   DT A  85      -9.122  73.306  -1.704 
ATOM   1764  C5   DT A  85     -11.274  72.395  -1.249 
ATOM   1765  C7   DT A  85     -11.664  72.419  -2.698 
ATOM   1766  C6   DT A  85     -12.111  71.945  -0.300 
ATOM   1767  P    DT A  86     -15.905  71.798   4.821 
ATOM   1768  OP1  DT A  86     -16.640  70.676   5.447 
ATOM   1769  OP2  DT A  86     -16.683  72.647   3.893 
ATOM   1770  O5'  DT A  86     -15.245  72.711   5.959 
ATOM   1771  C5'  DT A  86     -13.952  72.351   6.479 
ATOM   1772  C4'  DT A  86     -13.081  73.586   6.605 
ATOM   1773  O4'  DT A  86     -12.344  73.873   5.383 
ATOM   1774  C3'  DT A  86     -13.819  74.891   6.906 
ATOM   1775  O3'  DT A  86     -13.022  75.680   7.781 
ATOM   1776  C2'  DT A  86     -13.910  75.604   5.557 
ATOM   1777  C1'  DT A  86     -12.507  75.249   5.074 
ATOM   1778  N1   DT A  86     -12.316  75.420   3.607 
ATOM   1779  C2   DT A  86     -11.079  75.838   3.181 
ATOM   1780  O2   DT A  86     -10.157  76.066   3.946 
ATOM   1781  N3   DT A  86     -10.940  75.986   1.815 
ATOM   1782  C4   DT A  86     -11.913  75.756   0.863 
ATOM   1783  O4   DT A  86     -11.671  75.923  -0.333 
ATOM   1784  C5   DT A  86     -13.178  75.321   1.408 
ATOM   1785  C7   DT A  86     -14.292  75.048   0.439 
ATOM   1786  C6   DT A  86     -13.340  75.169   2.732 
ATOM   1787  P    DC A  87     -13.737  76.502   8.953 
ATOM   1788  OP1  DC A  87     -13.953  75.616  10.119 
ATOM   1789  OP2  DC A  87     -14.940  77.179   8.421 
ATOM   1790  O5'  DC A  87     -12.618  77.590   9.304 
ATOM   1791  C5'  DC A  87     -11.231  77.252   9.113 
ATOM   1792  C4'  DC A  87     -10.502  78.407   8.457 
ATOM   1793  O4'  DC A  87     -10.562  78.348   7.003 
ATOM   1794  C3'  DC A  87     -11.029  79.803   8.790 
ATOM   1795  O3'  DC A  87      -9.930  80.700   8.883 
ATOM   1796  C2'  DC A  87     -11.876  80.196   7.579 
ATOM   1797  C1'  DC A  87     -10.941  79.627   6.518 
ATOM   1798  N1   DC A  87     -11.586  79.444   5.187 
ATOM   1799  C2   DC A  87     -10.805  79.649   4.053 
ATOM   1800  O2   DC A  87      -9.620  79.971   4.195 
ATOM   1801  N3   DC A  87     -11.375  79.489   2.831 
ATOM   1802  C4   DC A  87     -12.663  79.139   2.720 
ATOM   1803  N4   DC A  87     -13.172  78.994   1.506 
ATOM   1804  C5   DC A  87     -13.483  78.924   3.874 
ATOM   1805  C6   DC A  87     -12.895  79.090   5.085 
ATOM   1806  P    DC A  88      -9.939  81.823  10.024 
ATOM   1807  OP1  DC A  88      -9.438  81.247  11.292 
ATOM   1808  OP2  DC A  88     -11.272  82.460  10.082 
ATOM   1809  O5'  DC A  88      -8.870  82.867   9.449 
ATOM   1810  C5'  DC A  88      -7.791  82.381   8.627 
ATOM   1811  C4'  DC A  88      -7.599  83.292   7.431 
ATOM   1812  O4'  DC A  88      -8.435  82.910   6.301 
ATOM   1813  C3'  DC A  88      -7.938  84.766   7.657 
ATOM   1814  O3'  DC A  88      -7.015  85.567   6.929 
ATOM   1815  C2'  DC A  88      -9.326  84.943   7.042 
ATOM   1816  C1'  DC A  88      -9.087  84.072   5.812 
ATOM   1817  N1   DC A  88     -10.339  83.647   5.127 
ATOM   1818  C2   DC A  88     -10.310  83.524   3.740 
ATOM   1819  O2   DC A  88      -9.257  83.771   3.141 
ATOM   1820  N3   DC A  88     -11.441  83.138   3.096 
ATOM   1821  C4   DC A  88     -12.563  82.880   3.782 
ATOM   1822  N4   DC A  88     -13.640  82.507   3.107 
ATOM   1823  C5   DC A  88     -12.613  83.001   5.208 
ATOM   1824  C6   DC A  88     -11.472  83.388   5.833 
ATOM   1825  P    DA A  89      -6.466  86.916   7.593 
ATOM   1826  OP1  DA A  89      -5.327  86.602   8.485 
ATOM   1827  OP2  DA A  89      -7.588  87.658   8.209 
ATOM   1828  O5'  DA A  89      -5.940  87.709   6.307 
ATOM   1829  C5'  DA A  89      -5.455  86.962   5.176 
ATOM   1830  C4'  DA A  89      -5.992  87.560   3.891 
ATOM   1831  O4'  DA A  89      -7.283  87.001   3.517 
ATOM   1832  C3'  DA A  89      -6.234  89.069   3.910 
ATOM   1833  O3'  DA A  89      -5.899  89.604   2.635 
ATOM   1834  C2'  DA A  89      -7.741  89.217   4.117 
ATOM   1835  C1'  DA A  89      -8.159  88.072   3.199 
ATOM   1836  N9   DA A  89      -9.557  87.608   3.418 
ATOM   1837  C8   DA A  89     -10.257  87.547   4.589 
ATOM   1838  N7   DA A  89     -11.465  87.094   4.456 
ATOM   1839  C5   DA A  89     -11.577  86.836   3.097 
ATOM   1840  C6   DA A  89     -12.628  86.334   2.311 
ATOM   1841  N6   DA A  89     -13.823  85.987   2.809 
ATOM   1842  N1   DA A  89     -12.405  86.201   0.990 
ATOM   1843  C2   DA A  89     -11.215  86.547   0.502 
ATOM   1844  N3   DA A  89     -10.164  87.024   1.133 
ATOM   1845  C4   DA A  89     -10.414  87.147   2.453 
ATOM   1846  P    DG A  90      -5.153  91.019   2.560 
ATOM   1847  OP1  DG A  90      -3.698  90.822   2.742 
ATOM   1848  OP2  DG A  90      -5.800  91.971   3.488 
ATOM   1849  O5'  DG A  90      -5.453  91.453   1.049 
ATOM   1850  C5'  DG A  90      -5.618  90.431   0.048 
ATOM   1851  C4'  DG A  90      -6.798  90.765  -0.843 
ATOM   1852  O4'  DG A  90      -8.053  90.245  -0.319 
ATOM   1853  C3'  DG A  90      -7.074  92.253  -1.053 
ATOM   1854  O3'  DG A  90      -7.513  92.457  -2.390 
ATOM   1855  C2'  DG A  90      -8.233  92.569  -0.107 
ATOM   1856  C1'  DG A  90      -9.019  91.285  -0.356 
ATOM   1857  N9   DG A  90     -10.046  91.000   0.684 
ATOM   1858  C8   DG A  90     -10.012  91.259   2.037 
ATOM   1859  N7   DG A  90     -11.090  90.880   2.680 
ATOM   1860  C5   DG A  90     -11.895  90.332   1.683 
ATOM   1861  C6   DG A  90     -13.189  89.754   1.768 
ATOM   1862  O6   DG A  90     -13.901  89.605   2.757 
ATOM   1863  N1   DG A  90     -13.640  89.323   0.513 
ATOM   1864  C2   DG A  90     -12.934  89.434  -0.668 
ATOM   1865  N2   DG A  90     -13.539  88.960  -1.760 
ATOM   1866  N3   DG A  90     -11.720  89.976  -0.748 
ATOM   1867  C4   DG A  90     -11.268  90.400   0.461 
ATOM   1868  P    DA A  91      -7.006  93.750  -3.185 
ATOM   1869  OP1  DA A  91      -5.676  93.480  -3.775 
ATOM   1870  OP2  DA A  91      -7.098  94.939  -2.309 
ATOM   1871  O5'  DA A  91      -8.100  93.854  -4.348 
ATOM   1872  C5'  DA A  91      -8.725  92.650  -4.829 
ATOM   1873  C4'  DA A  91     -10.216  92.868  -4.992 
ATOM   1874  O4'  DA A  91     -10.956  92.587  -3.770 
ATOM   1875  C3'  DA A  91     -10.643  94.289  -5.363 
ATOM   1876  O3'  DA A  91     -11.748  94.219  -6.257 
ATOM   1877  C2'  DA A  91     -11.121  94.905  -4.048 
ATOM   1878  C1'  DA A  91     -11.843  93.667  -3.525 
ATOM   1879  N9   DA A  91     -12.126  93.712  -2.063 
ATOM   1880  C8   DA A  91     -11.371  94.268  -1.070 
ATOM   1881  N7   DA A  91     -11.888  94.144   0.113 
ATOM   1882  C5   DA A  91     -13.073  93.456  -0.109 
ATOM   1883  C6   DA A  91     -14.087  93.013   0.755 
ATOM   1884  N6   DA A  91     -14.067  93.206   2.081 
ATOM   1885  N1   DA A  91     -15.128  92.360   0.204 
ATOM   1886  C2   DA A  91     -15.143  92.170  -1.114 
ATOM   1887  N3   DA A  91     -14.258  92.537  -2.016 
ATOM   1888  C4   DA A  91     -13.228  93.187  -1.439 
ATOM   1889  P    DA A  92     -11.826  95.252  -7.477 
ATOM   1890  OP1  DA A  92     -11.016  94.745  -8.607 
ATOM   1891  OP2  DA A  92     -11.493  96.612  -6.997 
ATOM   1892  O5'  DA A  92     -13.379  95.180  -7.853 
ATOM   1893  C5'  DA A  92     -14.097  93.953  -7.623 
ATOM   1894  C4'  DA A  92     -15.448  94.252  -7.003 
ATOM   1895  O4'  DA A  92     -15.391  94.318  -5.549 
ATOM   1896  C3'  DA A  92     -16.085  95.582  -7.406 
ATOM   1897  O3'  DA A  92     -17.492  95.403  -7.518 
ATOM   1898  C2'  DA A  92     -15.806  96.518  -6.231 
ATOM   1899  C1'  DA A  92     -16.061  95.496  -5.127 
ATOM   1900  N9   DA A  92     -15.507  95.893  -3.803 
ATOM   1901  C8   DA A  92     -14.367  96.595  -3.536 
ATOM   1902  N7   DA A  92     -14.152  96.787  -2.271 
ATOM   1903  C5   DA A  92     -15.229  96.167  -1.652 
ATOM   1904  C6   DA A  92     -15.587  96.016  -0.302 
ATOM   1905  N6   DA A  92     -14.861  96.503   0.715 
ATOM   1906  N1   DA A  92     -16.722  95.344  -0.033 
ATOM   1907  C2   DA A  92     -17.438  94.862  -1.048 
ATOM   1908  N3   DA A  92     -17.205  94.940  -2.340 
ATOM   1909  C4   DA A  92     -16.064  95.617  -2.581 
ATOM   1910  P    DG A  93     -18.276  96.135  -8.706 
ATOM   1911  OP1  DG A  93     -18.181  95.321  -9.939 
ATOM   1912  OP2  DG A  93     -17.812  97.536  -8.817 
ATOM   1913  O5'  DG A  93     -19.778  96.109  -8.158 
ATOM   1914  C5'  DG A  93     -20.188  95.031  -7.296 
ATOM   1915  C4'  DG A  93     -21.001  95.573  -6.137 
ATOM   1916  O4'  DG A  93     -20.169  95.961  -5.008 
ATOM   1917  C3'  DG A  93     -21.827  96.825  -6.433 
ATOM   1918  O3'  DG A  93     -23.058  96.742  -5.724 
ATOM   1919  C2'  DG A  93     -21.008  97.976  -5.851 
ATOM   1920  C1'  DG A  93     -20.567  97.255  -4.582 
ATOM   1921  N9   DG A  93     -19.406  97.896  -3.902 
ATOM   1922  C8   DG A  93     -18.328  98.553  -4.453 
ATOM   1923  N7   DG A  93     -17.471  99.007  -3.570 
ATOM   1924  C5   DG A  93     -18.022  98.624  -2.347 
ATOM   1925  C6   DG A  93     -17.548  98.834  -1.026 
ATOM   1926  O6   DG A  93     -16.528  99.408  -0.656 
ATOM   1927  N1   DG A  93     -18.417  98.280  -0.076 
ATOM   1928  C2   DG A  93     -19.591  97.611  -0.367 
ATOM   1929  N2   DG A  93     -20.281  97.156   0.683 
ATOM   1930  N3   DG A  93     -20.035  97.415  -1.606 
ATOM   1931  C4   DG A  93     -19.203  97.946  -2.539 
ATOM   1932  P    DA A  94     -24.399  97.248  -6.436 
ATOM   1933  OP1  DA A  94     -24.943  96.171  -7.292 
ATOM   1934  OP2  DA A  94     -24.148  98.544  -7.105 
ATOM   1935  O5'  DA A  94     -25.360  97.472  -5.176 
ATOM   1936  C5'  DA A  94     -25.177  96.654  -4.005 
ATOM   1937  C4'  DA A  94     -25.261  97.511  -2.757 
ATOM   1938  O4'  DA A  94     -23.971  98.075  -2.382 
ATOM   1939  C3'  DA A  94     -26.183  98.727  -2.845 
ATOM   1940  O3'  DA A  94     -26.826  98.910  -1.589 
ATOM   1941  C2'  DA A  94     -25.244  99.909  -3.087 
ATOM   1942  C1'  DA A  94     -24.146  99.460  -2.127 
ATOM   1943  N9   DA A  94     -22.839 100.140  -2.352 
ATOM   1944  C8   DA A  94     -22.290 100.552  -3.533 
ATOM   1945  N7   DA A  94     -21.131 101.118  -3.402 
ATOM   1946  C5   DA A  94     -20.891 101.080  -2.035 
ATOM   1947  C6   DA A  94     -19.817 101.526  -1.249 
ATOM   1948  N6   DA A  94     -18.730 102.129  -1.753 
ATOM   1949  N1   DA A  94     -19.900 101.332   0.081 
ATOM   1950  C2   DA A  94     -20.981 100.732   0.575 
ATOM   1951  N3   DA A  94     -22.040 100.275  -0.056 
ATOM   1952  C4   DA A  94     -21.932 100.483  -1.384 
ATOM   1953  P    DG A  95     -28.364  99.351  -1.561 
ATOM   1954  OP1  DG A  95     -29.225  98.156  -1.708 
ATOM   1955  OP2  DG A  95     -28.587 100.436  -2.542 
ATOM   1956  O5'  DG A  95     -28.499  99.933  -0.077 
ATOM   1957  C5'  DG A  95     -27.665  99.390   0.964 
ATOM   1958  C4'  DG A  95     -27.107 100.511   1.817 
ATOM   1959  O4'  DG A  95     -25.853 101.037   1.293 
ATOM   1960  C3'  DG A  95     -27.995 101.748   1.956 
ATOM   1961  O3'  DG A  95     -27.862 102.264   3.276 
ATOM   1962  C2'  DG A  95     -27.403 102.762   0.978 
ATOM   1963  C1'  DG A  95     -25.937 102.453   1.268 
ATOM   1964  N9   DG A  95     -25.002 102.953   0.223 
ATOM   1965  C8   DG A  95     -25.188 103.049  -1.139 
ATOM   1966  N7   DG A  95     -24.158 103.538  -1.786 
ATOM   1967  C5   DG A  95     -23.223 103.785  -0.782 
ATOM   1968  C6   DG A  95     -21.910 104.316  -0.865 
ATOM   1969  O6   DG A  95     -21.291 104.685  -1.860 
ATOM   1970  N1   DG A  95     -21.309 104.399   0.399 
ATOM   1971  C2   DG A  95     -21.900 104.017   1.587 
ATOM   1972  N2   DG A  95     -21.160 104.175   2.687 
ATOM   1973  N3   DG A  95     -23.132 103.518   1.665 
ATOM   1974  C4   DG A  95     -23.728 103.432   0.448 
ATOM   1975  P    DG A  96     -29.162 102.825   4.023 
ATOM   1976  OP1  DG A  96     -29.898 101.703   4.649 
ATOM   1977  OP2  DG A  96     -29.940 103.674   3.095 
ATOM   1978  O5'  DG A  96     -28.502 103.738   5.161 
ATOM   1979  C5'  DG A  96     -27.209 103.378   5.681 
ATOM   1980  C4'  DG A  96     -26.339 104.613   5.807 
ATOM   1981  O4'  DG A  96     -25.602 104.900   4.585 
ATOM   1982  C3'  DG A  96     -27.076 105.918   6.108 
ATOM   1983  O3'  DG A  96     -26.279 106.706   6.983 
ATOM   1984  C2'  DG A  96     -27.168 106.631   4.759 
ATOM   1985  C1'  DG A  96     -25.764 106.276   4.276 
ATOM   1986  N9   DG A  96     -25.574 106.447   2.809 
ATOM   1987  C8   DG A  96     -26.474 106.246   1.785 
ATOM   1988  N7   DG A  96     -25.987 106.488   0.592 
ATOM   1989  C5   DG A  96     -24.673 106.878   0.843 
ATOM   1990  C6   DG A  96     -23.646 107.267  -0.056 
ATOM   1991  O6   DG A  96     -23.687 107.347  -1.281 
ATOM   1992  N1   DG A  96     -22.462 107.583   0.624 
ATOM   1993  C2   DG A  96     -22.292 107.531   1.993 
ATOM   1994  N2   DG A  96     -21.083 107.872   2.447 
ATOM   1995  N3   DG A  96     -23.255 107.166   2.837 
ATOM   1996  C4   DG A  96     -24.410 106.856   2.193 
ATOM   1997  P    DT A  97     -26.994 107.529   8.155 
ATOM   1998  OP1  DT A  97     -27.210 106.643   9.321 
ATOM   1999  OP2  DT A  97     -28.197 108.206   7.623 
ATOM   2000  O5'  DT A  97     -25.875 108.617   8.506 
ATOM   2001  C5'  DT A  97     -24.489 108.279   8.315 
ATOM   2002  C4'  DT A  97     -23.759 109.434   7.659 
ATOM   2003  O4'  DT A  97     -23.820 109.375   6.205 
ATOM   2004  C3'  DT A  97     -24.287 110.830   7.992 
ATOM   2005  O3'  DT A  97     -23.187 111.727   8.085 
ATOM   2006  C2'  DT A  97     -25.133 111.223   6.781 
ATOM   2007  C1'  DT A  97     -24.198 110.653   5.720 
ATOM   2008  N1   DT A  97     -24.843 110.471   4.389 
ATOM   2009  C2   DT A  97     -24.060 110.677   3.280 
ATOM   2010  O2   DT A  97     -22.885 110.996   3.348 
ATOM   2011  N3   DT A  97     -24.692 110.499   2.065 
ATOM   2012  C4   DT A  97     -26.011 110.141   1.873 
ATOM   2013  O4   DT A  97     -26.466 110.012   0.735 
ATOM   2014  C5   DT A  97     -26.753 109.947   3.096 
ATOM   2015  C7   DT A  97     -28.197 109.555   2.978 
ATOM   2016  C6   DT A  97     -26.163 110.113   4.291 
ATOM   2017  P    DT A  98     -23.196 112.850   9.226 
ATOM   2018  OP1  DT A  98     -22.695 112.273  10.494 
ATOM   2019  OP2  DT A  98     -24.530 113.487   9.284 
ATOM   2020  O5'  DT A  98     -22.128 113.894   8.651 
ATOM   2021  C5'  DT A  98     -21.049 113.408   7.829 
ATOM   2022  C4'  DT A  98     -20.857 114.319   6.633 
ATOM   2023  O4'  DT A  98     -21.692 113.937   5.503 
ATOM   2024  C3'  DT A  98     -21.195 115.793   6.859 
ATOM   2025  O3'  DT A  98     -20.273 116.594   6.131 
ATOM   2026  C2'  DT A  98     -22.584 115.970   6.244 
ATOM   2027  C1'  DT A  98     -22.344 115.099   5.014 
ATOM   2028  N1   DT A  98     -23.596 114.673   4.329 
ATOM   2029  C2   DT A  98     -23.552 114.557   2.960 
ATOM   2030  O2   DT A  98     -22.547 114.785   2.308 
ATOM   2031  N3   DT A  98     -24.731 114.162   2.360 
ATOM   2032  C4   DT A  98     -25.921 113.880   2.999 
ATOM   2033  O4   DT A  98     -26.913 113.534   2.353 
ATOM   2034  C5   DT A  98     -25.869 114.030   4.433 
ATOM   2035  C7   DT A  98     -27.123 113.743   5.208 
ATOM   2036  C6   DT A  98     -24.736 114.413   5.044 
ATOM   2037  P    DC A  99     -19.723 117.943   6.795 
ATOM   2038  OP1  DC A  99     -18.585 117.629   7.687 
ATOM   2039  OP2  DC A  99     -20.846 118.684   7.411 
ATOM   2040  O5'  DC A  99     -19.197 118.736   5.509 
ATOM   2041  C5'  DC A  99     -18.712 117.989   4.378 
ATOM   2042  C4'  DC A  99     -19.249 118.586   3.093 
ATOM   2043  O4'  DC A  99     -20.541 118.028   2.719 
ATOM   2044  C3'  DC A  99     -19.492 120.095   3.112 
ATOM   2045  O3'  DC A  99     -19.156 120.631   1.837 
ATOM   2046  C2'  DC A  99     -20.999 120.243   3.319 
ATOM   2047  C1'  DC A  99     -21.417 119.099   2.401 
ATOM   2048  N1   DC A  99     -22.814 118.635   2.620 
ATOM   2049  C2   DC A  99     -23.535 118.199   1.511 
ATOM   2050  O2   DC A  99     -22.991 118.215   0.401 
ATOM   2051  N3   DC A  99     -24.813 117.772   1.690 
ATOM   2052  C4   DC A  99     -25.367 117.770   2.909 
ATOM   2053  N4   DC A  99     -26.614 117.345   3.032 
ATOM   2054  C5   DC A  99     -24.642 118.215   4.062 
ATOM   2055  C6   DC A  99     -23.368 118.638   3.863 
ATOM   2056  P    DC A 100     -18.410 122.046   1.762 
ATOM   2057  OP1  DC A 100     -16.955 121.849   1.944 
ATOM   2058  OP2  DC A 100     -19.058 122.998   2.690 
ATOM   2059  O5'  DC A 100     -18.710 122.480   0.251 
ATOM   2060  C5'  DC A 100     -18.875 121.458  -0.750 
ATOM   2061  C4'  DC A 100     -20.055 121.792  -1.641 
ATOM   2062  O4'  DC A 100     -21.311 121.272  -1.117 
ATOM   2063  C3'  DC A 100     -20.331 123.280  -1.851 
ATOM   2064  O3'  DC A 100     -20.771 123.483  -3.188 
ATOM   2065  C2'  DC A 100     -21.490 123.596  -0.905 
ATOM   2066  C1'  DC A 100     -22.276 122.312  -1.154 
ATOM   2067  N1   DC A 100     -23.304 122.026  -0.114 
ATOM   2068  C2   DC A 100     -24.486 121.412  -0.521 
ATOM   2069  O2   DC A 100     -24.631 121.131  -1.716 
ATOM   2070  N3   DC A 100     -25.436 121.144   0.412 
ATOM   2071  C4   DC A 100     -25.240 121.465   1.697 
ATOM   2072  N4   DC A 100     -26.195 121.183   2.569 
ATOM   2073  C5   DC A 100     -24.031 122.098   2.136 
ATOM   2074  C6   DC A 100     -23.094 122.357   1.189 
ATOM   2075  P    DT A 101     -20.263 124.777  -3.983 
ATOM   2076  OP1  DT A 101     -18.934 124.507  -4.573 
ATOM   2077  OP2  DT A 101     -20.356 125.966  -3.107 
ATOM   2078  O5'  DT A 101     -21.358 124.881  -5.146 
ATOM   2079  C5'  DT A 101     -21.983 123.676  -5.627 
ATOM   2080  C4'  DT A 101     -23.474 123.895  -5.790 
ATOM   2081  O4'  DT A 101     -24.213 123.614  -4.568 
ATOM   2082  C3'  DT A 101     -23.901 125.315  -6.161 
ATOM   2083  O3'  DT A 101     -25.005 125.246  -7.055 
ATOM   2084  C2'  DT A 101     -24.378 125.932  -4.846 
ATOM   2085  C1'  DT A 101     -25.101 124.694  -4.323 
ATOM   2086  N1   DT A 101     -25.383 124.738  -2.861 
ATOM   2087  C2   DT A 101     -26.548 124.152  -2.431 
ATOM   2088  O2   DT A 101     -27.337 123.610  -3.186 
ATOM   2089  N3   DT A 101     -26.777 124.213  -1.069 
ATOM   2090  C4   DT A 101     -25.956 124.798  -0.128 
ATOM   2091  O4   DT A 101     -26.267 124.790   1.065 
ATOM   2092  C5   DT A 101     -24.757 125.388  -0.675 
ATOM   2093  C7   DT A 101     -23.808 126.046   0.282 
ATOM   2094  C6   DT A 101     -24.510 125.343  -1.994 
ATOM   2095  P    DC A 102     -25.083 126.279  -8.275 
ATOM   2096  OP1  DC A 102     -24.273 125.772  -9.405 
ATOM   2097  OP2  DC A 102     -24.751 127.638  -7.795 
ATOM   2098  O5'  DC A 102     -26.636 126.207  -8.651 
ATOM   2099  C5'  DC A 102     -27.355 124.980  -8.421 
ATOM   2100  C4'  DC A 102     -28.706 125.279  -7.801 
ATOM   2101  O4'  DC A 102     -28.648 125.345  -6.347 
ATOM   2102  C3'  DC A 102     -29.343 126.609  -8.204 
ATOM   2103  O3'  DC A 102     -30.750 126.430  -8.316 
ATOM   2104  C2'  DC A 102     -29.064 127.545  -7.029 
ATOM   2105  C1'  DC A 102     -29.318 126.522  -5.925 
ATOM   2106  N1   DC A 102     -28.765 126.920  -4.601 
ATOM   2107  C2   DC A 102     -29.475 126.547  -3.462 
ATOM   2108  O2   DC A 102     -30.524 125.907  -3.597 
ATOM   2109  N3   DC A 102     -28.988 126.901  -2.245 
ATOM   2110  C4   DC A 102     -27.846 127.595  -2.142 
ATOM   2111  N4   DC A 102     -27.412 127.915  -0.933 
ATOM   2112  C5   DC A 102     -27.101 127.988  -3.301 
ATOM   2113  C6   DC A 102     -27.605 127.626  -4.508 
ATOM   2114  P    DC A 103     -31.533 127.162  -9.504 
ATOM   2115  OP1  DC A 103     -31.438 126.348 -10.737 
ATOM   2116  OP2  DC A 103     -31.069 128.563  -9.615 
ATOM   2117  O5'  DC A 103     -33.035 127.136  -8.956 
ATOM   2118  C5'  DC A 103     -33.445 126.057  -8.094 
ATOM   2119  C4'  DC A 103     -34.259 126.600  -6.935 
ATOM   2120  O4'  DC A 103     -33.426 126.988  -5.806 
ATOM   2121  C3'  DC A 103     -35.085 127.851  -7.231 
ATOM   2122  O3'  DC A 103     -36.315 127.769  -6.522 
ATOM   2123  C2'  DC A 103     -34.265 129.003  -6.649 
ATOM   2124  C1'  DC A 103     -33.824 128.282  -5.380 
ATOM   2125  N1   DC A 103     -32.664 128.923  -4.700 
ATOM   2126  C2   DC A 103     -32.621 128.878  -3.309 
ATOM   2127  O2   DC A 103     -33.539 128.313  -2.702 
ATOM   2128  N3   DC A 103     -31.572 129.457  -2.669 
ATOM   2129  C4   DC A 103     -30.598 130.059  -3.363 
ATOM   2130  N4   DC A 103     -29.596 130.608  -2.695 
ATOM   2131  C5   DC A 103     -30.623 130.116  -4.795 
ATOM   2132  C6   DC A 103     -31.680 129.533  -5.415 
ATOM   2133  P    DC A 104     -37.657 128.275  -7.234 
ATOM   2134  OP1  DC A 104     -38.201 127.197  -8.090 
ATOM   2135  OP2  DC A 104     -37.405 129.571  -7.903 
ATOM   2136  O5'  DC A 104     -38.617 128.499  -5.974 
ATOM   2137  C5'  DC A 104     -38.435 127.681  -4.803 
ATOM   2138  C4'  DC A 104     -38.518 128.538  -3.555 
ATOM   2139  O4'  DC A 104     -37.229 129.102  -3.180 
ATOM   2140  C3'  DC A 104     -39.441 129.754  -3.643 
ATOM   2141  O3'  DC A 104     -40.083 129.937  -2.387 
ATOM   2142  C2'  DC A 104     -38.501 130.935  -3.885 
ATOM   2143  C1'  DC A 104     -37.403 130.487  -2.925 
ATOM   2144  N1   DC A 104     -36.097 131.167  -3.150 
ATOM   2145  C2   DC A 104     -35.304 131.435  -2.037 
ATOM   2146  O2   DC A 104     -35.714 131.101  -0.920 
ATOM   2147  N3   DC A 104     -34.111 132.055  -2.222 
ATOM   2148  C4   DC A 104     -33.703 132.401  -3.449 
ATOM   2149  N4   DC A 104     -32.531 133.003  -3.577 
ATOM   2150  C5   DC A 104     -34.504 132.134  -4.607 
ATOM   2151  C6   DC A 104     -35.694 131.515  -4.402 
ATOM   2152  P    DC A 105     -41.621 130.378  -2.359 
ATOM   2153  OP1  DC A 105     -42.483 129.182  -2.506 
ATOM   2154  OP2  DC A 105     -41.844 131.463  -3.340 
ATOM   2155  O5'  DC A 105     -41.757 130.960  -0.875 
ATOM   2156  C5'  DC A 105     -40.923 130.417   0.166 
ATOM   2157  C4'  DC A 105     -40.364 131.538   1.019 
ATOM   2158  O4'  DC A 105     -39.111 132.064   0.495 
ATOM   2159  C3'  DC A 105     -41.252 132.774   1.158 
ATOM   2160  O3'  DC A 105     -41.120 133.290   2.478 
ATOM   2161  C2'  DC A 105     -40.661 133.788   0.180 
ATOM   2162  C1'  DC A 105     -39.195 133.480   0.470 
ATOM   2163  N1   DC A 105     -38.260 133.980  -0.575 
ATOM   2164  C2   DC A 105     -37.006 134.427  -0.166 
ATOM   2165  O2   DC A 105     -36.724 134.391   1.039 
ATOM   2166  N3   DC A 105     -36.139 134.888  -1.103 
ATOM   2167  C4   DC A 105     -36.482 134.912  -2.396 
ATOM   2168  N4   DC A 105     -35.601 135.370  -3.273 
ATOM   2169  C5   DC A 105     -37.767 134.457  -2.840 
ATOM   2170  C6   DC A 105     -38.619 134.001  -1.888 
ATOM   2171  P    DG A 106     -42.420 133.852   3.225 
ATOM   2172  OP1  DG A 106     -43.155 132.730   3.851 
ATOM   2173  OP2  DG A 106     -43.198 134.701   2.297 
ATOM   2174  O5'  DG A 106     -41.760 134.764   4.363 
ATOM   2175  C5'  DG A 106     -40.467 134.404   4.883 
ATOM   2176  C4'  DG A 106     -39.597 135.640   5.009 
ATOM   2177  O4'  DG A 106     -38.859 135.927   3.787 
ATOM   2178  C3'  DG A 106     -40.334 136.945   5.310 
ATOM   2179  O3'  DG A 106     -39.537 137.733   6.185 
ATOM   2180  C2'  DG A 106     -40.426 137.657   3.961 
ATOM   2181  C1'  DG A 106     -39.022 137.303   3.478 
ATOM   2182  N9   DG A 106     -38.831 137.474   2.011 
ATOM   2183  C8   DG A 106     -39.731 137.273   0.987 
ATOM   2184  N7   DG A 106     -39.245 137.515  -0.206 
ATOM   2185  C5   DG A 106     -37.930 137.905   0.045 
ATOM   2186  C6   DG A 106     -36.903 138.293  -0.854 
ATOM   2187  O6   DG A 106     -36.944 138.374  -2.079 
ATOM   2188  N1   DG A 106     -35.719 138.610  -0.174 
ATOM   2189  C2   DG A 106     -35.550 138.558   1.195 
ATOM   2190  N2   DG A 106     -34.341 138.899   1.649 
ATOM   2191  N3   DG A 106     -36.513 138.193   2.039 
ATOM   2192  C4   DG A 106     -37.668 137.883   1.395 
ATOM   2193  P    DG A 107     -40.252 138.555   7.357 
ATOM   2194  OP1  DG A 107     -40.468 137.670   8.523 
ATOM   2195  OP2  DG A 107     -41.455 139.233   6.825 
ATOM   2196  O5'  DG A 107     -39.133 139.644   7.708 
ATOM   2197  C5'  DG A 107     -37.746 139.306   7.517 
ATOM   2198  C4'  DG A 107     -37.017 140.461   6.861 
ATOM   2199  O4'  DG A 107     -37.077 140.401   5.407 
ATOM   2200  C3'  DG A 107     -37.544 141.856   7.194 
ATOM   2201  O3'  DG A 107     -36.445 142.754   7.287 
ATOM   2202  C2'  DG A 107     -38.391 142.250   5.983 
ATOM   2203  C1'  DG A 107     -37.456 141.680   4.922 
ATOM   2204  N9   DG A 107     -38.101 141.498   3.591 
ATOM   2205  C8   DG A 107     -39.400 141.145   3.294 
ATOM   2206  N7   DG A 107     -39.652 141.069   2.009 
ATOM   2207  C5   DG A 107     -38.435 141.396   1.414 
ATOM   2208  C6   DG A 107     -38.083 141.483   0.041 
ATOM   2209  O6   DG A 107     -38.786 141.287  -0.947 
ATOM   2210  N1   DG A 107     -36.739 141.847  -0.121 
ATOM   2211  C2   DG A 107     -35.851 142.093   0.909 
ATOM   2212  N2   DG A 107     -34.610 142.427   0.545 
ATOM   2213  N3   DG A 107     -36.182 142.010   2.195 
ATOM   2214  C4   DG A 107     -37.482 141.659   2.370 
ATOM   2215  P    DG A 108     -36.454 143.877   8.428 
ATOM   2216  OP1  DG A 108     -35.953 143.300   9.696 
ATOM   2217  OP2  DG A 108     -37.788 144.514   8.487 
ATOM   2218  O5'  DG A 108     -35.385 144.920   7.853 
ATOM   2219  C5'  DG A 108     -34.307 144.434   7.031 
ATOM   2220  C4'  DG A 108     -34.115 145.346   5.835 
ATOM   2221  O4'  DG A 108     -34.950 144.963   4.705 
ATOM   2222  C3'  DG A 108     -34.453 146.819   6.061 
ATOM   2223  O3'  DG A 108     -33.530 147.620   5.333 
ATOM   2224  C2'  DG A 108     -35.841 146.997   5.446 
ATOM   2225  C1'  DG A 108     -35.602 146.126   4.216 
ATOM   2226  N9   DG A 108     -36.854 145.700   3.531 
ATOM   2227  C8   DG A 108     -38.085 145.398   4.073 
ATOM   2228  N7   DG A 108     -38.988 145.055   3.187 
ATOM   2229  C5   DG A 108     -38.308 145.136   1.972 
ATOM   2230  C6   DG A 108     -38.763 144.880   0.653 
ATOM   2231  O6   DG A 108     -39.876 144.524   0.277 
ATOM   2232  N1   DG A 108     -37.744 145.085  -0.288 
ATOM   2233  C2   DG A 108     -36.455 145.483   0.008 
ATOM   2234  N2   DG A 108     -35.630 145.622  -1.033 
ATOM   2235  N3   DG A 108     -36.030 145.722   1.247 
ATOM   2236  C4   DG A 108     -37.006 145.529   2.171 
ATOM   2237  P    DC A 109     -32.981 148.970   5.997 
ATOM   2238  OP1  DC A 109     -31.842 148.656   6.889 
ATOM   2239  OP2  DC A 109     -34.103 149.711   6.613 
ATOM   2240  O5'  DC A 109     -32.455 149.763   4.711 
ATOM   2241  C5'  DC A 109     -31.970 149.015   3.580 
ATOM   2242  C4'  DC A 109     -32.507 149.613   2.295 
ATOM   2243  O4'  DC A 109     -33.799 149.055   1.921 
ATOM   2244  C3'  DC A 109     -32.749 151.122   2.314 
ATOM   2245  O3'  DC A 109     -32.414 151.658   1.039 
ATOM   2246  C2'  DC A 109     -34.256 151.270   2.521 
ATOM   2247  C1'  DC A 109     -34.674 150.126   1.603 
ATOM   2248  N1   DC A 109     -36.072 149.661   1.822 
ATOM   2249  C2   DC A 109     -36.793 149.226   0.713 
ATOM   2250  O2   DC A 109     -36.248 149.242  -0.397 
ATOM   2251  N3   DC A 109     -38.071 148.799   0.892 
ATOM   2252  C4   DC A 109     -38.624 148.797   2.111 
ATOM   2253  N4   DC A 109     -39.872 148.371   2.234 
ATOM   2254  C5   DC A 109     -37.900 149.242   3.264 
ATOM   2255  C6   DC A 109     -36.625 149.665   3.065 
ATOM   2256  P    DA A 110     -31.668 153.072   0.964 
ATOM   2257  OP1  DA A 110     -30.213 152.875   1.146 
ATOM   2258  OP2  DA A 110     -32.316 154.025   1.892 
ATOM   2259  O5'  DA A 110     -31.968 153.507  -0.547 
ATOM   2260  C5'  DA A 110     -32.133 152.485  -1.548 
ATOM   2261  C4'  DA A 110     -33.313 152.818  -2.439 
ATOM   2262  O4'  DA A 110     -34.569 152.299  -1.915 
ATOM   2263  C3'  DA A 110     -33.589 154.307  -2.648 
ATOM   2264  O3'  DA A 110     -34.028 154.510  -3.986 
ATOM   2265  C2'  DA A 110     -34.748 154.623  -1.703 
ATOM   2266  C1'  DA A 110     -35.534 153.338  -1.952 
ATOM   2267  N9   DA A 110     -36.561 153.053  -0.912 
ATOM   2268  C8   DA A 110     -36.510 153.318   0.426 
ATOM   2269  N7   DA A 110     -37.570 152.949   1.075 
ATOM   2270  C5   DA A 110     -38.387 152.398   0.097 
ATOM   2271  C6   DA A 110     -39.666 151.820   0.145 
ATOM   2272  N6   DA A 110     -40.380 151.696   1.273 
ATOM   2273  N1   DA A 110     -40.188 151.374  -1.012 
ATOM   2274  C2   DA A 110     -39.474 151.500  -2.130 
ATOM   2275  N3   DA A 110     -38.278 152.019  -2.297 
ATOM   2276  C4   DA A 110     -37.778 152.459  -1.123 
ATOM   2277  P    DG A 111     -33.521 155.804  -4.781 
ATOM   2278  OP1  DG A 111     -32.191 155.534  -5.371 
ATOM   2279  OP2  DG A 111     -33.613 156.992  -3.905 
ATOM   2280  O5'  DG A 111     -34.616 155.908  -5.944 
ATOM   2281  C5'  DG A 111     -35.240 154.703  -6.425 
ATOM   2282  C4'  DG A 111     -36.731 154.922  -6.588 
ATOM   2283  O4'  DG A 111     -37.471 154.641  -5.366 
ATOM   2284  C3'  DG A 111     -37.158 156.342  -6.959 
ATOM   2285  O3'  DG A 111     -38.263 156.273  -7.853 
ATOM   2286  C2'  DG A 111     -37.636 156.958  -5.644 
ATOM   2287  C1'  DG A 111     -38.359 155.721  -5.121 
ATOM   2288  N9   DG A 111     -38.641 155.765  -3.659 
ATOM   2289  C8   DG A 111     -37.893 156.321  -2.644 
ATOM   2290  N7   DG A 111     -38.427 156.189  -1.454 
ATOM   2291  C5   DG A 111     -39.612 155.498  -1.698 
ATOM   2292  C6   DG A 111     -40.619 155.063  -0.796 
ATOM   2293  O6   DG A 111     -40.672 155.202   0.423 
ATOM   2294  N1   DG A 111     -41.654 154.397  -1.467 
ATOM   2295  C2   DG A 111     -41.709 154.179  -2.830 
ATOM   2296  N2   DG A 111     -42.782 153.522  -3.276 
ATOM   2297  N3   DG A 111     -40.763 154.586  -3.675 
ATOM   2298  C4   DG A 111     -39.753 155.234  -3.040 
ATOM   2299  P    DA A 112     -38.341 157.305  -9.073 
ATOM   2300  OP1  DA A 112     -37.531 156.799 -10.203 
ATOM   2301  OP2  DA A 112     -38.008 158.665  -8.593 
ATOM   2302  O5'  DA A 112     -39.894 157.234  -9.449 
ATOM   2303  C5'  DA A 112     -40.612 156.007  -9.219 
ATOM   2304  C4'  DA A 112     -41.963 156.306  -8.599 
ATOM   2305  O4'  DA A 112     -41.906 156.371  -7.145 
ATOM   2306  C3'  DA A 112     -42.601 157.635  -9.002 
ATOM   2307  O3'  DA A 112     -44.008 157.457  -9.114 
ATOM   2308  C2'  DA A 112     -42.322 158.571  -7.827 
ATOM   2309  C1'  DA A 112     -42.576 157.549  -6.723 
ATOM   2310  N9   DA A 112     -42.022 157.947  -5.399 
ATOM   2311  C8   DA A 112     -40.882 158.649  -5.132 
ATOM   2312  N7   DA A 112     -40.667 158.841  -3.867 
ATOM   2313  C5   DA A 112     -41.744 158.220  -3.248 
ATOM   2314  C6   DA A 112     -42.102 158.069  -1.898 
ATOM   2315  N6   DA A 112     -41.376 158.557  -0.881 
ATOM   2316  N1   DA A 112     -43.237 157.398  -1.629 
ATOM   2317  C2   DA A 112     -43.953 156.915  -2.644 
ATOM   2318  N3   DA A 112     -43.720 156.994  -3.936 
ATOM   2319  C4   DA A 112     -42.579 157.671  -4.177 
ATOM   2320  P    DA A 113     -44.791 158.189 -10.302 
ATOM   2321  OP1  DA A 113     -44.696 157.374 -11.535 
ATOM   2322  OP2  DA A 113     -44.327 159.590 -10.413 
ATOM   2323  O5'  DA A 113     -46.293 158.163  -9.754 
ATOM   2324  C5'  DA A 113     -46.703 157.084  -8.892 
ATOM   2325  C4'  DA A 113     -47.516 157.627  -7.733 
ATOM   2326  O4'  DA A 113     -46.684 158.015  -6.604 
ATOM   2327  C3'  DA A 113     -48.343 158.878  -8.029 
ATOM   2328  O3'  DA A 113     -49.573 158.796  -7.320 
ATOM   2329  C2'  DA A 113     -47.523 160.030  -7.447 
ATOM   2330  C1'  DA A 113     -47.082 159.309  -6.178 
ATOM   2331  N9   DA A 113     -45.921 159.950  -5.498 
ATOM   2332  C8   DA A 113     -44.859 160.597  -6.061 
ATOM   2333  N7   DA A 113     -44.005 161.051  -5.199 
ATOM   2334  C5   DA A 113     -44.536 160.680  -3.972 
ATOM   2335  C6   DA A 113     -44.096 160.869  -2.651 
ATOM   2336  N6   DA A 113     -42.964 161.512  -2.334 
ATOM   2337  N1   DA A 113     -44.866 160.372  -1.665 
ATOM   2338  C2   DA A 113     -45.990 159.733  -1.986 
ATOM   2339  N3   DA A 113     -46.499 159.497  -3.176 
ATOM   2340  C4   DA A 113     -45.711 160.005  -4.145 
ATOM   2341  P    DG A 114     -50.914 159.302  -8.031 
ATOM   2342  OP1  DG A 114     -51.458 158.224  -8.888 
ATOM   2343  OP2  DG A 114     -50.663 160.598  -8.701 
ATOM   2344  O5'  DG A 114     -51.875 159.525  -6.772 
ATOM   2345  C5'  DG A 114     -51.693 158.708  -5.601 
ATOM   2346  C4'  DG A 114     -51.776 159.565  -4.353 
ATOM   2347  O4'  DG A 114     -50.486 160.129  -3.978 
ATOM   2348  C3'  DG A 114     -52.699 160.780  -4.441 
ATOM   2349  O3'  DG A 114     -53.341 160.964  -3.185 
ATOM   2350  C2'  DG A 114     -51.759 161.962  -4.683 
ATOM   2351  C1'  DG A 114     -50.661 161.514  -3.723 
ATOM   2352  N9   DG A 114     -49.354 162.194  -3.948 
ATOM   2353  C8   DG A 114     -48.784 162.617  -5.130 
ATOM   2354  N7   DG A 114     -47.613 163.186  -4.983 
ATOM   2355  C5   DG A 114     -47.391 163.138  -3.608 
ATOM   2356  C6   DG A 114     -46.289 163.602  -2.843 
ATOM   2357  O6   DG A 114     -45.265 164.159  -3.229 
ATOM   2358  N1   DG A 114     -46.473 163.351  -1.477 
ATOM   2359  C2   DG A 114     -47.578 162.734  -0.921 
ATOM   2360  N2   DG A 114     -47.561 162.588   0.406 
ATOM   2361  N3   DG A 114     -48.610 162.299  -1.640 
ATOM   2362  C4   DG A 114     -48.448 162.534  -2.967 
ATOM   2363  P    DA A 115     -54.879 161.405  -3.157 
ATOM   2364  OP1  DA A 115     -55.741 160.209  -3.304 
ATOM   2365  OP2  DA A 115     -55.102 162.489  -4.138 
ATOM   2366  O5'  DA A 115     -55.015 161.986  -1.673 
ATOM   2367  C5'  DA A 115     -54.180 161.444  -0.632 
ATOM   2368  C4'  DA A 115     -53.622 162.565   0.221 
ATOM   2369  O4'  DA A 115     -52.368 163.090  -0.303 
ATOM   2370  C3'  DA A 115     -54.510 163.801   0.360 
ATOM   2371  O3'  DA A 115     -54.377 164.317   1.680 
ATOM   2372  C2'  DA A 115     -53.919 164.815  -0.618 
ATOM   2373  C1'  DA A 115     -52.452 164.507  -0.328 
ATOM   2374  N9   DA A 115     -51.517 165.007  -1.373 
ATOM   2375  C8   DA A 115     -51.719 165.094  -2.722 
ATOM   2376  N7   DA A 115     -50.707 165.577  -3.373 
ATOM   2377  C5   DA A 115     -49.763 165.829  -2.387 
ATOM   2378  C6   DA A 115     -48.460 166.352  -2.434 
ATOM   2379  N6   DA A 115     -47.856 166.733  -3.569 
ATOM   2380  N1   DA A 115     -47.799 166.471  -1.268 
ATOM   2381  C2   DA A 115     -48.404 166.092  -0.145 
ATOM   2382  N3   DA A 115     -49.610 165.593   0.022 
ATOM   2383  C4   DA A 115     -50.250 165.484  -1.160 
ATOM   2384  P    DA A 116     -55.677 164.878   2.427 
ATOM   2385  OP1  DA A 116     -56.413 163.757   3.053 
ATOM   2386  OP2  DA A 116     -56.455 165.727   1.499 
ATOM   2387  O5'  DA A 116     -55.017 165.791   3.565 
ATOM   2388  C5'  DA A 116     -53.724 165.431   4.085 
ATOM   2389  C4'  DA A 116     -52.854 166.667   4.212 
ATOM   2390  O4'  DA A 116     -52.117 166.954   2.989 
ATOM   2391  C3'  DA A 116     -53.592 167.971   4.512 
ATOM   2392  O3'  DA A 116     -52.794 168.760   5.387 
ATOM   2393  C2'  DA A 116     -53.683 168.684   3.163 
ATOM   2394  C1'  DA A 116     -52.279 168.330   2.680 
ATOM   2395  N9   DA A 116     -52.089 168.500   1.213 
ATOM   2396  C8   DA A 116     -52.994 168.296   0.211 
ATOM   2397  N7   DA A 116     -52.526 168.533  -0.975 
ATOM   2398  C5   DA A 116     -51.214 168.923  -0.744 
ATOM   2399  C6   DA A 116     -50.175 169.312  -1.607 
ATOM   2400  N6   DA A 116     -50.305 169.374  -2.940 
ATOM   2401  N1   DA A 116     -48.995 169.637  -1.048 
ATOM   2402  C2   DA A 116     -48.872 169.574   0.277 
ATOM   2403  N3   DA A 116     -49.765 169.227   1.178 
ATOM   2404  C4   DA A 116     -50.937 168.907   0.593 
ATOM   2405  P    DA A 117     -53.509 169.582   6.559 
ATOM   2406  OP1  DA A 117     -53.726 168.696   7.725 
ATOM   2407  OP2  DA A 117     -54.712 170.260   6.027 
ATOM   2408  O5'  DA A 117     -52.391 170.671   6.910 
ATOM   2409  C5'  DA A 117     -51.004 170.333   6.719 
ATOM   2410  C4'  DA A 117     -50.275 171.488   6.063 
ATOM   2411  O4'  DA A 117     -50.335 171.428   4.609 
ATOM   2412  C3'  DA A 117     -50.802 172.883   6.396 
ATOM   2413  O3'  DA A 117     -49.702 173.781   6.489 
ATOM   2414  C2'  DA A 117     -51.648 173.277   5.186 
ATOM   2415  C1'  DA A 117     -50.713 172.707   4.124 
ATOM   2416  N9   DA A 117     -51.359 172.524   2.793 
ATOM   2417  C8   DA A 117     -52.650 172.173   2.518 
ATOM   2418  N7   DA A 117     -52.913 172.096   1.250 
ATOM   2419  C5   DA A 117     -51.709 172.418   0.638 
ATOM   2420  C6   DA A 117     -51.328 172.514  -0.711 
ATOM   2421  N6   DA A 117     -52.162 172.282  -1.734 
ATOM   2422  N1   DA A 117     -50.053 172.858  -0.970 
ATOM   2423  C2   DA A 117     -49.228 173.087   0.051 
ATOM   2424  N3   DA A 117     -49.469 173.029   1.342 
ATOM   2425  C4   DA A 117     -50.752 172.683   1.575 
ATOM   2426  P    DT A 118     -49.711 174.904   7.630 
ATOM   2427  OP1  DT A 118     -49.211 174.327   8.898 
ATOM   2428  OP2  DT A 118     -51.045 175.541   7.689 
ATOM   2429  O5'  DT A 118     -48.643 175.947   7.055 
ATOM   2430  C5'  DT A 118     -47.564 175.461   6.233 
ATOM   2431  C4'  DT A 118     -47.372 176.373   5.037 
ATOM   2432  O4'  DT A 118     -48.208 175.990   3.907 
ATOM   2433  C3'  DT A 118     -47.710 177.846   5.263 
ATOM   2434  O3'  DT A 118     -46.788 178.647   4.535 
ATOM   2435  C2'  DT A 118     -49.099 178.024   4.648 
ATOM   2436  C1'  DT A 118     -48.859 177.152   3.418 
ATOM   2437  N1   DT A 118     -50.111 176.727   2.733 
ATOM   2438  C2   DT A 118     -50.067 176.611   1.364 
ATOM   2439  O2   DT A 118     -49.062 176.838   0.712 
ATOM   2440  N3   DT A 118     -51.246 176.216   0.764 
ATOM   2441  C4   DT A 118     -52.436 175.933   1.403 
ATOM   2442  O4   DT A 118     -53.428 175.588   0.757 
ATOM   2443  C5   DT A 118     -52.384 176.084   2.838 
ATOM   2444  C7   DT A 118     -53.638 175.796   3.612 
ATOM   2445  C6   DT A 118     -51.252 176.467   3.448 
ATOM   2446  P    DC A 119     -46.238 179.996   5.199 
ATOM   2447  OP1  DC A 119     -45.100 179.682   6.091 
ATOM   2448  OP2  DC A 119     -47.361 180.738   5.815 
ATOM   2449  O5'  DC A 119     -45.712 180.790   3.913 
ATOM   2450  C5'  DC A 119     -45.228 180.042   2.782 
ATOM   2451  C4'  DC A 119     -45.765 180.640   1.497 
ATOM   2452  O4'  DC A 119     -47.056 180.082   1.123 
ATOM   2453  C3'  DC A 119     -46.007 182.149   1.516 
ATOM   2454  O3'  DC A 119     -45.672 182.685   0.241 
ATOM   2455  C2'  DC A 119     -47.514 182.297   1.723 
ATOM   2456  C1'  DC A 119     -47.932 181.153   0.805 
ATOM   2457  N1   DC A 119     -49.330 180.688   1.024 
ATOM   2458  C2   DC A 119     -50.051 180.253  -0.085 
ATOM   2459  O2   DC A 119     -49.506 180.269  -1.195 
ATOM   2460  N3   DC A 119     -51.328 179.826   0.094 
ATOM   2461  C4   DC A 119     -51.882 179.824   1.313 
ATOM   2462  N4   DC A 119     -53.130 179.398   1.436 
ATOM   2463  C5   DC A 119     -51.157 180.269   2.466 
ATOM   2464  C6   DC A 119     -49.883 180.692   2.267 
ATOM   2465  P    DA A 120     -44.925 184.099   0.166 
ATOM   2466  OP1  DA A 120     -43.470 183.902   0.348 
ATOM   2467  OP2  DA A 120     -45.573 185.052   1.094 
ATOM   2468  O5'  DA A 120     -45.225 184.534  -1.345 
ATOM   2469  C5'  DA A 120     -45.390 183.512  -2.346 
ATOM   2470  C4'  DA A 120     -46.570 183.845  -3.237 
ATOM   2471  O4'  DA A 120     -47.826 183.325  -2.713 
ATOM   2472  C3'  DA A 120     -46.846 185.334  -3.446 
ATOM   2473  O3'  DA A 120     -47.286 185.537  -4.784 
ATOM   2474  C2'  DA A 120     -48.005 185.649  -2.501 
ATOM   2475  C1'  DA A 120     -48.791 184.365  -2.750 
ATOM   2476  N9   DA A 120     -49.819 184.080  -1.710 
ATOM   2477  C8   DA A 120     -49.767 184.344  -0.372 
ATOM   2478  N7   DA A 120     -50.828 183.975   0.277 
ATOM   2479  C5   DA A 120     -51.644 183.425  -0.701 
ATOM   2480  C6   DA A 120     -52.923 182.847  -0.653 
ATOM   2481  N6   DA A 120     -53.637 182.722   0.475 
ATOM   2482  N1   DA A 120     -53.446 182.401  -1.810 
ATOM   2483  C2   DA A 120     -52.732 182.527  -2.928 
ATOM   2484  N3   DA A 120     -51.535 183.046  -3.095 
ATOM   2485  C4   DA A 120     -51.035 183.485  -1.921 
ATOM   2486  P    DC A 121     -46.779 186.831  -5.579 
ATOM   2487  OP1  DC A 121     -45.449 186.560  -6.169 
ATOM   2488  OP2  DC A 121     -46.871 188.019  -4.703 
ATOM   2489  O5'  DC A 121     -47.873 186.935  -6.742 
ATOM   2490  C5'  DC A 121     -48.498 185.730  -7.223 
ATOM   2491  C4'  DC A 121     -49.989 185.949  -7.386 
ATOM   2492  O4'  DC A 121     -50.729 185.668  -6.164 
ATOM   2493  C3'  DC A 121     -50.416 187.369  -7.757 
ATOM   2494  O3'  DC A 121     -51.520 187.299  -8.651 
ATOM   2495  C2'  DC A 121     -50.894 187.985  -6.442 
ATOM   2496  C1'  DC A 121     -51.616 186.748  -5.919 
ATOM   2497  N1   DC A 121     -51.899 186.792  -4.457 
ATOM   2498  C2   DC A 121     -53.076 186.202  -4.005 
ATOM   2499  O2   DC A 121     -53.830 185.670  -4.827 
ATOM   2500  N3   DC A 121     -53.352 186.232  -2.676 
ATOM   2501  C4   DC A 121     -52.507 186.818  -1.817 
ATOM   2502  N4   DC A 121     -52.822 186.822  -0.530 
ATOM   2503  C5   DC A 121     -51.292 187.432  -2.261 
ATOM   2504  C6   DC A 121     -51.034 187.391  -3.593 
ATOM   2505  P    DC A 122     -51.598 188.332  -9.871 
ATOM   2506  OP1  DC A 122     -50.788 187.826 -11.001 
ATOM   2507  OP2  DC A 122     -51.266 189.692  -9.391 
ATOM   2508  O5'  DC A 122     -53.151 188.261 -10.247 
ATOM   2509  C5'  DC A 122     -53.870 187.034 -10.017 
ATOM   2510  C4'  DC A 122     -55.221 187.333  -9.397 
ATOM   2511  O4'  DC A 122     -55.163 187.398  -7.943 
ATOM   2512  C3'  DC A 122     -55.858 188.662  -9.800 
ATOM   2513  O3'  DC A 122     -57.265 188.484  -9.912 
ATOM   2514  C2'  DC A 122     -55.579 189.598  -8.625 
ATOM   2515  C1'  DC A 122     -55.833 188.576  -7.521 
ATOM   2516  N1   DC A 122     -55.280 188.974  -6.197 
ATOM   2517  C2   DC A 122     -55.990 188.601  -5.058 
ATOM   2518  O2   DC A 122     -57.039 187.961  -5.193 
ATOM   2519  N3   DC A 122     -55.503 188.954  -3.841 
ATOM   2520  C4   DC A 122     -54.361 189.648  -3.738 
ATOM   2521  N4   DC A 122     -53.928 189.969  -2.529 
ATOM   2522  C5   DC A 122     -53.617 190.042  -4.897 
ATOM   2523  C6   DC A 122     -54.121 189.679  -6.104 
ATOM   2524  P    DA A 123     -58.048 189.216 -11.100 
ATOM   2525  OP1  DA A 123     -57.954 188.401 -12.333 
ATOM   2526  OP2  DA A 123     -57.584 190.617 -11.211 
ATOM   2527  O5'  DA A 123     -59.551 189.190 -10.552 
ATOM   2528  C5'  DA A 123     -59.961 188.111  -9.690 
ATOM   2529  C4'  DA A 123     -60.774 188.654  -8.531 
ATOM   2530  O4'  DA A 123     -59.941 189.042  -7.402 
ATOM   2531  C3'  DA A 123     -61.600 189.905  -8.827 
ATOM   2532  O3'  DA A 123     -62.830 189.823  -8.118 
ATOM   2533  C2'  DA A 123     -60.781 191.057  -8.245 
ATOM   2534  C1'  DA A 123     -60.339 190.336  -6.976 
ATOM   2535  N9   DA A 123     -59.179 190.976  -6.296 
ATOM   2536  C8   DA A 123     -58.116 191.624  -6.859 
ATOM   2537  N7   DA A 123     -57.262 192.078  -5.997 
ATOM   2538  C5   DA A 123     -57.794 191.706  -4.770 
ATOM   2539  C6   DA A 123     -57.354 191.896  -3.449 
ATOM   2540  N6   DA A 123     -56.221 192.539  -3.132 
ATOM   2541  N1   DA A 123     -58.123 191.399  -2.463 
ATOM   2542  C2   DA A 123     -59.248 190.760  -2.784 
ATOM   2543  N3   DA A 123     -59.757 190.524  -3.974 
ATOM   2544  C4   DA A 123     -58.968 191.032  -4.943 
ATOM   2545  P    DT A 124     -64.172 190.329  -8.829 
ATOM   2546  OP1  DT A 124     -64.716 189.251  -9.686 
ATOM   2547  OP2  DT A 124     -63.920 191.624  -9.499 
ATOM   2548  O5'  DT A 124     -65.133 190.552  -7.570 
ATOM   2549  C5'  DT A 124     -64.950 189.735  -6.399 
ATOM   2550  C4'  DT A 124     -65.034 190.592  -5.151 
ATOM   2551  O4'  DT A 124     -63.744 191.156  -4.776 
ATOM   2552  C3'  DT A 124     -65.956 191.807  -5.239 
ATOM   2553  O3'  DT A 124     -66.599 191.990  -3.983 
ATOM   2554  C2'  DT A 124     -65.016 192.989  -5.481 
ATOM   2555  C1'  DT A 124     -63.919 192.541  -4.521 
ATOM   2556  N1   DT A 124     -62.612 193.221  -4.746 
ATOM   2557  C2   DT A 124     -61.842 193.478  -3.639 
ATOM   2558  O2   DT A 124     -62.184 193.176  -2.508 
ATOM   2559  N3   DT A 124     -60.638 194.110  -3.886 
ATOM   2560  C4   DT A 124     -60.154 194.495  -5.120 
ATOM   2561  O4   DT A 124     -59.060 195.055  -5.216 
ATOM   2562  C5   DT A 124     -61.033 194.182  -6.221 
ATOM   2563  C7   DT A 124     -60.583 194.568  -7.600 
ATOM   2564  C6   DT A 124     -62.210 193.569  -6.009 
ATOM   2565  P    DT A 125     -68.137 192.431  -3.955 
ATOM   2566  OP1  DT A 125     -68.998 191.236  -4.102 
ATOM   2567  OP2  DT A 125     -68.359 193.516  -4.936 
ATOM   2568  O5'  DT A 125     -68.272 193.013  -2.471 
ATOM   2569  C5'  DT A 125     -67.438 192.471  -1.430 
ATOM   2570  C4'  DT A 125     -66.879 193.592  -0.577 
ATOM   2571  O4'  DT A 125     -65.626 194.117  -1.101 
ATOM   2572  C3'  DT A 125     -67.768 194.828  -0.438 
ATOM   2573  O3'  DT A 125     -67.635 195.344   0.882 
ATOM   2574  C2'  DT A 125     -67.176 195.842  -1.416 
ATOM   2575  C1'  DT A 125     -65.710 195.534  -1.126 
ATOM   2576  N1   DT A 125     -64.775 196.034  -2.171 
ATOM   2577  C2   DT A 125     -63.542 196.471  -1.750 
ATOM   2578  O2   DT A 125     -63.199 196.463  -0.581 
ATOM   2579  N3   DT A 125     -62.702 196.929  -2.747 
ATOM   2580  C4   DT A 125     -62.987 196.982  -4.097 
ATOM   2581  O4   DT A 125     -62.153 197.413  -4.896 
ATOM   2582  C5   DT A 125     -64.304 196.502  -4.441 
ATOM   2583  C7   DT A 125     -64.694 196.526  -5.890 
ATOM   2584  C6   DT A 125     -65.141 196.052  -3.492 
ATOM   2585  P    DC A 126     -68.935 195.905   1.629 
ATOM   2586  OP1  DC A 126     -69.670 194.784   2.255 
ATOM   2587  OP2  DC A 126     -69.713 196.754   0.701 
ATOM   2588  O5'  DC A 126     -68.275 196.818   2.767 
ATOM   2589  C5'  DC A 126     -66.982 196.458   3.287 
ATOM   2590  C4'  DC A 126     -66.112 197.694   3.414 
ATOM   2591  O4'  DC A 126     -65.375 197.980   2.191 
ATOM   2592  C3'  DC A 126     -66.849 198.998   3.714 
ATOM   2593  O3'  DC A 126     -66.052 199.787   4.589 
ATOM   2594  C2'  DC A 126     -66.941 199.711   2.365 
ATOM   2595  C1'  DC A 126     -65.537 199.356   1.882 
ATOM   2596  N1   DC A 126     -65.346 199.527   0.415 
ATOM   2597  C2   DC A 126     -64.098 199.951  -0.032 
ATOM   2598  O2   DC A 126     -63.208 200.164   0.798 
ATOM   2599  N3   DC A 126     -63.904 200.113  -1.367 
ATOM   2600  C4   DC A 126     -64.895 199.871  -2.234 
ATOM   2601  N4   DC A 126     -64.656 200.044  -3.525 
ATOM   2602  C5   DC A 126     -66.187 199.436  -1.795 
ATOM   2603  C6   DC A 126     -66.361 199.279  -0.457 
ATOM   2604  P    DC A 127     -66.767 200.609   5.761 
ATOM   2605  OP1  DC A 127     -66.983 199.723   6.927 
ATOM   2606  OP2  DC A 127     -67.970 201.287   5.229 
ATOM   2607  O5'  DC A 127     -65.648 201.698   6.112 
ATOM   2608  C5'  DC A 127     -64.262 201.359   5.921 
ATOM   2609  C4'  DC A 127     -63.532 202.515   5.265 
ATOM   2610  O4'  DC A 127     -63.592 202.455   3.811 
ATOM   2611  C3'  DC A 127     -64.059 203.910   5.598 
ATOM   2612  O3'  DC A 127     -62.960 204.808   5.691 
ATOM   2613  C2'  DC A 127     -64.906 204.304   4.388 
ATOM   2614  C1'  DC A 127     -63.971 203.734   3.326 
ATOM   2615  N1   DC A 127     -64.616 203.551   1.995 
ATOM   2616  C2   DC A 127     -63.835 203.757   0.861 
ATOM   2617  O2   DC A 127     -62.650 204.079   1.003 
ATOM   2618  N3   DC A 127     -64.405 203.596  -0.361 
ATOM   2619  C4   DC A 127     -65.693 203.246  -0.472 
ATOM   2620  N4   DC A 127     -66.203 203.102  -1.686 
ATOM   2621  C5   DC A 127     -66.514 203.031   0.682 
ATOM   2622  C6   DC A 127     -65.926 203.197   1.893 
ATOM   2623  P    DA A 128     -62.969 205.931   6.832 
ATOM   2624  OP1  DA A 128     -62.468 205.354   8.100 
ATOM   2625  OP2  DA A 128     -64.303 206.567   6.891 
ATOM   2626  O5'  DA A 128     -61.900 206.974   6.257 
ATOM   2627  C5'  DA A 128     -60.822 206.488   5.435 
ATOM   2628  C4'  DA A 128     -60.630 207.400   4.239 
ATOM   2629  O4'  DA A 128     -61.465 207.017   3.109 
ATOM   2630  C3'  DA A 128     -60.968 208.873   4.465 
ATOM   2631  O3'  DA A 128     -60.045 209.674   3.737 
ATOM   2632  C2'  DA A 128     -62.356 209.050   3.850 
ATOM   2633  C1'  DA A 128     -62.117 208.179   2.620 
ATOM   2634  N9   DA A 128     -63.369 207.754   1.935 
ATOM   2635  C8   DA A 128     -64.581 207.458   2.489 
ATOM   2636  N7   DA A 128     -65.486 207.117   1.623 
ATOM   2637  C5   DA A 128     -64.825 207.191   0.405 
ATOM   2638  C6   DA A 128     -65.242 206.947  -0.914 
ATOM   2639  N6   DA A 128     -66.484 206.559  -1.238 
ATOM   2640  N1   DA A 128     -64.333 207.116  -1.892 
ATOM   2641  C2   DA A 128     -63.101 207.501  -1.564 
ATOM   2642  N3   DA A 128     -62.599 207.758  -0.376 
ATOM   2643  C4   DA A 128     -63.530 207.581   0.585 
ATOM   2644  P    DG A 129     -59.496 211.023   4.401 
ATOM   2645  OP1  DG A 129     -58.358 210.709   5.293 
ATOM   2646  OP2  DG A 129     -60.619 211.765   5.017 
ATOM   2647  O5'  DG A 129     -58.970 211.817   3.115 
ATOM   2648  C5'  DG A 129     -58.485 211.069   1.984 
ATOM   2649  C4'  DG A 129     -59.022 211.667   0.699 
ATOM   2650  O4'  DG A 129     -60.314 211.109   0.325 
ATOM   2651  C3'  DG A 129     -59.264 213.176   0.718 
ATOM   2652  O3'  DG A 129     -58.929 213.712  -0.557 
ATOM   2653  C2'  DG A 129     -60.771 213.324   0.925 
ATOM   2654  C1'  DG A 129     -61.190 212.179   0.007 
ATOM   2655  N9   DG A 129     -62.587 211.715   0.226 
ATOM   2656  C8   DG A 129     -63.309 211.647   1.398 
ATOM   2657  N7   DG A 129     -64.528 211.187   1.249 
ATOM   2658  C5   DG A 129     -64.621 210.934  -0.118 
ATOM   2659  C6   DG A 129     -65.703 210.425  -0.882 
ATOM   2660  O6   DG A 129     -66.820 210.087  -0.502 
ATOM   2661  N1   DG A 129     -65.370 210.326  -2.241 
ATOM   2662  C2   DG A 129     -64.151 210.672  -2.788 
ATOM   2663  N2   DG A 129     -64.031 210.503  -4.107 
ATOM   2664  N3   DG A 129     -63.135 211.150  -2.071 
ATOM   2665  C4   DG A 129     -63.443 211.253  -0.751 
ATOM   2666  P    DC A 130     -58.183 215.126  -0.632 
ATOM   2667  OP1  DC A 130     -56.728 214.929  -0.450 
ATOM   2668  OP2  DC A 130     -58.831 216.078   0.296 
ATOM   2669  O5'  DC A 130     -58.483 215.561  -2.143 
ATOM   2670  C5'  DC A 130     -58.648 214.539  -3.144 
ATOM   2671  C4'  DC A 130     -59.828 214.872  -4.035 
ATOM   2672  O4'  DC A 130     -61.084 214.352  -3.511 
ATOM   2673  C3'  DC A 130     -60.104 216.361  -4.244 
ATOM   2674  O3'  DC A 130     -60.544 216.564  -5.582 
ATOM   2675  C2'  DC A 130     -61.263 216.676  -3.299 
ATOM   2676  C1'  DC A 130     -62.049 215.392  -3.548 
ATOM   2677  N1   DC A 130     -63.077 215.107  -2.508 
ATOM   2678  C2   DC A 130     -64.259 214.492  -2.915 
ATOM   2679  O2   DC A 130     -64.404 214.211  -4.110 
ATOM   2680  N3   DC A 130     -65.209 214.225  -1.982 
ATOM   2681  C4   DC A 130     -65.012 214.545  -0.697 
ATOM   2682  N4   DC A 130     -65.968 214.263   0.175 
ATOM   2683  C5   DC A 130     -63.804 215.178  -0.258 
ATOM   2684  C6   DC A 130     -62.867 215.438  -1.205 
ATOM   2685  P    DT A 131     -60.036 217.858  -6.377 
ATOM   2686  OP1  DT A 131     -58.706 217.587  -6.967 
ATOM   2687  OP2  DT A 131     -60.129 219.046  -5.501 
ATOM   2688  O5'  DT A 131     -61.131 217.962  -7.540 
ATOM   2689  C5'  DT A 131     -61.755 216.757  -8.021 
ATOM   2690  C4'  DT A 131     -63.247 216.976  -8.184 
ATOM   2691  O4'  DT A 131     -63.986 216.694  -6.962 
ATOM   2692  C3'  DT A 131     -63.674 218.396  -8.555 
ATOM   2693  O3'  DT A 131     -64.778 218.326  -9.449 
ATOM   2694  C2'  DT A 131     -64.151 219.012  -7.240 
ATOM   2695  C1'  DT A 131     -64.874 217.775  -6.717 
ATOM   2696  N1   DT A 131     -65.156 217.819  -5.255 
ATOM   2697  C2   DT A 131     -66.321 217.232  -4.825 
ATOM   2698  O2   DT A 131     -67.110 216.691  -5.580 
ATOM   2699  N3   DT A 131     -66.550 217.293  -3.463 
ATOM   2700  C4   DT A 131     -65.729 217.878  -2.522 
ATOM   2701  O4   DT A 131     -66.040 217.871  -1.329 
ATOM   2702  C5   DT A 131     -64.530 218.468  -3.069 
ATOM   2703  C7   DT A 131     -63.580 219.127  -2.112 
ATOM   2704  C6   DT A 131     -64.283 218.423  -4.388 
ATOM   2705  P    DG A 132     -64.856 219.359 -10.669 
ATOM   2706  OP1  DG A 132     -64.046 218.853 -11.799 
ATOM   2707  OP2  DG A 132     -64.524 220.719 -10.189 
ATOM   2708  O5'  DG A 132     -66.409 219.287 -11.045 
ATOM   2709  C5'  DG A 132     -67.127 218.061 -10.815 
ATOM   2710  C4'  DG A 132     -68.479 218.360 -10.195 
ATOM   2711  O4'  DG A 132     -68.421 218.425  -8.741 
ATOM   2712  C3'  DG A 132     -69.116 219.689 -10.598 
ATOM   2713  O3'  DG A 132     -70.523 219.510 -10.710 
ATOM   2714  C2'  DG A 132     -68.837 220.625  -9.423 
ATOM   2715  C1'  DG A 132     -69.091 219.603  -8.319 
ATOM   2716  N9   DG A 132     -68.538 220.000  -6.995 
ATOM   2717  C8   DG A 132     -67.391 220.708  -6.706 
ATOM   2718  N7   DG A 132     -67.186 220.894  -5.425 
ATOM   2719  C5   DG A 132     -68.274 220.266  -4.822 
ATOM   2720  C6   DG A 132     -68.606 220.132  -3.448 
ATOM   2721  O6   DG A 132     -67.997 220.547  -2.466 
ATOM   2722  N1   DG A 132     -69.801 219.419  -3.277 
ATOM   2723  C2   DG A 132     -70.573 218.903  -4.299 
ATOM   2724  N2   DG A 132     -71.679 218.253  -3.927 
ATOM   2725  N3   DG A 132     -70.261 219.028  -5.587 
ATOM   2726  C4   DG A 132     -69.105 219.718  -5.770 
ATOM   2727  P    DA A 133     -71.306 220.243 -11.898 
ATOM   2728  OP1  DA A 133     -71.211 219.428 -13.131 
ATOM   2729  OP2  DA A 133     -70.842 221.643 -12.009 
ATOM   2730  O5'  DA A 133     -72.808 220.216 -11.350 
ATOM   2731  C5'  DA A 133     -73.218 219.138 -10.488 
ATOM   2732  C4'  DA A 133     -74.032 219.680  -9.329 
ATOM   2733  O4'  DA A 133     -73.199 220.068  -8.200 
ATOM   2734  C3'  DA A 133     -74.858 220.932  -9.625 
ATOM   2735  O3'  DA A 133     -76.088 220.850  -8.916 
ATOM   2736  C2'  DA A 133     -74.038 222.083  -9.043 
ATOM   2737  C1'  DA A 133     -73.597 221.363  -7.774 
ATOM   2738  N9   DA A 133     -72.436 222.003  -7.094 
ATOM   2739  C8   DA A 133     -71.374 222.650  -7.657 
ATOM   2740  N7   DA A 133     -70.520 223.105  -6.795 
ATOM   2741  C5   DA A 133     -71.051 222.733  -5.568 
ATOM   2742  C6   DA A 133     -70.611 222.923  -4.247 
ATOM   2743  N6   DA A 133     -69.479 223.566  -3.930 
ATOM   2744  N1   DA A 133     -71.381 222.426  -3.261 
ATOM   2745  C2   DA A 133     -72.505 221.787  -3.582 
ATOM   2746  N3   DA A 133     -73.015 221.550  -4.772 
ATOM   2747  C4   DA A 133     -72.226 222.058  -5.741 
ATOM   2748  P    DT A 134     -77.430 221.356  -9.627 
ATOM   2749  OP1  DT A 134     -77.973 220.278 -10.484 
ATOM   2750  OP2  DT A 134     -77.178 222.651 -10.297 
ATOM   2751  O5'  DT A 134     -78.390 221.579  -8.368 
ATOM   2752  C5'  DT A 134     -78.208 220.762  -7.197 
ATOM   2753  C4'  DT A 134     -78.291 221.618  -5.949 
ATOM   2754  O4'  DT A 134     -77.002 222.182  -5.574 
ATOM   2755  C3'  DT A 134     -79.214 222.834  -6.037 
ATOM   2756  O3'  DT A 134     -79.856 223.017  -4.781 
ATOM   2757  C2'  DT A 134     -78.274 224.016  -6.279 
ATOM   2758  C1'  DT A 134     -77.176 223.568  -5.319 
ATOM   2759  N1   DT A 134     -75.870 224.247  -5.544 
ATOM   2760  C2   DT A 134     -75.100 224.505  -4.437 
ATOM   2761  O2   DT A 134     -75.441 224.203  -3.306 
ATOM   2762  N3   DT A 134     -73.896 225.137  -4.684 
ATOM   2763  C4   DT A 134     -73.412 225.522  -5.918 
ATOM   2764  O4   DT A 134     -72.318 226.081  -6.014 
ATOM   2765  C5   DT A 134     -74.291 225.209  -7.019 
ATOM   2766  C7   DT A 134     -73.841 225.594  -8.398 
ATOM   2767  C6   DT A 134     -75.467 224.596  -6.807 
ATOM   2768  P    DG A 135     -81.394 223.458  -4.753 
ATOM   2769  OP1  DG A 135     -82.256 222.263  -4.900 
ATOM   2770  OP2  DG A 135     -81.617 224.543  -5.734 
ATOM   2771  O5'  DG A 135     -81.530 224.040  -3.269 
ATOM   2772  C5'  DG A 135     -80.695 223.498  -2.228 
ATOM   2773  C4'  DG A 135     -80.137 224.618  -1.375 
ATOM   2774  O4'  DG A 135     -78.884 225.144  -1.899 
ATOM   2775  C3'  DG A 135     -81.025 225.855  -1.236 
ATOM   2776  O3'  DG A 135     -80.892 226.371   0.084 
ATOM   2777  C2'  DG A 135     -80.434 226.869  -2.214 
ATOM   2778  C1'  DG A 135     -78.968 226.561  -1.924 
ATOM   2779  N9   DG A 135     -78.033 227.061  -2.969 
ATOM   2780  C8   DG A 135     -78.218 227.156  -4.331 
ATOM   2781  N7   DG A 135     -77.188 227.645  -4.978 
ATOM   2782  C5   DG A 135     -76.253 227.892  -3.974 
ATOM   2783  C6   DG A 135     -74.941 228.423  -4.057 
ATOM   2784  O6   DG A 135     -74.321 228.792  -5.052 
ATOM   2785  N1   DG A 135     -74.339 228.506  -2.793 
ATOM   2786  C2   DG A 135     -74.930 228.124  -1.605 
ATOM   2787  N2   DG A 135     -74.190 228.282  -0.505 
ATOM   2788  N3   DG A 135     -76.162 227.625  -1.527 
ATOM   2789  C4   DG A 135     -76.759 227.539  -2.744 
ATOM   2790  P    DT A 136     -82.192 226.932   0.831 
ATOM   2791  OP1  DT A 136     -82.928 225.810   1.457 
ATOM   2792  OP2  DT A 136     -82.971 227.781  -0.097 
ATOM   2793  O5'  DT A 136     -81.532 227.845   1.969 
ATOM   2794  C5'  DT A 136     -80.240 227.485   2.489 
ATOM   2795  C4'  DT A 136     -79.369 228.720   2.616 
ATOM   2796  O4'  DT A 136     -78.632 229.007   1.393 
ATOM   2797  C3'  DT A 136     -80.107 230.025   2.916 
ATOM   2798  O3'  DT A 136     -79.310 230.814   3.791 
ATOM   2799  C2'  DT A 136     -80.198 230.738   1.567 
ATOM   2800  C1'  DT A 136     -78.795 230.383   1.084 
ATOM   2801  N1   DT A 136     -78.604 230.554  -0.383 
ATOM   2802  C2   DT A 136     -77.366 230.972  -0.808 
ATOM   2803  O2   DT A 136     -76.445 231.200  -0.044 
ATOM   2804  N3   DT A 136     -77.228 231.120  -2.175 
ATOM   2805  C4   DT A 136     -78.201 230.890  -3.127 
ATOM   2806  O4   DT A 136     -77.959 231.057  -4.323 
ATOM   2807  C5   DT A 136     -79.466 230.455  -2.582 
ATOM   2808  C7   DT A 136     -80.580 230.182  -3.551 
ATOM   2809  C6   DT A 136     -79.628 230.303  -1.258 
ATOM   2810  P    DC A 137     -80.025 231.636   4.963 
ATOM   2811  OP1  DC A 137     -80.241 230.750   6.129 
ATOM   2812  OP2  DC A 137     -81.227 232.313   4.431 
ATOM   2813  O5'  DC A 137     -78.906 232.724   5.314 
ATOM   2814  C5'  DC A 137     -77.519 232.386   5.123 
ATOM   2815  C4'  DC A 137     -76.790 233.541   4.467 
ATOM   2816  O4'  DC A 137     -76.850 233.482   3.013 
ATOM   2817  C3'  DC A 137     -77.317 234.937   4.800 
ATOM   2818  O3'  DC A 137     -76.218 235.834   4.893 
ATOM   2819  C2'  DC A 137     -78.164 235.330   3.590 
ATOM   2820  C1'  DC A 137     -77.229 234.761   2.528 
ATOM   2821  N1   DC A 137     -77.874 234.578   1.197 
ATOM   2822  C2   DC A 137     -77.093 234.783   0.063 
ATOM   2823  O2   DC A 137     -75.908 235.105   0.205 
ATOM   2824  N3   DC A 137     -77.663 234.623  -1.159 
ATOM   2825  C4   DC A 137     -78.951 234.273  -1.270 
ATOM   2826  N4   DC A 137     -79.460 234.128  -2.484 
ATOM   2827  C5   DC A 137     -79.771 234.058  -0.116 
ATOM   2828  C6   DC A 137     -79.183 234.224   1.096 
ATOM   2829  P    DA A 138     -76.227 236.957   6.034 
ATOM   2830  OP1  DA A 138     -75.726 236.381   7.302 
ATOM   2831  OP2  DA A 138     -77.560 237.594   6.093 
ATOM   2832  O5'  DA A 138     -75.158 238.001   5.459 
ATOM   2833  C5'  DA A 138     -74.079 237.515   4.637 
ATOM   2834  C4'  DA A 138     -73.887 238.426   3.441 
ATOM   2835  O4'  DA A 138     -74.723 238.044   2.311 
ATOM   2836  C3'  DA A 138     -74.226 239.900   3.667 
ATOM   2837  O3'  DA A 138     -73.303 240.701   2.939 
ATOM   2838  C2'  DA A 138     -75.614 240.077   3.052 
ATOM   2839  C1'  DA A 138     -75.375 239.206   1.822 
ATOM   2840  N9   DA A 138     -76.627 238.781   1.137 
ATOM   2841  C8   DA A 138     -77.839 238.485   1.691 
ATOM   2842  N7   DA A 138     -78.743 238.143   0.825 
ATOM   2843  C5   DA A 138     -78.083 238.218  -0.393 
ATOM   2844  C6   DA A 138     -78.499 237.973  -1.712 
ATOM   2845  N6   DA A 138     -79.741 237.586  -2.036 
ATOM   2846  N1   DA A 138     -77.590 238.143  -2.690 
ATOM   2847  C2   DA A 138     -76.358 238.528  -2.362 
ATOM   2848  N3   DA A 138     -75.857 238.785  -1.174 
ATOM   2849  C4   DA A 138     -76.787 238.608  -0.213 
ATOM   2850  P    DC A 139     -72.754 242.050   3.603 
ATOM   2851  OP1  DC A 139     -71.615 241.736   4.495 
ATOM   2852  OP2  DC A 139     -73.876 242.792   4.219 
ATOM   2853  O5'  DC A 139     -72.227 242.843   2.317 
ATOM   2854  C5'  DC A 139     -71.743 242.096   1.186 
ATOM   2855  C4'  DC A 139     -72.280 242.694  -0.099 
ATOM   2856  O4'  DC A 139     -73.571 242.135  -0.473 
ATOM   2857  C3'  DC A 139     -72.522 244.203  -0.080 
ATOM   2858  O3'  DC A 139     -72.187 244.738  -1.355 
ATOM   2859  C2'  DC A 139     -74.029 244.351   0.127 
ATOM   2860  C1'  DC A 139     -74.447 243.206  -0.791 
ATOM   2861  N1   DC A 139     -75.845 242.742  -0.572 
ATOM   2862  C2   DC A 139     -76.566 242.306  -1.681 
ATOM   2863  O2   DC A 139     -76.021 242.322  -2.791 
ATOM   2864  N3   DC A 139     -77.843 241.879  -1.502 
ATOM   2865  C4   DC A 139     -78.397 241.878  -0.283 
ATOM   2866  N4   DC A 139     -79.645 241.452  -0.160 
ATOM   2867  C5   DC A 139     -77.673 242.322   0.870 
ATOM   2868  C6   DC A 139     -76.398 242.745   0.671 
ATOM   2869  P    DC A 140     -71.441 246.153  -1.430 
ATOM   2870  OP1  DC A 140     -69.985 245.956  -1.248 
ATOM   2871  OP2  DC A 140     -72.088 247.105  -0.502 
ATOM   2872  O5'  DC A 140     -71.741 246.587  -2.941 
ATOM   2873  C5'  DC A 140     -71.906 245.565  -3.942 
ATOM   2874  C4'  DC A 140     -73.085 245.899  -4.833 
ATOM   2875  O4'  DC A 140     -74.341 245.379  -4.309 
ATOM   2876  C3'  DC A 140     -73.362 247.387  -5.042 
ATOM   2877  O3'  DC A 140     -73.801 247.591  -6.380 
ATOM   2878  C2'  DC A 140     -74.521 247.703  -4.097 
ATOM   2879  C1'  DC A 140     -75.306 246.419  -4.346 
ATOM   2880  N1   DC A 140     -76.334 246.134  -3.306 
ATOM   2881  C2   DC A 140     -77.516 245.519  -3.713 
ATOM   2882  O2   DC A 140     -77.662 245.238  -4.908 
ATOM   2883  N3   DC A 140     -78.466 245.251  -2.780 
ATOM   2884  C4   DC A 140     -78.270 245.572  -1.495 
ATOM   2885  N4   DC A 140     -79.226 245.290  -0.623 
ATOM   2886  C5   DC A 140     -77.061 246.205  -1.056 
ATOM   2887  C6   DC A 140     -76.124 246.465  -2.003 
ATOM   2888  P    DC A 141     -73.294 248.884  -7.175 
ATOM   2889  OP1  DC A 141     -71.964 248.614  -7.765 
ATOM   2890  OP2  DC A 141     -73.386 250.073  -6.299 
ATOM   2891  O5'  DC A 141     -74.388 248.988  -8.338 
ATOM   2892  C5'  DC A 141     -75.013 247.784  -8.819 
ATOM   2893  C4'  DC A 141     -76.504 248.002  -8.982 
ATOM   2894  O4'  DC A 141     -77.244 247.721  -7.760 
ATOM   2895  C3'  DC A 141     -76.931 249.423  -9.353 
ATOM   2896  O3'  DC A 141     -78.036 249.353 -10.246 
ATOM   2897  C2'  DC A 141     -77.409 250.039  -8.038 
ATOM   2898  C1'  DC A 141     -78.131 248.801  -7.515 
ATOM   2899  N1   DC A 141     -78.414 248.846  -6.053 
ATOM   2900  C2   DC A 141     -79.591 248.255  -5.601 
ATOM   2901  O2   DC A 141     -80.346 247.724  -6.423 
ATOM   2902  N3   DC A 141     -79.867 248.286  -4.272 
ATOM   2903  C4   DC A 141     -79.023 248.872  -3.413 
ATOM   2904  N4   DC A 141     -79.337 248.875  -2.126 
ATOM   2905  C5   DC A 141     -77.807 249.485  -3.857 
ATOM   2906  C6   DC A 141     -77.549 249.445  -5.189 
ATOM   2907  P    DC A 142     -78.114 250.386 -11.467 
ATOM   2908  OP1  DC A 142     -77.303 249.879 -12.597 
ATOM   2909  OP2  DC A 142     -77.781 251.746 -10.987 
ATOM   2910  O5'  DC A 142     -79.666 250.314 -11.843 
ATOM   2911  C5'  DC A 142     -80.385 249.087 -11.613 
ATOM   2912  C4'  DC A 142     -81.736 249.386 -10.993 
ATOM   2913  O4'  DC A 142     -81.678 249.452  -9.539 
ATOM   2914  C3'  DC A 142     -82.373 250.716 -11.396 
ATOM   2915  O3'  DC A 142     -83.780 250.537 -11.508 
ATOM   2916  C2'  DC A 142     -82.094 251.652 -10.221 
ATOM   2917  C1'  DC A 142     -82.349 250.630  -9.117 
ATOM   2918  N1   DC A 142     -81.795 251.027  -7.792 
ATOM   2919  C2   DC A 142     -82.505 250.654  -6.654 
ATOM   2920  O2   DC A 142     -83.554 250.014  -6.789 
ATOM   2921  N3   DC A 142     -82.018 251.008  -5.437 
ATOM   2922  C4   DC A 142     -80.876 251.702  -5.334 
ATOM   2923  N4   DC A 142     -80.443 252.023  -4.125 
ATOM   2924  C5   DC A 142     -80.132 252.096  -6.493 
ATOM   2925  C6   DC A 142     -80.636 251.733  -7.700 
ATOM   2926  P    DA A 143     -84.564 251.269 -12.696 
ATOM   2927  OP1  DA A 143     -84.469 250.455 -13.929 
ATOM   2928  OP2  DA A 143     -84.099 252.670 -12.807 
ATOM   2929  O5'  DA A 143     -86.066 251.243 -12.148 
ATOM   2930  C5'  DA A 143     -86.476 250.164 -11.286 
ATOM   2931  C4'  DA A 143     -87.289 250.707 -10.127 
ATOM   2932  O4'  DA A 143     -86.457 251.095  -8.998 
ATOM   2933  C3'  DA A 143     -88.115 251.959 -10.423 
ATOM   2934  O3'  DA A 143     -89.346 251.876  -9.714 
ATOM   2935  C2'  DA A 143     -87.296 253.110  -9.841 
ATOM   2936  C1'  DA A 143     -86.854 252.389  -8.572 
ATOM   2937  N9   DA A 143     -85.694 253.030  -7.892 
ATOM   2938  C8   DA A 143     -84.632 253.677  -8.455 
ATOM   2939  N7   DA A 143     -83.777 254.132  -7.593 
ATOM   2940  C5   DA A 143     -84.309 253.760  -6.366 
ATOM   2941  C6   DA A 143     -83.869 253.949  -5.045 
ATOM   2942  N6   DA A 143     -82.736 254.593  -4.728 
ATOM   2943  N1   DA A 143     -84.638 253.452  -4.059 
ATOM   2944  C2   DA A 143     -85.763 252.814  -4.380 
ATOM   2945  N3   DA A 143     -86.272 252.577  -5.570 
ATOM   2946  C4   DA A 143     -85.483 253.085  -6.539 
ATOM   2947  P    DG A 144     -90.687 252.382 -10.425 
ATOM   2948  OP1  DG A 144     -91.231 251.305 -11.282 
ATOM   2949  OP2  DG A 144     -90.435 253.678 -11.095 
ATOM   2950  O5'  DG A 144     -91.648 252.606  -9.166 
ATOM   2951  C5'  DG A 144     -91.465 251.788  -7.995 
ATOM   2952  C4'  DG A 144     -91.549 252.645  -6.747 
ATOM   2953  O4'  DG A 144     -90.259 253.209  -6.372 
ATOM   2954  C3'  DG A 144     -92.471 253.861  -6.835 
ATOM   2955  O3'  DG A 144     -93.114 254.044  -5.579 
ATOM   2956  C2'  DG A 144     -91.531 255.043  -7.077 
ATOM   2957  C1'  DG A 144     -90.434 254.594  -6.117 
ATOM   2958  N9   DG A 144     -89.127 255.274  -6.342 
ATOM   2959  C8   DG A 144     -88.557 255.697  -7.524 
ATOM   2960  N7   DG A 144     -87.386 256.267  -7.377 
ATOM   2961  C5   DG A 144     -87.164 256.218  -6.002 
ATOM   2962  C6   DG A 144     -86.062 256.682  -5.237 
ATOM   2963  O6   DG A 144     -85.038 257.239  -5.623 
ATOM   2964  N1   DG A 144     -86.246 256.432  -3.871 
ATOM   2965  C2   DG A 144     -87.350 255.814  -3.315 
ATOM   2966  N2   DG A 144     -87.334 255.668  -1.988 
ATOM   2967  N3   DG A 144     -88.383 255.380  -4.034 
ATOM   2968  C4   DG A 144     -88.221 255.615  -5.361 
ATOM   2969  P    DA A 145     -94.652 254.485  -5.551 
ATOM   2970  OP1  DA A 145     -95.513 253.290  -5.698 
ATOM   2971  OP2  DA A 145     -94.875 255.570  -6.532 
ATOM   2972  O5'  DA A 145     -94.787 255.067  -4.067 
ATOM   2973  C5'  DA A 145     -93.953 254.524  -3.026 
ATOM   2974  C4'  DA A 145     -93.395 255.645  -2.173 
ATOM   2975  O4'  DA A 145     -92.141 256.171  -2.697 
ATOM   2976  C3'  DA A 145     -94.283 256.882  -2.034 
ATOM   2977  O3'  DA A 145     -94.150 257.398  -0.714 
ATOM   2978  C2'  DA A 145     -93.691 257.896  -3.012 
ATOM   2979  C1'  DA A 145     -92.225 257.587  -2.722 
ATOM   2980  N9   DA A 145     -91.290 258.087  -3.767 
ATOM   2981  C8   DA A 145     -91.492 258.174  -5.116 
ATOM   2982  N7   DA A 145     -90.479 258.658  -5.767 
ATOM   2983  C5   DA A 145     -89.536 258.910  -4.781 
ATOM   2984  C6   DA A 145     -88.233 259.433  -4.828 
ATOM   2985  N6   DA A 145     -87.629 259.813  -5.963 
ATOM   2986  N1   DA A 145     -87.572 259.552  -3.662 
ATOM   2987  C2   DA A 145     -88.177 259.172  -2.539 
ATOM   2988  N3   DA A 145     -89.382 258.673  -2.372 
ATOM   2989  C4   DA A 145     -90.023 258.565  -3.553 
ATOM   2990  P    DG A 146     -95.450 257.959   0.033 
ATOM   2991  OP1  DG A 146     -96.186 256.837   0.659 
ATOM   2992  OP2  DG A 146     -96.228 258.808  -0.895 
ATOM   2993  O5'  DG A 146     -94.790 258.872   1.171 
ATOM   2994  C5'  DG A 146     -93.497 258.512   1.691 
ATOM   2995  C4'  DG A 146     -92.627 259.747   1.818 
ATOM   2996  O4'  DG A 146     -91.890 260.034   0.595 
ATOM   2997  C3'  DG A 146     -93.364 261.052   2.118 
ATOM   2998  O3'  DG A 146     -92.567 261.840   2.993 
ATOM   2999  C2'  DG A 146     -93.456 261.765   0.769 
ATOM   3000  C1'  DG A 146     -92.052 261.410   0.286 
ATOM   3001  N9   DG A 146     -91.862 261.581  -1.181 
ATOM   3002  C8   DG A 146     -92.762 261.380  -2.205 
ATOM   3003  N7   DG A 146     -92.275 261.622  -3.398 
ATOM   3004  C5   DG A 146     -90.961 262.012  -3.146 
ATOM   3005  C6   DG A 146     -89.934 262.401  -4.046 
ATOM   3006  O6   DG A 146     -89.975 262.481  -5.271 
ATOM   3007  N1   DG A 146     -88.750 262.717  -3.366 
ATOM   3008  C2   DG A 146     -88.580 262.665  -1.997 
ATOM   3009  N2   DG A 146     -87.371 263.006  -1.543 
ATOM   3010  N3   DG A 146     -89.543 262.300  -1.153 
ATOM   3011  C4   DG A 146     -90.698 261.990  -1.797 
ATOM   3012  P    DA A 147     -93.282 262.663   4.165 
ATOM   3013  OP1  DA A 147     -93.498 261.777   5.331 
ATOM   3014  OP2  DA A 147     -94.485 263.340   3.633 
ATOM   3015  O5'  DA A 147     -92.163 263.751   4.516 
ATOM   3016  C5'  DA A 147     -90.777 263.413   4.325 
ATOM   3017  C4'  DA A 147     -90.047 264.568   3.669 
ATOM   3018  O4'  DA A 147     -90.107 264.509   2.215 
ATOM   3019  C3'  DA A 147     -90.574 265.964   4.002 
ATOM   3020  O3'  DA A 147     -89.475 266.861   4.095 
ATOM   3021  C2'  DA A 147     -91.421 266.357   2.792 
ATOM   3022  C1'  DA A 147     -90.486 265.787   1.730 
ATOM   3023  N9   DA A 147     -91.131 265.605   0.399 
ATOM   3024  C8   DA A 147     -92.422 265.254   0.124 
ATOM   3025  N7   DA A 147     -92.685 265.176  -1.144 
ATOM   3026  C5   DA A 147     -91.481 265.499  -1.756 
ATOM   3027  C6   DA A 147     -91.101 265.594  -3.104 
ATOM   3028  N6   DA A 147     -91.935 265.363  -4.128 
ATOM   3029  N1   DA A 147     -89.826 265.939  -3.364 
ATOM   3030  C2   DA A 147     -89.001 266.167  -2.343 
ATOM   3031  N3   DA A 147     -89.242 266.109  -1.052 
ATOM   3032  C4   DA A 147     -90.525 265.763  -0.819 
ATOM   3033  P    DG A 148     -89.484 267.984   5.236 
ATOM   3034  OP1  DG A 148     -88.983 267.407   6.504 
ATOM   3035  OP2  DG A 148     -90.818 268.621   5.295 
ATOM   3036  O5'  DG A 148     -88.416 269.027   4.661 
ATOM   3037  C5'  DG A 148     -87.337 268.542   3.839 
ATOM   3038  C4'  DG A 148     -87.145 269.453   2.643 
ATOM   3039  O4'  DG A 148     -87.980 269.071   1.513 
ATOM   3040  C3'  DG A 148     -87.483 270.927   2.869 
ATOM   3041  O3'  DG A 148     -86.561 271.728   2.141 
ATOM   3042  C2'  DG A 148     -88.872 271.104   2.254 
ATOM   3043  C1'  DG A 148     -88.632 270.233   1.024 
ATOM   3044  N9   DG A 148     -89.884 269.807   0.339 
ATOM   3045  C8   DG A 148     -91.115 269.505   0.881 
ATOM   3046  N7   DG A 148     -92.019 269.162  -0.005 
ATOM   3047  C5   DG A 148     -91.338 269.243  -1.220 
ATOM   3048  C6   DG A 148     -91.793 268.987  -2.539 
ATOM   3049  O6   DG A 148     -92.906 268.631  -2.915 
ATOM   3050  N1   DG A 148     -90.774 269.192  -3.480 
ATOM   3051  C2   DG A 148     -89.485 269.590  -3.184 
ATOM   3052  N2   DG A 148     -88.660 269.729  -4.225 
ATOM   3053  N3   DG A 148     -89.060 269.829  -1.945 
ATOM   3054  C4   DG A 148     -90.036 269.636  -1.021 
ATOM   3055  P    DA A 149     -86.011 273.077   2.805 
ATOM   3056  OP1  DA A 149     -84.873 272.763   3.697 
ATOM   3057  OP2  DA A 149     -87.134 273.818   3.421 
ATOM   3058  O5'  DA A 149     -85.485 273.870   1.519 
ATOM   3059  C5'  DA A 149     -85.000 273.123   0.388 
ATOM   3060  C4'  DA A 149     -85.537 273.720  -0.897 
ATOM   3061  O4'  DA A 149     -86.829 273.162  -1.271 
ATOM   3062  C3'  DA A 149     -85.780 275.229  -0.878 
ATOM   3063  O3'  DA A 149     -85.444 275.765  -2.153 
ATOM   3064  C2'  DA A 149     -87.287 275.377  -0.671 
ATOM   3065  C1'  DA A 149     -87.705 274.233  -1.589 
ATOM   3066  N9   DA A 149     -89.102 273.769  -1.370 
ATOM   3067  C8   DA A 149     -89.802 273.708  -0.199 
ATOM   3068  N7   DA A 149     -91.011 273.255  -0.332 
ATOM   3069  C5   DA A 149     -91.122 272.996  -1.691 
ATOM   3070  C6   DA A 149     -92.173 272.494  -2.477 
ATOM   3071  N6   DA A 149     -93.368 272.148  -1.979 
ATOM   3072  N1   DA A 149     -91.950 272.362  -3.798 
ATOM   3073  C2   DA A 149     -90.760 272.708  -4.286 
ATOM   3074  N3   DA A 149     -89.710 273.185  -3.655 
ATOM   3075  C4   DA A 149     -89.959 273.308  -2.335 
ATOM   3076  P    DG A 150     -84.698 277.180  -2.228 
ATOM   3077  OP1  DG A 150     -83.243 276.983  -2.046 
ATOM   3078  OP2  DG A 150     -85.346 278.132  -1.300 
ATOM   3079  O5'  DG A 150     -84.998 277.614  -3.739 
ATOM   3080  C5'  DG A 150     -85.163 276.592  -4.740 
ATOM   3081  C4'  DG A 150     -86.343 276.926  -5.631 
ATOM   3082  O4'  DG A 150     -87.599 276.406  -5.107 
ATOM   3083  C3'  DG A 150     -86.619 278.414  -5.840 
ATOM   3084  O3'  DG A 150     -87.059 278.617  -7.178 
ATOM   3085  C2'  DG A 150     -87.778 278.730  -4.895 
ATOM   3086  C1'  DG A 150     -88.564 277.446  -5.144 
ATOM   3087  N9   DG A 150     -89.592 277.160  -4.104 
ATOM   3088  C8   DG A 150     -89.558 277.420  -2.751 
ATOM   3089  N7   DG A 150     -90.635 277.041  -2.108 
ATOM   3090  C5   DG A 150     -91.441 276.493  -3.105 
ATOM   3091  C6   DG A 150     -92.734 275.915  -3.020 
ATOM   3092  O6   DG A 150     -93.447 275.766  -2.031 
ATOM   3093  N1   DG A 150     -93.185 275.484  -4.275 
ATOM   3094  C2   DG A 150     -92.479 275.595  -5.456 
ATOM   3095  N2   DG A 150     -93.084 275.121  -6.548 
ATOM   3096  N3   DG A 150     -91.265 276.137  -5.535 
ATOM   3097  C4   DG A 150     -90.813 276.561  -4.326 
ATOM   3098  P    DT A 151     -86.551 279.911  -7.973 
ATOM   3099  OP1  DT A 151     -85.222 279.641  -8.563 
ATOM   3100  OP2  DT A 151     -86.644 281.100  -7.097 
ATOM   3101  O5'  DT A 151     -87.646 280.015  -9.136 
ATOM   3102  C5'  DT A 151     -88.270 278.810  -9.617 
ATOM   3103  C4'  DT A 151     -89.762 279.029  -9.780 
ATOM   3104  O4'  DT A 151     -90.501 278.748  -8.558 
ATOM   3105  C3'  DT A 151     -90.189 280.449 -10.150 
ATOM   3106  O3'  DT A 151     -91.293 280.380 -11.044 
ATOM   3107  C2'  DT A 151     -90.666 281.066  -8.836 
ATOM   3108  C1'  DT A 151     -91.389 279.828  -8.313 
ATOM   3109  N1   DT A 151     -91.671 279.872  -6.851 
ATOM   3110  C2   DT A 151     -92.836 279.286  -6.421 
ATOM   3111  O2   DT A 151     -93.625 278.744  -7.176 
ATOM   3112  N3   DT A 151     -93.065 279.347  -5.059 
ATOM   3113  C4   DT A 151     -92.244 279.932  -4.118 
ATOM   3114  O4   DT A 151     -92.555 279.924  -2.925 
ATOM   3115  C5   DT A 151     -91.045 280.522  -4.665 
ATOM   3116  C7   DT A 151     -90.096 281.180  -3.708 
ATOM   3117  C6   DT A 151     -90.798 280.477  -5.984 
ATOM   3118  P    DT A 152     -91.371 281.413 -12.265 
ATOM   3119  OP1  DT A 152     -90.561 280.906 -13.395 
ATOM   3120  OP2  DT A 152     -91.039 282.772 -11.785 
ATOM   3121  O5'  DT A 152     -92.924 281.341 -12.641 
ATOM   3122  C5'  DT A 152     -93.642 280.114 -12.411 
ATOM   3123  C4'  DT A 152     -94.994 280.413 -11.791 
ATOM   3124  O4'  DT A 152     -94.936 280.479 -10.337 
ATOM   3125  C3'  DT A 152     -95.631 281.743 -12.194 
ATOM   3126  O3'  DT A 152     -97.038 281.564 -12.306 
ATOM   3127  C2'  DT A 152     -95.352 282.679 -11.019 
ATOM   3128  C1'  DT A 152     -95.606 281.656  -9.915 
ATOM   3129  N1   DT A 152     -95.053 282.054  -8.590 
ATOM   3130  C2   DT A 152     -95.765 281.678  -7.477 
ATOM   3131  O2   DT A 152     -96.806 281.047  -7.537 
ATOM   3132  N3   DT A 152     -95.221 282.066  -6.267 
ATOM   3133  C4   DT A 152     -94.054 282.779  -6.085 
ATOM   3134  O4   DT A 152     -93.668 283.068  -4.950 
ATOM   3135  C5   DT A 152     -93.379 283.127  -7.312 
ATOM   3136  C7   DT A 152     -92.100 283.905  -7.203 
ATOM   3137  C6   DT A 152     -93.884 282.765  -8.502 
ATOM   3138  P    DC A 153     -97.821 282.296 -13.494 
ATOM   3139  OP1  DC A 153     -97.726 281.482 -14.727 
ATOM   3140  OP2  DC A 153     -97.357 283.697 -13.605 
ATOM   3141  O5'  DC A 153     -99.323 282.270 -12.946 
ATOM   3142  C5'  DC A 153     -99.733 281.191 -12.084 
ATOM   3143  C4'  DC A 153    -100.547 281.734 -10.925 
ATOM   3144  O4'  DC A 153     -99.714 282.122  -9.796 
ATOM   3145  C3'  DC A 153    -101.373 282.985 -11.221 
ATOM   3146  O3'  DC A 153    -102.603 282.903 -10.512 
ATOM   3147  C2'  DC A 153    -100.553 284.137 -10.639 
ATOM   3148  C1'  DC A 153    -100.112 283.416  -9.370 
ATOM   3149  N1   DC A 153     -98.952 284.057  -8.690 
ATOM   3150  C2   DC A 153     -98.909 284.012  -7.299 
ATOM   3151  O2   DC A 153     -99.827 283.447  -6.692 
ATOM   3152  N3   DC A 153     -97.860 284.591  -6.659 
ATOM   3153  C4   DC A 153     -96.886 285.193  -7.353 
ATOM   3154  N4   DC A 153     -95.884 285.742  -6.685 
ATOM   3155  C5   DC A 153     -96.911 285.250  -8.785 
ATOM   3156  C6   DC A 153     -97.968 284.667  -9.405 
ATOM   3157  P    DC A 154    -103.945 283.409 -11.223 
ATOM   3158  OP1  DC A 154    -104.489 282.331 -12.080 
ATOM   3159  OP2  DC A 154    -103.693 284.705 -11.893 
ATOM   3160  O5'  DC A 154    -104.905 283.633  -9.964 
ATOM   3161  C5'  DC A 154    -104.723 282.815  -8.793 
ATOM   3162  C4'  DC A 154    -104.806 283.672  -7.545 
ATOM   3163  O4'  DC A 154    -103.517 284.236  -7.170 
ATOM   3164  C3'  DC A 154    -105.729 284.888  -7.633 
ATOM   3165  O3'  DC A 154    -106.371 285.071  -6.377 
ATOM   3166  C2'  DC A 154    -104.789 286.069  -7.875 
ATOM   3167  C1'  DC A 154    -103.691 285.621  -6.915 
ATOM   3168  N1   DC A 154    -102.385 286.301  -7.140 
ATOM   3169  C2   DC A 154    -101.592 286.569  -6.027 
ATOM   3170  O2   DC A 154    -102.001 286.235  -4.910 
ATOM   3171  N3   DC A 154    -100.399 287.189  -6.212 
ATOM   3172  C4   DC A 154     -99.991 287.535  -7.439 
ATOM   3173  N4   DC A 154     -98.819 288.137  -7.567 
ATOM   3174  C5   DC A 154    -100.792 287.268  -8.597 
ATOM   3175  C6   DC A 154    -101.982 286.649  -8.392 
ATOM   3176  P    DA A 155    -107.909 285.512  -6.349 
ATOM   3177  OP1  DA A 155    -108.771 284.316  -6.496 
ATOM   3178  OP2  DA A 155    -108.132 286.597  -7.330 
ATOM   3179  O5'  DA A 155    -108.045 286.094  -4.865 
ATOM   3180  C5'  DA A 155    -107.211 285.551  -3.824 
ATOM   3181  C4'  DA A 155    -106.652 286.672  -2.971 
ATOM   3182  O4'  DA A 155    -105.399 287.198  -3.495 
ATOM   3183  C3'  DA A 155    -107.540 287.908  -2.832 
ATOM   3184  O3'  DA A 155    -107.408 288.424  -1.512 
ATOM   3185  C2'  DA A 155    -106.949 288.922  -3.810 
ATOM   3186  C1'  DA A 155    -105.483 288.614  -3.520 
ATOM   3187  N9   DA A 155    -104.548 289.114  -4.565 
ATOM   3188  C8   DA A 155    -104.749 289.201  -5.914 
ATOM   3189  N7   DA A 155    -103.737 289.684  -6.565 
ATOM   3190  C5   DA A 155    -102.794 289.936  -5.579 
ATOM   3191  C6   DA A 155    -101.491 290.459  -5.626 
ATOM   3192  N6   DA A 155    -100.886 290.840  -6.761 
ATOM   3193  N1   DA A 155    -100.829 290.578  -4.460 
ATOM   3194  C2   DA A 155    -101.434 290.199  -3.337 
ATOM   3195  N3   DA A 155    -102.640 289.700  -3.170 
ATOM   3196  C4   DA A 155    -103.281 289.591  -4.351 
ATOM   3197  P    DA A 156    -108.708 288.986  -0.765 
ATOM   3198  OP1  DA A 156    -109.443 287.864  -0.139 
ATOM   3199  OP2  DA A 156    -109.486 289.834  -1.693 
ATOM   3200  O5'  DA A 156    -108.048 289.898   0.373 
ATOM   3201  C5'  DA A 156    -106.755 289.538   0.893 
ATOM   3202  C4'  DA A 156    -105.885 290.774   1.020 
ATOM   3203  O4'  DA A 156    -105.147 291.061  -0.203 
ATOM   3204  C3'  DA A 156    -106.622 292.079   1.320 
ATOM   3205  O3'  DA A 156    -105.825 292.867   2.195 
ATOM   3206  C2'  DA A 156    -106.714 292.791  -0.029 
ATOM   3207  C1'  DA A 156    -105.310 292.437  -0.512 
ATOM   3208  N9   DA A 156    -105.119 292.608  -1.979 
ATOM   3209  C8   DA A 156    -106.024 292.403  -2.981 
ATOM   3210  N7   DA A 156    -105.556 292.640  -4.167 
ATOM   3211  C5   DA A 156    -104.244 293.030  -3.936 
ATOM   3212  C6   DA A 156    -103.206 293.419  -4.799 
ATOM   3213  N6   DA A 156    -103.335 293.481  -6.132 
ATOM   3214  N1   DA A 156    -102.025 293.744  -4.240 
ATOM   3215  C2   DA A 156    -101.903 293.681  -2.915 
ATOM   3216  N3   DA A 156    -102.795 293.334  -2.014 
ATOM   3217  C4   DA A 156    -103.968 293.014  -2.599 
ATOM   3218  P    DC A 157    -106.540 293.689   3.367 
ATOM   3219  OP1  DC A 157    -106.756 292.803   4.533 
ATOM   3220  OP2  DC A 157    -107.743 294.367   2.835 
ATOM   3221  O5'  DC A 157    -105.421 294.778   3.718 
ATOM   3222  C5'  DC A 157    -104.034 294.440   3.527 
ATOM   3223  C4'  DC A 157    -103.305 295.595   2.871 
ATOM   3224  O4'  DC A 157    -103.365 295.535   1.417 
ATOM   3225  C3'  DC A 157    -103.832 296.990   3.204 
ATOM   3226  O3'  DC A 157    -102.733 297.888   3.297 
ATOM   3227  C2'  DC A 157    -104.679 297.384   1.994 
ATOM   3228  C1'  DC A 157    -103.744 296.814   0.932 
ATOM   3229  N1   DC A 157    -104.389 296.632  -0.399 
ATOM   3230  C2   DC A 157    -103.608 296.837  -1.533 
ATOM   3231  O2   DC A 157    -102.423 297.159  -1.391 
ATOM   3232  N3   DC A 157    -104.178 296.676  -2.755 
ATOM   3233  C4   DC A 157    -105.466 296.327  -2.866 
ATOM   3234  N4   DC A 157    -105.976 296.182  -4.080 
ATOM   3235  C5   DC A 157    -106.287 296.111  -1.712 
ATOM   3236  C6   DC A 157    -105.698 296.277  -0.500 
ATOM   3237  P    DA A 158    -102.742 299.011   4.438 
ATOM   3238  OP1  DA A 158    -102.241 298.434   5.706 
ATOM   3239  OP2  DA A 158    -104.076 299.648   4.497 
ATOM   3240  O5'  DA A 158    -101.673 300.054   3.863 
ATOM   3241  C5'  DA A 158    -100.595 299.568   3.041 
ATOM   3242  C4'  DA A 158    -100.403 300.480   1.845 
ATOM   3243  O4'  DA A 158    -101.238 300.097   0.715 
ATOM   3244  C3'  DA A 158    -100.741 301.953   2.071 
ATOM   3245  O3'  DA A 158     -99.818 302.754   1.343 
ATOM   3246  C2'  DA A 158    -102.129 302.131   1.456 
ATOM   3247  C1'  DA A 158    -101.890 301.260   0.226 
ATOM   3248  N9   DA A 158    -103.142 300.834  -0.459 
ATOM   3249  C8   DA A 158    -104.354 300.538   0.095 
ATOM   3250  N7   DA A 158    -105.258 300.197  -0.770 
ATOM   3251  C5   DA A 158    -104.598 300.271  -1.989 
ATOM   3252  C6   DA A 158    -105.015 300.027  -3.308 
ATOM   3253  N6   DA A 158    -106.256 299.639  -3.632 
ATOM   3254  N1   DA A 158    -104.105 300.197  -4.286 
ATOM   3255  C2   DA A 158    -102.873 300.581  -3.958 
ATOM   3256  N3   DA A 158    -102.372 300.838  -2.770 
ATOM   3257  C4   DA A 158    -103.302 300.661  -1.809 
ATOM   3258  P    DC A 159     -99.269 304.104   2.007 
ATOM   3259  OP1  DC A 159     -98.130 303.790   2.899 
ATOM   3260  OP2  DC A 159    -100.391 304.845   2.623 
ATOM   3261  O5'  DC A 159     -98.743 304.897   0.721 
ATOM   3262  C5'  DC A 159     -98.258 304.149  -0.410 
ATOM   3263  C4'  DC A 159     -98.795 304.747  -1.695 
ATOM   3264  O4'  DC A 159    -100.086 304.189  -2.069 
ATOM   3265  C3'  DC A 159     -99.037 306.256  -1.676 
ATOM   3266  O3'  DC A 159     -98.702 306.792  -2.950 
ATOM   3267  C2'  DC A 159    -100.544 306.404  -1.469 
ATOM   3268  C1'  DC A 159    -100.962 305.260  -2.387 
ATOM   3269  N1   DC A 159    -102.360 304.795  -2.168 
ATOM   3270  C2   DC A 159    -103.081 304.360  -3.277 
ATOM   3271  O2   DC A 159    -102.536 304.376  -4.387 
ATOM   3272  N3   DC A 159    -104.358 303.933  -3.098 
ATOM   3273  C4   DC A 159    -104.912 303.931  -1.879 
ATOM   3274  N4   DC A 159    -106.160 303.505  -1.756 
ATOM   3275  C5   DC A 159    -104.188 304.376  -0.726 
ATOM   3276  C6   DC A 159    -102.913 304.799  -0.925 
ATOM   3277  P    DA A 160     -97.956 308.206  -3.026 
ATOM   3278  OP1  DA A 160     -96.501 308.009  -2.844 
ATOM   3279  OP2  DA A 160     -98.603 309.159  -2.098 
ATOM   3280  O5'  DA A 160     -98.256 308.641  -4.537 
ATOM   3281  C5'  DA A 160     -98.421 307.619  -5.538 
ATOM   3282  C4'  DA A 160     -99.601 307.952  -6.429 
ATOM   3283  O4'  DA A 160    -100.856 307.433  -5.905 
ATOM   3284  C3'  DA A 160     -99.877 309.441  -6.638 
ATOM   3285  O3'  DA A 160    -100.316 309.644  -7.976 
ATOM   3286  C2'  DA A 160    -101.036 309.757  -5.693 
ATOM   3287  C1'  DA A 160    -101.822 308.472  -5.942 
ATOM   3288  N9   DA A 160    -102.849 308.187  -4.902 
ATOM   3289  C8   DA A 160    -102.797 308.452  -3.564 
ATOM   3290  N7   DA A 160    -103.858 308.083  -2.915 
ATOM   3291  C5   DA A 160    -104.675 307.532  -3.893 
ATOM   3292  C6   DA A 160    -105.953 306.954  -3.845 
ATOM   3293  N6   DA A 160    -106.667 306.830  -2.717 
ATOM   3294  N1   DA A 160    -106.476 306.508  -5.002 
ATOM   3295  C2   DA A 160    -105.762 306.634  -6.120 
ATOM   3296  N3   DA A 160    -104.566 307.153  -6.287 
ATOM   3297  C4   DA A 160    -104.065 307.593  -5.113 
ATOM   3298  P    DC A 161     -99.809 310.938  -8.771 
ATOM   3299  OP1  DC A 161     -98.479 310.668  -9.361 
ATOM   3300  OP2  DC A 161     -99.901 312.126  -7.895 
ATOM   3301  O5'  DC A 161    -100.903 311.042  -9.934 
ATOM   3302  C5'  DC A 161    -101.528 309.837 -10.415 
ATOM   3303  C4'  DC A 161    -103.019 310.056 -10.578 
ATOM   3304  O4'  DC A 161    -103.759 309.775  -9.356 
ATOM   3305  C3'  DC A 161    -103.446 311.476 -10.948 
ATOM   3306  O3'  DC A 161    -104.551 311.407 -11.842 
ATOM   3307  C2'  DC A 161    -103.924 312.092  -9.634 
ATOM   3308  C1'  DC A 161    -104.647 310.855  -9.111 
ATOM   3309  N1   DC A 161    -104.929 310.899  -7.649 
ATOM   3310  C2   DC A 161    -106.106 310.309  -7.197 
ATOM   3311  O2   DC A 161    -106.861 309.777  -8.019 
ATOM   3312  N3   DC A 161    -106.382 310.339  -5.868 
ATOM   3313  C4   DC A 161    -105.538 310.926  -5.008 
ATOM   3314  N4   DC A 161    -105.852 310.929  -3.722 
ATOM   3315  C5   DC A 161    -104.322 311.539  -5.453 
ATOM   3316  C6   DC A 161    -104.065 311.499  -6.785 
ATOM   3317  P    DA A 162    -104.629 312.439 -13.063 
ATOM   3318  OP1  DA A 162    -103.819 311.933 -14.193 
ATOM   3319  OP2  DA A 162    -104.296 313.799 -12.583 
ATOM   3320  O5'  DA A 162    -106.182 312.368 -13.439 
ATOM   3321  C5'  DA A 162    -106.900 311.141 -13.208 
ATOM   3322  C4'  DA A 162    -108.251 311.440 -12.589 
ATOM   3323  O4'  DA A 162    -108.194 311.505 -11.135 
ATOM   3324  C3'  DA A 162    -108.888 312.769 -12.992 
ATOM   3325  O3'  DA A 162    -110.295 312.591 -13.104 
ATOM   3326  C2'  DA A 162    -108.609 313.705 -11.817 
ATOM   3327  C1'  DA A 162    -108.864 312.683 -10.713 
ATOM   3328  N9   DA A 162    -108.310 313.081  -9.388 
ATOM   3329  C8   DA A 162    -107.170 313.783  -9.122 
ATOM   3330  N7   DA A 162    -106.955 313.975  -7.857 
ATOM   3331  C5   DA A 162    -108.032 313.354  -7.237 
ATOM   3332  C6   DA A 162    -108.390 313.203  -5.888 
ATOM   3333  N6   DA A 162    -107.664 313.691  -4.871 
ATOM   3334  N1   DA A 162    -109.525 312.532  -5.619 
ATOM   3335  C2   DA A 162    -110.241 312.049  -6.634 
ATOM   3336  N3   DA A 162    -110.008 312.128  -7.926 
ATOM   3337  C4   DA A 162    -108.867 312.805  -8.167 
ATOM   3338  P    DT A 163    -111.079 313.323 -14.292 
ATOM   3339  OP1  DT A 163    -110.984 312.508 -15.525 
ATOM   3340  OP2  DT A 163    -110.615 314.724 -14.403 
ATOM   3341  O5'  DT A 163    -112.581 313.297 -13.744 
ATOM   3342  C5'  DT A 163    -112.991 312.218 -12.882 
ATOM   3343  C4'  DT A 163    -113.804 312.761 -11.723 
ATOM   3344  O4'  DT A 163    -112.972 313.149 -10.594 
ATOM   3345  C3'  DT A 163    -114.630 314.012 -12.019 
ATOM   3346  O3'  DT A 163    -115.861 313.930 -11.310 
ATOM   3347  C2'  DT A 163    -113.811 315.164 -11.437 
ATOM   3348  C1'  DT A 163    -113.370 314.443 -10.168 
ATOM   3349  N1   DT A 163    -112.209 315.084  -9.488 
ATOM   3350  C2   DT A 163    -112.182 315.031  -8.115 
ATOM   3351  O2   DT A 163    -113.052 314.491  -7.454 
ATOM   3352  N3   DT A 163    -111.092 315.636  -7.519 
ATOM   3353  C4   DT A 163    -110.053 316.273  -8.168 
ATOM   3354  O4   DT A 163    -109.130 316.778  -7.527 
ATOM   3355  C5   DT A 163    -110.172 316.276  -9.607 
ATOM   3356  C7   DT A 163    -109.083 316.950 -10.390 
ATOM   3357  C6   DT A 163    -111.221 315.696 -10.212 
ATOM   3358  P    DT A 164    -117.202 314.436 -12.021 
ATOM   3359  OP1  DT A 164    -117.746 313.358 -12.878 
ATOM   3360  OP2  DT A 164    -116.951 315.732 -12.691 
ATOM   3361  O5'  DT A 164    -118.163 314.659 -10.762 
ATOM   3362  C5'  DT A 164    -117.980 313.842  -9.591 
ATOM   3363  C4'  DT A 164    -118.064 314.699  -8.343 
ATOM   3364  O4'  DT A 164    -116.774 315.263  -7.968 
ATOM   3365  C3'  DT A 164    -118.986 315.914  -8.431 
ATOM   3366  O3'  DT A 164    -119.629 316.098  -7.175 
ATOM   3367  C2'  DT A 164    -118.047 317.096  -8.673 
ATOM   3368  C1'  DT A 164    -116.949 316.648  -7.713 
ATOM   3369  N1   DT A 164    -115.642 317.328  -7.938 
ATOM   3370  C2   DT A 164    -114.872 317.585  -6.831 
ATOM   3371  O2   DT A 164    -115.214 317.283  -5.700 
ATOM   3372  N3   DT A 164    -113.669 318.217  -7.078 
ATOM   3373  C4   DT A 164    -113.185 318.602  -8.312 
ATOM   3374  O4   DT A 164    -112.090 319.162  -8.408 
ATOM   3375  C5   DT A 164    -114.064 318.289  -9.413 
ATOM   3376  C7   DT A 164    -113.614 318.675 -10.792 
ATOM   3377  C6   DT A 164    -115.240 317.676  -9.201 
ATOM   3378  P    DA A 165    -121.167 316.539  -7.147 
ATOM   3379  OP1  DA A 165    -122.029 315.343  -7.294 
ATOM   3380  OP2  DA A 165    -121.390 317.623  -8.128 
ATOM   3381  O5'  DA A 165    -121.303 317.120  -5.663 
ATOM   3382  C5'  DA A 165    -120.468 316.578  -4.622 
ATOM   3383  C4'  DA A 165    -119.910 317.699  -3.769 
ATOM   3384  O4'  DA A 165    -118.656 318.224  -4.293 
ATOM   3385  C3'  DA A 165    -120.798 318.935  -3.629 
ATOM   3386  O3'  DA A 165    -120.665 319.451  -2.310 
ATOM   3387  C2'  DA A 165    -120.206 319.949  -4.608 
ATOM   3388  C1'  DA A 165    -118.740 319.641  -4.318 
ATOM   3389  N9   DA A 165    -117.805 320.141  -5.363 
ATOM   3390  C8   DA A 165    -118.007 320.228  -6.712 
ATOM   3391  N7   DA A 165    -116.995 320.711  -7.363 
ATOM   3392  C5   DA A 165    -116.051 320.963  -6.377 
ATOM   3393  C6   DA A 165    -114.748 321.486  -6.424 
ATOM   3394  N6   DA A 165    -114.144 321.867  -7.559 
ATOM   3395  N1   DA A 165    -114.087 321.605  -5.258 
ATOM   3396  C2   DA A 165    -114.692 321.226  -4.135 
ATOM   3397  N3   DA A 165    -115.898 320.727  -3.968 
ATOM   3398  C4   DA A 165    -116.538 320.618  -5.149 
ATOM   3399  P    DT A 166    -121.965 320.012  -1.563 
ATOM   3400  OP1  DT A 166    -122.701 318.891  -0.937 
ATOM   3401  OP2  DT A 166    -122.743 320.861  -2.491 
ATOM   3402  O5'  DT A 166    -121.305 320.925  -0.425 
ATOM   3403  C5'  DT A 166    -120.012 320.565   0.095 
ATOM   3404  C4'  DT A 166    -119.142 321.801   0.222 
ATOM   3405  O4'  DT A 166    -118.405 322.088  -1.001 
ATOM   3406  C3'  DT A 166    -119.880 323.105   0.522 
ATOM   3407  O3'  DT A 166    -119.082 323.894   1.397 
ATOM   3408  C2'  DT A 166    -119.971 323.818  -0.827 
ATOM   3409  C1'  DT A 166    -118.567 323.464  -1.310 
ATOM   3410  N1   DT A 166    -118.377 323.634  -2.777 
ATOM   3411  C2   DT A 166    -117.139 324.052  -3.202 
ATOM   3412  O2   DT A 166    -116.218 324.281  -2.438 
ATOM   3413  N3   DT A 166    -117.001 324.200  -4.569 
ATOM   3414  C4   DT A 166    -117.973 323.970  -5.521 
ATOM   3415  O4   DT A 166    -117.732 324.137  -6.717 
ATOM   3416  C5   DT A 166    -119.238 323.535  -4.976 
ATOM   3417  C7   DT A 166    -120.353 323.262  -5.945 
ATOM   3418  C6   DT A 166    -119.401 323.383  -3.652 
ATOM   3419  P    DA A 167    -119.797 324.716   2.569 
ATOM   3420  OP1  DA A 167    -120.014 323.830   3.736 
ATOM   3421  OP2  DA A 167    -121.000 325.394   2.037 
ATOM   3422  O5'  DA A 167    -118.678 325.805   2.920 
ATOM   3423  C5'  DA A 167    -117.292 325.467   2.729 
ATOM   3424  C4'  DA A 167    -116.562 326.622   2.073 
ATOM   3425  O4'  DA A 167    -116.623 326.562   0.619 
ATOM   3426  C3'  DA A 167    -117.090 328.017   2.406 
ATOM   3427  O3'  DA A 167    -115.990 328.915   2.499 
ATOM   3428  C2'  DA A 167    -117.936 328.411   1.196 
ATOM   3429  C1'  DA A 167    -117.001 327.841   0.134 
ATOM   3430  N9   DA A 167    -117.647 327.658  -1.197 
ATOM   3431  C8   DA A 167    -118.938 327.307  -1.472 
ATOM   3432  N7   DA A 167    -119.201 327.230  -2.740 
ATOM   3433  C5   DA A 167    -117.997 327.552  -3.352 
ATOM   3434  C6   DA A 167    -117.616 327.648  -4.700 
ATOM   3435  N6   DA A 167    -118.450 327.416  -5.724 
ATOM   3436  N1   DA A 167    -116.341 327.992  -4.960 
ATOM   3437  C2   DA A 167    -115.516 328.221  -3.939 
ATOM   3438  N3   DA A 167    -115.757 328.163  -2.648 
ATOM   3439  C4   DA A 167    -117.040 327.817  -2.415 
ATOM   3440  P    DG A 168    -115.999 330.038   3.640 
ATOM   3441  OP1  DG A 168    -115.498 329.461   4.908 
ATOM   3442  OP2  DG A 168    -117.333 330.675   3.699 
ATOM   3443  O5'  DG A 168    -114.931 331.081   3.065 
ATOM   3444  C5'  DG A 168    -113.852 330.595   2.243 
ATOM   3445  C4'  DG A 168    -113.660 331.507   1.047 
ATOM   3446  O4'  DG A 168    -114.496 331.124  -0.083 
ATOM   3447  C3'  DG A 168    -113.998 332.980   1.273 
ATOM   3448  O3'  DG A 168    -113.076 333.781   0.545 
ATOM   3449  C2'  DG A 168    -115.387 333.158   0.658 
ATOM   3450  C1'  DG A 168    -115.147 332.286  -0.572 
ATOM   3451  N9   DG A 168    -116.399 331.861  -1.257 
ATOM   3452  C8   DG A 168    -117.630 331.559  -0.715 
ATOM   3453  N7   DG A 168    -118.534 331.215  -1.601 
ATOM   3454  C5   DG A 168    -117.853 331.296  -2.816 
ATOM   3455  C6   DG A 168    -118.308 331.041  -4.135 
ATOM   3456  O6   DG A 168    -119.421 330.685  -4.511 
ATOM   3457  N1   DG A 168    -117.289 331.245  -5.076 
ATOM   3458  C2   DG A 168    -116.000 331.644  -4.780 
ATOM   3459  N2   DG A 168    -115.175 331.783  -5.821 
ATOM   3460  N3   DG A 168    -115.575 331.882  -3.541 
ATOM   3461  C4   DG A 168    -116.551 331.689  -2.617 
ATOM   3462  P    DA A 169    -112.526 335.130   1.209 
ATOM   3463  OP1  DA A 169    -111.388 334.816   2.101 
ATOM   3464  OP2  DA A 169    -113.649 335.872   1.825 
ATOM   3465  O5'  DA A 169    -112.000 335.924  -0.077 
ATOM   3466  C5'  DA A 169    -111.515 335.176  -1.208 
ATOM   3467  C4'  DA A 169    -112.053 335.774  -2.493 
ATOM   3468  O4'  DA A 169    -113.344 335.216  -2.867 
ATOM   3469  C3'  DA A 169    -112.295 337.283  -2.474 
ATOM   3470  O3'  DA A 169    -111.960 337.819  -3.748 
ATOM   3471  C2'  DA A 169    -113.802 337.431  -2.267 
ATOM   3472  C1'  DA A 169    -114.220 336.287  -3.185 
ATOM   3473  N9   DA A 169    -115.618 335.822  -2.966 
ATOM   3474  C8   DA A 169    -116.317 335.761  -1.795 
ATOM   3475  N7   DA A 169    -117.526 335.309  -1.928 
ATOM   3476  C5   DA A 169    -117.637 335.050  -3.287 
ATOM   3477  C6   DA A 169    -118.688 334.548  -4.073 
ATOM   3478  N6   DA A 169    -119.884 334.201  -3.575 
ATOM   3479  N1   DA A 169    -118.465 334.416  -5.394 
ATOM   3480  C2   DA A 169    -117.276 334.761  -5.882 
ATOM   3481  N3   DA A 169    -116.225 335.239  -5.251 
ATOM   3482  C4   DA A 169    -116.474 335.362  -3.931 
ATOM   3483  P    DT A 170    -111.213 339.233  -3.824 
ATOM   3484  OP1  DT A 170    -109.758 339.036  -3.642 
ATOM   3485  OP2  DT A 170    -111.861 340.186  -2.896 
ATOM   3486  O5'  DT A 170    -111.513 339.668  -5.335 
ATOM   3487  C5'  DT A 170    -111.678 338.646  -6.336 
ATOM   3488  C4'  DT A 170    -112.858 338.979  -7.227 
ATOM   3489  O4'  DT A 170    -114.114 338.459  -6.703 
ATOM   3490  C3'  DT A 170    -113.134 340.468  -7.436 
ATOM   3491  O3'  DT A 170    -113.574 340.671  -8.774 
ATOM   3492  C2'  DT A 170    -114.293 340.783  -6.491 
ATOM   3493  C1'  DT A 170    -115.079 339.499  -6.740 
ATOM   3494  N1   DT A 170    -116.107 339.214  -5.700 
ATOM   3495  C2   DT A 170    -117.267 338.607  -6.117 
ATOM   3496  O2   DT A 170    -117.476 338.303  -7.279 
ATOM   3497  N3   DT A 170    -118.196 338.360  -5.126 
ATOM   3498  C4   DT A 170    -118.064 338.661  -3.786 
ATOM   3499  O4   DT A 170    -118.967 338.390  -2.990 
ATOM   3500  C5   DT A 170    -116.813 339.296  -3.445 
ATOM   3501  C7   DT A 170    -116.587 339.658  -2.006 
ATOM   3502  C6   DT A 170    -115.892 339.549  -4.389 
ATOM   3503  P    DT A 171    -113.067 341.965  -9.569 
ATOM   3504  OP1  DT A 171    -111.737 341.694 -10.159 
ATOM   3505  OP2  DT A 171    -113.159 343.153  -8.693 
ATOM   3506  O5'  DT A 171    -114.161 342.069 -10.732 
ATOM   3507  C5'  DT A 171    -114.786 340.864 -11.213 
ATOM   3508  C4'  DT A 171    -116.277 341.083 -11.376 
ATOM   3509  O4'  DT A 171    -117.017 340.802 -10.154 
ATOM   3510  C3'  DT A 171    -116.704 342.503 -11.746 
ATOM   3511  O3'  DT A 171    -117.808 342.433 -12.640 
ATOM   3512  C2'  DT A 171    -117.182 343.119 -10.432 
ATOM   3513  C1'  DT A 171    -117.904 341.882  -9.909 
ATOM   3514  N1   DT A 171    -118.187 341.926  -8.447 
ATOM   3515  C2   DT A 171    -119.351 341.339  -8.017 
ATOM   3516  O2   DT A 171    -120.140 340.798  -8.772 
ATOM   3517  N3   DT A 171    -119.580 341.400  -6.655 
ATOM   3518  C4   DT A 171    -118.759 341.986  -5.714 
ATOM   3519  O4   DT A 171    -119.070 341.978  -4.521 
ATOM   3520  C5   DT A 171    -117.560 342.575  -6.261 
ATOM   3521  C7   DT A 171    -116.611 343.234  -5.304 
ATOM   3522  C6   DT A 171    -117.313 342.530  -7.580 
ATOM   3523  P    DA A 172    -117.886 343.466 -13.861 
ATOM   3524  OP1  DA A 172    -117.076 342.960 -14.991 
ATOM   3525  OP2  DA A 172    -117.554 344.826 -13.381 
ATOM   3526  O5'  DA A 172    -119.439 343.395 -14.237 
ATOM   3527  C5'  DA A 172    -120.158 342.168 -14.006 
ATOM   3528  C4'  DA A 172    -121.509 342.467 -13.387 
ATOM   3529  O4'  DA A 172    -121.451 342.532 -11.933 
ATOM   3530  C3'  DA A 172    -122.146 343.796 -13.790 
ATOM   3531  O3'  DA A 172    -123.553 343.618 -13.902 
ATOM   3532  C2'  DA A 172    -121.867 344.732 -12.615 
ATOM   3533  C1'  DA A 172    -122.121 343.710 -11.511 
ATOM   3534  N9   DA A 172    -121.568 344.108 -10.186 
ATOM   3535  C8   DA A 172    -120.428 344.810  -9.920 
ATOM   3536  N7   DA A 172    -120.213 345.001  -8.655 
ATOM   3537  C5   DA A 172    -121.289 344.381  -8.035 
ATOM   3538  C6   DA A 172    -121.647 344.230  -6.686 
ATOM   3539  N6   DA A 172    -120.921 344.718  -5.669 
ATOM   3540  N1   DA A 172    -122.782 343.559  -6.417 
ATOM   3541  C2   DA A 172    -123.498 343.076  -7.432 
ATOM   3542  N3   DA A 172    -123.265 343.155  -8.724 
ATOM   3543  C4   DA A 172    -122.125 343.832  -8.965 
ATOM   3544  P    DC A 173    -124.336 344.350 -15.090 
ATOM   3545  OP1  DC A 173    -124.242 343.535 -16.323 
ATOM   3546  OP2  DC A 173    -123.872 345.751 -15.201 
ATOM   3547  O5'  DC A 173    -125.838 344.324 -14.542 
ATOM   3548  C5'  DC A 173    -126.249 343.245 -13.680 
ATOM   3549  C4'  DC A 173    -127.062 343.788 -12.521 
ATOM   3550  O4'  DC A 173    -126.229 344.176 -11.392 
ATOM   3551  C3'  DC A 173    -127.888 345.039 -12.817 
ATOM   3552  O3'  DC A 173    -129.118 344.957 -12.108 
ATOM   3553  C2'  DC A 173    -127.068 346.191 -12.235 
ATOM   3554  C1'  DC A 173    -126.627 345.470 -10.966 
ATOM   3555  N1   DC A 173    -125.467 346.110 -10.286 
ATOM   3556  C2   DC A 173    -125.424 346.065  -8.895 
ATOM   3557  O2   DC A 173    -126.342 345.501  -8.288 
ATOM   3558  N3   DC A 173    -124.375 346.644  -8.255 
ATOM   3559  C4   DC A 173    -123.401 347.246  -8.949 
ATOM   3560  N4   DC A 173    -122.399 347.796  -8.281 
ATOM   3561  C5   DC A 173    -123.426 347.304 -10.381 
ATOM   3562  C6   DC A 173    -124.483 346.720 -11.001 
ATOM   3563  P    DT A 174    -130.460 345.463 -12.819 
ATOM   3564  OP1  DT A 174    -131.004 344.385 -13.676 
ATOM   3565  OP2  DT A 174    -130.208 346.758 -13.489 
ATOM   3566  O5'  DT A 174    -131.421 345.686 -11.560 
ATOM   3567  C5'  DT A 174    -131.238 344.869 -10.389 
ATOM   3568  C4'  DT A 174    -131.321 345.726  -9.141 
ATOM   3569  O4'  DT A 174    -130.032 346.290  -8.766 
ATOM   3570  C3'  DT A 174    -132.244 346.941  -9.229 
ATOM   3571  O3'  DT A 174    -132.886 347.124  -7.973 
ATOM   3572  C2'  DT A 174    -131.304 348.123  -9.471 
ATOM   3573  C1'  DT A 174    -130.207 347.675  -8.511 
ATOM   3574  N1   DT A 174    -128.900 348.354  -8.736 
ATOM   3575  C2   DT A 174    -128.130 348.612  -7.629 
ATOM   3576  O2   DT A 174    -128.472 348.310  -6.498 
ATOM   3577  N3   DT A 174    -126.926 349.244  -7.876 
ATOM   3578  C4   DT A 174    -126.442 349.629  -9.110 
ATOM   3579  O4   DT A 174    -125.348 350.189  -9.206 
ATOM   3580  C5   DT A 174    -127.321 349.316 -10.211 
ATOM   3581  C7   DT A 174    -126.871 349.702 -11.590 
ATOM   3582  C6   DT A 174    -128.498 348.703  -9.999 
ATOM   3583  P    DC A 175    -134.424 347.565  -7.945 
ATOM   3584  OP1  DC A 175    -135.286 346.370  -8.092 
ATOM   3585  OP2  DC A 175    -134.647 348.650  -8.926 
ATOM   3586  O5'  DC A 175    -134.560 348.147  -6.461 
ATOM   3587  C5'  DC A 175    -133.726 347.605  -5.420 
ATOM   3588  C4'  DC A 175    -133.167 348.726  -4.567 
ATOM   3589  O4'  DC A 175    -131.914 349.251  -5.091 
ATOM   3590  C3'  DC A 175    -134.055 349.962  -4.427 
ATOM   3591  O3'  DC A 175    -133.923 350.478  -3.108 
ATOM   3592  C2'  DC A 175    -133.464 350.976  -5.406 
ATOM   3593  C1'  DC A 175    -131.998 350.668  -5.116 
ATOM   3594  N1   DC A 175    -131.063 351.168  -6.161 
ATOM   3595  C2   DC A 175    -129.809 351.615  -5.751 
ATOM   3596  O2   DC A 175    -129.527 351.578  -4.547 
ATOM   3597  N3   DC A 175    -128.942 352.076  -6.689 
ATOM   3598  C4   DC A 175    -129.285 352.099  -7.982 
ATOM   3599  N4   DC A 175    -128.404 352.558  -8.859 
ATOM   3600  C5   DC A 175    -130.570 351.644  -8.426 
ATOM   3601  C6   DC A 175    -131.422 351.188  -7.474 
ATOM   3602  P    DA A 176    -135.223 351.039  -2.361 
ATOM   3603  OP1  DA A 176    -135.958 349.918  -1.735 
ATOM   3604  OP2  DA A 176    -136.001 351.888  -3.289 
ATOM   3605  O5'  DA A 176    -134.563 351.952  -1.223 
ATOM   3606  C5'  DA A 176    -133.270 351.592  -0.703 
ATOM   3607  C4'  DA A 176    -132.400 352.828  -0.576 
ATOM   3608  O4'  DA A 176    -131.663 353.114  -1.799 
ATOM   3609  C3'  DA A 176    -133.137 354.132  -0.276 
ATOM   3610  O3'  DA A 176    -132.340 354.921   0.599 
ATOM   3611  C2'  DA A 176    -133.229 354.845  -1.625 
ATOM   3612  C1'  DA A 176    -131.825 354.490  -2.108 
ATOM   3613  N9   DA A 176    -131.634 354.661  -3.575 
ATOM   3614  C8   DA A 176    -132.539 354.457  -4.577 
ATOM   3615  N7   DA A 176    -132.071 354.694  -5.763 
ATOM   3616  C5   DA A 176    -130.759 355.084  -5.532 
ATOM   3617  C6   DA A 176    -129.721 355.473  -6.395 
ATOM   3618  N6   DA A 176    -129.850 355.534  -7.728 
ATOM   3619  N1   DA A 176    -128.540 355.798  -5.836 
ATOM   3620  C2   DA A 176    -128.418 355.734  -4.511 
ATOM   3621  N3   DA A 176    -129.310 355.388  -3.610 
ATOM   3622  C4   DA A 176    -130.483 355.068  -4.195 
ATOM   3623  P    DG A 177    -133.055 355.743   1.771 
ATOM   3624  OP1  DG A 177    -133.271 354.857   2.938 
ATOM   3625  OP2  DG A 177    -134.258 356.421   1.239 
ATOM   3626  O5'  DG A 177    -131.936 356.832   2.122 
ATOM   3627  C5'  DG A 177    -130.550 356.493   1.931 
ATOM   3628  C4'  DG A 177    -129.820 357.649   1.275 
ATOM   3629  O4'  DG A 177    -129.880 357.589  -0.179 
ATOM   3630  C3'  DG A 177    -130.347 359.044   1.608 
ATOM   3631  O3'  DG A 177    -129.248 359.942   1.701 
ATOM   3632  C2'  DG A 177    -131.194 359.438   0.398 
ATOM   3633  C1'  DG A 177    -130.259 358.868  -0.664 
ATOM   3634  N9   DG A 177    -130.904 358.685  -1.995 
ATOM   3635  C8   DG A 177    -132.203 358.333  -2.292 
ATOM   3636  N7   DG A 177    -132.455 358.257  -3.576 
ATOM   3637  C5   DG A 177    -131.238 358.584  -4.172 
ATOM   3638  C6   DG A 177    -130.887 358.671  -5.545 
ATOM   3639  O6   DG A 177    -131.589 358.475  -6.533 
ATOM   3640  N1   DG A 177    -129.542 359.035  -5.706 
ATOM   3641  C2   DG A 177    -128.654 359.281  -4.677 
ATOM   3642  N2   DG A 177    -127.414 359.614  -5.041 
ATOM   3643  N3   DG A 177    -128.985 359.197  -3.391 
ATOM   3644  C4   DG A 177    -130.285 358.847  -3.216 
ATOM   3645  P    DA A 178    -129.257 361.065   2.842 
ATOM   3646  OP1  DA A 178    -128.756 360.488   4.110 
ATOM   3647  OP2  DA A 178    -130.591 361.701   2.901 
ATOM   3648  O5'  DA A 178    -128.188 362.108   2.267 
ATOM   3649  C5'  DA A 178    -127.110 361.622   1.445 
ATOM   3650  C4'  DA A 178    -126.918 362.534   0.249 
ATOM   3651  O4'  DA A 178    -127.753 362.151  -0.881 
ATOM   3652  C3'  DA A 178    -127.256 364.007   0.475 
ATOM   3653  O3'  DA A 178    -126.333 364.808  -0.253 
ATOM   3654  C2'  DA A 178    -128.644 364.184  -0.140 
ATOM   3655  C1'  DA A 178    -128.405 363.313  -1.370 
ATOM   3656  N9   DA A 178    -129.657 362.888  -2.055 
ATOM   3657  C8   DA A 178    -130.869 362.592  -1.501 
ATOM   3658  N7   DA A 178    -131.773 362.251  -2.366 
ATOM   3659  C5   DA A 178    -131.113 362.325  -3.585 
ATOM   3660  C6   DA A 178    -131.530 362.081  -4.904 
ATOM   3661  N6   DA A 178    -132.772 361.693  -5.228 
ATOM   3662  N1   DA A 178    -130.620 362.250  -5.882 
ATOM   3663  C2   DA A 178    -129.389 362.635  -5.554 
ATOM   3664  N3   DA A 178    -128.887 362.892  -4.366 
ATOM   3665  C4   DA A 178    -129.817 362.715  -3.405 
ATOM   3666  P    DA A 179    -125.784 366.157   0.411 
ATOM   3667  OP1  DA A 179    -124.645 365.843   1.303 
ATOM   3668  OP2  DA A 179    -126.907 366.899   1.027 
ATOM   3669  O5'  DA A 179    -125.258 366.951  -0.875 
ATOM   3670  C5'  DA A 179    -124.773 366.203  -2.006 
ATOM   3671  C4'  DA A 179    -125.310 366.801  -3.291 
ATOM   3672  O4'  DA A 179    -126.602 366.243  -3.665 
ATOM   3673  C3'  DA A 179    -125.552 368.310  -3.272 
ATOM   3674  O3'  DA A 179    -125.217 368.846  -4.546 
ATOM   3675  C2'  DA A 179    -127.059 368.458  -3.065 
ATOM   3676  C1'  DA A 179    -127.477 367.313  -3.983 
ATOM   3677  N9   DA A 179    -128.875 366.849  -3.764 
ATOM   3678  C8   DA A 179    -129.575 366.788  -2.593 
ATOM   3679  N7   DA A 179    -130.783 366.336  -2.726 
ATOM   3680  C5   DA A 179    -130.895 366.077  -4.085 
ATOM   3681  C6   DA A 179    -131.946 365.575  -4.871 
ATOM   3682  N6   DA A 179    -133.141 365.228  -4.373 
ATOM   3683  N1   DA A 179    -131.723 365.443  -6.192 
ATOM   3684  C2   DA A 179    -130.533 365.788  -6.680 
ATOM   3685  N3   DA A 179    -129.483 366.265  -6.049 
ATOM   3686  C4   DA A 179    -129.732 366.389  -4.729 
ATOM   3687  P    DG A 180    -124.471 370.260  -4.622 
ATOM   3688  OP1  DG A 180    -123.016 370.063  -4.440 
ATOM   3689  OP2  DG A 180    -125.119 371.212  -3.694 
ATOM   3690  O5'  DG A 180    -124.771 370.695  -6.133 
ATOM   3691  C5'  DG A 180    -124.936 369.673  -7.134 
ATOM   3692  C4'  DG A 180    -126.116 370.006  -8.025 
ATOM   3693  O4'  DG A 180    -127.372 369.486  -7.501 
ATOM   3694  C3'  DG A 180    -126.392 371.495  -8.234 
ATOM   3695  O3'  DG A 180    -126.831 371.698  -9.571 
ATOM   3696  C2'  DG A 180    -127.551 371.810  -7.289 
ATOM   3697  C1'  DG A 180    -128.337 370.526  -7.538 
ATOM   3698  N9   DG A 180    -129.365 370.241  -6.498 
ATOM   3699  C8   DG A 180    -129.330 370.500  -5.145 
ATOM   3700  N7   DG A 180    -130.408 370.121  -4.502 
ATOM   3701  C5   DG A 180    -131.213 369.573  -5.499 
ATOM   3702  C6   DG A 180    -132.507 368.996  -5.414 
ATOM   3703  O6   DG A 180    -133.219 368.846  -4.425 
ATOM   3704  N1   DG A 180    -132.958 368.564  -6.669 
ATOM   3705  C2   DG A 180    -132.252 368.675  -7.850 
ATOM   3706  N2   DG A 180    -132.857 368.202  -8.942 
ATOM   3707  N3   DG A 180    -131.038 369.217  -7.929 
ATOM   3708  C4   DG A 180    -130.586 369.641  -6.720 
ATOM   3709  P    DC A 181    -126.324 372.992 -10.367 
ATOM   3710  OP1  DC A 181    -124.994 372.721 -10.957 
ATOM   3711  OP2  DC A 181    -126.417 374.180  -9.491 
ATOM   3712  O5'  DC A 181    -127.419 373.096 -11.530 
ATOM   3713  C5'  DC A 181    -128.043 371.891 -12.011 
ATOM   3714  C4'  DC A 181    -129.535 372.110 -12.174 
ATOM   3715  O4'  DC A 181    -130.274 371.828 -10.952 
ATOM   3716  C3'  DC A 181    -129.961 373.530 -12.544 
ATOM   3717  O3'  DC A 181    -131.066 373.460 -13.438 
ATOM   3718  C2'  DC A 181    -130.439 374.146 -11.230 
ATOM   3719  C1'  DC A 181    -131.162 372.909 -10.707 
ATOM   3720  N1   DC A 181    -131.444 372.953  -9.245 
ATOM   3721  C2   DC A 181    -132.621 372.363  -8.793 
ATOM   3722  O2   DC A 181    -133.376 371.831  -9.615 
ATOM   3723  N3   DC A 181    -132.897 372.393  -7.464 
ATOM   3724  C4   DC A 181    -132.053 372.979  -6.604 
ATOM   3725  N4   DC A 181    -132.367 372.982  -5.318 
ATOM   3726  C5   DC A 181    -130.838 373.593  -7.049 
ATOM   3727  C6   DC A 181    -130.580 373.552  -8.381 
ATOM   3728  P    DA A 182    -131.144 374.493 -14.659 
ATOM   3729  OP1  DA A 182    -130.334 373.987 -15.789 
ATOM   3730  OP2  DA A 182    -130.812 375.853 -14.179 
ATOM   3731  O5'  DA A 182    -132.697 374.421 -15.035 
ATOM   3732  C5'  DA A 182    -133.415 373.195 -14.804 
ATOM   3733  C4'  DA A 182    -134.767 373.494 -14.185 
ATOM   3734  O4'  DA A 182    -134.709 373.559 -12.731 
ATOM   3735  C3'  DA A 182    -135.404 374.823 -14.588 
ATOM   3736  O3'  DA A 182    -136.811 374.644 -14.700 
ATOM   3737  C2'  DA A 182    -135.125 375.759 -13.413 
ATOM   3738  C1'  DA A 182    -135.379 374.737 -12.309 
ATOM   3739  N9   DA A 182    -134.826 375.134 -10.984 
ATOM   3740  C8   DA A 182    -133.685 375.836 -10.718 
ATOM   3741  N7   DA A 182    -133.470 376.028  -9.453 
ATOM   3742  C5   DA A 182    -134.547 375.408  -8.833 
ATOM   3743  C6   DA A 182    -134.905 375.257  -7.484 
ATOM   3744  N6   DA A 182    -134.179 375.745  -6.467 
ATOM   3745  N1   DA A 182    -136.040 374.585  -7.215 
ATOM   3746  C2   DA A 182    -136.756 374.103  -8.230 
ATOM   3747  N3   DA A 182    -136.523 374.181  -9.522 
ATOM   3748  C4   DA A 182    -135.383 374.858  -9.763 
ATOM   3749  P    DG A 183    -137.594 375.377 -15.888 
ATOM   3750  OP1  DG A 183    -137.499 374.562 -17.121 
ATOM   3751  OP2  DG A 183    -137.130 376.777 -15.999 
ATOM   3752  O5'  DG A 183    -139.096 375.350 -15.340 
ATOM   3753  C5'  DG A 183    -139.506 374.272 -14.478 
ATOM   3754  C4'  DG A 183    -140.320 374.814 -13.319 
ATOM   3755  O4'  DG A 183    -139.487 375.202 -12.190 
ATOM   3756  C3'  DG A 183    -141.146 376.066 -13.615 
ATOM   3757  O3'  DG A 183    -142.376 375.984 -12.906 
ATOM   3758  C2'  DG A 183    -140.326 377.217 -13.033 
ATOM   3759  C1'  DG A 183    -139.885 376.497 -11.764 
ATOM   3760  N9   DG A 183    -138.724 377.137 -11.084 
ATOM   3761  C8   DG A 183    -137.646 377.794 -11.635 
ATOM   3762  N7   DG A 183    -136.789 378.248 -10.752 
ATOM   3763  C5   DG A 183    -137.340 377.866  -9.529 
ATOM   3764  C6   DG A 183    -136.866 378.075  -8.208 
ATOM   3765  O6   DG A 183    -135.846 378.650  -7.838 
ATOM   3766  N1   DG A 183    -137.736 377.521  -7.258 
ATOM   3767  C2   DG A 183    -138.909 376.852  -7.548 
ATOM   3768  N2   DG A 183    -139.599 376.397  -6.499 
ATOM   3769  N3   DG A 183    -139.353 376.656  -8.787 
ATOM   3770  C4   DG A 183    -138.521 377.187  -9.721 
ATOM   3771  P    DA A 184    -143.718 376.490 -13.617 
ATOM   3772  OP1  DA A 184    -144.261 375.412 -14.474 
ATOM   3773  OP2  DA A 184    -143.466 377.785 -14.287 
ATOM   3774  O5'  DA A 184    -144.678 376.713 -12.358 
ATOM   3775  C5'  DA A 184    -144.496 375.896 -11.187 
ATOM   3776  C4'  DA A 184    -144.579 376.752  -9.939 
ATOM   3777  O4'  DA A 184    -143.290 377.316  -9.564 
ATOM   3778  C3'  DA A 184    -145.502 377.968 -10.027 
ATOM   3779  O3'  DA A 184    -146.144 378.151  -8.771 
ATOM   3780  C2'  DA A 184    -144.562 379.150 -10.269 
ATOM   3781  C1'  DA A 184    -143.464 378.701  -9.309 
ATOM   3782  N9   DA A 184    -142.158 379.381  -9.534 
ATOM   3783  C8   DA A 184    -141.608 379.793 -10.715 
ATOM   3784  N7   DA A 184    -140.449 380.360 -10.584 
ATOM   3785  C5   DA A 184    -140.209 380.321  -9.217 
ATOM   3786  C6   DA A 184    -139.135 380.768  -8.431 
ATOM   3787  N6   DA A 184    -138.049 381.370  -8.935 
ATOM   3788  N1   DA A 184    -139.218 380.573  -7.101 
ATOM   3789  C2   DA A 184    -140.300 379.973  -6.607 
ATOM   3790  N3   DA A 184    -141.358 379.516  -7.238 
ATOM   3791  C4   DA A 184    -141.251 379.724  -8.566 
ATOM   3792  P    DA A 185    -147.682 378.592  -8.743 
ATOM   3793  OP1  DA A 185    -148.544 377.397  -8.890 
ATOM   3794  OP2  DA A 185    -147.905 379.677  -9.724 
ATOM   3795  O5'  DA A 185    -147.818 379.174  -7.259 
ATOM   3796  C5'  DA A 185    -146.983 378.632  -6.218 
ATOM   3797  C4'  DA A 185    -146.425 379.753  -5.365 
ATOM   3798  O4'  DA A 185    -145.171 380.278  -5.889 
ATOM   3799  C3'  DA A 185    -147.313 380.989  -5.225 
ATOM   3800  O3'  DA A 185    -147.180 381.505  -3.906 
ATOM   3801  C2'  DA A 185    -146.722 382.003  -6.204 
ATOM   3802  C1'  DA A 185    -145.255 381.695  -5.914 
ATOM   3803  N9   DA A 185    -144.320 382.195  -6.959 
ATOM   3804  C8   DA A 185    -144.522 382.282  -8.308 
ATOM   3805  N7   DA A 185    -143.510 382.765  -8.959 
ATOM   3806  C5   DA A 185    -142.567 383.017  -7.973 
ATOM   3807  C6   DA A 185    -141.263 383.540  -8.020 
ATOM   3808  N6   DA A 185    -140.659 383.920  -9.155 
ATOM   3809  N1   DA A 185    -140.602 383.659  -6.854 
ATOM   3810  C2   DA A 185    -141.207 383.279  -5.731 
ATOM   3811  N3   DA A 185    -142.413 382.780  -5.564 
ATOM   3812  C4   DA A 185    -143.053 382.672  -6.745 
ATOM   3813  P    DC A 186    -148.480 382.066  -3.159 
ATOM   3814  OP1  DC A 186    -149.216 380.944  -2.533 
ATOM   3815  OP2  DC A 186    -149.258 382.915  -4.087 
ATOM   3816  O5'  DC A 186    -147.820 382.979  -2.021 
ATOM   3817  C5'  DC A 186    -146.528 382.619  -1.501 
ATOM   3818  C4'  DC A 186    -145.657 383.854  -1.374 
ATOM   3819  O4'  DC A 186    -144.920 384.141  -2.597 
ATOM   3820  C3'  DC A 186    -146.395 385.159  -1.074 
ATOM   3821  O3'  DC A 186    -145.597 385.948  -0.199 
ATOM   3822  C2'  DC A 186    -146.486 385.872  -2.423 
ATOM   3823  C1'  DC A 186    -145.082 385.517  -2.906 
ATOM   3824  N1   DC A 186    -144.892 385.688  -4.373 
ATOM   3825  C2   DC A 186    -143.643 386.111  -4.820 
ATOM   3826  O2   DC A 186    -142.753 386.325  -3.990 
ATOM   3827  N3   DC A 186    -143.450 386.274  -6.155 
ATOM   3828  C4   DC A 186    -144.441 386.031  -7.022 
ATOM   3829  N4   DC A 186    -144.202 386.205  -8.313 
ATOM   3830  C5   DC A 186    -145.732 385.596  -6.582 
ATOM   3831  C6   DC A 186    -145.906 385.440  -5.245 
ATOM   3832  P    DA A 187    -146.312 386.770   0.973 
ATOM   3833  OP1  DA A 187    -146.529 385.884   2.140 
ATOM   3834  OP2  DA A 187    -147.515 387.447   0.441 
ATOM   3835  O5'  DA A 187    -145.194 387.858   1.324 
ATOM   3836  C5'  DA A 187    -143.807 387.520   1.133 
ATOM   3837  C4'  DA A 187    -143.078 388.675   0.477 
ATOM   3838  O4'  DA A 187    -143.138 388.616  -0.977 
ATOM   3839  C3'  DA A 187    -143.605 390.071   0.810 
ATOM   3840  O3'  DA A 187    -142.505 390.968   0.903 
ATOM   3841  C2'  DA A 187    -144.451 390.464  -0.400 
ATOM   3842  C1'  DA A 187    -143.516 389.895  -1.462 
ATOM   3843  N9   DA A 187    -144.162 389.712  -2.793 
ATOM   3844  C8   DA A 187    -145.453 389.361  -3.068 
ATOM   3845  N7   DA A 187    -145.716 389.283  -4.336 
ATOM   3846  C5   DA A 187    -144.512 389.606  -4.948 
ATOM   3847  C6   DA A 187    -144.131 389.701  -6.296 
ATOM   3848  N6   DA A 187    -144.965 389.470  -7.320 
ATOM   3849  N1   DA A 187    -142.856 390.046  -6.556 
ATOM   3850  C2   DA A 187    -142.031 390.275  -5.535 
ATOM   3851  N3   DA A 187    -142.272 390.217  -4.244 
ATOM   3852  C4   DA A 187    -143.555 389.870  -4.011 
ATOM   3853  P    DG A 188    -142.515 392.091   2.044 
ATOM   3854  OP1  DG A 188    -142.014 391.515   3.312 
ATOM   3855  OP2  DG A 188    -143.848 392.728   2.103 
ATOM   3856  O5'  DG A 188    -141.446 393.135   1.469 
ATOM   3857  C5'  DG A 188    -140.367 392.649   0.647 
ATOM   3858  C4'  DG A 188    -140.175 393.560  -0.549 
ATOM   3859  O4'  DG A 188    -141.011 393.178  -1.679 
ATOM   3860  C3'  DG A 188    -140.514 395.034  -0.323 
ATOM   3861  O3'  DG A 188    -139.591 395.835  -1.051 
ATOM   3862  C2'  DG A 188    -141.902 395.211  -0.938 
ATOM   3863  C1'  DG A 188    -141.662 394.340  -2.168 
ATOM   3864  N9   DG A 188    -142.914 393.915  -2.853 
ATOM   3865  C8   DG A 188    -144.146 393.612  -2.311 
ATOM   3866  N7   DG A 188    -145.049 393.269  -3.197 
ATOM   3867  C5   DG A 188    -144.369 393.350  -4.412 
ATOM   3868  C6   DG A 188    -144.823 393.095  -5.731 
ATOM   3869  O6   DG A 188    -145.937 392.739  -6.107 
ATOM   3870  N1   DG A 188    -143.804 393.299  -6.672 
ATOM   3871  C2   DG A 188    -142.515 393.697  -6.376 
ATOM   3872  N2   DG A 188    -141.690 393.836  -7.417 
ATOM   3873  N3   DG A 188    -142.090 393.936  -5.137 
ATOM   3874  C4   DG A 188    -143.066 393.743  -4.213 
ATOM   3875  P    DA A 189    -139.042 397.184  -0.387 
ATOM   3876  OP1  DA A 189    -137.903 396.870   0.505 
ATOM   3877  OP2  DA A 189    -140.164 397.926   0.229 
ATOM   3878  O5'  DA A 189    -138.515 397.977  -1.673 
ATOM   3879  C5'  DA A 189    -138.031 397.230  -2.804 
ATOM   3880  C4'  DA A 189    -138.568 397.828  -4.089 
ATOM   3881  O4'  DA A 189    -139.859 397.269  -4.463 
ATOM   3882  C3'  DA A 189    -138.810 399.337  -4.070 
ATOM   3883  O3'  DA A 189    -138.475 399.872  -5.344 
ATOM   3884  C2'  DA A 189    -140.317 399.485  -3.863 
ATOM   3885  C1'  DA A 189    -140.735 398.340  -4.781 
ATOM   3886  N9   DA A 189    -142.133 397.876  -4.562 
ATOM   3887  C8   DA A 189    -142.833 397.815  -3.391 
ATOM   3888  N7   DA A 189    -144.041 397.362  -3.524 
ATOM   3889  C5   DA A 189    -144.153 397.104  -4.883 
ATOM   3890  C6   DA A 189    -145.204 396.602  -5.669 
ATOM   3891  N6   DA A 189    -146.399 396.255  -5.171 
ATOM   3892  N1   DA A 189    -144.980 396.469  -6.990 
ATOM   3893  C2   DA A 189    -143.791 396.815  -7.478 
ATOM   3894  N3   DA A 189    -142.740 397.292  -6.847 
ATOM   3895  C4   DA A 189    -142.989 397.415  -5.527 
ATOM   3896  P    DG A 190    -137.729 401.287  -5.420 
ATOM   3897  OP1  DG A 190    -136.273 401.090  -5.238 
ATOM   3898  OP2  DG A 190    -138.376 402.239  -4.492 
ATOM   3899  O5'  DG A 190    -138.029 401.721  -6.931 
ATOM   3900  C5'  DG A 190    -138.194 400.699  -7.932 
ATOM   3901  C4'  DG A 190    -139.373 401.033  -8.823 
ATOM   3902  O4'  DG A 190    -140.629 400.513  -8.299 
ATOM   3903  C3'  DG A 190    -139.650 402.521  -9.032 
ATOM   3904  O3'  DG A 190    -140.089 402.725 -10.369 
ATOM   3905  C2'  DG A 190    -140.809 402.837  -8.087 
ATOM   3906  C1'  DG A 190    -141.594 401.553  -8.336 
ATOM   3907  N9   DG A 190    -142.622 401.268  -7.296 
ATOM   3908  C8   DG A 190    -142.588 401.527  -5.943 
ATOM   3909  N7   DG A 190    -143.666 401.148  -5.300 
ATOM   3910  C5   DG A 190    -144.471 400.600  -6.297 
ATOM   3911  C6   DG A 190    -145.765 400.022  -6.212 
ATOM   3912  O6   DG A 190    -146.477 399.873  -5.223 
ATOM   3913  N1   DG A 190    -146.215 399.591  -7.467 
ATOM   3914  C2   DG A 190    -145.509 399.702  -8.648 
ATOM   3915  N2   DG A 190    -146.115 399.228  -9.740 
ATOM   3916  N3   DG A 190    -144.295 400.244  -8.727 
ATOM   3917  C4   DG A 190    -143.843 400.668  -7.518 
ATOM   3918  P    DT A 191    -139.582 404.018 -11.165 
ATOM   3919  OP1  DT A 191    -138.252 403.748 -11.755 
ATOM   3920  OP2  DT A 191    -139.674 405.207 -10.289 
ATOM   3921  O5'  DT A 191    -140.676 404.122 -12.328 
ATOM   3922  C5'  DT A 191    -141.301 402.917 -12.809 
ATOM   3923  C4'  DT A 191    -142.792 403.137 -12.972 
ATOM   3924  O4'  DT A 191    -143.532 402.855 -11.750 
ATOM   3925  C3'  DT A 191    -143.219 404.557 -13.342 
ATOM   3926  O3'  DT A 191    -144.323 404.487 -14.236 
ATOM   3927  C2'  DT A 191    -143.697 405.173 -12.028 
ATOM   3928  C1'  DT A 191    -144.419 403.935 -11.505 
ATOM   3929  N1   DT A 191    -144.702 403.980 -10.043 
ATOM   3930  C2   DT A 191    -145.867 403.393  -9.613 
ATOM   3931  O2   DT A 191    -146.655 402.852 -10.368 
ATOM   3932  N3   DT A 191    -146.096 403.454  -8.251 
ATOM   3933  C4   DT A 191    -145.274 404.039  -7.310 
ATOM   3934  O4   DT A 191    -145.585 404.032  -6.117 
ATOM   3935  C5   DT A 191    -144.075 404.629  -7.857 
ATOM   3936  C7   DT A 191    -143.126 405.288  -6.900 
ATOM   3937  C6   DT A 191    -143.828 404.584  -9.176 
ATOM   3938  P    DG A 192    -144.402 405.520 -15.457 
ATOM   3939  OP1  DG A 192    -143.591 405.013 -16.587 
ATOM   3940  OP2  DG A 192    -144.069 406.879 -14.977 
ATOM   3941  O5'  DG A 192    -145.954 405.448 -15.833 
ATOM   3942  C5'  DG A 192    -146.673 404.221 -15.602 
ATOM   3943  C4'  DG A 192    -148.024 404.520 -14.983 
ATOM   3944  O4'  DG A 192    -147.966 404.586 -13.529 
ATOM   3945  C3'  DG A 192    -148.661 405.850 -15.386 
ATOM   3946  O3'  DG A 192    -150.068 405.671 -15.498 
ATOM   3947  C2'  DG A 192    -148.382 406.786 -14.211 
ATOM   3948  C1'  DG A 192    -148.636 405.764 -13.107 
ATOM   3949  N9   DG A 192    -148.083 406.161 -11.782 
ATOM   3950  C8   DG A 192    -146.936 406.869 -11.494 
ATOM   3951  N7   DG A 192    -146.731 407.054 -10.213 
ATOM   3952  C5   DG A 192    -147.819 406.427  -9.609 
ATOM   3953  C6   DG A 192    -148.151 406.293  -8.236 
ATOM   3954  O6   DG A 192    -147.542 406.708  -7.254 
ATOM   3955  N1   DG A 192    -149.346 405.580  -8.065 
ATOM   3956  C2   DG A 192    -150.119 405.064  -9.087 
ATOM   3957  N2   DG A 192    -151.224 404.414  -8.715 
ATOM   3958  N3   DG A 192    -149.807 405.189 -10.375 
ATOM   3959  C4   DG A 192    -148.650 405.879 -10.558 
ATOM   3960  P    DA A 193    -150.851 406.403 -16.686 
ATOM   3961  OP1  DA A 193    -150.757 405.589 -17.919 
ATOM   3962  OP2  DA A 193    -150.387 407.804 -16.797 
ATOM   3963  O5'  DA A 193    -152.354 406.377 -16.138 
ATOM   3964  C5'  DA A 193    -152.764 405.298 -15.276 
ATOM   3965  C4'  DA A 193    -153.577 405.841 -14.117 
ATOM   3966  O4'  DA A 193    -152.744 406.229 -12.988 
ATOM   3967  C3'  DA A 193    -154.403 407.093 -14.413 
ATOM   3968  O3'  DA A 193    -155.634 407.010 -13.704 
ATOM   3969  C2'  DA A 193    -153.584 408.244 -13.831 
ATOM   3970  C1'  DA A 193    -153.142 407.523 -12.562 
ATOM   3971  N9   DA A 193    -151.982 408.164 -11.882 
ATOM   3972  C8   DA A 193    -150.920 408.811 -12.445 
ATOM   3973  N7   DA A 193    -150.065 409.266 -11.583 
ATOM   3974  C5   DA A 193    -150.597 408.894 -10.356 
ATOM   3975  C6   DA A 193    -150.157 409.083  -9.035 
ATOM   3976  N6   DA A 193    -149.024 409.727  -8.718 
ATOM   3977  N1   DA A 193    -150.926 408.586  -8.049 
ATOM   3978  C2   DA A 193    -152.051 407.948  -8.370 
ATOM   3979  N3   DA A 193    -152.560 407.711  -9.560 
ATOM   3980  C4   DA A 193    -151.771 408.219 -10.529 
ATOM   3981  P    DT A 194    -156.975 407.516 -14.415 
ATOM   3982  OP1  DT A 194    -157.519 406.439 -15.272 
ATOM   3983  OP2  DT A 194    -156.723 408.812 -15.085 
ATOM   3984  O5'  DT A 194    -157.936 407.740 -13.156 
ATOM   3985  C5'  DT A 194    -157.753 406.922 -11.985 
ATOM   3986  C4'  DT A 194    -157.837 407.779 -10.737 
ATOM   3987  O4'  DT A 194    -156.547 408.343 -10.362 
ATOM   3988  C3'  DT A 194    -158.759 408.995 -10.825 
ATOM   3989  O3'  DT A 194    -159.402 409.178  -9.569 
ATOM   3990  C2'  DT A 194    -157.819 410.177 -11.067 
ATOM   3991  C1'  DT A 194    -156.722 409.728 -10.107 
ATOM   3992  N1   DT A 194    -155.415 410.408 -10.332 
ATOM   3993  C2   DT A 194    -154.645 410.665  -9.225 
ATOM   3994  O2   DT A 194    -154.987 410.364  -8.094 
ATOM   3995  N3   DT A 194    -153.441 411.298  -9.472 
ATOM   3996  C4   DT A 194    -152.958 411.682 -10.706 
ATOM   3997  O4   DT A 194    -151.863 412.242 -10.802 
ATOM   3998  C5   DT A 194    -153.837 411.370 -11.807 
ATOM   3999  C7   DT A 194    -153.387 411.755 -13.186 
ATOM   4000  C6   DT A 194    -155.013 410.756 -11.595 
ATOM   4001  P    DG A 195    -160.940 409.619  -9.541 
ATOM   4002  OP1  DG A 195    -161.801 408.424  -9.688 
ATOM   4003  OP2  DG A 195    -161.162 410.704 -10.522 
ATOM   4004  O5'  DG A 195    -161.075 410.201  -8.057 
ATOM   4005  C5'  DG A 195    -160.241 409.658  -7.016 
ATOM   4006  C4'  DG A 195    -159.683 410.779  -6.163 
ATOM   4007  O4'  DG A 195    -158.429 411.305  -6.687 
ATOM   4008  C3'  DG A 195    -160.571 412.016  -6.023 
ATOM   4009  O3'  DG A 195    -160.438 412.531  -4.704 
ATOM   4010  C2'  DG A 195    -159.979 413.029  -7.002 
ATOM   4011  C1'  DG A 195    -158.513 412.721  -6.712 
ATOM   4012  N9   DG A 195    -157.578 413.221  -7.757 
ATOM   4013  C8   DG A 195    -157.764 413.317  -9.119 
ATOM   4014  N7   DG A 195    -156.734 413.806  -9.766 
ATOM   4015  C5   DG A 195    -155.799 414.053  -8.762 
ATOM   4016  C6   DG A 195    -154.486 414.584  -8.845 
ATOM   4017  O6   DG A 195    -153.867 414.953  -9.840 
ATOM   4018  N1   DG A 195    -153.885 414.667  -7.581 
ATOM   4019  C2   DG A 195    -154.476 414.285  -6.393 
ATOM   4020  N2   DG A 195    -153.735 414.443  -5.293 
ATOM   4021  N3   DG A 195    -155.708 413.786  -6.315 
ATOM   4022  C4   DG A 195    -156.304 413.700  -7.532 
ATOM   4023  P    DA A 196    -161.738 413.093  -3.957 
ATOM   4024  OP1  DA A 196    -162.473 411.971  -3.331 
ATOM   4025  OP2  DA A 196    -162.516 413.942  -4.885 
ATOM   4026  O5'  DA A 196    -161.078 414.006  -2.819 
ATOM   4027  C5'  DA A 196    -159.785 413.646  -2.299 
ATOM   4028  C4'  DA A 196    -158.915 414.881  -2.172 
ATOM   4029  O4'  DA A 196    -158.178 415.168  -3.395 
ATOM   4030  C3'  DA A 196    -159.652 416.186  -1.872 
ATOM   4031  O3'  DA A 196    -158.855 416.974  -0.997 
ATOM   4032  C2'  DA A 196    -159.744 416.898  -3.221 
ATOM   4033  C1'  DA A 196    -158.340 416.544  -3.704 
ATOM   4034  N9   DA A 196    -158.150 416.715  -5.171 
ATOM   4035  C8   DA A 196    -159.054 416.510  -6.173 
ATOM   4036  N7   DA A 196    -158.587 416.747  -7.359 
ATOM   4037  C5   DA A 196    -157.274 417.137  -7.128 
ATOM   4038  C6   DA A 196    -156.236 417.526  -7.991 
ATOM   4039  N6   DA A 196    -156.365 417.588  -9.324 
ATOM   4040  N1   DA A 196    -155.055 417.852  -7.432 
ATOM   4041  C2   DA A 196    -154.933 417.788  -6.107 
ATOM   4042  N3   DA A 196    -155.826 417.442  -5.206 
ATOM   4043  C4   DA A 196    -156.998 417.121  -5.791 
ATOM   4044  P    DA A 197    -159.570 417.797   0.175 
ATOM   4045  OP1  DA A 197    -159.786 416.911   1.342 
ATOM   4046  OP2  DA A 197    -160.773 418.474  -0.357 
ATOM   4047  O5'  DA A 197    -158.451 418.885   0.526 
ATOM   4048  C5'  DA A 197    -157.065 418.547   0.335 
ATOM   4049  C4'  DA A 197    -156.335 419.702  -0.321 
ATOM   4050  O4'  DA A 197    -156.395 419.642  -1.775 
ATOM   4051  C3'  DA A 197    -156.862 421.098   0.012 
ATOM   4052  O3'  DA A 197    -155.763 421.995   0.105 
ATOM   4053  C2'  DA A 197    -157.709 421.491  -1.198 
ATOM   4054  C1'  DA A 197    -156.774 420.921  -2.260 
ATOM   4055  N9   DA A 197    -157.419 420.739  -3.590 
ATOM   4056  C8   DA A 197    -158.710 420.388  -3.866 
ATOM   4057  N7   DA A 197    -158.973 420.310  -5.134 
ATOM   4058  C5   DA A 197    -157.769 420.633  -5.746 
ATOM   4059  C6   DA A 197    -157.389 420.728  -7.094 
ATOM   4060  N6   DA A 197    -158.223 420.497  -8.117 
ATOM   4061  N1   DA A 197    -156.114 421.073  -7.354 
ATOM   4062  C2   DA A 197    -155.288 421.301  -6.333 
ATOM   4063  N3   DA A 197    -155.530 421.243  -5.042 
ATOM   4064  C4   DA A 197    -156.813 420.897  -4.809 
ATOM   4065  P    DC A 198    -155.772 423.118   1.246 
ATOM   4066  OP1  DC A 198    -155.271 422.541   2.514 
ATOM   4067  OP2  DC A 198    -157.106 423.755   1.305 
ATOM   4068  O5'  DC A 198    -154.704 424.161   0.671 
ATOM   4069  C5'  DC A 198    -153.625 423.676  -0.151 
ATOM   4070  C4'  DC A 198    -153.433 424.587  -1.347 
ATOM   4071  O4'  DC A 198    -154.268 424.205  -2.477 
ATOM   4072  C3'  DC A 198    -153.771 426.061  -1.121 
ATOM   4073  O3'  DC A 198    -152.848 426.861  -1.849 
ATOM   4074  C2'  DC A 198    -155.160 426.238  -1.736 
ATOM   4075  C1'  DC A 198    -154.920 425.367  -2.966 
ATOM   4076  N1   DC A 198    -156.172 424.941  -3.651 
ATOM   4077  C2   DC A 198    -156.144 424.819  -5.038 
ATOM   4078  O2   DC A 198    -155.090 425.065  -5.637 
ATOM   4079  N3   DC A 198    -157.275 424.433  -5.682 
ATOM   4080  C4   DC A 198    -158.396 424.175  -4.996 
ATOM   4081  N4   DC A 198    -159.473 423.802  -5.671 
ATOM   4082  C5   DC A 198    -158.446 424.296  -3.570 
ATOM   4083  C6   DC A 198    -157.306 424.683  -2.945 
ATOM   4084  P    DA A 199    -152.299 428.211  -1.185 
ATOM   4085  OP1  DA A 199    -151.161 427.897  -0.293 
ATOM   4086  OP2  DA A 199    -153.422 428.952  -0.569 
ATOM   4087  O5'  DA A 199    -151.773 429.004  -2.471 
ATOM   4088  C5'  DA A 199    -151.288 428.257  -3.602 
ATOM   4089  C4'  DA A 199    -151.825 428.854  -4.887 
ATOM   4090  O4'  DA A 199    -153.117 428.296  -5.261 
ATOM   4091  C3'  DA A 199    -152.067 430.363  -4.868 
ATOM   4092  O3'  DA A 199    -151.732 430.899  -6.142 
ATOM   4093  C2'  DA A 199    -153.574 430.511  -4.661 
ATOM   4094  C1'  DA A 199    -153.993 429.367  -5.579 
ATOM   4095  N9   DA A 199    -155.390 428.903  -5.360 
ATOM   4096  C8   DA A 199    -156.090 428.841  -4.189 
ATOM   4097  N7   DA A 199    -157.299 428.389  -4.322 
ATOM   4098  C5   DA A 199    -157.410 428.130  -5.681 
ATOM   4099  C6   DA A 199    -158.461 427.628  -6.467 
ATOM   4100  N6   DA A 199    -159.656 427.282  -5.969 
ATOM   4101  N1   DA A 199    -158.238 427.496  -7.788 
ATOM   4102  C2   DA A 199    -157.048 427.842  -8.276 
ATOM   4103  N3   DA A 199    -155.998 428.319  -7.645 
ATOM   4104  C4   DA A 199    -156.247 428.442  -6.325 
ATOM   4105  P    DA A 200    -150.986 432.314  -6.218 
ATOM   4106  OP1  DA A 200    -149.531 432.117  -6.036 
ATOM   4107  OP2  DA A 200    -151.634 433.266  -5.290 
ATOM   4108  O5'  DA A 200    -151.286 432.748  -7.729 
ATOM   4109  C5'  DA A 200    -151.451 431.726  -8.730 
ATOM   4110  C4'  DA A 200    -152.631 432.060  -9.621 
ATOM   4111  O4'  DA A 200    -153.887 431.540  -9.097 
ATOM   4112  C3'  DA A 200    -152.907 433.548  -9.830 
ATOM   4113  O3'  DA A 200    -153.347 433.751 -11.167 
ATOM   4114  C2'  DA A 200    -154.066 433.864  -8.885 
ATOM   4115  C1'  DA A 200    -154.852 432.580  -9.134 
ATOM   4116  N9   DA A 200    -155.880 432.294  -8.094 
ATOM   4117  C8   DA A 200    -155.828 432.559  -6.756 
ATOM   4118  N7   DA A 200    -156.888 432.190  -6.107 
ATOM   4119  C5   DA A 200    -157.705 431.639  -7.085 
ATOM   4120  C6   DA A 200    -158.984 431.062  -7.037 
ATOM   4121  N6   DA A 200    -159.698 430.937  -5.909 
ATOM   4122  N1   DA A 200    -159.506 430.615  -8.194 
ATOM   4123  C2   DA A 200    -158.793 430.741  -9.312 
ATOM   4124  N3   DA A 200    -157.596 431.260  -9.479 
ATOM   4125  C4   DA A 200    -157.096 431.700  -8.305 
ATOM   4126  P    DC A 201    -152.839 435.045 -11.963 
ATOM   4127  OP1  DC A 201    -151.509 434.775 -12.553 
ATOM   4128  OP2  DC A 201    -152.932 436.234 -11.087 
ATOM   4129  O5'  DC A 201    -153.934 435.149 -13.126 
ATOM   4130  C5'  DC A 201    -154.558 433.944 -13.607 
ATOM   4131  C4'  DC A 201    -156.050 434.163 -13.770 
ATOM   4132  O4'  DC A 201    -156.789 433.882 -12.548 
ATOM   4133  C3'  DC A 201    -156.477 435.583 -14.140 
ATOM   4134  O3'  DC A 201    -157.581 435.514 -15.034 
ATOM   4135  C2'  DC A 201    -156.954 436.200 -12.826 
ATOM   4136  C1'  DC A 201    -157.677 434.962 -12.303 
ATOM   4137  N1   DC A 201    -157.959 435.006 -10.841 
ATOM   4138  C2   DC A 201    -159.136 434.416 -10.389 
ATOM   4139  O2   DC A 201    -159.891 433.884 -11.211 
ATOM   4140  N3   DC A 201    -159.412 434.447  -9.060 
ATOM   4141  C4   DC A 201    -158.568 435.033  -8.200 
ATOM   4142  N4   DC A 201    -158.883 435.036  -6.914 
ATOM   4143  C5   DC A 201    -157.353 435.646  -8.645 
ATOM   4144  C6   DC A 201    -157.095 435.606  -9.977 
ATOM   4145  P    DT A 202    -157.659 436.547 -16.255 
ATOM   4146  OP1  DT A 202    -156.849 436.040 -17.385 
ATOM   4147  OP2  DT A 202    -157.327 437.906 -15.775 
ATOM   4148  O5'  DT A 202    -159.212 436.475 -16.631 
ATOM   4149  C5'  DT A 202    -159.930 435.248 -16.400 
ATOM   4150  C4'  DT A 202    -161.282 435.547 -15.781 
ATOM   4151  O4'  DT A 202    -161.224 435.613 -14.327 
ATOM   4152  C3'  DT A 202    -161.919 436.877 -16.184 
ATOM   4153  O3'  DT A 202    -163.326 436.698 -16.296 
ATOM   4154  C2'  DT A 202    -161.640 437.813 -15.009 
ATOM   4155  C1'  DT A 202    -161.894 436.790 -13.905 
ATOM   4156  N1   DT A 202    -161.341 437.188 -12.580 
ATOM   4157  C2   DT A 202    -162.053 436.812 -11.467 
ATOM   4158  O2   DT A 202    -163.094 436.181 -11.527 
ATOM   4159  N3   DT A 202    -161.509 437.200 -10.257 
ATOM   4160  C4   DT A 202    -160.342 437.913 -10.075 
ATOM   4161  O4   DT A 202    -159.955 438.202  -8.940 
ATOM   4162  C5   DT A 202    -159.667 438.261 -11.302 
ATOM   4163  C7   DT A 202    -158.388 439.039 -11.193 
ATOM   4164  C6   DT A 202    -160.172 437.899 -12.492 
ATOM   4165  P    DT A 203    -164.109 437.430 -17.484 
ATOM   4166  OP1  DT A 203    -164.014 436.616 -18.717 
ATOM   4167  OP2  DT A 203    -163.645 438.831 -17.595 
ATOM   4168  O5'  DT A 203    -165.611 437.404 -16.936 
ATOM   4169  C5'  DT A 203    -166.021 436.325 -16.074 
ATOM   4170  C4'  DT A 203    -166.835 436.868 -14.915 
ATOM   4171  O4'  DT A 203    -166.002 437.256 -13.786 
ATOM   4172  C3'  DT A 203    -167.661 438.119 -15.211 
ATOM   4173  O3'  DT A 203    -168.891 438.037 -14.502 
ATOM   4174  C2'  DT A 203    -166.841 439.271 -14.629 
ATOM   4175  C1'  DT A 203    -166.400 438.550 -13.360 
ATOM   4176  N1   DT A 203    -165.239 439.191 -12.680 
ATOM   4177  C2   DT A 203    -165.212 439.138 -11.307 
ATOM   4178  O2   DT A 203    -166.083 438.598 -10.646 
ATOM   4179  N3   DT A 203    -164.122 439.743 -10.711 
ATOM   4180  C4   DT A 203    -163.084 440.380 -11.360 
ATOM   4181  O4   DT A 203    -162.161 440.885 -10.719 
ATOM   4182  C5   DT A 203    -163.202 440.384 -12.799 
ATOM   4183  C7   DT A 203    -162.114 441.057 -13.582 
ATOM   4184  C6   DT A 203    -164.251 439.803 -13.404 
ATOM   4185  P    DC A 204    -170.233 438.543 -15.213 
ATOM   4186  OP1  DC A 204    -170.776 437.465 -16.070 
ATOM   4187  OP2  DC A 204    -169.981 439.839 -15.883 
ATOM   4188  O5'  DC A 204    -171.193 438.767 -13.954 
ATOM   4189  C5'  DC A 204    -171.011 437.949 -12.783 
ATOM   4190  C4'  DC A 204    -171.094 438.806 -11.535 
ATOM   4191  O4'  DC A 204    -169.805 439.370 -11.160 
ATOM   4192  C3'  DC A 204    -172.017 440.022 -11.623 
ATOM   4193  O3'  DC A 204    -172.659 440.205 -10.367 
ATOM   4194  C2'  DC A 204    -171.077 441.203 -11.865 
ATOM   4195  C1'  DC A 204    -169.979 440.755 -10.905 
ATOM   4196  N1   DC A 204    -168.673 441.435 -11.130 
ATOM   4197  C2   DC A 204    -167.880 441.703 -10.017 
ATOM   4198  O2   DC A 204    -168.289 441.369  -8.900 
ATOM   4199  N3   DC A 204    -166.686 442.323 -10.202 
ATOM   4200  C4   DC A 204    -166.279 442.669 -11.429 
ATOM   4201  N4   DC A 204    -165.106 443.271 -11.557 
ATOM   4202  C5   DC A 204    -167.080 442.402 -12.587 
ATOM   4203  C6   DC A 204    -168.269 441.783 -12.382 
ATOM   4204  P    DA A 205    -174.197 440.646 -10.339 
ATOM   4205  OP1  DA A 205    -175.059 439.450 -10.486 
ATOM   4206  OP2  DA A 205    -174.420 441.731 -11.320 
ATOM   4207  O5'  DA A 205    -174.333 441.228  -8.855 
ATOM   4208  C5'  DA A 205    -173.498 440.685  -7.814 
ATOM   4209  C4'  DA A 205    -172.940 441.806  -6.961 
ATOM   4210  O4'  DA A 205    -171.687 442.331  -7.485 
ATOM   4211  C3'  DA A 205    -173.828 443.042  -6.821 
ATOM   4212  O3'  DA A 205    -173.696 443.558  -5.502 
ATOM   4213  C2'  DA A 205    -173.237 444.056  -7.800 
ATOM   4214  C1'  DA A 205    -171.771 443.748  -7.510 
ATOM   4215  N9   DA A 205    -170.836 444.248  -8.555 
ATOM   4216  C8   DA A 205    -171.037 444.335  -9.904 
ATOM   4217  N7   DA A 205    -170.025 444.818 -10.555 
ATOM   4218  C5   DA A 205    -169.082 445.070  -9.569 
ATOM   4219  C6   DA A 205    -167.779 445.593  -9.616 
ATOM   4220  N6   DA A 205    -167.174 445.974 -10.751 
ATOM   4221  N1   DA A 205    -167.117 445.712  -8.450 
ATOM   4222  C2   DA A 205    -167.722 445.333  -7.327 
ATOM   4223  N3   DA A 205    -168.928 444.834  -7.160 
ATOM   4224  C4   DA A 205    -169.568 444.725  -8.341 
ATOM   4225  P    DT A 206    -174.996 444.120  -4.755 
ATOM   4226  OP1  DT A 206    -175.731 442.998  -4.129 
ATOM   4227  OP2  DT A 206    -175.774 444.968  -5.683 
ATOM   4228  O5'  DT A 206    -174.336 445.032  -3.617 
ATOM   4229  C5'  DT A 206    -173.043 444.672  -3.097 
ATOM   4230  C4'  DT A 206    -172.172 445.908  -2.970 
ATOM   4231  O4'  DT A 206    -171.435 446.195  -4.193 
ATOM   4232  C3'  DT A 206    -172.910 447.213  -2.670 
ATOM   4233  O3'  DT A 206    -172.113 448.001  -1.795 
ATOM   4234  C2'  DT A 206    -173.001 447.925  -4.019 
ATOM   4235  C1'  DT A 206    -171.598 447.571  -4.502 
ATOM   4236  N1   DT A 206    -171.407 447.742  -5.969 
ATOM   4237  C2   DT A 206    -170.170 448.159  -6.394 
ATOM   4238  O2   DT A 206    -169.248 448.388  -5.630 
ATOM   4239  N3   DT A 206    -170.031 448.308  -7.761 
ATOM   4240  C4   DT A 206    -171.004 448.077  -8.713 
ATOM   4241  O4   DT A 206    -170.762 448.245  -9.909 
ATOM   4242  C5   DT A 206    -172.269 447.642  -8.168 
ATOM   4243  C7   DT A 206    -173.383 447.370  -9.137 
ATOM   4244  C6   DT A 206    -172.431 447.490  -6.844 
ATOM   4245  P    DC A 207    -172.828 448.823  -0.623 
ATOM   4246  OP1  DC A 207    -173.044 447.938   0.544 
ATOM   4247  OP2  DC A 207    -174.031 449.501  -1.155 
ATOM   4248  O5'  DC A 207    -171.709 449.912  -0.272 
ATOM   4249  C5'  DC A 207    -170.322 449.574  -0.463 
ATOM   4250  C4'  DC A 207    -169.593 450.729  -1.119 
ATOM   4251  O4'  DC A 207    -169.653 450.669  -2.573 
ATOM   4252  C3'  DC A 207    -170.120 452.124  -0.786 
ATOM   4253  O3'  DC A 207    -169.021 453.022  -0.693 
ATOM   4254  C2'  DC A 207    -170.967 452.518  -1.996 
ATOM   4255  C1'  DC A 207    -170.032 451.948  -3.058 
ATOM   4256  N1   DC A 207    -170.677 451.766  -4.388 
ATOM   4257  C2   DC A 207    -169.896 451.971  -5.523 
ATOM   4258  O2   DC A 207    -168.711 452.293  -5.381 
ATOM   4259  N3   DC A 207    -170.466 451.810  -6.745 
ATOM   4260  C4   DC A 207    -171.754 451.461  -6.856 
ATOM   4261  N4   DC A 207    -172.263 451.316  -8.070 
ATOM   4262  C5   DC A 207    -172.574 451.245  -5.702 
ATOM   4263  C6   DC A 207    -171.986 451.411  -4.490 
ATOM   4264  P    DA A 208    -169.030 454.145   0.448 
ATOM   4265  OP1  DA A 208    -168.529 453.568   1.716 
ATOM   4266  OP2  DA A 208    -170.363 454.782   0.507 
ATOM   4267  O5'  DA A 208    -167.961 455.188  -0.127 
ATOM   4268  C5'  DA A 208    -166.882 454.702  -0.949 
ATOM   4269  C4'  DA A 208    -166.690 455.614  -2.145 
ATOM   4270  O4'  DA A 208    -167.526 455.231  -3.275 
ATOM   4271  C3'  DA A 208    -167.029 457.087  -1.919 
ATOM   4272  O3'  DA A 208    -166.106 457.888  -2.647 
ATOM   4273  C2'  DA A 208    -168.417 457.265  -2.534 
ATOM   4274  C1'  DA A 208    -168.178 456.393  -3.764 
ATOM   4275  N9   DA A 208    -169.430 455.968  -4.449 
ATOM   4276  C8   DA A 208    -170.642 455.672  -3.895 
ATOM   4277  N7   DA A 208    -171.546 455.331  -4.760 
ATOM   4278  C5   DA A 208    -170.886 455.405  -5.979 
ATOM   4279  C6   DA A 208    -171.303 455.161  -7.298 
ATOM   4280  N6   DA A 208    -172.544 454.773  -7.622 
ATOM   4281  N1   DA A 208    -170.393 455.331  -8.276 
ATOM   4282  C2   DA A 208    -169.161 455.715  -7.948 
ATOM   4283  N3   DA A 208    -168.660 455.972  -6.760 
ATOM   4284  C4   DA A 208    -169.590 455.795  -5.799 
ATOM   4285  P    DA A 209    -165.557 459.238  -1.983 
ATOM   4286  OP1  DA A 209    -164.418 458.924  -1.091 
ATOM   4287  OP2  DA A 209    -166.679 459.979  -1.367 
ATOM   4288  O5'  DA A 209    -165.031 460.031  -3.269 
ATOM   4289  C5'  DA A 209    -164.546 459.283  -4.400 
ATOM   4290  C4'  DA A 209    -165.083 459.881  -5.685 
ATOM   4291  O4'  DA A 209    -166.374 459.323  -6.059 
ATOM   4292  C3'  DA A 209    -165.325 461.390  -5.666 
ATOM   4293  O3'  DA A 209    -164.990 461.926  -6.940 
ATOM   4294  C2'  DA A 209    -166.832 461.538  -5.459 
ATOM   4295  C1'  DA A 209    -167.250 460.394  -6.377 
ATOM   4296  N9   DA A 209    -168.648 459.930  -6.158 
ATOM   4297  C8   DA A 209    -169.348 459.868  -4.987 
ATOM   4298  N7   DA A 209    -170.556 459.416  -5.120 
ATOM   4299  C5   DA A 209    -170.668 459.157  -6.479 
ATOM   4300  C6   DA A 209    -171.719 458.655  -7.265 
ATOM   4301  N6   DA A 209    -172.914 458.309  -6.767 
ATOM   4302  N1   DA A 209    -171.496 458.523  -8.586 
ATOM   4303  C2   DA A 209    -170.306 458.869  -9.074 
ATOM   4304  N3   DA A 209    -169.255 459.346  -8.443 
ATOM   4305  C4   DA A 209    -169.505 459.469  -7.123 
ATOM   4306  P    DG A 210    -164.244 463.340  -7.016 
ATOM   4307  OP1  DG A 210    -162.789 463.143  -6.834 
ATOM   4308  OP2  DG A 210    -164.891 464.293  -6.088 
ATOM   4309  O5'  DG A 210    -164.544 463.775  -8.527 
ATOM   4310  C5'  DG A 210    -164.709 462.753  -9.528 
ATOM   4311  C4'  DG A 210    -165.889 463.086 -10.419 
ATOM   4312  O4'  DG A 210    -167.144 462.567  -9.895 
ATOM   4313  C3'  DG A 210    -166.165 464.575 -10.628 
ATOM   4314  O3'  DG A 210    -166.604 464.778 -11.965 
ATOM   4315  C2'  DG A 210    -167.324 464.891  -9.683 
ATOM   4316  C1'  DG A 210    -168.110 463.606  -9.932 
ATOM   4317  N9   DG A 210    -169.137 463.321  -8.892 
ATOM   4318  C8   DG A 210    -169.103 463.581  -7.539 
ATOM   4319  N7   DG A 210    -170.181 463.202  -6.896 
ATOM   4320  C5   DG A 210    -170.986 462.654  -7.893 
ATOM   4321  C6   DG A 210    -172.280 462.076  -7.808 
ATOM   4322  O6   DG A 210    -172.992 461.927  -6.819 
ATOM   4323  N1   DG A 210    -172.731 461.644  -9.063 
ATOM   4324  C2   DG A 210    -172.025 461.756 -10.244 
ATOM   4325  N2   DG A 210    -172.630 461.282 -11.336 
ATOM   4326  N3   DG A 210    -170.811 462.298 -10.323 
ATOM   4327  C4   DG A 210    -170.359 462.722  -9.114 
ATOM   4328  P    DA A 211    -166.097 466.072 -12.761 
ATOM   4329  OP1  DA A 211    -164.767 465.802 -13.351 
ATOM   4330  OP2  DA A 211    -166.189 467.260 -11.885 
ATOM   4331  O5'  DA A 211    -167.191 466.176 -13.924 
ATOM   4332  C5'  DA A 211    -167.816 464.971 -14.405 
ATOM   4333  C4'  DA A 211    -169.307 465.190 -14.568 
ATOM   4334  O4'  DA A 211    -170.047 464.909 -13.346 
ATOM   4335  C3'  DA A 211    -169.734 466.610 -14.938 
ATOM   4336  O3'  DA A 211    -170.839 466.541 -15.832 
ATOM   4337  C2'  DA A 211    -170.212 467.226 -13.624 
ATOM   4338  C1'  DA A 211    -170.934 465.989 -13.101 
ATOM   4339  N9   DA A 211    -171.217 466.033 -11.639 
ATOM   4340  C8   DA A 211    -170.462 466.589 -10.646 
ATOM   4341  N7   DA A 211    -170.979 466.466  -9.463 
ATOM   4342  C5   DA A 211    -172.164 465.778  -9.685 
ATOM   4343  C6   DA A 211    -173.178 465.334  -8.821 
ATOM   4344  N6   DA A 211    -173.158 465.528  -7.495 
ATOM   4345  N1   DA A 211    -174.219 464.682  -9.372 
ATOM   4346  C2   DA A 211    -174.234 464.491 -10.690 
ATOM   4347  N3   DA A 211    -173.349 464.858 -11.592 
ATOM   4348  C4   DA A 211    -172.319 465.509 -11.015 
ATOM   4349  P    DA A 212    -170.917 467.573 -17.053 
ATOM   4350  OP1  DA A 212    -170.107 467.067 -18.183 
ATOM   4351  OP2  DA A 212    -170.584 468.933 -16.573 
ATOM   4352  O5'  DA A 212    -172.470 467.502 -17.429 
ATOM   4353  C5'  DA A 212    -173.188 466.275 -17.198 
ATOM   4354  C4'  DA A 212    -174.539 466.574 -16.579 
ATOM   4355  O4'  DA A 212    -174.482 466.639 -15.125 
ATOM   4356  C3'  DA A 212    -175.176 467.903 -16.982 
ATOM   4357  O3'  DA A 212    -176.583 467.725 -17.094 
ATOM   4358  C2'  DA A 212    -174.897 468.839 -15.807 
ATOM   4359  C1'  DA A 212    -175.152 467.817 -14.703 
ATOM   4360  N9   DA A 212    -174.598 468.215 -13.378 
ATOM   4361  C8   DA A 212    -173.458 468.917 -13.112 
ATOM   4362  N7   DA A 212    -173.243 469.109 -11.847 
ATOM   4363  C5   DA A 212    -174.320 468.488 -11.227 
ATOM   4364  C6   DA A 212    -174.678 468.337  -9.878 
ATOM   4365  N6   DA A 212    -173.952 468.825  -8.861 
ATOM   4366  N1   DA A 212    -175.813 467.666  -9.609 
ATOM   4367  C2   DA A 212    -176.529 467.183 -10.624 
ATOM   4368  N3   DA A 212    -176.296 467.262 -11.915 
ATOM   4369  C4   DA A 212    -175.155 467.939 -12.157 
ATOM   4370  P    DA A 213    -177.367 468.457 -18.282 
ATOM   4371  OP1  DA A 213    -177.272 467.642 -19.515 
ATOM   4372  OP2  DA A 213    -176.902 469.858 -18.393 
ATOM   4373  O5'  DA A 213    -178.869 468.431 -17.734 
ATOM   4374  C5'  DA A 213    -179.279 467.352 -16.872 
ATOM   4375  C4'  DA A 213    -180.092 467.895 -15.713 
ATOM   4376  O4'  DA A 213    -179.260 468.283 -14.584 
ATOM   4377  C3'  DA A 213    -180.918 469.146 -16.009 
ATOM   4378  O3'  DA A 213    -182.149 469.064 -15.300 
ATOM   4379  C2'  DA A 213    -180.099 470.298 -15.427 
ATOM   4380  C1'  DA A 213    -179.658 469.577 -14.158 
ATOM   4381  N9   DA A 213    -178.497 470.218 -13.478 
ATOM   4382  C8   DA A 213    -177.435 470.865 -14.041 
ATOM   4383  N7   DA A 213    -176.580 471.319 -13.178 
ATOM   4384  C5   DA A 213    -177.112 470.948 -11.952 
ATOM   4385  C6   DA A 213    -176.672 471.137 -10.631 
ATOM   4386  N6   DA A 213    -175.540 471.780 -10.314 
ATOM   4387  N1   DA A 213    -177.442 470.640  -9.645 
ATOM   4388  C2   DA A 213    -178.566 470.001  -9.966 
ATOM   4389  N3   DA A 213    -179.075 469.765 -11.156 
ATOM   4390  C4   DA A 213    -178.287 470.273 -12.125 
ATOM   4391  P    DT A 214    -183.490 469.570 -16.011 
ATOM   4392  OP1  DT A 214    -184.034 468.492 -16.868 
ATOM   4393  OP2  DT A 214    -183.239 470.866 -16.681 
ATOM   4394  O5'  DT A 214    -184.451 469.794 -14.752 
ATOM   4395  C5'  DT A 214    -184.268 468.976 -13.581 
ATOM   4396  C4'  DT A 214    -184.352 469.833 -12.333 
ATOM   4397  O4'  DT A 214    -183.062 470.397 -11.958 
ATOM   4398  C3'  DT A 214    -185.274 471.048 -12.421 
ATOM   4399  O3'  DT A 214    -185.917 471.232 -11.165 
ATOM   4400  C2'  DT A 214    -184.335 472.230 -12.663 
ATOM   4401  C1'  DT A 214    -183.237 471.782 -11.703 
ATOM   4402  N1   DT A 214    -181.930 472.462 -11.928 
ATOM   4403  C2   DT A 214    -181.160 472.719 -10.820 
ATOM   4404  O2   DT A 214    -181.502 472.417  -9.690 
ATOM   4405  N3   DT A 214    -179.956 473.351 -11.068 
ATOM   4406  C4   DT A 214    -179.473 473.736 -12.302 
ATOM   4407  O4   DT A 214    -178.378 474.296 -12.398 
ATOM   4408  C5   DT A 214    -180.352 473.424 -13.403 
ATOM   4409  C7   DT A 214    -179.902 473.809 -14.782 
ATOM   4410  C6   DT A 214    -181.528 472.810 -13.191 
ATOM   4411  P    DA A 215    -187.455 471.673 -11.137 
ATOM   4412  OP1  DA A 215    -188.316 470.477 -11.284 
ATOM   4413  OP2  DA A 215    -187.678 472.757 -12.118 
ATOM   4414  O5'  DA A 215    -187.590 472.254  -9.653 
ATOM   4415  C5'  DA A 215    -186.756 471.712  -8.612 
ATOM   4416  C4'  DA A 215    -186.198 472.833  -7.759 
ATOM   4417  O4'  DA A 215    -184.944 473.358  -8.283 
ATOM   4418  C3'  DA A 215    -187.086 474.069  -7.619 
ATOM   4419  O3'  DA A 215    -186.953 474.585  -6.300 
ATOM   4420  C2'  DA A 215    -186.494 475.083  -8.598 
ATOM   4421  C1'  DA A 215    -185.028 474.775  -8.308 
ATOM   4422  N9   DA A 215    -184.093 475.275  -9.353 
ATOM   4423  C8   DA A 215    -184.295 475.362 -10.702 
ATOM   4424  N7   DA A 215    -183.283 475.845 -11.353 
ATOM   4425  C5   DA A 215    -182.339 476.097 -10.367 
ATOM   4426  C6   DA A 215    -181.036 476.620 -10.414 
ATOM   4427  N6   DA A 215    -180.432 477.001 -11.549 
ATOM   4428  N1   DA A 215    -180.375 476.739  -9.248 
ATOM   4429  C2   DA A 215    -180.980 476.360  -8.125 
ATOM   4430  N3   DA A 215    -182.186 475.861  -7.958 
ATOM   4431  C4   DA A 215    -182.826 475.752  -9.139 
ATOM   4432  P    DT A 216    -188.253 475.146  -5.553 
ATOM   4433  OP1  DT A 216    -188.989 474.025  -4.927 
ATOM   4434  OP2  DT A 216    -189.031 475.995  -6.481 
ATOM   4435  O5'  DT A 216    -187.593 476.059  -4.415 
ATOM   4436  C5'  DT A 216    -186.300 475.699  -3.895 
ATOM   4437  C4'  DT A 216    -185.430 476.935  -3.768 
ATOM   4438  O4'  DT A 216    -184.693 477.222  -4.991 
ATOM   4439  C3'  DT A 216    -186.167 478.239  -3.468 
ATOM   4440  O3'  DT A 216    -185.370 479.028  -2.593 
ATOM   4441  C2'  DT A 216    -186.259 478.952  -4.817 
ATOM   4442  C1'  DT A 216    -184.855 478.598  -5.300 
ATOM   4443  N1   DT A 216    -184.665 478.768  -6.767 
ATOM   4444  C2   DT A 216    -183.427 479.186  -7.192 
ATOM   4445  O2   DT A 216    -182.506 479.415  -6.428 
ATOM   4446  N3   DT A 216    -183.289 479.334  -8.559 
ATOM   4447  C4   DT A 216    -184.261 479.104  -9.511 
ATOM   4448  O4   DT A 216    -184.020 479.271 -10.707 
ATOM   4449  C5   DT A 216    -185.526 478.669  -8.966 
ATOM   4450  C7   DT A 216    -186.640 478.396  -9.935 
ATOM   4451  C6   DT A 216    -185.689 478.517  -7.642 
ATOM   4452  P    DC A 217    -186.085 479.850  -1.421 
ATOM   4453  OP1  DC A 217    -186.301 478.964  -0.254 
ATOM   4454  OP2  DC A 217    -187.288 480.528  -1.953 
ATOM   4455  O5'  DC A 217    -184.966 480.939  -1.070 
ATOM   4456  C5'  DC A 217    -183.580 480.601  -1.261 
ATOM   4457  C4'  DC A 217    -182.850 481.756  -1.917 
ATOM   4458  O4'  DC A 217    -182.910 481.696  -3.371 
ATOM   4459  C3'  DC A 217    -183.378 483.151  -1.584 
ATOM   4460  O3'  DC A 217    -182.278 484.049  -1.491 
ATOM   4461  C2'  DC A 217    -184.224 483.545  -2.794 
ATOM   4462  C1'  DC A 217    -183.289 482.975  -3.856 
ATOM   4463  N1   DC A 217    -183.934 482.792  -5.186 
ATOM   4464  C2   DC A 217    -183.154 482.998  -6.321 
ATOM   4465  O2   DC A 217    -181.968 483.320  -6.179 
ATOM   4466  N3   DC A 217    -183.724 482.837  -7.543 
ATOM   4467  C4   DC A 217    -185.011 482.487  -7.654 
ATOM   4468  N4   DC A 217    -185.521 482.343  -8.868 
ATOM   4469  C5   DC A 217    -185.832 482.272  -6.500 
ATOM   4470  C6   DC A 217    -185.244 482.438  -5.288 
ATOM   4471  P    DT A 218    -182.287 485.172  -0.350 
ATOM   4472  OP1  DT A 218    -181.786 484.595   0.918 
ATOM   4473  OP2  DT A 218    -183.621 485.809  -0.291 
ATOM   4474  O5'  DT A 218    -181.219 486.215  -0.925 
ATOM   4475  C5'  DT A 218    -180.140 485.729  -1.747 
ATOM   4476  C4'  DT A 218    -179.948 486.641  -2.943 
ATOM   4477  O4'  DT A 218    -180.783 486.258  -4.073 
ATOM   4478  C3'  DT A 218    -180.286 488.114  -2.717 
ATOM   4479  O3'  DT A 218    -179.364 488.915  -3.445 
ATOM   4480  C2'  DT A 218    -181.675 488.292  -3.332 
ATOM   4481  C1'  DT A 218    -181.435 487.420  -4.562 
ATOM   4482  N1   DT A 218    -182.687 486.995  -5.247 
ATOM   4483  C2   DT A 218    -182.643 486.879  -6.616 
ATOM   4484  O2   DT A 218    -181.638 487.106  -7.268 
ATOM   4485  N3   DT A 218    -183.822 486.484  -7.216 
ATOM   4486  C4   DT A 218    -185.012 486.201  -6.577 
ATOM   4487  O4   DT A 218    -186.004 485.856  -7.223 
ATOM   4488  C5   DT A 218    -184.960 486.352  -5.142 
ATOM   4489  C7   DT A 218    -186.214 486.064  -4.368 
ATOM   4490  C6   DT A 218    -183.827 486.735  -4.532 
ATOM   4491  P    DC A 219    -178.814 490.264  -2.781 
ATOM   4492  OP1  DC A 219    -177.676 489.950  -1.889 
ATOM   4493  OP2  DC A 219    -179.937 491.006  -2.165 
ATOM   4494  O5'  DC A 219    -178.288 491.058  -4.067 
ATOM   4495  C5'  DC A 219    -177.803 490.310  -5.198 
ATOM   4496  C4'  DC A 219    -178.340 490.908  -6.483 
ATOM   4497  O4'  DC A 219    -179.632 490.350  -6.857 
ATOM   4498  C3'  DC A 219    -178.583 492.417  -6.464 
ATOM   4499  O3'  DC A 219    -178.247 492.953  -7.738 
ATOM   4500  C2'  DC A 219    -180.090 492.565  -6.256 
ATOM   4501  C1'  DC A 219    -180.508 491.421  -7.175 
ATOM   4502  N1   DC A 219    -181.905 490.956  -6.956 
ATOM   4503  C2   DC A 219    -182.626 490.521  -8.065 
ATOM   4504  O2   DC A 219    -182.082 490.537  -9.175 
ATOM   4505  N3   DC A 219    -183.904 490.094  -7.886 
ATOM   4506  C4   DC A 219    -184.457 490.092  -6.667 
ATOM   4507  N4   DC A 219    -185.705 489.666  -6.544 
ATOM   4508  C5   DC A 219    -183.733 490.537  -5.514 
ATOM   4509  C6   DC A 219    -182.459 490.960  -5.713 
ATOM   4510  P    DA A 220    -177.501 494.367  -7.814 
ATOM   4511  OP1  DA A 220    -176.046 494.170  -7.632 
ATOM   4512  OP2  DA A 220    -178.149 495.320  -6.886 
ATOM   4513  O5'  DA A 220    -177.801 494.802  -9.325 
ATOM   4514  C5'  DA A 220    -177.966 493.780 -10.326 
ATOM   4515  C4'  DA A 220    -179.146 494.113 -11.217 
ATOM   4516  O4'  DA A 220    -180.402 493.593 -10.693 
ATOM   4517  C3'  DA A 220    -179.422 495.602 -11.426 
ATOM   4518  O3'  DA A 220    -179.862 495.805 -12.763 
ATOM   4519  C2'  DA A 220    -180.581 495.917 -10.481 
ATOM   4520  C1'  DA A 220    -181.367 494.633 -10.730 
ATOM   4521  N9   DA A 220    -182.395 494.348  -9.690 
ATOM   4522  C8   DA A 220    -182.343 494.612  -8.352 
ATOM   4523  N7   DA A 220    -183.403 494.243  -7.703 
ATOM   4524  C5   DA A 220    -184.220 493.693  -8.681 
ATOM   4525  C6   DA A 220    -185.499 493.115  -8.633 
ATOM   4526  N6   DA A 220    -186.213 492.990  -7.505 
ATOM   4527  N1   DA A 220    -186.022 492.669  -9.790 
ATOM   4528  C2   DA A 220    -185.308 492.795 -10.908 
ATOM   4529  N3   DA A 220    -184.111 493.314 -11.075 
ATOM   4530  C4   DA A 220    -183.611 493.753  -9.901 
ATOM   4531  P    DG A 221    -179.354 497.099 -13.559 
ATOM   4532  OP1  DG A 221    -178.025 496.828 -14.149 
ATOM   4533  OP2  DG A 221    -179.447 498.287 -12.683 
ATOM   4534  O5'  DG A 221    -180.449 497.203 -14.722 
ATOM   4535  C5'  DG A 221    -181.074 495.998 -15.203 
ATOM   4536  C4'  DG A 221    -182.565 496.217 -15.366 
ATOM   4537  O4'  DG A 221    -183.304 495.936 -14.144 
ATOM   4538  C3'  DG A 221    -182.992 497.637 -15.736 
ATOM   4539  O3'  DG A 221    -184.096 497.567 -16.630 
ATOM   4540  C2'  DG A 221    -183.469 498.253 -14.422 
ATOM   4541  C1'  DG A 221    -184.192 497.016 -13.899 
ATOM   4542  N9   DG A 221    -184.474 497.060 -12.437 
ATOM   4543  C8   DG A 221    -183.727 497.616 -11.421 
ATOM   4544  N7   DG A 221    -184.260 497.484 -10.232 
ATOM   4545  C5   DG A 221    -185.445 496.792 -10.476 
ATOM   4546  C6   DG A 221    -186.452 496.358  -9.574 
ATOM   4547  O6   DG A 221    -186.505 496.496  -8.355 
ATOM   4548  N1   DG A 221    -187.487 495.692 -10.245 
ATOM   4549  C2   DG A 221    -187.542 495.474 -11.607 
ATOM   4550  N2   DG A 221    -188.615 494.816 -12.054 
ATOM   4551  N3   DG A 221    -186.596 495.881 -12.453 
ATOM   4552  C4   DG A 221    -185.586 496.529 -11.818 
ATOM   4553  P    DG A 222    -184.174 498.600 -17.851 
ATOM   4554  OP1  DG A 222    -183.364 498.094 -18.981 
ATOM   4555  OP2  DG A 222    -183.842 499.960 -17.371 
ATOM   4556  O5'  DG A 222    -185.727 498.529 -18.227 
ATOM   4557  C5'  DG A 222    -186.446 497.302 -17.996 
ATOM   4558  C4'  DG A 222    -187.797 497.601 -17.377 
ATOM   4559  O4'  DG A 222    -187.739 497.666 -15.923 
ATOM   4560  C3'  DG A 222    -188.434 498.930 -17.780 
ATOM   4561  O3'  DG A 222    -189.841 498.751 -17.892 
ATOM   4562  C2'  DG A 222    -188.155 499.866 -16.605 
ATOM   4563  C1'  DG A 222    -188.409 498.844 -15.501 
ATOM   4564  N9   DG A 222    -187.856 499.242 -14.176 
ATOM   4565  C8   DG A 222    -186.709 499.949 -13.888 
ATOM   4566  N7   DG A 222    -186.504 500.135 -12.607 
ATOM   4567  C5   DG A 222    -187.592 499.507 -12.003 
ATOM   4568  C6   DG A 222    -187.924 499.373 -10.630 
ATOM   4569  O6   DG A 222    -187.315 499.788  -9.648 
ATOM   4570  N1   DG A 222    -189.119 498.661 -10.459 
ATOM   4571  C2   DG A 222    -189.891 498.144 -11.481 
ATOM   4572  N2   DG A 222    -190.997 497.494 -11.109 
ATOM   4573  N3   DG A 222    -189.579 498.270 -12.769 
ATOM   4574  C4   DG A 222    -188.423 498.959 -12.952 
ATOM   4575  P    DC A 223    -190.624 499.484 -19.080 
ATOM   4576  OP1  DC A 223    -190.530 498.669 -20.313 
ATOM   4577  OP2  DC A 223    -190.160 500.885 -19.191 
ATOM   4578  O5'  DC A 223    -192.126 499.458 -18.532 
ATOM   4579  C5'  DC A 223    -192.536 498.379 -17.670 
ATOM   4580  C4'  DC A 223    -193.350 498.922 -16.511 
ATOM   4581  O4'  DC A 223    -192.517 499.310 -15.382 
ATOM   4582  C3'  DC A 223    -194.176 500.173 -16.807 
ATOM   4583  O3'  DC A 223    -195.406 500.091 -16.098 
ATOM   4584  C2'  DC A 223    -193.356 501.325 -16.225 
ATOM   4585  C1'  DC A 223    -192.915 500.604 -14.956 
ATOM   4586  N1   DC A 223    -191.755 501.244 -14.276 
ATOM   4587  C2   DC A 223    -191.712 501.199 -12.885 
ATOM   4588  O2   DC A 223    -192.630 500.635 -12.278 
ATOM   4589  N3   DC A 223    -190.663 501.778 -12.245 
ATOM   4590  C4   DC A 223    -189.689 502.380 -12.939 
ATOM   4591  N4   DC A 223    -188.687 502.930 -12.271 
ATOM   4592  C5   DC A 223    -189.714 502.438 -14.371 
ATOM   4593  C6   DC A 223    -190.771 501.854 -14.991 
ATOM   4594  P    DT A 224    -196.748 500.597 -16.809 
ATOM   4595  OP1  DT A 224    -197.292 499.519 -17.665 
ATOM   4596  OP2  DT A 224    -196.496 501.892 -17.479 
ATOM   4597  O5'  DT A 224    -197.708 500.820 -15.550 
ATOM   4598  C5'  DT A 224    -197.526 500.003 -14.379 
ATOM   4599  C4'  DT A 224    -197.609 500.860 -13.131 
ATOM   4600  O4'  DT A 224    -196.320 501.423 -12.756 
ATOM   4601  C3'  DT A 224    -198.532 502.075 -13.219 
ATOM   4602  O3'  DT A 224    -199.174 502.258 -11.963 
ATOM   4603  C2'  DT A 224    -197.592 503.257 -13.461 
ATOM   4604  C1'  DT A 224    -196.494 502.809 -12.501 
ATOM   4605  N1   DT A 224    -195.188 503.489 -12.726 
ATOM   4606  C2   DT A 224    -194.418 503.746 -11.618 
ATOM   4607  O2   DT A 224    -194.760 503.444 -10.488 
ATOM   4608  N3   DT A 224    -193.214 504.378 -11.866 
ATOM   4609  C4   DT A 224    -192.730 504.763 -13.100 
ATOM   4610  O4   DT A 224    -191.636 505.323 -13.196 
ATOM   4611  C5   DT A 224    -193.609 504.450 -14.201 
ATOM   4612  C7   DT A 224    -193.159 504.836 -15.580 
ATOM   4613  C6   DT A 224    -194.786 503.837 -13.989 
ATOM   4614  P    DA A 225    -200.712 502.699 -11.935 
ATOM   4615  OP1  DA A 225    -201.574 501.504 -12.082 
ATOM   4616  OP2  DA A 225    -200.935 503.784 -12.916 
ATOM   4617  O5'  DA A 225    -200.848 503.281 -10.451 
ATOM   4618  C5'  DA A 225    -200.014 502.739  -9.410 
ATOM   4619  C4'  DA A 225    -199.455 503.860  -8.557 
ATOM   4620  O4'  DA A 225    -198.202 504.385  -9.081 
ATOM   4621  C3'  DA A 225    -200.343 505.096  -8.417 
ATOM   4622  O3'  DA A 225    -200.211 505.612  -7.098 
ATOM   4623  C2'  DA A 225    -199.752 506.110  -9.396 
ATOM   4624  C1'  DA A 225    -198.286 505.802  -9.106 
ATOM   4625  N9   DA A 225    -197.351 506.302 -10.151 
ATOM   4626  C8   DA A 225    -197.552 506.389 -11.500 
ATOM   4627  N7   DA A 225    -196.540 506.872 -12.151 
ATOM   4628  C5   DA A 225    -195.597 507.124 -11.165 
ATOM   4629  C6   DA A 225    -194.294 507.647 -11.212 
ATOM   4630  N6   DA A 225    -193.689 508.027 -12.347 
ATOM   4631  N1   DA A 225    -193.633 507.766 -10.046 
ATOM   4632  C2   DA A 225    -194.237 507.386  -8.923 
ATOM   4633  N3   DA A 225    -195.443 506.887  -8.756 
ATOM   4634  C4   DA A 225    -196.084 506.779  -9.937 
ATOM   4635  P    DA A 226    -201.511 506.173  -6.351 
ATOM   4636  OP1  DA A 226    -202.246 505.052  -5.725 
ATOM   4637  OP2  DA A 226    -202.289 507.022  -7.279 
ATOM   4638  O5'  DA A 226    -200.851 507.086  -5.213 
ATOM   4639  C5'  DA A 226    -199.558 506.726  -4.693 
ATOM   4640  C4'  DA A 226    -198.688 507.962  -4.566 
ATOM   4641  O4'  DA A 226    -197.950 508.248  -5.789 
ATOM   4642  C3'  DA A 226    -199.425 509.266  -4.266 
ATOM   4643  O3'  DA A 226    -198.628 510.055  -3.391 
ATOM   4644  C2'  DA A 226    -199.517 509.979  -5.615 
ATOM   4645  C1'  DA A 226    -198.113 509.624  -6.098 
ATOM   4646  N9   DA A 226    -197.922 509.795  -7.565 
ATOM   4647  C8   DA A 226    -198.827 509.591  -8.567 
ATOM   4648  N7   DA A 226    -198.359 509.827  -9.753 
ATOM   4649  C5   DA A 226    -197.047 510.218  -9.522 
ATOM   4650  C6   DA A 226    -196.009 510.607 -10.385 
ATOM   4651  N6   DA A 226    -196.138 510.668 -11.718 
ATOM   4652  N1   DA A 226    -194.828 510.932  -9.826 
ATOM   4653  C2   DA A 226    -194.706 510.868  -8.501 
ATOM   4654  N3   DA A 226    -195.598 510.522  -7.600 
ATOM   4655  C4   DA A 226    -196.771 510.202  -8.185 
ATOM   4656  P    DT A 227    -199.343 510.877  -2.219 
ATOM   4657  OP1  DT A 227    -199.559 509.991  -1.052 
ATOM   4658  OP2  DT A 227    -200.546 511.555  -2.751 
ATOM   4659  O5'  DT A 227    -198.224 511.966  -1.868 
ATOM   4660  C5'  DT A 227    -196.837 511.627  -2.059 
ATOM   4661  C4'  DT A 227    -196.108 512.783  -2.715 
ATOM   4662  O4'  DT A 227    -196.168 512.723  -4.169 
ATOM   4663  C3'  DT A 227    -196.635 514.178  -2.382 
ATOM   4664  O3'  DT A 227    -195.536 515.076  -2.289 
ATOM   4665  C2'  DT A 227    -197.482 514.572  -3.592 
ATOM   4666  C1'  DT A 227    -196.547 514.002  -4.654 
ATOM   4667  N1   DT A 227    -197.192 513.819  -5.984 
ATOM   4668  C2   DT A 227    -196.409 514.025  -7.094 
ATOM   4669  O2   DT A 227    -195.234 514.344  -7.026 
ATOM   4670  N3   DT A 227    -197.041 513.848  -8.309 
ATOM   4671  C4   DT A 227    -198.360 513.489  -8.501 
ATOM   4672  O4   DT A 227    -198.815 513.360  -9.639 
ATOM   4673  C5   DT A 227    -199.101 513.295  -7.278 
ATOM   4674  C7   DT A 227    -200.546 512.904  -7.396 
ATOM   4675  C6   DT A 227    -198.511 513.462  -6.082 
ATOM   4676  P    DG A 228    -195.545 516.199  -1.148 
ATOM   4677  OP1  DG A 228    -195.044 515.622   0.120 
ATOM   4678  OP2  DG A 228    -196.879 516.835  -1.089 
ATOM   4679  O5'  DG A 228    -194.476 517.242  -1.723 
ATOM   4680  C5'  DG A 228    -193.398 516.756  -2.545 
ATOM   4681  C4'  DG A 228    -193.206 517.668  -3.741 
ATOM   4682  O4'  DG A 228    -194.041 517.285  -4.871 
ATOM   4683  C3'  DG A 228    -193.544 519.141  -3.515 
ATOM   4684  O3'  DG A 228    -192.621 519.942  -4.243 
ATOM   4685  C2'  DG A 228    -194.932 519.318  -4.130 
ATOM   4686  C1'  DG A 228    -194.693 518.447  -5.360 
ATOM   4687  N9   DG A 228    -195.945 518.022  -6.045 
ATOM   4688  C8   DG A 228    -197.176 517.720  -5.503 
ATOM   4689  N7   DG A 228    -198.079 517.376  -6.389 
ATOM   4690  C5   DG A 228    -197.399 517.457  -7.604 
ATOM   4691  C6   DG A 228    -197.854 517.202  -8.923 
ATOM   4692  O6   DG A 228    -198.967 516.846  -9.299 
ATOM   4693  N1   DG A 228    -196.835 517.406  -9.864 
ATOM   4694  C2   DG A 228    -195.546 517.805  -9.568 
ATOM   4695  N2   DG A 228    -194.721 517.943 -10.609 
ATOM   4696  N3   DG A 228    -195.121 518.043  -8.329 
ATOM   4697  C4   DG A 228    -196.097 517.850  -7.405 
ATOM   4698  P    DT A 229    -192.072 521.291  -3.579 
ATOM   4699  OP1  DT A 229    -190.933 520.977  -2.687 
ATOM   4700  OP2  DT A 229    -193.194 522.033  -2.963 
ATOM   4701  O5'  DT A 229    -191.546 522.085  -4.864 
ATOM   4702  C5'  DT A 229    -191.061 521.337  -5.996 
ATOM   4703  C4'  DT A 229    -191.598 521.935  -7.281 
ATOM   4704  O4'  DT A 229    -192.890 521.377  -7.655 
ATOM   4705  C3'  DT A 229    -191.840 523.444  -7.262 
ATOM   4706  O3'  DT A 229    -191.505 523.980  -8.536 
ATOM   4707  C2'  DT A 229    -193.347 523.592  -7.054 
ATOM   4708  C1'  DT A 229    -193.765 522.447  -7.973 
ATOM   4709  N1   DT A 229    -195.163 521.983  -7.754 
ATOM   4710  C2   DT A 229    -195.861 521.556  -8.858 
ATOM   4711  O2   DT A 229    -195.385 521.546  -9.979 
ATOM   4712  N3   DT A 229    -197.155 521.134  -8.616 
ATOM   4713  C4   DT A 229    -197.790 521.104  -7.391 
ATOM   4714  O4   DT A 229    -198.952 520.704  -7.298 
ATOM   4715  C5   DT A 229    -196.977 521.571  -6.293 
ATOM   4716  C7   DT A 229    -197.593 521.571  -4.925 
ATOM   4717  C6   DT A 229    -195.717 521.988  -6.500 
ATOM   4718  P    DC A 230    -190.759 525.394  -8.612 
ATOM   4719  OP1  DC A 230    -189.304 525.197  -8.430 
ATOM   4720  OP2  DC A 230    -191.407 526.346  -7.684 
ATOM   4721  O5'  DC A 230    -191.059 525.828 -10.123 
ATOM   4722  C5'  DC A 230    -191.224 524.807 -11.124 
ATOM   4723  C4'  DC A 230    -192.404 525.140 -12.015 
ATOM   4724  O4'  DC A 230    -193.659 524.620 -11.491 
ATOM   4725  C3'  DC A 230    -192.680 526.629 -12.224 
ATOM   4726  O3'  DC A 230    -193.119 526.832 -13.561 
ATOM   4727  C2'  DC A 230    -193.839 526.944 -11.279 
ATOM   4728  C1'  DC A 230    -194.625 525.660 -11.528 
ATOM   4729  N1   DC A 230    -195.652 525.375 -10.488 
ATOM   4730  C2   DC A 230    -196.834 524.760 -10.895 
ATOM   4731  O2   DC A 230    -196.980 524.479 -12.090 
ATOM   4732  N3   DC A 230    -197.784 524.493  -9.962 
ATOM   4733  C4   DC A 230    -197.588 524.813  -8.677 
ATOM   4734  N4   DC A 230    -198.544 524.531  -7.805 
ATOM   4735  C5   DC A 230    -196.380 525.446  -8.238 
ATOM   4736  C6   DC A 230    -195.443 525.706  -9.185 
ATOM   4737  P    DG A 231    -192.612 528.126 -14.357 
ATOM   4738  OP1  DG A 231    -191.282 527.855 -14.947 
ATOM   4739  OP2  DG A 231    -192.704 529.314 -13.481 
ATOM   4740  O5'  DG A 231    -193.707 528.230 -15.520 
ATOM   4741  C5'  DG A 231    -194.331 527.025 -16.001 
ATOM   4742  C4'  DG A 231    -195.822 527.244 -16.164 
ATOM   4743  O4'  DG A 231    -196.562 526.962 -14.942 
ATOM   4744  C3'  DG A 231    -196.249 528.664 -16.534 
ATOM   4745  O3'  DG A 231    -197.354 528.594 -17.428 
ATOM   4746  C2'  DG A 231    -196.727 529.280 -15.220 
ATOM   4747  C1'  DG A 231    -197.450 528.043 -14.697 
ATOM   4748  N9   DG A 231    -197.732 528.087 -13.235 
ATOM   4749  C8   DG A 231    -196.984 528.643 -12.219 
ATOM   4750  N7   DG A 231    -197.518 528.510 -11.030 
ATOM   4751  C5   DG A 231    -198.703 527.819 -11.274 
ATOM   4752  C6   DG A 231    -199.710 527.385 -10.372 
ATOM   4753  O6   DG A 231    -199.763 527.523  -9.152 
ATOM   4754  N1   DG A 231    -200.745 526.719 -11.043 
ATOM   4755  C2   DG A 231    -200.800 526.500 -12.405 
ATOM   4756  N2   DG A 231    -201.873 525.843 -12.852 
ATOM   4757  N3   DG A 231    -199.854 526.908 -13.251 
ATOM   4758  C4   DG A 231    -198.844 527.556 -12.616 
ATOM   4759  P    DT A 232    -197.432 529.627 -18.649 
ATOM   4760  OP1  DT A 232    -196.622 529.121 -19.779 
ATOM   4761  OP2  DT A 232    -197.099 530.987 -18.169 
ATOM   4762  O5'  DT A 232    -198.985 529.555 -19.025 
ATOM   4763  C5'  DT A 232    -199.703 528.329 -18.794 
ATOM   4764  C4'  DT A 232    -201.054 528.628 -18.175 
ATOM   4765  O4'  DT A 232    -200.997 528.693 -16.721 
ATOM   4766  C3'  DT A 232    -201.692 529.957 -18.578 
ATOM   4767  O3'  DT A 232    -203.099 529.778 -18.690 
ATOM   4768  C2'  DT A 232    -201.413 530.893 -17.403 
ATOM   4769  C1'  DT A 232    -201.667 529.871 -16.299 
ATOM   4770  N1   DT A 232    -201.113 530.268 -14.974 
ATOM   4771  C2   DT A 232    -201.826 529.893 -13.861 
ATOM   4772  O2   DT A 232    -202.866 529.262 -13.921 
ATOM   4773  N3   DT A 232    -201.282 530.280 -12.651 
ATOM   4774  C4   DT A 232    -200.115 530.993 -12.469 
ATOM   4775  O4   DT A 232    -199.728 531.282 -11.334 
ATOM   4776  C5   DT A 232    -199.439 531.342 -13.696 
ATOM   4777  C7   DT A 232    -198.161 532.120 -13.587 
ATOM   4778  C6   DT A 232    -199.945 530.979 -14.886 
ATOM   4779  P    DC A 233    -203.882 530.511 -19.878 
ATOM   4780  OP1  DC A 233    -203.787 529.696 -21.111 
ATOM   4781  OP2  DC A 233    -203.418 531.911 -19.989 
ATOM   4782  O5'  DC A 233    -205.384 530.484 -19.330 
ATOM   4783  C5'  DC A 233    -205.794 529.406 -18.468 
ATOM   4784  C4'  DC A 233    -206.607 529.948 -17.309 
ATOM   4785  O4'  DC A 233    -205.775 530.336 -16.180 
ATOM   4786  C3'  DC A 233    -207.434 531.200 -17.605 
ATOM   4787  O3'  DC A 233    -208.664 531.118 -16.896 
ATOM   4788  C2'  DC A 233    -206.614 532.351 -17.023 
ATOM   4789  C1'  DC A 233    -206.173 531.631 -15.754 
ATOM   4790  N1   DC A 233    -205.012 532.271 -15.074 
ATOM   4791  C2   DC A 233    -204.970 532.226 -13.683 
ATOM   4792  O2   DC A 233    -205.887 531.662 -13.076 
ATOM   4793  N3   DC A 233    -203.920 532.805 -13.043 
ATOM   4794  C4   DC A 233    -202.947 533.407 -13.737 
ATOM   4795  N4   DC A 233    -201.945 533.957 -13.069 
ATOM   4796  C5   DC A 233    -202.972 533.465 -15.169 
ATOM   4797  C6   DC A 233    -204.029 532.881 -15.789 
ATOM   4798  P    DT A 234    -210.005 531.624 -17.607 
ATOM   4799  OP1  DT A 234    -210.549 530.546 -18.463 
ATOM   4800  OP2  DT A 234    -209.754 532.919 -18.277 
ATOM   4801  O5'  DT A 234    -210.966 531.847 -16.348 
ATOM   4802  C5'  DT A 234    -210.783 531.030 -15.177 
ATOM   4803  C4'  DT A 234    -210.867 531.886 -13.929 
ATOM   4804  O4'  DT A 234    -209.577 532.450 -13.554 
ATOM   4805  C3'  DT A 234    -211.790 533.102 -14.017 
ATOM   4806  O3'  DT A 234    -212.432 533.285 -12.761 
ATOM   4807  C2'  DT A 234    -210.850 534.284 -14.259 
ATOM   4808  C1'  DT A 234    -209.752 533.835 -13.299 
ATOM   4809  N1   DT A 234    -208.445 534.515 -13.524 
ATOM   4810  C2   DT A 234    -207.676 534.773 -12.416 
ATOM   4811  O2   DT A 234    -208.017 534.471 -11.286 
ATOM   4812  N3   DT A 234    -206.472 535.405 -12.664 
ATOM   4813  C4   DT A 234    -205.988 535.790 -13.898 
ATOM   4814  O4   DT A 234    -204.894 536.349 -13.994 
ATOM   4815  C5   DT A 234    -206.867 535.477 -14.999 
ATOM   4816  C7   DT A 234    -206.417 535.862 -16.378 
ATOM   4817  C6   DT A 234    -208.043 534.864 -14.787 
ATOM   4818  P    DG A 235    -213.970 533.726 -12.733 
ATOM   4819  OP1  DG A 235    -214.832 532.531 -12.880 
ATOM   4820  OP2  DG A 235    -214.193 534.811 -13.714 
ATOM   4821  O5'  DG A 235    -214.106 534.308 -11.249 
ATOM   4822  C5'  DG A 235    -213.271 533.766 -10.208 
ATOM   4823  C4'  DG A 235    -212.713 534.886  -9.355 
ATOM   4824  O4'  DG A 235    -211.459 535.412  -9.879 
ATOM   4825  C3'  DG A 235    -213.601 536.123  -9.215 
ATOM   4826  O3'  DG A 235    -213.468 536.639  -7.896 
ATOM   4827  C2'  DG A 235    -213.010 537.137 -10.194 
ATOM   4828  C1'  DG A 235    -211.543 536.829  -9.904 
ATOM   4829  N9   DG A 235    -210.608 537.328 -10.949 
ATOM   4830  C8   DG A 235    -210.794 537.424 -12.311 
ATOM   4831  N7   DG A 235    -209.764 537.913 -12.958 
ATOM   4832  C5   DG A 235    -208.829 538.160 -11.954 
ATOM   4833  C6   DG A 235    -207.517 538.691 -12.037 
ATOM   4834  O6   DG A 235    -206.897 539.060 -13.032 
ATOM   4835  N1   DG A 235    -206.915 538.774 -10.773 
ATOM   4836  C2   DG A 235    -207.506 538.392  -9.585 
ATOM   4837  N2   DG A 235    -206.766 538.550  -8.485 
ATOM   4838  N3   DG A 235    -208.738 537.893  -9.507 
ATOM   4839  C4   DG A 235    -209.334 537.807 -10.724 
ATOM   4840  P    DT A 236    -214.768 537.200  -7.149 
ATOM   4841  OP1  DT A 236    -215.504 536.078  -6.523 
ATOM   4842  OP2  DT A 236    -215.546 538.049  -8.077 
ATOM   4843  O5'  DT A 236    -214.108 538.113  -6.011 
ATOM   4844  C5'  DT A 236    -212.815 537.753  -5.491 
ATOM   4845  C4'  DT A 236    -211.945 538.988  -5.364 
ATOM   4846  O4'  DT A 236    -211.208 539.275  -6.587 
ATOM   4847  C3'  DT A 236    -212.683 540.293  -5.064 
ATOM   4848  O3'  DT A 236    -211.885 541.082  -4.189 
ATOM   4849  C2'  DT A 236    -212.774 541.006  -6.413 
ATOM   4850  C1'  DT A 236    -211.370 540.651  -6.896 
ATOM   4851  N1   DT A 236    -211.180 540.822  -8.363 
ATOM   4852  C2   DT A 236    -209.942 541.240  -8.788 
ATOM   4853  O2   DT A 236    -209.021 541.468  -8.024 
ATOM   4854  N3   DT A 236    -209.804 541.388 -10.155 
ATOM   4855  C4   DT A 236    -210.776 541.158 -11.107 
ATOM   4856  O4   DT A 236    -210.535 541.325 -12.303 
ATOM   4857  C5   DT A 236    -212.042 540.723 -10.562 
ATOM   4858  C7   DT A 236    -213.156 540.450 -11.531 
ATOM   4859  C6   DT A 236    -212.204 540.571  -9.238 
ATOM   4860  P    DA A 237    -212.600 541.904  -3.017 
ATOM   4861  OP1  DA A 237    -212.817 541.018  -1.850 
ATOM   4862  OP2  DA A 237    -213.803 542.581  -3.549 
ATOM   4863  O5'  DA A 237    -211.482 542.992  -2.666 
ATOM   4864  C5'  DA A 237    -210.095 542.654  -2.857 
ATOM   4865  C4'  DA A 237    -209.366 543.809  -3.513 
ATOM   4866  O4'  DA A 237    -209.426 543.750  -4.967 
ATOM   4867  C3'  DA A 237    -209.893 545.205  -3.180 
ATOM   4868  O3'  DA A 237    -208.793 546.102  -3.087 
ATOM   4869  C2'  DA A 237    -210.739 545.598  -4.390 
ATOM   4870  C1'  DA A 237    -209.804 545.029  -5.452 
ATOM   4871  N9   DA A 237    -210.450 544.846  -6.782 
ATOM   4872  C8   DA A 237    -211.741 544.495  -7.058 
ATOM   4873  N7   DA A 237    -212.004 544.417  -8.326 
ATOM   4874  C5   DA A 237    -210.800 544.740  -8.938 
ATOM   4875  C6   DA A 237    -210.419 544.835 -10.286 
ATOM   4876  N6   DA A 237    -211.253 544.604 -11.309 
ATOM   4877  N1   DA A 237    -209.144 545.180 -10.546 
ATOM   4878  C2   DA A 237    -208.319 545.409  -9.525 
ATOM   4879  N3   DA A 237    -208.560 545.351  -8.234 
ATOM   4880  C4   DA A 237    -209.843 545.004  -8.001 
ATOM   4881  P    DT A 238    -208.802 547.225  -1.946 
ATOM   4882  OP1  DT A 238    -208.302 546.649  -0.678 
ATOM   4883  OP2  DT A 238    -210.136 547.862  -1.887 
ATOM   4884  O5'  DT A 238    -207.734 548.269  -2.521 
ATOM   4885  C5'  DT A 238    -206.655 547.783  -3.343 
ATOM   4886  C4'  DT A 238    -206.463 548.694  -4.539 
ATOM   4887  O4'  DT A 238    -207.299 548.312  -5.669 
ATOM   4888  C3'  DT A 238    -206.801 550.168  -4.313 
ATOM   4889  O3'  DT A 238    -205.879 550.969  -5.041 
ATOM   4890  C2'  DT A 238    -208.190 550.345  -4.928 
ATOM   4891  C1'  DT A 238    -207.950 549.474  -6.158 
ATOM   4892  N1   DT A 238    -209.202 549.049  -6.843 
ATOM   4893  C2   DT A 238    -209.158 548.932  -8.212 
ATOM   4894  O2   DT A 238    -208.153 549.160  -8.864 
ATOM   4895  N3   DT A 238    -210.337 548.537  -8.812 
ATOM   4896  C4   DT A 238    -211.527 548.255  -8.173 
ATOM   4897  O4   DT A 238    -212.519 547.909  -8.819 
ATOM   4898  C5   DT A 238    -211.475 548.405  -6.738 
ATOM   4899  C7   DT A 238    -212.729 548.118  -5.964 
ATOM   4900  C6   DT A 238    -210.343 548.789  -6.128 
ATOM   4901  P    DA A 239    -205.329 552.318  -4.377 
ATOM   4902  OP1  DA A 239    -204.191 552.004  -3.485 
ATOM   4903  OP2  DA A 239    -206.452 553.060  -3.761 
ATOM   4904  O5'  DA A 239    -204.803 553.111  -5.662 
ATOM   4905  C5'  DA A 239    -204.319 552.364  -6.794 
ATOM   4906  C4'  DA A 239    -204.856 552.962  -8.079 
ATOM   4907  O4'  DA A 239    -206.147 552.403  -8.453 
ATOM   4908  C3'  DA A 239    -205.098 554.471  -8.060 
ATOM   4909  O3'  DA A 239    -204.763 555.006  -9.334 
ATOM   4910  C2'  DA A 239    -206.605 554.619  -7.852 
ATOM   4911  C1'  DA A 239    -207.023 553.474  -8.771 
ATOM   4912  N9   DA A 239    -208.421 553.010  -8.552 
ATOM   4913  C8   DA A 239    -209.121 552.949  -7.381 
ATOM   4914  N7   DA A 239    -210.329 552.496  -7.514 
ATOM   4915  C5   DA A 239    -210.441 552.238  -8.873 
ATOM   4916  C6   DA A 239    -211.492 551.736  -9.659 
ATOM   4917  N6   DA A 239    -212.687 551.389  -9.161 
ATOM   4918  N1   DA A 239    -211.268 551.603 -10.980 
ATOM   4919  C2   DA A 239    -210.079 551.949 -11.468 
ATOM   4920  N3   DA A 239    -209.028 552.426 -10.837 
ATOM   4921  C4   DA A 239    -209.277 552.549  -9.517 
ATOM   4922  P    DG A 240    -204.016 556.421  -9.410 
ATOM   4923  OP1  DG A 240    -202.561 556.224  -9.228 
ATOM   4924  OP2  DG A 240    -204.664 557.373  -8.482 
ATOM   4925  O5'  DG A 240    -204.316 556.855 -10.921 
ATOM   4926  C5'  DG A 240    -204.481 555.833 -11.922 
ATOM   4927  C4'  DG A 240    -205.661 556.167 -12.813 
ATOM   4928  O4'  DG A 240    -206.917 555.647 -12.289 
ATOM   4929  C3'  DG A 240    -205.937 557.655 -13.022 
ATOM   4930  O3'  DG A 240    -206.377 557.859 -14.359 
ATOM   4931  C2'  DG A 240    -207.096 557.971 -12.077 
ATOM   4932  C1'  DG A 240    -207.882 556.687 -12.326 
ATOM   4933  N9   DG A 240    -208.910 556.402 -11.286 
ATOM   4934  C8   DG A 240    -208.876 556.661  -9.933 
ATOM   4935  N7   DG A 240    -209.954 556.282  -9.290 
ATOM   4936  C5   DG A 240    -210.759 555.734 -10.287 
ATOM   4937  C6   DG A 240    -212.053 555.156 -10.202 
ATOM   4938  O6   DG A 240    -212.765 555.007  -9.213 
ATOM   4939  N1   DG A 240    -212.503 554.725 -11.457 
ATOM   4940  C2   DG A 240    -211.797 554.836 -12.638 
ATOM   4941  N2   DG A 240    -212.403 554.362 -13.730 
ATOM   4942  N3   DG A 240    -210.583 555.378 -12.717 
ATOM   4943  C4   DG A 240    -210.131 555.802 -11.508 
ATOM   4944  P    DT A 241    -205.870 559.152 -15.155 
ATOM   4945  OP1  DT A 241    -204.540 558.882 -15.745 
ATOM   4946  OP2  DT A 241    -205.962 560.341 -14.279 
ATOM   4947  O5'  DT A 241    -206.964 559.256 -16.318 
ATOM   4948  C5'  DT A 241    -207.589 558.052 -16.799 
ATOM   4949  C4'  DT A 241    -209.080 558.271 -16.962 
ATOM   4950  O4'  DT A 241    -209.820 557.989 -15.740 
ATOM   4951  C3'  DT A 241    -209.507 559.691 -17.332 
ATOM   4952  O3'  DT A 241    -210.611 559.621 -18.226 
ATOM   4953  C2'  DT A 241    -209.985 560.307 -16.018 
ATOM   4954  C1'  DT A 241    -210.707 559.069 -15.495 
ATOM   4955  N1   DT A 241    -210.990 559.114 -14.033 
ATOM   4956  C2   DT A 241    -212.155 558.527 -13.603 
ATOM   4957  O2   DT A 241    -212.943 557.986 -14.358 
ATOM   4958  N3   DT A 241    -212.383 558.588 -12.241 
ATOM   4959  C4   DT A 241    -211.562 559.173 -11.300 
ATOM   4960  O4   DT A 241    -211.873 559.166 -10.107 
ATOM   4961  C5   DT A 241    -210.363 559.763 -11.847 
ATOM   4962  C7   DT A 241    -209.414 560.422 -10.890 
ATOM   4963  C6   DT A 241    -210.116 559.718 -13.166 
ATOM   4964  P    DG A 242    -210.689 560.654 -19.447 
ATOM   4965  OP1  DG A 242    -209.879 560.147 -20.577 
ATOM   4966  OP2  DG A 242    -210.357 562.013 -18.967 
ATOM   4967  O5'  DG A 242    -212.242 560.582 -19.823 
ATOM   4968  C5'  DG A 242    -212.961 559.355 -19.592 
ATOM   4969  C4'  DG A 242    -214.312 559.654 -18.973 
ATOM   4970  O4'  DG A 242    -214.254 559.720 -17.519 
ATOM   4971  C3'  DG A 242    -214.949 560.984 -19.376 
ATOM   4972  O3'  DG A 242    -216.356 560.805 -19.488 
ATOM   4973  C2'  DG A 242    -214.670 561.920 -18.201 
ATOM   4974  C1'  DG A 242    -214.924 560.898 -17.097 
ATOM   4975  N9   DG A 242    -214.371 561.295 -15.772 
ATOM   4976  C8   DG A 242    -213.224 562.003 -15.484 
ATOM   4977  N7   DG A 242    -213.019 562.188 -14.203 
ATOM   4978  C5   DG A 242    -214.107 561.561 -13.599 
ATOM   4979  C6   DG A 242    -214.439 561.427 -12.226 
ATOM   4980  O6   DG A 242    -213.830 561.842 -11.244 
ATOM   4981  N1   DG A 242    -215.634 560.714 -12.054 
ATOM   4982  C2   DG A 242    -216.407 560.198 -13.077 
ATOM   4983  N2   DG A 242    -217.512 559.548 -12.705 
ATOM   4984  N3   DG A 242    -216.094 560.323 -14.365 
ATOM   4985  C4   DG A 242    -214.938 561.013 -14.548 
ATOM   4986  P    DT A 243    -217.139 561.537 -20.676 
ATOM   4987  OP1  DT A 243    -217.045 560.723 -21.909 
ATOM   4988  OP2  DT A 243    -216.675 562.938 -20.787 
ATOM   4989  O5'  DT A 243    -218.642 561.511 -20.128 
ATOM   4990  C5'  DT A 243    -219.052 560.432 -19.266 
ATOM   4991  C4'  DT A 243    -219.865 560.975 -18.107 
ATOM   4992  O4'  DT A 243    -219.032 561.363 -16.978 
ATOM   4993  C3'  DT A 243    -220.691 562.227 -18.403 
ATOM   4994  O3'  DT A 243    -221.921 562.144 -17.694 
ATOM   4995  C2'  DT A 243    -219.872 563.378 -17.821 
ATOM   4996  C1'  DT A 243    -219.430 562.657 -16.552 
ATOM   4997  N1   DT A 243    -218.270 563.298 -15.872 
ATOM   4998  C2   DT A 243    -218.242 563.245 -14.499 
ATOM   4999  O2   DT A 243    -219.113 562.705 -13.838 
ATOM   5000  N3   DT A 243    -217.153 563.850 -13.903 
ATOM   5001  C4   DT A 243    -216.114 564.487 -14.552 
ATOM   5002  O4   DT A 243    -215.191 564.992 -13.910 
ATOM   5003  C5   DT A 243    -216.233 564.491 -15.991 
ATOM   5004  C7   DT A 243    -215.144 565.164 -16.774 
ATOM   5005  C6   DT A 243    -217.282 563.910 -16.596 
ATOM   5006  P    DA A 244    -223.263 562.650 -18.405 
ATOM   5007  OP1  DA A 244    -223.807 561.573 -19.261 
ATOM   5008  OP2  DA A 244    -223.011 563.946 -19.074 
ATOM   5009  O5'  DA A 244    -224.224 562.874 -17.146 
ATOM   5010  C5'  DA A 244    -224.041 562.056 -15.975 
ATOM   5011  C4'  DA A 244    -224.125 562.913 -14.727 
ATOM   5012  O4'  DA A 244    -222.835 563.477 -14.352 
ATOM   5013  C3'  DA A 244    -225.047 564.129 -14.815 
ATOM   5014  O3'  DA A 244    -225.689 564.312 -13.559 
ATOM   5015  C2'  DA A 244    -224.107 565.311 -15.057 
ATOM   5016  C1'  DA A 244    -223.010 564.862 -14.097 
ATOM   5017  N9   DA A 244    -221.703 565.542 -14.322 
ATOM   5018  C8   DA A 244    -221.154 565.954 -15.503 
ATOM   5019  N7   DA A 244    -219.994 566.520 -15.372 
ATOM   5020  C5   DA A 244    -219.755 566.482 -14.005 
ATOM   5021  C6   DA A 244    -218.680 566.928 -13.219 
ATOM   5022  N6   DA A 244    -217.594 567.531 -13.723 
ATOM   5023  N1   DA A 244    -218.763 566.734 -11.889 
ATOM   5024  C2   DA A 244    -219.845 566.134 -11.395 
ATOM   5025  N3   DA A 244    -220.904 565.677 -12.026 
ATOM   5026  C4   DA A 244    -220.796 565.885 -13.354 
ATOM   5027  P    DT A 245    -227.228 564.753 -13.531 
ATOM   5028  OP1  DT A 245    -228.089 563.558 -13.678 
ATOM   5029  OP2  DT A 245    -227.450 565.838 -14.512 
ATOM   5030  O5'  DT A 245    -227.363 565.335 -12.047 
ATOM   5031  C5'  DT A 245    -226.529 564.792 -11.006 
ATOM   5032  C4'  DT A 245    -225.970 565.913 -10.153 
ATOM   5033  O4'  DT A 245    -224.717 566.439 -10.677 
ATOM   5034  C3'  DT A 245    -226.859 567.150 -10.013 
ATOM   5035  O3'  DT A 245    -226.726 567.665  -8.694 
ATOM   5036  C2'  DT A 245    -226.267 568.163 -10.992 
ATOM   5037  C1'  DT A 245    -224.801 567.855 -10.702 
ATOM   5038  N1   DT A 245    -223.866 568.355 -11.747 
ATOM   5039  C2   DT A 245    -222.633 568.793 -11.326 
ATOM   5040  O2   DT A 245    -222.290 568.785 -10.157 
ATOM   5041  N3   DT A 245    -221.793 569.250 -12.323 
ATOM   5042  C4   DT A 245    -222.078 569.304 -13.673 
ATOM   5043  O4   DT A 245    -221.244 569.734 -14.471 
ATOM   5044  C5   DT A 245    -223.395 568.823 -14.017 
ATOM   5045  C7   DT A 245    -223.785 568.848 -15.466 
ATOM   5046  C6   DT A 245    -224.232 568.374 -13.068 
ATOM   5047  P    DG A 246    -228.026 568.227  -7.946 
ATOM   5048  OP1  DG A 246    -228.761 567.105  -7.321 
ATOM   5049  OP2  DG A 246    -228.804 569.076  -8.875 
ATOM   5050  O5'  DG A 246    -227.366 569.140  -6.809 
ATOM   5051  C5'  DG A 246    -226.073 568.780  -6.289 
ATOM   5052  C4'  DG A 246    -225.203 570.015  -6.162 
ATOM   5053  O4'  DG A 246    -224.466 570.302  -7.385 
ATOM   5054  C3'  DG A 246    -225.940 571.320  -5.862 
ATOM   5055  O3'  DG A 246    -225.143 572.108  -4.987 
ATOM   5056  C2'  DG A 246    -226.032 572.032  -7.211 
ATOM   5057  C1'  DG A 246    -224.628 571.678  -7.694 
ATOM   5058  N9   DG A 246    -224.437 571.849  -9.161 
ATOM   5059  C8   DG A 246    -225.337 571.648 -10.184 
ATOM   5060  N7   DG A 246    -224.851 571.890 -11.378 
ATOM   5061  C5   DG A 246    -223.536 572.280 -11.126 
ATOM   5062  C6   DG A 246    -222.509 572.669 -12.026 
ATOM   5063  O6   DG A 246    -222.551 572.749 -13.251 
ATOM   5064  N1   DG A 246    -221.325 572.985 -11.346 
ATOM   5065  C2   DG A 246    -221.156 572.933  -9.976 
ATOM   5066  N2   DG A 246    -219.947 573.274  -9.523 
ATOM   5067  N3   DG A 246    -222.119 572.568  -9.133 
ATOM   5068  C4   DG A 246    -223.274 572.258  -9.777 
ATOM   5069  P    DC A 247    -225.858 572.931  -3.815 
ATOM   5070  OP1  DC A 247    -226.074 572.045  -2.648 
ATOM   5071  OP2  DC A 247    -227.061 573.608  -4.347 
ATOM   5072  O5'  DC A 247    -224.739 574.019  -3.464 
ATOM   5073  C5'  DC A 247    -223.353 573.681  -3.655 
ATOM   5074  C4'  DC A 247    -222.623 574.836  -4.311 
ATOM   5075  O4'  DC A 247    -222.683 574.776  -5.765 
ATOM   5076  C3'  DC A 247    -223.150 576.232  -3.978 
ATOM   5077  O3'  DC A 247    -222.051 577.129  -3.885 
ATOM   5078  C2'  DC A 247    -223.997 576.625  -5.188 
ATOM   5079  C1'  DC A 247    -223.062 576.055  -6.250 
ATOM   5080  N1   DC A 247    -223.707 575.873  -7.580 
ATOM   5081  C2   DC A 247    -222.926 576.078  -8.715 
ATOM   5082  O2   DC A 247    -221.741 576.400  -8.573 
ATOM   5083  N3   DC A 247    -223.496 575.917  -9.936 
ATOM   5084  C4   DC A 247    -224.784 575.568 -10.048 
ATOM   5085  N4   DC A 247    -225.294 575.423 -11.262 
ATOM   5086  C5   DC A 247    -225.605 575.352  -8.894 
ATOM   5087  C6   DC A 247    -225.017 575.518  -7.682 
ATOM   5088  P    DC A 248    -222.060 578.252  -2.744 
ATOM   5089  OP1  DC A 248    -221.559 577.675  -1.476 
ATOM   5090  OP2  DC A 248    -223.394 578.889  -2.685 
ATOM   5091  O5'  DC A 248    -220.991 579.296  -3.319 
ATOM   5092  C5'  DC A 248    -219.913 578.810  -4.141 
ATOM   5093  C4'  DC A 248    -219.721 579.721  -5.336 
ATOM   5094  O4'  DC A 248    -220.556 579.339  -6.467 
ATOM   5095  C3'  DC A 248    -220.059 581.195  -5.111 
ATOM   5096  O3'  DC A 248    -219.136 581.995  -5.839 
ATOM   5097  C2'  DC A 248    -221.447 581.372  -5.726 
ATOM   5098  C1'  DC A 248    -221.208 580.501  -6.956 
ATOM   5099  N1   DC A 248    -222.460 580.075  -7.641 
ATOM   5100  C2   DC A 248    -222.432 579.953  -9.028 
ATOM   5101  O2   DC A 248    -221.378 580.199  -9.627 
ATOM   5102  N3   DC A 248    -223.563 579.567  -9.672 
ATOM   5103  C4   DC A 248    -224.684 579.309  -8.986 
ATOM   5104  N4   DC A 248    -225.761 578.936  -9.661 
ATOM   5105  C5   DC A 248    -224.734 579.430  -7.560 
ATOM   5106  C6   DC A 248    -223.594 579.817  -6.935 
ATOM   5107  P    DG A 249    -218.587 583.345  -5.174 
ATOM   5108  OP1  DG A 249    -217.449 583.031  -4.283 
ATOM   5109  OP2  DG A 249    -219.710 584.086  -4.559 
ATOM   5110  O5'  DG A 249    -218.061 584.138  -6.460 
ATOM   5111  C5'  DG A 249    -217.576 583.391  -7.592 
ATOM   5112  C4'  DG A 249    -218.113 583.988  -8.877 
ATOM   5113  O4'  DG A 249    -219.405 583.430  -9.251 
ATOM   5114  C3'  DG A 249    -218.355 585.497  -8.858 
ATOM   5115  O3'  DG A 249    -218.020 586.033 -10.132 
ATOM   5116  C2'  DG A 249    -219.862 585.645  -8.650 
ATOM   5117  C1'  DG A 249    -220.281 584.501  -9.569 
ATOM   5118  N9   DG A 249    -221.678 584.037  -9.350 
ATOM   5119  C8   DG A 249    -222.400 583.968  -8.178 
ATOM   5120  N7   DG A 249    -223.619 583.509  -8.326 
ATOM   5121  C5   DG A 249    -223.712 583.256  -9.694 
ATOM   5122  C6   DG A 249    -224.794 582.747 -10.458 
ATOM   5123  O6   DG A 249    -225.911 582.408 -10.078 
ATOM   5124  N1   DG A 249    -224.461 582.647 -11.816 
ATOM   5125  C2   DG A 249    -223.242 582.994 -12.364 
ATOM   5126  N2   DG A 249    -223.122 582.824 -13.683 
ATOM   5127  N3   DG A 249    -222.226 583.472 -11.647 
ATOM   5128  C4   DG A 249    -222.534 583.574 -10.327 
ATOM   5129  P    DT A 250    -217.274 587.448 -10.208 
ATOM   5130  OP1  DT A 250    -215.819 587.251 -10.026 
ATOM   5131  OP2  DT A 250    -217.922 588.400  -9.280 
ATOM   5132  O5'  DT A 250    -217.574 587.882 -11.719 
ATOM   5133  C5'  DT A 250    -217.739 586.860 -12.720 
ATOM   5134  C4'  DT A 250    -218.919 587.194 -13.611 
ATOM   5135  O4'  DT A 250    -220.175 586.674 -13.087 
ATOM   5136  C3'  DT A 250    -219.195 588.682 -13.820 
ATOM   5137  O3'  DT A 250    -219.635 588.885 -15.157 
ATOM   5138  C2'  DT A 250    -220.354 588.998 -12.875 
ATOM   5139  C1'  DT A 250    -221.140 587.714 -13.124 
ATOM   5140  N1   DT A 250    -222.168 587.428 -12.084 
ATOM   5141  C2   DT A 250    -223.328 586.822 -12.501 
ATOM   5142  O2   DT A 250    -223.537 586.518 -13.663 
ATOM   5143  N3   DT A 250    -224.257 586.574 -11.509 
ATOM   5144  C4   DT A 250    -224.125 586.875 -10.170 
ATOM   5145  O4   DT A 250    -225.027 586.605  -9.374 
ATOM   5146  C5   DT A 250    -222.874 587.510  -9.829 
ATOM   5147  C7   DT A 250    -222.648 587.872  -8.390 
ATOM   5148  C6   DT A 250    -221.953 587.763 -10.773 
ATOM   5149  P    DT A 251    -219.127 590.179 -15.953 
ATOM   5150  OP1  DT A 251    -217.797 589.909 -16.543 
ATOM   5151  OP2  DT A 251    -219.220 591.368 -15.077 
ATOM   5152  O5'  DT A 251    -220.222 590.283 -17.116 
ATOM   5153  C5'  DT A 251    -220.846 589.078 -17.597 
ATOM   5154  C4'  DT A 251    -222.338 589.297 -17.760 
ATOM   5155  O4'  DT A 251    -223.077 589.016 -16.538 
ATOM   5156  C3'  DT A 251    -222.764 590.717 -18.130 
ATOM   5157  O3'  DT A 251    -223.869 590.648 -19.024 
ATOM   5158  C2'  DT A 251    -223.242 591.334 -16.816 
ATOM   5159  C1'  DT A 251    -223.965 590.096 -16.293 
ATOM   5160  N1   DT A 251    -224.247 590.140 -14.831 
ATOM   5161  C2   DT A 251    -225.412 589.554 -14.401 
ATOM   5162  O2   DT A 251    -226.201 589.012 -15.156 
ATOM   5163  N3   DT A 251    -225.641 589.615 -13.039 
ATOM   5164  C4   DT A 251    -224.820 590.200 -12.098 
ATOM   5165  O4   DT A 251    -225.131 590.193 -10.905 
ATOM   5166  C5   DT A 251    -223.621 590.790 -12.645 
ATOM   5167  C7   DT A 251    -222.671 591.448 -11.688 
ATOM   5168  C6   DT A 251    -223.374 590.745 -13.964 
ATOM   5169  P    DA A 252    -223.947 591.681 -20.245 
ATOM   5170  OP1  DA A 252    -223.137 591.174 -21.375 
ATOM   5171  OP2  DA A 252    -223.615 593.040 -19.765 
ATOM   5172  O5'  DA A 252    -225.500 591.609 -20.621 
ATOM   5173  C5'  DA A 252    -226.218 590.382 -20.390 
ATOM   5174  C4'  DA A 252    -227.570 590.681 -19.771 
ATOM   5175  O4'  DA A 252    -227.512 590.747 -18.317 
ATOM   5176  C3'  DA A 252    -228.207 592.011 -20.174 
ATOM   5177  O3'  DA A 252    -229.614 591.832 -20.286 
ATOM   5178  C2'  DA A 252    -227.928 592.947 -18.999 
ATOM   5179  C1'  DA A 252    -228.182 591.924 -17.895 
ATOM   5180  N9   DA A 252    -227.629 592.322 -16.570 
ATOM   5181  C8   DA A 252    -226.488 593.024 -16.304 
ATOM   5182  N7   DA A 252    -226.273 593.216 -15.039 
ATOM   5183  C5   DA A 252    -227.350 592.595 -14.419 
ATOM   5184  C6   DA A 252    -227.708 592.445 -13.070 
ATOM   5185  N6   DA A 252    -226.982 592.932 -12.053 
ATOM   5186  N1   DA A 252    -228.843 591.773 -12.801 
ATOM   5187  C2   DA A 252    -229.559 591.291 -13.816 
ATOM   5188  N3   DA A 252    -229.326 591.369 -15.107 
ATOM   5189  C4   DA A 252    -228.186 592.046 -15.349 
ATOM   5190  P    DA A 253    -230.397 592.564 -21.474 
ATOM   5191  OP1  DA A 253    -230.302 591.750 -22.707 
ATOM   5192  OP2  DA A 253    -229.933 593.965 -21.585 
ATOM   5193  O5'  DA A 253    -231.899 592.538 -20.926 
ATOM   5194  C5'  DA A 253    -232.309 591.459 -20.064 
ATOM   5195  C4'  DA A 253    -233.123 592.002 -18.905 
ATOM   5196  O4'  DA A 253    -232.290 592.390 -17.776 
ATOM   5197  C3'  DA A 253    -233.949 593.253 -19.201 
ATOM   5198  O3'  DA A 253    -235.179 593.171 -18.492 
ATOM   5199  C2'  DA A 253    -233.129 594.405 -18.619 
ATOM   5200  C1'  DA A 253    -232.688 593.684 -17.350 
ATOM   5201  N9   DA A 253    -231.527 594.325 -16.670 
ATOM   5202  C8   DA A 253    -230.465 594.972 -17.233 
ATOM   5203  N7   DA A 253    -229.611 595.427 -16.370 
ATOM   5204  C5   DA A 253    -230.142 595.055 -15.144 
ATOM   5205  C6   DA A 253    -229.702 595.244 -13.823 
ATOM   5206  N6   DA A 253    -228.570 595.888 -13.506 
ATOM   5207  N1   DA A 253    -230.472 594.747 -12.837 
ATOM   5208  C2   DA A 253    -231.596 594.108 -13.158 
ATOM   5209  N3   DA A 253    -232.106 593.872 -14.348 
ATOM   5210  C4   DA A 253    -231.317 594.380 -15.317 
ATOM   5211  P    DC A 254    -236.521 593.677 -19.203 
ATOM   5212  OP1  DC A 254    -237.064 592.599 -20.059 
ATOM   5213  OP2  DC A 254    -236.269 594.973 -19.872 
ATOM   5214  O5'  DC A 254    -237.481 593.901 -17.944 
ATOM   5215  C5'  DC A 254    -237.299 593.083 -16.773 
ATOM   5216  C4'  DC A 254    -237.382 593.940 -15.525 
ATOM   5217  O4'  DC A 254    -236.093 594.504 -15.150 
ATOM   5218  C3'  DC A 254    -238.305 595.156 -15.613 
ATOM   5219  O3'  DC A 254    -238.947 595.339 -14.357 
ATOM   5220  C2'  DC A 254    -237.365 596.337 -15.855 
ATOM   5221  C1'  DC A 254    -236.267 595.889 -14.895 
ATOM   5222  N1   DC A 254    -234.961 596.569 -15.120 
ATOM   5223  C2   DC A 254    -234.168 596.837 -14.007 
ATOM   5224  O2   DC A 254    -234.577 596.503 -12.890 
ATOM   5225  N3   DC A 254    -232.974 597.457 -14.192 
ATOM   5226  C4   DC A 254    -232.567 597.803 -15.419 
ATOM   5227  N4   DC A 254    -231.394 598.405 -15.547 
ATOM   5228  C5   DC A 254    -233.367 597.536 -16.577 
ATOM   5229  C6   DC A 254    -234.557 596.917 -16.372 
ATOM   5230  P    DA A 255    -240.485 595.780 -14.329 
ATOM   5231  OP1  DA A 255    -241.347 594.584 -14.476 
ATOM   5232  OP2  DA A 255    -240.708 596.865 -15.310 
ATOM   5233  O5'  DA A 255    -240.621 596.362 -12.845 
ATOM   5234  C5'  DA A 255    -239.786 595.819 -11.804 
ATOM   5235  C4'  DA A 255    -239.228 596.940 -10.951 
ATOM   5236  O4'  DA A 255    -237.975 597.465 -11.475 
ATOM   5237  C3'  DA A 255    -240.116 598.176 -10.811 
ATOM   5238  O3'  DA A 255    -239.983 598.692  -9.492 
ATOM   5239  C2'  DA A 255    -239.525 599.190 -11.790 
ATOM   5240  C1'  DA A 255    -238.059 598.882 -11.500 
ATOM   5241  N9   DA A 255    -237.124 599.382 -12.545 
ATOM   5242  C8   DA A 255    -237.325 599.469 -13.894 
ATOM   5243  N7   DA A 255    -236.313 599.952 -14.545 
ATOM   5244  C5   DA A 255    -235.370 600.204 -13.559 
ATOM   5245  C6   DA A 255    -234.067 600.727 -13.606 
ATOM   5246  N6   DA A 255    -233.462 601.108 -14.741 
ATOM   5247  N1   DA A 255    -233.405 600.846 -12.440 
ATOM   5248  C2   DA A 255    -234.010 600.467 -11.316 
ATOM   5249  N3   DA A 255    -235.216 599.968 -11.149 
ATOM   5250  C4   DA A 255    -235.856 599.859 -12.331 
ATOM   5251  P    DA A 256    -241.283 599.254  -8.744 
ATOM   5252  OP1  DA A 256    -242.019 598.132  -8.119 
ATOM   5253  OP2  DA A 256    -242.062 600.102  -9.673 
ATOM   5254  O5'  DA A 256    -240.623 600.166  -7.607 
ATOM   5255  C5'  DA A 256    -239.331 599.806  -7.087 
ATOM   5256  C4'  DA A 256    -238.460 601.042  -6.960 
ATOM   5257  O4'  DA A 256    -237.723 601.329  -8.183 
ATOM   5258  C3'  DA A 256    -239.198 602.347  -6.660 
ATOM   5259  O3'  DA A 256    -238.401 603.135  -5.785 
ATOM   5260  C2'  DA A 256    -239.289 603.059  -8.009 
ATOM   5261  C1'  DA A 256    -237.886 602.705  -8.492 
ATOM   5262  N9   DA A 256    -237.695 602.876  -9.959 
ATOM   5263  C8   DA A 256    -238.600 602.671 -10.961 
ATOM   5264  N7   DA A 256    -238.132 602.908 -12.147 
ATOM   5265  C5   DA A 256    -236.820 603.298 -11.916 
ATOM   5266  C6   DA A 256    -235.781 603.687 -12.779 
ATOM   5267  N6   DA A 256    -235.911 603.749 -14.112 
ATOM   5268  N1   DA A 256    -234.601 604.012 -12.220 
ATOM   5269  C2   DA A 256    -234.478 603.949 -10.895 
ATOM   5270  N3   DA A 256    -235.371 603.602  -9.994 
ATOM   5271  C4   DA A 256    -236.544 603.282 -10.579 
ATOM   5272  P    DC A 257    -239.116 603.957  -4.613 
ATOM   5273  OP1  DC A 257    -239.332 603.071  -3.446 
ATOM   5274  OP2  DC A 257    -240.318 604.635  -5.145 
ATOM   5275  O5'  DC A 257    -237.997 605.046  -4.262 
ATOM   5276  C5'  DC A 257    -236.610 604.708  -4.453 
ATOM   5277  C4'  DC A 257    -235.881 605.863  -5.109 
ATOM   5278  O4'  DC A 257    -235.941 605.803  -6.563 
ATOM   5279  C3'  DC A 257    -236.408 607.258  -4.776 
ATOM   5280  O3'  DC A 257    -235.309 608.156  -4.683 
ATOM   5281  C2'  DC A 257    -237.255 607.652  -5.986 
ATOM   5282  C1'  DC A 257    -236.320 607.082  -7.048 
ATOM   5283  N1   DC A 257    -236.965 606.900  -8.378 
ATOM   5284  C2   DC A 257    -236.184 607.105  -9.513 
ATOM   5285  O2   DC A 257    -234.999 607.427  -9.371 
ATOM   5286  N3   DC A 257    -236.754 606.944 -10.734 
ATOM   5287  C4   DC A 257    -238.042 606.595 -10.846 
ATOM   5288  N4   DC A 257    -238.551 606.450 -12.060 
ATOM   5289  C5   DC A 257    -238.862 606.379  -9.692 
ATOM   5290  C6   DC A 257    -238.274 606.545  -8.480 
ATOM   5291  P    DA A 258    -235.318 609.279  -3.542 
ATOM   5292  OP1  DA A 258    -234.817 608.702  -2.274 
ATOM   5293  OP2  DA A 258    -236.651 609.916  -3.483 
ATOM   5294  O5'  DA A 258    -234.249 610.322  -4.117 
ATOM   5295  C5'  DA A 258    -233.170 609.836  -4.939 
ATOM   5296  C4'  DA A 258    -232.978 610.748  -6.134 
ATOM   5297  O4'  DA A 258    -233.814 610.365  -7.265 
ATOM   5298  C3'  DA A 258    -233.317 612.221  -5.909 
ATOM   5299  O3'  DA A 258    -232.394 613.022  -6.637 
ATOM   5300  C2'  DA A 258    -234.705 612.399  -6.524 
ATOM   5301  C1'  DA A 258    -234.466 611.527  -7.754 
ATOM   5302  N9   DA A 258    -235.718 611.102  -8.439 
ATOM   5303  C8   DA A 258    -236.930 610.806  -7.885 
ATOM   5304  N7   DA A 258    -237.834 610.465  -8.750 
ATOM   5305  C5   DA A 258    -237.174 610.539  -9.969 
ATOM   5306  C6   DA A 258    -237.590 610.295 -11.288 
ATOM   5307  N6   DA A 258    -238.832 609.907 -11.612 
ATOM   5308  N1   DA A 258    -236.681 610.465 -12.266 
ATOM   5309  C2   DA A 258    -235.449 610.849 -11.938 
ATOM   5310  N3   DA A 258    -234.948 611.106 -10.750 
ATOM   5311  C4   DA A 258    -235.878 610.929  -9.789 
ATOM   5312  P    DA A 259    -231.845 614.372  -5.972 
ATOM   5313  OP1  DA A 259    -230.706 614.058  -5.081 
ATOM   5314  OP2  DA A 259    -232.967 615.113  -5.357 
ATOM   5315  O5'  DA A 259    -231.318 615.165  -7.258 
ATOM   5316  C5'  DA A 259    -230.834 614.417  -8.390 
ATOM   5317  C4'  DA A 259    -231.371 615.015  -9.675 
ATOM   5318  O4'  DA A 259    -232.662 614.457 -10.049 
ATOM   5319  C3'  DA A 259    -231.613 616.524  -9.656 
ATOM   5320  O3'  DA A 259    -231.278 617.060 -10.930 
ATOM   5321  C2'  DA A 259    -233.120 616.672  -9.448 
ATOM   5322  C1'  DA A 259    -233.538 615.528 -10.367 
ATOM   5323  N9   DA A 259    -234.936 615.063 -10.148 
ATOM   5324  C8   DA A 259    -235.636 615.002  -8.977 
ATOM   5325  N7   DA A 259    -236.844 614.550  -9.110 
ATOM   5326  C5   DA A 259    -236.956 614.291 -10.469 
ATOM   5327  C6   DA A 259    -238.007 613.789 -11.255 
ATOM   5328  N6   DA A 259    -239.202 613.443 -10.757 
ATOM   5329  N1   DA A 259    -237.783 613.657 -12.576 
ATOM   5330  C2   DA A 259    -236.594 614.003 -13.064 
ATOM   5331  N3   DA A 259    -235.543 614.480 -12.433 
ATOM   5332  C4   DA A 259    -235.792 614.603 -11.113 
ATOM   5333  P    DG A 260    -230.532 618.474 -11.006 
ATOM   5334  OP1  DG A 260    -229.076 618.277 -10.824 
ATOM   5335  OP2  DG A 260    -231.179 619.427 -10.078 
ATOM   5336  O5'  DG A 260    -230.832 618.909 -12.517 
ATOM   5337  C5'  DG A 260    -230.997 617.887 -13.518 
ATOM   5338  C4'  DG A 260    -232.176 618.220 -14.409 
ATOM   5339  O4'  DG A 260    -233.432 617.701 -13.885 
ATOM   5340  C3'  DG A 260    -232.453 619.709 -14.618 
ATOM   5341  O3'  DG A 260    -232.892 619.912 -15.955 
ATOM   5342  C2'  DG A 260    -233.612 620.025 -13.673 
ATOM   5343  C1'  DG A 260    -234.397 618.740 -13.922 
ATOM   5344  N9   DG A 260    -235.425 618.455 -12.882 
ATOM   5345  C8   DG A 260    -235.391 618.715 -11.529 
ATOM   5346  N7   DG A 260    -236.469 618.336 -10.886 
ATOM   5347  C5   DG A 260    -237.274 617.788 -11.883 
ATOM   5348  C6   DG A 260    -238.568 617.210 -11.798 
ATOM   5349  O6   DG A 260    -239.280 617.061 -10.809 
ATOM   5350  N1   DG A 260    -239.019 616.778 -13.053 
ATOM   5351  C2   DG A 260    -238.312 616.890 -14.234 
ATOM   5352  N2   DG A 260    -238.918 616.416 -15.326 
ATOM   5353  N3   DG A 260    -237.099 617.432 -14.313 
ATOM   5354  C4   DG A 260    -236.647 617.856 -13.104 
ATOM   5355  P    DC A 261    -232.385 621.206 -16.751 
ATOM   5356  OP1  DC A 261    -231.055 620.936 -17.341 
ATOM   5357  OP2  DC A 261    -232.477 622.394 -15.875 
ATOM   5358  O5'  DC A 261    -233.479 621.310 -17.914 
ATOM   5359  C5'  DC A 261    -234.104 620.105 -18.395 
ATOM   5360  C4'  DC A 261    -235.595 620.324 -18.558 
ATOM   5361  O4'  DC A 261    -236.335 620.043 -17.336 
ATOM   5362  C3'  DC A 261    -236.022 621.744 -18.928 
ATOM   5363  O3'  DC A 261    -237.126 621.675 -19.822 
ATOM   5364  C2'  DC A 261    -236.500 622.360 -17.614 
ATOM   5365  C1'  DC A 261    -237.222 621.123 -17.091 
ATOM   5366  N1   DC A 261    -237.505 621.167 -15.629 
ATOM   5367  C2   DC A 261    -238.682 620.577 -15.177 
ATOM   5368  O2   DC A 261    -239.437 620.045 -15.999 
ATOM   5369  N3   DC A 261    -238.958 620.607 -13.848 
ATOM   5370  C4   DC A 261    -238.114 621.194 -12.988 
ATOM   5371  N4   DC A 261    -238.428 621.197 -11.702 
ATOM   5372  C5   DC A 261    -236.898 621.807 -13.433 
ATOM   5373  C6   DC A 261    -236.640 621.767 -14.765 
ATOM   5374  P    DA A 262    -237.205 622.707 -21.043 
ATOM   5375  OP1  DA A 262    -236.394 622.201 -22.173 
ATOM   5376  OP2  DA A 262    -236.872 624.067 -20.563 
ATOM   5377  O5'  DA A 262    -238.757 622.636 -21.419 
ATOM   5378  C5'  DA A 262    -239.476 621.409 -21.188 
ATOM   5379  C4'  DA A 262    -240.827 621.708 -20.569 
ATOM   5380  O4'  DA A 262    -240.769 621.773 -19.115 
ATOM   5381  C3'  DA A 262    -241.464 623.037 -20.972 
ATOM   5382  O3'  DA A 262    -242.871 622.859 -21.084 
ATOM   5383  C2'  DA A 262    -241.185 623.973 -19.797 
ATOM   5384  C1'  DA A 262    -241.439 622.951 -18.693 
ATOM   5385  N9   DA A 262    -240.886 623.349 -17.368 
ATOM   5386  C8   DA A 262    -239.746 624.051 -17.102 
ATOM   5387  N7   DA A 262    -239.531 624.243 -15.837 
ATOM   5388  C5   DA A 262    -240.608 623.622 -15.217 
ATOM   5389  C6   DA A 262    -240.966 623.471 -13.868 
ATOM   5390  N6   DA A 262    -240.240 623.959 -12.851 
ATOM   5391  N1   DA A 262    -242.101 622.800 -13.599 
ATOM   5392  C2   DA A 262    -242.817 622.317 -14.614 
ATOM   5393  N3   DA A 262    -242.584 622.396 -15.905 
ATOM   5394  C4   DA A 262    -241.443 623.073 -16.147 
ATOM   5395  P    DT A 263    -243.655 623.591 -22.272 
ATOM   5396  OP1  DT A 263    -243.560 622.776 -23.505 
ATOM   5397  OP2  DT A 263    -243.190 624.992 -22.383 
ATOM   5398  O5'  DT A 263    -245.157 623.565 -21.724 
ATOM   5399  C5'  DT A 263    -245.567 622.486 -20.862 
ATOM   5400  C4'  DT A 263    -246.380 623.029 -19.703 
ATOM   5401  O4'  DT A 263    -245.548 623.417 -18.574 
ATOM   5402  C3'  DT A 263    -247.206 624.280 -19.999 
ATOM   5403  O3'  DT A 263    -248.437 624.198 -19.290 
ATOM   5404  C2'  DT A 263    -246.387 625.432 -19.417 
ATOM   5405  C1'  DT A 263    -245.945 624.711 -18.148 
ATOM   5406  N1   DT A 263    -244.785 625.352 -17.468 
ATOM   5407  C2   DT A 263    -244.757 625.299 -16.095 
ATOM   5408  O2   DT A 263    -245.628 624.759 -15.434 
ATOM   5409  N3   DT A 263    -243.668 625.904 -15.499 
ATOM   5410  C4   DT A 263    -242.629 626.541 -16.148 
ATOM   5411  O4   DT A 263    -241.706 627.046 -15.506 
ATOM   5412  C5   DT A 263    -242.748 626.544 -17.587 
ATOM   5413  C7   DT A 263    -241.659 627.218 -18.370 
ATOM   5414  C6   DT A 263    -243.797 625.964 -18.192 
ATOM   5415  P    DT A 264    -249.778 624.704 -20.001 
ATOM   5416  OP1  DT A 264    -250.322 623.626 -20.857 
ATOM   5417  OP2  DT A 264    -249.526 626.000 -20.670 
ATOM   5418  O5'  DT A 264    -250.739 624.927 -18.742 
ATOM   5419  C5'  DT A 264    -250.556 624.110 -17.571 
ATOM   5420  C4'  DT A 264    -250.640 624.967 -16.323 
ATOM   5421  O4'  DT A 264    -249.350 625.531 -15.948 
ATOM   5422  C3'  DT A 264    -251.562 626.182 -16.411 
ATOM   5423  O3'  DT A 264    -252.205 626.365 -15.155 
ATOM   5424  C2'  DT A 264    -250.622 627.364 -16.653 
ATOM   5425  C1'  DT A 264    -249.525 626.916 -15.693 
ATOM   5426  N1   DT A 264    -248.218 627.596 -15.918 
ATOM   5427  C2   DT A 264    -247.448 627.853 -14.810 
ATOM   5428  O2   DT A 264    -247.790 627.551 -13.680 
ATOM   5429  N3   DT A 264    -246.244 628.485 -15.058 
ATOM   5430  C4   DT A 264    -245.761 628.870 -16.292 
ATOM   5431  O4   DT A 264    -244.666 629.430 -16.388 
ATOM   5432  C5   DT A 264    -246.640 628.557 -17.393 
ATOM   5433  C7   DT A 264    -246.190 628.943 -18.772 
ATOM   5434  C6   DT A 264    -247.816 627.944 -17.181 
ATOM   5435  P    DC A 265    -253.743 626.807 -15.127 
ATOM   5436  OP1  DC A 265    -254.604 625.611 -15.274 
ATOM   5437  OP2  DC A 265    -253.966 627.891 -16.108 
ATOM   5438  O5'  DC A 265    -253.878 627.388 -13.643 
ATOM   5439  C5'  DC A 265    -253.044 626.846 -12.602 
ATOM   5440  C4'  DC A 265    -252.486 627.967 -11.749 
ATOM   5441  O4'  DC A 265    -251.232 628.492 -12.273 
ATOM   5442  C3'  DC A 265    -253.374 629.203 -11.609 
ATOM   5443  O3'  DC A 265    -253.241 629.719 -10.290 
ATOM   5444  C2'  DC A 265    -252.782 630.217 -12.588 
ATOM   5445  C1'  DC A 265    -251.316 629.909 -12.298 
ATOM   5446  N1   DC A 265    -250.381 630.409 -13.343 
ATOM   5447  C2   DC A 265    -249.127 630.856 -12.933 
ATOM   5448  O2   DC A 265    -248.846 630.819 -11.729 
ATOM   5449  N3   DC A 265    -248.261 631.317 -13.871 
ATOM   5450  C4   DC A 265    -248.603 631.340 -15.164 
ATOM   5451  N4   DC A 265    -247.722 631.799 -16.040 
ATOM   5452  C5   DC A 265    -249.888 630.886 -15.608 
ATOM   5453  C6   DC A 265    -250.740 630.430 -14.655 
ATOM   5454  P    DT A 266    -254.541 630.280  -9.542 
ATOM   5455  OP1  DT A 266    -255.277 629.159  -8.917 
ATOM   5456  OP2  DT A 266    -255.319 631.129 -10.471 
ATOM   5457  O5'  DT A 266    -253.881 631.193  -8.405 
ATOM   5458  C5'  DT A 266    -252.588 630.833  -7.885 
ATOM   5459  C4'  DT A 266    -251.718 632.069  -7.758 
ATOM   5460  O4'  DT A 266    -250.981 632.356  -8.981 
ATOM   5461  C3'  DT A 266    -252.455 633.373  -7.458 
ATOM   5462  O3'  DT A 266    -251.658 634.162  -6.583 
ATOM   5463  C2'  DT A 266    -252.547 634.086  -8.807 
ATOM   5464  C1'  DT A 266    -251.143 633.732  -9.290 
ATOM   5465  N1   DT A 266    -250.953 633.902 -10.757 
ATOM   5466  C2   DT A 266    -249.715 634.320 -11.182 
ATOM   5467  O2   DT A 266    -248.794 634.549 -10.418 
ATOM   5468  N3   DT A 266    -249.577 634.468 -12.549 
ATOM   5469  C4   DT A 266    -250.549 634.238 -13.501 
ATOM   5470  O4   DT A 266    -250.307 634.405 -14.697 
ATOM   5471  C5   DT A 266    -251.814 633.803 -12.956 
ATOM   5472  C7   DT A 266    -252.928 633.530 -13.925 
ATOM   5473  C6   DT A 266    -251.977 633.651 -11.632 
ATOM   5474  P    DA A 267    -252.373 634.984  -5.411 
ATOM   5475  OP1  DA A 267    -252.589 634.098  -4.244 
ATOM   5476  OP2  DA A 267    -253.576 635.662  -5.943 
ATOM   5477  O5'  DA A 267    -251.254 636.073  -5.060 
ATOM   5478  C5'  DA A 267    -249.868 635.735  -5.251 
ATOM   5479  C4'  DA A 267    -249.138 636.890  -5.907 
ATOM   5480  O4'  DA A 267    -249.198 636.830  -7.361 
ATOM   5481  C3'  DA A 267    -249.665 638.285  -5.574 
ATOM   5482  O3'  DA A 267    -248.566 639.183  -5.481 
ATOM   5483  C2'  DA A 267    -250.512 638.679  -6.784 
ATOM   5484  C1'  DA A 267    -249.577 638.109  -7.846 
ATOM   5485  N9   DA A 267    -250.222 637.926  -9.176 
ATOM   5486  C8   DA A 267    -251.513 637.575  -9.452 
ATOM   5487  N7   DA A 267    -251.776 637.498 -10.720 
ATOM   5488  C5   DA A 267    -250.573 637.820 -11.332 
ATOM   5489  C6   DA A 267    -250.192 637.916 -12.680 
ATOM   5490  N6   DA A 267    -251.026 637.684 -13.703 
ATOM   5491  N1   DA A 267    -248.917 638.260 -12.940 
ATOM   5492  C2   DA A 267    -248.092 638.489 -11.919 
ATOM   5493  N3   DA A 267    -248.333 638.431 -10.628 
ATOM   5494  C4   DA A 267    -249.616 638.085 -10.395 
ATOM   5495  P    DT A 268    -248.575 640.306  -4.340 
ATOM   5496  OP1  DT A 268    -248.074 639.729  -3.072 
ATOM   5497  OP2  DT A 268    -249.909 640.943  -4.281 
ATOM   5498  O5'  DT A 268    -247.507 641.349  -4.915 
ATOM   5499  C5'  DT A 268    -246.428 640.863  -5.737 
ATOM   5500  C4'  DT A 268    -246.236 641.775  -6.932 
ATOM   5501  O4'  DT A 268    -247.071 641.392  -8.063 
ATOM   5502  C3'  DT A 268    -246.574 643.248  -6.707 
ATOM   5503  O3'  DT A 268    -245.651 644.049  -7.435 
ATOM   5504  C2'  DT A 268    -247.963 643.426  -7.322 
ATOM   5505  C1'  DT A 268    -247.723 642.554  -8.552 
ATOM   5506  N1   DT A 268    -248.975 642.129  -9.237 
ATOM   5507  C2   DT A 268    -248.931 642.013 -10.606 
ATOM   5508  O2   DT A 268    -247.926 642.240 -11.258 
ATOM   5509  N3   DT A 268    -250.110 641.617 -11.206 
ATOM   5510  C4   DT A 268    -251.300 641.335 -10.567 
ATOM   5511  O4   DT A 268    -252.291 640.990 -11.213 
ATOM   5512  C5   DT A 268    -251.248 641.486  -9.132 
ATOM   5513  C7   DT A 268    -252.502 641.198  -8.358 
ATOM   5514  C6   DT A 268    -250.115 641.869  -8.522 
ATOM   5515  P    DT A 269    -245.102 645.398  -6.770 
ATOM   5516  OP1  DT A 269    -243.964 645.084  -5.879 
ATOM   5517  OP2  DT A 269    -246.225 646.140  -6.155 
ATOM   5518  O5'  DT A 269    -244.576 646.192  -8.056 
ATOM   5519  C5'  DT A 269    -244.091 645.444  -9.188 
ATOM   5520  C4'  DT A 269    -244.628 646.042 -10.473 
ATOM   5521  O4'  DT A 269    -245.920 645.484 -10.847 
ATOM   5522  C3'  DT A 269    -244.871 647.551 -10.454 
ATOM   5523  O3'  DT A 269    -244.535 648.087 -11.728 
ATOM   5524  C2'  DT A 269    -246.378 647.699 -10.246 
ATOM   5525  C1'  DT A 269    -246.796 646.555 -11.165 
ATOM   5526  N1   DT A 269    -248.193 646.090 -10.946 
ATOM   5527  C2   DT A 269    -248.891 645.664 -12.050 
ATOM   5528  O2   DT A 269    -248.416 645.653 -13.171 
ATOM   5529  N3   DT A 269    -250.185 645.241 -11.808 
ATOM   5530  C4   DT A 269    -250.820 645.211 -10.583 
ATOM   5531  O4   DT A 269    -251.983 644.811 -10.490 
ATOM   5532  C5   DT A 269    -250.007 645.678  -9.485 
ATOM   5533  C7   DT A 269    -250.623 645.679  -8.117 
ATOM   5534  C6   DT A 269    -248.747 646.095  -9.692 
ATOM   5535  P    DG A 270    -243.789 649.501 -11.804 
ATOM   5536  OP1  DG A 270    -242.334 649.304 -11.622 
ATOM   5537  OP2  DG A 270    -244.437 650.454 -10.876 
ATOM   5538  O5'  DG A 270    -244.089 649.936 -13.315 
ATOM   5539  C5'  DG A 270    -244.254 648.914 -14.316 
ATOM   5540  C4'  DG A 270    -245.434 649.247 -15.207 
ATOM   5541  O4'  DG A 270    -246.690 648.727 -14.683 
ATOM   5542  C3'  DG A 270    -245.710 650.736 -15.416 
ATOM   5543  O3'  DG A 270    -246.150 650.939 -16.753 
ATOM   5544  C2'  DG A 270    -246.869 651.051 -14.471 
ATOM   5545  C1'  DG A 270    -247.655 649.767 -14.720 
ATOM   5546  N9   DG A 270    -248.683 649.482 -13.680 
ATOM   5547  C8   DG A 270    -248.649 649.741 -12.327 
ATOM   5548  N7   DG A 270    -249.726 649.363 -11.684 
ATOM   5549  C5   DG A 270    -250.532 648.815 -12.681 
ATOM   5550  C6   DG A 270    -251.825 648.237 -12.596 
ATOM   5551  O6   DG A 270    -252.538 648.087 -11.607 
ATOM   5552  N1   DG A 270    -252.276 647.805 -13.851 
ATOM   5553  C2   DG A 270    -251.570 647.917 -15.032 
ATOM   5554  N2   DG A 270    -252.175 647.443 -16.124 
ATOM   5555  N3   DG A 270    -250.356 648.458 -15.111 
ATOM   5556  C4   DG A 270    -249.904 648.883 -13.902 
ATOM   5557  P    DA A 271    -245.642 652.233 -17.549 
ATOM   5558  OP1  DA A 271    -244.313 651.962 -18.139 
ATOM   5559  OP2  DA A 271    -245.735 653.421 -16.673 
ATOM   5560  O5'  DA A 271    -246.737 652.337 -18.712 
ATOM   5561  C5'  DA A 271    -247.361 651.132 -19.193 
ATOM   5562  C4'  DA A 271    -248.853 651.351 -19.356 
ATOM   5563  O4'  DA A 271    -249.592 651.070 -18.134 
ATOM   5564  C3'  DA A 271    -249.280 652.771 -19.726 
ATOM   5565  O3'  DA A 271    -250.384 652.701 -20.620 
ATOM   5566  C2'  DA A 271    -249.757 653.387 -18.412 
ATOM   5567  C1'  DA A 271    -250.480 652.150 -17.889 
ATOM   5568  N9   DA A 271    -250.762 652.194 -16.427 
ATOM   5569  C8   DA A 271    -250.007 652.750 -15.434 
ATOM   5570  N7   DA A 271    -250.525 652.627 -14.251 
ATOM   5571  C5   DA A 271    -251.709 651.939 -14.473 
ATOM   5572  C6   DA A 271    -252.723 651.495 -13.609 
ATOM   5573  N6   DA A 271    -252.703 651.689 -12.283 
ATOM   5574  N1   DA A 271    -253.764 650.842 -14.160 
ATOM   5575  C2   DA A 271    -253.779 650.652 -15.478 
ATOM   5576  N3   DA A 271    -252.894 651.019 -16.380 
ATOM   5577  C4   DA A 271    -251.864 651.670 -15.803 
ATOM   5578  P    DT A 272    -250.462 653.734 -21.841 
ATOM   5579  OP1  DT A 272    -249.652 653.228 -22.971 
ATOM   5580  OP2  DT A 272    -250.130 655.094 -21.361 
ATOM   5581  O5'  DT A 272    -252.015 653.663 -22.217 
ATOM   5582  C5'  DT A 272    -252.733 652.436 -21.986 
ATOM   5583  C4'  DT A 272    -254.085 652.735 -21.367 
ATOM   5584  O4'  DT A 272    -254.027 652.800 -19.913 
ATOM   5585  C3'  DT A 272    -254.722 654.064 -21.770 
ATOM   5586  O3'  DT A 272    -256.129 653.885 -21.882 
ATOM   5587  C2'  DT A 272    -254.443 655.000 -20.595 
ATOM   5588  C1'  DT A 272    -254.697 653.978 -19.491 
ATOM   5589  N1   DT A 272    -254.144 654.376 -18.166 
ATOM   5590  C2   DT A 272    -254.856 654.000 -17.053 
ATOM   5591  O2   DT A 272    -255.897 653.369 -17.113 
ATOM   5592  N3   DT A 272    -254.312 654.387 -15.843 
ATOM   5593  C4   DT A 272    -253.145 655.101 -15.661 
ATOM   5594  O4   DT A 272    -252.759 655.390 -14.526 
ATOM   5595  C5   DT A 272    -252.470 655.449 -16.888 
ATOM   5596  C7   DT A 272    -251.191 656.227 -16.779 
ATOM   5597  C6   DT A 272    -252.975 655.086 -18.078 
ATOM   5598  P    DA A 273    -256.912 654.618 -23.070 
ATOM   5599  OP1  DA A 273    -256.817 653.803 -24.303 
ATOM   5600  OP2  DA A 273    -256.448 656.018 -23.181 
ATOM   5601  O5'  DA A 273    -258.414 654.592 -22.522 
ATOM   5602  C5'  DA A 273    -258.824 653.513 -21.660 
ATOM   5603  C4'  DA A 273    -259.638 654.055 -20.501 
ATOM   5604  O4'  DA A 273    -258.805 654.444 -19.372 
ATOM   5605  C3'  DA A 273    -260.464 655.307 -20.797 
ATOM   5606  O3'  DA A 273    -261.694 655.225 -20.088 
ATOM   5607  C2'  DA A 273    -259.644 656.459 -20.215 
ATOM   5608  C1'  DA A 273    -259.203 655.738 -18.946 
ATOM   5609  N9   DA A 273    -258.043 656.378 -18.266 
ATOM   5610  C8   DA A 273    -256.980 657.026 -18.829 
ATOM   5611  N7   DA A 273    -256.126 657.480 -17.966 
ATOM   5612  C5   DA A 273    -256.658 657.108 -16.740 
ATOM   5613  C6   DA A 273    -256.218 657.298 -15.419 
ATOM   5614  N6   DA A 273    -255.085 657.941 -15.102 
ATOM   5615  N1   DA A 273    -256.987 656.801 -14.433 
ATOM   5616  C2   DA A 273    -258.111 656.162 -14.754 
ATOM   5617  N3   DA A 273    -258.621 655.926 -15.944 
ATOM   5618  C4   DA A 273    -257.832 656.434 -16.913 
ATOM   5619  P    DA A 274    -263.036 655.731 -20.799 
ATOM   5620  OP1  DA A 274    -263.580 654.653 -21.655 
ATOM   5621  OP2  DA A 274    -262.784 657.026 -21.468 
ATOM   5622  O5'  DA A 274    -263.996 655.954 -19.539 
ATOM   5623  C5'  DA A 274    -263.814 655.137 -18.369 
ATOM   5624  C4'  DA A 274    -263.897 655.994 -17.121 
ATOM   5625  O4'  DA A 274    -262.608 656.557 -16.746 
ATOM   5626  C3'  DA A 274    -264.820 657.209 -17.209 
ATOM   5627  O3'  DA A 274    -265.462 657.392 -15.953 
ATOM   5628  C2'  DA A 274    -263.880 658.391 -17.451 
ATOM   5629  C1'  DA A 274    -262.782 657.943 -16.491 
ATOM   5630  N9   DA A 274    -261.476 658.622 -16.716 
ATOM   5631  C8   DA A 274    -260.926 659.035 -17.897 
ATOM   5632  N7   DA A 274    -259.767 659.601 -17.766 
ATOM   5633  C5   DA A 274    -259.527 659.562 -16.399 
ATOM   5634  C6   DA A 274    -258.453 660.009 -15.613 
ATOM   5635  N6   DA A 274    -257.367 660.611 -16.117 
ATOM   5636  N1   DA A 274    -258.536 659.814 -14.283 
ATOM   5637  C2   DA A 274    -259.618 659.214 -13.789 
ATOM   5638  N3   DA A 274    -260.677 658.758 -14.420 
ATOM   5639  C4   DA A 274    -260.569 658.965 -15.748 
ATOM   5640  P    DG A 275    -267.000 657.833 -15.925 
ATOM   5641  OP1  DG A 275    -267.862 656.638 -16.072 
ATOM   5642  OP2  DG A 275    -267.223 658.918 -16.906 
ATOM   5643  O5'  DG A 275    -267.136 658.415 -14.441 
ATOM   5644  C5'  DG A 275    -266.302 657.873 -13.400 
ATOM   5645  C4'  DG A 275    -265.743 658.994 -12.547 
ATOM   5646  O4'  DG A 275    -264.490 659.519 -13.071 
ATOM   5647  C3'  DG A 275    -266.631 660.230 -12.407 
ATOM   5648  O3'  DG A 275    -266.499 660.746 -11.088 
ATOM   5649  C2'  DG A 275    -266.040 661.244 -13.386 
ATOM   5650  C1'  DG A 275    -264.574 660.936 -13.096 
ATOM   5651  N9   DG A 275    -263.639 661.436 -14.141 
ATOM   5652  C8   DG A 275    -263.824 661.531 -15.503 
ATOM   5653  N7   DG A 275    -262.794 662.020 -16.150 
ATOM   5654  C5   DG A 275    -261.859 662.267 -15.146 
ATOM   5655  C6   DG A 275    -260.547 662.799 -15.229 
ATOM   5656  O6   DG A 275    -259.927 663.167 -16.224 
ATOM   5657  N1   DG A 275    -259.946 662.881 -13.965 
ATOM   5658  C2   DG A 275    -260.536 662.500 -12.777 
ATOM   5659  N2   DG A 275    -259.796 662.657 -11.677 
ATOM   5660  N3   DG A 275    -261.769 662.000 -12.699 
ATOM   5661  C4   DG A 275    -262.365 661.914 -13.916 
ATOM   5662  P    DG A 276    -267.799 661.307 -10.340 
ATOM   5663  OP1  DG A 276    -268.534 660.185  -9.715 
ATOM   5664  OP2  DG A 276    -268.577 662.156 -11.269 
ATOM   5665  O5'  DG A 276    -267.139 662.220  -9.203 
ATOM   5666  C5'  DG A 276    -265.846 661.860  -8.683 
ATOM   5667  C4'  DG A 276    -264.976 663.096  -8.556 
ATOM   5668  O4'  DG A 276    -264.238 663.382  -9.779 
ATOM   5669  C3'  DG A 276    -265.713 664.400  -8.256 
ATOM   5670  O3'  DG A 276    -264.916 665.189  -7.381 
ATOM   5671  C2'  DG A 276    -265.805 665.113  -9.605 
ATOM   5672  C1'  DG A 276    -264.401 664.758 -10.088 
ATOM   5673  N9   DG A 276    -264.210 664.929 -11.555 
ATOM   5674  C8   DG A 276    -265.110 664.728 -12.578 
ATOM   5675  N7   DG A 276    -264.624 664.971 -13.772 
ATOM   5676  C5   DG A 276    -263.309 665.361 -13.520 
ATOM   5677  C6   DG A 276    -262.282 665.749 -14.420 
ATOM   5678  O6   DG A 276    -262.323 665.829 -15.645 
ATOM   5679  N1   DG A 276    -261.098 666.066 -13.740 
ATOM   5680  C2   DG A 276    -260.928 666.014 -12.370 
ATOM   5681  N2   DG A 276    -259.720 666.355 -11.917 
ATOM   5682  N3   DG A 276    -261.892 665.649 -11.527 
ATOM   5683  C4   DG A 276    -263.047 665.339 -12.171 
ATOM   5684  P    DT A 277    -265.631 666.011  -6.209 
ATOM   5685  OP1  DT A 277    -265.847 665.125  -5.042 
ATOM   5686  OP2  DT A 277    -266.834 666.689  -6.741 
ATOM   5687  O5'  DT A 277    -264.512 667.100  -5.858 
ATOM   5688  C5'  DT A 277    -263.125 666.761  -6.049 
ATOM   5689  C4'  DT A 277    -262.396 667.917  -6.705 
ATOM   5690  O4'  DT A 277    -262.456 667.857  -8.159 
ATOM   5691  C3'  DT A 277    -262.923 669.312  -6.372 
ATOM   5692  O3'  DT A 277    -261.824 670.209  -6.279 
ATOM   5693  C2'  DT A 277    -263.770 669.706  -7.582 
ATOM   5694  C1'  DT A 277    -262.835 669.136  -8.644 
ATOM   5695  N1   DT A 277    -263.480 668.953  -9.974 
ATOM   5696  C2   DT A 277    -262.697 669.159 -11.084 
ATOM   5697  O2   DT A 277    -261.522 669.478 -11.016 
ATOM   5698  N3   DT A 277    -263.329 668.982 -12.299 
ATOM   5699  C4   DT A 277    -264.648 668.623 -12.491 
ATOM   5700  O4   DT A 277    -265.102 668.494 -13.629 
ATOM   5701  C5   DT A 277    -265.389 668.429 -11.268 
ATOM   5702  C7   DT A 277    -266.833 668.038 -11.386 
ATOM   5703  C6   DT A 277    -264.799 668.596 -10.072 
ATOM   5704  P    DA A 278    -261.833 671.333  -5.138 
ATOM   5705  OP1  DA A 278    -261.332 670.756  -3.870 
ATOM   5706  OP2  DA A 278    -263.167 671.969  -5.079 
ATOM   5707  O5'  DA A 278    -260.764 672.376  -5.713 
ATOM   5708  C5'  DA A 278    -259.686 671.890  -6.535 
ATOM   5709  C4'  DA A 278    -259.494 672.802  -7.730 
ATOM   5710  O4'  DA A 278    -260.329 672.419  -8.861 
ATOM   5711  C3'  DA A 278    -259.832 674.275  -7.505 
ATOM   5712  O3'  DA A 278    -258.909 675.076  -8.233 
ATOM   5713  C2'  DA A 278    -261.220 674.452  -8.120 
ATOM   5714  C1'  DA A 278    -260.981 673.581  -9.350 
ATOM   5715  N9   DA A 278    -262.233 673.156 -10.035 
ATOM   5716  C8   DA A 278    -263.445 672.860  -9.481 
ATOM   5717  N7   DA A 278    -264.349 672.519 -10.346 
ATOM   5718  C5   DA A 278    -263.689 672.593 -11.565 
ATOM   5719  C6   DA A 278    -264.106 672.349 -12.884 
ATOM   5720  N6   DA A 278    -265.347 671.961 -13.208 
ATOM   5721  N1   DA A 278    -263.196 672.518 -13.862 
ATOM   5722  C2   DA A 278    -261.964 672.903 -13.534 
ATOM   5723  N3   DA A 278    -261.463 673.160 -12.346 
ATOM   5724  C4   DA A 278    -262.393 672.983 -11.385 
ATOM   5725  P    DA A 279    -258.360 676.425  -7.568 
ATOM   5726  OP1  DA A 279    -257.221 676.111  -6.677 
ATOM   5727  OP2  DA A 279    -259.482 677.167  -6.953 
ATOM   5728  O5'  DA A 279    -257.834 677.219  -8.854 
ATOM   5729  C5'  DA A 279    -257.349 676.471  -9.986 
ATOM   5730  C4'  DA A 279    -257.886 677.069 -11.271 
ATOM   5731  O4'  DA A 279    -259.177 676.511 -11.645 
ATOM   5732  C3'  DA A 279    -258.128 678.578 -11.252 
ATOM   5733  O3'  DA A 279    -257.793 679.114 -12.526 
ATOM   5734  C2'  DA A 279    -259.635 678.726 -11.044 
ATOM   5735  C1'  DA A 279    -260.053 677.581 -11.963 
ATOM   5736  N9   DA A 279    -261.451 677.117 -11.744 
ATOM   5737  C8   DA A 279    -262.151 677.056 -10.573 
ATOM   5738  N7   DA A 279    -263.359 676.604 -10.706 
ATOM   5739  C5   DA A 279    -263.471 676.345 -12.065 
ATOM   5740  C6   DA A 279    -264.522 675.843 -12.851 
ATOM   5741  N6   DA A 279    -265.717 675.496 -12.353 
ATOM   5742  N1   DA A 279    -264.299 675.711 -14.172 
ATOM   5743  C2   DA A 279    -263.109 676.056 -14.660 
ATOM   5744  N3   DA A 279    -262.059 676.533 -14.029 
ATOM   5745  C4   DA A 279    -262.308 676.657 -12.709 
ATOM   5746  P    DC A 280    -257.047 680.528 -12.602 
ATOM   5747  OP1  DC A 280    -255.592 680.331 -12.420 
ATOM   5748  OP2  DC A 280    -257.694 681.480 -11.674 
ATOM   5749  O5'  DC A 280    -257.347 680.963 -14.113 
ATOM   5750  C5'  DC A 280    -257.512 679.941 -15.114 
ATOM   5751  C4'  DC A 280    -258.692 680.274 -16.005 
ATOM   5752  O4'  DC A 280    -259.947 679.754 -15.481 
ATOM   5753  C3'  DC A 280    -258.968 681.763 -16.214 
ATOM   5754  O3'  DC A 280    -259.407 681.966 -17.551 
ATOM   5755  C2'  DC A 280    -260.127 682.078 -15.269 
ATOM   5756  C1'  DC A 280    -260.913 680.794 -15.518 
ATOM   5757  N1   DC A 280    -261.940 680.509 -14.478 
ATOM   5758  C2   DC A 280    -263.122 679.894 -14.885 
ATOM   5759  O2   DC A 280    -263.268 679.613 -16.080 
ATOM   5760  N3   DC A 280    -264.072 679.627 -13.952 
ATOM   5761  C4   DC A 280    -263.876 679.947 -12.667 
ATOM   5762  N4   DC A 280    -264.832 679.665 -11.795 
ATOM   5763  C5   DC A 280    -262.668 680.580 -12.228 
ATOM   5764  C6   DC A 280    -261.731 680.840 -13.175 
ATOM   5765  P    DA A 281    -258.900 683.260 -18.347 
ATOM   5766  OP1  DA A 281    -257.570 682.989 -18.937 
ATOM   5767  OP2  DA A 281    -258.992 684.448 -17.471 
ATOM   5768  O5'  DA A 281    -259.994 683.364 -19.510 
ATOM   5769  C5'  DA A 281    -260.619 682.159 -19.991 
ATOM   5770  C4'  DA A 281    -262.110 682.378 -20.154 
ATOM   5771  O4'  DA A 281    -262.850 682.096 -18.932 
ATOM   5772  C3'  DA A 281    -262.537 683.798 -20.524 
ATOM   5773  O3'  DA A 281    -263.642 683.728 -21.418 
ATOM   5774  C2'  DA A 281    -263.015 684.414 -19.210 
ATOM   5775  C1'  DA A 281    -263.738 683.177 -18.687 
ATOM   5776  N9   DA A 281    -264.020 683.221 -17.225 
ATOM   5777  C8   DA A 281    -263.265 683.777 -16.232 
ATOM   5778  N7   DA A 281    -263.783 683.653 -15.049 
ATOM   5779  C5   DA A 281    -264.967 682.965 -15.271 
ATOM   5780  C6   DA A 281    -265.981 682.522 -14.407 
ATOM   5781  N6   DA A 281    -265.961 682.716 -13.081 
ATOM   5782  N1   DA A 281    -267.022 681.869 -14.958 
ATOM   5783  C2   DA A 281    -267.037 681.679 -16.276 
ATOM   5784  N3   DA A 281    -266.152 682.046 -17.178 
ATOM   5785  C4   DA A 281    -265.122 682.697 -16.601 
ATOM   5786  P    DA A 282    -263.720 684.761 -22.639 
ATOM   5787  OP1  DA A 282    -262.910 684.255 -23.769 
ATOM   5788  OP2  DA A 282    -263.387 686.121 -22.159 
ATOM   5789  O5'  DA A 282    -265.273 684.689 -23.015 
ATOM   5790  C5'  DA A 282    -265.991 683.463 -22.784 
ATOM   5791  C4'  DA A 282    -267.342 683.762 -22.165 
ATOM   5792  O4'  DA A 282    -267.285 683.827 -20.711 
ATOM   5793  C3'  DA A 282    -267.979 685.091 -22.568 
ATOM   5794  O3'  DA A 282    -269.386 684.912 -22.680 
ATOM   5795  C2'  DA A 282    -267.700 686.027 -21.393 
ATOM   5796  C1'  DA A 282    -267.955 685.005 -20.289 
ATOM   5797  N9   DA A 282    -267.401 685.402 -18.964 
ATOM   5798  C8   DA A 282    -266.261 686.104 -18.698 
ATOM   5799  N7   DA A 282    -266.046 686.296 -17.433 
ATOM   5800  C5   DA A 282    -267.123 685.676 -16.813 
ATOM   5801  C6   DA A 282    -267.481 685.525 -15.464 
ATOM   5802  N6   DA A 282    -266.755 686.012 -14.447 
ATOM   5803  N1   DA A 282    -268.616 684.853 -15.195 
ATOM   5804  C2   DA A 282    -269.332 684.371 -16.210 
ATOM   5805  N3   DA A 282    -269.099 684.449 -17.501 
ATOM   5806  C4   DA A 282    -267.958 685.126 -17.743 
ATOM   5807  P    DG A 283    -270.170 685.645 -23.868 
ATOM   5808  OP1  DG A 283    -270.075 684.830 -25.101 
ATOM   5809  OP2  DG A 283    -269.706 687.045 -23.979 
ATOM   5810  O5'  DG A 283    -271.672 685.618 -23.320 
ATOM   5811  C5'  DG A 283    -272.082 684.540 -22.458 
ATOM   5812  C4'  DG A 283    -272.895 685.082 -21.299 
ATOM   5813  O4'  DG A 283    -272.063 685.470 -20.170 
ATOM   5814  C3'  DG A 283    -273.721 686.334 -21.595 
ATOM   5815  O3'  DG A 283    -274.952 686.252 -20.886 
ATOM   5816  C2'  DG A 283    -272.902 687.485 -21.013 
ATOM   5817  C1'  DG A 283    -272.461 686.765 -19.744 
ATOM   5818  N9   DG A 283    -271.300 687.405 -19.064 
ATOM   5819  C8   DG A 283    -270.222 688.062 -19.615 
ATOM   5820  N7   DG A 283    -269.365 688.516 -18.732 
ATOM   5821  C5   DG A 283    -269.916 688.134 -17.509 
ATOM   5822  C6   DG A 283    -269.442 688.343 -16.188 
ATOM   5823  O6   DG A 283    -268.422 688.918 -15.818 
ATOM   5824  N1   DG A 283    -270.311 687.789 -15.238 
ATOM   5825  C2   DG A 283    -271.485 687.120 -15.528 
ATOM   5826  N2   DG A 283    -272.175 686.665 -14.479 
ATOM   5827  N3   DG A 283    -271.929 686.924 -16.767 
ATOM   5828  C4   DG A 283    -271.097 687.455 -17.701 
ATOM   5829  P    DT A 284    -276.293 686.758 -21.597 
ATOM   5830  OP1  DT A 284    -276.837 685.680 -22.453 
ATOM   5831  OP2  DT A 284    -276.042 688.053 -22.266 
ATOM   5832  O5'  DT A 284    -277.254 686.981 -20.337 
ATOM   5833  C5'  DT A 284    -277.071 686.164 -19.167 
ATOM   5834  C4'  DT A 284    -277.155 687.020 -17.919 
ATOM   5835  O4'  DT A 284    -275.865 687.584 -17.544 
ATOM   5836  C3'  DT A 284    -278.077 688.236 -18.007 
ATOM   5837  O3'  DT A 284    -278.720 688.419 -16.751 
ATOM   5838  C2'  DT A 284    -277.138 689.418 -18.249 
ATOM   5839  C1'  DT A 284    -276.040 688.969 -17.289 
ATOM   5840  N1   DT A 284    -274.733 689.649 -17.514 
ATOM   5841  C2   DT A 284    -273.964 689.907 -16.406 
ATOM   5842  O2   DT A 284    -274.305 689.605 -15.276 
ATOM   5843  N3   DT A 284    -272.760 690.539 -16.654 
ATOM   5844  C4   DT A 284    -272.276 690.924 -17.888 
ATOM   5845  O4   DT A 284    -271.181 691.483 -17.984 
ATOM   5846  C5   DT A 284    -273.155 690.611 -18.989 
ATOM   5847  C7   DT A 284    -272.705 690.996 -20.368 
ATOM   5848  C6   DT A 284    -274.331 689.997 -18.777 
ATOM   5849  P    DC A 285    -280.258 688.860 -16.723 
ATOM   5850  OP1  DC A 285    -281.120 687.665 -16.870 
ATOM   5851  OP2  DC A 285    -280.481 689.945 -17.704 
ATOM   5852  O5'  DC A 285    -280.394 689.442 -15.239 
ATOM   5853  C5'  DC A 285    -279.559 688.900 -14.198 
ATOM   5854  C4'  DC A 285    -279.001 690.021 -13.345 
ATOM   5855  O4'  DC A 285    -277.747 690.546 -13.869 
ATOM   5856  C3'  DC A 285    -279.889 691.257 -13.205 
ATOM   5857  O3'  DC A 285    -279.756 691.773 -11.886 
ATOM   5858  C2'  DC A 285    -279.297 692.271 -14.184 
ATOM   5859  C1'  DC A 285    -277.831 691.963 -13.894 
ATOM   5860  N1   DC A 285    -276.896 692.463 -14.939 
ATOM   5861  C2   DC A 285    -275.643 692.910 -14.529 
ATOM   5862  O2   DC A 285    -275.361 692.873 -13.325 
ATOM   5863  N3   DC A 285    -274.776 693.370 -15.467 
ATOM   5864  C4   DC A 285    -275.119 693.394 -16.760 
ATOM   5865  N4   DC A 285    -274.237 693.852 -17.636 
ATOM   5866  C5   DC A 285    -276.403 692.939 -17.204 
ATOM   5867  C6   DC A 285    -277.255 692.483 -16.251 
ATOM   5868  P    DG A 286    -281.056 692.334 -11.138 
ATOM   5869  OP1  DG A 286    -281.792 691.212 -10.513 
ATOM   5870  OP2  DG A 286    -281.834 693.183 -12.067 
ATOM   5871  O5'  DG A 286    -280.396 693.247 -10.001 
ATOM   5872  C5'  DG A 286    -279.103 692.887  -9.481 
ATOM   5873  C4'  DG A 286    -278.233 694.122  -9.354 
ATOM   5874  O4'  DG A 286    -277.496 694.409 -10.577 
ATOM   5875  C3'  DG A 286    -278.971 695.427  -9.054 
ATOM   5876  O3'  DG A 286    -278.173 696.216  -8.179 
ATOM   5877  C2'  DG A 286    -279.062 696.140 -10.403 
ATOM   5878  C1'  DG A 286    -277.658 695.785 -10.886 
ATOM   5879  N9   DG A 286    -277.468 695.956 -12.353 
ATOM   5880  C8   DG A 286    -278.368 695.755 -13.376 
ATOM   5881  N7   DG A 286    -277.881 695.998 -14.570 
ATOM   5882  C5   DG A 286    -276.567 696.387 -14.318 
ATOM   5883  C6   DG A 286    -275.540 696.776 -15.218 
ATOM   5884  O6   DG A 286    -275.581 696.856 -16.443 
ATOM   5885  N1   DG A 286    -274.356 697.093 -14.538 
ATOM   5886  C2   DG A 286    -274.186 697.040 -13.168 
ATOM   5887  N2   DG A 286    -272.977 697.381 -12.715 
ATOM   5888  N3   DG A 286    -275.149 696.676 -12.325 
ATOM   5889  C4   DG A 286    -276.304 696.366 -12.969 
ATOM   5890  P    DA A 287    -278.888 697.038  -7.007 
ATOM   5891  OP1  DA A 287    -279.105 696.152  -5.840 
ATOM   5892  OP2  DA A 287    -280.091 697.715  -7.539 
ATOM   5893  O5'  DA A 287    -277.770 698.126  -6.656 
ATOM   5894  C5'  DA A 287    -276.383 697.788  -6.847 
ATOM   5895  C4'  DA A 287    -275.653 698.943  -7.503 
ATOM   5896  O4'  DA A 287    -275.714 698.884  -8.957 
ATOM   5897  C3'  DA A 287    -276.181 700.339  -7.170 
ATOM   5898  O3'  DA A 287    -275.081 701.236  -7.077 
ATOM   5899  C2'  DA A 287    -277.027 700.732  -8.380 
ATOM   5900  C1'  DA A 287    -276.092 700.163  -9.442 
ATOM   5901  N9   DA A 287    -276.738 699.980 -10.772 
ATOM   5902  C8   DA A 287    -278.029 699.629 -11.048 
ATOM   5903  N7   DA A 287    -278.292 699.551 -12.316 
ATOM   5904  C5   DA A 287    -277.088 699.874 -12.928 
ATOM   5905  C6   DA A 287    -276.707 699.969 -14.276 
ATOM   5906  N6   DA A 287    -277.541 699.738 -15.299 
ATOM   5907  N1   DA A 287    -275.432 700.314 -14.536 
ATOM   5908  C2   DA A 287    -274.607 700.543 -13.515 
ATOM   5909  N3   DA A 287    -274.848 700.484 -12.224 
ATOM   5910  C4   DA A 287    -276.131 700.138 -11.991 
ATOM   5911  P    DT A 288    -275.090 702.359  -5.936 
ATOM   5912  OP1  DT A 288    -274.589 701.782  -4.668 
ATOM   5913  OP2  DT A 288    -276.424 702.996  -5.877 
ATOM   5914  O5'  DT A 288    -274.022 703.403  -6.511 
ATOM   5915  C5'  DT A 288    -272.943 702.917  -7.333 
ATOM   5916  C4'  DT A 288    -272.751 703.828  -8.528 
ATOM   5917  O4'  DT A 288    -273.587 703.446  -9.659 
ATOM   5918  C3'  DT A 288    -273.089 705.302  -8.303 
ATOM   5919  O3'  DT A 288    -272.167 706.103  -9.031 
ATOM   5920  C2'  DT A 288    -274.478 705.479  -8.918 
ATOM   5921  C1'  DT A 288    -274.238 704.608 -10.148 
ATOM   5922  N1   DT A 288    -275.490 704.183 -10.833 
ATOM   5923  C2   DT A 288    -275.446 704.066 -12.202 
ATOM   5924  O2   DT A 288    -274.441 704.294 -12.854 
ATOM   5925  N3   DT A 288    -276.625 703.671 -12.802 
ATOM   5926  C4   DT A 288    -277.815 703.389 -12.163 
ATOM   5927  O4   DT A 288    -278.807 703.043 -12.809 
ATOM   5928  C5   DT A 288    -277.763 703.539 -10.728 
ATOM   5929  C7   DT A 288    -279.017 703.252  -9.954 
ATOM   5930  C6   DT A 288    -276.630 703.923 -10.118 
ATOM   5931  P    DG A 289    -271.617 707.452  -8.366 
ATOM   5932  OP1  DG A 289    -270.479 707.138  -7.475 
ATOM   5933  OP2  DG A 289    -272.740 708.193  -7.751 
ATOM   5934  O5'  DG A 289    -271.091 708.245  -9.652 
ATOM   5935  C5'  DG A 289    -270.606 707.498 -10.784 
ATOM   5936  C4'  DG A 289    -271.144 708.096 -12.069 
ATOM   5937  O4'  DG A 289    -272.435 707.537 -12.443 
ATOM   5938  C3'  DG A 289    -271.386 709.605 -12.050 
ATOM   5939  O3'  DG A 289    -271.051 710.140 -13.324 
ATOM   5940  C2'  DG A 289    -272.893 709.753 -11.842 
ATOM   5941  C1'  DG A 289    -273.311 708.608 -12.761 
ATOM   5942  N9   DG A 289    -274.709 708.144 -12.542 
ATOM   5943  C8   DG A 289    -275.430 708.076 -11.370 
ATOM   5944  N7   DG A 289    -276.649 707.616 -11.518 
ATOM   5945  C5   DG A 289    -276.742 707.363 -12.886 
ATOM   5946  C6   DG A 289    -277.824 706.854 -13.650 
ATOM   5947  O6   DG A 289    -278.942 706.515 -13.270 
ATOM   5948  N1   DG A 289    -277.491 706.754 -15.008 
ATOM   5949  C2   DG A 289    -276.272 707.101 -15.556 
ATOM   5950  N2   DG A 289    -276.152 706.932 -16.875 
ATOM   5951  N3   DG A 289    -275.257 707.579 -14.839 
ATOM   5952  C4   DG A 289    -275.564 707.681 -13.519 
ATOM   5953  P    DG A 290    -270.304 711.555 -13.400 
ATOM   5954  OP1  DG A 290    -268.849 711.358 -13.218 
ATOM   5955  OP2  DG A 290    -270.952 712.507 -12.472 
ATOM   5956  O5'  DG A 290    -270.604 711.989 -14.911 
ATOM   5957  C5'  DG A 290    -270.769 710.967 -15.912 
ATOM   5958  C4'  DG A 290    -271.949 711.301 -16.803 
ATOM   5959  O4'  DG A 290    -273.205 710.781 -16.279 
ATOM   5960  C3'  DG A 290    -272.225 712.789 -17.012 
ATOM   5961  O3'  DG A 290    -272.665 712.993 -18.349 
ATOM   5962  C2'  DG A 290    -273.384 713.105 -16.067 
ATOM   5963  C1'  DG A 290    -274.170 711.821 -16.316 
ATOM   5964  N9   DG A 290    -275.198 711.536 -15.276 
ATOM   5965  C8   DG A 290    -275.164 711.795 -13.923 
ATOM   5966  N7   DG A 290    -276.242 711.416 -13.280 
ATOM   5967  C5   DG A 290    -277.047 710.868 -14.277 
ATOM   5968  C6   DG A 290    -278.341 710.290 -14.192 
ATOM   5969  O6   DG A 290    -279.053 710.141 -13.203 
ATOM   5970  N1   DG A 290    -278.791 709.859 -15.447 
ATOM   5971  C2   DG A 290    -278.085 709.970 -16.628 
ATOM   5972  N2   DG A 290    -278.691 709.496 -17.720 
ATOM   5973  N3   DG A 290    -276.871 710.512 -16.707 
ATOM   5974  C4   DG A 290    -276.419 710.936 -15.498 
ATOM   5975  P    DA A 291    -272.158 714.286 -19.145 
ATOM   5976  OP1  DA A 291    -270.828 714.016 -19.735 
ATOM   5977  OP2  DA A 291    -272.250 715.475 -18.268 
ATOM   5978  O5'  DA A 291    -273.252 714.390 -20.308 
ATOM   5979  C5'  DA A 291    -273.877 713.185 -20.789 
ATOM   5980  C4'  DA A 291    -275.368 713.404 -20.952 
ATOM   5981  O4'  DA A 291    -276.108 713.123 -19.730 
ATOM   5982  C3'  DA A 291    -275.795 714.825 -21.322 
ATOM   5983  O3'  DA A 291    -276.899 714.755 -22.216 
ATOM   5984  C2'  DA A 291    -276.273 715.441 -20.008 
ATOM   5985  C1'  DA A 291    -276.995 714.203 -19.485 
ATOM   5986  N9   DA A 291    -277.278 714.248 -18.023 
ATOM   5987  C8   DA A 291    -276.522 714.804 -17.030 
ATOM   5988  N7   DA A 291    -277.040 714.680 -15.847 
ATOM   5989  C5   DA A 291    -278.225 713.992 -16.069 
ATOM   5990  C6   DA A 291    -279.239 713.548 -15.205 
ATOM   5991  N6   DA A 291    -279.218 713.742 -13.879 
ATOM   5992  N1   DA A 291    -280.279 712.896 -15.756 
ATOM   5993  C2   DA A 291    -280.294 712.706 -17.074 
ATOM   5994  N3   DA A 291    -279.409 713.073 -17.976 
ATOM   5995  C4   DA A 291    -278.379 713.723 -17.399 
ATOM   5996  P    DT A 292    -276.977 715.788 -23.437 
ATOM   5997  OP1  DT A 292    -276.167 715.281 -24.567 
ATOM   5998  OP2  DT A 292    -276.645 717.147 -22.957 
ATOM   5999  O5'  DT A 292    -278.530 715.716 -23.813 
ATOM   6000  C5'  DT A 292    -279.249 714.489 -23.582 
ATOM   6001  C4'  DT A 292    -280.600 714.788 -22.963 
ATOM   6002  O4'  DT A 292    -280.542 714.854 -21.509 
ATOM   6003  C3'  DT A 292    -281.237 716.118 -23.366 
ATOM   6004  O3'  DT A 292    -282.644 715.939 -23.478 
ATOM   6005  C2'  DT A 292    -280.958 717.054 -22.191 
ATOM   6006  C1'  DT A 292    -281.212 716.031 -21.087 
ATOM   6007  N1   DT A 292    -280.659 716.429 -19.762 
ATOM   6008  C2   DT A 292    -281.371 716.053 -18.649 
ATOM   6009  O2   DT A 292    -282.412 715.422 -18.709 
ATOM   6010  N3   DT A 292    -280.827 716.441 -17.439 
ATOM   6011  C4   DT A 292    -279.660 717.154 -17.257 
ATOM   6012  O4   DT A 292    -279.274 717.443 -16.122 
ATOM   6013  C5   DT A 292    -278.985 717.503 -18.484 
ATOM   6014  C7   DT A 292    -277.706 718.280 -18.375 
ATOM   6015  C6   DT A 292    -279.490 717.140 -19.673 
ATOM   6016  P    DT A 293    -283.427 716.671 -24.666 
ATOM   6017  OP1  DT A 293    -283.333 715.857 -25.899 
ATOM   6018  OP2  DT A 293    -282.963 718.072 -24.777 
ATOM   6019  O5'  DT A 293    -284.929 716.645 -24.118 
ATOM   6020  C5'  DT A 293    -285.340 715.566 -23.256 
ATOM   6021  C4'  DT A 293    -286.153 716.109 -22.097 
ATOM   6022  O4'  DT A 293    -285.320 716.497 -20.968 
ATOM   6023  C3'  DT A 293    -286.979 717.361 -22.393 
ATOM   6024  O3'  DT A 293    -288.209 717.278 -21.684 
ATOM   6025  C2'  DT A 293    -286.159 718.512 -21.811 
ATOM   6026  C1'  DT A 293    -285.718 717.791 -20.542 
ATOM   6027  N1   DT A 293    -284.558 718.432 -19.862 
ATOM   6028  C2   DT A 293    -284.530 718.379 -18.489 
ATOM   6029  O2   DT A 293    -285.401 717.839 -17.828 
ATOM   6030  N3   DT A 293    -283.440 718.984 -17.893 
ATOM   6031  C4   DT A 293    -282.402 719.621 -18.542 
ATOM   6032  O4   DT A 293    -281.479 720.126 -17.900 
ATOM   6033  C5   DT A 293    -282.520 719.625 -19.981 
ATOM   6034  C7   DT A 293    -281.432 720.298 -20.764 
ATOM   6035  C6   DT A 293    -283.570 719.044 -20.586 
ATOM   6036  P    DC A 294    -289.551 717.784 -22.395 
ATOM   6037  OP1  DC A 294    -290.095 716.707 -23.251 
ATOM   6038  OP2  DC A 294    -289.299 719.080 -23.064 
ATOM   6039  O5'  DC A 294    -290.512 718.008 -21.135 
ATOM   6040  C5'  DC A 294    -290.329 717.190 -19.965 
ATOM   6041  C4'  DC A 294    -290.412 718.047 -18.717 
ATOM   6042  O4'  DC A 294    -289.123 718.611 -18.342 
ATOM   6043  C3'  DC A 294    -291.335 719.263 -18.805 
ATOM   6044  O3'  DC A 294    -291.977 719.446 -17.549 
ATOM   6045  C2'  DC A 294    -290.395 720.445 -19.047 
ATOM   6046  C1'  DC A 294    -289.298 719.996 -18.087 
ATOM   6047  N1   DC A 294    -287.991 720.676 -18.312 
ATOM   6048  C2   DC A 294    -287.198 720.944 -17.199 
ATOM   6049  O2   DC A 294    -287.608 720.610 -16.082 
ATOM   6050  N3   DC A 294    -286.005 721.564 -17.384 
ATOM   6051  C4   DC A 294    -285.597 721.910 -18.611 
ATOM   6052  N4   DC A 294    -284.425 722.512 -18.739 
ATOM   6053  C5   DC A 294    -286.398 721.643 -19.769 
ATOM   6054  C6   DC A 294    -287.588 721.024 -19.564 
ATOM   6055  P    DC A 295    -293.515 719.887 -17.521 
ATOM   6056  OP1  DC A 295    -294.377 718.692 -17.668 
ATOM   6057  OP2  DC A 295    -293.738 720.972 -18.502 
ATOM   6058  O5'  DC A 295    -293.651 720.469 -16.037 
ATOM   6059  C5'  DC A 295    -292.817 719.926 -14.996 
ATOM   6060  C4'  DC A 295    -292.258 721.047 -14.143 
ATOM   6061  O4'  DC A 295    -291.005 721.573 -14.667 
ATOM   6062  C3'  DC A 295    -293.146 722.284 -14.003 
ATOM   6063  O3'  DC A 295    -293.014 722.799 -12.684 
ATOM   6064  C2'  DC A 295    -292.555 723.297 -14.982 
ATOM   6065  C1'  DC A 295    -291.089 722.989 -14.692 
ATOM   6066  N1   DC A 295    -290.154 723.489 -15.737 
ATOM   6067  C2   DC A 295    -288.900 723.937 -15.327 
ATOM   6068  O2   DC A 295    -288.618 723.900 -14.123 
ATOM   6069  N3   DC A 295    -288.033 724.397 -16.265 
ATOM   6070  C4   DC A 295    -288.376 724.421 -17.558 
ATOM   6071  N4   DC A 295    -287.495 724.879 -18.434 
ATOM   6072  C5   DC A 295    -289.661 723.966 -18.002 
ATOM   6073  C6   DC A 295    -290.513 723.510 -17.049 
ATOM   6074  P    DT A 296    -294.314 723.361 -11.936 
ATOM   6075  OP1  DT A 296    -295.049 722.239 -11.311 
ATOM   6076  OP2  DT A 296    -295.092 724.210 -12.865 
ATOM   6077  O5'  DT A 296    -293.654 724.274 -10.799 
ATOM   6078  C5'  DT A 296    -292.361 723.914 -10.279 
ATOM   6079  C4'  DT A 296    -291.491 725.149 -10.152 
ATOM   6080  O4'  DT A 296    -290.753 725.436 -11.375 
ATOM   6081  C3'  DT A 296    -292.228 726.454  -9.852 
ATOM   6082  O3'  DT A 296    -291.431 727.242  -8.977 
ATOM   6083  C2'  DT A 296    -292.320 727.167 -11.201 
ATOM   6084  C1'  DT A 296    -290.916 726.812 -11.684 
ATOM   6085  N1   DT A 296    -290.725 726.983 -13.151 
ATOM   6086  C2   DT A 296    -289.488 727.401 -13.576 
ATOM   6087  O2   DT A 296    -288.566 727.629 -12.812 
ATOM   6088  N3   DT A 296    -289.349 727.549 -14.943 
ATOM   6089  C4   DT A 296    -290.322 727.319 -15.894 
ATOM   6090  O4   DT A 296    -290.080 727.486 -17.091 
ATOM   6091  C5   DT A 296    -291.587 726.883 -15.350 
ATOM   6092  C7   DT A 296    -292.701 726.611 -16.318 
ATOM   6093  C6   DT A 296    -291.749 726.732 -14.026 
ATOM   6094  P    DC A 297    -292.146 728.065  -7.805 
ATOM   6095  OP1  DC A 297    -292.362 727.179  -6.638 
ATOM   6096  OP2  DC A 297    -293.349 728.742  -8.337 
ATOM   6097  O5'  DC A 297    -291.027 729.153  -7.454 
ATOM   6098  C5'  DC A 297    -289.641 728.815  -7.645 
ATOM   6099  C4'  DC A 297    -288.911 729.970  -8.301 
ATOM   6100  O4'  DC A 297    -288.971 729.910  -9.755 
ATOM   6101  C3'  DC A 297    -289.438 731.366  -7.967 
ATOM   6102  O3'  DC A 297    -288.339 732.263  -7.875 
ATOM   6103  C2'  DC A 297    -290.285 731.759  -9.178 
ATOM   6104  C1'  DC A 297    -289.350 731.189 -10.240 
ATOM   6105  N1   DC A 297    -289.995 731.007 -11.570 
ATOM   6106  C2   DC A 297    -289.214 731.212 -12.705 
ATOM   6107  O2   DC A 297    -288.029 731.534 -12.563 
ATOM   6108  N3   DC A 297    -289.784 731.052 -13.926 
ATOM   6109  C4   DC A 297    -291.072 730.702 -14.038 
ATOM   6110  N4   DC A 297    -291.582 730.557 -15.252 
ATOM   6111  C5   DC A 297    -291.893 730.486 -12.884 
ATOM   6112  C6   DC A 297    -291.305 730.652 -11.672 
ATOM   6113  P    DT A 298    -288.348 733.386  -6.734 
ATOM   6114  OP1  DT A 298    -287.847 732.809  -5.466 
ATOM   6115  OP2  DT A 298    -289.682 734.023  -6.675 
ATOM   6116  O5'  DT A 298    -287.279 734.430  -7.309 
ATOM   6117  C5'  DT A 298    -286.201 733.944  -8.131 
ATOM   6118  C4'  DT A 298    -286.009 734.855  -9.326 
ATOM   6119  O4'  DT A 298    -286.844 734.473 -10.457 
ATOM   6120  C3'  DT A 298    -286.347 736.329  -9.101 
ATOM   6121  O3'  DT A 298    -285.424 737.129  -9.829 
ATOM   6122  C2'  DT A 298    -287.735 736.506  -9.716 
ATOM   6123  C1'  DT A 298    -287.496 735.635 -10.946 
ATOM   6124  N1   DT A 298    -288.748 735.209 -11.631 
ATOM   6125  C2   DT A 298    -288.704 735.093 -13.000 
ATOM   6126  O2   DT A 298    -287.699 735.321 -13.652 
ATOM   6127  N3   DT A 298    -289.882 734.698 -13.600 
ATOM   6128  C4   DT A 298    -291.072 734.416 -12.961 
ATOM   6129  O4   DT A 298    -292.064 734.070 -13.607 
ATOM   6130  C5   DT A 298    -291.020 734.566 -11.526 
ATOM   6131  C7   DT A 298    -292.274 734.279 -10.752 
ATOM   6132  C6   DT A 298    -289.888 734.949 -10.916 
ATOM   6133  P    DC A 299    -284.875 738.479  -9.164 
ATOM   6134  OP1  DC A 299    -283.736 738.165  -8.273 
ATOM   6135  OP2  DC A 299    -285.998 739.220  -8.549 
ATOM   6136  O5'  DC A 299    -284.349 739.272 -10.450 
ATOM   6137  C5'  DC A 299    -283.864 738.524 -11.582 
ATOM   6138  C4'  DC A 299    -284.401 739.122 -12.867 
ATOM   6139  O4'  DC A 299    -285.693 738.564 -13.241 
ATOM   6140  C3'  DC A 299    -284.643 740.631 -12.848 
ATOM   6141  O3'  DC A 299    -284.308 741.167 -14.122 
ATOM   6142  C2'  DC A 299    -286.150 740.779 -12.640 
ATOM   6143  C1'  DC A 299    -286.568 739.635 -13.559 
ATOM   6144  N1   DC A 299    -287.966 739.171 -13.340 
ATOM   6145  C2   DC A 299    -288.687 738.735 -14.449 
ATOM   6146  O2   DC A 299    -288.142 738.751 -15.559 
ATOM   6147  N3   DC A 299    -289.965 738.308 -14.269 
ATOM   6148  C4   DC A 299    -290.518 738.306 -13.051
[truncated: 415,700 more chars]
