# Supplementary material for: Characterization of lncRNA-protein interactions associated with Prostate cancer and Androgen receptors by molecular docking simulations
Source: Biochem Biophys Rep. 2025 Mar 9;42:101959. doi: 10.1016/j.bbrep.2025.101959 (PMC11929892; doi:10.1016/j.bbrep.2025.101959)
Supplement: Multimedia component 94 [file mmc94.zip › mmc94.pdb]

REMARK Number:    83
REMARK Ligand:     lig_628dcb8434e2f.pdb
REMARK Contact:     0     0     0
REMARK Score:  -140.69
REMARK RMSD:    782.86
MODEL       83
ATOM      1  N   ALA A  24      30.357  -5.473 -24.875 
ATOM      2  CA  ALA A  24      30.515  -4.000 -24.871 
ATOM      3  CB  ALA A  24      29.364  -3.347 -25.653 
ATOM      4  C   ALA A  24      30.496  -3.471 -23.474 
ATOM      5  O   ALA A  24      31.409  -3.720 -22.690 
ATOM      6  N   GLN A  25      29.435  -2.716 -23.129 
ATOM      7  CA  GLN A  25      29.334  -2.167 -21.810 
ATOM      8  CB  GLN A  25      28.209  -1.135 -21.640 
ATOM      9  CG  GLN A  25      28.449   0.131 -22.464 
ATOM     10  CD  GLN A  25      27.291   1.085 -22.227 
ATOM     11  OE1 GLN A  25      26.895   1.324 -21.089 
ATOM     12  NE2 GLN A  25      26.734   1.652 -23.331 
ATOM     13  C   GLN A  25      29.084  -3.296 -20.876 
ATOM     14  O   GLN A  25      28.668  -4.376 -21.290 
ATOM     15  N   ASP A  26      29.382  -3.075 -19.584 
ATOM     16  CA  ASP A  26      29.211  -4.105 -18.606 
ATOM     17  CB  ASP A  26      30.274  -4.043 -17.495 
ATOM     18  CG  ASP A  26      30.054  -5.171 -16.494 
ATOM     19  OD1 ASP A  26      28.986  -5.191 -15.826 
ATOM     20  OD2 ASP A  26      30.966  -6.032 -16.381 
ATOM     21  C   ASP A  26      27.866  -3.939 -17.988 
ATOM     22  O   ASP A  26      27.612  -2.985 -17.253 
ATOM     23  N   ASN A  27      26.945  -4.872 -18.288 
ATOM     24  CA  ASN A  27      25.662  -4.773 -17.669 
ATOM     25  CB  ASN A  27      24.503  -4.752 -18.683 
ATOM     26  CG  ASN A  27      24.583  -3.452 -19.471 
ATOM     27  OD1 ASN A  27      24.658  -2.366 -18.897 
ATOM     28  ND2 ASN A  27      24.568  -3.560 -20.827 
ATOM     29  C   ASN A  27      25.467  -5.984 -16.812 
ATOM     30  O   ASN A  27      24.473  -6.696 -16.949 
ATOM     31  N   SER A  28      26.402  -6.226 -15.873 
ATOM     32  CA  SER A  28      26.317  -7.361 -15.002 
ATOM     33  CB  SER A  28      27.559  -7.517 -14.112 
ATOM     34  OG  SER A  28      28.707  -7.731 -14.919 
ATOM     35  C   SER A  28      25.149  -7.145 -14.100 
ATOM     36  O   SER A  28      24.492  -8.089 -13.668 
ATOM     37  N   ARG A  29      24.868  -5.864 -13.806 
ATOM     38  CA  ARG A  29      23.821  -5.471 -12.913 
ATOM     39  CB  ARG A  29      23.787  -3.948 -12.704 
ATOM     40  CG  ARG A  29      25.152  -3.369 -12.324 
ATOM     41  CD  ARG A  29      25.113  -1.897 -11.913 
ATOM     42  NE  ARG A  29      26.512  -1.383 -11.942 
ATOM     43  CZ  ARG A  29      27.390  -1.720 -10.952 
ATOM     44  NH1 ARG A  29      27.024  -2.618  -9.991 
ATOM     45  NH2 ARG A  29      28.642  -1.178 -10.929 
ATOM     46  C   ARG A  29      22.506  -5.884 -13.504 
ATOM     47  O   ARG A  29      21.579  -6.255 -12.784 
ATOM     48  N   TYR A  30      22.378  -5.784 -14.840 
ATOM     49  CA  TYR A  30      21.164  -6.163 -15.505 
ATOM     50  CB  TYR A  30      21.186  -5.817 -17.003 
ATOM     51  CG  TYR A  30      19.900  -6.271 -17.606 
ATOM     52  CD1 TYR A  30      18.727  -5.600 -17.348 
ATOM     53  CD2 TYR A  30      19.876  -7.357 -18.449 
ATOM     54  CE1 TYR A  30      17.543  -6.018 -17.911 
ATOM     55  CE2 TYR A  30      18.698  -7.778 -19.016 
ATOM     56  CZ  TYR A  30      17.529  -7.109 -18.746 
ATOM     57  OH  TYR A  30      16.316  -7.539 -19.327 
ATOM     58  C   TYR A  30      20.959  -7.638 -15.363 
ATOM     59  O   TYR A  30      19.855  -8.092 -15.068 
ATOM     60  N   THR A  31      22.033  -8.431 -15.551 
ATOM     61  CA  THR A  31      21.926  -9.861 -15.473 
ATOM     62  CB  THR A  31      23.230 -10.559 -15.736 
ATOM     63  OG1 THR A  31      23.715 -10.225 -17.028 
ATOM     64  CG2 THR A  31      23.003 -12.080 -15.628 
ATOM     65  C   THR A  31      21.490 -10.229 -14.091 
ATOM     66  O   THR A  31      20.646 -11.105 -13.907 
ATOM     67  N   HIS A  32      22.064  -9.557 -13.079 
ATOM     68  CA  HIS A  32      21.744  -9.842 -11.711 
ATOM     69  ND1 HIS A  32      22.771 -10.826  -8.882 
ATOM     70  CG  HIS A  32      22.450  -9.554  -9.301 
ATOM     71  CB  HIS A  32      22.623  -9.069 -10.710 
ATOM     72  NE2 HIS A  32      22.010  -9.743  -7.096 
ATOM     73  CD2 HIS A  32      21.986  -8.905  -8.198 
ATOM     74  CE1 HIS A  32      22.488 -10.885  -7.556 
ATOM     75  C   HIS A  32      20.311  -9.481 -11.477 
ATOM     76  O   HIS A  32      19.604 -10.145 -10.722 
ATOM     77  N   PHE A  33      19.841  -8.406 -12.133 
ATOM     78  CA  PHE A  33      18.494  -7.942 -11.975 
ATOM     79  CB  PHE A  33      18.233  -6.698 -12.850 
ATOM     80  CG  PHE A  33      16.831  -6.221 -12.683 
ATOM     81  CD1 PHE A  33      15.822  -6.729 -13.471 
ATOM     82  CD2 PHE A  33      16.525  -5.261 -11.749 
ATOM     83  CE1 PHE A  33      14.528  -6.288 -13.327 
ATOM     84  CE2 PHE A  33      15.232  -4.815 -11.599 
ATOM     85  CZ  PHE A  33      14.232  -5.330 -12.388 
ATOM     86  C   PHE A  33      17.577  -9.044 -12.410 
ATOM     87  O   PHE A  33      16.584  -9.337 -11.745 
ATOM     88  N   LEU A  34      17.891  -9.694 -13.546 
ATOM     89  CA  LEU A  34      17.052 -10.740 -14.056 
ATOM     90  CB  LEU A  34      17.509 -11.262 -15.429 
ATOM     91  CG  LEU A  34      17.352 -10.227 -16.561 
ATOM     92  CD1 LEU A  34      17.815 -10.799 -17.911 
ATOM     93  CD2 LEU A  34      15.914  -9.684 -16.622 
ATOM     94  C   LEU A  34      17.034 -11.895 -13.105 
ATOM     95  O   LEU A  34      15.977 -12.463 -12.835 
ATOM     96  N   THR A  35      18.201 -12.276 -12.555 
ATOM     97  CA  THR A  35      18.222 -13.429 -11.706 
ATOM     98  CB  THR A  35      19.611 -13.827 -11.277 
ATOM     99  OG1 THR A  35      19.582 -15.110 -10.672 
ATOM    100  CG2 THR A  35      20.183 -12.793 -10.291 
ATOM    101  C   THR A  35      17.370 -13.183 -10.496 
ATOM    102  O   THR A  35      16.600 -14.054 -10.093 
ATOM    103  N   GLN A  36      17.510 -12.004  -9.861 
ATOM    104  CA  GLN A  36      16.760 -11.714  -8.673 
ATOM    105  CB  GLN A  36      17.330 -10.515  -7.900 
ATOM    106  CG  GLN A  36      18.719 -10.776  -7.318 
ATOM    107  CD  GLN A  36      19.161  -9.521  -6.583 
ATOM    108  OE1 GLN A  36      18.999  -8.403  -7.076 
ATOM    109  NE2 GLN A  36      19.727  -9.702  -5.360 
ATOM    110  C   GLN A  36      15.306 -11.414  -8.928 
ATOM    111  O   GLN A  36      14.428 -11.820  -8.172 
ATOM    112  N   HIS A  37      15.041 -10.560  -9.926 
ATOM    113  CA  HIS A  37      13.739 -10.030 -10.232 
ATOM    114  ND1 HIS A  37      13.488  -7.875  -7.943 
ATOM    115  CG  HIS A  37      14.262  -7.931  -9.081 
ATOM    116  CB  HIS A  37      13.787  -8.508 -10.384 
ATOM    117  NE2 HIS A  37      15.483  -7.062  -7.395 
ATOM    118  CD2 HIS A  37      15.476  -7.429  -8.730 
ATOM    119  CE1 HIS A  37      14.268  -7.348  -6.966 
ATOM    120  C   HIS A  37      12.906 -10.649 -11.327 
ATOM    121  O   HIS A  37      11.752 -10.256 -11.466 
ATOM    122  N   TYR A  38      13.434 -11.530 -12.202 
ATOM    123  CA  TYR A  38      12.632 -11.883 -13.350 
ATOM    124  CB  TYR A  38      13.334 -11.414 -14.642 
ATOM    125  CG  TYR A  38      12.655 -11.872 -15.887 
ATOM    126  CD1 TYR A  38      11.465 -11.319 -16.304 
ATOM    127  CD2 TYR A  38      13.246 -12.841 -16.668 
ATOM    128  CE1 TYR A  38      10.868 -11.746 -17.467 
ATOM    129  CE2 TYR A  38      12.653 -13.271 -17.830 
ATOM    130  CZ  TYR A  38      11.459 -12.724 -18.231 
ATOM    131  OH  TYR A  38      10.848 -13.164 -19.425 
ATOM    132  C   TYR A  38      12.379 -13.364 -13.432 
ATOM    133  O   TYR A  38      13.285 -14.174 -13.250 
ATOM    134  N   ASP A  39      11.102 -13.741 -13.690 
ATOM    135  CA  ASP A  39      10.698 -15.112 -13.886 
ATOM    136  CB  ASP A  39      10.028 -15.729 -12.643 
ATOM    137  CG  ASP A  39       9.940 -17.238 -12.841 
ATOM    138  OD1 ASP A  39      10.562 -17.742 -13.815 
ATOM    139  OD2 ASP A  39       9.249 -17.904 -12.025 
ATOM    140  C   ASP A  39       9.669 -15.081 -14.984 
ATOM    141  O   ASP A  39       8.529 -14.682 -14.754 
ATOM    142  N   ALA A  40      10.037 -15.519 -16.207 
ATOM    143  CA  ALA A  40       9.168 -15.355 -17.343 
ATOM    144  CB  ALA A  40       9.809 -15.843 -18.652 
ATOM    145  C   ALA A  40       7.861 -16.082 -17.196 
ATOM    146  O   ALA A  40       6.812 -15.469 -17.390 
ATOM    147  N   LYS A  41       7.868 -17.386 -16.837 
ATOM    148  CA  LYS A  41       6.612 -18.091 -16.756 
ATOM    149  CB  LYS A  41       6.394 -19.072 -17.922 
ATOM    150  CG  LYS A  41       6.320 -18.394 -19.293 
ATOM    151  CD  LYS A  41       6.383 -19.380 -20.462 
ATOM    152  CE  LYS A  41       6.315 -18.723 -21.842 
ATOM    153  NZ  LYS A  41       6.395 -19.761 -22.893 
ATOM    154  C   LYS A  41       6.607 -18.900 -15.492 
ATOM    155  O   LYS A  41       6.979 -20.072 -15.469 
ATOM    156  N   PRO A  42       6.164 -18.261 -14.447 
ATOM    157  CA  PRO A  42       6.146 -18.766 -13.096 
ATOM    158  CD  PRO A  42       5.459 -16.998 -14.579 
ATOM    159  CB  PRO A  42       5.693 -17.583 -12.242 
ATOM    160  CG  PRO A  42       4.817 -16.760 -13.203 
ATOM    161  C   PRO A  42       5.350 -19.982 -12.740 
ATOM    162  O   PRO A  42       5.866 -20.776 -11.954 
ATOM    163  N   GLN A  43       4.106 -20.125 -13.253 
ATOM    164  CA  GLN A  43       3.233 -21.210 -12.882 
ATOM    165  CB  GLN A  43       3.921 -22.559 -12.575 
ATOM    166  CG  GLN A  43       2.969 -23.746 -12.437 
ATOM    167  CD  GLN A  43       2.653 -24.258 -13.835 
ATOM    168  OE1 GLN A  43       2.011 -23.577 -14.631 
ATOM    169  NE2 GLN A  43       3.125 -25.496 -14.144 
ATOM    170  C   GLN A  43       2.428 -20.772 -11.677 
ATOM    171  O   GLN A  43       1.781 -19.726 -11.696 
ATOM    172  N   GLY A  44       2.476 -21.564 -10.580 
ATOM    173  CA  GLY A  44       1.617 -21.423  -9.423 
ATOM    174  C   GLY A  44       1.682 -20.099  -8.711 
ATOM    175  O   GLY A  44       0.636 -19.515  -8.436 
ATOM    176  N   ARG A  45       2.881 -19.573  -8.391 
ATOM    177  CA  ARG A  45       2.966 -18.320  -7.681 
ATOM    178  CB  ARG A  45       2.277 -17.177  -8.444 
ATOM    179  CG  ARG A  45       2.951 -16.883  -9.786 
ATOM    180  CD  ARG A  45       2.084 -16.065 -10.743 
ATOM    181  NE  ARG A  45       2.134 -14.640 -10.313 
ATOM    182  CZ  ARG A  45       1.083 -13.819 -10.595 
ATOM    183  NH1 ARG A  45      -0.026 -14.325 -11.205 
ATOM    184  NH2 ARG A  45       1.132 -12.493 -10.270 
ATOM    185  C   ARG A  45       2.353 -18.422  -6.307 
ATOM    186  O   ARG A  45       1.777 -17.453  -5.809 
ATOM    187  N   ASP A  46       2.452 -19.607  -5.663 
ATOM    188  CA  ASP A  46       1.984 -19.790  -4.311 
ATOM    189  CB  ASP A  46       1.250 -21.127  -4.079 
ATOM    190  CG  ASP A  46       2.197 -22.277  -4.390 
ATOM    191  OD1 ASP A  46       3.256 -22.021  -5.022 
ATOM    192  OD2 ASP A  46       1.866 -23.431  -4.005 
ATOM    193  C   ASP A  46       3.161 -19.699  -3.376 
ATOM    194  O   ASP A  46       4.259 -19.317  -3.777 
ATOM    195  N   ASP A  47       2.954 -20.056  -2.089 
ATOM    196  CA  ASP A  47       3.986 -19.963  -1.086 
ATOM    197  CB  ASP A  47       3.505 -20.399   0.311 
ATOM    198  CG  ASP A  47       2.512 -19.366   0.829 
ATOM    199  OD1 ASP A  47       2.392 -18.285   0.192 
ATOM    200  OD2 ASP A  47       1.859 -19.643   1.870 
ATOM    201  C   ASP A  47       5.122 -20.868  -1.453 
ATOM    202  O   ASP A  47       6.290 -20.503  -1.321 
ATOM    203  N   ARG A  48       4.797 -22.077  -1.942 
ATOM    204  CA  ARG A  48       5.781 -23.061  -2.293 
ATOM    205  CB  ARG A  48       5.140 -24.351  -2.823 
ATOM    206  CG  ARG A  48       6.146 -25.430  -3.211 
ATOM    207  CD  ARG A  48       5.521 -26.560  -4.029 
ATOM    208  NE  ARG A  48       5.134 -25.982  -5.348 
ATOM    209  CZ  ARG A  48       4.541 -26.764  -6.297 
ATOM    210  NH1 ARG A  48       4.304 -28.084  -6.046 
ATOM    211  NH2 ARG A  48       4.179 -26.221  -7.497 
ATOM    212  C   ARG A  48       6.632 -22.511  -3.395 
ATOM    213  O   ARG A  48       7.843 -22.722  -3.421 
ATOM    214  N   TYR A  49       6.004 -21.778  -4.332 
ATOM    215  CA  TYR A  49       6.690 -21.207  -5.452 
ATOM    216  CB  TYR A  49       5.716 -20.385  -6.317 
ATOM    217  CG  TYR A  49       6.455 -19.484  -7.246 
ATOM    218  CD1 TYR A  49       6.995 -19.944  -8.423 
ATOM    219  CD2 TYR A  49       6.580 -18.149  -6.930 
ATOM    220  CE1 TYR A  49       7.662 -19.084  -9.266 
ATOM    221  CE2 TYR A  49       7.244 -17.287  -7.767 
ATOM    222  CZ  TYR A  49       7.787 -17.755  -8.938 
ATOM    223  OH  TYR A  49       8.468 -16.868  -9.798 
ATOM    224  C   TYR A  49       7.763 -20.299  -4.937 
ATOM    225  O   TYR A  49       8.907 -20.361  -5.387 
ATOM    226  N   CYS A  50       7.427 -19.442  -3.956 
ATOM    227  CA  CYS A  50       8.387 -18.513  -3.432 
ATOM    228  CB  CYS A  50       7.789 -17.543  -2.401 
ATOM    229  SG  CYS A  50       6.919 -16.168  -3.203 
ATOM    230  C   CYS A  50       9.521 -19.233  -2.772 
ATOM    231  O   CYS A  50      10.680 -18.874  -2.966 
ATOM    232  N   GLU A  51       9.232 -20.282  -1.984 
ATOM    233  CA  GLU A  51      10.291 -20.937  -1.274 
ATOM    234  CB  GLU A  51       9.814 -22.052  -0.328 
ATOM    235  CG  GLU A  51       9.046 -21.500   0.875 
ATOM    236  CD  GLU A  51       8.647 -22.660   1.776 
ATOM    237  OE1 GLU A  51       8.797 -23.834   1.341 
ATOM    238  OE2 GLU A  51       8.191 -22.384   2.918 
ATOM    239  C   GLU A  51      11.271 -21.539  -2.238 
ATOM    240  O   GLU A  51      12.477 -21.471  -2.014 
ATOM    241  N   SER A  52      10.782 -22.163  -3.323 
ATOM    242  CA  SER A  52      11.648 -22.819  -4.266 
ATOM    243  CB  SER A  52      10.871 -23.670  -5.287 
ATOM    244  OG  SER A  52      11.770 -24.296  -6.189 
ATOM    245  C   SER A  52      12.484 -21.840  -5.041 
ATOM    246  O   SER A  52      13.695 -22.015  -5.173 
ATOM    247  N   ILE A  53      11.853 -20.774  -5.572 
ATOM    248  CA  ILE A  53      12.510 -19.830  -6.436 
ATOM    249  CB  ILE A  53      11.569 -18.839  -7.063 
ATOM    250  CG1 ILE A  53      12.268 -18.100  -8.213 
ATOM    251  CG2 ILE A  53      11.022 -17.910  -5.967 
ATOM    252  CD1 ILE A  53      11.307 -17.285  -9.080 
ATOM    253  C   ILE A  53      13.564 -19.071  -5.697 
ATOM    254  O   ILE A  53      14.625 -18.777  -6.243 
ATOM    255  N   MET A  54      13.288 -18.724  -4.431 
ATOM    256  CA  MET A  54      14.208 -17.931  -3.681 
ATOM    257  CB  MET A  54      13.657 -17.630  -2.278 
ATOM    258  CG  MET A  54      14.129 -16.292  -1.716 
ATOM    259  SD  MET A  54      13.400 -14.851  -2.557 
ATOM    260  CE  MET A  54      13.965 -13.641  -1.327 
ATOM    261  C   MET A  54      15.482 -18.715  -3.574 
ATOM    262  O   MET A  54      16.577 -18.162  -3.661 
ATOM    263  N   ARG A  55      15.360 -20.040  -3.377 
ATOM    264  CA  ARG A  55      16.487 -20.926  -3.259 
ATOM    265  CB  ARG A  55      16.035 -22.353  -2.921 
ATOM    266  CG  ARG A  55      15.198 -22.413  -1.641 
ATOM    267  CD  ARG A  55      14.502 -23.757  -1.423 
ATOM    268  NE  ARG A  55      15.339 -24.566  -0.498 
ATOM    269  CZ  ARG A  55      15.110 -25.907  -0.399 
ATOM    270  NH1 ARG A  55      14.168 -26.490  -1.198 
ATOM    271  NH2 ARG A  55      15.823 -26.659   0.486 
ATOM    272  C   ARG A  55      17.249 -20.983  -4.555 
ATOM    273  O   ARG A  55      18.476 -20.907  -4.565 
ATOM    274  N   ARG A  56      16.538 -21.101  -5.694 
ATOM    275  CA  ARG A  56      17.186 -21.258  -6.971 
ATOM    276  CB  ARG A  56      16.203 -21.454  -8.140 
ATOM    277  CG  ARG A  56      15.409 -22.759  -8.083 
ATOM    278  CD  ARG A  56      14.767 -23.128  -9.423 
ATOM    279  NE  ARG A  56      13.877 -22.004  -9.821 
ATOM    280  CZ  ARG A  56      12.561 -22.008  -9.459 
ATOM    281  NH1 ARG A  56      12.047 -23.057  -8.752 
ATOM    282  NH2 ARG A  56      11.757 -20.960  -9.804 
ATOM    283  C   ARG A  56      17.993 -20.038  -7.297 
ATOM    284  O   ARG A  56      19.094 -20.132  -7.842 
ATOM    285  N   ARG A  57      17.434 -18.858  -6.981 
ATOM    286  CA  ARG A  57      17.989 -17.566  -7.272 
ATOM    287  CB  ARG A  57      16.981 -16.432  -7.028 
ATOM    288  CG  ARG A  57      15.720 -16.618  -7.872 
ATOM    289  CD  ARG A  57      16.007 -16.749  -9.368 
ATOM    290  NE  ARG A  57      14.774 -17.286 -10.009 
ATOM    291  CZ  ARG A  57      14.462 -16.937 -11.292 
ATOM    292  NH1 ARG A  57      15.255 -16.058 -11.970 
ATOM    293  NH2 ARG A  57      13.356 -17.462 -11.896 
ATOM    294  C   ARG A  57      19.215 -17.308  -6.446 
ATOM    295  O   ARG A  57      20.047 -16.489  -6.833 
ATOM    296  N   GLY A  58      19.345 -17.952  -5.266 
ATOM    297  CA  GLY A  58      20.518 -17.749  -4.452 
ATOM    298  C   GLY A  58      20.249 -16.676  -3.435 
ATOM    299  O   GLY A  58      21.171 -16.056  -2.910 
ATOM    300  N   LEU A  59      18.957 -16.404  -3.197 
ATOM    301  CA  LEU A  59      18.390 -15.442  -2.291 
ATOM    302  CB  LEU A  59      16.997 -14.993  -2.748 
ATOM    303  CG  LEU A  59      17.057 -14.335  -4.141 
ATOM    304  CD1 LEU A  59      15.690 -13.786  -4.573 
ATOM    305  CD2 LEU A  59      18.175 -13.282  -4.214 
ATOM    306  C   LEU A  59      18.342 -15.875  -0.842 
ATOM    307  O   LEU A  59      17.877 -15.107  -0.005 
ATOM    308  N   THR A  60      18.628 -17.158  -0.543 
ATOM    309  CA  THR A  60      18.521 -17.780   0.758 
ATOM    310  CB  THR A  60      18.422 -19.273   0.655 
ATOM    311  OG1 THR A  60      19.592 -19.810   0.057 
ATOM    312  CG2 THR A  60      17.192 -19.608  -0.204 
ATOM    313  C   THR A  60      19.582 -17.448   1.776 
ATOM    314  O   THR A  60      19.306 -17.592   2.964 
ATOM    315  N   SER A  61      20.833 -17.093   1.412 
ATOM    316  CA  SER A  61      21.758 -16.859   2.493 
ATOM    317  CB  SER A  61      22.957 -17.826   2.485 
ATOM    318  OG  SER A  61      22.517 -19.158   2.702 
ATOM    319  C   SER A  61      22.320 -15.475   2.407 
ATOM    320  O   SER A  61      23.186 -15.209   1.575 
ATOM    321  N   PRO A  62      21.889 -14.572   3.254 
ATOM    322  CA  PRO A  62      20.832 -14.844   4.197 
ATOM    323  CD  PRO A  62      22.847 -13.617   3.787 
ATOM    324  CB  PRO A  62      20.985 -13.822   5.320 
ATOM    325  CG  PRO A  62      22.467 -13.428   5.263 
ATOM    326  C   PRO A  62      19.514 -14.718   3.499 
ATOM    327  O   PRO A  62      19.488 -14.279   2.350 
ATOM    328  N   CYS A  63      18.409 -15.091   4.176 
ATOM    329  CA  CYS A  63      17.107 -15.029   3.577 
ATOM    330  CB  CYS A  63      15.980 -15.525   4.508 
ATOM    331  SG  CYS A  63      16.264 -17.191   5.180 
ATOM    332  C   CYS A  63      16.811 -13.590   3.286 
ATOM    333  O   CYS A  63      16.979 -12.728   4.148 
ATOM    334  N   LYS A  64      16.363 -13.286   2.050 
ATOM    335  CA  LYS A  64      16.024 -11.933   1.733 
ATOM    336  CB  LYS A  64      15.958 -11.675   0.217 
ATOM    337  CG  LYS A  64      15.947 -10.196  -0.175 
ATOM    338  CD  LYS A  64      16.188  -9.974  -1.671 
ATOM    339  CE  LYS A  64      16.192  -8.501  -2.084 
ATOM    340  NZ  LYS A  64      16.367  -8.389  -3.549 
ATOM    341  C   LYS A  64      14.671 -11.685   2.334 
ATOM    342  O   LYS A  64      13.782 -12.531   2.250 
ATOM    343  N   ASP A  65      14.485 -10.514   2.975 
ATOM    344  CA  ASP A  65      13.252 -10.245   3.660 
ATOM    345  CB  ASP A  65      13.310  -8.967   4.522 
ATOM    346  CG  ASP A  65      13.625  -7.757   3.647 
ATOM    347  OD1 ASP A  65      14.224  -7.939   2.553 
ATOM    348  OD2 ASP A  65      13.278  -6.626   4.077 
ATOM    349  C   ASP A  65      12.107 -10.144   2.699 
ATOM    350  O   ASP A  65      11.037 -10.700   2.946 
ATOM    351  N   ILE A  66      12.280  -9.419   1.579 
ATOM    352  CA  ILE A  66      11.198  -9.300   0.645 
ATOM    353  CB  ILE A  66      10.432  -8.019   0.848 
ATOM    354  CG1 ILE A  66       9.083  -8.013   0.109 
ATOM    355  CG2 ILE A  66      11.366  -6.859   0.468 
ATOM    356  CD1 ILE A  66       9.205  -8.016  -1.410 
ATOM    357  C   ILE A  66      11.805  -9.311  -0.725 
ATOM    358  O   ILE A  66      12.863  -8.720  -0.940 
ATOM    359  N   ASN A  67      11.179 -10.019  -1.688 
ATOM    360  CA  ASN A  67      11.720 -10.015  -3.017 
ATOM    361  CB  ASN A  67      12.741 -11.139  -3.259 
ATOM    362  CG  ASN A  67      13.477 -10.847  -4.558 
ATOM    363  OD1 ASN A  67      14.272  -9.911  -4.638 
ATOM    364  ND2 ASN A  67      13.214 -11.676  -5.603 
ATOM    365  C   ASN A  67      10.584 -10.205  -3.973 
ATOM    366  O   ASN A  67       9.740 -11.082  -3.786 
ATOM    367  N   THR A  68      10.556  -9.392  -5.048 
ATOM    368  CA  THR A  68       9.471  -9.467  -5.982 
ATOM    369  CB  THR A  68       8.762  -8.158  -6.145 
ATOM    370  OG1 THR A  68       8.269  -7.721  -4.886 
ATOM    371  CG2 THR A  68       7.598  -8.348  -7.130 
ATOM    372  C   THR A  68       9.996  -9.879  -7.324 
ATOM    373  O   THR A  68      11.059  -9.439  -7.762 
ATOM    374  N   PHE A  69       9.236 -10.761  -8.006 
ATOM    375  CA  PHE A  69       9.601 -11.241  -9.309 
ATOM    376  CB  PHE A  69       9.527 -12.774  -9.435 
ATOM    377  CG  PHE A  69      10.543 -13.384  -8.526 
ATOM    378  CD1 PHE A  69      11.831 -13.609  -8.956 
ATOM    379  CD2 PHE A  69      10.207 -13.734  -7.237 
ATOM    380  CE1 PHE A  69      12.768 -14.171  -8.120 
ATOM    381  CE2 PHE A  69      11.140 -14.295  -6.395 
ATOM    382  CZ  PHE A  69      12.423 -14.515  -6.835 
ATOM    383  C   PHE A  69       8.608 -10.690 -10.287 
ATOM    384  O   PHE A  69       7.415 -10.605 -10.001 
ATOM    385  N   ILE A  70       9.099 -10.300 -11.480 
ATOM    386  CA  ILE A  70       8.279  -9.766 -12.530 
ATOM    387  CB  ILE A  70       8.894  -8.585 -13.228 
ATOM    388  CG1 ILE A  70       9.137  -7.438 -12.235 
ATOM    389  CG2 ILE A  70       7.982  -8.201 -14.407 
ATOM    390  CD1 ILE A  70      10.026  -6.325 -12.786 
ATOM    391  C   ILE A  70       8.146 -10.852 -13.550 
ATOM    392  O   ILE A  70       9.106 -11.572 -13.824 
ATOM    393  N   HIS A  71       6.934 -11.011 -14.122 
ATOM    394  CA  HIS A  71       6.704 -12.056 -15.078 
ATOM    395  ND1 HIS A  71       6.623 -14.322 -12.875 
ATOM    396  CG  HIS A  71       5.646 -13.442 -13.288 
ATOM    397  CB  HIS A  71       5.509 -12.942 -14.696 
ATOM    398  NE2 HIS A  71       5.416 -13.823 -11.074 
ATOM    399  CD2 HIS A  71       4.918 -13.148 -12.176 
ATOM    400  CE1 HIS A  71       6.439 -14.514 -11.544 
ATOM    401  C   HIS A  71       6.415 -11.410 -16.399 
ATOM    402  O   HIS A  71       6.310 -10.188 -16.486 
ATOM    403  N   GLY A  72       6.286 -12.218 -17.476 
ATOM    404  CA  GLY A  72       6.017 -11.656 -18.772 
ATOM    405  C   GLY A  72       7.295 -11.593 -19.560 
ATOM    406  O   GLY A  72       8.294 -12.209 -19.193 
ATOM    407  N   ASN A  73       7.269 -10.867 -20.702 
ATOM    408  CA  ASN A  73       8.405 -10.782 -21.584 
ATOM    409  CB  ASN A  73       8.034 -10.508 -23.057 
ATOM    410  CG  ASN A  73       7.346  -9.151 -23.163 
ATOM    411  OD1 ASN A  73       7.968  -8.146 -23.502 
ATOM    412  ND2 ASN A  73       6.017  -9.119 -22.872 
ATOM    413  C   ASN A  73       9.371  -9.723 -21.133 
ATOM    414  O   ASN A  73       8.994  -8.716 -20.538 
ATOM    415  N   LYS A  74      10.668  -9.952 -21.434 
ATOM    416  CA  LYS A  74      11.764  -9.101 -21.052 
ATOM    417  CB  LYS A  74      13.152  -9.709 -21.329 
ATOM    418  CG  LYS A  74      13.502 -10.903 -20.438 
ATOM    419  CD  LYS A  74      14.866 -11.514 -20.762 
ATOM    420  CE  LYS A  74      14.989 -11.999 -22.206 
ATOM    421  NZ  LYS A  74      16.380 -12.427 -22.480 
ATOM    422  C   LYS A  74      11.726  -7.769 -21.741 
ATOM    423  O   LYS A  74      12.108  -6.759 -21.152 
ATOM    424  N   ARG A  75      11.268  -7.726 -23.005 
ATOM    425  CA  ARG A  75      11.336  -6.518 -23.783 
ATOM    426  CB  ARG A  75      10.706  -6.680 -25.174 
ATOM    427  CG  ARG A  75      11.275  -7.856 -25.964 
ATOM    428  CD  ARG A  75      10.777  -7.928 -27.407 
ATOM    429  NE  ARG A  75       9.288  -7.909 -27.372 
ATOM    430  CZ  ARG A  75       8.587  -9.047 -27.093 
ATOM    431  NH1 ARG A  75       9.247 -10.192 -26.754 
ATOM    432  NH2 ARG A  75       7.223  -9.036 -27.147 
ATOM    433  C   ARG A  75      10.568  -5.434 -23.096 
ATOM    434  O   ARG A  75      11.000  -4.283 -23.058 
ATOM    435  N   SER A  76       9.396  -5.775 -22.533 
ATOM    436  CA  SER A  76       8.562  -4.791 -21.905 
ATOM    437  CB  SER A  76       7.236  -5.385 -21.396 
ATOM    438  OG  SER A  76       6.471  -5.878 -22.487 
ATOM    439  C   SER A  76       9.281  -4.196 -20.730 
ATOM    440  O   SER A  76       9.132  -3.009 -20.441 
ATOM    441  N   ILE A  77      10.063  -5.017 -20.003 
ATOM    442  CA  ILE A  77      10.777  -4.552 -18.848 
ATOM    443  CB  ILE A  77      11.426  -5.664 -18.076 
ATOM    444  CG1 ILE A  77      10.357  -6.647 -17.572 
ATOM    445  CG2 ILE A  77      12.260  -5.039 -16.946 
ATOM    446  CD1 ILE A  77      10.932  -7.947 -17.010 
ATOM    447  C   ILE A  77      11.850  -3.586 -19.254 
ATOM    448  O   ILE A  77      12.029  -2.547 -18.626 
ATOM    449  N   LYS A  78      12.600  -3.902 -20.324 
ATOM    450  CA  LYS A  78      13.670  -3.048 -20.763 
ATOM    451  CB  LYS A  78      14.457  -3.613 -21.957 
ATOM    452  CG  LYS A  78      15.314  -4.836 -21.619 
ATOM    453  CD  LYS A  78      15.896  -5.526 -22.854 
ATOM    454  CE  LYS A  78      16.828  -6.696 -22.531 
ATOM    455  NZ  LYS A  78      16.037  -7.912 -22.246 
ATOM    456  C   LYS A  78      13.105  -1.727 -21.186 
ATOM    457  O   LYS A  78      13.736  -0.686 -21.012 
ATOM    458  N   ALA A  79      11.881  -1.748 -21.741 
ATOM    459  CA  ALA A  79      11.200  -0.603 -22.284 
ATOM    460  CB  ALA A  79       9.821  -0.951 -22.871 
ATOM    461  C   ALA A  79      10.987   0.445 -21.231 
ATOM    462  O   ALA A  79      10.878   1.630 -21.545 
ATOM    463  N   ILE A  80      10.868   0.044 -19.956 
ATOM    464  CA  ILE A  80      10.626   1.016 -18.927 
ATOM    465  CB  ILE A  80      10.255   0.446 -17.581 
ATOM    466  CG1 ILE A  80      11.316  -0.473 -16.984 
ATOM    467  CG2 ILE A  80       8.892  -0.240 -17.747 
ATOM    468  CD1 ILE A  80      10.900  -1.026 -15.623 
ATOM    469  C   ILE A  80      11.745   2.022 -18.874 
ATOM    470  O   ILE A  80      11.546   3.160 -18.452 
ATOM    471  N   CYS A  81      12.966   1.624 -19.275 
ATOM    472  CA  CYS A  81      14.117   2.486 -19.280 
ATOM    473  CB  CYS A  81      15.428   1.734 -19.567 
ATOM    474  SG  CYS A  81      15.754   0.459 -18.312 
ATOM    475  C   CYS A  81      13.959   3.596 -20.289 
ATOM    476  O   CYS A  81      14.689   4.586 -20.237 
ATOM    477  N   GLU A  82      13.062   3.434 -21.284 
ATOM    478  CA  GLU A  82      12.862   4.454 -22.277 
ATOM    479  CB  GLU A  82      12.970   3.920 -23.715 
ATOM    480  CG  GLU A  82      11.961   2.809 -24.013 
ATOM    481  CD  GLU A  82      12.156   2.352 -25.452 
ATOM    482  OE1 GLU A  82      12.213   3.228 -26.356 
ATOM    483  OE2 GLU A  82      12.249   1.114 -25.666 
ATOM    484  C   GLU A  82      11.484   5.028 -22.107 
ATOM    485  O   GLU A  82      10.696   4.562 -21.287 
ATOM    486  N   ASN A  83      11.173   6.085 -22.884 
ATOM    487  CA  ASN A  83       9.911   6.767 -22.808 
ATOM    488  CB  ASN A  83       9.851   8.042 -23.664 
ATOM    489  CG  ASN A  83      10.676   9.103 -22.944 
ATOM    490  OD1 ASN A  83      10.664   9.185 -21.715 
ATOM    491  ND2 ASN A  83      11.416   9.938 -23.723 
ATOM    492  C   ASN A  83       8.817   5.839 -23.229 
ATOM    493  O   ASN A  83       7.665   6.001 -22.831 
ATOM    494  N   LYS A  84       9.156   4.826 -24.043 
ATOM    495  CA  LYS A  84       8.180   3.925 -24.580 
ATOM    496  CB  LYS A  84       8.857   2.817 -25.416 
ATOM    497  CG  LYS A  84       7.921   1.834 -26.122 
ATOM    498  CD  LYS A  84       7.153   0.911 -25.178 
ATOM    499  CE  LYS A  84       6.396  -0.197 -25.909 
ATOM    500  NZ  LYS A  84       7.357  -1.190 -26.441 
ATOM    501  C   LYS A  84       7.386   3.298 -23.466 
ATOM    502  O   LYS A  84       6.161   3.232 -23.563 
ATOM    503  N   ASN A  85       8.029   2.807 -22.383 
ATOM    504  CA  ASN A  85       7.206   2.217 -21.358 
ATOM    505  CB  ASN A  85       7.343   0.680 -21.318 
ATOM    506  CG  ASN A  85       6.232   0.074 -20.468 
ATOM    507  OD1 ASN A  85       5.067   0.455 -20.576 
ATOM    508  ND2 ASN A  85       6.604  -0.897 -19.592 
ATOM    509  C   ASN A  85       7.600   2.737 -20.000 
ATOM    510  O   ASN A  85       7.516   2.004 -19.015 
ATOM    511  N   GLY A  86       7.987   4.025 -19.869 
ATOM    512  CA  GLY A  86       8.358   4.440 -18.541 
ATOM    513  C   GLY A  86       8.406   5.935 -18.432 
ATOM    514  O   GLY A  86       8.529   6.651 -19.426 
ATOM    515  N   ASN A  87       8.313   6.432 -17.176 
ATOM    516  CA  ASN A  87       8.388   7.834 -16.866 
ATOM    517  CB  ASN A  87       7.070   8.434 -16.338 
ATOM    518  CG  ASN A  87       6.033   8.383 -17.450 
ATOM    519  OD1 ASN A  87       5.564   7.312 -17.828 
ATOM    520  ND2 ASN A  87       5.650   9.574 -17.983 
ATOM    521  C   ASN A  87       9.381   7.966 -15.753 
ATOM    522  O   ASN A  87       9.660   7.005 -15.039 
ATOM    523  N   PRO A  88       9.943   9.130 -15.590 
ATOM    524  CA  PRO A  88      10.890   9.367 -14.542 
ATOM    525  CD  PRO A  88       9.915  10.189 -16.582 
ATOM    526  CB  PRO A  88      11.522  10.727 -14.851 
ATOM    527  CG  PRO A  88      10.555  11.384 -15.857 
ATOM    528  C   PRO A  88      10.168   9.304 -13.236 
ATOM    529  O   PRO A  88       9.050   9.812 -13.144 
ATOM    530  N   HIS A  89      10.804   8.706 -12.212 
ATOM    531  CA  HIS A  89      10.210   8.527 -10.923 
ATOM    532  ND1 HIS A  89       7.895   6.729  -9.424 
ATOM    533  CG  HIS A  89       9.268   6.743  -9.344 
ATOM    534  CB  HIS A  89      10.169   7.046 -10.506 
ATOM    535  NE2 HIS A  89       8.415   6.182  -7.333 
ATOM    536  CD2 HIS A  89       9.569   6.408  -8.061 
ATOM    537  CE1 HIS A  89       7.434   6.387  -8.195 
ATOM    538  C   HIS A  89      11.094   9.291 -10.006 
ATOM    539  O   HIS A  89      12.249   9.524 -10.348 
ATOM    540  N   ARG A  90      10.614   9.570  -8.777 
ATOM    541  CA  ARG A  90      11.134  10.633  -7.973 
ATOM    542  CB  ARG A  90      10.638  10.532  -6.524 
ATOM    543  CG  ARG A  90       9.118  10.621  -6.401 
ATOM    544  CD  ARG A  90       8.581  12.052  -6.436 
ATOM    545  NE  ARG A  90       7.099  11.972  -6.308 
ATOM    546  CZ  ARG A  90       6.398  13.027  -5.801 
ATOM    547  NH1 ARG A  90       7.050  14.164  -5.418 
ATOM    548  NH2 ARG A  90       5.043  12.938  -5.660 
ATOM    549  C   ARG A  90      12.627  10.723  -7.915 
ATOM    550  O   ARG A  90      13.186  11.625  -8.535 
ATOM    551  N   GLU A  91      13.353   9.801  -7.262 
ATOM    552  CA  GLU A  91      14.755  10.115  -7.224 
ATOM    553  CB  GLU A  91      15.367  10.061  -5.812 
ATOM    554  CG  GLU A  91      14.958  11.232  -4.914 
ATOM    555  CD  GLU A  91      13.537  11.000  -4.427 
ATOM    556  OE1 GLU A  91      13.280   9.918  -3.836 
ATOM    557  OE2 GLU A  91      12.688  11.907  -4.644 
ATOM    558  C   GLU A  91      15.504   9.143  -8.074 
ATOM    559  O   GLU A  91      15.859   8.056  -7.623 
ATOM    560  N   ASN A  92      15.780   9.542  -9.330 
ATOM    561  CA  ASN A  92      16.570   8.776 -10.253 
ATOM    562  CB  ASN A  92      18.015   8.583  -9.762 
ATOM    563  CG  ASN A  92      18.669   9.953  -9.678 
ATOM    564  OD1 ASN A  92      18.547  10.766 -10.593 
ATOM    565  ND2 ASN A  92      19.371  10.227  -8.547 
ATOM    566  C   ASN A  92      15.991   7.412 -10.460 
ATOM    567  O   ASN A  92      16.733   6.456 -10.678 
ATOM    568  N   LEU A  93      14.653   7.283 -10.421 
ATOM    569  CA  LEU A  93      14.046   5.998 -10.644 
ATOM    570  CB  LEU A  93      13.196   5.499  -9.462 
ATOM    571  CG  LEU A  93      14.013   5.127  -8.208 
ATOM    572  CD1 LEU A  93      13.097   4.644  -7.072 
ATOM    573  CD2 LEU A  93      15.107   4.099  -8.543 
ATOM    574  C   LEU A  93      13.141   6.137 -11.825 
ATOM    575  O   LEU A  93      12.979   7.226 -12.373 
ATOM    576  N   ARG A  94      12.563   5.007 -12.286 
ATOM    577  CA  ARG A  94      11.651   5.047 -13.395 
ATOM    578  CB  ARG A  94      12.264   4.533 -14.706 
ATOM    579  CG  ARG A  94      13.421   5.410 -15.185 
ATOM    580  CD  ARG A  94      13.981   5.008 -16.550 
ATOM    581  NE  ARG A  94      12.929   5.315 -17.557 
ATOM    582  CZ  ARG A  94      12.803   6.585 -18.040 
ATOM    583  NH1 ARG A  94      13.625   7.577 -17.590 
ATOM    584  NH2 ARG A  94      11.843   6.868 -18.966 
ATOM    585  C   ARG A  94      10.481   4.169 -13.054 
ATOM    586  O   ARG A  94      10.637   3.137 -12.403 
ATOM    587  N   ILE A  95       9.268   4.577 -13.488 
ATOM    588  CA  ILE A  95       8.059   3.839 -13.228 
ATOM    589  CB  ILE A  95       7.025   4.653 -12.501 
ATOM    590  CG1 ILE A  95       5.820   3.791 -12.084 
ATOM    591  CG2 ILE A  95       6.656   5.846 -13.397 
ATOM    592  CD1 ILE A  95       6.118   2.807 -10.956 
ATOM    593  C   ILE A  95       7.471   3.433 -14.552 
ATOM    594  O   ILE A  95       7.417   4.230 -15.487 
ATOM    595  N   SER A  96       7.017   2.167 -14.668 
ATOM    596  CA  SER A  96       6.520   1.669 -15.924 
ATOM    597  CB  SER A  96       6.521   0.132 -16.021 
ATOM    598  OG  SER A  96       5.638  -0.423 -15.057 
ATOM    599  C   SER A  96       5.122   2.137 -16.200 
ATOM    600  O   SER A  96       4.324   2.355 -15.289 
ATOM    601  N   LYS A  97       4.824   2.366 -17.497 
ATOM    602  CA  LYS A  97       3.513   2.735 -17.955 
ATOM    603  CB  LYS A  97       3.499   3.283 -19.390 
ATOM    604  CG  LYS A  97       4.096   4.687 -19.504 
ATOM    605  CD  LYS A  97       4.273   5.153 -20.949 
ATOM    606  CE  LYS A  97       4.718   6.611 -21.063 
ATOM    607  NZ  LYS A  97       6.152   6.728 -20.709 
ATOM    608  C   LYS A  97       2.610   1.543 -17.924 
ATOM    609  O   LYS A  97       1.429   1.655 -17.600 
ATOM    610  N   SER A  98       3.157   0.372 -18.304 
ATOM    611  CA  SER A  98       2.430  -0.864 -18.402 
ATOM    612  CB  SER A  98       3.113  -1.826 -19.387 
ATOM    613  OG  SER A  98       2.438  -3.069 -19.433 
ATOM    614  C   SER A  98       2.391  -1.529 -17.062 
ATOM    615  O   SER A  98       3.191  -1.233 -16.178 
ATOM    616  N   SER A  99       1.438  -2.468 -16.892 
ATOM    617  CA  SER A  99       1.316  -3.181 -15.654 
ATOM    618  CB  SER A  99      -0.138  -3.329 -15.182 
ATOM    619  OG  SER A  99      -0.171  -4.036 -13.953 
ATOM    620  C   SER A  99       1.866  -4.551 -15.901 
ATOM    621  O   SER A  99       1.756  -5.075 -17.006 
ATOM    622  N   PHE A 100       2.499  -5.160 -14.875 
ATOM    623  CA  PHE A 100       3.096  -6.452 -15.063 
ATOM    624  CB  PHE A 100       4.625  -6.462 -14.858 
ATOM    625  CG  PHE A 100       5.327  -5.637 -15.887 
ATOM    626  CD1 PHE A 100       5.439  -4.271 -15.743 
ATOM    627  CD2 PHE A 100       5.897  -6.234 -16.988 
ATOM    628  CE1 PHE A 100       6.097  -3.516 -16.687 
ATOM    629  CE2 PHE A 100       6.556  -5.484 -17.934 
ATOM    630  CZ  PHE A 100       6.657  -4.121 -17.787 
ATOM    631  C   PHE A 100       2.572  -7.384 -14.016 
ATOM    632  O   PHE A 100       2.195  -6.966 -12.922 
ATOM    633  N   GLN A 101       2.513  -8.691 -14.344 
ATOM    634  CA  GLN A 101       2.171  -9.658 -13.345 
ATOM    635  CB  GLN A 101       1.839 -11.052 -13.904 
ATOM    636  CG  GLN A 101       0.489 -11.131 -14.617 
ATOM    637  CD  GLN A 101      -0.593 -11.194 -13.547 
ATOM    638  OE1 GLN A 101      -0.366 -11.697 -12.449 
ATOM    639  NE2 GLN A 101      -1.804 -10.667 -13.873 
ATOM    640  C   GLN A 101       3.394  -9.793 -12.496 
ATOM    641  O   GLN A 101       4.508  -9.873 -13.015 
ATOM    642  N   VAL A 102       3.218  -9.802 -11.161 
ATOM    643  CA  VAL A 102       4.354  -9.886 -10.293 
ATOM    644  CB  VAL A 102       4.759  -8.562  -9.714 
ATOM    645  CG1 VAL A 102       5.195  -7.637 -10.861 
ATOM    646  CG2 VAL A 102       3.584  -8.007  -8.887 
ATOM    647  C   VAL A 102       4.011 -10.774  -9.139 
ATOM    648  O   VAL A 102       2.841 -11.025  -8.854 
ATOM    649  N   THR A 103       5.050 -11.314  -8.467 
ATOM    650  CA  THR A 103       4.829 -12.120  -7.304 
ATOM    651  CB  THR A 103       5.112 -13.577  -7.530 
ATOM    652  OG1 THR A 103       4.295 -14.080  -8.577 
ATOM    653  CG2 THR A 103       4.826 -14.343  -6.226 
ATOM    654  C   THR A 103       5.781 -11.637  -6.255 
ATOM    655  O   THR A 103       6.988 -11.574  -6.489 
ATOM    656  N   THR A 104       5.262 -11.297  -5.057 
ATOM    657  CA  THR A 104       6.109 -10.812  -4.005 
ATOM    658  CB  THR A 104       5.546  -9.614  -3.295 
ATOM    659  OG1 THR A 104       5.356  -8.546  -4.210 
ATOM    660  CG2 THR A 104       6.514  -9.193  -2.176 
ATOM    661  C   THR A 104       6.242 -11.896  -2.986 
ATOM    662  O   THR A 104       5.251 -12.502  -2.581 
ATOM    663  N   CYS A 105       7.490 -12.172  -2.555 
ATOM    664  CA  CYS A 105       7.738 -13.200  -1.586 
ATOM    665  CB  CYS A 105       8.849 -14.165  -2.029 
ATOM    666  SG  CYS A 105       8.448 -14.908  -3.639 
ATOM    667  C   CYS A 105       8.189 -12.511  -0.339 
ATOM    668  O   CYS A 105       9.178 -11.779  -0.349 
ATOM    669  N   LYS A 106       7.459 -12.730   0.774 
ATOM    670  CA  LYS A 106       7.781 -12.086   2.014 
ATOM    671  CB  LYS A 106       6.585 -11.338   2.628 
ATOM    672  CG  LYS A 106       6.127 -10.139   1.793 
ATOM    673  CD  LYS A 106       4.735  -9.634   2.178 
ATOM    674  CE  LYS A 106       4.309  -8.374   1.425 
ATOM    675  NZ  LYS A 106       5.014  -7.194   1.974 
ATOM    676  C   LYS A 106       8.204 -13.134   2.988 
ATOM    677  O   LYS A 106       7.514 -14.131   3.203 
ATOM    678  N   LEU A 107       9.370 -12.908   3.618 
ATOM    679  CA  LEU A 107       9.910 -13.866   4.533 
ATOM    680  CB  LEU A 107      11.381 -13.570   4.883 
ATOM    681  CG  LEU A 107      12.026 -14.570   5.857 
ATOM    682  CD1 LEU A 107      12.138 -15.973   5.238 
ATOM    683  CD2 LEU A 107      13.375 -14.044   6.370 
ATOM    684  C   LEU A 107       9.105 -13.824   5.787 
ATOM    685  O   LEU A 107       8.661 -12.764   6.225 
ATOM    686  N   HIS A 108       8.855 -15.005   6.380 
ATOM    687  CA  HIS A 108       8.191 -15.020   7.648 
ATOM    688  ND1 HIS A 108       6.503 -17.160   5.722 
ATOM    689  CG  HIS A 108       6.507 -16.861   7.063 
ATOM    690  CB  HIS A 108       6.725 -15.489   7.618 
ATOM    691  NE2 HIS A 108       6.076 -19.059   6.793 
ATOM    692  CD2 HIS A 108       6.247 -18.033   7.703 
ATOM    693  CE1 HIS A 108       6.239 -18.488   5.615 
ATOM    694  C   HIS A 108       8.993 -15.906   8.534 
ATOM    695  O   HIS A 108       9.644 -16.843   8.076 
ATOM    696  N   GLY A 109       8.958 -15.620   9.846 
ATOM    697  CA  GLY A 109       9.793 -16.334  10.759 
ATOM    698  C   GLY A 109      10.861 -15.362  11.144 
ATOM    699  O   GLY A 109      11.206 -14.465  10.376 
ATOM    700  N   GLY A 110      11.378 -15.513  12.376 
ATOM    701  CA  GLY A 110      12.344 -14.642  12.983 
ATOM    702  C   GLY A 110      13.717 -14.700  12.379 
ATOM    703  O   GLY A 110      14.419 -13.689  12.376 
ATOM    704  N   SER A 111      14.166 -15.876  11.892 
ATOM    705  CA  SER A 111      15.555 -15.993  11.521 
ATOM    706  CB  SER A 111      16.129 -17.404  11.740 
ATOM    707  OG  SER A 111      17.494 -17.439  11.353 
ATOM    708  C   SER A 111      15.827 -15.629  10.092 
ATOM    709  O   SER A 111      15.060 -15.888   9.167 
ATOM    710  N   PRO A 112      16.953 -14.967   9.967 
ATOM    711  CA  PRO A 112      17.492 -14.571   8.686 
ATOM    712  CD  PRO A 112      17.334 -14.031  11.015 
ATOM    713  CB  PRO A 112      18.504 -13.462   8.973 
ATOM    714  CG  PRO A 112      18.025 -12.860  10.301 
ATOM    715  C   PRO A 112      18.112 -15.709   7.930 
ATOM    716  O   PRO A 112      18.498 -15.507   6.778 
ATOM    717  N   TRP A 113      18.254 -16.900   8.543 
ATOM    718  CA  TRP A 113      18.952 -17.947   7.848 
ATOM    719  CB  TRP A 113      20.140 -18.493   8.653 
ATOM    720  CG  TRP A 113      21.239 -17.473   8.801 
ATOM    721  CD2 TRP A 113      22.171 -17.157   7.757 
ATOM    722  CD1 TRP A 113      21.549 -16.668   9.857 
ATOM    723  NE1 TRP A 113      22.625 -15.874   9.541 
ATOM    724  CE2 TRP A 113      23.017 -16.164   8.250 
ATOM    725  CE3 TRP A 113      22.310 -17.654   6.495 
ATOM    726  CZ2 TRP A 113      24.022 -15.652   7.480 
ATOM    727  CZ3 TRP A 113      23.322 -17.137   5.721 
ATOM    728  CH2 TRP A 113      24.162 -16.156   6.206 
ATOM    729  C   TRP A 113      18.019 -19.078   7.526 
ATOM    730  O   TRP A 113      16.980 -19.259   8.157 
ATOM    731  N   PRO A 114      18.387 -19.844   6.525 
ATOM    732  CA  PRO A 114      17.605 -20.941   6.018 
ATOM    733  CD  PRO A 114      19.726 -19.807   5.959 
ATOM    734  CB  PRO A 114      18.412 -21.510   4.849 
ATOM    735  CG  PRO A 114      19.865 -21.131   5.190 
ATOM    736  C   PRO A 114      17.349 -21.963   7.077 
ATOM    737  O   PRO A 114      18.132 -22.055   8.021 
ATOM    738  N   PRO A 115      16.287 -22.717   6.949 
ATOM    739  CA  PRO A 115      15.417 -22.592   5.810 
ATOM    740  CD  PRO A 115      16.308 -24.080   7.460 
ATOM    741  CB  PRO A 115      14.554 -23.850   5.796 
ATOM    742  CG  PRO A 115      15.436 -24.898   6.494 
ATOM    743  C   PRO A 115      14.624 -21.326   5.826 
ATOM    744  O   PRO A 115      14.324 -20.822   6.907 
ATOM    745  N   CYS A 116      14.262 -20.805   4.637 
ATOM    746  CA  CYS A 116      13.552 -19.559   4.576 
ATOM    747  CB  CYS A 116      14.136 -18.609   3.509 
ATOM    748  SG  CYS A 116      15.947 -18.432   3.606 
ATOM    749  C   CYS A 116      12.141 -19.851   4.153 
ATOM    750  O   CYS A 116      11.913 -20.416   3.083 
ATOM    751  N   GLN A 117      11.145 -19.461   4.980 
ATOM    752  CA  GLN A 117       9.776 -19.689   4.605 
ATOM    753  CB  GLN A 117       8.829 -20.057   5.761 
ATOM    754  CG  GLN A 117       9.262 -21.272   6.578 
ATOM    755  CD  GLN A 117       9.944 -20.724   7.818 
ATOM    756  OE1 GLN A 117      10.525 -19.641   7.791 
ATOM    757  NE2 GLN A 117       9.847 -21.480   8.943 
ATOM    758  C   GLN A 117       9.264 -18.399   4.045 
ATOM    759  O   GLN A 117       9.593 -17.322   4.542 
ATOM    760  N   TYR A 118       8.444 -18.476   2.979 
ATOM    761  CA  TYR A 118       7.961 -17.279   2.352 
ATOM    762  CB  TYR A 118       8.554 -17.047   0.952 
ATOM    763  CG  TYR A 118      10.003 -16.728   1.079 
ATOM    764  CD1 TYR A 118      10.406 -15.445   1.371 
ATOM    765  CD2 TYR A 118      10.958 -17.702   0.895 
ATOM    766  CE1 TYR A 118      11.740 -15.138   1.486 
ATOM    767  CE2 TYR A 118      12.294 -17.401   1.008 
ATOM    768  CZ  TYR A 118      12.686 -16.117   1.304 
ATOM    769  OH  TYR A 118      14.057 -15.806   1.420 
ATOM    770  C   TYR A 118       6.480 -17.356   2.150 
ATOM    771  O   TYR A 118       5.907 -18.436   2.018 
ATOM    772  N   ARG A 119       5.827 -16.174   2.139 
ATOM    773  CA  ARG A 119       4.427 -16.059   1.843 
ATOM    774  CB  ARG A 119       3.652 -15.202   2.858 
ATOM    775  CG  ARG A 119       3.673 -15.788   4.269 
ATOM    776  CD  ARG A 119       2.594 -16.840   4.518 
ATOM    777  NE  ARG A 119       2.885 -17.449   5.844 
ATOM    778  CZ  ARG A 119       1.863 -17.879   6.638 
ATOM    779  NH1 ARG A 119       0.571 -17.731   6.223 
ATOM    780  NH2 ARG A 119       2.135 -18.448   7.848 
ATOM    781  C   ARG A 119       4.365 -15.344   0.526 
ATOM    782  O   ARG A 119       5.061 -14.349   0.325 
ATOM    783  N   ALA A 120       3.524 -15.828  -0.411 
ATOM    784  CA  ALA A 120       3.516 -15.241  -1.722 
ATOM    785  CB  ALA A 120       3.540 -16.279  -2.857 
ATOM    786  C   ALA A 120       2.290 -14.411  -1.918 
ATOM    787  O   ALA A 120       1.191 -14.774  -1.498 
ATOM    788  N   THR A 121       2.473 -13.235  -2.553 
ATOM    789  CA  THR A 121       1.362 -12.387  -2.858 
ATOM    790  CB  THR A 121       1.414 -11.077  -2.132 
ATOM    791  OG1 THR A 121       1.493 -11.279  -0.729 
ATOM    792  CG2 THR A 121       0.136 -10.304  -2.467 
ATOM    793  C   THR A 121       1.454 -12.058  -4.319 
ATOM    794  O   THR A 121       2.368 -11.355  -4.746 
ATOM    795  N   ALA A 122       0.503 -12.561  -5.131 
ATOM    796  CA  ALA A 122       0.506 -12.258  -6.535 
ATOM    797  CB  ALA A 122      -0.363 -13.214  -7.372 
ATOM    798  C   ALA A 122      -0.051 -10.879  -6.695 
ATOM    799  O   ALA A 122      -0.797 -10.403  -5.841 
ATOM    800  N   GLY A 123       0.311 -10.190  -7.800 
ATOM    801  CA  GLY A 123      -0.202  -8.866  -8.009 
ATOM    802  C   GLY A 123      -0.066  -8.514  -9.455 
ATOM    803  O   GLY A 123       0.601  -9.210 -10.221 
ATOM    804  N   PHE A 124      -0.738  -7.418  -9.864 
ATOM    805  CA  PHE A 124      -0.677  -6.940 -11.215 
ATOM    806  CB  PHE A 124      -1.952  -7.333 -11.988 
ATOM    807  CG  PHE A 124      -1.880  -6.953 -13.427 
ATOM    808  CD1 PHE A 124      -1.110  -7.677 -14.309 
ATOM    809  CD2 PHE A 124      -2.620  -5.893 -13.902 
ATOM    810  CE1 PHE A 124      -1.058  -7.330 -15.640 
ATOM    811  CE2 PHE A 124      -2.573  -5.544 -15.231 
ATOM    812  CZ  PHE A 124      -1.789  -6.263 -16.103 
ATOM    813  C   PHE A 124      -0.614  -5.444 -11.112 
ATOM    814  O   PHE A 124      -1.586  -4.807 -10.707 
ATOM    815  N   ARG A 125       0.538  -4.838 -11.470 
ATOM    816  CA  ARG A 125       0.653  -3.408 -11.368 
ATOM    817  CB  ARG A 125       0.731  -2.905  -9.919 
ATOM    818  CG  ARG A 125       1.922  -3.477  -9.148 
ATOM    819  CD  ARG A 125       2.201  -2.737  -7.841 
ATOM    820  NE  ARG A 125       2.654  -1.368  -8.212 
ATOM    821  CZ  ARG A 125       2.539  -0.343  -7.320 
ATOM    822  NH1 ARG A 125       2.021  -0.575  -6.078 
ATOM    823  NH2 ARG A 125       2.940   0.912  -7.672 
ATOM    824  C   ARG A 125       1.930  -2.974 -12.029 
ATOM    825  O   ARG A 125       2.704  -3.796 -12.517 
ATOM    826  N   ASN A 126       2.164  -1.643 -12.058 
ATOM    827  CA  ASN A 126       3.348  -1.060 -12.631 
ATOM    828  CB  ASN A 126       3.319   0.475 -12.733 
ATOM    829  CG  ASN A 126       2.288   0.920 -13.750 
ATOM    830  OD1 ASN A 126       1.798   0.128 -14.551 
ATOM    831  ND2 ASN A 126       1.954   2.238 -13.724 
ATOM    832  C   ASN A 126       4.475  -1.326 -11.687 
ATOM    833  O   ASN A 126       4.252  -1.649 -10.522 
ATOM    834  N   VAL A 127       5.728  -1.187 -12.170 
ATOM    835  CA  VAL A 127       6.853  -1.442 -11.318 
ATOM    836  CB  VAL A 127       7.620  -2.670 -11.710 
ATOM    837  CG1 VAL A 127       6.692  -3.888 -11.560 
ATOM    838  CG2 VAL A 127       8.164  -2.479 -13.137 
ATOM    839  C   VAL A 127       7.801  -0.286 -11.389 
ATOM    840  O   VAL A 127       7.791   0.482 -12.349 
ATOM    841  N   VAL A 128       8.640  -0.129 -10.338 
ATOM    842  CA  VAL A 128       9.608   0.932 -10.290 
ATOM    843  CB  VAL A 128       9.558   1.739  -9.024 
ATOM    844  CG1 VAL A 128      10.684   2.788  -9.058 
ATOM    845  CG2 VAL A 128       8.156   2.343  -8.876 
ATOM    846  C   VAL A 128      10.968   0.306 -10.332 
ATOM    847  O   VAL A 128      11.242  -0.659  -9.620 
ATOM    848  N   VAL A 129      11.864   0.853 -11.180 
ATOM    849  CA  VAL A 129      13.192   0.316 -11.293 
ATOM    850  CB  VAL A 129      13.377  -0.597 -12.470 
ATOM    851  CG1 VAL A 129      12.475  -1.829 -12.285 
ATOM    852  CG2 VAL A 129      13.103   0.196 -13.761 
ATOM    853  C   VAL A 129      14.143   1.454 -11.487 
ATOM    854  O   VAL A 129      13.740   2.610 -11.599 
ATOM    855  N   ALA A 130      15.453   1.141 -11.469 
ATOM    856  CA  ALA A 130      16.471   2.102 -11.776 
ATOM    857  CB  ALA A 130      17.570   2.201 -10.704 
ATOM    858  C   ALA A 130      17.107   1.586 -13.029 
ATOM    859  O   ALA A 130      17.251   0.376 -13.195 
ATOM    860  N   CYS A 131      17.489   2.483 -13.964 
ATOM    861  CA  CYS A 131      18.044   1.992 -15.195 
ATOM    862  CB  CYS A 131      17.222   2.356 -16.450 
ATOM    863  SG  CYS A 131      15.649   1.450 -16.538 
ATOM    864  C   CYS A 131      19.424   2.528 -15.408 
ATOM    865  O   CYS A 131      19.772   3.615 -14.946 
ATOM    866  N   GLU A 132      20.255   1.724 -16.108 
ATOM    867  CA  GLU A 132      21.592   2.093 -16.475 
ATOM    868  CB  GLU A 132      22.653   1.496 -15.531 
ATOM    869  CG  GLU A 132      24.095   1.876 -15.875 
ATOM    870  CD  GLU A 132      25.017   1.153 -14.901 
ATOM    871  OE1 GLU A 132      24.867  -0.090 -14.759 
ATOM    872  OE2 GLU A 132      25.883   1.833 -14.288 
ATOM    873  C   GLU A 132      21.835   1.497 -17.828 
ATOM    874  O   GLU A 132      21.581   0.315 -18.054 
ATOM    875  N   ASN A 133      22.341   2.307 -18.771 
ATOM    876  CA  ASN A 133      22.633   1.807 -20.081 
ATOM    877  CB  ASN A 133      23.666   0.669 -20.045 
ATOM    878  CG  ASN A 133      24.142   0.395 -21.460 
ATOM    879  OD1 ASN A 133      23.716   1.047 -22.412 
ATOM    880  ND2 ASN A 133      25.042  -0.612 -21.602 
ATOM    881  C   ASN A 133      21.369   1.284 -20.700 
ATOM    882  O   ASN A 133      21.405   0.415 -21.569 
ATOM    883  N   GLY A 134      20.206   1.809 -20.274 
ATOM    884  CA  GLY A 134      18.973   1.431 -20.908 
ATOM    885  C   GLY A 134      18.488   0.100 -20.407 
ATOM    886  O   GLY A 134      17.601  -0.497 -21.016 
ATOM    887  N   LEU A 135      19.052  -0.410 -19.291 
ATOM    888  CA  LEU A 135      18.626  -1.689 -18.777 
ATOM    889  CB  LEU A 135      19.722  -2.763 -18.865 
ATOM    890  CG  LEU A 135      20.118  -3.122 -20.306 
ATOM    891  CD1 LEU A 135      21.217  -4.195 -20.327 
ATOM    892  CD2 LEU A 135      18.890  -3.538 -21.130 
ATOM    893  C   LEU A 135      18.301  -1.547 -17.317 
ATOM    894  O   LEU A 135      18.890  -0.715 -16.629 
ATOM    895  N   PRO A 136      17.352  -2.313 -16.825 
ATOM    896  CA  PRO A 136      17.021  -2.252 -15.420 
ATOM    897  CD  PRO A 136      16.196  -2.669 -17.633 
ATOM    898  CB  PRO A 136      15.657  -2.921 -15.271 
ATOM    899  CG  PRO A 136      15.011  -2.730 -16.653 
ATOM    900  C   PRO A 136      18.077  -2.865 -14.544 
ATOM    901  O   PRO A 136      18.366  -4.050 -14.698 
ATOM    902  N   VAL A 137      18.700  -2.052 -13.670 
ATOM    903  CA  VAL A 137      19.685  -2.428 -12.695 
ATOM    904  CB  VAL A 137      20.708  -1.352 -12.497 
ATOM    905  CG1 VAL A 137      21.444  -1.158 -13.835 
ATOM    906  CG2 VAL A 137      20.006  -0.082 -11.995 
ATOM    907  C   VAL A 137      19.111  -2.788 -11.354 
ATOM    908  O   VAL A 137      19.737  -3.522 -10.593 
ATOM    909  N   HIS A 138      17.948  -2.222 -10.978 
ATOM    910  CA  HIS A 138      17.482  -2.425  -9.634 
ATOM    911  ND1 HIS A 138      17.868  -2.477  -6.392 
ATOM    912  CG  HIS A 138      17.517  -1.474  -7.267 
ATOM    913  CB  HIS A 138      18.027  -1.352  -8.671 
ATOM    914  NE2 HIS A 138      16.458  -1.147  -5.302 
ATOM    915  CD2 HIS A 138      16.654  -0.671  -6.586 
ATOM    916  CE1 HIS A 138      17.208  -2.233  -5.232 
ATOM    917  C   HIS A 138      15.989  -2.347  -9.596 
ATOM    918  O   HIS A 138      15.368  -1.672 -10.416 
ATOM    919  N   LEU A 139      15.380  -3.059  -8.624 
ATOM    920  CA  LEU A 139      13.959  -3.022  -8.464 
ATOM    921  CB  LEU A 139      13.328  -4.424  -8.387 
ATOM    922  CG  LEU A 139      11.796  -4.427  -8.219 
ATOM    923  CD1 LEU A 139      11.097  -3.859  -9.466 
ATOM    924  CD2 LEU A 139      11.275  -5.821  -7.830 
ATOM    925  C   LEU A 139      13.692  -2.338  -7.155 
ATOM    926  O   LEU A 139      14.328  -2.642  -6.146 
ATOM    927  N   ASP A 140      12.744  -1.377  -7.146 
ATOM    928  CA  ASP A 140      12.392  -0.683  -5.938 
ATOM    929  CB  ASP A 140      11.787   0.709  -6.222 
ATOM    930  CG  ASP A 140      11.444   1.439  -4.927 
ATOM    931  OD1 ASP A 140      10.721   0.858  -4.076 
ATOM    932  OD2 ASP A 140      11.902   2.602  -4.774 
ATOM    933  C   ASP A 140      11.357  -1.523  -5.257 
ATOM    934  O   ASP A 140      10.230  -1.654  -5.728 
ATOM    935  N   GLN A 141      11.749  -2.130  -4.123 
ATOM    936  CA  GLN A 141      10.948  -3.011  -3.316 
ATOM    937  CB  GLN A 141      11.779  -3.783  -2.278 
ATOM    938  CG  GLN A 141      12.762  -4.776  -2.905 
ATOM    939  CD  GLN A 141      11.952  -5.908  -3.523 
ATOM    940  OE1 GLN A 141      12.497  -6.786  -4.190 
ATOM    941  NE2 GLN A 141      10.610  -5.884  -3.303 
ATOM    942  C   GLN A 141       9.851  -2.293  -2.576 
ATOM    943  O   GLN A 141       8.819  -2.893  -2.282 
ATOM    944  N   SER A 142      10.034  -0.997  -2.253 
ATOM    945  CA  SER A 142       9.150  -0.301  -1.351 
ATOM    946  CB  SER A 142       9.491   1.193  -1.188 
ATOM    947  OG  SER A 142       9.124   1.919  -2.352 
ATOM    948  C   SER A 142       7.710  -0.375  -1.771 
ATOM    949  O   SER A 142       6.824  -0.464  -0.923 
ATOM    950  N   ILE A 143       7.420  -0.350  -3.080 
ATOM    951  CA  ILE A 143       6.051  -0.356  -3.517 
ATOM    952  CB  ILE A 143       5.929  -0.210  -5.009 
ATOM    953  CG1 ILE A 143       6.581  -1.395  -5.742 
ATOM    954  CG2 ILE A 143       6.534   1.151  -5.388 
ATOM    955  CD1 ILE A 143       6.281  -1.418  -7.241 
ATOM    956  C   ILE A 143       5.389  -1.633  -3.085 
ATOM    957  O   ILE A 143       4.203  -1.660  -2.760 
ATOM    958  N   PHE A 144       6.139  -2.743  -3.129 
ATOM    959  CA  PHE A 144       5.663  -4.054  -2.785 
ATOM    960  CB  PHE A 144       6.569  -5.164  -3.332 
ATOM    961  CG  PHE A 144       6.507  -4.997  -4.812 
ATOM    962  CD1 PHE A 144       5.397  -5.403  -5.519 
ATOM    963  CD2 PHE A 144       7.560  -4.429  -5.496 
ATOM    964  CE1 PHE A 144       5.340  -5.244  -6.884 
ATOM    965  CE2 PHE A 144       7.507  -4.271  -6.860 
ATOM    966  CZ  PHE A 144       6.396  -4.677  -7.557 
ATOM    967  C   PHE A 144       5.482  -4.230  -1.309 
ATOM    968  O   PHE A 144       4.699  -5.077  -0.876 
ATOM    969  N   ARG A 145       6.264  -3.500  -0.495 
ATOM    970  CA  ARG A 145       6.177  -3.640   0.929 
ATOM    971  CB  ARG A 145       7.187  -2.736   1.646 
ATOM    972  CG  ARG A 145       8.616  -2.950   1.149 
ATOM    973  CD  ARG A 145       9.671  -2.223   1.979 
ATOM    974  NE  ARG A 145       9.994  -3.112   3.127 
ATOM    975  CZ  ARG A 145      10.901  -4.116   2.955 
ATOM    976  NH1 ARG A 145      11.537  -4.250   1.755 
ATOM    977  NH2 ARG A 145      11.162  -4.987   3.973 
ATOM    978  C   ARG A 145       4.810  -3.223   1.343 
ATOM    979  O   ARG A 145       4.160  -3.893   2.145 
ATOM    980  N   ARG A 146       4.339  -2.101   0.769 
ATOM    981  CA  ARG A 146       3.061  -1.554   1.109 
ATOM    982  CB  ARG A 146       2.944  -0.061   0.750 
ATOM    983  CG  ARG A 146       4.017   0.799   1.422 
ATOM    984  CD  ARG A 146       3.933   2.291   1.088 
ATOM    985  NE  ARG A 146       5.205   2.914   1.552 
ATOM    986  CZ  ARG A 146       6.283   2.930   0.714 
ATOM    987  NH1 ARG A 146       6.168   2.412  -0.544 
ATOM    988  NH2 ARG A 146       7.470   3.456   1.131 
ATOM    989  C   ARG A 146       2.016  -2.301   0.298 
ATOM    990  O   ARG A 146       1.257  -1.625  -0.446 
ATOM    991  OXT ARG A 146       1.959  -3.554   0.415 
TER
HEADER lig_83.pdb
ATOM      1  P    DC A   1     410.670  28.155-315.538 
ATOM      2  OP1  DC A   1     411.651  27.056-315.677 
ATOM      3  OP2  DC A   1     409.245  27.760-315.560 
ATOM      4  O5'  DC A   1     410.977  28.985-314.204 
ATOM      5  C5'  DC A   1     411.941  30.053-314.252 
ATOM      6  C4'  DC A   1     411.416  31.260-313.498 
ATOM      7  O4'  DC A   1     410.621  32.139-314.343 
ATOM      8  C3'  DC A   1     410.498  30.956-312.315 
ATOM      9  O3'  DC A   1     410.757  31.896-311.278 
ATOM     10  C2'  DC A   1     409.086  31.199-312.847 
ATOM     11  C1'  DC A   1     409.416  32.448-313.659 
ATOM     12  N1   DC A   1     408.383  32.792-314.675 
ATOM     13  C2   DC A   1     408.151  34.140-314.935 
ATOM     14  O2   DC A   1     408.806  34.988-314.318 
ATOM     15  N3   DC A   1     407.212  34.475-315.858 
ATOM     16  C4   DC A   1     406.523  33.526-316.505 
ATOM     17  N4   DC A   1     405.619  33.904-317.396 
ATOM     18  C5   DC A   1     406.746  32.134-316.253 
ATOM     19  C6   DC A   1     407.688  31.820-315.327 
ATOM     20  P    DA A   2     410.757  31.395-309.758 
ATOM     21  OP1  DA A   2     412.080  30.822-309.424 
ATOM     22  OP2  DA A   2     409.590  30.514-309.527 
ATOM     23  O5'  DA A   2     410.553  32.773-308.971 
ATOM     24  C5'  DA A   2     411.059  33.989-309.552 
ATOM     25  C4'  DA A   2     410.032  35.097-309.413 
ATOM     26  O4'  DA A   2     409.096  35.130-310.528 
ATOM     27  C3'  DA A   2     409.133  35.019-308.179 
ATOM     28  O3'  DA A   2     408.887  36.337-307.704 
ATOM     29  C2'  DA A   2     407.819  34.434-308.694 
ATOM     30  C1'  DA A   2     407.780  35.215-310.005 
ATOM     31  N9   DA A   2     406.843  34.647-311.014 
ATOM     32  C8   DA A   2     406.535  33.336-311.241 
ATOM     33  N7   DA A   2     405.676  33.157-312.197 
ATOM     34  C5   DA A   2     405.393  34.443-312.637 
ATOM     35  C6   DA A   2     404.545  34.935-313.643 
ATOM     36  N6   DA A   2     403.791  34.149-314.424 
ATOM     37  N1   DA A   2     404.499  36.269-313.817 
ATOM     38  C2   DA A   2     405.251  37.045-313.038 
ATOM     39  N3   DA A   2     406.076  36.701-312.072 
ATOM     40  C4   DA A   2     406.102  35.362-311.918 
ATOM     41  P    DT A   3     408.859  36.601-306.126 
ATOM     42  OP1  DT A   3     410.240  36.794-305.631 
ATOM     43  OP2  DT A   3     408.073  35.538-305.459 
ATOM     44  O5'  DT A   3     408.061  37.985-306.052 
ATOM     45  C5'  DT A   3     408.164  38.911-307.150 
ATOM     46  C4'  DT A   3     406.797  39.473-307.486 
ATOM     47  O4'  DT A   3     406.077  38.646-308.444 
ATOM     48  C3'  DT A   3     405.827  39.606-306.312 
ATOM     49  O3'  DT A   3     405.055  40.788-306.485 
ATOM     50  C2'  DT A   3     404.899  38.398-306.437 
ATOM     51  C1'  DT A   3     404.761  38.437-307.955 
ATOM     52  N1   DT A   3     404.244  37.170-308.544 
ATOM     53  C2   DT A   3     403.434  37.277-309.648 
ATOM     54  O2   DT A   3     403.132  38.348-310.148 
ATOM     55  N3   DT A   3     402.973  36.082-310.165 
ATOM     56  C4   DT A   3     403.250  34.820-309.681 
ATOM     57  O4   DT A   3     402.780  33.821-310.228 
ATOM     58  C5   DT A   3     404.109  34.810-308.519 
ATOM     59  C7   DT A   3     404.460  33.476-307.928 
ATOM     60  C6   DT A   3     404.570  35.957-307.996 
ATOM     61  P    DG A   4     404.714  41.687-305.205 
ATOM     62  OP1  DG A   4     405.847  42.596-304.923 
ATOM     63  OP2  DG A   4     404.285  40.817-304.088 
ATOM     64  O5'  DG A   4     403.465  42.534-305.737 
ATOM     65  C5'  DG A   4     403.376  42.839-307.142 
ATOM     66  C4'  DG A   4     401.958  42.617-307.630 
ATOM     67  O4'  DG A   4     401.728  41.247-308.066 
ATOM     68  C3'  DG A   4     400.853  42.869-306.604 
ATOM     69  O3'  DG A   4     399.736  43.452-307.264 
ATOM     70  C2'  DG A   4     400.456  41.476-306.115 
ATOM     71  C1'  DG A   4     400.524  40.785-307.473 
ATOM     72  N9   DG A   4     400.590  39.299-307.387 
ATOM     73  C8   DG A   4     401.205  38.508-306.441 
ATOM     74  N7   DG A   4     401.076  37.222-306.656 
ATOM     75  C5   DG A   4     400.322  37.156-307.826 
ATOM     76  C6   DG A   4     399.861  36.027-308.553 
ATOM     77  O6   DG A   4     400.026  34.835-308.311 
ATOM     78  N1   DG A   4     399.129  36.412-309.684 
ATOM     79  C2   DG A   4     398.875  37.716-310.063 
ATOM     80  N2   DG A   4     398.156  37.873-311.178 
ATOM     81  N3   DG A   4     399.308  38.773-309.381 
ATOM     82  C4   DG A   4     400.020  38.418-308.280 
ATOM     83  P    DA A   5     398.918  44.613-306.526 
ATOM     84  OP1  DA A   5     399.593  45.912-306.747 
ATOM     85  OP2  DA A   5     398.685  44.235-305.114 
ATOM     86  O5'  DA A   5     397.533  44.582-307.326 
ATOM     87  C5'  DA A   5     397.534  44.174-308.707 
ATOM     88  C4'  DA A   5     396.376  43.233-308.970 
ATOM     89  O4'  DA A   5     396.723  41.841-308.715 
ATOM     90  C3'  DA A   5     395.126  43.462-308.121 
ATOM     91  O3'  DA A   5     393.975  43.211-308.920 
ATOM     92  C2'  DA A   5     395.198  42.396-307.028 
ATOM     93  C1'  DA A   5     395.700  41.263-307.918 
ATOM     94  N9   DA A   5     396.290  40.124-307.163 
ATOM     95  C8   DA A   5     397.006  40.157-306.000 
ATOM     96  N7   DA A   5     397.387  38.988-305.585 
ATOM     97  C5   DA A   5     396.888  38.115-306.542 
ATOM     98  C6   DA A   5     396.955  36.718-306.676 
ATOM     99  N6   DA A   5     397.582  35.920-305.800 
ATOM    100  N1   DA A   5     396.351  36.170-307.745 
ATOM    101  C2   DA A   5     395.730  36.967-308.612 
ATOM    102  N3   DA A   5     395.602  38.277-308.592 
ATOM    103  C4   DA A   5     396.215  38.800-307.511 
ATOM    104  P    DA A   6     392.697  44.163-308.759 
ATOM    105  OP1  DA A   6     392.876  45.377-309.585 
ATOM    106  OP2  DA A   6     392.425  44.389-307.323 
ATOM    107  O5'  DA A   6     391.543  43.249-309.388 
ATOM    108  C5'  DA A   6     391.883  42.311-310.425 
ATOM    109  C4'  DA A   6     391.195  40.983-310.169 
ATOM    110  O4'  DA A   6     391.986  40.103-309.320 
ATOM    111  C3'  DA A   6     389.843  41.061-309.461 
ATOM    112  O3'  DA A   6     388.984  40.062-309.999 
ATOM    113  C2'  DA A   6     390.147  40.709-308.005 
ATOM    114  C1'  DA A   6     391.144  39.591-308.299 
ATOM    115  N9   DA A   6     391.998  39.229-307.133 
ATOM    116  C8   DA A   6     392.485  40.045-306.153 
ATOM    117  N7   DA A   6     393.203  39.430-305.266 
ATOM    118  C5   DA A   6     393.194  38.107-305.689 
ATOM    119  C6   DA A   6     393.783  36.942-305.169 
ATOM    120  N6   DA A   6     394.530  36.924-304.056 
ATOM    121  N1   DA A   6     393.573  35.792-305.836 
ATOM    122  C2   DA A   6     392.830  35.817-306.942 
ATOM    123  N3   DA A   6     392.234  36.836-307.519 
ATOM    124  C4   DA A   6     392.458  37.975-306.831 
ATOM    125  P    DG A   7     387.440  40.409-310.231 
ATOM    126  OP1  DG A   7     387.276  41.098-311.531 
ATOM    127  OP2  DG A   7     386.908  41.121-309.047 
ATOM    128  O5'  DG A   7     386.795  38.947-310.312 
ATOM    129  C5'  DG A   7     387.594  37.860-310.817 
ATOM    130  C4'  DG A   7     387.407  36.633-309.948 
ATOM    131  O4'  DG A   7     388.339  36.599-308.829 
ATOM    132  C3'  DG A   7     386.036  36.485-309.290 
ATOM    133  O3'  DG A   7     385.683  35.107-309.265 
ATOM    134  C2'  DG A   7     386.244  36.958-307.851 
ATOM    135  C1'  DG A   7     387.609  36.309-307.646 
ATOM    136  N9   DG A   7     388.366  36.860-306.488 
ATOM    137  C8   DG A   7     388.394  38.147-305.998 
ATOM    138  N7   DG A   7     389.171  38.305-304.953 
ATOM    139  C5   DG A   7     389.693  37.031-304.735 
ATOM    140  C6   DG A   7     390.598  36.572-303.742 
ATOM    141  O6   DG A   7     391.134  37.207-302.837 
ATOM    142  N1   DG A   7     390.863  35.203-303.885 
ATOM    143  C2   DG A   7     390.325  34.385-304.859 
ATOM    144  N2   DG A   7     390.705  33.105-304.826 
ATOM    145  N3   DG A   7     389.477  34.816-305.790 
ATOM    146  C4   DG A   7     389.209  36.142-305.666 
ATOM    147  P    DA A   8     384.165  34.689-309.556 
ATOM    148  OP1  DA A   8     383.944  34.610-311.017 
ATOM    149  OP2  DA A   8     383.253  35.582-308.808 
ATOM    150  O5'  DA A   8     384.116  33.219-308.924 
ATOM    151  C5'  DA A   8     385.316  32.424-308.912 
ATOM    152  C4'  DA A   8     385.472  31.741-307.567 
ATOM    153  O4'  DA A   8     386.188  32.568-306.604 
ATOM    154  C3'  DA A   8     384.172  31.382-306.849 
ATOM    155  O3'  DA A   8     384.345  30.141-306.176 
ATOM    156  C2'  DA A   8     383.991  32.481-305.801 
ATOM    157  C1'  DA A   8     385.457  32.573-305.387 
ATOM    158  N9   DA A   8     385.794  33.822-304.651 
ATOM    159  C8   DA A   8     385.277  35.074-304.822 
ATOM    160  N7   DA A   8     385.776  35.963-304.019 
ATOM    161  C5   DA A   8     386.692  35.249-303.259 
ATOM    162  C6   DA A   8     387.559  35.627-302.220 
ATOM    163  N6   DA A   8     387.647  36.878-301.747 
ATOM    164  N1   DA A   8     388.335  34.667-301.682 
ATOM    165  C2   DA A   8     388.244  33.426-302.156 
ATOM    166  N3   DA A   8     387.477  32.958-303.116 
ATOM    167  C4   DA A   8     386.710  33.938-303.637 
ATOM    168  P    DA A   9     383.139  29.087-306.169 
ATOM    169  OP1  DA A   9     383.165  28.294-307.418 
ATOM    170  OP2  DA A   9     381.870  29.789-305.871 
ATOM    171  O5'  DA A   9     383.541  28.157-304.931 
ATOM    172  C5'  DA A   9     384.934  27.982-304.612 
ATOM    173  C4'  DA A   9     385.140  28.082-303.114 
ATOM    174  O4'  DA A   9     385.365  29.452-302.675 
ATOM    175  C3'  DA A   9     383.973  27.605-302.249 
ATOM    176  O3'  DA A   9     384.492  26.963-301.091 
ATOM    177  C2'  DA A   9     383.263  28.888-301.816 
ATOM    178  C1'  DA A   9     384.522  29.711-301.563 
ATOM    179  N9   DA A   9     384.276  31.178-301.499 
ATOM    180  C8   DA A   9     383.368  31.917-302.202 
ATOM    181  N7   DA A   9     383.393  33.184-301.923 
ATOM    182  C5   DA A   9     384.392  33.295-300.965 
ATOM    183  C6   DA A   9     384.910  34.394-300.259 
ATOM    184  N6   DA A   9     384.469  35.650-300.420 
ATOM    185  N1   DA A   9     385.899  34.153-299.379 
ATOM    186  C2   DA A   9     386.332  32.904-299.224 
ATOM    187  N3   DA A   9     385.929  31.804-299.823 
ATOM    188  C4   DA A   9     384.938  32.072-300.699 
ATOM    189  P    DA A  10     383.763  25.647-300.541 
ATOM    190  OP1  DA A  10     384.249  24.464-301.285 
ATOM    191  OP2  DA A  10     382.299  25.856-300.538 
ATOM    192  O5'  DA A  10     384.302  25.595-299.035 
ATOM    193  C5'  DA A  10     385.605  26.132-298.739 
ATOM    194  C4'  DA A  10     385.551  26.953-297.467 
ATOM    195  O4'  DA A  10     385.199  28.344-297.718 
ATOM    196  C3'  DA A  10     384.530  26.498-296.424 
ATOM    197  O3'  DA A  10     385.081  26.688-295.127 
ATOM    198  C2'  DA A  10     383.349  27.452-296.595 
ATOM    199  C1'  DA A  10     384.175  28.718-296.810 
ATOM    200  N9   DA A  10     383.405  29.840-297.417 
ATOM    201  C8   DA A  10     382.397  29.777-298.335 
ATOM    202  N7   DA A  10     381.921  30.936-298.671 
ATOM    203  C5   DA A  10     382.667  31.835-297.921 
ATOM    204  C6   DA A  10     382.647  33.236-297.825 
ATOM    205  N6   DA A  10     381.807  34.013-298.523 
ATOM    206  N1   DA A  10     383.524  33.812-296.982 
ATOM    207  C2   DA A  10     384.357  33.035-296.292 
ATOM    208  N3   DA A  10     384.468  31.725-296.298 
ATOM    209  C4   DA A  10     383.578  31.172-297.150 
ATOM    210  P    DG A  11     384.813  25.583-294.000 
ATOM    211  OP1  DG A  11     385.795  24.484-294.139 
ATOM    212  OP2  DG A  11     383.388  25.188-294.022 
ATOM    213  O5'  DG A  11     385.120  26.413-292.666 
ATOM    214  C5'  DG A  11     386.085  27.481-292.714 
ATOM    215  C4'  DG A  11     385.560  28.687-291.960 
ATOM    216  O4'  DG A  11     384.764  29.567-292.806 
ATOM    217  C3'  DG A  11     384.641  28.384-290.777 
ATOM    218  O3'  DG A  11     384.901  29.323-289.740 
ATOM    219  C2'  DG A  11     383.230  28.627-291.310 
ATOM    220  C1'  DG A  11     383.559  29.876-292.121 
ATOM    221  N9   DG A  11     382.526  30.220-293.138 
ATOM    222  C8   DG A  11     381.731  29.383-293.890 
ATOM    223  N7   DG A  11     380.914  30.009-294.702 
ATOM    224  C5   DG A  11     381.187  31.356-294.470 
ATOM    225  C6   DG A  11     380.616  32.517-295.056 
ATOM    226  O6   DG A  11     379.740  32.596-295.912 
ATOM    227  N1   DG A  11     381.185  33.686-294.531 
ATOM    228  C2   DG A  11     382.174  33.728-293.569 
ATOM    229  N2   DG A  11     382.584  34.944-293.201 
ATOM    230  N3   DG A  11     382.709  32.638-293.021 
ATOM    231  C4   DG A  11     382.168  31.496-293.518 
ATOM    232  P    DA A  12     384.900  28.823-288.220 
ATOM    233  OP1  DA A  12     386.223  28.250-287.886 
ATOM    234  OP2  DA A  12     383.734  27.942-287.989 
ATOM    235  O5'  DA A  12     384.696  30.200-287.434 
ATOM    236  C5'  DA A  12     385.202  31.417-288.014 
ATOM    237  C4'  DA A  12     384.176  32.524-287.875 
ATOM    238  O4'  DA A  12     383.240  32.557-288.990 
ATOM    239  C3'  DA A  12     383.277  32.446-286.641 
ATOM    240  O3'  DA A  12     383.031  33.765-286.167 
ATOM    241  C2'  DA A  12     381.962  31.862-287.156 
ATOM    242  C1'  DA A  12     381.923  32.643-288.467 
ATOM    243  N9   DA A  12     380.986  32.074-289.476 
ATOM    244  C8   DA A  12     380.678  30.764-289.703 
ATOM    245  N7   DA A  12     379.819  30.585-290.659 
ATOM    246  C5   DA A  12     379.536  31.871-291.099 
ATOM    247  C6   DA A  12     378.688  32.363-292.105 
ATOM    248  N6   DA A  12     377.934  31.576-292.886 
ATOM    249  N1   DA A  12     378.642  33.697-292.279 
ATOM    250  C2   DA A  12     379.395  34.472-291.500 
ATOM    251  N3   DA A  12     380.219  34.129-290.534 
ATOM    252  C4   DA A  12     380.245  32.790-290.380 
ATOM    253  P    DC A  13     383.002  34.029-284.588 
ATOM    254  OP1  DC A  13     384.384  34.222-284.093 
ATOM    255  OP2  DC A  13     382.217  32.966-283.922 
ATOM    256  O5'  DC A  13     382.204  35.413-284.514 
ATOM    257  C5'  DC A  13     382.308  36.339-285.613 
ATOM    258  C4'  DC A  13     380.940  36.900-285.948 
ATOM    259  O4'  DC A  13     380.220  36.074-286.906 
ATOM    260  C3'  DC A  13     379.970  37.034-284.775 
ATOM    261  O3'  DC A  13     379.198  38.216-284.947 
ATOM    262  C2'  DC A  13     379.042  35.825-284.899 
ATOM    263  C1'  DC A  13     378.904  35.865-286.418 
ATOM    264  N1   DC A  13     378.388  34.598-287.006 
ATOM    265  C2   DC A  13     377.565  34.690-288.125 
ATOM    266  O2   DC A  13     377.300  35.808-288.581 
ATOM    267  N3   DC A  13     377.082  33.545-288.676 
ATOM    268  C4   DC A  13     377.393  32.353-288.153 
ATOM    269  N4   DC A  13     376.899  31.267-288.726 
ATOM    270  C5   DC A  13     378.238  32.237-287.001 
ATOM    271  C6   DC A  13     378.708  33.391-286.465 
ATOM    272  P    DG A  14     378.858  39.115-283.668 
ATOM    273  OP1  DG A  14     379.991  40.024-283.385 
ATOM    274  OP2  DG A  14     378.429  38.245-282.550 
ATOM    275  O5'  DG A  14     377.608  39.961-284.200 
ATOM    276  C5'  DG A  14     377.519  40.267-285.604 
ATOM    277  C4'  DG A  14     376.102  40.045-286.092 
ATOM    278  O4'  DG A  14     375.871  38.675-286.528 
ATOM    279  C3'  DG A  14     374.997  40.297-285.067 
ATOM    280  O3'  DG A  14     373.879  40.880-285.726 
ATOM    281  C2'  DG A  14     374.600  38.904-284.577 
ATOM    282  C1'  DG A  14     374.667  38.213-285.935 
ATOM    283  N9   DG A  14     374.734  36.727-285.849 
ATOM    284  C8   DG A  14     375.349  35.936-284.903 
ATOM    285  N7   DG A  14     375.219  34.650-285.118 
ATOM    286  C5   DG A  14     374.465  34.583-286.288 
ATOM    287  C6   DG A  14     374.004  33.455-287.015 
ATOM    288  O6   DG A  14     374.170  32.263-286.773 
ATOM    289  N1   DG A  14     373.272  33.840-288.147 
ATOM    290  C2   DG A  14     373.018  35.144-288.526 
ATOM    291  N2   DG A  14     372.299  35.301-289.640 
ATOM    292  N3   DG A  14     373.452  36.201-287.843 
ATOM    293  C4   DG A  14     374.163  35.846-286.743 
ATOM    294  P    DT A  15     373.062  42.040-284.988 
ATOM    295  OP1  DT A  15     373.736  43.340-285.209 
ATOM    296  OP2  DT A  15     372.828  41.663-283.577 
ATOM    297  O5'  DT A  15     371.676  42.010-285.788 
ATOM    298  C5'  DT A  15     371.677  41.602-287.169 
ATOM    299  C4'  DT A  15     370.519  40.660-287.432 
ATOM    300  O4'  DT A  15     370.867  39.269-287.177 
ATOM    301  C3'  DT A  15     369.269  40.890-286.583 
ATOM    302  O3'  DT A  15     368.118  40.639-287.382 
ATOM    303  C2'  DT A  15     369.342  39.824-285.490 
ATOM    304  C1'  DT A  15     369.843  38.691-286.380 
ATOM    305  N1   DT A  15     370.433  37.552-285.625 
ATOM    306  C2   DT A  15     370.246  36.293-286.144 
ATOM    307  O2   DT A  15     369.630  36.085-287.174 
ATOM    308  N3   DT A  15     370.807  35.261-285.415 
ATOM    309  C4   DT A  15     371.522  35.383-284.240 
ATOM    310  O4   DT A  15     371.976  34.385-283.678 
ATOM    311  C5   DT A  15     371.664  36.742-283.775 
ATOM    312  C7   DT A  15     372.428  36.962-282.503 
ATOM    313  C6   DT A  15     371.129  37.764-284.463 
ATOM    314  P    DG A  16     366.840  41.590-287.221 
ATOM    315  OP1  DG A  16     367.019  42.805-288.048 
ATOM    316  OP2  DG A  16     366.568  41.816-285.785 
ATOM    317  O5'  DG A  16     365.686  40.676-287.850 
ATOM    318  C5'  DG A  16     366.026  39.738-288.887 
ATOM    319  C4'  DG A  16     365.339  38.411-288.631 
ATOM    320  O4'  DG A  16     366.129  37.531-287.783 
ATOM    321  C3'  DG A  16     363.986  38.488-287.924 
ATOM    322  O3'  DG A  16     363.128  37.489-288.461 
ATOM    323  C2'  DG A  16     364.290  38.136-286.468 
ATOM    324  C1'  DG A  16     365.288  37.019-286.761 
ATOM    325  N9   DG A  16     366.142  36.657-285.595 
ATOM    326  C8   DG A  16     366.641  37.465-284.598 
ATOM    327  N7   DG A  16     367.366  36.830-283.708 
ATOM    328  C5   DG A  16     367.345  35.507-284.149 
ATOM    329  C6   DG A  16     367.953  34.350-283.596 
ATOM    330  O6   DG A  16     368.647  34.253-282.588 
ATOM    331  N1   DG A  16     367.675  33.210-284.363 
ATOM    332  C2   DG A  16     366.911  33.191-285.514 
ATOM    333  N2   DG A  16     366.765  32.000-286.100 
ATOM    334  N3   DG A  16     366.341  34.277-286.032 
ATOM    335  C4   DG A  16     366.601  35.391-285.299 
ATOM    336  P    DC A  17     361.583  37.837-288.693 
ATOM    337  OP1  DC A  17     361.420  38.526-289.993 
ATOM    338  OP2  DC A  17     361.051  38.548-287.510 
ATOM    339  O5'  DC A  17     360.939  36.374-288.774 
ATOM    340  C5'  DC A  17     361.737  35.288-289.279 
ATOM    341  C4'  DC A  17     361.551  34.060-288.410 
ATOM    342  O4'  DC A  17     362.482  34.027-287.291 
ATOM    343  C3'  DC A  17     360.179  33.912-287.752 
ATOM    344  O3'  DC A  17     359.827  32.535-287.727 
ATOM    345  C2'  DC A  17     360.387  34.386-286.313 
ATOM    346  C1'  DC A  17     361.752  33.737-286.109 
ATOM    347  N1   DC A  17     362.510  34.287-284.950 
ATOM    348  C2   DC A  17     363.317  33.413-284.227 
ATOM    349  O2   DC A  17     363.372  32.228-284.574 
ATOM    350  N3   DC A  17     364.015  33.896-283.168 
ATOM    351  C4   DC A  17     363.928  35.187-282.824 
ATOM    352  N4   DC A  17     364.629  35.609-281.783 
ATOM    353  C5   DC A  17     363.103  36.103-283.554 
ATOM    354  C6   DC A  17     362.413  35.601-284.609 
ATOM    355  P    DG A  18     358.309  32.117-288.018 
ATOM    356  OP1  DG A  18     358.087  32.038-289.479 
ATOM    357  OP2  DG A  18     357.397  33.009-287.270 
ATOM    358  O5'  DG A  18     358.259  30.647-287.386 
ATOM    359  C5'  DG A  18     359.460  29.851-287.374 
ATOM    360  C4'  DG A  18     359.615  29.169-286.029 
ATOM    361  O4'  DG A  18     360.331  29.995-285.066 
ATOM    362  C3'  DG A  18     358.315  28.810-285.311 
ATOM    363  O3'  DG A  18     358.488  27.569-284.638 
ATOM    364  C2'  DG A  18     358.134  29.909-284.263 
ATOM    365  C1'  DG A  18     359.600  30.000-283.850 
ATOM    366  N9   DG A  18     359.937  31.250-283.113 
ATOM    367  C8   DG A  18     359.427  32.521-283.271 
ATOM    368  N7   DG A  18     359.940  33.408-282.454 
ATOM    369  C5   DG A  18     360.855  32.674-281.701 
ATOM    370  C6   DG A  18     361.718  33.090-280.654 
ATOM    371  O6   DG A  18     361.856  34.209-280.169 
ATOM    372  N1   DG A  18     362.481  32.020-280.164 
ATOM    373  C2   DG A  18     362.418  30.720-280.626 
ATOM    374  N2   DG A  18     363.229  29.844-280.026 
ATOM    375  N3   DG A  18     361.608  30.331-281.609 
ATOM    376  C4   DG A  18     360.861  31.356-282.094 
ATOM    377  P    DG A  19     357.282  26.515-284.631 
ATOM    378  OP1  DG A  19     357.309  25.722-285.880 
ATOM    379  OP2  DG A  19     356.014  27.217-284.334 
ATOM    380  O5'  DG A  19     357.684  25.585-283.393 
ATOM    381  C5'  DG A  19     359.077  25.410-283.074 
ATOM    382  C4'  DG A  19     359.283  25.510-281.576 
ATOM    383  O4'  DG A  19     359.508  26.880-281.137 
ATOM    384  C3'  DG A  19     358.116  25.033-280.711 
ATOM    385  O3'  DG A  19     358.635  24.391-279.553 
ATOM    386  C2'  DG A  19     357.406  26.315-280.278 
ATOM    387  C1'  DG A  19     358.665  27.138-280.025 
ATOM    388  N9   DG A  19     358.420  28.606-279.962 
ATOM    389  C8   DG A  19     357.509  29.368-280.661 
ATOM    390  N7   DG A  19     357.546  30.646-280.370 
ATOM    391  C5   DG A  19     358.551  30.737-279.409 
ATOM    392  C6   DG A  19     359.051  31.868-278.714 
ATOM    393  O6   DG A  19     358.703  33.042-278.805 
ATOM    394  N1   DG A  19     360.075  31.512-277.824 
ATOM    395  C2   DG A  19     360.554  30.232-277.633 
ATOM    396  N2   DG A  19     361.536  30.100-276.739 
ATOM    397  N3   DG A  19     360.085  29.170-278.287 
ATOM    398  C4   DG A  19     359.091  29.498-279.153 
ATOM    399  P    DA A  20     357.907  23.075-279.003 
ATOM    400  OP1  DA A  20     358.393  21.892-279.747 
ATOM    401  OP2  DA A  20     356.442  23.284-279.000 
ATOM    402  O5'  DA A  20     358.445  23.023-277.497 
ATOM    403  C5'  DA A  20     359.748  23.559-277.202 
ATOM    404  C4'  DA A  20     359.694  24.381-275.929 
ATOM    405  O4'  DA A  20     359.342  25.772-276.180 
ATOM    406  C3'  DA A  20     358.674  23.925-274.886 
ATOM    407  O3'  DA A  20     359.225  24.116-273.589 
ATOM    408  C2'  DA A  20     357.492  24.880-275.057 
ATOM    409  C1'  DA A  20     358.318  26.146-275.272 
ATOM    410  N9   DA A  20     357.548  27.268-275.879 
ATOM    411  C8   DA A  20     356.540  27.205-276.797 
ATOM    412  N7   DA A  20     356.064  28.364-277.133 
ATOM    413  C5   DA A  20     356.811  29.263-276.383 
ATOM    414  C6   DA A  20     356.790  30.663-276.288 
ATOM    415  N6   DA A  20     355.950  31.441-276.985 
ATOM    416  N1   DA A  20     357.667  31.240-275.444 
ATOM    417  C2   DA A  20     358.500  30.463-274.754 
ATOM    418  N3   DA A  20     358.611  29.153-274.760 
ATOM    419  C4   DA A  20     357.722  28.600-275.612 
ATOM    420  P    DT A  21     358.957  23.011-272.462 
ATOM    421  OP1  DT A  21     359.938  21.912-272.601 
ATOM    422  OP2  DT A  21     357.531  22.616-272.484 
ATOM    423  O5'  DT A  21     359.263  23.840-271.128 
ATOM    424  C5'  DT A  21     360.228  24.909-271.176 
ATOM    425  C4'  DT A  21     359.703  26.115-270.423 
ATOM    426  O4'  DT A  21     358.908  26.994-271.268 
ATOM    427  C3'  DT A  21     358.785  25.812-269.239 
ATOM    428  O3'  DT A  21     359.044  26.751-268.203 
ATOM    429  C2'  DT A  21     357.373  26.055-269.772 
ATOM    430  C1'  DT A  21     357.703  27.303-270.584 
ATOM    431  N1   DT A  21     356.669  27.648-271.600 
ATOM    432  C2   DT A  21     356.453  28.982-271.845 
ATOM    433  O2   DT A  21     357.062  29.869-271.273 
ATOM    434  N3   DT A  21     355.487  29.263-272.792 
ATOM    435  C4   DT A  21     354.740  28.341-273.497 
ATOM    436  O4   DT A  21     353.902  28.713-274.321 
ATOM    437  C5   DT A  21     355.038  26.967-273.171 
ATOM    438  C7   DT A  21     354.269  25.899-273.893 
ATOM    439  C6   DT A  21     355.972  26.665-272.254 
ATOM    440  P    DC A  22     359.043  26.250-266.682 
ATOM    441  OP1  DC A  22     360.366  25.677-266.349 
ATOM    442  OP2  DC A  22     357.877  25.370-266.451 
ATOM    443  O5'  DC A  22     358.840  27.628-265.896 
ATOM    444  C5'  DC A  22     359.346  28.845-266.476 
ATOM    445  C4'  DC A  22     358.319  29.952-266.337 
ATOM    446  O4'  DC A  22     357.383  29.985-267.452 
ATOM    447  C3'  DC A  22     357.420  29.874-265.103 
ATOM    448  O3'  DC A  22     357.174  31.192-264.629 
ATOM    449  C2'  DC A  22     356.105  29.290-265.619 
ATOM    450  C1'  DC A  22     356.067  30.070-266.929 
ATOM    451  N1   DC A  22     355.130  29.502-267.938 
ATOM    452  C2   DC A  22     354.462  30.391-268.776 
ATOM    453  O2   DC A  22     354.672  31.602-268.650 
ATOM    454  N3   DC A  22     353.603  29.893-269.703 
ATOM    455  C4   DC A  22     353.403  28.572-269.807 
ATOM    456  N4   DC A  22     352.555  28.136-270.727 
ATOM    457  C5   DC A  22     354.079  27.642-268.954 
ATOM    458  C6   DC A  22     354.933  28.159-268.035 
ATOM    459  P    DC A  23     357.145  31.456-263.050 
ATOM    460  OP1  DC A  23     358.527  31.650-262.555 
ATOM    461  OP2  DC A  23     356.360  30.394-262.384 
ATOM    462  O5'  DC A  23     356.348  32.841-262.976 
ATOM    463  C5'  DC A  23     356.451  33.766-264.075 
ATOM    464  C4'  DC A  23     355.084  34.328-264.410 
ATOM    465  O4'  DC A  23     354.364  33.502-265.368 
ATOM    466  C3'  DC A  23     354.113  34.461-263.237 
ATOM    467  O3'  DC A  23     353.341  35.643-263.409 
ATOM    468  C2'  DC A  23     353.186  33.253-263.362 
ATOM    469  C1'  DC A  23     353.048  33.293-264.880 
ATOM    470  N1   DC A  23     352.531  32.025-265.468 
ATOM    471  C2   DC A  23     351.708  32.117-266.587 
ATOM    472  O2   DC A  23     351.443  33.236-267.043 
ATOM    473  N3   DC A  23     351.226  30.973-267.139 
ATOM    474  C4   DC A  23     351.536  29.781-266.615 
ATOM    475  N4   DC A  23     351.042  28.694-267.188 
ATOM    476  C5   DC A  23     352.381  29.664-265.463 
ATOM    477  C6   DC A  23     352.852  30.819-264.927 
ATOM    478  P    DT A  24     353.001  36.543-262.130 
ATOM    479  OP1  DT A  24     354.134  37.451-261.847 
ATOM    480  OP2  DT A  24     352.572  35.673-261.012 
ATOM    481  O5'  DT A  24     351.752  37.389-262.662 
ATOM    482  C5'  DT A  24     351.662  37.694-264.066 
ATOM    483  C4'  DT A  24     350.245  37.473-264.555 
ATOM    484  O4'  DT A  24     350.015  36.102-264.990 
ATOM    485  C3'  DT A  24     349.140  37.724-263.529 
ATOM    486  O3'  DT A  24     348.022  38.307-264.188 
ATOM    487  C2'  DT A  24     348.743  36.331-263.039 
ATOM    488  C1'  DT A  24     348.810  35.641-264.398 
ATOM    489  N1   DT A  24     348.877  34.155-264.312 
ATOM    490  C2   DT A  24     348.244  33.442-265.300 
ATOM    491  O2   DT A  24     347.647  33.972-266.221 
ATOM    492  N3   DT A  24     348.327  32.067-265.187 
ATOM    493  C4   DT A  24     348.975  31.366-264.191 
ATOM    494  O4   DT A  24     348.980  30.133-264.195 
ATOM    495  C5   DT A  24     349.608  32.201-263.198 
ATOM    496  C7   DT A  24     350.336  31.518-262.078 
ATOM    497  C6   DT A  24     349.543  33.540-263.284 
ATOM    498  P    DG A  25     347.205  39.468-263.450 
ATOM    499  OP1  DG A  25     347.879  40.768-263.671 
ATOM    500  OP2  DG A  25     346.972  39.090-262.039 
ATOM    501  O5'  DG A  25     345.820  39.438-264.250 
ATOM    502  C5'  DG A  25     345.821  39.030-265.631 
ATOM    503  C4'  DG A  25     344.663  38.088-265.894 
ATOM    504  O4'  DG A  25     345.010  36.696-265.639 
ATOM    505  C3'  DG A  25     343.412  38.317-265.046 
ATOM    506  O3'  DG A  25     342.262  38.067-265.844 
ATOM    507  C2'  DG A  25     343.485  37.252-263.952 
ATOM    508  C1'  DG A  25     343.987  36.119-264.843 
ATOM    509  N9   DG A  25     344.577  34.980-264.087 
ATOM    510  C8   DG A  25     345.300  34.993-262.914 
ATOM    511  N7   DG A  25     345.680  33.807-262.507 
ATOM    512  C5   DG A  25     345.171  32.945-263.477 
ATOM    513  C6   DG A  25     345.257  31.533-263.581 
ATOM    514  O6   DG A  25     345.810  30.737-262.826 
ATOM    515  N1   DG A  25     344.598  31.062-264.727 
ATOM    516  C2   DG A  25     343.943  31.853-265.649 
ATOM    517  N2   DG A  25     343.377  31.212-266.674 
ATOM    518  N3   DG A  25     343.863  33.179-265.551 
ATOM    519  C4   DG A  25     344.496  33.650-264.446 
ATOM    520  P    DC A  26     340.984  39.018-265.684 
ATOM    521  OP1  DC A  26     341.163  40.233-266.510 
ATOM    522  OP2  DC A  26     340.711  39.244-264.247 
ATOM    523  O5'  DC A  26     339.830  38.104-266.312 
ATOM    524  C5'  DC A  26     340.170  37.166-267.349 
ATOM    525  C4'  DC A  26     339.482  35.839-267.094 
ATOM    526  O4'  DC A  26     340.273  34.959-266.245 
ATOM    527  C3'  DC A  26     338.130  35.916-266.386 
ATOM    528  O3'  DC A  26     337.271  34.917-266.923 
ATOM    529  C2'  DC A  26     338.434  35.564-264.930 
ATOM    530  C1'  DC A  26     339.431  34.447-265.223 
ATOM    531  N1   DC A  26     340.285  34.085-264.057 
ATOM    532  C2   DC A  26     340.656  32.750-263.914 
ATOM    533  O2   DC A  26     340.265  31.930-264.752 
ATOM    534  N3   DC A  26     341.434  32.400-262.857 
ATOM    535  C4   DC A  26     341.836  33.320-261.972 
ATOM    536  N4   DC A  26     342.594  32.927-260.959 
ATOM    537  C5   DC A  26     341.465  34.697-262.101 
ATOM    538  C6   DC A  26     340.687  35.027-263.163 
ATOM    539  P    DT A  27     335.726  35.264-267.155 
ATOM    540  OP1  DT A  27     335.563  35.954-268.455 
ATOM    541  OP2  DT A  27     335.195  35.976-265.972 
ATOM    542  O5'  DT A  27     335.082  33.802-267.236 
ATOM    543  C5'  DT A  27     335.880  32.715-267.741 
ATOM    544  C4'  DT A  27     335.694  31.488-266.872 
ATOM    545  O4'  DT A  27     336.626  31.455-265.753 
ATOM    546  C3'  DT A  27     334.323  31.340-266.214 
ATOM    547  O3'  DT A  27     333.970  29.963-266.189 
ATOM    548  C2'  DT A  27     334.530  31.814-264.775 
ATOM    549  C1'  DT A  27     335.895  31.165-264.571 
ATOM    550  N1   DT A  27     336.653  31.715-263.412 
ATOM    551  C2   DT A  27     337.445  30.840-262.710 
ATOM    552  O2   DT A  27     337.546  29.659-262.996 
ATOM    553  N3   DT A  27     338.131  31.386-261.642 
ATOM    554  C4   DT A  27     338.091  32.703-261.231 
ATOM    555  O4   DT A  27     338.751  33.075-260.258 
ATOM    556  C5   DT A  27     337.232  33.544-262.030 
ATOM    557  C7   DT A  27     337.131  34.993-261.650 
ATOM    558  C6   DT A  27     336.553  33.039-263.073 
ATOM    559  P    DG A  28     332.452  29.545-266.480 
ATOM    560  OP1  DG A  28     332.231  29.466-267.942 
ATOM    561  OP2  DG A  28     331.540  30.437-265.732 
ATOM    562  O5'  DG A  28     332.403  28.075-265.849 
ATOM    563  C5'  DG A  28     333.603  27.279-265.836 
ATOM    564  C4'  DG A  28     333.759  26.597-264.491 
ATOM    565  O4'  DG A  28     334.474  27.423-263.528 
ATOM    566  C3'  DG A  28     332.458  26.237-263.773 
ATOM    567  O3'  DG A  28     332.632  24.996-263.100 
ATOM    568  C2'  DG A  28     332.278  27.337-262.725 
ATOM    569  C1'  DG A  28     333.744  27.428-262.312 
ATOM    570  N9   DG A  28     334.080  28.678-261.575 
ATOM    571  C8   DG A  28     333.570  29.948-261.733 
ATOM    572  N7   DG A  28     334.084  30.836-260.917 
ATOM    573  C5   DG A  28     334.999  30.101-260.163 
ATOM    574  C6   DG A  28     335.861  30.517-259.116 
ATOM    575  O6   DG A  28     335.999  31.637-258.631 
ATOM    576  N1   DG A  28     336.624  29.448-258.626 
ATOM    577  C2   DG A  28     336.561  28.148-259.088 
ATOM    578  N2   DG A  28     337.372  27.272-258.488 
ATOM    579  N3   DG A  28     335.751  27.759-260.071 
ATOM    580  C4   DG A  28     335.004  28.784-260.556 
ATOM    581  P    DG A  29     331.425  23.943-263.093 
ATOM    582  OP1  DG A  29     331.452  23.149-264.342 
ATOM    583  OP2  DG A  29     330.157  24.644-262.796 
ATOM    584  O5'  DG A  29     331.827  23.012-261.855 
ATOM    585  C5'  DG A  29     333.221  22.838-261.537 
ATOM    586  C4'  DG A  29     333.427  22.938-260.038 
ATOM    587  O4'  DG A  29     333.652  24.308-259.599 
ATOM    588  C3'  DG A  29     332.260  22.461-259.174 
ATOM    589  O3'  DG A  29     332.778  21.818-258.015 
ATOM    590  C2'  DG A  29     331.549  23.743-258.740 
ATOM    591  C1'  DG A  29     332.809  24.566-258.487 
ATOM    592  N9   DG A  29     332.563  26.033-258.424 
ATOM    593  C8   DG A  29     331.652  26.795-259.123 
ATOM    594  N7   DG A  29     331.689  28.073-258.833 
ATOM    595  C5   DG A  29     332.695  28.165-257.871 
ATOM    596  C6   DG A  29     333.194  29.296-257.176 
ATOM    597  O6   DG A  29     332.846  30.470-257.267 
ATOM    598  N1   DG A  29     334.218  28.940-256.287 
ATOM    599  C2   DG A  29     334.697  27.659-256.095 
ATOM    600  N2   DG A  29     335.679  27.528-255.201 
ATOM    601  N3   DG A  29     334.228  26.598-256.749 
ATOM    602  C4   DG A  29     333.234  26.926-257.615 
ATOM    603  P    DT A  30     332.050  20.503-257.465 
ATOM    604  OP1  DT A  30     332.536  19.320-258.210 
ATOM    605  OP2  DT A  30     330.586  20.712-257.462 
ATOM    606  O5'  DT A  30     332.588  20.450-255.959 
ATOM    607  C5'  DT A  30     333.891  20.987-255.664 
ATOM    608  C4'  DT A  30     333.837  21.808-254.391 
ATOM    609  O4'  DT A  30     333.486  23.199-254.642 
ATOM    610  C3'  DT A  30     332.817  21.353-253.348 
ATOM    611  O3'  DT A  30     333.368  21.544-252.051 
ATOM    612  C2'  DT A  30     331.636  22.308-253.519 
ATOM    613  C1'  DT A  30     332.461  23.573-253.734 
ATOM    614  N1   DT A  30     331.692  24.695-254.341 
ATOM    615  C2   DT A  30     332.020  25.968-253.939 
ATOM    616  O2   DT A  30     332.896  26.201-253.125 
ATOM    617  N3   DT A  30     331.284  26.981-254.522 
ATOM    618  C4   DT A  30     330.275  26.831-255.450 
ATOM    619  O4   DT A  30     329.687  27.816-255.902 
ATOM    620  C5   DT A  30     330.003  25.459-255.809 
ATOM    621  C7   DT A  30     328.917  25.206-256.813 
ATOM    622  C6   DT A  30     330.702  24.454-255.257 
ATOM    623  P    DA A  31     333.100  20.439-250.924 
ATOM    624  OP1  DA A  31     334.081  19.339-251.063 
ATOM    625  OP2  DA A  31     331.675  20.044-250.946 
ATOM    626  O5'  DA A  31     333.407  21.268-249.590 
ATOM    627  C5'  DA A  31     334.371  22.336-249.638 
ATOM    628  C4'  DA A  31     333.846  23.543-248.885 
ATOM    629  O4'  DA A  31     333.051  24.422-249.730 
ATOM    630  C3'  DA A  31     332.928  23.240-247.701 
ATOM    631  O3'  DA A  31     333.187  24.179-246.665 
ATOM    632  C2'  DA A  31     331.516  23.483-248.234 
ATOM    633  C1'  DA A  31     331.846  24.731-249.046 
ATOM    634  N9   DA A  31     330.813  25.075-250.062 
ATOM    635  C8   DA A  31     330.033  24.230-250.799 
ATOM    636  N7   DA A  31     329.220  24.837-251.606 
ATOM    637  C5   DA A  31     329.476  26.184-251.391 
ATOM    638  C6   DA A  31     328.935  27.353-251.949 
ATOM    639  N6   DA A  31     327.974  27.350-252.885 
ATOM    640  N1   DA A  31     329.416  28.530-251.509 
ATOM    641  C2   DA A  31     330.371  28.527-250.580 
ATOM    642  N3   DA A  31     330.951  27.505-249.989 
ATOM    643  C4   DA A  31     330.450  26.340-250.446 
ATOM    644  P    DG A  32     333.187  23.678-245.144 
ATOM    645  OP1  DG A  32     334.510  23.105-244.811 
ATOM    646  OP2  DG A  32     332.020  22.797-244.913 
ATOM    647  O5'  DG A  32     332.983  25.056-244.358 
ATOM    648  C5'  DG A  32     333.489  26.273-244.938 
ATOM    649  C4'  DG A  32     332.462  27.380-244.799 
ATOM    650  O4'  DG A  32     331.526  27.413-245.914 
ATOM    651  C3'  DG A  32     331.563  27.302-243.566 
ATOM    652  O3'  DG A  32     331.317  28.620-243.091 
ATOM    653  C2'  DG A  32     330.249  26.717-244.081 
ATOM    654  C1'  DG A  32     330.210  27.498-245.391 
ATOM    655  N9   DG A  32     329.273  26.930-246.400 
ATOM    656  C8   DG A  32     328.949  25.613-246.644 
ATOM    657  N7   DG A  32     328.081  25.447-247.611 
ATOM    658  C5   DG A  32     327.810  26.745-248.039 
ATOM    659  C6   DG A  32     326.943  27.208-249.063 
ATOM    660  O6   DG A  32     326.226  26.555-249.817 
ATOM    661  N1   DG A  32     326.969  28.606-249.164 
ATOM    662  C2   DG A  32     327.732  29.446-248.377 
ATOM    663  N2   DG A  32     327.616  30.752-248.630 
ATOM    664  N3   DG A  32     328.546  29.012-247.416 
ATOM    665  C4   DG A  32     328.532  27.658-247.307 
ATOM    666  P    DG A  33     331.289  28.884-241.513 
ATOM    667  OP1  DG A  33     332.670  29.077-241.017 
ATOM    668  OP2  DG A  33     330.503  27.822-240.846 
ATOM    669  O5'  DG A  33     330.491  30.268-241.438 
ATOM    670  C5'  DG A  33     330.595  31.194-242.537 
ATOM    671  C4'  DG A  33     329.227  31.756-242.872 
ATOM    672  O4'  DG A  33     328.507  30.929-243.830 
ATOM    673  C3'  DG A  33     328.257  31.889-241.699 
ATOM    674  O3'  DG A  33     327.485  33.071-241.872 
ATOM    675  C2'  DG A  33     327.329  30.681-241.824 
ATOM    676  C1'  DG A  33     327.191  30.721-243.342 
ATOM    677  N9   DG A  33     326.674  29.453-243.930 
ATOM    678  C8   DG A  33     326.889  28.154-243.525 
ATOM    679  N7   DG A  33     326.284  27.257-244.265 
ATOM    680  C5   DG A  33     325.620  28.016-245.228 
ATOM    681  C6   DG A  33     324.795  27.603-246.307 
ATOM    682  O6   DG A  33     324.475  26.466-246.640 
ATOM    683  N1   DG A  33     324.323  28.702-247.040 
ATOM    684  C2   DG A  33     324.612  30.025-246.765 
ATOM    685  N2   DG A  33     324.064  30.926-247.585 
ATOM    686  N3   DG A  33     325.386  30.410-245.754 
ATOM    687  C4   DG A  33     325.852  29.357-245.032 
ATOM    688  P    DA A  34     327.144  33.970-240.592 
ATOM    689  OP1  DA A  34     328.277  34.879-240.309 
ATOM    690  OP2  DA A  34     326.715  33.100-239.474 
ATOM    691  O5'  DA A  34     325.895  34.817-241.124 
ATOM    692  C5'  DA A  34     325.806  35.122-242.528 
ATOM    693  C4'  DA A  34     324.388  34.901-243.017 
ATOM    694  O4'  DA A  34     324.158  33.530-243.452 
ATOM    695  C3'  DA A  34     323.283  35.152-241.991 
ATOM    696  O3'  DA A  34     322.166  35.735-242.650 
ATOM    697  C2'  DA A  34     322.886  33.759-241.501 
ATOM    698  C1'  DA A  34     322.954  33.069-242.860 
ATOM    699  N9   DA A  34     323.020  31.583-242.774 
ATOM    700  C8   DA A  34     323.636  30.815-241.827 
ATOM    701  N7   DA A  34     323.515  29.539-242.027 
ATOM    702  C5   DA A  34     322.765  29.452-243.192 
ATOM    703  C6   DA A  34     322.294  28.358-243.935 
ATOM    704  N6   DA A  34     322.521  27.081-243.598 
ATOM    705  N1   DA A  34     321.577  28.625-245.043 
ATOM    706  C2   DA A  34     321.355  29.896-245.373 
ATOM    707  N3   DA A  34     321.742  30.993-244.761 
ATOM    708  C4   DA A  34     322.457  30.699-243.656 
ATOM    709  P    DG A  35     321.348  36.896-241.912 
ATOM    710  OP1  DG A  35     322.023  38.196-242.133 
ATOM    711  OP2  DG A  35     321.115  36.518-240.501 
ATOM    712  O5'  DG A  35     319.963  36.865-242.712 
ATOM    713  C5'  DG A  35     319.964  36.457-244.093 
ATOM    714  C4'  DG A  35     318.806  35.516-244.356 
ATOM    715  O4'  DG A  35     319.153  34.124-244.101 
ATOM    716  C3'  DG A  35     317.556  35.745-243.508 
ATOM    717  O3'  DG A  35     316.405  35.494-244.306 
ATOM    718  C2'  DG A  35     317.629  34.680-242.415 
ATOM    719  C1'  DG A  35     318.130  33.546-243.305 
ATOM    720  N9   DG A  35     318.720  32.407-242.549 
ATOM    721  C8   DG A  35     319.443  32.421-241.377 
ATOM    722  N7   DG A  35     319.823  31.234-240.969 
ATOM    723  C5   DG A  35     319.314  30.372-241.939 
ATOM    724  C6   DG A  35     319.401  28.960-242.044 
ATOM    725  O6   DG A  35     319.954  28.165-241.288 
ATOM    726  N1   DG A  35     318.742  28.489-243.189 
ATOM    727  C2   DG A  35     318.086  29.280-244.111 
ATOM    728  N2   DG A  35     317.521  28.639-245.136 
ATOM    729  N3   DG A  35     318.006  30.606-244.013 
ATOM    730  C4   DG A  35     318.639  31.078-242.908 
ATOM    731  P    DA A  36     315.127  36.446-244.146 
ATOM    732  OP1  DA A  36     315.306  37.661-244.972 
ATOM    733  OP2  DA A  36     314.855  36.672-242.710 
ATOM    734  O5'  DA A  36     313.973  35.532-244.774 
ATOM    735  C5'  DA A  36     314.313  34.594-245.811 
ATOM    736  C4'  DA A  36     313.625  33.266-245.556 
ATOM    737  O4'  DA A  36     314.416  32.386-244.707 
ATOM    738  C3'  DA A  36     312.273  33.344-244.848 
ATOM    739  O3'  DA A  36     311.414  32.345-245.385 
ATOM    740  C2'  DA A  36     312.577  32.992-243.392 
ATOM    741  C1'  DA A  36     313.574  31.874-243.685 
ATOM    742  N9   DA A  36     314.428  31.512-242.520 
ATOM    743  C8   DA A  36     314.915  32.328-241.539 
ATOM    744  N7   DA A  36     315.633  31.713-240.652 
ATOM    745  C5   DA A  36     315.624  30.390-241.075 
ATOM    746  C6   DA A  36     316.213  29.225-240.555 
ATOM    747  N6   DA A  36     316.960  29.207-239.442 
ATOM    748  N1   DA A  36     316.003  28.075-241.223 
ATOM    749  C2   DA A  36     315.260  28.100-242.328 
ATOM    750  N3   DA A  36     314.664  29.119-242.905 
ATOM    751  C4   DA A  36     314.888  30.258-242.218 
ATOM    752  P    DA A  37     309.870  32.692-245.617 
ATOM    753  OP1  DA A  37     309.706  33.382-246.917 
ATOM    754  OP2  DA A  37     309.338  33.404-244.434 
ATOM    755  O5'  DA A  37     309.225  31.230-245.698 
ATOM    756  C5'  DA A  37     310.024  30.143-246.204 
ATOM    757  C4'  DA A  37     309.838  28.916-245.334 
ATOM    758  O4'  DA A  37     310.769  28.882-244.215 
ATOM    759  C3'  DA A  37     308.466  28.768-244.676 
ATOM    760  O3'  DA A  37     308.113  27.390-244.651 
ATOM    761  C2'  DA A  37     308.674  29.242-243.237 
ATOM    762  C1'  DA A  37     310.039  28.592-243.033 
ATOM    763  N9   DA A  37     310.796  29.143-241.875 
ATOM    764  C8   DA A  37     310.812  30.425-241.403 
ATOM    765  N7   DA A  37     311.576  30.594-240.369 
ATOM    766  C5   DA A  37     312.107  29.332-240.135 
ATOM    767  C6   DA A  37     313.001  28.846-239.167 
ATOM    768  N6   DA A  37     313.542  29.610-238.209 
ATOM    769  N1   DA A  37     313.319  27.539-239.221 
ATOM    770  C2   DA A  37     312.779  26.784-240.176 
ATOM    771  N3   DA A  37     311.938  27.126-241.128 
ATOM    772  C4   DA A  37     311.635  28.438-241.052 
ATOM    773  P    DC A  38     306.595  26.972-244.942 
ATOM    774  OP1  DC A  38     306.374  26.893-246.404 
ATOM    775  OP2  DC A  38     305.683  27.865-244.195 
ATOM    776  O5'  DC A  38     306.546  25.503-244.311 
ATOM    777  C5'  DC A  38     307.746  24.707-244.298 
ATOM    778  C4'  DC A  38     307.902  24.024-242.953 
ATOM    779  O4'  DC A  38     308.618  24.851-241.991 
ATOM    780  C3'  DC A  38     306.602  23.665-242.235 
ATOM    781  O3'  DC A  38     306.775  22.424-241.563 
ATOM    782  C2'  DC A  38     306.421  24.764-241.188 
ATOM    783  C1'  DC A  38     307.887  24.856-240.774 
ATOM    784  N1   DC A  38     308.224  26.105-240.037 
ATOM    785  C2   DC A  38     309.186  26.028-239.033 
ATOM    786  O2   DC A  38     309.716  24.935-238.798 
ATOM    787  N3   DC A  38     309.507  27.155-238.349 
ATOM    788  C4   DC A  38     308.910  28.320-238.634 
ATOM    789  N4   DC A  38     309.258  29.391-237.937 
ATOM    790  C5   DC A  38     307.917  28.421-239.661 
ATOM    791  C6   DC A  38     307.610  27.282-240.334 
ATOM    792  P    DC A  39     305.569  21.371-241.555 
ATOM    793  OP1  DC A  39     305.595  20.577-242.804 
ATOM    794  OP2  DC A  39     304.300  22.072-241.258 
ATOM    795  O5'  DC A  39     305.971  20.440-240.317 
ATOM    796  C5'  DC A  39     307.364  20.265-239.999 
ATOM    797  C4'  DC A  39     307.570  20.366-238.500 
ATOM    798  O4'  DC A  39     307.795  21.735-238.062 
ATOM    799  C3'  DC A  39     306.403  19.889-237.636 
ATOM    800  O3'  DC A  39     306.922  19.246-236.477 
ATOM    801  C2'  DC A  39     305.693  21.171-237.202 
ATOM    802  C1'  DC A  39     306.952  21.994-236.949 
ATOM    803  N1   DC A  39     306.706  23.461-236.886 
ATOM    804  C2   DC A  39     307.482  24.212-236.007 
ATOM    805  O2   DC A  39     308.336  23.636-235.322 
ATOM    806  N3   DC A  39     307.273  25.553-235.934 
ATOM    807  C4   DC A  39     306.339  26.139-236.692 
ATOM    808  N4   DC A  39     306.173  27.448-236.585 
ATOM    809  C5   DC A  39     305.529  25.384-237.602 
ATOM    810  C6   DC A  39     305.753  24.047-237.660 
ATOM    811  P    DT A  40     306.193  17.931-235.927 
ATOM    812  OP1  DT A  40     306.679  16.748-236.672 
ATOM    813  OP2  DT A  40     304.729  18.139-235.924 
ATOM    814  O5'  DT A  40     306.732  17.878-234.421 
ATOM    815  C5'  DT A  40     308.035  18.415-234.126 
ATOM    816  C4'  DT A  40     307.981  19.236-232.853 
ATOM    817  O4'  DT A  40     307.629  20.627-233.105 
ATOM    818  C3'  DT A  40     306.960  18.781-231.810 
ATOM    819  O3'  DT A  40     307.511  18.971-230.513 
ATOM    820  C2'  DT A  40     305.779  19.736-231.981 
ATOM    821  C1'  DT A  40     306.605  21.001-232.196 
ATOM    822  N1   DT A  40     305.835  22.123-232.803 
ATOM    823  C2   DT A  40     306.163  23.396-232.401 
ATOM    824  O2   DT A  40     307.040  23.629-231.588 
ATOM    825  N3   DT A  40     305.428  24.409-232.984 
ATOM    826  C4   DT A  40     304.418  24.259-233.912 
ATOM    827  O4   DT A  40     303.830  25.244-234.364 
ATOM    828  C5   DT A  40     304.146  22.887-234.271 
ATOM    829  C7   DT A  40     303.060  22.634-235.275 
ATOM    830  C6   DT A  40     304.845  21.882-233.719 
ATOM    831  P    DA A  41     307.243  17.866-229.386 
ATOM    832  OP1  DA A  41     308.225  16.767-229.526 
ATOM    833  OP2  DA A  41     305.818  17.471-229.408 
ATOM    834  O5'  DA A  41     307.550  18.696-228.052 
ATOM    835  C5'  DA A  41     308.515  19.764-228.100 
ATOM    836  C4'  DA A  41     307.990  20.970-227.347 
ATOM    837  O4'  DA A  41     307.194  21.850-228.192 
ATOM    838  C3'  DA A  41     307.071  20.667-226.163 
ATOM    839  O3'  DA A  41     307.331  21.606-225.127 
ATOM    840  C2'  DA A  41     305.660  20.910-226.696 
ATOM    841  C1'  DA A  41     305.989  22.159-227.508 
ATOM    842  N9   DA A  41     304.956  22.503-228.524 
ATOM    843  C8   DA A  41     304.177  21.657-229.261 
ATOM    844  N7   DA A  41     303.363  22.265-230.068 
ATOM    845  C5   DA A  41     303.620  23.612-229.853 
ATOM    846  C6   DA A  41     303.078  24.780-230.411 
ATOM    847  N6   DA A  41     302.118  24.777-231.347 
ATOM    848  N1   DA A  41     303.560  25.958-229.971 
ATOM    849  C2   DA A  41     304.514  25.955-229.042 
ATOM    850  N3   DA A  41     305.094  24.933-228.451 
ATOM    851  C4   DA A  41     304.594  23.768-228.909 
ATOM    852  P    DG A  42     307.330  21.106-223.607 
ATOM    853  OP1  DG A  42     308.653  20.533-223.273 
ATOM    854  OP2  DG A  42     306.164  20.225-223.375 
ATOM    855  O5'  DG A  42     307.126  22.483-222.820 
ATOM    856  C5'  DG A  42     307.633  23.700-223.400 
ATOM    857  C4'  DG A  42     306.606  24.808-223.261 
ATOM    858  O4'  DG A  42     305.670  24.840-224.377 
ATOM    859  C3'  DG A  42     305.707  24.730-222.028 
ATOM    860  O3'  DG A  42     305.461  26.048-221.553 
ATOM    861  C2'  DG A  42     304.392  24.145-222.543 
ATOM    862  C1'  DG A  42     304.353  24.926-223.853 
ATOM    863  N9   DG A  42     303.416  24.358-224.862 
ATOM    864  C8   DG A  42     303.093  23.040-225.106 
ATOM    865  N7   DG A  42     302.225  22.874-226.074 
ATOM    866  C5   DG A  42     301.953  24.173-226.501 
ATOM    867  C6   DG A  42     301.087  24.636-227.526 
ATOM    868  O6   DG A  42     300.369  23.983-228.279 
ATOM    869  N1   DG A  42     301.112  26.034-227.626 
ATOM    870  C2   DG A  42     301.876  26.874-226.839 
ATOM    871  N2   DG A  42     301.759  28.180-227.092 
ATOM    872  N3   DG A  42     302.689  26.439-225.879 
ATOM    873  C4   DG A  42     302.675  25.085-225.769 
ATOM    874  P    DA A  43     305.432  26.312-219.975 
ATOM    875  OP1  DA A  43     306.814  26.505-219.479 
ATOM    876  OP2  DA A  43     304.647  25.249-219.308 
ATOM    877  O5'  DA A  43     304.634  27.696-219.900 
ATOM    878  C5'  DA A  43     304.738  28.622-220.999 
ATOM    879  C4'  DA A  43     303.370  29.183-221.334 
ATOM    880  O4'  DA A  43     302.650  28.357-222.292 
ATOM    881  C3'  DA A  43     302.400  29.317-220.161 
ATOM    882  O3'  DA A  43     301.628  30.499-220.334 
ATOM    883  C2'  DA A  43     301.472  28.108-220.286 
ATOM    884  C1'  DA A  43     301.334  28.148-221.804 
ATOM    885  N9   DA A  43     300.818  26.881-222.392 
ATOM    886  C8   DA A  43     301.042  25.599-221.977 
ATOM    887  N7   DA A  43     300.448  24.702-222.700 
ATOM    888  C5   DA A  43     299.780  25.440-223.667 
ATOM    889  C6   DA A  43     298.959  25.067-224.745 
ATOM    890  N6   DA A  43     298.658  23.794-225.040 
ATOM    891  N1   DA A  43     298.456  26.053-225.510 
ATOM    892  C2   DA A  43     298.758  27.316-225.212 
ATOM    893  N3   DA A  43     299.509  27.782-224.238 
ATOM    894  C4   DA A  43     300.000  26.775-223.487 
ATOM    895  P    DG A  44     301.288  31.398-219.054 
ATOM    896  OP1  DG A  44     302.421  32.307-218.771 
ATOM    897  OP2  DG A  44     300.859  30.528-217.936 
ATOM    898  O5'  DG A  44     300.038  32.244-219.586 
ATOM    899  C5'  DG A  44     299.949  32.550-220.990 
ATOM    900  C4'  DG A  44     298.532  32.328-221.479 
ATOM    901  O4'  DG A  44     298.301  30.958-221.915 
ATOM    902  C3'  DG A  44     297.427  32.580-220.453 
ATOM    903  O3'  DG A  44     296.309  33.163-221.112 
ATOM    904  C2'  DG A  44     297.030  31.187-219.963 
ATOM    905  C1'  DG A  44     297.097  30.496-221.322 
ATOM    906  N9   DG A  44     297.164  29.010-221.236 
ATOM    907  C8   DG A  44     297.779  28.219-220.290 
ATOM    908  N7   DG A  44     297.650  26.933-220.504 
ATOM    909  C5   DG A  44     296.895  26.866-221.675 
ATOM    910  C6   DG A  44     296.434  25.738-222.402 
ATOM    911  O6   DG A  44     296.600  24.546-222.159 
ATOM    912  N1   DG A  44     295.702  26.123-223.533 
ATOM    913  C2   DG A  44     295.448  27.427-223.912 
ATOM    914  N2   DG A  44     294.729  27.584-225.026 
ATOM    915  N3   DG A  44     295.882  28.484-223.230 
ATOM    916  C4   DG A  44     296.594  28.129-222.129 
ATOM    917  P    DT A  45     295.492  34.324-220.374 
ATOM    918  OP1  DT A  45     296.166  35.623-220.596 
ATOM    919  OP2  DT A  45     295.258  33.946-218.963 
ATOM    920  O5'  DT A  45     294.106  34.293-221.174 
ATOM    921  C5'  DT A  45     294.107  33.885-222.555 
ATOM    922  C4'  DT A  45     292.949  32.943-222.818 
ATOM    923  O4'  DT A  45     293.296  31.552-222.563 
ATOM    924  C3'  DT A  45     291.699  33.173-221.970 
ATOM    925  O3'  DT A  45     290.548  32.922-222.769 
ATOM    926  C2'  DT A  45     291.772  32.107-220.877 
ATOM    927  C1'  DT A  45     292.273  30.974-221.767 
ATOM    928  N1   DT A  45     292.863  29.835-221.011 
ATOM    929  C2   DT A  45     292.676  28.576-221.530 
ATOM    930  O2   DT A  45     292.060  28.368-222.561 
ATOM    931  N3   DT A  45     293.237  27.545-220.802 
ATOM    932  C4   DT A  45     293.952  27.666-219.627 
ATOM    933  O4   DT A  45     294.406  26.668-219.065 
ATOM    934  C5   DT A  45     294.094  29.025-219.162 
ATOM    935  C7   DT A  45     294.858  29.246-217.889 
ATOM    936  C6   DT A  45     293.559  30.047-219.850 
ATOM    937  P    DT A  46     289.270  33.873-222.608 
ATOM    938  OP1  DT A  46     289.450  35.088-223.434 
ATOM    939  OP2  DT A  46     288.998  34.100-221.172 
ATOM    940  O5'  DT A  46     288.116  32.960-223.236 
ATOM    941  C5'  DT A  46     288.456  32.021-224.273 
ATOM    942  C4'  DT A  46     287.769  30.694-224.018 
ATOM    943  O4'  DT A  46     288.559  29.814-223.169 
ATOM    944  C3'  DT A  46     286.416  30.771-223.310 
ATOM    945  O3'  DT A  46     285.558  29.773-223.847 
ATOM    946  C2'  DT A  46     286.720  30.419-221.854 
ATOM    947  C1'  DT A  46     287.718  29.302-222.147 
ATOM    948  N1   DT A  46     288.572  28.940-220.982 
ATOM    949  C2   DT A  46     288.929  27.620-220.855 
ATOM    950  O2   DT A  46     288.579  26.759-221.644 
ATOM    951  N3   DT A  46     289.720  27.322-219.762 
ATOM    952  C4   DT A  46     290.172  28.214-218.810 
ATOM    953  O4   DT A  46     290.876  27.829-217.875 
ATOM    954  C5   DT A  46     289.744  29.576-219.030 
ATOM    955  C7   DT A  46     290.192  30.611-218.039 
ATOM    956  C6   DT A  46     288.975  29.893-220.083 
ATOM    957  P    DG A  47     284.013  30.120-224.079 
ATOM    958  OP1  DG A  47     283.850  30.809-225.379 
ATOM    959  OP2  DG A  47     283.481  30.832-222.896 
ATOM    960  O5'  DG A  47     283.369  28.657-224.161 
ATOM    961  C5'  DG A  47     284.167  27.571-224.666 
ATOM    962  C4'  DG A  47     283.981  26.343-223.796 
ATOM    963  O4'  DG A  47     284.912  26.310-222.677 
ATOM    964  C3'  DG A  47     282.609  26.196-223.138 
ATOM    965  O3'  DG A  47     282.257  24.818-223.113 
ATOM    966  C2'  DG A  47     282.817  26.669-221.699 
ATOM    967  C1'  DG A  47     284.182  26.020-221.495 
ATOM    968  N9   DG A  47     284.940  26.571-220.337 
ATOM    969  C8   DG A  47     284.968  27.858-219.847 
ATOM    970  N7   DG A  47     285.744  28.016-218.802 
ATOM    971  C5   DG A  47     286.266  26.742-218.584 
ATOM    972  C6   DG A  47     287.172  26.283-217.591 
ATOM    973  O6   DG A  47     287.707  26.917-216.686 
ATOM    974  N1   DG A  47     287.437  24.914-217.734 
ATOM    975  C2   DG A  47     286.899  24.096-218.708 
ATOM    976  N2   DG A  47     287.278  22.816-218.675 
ATOM    977  N3   DG A  47     286.050  24.527-219.639 
ATOM    978  C4   DG A  47     285.782  25.853-219.514 
ATOM    979  P    DG A  48     280.739  24.400-223.404 
ATOM    980  OP1  DG A  48     280.517  24.321-224.866 
ATOM    981  OP2  DG A  48     279.827  25.293-222.657 
ATOM    982  O5'  DG A  48     280.689  22.930-222.773 
ATOM    983  C5'  DG A  48     281.890  22.134-222.760 
ATOM    984  C4'  DG A  48     282.045  21.452-221.415 
ATOM    985  O4'  DG A  48     282.761  22.279-220.453 
ATOM    986  C3'  DG A  48     280.745  21.093-220.697 
ATOM    987  O3'  DG A  48     280.918  19.852-220.025 
ATOM    988  C2'  DG A  48     280.564  22.192-219.650 
ATOM    989  C1'  DG A  48     282.030  22.284-219.236 
ATOM    990  N9   DG A  48     282.367  23.533-218.499 
ATOM    991  C8   DG A  48     281.857  24.804-218.658 
ATOM    992  N7   DG A  48     282.370  25.691-217.841 
ATOM    993  C5   DG A  48     283.285  24.957-217.087 
ATOM    994  C6   DG A  48     284.148  25.373-216.041 
ATOM    995  O6   DG A  48     284.286  26.492-215.555 
ATOM    996  N1   DG A  48     284.911  24.303-215.551 
ATOM    997  C2   DG A  48     284.848  23.003-216.012 
ATOM    998  N2   DG A  48     285.659  22.128-215.413 
ATOM    999  N3   DG A  48     284.038  22.615-216.995 
ATOM   1000  C4   DG A  48     283.291  23.640-217.480 
ATOM   1001  P    DG A  49     279.712  18.798-220.017 
ATOM   1002  OP1  DG A  49     279.739  18.005-221.266 
ATOM   1003  OP2  DG A  49     278.444  19.500-219.720 
ATOM   1004  O5'  DG A  49     280.114  17.868-218.779 
ATOM   1005  C5'  DG A  49     281.507  17.693-218.461 
ATOM   1006  C4'  DG A  49     281.713  17.793-216.962 
ATOM   1007  O4'  DG A  49     281.938  19.163-216.524 
ATOM   1008  C3'  DG A  49     280.546  17.316-216.098 
ATOM   1009  O3'  DG A  49     281.065  16.674-214.939 
ATOM   1010  C2'  DG A  49     279.836  18.598-215.665 
ATOM   1011  C1'  DG A  49     281.095  19.422-215.412 
ATOM   1012  N9   DG A  49     280.850  20.889-215.348 
ATOM   1013  C8   DG A  49     279.939  21.651-216.048 
ATOM   1014  N7   DG A  49     279.976  22.929-215.757 
ATOM   1015  C5   DG A  49     280.981  23.020-214.796 
ATOM   1016  C6   DG A  49     281.481  24.151-214.100 
ATOM   1017  O6   DG A  49     281.133  25.325-214.191 
ATOM   1018  N1   DG A  49     282.505  23.796-213.211 
ATOM   1019  C2   DG A  49     282.984  22.515-213.020 
ATOM   1020  N2   DG A  49     283.966  22.383-212.125 
ATOM   1021  N3   DG A  49     282.515  21.453-213.673 
ATOM   1022  C4   DG A  49     281.521  21.781-214.539 
ATOM   1023  P    DA A  50     280.337  15.358-214.390 
ATOM   1024  OP1  DA A  50     280.823  14.175-215.134 
ATOM   1025  OP2  DA A  50     278.872  15.567-214.387 
ATOM   1026  O5'  DA A  50     280.875  15.306-212.883 
ATOM   1027  C5'  DA A  50     282.178  15.842-212.588 
ATOM   1028  C4'  DA A  50     282.124  16.664-211.315 
ATOM   1029  O4'  DA A  50     281.772  18.055-211.567 
ATOM   1030  C3'  DA A  50     281.104  16.208-210.272 
ATOM   1031  O3'  DA A  50     281.655  16.399-208.975 
ATOM   1032  C2'  DA A  50     279.922  17.163-210.444 
ATOM   1033  C1'  DA A  50     280.748  18.429-210.659 
ATOM   1034  N9   DA A  50     279.978  19.551-211.265 
ATOM   1035  C8   DA A  50     278.970  19.488-212.183 
ATOM   1036  N7   DA A  50     278.494  20.647-212.519 
ATOM   1037  C5   DA A  50     279.241  21.546-211.770 
ATOM   1038  C6   DA A  50     279.220  22.946-211.674 
ATOM   1039  N6   DA A  50     278.380  23.724-212.372 
ATOM   1040  N1   DA A  50     280.097  23.523-210.831 
ATOM   1041  C2   DA A  50     280.930  22.746-210.140 
ATOM   1042  N3   DA A  50     281.041  21.436-210.147 
ATOM   1043  C4   DA A  50     280.152  20.883-210.998 
ATOM   1044  P    DA A  51     281.387  15.294-207.848 
ATOM   1045  OP1  DA A  51     282.368  14.195-207.988 
ATOM   1046  OP2  DA A  51     279.961  14.899-207.870 
ATOM   1047  O5'  DA A  51     281.693  16.124-206.514 
ATOM   1048  C5'  DA A  51     282.658  17.192-206.562 
ATOM   1049  C4'  DA A  51     282.133  18.398-205.809 
ATOM   1050  O4'  DA A  51     281.338  19.278-206.654 
ATOM   1051  C3'  DA A  51     281.215  18.095-204.625 
ATOM   1052  O3'  DA A  51     281.474  19.034-203.589 
ATOM   1053  C2'  DA A  51     279.803  18.338-205.158 
ATOM   1054  C1'  DA A  51     280.133  19.586-205.970 
ATOM   1055  N9   DA A  51     279.099  19.931-206.986 
ATOM   1056  C8   DA A  51     278.320  19.085-207.724 
ATOM   1057  N7   DA A  51     277.506  19.693-208.531 
ATOM   1058  C5   DA A  51     277.763  21.039-208.316 
ATOM   1059  C6   DA A  51     277.221  22.208-208.873 
ATOM   1060  N6   DA A  51     276.261  22.205-209.809 
ATOM   1061  N1   DA A  51     277.703  23.385-208.433 
ATOM   1062  C2   DA A  51     278.657  23.383-207.504 
ATOM   1063  N3   DA A  51     279.237  22.360-206.913 
ATOM   1064  C4   DA A  51     278.737  21.195-207.371 
ATOM   1065  P    DG A  52     281.473  18.534-202.069 
ATOM   1066  OP1  DG A  52     282.796  17.960-201.735 
ATOM   1067  OP2  DG A  52     280.307  17.653-201.838 
ATOM   1068  O5'  DG A  52     281.270  19.911-201.282 
ATOM   1069  C5'  DG A  52     281.776  21.128-201.862 
ATOM   1070  C4'  DG A  52     280.749  22.235-201.723 
ATOM   1071  O4'  DG A  52     279.813  22.268-202.839 
ATOM   1072  C3'  DG A  52     279.850  22.157-200.490 
ATOM   1073  O3'  DG A  52     279.604  23.476-200.015 
ATOM   1074  C2'  DG A  52     278.535  21.573-201.005 
ATOM   1075  C1'  DG A  52     278.497  22.354-202.315 
ATOM   1076  N9   DG A  52     277.560  21.785-203.324 
ATOM   1077  C8   DG A  52     277.236  20.468-203.568 
ATOM   1078  N7   DG A  52     276.368  20.302-204.536 
ATOM   1079  C5   DG A  52     276.097  21.601-204.964 
ATOM   1080  C6   DG A  52     275.230  22.063-205.988 
ATOM   1081  O6   DG A  52     274.512  21.411-206.741 
ATOM   1082  N1   DG A  52     275.256  23.461-206.088 
ATOM   1083  C2   DG A  52     276.019  24.302-205.301 
ATOM   1084  N2   DG A  52     275.903  25.607-205.554 
ATOM   1085  N3   DG A  52     276.832  23.867-204.341 
ATOM   1086  C4   DG A  52     276.818  22.513-204.231 
ATOM   1087  P    DA A  53     279.575  23.739-198.437 
ATOM   1088  OP1  DA A  53     280.957  23.933-197.941 
ATOM   1089  OP2  DA A  53     278.790  22.677-197.770 
ATOM   1090  O5'  DA A  53     278.778  25.124-198.362 
ATOM   1091  C5'  DA A  53     278.881  26.049-199.461 
ATOM   1092  C4'  DA A  53     277.514  26.611-199.796 
ATOM   1093  O4'  DA A  53     276.794  25.785-200.755 
ATOM   1094  C3'  DA A  53     276.543  26.745-198.623 
ATOM   1095  O3'  DA A  53     275.771  27.927-198.796 
ATOM   1096  C2'  DA A  53     275.616  25.536-198.748 
ATOM   1097  C1'  DA A  53     275.478  25.576-200.266 
ATOM   1098  N9   DA A  53     274.961  24.308-200.854 
ATOM   1099  C8   DA A  53     275.185  23.027-200.439 
ATOM   1100  N7   DA A  53     274.591  22.130-201.162 
ATOM   1101  C5   DA A  53     273.923  22.867-202.130 
ATOM   1102  C6   DA A  53     273.102  22.495-203.207 
ATOM   1103  N6   DA A  53     272.801  21.222-203.502 
ATOM   1104  N1   DA A  53     272.599  23.481-203.972 
ATOM   1105  C2   DA A  53     272.901  24.744-203.674 
ATOM   1106  N3   DA A  53     273.652  25.210-202.700 
ATOM   1107  C4   DA A  53     274.143  24.203-201.949 
ATOM   1108  P    DC A  54     275.431  28.826-197.516 
ATOM   1109  OP1  DC A  54     276.564  29.735-197.233 
ATOM   1110  OP2  DC A  54     275.002  27.956-196.399 
ATOM   1111  O5'  DC A  54     274.182  29.672-198.048 
ATOM   1112  C5'  DC A  54     274.092  29.978-199.452 
ATOM   1113  C4'  DC A  54     272.675  29.756-199.941 
ATOM   1114  O4'  DC A  54     272.444  28.385-200.377 
ATOM   1115  C3'  DC A  54     271.570  30.008-198.915 
ATOM   1116  O3'  DC A  54     270.452  30.590-199.575 
ATOM   1117  C2'  DC A  54     271.173  28.614-198.425 
ATOM   1118  C1'  DC A  54     271.240  27.924-199.784 
ATOM   1119  N1   DC A  54     271.307  26.438-199.698 
ATOM   1120  C2   DC A  54     270.670  25.701-200.693 
ATOM   1121  O2   DC A  54     270.083  26.304-201.598 
ATOM   1122  N3   DC A  54     270.719  24.346-200.632 
ATOM   1123  C4   DC A  54     271.367  23.730-199.635 
ATOM   1124  N4   DC A  54     271.386  22.406-199.619 
ATOM   1125  C5   DC A  54     272.028  24.470-198.601 
ATOM   1126  C6   DC A  54     271.967  25.823-198.680 
ATOM   1127  P    DG A  55     269.635  31.751-198.836 
ATOM   1128  OP1  DG A  55     270.309  33.051-199.058 
ATOM   1129  OP2  DG A  55     269.402  31.374-197.425 
ATOM   1130  O5'  DG A  55     268.250  31.721-199.636 
ATOM   1131  C5'  DG A  55     268.251  31.313-201.017 
ATOM   1132  C4'  DG A  55     267.093  30.371-201.281 
ATOM   1133  O4'  DG A  55     267.440  28.980-201.025 
ATOM   1134  C3'  DG A  55     265.842  30.601-200.432 
ATOM   1135  O3'  DG A  55     264.691  30.350-201.231 
ATOM   1136  C2'  DG A  55     265.915  29.535-199.339 
ATOM   1137  C1'  DG A  55     266.417  28.402-200.229 
ATOM   1138  N9   DG A  55     267.007  27.263-199.474 
ATOM   1139  C8   DG A  55     267.730  27.277-198.301 
ATOM   1140  N7   DG A  55     268.110  26.090-197.893 
ATOM   1141  C5   DG A  55     267.601  25.228-198.864 
ATOM   1142  C6   DG A  55     267.687  23.816-198.968 
ATOM   1143  O6   DG A  55     268.240  23.020-198.212 
ATOM   1144  N1   DG A  55     267.028  23.345-200.113 
ATOM   1145  C2   DG A  55     266.373  24.136-201.036 
ATOM   1146  N2   DG A  55     265.807  23.495-202.061 
ATOM   1147  N3   DG A  55     266.293  25.462-200.937 
ATOM   1148  C4   DG A  55     266.926  25.933-199.832 
ATOM   1149  P    DT A  56     263.414  31.301-201.070 
ATOM   1150  OP1  DT A  56     263.593  32.516-201.896 
ATOM   1151  OP2  DT A  56     263.141  31.527-199.634 
ATOM   1152  O5'  DT A  56     262.260  30.387-201.698 
ATOM   1153  C5'  DT A  56     262.600  29.449-202.736 
ATOM   1154  C4'  DT A  56     261.912  28.122-202.480 
ATOM   1155  O4'  DT A  56     262.703  27.242-201.631 
ATOM   1156  C3'  DT A  56     260.560  28.199-201.772 
ATOM   1157  O3'  DT A  56     259.701  27.200-202.310 
ATOM   1158  C2'  DT A  56     260.864  27.847-200.316 
ATOM   1159  C1'  DT A  56     261.861  26.730-200.609 
ATOM   1160  N1   DT A  56     262.715  26.368-199.444 
ATOM   1161  C2   DT A  56     263.072  25.047-199.317 
ATOM   1162  O2   DT A  56     262.723  24.187-200.106 
ATOM   1163  N3   DT A  56     263.863  24.750-198.224 
ATOM   1164  C4   DT A  56     264.315  25.641-197.273 
ATOM   1165  O4   DT A  56     265.019  25.257-196.337 
ATOM   1166  C5   DT A  56     263.887  27.003-197.492 
ATOM   1167  C7   DT A  56     264.335  28.038-196.501 
ATOM   1168  C6   DT A  56     263.118  27.321-198.546 
ATOM   1169  P    DC A  57     258.156  27.548-202.541 
ATOM   1170  OP1  DC A  57     257.993  28.237-203.841 
ATOM   1171  OP2  DC A  57     257.625  28.259-201.358 
ATOM   1172  O5'  DC A  57     257.512  26.085-202.623 
ATOM   1173  C5'  DC A  57     258.310  24.998-203.128 
ATOM   1174  C4'  DC A  57     258.124  23.771-202.258 
ATOM   1175  O4'  DC A  57     259.056  23.738-201.139 
ATOM   1176  C3'  DC A  57     256.753  23.623-201.600 
ATOM   1177  O3'  DC A  57     256.400  22.246-201.575 
ATOM   1178  C2'  DC A  57     256.960  24.097-200.162 
ATOM   1179  C1'  DC A  57     258.325  23.448-199.957 
ATOM   1180  N1   DC A  57     259.083  23.998-198.799 
ATOM   1181  C2   DC A  57     259.891  23.124-198.076 
ATOM   1182  O2   DC A  57     259.945  21.939-198.423 
ATOM   1183  N3   DC A  57     260.588  23.606-197.016 
ATOM   1184  C4   DC A  57     260.502  24.898-196.673 
ATOM   1185  N4   DC A  57     261.202  25.320-195.631 
ATOM   1186  C5   DC A  57     259.677  25.813-197.402 
ATOM   1187  C6   DC A  57     258.987  25.312-198.458 
ATOM   1188  P    DA A  58     254.882  21.828-201.867 
ATOM   1189  OP1  DA A  58     254.661  21.749-203.328 
ATOM   1190  OP2  DA A  58     253.970  22.720-201.119 
ATOM   1191  O5'  DA A  58     254.833  20.358-201.235 
ATOM   1192  C5'  DA A  58     256.033  19.562-201.222 
ATOM   1193  C4'  DA A  58     256.189  18.880-199.878 
ATOM   1194  O4'  DA A  58     256.904  19.706-198.915 
ATOM   1195  C3'  DA A  58     254.888  18.521-199.159 
ATOM   1196  O3'  DA A  58     255.061  17.279-198.487 
ATOM   1197  C2'  DA A  58     254.708  19.620-198.112 
ATOM   1198  C1'  DA A  58     256.174  19.711-197.698 
ATOM   1199  N9   DA A  58     256.510  20.961-196.961 
ATOM   1200  C8   DA A  58     255.994  22.213-197.133 
ATOM   1201  N7   DA A  58     256.493  23.102-196.330 
ATOM   1202  C5   DA A  58     257.409  22.388-195.570 
ATOM   1203  C6   DA A  58     258.275  22.765-194.531 
ATOM   1204  N6   DA A  58     258.363  24.017-194.058 
ATOM   1205  N1   DA A  58     259.052  21.806-193.993 
ATOM   1206  C2   DA A  58     258.960  20.565-194.467 
ATOM   1207  N3   DA A  58     258.193  20.097-195.426 
ATOM   1208  C4   DA A  58     257.426  21.076-195.948 
ATOM   1209  P    DC A  59     253.855  16.226-198.479 
ATOM   1210  OP1  DC A  59     253.882  15.433-199.729 
ATOM   1211  OP2  DC A  59     252.587  16.927-198.182 
ATOM   1212  O5'  DC A  59     254.257  15.295-197.242 
ATOM   1213  C5'  DC A  59     255.651  15.121-196.923 
ATOM   1214  C4'  DC A  59     255.857  15.221-195.425 
ATOM   1215  O4'  DC A  59     256.082  16.591-194.986 
ATOM   1216  C3'  DC A  59     254.690  14.744-194.560 
ATOM   1217  O3'  DC A  59     255.208  14.102-193.401 
ATOM   1218  C2'  DC A  59     253.979  16.026-194.127 
ATOM   1219  C1'  DC A  59     255.239  16.849-193.874 
ATOM   1220  N1   DC A  59     254.993  18.317-193.810 
ATOM   1221  C2   DC A  59     255.769  19.068-192.931 
ATOM   1222  O2   DC A  59     256.623  18.491-192.247 
ATOM   1223  N3   DC A  59     255.560  20.408-192.858 
ATOM   1224  C4   DC A  59     254.626  20.994-193.616 
ATOM   1225  N4   DC A  59     254.459  22.304-193.509 
ATOM   1226  C5   DC A  59     253.816  20.240-194.526 
ATOM   1227  C6   DC A  59     254.040  18.902-194.585 
ATOM   1228  P    DT A  60     254.480  12.786-192.852 
ATOM   1229  OP1  DT A  60     254.966  11.603-193.596 
ATOM   1230  OP2  DT A  60     253.016  12.995-192.849 
ATOM   1231  O5'  DT A  60     255.018  12.734-191.345 
ATOM   1232  C5'  DT A  60     256.321  13.270-191.050 
ATOM   1233  C4'  DT A  60     256.267  14.091-189.778 
ATOM   1234  O4'  DT A  60     255.916  15.482-190.029 
ATOM   1235  C3'  DT A  60     255.247  13.636-188.735 
ATOM   1236  O3'  DT A  60     255.798  13.827-187.438 
ATOM   1237  C2'  DT A  60     254.066  14.591-188.906 
ATOM   1238  C1'  DT A  60     254.891  15.856-189.121 
ATOM   1239  N1   DT A  60     254.122  16.978-189.727 
ATOM   1240  C2   DT A  60     254.450  18.251-189.326 
ATOM   1241  O2   DT A  60     255.326  18.484-188.512 
ATOM   1242  N3   DT A  60     253.714  19.265-189.909 
ATOM   1243  C4   DT A  60     252.705  19.115-190.837 
ATOM   1244  O4   DT A  60     252.117  20.100-191.288 
ATOM   1245  C5   DT A  60     252.433  17.742-191.195 
ATOM   1246  C7   DT A  60     251.347  17.489-192.200 
ATOM   1247  C6   DT A  60     253.132  16.737-190.643 
ATOM   1248  P    DG A  61     255.530  12.722-186.311 
ATOM   1249  OP1  DG A  61     256.511  11.623-186.450 
ATOM   1250  OP2  DG A  61     254.105  12.327-186.333 
ATOM   1251  O5'  DG A  61     255.837  13.551-184.976 
ATOM   1252  C5'  DG A  61     256.801  14.619-185.025 
ATOM   1253  C4'  DG A  61     256.276  15.826-184.271 
ATOM   1254  O4'  DG A  61     255.481  16.705-185.116 
ATOM   1255  C3'  DG A  61     255.358  15.523-183.088 
ATOM   1256  O3'  DG A  61     255.617  16.462-182.051 
ATOM   1257  C2'  DG A  61     253.946  15.766-183.620 
ATOM   1258  C1'  DG A  61     254.276  17.014-184.432 
ATOM   1259  N9   DG A  61     253.243  17.358-185.448 
ATOM   1260  C8   DG A  61     252.447  16.521-186.201 
ATOM   1261  N7   DG A  61     251.631  17.147-187.012 
ATOM   1262  C5   DG A  61     251.903  18.494-186.781 
ATOM   1263  C6   DG A  61     251.333  19.655-187.366 
ATOM   1264  O6   DG A  61     250.456  19.735-188.223 
ATOM   1265  N1   DG A  61     251.902  20.824-186.842 
ATOM   1266  C2   DG A  61     252.891  20.867-185.879 
ATOM   1267  N2   DG A  61     253.301  22.083-185.511 
ATOM   1268  N3   DG A  61     253.426  19.776-185.332 
ATOM   1269  C4   DG A  61     252.885  18.634-185.829 
ATOM   1270  P    DA A  62     255.617  15.961-180.531 
ATOM   1271  OP1  DA A  62     256.940  15.388-180.197 
ATOM   1272  OP2  DA A  62     254.450  15.081-180.300 
ATOM   1273  O5'  DA A  62     255.413  17.339-179.744 
ATOM   1274  C5'  DA A  62     255.919  18.556-180.325 
ATOM   1275  C4'  DA A  62     254.892  19.663-180.186 
ATOM   1276  O4'  DA A  62     253.956  19.696-181.301 
ATOM   1277  C3'  DA A  62     253.993  19.585-178.952 
ATOM   1278  O3'  DA A  62     253.747  20.903-178.477 
ATOM   1279  C2'  DA A  62     252.679  19.001-179.467 
ATOM   1280  C1'  DA A  62     252.640  19.781-180.777 
ATOM   1281  N9   DA A  62     251.703  19.213-181.787 
ATOM   1282  C8   DA A  62     251.395  17.903-182.014 
ATOM   1283  N7   DA A  62     250.536  17.723-182.970 
ATOM   1284  C5   DA A  62     250.253  19.010-183.410 
ATOM   1285  C6   DA A  62     249.405  19.502-184.415 
ATOM   1286  N6   DA A  62     248.651  18.715-185.197 
ATOM   1287  N1   DA A  62     249.359  20.835-184.590 
ATOM   1288  C2   DA A  62     250.111  21.611-183.811 
ATOM   1289  N3   DA A  62     250.936  21.267-182.845 
ATOM   1290  C4   DA A  62     250.962  19.928-182.691 
ATOM   1291  P    DT A  63     253.719  21.167-176.899 
ATOM   1292  OP1  DT A  63     255.100  21.361-176.403 
ATOM   1293  OP2  DT A  63     252.933  20.105-176.232 
ATOM   1294  O5'  DT A  63     252.921  22.552-176.825 
ATOM   1295  C5'  DT A  63     253.025  23.477-177.923 
ATOM   1296  C4'  DT A  63     251.657  24.039-178.259 
ATOM   1297  O4'  DT A  63     250.937  23.212-179.217 
ATOM   1298  C3'  DT A  63     250.687  24.172-177.085 
ATOM   1299  O3'  DT A  63     249.915  25.354-177.258 
ATOM   1300  C2'  DT A  63     249.759  22.964-177.210 
ATOM   1301  C1'  DT A  63     249.621  23.004-178.728 
ATOM   1302  N1   DT A  63     249.104  21.736-179.317 
ATOM   1303  C2   DT A  63     248.294  21.844-180.421 
ATOM   1304  O2   DT A  63     247.992  22.914-180.921 
ATOM   1305  N3   DT A  63     247.833  20.648-180.938 
ATOM   1306  C4   DT A  63     248.110  19.386-180.454 
ATOM   1307  O4   DT A  63     247.640  18.388-181.001 
ATOM   1308  C5   DT A  63     248.969  19.376-179.292 
ATOM   1309  C7   DT A  63     249.320  18.043-178.701 
ATOM   1310  C6   DT A  63     249.430  20.524-178.769 
ATOM   1311  P    DT A  64     249.574  26.253-175.978 
ATOM   1312  OP1  DT A  64     250.707  27.162-175.696 
ATOM   1313  OP2  DT A  64     249.145  25.384-174.861 
ATOM   1314  O5'  DT A  64     248.325  27.100-176.510 
ATOM   1315  C5'  DT A  64     248.236  27.405-177.915 
ATOM   1316  C4'  DT A  64     246.818  27.184-178.403 
ATOM   1317  O4'  DT A  64     246.588  25.813-178.839 
ATOM   1318  C3'  DT A  64     245.713  27.435-177.377 
ATOM   1319  O3'  DT A  64     244.596  28.018-178.037 
ATOM   1320  C2'  DT A  64     245.316  26.042-176.888 
ATOM   1321  C1'  DT A  64     245.384  25.352-178.246 
ATOM   1322  N1   DT A  64     245.450  23.866-178.160 
ATOM   1323  C2   DT A  64     244.818  23.153-179.149 
ATOM   1324  O2   DT A  64     244.220  23.683-180.070 
ATOM   1325  N3   DT A  64     244.900  21.778-179.035 
ATOM   1326  C4   DT A  64     245.548  21.077-178.039 
ATOM   1327  O4   DT A  64     245.553  19.844-178.044 
ATOM   1328  C5   DT A  64     246.182  21.912-177.047 
ATOM   1329  C7   DT A  64     246.909  21.228-175.927 
ATOM   1330  C6   DT A  64     246.117  23.251-177.133 
ATOM   1331  P    DA A  65     243.778  29.179-177.299 
ATOM   1332  OP1  DA A  65     244.453  30.479-177.520 
ATOM   1333  OP2  DA A  65     243.545  28.801-175.887 
ATOM   1334  O5'  DA A  65     242.393  29.148-178.099 
ATOM   1335  C5'  DA A  65     242.394  28.741-179.480 
ATOM   1336  C4'  DA A  65     241.236  27.799-179.743 
ATOM   1337  O4'  DA A  65     241.583  26.407-179.488 
ATOM   1338  C3'  DA A  65     239.986  28.028-178.894 
ATOM   1339  O3'  DA A  65     238.835  27.777-179.693 
ATOM   1340  C2'  DA A  65     240.059  26.963-177.801 
ATOM   1341  C1'  DA A  65     240.560  25.829-178.691 
ATOM   1342  N9   DA A  65     241.150  24.690-177.936 
ATOM   1343  C8   DA A  65     241.866  24.723-176.773 
ATOM   1344  N7   DA A  65     242.247  23.555-176.358 
ATOM   1345  C5   DA A  65     241.748  22.681-177.315 
ATOM   1346  C6   DA A  65     241.815  21.284-177.449 
ATOM   1347  N6   DA A  65     242.442  20.486-176.573 
ATOM   1348  N1   DA A  65     241.211  20.736-178.518 
ATOM   1349  C2   DA A  65     240.590  21.534-179.385 
ATOM   1350  N3   DA A  65     240.462  22.843-179.365 
ATOM   1351  C4   DA A  65     241.075  23.367-178.284 
ATOM   1352  P    DT A  66     237.557  28.729-179.532 
ATOM   1353  OP1  DT A  66     237.736  29.944-180.358 
ATOM   1354  OP2  DT A  66     237.285  28.955-178.096 
ATOM   1355  O5'  DT A  66     236.403  27.815-180.160 
ATOM   1356  C5'  DT A  66     236.743  26.877-181.198 
ATOM   1357  C4'  DT A  66     236.055  25.550-180.942 
ATOM   1358  O4'  DT A  66     236.846  24.670-180.093 
ATOM   1359  C3'  DT A  66     234.703  25.627-180.234 
ATOM   1360  O3'  DT A  66     233.844  24.628-180.772 
ATOM   1361  C2'  DT A  66     235.007  25.275-178.778 
ATOM   1362  C1'  DT A  66     236.004  24.158-179.071 
ATOM   1363  N1   DT A  66     236.858  23.795-177.906 
ATOM   1364  C2   DT A  66     237.216  22.475-177.779 
ATOM   1365  O2   DT A  66     236.866  21.615-178.568 
ATOM   1366  N3   DT A  66     238.007  22.177-176.686 
ATOM   1367  C4   DT A  66     238.459  23.069-175.735 
ATOM   1368  O4   DT A  66     239.163  22.685-174.799 
ATOM   1369  C5   DT A  66     238.031  24.431-175.954 
ATOM   1370  C7   DT A  66     238.479  25.466-174.964 
ATOM   1371  C6   DT A  66     237.261  24.748-177.008 
ATOM   1372  P    DG A  67     232.300  24.975-181.004 
ATOM   1373  OP1  DG A  67     232.136  25.665-182.304 
ATOM   1374  OP2  DG A  67     231.768  25.687-179.820 
ATOM   1375  O5'  DG A  67     231.655  23.513-181.085 
ATOM   1376  C5'  DG A  67     232.454  22.426-181.590 
ATOM   1377  C4'  DG A  67     232.268  21.199-180.721 
ATOM   1378  O4'  DG A  67     233.199  21.165-179.601 
ATOM   1379  C3'  DG A  67     230.896  21.051-180.063 
ATOM   1380  O3'  DG A  67     230.543  19.673-180.038 
ATOM   1381  C2'  DG A  67     231.104  21.525-178.624 
ATOM   1382  C1'  DG A  67     232.469  20.875-178.419 
ATOM   1383  N9   DG A  67     233.226  21.426-177.261 
ATOM   1384  C8   DG A  67     233.254  22.714-176.771 
ATOM   1385  N7   DG A  67     234.031  22.871-175.726 
ATOM   1386  C5   DG A  67     234.553  21.597-175.508 
ATOM   1387  C6   DG A  67     235.458  21.139-174.515 
ATOM   1388  O6   DG A  67     235.994  21.773-173.610 
ATOM   1389  N1   DG A  67     235.723  19.769-174.658 
ATOM   1390  C2   DG A  67     235.185  18.951-175.632 
ATOM   1391  N2   DG A  67     235.565  17.672-175.599 
ATOM   1392  N3   DG A  67     234.337  19.383-176.563 
ATOM   1393  C4   DG A  67     234.069  20.708-176.439 
ATOM   1394  P    DT A  68     229.025  19.255-180.329 
ATOM   1395  OP1  DT A  68     228.804  19.176-181.790 
ATOM   1396  OP2  DT A  68     228.113  20.148-179.581 
ATOM   1397  O5'  DT A  68     228.976  17.786-179.697 
ATOM   1398  C5'  DT A  68     230.176  16.990-179.685 
ATOM   1399  C4'  DT A  68     230.332  16.308-178.340 
ATOM   1400  O4'  DT A  68     231.048  17.134-177.377 
ATOM   1401  C3'  DT A  68     229.032  15.948-177.622 
ATOM   1402  O3'  DT A  68     229.205  14.707-176.949 
ATOM   1403  C2'  DT A  68     228.851  17.047-176.574 
ATOM   1404  C1'  DT A  68     230.317  17.139-176.160 
ATOM   1405  N1   DT A  68     230.654  18.388-175.423 
ATOM   1406  C2   DT A  68     231.606  18.295-174.436 
ATOM   1407  O2   DT A  68     232.167  17.251-174.153 
ATOM   1408  N3   DT A  68     231.891  19.473-173.774 
ATOM   1409  C4   DT A  68     231.318  20.706-174.012 
ATOM   1410  O4   DT A  68     231.656  21.691-173.352 
ATOM   1411  C5   DT A  68     230.331  20.703-175.065 
ATOM   1412  C7   DT A  68     229.658  22.005-175.389 
ATOM   1413  C6   DT A  68     230.034  19.573-175.726 
ATOM   1414  P    DC A  69     227.999  13.654-176.942 
ATOM   1415  OP1  DC A  69     228.025  12.860-178.191 
ATOM   1416  OP2  DC A  69     226.730  14.355-176.644 
ATOM   1417  O5'  DC A  69     228.401  12.723-175.704 
ATOM   1418  C5'  DC A  69     229.794  12.549-175.385 
ATOM   1419  C4'  DC A  69     230.000  12.649-173.887 
ATOM   1420  O4'  DC A  69     230.225  14.018-173.448 
ATOM   1421  C3'  DC A  69     228.833  12.172-173.022 
ATOM   1422  O3'  DC A  69     229.352  11.529-171.864 
ATOM   1423  C2'  DC A  69     228.123  13.454-172.589 
ATOM   1424  C1'  DC A  69     229.382  14.277-172.336 
ATOM   1425  N1   DC A  69     229.136  15.744-172.272 
ATOM   1426  C2   DC A  69     229.912  16.495-171.393 
ATOM   1427  O2   DC A  69     230.766  15.919-170.709 
ATOM   1428  N3   DC A  69     229.703  17.836-171.320 
ATOM   1429  C4   DC A  69     228.769  18.422-172.078 
ATOM   1430  N4   DC A  69     228.603  19.732-171.971 
ATOM   1431  C5   DC A  69     227.959  17.667-172.988 
ATOM   1432  C6   DC A  69     228.183  16.330-173.047 
ATOM   1433  P    DT A  70     228.623  10.214-171.314 
ATOM   1434  OP1  DT A  70     229.109   9.031-172.058 
ATOM   1435  OP2  DT A  70     227.159  10.422-171.311 
ATOM   1436  O5'  DT A  70     229.162  10.161-169.808 
ATOM   1437  C5'  DT A  70     230.465  10.698-169.512 
ATOM   1438  C4'  DT A  70     230.411  11.519-168.240 
ATOM   1439  O4'  DT A  70     230.059  12.910-168.491 
ATOM   1440  C3'  DT A  70     229.390  11.064-167.197 
ATOM   1441  O3'  DT A  70     229.941  11.255-165.900 
ATOM   1442  C2'  DT A  70     228.209  12.019-167.368 
ATOM   1443  C1'  DT A  70     229.035  13.284-167.583 
ATOM   1444  N1   DT A  70     228.265  14.406-168.189 
ATOM   1445  C2   DT A  70     228.593  15.679-167.788 
ATOM   1446  O2   DT A  70     229.470  15.912-166.974 
ATOM   1447  N3   DT A  70     227.858  16.692-168.371 
ATOM   1448  C4   DT A  70     226.848  16.542-169.299 
ATOM   1449  O4   DT A  70     226.260  17.527-169.751 
ATOM   1450  C5   DT A  70     226.576  15.170-169.657 
ATOM   1451  C7   DT A  70     225.490  14.917-170.662 
ATOM   1452  C6   DT A  70     227.275  14.165-169.105 
ATOM   1453  P    DG A  71     229.673  10.149-164.773 
ATOM   1454  OP1  DG A  71     230.655   9.050-164.912 
ATOM   1455  OP2  DG A  71     228.248   9.754-164.795 
ATOM   1456  O5'  DG A  71     229.980  10.979-163.439 
ATOM   1457  C5'  DG A  71     230.945  12.047-163.487 
ATOM   1458  C4'  DG A  71     230.420  13.254-162.733 
ATOM   1459  O4'  DG A  71     229.624  14.133-163.578 
ATOM   1460  C3'  DG A  71     229.501  12.950-161.550 
ATOM   1461  O3'  DG A  71     229.761  13.890-160.513 
ATOM   1462  C2'  DG A  71     228.090  13.193-162.082 
ATOM   1463  C1'  DG A  71     228.419  14.442-162.894 
ATOM   1464  N9   DG A  71     227.386  14.786-163.911 
ATOM   1465  C8   DG A  71     226.591  13.949-164.663 
ATOM   1466  N7   DG A  71     225.774  14.575-165.474 
ATOM   1467  C5   DG A  71     226.047  15.922-165.243 
ATOM   1468  C6   DG A  71     225.476  17.083-165.829 
ATOM   1469  O6   DG A  71     224.600  17.162-166.685 
ATOM   1470  N1   DG A  71     226.045  18.252-165.304 
ATOM   1471  C2   DG A  71     227.034  18.294-164.342 
ATOM   1472  N2   DG A  71     227.444  19.511-163.974 
ATOM   1473  N3   DG A  71     227.569  17.204-163.794 
ATOM   1474  C4   DG A  71     227.028  16.062-164.291 
ATOM   1475  P    DG A  72     229.760  13.389-158.993 
ATOM   1476  OP1  DG A  72     231.083  12.816-158.659 
ATOM   1477  OP2  DG A  72     228.594  12.508-158.762 
ATOM   1478  O5'  DG A  72     229.556  14.767-158.207 
ATOM   1479  C5'  DG A  72     230.062  15.983-158.787 
ATOM   1480  C4'  DG A  72     229.036  17.091-158.648 
ATOM   1481  O4'  DG A  72     228.100  17.124-159.763 
ATOM   1482  C3'  DG A  72     228.137  17.013-157.414 
ATOM   1483  O3'  DG A  72     227.891  18.331-156.939 
ATOM   1484  C2'  DG A  72     226.822  16.428-157.929 
ATOM   1485  C1'  DG A  72     226.783  17.209-159.240 
ATOM   1486  N9   DG A  72     225.846  16.641-160.249 
ATOM   1487  C8   DG A  72     225.523  15.324-160.492 
ATOM   1488  N7   DG A  72     224.655  15.158-161.460 
ATOM   1489  C5   DG A  72     224.383  16.456-161.888 
ATOM   1490  C6   DG A  72     223.517  16.919-162.912 
ATOM   1491  O6   DG A  72     222.799  16.266-163.665 
ATOM   1492  N1   DG A  72     223.542  18.317-163.012 
ATOM   1493  C2   DG A  72     224.306  19.157-162.226 
ATOM   1494  N2   DG A  72     224.189  20.463-162.479 
ATOM   1495  N3   DG A  72     225.119  18.722-161.265 
ATOM   1496  C4   DG A  72     225.105  17.369-161.155 
ATOM   1497  P    DT A  73     227.862  18.595-155.361 
ATOM   1498  OP1  DT A  73     229.244  18.788-154.866 
ATOM   1499  OP2  DT A  73     227.077  17.532-154.695 
ATOM   1500  O5'  DT A  73     227.064  19.979-155.287 
ATOM   1501  C5'  DT A  73     227.168  20.905-156.385 
ATOM   1502  C4'  DT A  73     225.800  21.467-156.721 
ATOM   1503  O4'  DT A  73     225.080  20.640-157.679 
ATOM   1504  C3'  DT A  73     224.830  21.600-155.547 
ATOM   1505  O3'  DT A  73     224.058  22.782-155.720 
ATOM   1506  C2'  DT A  73     223.902  20.392-155.672 
ATOM   1507  C1'  DT A  73     223.764  20.431-157.190 
ATOM   1508  N1   DT A  73     223.248  19.164-157.779 
ATOM   1509  C2   DT A  73     222.437  19.271-158.883 
ATOM   1510  O2   DT A  73     222.136  20.342-159.383 
ATOM   1511  N3   DT A  73     221.977  18.076-159.400 
ATOM   1512  C4   DT A  73     222.254  16.814-158.916 
ATOM   1513  O4   DT A  73     221.783  15.815-159.464 
ATOM   1514  C5   DT A  73     223.112  16.804-157.755 
ATOM   1515  C7   DT A  73     223.463  15.470-157.164 
ATOM   1516  C6   DT A  73     223.574  17.951-157.231 
ATOM   1517  P    DC A  74     223.718  23.681-154.441 
ATOM   1518  OP1  DC A  74     224.851  24.590-154.158 
ATOM   1519  OP2  DC A  74     223.289  22.811-153.323 
ATOM   1520  O5'  DC A  74     222.468  24.528-154.973 
ATOM   1521  C5'  DC A  74     222.379  24.833-156.377 
ATOM   1522  C4'  DC A  74     220.962  24.611-156.865 
ATOM   1523  O4'  DC A  74     220.731  23.241-157.301 
ATOM   1524  C3'  DC A  74     219.857  24.863-155.840 
ATOM   1525  O3'  DC A  74     218.739  25.446-156.499 
ATOM   1526  C2'  DC A  74     219.460  23.470-155.350 
ATOM   1527  C1'  DC A  74     219.527  22.779-156.708 
ATOM   1528  N1   DC A  74     219.594  21.293-156.622 
ATOM   1529  C2   DC A  74     218.957  20.556-157.617 
ATOM   1530  O2   DC A  74     218.369  21.159-158.522 
ATOM   1531  N3   DC A  74     219.006  19.201-157.556 
ATOM   1532  C4   DC A  74     219.654  18.585-156.559 
ATOM   1533  N4   DC A  74     219.673  17.261-156.544 
ATOM   1534  C5   DC A  74     220.314  19.325-155.525 
ATOM   1535  C6   DC A  74     220.254  20.679-155.604 
ATOM   1536  P    DA A  75     217.922  26.607-155.761 
ATOM   1537  OP1  DA A  75     218.596  27.906-155.982 
ATOM   1538  OP2  DA A  75     217.688  26.229-154.350 
ATOM   1539  O5'  DA A  75     216.536  26.576-156.561 
ATOM   1540  C5'  DA A  75     216.537  26.168-157.942 
ATOM   1541  C4'  DA A  75     215.379  25.227-158.205 
ATOM   1542  O4'  DA A  75     215.726  23.835-157.950 
ATOM   1543  C3'  DA A  75     214.129  25.456-157.356 
ATOM   1544  O3'  DA A  75     212.978  25.205-158.155 
ATOM   1545  C2'  DA A  75     214.202  24.390-156.263 
ATOM   1546  C1'  DA A  75     214.703  23.257-157.153 
ATOM   1547  N9   DA A  75     215.293  22.118-156.398 
ATOM   1548  C8   DA A  75     216.010  22.151-155.235 
ATOM   1549  N7   DA A  75     216.390  20.982-154.821 
ATOM   1550  C5   DA A  75     215.892  20.109-155.777 
ATOM   1551  C6   DA A  75     215.958  18.712-155.911 
ATOM   1552  N6   DA A  75     216.586  17.914-155.035 
ATOM   1553  N1   DA A  75     215.354  18.164-156.981 
ATOM   1554  C2   DA A  75     214.733  18.961-157.847 
ATOM   1555  N3   DA A  75     214.605  20.271-157.827 
ATOM   1556  C4   DA A  75     215.218  20.794-156.746 
ATOM   1557  P    DG A  76     211.700  26.157-157.994 
ATOM   1558  OP1  DG A  76     211.880  27.371-158.820 
ATOM   1559  OP2  DG A  76     211.428  26.383-156.558 
ATOM   1560  O5'  DG A  76     210.546  25.243-158.623 
ATOM   1561  C5'  DG A  76     210.886  24.305-159.660 
ATOM   1562  C4'  DG A  76     210.199  22.977-159.404 
ATOM   1563  O4'  DG A  76     210.989  22.097-158.555 
ATOM   1564  C3'  DG A  76     208.846  23.054-158.697 
ATOM   1565  O3'  DG A  76     207.988  22.056-159.234 
ATOM   1566  C2'  DG A  76     209.150  22.703-157.241 
ATOM   1567  C1'  DG A  76     210.148  21.585-157.534 
ATOM   1568  N9   DG A  76     211.002  21.223-156.368 
ATOM   1569  C8   DG A  76     211.501  22.032-155.370 
ATOM   1570  N7   DG A  76     212.226  21.396-154.481 
ATOM   1571  C5   DG A  76     212.205  20.074-154.922 
ATOM   1572  C6   DG A  76     212.813  18.916-154.369 
ATOM   1573  O6   DG A  76     213.507  18.819-153.361 
ATOM   1574  N1   DG A  76     212.535  17.776-155.136 
ATOM   1575  C2   DG A  76     211.771  17.757-156.287 
ATOM   1576  N2   DG A  76     211.625  16.566-156.873 
ATOM   1577  N3   DG A  76     211.201  18.843-156.805 
ATOM   1578  C4   DG A  76     211.461  19.957-156.072 
ATOM   1579  P    DT A  77     206.443  22.403-159.466 
ATOM   1580  OP1  DT A  77     206.280  23.092-160.766 
ATOM   1581  OP2  DT A  77     205.911  23.115-158.283 
ATOM   1582  O5'  DT A  77     205.799  20.941-159.547 
ATOM   1583  C5'  DT A  77     206.597  19.854-160.052 
ATOM   1584  C4'  DT A  77     206.411  18.627-159.183 
ATOM   1585  O4'  DT A  77     207.342  18.593-158.064 
ATOM   1586  C3'  DT A  77     205.039  18.479-158.525 
ATOM   1587  O3'  DT A  77     204.687  17.101-158.500 
ATOM   1588  C2'  DT A  77     205.247  18.952-157.086 
ATOM   1589  C1'  DT A  77     206.612  18.303-156.882 
ATOM   1590  N1   DT A  77     207.370  18.854-155.723 
ATOM   1591  C2   DT A  77     208.162  17.979-155.021 
ATOM   1592  O2   DT A  77     208.262  16.798-155.307 
ATOM   1593  N3   DT A  77     208.848  18.525-153.953 
ATOM   1594  C4   DT A  77     208.808  19.841-153.541 
ATOM   1595  O4   DT A  77     209.467  20.214-152.569 
ATOM   1596  C5   DT A  77     207.949  20.682-154.340 
ATOM   1597  C7   DT A  77     207.847  22.131-153.960 
ATOM   1598  C6   DT A  77     207.270  20.178-155.384 
ATOM   1599  P    DG A  78     203.169  16.683-158.791 
ATOM   1600  OP1  DG A  78     202.947  16.604-160.252 
ATOM   1601  OP2  DG A  78     202.257  17.576-158.043 
ATOM   1602  O5'  DG A  78     203.119  15.213-158.159 
ATOM   1603  C5'  DG A  78     204.320  14.418-158.147 
ATOM   1604  C4'  DG A  78     204.475  13.735-156.802 
ATOM   1605  O4'  DG A  78     205.191  14.562-155.839 
ATOM   1606  C3'  DG A  78     203.175  13.376-156.084 
ATOM   1607  O3'  DG A  78     203.348  12.135-155.411 
ATOM   1608  C2'  DG A  78     202.994  14.475-155.036 
ATOM   1609  C1'  DG A  78     204.460  14.567-154.622 
ATOM   1610  N9   DG A  78     204.797  15.816-153.886 
ATOM   1611  C8   DG A  78     204.287  17.087-154.044 
ATOM   1612  N7   DG A  78     204.800  17.974-153.227 
ATOM   1613  C5   DG A  78     205.715  17.240-152.474 
ATOM   1614  C6   DG A  78     206.578  17.656-151.427 
ATOM   1615  O6   DG A  78     206.716  18.775-150.942 
ATOM   1616  N1   DG A  78     207.341  16.587-150.937 
ATOM   1617  C2   DG A  78     207.278  15.286-151.398 
ATOM   1618  N2   DG A  78     208.089  14.411-150.799 
ATOM   1619  N3   DG A  78     206.468  14.898-152.381 
ATOM   1620  C4   DG A  78     205.721  15.923-152.867 
ATOM   1621  P    DA A  79     202.142  11.081-155.404 
ATOM   1622  OP1  DA A  79     202.169  10.288-156.653 
ATOM   1623  OP2  DA A  79     200.874  11.783-155.106 
ATOM   1624  O5'  DA A  79     202.544  10.151-154.166 
ATOM   1625  C5'  DA A  79     203.937   9.976-153.847 
ATOM   1626  C4'  DA A  79     204.143  10.076-152.349 
ATOM   1627  O4'  DA A  79     204.368  11.446-151.910 
ATOM   1628  C3'  DA A  79     202.976   9.599-151.484 
ATOM   1629  O3'  DA A  79     203.495   8.957-150.326 
ATOM   1630  C2'  DA A  79     202.266  10.882-151.051 
ATOM   1631  C1'  DA A  79     203.525  11.705-150.798 
ATOM   1632  N9   DA A  79     203.280  13.172-150.734 
ATOM   1633  C8   DA A  79     202.372  13.911-151.437 
ATOM   1634  N7   DA A  79     202.397  15.178-151.158 
ATOM   1635  C5   DA A  79     203.395  15.289-150.200 
ATOM   1636  C6   DA A  79     203.913  16.388-149.494 
ATOM   1637  N6   DA A  79     203.473  17.644-149.655 
ATOM   1638  N1   DA A  79     204.902  16.147-148.614 
ATOM   1639  C2   DA A  79     205.336  14.898-148.460 
ATOM   1640  N3   DA A  79     204.932  13.798-149.058 
ATOM   1641  C4   DA A  79     203.941  14.066-149.934 
ATOM   1642  P    DA A  80     202.767   7.641-149.776 
ATOM   1643  OP1  DA A  80     203.253   6.458-150.520 
ATOM   1644  OP2  DA A  80     201.302   7.850-149.773 
ATOM   1645  O5'  DA A  80     203.305   7.589-148.270 
ATOM   1646  C5'  DA A  80     204.608   8.126-147.975 
ATOM   1647  C4'  DA A  80     204.554   8.947-146.702 
ATOM   1648  O4'  DA A  80     204.202  10.338-146.953 
ATOM   1649  C3'  DA A  80     203.534   8.492-145.659 
ATOM   1650  O3'  DA A  80     204.085   8.682-144.362 
ATOM   1651  C2'  DA A  80     202.352   9.446-145.830 
ATOM   1652  C1'  DA A  80     203.178  10.712-146.045 
ATOM   1653  N9   DA A  80     202.408  11.834-146.652 
ATOM   1654  C8   DA A  80     201.400  11.771-147.570 
ATOM   1655  N7   DA A  80     200.924  12.930-147.906 
ATOM   1656  C5   DA A  80     201.671  13.829-147.156 
ATOM   1657  C6   DA A  80     201.650  15.230-147.061 
ATOM   1658  N6   DA A  80     200.810  16.007-147.758 
ATOM   1659  N1   DA A  80     202.527  15.806-146.217 
ATOM   1660  C2   DA A  80     203.360  15.029-145.527 
ATOM   1661  N3   DA A  80     203.471  13.719-145.533 
ATOM   1662  C4   DA A  80     202.582  13.166-146.385 
ATOM   1663  P    DG A  81     203.817   7.577-143.235 
ATOM   1664  OP1  DG A  81     204.798   6.478-143.374 
ATOM   1665  OP2  DG A  81     202.391   7.182-143.257 
ATOM   1666  O5'  DG A  81     204.123   8.407-141.901 
ATOM   1667  C5'  DG A  81     205.088   9.475-141.949 
ATOM   1668  C4'  DG A  81     204.563  10.681-141.196 
ATOM   1669  O4'  DG A  81     203.768  11.561-142.041 
ATOM   1670  C3'  DG A  81     203.645  10.378-140.012 
ATOM   1671  O3'  DG A  81     203.904  11.317-138.975 
ATOM   1672  C2'  DG A  81     202.233  10.621-140.545 
ATOM   1673  C1'  DG A  81     202.563  11.870-141.357 
ATOM   1674  N9   DG A  81     201.529  12.214-142.373 
ATOM   1675  C8   DG A  81     200.734  11.377-143.125 
ATOM   1676  N7   DG A  81     199.917  12.002-143.937 
ATOM   1677  C5   DG A  81     200.190  13.350-143.705 
ATOM   1678  C6   DG A  81     199.620  14.511-144.291 
ATOM   1679  O6   DG A  81     198.743  14.590-145.147 
ATOM   1680  N1   DG A  81     200.188  15.680-143.766 
ATOM   1681  C2   DG A  81     201.178  15.722-142.804 
ATOM   1682  N2   DG A  81     201.588  16.938-142.436 
ATOM   1683  N3   DG A  81     201.712  14.632-142.256 
ATOM   1684  C4   DG A  81     201.172  13.490-142.753 
ATOM   1685  P    DA A  82     203.903  10.817-137.455 
ATOM   1686  OP1  DA A  82     205.226  10.244-137.122 
ATOM   1687  OP2  DA A  82     202.737   9.936-137.224 
ATOM   1688  O5'  DA A  82     203.700  12.194-136.669 
ATOM   1689  C5'  DA A  82     204.206  13.411-137.249 
ATOM   1690  C4'  DA A  82     203.179  14.518-137.110 
ATOM   1691  O4'  DA A  82     202.243  14.551-138.225 
ATOM   1692  C3'  DA A  82     202.280  14.440-135.876 
ATOM   1693  O3'  DA A  82     202.034  15.759-135.402 
ATOM   1694  C2'  DA A  82     200.965  13.856-136.391 
ATOM   1695  C1'  DA A  82     200.927  14.637-137.702 
ATOM   1696  N9   DA A  82     199.990  14.068-138.711 
ATOM   1697  C8   DA A  82     199.681  12.758-138.939 
ATOM   1698  N7   DA A  82     198.822  12.579-139.894 
ATOM   1699  C5   DA A  82     198.539  13.865-140.334 
ATOM   1700  C6   DA A  82     197.692  14.357-141.340 
ATOM   1701  N6   DA A  82     196.937  13.570-142.122 
ATOM   1702  N1   DA A  82     197.646  15.691-141.514 
ATOM   1703  C2   DA A  82     198.398  16.466-140.735 
ATOM   1704  N3   DA A  82     199.222  16.123-139.769 
ATOM   1705  C4   DA A  82     199.249  14.784-139.615 
ATOM   1706  P    DA A  83     202.005  16.023-133.823 
ATOM   1707  OP1  DA A  83     203.387  16.216-133.328 
ATOM   1708  OP2  DA A  83     201.220  14.960-133.157 
ATOM   1709  O5'  DA A  83     201.208  17.407-133.749 
ATOM   1710  C5'  DA A  83     201.311  18.333-134.848 
ATOM   1711  C4'  DA A  83     199.944  18.894-135.183 
ATOM   1712  O4'  DA A  83     199.224  18.068-136.141 
ATOM   1713  C3'  DA A  83     198.973  19.028-134.010 
ATOM   1714  O3'  DA A  83     198.201  20.210-134.182 
ATOM   1715  C2'  DA A  83     198.046  17.819-134.135 
ATOM   1716  C1'  DA A  83     197.908  17.859-135.653 
ATOM   1717  N9   DA A  83     197.391  16.592-136.241 
ATOM   1718  C8   DA A  83     197.615  15.310-135.826 
ATOM   1719  N7   DA A  83     197.021  14.413-136.549 
ATOM   1720  C5   DA A  83     196.353  15.150-137.516 
ATOM   1721  C6   DA A  83     195.532  14.778-138.593 
ATOM   1722  N6   DA A  83     195.231  13.505-138.889 
ATOM   1723  N1   DA A  83     195.029  15.764-139.359 
ATOM   1724  C2   DA A  83     195.331  17.027-139.061 
ATOM   1725  N3   DA A  83     196.082  17.493-138.087 
ATOM   1726  C4   DA A  83     196.573  16.486-137.335 
ATOM   1727  P    DT A  84     197.861  21.109-132.903 
ATOM   1728  OP1  DT A  84     198.994  22.018-132.620 
ATOM   1729  OP2  DT A  84     197.432  20.239-131.785 
ATOM   1730  O5'  DT A  84     196.612  21.955-133.435 
ATOM   1731  C5'  DT A  84     196.522  22.261-134.839 
ATOM   1732  C4'  DT A  84     195.105  22.039-135.328 
ATOM   1733  O4'  DT A  84     194.874  20.669-135.763 
ATOM   1734  C3'  DT A  84     194.000  22.291-134.302 
ATOM   1735  O3'  DT A  84     192.882  22.874-134.961 
ATOM   1736  C2'  DT A  84     193.603  20.897-133.812 
ATOM   1737  C1'  DT A  84     193.670  20.207-135.170 
ATOM   1738  N1   DT A  84     193.737  18.721-135.085 
ATOM   1739  C2   DT A  84     193.104  18.009-136.073 
ATOM   1740  O2   DT A  84     192.507  18.538-136.994 
ATOM   1741  N3   DT A  84     193.187  16.634-135.960 
ATOM   1742  C4   DT A  84     193.835  15.932-134.964 
ATOM   1743  O4   DT A  84     193.840  14.699-134.968 
ATOM   1744  C5   DT A  84     194.468  16.767-133.971 
ATOM   1745  C7   DT A  84     195.196  16.084-132.851 
ATOM   1746  C6   DT A  84     194.403  18.106-134.057 
ATOM   1747  P    DT A  85     192.065  24.034-134.223 
ATOM   1748  OP1  DT A  85     192.739  25.334-134.444 
ATOM   1749  OP2  DT A  85     191.832  23.657-132.812 
ATOM   1750  O5'  DT A  85     190.680  24.004-135.023 
ATOM   1751  C5'  DT A  85     190.681  23.596-136.404 
ATOM   1752  C4'  DT A  85     189.523  22.654-136.667 
ATOM   1753  O4'  DT A  85     189.870  21.263-136.412 
ATOM   1754  C3'  DT A  85     188.272  22.884-135.819 
ATOM   1755  O3'  DT A  85     187.122  22.633-136.617 
ATOM   1756  C2'  DT A  85     188.345  21.818-134.725 
ATOM   1757  C1'  DT A  85     188.847  20.685-135.616 
ATOM   1758  N1   DT A  85     189.437  19.546-134.860 
ATOM   1759  C2   DT A  85     189.250  18.287-135.379 
ATOM   1760  O2   DT A  85     188.634  18.079-136.410 
ATOM   1761  N3   DT A  85     189.811  17.255-134.650 
ATOM   1762  C4   DT A  85     190.525  17.377-133.476 
ATOM   1763  O4   DT A  85     190.979  16.379-132.913 
ATOM   1764  C5   DT A  85     190.668  18.736-133.011 
ATOM   1765  C7   DT A  85     191.432  18.956-131.738 
ATOM   1766  C6   DT A  85     190.133  19.758-133.698 
ATOM   1767  P    DT A  86     185.844  23.584-136.456 
ATOM   1768  OP1  DT A  86     186.023  24.799-137.283 
ATOM   1769  OP2  DT A  86     185.571  23.810-135.020 
ATOM   1770  O5'  DT A  86     184.690  22.670-137.085 
ATOM   1771  C5'  DT A  86     185.030  21.732-138.122 
ATOM   1772  C4'  DT A  86     184.342  20.405-137.867 
ATOM   1773  O4'  DT A  86     185.133  19.525-137.018 
ATOM   1774  C3'  DT A  86     182.990  20.482-137.159 
ATOM   1775  O3'  DT A  86     182.131  19.483-137.696 
ATOM   1776  C2'  DT A  86     183.294  20.130-135.703 
ATOM   1777  C1'  DT A  86     184.291  19.013-135.996 
ATOM   1778  N1   DT A  86     185.145  18.651-134.830 
ATOM   1779  C2   DT A  86     185.502  17.330-134.703 
ATOM   1780  O2   DT A  86     185.153  16.470-135.492 
ATOM   1781  N3   DT A  86     186.293  17.033-133.611 
ATOM   1782  C4   DT A  86     186.745  17.924-132.659 
ATOM   1783  O4   DT A  86     187.449  17.540-131.724 
ATOM   1784  C5   DT A  86     186.317  19.287-132.878 
ATOM   1785  C7   DT A  86     186.765  20.322-131.888 
ATOM   1786  C6   DT A  86     185.548  19.604-133.932 
ATOM   1787  P    DC A  87     180.586  19.831-137.928 
ATOM   1788  OP1  DC A  87     180.423  20.520-139.228 
ATOM   1789  OP2  DC A  87     180.055  20.542-136.745 
ATOM   1790  O5'  DC A  87     179.942  18.368-138.009 
ATOM   1791  C5'  DC A  87     180.740  17.282-138.514 
ATOM   1792  C4'  DC A  87     180.554  16.054-137.645 
ATOM   1793  O4'  DC A  87     181.486  16.021-136.526 
ATOM   1794  C3'  DC A  87     179.183  15.906-136.987 
ATOM   1795  O3'  DC A  87     178.830  14.529-136.962 
ATOM   1796  C2'  DC A  87     179.390  16.380-135.548 
ATOM   1797  C1'  DC A  87     180.755  15.731-135.344 
ATOM   1798  N1   DC A  87     181.513  16.281-134.185 
ATOM   1799  C2   DC A  87     182.321  15.407-133.462 
ATOM   1800  O2   DC A  87     182.375  14.222-133.809 
ATOM   1801  N3   DC A  87     183.018  15.890-132.403 
ATOM   1802  C4   DC A  87     182.932  17.181-132.059 
ATOM   1803  N4   DC A  87     183.632  17.603-131.018 
ATOM   1804  C5   DC A  87     182.107  18.097-132.789 
ATOM   1805  C6   DC A  87     181.417  17.595-133.844 
ATOM   1806  P    DC A  88     177.312  14.111-137.253 
ATOM   1807  OP1  DC A  88     177.091  14.032-138.715 
ATOM   1808  OP2  DC A  88     176.400  15.003-136.505 
ATOM   1809  O5'  DC A  88     177.263  12.641-136.622 
ATOM   1810  C5'  DC A  88     178.463  11.845-136.609 
ATOM   1811  C4'  DC A  88     178.619  11.163-135.264 
ATOM   1812  O4'  DC A  88     179.334  11.989-134.301 
ATOM   1813  C3'  DC A  88     177.318  10.804-134.546 
ATOM   1814  O3'  DC A  88     177.491   9.562-133.873 
ATOM   1815  C2'  DC A  88     177.138  11.903-133.498 
ATOM   1816  C1'  DC A  88     178.604  11.994-133.085 
ATOM   1817  N1   DC A  88     178.940  13.244-132.348 
ATOM   1818  C2   DC A  88     179.903  13.166-131.344 
ATOM   1819  O2   DC A  88     180.433  12.074-131.109 
ATOM   1820  N3   DC A  88     180.224  14.294-130.659 
ATOM   1821  C4   DC A  88     179.627  15.459-130.944 
ATOM   1822  N4   DC A  88     179.975  16.530-130.248 
ATOM   1823  C5   DC A  88     178.634  15.559-131.972 
ATOM   1824  C6   DC A  88     178.327  14.421-132.644 
ATOM   1825  P    DA A  89     176.285   8.509-133.866 
ATOM   1826  OP1  DA A  89     176.312   7.716-135.115 
ATOM   1827  OP2  DA A  89     175.017   9.211-133.569 
ATOM   1828  O5'  DA A  89     176.687   7.578-132.628 
ATOM   1829  C5'  DA A  89     178.081   7.404-132.310 
ATOM   1830  C4'  DA A  89     178.287   7.504-130.811 
ATOM   1831  O4'  DA A  89     178.512   8.874-130.372 
ATOM   1832  C3'  DA A  89     177.120   7.027-129.946 
ATOM   1833  O3'  DA A  89     177.638   6.385-128.788 
ATOM   1834  C2'  DA A  89     176.409   8.309-129.513 
ATOM   1835  C1'  DA A  89     177.669   9.132-129.260 
ATOM   1836  N9   DA A  89     177.423  10.600-129.197 
ATOM   1837  C8   DA A  89     176.515  11.339-129.899 
ATOM   1838  N7   DA A  89     176.540  12.606-129.621 
ATOM   1839  C5   DA A  89     177.538  12.717-128.662 
ATOM   1840  C6   DA A  89     178.056  13.815-127.957 
ATOM   1841  N6   DA A  89     177.616  15.071-128.117 
ATOM   1842  N1   DA A  89     179.046  13.575-127.076 
ATOM   1843  C2   DA A  89     179.479  12.325-126.922 
ATOM   1844  N3   DA A  89     179.075  11.226-127.521 
ATOM   1845  C4   DA A  89     178.084  11.494-128.396 
ATOM   1846  P    DG A  90     176.910   5.069-128.238 
ATOM   1847  OP1  DG A  90     177.396   3.886-128.983 
ATOM   1848  OP2  DG A  90     175.446   5.278-128.235 
ATOM   1849  O5'  DG A  90     177.448   5.017-126.732 
ATOM   1850  C5'  DG A  90     178.751   5.553-126.437 
ATOM   1851  C4'  DG A  90     178.697   6.375-125.164 
ATOM   1852  O4'  DG A  90     178.346   7.766-125.415 
ATOM   1853  C3'  DG A  90     177.677   5.919-124.121 
ATOM   1854  O3'  DG A  90     178.228   6.110-122.824 
ATOM   1855  C2'  DG A  90     176.496   6.874-124.292 
ATOM   1856  C1'  DG A  90     177.321   8.139-124.507 
ATOM   1857  N9   DG A  90     176.552   9.261-125.114 
ATOM   1858  C8   DG A  90     175.532   9.218-126.040 
ATOM   1859  N7   DG A  90     175.062  10.396-126.371 
ATOM   1860  C5   DG A  90     175.822  11.282-125.609 
ATOM   1861  C6   DG A  90     175.774  12.699-125.537 
ATOM   1862  O6   DG A  90     175.038  13.476-126.140 
ATOM   1863  N1   DG A  90     176.723  13.198-124.635 
ATOM   1864  C2   DG A  90     177.604  12.429-123.900 
ATOM   1865  N2   DG A  90     178.434  13.097-123.094 
ATOM   1866  N3   DG A  90     177.649  11.100-123.968 
ATOM   1867  C4   DG A  90     176.734  10.600-124.839 
ATOM   1868  P    DA A  91     177.960   5.005-121.697 
ATOM   1869  OP1  DA A  91     178.941   3.906-121.836 
ATOM   1870  OP2  DA A  91     176.535   4.610-121.719 
ATOM   1871  O5'  DA A  91     178.267   5.834-120.363 
ATOM   1872  C5'  DA A  91     179.231   6.903-120.411 
ATOM   1873  C4'  DA A  91     178.706   8.109-119.658 
ATOM   1874  O4'  DA A  91     177.911   8.988-120.503 
ATOM   1875  C3'  DA A  91     177.788   7.806-118.474 
ATOM   1876  O3'  DA A  91     178.047   8.745-117.438 
ATOM   1877  C2'  DA A  91     176.376   8.049-119.007 
ATOM   1878  C1'  DA A  91     176.706   9.297-119.819 
ATOM   1879  N9   DA A  91     175.673   9.642-120.835 
ATOM   1880  C8   DA A  91     174.893   8.796-121.572 
ATOM   1881  N7   DA A  91     174.080   9.404-122.379 
ATOM   1882  C5   DA A  91     174.336  10.750-122.164 
ATOM   1883  C6   DA A  91     173.795  11.919-122.722 
ATOM   1884  N6   DA A  91     172.834  11.916-123.658 
ATOM   1885  N1   DA A  91     174.276  13.096-122.282 
ATOM   1886  C2   DA A  91     175.231  13.093-121.353 
ATOM   1887  N3   DA A  91     175.811  12.071-120.762 
ATOM   1888  C4   DA A  91     175.310  10.906-121.219 
ATOM   1889  P    DA A  92     178.047   8.244-115.917 
ATOM   1890  OP1  DA A  92     179.370   7.671-115.584 
ATOM   1891  OP2  DA A  92     176.880   7.364-115.686 
ATOM   1892  O5'  DA A  92     177.843   9.622-115.131 
ATOM   1893  C5'  DA A  92     178.349  10.839-115.711 
ATOM   1894  C4'  DA A  92     177.322  11.946-115.572 
ATOM   1895  O4'  DA A  92     176.386  11.979-116.687 
ATOM   1896  C3'  DA A  92     176.423  11.868-114.339 
ATOM   1897  O3'  DA A  92     176.177  13.186-113.864 
ATOM   1898  C2'  DA A  92     175.109  11.284-114.854 
ATOM   1899  C1'  DA A  92     175.070  12.064-116.164 
ATOM   1900  N9   DA A  92     174.133  11.496-117.173 
ATOM   1901  C8   DA A  92     173.825  10.186-117.401 
ATOM   1902  N7   DA A  92     172.966  10.007-118.356 
ATOM   1903  C5   DA A  92     172.683  11.293-118.796 
ATOM   1904  C6   DA A  92     171.835  11.785-119.802 
ATOM   1905  N6   DA A  92     171.081  10.998-120.584 
ATOM   1906  N1   DA A  92     171.789  13.119-119.977 
ATOM   1907  C2   DA A  92     172.541  13.894-119.197 
ATOM   1908  N3   DA A  92     173.366  13.551-118.231 
ATOM   1909  C4   DA A  92     173.392  12.212-118.077 
ATOM   1910  P    DG A  93     176.149  13.450-112.286 
ATOM   1911  OP1  DG A  93     177.530  13.644-111.790 
ATOM   1912  OP2  DG A  93     175.363  12.388-111.619 
ATOM   1913  O5'  DG A  93     175.351  14.835-112.211 
ATOM   1914  C5'  DG A  93     175.455  15.760-113.310 
ATOM   1915  C4'  DG A  93     174.087  16.322-113.645 
ATOM   1916  O4'  DG A  93     173.367  15.496-114.603 
ATOM   1917  C3'  DG A  93     173.117  16.455-112.472 
ATOM   1918  O3'  DG A  93     172.345  17.637-112.644 
ATOM   1919  C2'  DG A  93     172.189  15.247-112.597 
ATOM   1920  C1'  DG A  93     172.051  15.287-114.115 
ATOM   1921  N9   DG A  93     171.534  14.019-114.703 
ATOM   1922  C8   DG A  93     171.749  12.720-114.298 
ATOM   1923  N7   DG A  93     171.144  11.823-115.038 
ATOM   1924  C5   DG A  93     170.480  12.582-116.001 
ATOM   1925  C6   DG A  93     169.655  12.170-117.080 
ATOM   1926  O6   DG A  93     169.335  11.032-117.413 
ATOM   1927  N1   DG A  93     169.183  13.268-117.813 
ATOM   1928  C2   DG A  93     169.472  14.591-117.538 
ATOM   1929  N2   DG A  93     168.924  15.492-118.357 
ATOM   1930  N3   DG A  93     170.246  14.977-116.527 
ATOM   1931  C4   DG A  93     170.712  13.923-115.805 
ATOM   1932  P    DA A  94     172.004  18.537-111.365 
ATOM   1933  OP1  DA A  94     173.137  19.445-111.082 
ATOM   1934  OP2  DA A  94     171.575  17.667-110.247 
ATOM   1935  O5'  DA A  94     170.755  19.383-111.897 
ATOM   1936  C5'  DA A  94     170.666  19.688-113.301 
ATOM   1937  C4'  DA A  94     169.248  19.467-113.790 
ATOM   1938  O4'  DA A  94     169.018  18.096-114.225 
ATOM   1939  C3'  DA A  94     168.143  19.718-112.764 
ATOM   1940  O3'  DA A  94     167.026  20.301-113.423 
ATOM   1941  C2'  DA A  94     167.746  18.325-112.274 
ATOM   1942  C1'  DA A  94     167.814  17.635-113.633 
ATOM   1943  N9   DA A  94     167.880  16.149-113.547 
ATOM   1944  C8   DA A  94     168.496  15.381-112.600 
ATOM   1945  N7   DA A  94     168.375  14.105-112.800 
ATOM   1946  C5   DA A  94     167.625  14.018-113.965 
ATOM   1947  C6   DA A  94     167.154  12.924-114.708 
ATOM   1948  N6   DA A  94     167.381  11.647-114.371 
ATOM   1949  N1   DA A  94     166.437  13.191-115.816 
ATOM   1950  C2   DA A  94     166.215  14.463-116.146 
ATOM   1951  N3   DA A  94     166.602  15.560-115.534 
ATOM   1952  C4   DA A  94     167.317  15.265-114.429 
ATOM   1953  P    DG A  95     166.208  21.462-112.685 
ATOM   1954  OP1  DG A  95     166.883  22.762-112.906 
ATOM   1955  OP2  DG A  95     165.975  21.084-111.274 
ATOM   1956  O5'  DG A  95     164.823  21.432-113.485 
ATOM   1957  C5'  DG A  95     164.824  21.024-114.866 
ATOM   1958  C4'  DG A  95     163.666  20.082-115.129 
ATOM   1959  O4'  DG A  95     164.013  18.690-114.874 
ATOM   1960  C3'  DG A  95     162.416  20.311-114.281 
ATOM   1961  O3'  DG A  95     161.265  20.061-115.079 
ATOM   1962  C2'  DG A  95     162.489  19.246-113.187 
ATOM   1963  C1'  DG A  95     162.990  18.112-114.078 
ATOM   1964  N9   DG A  95     163.580  16.974-113.322 
ATOM   1965  C8   DG A  95     164.303  16.987-112.150 
ATOM   1966  N7   DG A  95     164.683  15.801-111.742 
ATOM   1967  C5   DG A  95     164.174  14.939-112.712 
ATOM   1968  C6   DG A  95     164.261  13.527-112.817 
ATOM   1969  O6   DG A  95     164.814  12.731-112.061 
ATOM   1970  N1   DG A  95     163.602  13.056-113.962 
ATOM   1971  C2   DG A  95     162.946  13.847-114.884 
ATOM   1972  N2   DG A  95     162.381  13.206-115.909 
ATOM   1973  N3   DG A  95     162.866  15.173-114.786 
ATOM   1974  C4   DG A  95     163.499  15.644-113.681 
ATOM   1975  P    DG A  96     159.987  21.012-114.919 
ATOM   1976  OP1  DG A  96     160.166  22.227-115.745 
ATOM   1977  OP2  DG A  96     159.715  21.238-113.482 
ATOM   1978  O5'  DG A  96     158.833  20.098-115.547 
ATOM   1979  C5'  DG A  96     159.173  19.160-116.584 
ATOM   1980  C4'  DG A  96     158.485  17.833-116.329 
ATOM   1981  O4'  DG A  96     159.276  16.953-115.480 
ATOM   1982  C3'  DG A  96     157.133  17.910-115.621 
ATOM   1983  O3'  DG A  96     156.274  16.911-116.158 
ATOM   1984  C2'  DG A  96     157.437  17.558-114.165 
ATOM   1985  C1'  DG A  96     158.434  16.441-114.458 
ATOM   1986  N9   DG A  96     159.288  16.079-113.293 
ATOM   1987  C8   DG A  96     159.787  16.887-112.295 
ATOM   1988  N7   DG A  96     160.513  16.251-111.406 
ATOM   1989  C5   DG A  96     160.491  14.929-111.846 
ATOM   1990  C6   DG A  96     161.099  13.771-111.294 
ATOM   1991  O6   DG A  96     161.794  13.675-110.285 
ATOM   1992  N1   DG A  96     160.822  12.631-112.061 
ATOM   1993  C2   DG A  96     160.058  12.613-113.211 
ATOM   1994  N2   DG A  96     159.912  11.422-113.797 
ATOM   1995  N3   DG A  96     159.488  13.699-113.729 
ATOM   1996  C4   DG A  96     159.747  14.813-112.996 
ATOM   1997  P    DT A  97     154.730  17.258-116.390 
ATOM   1998  OP1  DT A  97     154.566  17.948-117.690 
ATOM   1999  OP2  DT A  97     154.198  17.970-115.207 
ATOM   2000  O5'  DT A  97     154.085  15.796-116.471 
ATOM   2001  C5'  DT A  97     154.884  14.709-116.977 
ATOM   2002  C4'  DT A  97     154.698  13.482-116.107 
ATOM   2003  O4'  DT A  97     155.629  13.449-114.988 
ATOM   2004  C3'  DT A  97     153.326  13.334-115.449 
ATOM   2005  O3'  DT A  97     152.973  11.957-115.424 
ATOM   2006  C2'  DT A  97     153.534  13.808-114.010 
ATOM   2007  C1'  DT A  97     154.899  13.159-113.806 
ATOM   2008  N1   DT A  97     155.656  13.709-112.647 
ATOM   2009  C2   DT A  97     156.449  12.834-111.945 
ATOM   2010  O2   DT A  97     156.549  11.653-112.232 
ATOM   2011  N3   DT A  97     157.135  13.380-110.877 
ATOM   2012  C4   DT A  97     157.095  14.697-110.466 
ATOM   2013  O4   DT A  97     157.754  15.069-109.493 
ATOM   2014  C5   DT A  97     156.236  15.538-111.265 
ATOM   2015  C7   DT A  97     156.134  16.987-110.885 
ATOM   2016  C6   DT A  97     155.557  15.033-112.308 
ATOM   2017  P    DT A  98     151.455  11.539-115.715 
ATOM   2018  OP1  DT A  98     151.234  11.460-117.177 
ATOM   2019  OP2  DT A  98     150.543  12.431-114.967 
ATOM   2020  O5'  DT A  98     151.406  10.069-115.084 
ATOM   2021  C5'  DT A  98     152.606   9.273-115.071 
ATOM   2022  C4'  DT A  98     152.762   8.591-113.726 
ATOM   2023  O4'  DT A  98     153.478   9.417-112.763 
ATOM   2024  C3'  DT A  98     151.462   8.231-113.008 
ATOM   2025  O3'  DT A  98     151.635   6.990-112.335 
ATOM   2026  C2'  DT A  98     151.281   9.330-111.961 
ATOM   2027  C1'  DT A  98     152.747   9.422-111.547 
ATOM   2028  N1   DT A  98     153.084  10.672-110.810 
ATOM   2029  C2   DT A  98     154.036  10.578-109.822 
ATOM   2030  O2   DT A  98     154.597   9.534-109.540 
ATOM   2031  N3   DT A  98     154.321  11.756-109.160 
ATOM   2032  C4   DT A  98     153.748  12.989-109.399 
ATOM   2033  O4   DT A  98     154.086  13.974-108.739 
ATOM   2034  C5   DT A  98     152.761  12.986-110.452 
ATOM   2035  C7   DT A  98     152.088  14.288-110.776 
ATOM   2036  C6   DT A  98     152.464  11.856-111.112 
ATOM   2037  P    DC A  99     150.429   5.937-112.328 
ATOM   2038  OP1  DC A  99     150.455   5.143-113.577 
ATOM   2039  OP2  DC A  99     149.160   6.638-112.031 
ATOM   2040  O5'  DC A  99     150.831   5.006-111.090 
ATOM   2041  C5'  DC A  99     152.224   4.832-110.772 
ATOM   2042  C4'  DC A  99     152.430   4.932-109.273 
ATOM   2043  O4'  DC A  99     152.655   6.302-108.835 
ATOM   2044  C3'  DC A  99     151.263   4.455-108.409 
ATOM   2045  O3'  DC A  99     151.782   3.812-107.250 
ATOM   2046  C2'  DC A  99     150.553   5.737-107.975 
ATOM   2047  C1'  DC A  99     151.812   6.560-107.722 
ATOM   2048  N1   DC A  99     151.566   8.027-107.659 
ATOM   2049  C2   DC A  99     152.342   8.778-106.780 
ATOM   2050  O2   DC A  99     153.196   8.202-106.095 
ATOM   2051  N3   DC A  99     152.133  10.119-106.707 
ATOM   2052  C4   DC A  99     151.199  10.705-107.465 
ATOM   2053  N4   DC A  99     151.033  12.015-107.358 
ATOM   2054  C5   DC A  99     150.389   9.951-108.375 
ATOM   2055  C6   DC A  99     150.613   8.613-108.433 
ATOM   2056  P    DC A 100     151.053   2.497-106.700 
ATOM   2057  OP1  DC A 100     151.539   1.314-107.445 
ATOM   2058  OP2  DC A 100     149.589   2.706-106.697 
ATOM   2059  O5'  DC A 100     151.592   2.444-105.194 
ATOM   2060  C5'  DC A 100     152.895   2.981-104.899 
ATOM   2061  C4'  DC A 100     152.841   3.802-103.626 
ATOM   2062  O4'  DC A 100     152.489   5.193-103.878 
ATOM   2063  C3'  DC A 100     151.820   3.347-102.583 
ATOM   2064  O3'  DC A 100     152.371   3.538-101.286 
ATOM   2065  C2'  DC A 100     150.639   4.302-102.754 
ATOM   2066  C1'  DC A 100     151.465   5.567-102.969 
ATOM   2067  N1   DC A 100     150.695   6.689-103.576 
ATOM   2068  C2   DC A 100     151.015   7.985-103.179 
ATOM   2069  O2   DC A 100     151.916   8.149-102.349 
ATOM   2070  N3   DC A 100     150.325   9.022-103.720 
ATOM   2071  C4   DC A 100     149.355   8.802-104.617 
ATOM   2072  N4   DC A 100     148.711   9.846-105.115 
ATOM   2073  C5   DC A 100     149.010   7.477-105.038 
ATOM   2074  C6   DC A 100     149.711   6.454-104.486 
ATOM   2075  P    DT A 101     152.103   2.433-100.159 
ATOM   2076  OP1  DT A 101     153.085   1.333-100.298 
ATOM   2077  OP2  DT A 101     150.678   2.038-100.181 
ATOM   2078  O5'  DT A 101     152.410   3.262 -98.825 
ATOM   2079  C5'  DT A 101     153.375   4.330 -98.873 
ATOM   2080  C4'  DT A 101     152.850   5.537 -98.120 
ATOM   2081  O4'  DT A 101     152.054   6.416 -98.965 
ATOM   2082  C3'  DT A 101     151.931   5.234 -96.936 
ATOM   2083  O3'  DT A 101     152.191   6.173 -95.900 
ATOM   2084  C2'  DT A 101     150.520   5.477 -97.469 
ATOM   2085  C1'  DT A 101     150.849   6.725 -98.281 
ATOM   2086  N1   DT A 101     149.816   7.069 -99.297 
ATOM   2087  C2   DT A 101     149.599   8.403 -99.542 
ATOM   2088  O2   DT A 101     150.209   9.290 -98.970 
ATOM   2089  N3   DT A 101     148.633   8.684-100.490 
ATOM   2090  C4   DT A 101     147.886   7.763-101.194 
ATOM   2091  O4   DT A 101     147.049   8.135-102.019 
ATOM   2092  C5   DT A 101     148.185   6.388-100.868 
ATOM   2093  C7   DT A 101     147.416   5.321-101.590 
ATOM   2094  C6   DT A 101     149.118   6.087 -99.951 
ATOM   2095  P    DC A 102     152.190   5.672 -94.380 
ATOM   2096  OP1  DC A 102     153.513   5.099 -94.046 
ATOM   2097  OP2  DC A 102     151.024   4.791 -94.148 
ATOM   2098  O5'  DC A 102     151.986   7.050 -93.593 
ATOM   2099  C5'  DC A 102     152.493   8.267 -94.173 
ATOM   2100  C4'  DC A 102     151.466   9.374 -94.034 
ATOM   2101  O4'  DC A 102     150.530   9.407 -95.149 
ATOM   2102  C3'  DC A 102     150.567   9.296 -92.801 
ATOM   2103  O3'  DC A 102     150.321  10.614 -92.326 
ATOM   2104  C2'  DC A 102     149.252   8.711 -93.316 
ATOM   2105  C1'  DC A 102     149.213   9.492 -94.626 
ATOM   2106  N1   DC A 102     148.276   8.924 -95.635 
ATOM   2107  C2   DC A 102     147.609   9.812 -96.474 
ATOM   2108  O2   DC A 102     147.819  11.024 -96.347 
ATOM   2109  N3   DC A 102     146.749   9.314 -97.400 
ATOM   2110  C4   DC A 102     146.549   7.994 -97.505 
ATOM   2111  N4   DC A 102     145.702   7.558 -98.424 
ATOM   2112  C5   DC A 102     147.226   7.063 -96.651 
ATOM   2113  C6   DC A 102     148.080   7.581 -95.732 
ATOM   2114  P    DC A 103     150.292  10.878 -90.748 
ATOM   2115  OP1  DC A 103     151.674  11.071 -90.252 
ATOM   2116  OP2  DC A 103     149.507   9.816 -90.081 
ATOM   2117  O5'  DC A 103     149.494  12.262 -90.673 
ATOM   2118  C5'  DC A 103     149.598  13.188 -91.772 
ATOM   2119  C4'  DC A 103     148.230  13.750 -92.107 
ATOM   2120  O4'  DC A 103     147.510  12.923 -93.065 
ATOM   2121  C3'  DC A 103     147.260  13.883 -90.934 
ATOM   2122  O3'  DC A 103     146.488  15.065 -91.107 
ATOM   2123  C2'  DC A 103     146.332  12.675 -91.059 
ATOM   2124  C1'  DC A 103     146.194  12.715 -92.577 
ATOM   2125  N1   DC A 103     145.678  11.447 -93.165 
ATOM   2126  C2   DC A 103     144.855  11.539 -94.284 
ATOM   2127  O2   DC A 103     144.590  12.658 -94.740 
ATOM   2128  N3   DC A 103     144.372  10.395 -94.836 
ATOM   2129  C4   DC A 103     144.683   9.202 -94.312 
ATOM   2130  N4   DC A 103     144.189   8.116 -94.885 
ATOM   2131  C5   DC A 103     145.528   9.086 -93.160 
ATOM   2132  C6   DC A 103     145.998  10.241 -92.625 
ATOM   2133  P    DC A 104     146.148  15.964 -89.827 
ATOM   2134  OP1  DC A 104     147.281  16.873 -89.544 
ATOM   2135  OP2  DC A 104     145.719  15.094 -88.709 
ATOM   2136  O5'  DC A 104     144.898  16.811 -90.359 
ATOM   2137  C5'  DC A 104     144.809  17.116 -91.763 
ATOM   2138  C4'  DC A 104     143.392  16.895 -92.252 
ATOM   2139  O4'  DC A 104     143.161  15.524 -92.688 
ATOM   2140  C3'  DC A 104     142.287  17.146 -91.226 
ATOM   2141  O3'  DC A 104     141.169  17.729 -91.885 
ATOM   2142  C2'  DC A 104     141.890  15.753 -90.736 
ATOM   2143  C1'  DC A 104     141.957  15.063 -92.095 
ATOM   2144  N1   DC A 104     142.024  13.577 -92.009 
ATOM   2145  C2   DC A 104     141.387  12.840 -93.004 
ATOM   2146  O2   DC A 104     140.799  13.443 -93.909 
ATOM   2147  N3   DC A 104     141.436  11.484 -92.942 
ATOM   2148  C4   DC A 104     142.084  10.869 -91.945 
ATOM   2149  N4   DC A 104     142.103   9.545 -91.930 
ATOM   2150  C5   DC A 104     142.744  11.608 -90.912 
ATOM   2151  C6   DC A 104     142.684  12.962 -90.990 
ATOM   2152  P    DC A 105     140.352  18.890 -91.147 
ATOM   2153  OP1  DC A 105     141.026  20.190 -91.369 
ATOM   2154  OP2  DC A 105     140.118  18.512 -89.736 
ATOM   2155  O5'  DC A 105     138.966  18.859 -91.947 
ATOM   2156  C5'  DC A 105     138.967  18.451 -93.328 
ATOM   2157  C4'  DC A 105     137.809  17.510 -93.591 
ATOM   2158  O4'  DC A 105     138.156  16.118 -93.336 
ATOM   2159  C3'  DC A 105     136.559  17.739 -92.743 
ATOM   2160  O3'  DC A 105     135.408  17.488 -93.542 
ATOM   2161  C2'  DC A 105     136.632  16.674 -91.650 
ATOM   2162  C1'  DC A 105     137.133  15.540 -92.540 
ATOM   2163  N1   DC A 105     137.723  14.401 -91.784 
ATOM   2164  C2   DC A 105     137.543  13.119 -92.296 
ATOM   2165  O2   DC A 105     136.907  12.981 -93.348 
ATOM   2166  N3   DC A 105     138.073  12.067 -91.622 
ATOM   2167  C4   DC A 105     138.755  12.258 -90.487 
ATOM   2168  N4   DC A 105     139.253  11.199 -89.865 
ATOM   2169  C5   DC A 105     138.952  13.569 -89.942 
ATOM   2170  C6   DC A 105     138.415  14.607 -90.631 
ATOM   2171  P    DG A 106     134.130  18.440 -93.381 
ATOM   2172  OP1  DG A 106     134.310  19.655 -94.207 
ATOM   2173  OP2  DG A 106     133.858  18.666 -91.945 
ATOM   2174  O5'  DG A 106     132.976  17.526 -94.009 
ATOM   2175  C5'  DG A 106     133.316  16.588 -95.046 
ATOM   2176  C4'  DG A 106     132.629  15.260 -94.791 
ATOM   2177  O4'  DG A 106     133.419  14.380 -93.942 
ATOM   2178  C3'  DG A 106     131.276  15.338 -94.083 
ATOM   2179  O3'  DG A 106     130.418  14.339 -94.620 
ATOM   2180  C2'  DG A 106     131.580  14.986 -92.627 
ATOM   2181  C1'  DG A 106     132.578  13.868 -92.920 
ATOM   2182  N9   DG A 106     133.432  13.506 -91.755 
ATOM   2183  C8   DG A 106     133.931  14.315 -90.757 
ATOM   2184  N7   DG A 106     134.656  13.679 -89.868 
ATOM   2185  C5   DG A 106     134.635  12.357 -90.308 
ATOM   2186  C6   DG A 106     135.243  11.199 -89.756 
ATOM   2187  O6   DG A 106     135.937  11.103 -88.747 
ATOM   2188  N1   DG A 106     134.965  10.059 -90.523 
ATOM   2189  C2   DG A 106     134.201  10.040 -91.673 
ATOM   2190  N2   DG A 106     134.055   8.850 -92.259 
ATOM   2191  N3   DG A 106     133.631  11.126 -92.191 
ATOM   2192  C4   DG A 106     133.891  12.240 -91.458 
ATOM   2193  P    DG A 107     128.873  14.686 -94.852 
ATOM   2194  OP1  DG A 107     128.710  15.376 -96.152 
ATOM   2195  OP2  DG A 107     128.341  15.398 -93.669 
ATOM   2196  O5'  DG A 107     128.229  13.224 -94.934 
ATOM   2197  C5'  DG A 107     129.027  12.137 -95.439 
ATOM   2198  C4'  DG A 107     128.841  10.910 -94.569 
ATOM   2199  O4'  DG A 107     129.772  10.876 -93.450 
ATOM   2200  C3'  DG A 107     127.469  10.762 -93.911 
ATOM   2201  O3'  DG A 107     127.117   9.384 -93.886 
ATOM   2202  C2'  DG A 107     127.677  11.235 -92.472 
ATOM   2203  C1'  DG A 107     129.042  10.586 -92.268 
ATOM   2204  N9   DG A 107     129.800  11.137 -91.110 
ATOM   2205  C8   DG A 107     129.828  12.425 -90.620 
ATOM   2206  N7   DG A 107     130.604  12.582 -89.575 
ATOM   2207  C5   DG A 107     131.126  11.308 -89.357 
ATOM   2208  C6   DG A 107     132.032  10.849 -88.364 
ATOM   2209  O6   DG A 107     132.567  11.484 -87.459 
ATOM   2210  N1   DG A 107     132.297   9.480 -88.507 
ATOM   2211  C2   DG A 107     131.759   8.662 -89.481 
ATOM   2212  N2   DG A 107     132.138   7.382 -89.448 
ATOM   2213  N3   DG A 107     130.910   9.094 -90.412 
ATOM   2214  C4   DG A 107     130.642  10.419 -90.287 
ATOM   2215  P    DG A 108     125.599   8.966 -94.177 
ATOM   2216  OP1  DG A 108     125.377   8.887 -95.639 
ATOM   2217  OP2  DG A 108     124.687   9.859 -93.430 
ATOM   2218  O5'  DG A 108     125.549   7.497 -93.546 
ATOM   2219  C5'  DG A 108     126.750   6.701 -93.533 
ATOM   2220  C4'  DG A 108     126.905   6.018 -92.188 
ATOM   2221  O4'  DG A 108     127.621   6.845 -91.226 
ATOM   2222  C3'  DG A 108     125.605   5.659 -91.470 
ATOM   2223  O3'  DG A 108     125.778   4.418 -90.798 
ATOM   2224  C2'  DG A 108     125.424   6.758 -90.423 
ATOM   2225  C1'  DG A 108     126.890   6.850 -90.009 
ATOM   2226  N9   DG A 108     127.227   8.099 -89.272 
ATOM   2227  C8   DG A 108     126.717   9.370 -89.431 
ATOM   2228  N7   DG A 108     127.230  10.257 -88.614 
ATOM   2229  C5   DG A 108     128.145   9.523 -87.860 
ATOM   2230  C6   DG A 108     129.008   9.939 -86.814 
ATOM   2231  O6   DG A 108     129.146  11.058 -86.328 
ATOM   2232  N1   DG A 108     129.771   8.870 -86.323 
ATOM   2233  C2   DG A 108     129.708   7.570 -86.785 
ATOM   2234  N2   DG A 108     130.519   6.694 -86.186 
ATOM   2235  N3   DG A 108     128.898   7.181 -87.768 
ATOM   2236  C4   DG A 108     128.151   8.206 -88.253 
ATOM   2237  P    DC A 109     124.572   3.365 -90.790 
ATOM   2238  OP1  DC A 109     124.599   2.571 -92.039 
ATOM   2239  OP2  DC A 109     123.304   4.066 -90.493 
ATOM   2240  O5'  DC A 109     124.974   2.434 -89.552 
ATOM   2241  C5'  DC A 109     126.367   2.259 -89.234 
ATOM   2242  C4'  DC A 109     126.573   2.360 -87.735 
ATOM   2243  O4'  DC A 109     126.798   3.729 -87.297 
ATOM   2244  C3'  DC A 109     125.406   1.883 -86.871 
ATOM   2245  O3'  DC A 109     125.925   1.240 -85.712 
ATOM   2246  C2'  DC A 109     124.696   3.165 -86.438 
ATOM   2247  C1'  DC A 109     125.955   3.988 -86.184 
ATOM   2248  N1   DC A 109     125.710   5.455 -86.121 
ATOM   2249  C2   DC A 109     126.486   6.206 -85.242 
ATOM   2250  O2   DC A 109     127.339   5.630 -84.557 
ATOM   2251  N3   DC A 109     126.276   7.547 -85.169 
ATOM   2252  C4   DC A 109     125.342   8.133 -85.927 
ATOM   2253  N4   DC A 109     125.176   9.442 -85.820 
ATOM   2254  C5   DC A 109     124.533   7.378 -86.837 
ATOM   2255  C6   DC A 109     124.757   6.041 -86.896 
ATOM   2256  P    DA A 110     125.197  -0.075 -85.163 
ATOM   2257  OP1  DA A 110     125.683  -1.258 -85.907 
ATOM   2258  OP2  DA A 110     123.732   0.133 -85.159 
ATOM   2259  O5'  DA A 110     125.735  -0.128 -83.656 
ATOM   2260  C5'  DA A 110     127.038   0.409 -83.361 
ATOM   2261  C4'  DA A 110     126.984   1.230 -82.088 
ATOM   2262  O4'  DA A 110     126.632   2.621 -82.340 
ATOM   2263  C3'  DA A 110     125.964   0.775 -81.045 
ATOM   2264  O3'  DA A 110     126.515   0.965 -79.748 
ATOM   2265  C2'  DA A 110     124.782   1.730 -81.217 
ATOM   2266  C1'  DA A 110     125.608   2.995 -81.432 
ATOM   2267  N9   DA A 110     124.838   4.117 -82.038 
ATOM   2268  C8   DA A 110     123.830   4.054 -82.956 
ATOM   2269  N7   DA A 110     123.354   5.213 -83.292 
ATOM   2270  C5   DA A 110     124.101   6.112 -82.543 
ATOM   2271  C6   DA A 110     124.080   7.513 -82.447 
ATOM   2272  N6   DA A 110     123.240   8.290 -83.145 
ATOM   2273  N1   DA A 110     124.957   8.089 -81.604 
ATOM   2274  C2   DA A 110     125.790   7.312 -80.913 
ATOM   2275  N3   DA A 110     125.901   6.002 -80.919 
ATOM   2276  C4   DA A 110     125.012   5.449 -81.771 
ATOM   2277  P    DG A 111     126.247  -0.140 -78.621 
ATOM   2278  OP1  DG A 111     127.228  -1.239 -78.761 
ATOM   2279  OP2  DG A 111     124.821  -0.535 -78.643 
ATOM   2280  O5'  DG A 111     126.553   0.690 -77.287 
ATOM   2281  C5'  DG A 111     127.518   1.758 -77.335 
ATOM   2282  C4'  DG A 111     126.993   2.964 -76.582 
ATOM   2283  O4'  DG A 111     126.198   3.844 -77.427 
ATOM   2284  C3'  DG A 111     126.075   2.661 -75.398 
ATOM   2285  O3'  DG A 111     126.334   3.600 -74.362 
ATOM   2286  C2'  DG A 111     124.663   2.904 -75.931 
ATOM   2287  C1'  DG A 111     124.993   4.153 -76.743 
ATOM   2288  N9   DG A 111     123.959   4.497 -77.759 
ATOM   2289  C8   DG A 111     123.164   3.660 -78.512 
ATOM   2290  N7   DG A 111     122.347   4.286 -79.323 
ATOM   2291  C5   DG A 111     122.620   5.633 -79.092 
ATOM   2292  C6   DG A 111     122.050   6.794 -79.677 
ATOM   2293  O6   DG A 111     121.173   6.873 -80.534 
ATOM   2294  N1   DG A 111     122.618   7.963 -79.153 
ATOM   2295  C2   DG A 111     123.608   8.005 -78.190 
ATOM   2296  N2   DG A 111     124.018   9.221 -77.822 
ATOM   2297  N3   DG A 111     124.143   6.915 -77.642 
ATOM   2298  C4   DG A 111     123.602   5.773 -78.140 
ATOM   2299  P    DA A 112     126.333   3.100 -72.842 
ATOM   2300  OP1  DA A 112     127.656   2.527 -72.508 
ATOM   2301  OP2  DA A 112     125.167   2.219 -72.611 
ATOM   2302  O5'  DA A 112     126.130   4.477 -72.055 
ATOM   2303  C5'  DA A 112     126.636   5.694 -72.635 
ATOM   2304  C4'  DA A 112     125.609   6.802 -72.496 
ATOM   2305  O4'  DA A 112     124.673   6.834 -73.612 
ATOM   2306  C3'  DA A 112     124.710   6.724 -71.263 
ATOM   2307  O3'  DA A 112     124.464   8.042 -70.788 
ATOM   2308  C2'  DA A 112     123.395   6.139 -71.778 
ATOM   2309  C1'  DA A 112     123.357   6.920 -73.088 
ATOM   2310  N9   DA A 112     122.420   6.352 -74.097 
ATOM   2311  C8   DA A 112     122.111   5.041 -74.325 
ATOM   2312  N7   DA A 112     121.252   4.862 -75.280 
ATOM   2313  C5   DA A 112     120.969   6.148 -75.720 
ATOM   2314  C6   DA A 112     120.122   6.640 -76.726 
ATOM   2315  N6   DA A 112     119.367   5.854 -77.508 
ATOM   2316  N1   DA A 112     120.076   7.974 -76.901 
ATOM   2317  C2   DA A 112     120.828   8.749 -76.121 
ATOM   2318  N3   DA A 112     121.652   8.406 -75.156 
ATOM   2319  C4   DA A 112     121.679   7.067 -75.002 
ATOM   2320  P    DA A 113     124.435   8.306 -69.210 
ATOM   2321  OP1  DA A 113     125.817   8.499 -68.714 
ATOM   2322  OP2  DA A 113     123.650   7.243 -68.543 
ATOM   2323  O5'  DA A 113     123.638   9.690 -69.135 
ATOM   2324  C5'  DA A 113     123.741  10.616 -70.234 
ATOM   2325  C4'  DA A 113     122.374  11.177 -70.569 
ATOM   2326  O4'  DA A 113     121.654  10.351 -71.528 
ATOM   2327  C3'  DA A 113     121.403  11.311 -69.396 
ATOM   2328  O3'  DA A 113     120.631  12.493 -69.569 
ATOM   2329  C2'  DA A 113     120.476  10.102 -69.521 
ATOM   2330  C1'  DA A 113     120.338  10.142 -71.039 
ATOM   2331  N9   DA A 113     119.821   8.875 -71.627 
ATOM   2332  C8   DA A 113     120.045   7.593 -71.212 
ATOM   2333  N7   DA A 113     119.451   6.696 -71.935 
ATOM   2334  C5   DA A 113     118.783   7.434 -72.903 
ATOM   2335  C6   DA A 113     117.962   7.061 -73.980 
ATOM   2336  N6   DA A 113     117.661   5.788 -74.275 
ATOM   2337  N1   DA A 113     117.459   8.047 -74.745 
ATOM   2338  C2   DA A 113     117.761   9.310 -74.447 
ATOM   2339  N3   DA A 113     118.512   9.776 -73.473 
ATOM   2340  C4   DA A 113     119.003   8.769 -72.722 
ATOM   2341  P    DG A 114     120.291  13.392 -68.289 
ATOM   2342  OP1  DG A 114     121.424  14.301 -68.006 
ATOM   2343  OP2  DG A 114     119.862  12.522 -67.172 
ATOM   2344  O5'  DG A 114     119.042  14.238 -68.821 
ATOM   2345  C5'  DG A 114     118.952  14.544 -70.225 
ATOM   2346  C4'  DG A 114     117.535  14.322 -70.714 
ATOM   2347  O4'  DG A 114     117.304  12.952 -71.150 
ATOM   2348  C3'  DG A 114     116.430  14.574 -69.688 
ATOM   2349  O3'  DG A 114     115.312  15.157 -70.348 
ATOM   2350  C2'  DG A 114     116.033  13.181 -69.198 
ATOM   2351  C1'  DG A 114     116.100  12.490 -70.557 
ATOM   2352  N9   DG A 114     116.167  11.004 -70.471 
ATOM   2353  C8   DG A 114     116.782  10.213 -69.525 
ATOM   2354  N7   DG A 114     116.653   8.927 -69.739 
ATOM   2355  C5   DG A 114     115.898   8.860 -70.910 
ATOM   2356  C6   DG A 114     115.438   7.732 -71.637 
ATOM   2357  O6   DG A 114     115.603   6.540 -71.394 
ATOM   2358  N1   DG A 114     114.705   8.117 -72.768 
ATOM   2359  C2   DG A 114     114.452   9.421 -73.147 
ATOM   2360  N2   DG A 114     113.732   9.578 -74.262 
ATOM   2361  N3   DG A 114     114.885  10.478 -72.465 
ATOM   2362  C4   DG A 114     115.597  10.123 -71.364 
ATOM   2363  P    DA A 115     114.495  16.318 -69.609 
ATOM   2364  OP1  DA A 115     115.169  17.617 -69.831 
ATOM   2365  OP2  DA A 115     114.262  15.940 -68.198 
ATOM   2366  O5'  DA A 115     113.110  16.287 -70.409 
ATOM   2367  C5'  DA A 115     113.111  15.879 -71.790 
ATOM   2368  C4'  DA A 115     111.953  14.937 -72.053 
ATOM   2369  O4'  DA A 115     112.300  13.546 -71.798 
ATOM   2370  C3'  DA A 115     110.702  15.167 -71.205 
ATOM   2371  O3'  DA A 115     109.552  14.916 -72.004 
ATOM   2372  C2'  DA A 115     110.775  14.101 -70.112 
ATOM   2373  C1'  DA A 115     111.277  12.968 -71.002 
ATOM   2374  N9   DA A 115     111.867  11.829 -70.246 
ATOM   2375  C8   DA A 115     112.583  11.862 -69.083 
ATOM   2376  N7   DA A 115     112.963  10.693 -68.669 
ATOM   2377  C5   DA A 115     112.465   9.820 -69.626 
ATOM   2378  C6   DA A 115     112.532   8.423 -69.759 
ATOM   2379  N6   DA A 115     113.159   7.625 -68.884 
ATOM   2380  N1   DA A 115     111.927   7.875 -70.829 
ATOM   2381  C2   DA A 115     111.306   8.672 -71.696 
ATOM   2382  N3   DA A 115     111.178   9.981 -71.676 
ATOM   2383  C4   DA A 115     111.792  10.505 -70.595 
ATOM   2384  P    DA A 116     108.274  15.867 -71.843 
ATOM   2385  OP1  DA A 116     108.453  17.082 -72.669 
ATOM   2386  OP2  DA A 116     108.001  16.094 -70.407 
ATOM   2387  O5'  DA A 116     107.120  14.954 -72.471 
ATOM   2388  C5'  DA A 116     107.460  14.015 -73.509 
ATOM   2389  C4'  DA A 116     106.772  12.688 -73.253 
ATOM   2390  O4'  DA A 116     107.563  11.808 -72.404 
ATOM   2391  C3'  DA A 116     105.420  12.765 -72.545 
ATOM   2392  O3'  DA A 116     104.561  11.767 -73.083 
ATOM   2393  C2'  DA A 116     105.724  12.413 -71.089 
ATOM   2394  C1'  DA A 116     106.721  11.296 -71.382 
ATOM   2395  N9   DA A 116     107.575  10.934 -70.217 
ATOM   2396  C8   DA A 116     108.061  11.750 -69.236 
ATOM   2397  N7   DA A 116     108.780  11.134 -68.350 
ATOM   2398  C5   DA A 116     108.771   9.812 -68.772 
ATOM   2399  C6   DA A 116     109.359   8.647 -68.252 
ATOM   2400  N6   DA A 116     110.107   8.629 -67.140 
ATOM   2401  N1   DA A 116     109.150   7.497 -68.920 
ATOM   2402  C2   DA A 116     108.407   7.521 -70.025 
ATOM   2403  N3   DA A 116     107.811   8.541 -70.602 
ATOM   2404  C4   DA A 116     108.035   9.680 -69.915 
ATOM   2405  P    DA A 117     103.016  12.114 -73.314 
ATOM   2406  OP1  DA A 117     102.853  12.803 -74.614 
ATOM   2407  OP2  DA A 117     102.485  12.826 -72.131 
ATOM   2408  O5'  DA A 117     102.372  10.651 -73.396 
ATOM   2409  C5'  DA A 117     103.170   9.565 -73.901 
ATOM   2410  C4'  DA A 117     102.984   8.337 -73.031 
ATOM   2411  O4'  DA A 117     103.916   8.304 -71.912 
ATOM   2412  C3'  DA A 117     101.613   8.190 -72.373 
ATOM   2413  O3'  DA A 117     101.260   6.812 -72.348 
ATOM   2414  C2'  DA A 117     101.820   8.663 -70.935 
ATOM   2415  C1'  DA A 117     103.185   8.014 -70.730 
ATOM   2416  N9   DA A 117     103.943   8.565 -69.572 
ATOM   2417  C8   DA A 117     103.958   9.847 -69.101 
ATOM   2418  N7   DA A 117     104.723  10.016 -68.066 
ATOM   2419  C5   DA A 117     105.254   8.754 -67.833 
ATOM   2420  C6   DA A 117     106.148   8.268 -66.865 
ATOM   2421  N6   DA A 117     106.689   9.032 -65.906 
ATOM   2422  N1   DA A 117     106.466   6.961 -66.918 
ATOM   2423  C2   DA A 117     105.925   6.206 -67.873 
ATOM   2424  N3   DA A 117     105.084   6.547 -68.825 
ATOM   2425  C4   DA A 117     104.782   7.860 -68.749 
ATOM   2426  P    DT A 118      99.742   6.394 -72.640 
ATOM   2427  OP1  DT A 118      99.521   6.315 -74.101 
ATOM   2428  OP2  DT A 118      98.830   7.287 -71.892 
ATOM   2429  O5'  DT A 118      99.693   4.924 -72.008 
ATOM   2430  C5'  DT A 118     100.893   4.128 -71.995 
ATOM   2431  C4'  DT A 118     101.049   3.446 -70.650 
ATOM   2432  O4'  DT A 118     101.764   4.273 -69.688 
ATOM   2433  C3'  DT A 118      99.748   3.087 -69.932 
ATOM   2434  O3'  DT A 118      99.921   1.846 -69.260 
ATOM   2435  C2'  DT A 118      99.568   4.186 -68.885 
ATOM   2436  C1'  DT A 118     101.034   4.278 -68.471 
ATOM   2437  N1   DT A 118     101.370   5.527 -67.734 
ATOM   2438  C2   DT A 118     102.322   5.434 -66.747 
ATOM   2439  O2   DT A 118     102.884   4.389 -66.464 
ATOM   2440  N3   DT A 118     102.608   6.611 -66.085 
ATOM   2441  C4   DT A 118     102.035   7.844 -66.323 
ATOM   2442  O4   DT A 118     102.373   8.830 -65.663 
ATOM   2443  C5   DT A 118     101.048   7.842 -67.376 
ATOM   2444  C7   DT A 118     100.375   9.144 -67.700 
ATOM   2445  C6   DT A 118     100.750   6.711 -68.036 
ATOM   2446  P    DC A 119      98.715   0.792 -69.252 
ATOM   2447  OP1  DC A 119      98.742  -0.001 -70.501 
ATOM   2448  OP2  DC A 119      97.447   1.494 -68.955 
ATOM   2449  O5'  DC A 119      99.117  -0.138 -68.015 
ATOM   2450  C5'  DC A 119     100.511  -0.313 -67.696 
ATOM   2451  C4'  DC A 119     100.717  -0.213 -66.198 
ATOM   2452  O4'  DC A 119     100.942   1.157 -65.759 
ATOM   2453  C3'  DC A 119      99.550  -0.690 -65.333 
ATOM   2454  O3'  DC A 119     100.068  -1.332 -64.174 
ATOM   2455  C2'  DC A 119      98.839   0.592 -64.900 
ATOM   2456  C1'  DC A 119     100.099   1.416 -64.647 
ATOM   2457  N1   DC A 119      99.853   2.883 -64.583 
ATOM   2458  C2   DC A 119     100.629   3.634 -63.704 
ATOM   2459  O2   DC A 119     101.483   3.057 -63.020 
ATOM   2460  N3   DC A 119     100.420   4.974 -63.631 
ATOM   2461  C4   DC A 119      99.486   5.561 -64.389 
ATOM   2462  N4   DC A 119      99.319   6.870 -64.282 
ATOM   2463  C5   DC A 119      98.676   4.806 -65.299 
ATOM   2464  C6   DC A 119      98.900   3.468 -65.358 
ATOM   2465  P    DA A 120      99.340  -2.648 -63.625 
ATOM   2466  OP1  DA A 120      99.826  -3.831 -64.369 
ATOM   2467  OP2  DA A 120      97.876  -2.439 -63.622 
ATOM   2468  O5'  DA A 120      99.878  -2.700 -62.118 
ATOM   2469  C5'  DA A 120     101.181  -2.164 -61.823 
ATOM   2470  C4'  DA A 120     101.127  -1.342 -60.551 
ATOM   2471  O4'  DA A 120     100.776   0.049 -60.802 
ATOM   2472  C3'  DA A 120     100.107  -1.798 -59.508 
ATOM   2473  O3'  DA A 120     100.658  -1.607 -58.210 
ATOM   2474  C2'  DA A 120      98.926  -0.843 -59.679 
ATOM   2475  C1'  DA A 120      99.751   0.423 -59.894 
ATOM   2476  N9   DA A 120      98.982   1.545 -60.500 
ATOM   2477  C8   DA A 120      97.974   1.482 -61.418 
ATOM   2478  N7   DA A 120      97.498   2.641 -61.754 
ATOM   2479  C5   DA A 120      98.244   3.540 -61.005 
ATOM   2480  C6   DA A 120      98.224   4.940 -60.909 
ATOM   2481  N6   DA A 120      97.384   5.718 -61.607 
ATOM   2482  N1   DA A 120      99.101   5.517 -60.066 
ATOM   2483  C2   DA A 120      99.934   4.740 -59.375 
ATOM   2484  N3   DA A 120     100.044   3.430 -59.382 
ATOM   2485  C4   DA A 120      99.155   2.877 -60.233 
ATOM   2486  P    DC A 121     100.390  -2.712 -57.083 
ATOM   2487  OP1  DC A 121     101.371  -3.811 -57.223 
ATOM   2488  OP2  DC A 121      98.965  -3.107 -57.105 
ATOM   2489  O5'  DC A 121     100.697  -1.882 -55.749 
ATOM   2490  C5'  DC A 121     101.661  -0.814 -55.797 
ATOM   2491  C4'  DC A 121     101.136   0.392 -55.044 
ATOM   2492  O4'  DC A 121     100.341   1.272 -55.889 
ATOM   2493  C3'  DC A 121     100.218   0.089 -53.861 
ATOM   2494  O3'  DC A 121     100.477   1.028 -52.824 
ATOM   2495  C2'  DC A 121      98.806   0.332 -54.393 
ATOM   2496  C1'  DC A 121      99.136   1.580 -55.205 
ATOM   2497  N1   DC A 121      98.103   1.925 -56.221 
ATOM   2498  C2   DC A 121      97.871   3.273 -56.481 
ATOM   2499  O2   DC A 121      98.526   4.120 -55.864 
ATOM   2500  N3   DC A 121      96.932   3.607 -57.403 
ATOM   2501  C4   DC A 121      96.243   2.658 -58.051 
ATOM   2502  N4   DC A 121      95.339   3.036 -58.941 
ATOM   2503  C5   DC A 121      96.466   1.266 -57.798 
ATOM   2504  C6   DC A 121      97.408   0.952 -56.873 
ATOM   2505  P    DC A 122     100.477   0.527 -51.304 
ATOM   2506  OP1  DC A 122     101.800  -0.046 -50.970 
ATOM   2507  OP2  DC A 122      99.310  -0.353 -51.073 
ATOM   2508  O5'  DC A 122     100.273   1.905 -50.517 
ATOM   2509  C5'  DC A 122     100.779   3.122 -51.098 
ATOM   2510  C4'  DC A 122      99.752   4.229 -50.959 
ATOM   2511  O4'  DC A 122      98.816   4.262 -52.074 
ATOM   2512  C3'  DC A 122      98.853   4.151 -49.725 
ATOM   2513  O3'  DC A 122      98.607   5.470 -49.250 
ATOM   2514  C2'  DC A 122      97.539   3.567 -50.240 
ATOM   2515  C1'  DC A 122      97.500   4.348 -51.550 
ATOM   2516  N1   DC A 122      96.563   3.779 -52.560 
ATOM   2517  C2   DC A 122      95.895   4.668 -53.398 
ATOM   2518  O2   DC A 122      96.106   5.880 -53.272 
ATOM   2519  N3   DC A 122      95.036   4.170 -54.324 
ATOM   2520  C4   DC A 122      94.836   2.849 -54.429 
ATOM   2521  N4   DC A 122      93.988   2.413 -55.348 
ATOM   2522  C5   DC A 122      95.513   1.919 -53.576 
ATOM   2523  C6   DC A 122      96.367   2.437 -52.657 
ATOM   2524  P    DA A 123      98.579   5.733 -47.672 
ATOM   2525  OP1  DA A 123      99.960   5.927 -47.176 
ATOM   2526  OP2  DA A 123      97.793   4.671 -47.005 
ATOM   2527  O5'  DA A 123      97.781   7.118 -47.597 
ATOM   2528  C5'  DA A 123      97.885   8.043 -48.696 
ATOM   2529  C4'  DA A 123      96.517   8.605 -49.032 
ATOM   2530  O4'  DA A 123      95.797   7.779 -49.990 
ATOM   2531  C3'  DA A 123      95.547   8.738 -47.858 
ATOM   2532  O3'  DA A 123      94.775   9.921 -48.031 
ATOM   2533  C2'  DA A 123      94.619   7.530 -47.983 
ATOM   2534  C1'  DA A 123      94.481   7.570 -49.501 
ATOM   2535  N9   DA A 123      93.964   6.302 -50.090 
ATOM   2536  C8   DA A 123      94.188   5.021 -49.674 
ATOM   2537  N7   DA A 123      93.594   4.124 -50.397 
ATOM   2538  C5   DA A 123      92.927   4.861 -51.365 
ATOM   2539  C6   DA A 123      92.106   4.489 -52.442 
ATOM   2540  N6   DA A 123      91.805   3.216 -52.737 
ATOM   2541  N1   DA A 123      91.602   5.475 -53.207 
ATOM   2542  C2   DA A 123      91.905   6.738 -52.909 
ATOM   2543  N3   DA A 123      92.656   7.204 -51.935 
ATOM   2544  C4   DA A 123      93.147   6.197 -51.184 
ATOM   2545  P    DT A 124      94.434  10.820 -46.751 
ATOM   2546  OP1  DT A 124      95.567  11.729 -46.468 
ATOM   2547  OP2  DT A 124      94.005   9.950 -45.634 
ATOM   2548  O5'  DT A 124      93.185  11.666 -47.283 
ATOM   2549  C5'  DT A 124      93.096  11.972 -48.687 
ATOM   2550  C4'  DT A 124      91.678  11.750 -49.176 
ATOM   2551  O4'  DT A 124      91.448  10.379 -49.612 
ATOM   2552  C3'  DT A 124      90.573  12.002 -48.150 
ATOM   2553  O3'  DT A 124      89.456  12.584 -48.810 
ATOM   2554  C2'  DT A 124      90.176  10.608 -47.660 
ATOM   2555  C1'  DT A 124      90.244   9.918 -49.019 
ATOM   2556  N1   DT A 124      90.310   8.432 -48.933 
ATOM   2557  C2   DT A 124      89.678   7.719 -49.922 
ATOM   2558  O2   DT A 124      89.080   8.249 -50.843 
ATOM   2559  N3   DT A 124      89.760   6.344 -49.808 
ATOM   2560  C4   DT A 124      90.408   5.643 -48.812 
ATOM   2561  O4   DT A 124      90.413   4.410 -48.817 
ATOM   2562  C5   DT A 124      91.042   6.478 -47.820 
ATOM   2563  C7   DT A 124      91.769   5.795 -46.699 
ATOM   2564  C6   DT A 124      90.977   7.817 -47.906 
ATOM   2565  P    DT A 125      88.638  13.745 -48.071 
ATOM   2566  OP1  DT A 125      89.313  15.045 -48.293 
ATOM   2567  OP2  DT A 125      88.405  13.368 -46.660 
ATOM   2568  O5'  DT A 125      87.253  13.715 -48.872 
ATOM   2569  C5'  DT A 125      87.254  13.307 -50.253 
ATOM   2570  C4'  DT A 125      86.096  12.365 -50.516 
ATOM   2571  O4'  DT A 125      86.443  10.974 -50.260 
ATOM   2572  C3'  DT A 125      84.846  12.594 -49.667 
ATOM   2573  O3'  DT A 125      83.695  12.344 -50.466 
ATOM   2574  C2'  DT A 125      84.919  11.529 -48.574 
ATOM   2575  C1'  DT A 125      85.420  10.396 -49.464 
ATOM   2576  N1   DT A 125      86.010   9.257 -48.709 
ATOM   2577  C2   DT A 125      85.823   7.998 -49.228 
ATOM   2578  O2   DT A 125      85.207   7.790 -50.258 
ATOM   2579  N3   DT A 125      86.384   6.966 -48.499 
ATOM   2580  C4   DT A 125      87.098   7.088 -47.324 
ATOM   2581  O4   DT A 125      87.552   6.089 -46.762 
ATOM   2582  C5   DT A 125      87.241   8.447 -46.859 
ATOM   2583  C7   DT A 125      88.005   8.667 -45.586 
ATOM   2584  C6   DT A 125      86.706   9.469 -47.547 
ATOM   2585  P    DC A 126      82.417  13.295 -50.305 
ATOM   2586  OP1  DC A 126      82.596  14.510 -51.131 
ATOM   2587  OP2  DC A 126      82.145  13.521 -48.869 
ATOM   2588  O5'  DC A 126      81.263  12.381 -50.933 
ATOM   2589  C5'  DC A 126      81.603  11.443 -51.971 
ATOM   2590  C4'  DC A 126      80.915  10.116 -51.715 
ATOM   2591  O4'  DC A 126      81.706   9.236 -50.866 
ATOM   2592  C3'  DC A 126      79.563  10.193 -51.007 
ATOM   2593  O3'  DC A 126      78.704   9.194 -51.545 
ATOM   2594  C2'  DC A 126      79.867   9.841 -49.551 
ATOM   2595  C1'  DC A 126      80.864   8.724 -49.844 
ATOM   2596  N1   DC A 126      81.718   8.362 -48.679 
ATOM   2597  C2   DC A 126      82.089   7.027 -48.536 
ATOM   2598  O2   DC A 126      81.699   6.207 -49.374 
ATOM   2599  N3   DC A 126      82.867   6.677 -47.479 
ATOM   2600  C4   DC A 126      83.269   7.597 -46.593 
ATOM   2601  N4   DC A 126      84.027   7.205 -45.580 
ATOM   2602  C5   DC A 126      82.898   8.974 -46.722 
ATOM   2603  C6   DC A 126      82.120   9.305 -47.784 
ATOM   2604  P    DC A 127      77.160   9.541 -51.776 
ATOM   2605  OP1  DC A 127      76.996  10.231 -53.077 
ATOM   2606  OP2  DC A 127      76.628  10.253 -50.593 
ATOM   2607  O5'  DC A 127      76.516   8.079 -51.858 
ATOM   2608  C5'  DC A 127      77.314   6.992 -52.363 
ATOM   2609  C4'  DC A 127      77.128   5.765 -51.494 
ATOM   2610  O4'  DC A 127      78.059   5.732 -50.374 
ATOM   2611  C3'  DC A 127      75.756   5.617 -50.836 
ATOM   2612  O3'  DC A 127      75.403   4.240 -50.811 
ATOM   2613  C2'  DC A 127      75.964   6.091 -49.397 
ATOM   2614  C1'  DC A 127      77.329   5.442 -49.192 
ATOM   2615  N1   DC A 127      78.086   5.992 -48.034 
ATOM   2616  C2   DC A 127      78.894   5.118 -47.311 
ATOM   2617  O2   DC A 127      78.949   3.933 -47.658 
ATOM   2618  N3   DC A 127      79.592   5.600 -46.251 
ATOM   2619  C4   DC A 127      79.505   6.892 -45.908 
ATOM   2620  N4   DC A 127      80.206   7.314 -44.866 
ATOM   2621  C5   DC A 127      78.680   7.807 -46.637 
ATOM   2622  C6   DC A 127      77.990   7.306 -47.693 
ATOM   2623  P    DA A 128      73.885   3.822 -51.102 
ATOM   2624  OP1  DA A 128      73.664   3.743 -52.563 
ATOM   2625  OP2  DA A 128      72.973   4.714 -50.354 
ATOM   2626  O5'  DA A 128      73.836   2.352 -50.470 
ATOM   2627  C5'  DA A 128      75.036   1.556 -50.457 
ATOM   2628  C4'  DA A 128      75.192   0.874 -49.113 
ATOM   2629  O4'  DA A 128      75.908   1.700 -48.150 
ATOM   2630  C3'  DA A 128      73.892   0.515 -48.395 
ATOM   2631  O3'  DA A 128      74.065  -0.727 -47.722 
ATOM   2632  C2'  DA A 128      73.711   1.614 -47.347 
ATOM   2633  C1'  DA A 128      75.177   1.705 -46.933 
ATOM   2634  N9   DA A 128      75.514   2.955 -46.196 
ATOM   2635  C8   DA A 128      74.997   4.207 -46.368 
ATOM   2636  N7   DA A 128      75.496   5.096 -45.565 
ATOM   2637  C5   DA A 128      76.412   4.382 -44.805 
ATOM   2638  C6   DA A 128      77.279   4.759 -43.766 
ATOM   2639  N6   DA A 128      77.367   6.011 -43.293 
ATOM   2640  N1   DA A 128      78.055   3.800 -43.228 
ATOM   2641  C2   DA A 128      77.964   2.559 -43.702 
ATOM   2642  N3   DA A 128      77.197   2.091 -44.661 
ATOM   2643  C4   DA A 128      76.430   3.070 -45.183 
ATOM   2644  P    DG A 129      72.859  -1.780 -47.715 
ATOM   2645  OP1  DG A 129      72.885  -2.573 -48.964 
ATOM   2646  OP2  DG A 129      71.590  -1.079 -47.417 
ATOM   2647  O5'  DG A 129      73.261  -2.711 -46.477 
ATOM   2648  C5'  DG A 129      74.654  -2.885 -46.158 
ATOM   2649  C4'  DG A 129      74.860  -2.785 -44.660 
ATOM   2650  O4'  DG A 129      75.085  -1.415 -44.221 
ATOM   2651  C3'  DG A 129      73.693  -3.262 -43.795 
ATOM   2652  O3'  DG A 129      74.212  -3.904 -42.637 
ATOM   2653  C2'  DG A 129      72.983  -1.980 -43.362 
ATOM   2654  C1'  DG A 129      74.242  -1.157 -43.109 
ATOM   2655  N9   DG A 129      73.996   0.311 -43.045 
ATOM   2656  C8   DG A 129      73.086   1.072 -43.745 
ATOM   2657  N7   DG A 129      73.122   2.350 -43.454 
ATOM   2658  C5   DG A 129      74.128   2.442 -42.493 
ATOM   2659  C6   DG A 129      74.627   3.573 -41.798 
ATOM   2660  O6   DG A 129      74.280   4.747 -41.888 
ATOM   2661  N1   DG A 129      75.652   3.217 -40.908 
ATOM   2662  C2   DG A 129      76.130   1.937 -40.717 
ATOM   2663  N2   DG A 129      77.113   1.805 -39.823 
ATOM   2664  N3   DG A 129      75.661   0.875 -41.371 
ATOM   2665  C4   DG A 129      74.667   1.203 -42.236 
ATOM   2666  P    DC A 130      73.483  -5.220 -42.087 
ATOM   2667  OP1  DC A 130      73.969  -6.403 -42.831 
ATOM   2668  OP2  DC A 130      72.019  -5.011 -42.084 
ATOM   2669  O5'  DC A 130      74.022  -5.272 -40.581 
ATOM   2670  C5'  DC A 130      75.325  -4.736 -40.285 
ATOM   2671  C4'  DC A 130      75.271  -3.915 -39.013 
ATOM   2672  O4'  DC A 130      74.919  -2.524 -39.264 
ATOM   2673  C3'  DC A 130      74.250  -4.370 -37.970 
ATOM   2674  O3'  DC A 130      74.801  -4.179 -36.673 
ATOM   2675  C2'  DC A 130      73.069  -3.415 -38.141 
ATOM   2676  C1'  DC A 130      73.895  -2.150 -38.356 
ATOM   2677  N1   DC A 130      73.125  -1.028 -38.962 
ATOM   2678  C2   DC A 130      73.445   0.268 -38.565 
ATOM   2679  O2   DC A 130      74.346   0.432 -37.735 
ATOM   2680  N3   DC A 130      72.755   1.305 -39.106 
ATOM   2681  C4   DC A 130      71.785   1.085 -40.004 
ATOM   2682  N4   DC A 130      71.141   2.129 -40.502 
ATOM   2683  C5   DC A 130      71.440  -0.240 -40.425 
ATOM   2684  C6   DC A 130      72.141  -1.263 -39.872 
ATOM   2685  P    DT A 131      74.533  -5.284 -35.546 
ATOM   2686  OP1  DT A 131      75.515  -6.383 -35.685 
ATOM   2687  OP2  DT A 131      73.108  -5.679 -35.568 
ATOM   2688  O5'  DT A 131      74.840  -4.455 -34.212 
ATOM   2689  C5'  DT A 131      75.805  -3.387 -34.260 
ATOM   2690  C4'  DT A 131      75.280  -2.180 -33.506 
ATOM   2691  O4'  DT A 131      74.484  -1.301 -34.351 
ATOM   2692  C3'  DT A 131      74.361  -2.483 -32.323 
ATOM   2693  O3'  DT A 131      74.621  -1.544 -31.286 
ATOM   2694  C2'  DT A 131      72.950  -2.240 -32.855 
ATOM   2695  C1'  DT A 131      73.279  -0.992 -33.667 
ATOM   2696  N1   DT A 131      72.246  -0.648 -34.684 
ATOM   2697  C2   DT A 131      72.029   0.686 -34.929 
ATOM   2698  O2   DT A 131      72.639   1.573 -34.357 
ATOM   2699  N3   DT A 131      71.063   0.968 -35.876 
ATOM   2700  C4   DT A 131      70.316   0.046 -36.580 
ATOM   2701  O4   DT A 131      69.479   0.418 -37.405 
ATOM   2702  C5   DT A 131      70.615  -1.328 -36.255 
ATOM   2703  C7   DT A 131      69.846  -2.396 -36.976 
ATOM   2704  C6   DT A 131      71.548  -1.630 -35.337 
ATOM   2705  P    DG A 132      74.620  -2.045 -29.766 
ATOM   2706  OP1  DG A 132      75.943  -2.618 -29.432 
ATOM   2707  OP2  DG A 132      73.454  -2.925 -29.535 
ATOM   2708  O5'  DG A 132      74.416  -0.667 -28.979 
ATOM   2709  C5'  DG A 132      74.923   0.550 -29.560 
ATOM   2710  C4'  DG A 132      73.896   1.657 -29.421 
ATOM   2711  O4'  DG A 132      72.960   1.690 -30.536 
ATOM   2712  C3'  DG A 132      72.997   1.579 -28.187 
ATOM   2713  O3'  DG A 132      72.751   2.897 -27.712 
ATOM   2714  C2'  DG A 132      71.682   0.995 -28.702 
ATOM   2715  C1'  DG A 132      71.643   1.775 -30.013 
ATOM   2716  N9   DG A 132      70.706   1.207 -31.022 
ATOM   2717  C8   DG A 132      70.383  -0.110 -31.265 
ATOM   2718  N7   DG A 132      69.515  -0.276 -32.233 
ATOM   2719  C5   DG A 132      69.243   1.022 -32.661 
ATOM   2720  C6   DG A 132      68.377   1.485 -33.685 
ATOM   2721  O6   DG A 132      67.659   0.833 -34.438 
ATOM   2722  N1   DG A 132      68.402   2.883 -33.785 
ATOM   2723  C2   DG A 132      69.166   3.723 -32.999 
ATOM   2724  N2   DG A 132      69.049   5.029 -33.252 
ATOM   2725  N3   DG A 132      69.979   3.289 -32.038 
ATOM   2726  C4   DG A 132      69.965   1.935 -31.928 
ATOM   2727  P    DA A 133      72.722   3.161 -26.134 
ATOM   2728  OP1  DA A 133      74.104   3.355 -25.639 
ATOM   2729  OP2  DA A 133      71.937   2.099 -25.467 
ATOM   2730  O5'  DA A 133      71.924   4.546 -26.060 
ATOM   2731  C5'  DA A 133      72.028   5.471 -27.158 
ATOM   2732  C4'  DA A 133      70.660   6.033 -27.494 
ATOM   2733  O4'  DA A 133      69.940   5.206 -28.452 
ATOM   2734  C3'  DA A 133      69.690   6.166 -26.320 
ATOM   2735  O3'  DA A 133      68.918   7.348 -26.493 
ATOM   2736  C2'  DA A 133      68.762   4.958 -26.445 
ATOM   2737  C1'  DA A 133      68.624   4.998 -27.963 
ATOM   2738  N9   DA A 133      68.108   3.730 -28.552 
ATOM   2739  C8   DA A 133      68.332   2.449 -28.136 
ATOM   2740  N7   DA A 133      67.738   1.552 -28.859 
ATOM   2741  C5   DA A 133      67.070   2.289 -29.827 
ATOM   2742  C6   DA A 133      66.249   1.916 -30.904 
ATOM   2743  N6   DA A 133      65.948   0.644 -31.199 
ATOM   2744  N1   DA A 133      65.746   2.903 -31.669 
ATOM   2745  C2   DA A 133      66.048   4.166 -31.372 
ATOM   2746  N3   DA A 133      66.799   4.632 -30.397 
ATOM   2747  C4   DA A 133      67.290   3.625 -29.646 
ATOM   2748  P    DT A 134      68.578   8.247 -25.213 
ATOM   2749  OP1  DT A 134      69.711   9.156 -24.931 
ATOM   2750  OP2  DT A 134      68.149   7.378 -24.096 
ATOM   2751  O5'  DT A 134      67.328   9.094 -25.746 
ATOM   2752  C5'  DT A 134      67.239   9.399 -27.150 
ATOM   2753  C4'  DT A 134      65.822   9.178 -27.638 
ATOM   2754  O4'  DT A 134      65.591   7.807 -28.074 
ATOM   2755  C3'  DT A 134      64.717   9.429 -26.612 
ATOM   2756  O3'  DT A 134      63.599  10.012 -27.272 
ATOM   2757  C2'  DT A 134      64.320   8.036 -26.123 
ATOM   2758  C1'  DT A 134      64.387   7.346 -27.481 
ATOM   2759  N1   DT A 134      64.454   5.860 -27.395 
ATOM   2760  C2   DT A 134      63.821   5.147 -28.384 
ATOM   2761  O2   DT A 134      63.223   5.677 -29.305 
ATOM   2762  N3   DT A 134      63.904   3.772 -28.271 
ATOM   2763  C4   DT A 134      64.551   3.071 -27.274 
ATOM   2764  O4   DT A 134      64.557   1.838 -27.279 
ATOM   2765  C5   DT A 134      65.185   3.906 -26.282 
ATOM   2766  C7   DT A 134      65.912   3.222 -25.162 
ATOM   2767  C6   DT A 134      65.120   5.245 -26.368 
ATOM   2768  P    DG A 135      62.782  11.173 -26.534 
ATOM   2769  OP1  DG A 135      63.456  12.473 -26.755 
ATOM   2770  OP2  DG A 135      62.548  10.795 -25.122 
ATOM   2771  O5'  DG A 135      61.396  11.142 -27.334 
ATOM   2772  C5'  DG A 135      61.397  10.735 -28.715 
ATOM   2773  C4'  DG A 135      60.239   9.793 -28.978 
ATOM   2774  O4'  DG A 135      60.586   8.401 -28.723 
ATOM   2775  C3'  DG A 135      58.989  10.022 -28.129 
ATOM   2776  O3'  DG A 135      57.838   9.771 -28.928 
ATOM   2777  C2'  DG A 135      59.062   8.957 -27.036 
ATOM   2778  C1'  DG A 135      59.563   7.823 -27.926 
ATOM   2779  N9   DG A 135      60.153   6.684 -27.171 
ATOM   2780  C8   DG A 135      60.877   6.698 -25.998 
ATOM   2781  N7   DG A 135      61.256   5.511 -25.590 
ATOM   2782  C5   DG A 135      60.748   4.650 -26.561 
ATOM   2783  C6   DG A 135      60.834   3.237 -26.665 
ATOM   2784  O6   DG A 135      61.387   2.442 -25.910 
ATOM   2785  N1   DG A 135      60.175   2.766 -27.810 
ATOM   2786  C2   DG A 135      59.520   3.558 -28.733 
ATOM   2787  N2   DG A 135      58.954   2.917 -29.758 
ATOM   2788  N3   DG A 135      59.440   4.884 -28.634 
ATOM   2789  C4   DG A 135      60.073   5.355 -27.530 
ATOM   2790  P    DT A 136      56.560  10.723 -28.767 
ATOM   2791  OP1  DT A 136      56.740  11.938 -29.593 
ATOM   2792  OP2  DT A 136      56.288  10.949 -27.331 
ATOM   2793  O5'  DT A 136      55.406   9.809 -29.396 
ATOM   2794  C5'  DT A 136      55.746   8.871 -30.433 
ATOM   2795  C4'  DT A 136      55.059   7.544 -30.177 
ATOM   2796  O4'  DT A 136      55.849   6.664 -29.328 
ATOM   2797  C3'  DT A 136      53.706   7.621 -29.469 
ATOM   2798  O3'  DT A 136      52.848   6.622 -30.007 
ATOM   2799  C2'  DT A 136      54.010   7.269 -28.014 
ATOM   2800  C1'  DT A 136      55.008   6.152 -28.307 
ATOM   2801  N1   DT A 136      55.862   5.789 -27.141 
ATOM   2802  C2   DT A 136      56.219   4.469 -27.014 
ATOM   2803  O2   DT A 136      55.869   3.609 -27.803 
ATOM   2804  N3   DT A 136      57.010   4.171 -25.922 
ATOM   2805  C4   DT A 136      57.462   5.063 -24.970 
ATOM   2806  O4   DT A 136      58.166   4.679 -24.034 
ATOM   2807  C5   DT A 136      57.034   6.425 -25.189 
ATOM   2808  C7   DT A 136      57.482   7.460 -24.199 
ATOM   2809  C6   DT A 136      56.265   6.742 -26.243 
ATOM   2810  P    DC A 137      51.303   6.969 -30.239 
ATOM   2811  OP1  DC A 137      51.140   7.659 -31.539 
ATOM   2812  OP2  DC A 137      50.771   7.681 -29.056 
ATOM   2813  O5'  DC A 137      50.659   5.507 -30.320 
ATOM   2814  C5'  DC A 137      51.457   4.420 -30.825 
ATOM   2815  C4'  DC A 137      51.271   3.193 -29.956 
ATOM   2816  O4'  DC A 137      52.202   3.159 -28.837 
ATOM   2817  C3'  DC A 137      49.899   3.045 -29.298 
ATOM   2818  O3'  DC A 137      49.547   1.667 -29.273 
ATOM   2819  C2'  DC A 137      50.107   3.519 -27.859 
ATOM   2820  C1'  DC A 137      51.472   2.869 -27.655 
ATOM   2821  N1   DC A 137      52.230   3.420 -26.496 
ATOM   2822  C2   DC A 137      53.037   2.546 -25.773 
ATOM   2823  O2   DC A 137      53.092   1.360 -26.120 
ATOM   2824  N3   DC A 137      53.735   3.028 -24.714 
ATOM   2825  C4   DC A 137      53.649   4.319 -24.370 
ATOM   2826  N4   DC A 137      54.349   4.742 -23.328 
ATOM   2827  C5   DC A 137      52.823   5.235 -25.099 
ATOM   2828  C6   DC A 137      52.133   4.734 -26.155 
ATOM   2829  P    DA A 138      48.029   1.249 -29.564 
ATOM   2830  OP1  DA A 138      47.807   1.170 -31.025 
ATOM   2831  OP2  DA A 138      47.117   2.142 -28.816 
ATOM   2832  O5'  DA A 138      47.979  -0.220 -28.932 
ATOM   2833  C5'  DA A 138      49.180  -1.016 -28.920 
ATOM   2834  C4'  DA A 138      49.335  -1.698 -27.575 
ATOM   2835  O4'  DA A 138      50.051  -0.872 -26.612 
ATOM   2836  C3'  DA A 138      48.035  -2.058 -26.857 
ATOM   2837  O3'  DA A 138      48.208  -3.299 -26.184 
ATOM   2838  C2'  DA A 138      47.854  -0.959 -25.809 
ATOM   2839  C1'  DA A 138      49.320  -0.867 -25.395 
ATOM   2840  N9   DA A 138      49.657   0.382 -24.659 
ATOM   2841  C8   DA A 138      49.140   1.635 -24.830 
ATOM   2842  N7   DA A 138      49.639   2.524 -24.027 
ATOM   2843  C5   DA A 138      50.555   1.810 -23.267 
ATOM   2844  C6   DA A 138      51.422   2.187 -22.228 
ATOM   2845  N6   DA A 138      51.510   3.438 -21.756 
ATOM   2846  N1   DA A 138      52.198   1.228 -21.690 
ATOM   2847  C2   DA A 138      52.107  -0.013 -22.164 
ATOM   2848  N3   DA A 138      51.340  -0.482 -23.124 
ATOM   2849  C4   DA A 138      50.573   0.498 -23.645 
ATOM   2850  P    DC A 139      47.002  -4.352 -26.177 
ATOM   2851  OP1  DC A 139      47.029  -5.146 -27.426 
ATOM   2852  OP2  DC A 139      45.734  -3.651 -25.879 
ATOM   2853  O5'  DC A 139      47.404  -5.283 -24.939 
ATOM   2854  C5'  DC A 139      48.797  -5.457 -24.620 
ATOM   2855  C4'  DC A 139      49.003  -5.357 -23.122 
ATOM   2856  O4'  DC A 139      49.228  -3.988 -22.683 
ATOM   2857  C3'  DC A 139      47.836  -5.834 -22.257 
ATOM   2858  O3'  DC A 139      48.355  -6.477 -21.099 
ATOM   2859  C2'  DC A 139      47.126  -4.552 -21.824 
ATOM   2860  C1'  DC A 139      48.385  -3.729 -21.571 
ATOM   2861  N1   DC A 139      48.140  -2.262 -21.507 
ATOM   2862  C2   DC A 139      48.916  -1.511 -20.628 
ATOM   2863  O2   DC A 139      49.769  -2.087 -19.944 
ATOM   2864  N3   DC A 139      48.706  -0.170 -20.555 
ATOM   2865  C4   DC A 139      47.772   0.416 -21.314 
ATOM   2866  N4   DC A 139      47.606   1.725 -21.206 
ATOM   2867  C5   DC A 139      46.963  -0.339 -22.223 
ATOM   2868  C6   DC A 139      47.187  -1.676 -22.282 
ATOM   2869  P    DC A 140      47.627  -7.792 -20.549 
ATOM   2870  OP1  DC A 140      48.113  -8.975 -21.293 
ATOM   2871  OP2  DC A 140      46.162  -7.584 -20.546 
ATOM   2872  O5'  DC A 140      48.165  -7.845 -19.043 
ATOM   2873  C5'  DC A 140      49.468  -7.308 -18.748 
ATOM   2874  C4'  DC A 140      49.414  -6.487 -17.475 
ATOM   2875  O4'  DC A 140      49.062  -5.096 -17.726 
ATOM   2876  C3'  DC A 140      48.394  -6.942 -16.432 
ATOM   2877  O3'  DC A 140      48.945  -6.751 -15.135 
ATOM   2878  C2'  DC A 140      47.212  -5.987 -16.603 
ATOM   2879  C1'  DC A 140      48.038  -4.722 -16.818 
ATOM   2880  N1   DC A 140      47.268  -3.600 -17.425 
ATOM   2881  C2   DC A 140      47.589  -2.304 -17.028 
ATOM   2882  O2   DC A 140      48.490  -2.140 -16.197 
ATOM   2883  N3   DC A 140      46.898  -1.267 -17.568 
ATOM   2884  C4   DC A 140      45.928  -1.487 -18.466 
ATOM   2885  N4   DC A 140      45.284  -0.444 -18.964 
ATOM   2886  C5   DC A 140      45.583  -2.813 -18.887 
ATOM   2887  C6   DC A 140      46.285  -3.835 -18.334 
ATOM   2888  P    DC A 141      48.677  -7.857 -14.008 
ATOM   2889  OP1  DC A 141      49.658  -8.956 -14.147 
ATOM   2890  OP2  DC A 141      47.251  -8.252 -14.030 
ATOM   2891  O5'  DC A 141      48.983  -7.027 -12.674 
ATOM   2892  C5'  DC A 141      49.948  -5.959 -12.722 
ATOM   2893  C4'  DC A 141      49.423  -4.752 -11.969 
ATOM   2894  O4'  DC A 141      48.628  -3.873 -12.814 
ATOM   2895  C3'  DC A 141      48.505  -5.056 -10.785 
ATOM   2896  O3'  DC A 141      48.764  -4.116  -9.748 
ATOM   2897  C2'  DC A 141      47.093  -4.813 -11.318 
ATOM   2898  C1'  DC A 141      47.423  -3.564 -12.129 
ATOM   2899  N1   DC A 141      46.389  -3.220 -13.146 
ATOM   2900  C2   DC A 141      46.158  -1.872 -13.406 
ATOM   2901  O2   DC A 141      46.813  -1.024 -12.789 
ATOM   2902  N3   DC A 141      45.219  -1.537 -14.328 
ATOM   2903  C4   DC A 141      44.530  -2.486 -14.975 
ATOM   2904  N4   DC A 141      43.625  -2.108 -15.866 
ATOM   2905  C5   DC A 141      44.752  -3.878 -14.723 
ATOM   2906  C6   DC A 141      45.694  -4.192 -13.797 
ATOM   2907  P    DC A 142      48.763  -4.617  -8.228 
ATOM   2908  OP1  DC A 142      50.086  -5.190  -7.895 
ATOM   2909  OP2  DC A 142      47.597  -5.498  -7.997 
ATOM   2910  O5'  DC A 142      48.560  -3.239  -7.442 
ATOM   2911  C5'  DC A 142      49.066  -2.023  -8.022 
ATOM   2912  C4'  DC A 142      48.039  -0.915  -7.883 
ATOM   2913  O4'  DC A 142      47.103  -0.882  -8.998 
ATOM   2914  C3'  DC A 142      47.140  -0.993  -6.649 
ATOM   2915  O3'  DC A 142      46.894   0.325  -6.175 
ATOM   2916  C2'  DC A 142      45.825  -1.578  -7.164 
ATOM   2917  C1'  DC A 142      45.787  -0.797  -8.475 
ATOM   2918  N1   DC A 142      44.850  -1.365  -9.484 
ATOM   2919  C2   DC A 142      44.182  -0.477 -10.322 
ATOM   2920  O2   DC A 142      44.392   0.735 -10.196 
ATOM   2921  N3   DC A 142      43.323  -0.975 -11.249 
ATOM   2922  C4   DC A 142      43.123  -2.295 -11.353 
ATOM   2923  N4   DC A 142      42.275  -2.731 -12.273 
ATOM   2924  C5   DC A 142      43.799  -3.226 -10.500 
ATOM   2925  C6   DC A 142      44.653  -2.708  -9.581 
ATOM   2926  P    DA A 143      46.865   0.589  -4.596 
ATOM   2927  OP1  DA A 143      48.247   0.782  -4.101 
ATOM   2928  OP2  DA A 143      46.080  -0.474  -3.930 
ATOM   2929  O5'  DA A 143      46.068   1.973  -4.522 
ATOM   2930  C5'  DA A 143      46.171   2.899  -5.621 
ATOM   2931  C4'  DA A 143      44.804   3.461  -5.956 
ATOM   2932  O4'  DA A 143      44.084   2.634  -6.914 
ATOM   2933  C3'  DA A 143      43.833   3.594  -4.783 
ATOM   2934  O3'  DA A 143      43.061   4.776  -4.955 
ATOM   2935  C2'  DA A 143      42.906   2.386  -4.908 
ATOM   2936  C1'  DA A 143      42.768   2.425  -6.426 
ATOM   2937  N9   DA A 143      42.251   1.158  -7.014 
ATOM   2938  C8   DA A 143      42.475  -0.124  -6.599 
ATOM   2939  N7   DA A 143      41.881  -1.021  -7.322 
ATOM   2940  C5   DA A 143      41.213  -0.283  -8.289 
ATOM   2941  C6   DA A 143      40.392  -0.656  -9.366 
ATOM   2942  N6   DA A 143      40.091  -1.929  -9.662 
ATOM   2943  N1   DA A 143      39.889   0.330 -10.132 
ATOM   2944  C2   DA A 143      40.191   1.593  -9.834 
ATOM   2945  N3   DA A 143      40.942   2.059  -8.859 
ATOM   2946  C4   DA A 143      41.433   1.052  -8.108 
ATOM   2947  P    DG A 144      42.721   5.675  -3.676 
ATOM   2948  OP1  DG A 144      43.854   6.584  -3.393 
ATOM   2949  OP2  DG A 144      42.292   4.805  -2.558 
ATOM   2950  O5'  DG A 144      41.472   6.521  -4.208 
ATOM   2951  C5'  DG A 144      41.382   6.827  -5.612 
ATOM   2952  C4'  DG A 144      39.965   6.605  -6.101 
ATOM   2953  O4'  DG A 144      39.734   5.235  -6.536 
ATOM   2954  C3'  DG A 144      38.860   6.857  -5.075 
ATOM   2955  O3'  DG A 144      37.742   7.440  -5.734 
ATOM   2956  C2'  DG A 144      38.463   5.464  -4.585 
ATOM   2957  C1'  DG A 144      38.530   4.773  -5.943 
ATOM   2958  N9   DG A 144      38.597   3.287  -5.857 
ATOM   2959  C8   DG A 144      39.212   2.496  -4.911 
ATOM   2960  N7   DG A 144      39.083   1.210  -5.126 
ATOM   2961  C5   DG A 144      38.328   1.144  -6.296 
ATOM   2962  C6   DG A 144      37.868   0.015  -7.023 
ATOM   2963  O6   DG A 144      38.033  -1.177  -6.781 
ATOM   2964  N1   DG A 144      37.135   0.400  -8.155 
ATOM   2965  C2   DG A 144      36.882   1.704  -8.534 
ATOM   2966  N2   DG A 144      36.162   1.861  -9.648 
ATOM   2967  N3   DG A 144      37.315   2.761  -7.851 
ATOM   2968  C4   DG A 144      38.027   2.406  -6.751 
ATOM   2969  P    DA A 145      36.925   8.601  -4.996 
ATOM   2970  OP1  DA A 145      37.599   9.900  -5.217 
ATOM   2971  OP2  DA A 145      36.692   8.223  -3.585 
ATOM   2972  O5'  DA A 145      35.540   8.570  -5.796 
ATOM   2973  C5'  DA A 145      35.541   8.162  -7.177 
ATOM   2974  C4'  DA A 145      34.383   7.221  -7.440 
ATOM   2975  O4'  DA A 145      34.730   5.829  -7.185 
ATOM   2976  C3'  DA A 145      33.132   7.450  -6.592 
ATOM   2977  O3'  DA A 145      31.982   7.199  -7.390 
ATOM   2978  C2'  DA A 145      33.205   6.384  -5.498 
ATOM   2979  C1'  DA A 145      33.707   5.251  -6.389 
ATOM   2980  N9   DA A 145      34.297   4.112  -5.633 
ATOM   2981  C8   DA A 145      35.013   4.145  -4.470 
ATOM   2982  N7   DA A 145      35.393   2.976  -4.056 
ATOM   2983  C5   DA A 145      34.895   2.103  -5.012 
ATOM   2984  C6   DA A 145      34.962   0.706  -5.146 
ATOM   2985  N6   DA A 145      35.589  -0.092  -4.270 
ATOM   2986  N1   DA A 145      34.357   0.158  -6.216 
ATOM   2987  C2   DA A 145      33.736   0.955  -7.082 
ATOM   2988  N3   DA A 145      33.608   2.265  -7.062 
ATOM   2989  C4   DA A 145      34.222   2.788  -5.981 
ATOM   2990  P    DG A 146      30.704   8.151  -7.229 
ATOM   2991  OP1  DG A 146      30.883   9.365  -8.056 
ATOM   2992  OP2  DG A 146      30.431   8.377  -5.793 
ATOM   2993  O5'  DG A 146      29.550   7.237  -7.858 
ATOM   2994  C5'  DG A 146      29.890   6.299  -8.895 
ATOM   2995  C4'  DG A 146      29.202   4.971  -8.639 
ATOM   2996  O4'  DG A 146      29.993   4.091  -7.791 
ATOM   2997  C3'  DG A 146      27.850   5.048  -7.932 
ATOM   2998  O3'  DG A 146      26.991   4.050  -8.469 
ATOM   2999  C2'  DG A 146      28.154   4.697  -6.476 
ATOM   3000  C1'  DG A 146      29.151   3.579  -6.769 
ATOM   3001  N9   DG A 146      30.005   3.217  -5.603 
ATOM   3002  C8   DG A 146      30.504   4.026  -4.606 
ATOM   3003  N7   DG A 146      31.229   3.390  -3.716 
ATOM   3004  C5   DG A 146      31.208   2.068  -4.157 
ATOM   3005  C6   DG A 146      31.816   0.910  -3.604 
ATOM   3006  O6   DG A 146      32.510   0.813  -2.596 
ATOM   3007  N1   DG A 146      31.539  -0.230  -4.371 
ATOM   3008  C2   DG A 146      30.774  -0.249  -5.522 
ATOM   3009  N2   DG A 146      30.629  -1.440  -6.108 
ATOM   3010  N3   DG A 146      30.205   0.837  -6.040 
ATOM   3011  C4   DG A 146      30.464   1.951  -5.307 
ATOM   3012  P    DA A 147      25.446   4.397  -8.701 
ATOM   3013  OP1  DA A 147      25.283   5.086 -10.001 
ATOM   3014  OP2  DA A 147      24.915   5.109  -7.518 
ATOM   3015  O5'  DA A 147      24.802   2.935  -8.782 
ATOM   3016  C5'  DA A 147      25.600   1.848  -9.287 
ATOM   3017  C4'  DA A 147      25.414   0.621  -8.418 
ATOM   3018  O4'  DA A 147      26.346   0.587  -7.299 
ATOM   3019  C3'  DA A 147      24.043   0.473  -7.760 
ATOM   3020  O3'  DA A 147      23.690  -0.905  -7.735 
ATOM   3021  C2'  DA A 147      24.250   0.946  -6.321 
ATOM   3022  C1'  DA A 147      25.615   0.297  -6.117 
ATOM   3023  N9   DA A 147      26.373   0.848  -4.958 
ATOM   3024  C8   DA A 147      26.388   2.130  -4.487 
ATOM   3025  N7   DA A 147      27.153   2.299  -3.452 
ATOM   3026  C5   DA A 147      27.684   1.037  -3.219 
ATOM   3027  C6   DA A 147      28.578   0.551  -2.251 
ATOM   3028  N6   DA A 147      29.119   1.315  -1.292 
ATOM   3029  N1   DA A 147      28.896  -0.756  -2.304 
ATOM   3030  C2   DA A 147      28.355  -1.511  -3.260 
ATOM   3031  N3   DA A 147      27.514  -1.170  -4.211 
ATOM   3032  C4   DA A 147      27.212   0.143  -4.136 
ATOM   3033  P    DG A 148      22.172  -1.323  -8.026 
ATOM   3034  OP1  DG A 148      21.951  -1.402  -9.488 
ATOM   3035  OP2  DG A 148      21.260  -0.430  -7.278 
ATOM   3036  O5'  DG A 148      22.123  -2.793  -7.395 
ATOM   3037  C5'  DG A 148      23.323  -3.588  -7.382 
ATOM   3038  C4'  DG A 148      23.479  -4.271  -6.037 
ATOM   3039  O4'  DG A 148      24.194  -3.444  -5.074 
ATOM   3040  C3'  DG A 148      22.178  -4.630  -5.319 
ATOM   3041  O3'  DG A 148      22.351  -5.871  -4.646 
ATOM   3042  C2'  DG A 148      21.998  -3.531  -4.271 
ATOM   3043  C1'  DG A 148      23.464  -3.439  -3.858 
ATOM   3044  N9   DG A 148      23.800  -2.190  -3.121 
ATOM   3045  C8   DG A 148      23.290  -0.919  -3.279 
ATOM   3046  N7   DG A 148      23.804  -0.032  -2.463 
ATOM   3047  C5   DG A 148      24.718  -0.766  -1.709 
ATOM   3048  C6   DG A 148      25.582  -0.350  -0.662 
ATOM   3049  O6   DG A 148      25.719   0.769  -0.177 
ATOM   3050  N1   DG A 148      26.344  -1.419  -0.172 
ATOM   3051  C2   DG A 148      26.281  -2.720  -0.634 
ATOM   3052  N2   DG A 148      27.092  -3.595  -0.034 
ATOM   3053  N3   DG A 148      25.471  -3.108  -1.617 
ATOM   3054  C4   DG A 148      24.724  -2.083  -2.102 
ATOM   3055  P    DA A 149      21.145  -6.925  -4.639 
ATOM   3056  OP1  DA A 149      21.172  -7.718  -5.888 
ATOM   3057  OP2  DA A 149      19.877  -6.223  -4.342 
ATOM   3058  O5'  DA A 149      21.547  -7.855  -3.401 
ATOM   3059  C5'  DA A 149      22.941  -8.030  -3.083 
ATOM   3060  C4'  DA A 149      23.147  -7.930  -1.584 
ATOM   3061  O4'  DA A 149      23.372  -6.560  -1.145 
ATOM   3062  C3'  DA A 149      21.980  -8.407  -0.719 
ATOM   3063  O3'  DA A 149      22.498  -9.049   0.439 
ATOM   3064  C2'  DA A 149      21.269  -7.124  -0.286 
ATOM   3065  C1'  DA A 149      22.529  -6.301  -0.033 
ATOM   3066  N9   DA A 149      22.283  -4.834   0.030 
ATOM   3067  C8   DA A 149      21.375  -4.095  -0.672 
ATOM   3068  N7   DA A 149      21.400  -2.828  -0.394 
ATOM   3069  C5   DA A 149      22.398  -2.717   0.565 
ATOM   3070  C6   DA A 149      22.916  -1.618   1.270 
ATOM   3071  N6   DA A 149      22.476  -0.362   1.110 
ATOM   3072  N1   DA A 149      23.906  -1.859   2.151 
ATOM   3073  C2   DA A 149      24.339  -3.109   2.305 
ATOM   3074  N3   DA A 149      23.935  -4.208   1.707 
ATOM   3075  C4   DA A 149      22.944  -3.940   0.831 
ATOM   3076  P    DG A 150      21.770 -10.365   0.989 
ATOM   3077  OP1  DG A 150      22.256 -11.548   0.245 
ATOM   3078  OP2  DG A 150      20.306 -10.156   0.992 
ATOM   3079  O5'  DG A 150      22.308 -10.417   2.495 
ATOM   3080  C5'  DG A 150      23.611  -9.880   2.790 
ATOM   3081  C4'  DG A 150      23.557  -9.059   4.063 
ATOM   3082  O4'  DG A 150      23.206  -7.668   3.812 
ATOM   3083  C3'  DG A 150      22.537  -9.515   5.106 
ATOM   3084  O3'  DG A 150      23.088  -9.324   6.403 
ATOM   3085  C2'  DG A 150      21.356  -8.560   4.935 
ATOM   3086  C1'  DG A 150      22.181  -7.294   4.720 
ATOM   3087  N9   DG A 150      21.412  -6.172   4.113 
ATOM   3088  C8   DG A 150      20.392  -6.215   3.187 
ATOM   3089  N7   DG A 150      19.922  -5.037   2.856 
ATOM   3090  C5   DG A 150      20.682  -4.151   3.618 
ATOM   3091  C6   DG A 150      20.634  -2.735   3.690 
ATOM   3092  O6   DG A 150      19.898  -1.958   3.087 
ATOM   3093  N1   DG A 150      21.583  -2.236   4.592 
ATOM   3094  C2   DG A 150      22.464  -3.005   5.327 
ATOM   3095  N2   DG A 150      23.294  -2.337   6.133 
ATOM   3096  N3   DG A 150      22.509  -4.334   5.259 
ATOM   3097  C4   DG A 150      21.594  -4.834   4.388 
ATOM   3098  P    DT A 151      22.820 -10.429   7.530 
ATOM   3099  OP1  DT A 151      23.801 -11.528   7.391 
ATOM   3100  OP2  DT A 151      21.395 -10.824   7.508 
ATOM   3101  O5'  DT A 151      23.127  -9.599   8.864 
ATOM   3102  C5'  DT A 151      24.091  -8.531   8.816 
ATOM   3103  C4'  DT A 151      23.566  -7.325   9.569 
ATOM   3104  O4'  DT A 151      22.771  -6.445   8.724 
ATOM   3105  C3'  DT A 151      22.648  -7.628  10.753 
ATOM   3106  O3'  DT A 151      22.907  -6.689  11.789 
ATOM   3107  C2'  DT A 151      21.236  -7.385  10.220 
ATOM   3108  C1'  DT A 151      21.566  -6.136   9.408 
ATOM   3109  N1   DT A 151      20.533  -5.792   8.392 
ATOM   3110  C2   DT A 151      20.316  -4.458   8.147 
ATOM   3111  O2   DT A 151      20.926  -3.571   8.719 
ATOM   3112  N3   DT A 151      19.350  -4.177   7.200 
ATOM   3113  C4   DT A 151      18.603  -5.099   6.495 
ATOM   3114  O4   DT A 151      17.766  -4.726   5.671 
ATOM   3115  C5   DT A 151      18.901  -6.473   6.821 
ATOM   3116  C7   DT A 151      18.132  -7.541   6.099 
ATOM   3117  C6   DT A 151      19.835  -6.775   7.738 
ATOM   3118  P    DT A 152      22.907  -7.189  13.310 
ATOM   3119  OP1  DT A 152      24.230  -7.762  13.643 
ATOM   3120  OP2  DT A 152      21.740  -8.070  13.541 
ATOM   3121  O5'  DT A 152      22.703  -5.812  14.096 
ATOM   3122  C5'  DT A 152      23.209  -4.595  13.516 
ATOM   3123  C4'  DT A 152      22.182  -3.488  13.655 
ATOM   3124  O4'  DT A 152      21.246  -3.455  12.540 
ATOM   3125  C3'  DT A 152      21.283  -3.566  14.888 
ATOM   3126  O3'  DT A 152      21.037  -2.247  15.363 
ATOM   3127  C2'  DT A 152      19.969  -4.150  14.373 
ATOM   3128  C1'  DT A 152      19.930  -3.369  13.063 
ATOM   3129  N1   DT A 152      18.993  -3.938  12.054 
ATOM   3130  C2   DT A 152      18.342  -3.047  11.234 
ATOM   3131  O2   DT A 152      18.502  -1.842  11.304 
ATOM   3132  N3   DT A 152      17.481  -3.612  10.312 
ATOM   3133  C4   DT A 152      17.226  -4.958  10.147 
ATOM   3134  O4   DT A 152      16.433  -5.344   9.285 
ATOM   3135  C5   DT A 152      17.956  -5.811  11.053 
ATOM   3136  C7   DT A 152      17.735  -7.292  10.941 
ATOM   3137  C6   DT A 152      18.798  -5.291  11.960 
ATOM   3138  P    DC A 153      21.009  -1.983  16.942 
ATOM   3139  OP1  DC A 153      22.390  -1.790  17.437 
ATOM   3140  OP2  DC A 153      20.223  -3.046  17.608 
ATOM   3141  O5'  DC A 153      20.211  -0.599  17.016 
ATOM   3142  C5'  DC A 153      20.315   0.327  15.917 
ATOM   3143  C4'  DC A 153      18.947   0.888  15.582 
ATOM   3144  O4'  DC A 153      18.227   0.062  14.624 
ATOM   3145  C3'  DC A 153      17.977   1.022  16.755 
ATOM   3146  O3'  DC A 153      17.205   2.204  16.583 
ATOM   3147  C2'  DC A 153      17.049  -0.187  16.630 
ATOM   3148  C1'  DC A 153      16.911  -0.147  15.112 
ATOM   3149  N1   DC A 153      16.394  -1.415  14.524 
ATOM   3150  C2   DC A 153      15.572  -1.323  13.405 
ATOM   3151  O2   DC A 153      15.307  -0.204  12.949 
ATOM   3152  N3   DC A 153      15.089  -2.467  12.853 
ATOM   3153  C4   DC A 153      15.400  -3.659  13.377 
ATOM   3154  N4   DC A 153      14.905  -4.745  12.804 
ATOM   3155  C5   DC A 153      16.244  -3.775  14.529 
ATOM   3156  C6   DC A 153      16.715  -2.621  15.064 
ATOM   3157  P    DC A 154      16.864   3.103  17.862 
ATOM   3158  OP1  DC A 154      17.997   4.012  18.145 
ATOM   3159  OP2  DC A 154      16.435   2.233  18.980 
ATOM   3160  O5'  DC A 154      15.615   3.949  17.330 
ATOM   3161  C5'  DC A 154      15.526   4.255  15.926 
ATOM   3162  C4'  DC A 154      14.108   4.033  15.437 
ATOM   3163  O4'  DC A 154      13.878   2.663  15.002 
ATOM   3164  C3'  DC A 154      13.003   4.285  16.463 
ATOM   3165  O3'  DC A 154      11.886   4.868  15.804 
ATOM   3166  C2'  DC A 154      12.606   2.891  16.953 
ATOM   3167  C1'  DC A 154      12.674   2.201  15.594 
ATOM   3168  N1   DC A 154      12.740   0.715  15.680 
ATOM   3169  C2   DC A 154      12.104  -0.022  14.685 
ATOM   3170  O2   DC A 154      11.516   0.581  13.781 
ATOM   3171  N3   DC A 154      12.153  -1.377  14.747 
ATOM   3172  C4   DC A 154      12.800  -1.993  15.744 
ATOM   3173  N4   DC A 154      12.819  -3.317  15.759 
ATOM   3174  C5   DC A 154      13.461  -1.253  16.778 
ATOM   3175  C6   DC A 154      13.401   0.100  16.699 
ATOM   3176  P    DA A 155      11.068   6.028  16.542 
ATOM   3177  OP1  DA A 155      11.743   7.328  16.321 
ATOM   3178  OP2  DA A 155      10.835   5.651  17.953 
ATOM   3179  O5'  DA A 155       9.683   5.998  15.742 
ATOM   3180  C5'  DA A 155       9.684   5.590  14.361 
ATOM   3181  C4'  DA A 155       8.526   4.648  14.098 
ATOM   3182  O4'  DA A 155       8.873   3.257  14.353 
ATOM   3183  C3'  DA A 155       7.276   4.878  14.946 
ATOM   3184  O3'  DA A 155       6.125   4.627  14.148 
ATOM   3185  C2'  DA A 155       7.349   3.812  16.040 
ATOM   3186  C1'  DA A 155       7.850   2.679  15.149 
ATOM   3187  N9   DA A 155       8.440   1.540  15.905 
ATOM   3188  C8   DA A 155       9.156   1.573  17.068 
ATOM   3189  N7   DA A 155       9.537   0.404  17.482 
ATOM   3190  C5   DA A 155       9.038  -0.469  16.526 
ATOM   3191  C6   DA A 155       9.105  -1.866  16.392 
ATOM   3192  N6   DA A 155       9.732  -2.665  17.268 
ATOM   3193  N1   DA A 155       8.501  -2.414  15.322 
ATOM   3194  C2   DA A 155       7.880  -1.617  14.456 
ATOM   3195  N3   DA A 155       7.752  -0.308  14.476 
ATOM   3196  C4   DA A 155       8.365   0.216  15.556 
ATOM   3197  P    DA A 156       4.847   5.578  14.308 
ATOM   3198  OP1  DA A 156       5.026   6.793  13.482 
ATOM   3199  OP2  DA A 156       4.575   5.804  15.745 
ATOM   3200  O5'  DA A 156       3.693   4.664  13.680 
ATOM   3201  C5'  DA A 156       4.033   3.726  12.643 
ATOM   3202  C4'  DA A 156       3.345   2.399  12.898 
ATOM   3203  O4'  DA A 156       4.136   1.519  13.747 
ATOM   3204  C3'  DA A 156       1.993   2.476  13.606 
ATOM   3205  O3'  DA A 156       1.134   1.477  13.069 
ATOM   3206  C2'  DA A 156       2.297   2.124  15.062 
ATOM   3207  C1'  DA A 156       3.294   1.007  14.769 
ATOM   3208  N9   DA A 156       4.148   0.645  15.935 
ATOM   3209  C8   DA A 156       4.635   1.461  16.915 
ATOM   3210  N7   DA A 156       5.353   0.845  17.802 
ATOM   3211  C5   DA A 156       5.344  -0.477  17.379 
ATOM   3212  C6   DA A 156       5.933  -1.642  17.899 
ATOM   3213  N6   DA A 156       6.680  -1.660  19.012 
ATOM   3214  N1   DA A 156       5.723  -2.792  17.232 
ATOM   3215  C2   DA A 156       4.980  -2.768  16.126 
ATOM   3216  N3   DA A 156       4.384  -1.748  15.549 
ATOM   3217  C4   DA A 156       4.608  -0.609  16.236 
ATOM   3218  P    DC A 157      -0.410   1.825  12.837 
ATOM   3219  OP1  DC A 157      -0.574   2.514  11.537 
ATOM   3220  OP2  DC A 157      -0.942   2.536  14.020 
ATOM   3221  O5'  DC A 157      -1.054   0.362  12.756 
ATOM   3222  C5'  DC A 157      -0.256  -0.724  12.251 
ATOM   3223  C4'  DC A 157      -0.442  -1.952  13.120 
ATOM   3224  O4'  DC A 157       0.489  -1.985  14.239 
ATOM   3225  C3'  DC A 157      -1.814  -2.100  13.778 
ATOM   3226  O3'  DC A 157      -2.167  -3.477  13.803 
ATOM   3227  C2'  DC A 157      -1.606  -1.626  15.217 
ATOM   3228  C1'  DC A 157      -0.241  -2.275  15.421 
ATOM   3229  N1   DC A 157       0.516  -1.725  16.580 
ATOM   3230  C2   DC A 157       1.324  -2.599  17.303 
ATOM   3231  O2   DC A 157       1.379  -3.784  16.955 
ATOM   3232  N3   DC A 157       2.022  -2.116  18.362 
ATOM   3233  C4   DC A 157       1.935  -0.825  18.706 
ATOM   3234  N4   DC A 157       2.636  -0.403  19.747 
ATOM   3235  C5   DC A 157       1.110   0.091  17.976 
ATOM   3236  C6   DC A 157       0.420  -0.411  16.920 
ATOM   3237  P    DA A 158      -3.685  -3.895  13.512 
ATOM   3238  OP1  DA A 158      -3.906  -3.974  12.050 
ATOM   3239  OP2  DA A 158      -4.597  -3.003  14.260 
ATOM   3240  O5'  DA A 158      -3.734  -5.365  14.143 
ATOM   3241  C5'  DA A 158      -2.534  -6.161  14.156 
ATOM   3242  C4'  DA A 158      -2.378  -6.843  15.501 
ATOM   3243  O4'  DA A 158      -1.662  -6.017  16.464 
ATOM   3244  C3'  DA A 158      -3.678  -7.202  16.219 
ATOM   3245  O3'  DA A 158      -3.505  -8.444  16.892 
ATOM   3246  C2'  DA A 158      -3.859  -6.103  17.267 
ATOM   3247  C1'  DA A 158      -2.393  -6.012  17.680 
ATOM   3248  N9   DA A 158      -2.056  -4.762  18.417 
ATOM   3249  C8   DA A 158      -2.573  -3.510  18.246 
ATOM   3250  N7   DA A 158      -2.074  -2.621  19.048 
ATOM   3251  C5   DA A 158      -1.158  -3.335  19.808 
ATOM   3252  C6   DA A 158      -0.291  -2.958  20.847 
ATOM   3253  N6   DA A 158      -0.203  -1.706  21.320 
ATOM   3254  N1   DA A 158       0.485  -3.917  21.386 
ATOM   3255  C2   DA A 158       0.394  -5.158  20.911 
ATOM   3256  N3   DA A 158      -0.373  -5.626  19.952 
ATOM   3257  C4   DA A 158      -1.140  -4.647  19.430 
ATOM   3258  P    DC A 159      -4.711  -9.497  16.899 
ATOM   3259  OP1  DC A 159      -4.685 -10.290  15.650 
ATOM   3260  OP2  DC A 159      -5.980  -8.795  17.196 
ATOM   3261  O5'  DC A 159      -4.309 -10.428  18.137 
ATOM   3262  C5'  DC A 159      -2.916 -10.602  18.455 
ATOM   3263  C4'  DC A 159      -2.710 -10.502  19.954 
ATOM   3264  O4'  DC A 159      -2.485  -9.132  20.393 
ATOM   3265  C3'  DC A 159      -3.877 -10.979  20.818 
ATOM   3266  O3'  DC A 159      -3.358 -11.621  21.977 
ATOM   3267  C2'  DC A 159      -4.587  -9.697  21.252 
ATOM   3268  C1'  DC A 159      -3.328  -8.874  21.505 
ATOM   3269  N1   DC A 159      -3.574  -7.406  21.568 
ATOM   3270  C2   DC A 159      -2.798  -6.655  22.447 
ATOM   3271  O2   DC A 159      -1.944  -7.232  23.132 
ATOM   3272  N3   DC A 159      -3.007  -5.315  22.520 
ATOM   3273  C4   DC A 159      -3.941  -4.728  21.762 
ATOM   3274  N4   DC A 159      -4.107  -3.419  21.870 
ATOM   3275  C5   DC A 159      -4.751  -5.483  20.852 
ATOM   3276  C6   DC A 159      -4.527  -6.821  20.794 
ATOM   3277  P    DA A 160      -4.087 -12.937  22.527 
ATOM   3278  OP1  DA A 160      -3.601 -14.120  21.782 
ATOM   3279  OP2  DA A 160      -5.551 -12.728  22.530 
ATOM   3280  O5'  DA A 160      -3.548 -12.989  24.033 
ATOM   3281  C5'  DA A 160      -2.245 -12.453  24.328 
ATOM   3282  C4'  DA A 160      -2.299 -11.631  25.601 
ATOM   3283  O4'  DA A 160      -2.651 -10.240  25.349 
ATOM   3284  C3'  DA A 160      -3.320 -12.087  26.644 
ATOM   3285  O3'  DA A 160      -2.769 -11.896  27.941 
ATOM   3286  C2'  DA A 160      -4.501 -11.132  26.473 
ATOM   3287  C1'  DA A 160      -3.675  -9.867  26.258 
ATOM   3288  N9   DA A 160      -4.445  -8.745  25.651 
ATOM   3289  C8   DA A 160      -5.453  -8.807  24.733 
ATOM   3290  N7   DA A 160      -5.929  -7.648  24.397 
ATOM   3291  C5   DA A 160      -5.183  -6.749  25.146 
ATOM   3292  C6   DA A 160      -5.203  -5.349  25.242 
ATOM   3293  N6   DA A 160      -6.043  -4.571  24.545 
ATOM   3294  N1   DA A 160      -4.326  -4.772  26.085 
ATOM   3295  C2   DA A 160      -3.493  -5.549  26.776 
ATOM   3296  N3   DA A 160      -3.382  -6.859  26.770 
ATOM   3297  C4   DA A 160      -4.272  -7.412  25.918 
ATOM   3298  P    DC A 161      -3.037 -13.001  29.068 
ATOM   3299  OP1  DC A 161      -2.055 -14.100  28.929 
ATOM   3300  OP2  DC A 161      -4.462 -13.396  29.046 
ATOM   3301  O5'  DC A 161      -2.730 -12.172  30.402 
ATOM   3302  C5'  DC A 161      -1.765 -11.103  30.354 
ATOM   3303  C4'  DC A 161      -2.290  -9.897  31.107 
ATOM   3304  O4'  DC A 161      -3.086  -9.018  30.262 
ATOM   3305  C3'  DC A 161      -3.209 -10.200  32.291 
ATOM   3306  O3'  DC A 161      -2.949  -9.261  33.327 
ATOM   3307  C2'  DC A 161      -4.620  -9.957  31.758 
ATOM   3308  C1'  DC A 161      -4.291  -8.709  30.946 
ATOM   3309  N1   DC A 161      -5.324  -8.364  29.930 
ATOM   3310  C2   DC A 161      -5.556  -7.016  29.670 
ATOM   3311  O2   DC A 161      -4.900  -6.169  30.287 
ATOM   3312  N3   DC A 161      -6.494  -6.682  28.748 
ATOM   3313  C4   DC A 161      -7.183  -7.631  28.100 
ATOM   3314  N4   DC A 161      -8.088  -7.253  27.210 
ATOM   3315  C5   DC A 161      -6.961  -9.023  28.353 
ATOM   3316  C6   DC A 161      -6.019  -9.337  29.279 
ATOM   3317  P    DA A 162      -2.950  -9.762  34.848 
ATOM   3318  OP1  DA A 162      -1.627 -10.335  35.181 
ATOM   3319  OP2  DA A 162      -4.116 -10.642  35.079 
ATOM   3320  O5'  DA A 162      -3.154  -8.384  35.634 
ATOM   3321  C5'  DA A 162      -2.647  -7.167  35.054 
ATOM   3322  C4'  DA A 162      -3.674  -6.060  35.193 
ATOM   3323  O4'  DA A 162      -4.610  -6.027  34.078 
ATOM   3324  C3'  DA A 162      -4.573  -6.138  36.426 
ATOM   3325  O3'  DA A 162      -4.819  -4.820  36.901 
ATOM   3326  C2'  DA A 162      -5.888  -6.722  35.911 
ATOM   3327  C1'  DA A 162      -5.927  -5.942  34.601 
ATOM   3328  N9   DA A 162      -6.864  -6.510  33.592 
ATOM   3329  C8   DA A 162      -7.172  -7.820  33.364 
ATOM   3330  N7   DA A 162      -8.031  -7.999  32.409 
ATOM   3331  C5   DA A 162      -8.314  -6.713  31.969 
ATOM   3332  C6   DA A 162      -9.162  -6.221  30.963 
ATOM   3333  N6   DA A 162      -9.916  -7.008  30.181 
ATOM   3334  N1   DA A 162      -9.208  -4.887  30.788 
ATOM   3335  C2   DA A 162      -8.455  -4.112  31.568 
ATOM   3336  N3   DA A 162      -7.631  -4.455  32.533 
ATOM   3337  C4   DA A 162      -7.605  -5.794  32.687 
ATOM   3338  P    DT A 163      -4.848  -4.556  38.479 
ATOM   3339  OP1  DT A 163      -3.466  -4.362  38.975 
ATOM   3340  OP2  DT A 163      -5.633  -5.618  39.146 
ATOM   3341  O5'  DT A 163      -5.646  -3.171  38.554 
ATOM   3342  C5'  DT A 163      -5.542  -2.246  37.455 
ATOM   3343  C4'  DT A 163      -6.910  -1.684  37.120 
ATOM   3344  O4'  DT A 163      -7.630  -2.511  36.162 
ATOM   3345  C3'  DT A 163      -7.880  -1.551  38.293 
ATOM   3346  O3'  DT A 163      -8.652  -0.369  38.120 
ATOM   3347  C2'  DT A 163      -8.808  -2.759  38.168 
ATOM   3348  C1'  DT A 163      -8.946  -2.719  36.650 
ATOM   3349  N1   DT A 163      -9.462  -3.987  36.062 
ATOM   3350  C2   DT A 163     -10.273  -3.879  34.958 
ATOM   3351  O2   DT A 163     -10.574  -2.809  34.457 
ATOM   3352  N3   DT A 163     -10.733  -5.074  34.441 
ATOM   3353  C4   DT A 163     -10.456  -6.337  34.925 
ATOM   3354  O4   DT A 163     -10.927  -7.335  34.377 
ATOM   3355  C5   DT A 163      -9.598  -6.347  36.086 
ATOM   3356  C7   DT A 163      -9.247  -7.680  36.677 
ATOM   3357  C6   DT A 163      -9.136  -5.199  36.610 
ATOM   3358  P    DT A 164      -8.992   0.531  39.400 
ATOM   3359  OP1  DT A 164      -7.859   1.439  39.683 
ATOM   3360  OP2  DT A 164      -9.421  -0.339  40.518 
ATOM   3361  O5'  DT A 164     -10.242   1.377  38.868 
ATOM   3362  C5'  DT A 164     -10.331   1.682  37.464 
ATOM   3363  C4'  DT A 164     -11.748   1.461  36.975 
ATOM   3364  O4'  DT A 164     -11.979   0.090  36.540 
ATOM   3365  C3'  DT A 164     -12.853   1.712  38.001 
ATOM   3366  O3'  DT A 164     -13.971   2.295  37.342 
ATOM   3367  C2'  DT A 164     -13.250   0.319  38.491 
ATOM   3368  C1'  DT A 164     -13.183  -0.371  37.132 
ATOM   3369  N1   DT A 164     -13.116  -1.857  37.218 
ATOM   3370  C2   DT A 164     -13.749  -2.570  36.229 
ATOM   3371  O2   DT A 164     -14.347  -2.040  35.309 
ATOM   3372  N3   DT A 164     -13.666  -3.945  36.343 
ATOM   3373  C4   DT A 164     -13.019  -4.646  37.339 
ATOM   3374  O4   DT A 164     -13.013  -5.879  37.335 
ATOM   3375  C5   DT A 164     -12.385  -3.811  38.331 
ATOM   3376  C7   DT A 164     -11.658  -4.494  39.452 
ATOM   3377  C6   DT A 164     -12.450  -2.472  38.246 
ATOM   3378  P    DA A 165     -14.788   3.456  38.080 
ATOM   3379  OP1  DA A 165     -14.114   4.756  37.859 
ATOM   3380  OP2  DA A 165     -15.022   3.078  39.491 
ATOM   3381  O5'  DA A 165     -16.174   3.426  37.280 
ATOM   3382  C5'  DA A 165     -16.173   3.018  35.899 
ATOM   3383  C4'  DA A 165     -17.331   2.076  35.636 
ATOM   3384  O4'  DA A 165     -16.984   0.684  35.891 
ATOM   3385  C3'  DA A 165     -18.581   2.305  36.484 
ATOM   3386  O3'  DA A 165     -19.732   2.055  35.686 
ATOM   3387  C2'  DA A 165     -18.508   1.240  37.577 
ATOM   3388  C1'  DA A 165     -18.007   0.106  36.687 
ATOM   3389  N9   DA A 165     -17.417  -1.032  37.443 
ATOM   3390  C8   DA A 165     -16.700  -1.000  38.606 
ATOM   3391  N7   DA A 165     -16.320  -2.168  39.020 
ATOM   3392  C5   DA A 165     -16.818  -3.041  38.064 
ATOM   3393  C6   DA A 165     -16.752  -4.438  37.930 
ATOM   3394  N6   DA A 165     -16.124  -5.237  38.805 
ATOM   3395  N1   DA A 165     -17.356  -4.987  36.860 
ATOM   3396  C2   DA A 165     -17.977  -4.189  35.993 
ATOM   3397  N3   DA A 165     -18.105  -2.880  36.013 
ATOM   3398  C4   DA A 165     -17.492  -2.356  37.094 
ATOM   3399  P    DT A 166     -21.010   3.006  35.846 
ATOM   3400  OP1  DT A 166     -20.830   4.221  35.020 
ATOM   3401  OP2  DT A 166     -21.282   3.232  37.282 
ATOM   3402  O5'  DT A 166     -22.164   2.092  35.218 
ATOM   3403  C5'  DT A 166     -21.824   1.154  34.181 
ATOM   3404  C4'  DT A 166     -22.511  -0.173  34.436 
ATOM   3405  O4'  DT A 166     -21.721  -1.053  35.285 
ATOM   3406  C3'  DT A 166     -23.864  -0.096  35.144 
ATOM   3407  O3'  DT A 166     -24.722  -1.095  34.607 
ATOM   3408  C2'  DT A 166     -23.560  -0.448  36.600 
ATOM   3409  C1'  DT A 166     -22.562  -1.565  36.307 
ATOM   3410  N1   DT A 166     -21.708  -1.927  37.472 
ATOM   3411  C2   DT A 166     -21.351  -3.248  37.599 
ATOM   3412  O2   DT A 166     -21.701  -4.108  36.810 
ATOM   3413  N3   DT A 166     -20.560  -3.546  38.692 
ATOM   3414  C4   DT A 166     -20.108  -2.654  39.644 
ATOM   3415  O4   DT A 166     -19.404  -3.038  40.579 
ATOM   3416  C5   DT A 166     -20.536  -1.292  39.424 
ATOM   3417  C7   DT A 166     -20.088  -0.257  40.415 
ATOM   3418  C6   DT A 166     -21.305  -0.975  38.371 
ATOM   3419  P    DA A 167     -26.267  -0.748  34.375 
ATOM   3420  OP1  DA A 167     -26.430  -0.058  33.075 
ATOM   3421  OP2  DA A 167     -26.799  -0.036  35.558 
ATOM   3422  O5'  DA A 167     -26.911  -2.210  34.293 
ATOM   3423  C5'  DA A 167     -26.113  -3.297  33.788 
ATOM   3424  C4'  DA A 167     -26.299  -4.524  34.658 
ATOM   3425  O4'  DA A 167     -25.368  -4.557  35.777 
ATOM   3426  C3'  DA A 167     -27.671  -4.672  35.316 
ATOM   3427  O3'  DA A 167     -28.023  -6.049  35.341 
ATOM   3428  C2'  DA A 167     -27.463  -4.198  36.755 
ATOM   3429  C1'  DA A 167     -26.098  -4.847  36.959 
ATOM   3430  N9   DA A 167     -25.340  -4.297  38.117 
ATOM   3431  C8   DA A 167     -25.325  -3.015  38.589 
ATOM   3432  N7   DA A 167     -24.561  -2.846  39.623 
ATOM   3433  C5   DA A 167     -24.029  -4.107  39.857 
ATOM   3434  C6   DA A 167     -23.136  -4.593  40.825 
ATOM   3435  N6   DA A 167     -22.594  -3.829  41.783 
ATOM   3436  N1   DA A 167     -22.818  -5.901  40.771 
ATOM   3437  C2   DA A 167     -23.358  -6.656  39.816 
ATOM   3438  N3   DA A 167     -24.199  -6.314  38.864 
ATOM   3439  C4   DA A 167     -24.502  -5.002  38.940 
ATOM   3440  P    DG A 168     -29.541  -6.467  35.050 
ATOM   3441  OP1  DG A 168     -29.763  -6.547  33.588 
ATOM   3442  OP2  DG A 168     -30.453  -5.575  35.797 
ATOM   3443  O5'  DG A 168     -29.591  -7.937  35.681 
ATOM   3444  C5'  DG A 168     -28.390  -8.733  35.694 
ATOM   3445  C4'  DG A 168     -28.235  -9.415  37.039 
ATOM   3446  O4'  DG A 168     -27.519  -8.589  38.001 
ATOM   3447  C3'  DG A 168     -29.535  -9.775  37.757 
ATOM   3448  O3'  DG A 168     -29.362 -11.016  38.429 
ATOM   3449  C2'  DG A 168     -29.716  -8.676  38.804 
ATOM   3450  C1'  DG A 168     -28.250  -8.584  39.218 
ATOM   3451  N9   DG A 168     -27.913  -7.334  39.955 
ATOM   3452  C8   DG A 168     -28.423  -6.064  39.797 
ATOM   3453  N7   DG A 168     -27.910  -5.176  40.613 
ATOM   3454  C5   DG A 168     -26.995  -5.911  41.367 
ATOM   3455  C6   DG A 168     -26.132  -5.495  42.413 
ATOM   3456  O6   DG A 168     -25.994  -4.375  42.899 
ATOM   3457  N1   DG A 168     -25.369  -6.564  42.904 
ATOM   3458  C2   DG A 168     -25.432  -7.864  42.442 
ATOM   3459  N2   DG A 168     -24.621  -8.740  43.041 
ATOM   3460  N3   DG A 168     -26.242  -8.253  41.459 
ATOM   3461  C4   DG A 168     -26.989  -7.228  40.974 
ATOM   3462  P    DA A 169     -30.568 -12.069  38.437 
ATOM   3463  OP1  DA A 169     -30.541 -12.863  37.188 
ATOM   3464  OP2  DA A 169     -31.836 -11.368  38.734 
ATOM   3465  O5'  DA A 169     -30.166 -13.000  39.675 
ATOM   3466  C5'  DA A 169     -28.773 -13.174  39.993 
ATOM   3467  C4'  DA A 169     -28.567 -13.074  41.492 
ATOM   3468  O4'  DA A 169     -28.342 -11.704  41.930 
ATOM   3469  C3'  DA A 169     -29.734 -13.551  42.356 
ATOM   3470  O3'  DA A 169     -29.215 -14.194  43.515 
ATOM   3471  C2'  DA A 169     -30.444 -12.269  42.789 
ATOM   3472  C1'  DA A 169     -29.185 -11.446  43.043 
ATOM   3473  N9   DA A 169     -29.430  -9.979  43.106 
ATOM   3474  C8   DA A 169     -30.338  -9.239  42.404 
ATOM   3475  N7   DA A 169     -30.313  -7.973  42.682 
ATOM   3476  C5   DA A 169     -29.315  -7.862  43.640 
ATOM   3477  C6   DA A 169     -28.797  -6.763  44.346 
ATOM   3478  N6   DA A 169     -29.237  -5.507  44.186 
ATOM   3479  N1   DA A 169     -27.807  -7.003  45.227 
ATOM   3480  C2   DA A 169     -27.374  -8.253  45.381 
ATOM   3481  N3   DA A 169     -27.778  -9.352  44.782 
ATOM   3482  C4   DA A 169     -28.769  -9.085  43.907 
ATOM   3483  P    DT A 170     -29.943 -15.509  44.065 
ATOM   3484  OP1  DT A 170     -29.457 -16.692  43.320 
ATOM   3485  OP2  DT A 170     -31.408 -15.300  44.068 
ATOM   3486  O5'  DT A 170     -29.405 -15.562  45.571 
ATOM   3487  C5'  DT A 170     -28.102 -15.025  45.866 
ATOM   3488  C4'  DT A 170     -28.156 -14.204  47.139 
ATOM   3489  O4'  DT A 170     -28.508 -12.813  46.887 
ATOM   3490  C3'  DT A 170     -29.176 -14.659  48.182 
ATOM   3491  O3'  DT A 170     -28.625 -14.468  49.479 
ATOM   3492  C2'  DT A 170     -30.358 -13.704  48.010 
ATOM   3493  C1'  DT A 170     -29.532 -12.439  47.796 
ATOM   3494  N1   DT A 170     -30.302 -11.317  47.189 
ATOM   3495  C2   DT A 170     -29.974 -10.044  47.591 
ATOM   3496  O2   DT A 170     -29.097  -9.811  48.404 
ATOM   3497  N3   DT A 170     -30.709  -9.031  47.008 
ATOM   3498  C4   DT A 170     -31.719  -9.181  46.080 
ATOM   3499  O4   DT A 170     -32.307  -8.196  45.628 
ATOM   3500  C5   DT A 170     -31.991 -10.553  45.721 
ATOM   3501  C7   DT A 170     -33.076 -10.806  44.717 
ATOM   3502  C6   DT A 170     -31.291 -11.558  46.273 
ATOM   3503  P    DT A 171     -28.893 -15.573  50.606 
ATOM   3504  OP1  DT A 171     -27.912 -16.673  50.466 
ATOM   3505  OP2  DT A 171     -30.319 -15.969  50.584 
ATOM   3506  O5'  DT A 171     -28.587 -14.744  51.940 
ATOM   3507  C5'  DT A 171     -27.622 -13.676  51.892 
ATOM   3508  C4'  DT A 171     -28.147 -12.469  52.645 
ATOM   3509  O4'  DT A 171     -28.942 -11.590  51.800 
ATOM   3510  C3'  DT A 171     -29.065 -12.772  53.829 
ATOM   3511  O3'  DT A 171     -28.806 -11.833  54.865 
ATOM   3512  C2'  DT A 171     -30.477 -12.530  53.296 
ATOM   3513  C1'  DT A 171     -30.147 -11.281  52.484 
ATOM   3514  N1   DT A 171     -31.181 -10.937  51.468 
ATOM   3515  C2   DT A 171     -31.397  -9.603  51.223 
ATOM   3516  O2   DT A 171     -30.788  -8.716  51.794 
ATOM   3517  N3   DT A 171     -32.363  -9.322  50.275 
ATOM   3518  C4   DT A 171     -33.110 -10.243  49.571 
ATOM   3519  O4   DT A 171     -33.948  -9.871  48.746 
ATOM   3520  C5   DT A 171     -32.812 -11.618  49.897 
ATOM   3521  C7   DT A 171     -33.581 -12.685  49.175 
ATOM   3522  C6   DT A 171     -31.878 -11.919  50.814 
ATOM   3523  P    DA A 172     -28.807 -12.334  56.385 
ATOM   3524  OP1  DA A 172     -27.484 -12.907  56.719 
ATOM   3525  OP2  DA A 172     -29.973 -13.215  56.616 
ATOM   3526  O5'  DA A 172     -29.010 -10.956  57.172 
ATOM   3527  C5'  DA A 172     -28.504  -9.739  56.592 
ATOM   3528  C4'  DA A 172     -29.531  -8.632  56.731 
ATOM   3529  O4'  DA A 172     -30.467  -8.599  55.615 
ATOM   3530  C3'  DA A 172     -30.430  -8.710  57.964 
ATOM   3531  O3'  DA A 172     -30.676  -7.392  58.439 
ATOM   3532  C2'  DA A 172     -31.745  -9.295  57.449 
ATOM   3533  C1'  DA A 172     -31.783  -8.514  56.139 
ATOM   3534  N9   DA A 172     -32.720  -9.082  55.130 
ATOM   3535  C8   DA A 172     -33.029 -10.392  54.902 
ATOM   3536  N7   DA A 172     -33.888 -10.572  53.947 
ATOM   3537  C5   DA A 172     -34.171  -9.286  53.507 
ATOM   3538  C6   DA A 172     -35.018  -8.794  52.501 
ATOM   3539  N6   DA A 172     -35.773  -9.580  51.719 
ATOM   3540  N1   DA A 172     -35.064  -7.460  52.326 
ATOM   3541  C2   DA A 172     -34.312  -6.684  53.106 
ATOM   3542  N3   DA A 172     -33.488  -7.028  54.071 
ATOM   3543  C4   DA A 172     -33.461  -8.367  54.225 
ATOM   3544  P    DC A 173     -30.705  -7.128  60.017 
ATOM   3545  OP1  DC A 173     -29.323  -6.935  60.513 
ATOM   3546  OP2  DC A 173     -31.490  -8.190  60.684 
ATOM   3547  O5'  DC A 173     -31.502  -5.744  60.092 
ATOM   3548  C5'  DC A 173     -31.399  -4.818  58.993 
ATOM   3549  C4'  DC A 173     -32.766  -4.256  58.658 
ATOM   3550  O4'  DC A 173     -33.486  -5.083  57.700 
ATOM   3551  C3'  DC A 173     -33.737  -4.123  59.831 
ATOM   3552  O3'  DC A 173     -34.509  -2.941  59.658 
ATOM   3553  C2'  DC A 173     -34.664  -5.331  59.706 
ATOM   3554  C1'  DC A 173     -34.802  -5.291  58.188 
ATOM   3555  N1   DC A 173     -35.319  -6.559  57.600 
ATOM   3556  C2   DC A 173     -36.142  -6.467  56.480 
ATOM   3557  O2   DC A 173     -36.407  -5.348  56.025 
ATOM   3558  N3   DC A 173     -36.624  -7.611  55.929 
ATOM   3559  C4   DC A 173     -36.314  -8.804  56.453 
ATOM   3560  N4   DC A 173     -36.808  -9.890  55.880 
ATOM   3561  C5   DC A 173     -35.469  -8.920  57.605 
ATOM   3562  C6   DC A 173     -34.998  -7.765  58.140 
ATOM   3563  P    DT A 174     -34.849  -2.042  60.938 
ATOM   3564  OP1  DT A 174     -33.716  -1.133  61.221 
ATOM   3565  OP2  DT A 174     -35.278  -2.912  62.056 
ATOM   3566  O5'  DT A 174     -36.098  -1.195  60.406 
ATOM   3567  C5'  DT A 174     -36.188  -0.890  59.002 
ATOM   3568  C4'  DT A 174     -37.605  -1.111  58.513 
ATOM   3569  O4'  DT A 174     -37.836  -2.482  58.077 
ATOM   3570  C3'  DT A 174     -38.710  -0.860  59.539 
ATOM   3571  O3'  DT A 174     -39.828  -0.277  58.879 
ATOM   3572  C2'  DT A 174     -39.107  -2.253  60.029 
ATOM   3573  C1'  DT A 174     -39.040  -2.943  58.670 
ATOM   3574  N1   DT A 174     -38.973  -4.429  58.756 
ATOM   3575  C2   DT A 174     -39.606  -5.142  57.767 
ATOM   3576  O2   DT A 174     -40.203  -4.612  56.847 
ATOM   3577  N3   DT A 174     -39.523  -6.517  57.881 
ATOM   3578  C4   DT A 174     -38.875  -7.218  58.877 
ATOM   3579  O4   DT A 174     -38.870  -8.451  58.872 
ATOM   3580  C5   DT A 174     -38.242  -6.383  59.869 
ATOM   3581  C7   DT A 174     -37.514  -7.067  60.990 
ATOM   3582  C6   DT A 174     -38.307  -5.044  59.783 
ATOM   3583  P    DC A 175     -40.645   0.884  59.618 
ATOM   3584  OP1  DC A 175     -39.971   2.183  59.396 
ATOM   3585  OP2  DC A 175     -40.878   0.506  61.029 
ATOM   3586  O5'  DC A 175     -42.030   0.853  58.818 
ATOM   3587  C5'  DC A 175     -42.029   0.445  57.437 
ATOM   3588  C4'  DC A 175     -43.187  -0.496  57.174 
ATOM   3589  O4'  DC A 175     -42.840  -1.888  57.429 
ATOM   3590  C3'  DC A 175     -44.438  -0.267  58.022 
ATOM   3591  O3'  DC A 175     -45.588  -0.518  57.223 
ATOM   3592  C2'  DC A 175     -44.365  -1.332  59.115 
ATOM   3593  C1'  DC A 175     -43.863  -2.466  58.225 
ATOM   3594  N1   DC A 175     -43.273  -3.605  58.981 
ATOM   3595  C2   DC A 175     -43.453  -4.887  58.469 
ATOM   3596  O2   DC A 175     -44.090  -5.025  57.417 
ATOM   3597  N3   DC A 175     -42.924  -5.939  59.143 
ATOM   3598  C4   DC A 175     -42.241  -5.748  60.278 
ATOM   3599  N4   DC A 175     -41.744  -6.807  60.899 
ATOM   3600  C5   DC A 175     -42.045  -4.437  60.823 
ATOM   3601  C6   DC A 175     -42.582  -3.399  60.134 
ATOM   3602  P    DA A 176     -46.866   0.434  57.384 
ATOM   3603  OP1  DA A 176     -46.687   1.649  56.558 
ATOM   3604  OP2  DA A 176     -47.139   0.660  58.820 
ATOM   3605  O5'  DA A 176     -48.020  -0.480  56.756 
ATOM   3606  C5'  DA A 176     -47.680  -1.418  55.719 
ATOM   3607  C4'  DA A 176     -48.368  -2.746  55.974 
ATOM   3608  O4'  DA A 176     -47.577  -3.626  56.823 
ATOM   3609  C3'  DA A 176     -49.720  -2.668  56.682 
ATOM   3610  O3'  DA A 176     -50.579  -3.667  56.144 
ATOM   3611  C2'  DA A 176     -49.416  -3.020  58.138 
ATOM   3612  C1'  DA A 176     -48.419  -4.138  57.845 
ATOM   3613  N9   DA A 176     -47.565  -4.500  59.010 
ATOM   3614  C8   DA A 176     -47.079  -3.684  59.991 
ATOM   3615  N7   DA A 176     -46.360  -4.299  60.877 
ATOM   3616  C5   DA A 176     -46.369  -5.622  60.455 
ATOM   3617  C6   DA A 176     -45.781  -6.787  60.975 
ATOM   3618  N6   DA A 176     -45.033  -6.805  62.087 
ATOM   3619  N1   DA A 176     -45.990  -7.937  60.307 
ATOM   3620  C2   DA A 176     -46.733  -7.912  59.202 
ATOM   3621  N3   DA A 176     -47.329  -6.893  58.625 
ATOM   3622  C4   DA A 176     -47.105  -5.754  59.312 
ATOM   3623  P    DG A 177     -52.124  -3.320  55.913 
ATOM   3624  OP1  DG A 177     -52.287  -2.631  54.613 
ATOM   3625  OP2  DG A 177     -52.655  -2.608  57.096 
ATOM   3626  O5'  DG A 177     -52.768  -4.782  55.831 
ATOM   3627  C5'  DG A 177     -51.970  -5.869  55.326 
ATOM   3628  C4'  DG A 177     -52.156  -7.096  56.196 
ATOM   3629  O4'  DG A 177     -51.224  -7.130  57.315 
ATOM   3630  C3'  DG A 177     -53.527  -7.244  56.854 
ATOM   3631  O3'  DG A 177     -53.880  -8.622  56.879 
ATOM   3632  C2'  DG A 177     -53.320  -6.771  58.293 
ATOM   3633  C1'  DG A 177     -51.955  -7.420  58.497 
ATOM   3634  N9   DG A 177     -51.197  -6.869  59.655 
ATOM   3635  C8   DG A 177     -51.169  -5.581  60.145 
ATOM   3636  N7   DG A 177     -50.393  -5.424  61.190 
ATOM   3637  C5   DG A 177     -49.870  -6.698  61.408 
ATOM   3638  C6   DG A 177     -48.965  -7.157  62.401 
ATOM   3639  O6   DG A 177     -48.429  -6.522  63.306 
ATOM   3640  N1   DG A 177     -48.700  -8.526  62.258 
ATOM   3641  C2   DG A 177     -49.238  -9.344  61.284 
ATOM   3642  N2   DG A 177     -48.858 -10.624  61.317 
ATOM   3643  N3   DG A 177     -50.086  -8.912  60.353 
ATOM   3644  C4   DG A 177     -50.355  -7.587  60.477 
ATOM   3645  P    DA A 178     -55.398  -9.040  56.588 
ATOM   3646  OP1  DA A 178     -55.619  -9.119  55.126 
ATOM   3647  OP2  DA A 178     -56.310  -8.147  57.335 
ATOM   3648  O5'  DA A 178     -55.447 -10.509  57.219 
ATOM   3649  C5'  DA A 178     -54.247 -11.305  57.232 
ATOM   3650  C4'  DA A 178     -54.091 -11.988  58.577 
ATOM   3651  O4'  DA A 178     -53.376 -11.161  59.539 
ATOM   3652  C3'  DA A 178     -55.392 -12.347  59.295 
ATOM   3653  O3'  DA A 178     -55.218 -13.588  59.967 
ATOM   3654  C2'  DA A 178     -55.572 -11.248  60.342 
ATOM   3655  C1'  DA A 178     -54.106 -11.156  60.756 
ATOM   3656  N9   DA A 178     -53.770  -9.907  61.493 
ATOM   3657  C8   DA A 178     -54.286  -8.655  61.321 
ATOM   3658  N7   DA A 178     -53.787  -7.766  62.124 
ATOM   3659  C5   DA A 178     -52.871  -8.480  62.884 
ATOM   3660  C6   DA A 178     -52.005  -8.102  63.923 
ATOM   3661  N6   DA A 178     -51.917  -6.851  64.396 
ATOM   3662  N1   DA A 178     -51.228  -9.062  64.461 
ATOM   3663  C2   DA A 178     -51.320 -10.303  63.987 
ATOM   3664  N3   DA A 178     -52.087 -10.771  63.028 
ATOM   3665  C4   DA A 178     -52.854  -9.791  62.506 
ATOM   3666  P    DA A 179     -56.425 -14.641  59.975 
ATOM   3667  OP1  DA A 179     -56.398 -15.435  58.726 
ATOM   3668  OP2  DA A 179     -57.693 -13.940  60.272 
ATOM   3669  O5'  DA A 179     -56.023 -15.572  61.213 
ATOM   3670  C5'  DA A 179     -54.629 -15.747  61.531 
ATOM   3671  C4'  DA A 179     -54.423 -15.647  63.029 
ATOM   3672  O4'  DA A 179     -54.198 -14.277  63.468 
ATOM   3673  C3'  DA A 179     -55.590 -16.123  63.894 
ATOM   3674  O3'  DA A 179     -55.072 -16.766  65.053 
ATOM   3675  C2'  DA A 179     -56.301 -14.841  64.327 
ATOM   3676  C1'  DA A 179     -55.041 -14.018  64.580 
ATOM   3677  N9   DA A 179     -55.287 -12.551  64.644 
ATOM   3678  C8   DA A 179     -56.195 -11.812  63.941 
ATOM   3679  N7   DA A 179     -56.170 -10.545  64.220 
ATOM   3680  C5   DA A 179     -55.171 -10.434  65.178 
ATOM   3681  C6   DA A 179     -54.654  -9.335  65.884 
ATOM   3682  N6   DA A 179     -55.094  -8.079  65.723 
ATOM   3683  N1   DA A 179     -53.664  -9.576  66.764 
ATOM   3684  C2   DA A 179     -53.231 -10.825  66.919 
ATOM   3685  N3   DA A 179     -53.635 -11.924  66.320 
ATOM   3686  C4   DA A 179     -54.626 -11.657  65.445 
ATOM   3687  P    DG A 180     -55.800 -18.081  65.602 
ATOM   3688  OP1  DG A 180     -55.314 -19.264  64.858 
ATOM   3689  OP2  DG A 180     -57.264 -17.873  65.605 
ATOM   3690  O5'  DG A 180     -55.262 -18.134  67.109 
ATOM   3691  C5'  DG A 180     -53.959 -17.597  67.404 
ATOM   3692  C4'  DG A 180     -54.013 -16.776  68.676 
ATOM   3693  O4'  DG A 180     -54.364 -15.385  68.425 
ATOM   3694  C3'  DG A 180     -55.033 -17.231  69.720 
ATOM   3695  O3'  DG A 180     -54.482 -17.041  71.017 
ATOM   3696  C2'  DG A 180     -56.214 -16.276  69.548 
ATOM   3697  C1'  DG A 180     -55.389 -15.011  69.333 
ATOM   3698  N9   DG A 180     -56.158 -13.889  68.727 
ATOM   3699  C8   DG A 180     -57.177 -13.932  67.801 
ATOM   3700  N7   DG A 180     -57.648 -12.754  67.470 
ATOM   3701  C5   DG A 180     -56.888 -11.868  68.232 
ATOM   3702  C6   DG A 180     -56.936 -10.451  68.304 
ATOM   3703  O6   DG A 180     -57.672  -9.675  67.700 
ATOM   3704  N1   DG A 180     -55.987  -9.953  69.206 
ATOM   3705  C2   DG A 180     -55.106 -10.722  69.941 
ATOM   3706  N2   DG A 180     -54.276 -10.054  70.747 
ATOM   3707  N3   DG A 180     -55.061 -12.051  69.872 
ATOM   3708  C4   DG A 180     -55.976 -12.551  69.002 
ATOM   3709  P    DC A 181     -54.750 -18.146  72.144 
ATOM   3710  OP1  DC A 181     -53.769 -19.245  72.004 
ATOM   3711  OP2  DC A 181     -56.175 -18.541  72.122 
ATOM   3712  O5'  DC A 181     -54.443 -17.316  73.478 
ATOM   3713  C5'  DC A 181     -53.479 -16.248  73.430 
ATOM   3714  C4'  DC A 181     -54.004 -15.042  74.183 
ATOM   3715  O4'  DC A 181     -54.799 -14.162  73.338 
ATOM   3716  C3'  DC A 181     -54.922 -15.345  75.367 
ATOM   3717  O3'  DC A 181     -54.663 -14.406  76.403 
ATOM   3718  C2'  DC A 181     -56.334 -15.102  74.834 
ATOM   3719  C1'  DC A 181     -56.004 -13.853  74.022 
ATOM   3720  N1   DC A 181     -57.037 -13.509  73.006 
ATOM   3721  C2   DC A 181     -57.269 -12.161  72.746 
ATOM   3722  O2   DC A 181     -56.614 -11.313  73.363 
ATOM   3723  N3   DC A 181     -58.208 -11.826  71.824 
ATOM   3724  C4   DC A 181     -58.897 -12.775  71.176 
ATOM   3725  N4   DC A 181     -59.801 -12.398  70.286 
ATOM   3726  C5   DC A 181     -58.674 -14.167  71.429 
ATOM   3727  C6   DC A 181     -57.732 -14.481  72.354 
ATOM   3728  P    DA A 182     -54.663 -14.906  77.923 
ATOM   3729  OP1  DA A 182     -53.340 -15.479  78.257 
ATOM   3730  OP2  DA A 182     -55.830 -15.787  78.154 
ATOM   3731  O5'  DA A 182     -54.867 -13.529  78.710 
ATOM   3732  C5'  DA A 182     -54.361 -12.312  78.129 
ATOM   3733  C4'  DA A 182     -55.388 -11.204  78.269 
ATOM   3734  O4'  DA A 182     -56.324 -11.172  77.153 
ATOM   3735  C3'  DA A 182     -56.287 -11.283  79.502 
ATOM   3736  O3'  DA A 182     -56.533  -9.964  79.977 
ATOM   3737  C2'  DA A 182     -57.601 -11.867  78.987 
ATOM   3738  C1'  DA A 182     -57.640 -11.086  77.677 
ATOM   3739  N9   DA A 182     -58.577 -11.654  76.668 
ATOM   3740  C8   DA A 182     -58.885 -12.965  76.440 
ATOM   3741  N7   DA A 182     -59.744 -13.144  75.485 
ATOM   3742  C5   DA A 182     -60.027 -11.858  75.045 
ATOM   3743  C6   DA A 182     -60.875 -11.366  74.039 
ATOM   3744  N6   DA A 182     -61.629 -12.152  73.257 
ATOM   3745  N1   DA A 182     -60.921 -10.032  73.864 
ATOM   3746  C2   DA A 182     -60.169  -9.257  74.644 
ATOM   3747  N3   DA A 182     -59.344  -9.600  75.609 
ATOM   3748  C4   DA A 182     -59.318 -10.939  75.763 
ATOM   3749  P    DG A 183     -56.561  -9.700  81.555 
ATOM   3750  OP1  DG A 183     -55.180  -9.507  82.051 
ATOM   3751  OP2  DG A 183     -57.347 -10.763  82.222 
ATOM   3752  O5'  DG A 183     -57.359  -8.316  81.630 
ATOM   3753  C5'  DG A 183     -57.255  -7.390  80.531 
ATOM   3754  C4'  DG A 183     -58.623  -6.829  80.195 
ATOM   3755  O4'  DG A 183     -59.343  -7.655  79.237 
ATOM   3756  C3'  DG A 183     -59.593  -6.695  81.369 
ATOM   3757  O3'  DG A 183     -60.365  -5.513  81.196 
ATOM   3758  C2'  DG A 183     -60.521  -7.904  81.244 
ATOM   3759  C1'  DG A 183     -60.659  -7.864  79.726 
ATOM   3760  N9   DG A 183     -61.176  -9.131  79.138 
ATOM   3761  C8   DG A 183     -60.961 -10.430  79.543 
ATOM   3762  N7   DG A 183     -61.566 -11.328  78.803 
ATOM   3763  C5   DG A 183     -62.230 -10.569  77.839 
ATOM   3764  C6   DG A 183     -63.055 -10.981  76.761 
ATOM   3765  O6   DG A 183     -63.375 -12.118  76.427 
ATOM   3766  N1   DG A 183     -63.527  -9.883  76.028 
ATOM   3767  C2   DG A 183     -63.238  -8.560  76.303 
ATOM   3768  N2   DG A 183     -63.785  -7.658  75.483 
ATOM   3769  N3   DG A 183     -62.464  -8.174  77.314 
ATOM   3770  C4   DG A 183     -61.998  -9.227  78.035 
ATOM   3771  P    DA A 184     -60.706  -4.614  82.476 
ATOM   3772  OP1  DA A 184     -59.573  -3.705  82.759 
ATOM   3773  OP2  DA A 184     -61.135  -5.484  83.593 
ATOM   3774  O5'  DA A 184     -61.955  -3.768  81.944 
ATOM   3775  C5'  DA A 184     -62.044  -3.462  80.540 
ATOM   3776  C4'  DA A 184     -63.462  -3.684  80.051 
ATOM   3777  O4'  DA A 184     -63.692  -5.054  79.615 
ATOM   3778  C3'  DA A 184     -64.567  -3.432  81.077 
ATOM   3779  O3'  DA A 184     -65.684  -2.849  80.417 
ATOM   3780  C2'  DA A 184     -64.964  -4.825  81.567 
ATOM   3781  C1'  DA A 184     -64.896  -5.516  80.208 
ATOM   3782  N9   DA A 184     -64.830  -7.002  80.294 
ATOM   3783  C8   DA A 184     -64.214  -7.770  81.241 
ATOM   3784  N7   DA A 184     -64.335  -9.045  81.041 
ATOM   3785  C5   DA A 184     -65.085  -9.132  79.876 
ATOM   3786  C6   DA A 184     -65.556 -10.226  79.133 
ATOM   3787  N6   DA A 184     -65.329 -11.504  79.470 
ATOM   3788  N1   DA A 184     -66.273  -9.959  78.024 
ATOM   3789  C2   DA A 184     -66.494  -8.688  77.694 
ATOM   3790  N3   DA A 184     -66.108  -7.591  78.307 
ATOM   3791  C4   DA A 184     -65.393  -7.886  79.412 
ATOM   3792  P    DA A 185     -66.502  -1.688  81.156 
ATOM   3793  OP1  DA A 185     -65.827  -0.389  80.934 
ATOM   3794  OP2  DA A 185     -66.735  -2.066  82.567 
ATOM   3795  O5'  DA A 185     -67.887  -1.719  80.356 
ATOM   3796  C5'  DA A 185     -67.886  -2.127  78.975 
ATOM   3797  C4'  DA A 185     -69.044  -3.069  78.711 
ATOM   3798  O4'  DA A 185     -68.697  -4.460  78.967 
ATOM   3799  C3'  DA A 185     -70.294  -2.839  79.560 
ATOM   3800  O3'  DA A 185     -71.445  -3.090  78.761 
ATOM   3801  C2'  DA A 185     -70.221  -3.905  80.653 
ATOM   3802  C1'  DA A 185     -69.720  -5.038  79.763 
ATOM   3803  N9   DA A 185     -69.130  -6.177  80.518 
ATOM   3804  C8   DA A 185     -68.414  -6.144  81.681 
ATOM   3805  N7   DA A 185     -68.033  -7.313  82.096 
ATOM   3806  C5   DA A 185     -68.532  -8.186  81.139 
ATOM   3807  C6   DA A 185     -68.465  -9.583  81.005 
ATOM   3808  N6   DA A 185     -67.838 -10.381  81.881 
ATOM   3809  N1   DA A 185     -69.069 -10.131  79.936 
ATOM   3810  C2   DA A 185     -69.690  -9.334  79.069 
ATOM   3811  N3   DA A 185     -69.818  -8.025  79.089 
ATOM   3812  C4   DA A 185     -69.205  -7.501  80.170 
ATOM   3813  P    DC A 186     -72.723  -2.139  78.922 
ATOM   3814  OP1  DC A 186     -72.544  -0.924  78.096 
ATOM   3815  OP2  DC A 186     -72.995  -1.912  80.358 
ATOM   3816  O5'  DC A 186     -73.877  -3.052  78.294 
ATOM   3817  C5'  DC A 186     -73.537  -3.991  77.256 
ATOM   3818  C4'  DC A 186     -74.225  -5.318  77.512 
ATOM   3819  O4'  DC A 186     -73.434  -6.198  78.361 
ATOM   3820  C3'  DC A 186     -75.577  -5.241  78.220 
ATOM   3821  O3'  DC A 186     -76.436  -6.239  77.682 
ATOM   3822  C2'  DC A 186     -75.273  -5.593  79.676 
ATOM   3823  C1'  DC A 186     -74.276  -6.710  79.383 
ATOM   3824  N1   DC A 186     -73.422  -7.072  80.548 
ATOM   3825  C2   DC A 186     -73.051  -8.407  80.691 
ATOM   3826  O2   DC A 186     -73.441  -9.227  79.853 
ATOM   3827  N3   DC A 186     -72.273  -8.757  81.748 
ATOM   3828  C4   DC A 186     -71.871  -7.837  82.634 
ATOM   3829  N4   DC A 186     -71.113  -8.229  83.647 
ATOM   3830  C5   DC A 186     -72.242  -6.460  82.505 
ATOM   3831  C6   DC A 186     -73.020  -6.129  81.443 
ATOM   3832  P    DA A 187     -77.980  -5.892  77.451 
ATOM   3833  OP1  DA A 187     -78.144  -5.203  76.151 
ATOM   3834  OP2  DA A 187     -78.512  -5.180  78.634 
ATOM   3835  O5'  DA A 187     -78.625  -7.355  77.369 
ATOM   3836  C5'  DA A 187     -77.826  -8.441  76.864 
ATOM   3837  C4'  DA A 187     -78.012  -9.669  77.734 
ATOM   3838  O4'  DA A 187     -77.081  -9.702  78.853 
ATOM   3839  C3'  DA A 187     -79.384  -9.816  78.392 
ATOM   3840  O3'  DA A 187     -79.737 -11.194  78.417 
ATOM   3841  C2'  DA A 187     -79.176  -9.343  79.830 
ATOM   3842  C1'  DA A 187     -77.811  -9.992  80.035 
ATOM   3843  N9   DA A 187     -77.054  -9.441  81.193 
ATOM   3844  C8   DA A 187     -77.038  -8.159  81.664 
ATOM   3845  N7   DA A 187     -76.274  -7.990  82.699 
ATOM   3846  C5   DA A 187     -75.743  -9.252  82.932 
ATOM   3847  C6   DA A 187     -74.849  -9.738  83.900 
ATOM   3848  N6   DA A 187     -74.308  -8.974  84.859 
ATOM   3849  N1   DA A 187     -74.531 -11.045  83.847 
ATOM   3850  C2   DA A 187     -75.071 -11.800  82.892 
ATOM   3851  N3   DA A 187     -75.912 -11.459  81.940 
ATOM   3852  C4   DA A 187     -76.215 -10.146  82.016 
ATOM   3853  P    DG A 188     -81.255 -11.612  78.125 
ATOM   3854  OP1  DG A 188     -81.476 -11.691  76.664 
ATOM   3855  OP2  DG A 188     -82.167 -10.719  78.873 
ATOM   3856  O5'  DG A 188     -81.304 -13.082  78.757 
ATOM   3857  C5'  DG A 188     -80.104 -13.878  78.770 
ATOM   3858  C4'  DG A 188     -79.948 -14.560  80.114 
ATOM   3859  O4'  DG A 188     -79.232 -13.733  81.077 
ATOM   3860  C3'  DG A 188     -81.248 -14.919  80.833 
ATOM   3861  O3'  DG A 188     -81.075 -16.160  81.505 
ATOM   3862  C2'  DG A 188     -81.429 -13.820  81.880 
ATOM   3863  C1'  DG A 188     -79.963 -13.728  82.294 
ATOM   3864  N9   DG A 188     -79.626 -12.479  83.031 
ATOM   3865  C8   DG A 188     -80.137 -11.208  82.872 
ATOM   3866  N7   DG A 188     -79.623 -10.321  83.689 
ATOM   3867  C5   DG A 188     -78.708 -11.055  84.442 
ATOM   3868  C6   DG A 188     -77.845 -10.639  85.489 
ATOM   3869  O6   DG A 188     -77.707  -9.520  85.975 
ATOM   3870  N1   DG A 188     -77.082 -11.709  85.979 
ATOM   3871  C2   DG A 188     -77.146 -13.009  85.518 
ATOM   3872  N2   DG A 188     -76.335 -13.884  86.117 
ATOM   3873  N3   DG A 188     -77.956 -13.397  84.535 
ATOM   3874  C4   DG A 188     -78.702 -12.372  84.049 
ATOM   3875  P    DA A 189     -82.281 -17.214  81.512 
ATOM   3876  OP1  DA A 189     -82.255 -18.007  80.263 
ATOM   3877  OP2  DA A 189     -83.550 -16.512  81.810 
ATOM   3878  O5'  DA A 189     -81.879 -18.144  82.750 
ATOM   3879  C5'  DA A 189     -80.486 -18.319  83.069 
ATOM   3880  C4'  DA A 189     -80.280 -18.219  84.567 
ATOM   3881  O4'  DA A 189     -80.055 -16.849  85.006 
ATOM   3882  C3'  DA A 189     -81.447 -18.696  85.432 
ATOM   3883  O3'  DA A 189     -80.928 -19.338  86.590 
ATOM   3884  C2'  DA A 189     -82.157 -17.414  85.865 
ATOM   3885  C1'  DA A 189     -80.898 -16.590  86.118 
ATOM   3886  N9   DA A 189     -81.144 -15.123  86.182 
ATOM   3887  C8   DA A 189     -82.052 -14.384  85.479 
ATOM   3888  N7   DA A 189     -82.027 -13.117  85.758 
ATOM   3889  C5   DA A 189     -81.028 -13.006  86.716 
ATOM   3890  C6   DA A 189     -80.510 -11.907  87.422 
ATOM   3891  N6   DA A 189     -80.950 -10.652  87.261 
ATOM   3892  N1   DA A 189     -79.521 -12.148  88.302 
ATOM   3893  C2   DA A 189     -79.088 -13.398  88.457 
ATOM   3894  N3   DA A 189     -79.491 -14.497  87.858 
ATOM   3895  C4   DA A 189     -80.482 -14.229  86.982 
ATOM   3896  P    DG A 190     -81.657 -20.654  87.140 
ATOM   3897  OP1  DG A 190     -81.171 -21.837  86.396 
ATOM   3898  OP2  DG A 190     -83.121 -20.445  87.143 
ATOM   3899  O5'  DG A 190     -81.118 -20.706  88.647 
ATOM   3900  C5'  DG A 190     -79.815 -20.170  88.942 
ATOM   3901  C4'  DG A 190     -79.869 -19.348  90.214 
ATOM   3902  O4'  DG A 190     -80.221 -17.957  89.963 
ATOM   3903  C3'  DG A 190     -80.890 -19.804  91.257 
ATOM   3904  O3'  DG A 190     -80.339 -19.613  92.554 
ATOM   3905  C2'  DG A 190     -82.071 -18.849  91.086 
ATOM   3906  C1'  DG A 190     -81.245 -17.583  90.871 
ATOM   3907  N9   DG A 190     -82.015 -16.461  90.265 
ATOM   3908  C8   DG A 190     -83.034 -16.505  89.338 
ATOM   3909  N7   DG A 190     -83.505 -15.327  89.008 
ATOM   3910  C5   DG A 190     -82.745 -14.441  89.769 
ATOM   3911  C6   DG A 190     -82.793 -13.024  89.842 
ATOM   3912  O6   DG A 190     -83.528 -12.247  89.238 
ATOM   3913  N1   DG A 190     -81.843 -12.525  90.744 
ATOM   3914  C2   DG A 190     -80.963 -13.294  91.479 
ATOM   3915  N2   DG A 190     -80.133 -12.626  92.285 
ATOM   3916  N3   DG A 190     -80.917 -14.623  91.410 
ATOM   3917  C4   DG A 190     -81.833 -15.123  90.540 
ATOM   3918  P    DT A 191     -80.607 -20.718  93.681 
ATOM   3919  OP1  DT A 191     -79.625 -21.817  93.542 
ATOM   3920  OP2  DT A 191     -82.032 -21.113  93.659 
ATOM   3921  O5'  DT A 191     -80.300 -19.888  95.016 
ATOM   3922  C5'  DT A 191     -79.335 -18.820  94.967 
ATOM   3923  C4'  DT A 191     -79.860 -17.614  95.721 
ATOM   3924  O4'  DT A 191     -80.656 -16.734  94.876 
ATOM   3925  C3'  DT A 191     -80.779 -17.917  96.904 
ATOM   3926  O3'  DT A 191     -80.519 -16.978  97.941 
ATOM   3927  C2'  DT A 191     -82.190 -17.674  96.372 
ATOM   3928  C1'  DT A 191     -81.861 -16.426  95.560 
ATOM   3929  N1   DT A 191     -82.894 -16.081  94.544 
ATOM   3930  C2   DT A 191     -83.111 -14.747  94.298 
ATOM   3931  O2   DT A 191     -82.501 -13.860  94.870 
ATOM   3932  N3   DT A 191     -84.077 -14.466  93.351 
ATOM   3933  C4   DT A 191     -84.824 -15.388  92.647 
ATOM   3934  O4   DT A 191     -85.661 -15.016  91.822 
ATOM   3935  C5   DT A 191     -84.525 -16.762  92.972 
ATOM   3936  C7   DT A 191     -85.294 -17.830  92.251 
ATOM   3937  C6   DT A 191     -83.592 -17.064  93.890 
ATOM   3938  P    DG A 192     -80.520 -17.479  99.461 
ATOM   3939  OP1  DG A 192     -79.197 -18.052  99.795 
ATOM   3940  OP2  DG A 192     -81.686 -18.359  99.692 
ATOM   3941  O5'  DG A 192     -80.724 -16.101 100.248 
ATOM   3942  C5'  DG A 192     -80.217 -14.884  99.667 
ATOM   3943  C4'  DG A 192     -81.244 -13.777  99.806 
ATOM   3944  O4'  DG A 192     -82.180 -13.744  98.691 
ATOM   3945  C3'  DG A 192     -82.143 -13.855 101.040 
ATOM   3946  O3'  DG A 192     -82.389 -12.536 101.515 
ATOM   3947  C2'  DG A 192     -83.458 -14.439 100.525 
ATOM   3948  C1'  DG A 192     -83.497 -13.658  99.215 
ATOM   3949  N9   DG A 192     -84.434 -14.227  98.205 
ATOM   3950  C8   DG A 192     -84.757 -15.544  97.962 
ATOM   3951  N7   DG A 192     -85.625 -15.710  96.994 
ATOM   3952  C5   DG A 192     -85.897 -14.411  96.566 
ATOM   3953  C6   DG A 192     -86.763 -13.949  95.542 
ATOM   3954  O6   DG A 192     -87.481 -14.601  94.789 
ATOM   3955  N1   DG A 192     -86.738 -12.551  95.442 
ATOM   3956  C2   DG A 192     -85.974 -11.710  96.228 
ATOM   3957  N2   DG A 192     -86.090 -10.405  95.975 
ATOM   3958  N3   DG A 192     -85.161 -12.145  97.189 
ATOM   3959  C4   DG A 192     -85.175 -13.499  97.299 
ATOM   3960  P    DA A 193     -82.418 -12.273 103.093 
ATOM   3961  OP1  DA A 193     -81.036 -12.079 103.588 
ATOM   3962  OP2  DA A 193     -83.203 -13.335 103.760 
ATOM   3963  O5'  DA A 193     -83.216 -10.888 103.167 
ATOM   3964  C5'  DA A 193     -83.112  -9.963 102.069 
ATOM   3965  C4'  DA A 193     -84.480  -9.401 101.733 
ATOM   3966  O4'  DA A 193     -85.200 -10.227 100.775 
ATOM   3967  C3'  DA A 193     -85.450  -9.268 102.907 
ATOM   3968  O3'  DA A 193     -86.222  -8.085 102.734 
ATOM   3969  C2'  DA A 193     -86.378 -10.476 102.782 
ATOM   3970  C1'  DA A 193     -86.516 -10.436 101.264 
ATOM   3971  N9   DA A 193     -87.032 -11.704 100.675 
ATOM   3972  C8   DA A 193     -86.808 -12.985 101.091 
ATOM   3973  N7   DA A 193     -87.402 -13.882 100.368 
ATOM   3974  C5   DA A 193     -88.070 -13.145  99.400 
ATOM   3975  C6   DA A 193     -88.891 -13.517  98.323 
ATOM   3976  N6   DA A 193     -89.192 -14.790  98.028 
ATOM   3977  N1   DA A 193     -89.394 -12.531  97.558 
ATOM   3978  C2   DA A 193     -89.092 -11.268  97.855 
ATOM   3979  N3   DA A 193     -88.341 -10.802  98.830 
ATOM   3980  C4   DA A 193     -87.850 -11.809  99.581 
ATOM   3981  P    DT A 194     -86.562  -7.186 104.014 
ATOM   3982  OP1  DT A 194     -85.429  -6.277 104.296 
ATOM   3983  OP2  DT A 194     -86.991  -8.056 105.131 
ATOM   3984  O5'  DT A 194     -87.812  -6.340 103.482 
ATOM   3985  C5'  DT A 194     -87.901  -6.034 102.077 
ATOM   3986  C4'  DT A 194     -89.318  -6.256 101.589 
ATOM   3987  O4'  DT A 194     -89.549  -7.627 101.153 
ATOM   3988  C3'  DT A 194     -90.423  -6.004 102.615 
ATOM   3989  O3'  DT A 194     -91.541  -5.422 101.955 
ATOM   3990  C2'  DT A 194     -90.820  -7.398 103.104 
ATOM   3991  C1'  DT A 194     -90.753  -8.088 101.746 
ATOM   3992  N1   DT A 194     -90.686  -9.574 101.832 
ATOM   3993  C2   DT A 194     -91.319 -10.287 100.843 
ATOM   3994  O2   DT A 194     -91.917  -9.757  99.922 
ATOM   3995  N3   DT A 194     -91.236 -11.662 100.957 
ATOM   3996  C4   DT A 194     -90.589 -12.363 101.953 
ATOM   3997  O4   DT A 194     -90.583 -13.596 101.948 
ATOM   3998  C5   DT A 194     -89.955 -11.528 102.945 
ATOM   3999  C7   DT A 194     -89.228 -12.211 104.065 
ATOM   4000  C6   DT A 194     -90.020 -10.189 102.859 
ATOM   4001  P    DG A 195     -92.358  -4.261 102.693 
ATOM   4002  OP1  DG A 195     -91.684  -2.961 102.472 
ATOM   4003  OP2  DG A 195     -92.592  -4.638 104.105 
ATOM   4004  O5'  DG A 195     -93.744  -4.291 101.893 
ATOM   4005  C5'  DG A 195     -93.743  -4.699 100.512 
ATOM   4006  C4'  DG A 195     -94.901  -5.641 100.249 
ATOM   4007  O4'  DG A 195     -94.554  -7.032 100.504 
ATOM   4008  C3'  DG A 195     -96.151  -5.412 101.098 
ATOM   4009  O3'  DG A 195     -97.302  -5.662 100.299 
ATOM   4010  C2'  DG A 195     -96.078  -6.477 102.191 
ATOM   4011  C1'  DG A 195     -95.577  -7.610 101.301 
ATOM   4012  N9   DG A 195     -94.987  -8.749 102.056 
ATOM   4013  C8   DG A 195     -94.263  -8.735 103.229 
ATOM   4014  N7   DG A 195     -93.884  -9.922 103.637 
ATOM   4015  C5   DG A 195     -94.392 -10.784 102.666 
ATOM   4016  C6   DG A 195     -94.306 -12.196 102.562 
ATOM   4017  O6   DG A 195     -93.753 -12.992 103.317 
ATOM   4018  N1   DG A 195     -94.965 -12.667 101.417 
ATOM   4019  C2   DG A 195     -95.620 -11.876 100.494 
ATOM   4020  N2   DG A 195     -96.186 -12.517  99.469 
ATOM   4021  N3   DG A 195     -95.700 -10.550 100.593 
ATOM   4022  C4   DG A 195     -95.067 -10.079 101.697 
ATOM   4023  P    DA A 196     -98.580  -4.711 100.460 
ATOM   4024  OP1  DA A 196     -98.400  -3.496  99.634 
ATOM   4025  OP2  DA A 196     -98.852  -4.485 101.896 
ATOM   4026  O5'  DA A 196     -99.734  -5.625  99.832 
ATOM   4027  C5'  DA A 196     -99.394  -6.563  98.794 
ATOM   4028  C4'  DA A 196    -100.081  -7.890  99.050 
ATOM   4029  O4'  DA A 196     -99.291  -8.770  99.899 
ATOM   4030  C3'  DA A 196    -101.434  -7.813  99.758 
ATOM   4031  O3'  DA A 196    -102.292  -8.812  99.220 
ATOM   4032  C2'  DA A 196    -101.130  -8.165 101.214 
ATOM   4033  C1'  DA A 196    -100.132  -9.282 100.920 
ATOM   4034  N9   DA A 196     -99.278  -9.644 102.086 
ATOM   4035  C8   DA A 196     -98.792  -8.828 103.066 
ATOM   4036  N7   DA A 196     -98.073  -9.444 103.953 
ATOM   4037  C5   DA A 196     -98.082 -10.766 103.530 
ATOM   4038  C6   DA A 196     -97.494 -11.931 104.050 
ATOM   4039  N6   DA A 196     -96.747 -11.950 105.163 
ATOM   4040  N1   DA A 196     -97.703 -13.081 103.383 
ATOM   4041  C2   DA A 196     -98.446 -13.057 102.277 
ATOM   4042  N3   DA A 196     -99.043 -12.037 101.700 
ATOM   4043  C4   DA A 196     -98.818 -10.899 102.388 
ATOM   4044  P    DA A 197    -103.837  -8.465  98.988 
ATOM   4045  OP1  DA A 197    -104.000  -7.775  97.688 
ATOM   4046  OP2  DA A 197    -104.369  -7.753 100.172 
ATOM   4047  O5'  DA A 197    -104.481  -9.927  98.907 
ATOM   4048  C5'  DA A 197    -103.683 -11.014  98.402 
ATOM   4049  C4'  DA A 197    -103.869 -12.241  99.271 
ATOM   4050  O4'  DA A 197    -102.938 -12.274 100.390 
ATOM   4051  C3'  DA A 197    -105.241 -12.389  99.929 
ATOM   4052  O3'  DA A 197    -105.593 -13.766  99.954 
ATOM   4053  C2'  DA A 197    -105.033 -11.915 101.368 
ATOM   4054  C1'  DA A 197    -103.668 -12.564 101.573 
ATOM   4055  N9   DA A 197    -102.910 -12.014 102.731 
ATOM   4056  C8   DA A 197    -102.895 -10.732 103.202 
ATOM   4057  N7   DA A 197    -102.131 -10.563 104.237 
ATOM   4058  C5   DA A 197    -101.599 -11.824 104.470 
ATOM   4059  C6   DA A 197    -100.706 -12.310 105.438 
ATOM   4060  N6   DA A 197    -100.164 -11.546 106.397 
ATOM   4061  N1   DA A 197    -100.388 -13.617 105.385 
ATOM   4062  C2   DA A 197    -100.928 -14.373 104.430 
ATOM   4063  N3   DA A 197    -101.769 -14.031 103.478 
ATOM   4064  C4   DA A 197    -102.072 -12.719 103.553 
ATOM   4065  P    DC A 198    -107.111 -14.184  99.663 
ATOM   4066  OP1  DC A 198    -107.333 -14.263  98.202 
ATOM   4067  OP2  DC A 198    -108.023 -13.292 100.411 
ATOM   4068  O5'  DC A 198    -107.161 -15.654 100.295 
ATOM   4069  C5'  DC A 198    -105.960 -16.450 100.307 
ATOM   4070  C4'  DC A 198    -105.805 -17.132 101.652 
ATOM   4071  O4'  DC A 198    -105.089 -16.306 102.615 
ATOM   4072  C3'  DC A 198    -107.105 -17.491 102.370 
ATOM   4073  O3'  DC A 198    -106.932 -18.733 103.043 
ATOM   4074  C2'  DC A 198    -107.286 -16.392 103.418 
ATOM   4075  C1'  DC A 198    -105.820 -16.301 103.832 
ATOM   4076  N1   DC A 198    -105.483 -15.051 104.569 
ATOM   4077  C2   DC A 198    -104.520 -15.129 105.572 
ATOM   4078  O2   DC A 198    -103.990 -16.222 105.807 
ATOM   4079  N3   DC A 198    -104.199 -14.001 106.257 
ATOM   4080  C4   DC A 198    -104.797 -12.837 105.972 
ATOM   4081  N4   DC A 198    -104.449 -11.765 106.668 
ATOM   4082  C5   DC A 198    -105.790 -12.736 104.944 
ATOM   4083  C6   DC A 198    -106.097 -13.874 104.272 
ATOM   4084  P    DA A 199    -108.138 -19.786 103.050 
ATOM   4085  OP1  DA A 199    -108.111 -20.580 101.801 
ATOM   4086  OP2  DA A 199    -109.406 -19.085 103.348 
ATOM   4087  O5'  DA A 199    -107.736 -20.717 104.288 
ATOM   4088  C5'  DA A 199    -106.343 -20.891 104.607 
ATOM   4089  C4'  DA A 199    -106.137 -20.791 106.105 
ATOM   4090  O4'  DA A 199    -105.912 -19.421 106.544 
ATOM   4091  C3'  DA A 199    -107.304 -21.268 106.970 
ATOM   4092  O3'  DA A 199    -106.785 -21.910 108.128 
ATOM   4093  C2'  DA A 199    -108.014 -19.986 107.403 
ATOM   4094  C1'  DA A 199    -106.755 -19.163 107.656 
ATOM   4095  N9   DA A 199    -107.000 -17.695 107.720 
ATOM   4096  C8   DA A 199    -107.908 -16.956 107.017 
ATOM   4097  N7   DA A 199    -107.883 -15.690 107.296 
ATOM   4098  C5   DA A 199    -106.885 -15.579 108.254 
ATOM   4099  C6   DA A 199    -106.367 -14.480 108.960 
ATOM   4100  N6   DA A 199    -106.807 -13.224 108.799 
ATOM   4101  N1   DA A 199    -105.377 -14.720 109.840 
ATOM   4102  C2   DA A 199    -104.944 -15.970 109.995 
ATOM   4103  N3   DA A 199    -105.348 -17.069 109.396 
ATOM   4104  C4   DA A 199    -106.339 -16.802 108.520 
ATOM   4105  P    DA A 200    -107.513 -23.226 108.678 
ATOM   4106  OP1  DA A 200    -107.027 -24.409 107.934 
ATOM   4107  OP2  DA A 200    -108.978 -23.017 108.681 
ATOM   4108  O5'  DA A 200    -106.975 -23.278 110.184 
ATOM   4109  C5'  DA A 200    -105.672 -22.742 110.480 
ATOM   4110  C4'  DA A 200    -105.726 -21.921 111.752 
ATOM   4111  O4'  DA A 200    -106.078 -20.530 111.501 
ATOM   4112  C3'  DA A 200    -106.746 -22.376 112.795 
ATOM   4113  O3'  DA A 200    -106.195 -22.185 114.092 
ATOM   4114  C2'  DA A 200    -107.928 -21.421 112.624 
ATOM   4115  C1'  DA A 200    -107.102 -20.156 112.409 
ATOM   4116  N9   DA A 200    -107.872 -19.034 111.803 
ATOM   4117  C8   DA A 200    -108.880 -19.096 110.884 
ATOM   4118  N7   DA A 200    -109.356 -17.937 110.548 
ATOM   4119  C5   DA A 200    -108.609 -17.038 111.298 
ATOM   4120  C6   DA A 200    -108.630 -15.638 111.394 
ATOM   4121  N6   DA A 200    -109.470 -14.860 110.696 
ATOM   4122  N1   DA A 200    -107.753 -15.061 112.237 
ATOM   4123  C2   DA A 200    -106.920 -15.838 112.927 
ATOM   4124  N3   DA A 200    -106.809 -17.149 112.921 
ATOM   4125  C4   DA A 200    -107.698 -17.701 112.070 
ATOM   4126  P    DC A 201    -106.463 -23.290 115.219 
ATOM   4127  OP1  DC A 201    -105.482 -24.389 115.080 
ATOM   4128  OP2  DC A 201    -107.889 -23.685 115.197 
ATOM   4129  O5'  DC A 201    -106.157 -22.461 116.553 
ATOM   4130  C5'  DC A 201    -105.192 -21.393 116.505 
ATOM   4131  C4'  DC A 201    -105.717 -20.186 117.259 
ATOM   4132  O4'  DC A 201    -106.512 -19.307 116.413 
ATOM   4133  C3'  DC A 201    -106.635 -20.489 118.442 
ATOM   4134  O3'  DC A 201    -106.376 -19.550 119.479 
ATOM   4135  C2'  DC A 201    -108.047 -20.246 117.910 
ATOM   4136  C1'  DC A 201    -107.717 -18.998 117.098 
ATOM   4137  N1   DC A 201    -108.751 -18.654 116.081 
ATOM   4138  C2   DC A 201    -108.982 -17.306 115.822 
ATOM   4139  O2   DC A 201    -108.327 -16.458 116.438 
ATOM   4140  N3   DC A 201    -109.921 -16.971 114.899 
ATOM   4141  C4   DC A 201    -110.610 -17.920 114.252 
ATOM   4142  N4   DC A 201    -111.515 -17.542 113.361 
ATOM   4143  C5   DC A 201    -110.388 -19.312 114.504 
ATOM   4144  C6   DC A 201    -109.446 -19.626 115.430 
ATOM   4145  P    DT A 202    -106.377 -20.051 120.999 
ATOM   4146  OP1  DT A 202    -105.054 -20.624 121.333 
ATOM   4147  OP2  DT A 202    -107.543 -20.931 121.230 
ATOM   4148  O5'  DT A 202    -106.580 -18.673 121.785 
ATOM   4149  C5'  DT A 202    -106.074 -17.456 121.205 
ATOM   4150  C4'  DT A 202    -107.101 -16.349 121.344 
ATOM   4151  O4'  DT A 202    -108.037 -16.316 120.229 
ATOM   4152  C3'  DT A 202    -108.000 -16.427 122.578 
ATOM   4153  O3'  DT A 202    -108.246 -15.109 123.053 
ATOM   4154  C2'  DT A 202    -109.315 -17.011 122.063 
ATOM   4155  C1'  DT A 202    -109.353 -16.231 120.752 
ATOM   4156  N1   DT A 202    -110.290 -16.799 119.743 
ATOM   4157  C2   DT A 202    -110.941 -15.909 118.924 
ATOM   4158  O2   DT A 202    -110.781 -14.703 118.994 
ATOM   4159  N3   DT A 202    -111.802 -16.473 118.001 
ATOM   4160  C4   DT A 202    -112.058 -17.819 117.837 
ATOM   4161  O4   DT A 202    -112.851 -18.205 116.975 
ATOM   4162  C5   DT A 202    -111.327 -18.673 118.743 
ATOM   4163  C7   DT A 202    -111.548 -20.153 118.630 
ATOM   4164  C6   DT A 202    -110.485 -18.152 119.649 
ATOM   4165  P    DT A 203    -108.275 -14.845 124.631 
ATOM   4166  OP1  DT A 203    -106.893 -14.651 125.126 
ATOM   4167  OP2  DT A 203    -109.060 -15.907 125.297 
ATOM   4168  O5'  DT A 203    -109.072 -13.460 124.705 
ATOM   4169  C5'  DT A 203    -108.969 -12.535 123.606 
ATOM   4170  C4'  DT A 203    -110.336 -11.973 123.271 
ATOM   4171  O4'  DT A 203    -111.056 -12.800 122.313 
ATOM   4172  C3'  DT A 203    -111.307 -11.840 124.445 
ATOM   4173  O3'  DT A 203    -112.079 -10.658 124.272 
ATOM   4174  C2'  DT A 203    -112.234 -13.048 124.320 
ATOM   4175  C1'  DT A 203    -112.372 -13.008 122.801 
ATOM   4176  N1   DT A 203    -112.889 -14.276 122.213 
ATOM   4177  C2   DT A 203    -113.699 -14.168 121.109 
ATOM   4178  O2   DT A 203    -114.001 -13.098 120.609 
ATOM   4179  N3   DT A 203    -114.160 -15.364 120.592 
ATOM   4180  C4   DT A 203    -113.883 -16.626 121.076 
ATOM   4181  O4   DT A 203    -114.354 -17.624 120.528 
ATOM   4182  C5   DT A 203    -113.024 -16.636 122.237 
ATOM   4183  C7   DT A 203    -112.674 -17.969 122.828 
ATOM   4184  C6   DT A 203    -112.563 -15.488 122.761 
ATOM   4185  P    DC A 204    -112.419  -9.759 125.551 
ATOM   4186  OP1  DC A 204    -111.286  -8.850 125.834 
ATOM   4187  OP2  DC A 204    -112.848 -10.629 126.669 
ATOM   4188  O5'  DC A 204    -113.668  -8.912 125.019 
ATOM   4189  C5'  DC A 204    -113.758  -8.607 123.615 
ATOM   4190  C4'  DC A 204    -115.175  -8.828 123.127 
ATOM   4191  O4'  DC A 204    -115.405 -10.199 122.691 
ATOM   4192  C3'  DC A 204    -116.280  -8.577 124.152 
ATOM   4193  O3'  DC A 204    -117.398  -7.994 123.493 
ATOM   4194  C2'  DC A 204    -116.677  -9.970 124.642 
ATOM   4195  C1'  DC A 204    -116.610 -10.660 123.284 
ATOM   4196  N1   DC A 204    -116.543 -12.146 123.370 
ATOM   4197  C2   DC A 204    -117.180 -12.883 122.375 
ATOM   4198  O2   DC A 204    -117.767 -12.280 121.470 
ATOM   4199  N3   DC A 204    -117.131 -14.239 122.436 
ATOM   4200  C4   DC A 204    -116.483 -14.854 123.433 
ATOM   4201  N4   DC A 204    -116.464 -16.178 123.448 
ATOM   4202  C5   DC A 204    -115.822 -14.114 124.467 
ATOM   4203  C6   DC A 204    -115.883 -12.761 124.388 
ATOM   4204  P    DA A 205    -118.215  -6.833 124.231 
ATOM   4205  OP1  DA A 205    -117.541  -5.533 124.010 
ATOM   4206  OP2  DA A 205    -118.448  -7.211 125.642 
ATOM   4207  O5'  DA A 205    -119.600  -6.864 123.431 
ATOM   4208  C5'  DA A 205    -119.599  -7.271 122.050 
ATOM   4209  C4'  DA A 205    -120.757  -8.213 121.787 
ATOM   4210  O4'  DA A 205    -120.410  -9.605 122.042 
ATOM   4211  C3'  DA A 205    -122.008  -7.984 122.636 
ATOM   4212  O3'  DA A 205    -123.158  -8.235 121.837 
ATOM   4213  C2'  DA A 205    -121.935  -9.049 123.729 
ATOM   4214  C1'  DA A 205    -121.433 -10.183 122.838 
ATOM   4215  N9   DA A 205    -120.843 -11.322 123.594 
ATOM   4216  C8   DA A 205    -120.127 -11.289 124.757 
ATOM   4217  N7   DA A 205    -119.747 -12.457 125.171 
ATOM   4218  C5   DA A 205    -120.245 -13.331 124.215 
ATOM   4219  C6   DA A 205    -120.178 -14.728 124.081 
ATOM   4220  N6   DA A 205    -119.551 -15.526 124.957 
ATOM   4221  N1   DA A 205    -120.783 -15.276 123.011 
ATOM   4222  C2   DA A 205    -121.404 -14.478 122.145 
ATOM   4223  N3   DA A 205    -121.532 -13.169 122.165 
ATOM   4224  C4   DA A 205    -120.918 -12.645 123.246 
ATOM   4225  P    DT A 206    -124.436  -7.283 121.998 
ATOM   4226  OP1  DT A 206    -124.257  -6.068 121.171 
ATOM   4227  OP2  DT A 206    -124.709  -7.057 123.434 
ATOM   4228  O5'  DT A 206    -125.590  -8.197 121.369 
ATOM   4229  C5'  DT A 206    -125.250  -9.135 120.332 
ATOM   4230  C4'  DT A 206    -125.938 -10.462 120.588 
ATOM   4231  O4'  DT A 206    -125.147 -11.342 121.436 
ATOM   4232  C3'  DT A 206    -127.290 -10.385 121.295 
ATOM   4233  O3'  DT A 206    -128.149 -11.384 120.758 
ATOM   4234  C2'  DT A 206    -126.986 -10.737 122.751 
ATOM   4235  C1'  DT A 206    -125.989 -11.854 122.458 
ATOM   4236  N1   DT A 206    -125.135 -12.217 123.624 
ATOM   4237  C2   DT A 206    -124.778 -13.537 123.751 
ATOM   4238  O2   DT A 206    -125.127 -14.397 122.962 
ATOM   4239  N3   DT A 206    -123.987 -13.835 124.843 
ATOM   4240  C4   DT A 206    -123.535 -12.943 125.795 
ATOM   4241  O4   DT A 206    -122.831 -13.327 126.730 
ATOM   4242  C5   DT A 206    -123.963 -11.581 125.576 
ATOM   4243  C7   DT A 206    -123.515 -10.546 126.566 
ATOM   4244  C6   DT A 206    -124.732 -11.264 124.522 
ATOM   4245  P    DC A 207    -129.694 -11.037 120.526 
ATOM   4246  OP1  DC A 207    -129.857 -10.347 119.226 
ATOM   4247  OP2  DC A 207    -130.225 -10.325 121.709 
ATOM   4248  O5'  DC A 207    -130.338 -12.499 120.445 
ATOM   4249  C5'  DC A 207    -129.540 -13.586 119.940 
ATOM   4250  C4'  DC A 207    -129.726 -14.813 120.809 
ATOM   4251  O4'  DC A 207    -128.794 -14.847 121.928 
ATOM   4252  C3'  DC A 207    -131.097 -14.961 121.467 
ATOM   4253  O3'  DC A 207    -131.450 -16.339 121.492 
ATOM   4254  C2'  DC A 207    -130.890 -14.487 122.906 
ATOM   4255  C1'  DC A 207    -129.525 -15.137 123.110 
ATOM   4256  N1   DC A 207    -128.767 -14.586 124.269 
ATOM   4257  C2   DC A 207    -127.959 -15.460 124.992 
ATOM   4258  O2   DC A 207    -127.905 -16.646 124.645 
ATOM   4259  N3   DC A 207    -127.262 -14.978 126.051 
ATOM   4260  C4   DC A 207    -127.348 -13.687 126.395 
ATOM   4261  N4   DC A 207    -126.648 -13.264 127.437 
ATOM   4262  C5   DC A 207    -128.173 -12.771 125.665 
ATOM   4263  C6   DC A 207    -128.863 -13.272 124.610 
ATOM   4264  P    DA A 208    -132.968 -16.757 121.201 
ATOM   4265  OP1  DA A 208    -133.189 -16.836 119.740 
ATOM   4266  OP2  DA A 208    -133.880 -15.864 121.949 
ATOM   4267  O5'  DA A 208    -133.017 -18.226 121.833 
ATOM   4268  C5'  DA A 208    -131.817 -19.022 121.845 
ATOM   4269  C4'  DA A 208    -131.661 -19.704 123.190 
ATOM   4270  O4'  DA A 208    -130.946 -18.878 124.153 
ATOM   4271  C3'  DA A 208    -132.962 -20.064 123.908 
ATOM   4272  O3'  DA A 208    -132.788 -21.305 124.581 
ATOM   4273  C2'  DA A 208    -133.142 -18.965 124.956 
ATOM   4274  C1'  DA A 208    -131.676 -18.873 125.369 
ATOM   4275  N9   DA A 208    -131.340 -17.624 126.106 
ATOM   4276  C8   DA A 208    -131.856 -16.371 125.935 
ATOM   4277  N7   DA A 208    -131.357 -15.482 126.737 
ATOM   4278  C5   DA A 208    -130.441 -16.196 127.498 
ATOM   4279  C6   DA A 208    -129.574 -15.819 128.537 
ATOM   4280  N6   DA A 208    -129.487 -14.568 129.009 
ATOM   4281  N1   DA A 208    -128.798 -16.778 129.075 
ATOM   4282  C2   DA A 208    -128.890 -18.019 128.601 
ATOM   4283  N3   DA A 208    -129.657 -18.488 127.641 
ATOM   4284  C4   DA A 208    -130.424 -17.508 127.120 
ATOM   4285  P    DA A 209    -133.995 -22.358 124.588 
ATOM   4286  OP1  DA A 209    -133.968 -23.152 123.339 
ATOM   4287  OP2  DA A 209    -135.263 -21.657 124.885 
ATOM   4288  O5'  DA A 209    -133.593 -23.289 125.826 
ATOM   4289  C5'  DA A 209    -132.199 -23.463 126.145 
ATOM   4290  C4'  DA A 209    -131.993 -23.363 127.643 
ATOM   4291  O4'  DA A 209    -131.768 -21.994 128.082 
ATOM   4292  C3'  DA A 209    -133.160 -23.840 128.508 
ATOM   4293  O3'  DA A 209    -132.642 -24.483 129.666 
ATOM   4294  C2'  DA A 209    -133.871 -22.558 128.941 
ATOM   4295  C1'  DA A 209    -132.611 -21.735 129.194 
ATOM   4296  N9   DA A 209    -132.857 -20.268 129.258 
ATOM   4297  C8   DA A 209    -133.765 -19.528 128.555 
ATOM   4298  N7   DA A 209    -133.740 -18.262 128.834 
ATOM   4299  C5   DA A 209    -132.742 -18.151 129.792 
ATOM   4300  C6   DA A 209    -132.224 -17.052 130.497 
ATOM   4301  N6   DA A 209    -132.664 -15.796 130.337 
ATOM   4302  N1   DA A 209    -131.234 -17.292 131.378 
ATOM   4303  C2   DA A 209    -130.801 -18.542 131.532 
ATOM   4304  N3   DA A 209    -131.205 -19.641 130.934 
ATOM   4305  C4   DA A 209    -132.196 -19.374 130.058 
ATOM   4306  P    DG A 210    -133.370 -25.798 130.216 
ATOM   4307  OP1  DG A 210    -132.884 -26.981 129.472 
ATOM   4308  OP2  DG A 210    -134.834 -25.590 130.219 
ATOM   4309  O5'  DG A 210    -132.832 -25.851 131.722 
ATOM   4310  C5'  DG A 210    -131.528 -25.314 132.017 
ATOM   4311  C4'  DG A 210    -131.583 -24.493 133.290 
ATOM   4312  O4'  DG A 210    -131.934 -23.102 133.039 
ATOM   4313  C3'  DG A 210    -132.603 -24.948 134.333 
ATOM   4314  O3'  DG A 210    -132.052 -24.757 135.630 
ATOM   4315  C2'  DG A 210    -133.784 -23.993 134.162 
ATOM   4316  C1'  DG A 210    -132.959 -22.728 133.947 
ATOM   4317  N9   DG A 210    -133.728 -21.606 133.340 
ATOM   4318  C8   DG A 210    -134.747 -21.649 132.414 
ATOM   4319  N7   DG A 210    -135.218 -20.471 132.083 
ATOM   4320  C5   DG A 210    -134.458 -19.585 132.845 
ATOM   4321  C6   DG A 210    -134.506 -18.168 132.917 
ATOM   4322  O6   DG A 210    -135.242 -17.392 132.314 
ATOM   4323  N1   DG A 210    -133.557 -17.670 133.819 
ATOM   4324  C2   DG A 210    -132.676 -18.438 134.554 
ATOM   4325  N2   DG A 210    -131.846 -17.771 135.360 
ATOM   4326  N3   DG A 210    -132.631 -19.767 134.486 
ATOM   4327  C4   DG A 210    -133.546 -20.267 133.615 
ATOM   4328  P    DA A 211    -132.320 -25.863 136.757 
ATOM   4329  OP1  DA A 211    -131.339 -26.962 136.618 
ATOM   4330  OP2  DA A 211    -133.745 -26.258 136.735 
ATOM   4331  O5'  DA A 211    -132.013 -25.033 138.091 
ATOM   4332  C5'  DA A 211    -131.049 -23.965 138.043 
ATOM   4333  C4'  DA A 211    -131.574 -22.758 138.796 
ATOM   4334  O4'  DA A 211    -132.369 -21.879 137.951 
ATOM   4335  C3'  DA A 211    -132.492 -23.062 139.980 
ATOM   4336  O3'  DA A 211    -132.233 -22.122 141.017 
ATOM   4337  C2'  DA A 211    -133.904 -22.819 139.447 
ATOM   4338  C1'  DA A 211    -133.574 -21.570 138.635 
ATOM   4339  N9   DA A 211    -134.607 -21.226 137.619 
ATOM   4340  C8   DA A 211    -135.387 -22.071 136.882 
ATOM   4341  N7   DA A 211    -136.200 -21.464 136.075 
ATOM   4342  C5   DA A 211    -135.944 -20.117 136.290 
ATOM   4343  C6   DA A 211    -136.485 -18.949 135.732 
ATOM   4344  N6   DA A 211    -137.446 -18.952 134.797 
ATOM   4345  N1   DA A 211    -136.004 -17.771 136.172 
ATOM   4346  C2   DA A 211    -135.049 -17.774 137.101 
ATOM   4347  N3   DA A 211    -134.469 -18.796 137.693 
ATOM   4348  C4   DA A 211    -134.970 -19.961 137.235 
ATOM   4349  P    DA A 212    -132.233 -22.623 142.537 
ATOM   4350  OP1  DA A 212    -130.910 -23.196 142.870 
ATOM   4351  OP2  DA A 212    -133.400 -23.504 142.768 
ATOM   4352  O5'  DA A 212    -132.437 -21.245 143.323 
ATOM   4353  C5'  DA A 212    -131.931 -20.029 142.743 
ATOM   4354  C4'  DA A 212    -132.958 -18.921 142.882 
ATOM   4355  O4'  DA A 212    -133.894 -18.888 141.767 
ATOM   4356  C3'  DA A 212    -133.857 -18.999 144.116 
ATOM   4357  O3'  DA A 212    -134.103 -17.681 144.590 
ATOM   4358  C2'  DA A 212    -135.171 -19.584 143.600 
ATOM   4359  C1'  DA A 212    -135.210 -18.803 142.290 
ATOM   4360  N9   DA A 212    -136.147 -19.371 141.281 
ATOM   4361  C8   DA A 212    -136.455 -20.682 141.053 
ATOM   4362  N7   DA A 212    -137.314 -20.861 140.098 
ATOM   4363  C5   DA A 212    -137.597 -19.575 139.658 
ATOM   4364  C6   DA A 212    -138.445 -19.083 138.652 
ATOM   4365  N6   DA A 212    -139.199 -19.869 137.870 
ATOM   4366  N1   DA A 212    -138.491 -17.749 138.478 
ATOM   4367  C2   DA A 212    -137.739 -16.973 139.257 
ATOM   4368  N3   DA A 212    -136.914 -17.317 140.223 
ATOM   4369  C4   DA A 212    -136.888 -18.656 140.377 
ATOM   4370  P    DA A 213    -134.131 -17.417 146.169 
ATOM   4371  OP1  DA A 213    -132.750 -17.224 146.664 
ATOM   4372  OP2  DA A 213    -134.917 -18.480 146.835 
ATOM   4373  O5'  DA A 213    -134.929 -16.033 146.243 
ATOM   4374  C5'  DA A 213    -134.825 -15.107 145.144 
ATOM   4375  C4'  DA A 213    -136.193 -14.545 144.809 
ATOM   4376  O4'  DA A 213    -136.913 -15.372 143.851 
ATOM   4377  C3'  DA A 213    -137.163 -14.412 145.982 
ATOM   4378  O3'  DA A 213    -137.935 -13.230 145.810 
ATOM   4379  C2'  DA A 213    -138.091 -15.620 145.857 
ATOM   4380  C1'  DA A 213    -138.229 -15.581 144.339 
ATOM   4381  N9   DA A 213    -138.746 -16.848 143.751 
ATOM   4382  C8   DA A 213    -138.522 -18.130 144.166 
ATOM   4383  N7   DA A 213    -139.116 -19.027 143.443 
ATOM   4384  C5   DA A 213    -139.783 -18.289 142.476 
ATOM   4385  C6   DA A 213    -140.604 -18.662 141.399 
ATOM   4386  N6   DA A 213    -140.905 -19.935 141.103 
ATOM   4387  N1   DA A 213    -141.108 -17.676 140.633 
ATOM   4388  C2   DA A 213    -140.805 -16.413 140.931 
ATOM   4389  N3   DA A 213    -140.054 -15.947 141.905 
ATOM   4390  C4   DA A 213    -139.563 -16.954 142.657 
ATOM   4391  P    DT A 214    -138.276 -12.331 147.089 
ATOM   4392  OP1  DT A 214    -137.143 -11.422 147.372 
ATOM   4393  OP2  DT A 214    -138.705 -13.201 148.207 
ATOM   4394  O5'  DT A 214    -139.525 -11.485 146.557 
ATOM   4395  C5'  DT A 214    -139.614 -11.179 145.153 
ATOM   4396  C4'  DT A 214    -141.032 -11.401 144.664 
ATOM   4397  O4'  DT A 214    -141.262 -12.771 144.229 
ATOM   4398  C3'  DT A 214    -142.137 -11.149 145.690 
ATOM   4399  O3'  DT A 214    -143.254 -10.566 145.031 
ATOM   4400  C2'  DT A 214    -142.534 -12.542 146.180 
ATOM   4401  C1'  DT A 214    -142.466 -13.233 144.822 
ATOM   4402  N1   DT A 214    -142.400 -14.719 144.908 
ATOM   4403  C2   DT A 214    -143.032 -15.431 143.919 
ATOM   4404  O2   DT A 214    -143.630 -14.901 142.998 
ATOM   4405  N3   DT A 214    -142.950 -16.806 144.032 
ATOM   4406  C4   DT A 214    -142.302 -17.508 145.028 
ATOM   4407  O4   DT A 214    -142.297 -18.741 145.024 
ATOM   4408  C5   DT A 214    -141.668 -16.673 146.021 
ATOM   4409  C7   DT A 214    -140.941 -17.356 147.141 
ATOM   4410  C6   DT A 214    -141.733 -15.333 145.935 
ATOM   4411  P    DA A 215    -144.072  -9.405 145.769 
ATOM   4412  OP1  DA A 215    -143.397  -8.106 145.548 
ATOM   4413  OP2  DA A 215    -144.305  -9.783 147.180 
ATOM   4414  O5'  DA A 215    -145.457  -9.436 144.969 
ATOM   4415  C5'  DA A 215    -145.456  -9.844 143.588 
ATOM   4416  C4'  DA A 215    -146.614 -10.786 143.325 
ATOM   4417  O4'  DA A 215    -146.267 -12.177 143.580 
ATOM   4418  C3'  DA A 215    -147.864 -10.556 144.173 
ATOM   4419  O3'  DA A 215    -149.015 -10.807 143.375 
ATOM   4420  C2'  DA A 215    -147.791 -11.622 145.267 
ATOM   4421  C1'  DA A 215    -147.290 -12.755 144.376 
ATOM   4422  N9   DA A 215    -146.700 -13.894 145.132 
ATOM   4423  C8   DA A 215    -145.984 -13.861 146.295 
ATOM   4424  N7   DA A 215    -145.603 -15.030 146.709 
ATOM   4425  C5   DA A 215    -146.102 -15.903 145.753 
ATOM   4426  C6   DA A 215    -146.035 -17.300 145.619 
ATOM   4427  N6   DA A 215    -145.408 -18.098 146.495 
ATOM   4428  N1   DA A 215    -146.639 -17.848 144.549 
ATOM   4429  C2   DA A 215    -147.260 -17.051 143.683 
ATOM   4430  N3   DA A 215    -147.388 -15.741 143.703 
ATOM   4431  C4   DA A 215    -146.775 -15.218 144.784 
ATOM   4432  P    DT A 216    -150.293  -9.855 143.535 
ATOM   4433  OP1  DT A 216    -150.114  -8.641 142.709 
ATOM   4434  OP2  DT A 216    -150.565  -9.629 144.972 
ATOM   4435  O5'  DT A 216    -151.447 -10.769 142.907 
ATOM   4436  C5'  DT A 216    -151.107 -11.707 141.870 
ATOM   4437  C4'  DT A 216    -151.795 -13.035 142.125 
ATOM   4438  O4'  DT A 216    -151.004 -13.915 142.974 
ATOM   4439  C3'  DT A 216    -153.147 -12.958 142.833 
ATOM   4440  O3'  DT A 216    -154.006 -13.956 142.296 
ATOM   4441  C2'  DT A 216    -152.843 -13.309 144.289 
ATOM   4442  C1'  DT A 216    -151.846 -14.427 143.996 
ATOM   4443  N1   DT A 216    -150.992 -14.789 145.162 
ATOM   4444  C2   DT A 216    -150.634 -16.109 145.289 
ATOM   4445  O2   DT A 216    -150.984 -16.970 144.500 
ATOM   4446  N3   DT A 216    -149.843 -16.407 146.381 
ATOM   4447  C4   DT A 216    -149.391 -15.515 147.333 
ATOM   4448  O4   DT A 216    -148.687 -15.900 148.268 
ATOM   4449  C5   DT A 216    -149.819 -14.153 147.113 
ATOM   4450  C7   DT A 216    -149.371 -13.118 148.104 
ATOM   4451  C6   DT A 216    -150.589 -13.836 146.060 
ATOM   4452  P    DC A 217    -155.550 -13.609 142.064 
ATOM   4453  OP1  DC A 217    -155.714 -12.920 140.764 
ATOM   4454  OP2  DC A 217    -156.082 -12.897 143.247 
ATOM   4455  O5'  DC A 217    -156.195 -15.071 141.983 
ATOM   4456  C5'  DC A 217    -155.396 -16.158 141.478 
ATOM   4457  C4'  DC A 217    -155.582 -17.385 142.347 
ATOM   4458  O4'  DC A 217    -154.651 -17.419 143.466 
ATOM   4459  C3'  DC A 217    -156.954 -17.533 143.005 
ATOM   4460  O3'  DC A 217    -157.307 -18.911 143.030 
ATOM   4461  C2'  DC A 217    -156.746 -17.060 144.444 
ATOM   4462  C1'  DC A 217    -155.381 -17.709 144.648 
ATOM   4463  N1   DC A 217    -154.624 -17.158 145.807 
ATOM   4464  C2   DC A 217    -153.816 -18.033 146.530 
ATOM   4465  O2   DC A 217    -153.761 -19.218 146.183 
ATOM   4466  N3   DC A 217    -153.118 -17.550 147.589 
ATOM   4467  C4   DC A 217    -153.205 -16.259 147.933 
ATOM   4468  N4   DC A 217    -152.504 -15.837 148.974 
ATOM   4469  C5   DC A 217    -154.030 -15.343 147.203 
ATOM   4470  C6   DC A 217    -154.720 -15.845 146.148 
ATOM   4471  P    DT A 218    -158.825 -19.329 142.739 
ATOM   4472  OP1  DT A 218    -159.046 -19.408 141.277 
ATOM   4473  OP2  DT A 218    -159.737 -18.436 143.487 
ATOM   4474  O5'  DT A 218    -158.874 -20.799 143.370 
ATOM   4475  C5'  DT A 218    -157.674 -21.594 143.383 
ATOM   4476  C4'  DT A 218    -157.518 -22.277 144.728 
ATOM   4477  O4'  DT A 218    -156.802 -21.450 145.691 
ATOM   4478  C3'  DT A 218    -158.818 -22.636 145.446 
ATOM   4479  O3'  DT A 218    -158.645 -23.877 146.119 
ATOM   4480  C2'  DT A 218    -158.999 -21.537 146.494 
ATOM   4481  C1'  DT A 218    -157.533 -21.445 146.907 
ATOM   4482  N1   DT A 218    -157.196 -20.196 147.644 
ATOM   4483  C2   DT A 218    -156.244 -20.289 148.632 
ATOM   4484  O2   DT A 218    -155.683 -21.334 148.915 
ATOM   4485  N3   DT A 218    -155.959 -19.112 149.294 
ATOM   4486  C4   DT A 218    -156.532 -17.879 149.056 
ATOM   4487  O4   DT A 218    -156.194 -16.893 149.715 
ATOM   4488  C5   DT A 218    -157.519 -17.881 148.002 
ATOM   4489  C7   DT A 218    -158.192 -16.579 147.678 
ATOM   4490  C6   DT A 218    -157.816 -19.011 147.342 
ATOM   4491  P    DC A 219    -159.851 -24.931 146.126 
ATOM   4492  OP1  DC A 219    -159.825 -25.724 144.877 
ATOM   4493  OP2  DC A 219    -161.120 -24.229 146.423 
ATOM   4494  O5'  DC A 219    -159.449 -25.861 147.364 
ATOM   4495  C5'  DC A 219    -158.056 -26.036 147.682 
ATOM   4496  C4'  DC A 219    -157.850 -25.936 149.181 
ATOM   4497  O4'  DC A 219    -157.625 -24.566 149.620 
ATOM   4498  C3'  DC A 219    -159.017 -26.413 150.045 
ATOM   4499  O3'  DC A 219    -158.498 -27.055 151.204 
ATOM   4500  C2'  DC A 219    -159.727 -25.131 150.479 
ATOM   4501  C1'  DC A 219    -158.468 -24.307 150.732 
ATOM   4502  N1   DC A 219    -158.714 -22.840 150.795 
ATOM   4503  C2   DC A 219    -157.938 -22.089 151.674 
ATOM   4504  O2   DC A 219    -157.084 -22.665 152.359 
ATOM   4505  N3   DC A 219    -158.147 -20.748 151.747 
ATOM   4506  C4   DC A 219    -159.081 -20.162 150.989 
ATOM   4507  N4   DC A 219    -159.247 -18.853 151.097 
ATOM   4508  C5   DC A 219    -159.890 -20.917 150.079 
ATOM   4509  C6   DC A 219    -159.667 -22.254 150.021 
ATOM   4510  P    DA A 220    -159.227 -28.371 151.754 
ATOM   4511  OP1  DA A 220    -158.741 -29.554 151.009 
ATOM   4512  OP2  DA A 220    -160.691 -28.162 151.757 
ATOM   4513  O5'  DA A 220    -158.688 -28.423 153.260 
ATOM   4514  C5'  DA A 220    -157.385 -27.886 153.555 
ATOM   4515  C4'  DA A 220    -157.439 -27.065 154.828 
ATOM   4516  O4'  DA A 220    -157.791 -25.674 154.577 
ATOM   4517  C3'  DA A 220    -158.460 -27.521 155.871 
ATOM   4518  O3'  DA A 220    -157.909 -27.330 157.168 
ATOM   4519  C2'  DA A 220    -159.641 -26.566 155.700 
ATOM   4520  C1'  DA A 220    -158.815 -25.300 155.485 
ATOM   4521  N9   DA A 220    -159.585 -24.178 154.878 
ATOM   4522  C8   DA A 220    -160.593 -24.241 153.960 
ATOM   4523  N7   DA A 220    -161.069 -23.082 153.624 
ATOM   4524  C5   DA A 220    -160.323 -22.183 154.374 
ATOM   4525  C6   DA A 220    -160.343 -20.782 154.469 
ATOM   4526  N6   DA A 220    -161.183 -20.005 153.772 
ATOM   4527  N1   DA A 220    -159.466 -20.206 155.312 
ATOM   4528  C2   DA A 220    -158.633 -20.983 156.003 
ATOM   4529  N3   DA A 220    -158.522 -22.293 155.997 
ATOM   4530  C4   DA A 220    -159.412 -22.846 155.145 
ATOM   4531  P    DG A 221    -158.177 -28.435 158.295 
ATOM   4532  OP1  DG A 221    -157.195 -29.534 158.156 
ATOM   4533  OP2  DG A 221    -159.602 -28.830 158.273 
ATOM   4534  O5'  DG A 221    -157.870 -27.605 159.629 
ATOM   4535  C5'  DG A 221    -156.905 -26.537 159.581 
ATOM   4536  C4'  DG A 221    -157.430 -25.331 160.334 
ATOM   4537  O4'  DG A 221    -158.226 -24.451 159.489 
ATOM   4538  C3'  DG A 221    -158.349 -25.634 161.518 
ATOM   4539  O3'  DG A 221    -158.089 -24.695 162.554 
ATOM   4540  C2'  DG A 221    -159.760 -25.391 160.985 
ATOM   4541  C1'  DG A 221    -159.431 -24.142 160.173 
ATOM   4542  N9   DG A 221    -160.464 -23.798 159.157 
ATOM   4543  C8   DG A 221    -161.259 -24.636 158.405 
ATOM   4544  N7   DG A 221    -162.076 -24.010 157.593 
ATOM   4545  C5   DG A 221    -161.803 -22.662 157.824 
ATOM   4546  C6   DG A 221    -162.374 -21.501 157.239 
ATOM   4547  O6   DG A 221    -163.250 -21.422 156.382 
ATOM   4548  N1   DG A 221    -161.805 -20.332 157.764 
ATOM   4549  C2   DG A 221    -160.816 -20.290 158.726 
ATOM   4550  N2   DG A 221    -160.406 -19.074 159.094 
ATOM   4551  N3   DG A 221    -160.281 -21.380 159.274 
ATOM   4552  C4   DG A 221    -160.822 -22.522 158.777 
ATOM   4553  P    DG A 222    -158.090 -25.195 164.075 
ATOM   4554  OP1  DG A 222    -156.767 -25.769 164.408 
ATOM   4555  OP2  DG A 222    -159.256 -26.076 164.306 
ATOM   4556  O5'  DG A 222    -158.294 -23.818 164.861 
ATOM   4557  C5'  DG A 222    -157.787 -22.601 164.281 
ATOM   4558  C4'  DG A 222    -158.814 -21.494 164.420 
ATOM   4559  O4'  DG A 222    -159.750 -21.461 163.305 
ATOM   4560  C3'  DG A 222    -159.713 -21.572 165.653 
ATOM   4561  O3'  DG A 222    -159.959 -20.253 166.128 
ATOM   4562  C2'  DG A 222    -161.028 -22.156 165.138 
ATOM   4563  C1'  DG A 222    -161.067 -21.375 163.828 
ATOM   4564  N9   DG A 222    -162.004 -21.944 162.819 
ATOM   4565  C8   DG A 222    -162.327 -23.261 162.575 
ATOM   4566  N7   DG A 222    -163.195 -23.427 161.608 
ATOM   4567  C5   DG A 222    -163.467 -22.128 161.180 
ATOM   4568  C6   DG A 222    -164.333 -21.666 160.156 
ATOM   4569  O6   DG A 222    -165.051 -22.318 159.402 
ATOM   4570  N1   DG A 222    -164.308 -20.268 160.055 
ATOM   4571  C2   DG A 222    -163.544 -19.427 160.842 
ATOM   4572  N2   DG A 222    -163.660 -18.121 160.589 
ATOM   4573  N3   DG A 222    -162.731 -19.862 161.803 
ATOM   4574  C4   DG A 222    -162.745 -21.216 161.912 
ATOM   4575  P    DC A 223    -159.988 -19.989 167.706 
ATOM   4576  OP1  DC A 223    -158.606 -19.796 168.202 
ATOM   4577  OP2  DC A 223    -160.773 -21.052 168.373 
ATOM   4578  O5'  DC A 223    -160.786 -18.605 167.781 
ATOM   4579  C5'  DC A 223    -160.682 -17.679 166.682 
ATOM   4580  C4'  DC A 223    -162.050 -17.118 166.347 
ATOM   4581  O4'  DC A 223    -162.770 -17.944 165.389 
ATOM   4582  C3'  DC A 223    -163.020 -16.984 167.520 
ATOM   4583  O3'  DC A 223    -163.792 -15.802 167.347 
ATOM   4584  C2'  DC A 223    -163.948 -18.193 167.395 
ATOM   4585  C1'  DC A 223    -164.086 -18.153 165.877 
ATOM   4586  N1   DC A 223    -164.602 -19.421 165.289 
ATOM   4587  C2   DC A 223    -165.425 -19.329 164.170 
ATOM   4588  O2   DC A 223    -165.690 -18.210 163.714 
ATOM   4589  N3   DC A 223    -165.908 -20.473 163.618 
ATOM   4590  C4   DC A 223    -165.597 -21.665 164.142 
ATOM   4591  N4   DC A 223    -166.091 -22.751 163.569 
ATOM   4592  C5   DC A 223    -164.752 -21.781 165.294 
ATOM   4593  C6   DC A 223    -164.281 -20.627 165.829 
ATOM   4594  P    DT A 224    -164.132 -14.903 168.627 
ATOM   4595  OP1  DT A 224    -162.999 -13.994 168.910 
ATOM   4596  OP2  DT A 224    -164.561 -15.773 169.745 
ATOM   4597  O5'  DT A 224    -165.382 -14.057 168.095 
ATOM   4598  C5'  DT A 224    -165.471 -13.751 166.691 
ATOM   4599  C4'  DT A 224    -166.888 -13.973 166.202 
ATOM   4600  O4'  DT A 224    -167.119 -15.344 165.767 
ATOM   4601  C3'  DT A 224    -167.993 -13.721 167.228 
ATOM   4602  O3'  DT A 224    -169.111 -13.138 166.569 
ATOM   4603  C2'  DT A 224    -168.390 -15.115 167.718 
ATOM   4604  C1'  DT A 224    -168.323 -15.805 166.359 
ATOM   4605  N1   DT A 224    -168.256 -17.291 166.445 
ATOM   4606  C2   DT A 224    -168.889 -18.003 165.456 
ATOM   4607  O2   DT A 224    -169.487 -17.474 164.536 
ATOM   4608  N3   DT A 224    -168.806 -19.378 165.570 
ATOM   4609  C4   DT A 224    -168.159 -20.080 166.566 
ATOM   4610  O4   DT A 224    -168.153 -21.313 166.562 
ATOM   4611  C5   DT A 224    -167.525 -19.245 167.558 
ATOM   4612  C7   DT A 224    -166.798 -19.928 168.679 
ATOM   4613  C6   DT A 224    -167.590 -17.906 167.473 
ATOM   4614  P    DA A 225    -169.928 -11.978 167.307 
ATOM   4615  OP1  DA A 225    -169.254 -10.678 167.086 
ATOM   4616  OP2  DA A 225    -170.162 -12.355 168.718 
ATOM   4617  O5'  DA A 225    -171.314 -12.008 166.507 
ATOM   4618  C5'  DA A 225    -171.313 -12.416 165.126 
ATOM   4619  C4'  DA A 225    -172.471 -13.358 164.863 
ATOM   4620  O4'  DA A 225    -172.124 -14.749 165.118 
ATOM   4621  C3'  DA A 225    -173.721 -13.128 165.711 
ATOM   4622  O3'  DA A 225    -174.872 -13.379 164.913 
ATOM   4623  C2'  DA A 225    -173.648 -14.194 166.805 
ATOM   4624  C1'  DA A 225    -173.147 -15.327 165.914 
ATOM   4625  N9   DA A 225    -172.557 -16.466 166.670 
ATOM   4626  C8   DA A 225    -171.840 -16.433 167.833 
ATOM   4627  N7   DA A 225    -171.460 -17.602 168.247 
ATOM   4628  C5   DA A 225    -171.958 -18.475 167.291 
ATOM   4629  C6   DA A 225    -171.892 -19.872 167.157 
ATOM   4630  N6   DA A 225    -171.264 -20.671 168.033 
ATOM   4631  N1   DA A 225    -172.496 -20.421 166.087 
ATOM   4632  C2   DA A 225    -173.117 -19.623 165.221 
ATOM   4633  N3   DA A 225    -173.245 -18.314 165.241 
ATOM   4634  C4   DA A 225    -172.632 -17.790 166.321 
ATOM   4635  P    DA A 226    -176.150 -12.428 165.073 
ATOM   4636  OP1  DA A 226    -175.970 -11.213 164.247 
ATOM   4637  OP2  DA A 226    -176.422 -12.202 166.509 
ATOM   4638  O5'  DA A 226    -177.304 -13.342 164.445 
ATOM   4639  C5'  DA A 226    -176.964 -14.280 163.408 
ATOM   4640  C4'  DA A 226    -177.651 -15.607 163.663 
ATOM   4641  O4'  DA A 226    -176.861 -16.487 164.512 
ATOM   4642  C3'  DA A 226    -179.004 -15.530 164.371 
ATOM   4643  O3'  DA A 226    -179.862 -16.529 163.834 
ATOM   4644  C2'  DA A 226    -178.700 -15.882 165.827 
ATOM   4645  C1'  DA A 226    -177.702 -16.999 165.534 
ATOM   4646  N9   DA A 226    -176.848 -17.361 166.699 
ATOM   4647  C8   DA A 226    -176.362 -16.545 167.680 
ATOM   4648  N7   DA A 226    -175.643 -17.161 168.567 
ATOM   4649  C5   DA A 226    -175.652 -18.483 168.144 
ATOM   4650  C6   DA A 226    -175.064 -19.648 168.664 
ATOM   4651  N6   DA A 226    -174.317 -19.666 169.777 
ATOM   4652  N1   DA A 226    -175.273 -20.798 167.997 
ATOM   4653  C2   DA A 226    -176.016 -20.774 166.891 
ATOM   4654  N3   DA A 226    -176.613 -19.754 166.314 
ATOM   4655  C4   DA A 226    -176.388 -18.615 167.001 
ATOM   4656  P    DT A 227    -181.407 -16.181 163.602 
ATOM   4657  OP1  DT A 227    -181.570 -15.492 162.302 
ATOM   4658  OP2  DT A 227    -181.939 -15.470 164.785 
ATOM   4659  O5'  DT A 227    -182.051 -17.644 163.521 
ATOM   4660  C5'  DT A 227    -181.253 -18.731 163.015 
ATOM   4661  C4'  DT A 227    -181.439 -19.958 163.885 
ATOM   4662  O4'  DT A 227    -180.508 -19.991 165.004 
ATOM   4663  C3'  DT A 227    -182.811 -20.106 164.543 
ATOM   4664  O3'  DT A 227    -183.163 -21.483 164.568 
ATOM   4665  C2'  DT A 227    -182.603 -19.632 165.982 
ATOM   4666  C1'  DT A 227    -181.238 -20.281 166.186 
ATOM   4667  N1   DT A 227    -180.480 -19.731 167.345 
ATOM   4668  C2   DT A 227    -179.688 -20.605 168.047 
ATOM   4669  O2   DT A 227    -179.588 -21.786 167.760 
ATOM   4670  N3   DT A 227    -179.002 -20.060 169.115 
ATOM   4671  C4   DT A 227    -179.042 -18.743 169.526 
ATOM   4672  O4   DT A 227    -178.383 -18.371 170.499 
ATOM   4673  C5   DT A 227    -179.901 -17.902 168.727 
ATOM   4674  C7   DT A 227    -180.003 -16.453 169.107 
ATOM   4675  C6   DT A 227    -180.580 -18.407 167.684 
ATOM   4676  P    DG A 228    -184.681 -21.901 164.277 
ATOM   4677  OP1  DG A 228    -184.903 -21.980 162.815 
ATOM   4678  OP2  DG A 228    -185.593 -21.009 165.024 
ATOM   4679  O5'  DG A 228    -184.731 -23.371 164.908 
ATOM   4680  C5'  DG A 228    -183.530 -24.167 164.921 
ATOM   4681  C4'  DG A 228    -183.375 -24.849 166.266 
ATOM   4682  O4'  DG A 228    -182.659 -24.023 167.228 
ATOM   4683  C3'  DG A 228    -184.675 -25.208 166.984 
ATOM   4684  O3'  DG A 228    -184.502 -26.450 167.656 
ATOM   4685  C2'  DG A 228    -184.856 -24.109 168.031 
ATOM   4686  C1'  DG A 228    -183.390 -24.018 168.445 
ATOM   4687  N9   DG A 228    -183.053 -22.768 169.182 
ATOM   4688  C8   DG A 228    -183.563 -21.498 169.024 
ATOM   4689  N7   DG A 228    -183.050 -20.610 169.840 
ATOM   4690  C5   DG A 228    -182.135 -21.344 170.594 
ATOM   4691  C6   DG A 228    -181.272 -20.928 171.640 
ATOM   4692  O6   DG A 228    -181.134 -19.809 172.126 
ATOM   4693  N1   DG A 228    -180.509 -21.998 172.131 
ATOM   4694  C2   DG A 228    -180.572 -23.298 171.669 
ATOM   4695  N2   DG A 228    -179.761 -24.174 172.269 
ATOM   4696  N3   DG A 228    -181.382 -23.687 170.686 
ATOM   4697  C4   DG A 228    -182.129 -22.662 170.201 
ATOM   4698  P    DT A 229    -185.708 -27.503 167.664 
ATOM   4699  OP1  DT A 229    -185.681 -28.296 166.415 
ATOM   4700  OP2  DT A 229    -186.976 -26.802 167.961 
ATOM   4701  O5'  DT A 229    -185.306 -28.434 168.902 
ATOM   4702  C5'  DT A 229    -183.913 -28.608 169.220 
ATOM   4703  C4'  DT A 229    -183.707 -28.508 170.719 
ATOM   4704  O4'  DT A 229    -183.482 -27.138 171.157 
ATOM   4705  C3'  DT A 229    -184.874 -28.985 171.583 
ATOM   4706  O3'  DT A 229    -184.355 -29.627 172.742 
ATOM   4707  C2'  DT A 229    -185.584 -27.703 172.017 
ATOM   4708  C1'  DT A 229    -184.325 -26.880 172.270 
ATOM   4709  N1   DT A 229    -184.570 -25.412 172.333 
ATOM   4710  C2   DT A 229    -183.796 -24.685 173.205 
ATOM   4711  O2   DT A 229    -182.938 -25.189 173.908 
ATOM   4712  N3   DT A 229    -184.053 -23.328 173.237 
ATOM   4713  C4   DT A 229    -184.997 -22.656 172.487 
ATOM   4714  O4   DT A 229    -185.136 -21.436 172.602 
ATOM   4715  C5   DT A 229    -185.760 -23.504 171.602 
ATOM   4716  C7   DT A 229    -186.809 -22.851 170.750 
ATOM   4717  C6   DT A 229    -185.531 -24.826 171.551 
ATOM   4718  P    DC A 230    -185.083 -30.943 173.292 
ATOM   4719  OP1  DC A 230    -184.597 -32.126 172.547 
ATOM   4720  OP2  DC A 230    -186.548 -30.734 173.295 
ATOM   4721  O5'  DC A 230    -184.545 -30.995 174.798 
ATOM   4722  C5'  DC A 230    -183.242 -30.459 175.093 
ATOM   4723  C4'  DC A 230    -183.296 -29.637 176.366 
ATOM   4724  O4'  DC A 230    -183.648 -28.246 176.114 
ATOM   4725  C3'  DC A 230    -184.316 -30.093 177.409 
ATOM   4726  O3'  DC A 230    -183.765 -29.902 178.706 
ATOM   4727  C2'  DC A 230    -185.498 -29.138 177.238 
ATOM   4728  C1'  DC A 230    -184.672 -27.873 177.023 
ATOM   4729  N1   DC A 230    -185.442 -26.751 176.416 
ATOM   4730  C2   DC A 230    -185.121 -25.455 176.813 
ATOM   4731  O2   DC A 230    -184.220 -25.290 177.643 
ATOM   4732  N3   DC A 230    -185.812 -24.418 176.272 
ATOM   4733  C4   DC A 230    -186.781 -24.638 175.375 
ATOM   4734  N4   DC A 230    -187.426 -23.594 174.876 
ATOM   4735  C5   DC A 230    -187.127 -25.963 174.954 
ATOM   4736  C6   DC A 230    -186.425 -26.986 175.506 
ATOM   4737  P    DG A 231    -184.033 -31.007 179.833 
ATOM   4738  OP1  DG A 231    -183.052 -32.106 179.694 
ATOM   4739  OP2  DG A 231    -185.459 -31.402 179.811 
ATOM   4740  O5'  DG A 231    -183.727 -30.178 181.167 
ATOM   4741  C5'  DG A 231    -182.762 -29.109 181.119 
ATOM   4742  C4'  DG A 231    -183.287 -27.903 181.872 
ATOM   4743  O4'  DG A 231    -184.082 -27.024 181.027 
ATOM   4744  C3'  DG A 231    -184.205 -28.206 183.056 
ATOM   4745  O3'  DG A 231    -183.946 -27.267 184.092 
ATOM   4746  C2'  DG A 231    -185.617 -27.963 182.523 
ATOM   4747  C1'  DG A 231    -185.287 -26.715 181.711 
ATOM   4748  N9   DG A 231    -186.321 -26.371 180.695 
ATOM   4749  C8   DG A 231    -187.116 -27.208 179.943 
ATOM   4750  N7   DG A 231    -187.932 -26.582 179.131 
ATOM   4751  C5   DG A 231    -187.660 -25.235 179.362 
ATOM   4752  C6   DG A 231    -188.230 -24.073 178.777 
ATOM   4753  O6   DG A 231    -189.107 -23.994 177.920 
ATOM   4754  N1   DG A 231    -187.662 -22.905 179.301 
ATOM   4755  C2   DG A 231    -186.672 -22.862 180.264 
ATOM   4756  N2   DG A 231    -186.262 -21.646 180.632 
ATOM   4757  N3   DG A 231    -186.138 -23.953 180.812 
ATOM   4758  C4   DG A 231    -186.678 -25.095 180.314 
ATOM   4759  P    DT A 232    -183.947 -27.768 185.612 
ATOM   4760  OP1  DT A 232    -182.624 -28.341 185.946 
ATOM   4761  OP2  DT A 232    -185.113 -28.648 185.844 
ATOM   4762  O5'  DT A 232    -184.150 -26.390 186.399 
ATOM   4763  C5'  DT A 232    -183.644 -25.173 185.819 
ATOM   4764  C4'  DT A 232    -184.671 -24.066 185.958 
ATOM   4765  O4'  DT A 232    -185.607 -24.033 184.842 
ATOM   4766  C3'  DT A 232    -185.570 -24.144 187.191 
ATOM   4767  O3'  DT A 232    -185.816 -22.826 187.666 
ATOM   4768  C2'  DT A 232    -186.885 -24.728 186.676 
ATOM   4769  C1'  DT A 232    -186.923 -23.948 185.366 
ATOM   4770  N1   DT A 232    -187.860 -24.516 184.357 
ATOM   4771  C2   DT A 232    -188.511 -23.626 183.537 
ATOM   4772  O2   DT A 232    -188.351 -22.420 183.607 
ATOM   4773  N3   DT A 232    -189.372 -24.190 182.615 
ATOM   4774  C4   DT A 232    -189.628 -25.536 182.450 
ATOM   4775  O4   DT A 232    -190.421 -25.922 181.588 
ATOM   4776  C5   DT A 232    -188.897 -26.390 183.356 
ATOM   4777  C7   DT A 232    -189.118 -27.870 183.243 
ATOM   4778  C6   DT A 232    -188.055 -25.869 184.262 
ATOM   4779  P    DC A 233    -185.845 -22.562 189.244 
ATOM   4780  OP1  DC A 233    -184.463 -22.368 189.740 
ATOM   4781  OP2  DC A 233    -186.630 -23.624 189.911 
ATOM   4782  O5'  DC A 233    -186.642 -21.177 189.319 
ATOM   4783  C5'  DC A 233    -186.539 -20.252 188.220 
ATOM   4784  C4'  DC A 233    -187.906 -19.690 187.885 
ATOM   4785  O4'  DC A 233    -188.626 -20.517 186.927 
ATOM   4786  C3'  DC A 233    -188.877 -19.557 189.058 
ATOM   4787  O3'  DC A 233    -189.649 -18.375 188.885 
ATOM   4788  C2'  DC A 233    -189.804 -20.765 188.933 
ATOM   4789  C1'  DC A 233    -189.942 -20.725 187.415 
ATOM   4790  N1   DC A 233    -190.459 -21.993 186.827 
ATOM   4791  C2   DC A 233    -191.282 -21.901 185.707 
ATOM   4792  O2   DC A 233    -191.547 -20.782 185.252 
ATOM   4793  N3   DC A 233    -191.764 -23.045 185.156 
ATOM   4794  C4   DC A 233    -191.454 -24.237 185.680 
ATOM   4795  N4   DC A 233    -191.948 -25.324 185.107 
ATOM   4796  C5   DC A 233    -190.609 -24.354 186.832 
ATOM   4797  C6   DC A 233    -190.138 -23.199 187.367 
ATOM   4798  P    DT A 234    -189.989 -17.475 190.165 
ATOM   4799  OP1  DT A 234    -188.856 -16.567 190.448 
ATOM   4800  OP2  DT A 234    -190.418 -18.345 191.283 
ATOM   4801  O5'  DT A 234    -191.238 -16.629 189.633 
ATOM   4802  C5'  DT A 234    -191.328 -16.324 188.229 
ATOM   4803  C4'  DT A 234    -192.745 -16.545 187.740 
ATOM   4804  O4'  DT A 234    -192.975 -17.916 187.304 
ATOM   4805  C3'  DT A 234    -193.850 -16.294 188.766 
ATOM   4806  O3'  DT A 234    -194.968 -15.711 188.107 
ATOM   4807  C2'  DT A 234    -194.247 -17.687 189.256 
ATOM   4808  C1'  DT A 234    -194.180 -18.377 187.897 
ATOM   4809  N1   DT A 234    -194.113 -19.863 187.983 
ATOM   4810  C2   DT A 234    -194.746 -20.576 186.994 
ATOM   4811  O2   DT A 234    -195.343 -20.046 186.074 
ATOM   4812  N3   DT A 234    -194.663 -21.951 187.108 
ATOM   4813  C4   DT A 234    -194.015 -22.652 188.104 
ATOM   4814  O4   DT A 234    -194.010 -23.885 188.100 
ATOM   4815  C5   DT A 234    -193.382 -21.817 189.096 
ATOM   4816  C7   DT A 234    -192.654 -22.500 190.217 
ATOM   4817  C6   DT A 234    -193.447 -20.478 189.011 
ATOM   4818  P    DG A 235    -195.785 -14.550 188.845 
ATOM   4819  OP1  DG A 235    -195.111 -13.250 188.623 
ATOM   4820  OP2  DG A 235    -196.018 -14.928 190.256 
ATOM   4821  O5'  DG A 235    -197.170 -14.581 188.045 
ATOM   4822  C5'  DG A 235    -197.169 -14.988 186.664 
ATOM   4823  C4'  DG A 235    -198.327 -15.930 186.401 
ATOM   4824  O4'  DG A 235    -197.980 -17.322 186.656 
ATOM   4825  C3'  DG A 235    -199.578 -15.701 187.249 
ATOM   4826  O3'  DG A 235    -200.728 -15.951 186.450 
ATOM   4827  C2'  DG A 235    -199.505 -16.766 188.342 
ATOM   4828  C1'  DG A 235    -199.003 -17.900 187.452 
ATOM   4829  N9   DG A 235    -198.413 -19.038 188.208 
ATOM   4830  C8   DG A 235    -197.690 -19.025 189.380 
ATOM   4831  N7   DG A 235    -197.310 -20.212 189.788 
ATOM   4832  C5   DG A 235    -197.819 -21.073 188.817 
ATOM   4833  C6   DG A 235    -197.733 -22.485 188.713 
ATOM   4834  O6   DG A 235    -197.180 -23.281 189.469 
ATOM   4835  N1   DG A 235    -198.392 -22.956 187.568 
ATOM   4836  C2   DG A 235    -199.047 -22.165 186.646 
ATOM   4837  N2   DG A 235    -199.613 -22.806 185.621 
ATOM   4838  N3   DG A 235    -199.127 -20.839 186.744 
ATOM   4839  C4   DG A 235    -198.494 -20.368 187.849 
ATOM   4840  P    DT A 236    -202.006 -15.000 186.611 
ATOM   4841  OP1  DT A 236    -201.827 -13.785 185.785 
ATOM   4842  OP2  DT A 236    -202.279 -14.774 188.047 
ATOM   4843  O5'  DT A 236    -203.160 -15.914 185.983 
ATOM   4844  C5'  DT A 236    -202.820 -16.852 184.946 
ATOM   4845  C4'  DT A 236    -203.508 -18.179 185.201 
ATOM   4846  O4'  DT A 236    -202.717 -19.059 186.050 
ATOM   4847  C3'  DT A 236    -204.860 -18.102 185.909 
ATOM   4848  O3'  DT A 236    -205.719 -19.101 185.372 
ATOM   4849  C2'  DT A 236    -204.556 -18.454 187.365 
ATOM   4850  C1'  DT A 236    -203.559 -19.571 187.072 
ATOM   4851  N1   DT A 236    -202.705 -19.933 188.237 
ATOM   4852  C2   DT A 236    -202.348 -21.254 188.364 
ATOM   4853  O2   DT A 236    -202.697 -22.114 187.575 
ATOM   4854  N3   DT A 236    -201.557 -21.552 189.457 
ATOM   4855  C4   DT A 236    -201.105 -20.660 190.409 
ATOM   4856  O4   DT A 236    -200.401 -21.044 191.344 
ATOM   4857  C5   DT A 236    -201.533 -19.298 190.189 
ATOM   4858  C7   DT A 236    -201.085 -18.263 191.180 
ATOM   4859  C6   DT A 236    -202.302 -18.981 189.136 
ATOM   4860  P    DA A 237    -207.264 -18.754 185.140 
ATOM   4861  OP1  DA A 237    -207.427 -18.064 183.840 
ATOM   4862  OP2  DA A 237    -207.795 -18.042 186.323 
ATOM   4863  O5'  DA A 237    -207.908 -20.216 185.058 
ATOM   4864  C5'  DA A 237    -207.110 -21.303 184.553 
ATOM   4865  C4'  DA A 237    -207.296 -22.530 185.423 
ATOM   4866  O4'  DA A 237    -206.364 -22.563 186.542 
ATOM   4867  C3'  DA A 237    -208.667 -22.678 186.081 
ATOM   4868  O3'  DA A 237    -209.020 -24.055 186.106 
ATOM   4869  C2'  DA A 237    -208.460 -22.204 187.520 
ATOM   4870  C1'  DA A 237    -207.095 -22.853 187.724 
ATOM   4871  N9   DA A 237    -206.337 -22.303 188.882 
ATOM   4872  C8   DA A 237    -206.322 -21.021 189.354 
ATOM   4873  N7   DA A 237    -205.557 -20.852 190.388 
ATOM   4874  C5   DA A 237    -205.026 -22.113 190.621 
ATOM   4875  C6   DA A 237    -204.132 -22.599 191.590 
ATOM   4876  N6   DA A 237    -203.591 -21.835 192.548 
ATOM   4877  N1   DA A 237    -203.814 -23.907 191.536 
ATOM   4878  C2   DA A 237    -204.355 -24.662 190.581 
ATOM   4879  N3   DA A 237    -205.196 -24.320 189.629 
ATOM   4880  C4   DA A 237    -205.498 -23.008 189.705 
ATOM   4881  P    DT A 238    -210.538 -24.473 185.815 
ATOM   4882  OP1  DT A 238    -210.759 -24.553 184.353 
ATOM   4883  OP2  DT A 238    -211.450 -23.581 186.562 
ATOM   4884  O5'  DT A 238    -210.587 -25.943 186.446 
ATOM   4885  C5'  DT A 238    -209.387 -26.739 186.459 
ATOM   4886  C4'  DT A 238    -209.231 -27.421 187.804 
ATOM   4887  O4'  DT A 238    -208.516 -26.595 188.766 
ATOM   4888  C3'  DT A 238    -210.532 -27.781 188.522 
ATOM   4889  O3'  DT A 238    -210.358 -29.022 189.194 
ATOM   4890  C2'  DT A 238    -210.712 -26.682 189.569 
ATOM   4891  C1'  DT A 238    -209.246 -26.590 189.983 
ATOM   4892  N1   DT A 238    -208.910 -25.340 190.720 
ATOM   4893  C2   DT A 238    -207.958 -25.434 191.707 
ATOM   4894  O2   DT A 238    -207.396 -26.478 191.990 
ATOM   4895  N3   DT A 238    -207.672 -24.256 192.369 
ATOM   4896  C4   DT A 238    -208.245 -23.023 192.131 
ATOM   4897  O4   DT A 238    -207.907 -22.038 192.791 
ATOM   4898  C5   DT A 238    -209.232 -23.026 191.078 
ATOM   4899  C7   DT A 238    -209.905 -21.724 190.754 
ATOM   4900  C6   DT A 238    -209.530 -24.156 190.418 
ATOM   4901  P    DA A 239    -211.565 -30.075 189.202 
ATOM   4902  OP1  DA A 239    -211.538 -30.869 187.953 
ATOM   4903  OP2  DA A 239    -212.833 -29.374 189.499 
ATOM   4904  O5'  DA A 239    -211.163 -31.006 190.440 
ATOM   4905  C5'  DA A 239    -209.769 -31.180 190.758 
ATOM   4906  C4'  DA A 239    -209.563 -31.080 192.257 
ATOM   4907  O4'  DA A 239    -209.338 -29.710 192.695 
ATOM   4908  C3'  DA A 239    -210.730 -31.557 193.121 
ATOM   4909  O3'  DA A 239    -210.212 -32.200 194.280 
ATOM   4910  C2'  DA A 239    -211.441 -30.275 193.554 
ATOM   4911  C1'  DA A 239    -210.181 -29.452 193.807 
ATOM   4912  N9   DA A 239    -210.427 -27.985 193.871 
ATOM   4913  C8   DA A 239    -211.335 -27.245 193.169 
ATOM   4914  N7   DA A 239    -211.310 -25.979 193.447 
ATOM   4915  C5   DA A 239    -210.312 -25.868 194.405 
ATOM   4916  C6   DA A 239    -209.794 -24.769 195.111 
ATOM   4917  N6   DA A 239    -210.234 -23.513 194.951 
ATOM   4918  N1   DA A 239    -208.804 -25.009 195.991 
ATOM   4919  C2   DA A 239    -208.371 -26.259 196.146 
ATOM   4920  N3   DA A 239    -208.775 -27.358 195.547 
ATOM   4921  C4   DA A 239    -209.766 -27.091 194.672 
ATOM   4922  P    DG A 240    -210.940 -33.515 194.829 
ATOM   4923  OP1  DG A 240    -210.454 -34.698 194.085 
ATOM   4924  OP2  DG A 240    -212.404 -33.306 194.832 
ATOM   4925  O5'  DG A 240    -210.402 -33.568 196.336 
ATOM   4926  C5'  DG A 240    -209.098 -33.031 196.631 
ATOM   4927  C4'  DG A 240    -209.153 -32.210 197.904 
ATOM   4928  O4'  DG A 240    -209.504 -30.819 197.652 
ATOM   4929  C3'  DG A 240    -210.173 -32.665 198.947 
ATOM   4930  O3'  DG A 240    -209.622 -32.474 200.244 
ATOM   4931  C2'  DG A 240    -211.354 -31.710 198.775 
ATOM   4932  C1'  DG A 240    -210.529 -30.445 198.560 
ATOM   4933  N9   DG A 240    -211.298 -29.323 197.954 
ATOM   4934  C8   DG A 240    -212.317 -29.366 197.028 
ATOM   4935  N7   DG A 240    -212.788 -28.188 196.697 
ATOM   4936  C5   DG A 240    -212.028 -27.302 197.459 
ATOM   4937  C6   DG A 240    -212.076 -25.885 197.531 
ATOM   4938  O6   DG A 240    -212.811 -25.109 196.927 
ATOM   4939  N1   DG A 240    -211.127 -25.387 198.433 
ATOM   4940  C2   DG A 240    -210.246 -26.155 199.168 
ATOM   4941  N2   DG A 240    -209.416 -25.488 199.974 
ATOM   4942  N3   DG A 240    -210.201 -27.484 199.099 
ATOM   4943  C4   DG A 240    -211.116 -27.984 198.229 
ATOM   4944  P    DT A 241    -209.890 -33.580 201.371 
ATOM   4945  OP1  DT A 241    -208.909 -34.679 201.231 
ATOM   4946  OP2  DT A 241    -211.315 -33.975 201.349 
ATOM   4947  O5'  DT A 241    -209.583 -32.750 202.705 
ATOM   4948  C5'  DT A 241    -208.619 -31.682 202.657 
ATOM   4949  C4'  DT A 241    -209.144 -30.475 203.410 
ATOM   4950  O4'  DT A 241    -209.939 -29.596 202.565 
ATOM   4951  C3'  DT A 241    -210.062 -30.778 204.594 
ATOM   4952  O3'  DT A 241    -209.803 -29.839 205.630 
ATOM   4953  C2'  DT A 241    -211.474 -30.536 204.061 
ATOM   4954  C1'  DT A 241    -211.144 -29.287 203.249 
ATOM   4955  N1   DT A 241    -212.177 -28.943 202.233 
ATOM   4956  C2   DT A 241    -212.394 -27.609 201.988 
ATOM   4957  O2   DT A 241    -211.784 -26.722 202.559 
ATOM   4958  N3   DT A 241    -213.360 -27.328 201.040 
ATOM   4959  C4   DT A 241    -214.107 -28.249 200.336 
ATOM   4960  O4   DT A 241    -214.944 -27.877 199.511 
ATOM   4961  C5   DT A 241    -213.809 -29.624 200.662 
ATOM   4962  C7   DT A 241    -214.577 -30.691 199.940 
ATOM   4963  C6   DT A 241    -212.875 -29.925 201.579 
ATOM   4964  P    DG A 242    -209.803 -30.340 207.150 
ATOM   4965  OP1  DG A 242    -208.480 -30.913 207.484 
ATOM   4966  OP2  DG A 242    -210.970 -31.221 207.381 
ATOM   4967  O5'  DG A 242    -210.007 -28.962 207.937 
ATOM   4968  C5'  DG A 242    -209.501 -27.745 207.357 
ATOM   4969  C4'  DG A 242    -210.528 -26.638 207.496 
ATOM   4970  O4'  DG A 242    -211.464 -26.605 206.380 
ATOM   4971  C3'  DG A 242    -211.427 -26.716 208.729 
ATOM   4972  O3'  DG A 242    -211.673 -25.398 209.204 
ATOM   4973  C2'  DG A 242    -212.741 -27.301 208.214 
ATOM   4974  C1'  DG A 242    -212.780 -26.520 206.904 
ATOM   4975  N9   DG A 242    -213.717 -27.088 205.895 
ATOM   4976  C8   DG A 242    -214.041 -28.405 205.651 
ATOM   4977  N7   DG A 242    -214.908 -28.571 204.683 
ATOM   4978  C5   DG A 242    -215.180 -27.273 204.255 
ATOM   4979  C6   DG A 242    -216.046 -26.810 203.231 
ATOM   4980  O6   DG A 242    -216.764 -27.463 202.478 
ATOM   4981  N1   DG A 242    -216.021 -25.412 203.131 
ATOM   4982  C2   DG A 242    -215.258 -24.572 203.918 
ATOM   4983  N2   DG A 242    -215.374 -23.266 203.665 
ATOM   4984  N3   DG A 242    -214.444 -25.006 204.878 
ATOM   4985  C4   DG A 242    -214.458 -26.360 204.988 
ATOM   4986  P    DT A 243    -211.701 -25.134 210.782 
ATOM   4987  OP1  DT A 243    -210.320 -24.941 211.278 
ATOM   4988  OP2  DT A 243    -212.487 -26.196 211.449 
ATOM   4989  O5'  DT A 243    -212.499 -23.750 210.857 
ATOM   4990  C5'  DT A 243    -212.395 -22.824 209.758 
ATOM   4991  C4'  DT A 243    -213.763 -22.262 209.423 
ATOM   4992  O4'  DT A 243    -214.483 -23.089 208.464 
ATOM   4993  C3'  DT A 243    -214.733 -22.129 210.596 
ATOM   4994  O3'  DT A 243    -215.505 -20.947 210.423 
ATOM   4995  C2'  DT A 243    -215.661 -23.337 210.471 
ATOM   4996  C1'  DT A 243    -215.799 -23.297 208.953 
ATOM   4997  N1   DT A 243    -216.316 -24.565 208.365 
ATOM   4998  C2   DT A 243    -217.126 -24.458 207.260 
ATOM   4999  O2   DT A 243    -217.428 -23.387 206.760 
ATOM   5000  N3   DT A 243    -217.587 -25.653 206.743 
ATOM   5001  C4   DT A 243    -217.310 -26.915 207.228 
ATOM   5002  O4   DT A 243    -217.780 -27.914 206.680 
ATOM   5003  C5   DT A 243    -216.451 -26.925 208.389 
ATOM   5004  C7   DT A 243    -216.100 -28.259 208.980 
ATOM   5005  C6   DT A 243    -215.989 -25.777 208.912 
ATOM   5006  P    DA A 244    -215.846 -20.048 211.703 
ATOM   5007  OP1  DA A 244    -214.713 -19.139 211.986 
ATOM   5008  OP2  DA A 244    -216.275 -20.918 212.820 
ATOM   5009  O5'  DA A 244    -217.095 -19.201 211.171 
ATOM   5010  C5'  DA A 244    -217.184 -18.896 209.767 
ATOM   5011  C4'  DA A 244    -218.602 -19.117 209.278 
ATOM   5012  O4'  DA A 244    -218.832 -20.488 208.842 
ATOM   5013  C3'  DA A 244    -219.707 -18.866 210.304 
ATOM   5014  O3'  DA A 244    -220.824 -18.283 209.644 
ATOM   5015  C2'  DA A 244    -220.104 -20.259 210.794 
ATOM   5016  C1'  DA A 244    -220.036 -20.949 209.435 
ATOM   5017  N9   DA A 244    -219.970 -22.435 209.521 
ATOM   5018  C8   DA A 244    -219.354 -23.203 210.468 
ATOM   5019  N7   DA A 244    -219.475 -24.479 210.268 
ATOM   5020  C5   DA A 244    -220.225 -24.566 209.103 
ATOM   5021  C6   DA A 244    -220.696 -25.660 208.360 
ATOM   5022  N6   DA A 244    -220.469 -26.937 208.697 
ATOM   5023  N1   DA A 244    -221.413 -25.393 207.251 
ATOM   5024  C2   DA A 244    -221.634 -24.122 206.921 
ATOM   5025  N3   DA A 244    -221.248 -23.025 207.534 
ATOM   5026  C4   DA A 244    -220.533 -23.319 208.639 
ATOM   5027  P    DT A 245    -221.642 -17.122 210.383 
ATOM   5028  OP1  DT A 245    -220.967 -15.823 210.161 
ATOM   5029  OP2  DT A 245    -221.875 -17.500 211.794 
ATOM   5030  O5'  DT A 245    -223.027 -17.153 209.583 
ATOM   5031  C5'  DT A 245    -223.026 -17.561 208.202 
ATOM   5032  C4'  DT A 245    -224.184 -18.502 207.939 
ATOM   5033  O4'  DT A 245    -223.837 -19.894 208.194 
ATOM   5034  C3'  DT A 245    -225.434 -18.273 208.787 
ATOM   5035  O3'  DT A 245    -226.585 -18.524 207.988 
ATOM   5036  C2'  DT A 245    -225.361 -19.339 209.880 
ATOM   5037  C1'  DT A 245    -224.860 -20.472 208.990 
ATOM   5038  N1   DT A 245    -224.270 -21.611 209.746 
ATOM   5039  C2   DT A 245    -224.457 -22.869 209.226 
ATOM   5040  O2   DT A 245    -225.073 -23.077 208.196 
ATOM   5041  N3   DT A 245    -223.896 -23.901 209.955 
ATOM   5042  C4   DT A 245    -223.182 -23.779 211.130 
ATOM   5043  O4   DT A 245    -222.728 -24.778 211.692 
ATOM   5044  C5   DT A 245    -223.039 -22.420 211.595 
ATOM   5045  C7   DT A 245    -222.275 -22.200 212.868 
ATOM   5046  C6   DT A 245    -223.574 -21.399 210.907 
ATOM   5047  P    DG A 246    -227.863 -17.572 208.149 
ATOM   5048  OP1  DG A 246    -227.684 -16.357 207.323 
ATOM   5049  OP2  DG A 246    -228.135 -17.346 209.585 
ATOM   5050  O5'  DG A 246    -229.017 -18.486 207.521 
ATOM   5051  C5'  DG A 246    -228.677 -19.424 206.483 
ATOM   5052  C4'  DG A 246    -229.365 -20.752 206.739 
ATOM   5053  O4'  DG A 246    -228.574 -21.632 207.588 
ATOM   5054  C3'  DG A 246    -230.717 -20.674 207.447 
ATOM   5055  O3'  DG A 246    -231.576 -21.673 206.909 
ATOM   5056  C2'  DG A 246    -230.413 -21.026 208.903 
ATOM   5057  C1'  DG A 246    -229.416 -22.144 208.610 
ATOM   5058  N9   DG A 246    -228.562 -22.506 209.775 
ATOM   5059  C8   DG A 246    -228.063 -21.697 210.773 
ATOM   5060  N7   DG A 246    -227.337 -22.333 211.662 
ATOM   5061  C5   DG A 246    -227.359 -23.655 211.221 
ATOM   5062  C6   DG A 246    -226.751 -24.813 211.774 
ATOM   5063  O6   DG A 246    -226.056 -24.909 212.782 
ATOM   5064  N1   DG A 246    -227.028 -25.953 211.007 
ATOM   5065  C2   DG A 246    -227.792 -25.972 209.857 
ATOM   5066  N2   DG A 246    -227.938 -27.162 209.270 
ATOM   5067  N3   DG A 246    -228.362 -24.886 209.339 
ATOM   5068  C4   DG A 246    -228.103 -23.772 210.071 
ATOM   5069  P    DC A 247    -233.120 -21.326 206.678 
ATOM   5070  OP1  DC A 247    -233.284 -20.637 205.378 
ATOM   5071  OP2  DC A 247    -233.652 -20.614 207.861 
ATOM   5072  O5'  DC A 247    -233.765 -22.788 206.596 
ATOM   5073  C5'  DC A 247    -232.966 -23.875 206.091 
ATOM   5074  C4'  DC A 247    -233.152 -25.102 206.961 
ATOM   5075  O4'  DC A 247    -232.221 -25.136 208.080 
ATOM   5076  C3'  DC A 247    -234.524 -25.250 207.619 
ATOM   5077  O3'  DC A 247    -234.877 -26.628 207.644 
ATOM   5078  C2'  DC A 247    -234.316 -24.777 209.057 
ATOM   5079  C1'  DC A 247    -232.951 -25.426 209.262 
ATOM   5080  N1   DC A 247    -232.194 -24.875 210.420 
ATOM   5081  C2   DC A 247    -231.386 -25.749 211.143 
ATOM   5082  O2   DC A 247    -231.331 -26.935 210.796 
ATOM   5083  N3   DC A 247    -230.688 -25.267 212.203 
ATOM   5084  C4   DC A 247    -230.775 -23.976 212.546 
ATOM   5085  N4   DC A 247    -230.074 -23.553 213.588 
ATOM   5086  C5   DC A 247    -231.600 -23.060 211.817 
ATOM   5087  C6   DC A 247    -232.290 -23.562 210.761 
ATOM   5088  P    DC A 248    -236.395 -27.046 207.352 
ATOM   5089  OP1  DC A 248    -236.616 -27.125 205.891 
ATOM   5090  OP2  DC A 248    -237.307 -26.153 208.100 
ATOM   5091  O5'  DC A 248    -236.444 -28.515 207.984 
ATOM   5092  C5'  DC A 248    -235.244 -29.311 207.997 
ATOM   5093  C4'  DC A 248    -235.088 -29.994 209.341 
ATOM   5094  O4'  DC A 248    -234.372 -29.167 210.304 
ATOM   5095  C3'  DC A 248    -236.388 -30.353 210.060 
ATOM   5096  O3'  DC A 248    -236.215 -31.594 210.732 
ATOM   5097  C2'  DC A 248    -236.569 -29.254 211.107 
ATOM   5098  C1'  DC A 248    -235.103 -29.162 211.521 
ATOM   5099  N1   DC A 248    -234.766 -27.913 212.258 
ATOM   5100  C2   DC A 248    -233.804 -27.990 213.262 
ATOM   5101  O2   DC A 248    -233.274 -29.083 213.496 
ATOM   5102  N3   DC A 248    -233.483 -26.863 213.946 
ATOM   5103  C4   DC A 248    -234.080 -25.698 213.661 
ATOM   5104  N4   DC A 248    -233.732 -24.627 214.357 
ATOM   5105  C5   DC A 248    -235.073 -25.597 212.633 
ATOM   5106  C6   DC A 248    -235.380 -26.736 211.961 
ATOM   5107  P    DG A 249    -237.421 -32.648 210.740 
ATOM   5108  OP1  DG A 249    -237.395 -33.441 209.491 
ATOM   5109  OP2  DG A 249    -238.690 -31.946 211.037 
ATOM   5110  O5'  DG A 249    -237.019 -33.578 211.977 
ATOM   5111  C5'  DG A 249    -235.626 -33.753 212.296 
ATOM   5112  C4'  DG A 249    -235.420 -33.653 213.794 
ATOM   5113  O4'  DG A 249    -235.195 -32.283 214.233 
ATOM   5114  C3'  DG A 249    -236.587 -34.129 214.659 
ATOM   5115  O3'  DG A 249    -236.068 -34.772 215.818 
ATOM   5116  C2'  DG A 249    -237.297 -32.847 215.092 
ATOM   5117  C1'  DG A 249    -236.038 -32.024 215.345 
ATOM   5118  N9   DG A 249    -236.284 -30.557 215.409 
ATOM   5119  C8   DG A 249    -237.194 -29.795 214.709 
ATOM   5120  N7   DG A 249    -237.158 -28.517 215.000 
ATOM   5121  C5   DG A 249    -236.152 -28.426 215.961 
ATOM   5122  C6   DG A 249    -235.653 -27.294 216.657 
ATOM   5123  O6   DG A 249    -236.000 -26.120 216.566 
ATOM   5124  N1   DG A 249    -234.628 -27.650 217.546 
ATOM   5125  C2   DG A 249    -234.150 -28.931 217.737 
ATOM   5126  N2   DG A 249    -233.167 -29.063 218.632 
ATOM   5127  N3   DG A 249    -234.619 -29.993 217.084 
ATOM   5128  C4   DG A 249    -235.613 -29.664 216.218 
ATOM   5129  P    DT A 250    -236.797 -36.087 216.367 
ATOM   5130  OP1  DT A 250    -236.311 -37.270 215.623 
ATOM   5131  OP2  DT A 250    -238.261 -35.879 216.370 
ATOM   5132  O5'  DT A 250    -236.258 -36.140 217.874 
ATOM   5133  C5'  DT A 250    -234.955 -35.603 218.169 
ATOM   5134  C4'  DT A 250    -235.009 -34.782 219.441 
ATOM   5135  O4'  DT A 250    -235.361 -33.391 219.190 
ATOM   5136  C3'  DT A 250    -236.030 -35.237 220.484 
ATOM   5137  O3'  DT A 250    -235.479 -35.047 221.781 
ATOM   5138  C2'  DT A 250    -237.211 -34.282 220.313 
ATOM   5139  C1'  DT A 250    -236.385 -33.017 220.098 
ATOM   5140  N1   DT A 250    -237.155 -31.895 219.492 
ATOM   5141  C2   DT A 250    -236.827 -30.622 219.893 
ATOM   5142  O2   DT A 250    -235.950 -30.389 220.707 
ATOM   5143  N3   DT A 250    -237.562 -29.609 219.310 
ATOM   5144  C4   DT A 250    -238.572 -29.759 218.383 
ATOM   5145  O4   DT A 250    -239.160 -28.774 217.931 
ATOM   5146  C5   DT A 250    -238.844 -31.131 218.024 
ATOM   5147  C7   DT A 250    -239.930 -31.384 217.019 
ATOM   5148  C6   DT A 250    -238.145 -32.136 218.576 
ATOM   5149  P    DT A 251    -235.747 -36.152 222.909 
ATOM   5150  OP1  DT A 251    -234.765 -37.251 222.769 
ATOM   5151  OP2  DT A 251    -237.172 -36.547 222.886 
ATOM   5152  O5'  DT A 251    -235.440 -35.322 224.243 
ATOM   5153  C5'  DT A 251    -234.475 -34.254 224.194 
ATOM   5154  C4'  DT A 251    -235.000 -33.048 224.948 
ATOM   5155  O4'  DT A 251    -235.796 -32.168 224.103 
ATOM   5156  C3'  DT A 251    -235.919 -33.351 226.131 
ATOM   5157  O3'  DT A 251    -235.659 -32.412 227.168 
ATOM   5158  C2'  DT A 251    -237.330 -33.108 225.599 
ATOM   5159  C1'  DT A 251    -237.001 -31.859 224.787 
ATOM   5160  N1   DT A 251    -238.034 -31.515 223.771 
ATOM   5161  C2   DT A 251    -238.251 -30.181 223.525 
ATOM   5162  O2   DT A 251    -237.641 -29.294 224.097 
ATOM   5163  N3   DT A 251    -239.217 -29.900 222.578 
ATOM   5164  C4   DT A 251    -239.964 -30.821 221.874 
ATOM   5165  O4   DT A 251    -240.801 -30.449 221.049 
ATOM   5166  C5   DT A 251    -239.665 -32.196 222.199 
ATOM   5167  C7   DT A 251    -240.434 -33.263 221.478 
ATOM   5168  C6   DT A 251    -238.732 -32.498 223.117 
ATOM   5169  P    DA A 252    -235.660 -32.912 228.688 
ATOM   5170  OP1  DA A 252    -234.337 -33.485 229.022 
ATOM   5171  OP2  DA A 252    -236.826 -33.793 228.919 
ATOM   5172  O5'  DA A 252    -235.864 -31.535 229.475 
ATOM   5173  C5'  DA A 252    -235.357 -30.318 228.894 
ATOM   5174  C4'  DA A 252    -236.384 -29.210 229.033 
ATOM   5175  O4'  DA A 252    -237.320 -29.178 227.918 
ATOM   5176  C3'  DA A 252    -237.283 -29.289 230.267 
ATOM   5177  O3'  DA A 252    -237.529 -27.970 230.742 
ATOM   5178  C2'  DA A 252    -238.598 -29.873 229.752 
ATOM   5179  C1'  DA A 252    -238.637 -29.092 228.442 
ATOM   5180  N9   DA A 252    -239.574 -29.660 227.432 
ATOM   5181  C8   DA A 252    -239.882 -30.971 227.205 
ATOM   5182  N7   DA A 252    -240.741 -31.150 226.249 
ATOM   5183  C5   DA A 252    -241.024 -29.864 225.809 
ATOM   5184  C6   DA A 252    -241.872 -29.372 224.804 
ATOM   5185  N6   DA A 252    -242.626 -30.158 224.022 
ATOM   5186  N1   DA A 252    -241.917 -28.038 224.629 
ATOM   5187  C2   DA A 252    -241.165 -27.263 225.408 
ATOM   5188  N3   DA A 252    -240.341 -27.606 226.374 
ATOM   5189  C4   DA A 252    -240.315 -28.945 226.528 
ATOM   5190  P    DA A 253    -237.558 -27.706 232.320 
ATOM   5191  OP1  DA A 253    -236.176 -27.513 232.816 
ATOM   5192  OP2  DA A 253    -238.343 -28.769 232.987 
ATOM   5193  O5'  DA A 253    -238.356 -26.322 232.395 
ATOM   5194  C5'  DA A 253    -238.252 -25.396 231.296 
ATOM   5195  C4'  DA A 253    -239.620 -24.835 230.960 
ATOM   5196  O4'  DA A 253    -240.340 -25.661 230.002 
ATOM   5197  C3'  DA A 253    -240.590 -24.701 232.134 
ATOM   5198  O3'  DA A 253    -241.362 -23.519 231.961 
ATOM   5199  C2'  DA A 253    -241.518 -25.910 232.009 
ATOM   5200  C1'  DA A 253    -241.656 -25.870 230.491 
ATOM   5201  N9   DA A 253    -242.172 -27.137 229.902 
ATOM   5202  C8   DA A 253    -241.948 -28.419 230.318 
ATOM   5203  N7   DA A 253    -242.542 -29.316 229.595 
ATOM   5204  C5   DA A 253    -243.210 -28.578 228.627 
ATOM   5205  C6   DA A 253    -244.031 -28.951 227.550 
ATOM   5206  N6   DA A 253    -244.332 -30.224 227.255 
ATOM   5207  N1   DA A 253    -244.534 -27.965 226.785 
ATOM   5208  C2   DA A 253    -244.232 -26.702 227.082 
ATOM   5209  N3   DA A 253    -243.481 -26.236 228.057 
ATOM   5210  C4   DA A 253    -242.990 -27.243 228.808 
ATOM   5211  P    DC A 254    -241.702 -22.620 233.241 
ATOM   5212  OP1  DC A 254    -240.569 -21.711 233.524 
ATOM   5213  OP2  DC A 254    -242.131 -23.490 234.358 
ATOM   5214  O5'  DC A 254    -242.952 -21.774 232.709 
ATOM   5215  C5'  DC A 254    -243.041 -21.468 231.304 
ATOM   5216  C4'  DC A 254    -244.458 -21.690 230.816 
ATOM   5217  O4'  DC A 254    -244.689 -23.060 230.380 
ATOM   5218  C3'  DC A 254    -245.563 -21.438 231.842 
ATOM   5219  O3'  DC A 254    -246.681 -20.855 231.182 
ATOM   5220  C2'  DC A 254    -245.960 -22.831 232.331 
ATOM   5221  C1'  DC A 254    -245.893 -23.522 230.973 
ATOM   5222  N1   DC A 254    -245.826 -25.008 231.059 
ATOM   5223  C2   DC A 254    -246.463 -25.745 230.064 
ATOM   5224  O2   DC A 254    -247.051 -25.142 229.159 
ATOM   5225  N3   DC A 254    -246.414 -27.100 230.125 
ATOM   5226  C4   DC A 254    -245.766 -27.716 231.122 
ATOM   5227  N4   DC A 254    -245.747 -29.040 231.137 
ATOM   5228  C5   DC A 254    -245.106 -26.976 232.156 
ATOM   5229  C6   DC A 254    -245.166 -25.622 232.077 
ATOM   5230  P    DA A 255    -247.498 -19.695 231.921 
ATOM   5231  OP1  DA A 255    -246.824 -18.395 231.699 
ATOM   5232  OP2  DA A 255    -247.732 -20.072 233.332 
ATOM   5233  O5'  DA A 255    -248.884 -19.725 231.120 
ATOM   5234  C5'  DA A 255    -248.883 -20.133 229.739 
ATOM   5235  C4'  DA A 255    -250.041 -21.075 229.476 
ATOM   5236  O4'  DA A 255    -249.693 -22.466 229.732 
ATOM   5237  C3'  DA A 255    -251.291 -20.845 230.325 
ATOM   5238  O3'  DA A 255    -252.442 -21.096 229.526 
ATOM   5239  C2'  DA A 255    -251.218 -21.911 231.418 
ATOM   5240  C1'  DA A 255    -250.717 -23.044 230.528 
ATOM   5241  N9   DA A 255    -250.127 -24.183 231.283 
ATOM   5242  C8   DA A 255    -249.410 -24.150 232.446 
ATOM   5243  N7   DA A 255    -249.030 -25.319 232.861 
ATOM   5244  C5   DA A 255    -249.528 -26.192 231.904 
ATOM   5245  C6   DA A 255    -249.462 -27.589 231.770 
ATOM   5246  N6   DA A 255    -248.834 -28.387 232.646 
ATOM   5247  N1   DA A 255    -250.066 -28.137 230.701 
ATOM   5248  C2   DA A 255    -250.687 -27.340 229.834 
ATOM   5249  N3   DA A 255    -250.815 -26.031 229.854 
ATOM   5250  C4   DA A 255    -250.202 -25.507 230.935 
ATOM   5251  P    DA A 256    -253.720 -20.145 229.687 
ATOM   5252  OP1  DA A 256    -253.540 -18.930 228.861 
ATOM   5253  OP2  DA A 256    -253.992 -19.919 231.123 
ATOM   5254  O5'  DA A 256    -254.874 -21.059 229.059 
ATOM   5255  C5'  DA A 256    -254.534 -21.997 228.021 
ATOM   5256  C4'  DA A 256    -255.221 -23.324 228.277 
ATOM   5257  O4'  DA A 256    -254.431 -24.204 229.126 
ATOM   5258  C3'  DA A 256    -256.574 -23.247 228.985 
ATOM   5259  O3'  DA A 256    -257.432 -24.246 228.447 
ATOM   5260  C2'  DA A 256    -256.270 -23.599 230.441 
ATOM   5261  C1'  DA A 256    -255.272 -24.716 230.148 
ATOM   5262  N9   DA A 256    -254.418 -25.078 231.313 
ATOM   5263  C8   DA A 256    -253.932 -24.262 232.293 
ATOM   5264  N7   DA A 256    -253.213 -24.878 233.180 
ATOM   5265  C5   DA A 256    -253.222 -26.200 232.757 
ATOM   5266  C6   DA A 256    -252.634 -27.365 233.277 
ATOM   5267  N6   DA A 256    -251.887 -27.383 234.390 
ATOM   5268  N1   DA A 256    -252.843 -28.515 232.610 
ATOM   5269  C2   DA A 256    -253.586 -28.491 231.504 
ATOM   5270  N3   DA A 256    -254.183 -27.471 230.927 
ATOM   5271  C4   DA A 256    -253.958 -26.332 231.615 
ATOM   5272  P    DC A 257    -258.977 -23.898 228.215 
ATOM   5273  OP1  DC A 257    -259.140 -23.209 226.915 
ATOM   5274  OP2  DC A 257    -259.509 -23.186 229.399 
ATOM   5275  O5'  DC A 257    -259.621 -25.361 228.134 
ATOM   5276  C5'  DC A 257    -258.823 -26.447 227.629 
ATOM   5277  C4'  DC A 257    -259.009 -27.675 228.498 
ATOM   5278  O4'  DC A 257    -258.078 -27.708 229.618 
ATOM   5279  C3'  DC A 257    -260.381 -27.822 229.156 
ATOM   5280  O3'  DC A 257    -260.733 -29.200 229.181 
ATOM   5281  C2'  DC A 257    -260.173 -27.349 230.595 
ATOM   5282  C1'  DC A 257    -258.808 -27.998 230.800 
ATOM   5283  N1   DC A 257    -258.050 -27.447 231.958 
ATOM   5284  C2   DC A 257    -257.243 -28.322 232.681 
ATOM   5285  O2   DC A 257    -257.188 -29.507 232.334 
ATOM   5286  N3   DC A 257    -256.545 -27.839 233.741 
ATOM   5287  C4   DC A 257    -256.631 -26.548 234.084 
ATOM   5288  N4   DC A 257    -255.931 -26.126 235.126 
ATOM   5289  C5   DC A 257    -257.457 -25.632 233.355 
ATOM   5290  C6   DC A 257    -258.147 -26.134 232.299 
ATOM   5291  P    DA A 258    -262.251 -29.618 228.890 
ATOM   5292  OP1  DA A 258    -262.473 -29.697 227.429 
ATOM   5293  OP2  DA A 258    -263.163 -28.725 229.638 
ATOM   5294  O5'  DA A 258    -262.301 -31.088 229.522 
ATOM   5295  C5'  DA A 258    -261.100 -31.884 229.534 
ATOM   5296  C4'  DA A 258    -260.945 -32.566 230.879 
ATOM   5297  O4'  DA A 258    -260.229 -31.739 231.842 
ATOM   5298  C3'  DA A 258    -262.245 -32.925 231.597 
ATOM   5299  O3'  DA A 258    -262.072 -34.166 232.270 
ATOM   5300  C2'  DA A 258    -262.426 -31.826 232.645 
ATOM   5301  C1'  DA A 258    -260.960 -31.735 233.059 
ATOM   5302  N9   DA A 258    -260.623 -30.485 233.796 
ATOM   5303  C8   DA A 258    -261.140 -29.233 233.624 
ATOM   5304  N7   DA A 258    -260.640 -28.344 234.427 
ATOM   5305  C5   DA A 258    -259.725 -29.058 235.187 
ATOM   5306  C6   DA A 258    -258.858 -28.681 236.226 
ATOM   5307  N6   DA A 258    -258.770 -27.429 236.699 
ATOM   5308  N1   DA A 258    -258.082 -29.640 236.764 
ATOM   5309  C2   DA A 258    -258.173 -30.881 236.290 
ATOM   5310  N3   DA A 258    -258.940 -31.349 235.331 
ATOM   5311  C4   DA A 258    -259.707 -30.369 234.809 
ATOM   5312  P    DA A 259    -263.278 -35.220 232.277 
ATOM   5313  OP1  DA A 259    -263.251 -36.013 231.028 
ATOM   5314  OP2  DA A 259    -264.546 -34.518 232.575 
ATOM   5315  O5'  DA A 259    -262.876 -36.150 233.515 
ATOM   5316  C5'  DA A 259    -261.483 -36.325 233.834 
ATOM   5317  C4'  DA A 259    -261.277 -36.225 235.332 
ATOM   5318  O4'  DA A 259    -261.052 -34.855 235.771 
ATOM   5319  C3'  DA A 259    -262.444 -36.702 236.197 
ATOM   5320  O3'  DA A 259    -261.925 -37.344 237.355 
ATOM   5321  C2'  DA A 259    -263.154 -35.420 236.630 
ATOM   5322  C1'  DA A 259    -261.895 -34.596 236.883 
ATOM   5323  N9   DA A 259    -262.140 -33.129 236.947 
ATOM   5324  C8   DA A 259    -263.048 -32.390 236.244 
ATOM   5325  N7   DA A 259    -263.023 -31.123 236.523 
ATOM   5326  C5   DA A 259    -262.025 -31.012 237.481 
ATOM   5327  C6   DA A 259    -261.507 -29.913 238.187 
ATOM   5328  N6   DA A 259    -261.947 -28.658 238.026 
ATOM   5329  N1   DA A 259    -260.517 -30.154 239.067 
ATOM   5330  C2   DA A 259    -260.084 -31.404 239.222 
ATOM   5331  N3   DA A 259    -260.488 -32.503 238.623 
ATOM   5332  C4   DA A 259    -261.479 -32.235 237.747 
ATOM   5333  P    DG A 260    -262.653 -38.660 237.905 
ATOM   5334  OP1  DG A 260    -262.167 -39.843 237.161 
ATOM   5335  OP2  DG A 260    -264.118 -38.451 237.908 
ATOM   5336  O5'  DG A 260    -262.115 -38.712 239.411 
ATOM   5337  C5'  DG A 260    -260.812 -38.176 239.707 
ATOM   5338  C4'  DG A 260    -260.866 -37.354 240.979 
ATOM   5339  O4'  DG A 260    -261.218 -35.963 240.728 
ATOM   5340  C3'  DG A 260    -261.886 -37.810 242.022 
ATOM   5341  O3'  DG A 260    -261.335 -37.619 243.319 
ATOM   5342  C2'  DG A 260    -263.068 -36.855 241.851 
ATOM   5343  C1'  DG A 260    -262.242 -35.589 241.636 
ATOM   5344  N9   DG A 260    -263.012 -34.467 241.030 
ATOM   5345  C8   DG A 260    -264.031 -34.511 240.103 
ATOM   5346  N7   DG A 260    -264.502 -33.333 239.773 
ATOM   5347  C5   DG A 260    -263.741 -32.447 240.534 
ATOM   5348  C6   DG A 260    -263.790 -31.030 240.606 
ATOM   5349  O6   DG A 260    -264.525 -30.253 240.003 
ATOM   5350  N1   DG A 260    -262.840 -30.531 241.508 
ATOM   5351  C2   DG A 260    -261.959 -31.300 242.243 
ATOM   5352  N2   DG A 260    -261.130 -30.632 243.050 
ATOM   5353  N3   DG A 260    -261.914 -32.629 242.175 
ATOM   5354  C4   DG A 260    -262.830 -33.129 241.305 
ATOM   5355  P    DC A 261    -261.603 -38.724 244.446 
ATOM   5356  OP1  DC A 261    -260.622 -39.823 244.307 
ATOM   5357  OP2  DC A 261    -263.029 -39.119 244.424 
ATOM   5358  O5'  DC A 261    -261.297 -37.894 245.780 
ATOM   5359  C5'  DC A 261    -260.332 -36.826 245.732 
ATOM   5360  C4'  DC A 261    -260.857 -35.620 246.486 
ATOM   5361  O4'  DC A 261    -261.652 -34.740 245.641 
ATOM   5362  C3'  DC A 261    -261.775 -35.923 247.669 
ATOM   5363  O3'  DC A 261    -261.516 -34.984 248.706 
ATOM   5364  C2'  DC A 261    -263.187 -35.680 247.137 
ATOM   5365  C1'  DC A 261    -262.857 -34.432 246.325 
ATOM   5366  N1   DC A 261    -263.891 -34.087 245.308 
ATOM   5367  C2   DC A 261    -264.122 -32.739 245.049 
ATOM   5368  O2   DC A 261    -263.467 -31.892 245.665 
ATOM   5369  N3   DC A 261    -265.061 -32.405 244.126 
ATOM   5370  C4   DC A 261    -265.750 -33.354 243.479 
ATOM   5371  N4   DC A 261    -266.655 -32.976 242.588 
ATOM   5372  C5   DC A 261    -265.528 -34.746 243.731 
ATOM   5373  C6   DC A 261    -264.586 -35.060 244.657 
ATOM   5374  P    DA A 262    -261.517 -35.485 250.226 
ATOM   5375  OP1  DA A 262    -260.194 -36.058 250.560 
ATOM   5376  OP2  DA A 262    -262.683 -36.365 250.457 
ATOM   5377  O5'  DA A 262    -261.720 -34.107 251.013 
ATOM   5378  C5'  DA A 262    -261.214 -32.890 250.432 
ATOM   5379  C4'  DA A 262    -262.241 -31.783 250.571 
ATOM   5380  O4'  DA A 262    -263.177 -31.750 249.456 
ATOM   5381  C3'  DA A 262    -263.140 -31.861 251.805 
ATOM   5382  O3'  DA A 262    -263.386 -30.542 252.280 
ATOM   5383  C2'  DA A 262    -264.455 -32.445 251.290 
ATOM   5384  C1'  DA A 262    -264.493 -31.664 249.979 
ATOM   5385  N9   DA A 262    -265.430 -32.233 248.970 
ATOM   5386  C8   DA A 262    -265.739 -33.543 248.743 
ATOM   5387  N7   DA A 262    -266.598 -33.722 247.787 
ATOM   5388  C5   DA A 262    -266.881 -32.436 247.347 
ATOM   5389  C6   DA A 262    -267.728 -31.944 246.341 
ATOM   5390  N6   DA A 262    -268.483 -32.731 245.560 
ATOM   5391  N1   DA A 262    -267.774 -30.610 246.167 
ATOM   5392  C2   DA A 262    -267.022 -29.835 246.946 
ATOM   5393  N3   DA A 262    -266.198 -30.178 247.912 
ATOM   5394  C4   DA A 262    -266.171 -31.517 248.066 
ATOM   5395  P    DT A 263    -263.415 -30.279 253.858 
ATOM   5396  OP1  DT A 263    -262.033 -30.085 254.353 
ATOM   5397  OP2  DT A 263    -264.200 -31.341 254.524 
ATOM   5398  O5'  DT A 263    -264.212 -28.894 253.932 
ATOM   5399  C5'  DT A 263    -264.109 -27.969 252.834 
ATOM   5400  C4'  DT A 263    -265.476 -27.407 252.498 
ATOM   5401  O4'  DT A 263    -266.196 -28.233 251.540 
ATOM   5402  C3'  DT A 263    -266.447 -27.274 253.672 
ATOM   5403  O3'  DT A 263    -267.219 -26.091 253.499 
ATOM   5404  C2'  DT A 263    -267.374 -28.482 253.547 
ATOM   5405  C1'  DT A 263    -267.512 -28.442 252.029 
ATOM   5406  N1   DT A 263    -268.029 -29.710 251.440 
ATOM   5407  C2   DT A 263    -268.839 -29.602 250.336 
ATOM   5408  O2   DT A 263    -269.141 -28.532 249.836 
ATOM   5409  N3   DT A 263    -269.300 -30.797 249.819 
ATOM   5410  C4   DT A 263    -269.023 -32.060 250.303 
ATOM   5411  O4   DT A 263    -269.494 -33.058 249.755 
ATOM   5412  C5   DT A 263    -268.164 -32.069 251.465 
ATOM   5413  C7   DT A 263    -267.814 -33.403 252.056 
ATOM   5414  C6   DT A 263    -267.703 -30.922 251.988 
ATOM   5415  P    DT A 264    -267.559 -25.192 254.779 
ATOM   5416  OP1  DT A 264    -266.426 -24.283 255.061 
ATOM   5417  OP2  DT A 264    -267.988 -26.062 255.896 
ATOM   5418  O5'  DT A 264    -268.808 -24.346 254.246 
ATOM   5419  C5'  DT A 264    -268.898 -24.040 252.842 
ATOM   5420  C4'  DT A 264    -270.315 -24.262 252.354 
ATOM   5421  O4'  DT A 264    -270.545 -25.633 251.918 
ATOM   5422  C3'  DT A 264    -271.420 -24.010 253.380 
ATOM   5423  O3'  DT A 264    -272.538 -23.428 252.720 
ATOM   5424  C2'  DT A 264    -271.817 -25.404 253.869 
ATOM   5425  C1'  DT A 264    -271.750 -26.094 252.511 
ATOM   5426  N1   DT A 264    -271.683 -27.580 252.597 
ATOM   5427  C2   DT A 264    -272.316 -28.293 251.608 
ATOM   5428  O2   DT A 264    -272.913 -27.763 250.687 
ATOM   5429  N3   DT A 264    -272.233 -29.668 251.721 
ATOM   5430  C4   DT A 264    -271.585 -30.369 252.718 
ATOM   5431  O4   DT A 264    -271.580 -31.602 252.713 
ATOM   5432  C5   DT A 264    -270.952 -29.534 253.710 
ATOM   5433  C7   DT A 264    -270.224 -30.217 254.830 
ATOM   5434  C6   DT A 264    -271.017 -28.195 253.624 
ATOM   5435  P    DC A 265    -273.355 -22.267 253.458 
ATOM   5436  OP1  DC A 265    -272.681 -20.967 253.237 
ATOM   5437  OP2  DC A 265    -273.588 -22.644 254.869 
ATOM   5438  O5'  DC A 265    -274.740 -22.297 252.658 
ATOM   5439  C5'  DC A 265    -274.739 -22.705 251.277 
ATOM   5440  C4'  DC A 265    -275.897 -23.647 251.014 
ATOM   5441  O4'  DC A 265    -275.550 -25.038 251.269 
ATOM   5442  C3'  DC A 265    -277.148 -23.418 251.863 
ATOM   5443  O3'  DC A 265    -278.298 -23.668 251.064 
ATOM   5444  C2'  DC A 265    -277.075 -24.483 252.956 
ATOM   5445  C1'  DC A 265    -276.573 -25.616 252.066 
ATOM   5446  N1   DC A 265    -275.983 -26.755 252.821 
ATOM   5447  C2   DC A 265    -276.163 -28.038 252.309 
ATOM   5448  O2   DC A 265    -276.800 -28.176 251.257 
ATOM   5449  N3   DC A 265    -275.634 -29.090 252.984 
ATOM   5450  C4   DC A 265    -274.951 -28.899 254.119 
ATOM   5451  N4   DC A 265    -274.454 -29.958 254.740 
ATOM   5452  C5   DC A 265    -274.755 -27.588 254.664 
ATOM   5453  C6   DC A 265    -275.292 -26.550 253.975 
ATOM   5454  P    DT A 266    -279.576 -22.717 251.225 
ATOM   5455  OP1  DT A 266    -279.397 -21.502 250.399 
ATOM   5456  OP2  DT A 266    -279.849 -22.491 252.661 
ATOM   5457  O5'  DT A 266    -280.730 -23.631 250.596 
ATOM   5458  C5'  DT A 266    -280.390 -24.569 249.559 
ATOM   5459  C4'  DT A 266    -281.078 -25.896 249.815 
ATOM   5460  O4'  DT A 266    -280.287 -26.776 250.664 
ATOM   5461  C3'  DT A 266    -282.430 -25.819 250.523 
ATOM   5462  O3'  DT A 266    -283.289 -26.818 249.985 
ATOM   5463  C2'  DT A 266    -282.126 -26.171 251.978 
ATOM   5464  C1'  DT A 266    -281.129 -27.288 251.685 
ATOM   5465  N1   DT A 266    -280.275 -27.650 252.851 
ATOM   5466  C2   DT A 266    -279.918 -28.971 252.978 
ATOM   5467  O2   DT A 266    -280.267 -29.831 252.189 
ATOM   5468  N3   DT A 266    -279.127 -29.268 254.070 
ATOM   5469  C4   DT A 266    -278.675 -28.377 255.022 
ATOM   5470  O4   DT A 266    -277.971 -28.761 255.958 
ATOM   5471  C5   DT A 266    -279.103 -27.015 254.803 
ATOM   5472  C7   DT A 266    -278.655 -25.980 255.793 
ATOM   5473  C6   DT A 266    -279.872 -26.698 253.749 
ATOM   5474  P    DA A 267    -284.834 -26.471 249.753 
ATOM   5475  OP1  DA A 267    -284.997 -25.781 248.453 
ATOM   5476  OP2  DA A 267    -285.365 -25.759 250.936 
ATOM   5477  O5'  DA A 267    -285.478 -27.933 249.672 
ATOM   5478  C5'  DA A 267    -284.680 -29.020 249.167 
ATOM   5479  C4'  DA A 267    -284.866 -30.247 250.036 
ATOM   5480  O4'  DA A 267    -283.934 -30.280 251.155 
ATOM   5481  C3'  DA A 267    -286.237 -30.395 250.694 
ATOM   5482  O3'  DA A 267    -286.590 -31.772 250.719 
ATOM   5483  C2'  DA A 267    -286.030 -29.921 252.133 
ATOM   5484  C1'  DA A 267    -284.665 -30.570 252.337 
ATOM   5485  N9   DA A 267    -283.907 -30.020 253.496 
ATOM   5486  C8   DA A 267    -283.892 -28.738 253.967 
ATOM   5487  N7   DA A 267    -283.127 -28.569 255.002 
ATOM   5488  C5   DA A 267    -282.596 -29.830 255.235 
ATOM   5489  C6   DA A 267    -281.702 -30.316 256.203 
ATOM   5490  N6   DA A 267    -281.161 -29.552 257.162 
ATOM   5491  N1   DA A 267    -281.384 -31.623 256.150 
ATOM   5492  C2   DA A 267    -281.925 -32.379 255.194 
ATOM   5493  N3   DA A 267    -282.766 -32.037 254.243 
ATOM   5494  C4   DA A 267    -283.068 -30.725 254.318 
ATOM   5495  P    DT A 268    -288.108 -32.190 250.428 
ATOM   5496  OP1  DT A 268    -288.329 -32.269 248.967 
ATOM   5497  OP2  DT A 268    -289.020 -31.298 251.176 
ATOM   5498  O5'  DT A 268    -288.157 -33.660 251.060 
ATOM   5499  C5'  DT A 268    -286.957 -34.456 251.072 
ATOM   5500  C4'  DT A 268    -286.801 -35.138 252.417 
ATOM   5501  O4'  DT A 268    -286.086 -34.312 253.380 
ATOM   5502  C3'  DT A 268    -288.102 -35.497 253.135 
ATOM   5503  O3'  DT A 268    -287.928 -36.739 253.808 
ATOM   5504  C2'  DT A 268    -288.282 -34.398 254.183 
ATOM   5505  C1'  DT A 268    -286.816 -34.307 254.597 
ATOM   5506  N1   DT A 268    -286.480 -33.057 255.333 
ATOM   5507  C2   DT A 268    -285.528 -33.150 256.321 
ATOM   5508  O2   DT A 268    -284.966 -34.195 256.604 
ATOM   5509  N3   DT A 268    -285.242 -31.973 256.983 
ATOM   5510  C4   DT A 268    -285.815 -30.740 256.745 
ATOM   5511  O4   DT A 268    -285.477 -29.754 257.404 
ATOM   5512  C5   DT A 268    -286.802 -30.743 255.692 
ATOM   5513  C7   DT A 268    -287.475 -29.440 255.368 
ATOM   5514  C6   DT A 268    -287.100 -31.873 255.031 
ATOM   5515  P    DT A 269    -289.135 -37.792 253.815 
ATOM   5516  OP1  DT A 269    -289.108 -38.586 252.566 
ATOM   5517  OP2  DT A 269    -290.403 -37.091 254.113 
ATOM   5518  O5'  DT A 269    -288.733 -38.723 255.053 
ATOM   5519  C5'  DT A 269    -287.339 -38.897 255.372 
ATOM   5520  C4'  DT A 269    -287.133 -38.797 256.870 
ATOM   5521  O4'  DT A 269    -286.908 -37.427 257.309 
ATOM   5522  C3'  DT A 269    -288.300 -39.274 257.735 
ATOM   5523  O3'  DT A 269    -287.782 -39.917 258.893 
ATOM   5524  C2'  DT A 269    -289.011 -37.992 258.168 
ATOM   5525  C1'  DT A 269    -287.751 -37.169 258.421 
ATOM   5526  N1   DT A 269    -287.997 -35.701 258.485 
ATOM   5527  C2   DT A 269    -287.223 -34.975 259.357 
ATOM   5528  O2   DT A 269    -286.365 -35.479 260.060 
ATOM   5529  N3   DT A 269    -287.480 -33.617 259.389 
ATOM   5530  C4   DT A 269    -288.423 -32.945 258.639 
ATOM   5531  O4   DT A 269    -288.563 -31.725 258.754 
ATOM   5532  C5   DT A 269    -289.186 -33.793 257.753 
ATOM   5533  C7   DT A 269    -290.235 -33.140 256.901 
ATOM   5534  C6   DT A 269    -288.958 -35.115 257.702 
ATOM   5535  P    DG A 270    -288.510 -41.232 259.443 
ATOM   5536  OP1  DG A 270    -288.024 -42.415 258.699 
ATOM   5537  OP2  DG A 270    -289.974 -41.023 259.446 
ATOM   5538  O5'  DG A 270    -287.972 -41.284 260.949 
ATOM   5539  C5'  DG A 270    -286.668 -40.748 261.244 
ATOM   5540  C4'  DG A 270    -286.723 -39.927 262.517 
ATOM   5541  O4'  DG A 270    -287.074 -38.536 262.266 
ATOM   5542  C3'  DG A 270    -287.743 -40.382 263.560 
ATOM   5543  O3'  DG A 270    -287.192 -40.191 264.857 
ATOM   5544  C2'  DG A 270    -288.924 -39.427 263.389 
ATOM   5545  C1'  DG A 270    -288.099 -38.162 263.174 
ATOM   5546  N9   DG A 270    -288.868 -37.040 262.567 
ATOM   5547  C8   DG A 270    -289.887 -37.083 261.641 
ATOM   5548  N7   DG A 270    -290.358 -35.905 261.311 
ATOM   5549  C5   DG A 270    -289.598 -35.019 262.072 
ATOM   5550  C6   DG A 270    -289.646 -33.602 262.144 
ATOM   5551  O6   DG A 270    -290.382 -32.826 261.541 
ATOM   5552  N1   DG A 270    -288.697 -33.103 263.046 
ATOM   5553  C2   DG A 270    -287.816 -33.872 263.781 
ATOM   5554  N2   DG A 270    -286.986 -33.205 264.587 
ATOM   5555  N3   DG A 270    -287.771 -35.201 263.713 
ATOM   5556  C4   DG A 270    -288.686 -35.701 262.842 
ATOM   5557  P    DA A 271    -287.460 -41.296 265.984 
ATOM   5558  OP1  DA A 271    -286.479 -42.395 265.845 
ATOM   5559  OP2  DA A 271    -288.885 -41.691 265.962 
ATOM   5560  O5'  DA A 271    -287.153 -40.467 267.318 
ATOM   5561  C5'  DA A 271    -286.189 -39.399 267.270 
ATOM   5562  C4'  DA A 271    -286.714 -38.192 268.023 
ATOM   5563  O4'  DA A 271    -287.509 -37.313 267.178 
ATOM   5564  C3'  DA A 271    -287.632 -38.495 269.207 
ATOM   5565  O3'  DA A 271    -287.373 -37.556 270.244 
ATOM   5566  C2'  DA A 271    -289.044 -38.252 268.674 
ATOM   5567  C1'  DA A 271    -288.714 -37.004 267.862 
ATOM   5568  N9   DA A 271    -289.747 -36.660 266.846 
ATOM   5569  C8   DA A 271    -290.527 -37.505 266.109 
ATOM   5570  N7   DA A 271    -291.340 -36.898 265.302 
ATOM   5571  C5   DA A 271    -291.084 -35.551 265.517 
ATOM   5572  C6   DA A 271    -291.625 -34.382 264.959 
ATOM   5573  N6   DA A 271    -292.586 -34.385 264.024 
ATOM   5574  N1   DA A 271    -291.144 -33.205 265.399 
ATOM   5575  C2   DA A 271    -290.189 -33.208 266.328 
ATOM   5576  N3   DA A 271    -289.609 -34.230 266.920 
ATOM   5577  C4   DA A 271    -290.110 -35.395 266.462 
ATOM   5578  P    DT A 272    -287.373 -38.057 271.764 
ATOM   5579  OP1  DT A 272    -286.050 -38.630 272.097 
ATOM   5580  OP2  DT A 272    -288.540 -38.937 271.995 
ATOM   5581  O5'  DT A 272    -287.577 -36.679 272.550 
ATOM   5582  C5'  DT A 272    -287.071 -35.462 271.970 
ATOM   5583  C4'  DT A 272    -288.098 -34.355 272.109 
ATOM   5584  O4'  DT A 272    -289.034 -34.322 270.994 
ATOM   5585  C3'  DT A 272    -288.997 -34.433 273.343 
ATOM   5586  O3'  DT A 272    -289.243 -33.115 273.817 
ATOM   5587  C2'  DT A 272    -290.311 -35.018 272.828 
ATOM   5588  C1'  DT A 272    -290.350 -34.237 271.517 
ATOM   5589  N1   DT A 272    -291.287 -34.805 270.508 
ATOM   5590  C2   DT A 272    -291.938 -33.915 269.689 
ATOM   5591  O2   DT A 272    -291.778 -32.709 269.759 
ATOM   5592  N3   DT A 272    -292.799 -34.479 268.766 
ATOM   5593  C4   DT A 272    -293.054 -35.825 268.601 
ATOM   5594  O4   DT A 272    -293.847 -36.211 267.740 
ATOM   5595  C5   DT A 272    -292.324 -36.679 269.508 
ATOM   5596  C7   DT A 272    -292.545 -38.159 269.395 
ATOM   5597  C6   DT A 272    -291.482 -36.158 270.414 
ATOM   5598  P    DA A 273    -289.271 -32.851 275.396 
ATOM   5599  OP1  DA A 273    -287.890 -32.657 275.891 
ATOM   5600  OP2  DA A 273    -290.057 -33.913 276.062 
ATOM   5601  O5'  DA A 273    -290.069 -31.466 275.470 
ATOM   5602  C5'  DA A 273    -289.965 -30.541 274.371 
ATOM   5603  C4'  DA A 273    -291.333 -29.979 274.036 
ATOM   5604  O4'  DA A 273    -292.053 -30.806 273.078 
ATOM   5605  C3'  DA A 273    -292.303 -29.846 275.209 
ATOM   5606  O3'  DA A 273    -293.075 -28.664 275.037 
ATOM   5607  C2'  DA A 273    -293.231 -31.054 275.084 
ATOM   5608  C1'  DA A 273    -293.369 -31.014 273.566 
ATOM   5609  N9   DA A 273    -293.886 -32.282 272.978 
ATOM   5610  C8   DA A 273    -293.662 -33.563 273.393 
ATOM   5611  N7   DA A 273    -294.256 -34.460 272.670 
ATOM   5612  C5   DA A 273    -294.923 -33.723 271.703 
ATOM   5613  C6   DA A 273    -295.744 -34.096 270.626 
ATOM   5614  N6   DA A 273    -296.045 -35.368 270.330 
ATOM   5615  N1   DA A 273    -296.248 -33.109 269.860 
ATOM   5616  C2   DA A 273    -295.945 -31.846 270.158 
ATOM   5617  N3   DA A 273    -295.194 -31.380 271.133 
ATOM   5618  C4   DA A 273    -294.703 -32.387 271.884 
ATOM   5619  P    DA A 274    -293.416 -27.765 276.316 
ATOM   5620  OP1  DA A 274    -292.282 -26.856 276.599 
ATOM   5621  OP2  DA A 274    -293.845 -28.635 277.434 
ATOM   5622  O5'  DA A 274    -294.665 -26.918 275.784 
ATOM   5623  C5'  DA A 274    -294.754 -26.613 274.380 
ATOM   5624  C4'  DA A 274    -296.172 -26.834 273.891 
ATOM   5625  O4'  DA A 274    -296.402 -28.205 273.456 
ATOM   5626  C3'  DA A 274    -297.277 -26.583 274.917 
ATOM   5627  O3'  DA A 274    -298.394 -26.000 274.258 
ATOM   5628  C2'  DA A 274    -297.674 -27.976 275.407 
ATOM   5629  C1'  DA A 274    -297.606 -28.666 274.049 
ATOM   5630  N9   DA A 274    -297.540 -30.152 274.135 
ATOM   5631  C8   DA A 274    -296.924 -30.920 275.082 
ATOM   5632  N7   DA A 274    -297.045 -32.196 274.881 
ATOM   5633  C5   DA A 274    -297.795 -32.283 273.717 
ATOM   5634  C6   DA A 274    -298.266 -33.377 272.973 
ATOM   5635  N6   DA A 274    -298.039 -34.654 273.310 
ATOM   5636  N1   DA A 274    -298.983 -33.110 271.865 
ATOM   5637  C2   DA A 274    -299.204 -31.839 271.535 
ATOM   5638  N3   DA A 274    -298.818 -30.742 272.147 
ATOM   5639  C4   DA A 274    -298.103 -31.036 273.252 
ATOM   5640  P    DG A 275    -299.212 -24.839 274.996 
ATOM   5641  OP1  DG A 275    -298.537 -23.539 274.775 
ATOM   5642  OP2  DG A 275    -299.445 -25.217 276.407 
ATOM   5643  O5'  DG A 275    -300.597 -24.870 274.196 
ATOM   5644  C5'  DG A 275    -300.596 -25.277 272.815 
ATOM   5645  C4'  DG A 275    -301.754 -26.219 272.552 
ATOM   5646  O4'  DG A 275    -301.407 -27.611 272.807 
ATOM   5647  C3'  DG A 275    -303.004 -25.990 273.400 
ATOM   5648  O3'  DG A 275    -304.155 -26.241 272.602 
ATOM   5649  C2'  DG A 275    -302.931 -27.055 274.494 
ATOM   5650  C1'  DG A 275    -302.430 -28.189 273.603 
ATOM   5651  N9   DG A 275    -301.840 -29.328 274.359 
ATOM   5652  C8   DG A 275    -301.117 -29.314 275.532 
ATOM   5653  N7   DG A 275    -300.737 -30.501 275.940 
ATOM   5654  C5   DG A 275    -301.246 -31.362 274.969 
ATOM   5655  C6   DG A 275    -301.159 -32.775 274.865 
ATOM   5656  O6   DG A 275    -300.606 -33.570 275.620 
ATOM   5657  N1   DG A 275    -301.818 -33.246 273.720 
ATOM   5658  C2   DG A 275    -302.474 -32.454 272.797 
ATOM   5659  N2   DG A 275    -303.039 -33.095 271.772 
ATOM   5660  N3   DG A 275    -302.554 -31.128 272.895 
ATOM   5661  C4   DG A 275    -301.921 -30.657 274.000 
ATOM   5662  P    DG A 276    -305.433 -25.289 272.763 
ATOM   5663  OP1  DG A 276    -305.254 -24.074 271.936 
ATOM   5664  OP2  DG A 276    -305.705 -25.063 274.199 
ATOM   5665  O5'  DG A 276    -306.587 -26.203 272.134 
ATOM   5666  C5'  DG A 276    -306.247 -27.141 271.097 
ATOM   5667  C4'  DG A 276    -306.935 -28.469 271.352 
ATOM   5668  O4'  DG A 276    -306.144 -29.348 272.201 
ATOM   5669  C3'  DG A 276    -308.287 -28.391 272.060 
ATOM   5670  O3'  DG A 276    -309.146 -29.390 271.523 
ATOM   5671  C2'  DG A 276    -307.983 -28.743 273.516 
ATOM   5672  C1'  DG A 276    -306.986 -29.861 273.223 
ATOM   5673  N9   DG A 276    -306.132 -30.223 274.389 
ATOM   5674  C8   DG A 276    -305.633 -29.414 275.386 
ATOM   5675  N7   DG A 276    -304.907 -30.050 276.276 
ATOM   5676  C5   DG A 276    -304.929 -31.372 275.835 
ATOM   5677  C6   DG A 276    -304.320 -32.530 276.388 
ATOM   5678  O6   DG A 276    -303.626 -32.626 277.396 
ATOM   5679  N1   DG A 276    -304.598 -33.670 275.621 
ATOM   5680  C2   DG A 276    -305.362 -33.689 274.470 
ATOM   5681  N2   DG A 276    -305.508 -34.879 273.884 
ATOM   5682  N3   DG A 276    -305.932 -32.603 273.952 
ATOM   5683  C4   DG A 276    -305.673 -31.488 274.685 
ATOM   5684  P    DT A 277    -310.690 -29.043 271.291 
ATOM   5685  OP1  DT A 277    -310.854 -28.353 269.991 
ATOM   5686  OP2  DT A 277    -311.222 -28.331 272.474 
ATOM   5687  O5'  DT A 277    -311.335 -30.505 271.210 
ATOM   5688  C5'  DT A 277    -310.536 -31.592 270.705 
ATOM   5689  C4'  DT A 277    -310.722 -32.819 271.574 
ATOM   5690  O4'  DT A 277    -309.791 -32.853 272.693 
ATOM   5691  C3'  DT A 277    -312.094 -32.967 272.232 
ATOM   5692  O3'  DT A 277    -312.447 -34.345 272.257 
ATOM   5693  C2'  DT A 277    -311.886 -32.493 273.671 
ATOM   5694  C1'  DT A 277    -310.521 -33.143 273.875 
ATOM   5695  N1   DT A 277    -309.764 -32.592 275.034 
ATOM   5696  C2   DT A 277    -308.971 -33.467 275.736 
ATOM   5697  O2   DT A 277    -308.871 -34.648 275.450 
ATOM   5698  N3   DT A 277    -308.285 -32.921 276.804 
ATOM   5699  C4   DT A 277    -308.325 -31.604 277.216 
ATOM   5700  O4   DT A 277    -307.666 -31.232 278.188 
ATOM   5701  C5   DT A 277    -309.184 -30.763 276.417 
ATOM   5702  C7   DT A 277    -309.286 -29.315 276.796 
ATOM   5703  C6   DT A 277    -309.863 -31.268 275.373 
ATOM   5704  P    DA A 278    -313.965 -34.763 271.966 
ATOM   5705  OP1  DA A 278    -314.186 -34.842 270.504 
ATOM   5706  OP2  DA A 278    -314.877 -33.870 272.714 
ATOM   5707  O5'  DA A 278    -314.014 -36.232 272.597 
ATOM   5708  C5'  DA A 278    -312.814 -37.028 272.610 
ATOM   5709  C4'  DA A 278    -312.658 -37.710 273.955 
ATOM   5710  O4'  DA A 278    -311.942 -36.884 274.918 
ATOM   5711  C3'  DA A 278    -313.958 -38.070 274.673 
ATOM   5712  O3'  DA A 278    -313.785 -39.311 275.346 
ATOM   5713  C2'  DA A 278    -314.139 -36.971 275.721 
ATOM   5714  C1'  DA A 278    -312.673 -36.879 276.134 
ATOM   5715  N9   DA A 278    -312.336 -35.630 276.871 
ATOM   5716  C8   DA A 278    -312.853 -34.377 276.700 
ATOM   5717  N7   DA A 278    -312.354 -33.488 277.502 
ATOM   5718  C5   DA A 278    -311.438 -34.202 278.263 
ATOM   5719  C6   DA A 278    -310.571 -33.825 279.301 
ATOM   5720  N6   DA A 278    -310.483 -32.574 279.774 
ATOM   5721  N1   DA A 278    -309.795 -34.784 279.840 
ATOM   5722  C2   DA A 278    -309.886 -36.025 279.366 
ATOM   5723  N3   DA A 278    -310.653 -36.494 278.406 
ATOM   5724  C4   DA A 278    -311.420 -35.514 277.885 
ATOM   5725  P    DA A 279    -314.991 -40.364 275.353 
ATOM   5726  OP1  DA A 279    -314.965 -41.158 274.104 
ATOM   5727  OP2  DA A 279    -316.260 -39.663 275.650 
ATOM   5728  O5'  DA A 279    -314.589 -41.295 276.591 
ATOM   5729  C5'  DA A 279    -313.196 -41.469 276.909 
ATOM   5730  C4'  DA A 279    -312.990 -41.369 278.408 
ATOM   5731  O4'  DA A 279    -312.765 -40.000 278.847 
ATOM   5732  C3'  DA A 279    -314.157 -41.846 279.273 
ATOM   5733  O3'  DA A 279    -313.638 -42.489 280.431 
ATOM   5734  C2'  DA A 279    -314.867 -40.564 279.706 
ATOM   5735  C1'  DA A 279    -313.608 -39.741 279.959 
ATOM   5736  N9   DA A 279    -313.854 -38.274 280.022 
ATOM   5737  C8   DA A 279    -314.762 -37.534 279.320 
ATOM   5738  N7   DA A 279    -314.737 -36.268 279.598 
ATOM   5739  C5   DA A 279    -313.738 -36.157 280.557 
ATOM   5740  C6   DA A 279    -313.220 -35.058 281.262 
ATOM   5741  N6   DA A 279    -313.660 -33.802 281.102 
ATOM   5742  N1   DA A 279    -312.231 -35.298 282.143 
ATOM   5743  C2   DA A 279    -311.798 -36.548 282.297 
ATOM   5744  N3   DA A 279    -312.201 -37.647 281.698 
ATOM   5745  C4   DA A 279    -313.192 -37.380 280.823 
ATOM   5746  P    DC A 280    -314.367 -43.804 280.981 
ATOM   5747  OP1  DC A 280    -313.881 -44.987 280.237 
ATOM   5748  OP2  DC A 280    -315.831 -43.596 280.984 
ATOM   5749  O5'  DC A 280    -313.828 -43.857 282.487 
ATOM   5750  C5'  DC A 280    -312.525 -43.320 282.782 
ATOM   5751  C4'  DC A 280    -312.579 -42.499 284.055 
ATOM   5752  O4'  DC A 280    -312.931 -41.108 283.804 
ATOM   5753  C3'  DC A 280    -313.600 -42.954 285.098 
ATOM   5754  O3'  DC A 280    -313.048 -42.763 286.395 
ATOM   5755  C2'  DC A 280    -314.781 -41.999 284.927 
ATOM   5756  C1'  DC A 280    -313.955 -40.734 284.712 
ATOM   5757  N1   DC A 280    -314.725 -39.612 284.105 
ATOM   5758  C2   DC A 280    -314.405 -38.316 284.502 
ATOM   5759  O2   DC A 280    -313.503 -38.152 285.332 
ATOM   5760  N3   DC A 280    -315.095 -37.279 283.961 
ATOM   5761  C4   DC A 280    -316.065 -37.499 283.064 
ATOM   5762  N4   DC A 280    -316.709 -36.456 282.566 
ATOM   5763  C5   DC A 280    -316.410 -38.825 282.643 
ATOM   5764  C6   DC A 280    -315.709 -39.847 283.196 
ATOM   5765  P    DA A 281    -313.317 -43.869 287.522 
ATOM   5766  OP1  DA A 281    -312.335 -44.968 287.383 
ATOM   5767  OP2  DA A 281    -314.742 -44.264 287.500 
ATOM   5768  O5'  DA A 281    -313.010 -43.039 288.856 
ATOM   5769  C5'  DA A 281    -312.045 -41.971 288.808 
ATOM   5770  C4'  DA A 281    -312.570 -40.764 289.561 
ATOM   5771  O4'  DA A 281    -313.366 -39.885 288.716 
ATOM   5772  C3'  DA A 281    -313.489 -41.068 290.745 
ATOM   5773  O3'  DA A 281    -313.229 -40.128 291.781 
ATOM   5774  C2'  DA A 281    -314.900 -40.825 290.212 
ATOM   5775  C1'  DA A 281    -314.571 -39.576 289.400 
ATOM   5776  N9   DA A 281    -315.604 -39.232 288.384 
ATOM   5777  C8   DA A 281    -316.383 -40.077 287.647 
ATOM   5778  N7   DA A 281    -317.197 -39.470 286.840 
ATOM   5779  C5   DA A 281    -316.940 -38.123 287.055 
ATOM   5780  C6   DA A 281    -317.482 -36.955 286.497 
ATOM   5781  N6   DA A 281    -318.442 -36.958 285.561 
ATOM   5782  N1   DA A 281    -317.000 -35.777 286.937 
ATOM   5783  C2   DA A 281    -316.046 -35.780 287.866 
ATOM   5784  N3   DA A 281    -315.466 -36.802 288.458 
ATOM   5785  C4   DA A 281    -315.966 -37.967 288.000 
ATOM   5786  P    DA A 282    -313.230 -40.629 293.302 
ATOM   5787  OP1  DA A 282    -311.907 -41.202 293.635 
ATOM   5788  OP2  DA A 282    -314.396 -41.510 293.533 
ATOM   5789  O5'  DA A 282    -313.434 -39.251 294.088 
ATOM   5790  C5'  DA A 282    -312.927 -38.035 293.508 
ATOM   5791  C4'  DA A 282    -313.954 -36.927 293.647 
ATOM   5792  O4'  DA A 282    -314.890 -36.894 292.532 
ATOM   5793  C3'  DA A 282    -314.853 -37.005 294.880 
ATOM   5794  O3'  DA A 282    -315.099 -35.687 295.355 
ATOM   5795  C2'  DA A 282    -316.168 -37.590 294.365 
ATOM   5796  C1'  DA A 282    -316.207 -36.809 293.055 
ATOM   5797  N9   DA A 282    -317.144 -37.377 292.046 
ATOM   5798  C8   DA A 282    -317.452 -38.688 291.818 
ATOM   5799  N7   DA A 282    -318.311 -38.867 290.863 
ATOM   5800  C5   DA A 282    -318.594 -37.581 290.423 
ATOM   5801  C6   DA A 282    -319.442 -37.089 289.417 
ATOM   5802  N6   DA A 282    -320.196 -37.875 288.635 
ATOM   5803  N1   DA A 282    -319.487 -35.755 289.242 
ATOM   5804  C2   DA A 282    -318.735 -34.979 290.022 
ATOM   5805  N3   DA A 282    -317.911 -35.323 290.988 
ATOM   5806  C4   DA A 282    -317.885 -36.662 291.142 
ATOM   5807  P    DG A 283    -315.128 -35.423 296.934 
ATOM   5808  OP1  DG A 283    -313.746 -35.230 297.429 
ATOM   5809  OP2  DG A 283    -315.913 -36.486 297.600 
ATOM   5810  O5'  DG A 283    -315.926 -34.039 297.008 
ATOM   5811  C5'  DG A 283    -315.822 -33.113 295.909 
ATOM   5812  C4'  DG A 283    -317.190 -32.551 295.574 
ATOM   5813  O4'  DG A 283    -317.910 -33.378 294.616 
ATOM   5814  C3'  DG A 283    -318.160 -32.418 296.747 
ATOM   5815  O3'  DG A 283    -318.932 -31.236 296.575 
ATOM   5816  C2'  DG A 283    -319.088 -33.626 296.622 
ATOM   5817  C1'  DG A 283    -319.226 -33.587 295.104 
ATOM   5818  N9   DG A 283    -319.742 -34.854 294.516 
ATOM   5819  C8   DG A 283    -319.527 -36.153 294.921 
ATOM   5820  N7   DG A 283    -320.133 -37.051 294.181 
ATOM   5821  C5   DG A 283    -320.797 -36.292 293.218 
ATOM   5822  C6   DG A 283    -321.622 -36.704 292.139 
ATOM   5823  O6   DG A 283    -321.942 -37.841 291.806 
ATOM   5824  N1   DG A 283    -322.093 -35.605 291.407 
ATOM   5825  C2   DG A 283    -321.804 -34.283 291.681 
ATOM   5826  N2   DG A 283    -322.352 -33.381 290.862 
ATOM   5827  N3   DG A 283    -321.030 -33.897 292.693 
ATOM   5828  C4   DG A 283    -320.565 -34.950 293.414 
ATOM   5829  P    DT A 284    -319.272 -30.337 297.854 
ATOM   5830  OP1  DT A 284    -318.139 -29.428 298.137 
ATOM   5831  OP2  DT A 284    -319.701 -31.207 298.972 
ATOM   5832  O5'  DT A 284    -320.522 -29.491 297.322 
ATOM   5833  C5'  DT A 284    -320.611 -29.185 295.918 
ATOM   5834  C4'  DT A 284    -322.028 -29.407 295.429 
ATOM   5835  O4'  DT A 284    -322.259 -30.777 294.994 
ATOM   5836  C3'  DT A 284    -323.133 -29.155 296.455 
ATOM   5837  O3'  DT A 284    -324.251 -28.572 295.796 
ATOM   5838  C2'  DT A 284    -323.530 -30.548 296.945 
ATOM   5839  C1'  DT A 284    -323.463 -31.239 295.586 
ATOM   5840  N1   DT A 284    -323.396 -32.725 295.672 
ATOM   5841  C2   DT A 284    -324.029 -33.437 294.683 
ATOM   5842  O2   DT A 284    -324.627 -32.908 293.763 
ATOM   5843  N3   DT A 284    -323.946 -34.812 294.797 
ATOM   5844  C4   DT A 284    -323.299 -35.514 295.793 
ATOM   5845  O4   DT A 284    -323.293 -36.747 295.789 
ATOM   5846  C5   DT A 284    -322.665 -34.679 296.785 
ATOM   5847  C7   DT A 284    -321.938 -35.362 297.906 
ATOM   5848  C6   DT A 284    -322.730 -33.339 296.700 
ATOM   5849  P    DC A 285    -325.068 -27.411 296.534 
ATOM   5850  OP1  DC A 285    -324.394 -26.112 296.313 
ATOM   5851  OP2  DC A 285    -325.302 -27.789 297.945 
ATOM   5852  O5'  DC A 285    -326.454 -27.442 295.734 
ATOM   5853  C5'  DC A 285    -326.453 -27.850 294.353 
ATOM   5854  C4'  DC A 285    -327.611 -28.792 294.090 
ATOM   5855  O4'  DC A 285    -327.263 -30.183 294.345 
ATOM   5856  C3'  DC A 285    -328.861 -28.562 294.938 
ATOM   5857  O3'  DC A 285    -330.012 -28.813 294.140 
ATOM   5858  C2'  DC A 285    -328.788 -29.628 296.032 
ATOM   5859  C1'  DC A 285    -328.287 -30.761 295.141 
ATOM   5860  N1   DC A 285    -327.697 -31.900 295.897 
ATOM   5861  C2   DC A 285    -327.877 -33.183 295.385 
ATOM   5862  O2   DC A 285    -328.513 -33.321 294.333 
ATOM   5863  N3   DC A 285    -327.347 -34.235 296.059 
ATOM   5864  C4   DC A 285    -326.665 -34.043 297.195 
ATOM   5865  N4   DC A 285    -326.167 -35.103 297.816 
ATOM   5866  C5   DC A 285    -326.468 -32.733 297.739 
ATOM   5867  C6   DC A 285    -327.005 -31.695 297.051 
ATOM   5868  P    DG A 286    -331.290 -27.861 294.300 
ATOM   5869  OP1  DG A 286    -331.110 -26.647 293.474 
ATOM   5870  OP2  DG A 286    -331.562 -27.635 295.737 
ATOM   5871  O5'  DG A 286    -332.444 -28.775 293.672 
ATOM   5872  C5'  DG A 286    -332.104 -29.713 292.635 
ATOM   5873  C4'  DG A 286    -332.791 -31.041 292.890 
ATOM   5874  O4'  DG A 286    -332.001 -31.921 293.739 
ATOM   5875  C3'  DG A 286    -334.144 -30.964 293.598 
ATOM   5876  O3'  DG A 286    -335.002 -31.962 293.061 
ATOM   5877  C2'  DG A 286    -333.840 -31.315 295.054 
ATOM   5878  C1'  DG A 286    -332.842 -32.433 294.761 
ATOM   5879  N9   DG A 286    -331.988 -32.795 295.927 
ATOM   5880  C8   DG A 286    -331.489 -31.986 296.924 
ATOM   5881  N7   DG A 286    -330.764 -32.622 297.813 
ATOM   5882  C5   DG A 286    -330.785 -33.944 297.373 
ATOM   5883  C6   DG A 286    -330.177 -35.102 297.925 
ATOM   5884  O6   DG A 286    -329.483 -35.199 298.934 
ATOM   5885  N1   DG A 286    -330.455 -36.242 297.158 
ATOM   5886  C2   DG A 286    -331.219 -36.261 296.008 
ATOM   5887  N2   DG A 286    -331.365 -37.452 295.422 
ATOM   5888  N3   DG A 286    -331.789 -35.175 295.490 
ATOM   5889  C4   DG A 286    -331.529 -34.061 296.223 
ATOM   5890  P    DA A 287    -336.547 -31.615 292.829 
ATOM   5891  OP1  DA A 287    -336.710 -30.926 291.529 
ATOM   5892  OP2  DA A 287    -337.079 -30.903 294.012 
ATOM   5893  O5'  DA A 287    -337.191 -33.077 292.748 
ATOM   5894  C5'  DA A 287    -336.393 -34.164 292.242 
ATOM   5895  C4'  DA A 287    -336.579 -35.391 293.112 
ATOM   5896  O4'  DA A 287    -335.648 -35.425 294.231 
ATOM   5897  C3'  DA A 287    -337.951 -35.539 293.770 
ATOM   5898  O3'  DA A 287    -338.303 -36.917 293.795 
ATOM   5899  C2'  DA A 287    -337.743 -35.066 295.209 
ATOM   5900  C1'  DA A 287    -336.378 -35.715 295.413 
ATOM   5901  N9   DA A 287    -335.620 -35.164 296.572 
ATOM   5902  C8   DA A 287    -335.605 -33.882 297.043 
ATOM   5903  N7   DA A 287    -334.841 -33.713 298.077 
ATOM   5904  C5   DA A 287    -334.309 -34.975 298.311 
ATOM   5905  C6   DA A 287    -333.416 -35.461 299.279 
ATOM   5906  N6   DA A 287    -332.874 -34.697 300.237 
ATOM   5907  N1   DA A 287    -333.098 -36.768 299.226 
ATOM   5908  C2   DA A 287    -333.638 -37.523 298.270 
ATOM   5909  N3   DA A 287    -334.479 -37.182 297.319 
ATOM   5910  C4   DA A 287    -334.782 -35.869 297.394 
ATOM   5911  P    DT A 288    -339.821 -37.335 293.504 
ATOM   5912  OP1  DT A 288    -340.043 -37.414 292.042 
ATOM   5913  OP2  DT A 288    -340.733 -36.442 294.252 
ATOM   5914  O5'  DT A 288    -339.871 -38.805 294.135 
ATOM   5915  C5'  DT A 288    -338.670 -39.600 294.148 
ATOM   5916  C4'  DT A 288    -338.515 -40.283 295.493 
ATOM   5917  O4'  DT A 288    -337.799 -39.456 296.456 
ATOM   5918  C3'  DT A 288    -339.815 -40.642 296.211 
ATOM   5919  O3'  DT A 288    -339.642 -41.883 296.883 
ATOM   5920  C2'  DT A 288    -339.996 -39.543 297.259 
ATOM   5921  C1'  DT A 288    -338.530 -39.451 297.672 
ATOM   5922  N1   DT A 288    -338.193 -38.202 298.409 
ATOM   5923  C2   DT A 288    -337.241 -38.295 299.397 
ATOM   5924  O2   DT A 288    -336.680 -39.340 299.679 
ATOM   5925  N3   DT A 288    -336.956 -37.118 300.059 
ATOM   5926  C4   DT A 288    -337.528 -35.885 299.821 
ATOM   5927  O4   DT A 288    -337.191 -34.899 300.480 
ATOM   5928  C5   DT A 288    -338.515 -35.887 298.767 
ATOM   5929  C7   DT A 288    -339.189 -34.585 298.443 
ATOM   5930  C6   DT A 288    -338.813 -37.017 298.107 
ATOM   5931  P    DG A 289    -340.848 -42.937 296.891 
ATOM   5932  OP1  DG A 289    -340.821 -43.730 295.642 
ATOM   5933  OP2  DG A 289    -342.116 -42.235 297.188 
ATOM   5934  O5'  DG A 289    -340.446 -43.867 298.129 
ATOM   5935  C5'  DG A 289    -339.053 -44.042 298.447 
ATOM   5936  C4'  DG A 289    -338.847 -43.942 299.946 
ATOM   5937  O4'  DG A 289    -338.621 -42.572 300.385 
ATOM   5938  C3'  DG A 289    -340.014 -44.419 300.810 
ATOM   5939  O3'  DG A 289    -339.495 -45.061 301.969 
ATOM   5940  C2'  DG A 289    -340.724 -43.137 301.244 
ATOM   5941  C1'  DG A 289    -339.465 -42.313 301.497 
ATOM   5942  N9   DG A 289    -339.710 -40.846 301.560 
ATOM   5943  C8   DG A 289    -340.621 -40.084 300.860 
ATOM   5944  N7   DG A 289    -340.584 -38.806 301.151 
ATOM   5945  C5   DG A 289    -339.579 -38.715 302.113 
ATOM   5946  C6   DG A 289    -339.079 -37.583 302.808 
ATOM   5947  O6   DG A 289    -339.427 -36.410 302.717 
ATOM   5948  N1   DG A 289    -338.055 -37.939 303.697 
ATOM   5949  C2   DG A 289    -337.576 -39.220 303.889 
ATOM   5950  N2   DG A 289    -336.594 -39.352 304.783 
ATOM   5951  N3   DG A 289    -338.045 -40.282 303.235 
ATOM   5952  C4   DG A 289    -339.039 -39.953 302.369 
ATOM   5953  P    DG A 290    -340.223 -46.377 302.519 
ATOM   5954  OP1  DG A 290    -339.737 -47.560 301.774 
ATOM   5955  OP2  DG A 290    -341.688 -46.168 302.522 
ATOM   5956  O5'  DG A 290    -339.685 -46.429 304.025 
ATOM   5957  C5'  DG A 290    -338.382 -45.892 304.320 
ATOM   5958  C4'  DG A 290    -338.436 -45.071 305.593 
ATOM   5959  O4'  DG A 290    -338.788 -43.680 305.341 
ATOM   5960  C3'  DG A 290    -339.456 -45.527 306.636 
ATOM   5961  O3'  DG A 290    -338.905 -45.336 307.933 
ATOM   5962  C2'  DG A 290    -340.638 -44.572 306.465 
ATOM   5963  C1'  DG A 290    -339.812 -43.306 306.250 
ATOM   5964  N9   DG A 290    -340.582 -42.184 305.643 
ATOM   5965  C8   DG A 290    -341.601 -42.227 304.717 
ATOM   5966  N7   DG A 290    -342.072 -41.049 304.386 
ATOM   5967  C5   DG A 290    -341.311 -40.163 305.148 
ATOM   5968  C6   DG A 290    -341.360 -38.747 305.220 
ATOM   5969  O6   DG A 290    -342.095 -37.970 304.617 
ATOM   5970  N1   DG A 290    -340.410 -38.248 306.122 
ATOM   5971  C2   DG A 290    -339.529 -39.017 306.857 
ATOM   5972  N2   DG A 290    -338.700 -38.349 307.663 
ATOM   5973  N3   DG A 290    -339.484 -40.346 306.789 
ATOM   5974  C4   DG A 290    -340.400 -40.846 305.918 
ATOM   5975  P    DA A 291    -339.173 -46.441 309.060 
ATOM   5976  OP1  DA A 291    -338.192 -47.540 308.921 
ATOM   5977  OP2  DA A 291    -340.599 -46.836 309.038 
ATOM   5978  O5'  DA A 291    -338.867 -45.611 310.394 
ATOM   5979  C5'  DA A 291    -337.902 -44.543 310.346 
ATOM   5980  C4'  DA A 291    -338.427 -43.337 311.099 
ATOM   5981  O4'  DA A 291    -339.222 -42.457 310.254 
ATOM   5982  C3'  DA A 291    -339.345 -43.640 312.283 
ATOM   5983  O3'  DA A 291    -339.086 -42.701 313.319 
ATOM   5984  C2'  DA A 291    -340.757 -43.397 311.750 
ATOM   5985  C1'  DA A 291    -340.427 -42.149 310.938 
ATOM   5986  N9   DA A 291    -341.461 -41.804 309.922 
ATOM   5987  C8   DA A 291    -342.240 -42.650 309.185 
ATOM   5988  N7   DA A 291    -343.054 -42.042 308.378 
ATOM   5989  C5   DA A 291    -342.797 -40.696 308.593 
ATOM   5990  C6   DA A 291    -343.339 -39.527 308.035 
ATOM   5991  N6   DA A 291    -344.299 -39.530 307.099 
ATOM   5992  N1   DA A 291    -342.857 -38.350 308.475 
ATOM   5993  C2   DA A 291    -341.902 -38.352 309.404 
ATOM   5994  N3   DA A 291    -341.323 -39.375 309.995 
ATOM   5995  C4   DA A 291    -341.823 -40.540 309.538 
ATOM   5996  P    DT A 292    -339.087 -43.201 314.840 
ATOM   5997  OP1  DT A 292    -337.764 -43.775 315.173 
ATOM   5998  OP2  DT A 292    -340.253 -44.082 315.071 
ATOM   5999  O5'  DT A 292    -339.290 -41.824 315.626 
ATOM   6000  C5'  DT A 292    -338.784 -40.607 315.046 
ATOM   6001  C4'  DT A 292    -339.811 -39.500 315.185 
ATOM   6002  O4'  DT A 292    -340.747 -39.467 314.070 
ATOM   6003  C3'  DT A 292    -340.710 -39.578 316.418 
ATOM   6004  O3'  DT A 292    -340.956 -38.259 316.893 
ATOM   6005  C2'  DT A 292    -342.025 -40.162 315.903 
ATOM   6006  C1'  DT A 292    -342.063 -39.381 314.593 
ATOM   6007  N1   DT A 292    -343.000 -39.950 313.584 
ATOM   6008  C2   DT A 292    -343.651 -39.059 312.764 
ATOM   6009  O2   DT A 292    -343.491 -37.854 312.834 
ATOM   6010  N3   DT A 292    -344.512 -39.624 311.842 
ATOM   6011  C4   DT A 292    -344.768 -40.970 311.677 
ATOM   6012  O4   DT A 292    -345.561 -41.356 310.815 
ATOM   6013  C5   DT A 292    -344.037 -41.823 312.583 
ATOM   6014  C7   DT A 292    -344.258 -43.304 312.471 
ATOM   6015  C6   DT A 292    -343.195 -41.303 313.489 
ATOM   6016  P    DT A 293    -340.985 -37.996 318.471 
ATOM   6017  OP1  DT A 293    -339.603 -37.802 318.967 
ATOM   6018  OP2  DT A 293    -341.770 -39.058 319.138 
ATOM   6019  O5'  DT A 293    -341.782 -36.611 318.546 
ATOM   6020  C5'  DT A 293    -341.679 -35.685 317.447 
ATOM   6021  C4'  DT A 293    -343.046 -35.124 317.112 
ATOM   6022  O4'  DT A 293    -343.766 -35.950 316.154 
ATOM   6023  C3'  DT A 293    -344.017 -34.990 318.285 
ATOM   6024  O3'  DT A 293    -344.789 -33.808 318.112 
ATOM   6025  C2'  DT A 293    -344.944 -36.199 318.160 
ATOM   6026  C1'  DT A 293    -345.082 -36.159 316.642 
ATOM   6027  N1   DT A 293    -345.599 -37.427 316.054 
ATOM   6028  C2   DT A 293    -346.409 -37.319 314.950 
ATOM   6029  O2   DT A 293    -346.711 -36.249 314.449 
ATOM   6030  N3   DT A 293    -346.870 -38.514 314.432 
ATOM   6031  C4   DT A 293    -346.593 -39.776 314.917 
ATOM   6032  O4   DT A 293    -347.064 -40.775 314.369 
ATOM   6033  C5   DT A 293    -345.734 -39.786 316.078 
ATOM   6034  C7   DT A 293    -345.384 -41.120 316.669 
ATOM   6035  C6   DT A 293    -345.273 -38.639 316.602 
ATOM   6036  P    DC A 294    -345.129 -32.909 319.392 
ATOM   6037  OP1  DC A 294    -343.996 -32.000 319.675 
ATOM   6038  OP2  DC A 294    -345.558 -33.779 320.510 
ATOM   6039  O5'  DC A 294    -346.378 -32.063 318.860 
ATOM   6040  C5'  DC A 294    -346.468 -31.757 317.456 
ATOM   6041  C4'  DC A 294    -347.885 -31.979 316.967 
ATOM   6042  O4'  DC A 294    -348.115 -33.350 316.532 
ATOM   6043  C3'  DC A 294    -348.990 -31.727 317.993 
ATOM   6044  O3'  DC A 294    -350.108 -31.144 317.334 
ATOM   6045  C2'  DC A 294    -349.387 -33.121 318.483 
ATOM   6046  C1'  DC A 294    -349.320 -33.811 317.124 
ATOM   6047  N1   DC A 294    -349.253 -35.297 317.210 
ATOM   6048  C2   DC A 294    -349.890 -36.034 316.215 
ATOM   6049  O2   DC A 294    -350.477 -35.431 315.310 
ATOM   6050  N3   DC A 294    -349.841 -37.389 316.277 
ATOM   6051  C4   DC A 294    -349.193 -38.005 317.274 
ATOM   6052  N4   DC A 294    -349.174 -39.329 317.289 
ATOM   6053  C5   DC A 294    -348.532 -37.265 318.307 
ATOM   6054  C6   DC A 294    -348.593 -35.912 318.229 
ATOM   6055  P    DC A 295    -350.925 -29.984 318.072 
ATOM   6056  OP1  DC A 295    -350.251 -28.684 317.850 
ATOM   6057  OP2  DC A 295    -351.158 -30.361 319.483 
ATOM   6058  O5'  DC A 295    -352.310 -30.014 317.272 
ATOM   6059  C5'  DC A 295    -352.309 -30.422 315.891 
ATOM   6060  C4'  DC A 295    -353.467 -31.364 315.628 
ATOM   6061  O4'  DC A 295    -353.120 -32.755 315.883 
ATOM   6062  C3'  DC A 295    -354.718 -31.134 316.476 
ATOM   6063  O3'  DC A 295    -355.868 -31.385 315.677 
ATOM   6064  C2'  DC A 295    -354.645 -32.200 317.569 
ATOM   6065  C1'  DC A 295    -354.143 -33.333 316.679 
ATOM   6066  N1   DC A 295    -353.553 -34.472 317.435 
ATOM   6067  C2   DC A 295    -353.733 -35.755 316.923 
ATOM   6068  O2   DC A 295    -354.370 -35.893 315.871 
ATOM   6069  N3   DC A 295    -353.204 -36.807 317.597 
ATOM   6070  C4   DC A 295    -352.521 -36.616 318.732 
ATOM   6071  N4   DC A 295    -352.024 -37.675 319.354 
ATOM   6072  C5   DC A 295    -352.325 -35.305 319.277 
ATOM   6073  C6   DC A 295    -352.862 -34.267 318.589 
ATOM   6074  P    DT A 296    -357.146 -30.434 315.838 
ATOM   6075  OP1  DT A 296    -356.967 -29.219 315.012 
ATOM   6076  OP2  DT A 296    -357.419 -30.208 317.274 
ATOM   6077  O5'  DT A 296    -358.300 -31.348 315.210 
ATOM   6078  C5'  DT A 296    -357.960 -32.286 314.173 
ATOM   6079  C4'  DT A 296    -358.648 -33.613 314.428 
ATOM   6080  O4'  DT A 296    -357.857 -34.493 315.277 
ATOM   6081  C3'  DT A 296    -360.000 -33.536 315.136 
ATOM   6082  O3'  DT A 296    -360.859 -34.535 314.599 
ATOM   6083  C2'  DT A 296    -359.696 -33.888 316.592 
ATOM   6084  C1'  DT A 296    -358.699 -35.005 316.299 
ATOM   6085  N1   DT A 296    -357.845 -35.367 317.464 
ATOM   6086  C2   DT A 296    -357.488 -36.688 317.591 
ATOM   6087  O2   DT A 296    -357.837 -37.548 316.802 
ATOM   6088  N3   DT A 296    -356.697 -36.985 318.684 
ATOM   6089  C4   DT A 296    -356.245 -36.094 319.636 
ATOM   6090  O4   DT A 296    -355.541 -36.478 320.571 
ATOM   6091  C5   DT A 296    -356.672 -34.731 319.416 
ATOM   6092  C7   DT A 296    -356.225 -33.696 320.407 
ATOM   6093  C6   DT A 296    -357.442 -34.414 318.363 
ATOM   6094  P    DC A 297    -362.404 -34.187 314.367 
ATOM   6095  OP1  DC A 297    -362.567 -33.498 313.067 
ATOM   6096  OP2  DC A 297    -362.935 -33.476 315.550 
ATOM   6097  O5'  DC A 297    -363.048 -35.650 314.285 
ATOM   6098  C5'  DC A 297    -362.250 -36.737 313.780 
ATOM   6099  C4'  DC A 297    -362.436 -37.964 314.650 
ATOM   6100  O4'  DC A 297    -361.504 -37.997 315.769 
ATOM   6101  C3'  DC A 297    -363.807 -38.112 315.308 
ATOM   6102  O3'  DC A 297    -364.160 -39.489 315.333 
ATOM   6103  C2'  DC A 297    -363.600 -37.638 316.747 
ATOM   6104  C1'  DC A 297    -362.235 -38.287 316.951 
ATOM   6105  N1   DC A 297    -361.477 -37.737 318.109 
ATOM   6106  C2   DC A 297    -360.669 -38.611 318.832 
ATOM   6107  O2   DC A 297    -360.615 -39.796 318.485 
ATOM   6108  N3   DC A 297    -359.972 -38.128 319.892 
ATOM   6109  C4   DC A 297    -360.058 -36.837 320.235 
ATOM   6110  N4   DC A 297    -359.358 -36.415 321.277 
ATOM   6111  C5   DC A 297    -360.883 -35.921 319.506 
ATOM   6112  C6   DC A 297    -361.573 -36.423 318.450 
ATOM   6113  P    DT A 298    -365.678 -39.907 315.042 
ATOM   6114  OP1  DT A 298    -365.899 -39.986 313.580 
ATOM   6115  OP2  DT A 298    -366.590 -39.015 315.789 
ATOM   6116  O5'  DT A 298    -365.727 -41.377 315.673 
ATOM   6117  C5'  DT A 298    -364.527 -42.173 315.686 
ATOM   6118  C4'  DT A 298    -364.371 -42.855 317.031 
ATOM   6119  O4'  DT A 298    -363.656 -42.029 317.993 
ATOM   6120  C3'  DT A 298    -365.672 -43.214 317.749 
ATOM   6121  O3'  DT A 298    -365.498 -44.456 318.421 
ATOM   6122  C2'  DT A 298    -365.852 -42.115 318.796 
ATOM   6123  C1'  DT A 298    -364.386 -42.024 319.210 
ATOM   6124  N1   DT A 298    -364.050 -40.774 319.947 
ATOM   6125  C2   DT A 298    -363.098 -40.867 320.934 
ATOM   6126  O2   DT A 298    -362.536 -41.912 321.217 
ATOM   6127  N3   DT A 298    -362.812 -39.690 321.596 
ATOM   6128  C4   DT A 298    -363.385 -38.457 321.358 
ATOM   6129  O4   DT A 298    -363.047 -37.471 322.018 
ATOM   6130  C5   DT A 298    -364.372 -38.460 320.305 
ATOM   6131  C7   DT A 298    -365.045 -37.157 319.981 
ATOM   6132  C6   DT A 298    -364.670 -39.590 319.645 
ATOM   6133  P    DC A 299    -366.705 -45.509 318.429 
ATOM   6134  OP1  DC A 299    -366.678 -46.302 317.180 
ATOM   6135  OP2  DC A 299    -367.973 -44.808 318.726 
ATOM   6136  O5'  DC A 299    -366.303 -46.440 319.667 
ATOM   6137  C5'  DC A 299    -364.909 -46.614 319.985 
ATOM   6138  C4'  DC A 299    -364.703 -46.514 321.484 
ATOM   6139  O4'  DC A 299    -364.478 -45.144 321.922 
ATOM   6140  C3'  DC A 299    -365.870 -46.991 322.348 
ATOM   6141  O3'  DC A 299    -365.352 -47.633 323.507 
ATOM   6142  C2'  DC A 299    -366.581 -45.709 322.781 
ATOM   6143  C1'  DC A 299    -365.321 -44.886 323.035 
ATOM   6144  N1   DC A 299    -365.567 -43.418 323.098 
ATOM   6145  C2   DC A 299    -364.791 -42.667 323.977 
ATOM   6146  O2   DC A 299    -363.937 -43.244 324.662 
ATOM   6147  N3   DC A 299    -365.000 -41.327 324.050 
ATOM   6148  C4   DC A 299    -365.934 -40.740 323.292
[truncated: 415,700 more chars]
