# Supplementary material for: Characterization of lncRNA-protein interactions associated with Prostate cancer and Androgen receptors by molecular docking simulations
Source: Biochem Biophys Rep. 2025 Mar 9;42:101959. doi: 10.1016/j.bbrep.2025.101959 (PMC11929892; doi:10.1016/j.bbrep.2025.101959)
Supplement: Multimedia component 95 [file mmc95.zip › mmc95.pdb]

REMARK Number:    84
REMARK Ligand:     lig_628dcb8434e2f.pdb
REMARK Contact:     0     0     0
REMARK Score:  -140.37
REMARK RMSD:    748.74
MODEL       84
ATOM      1  N   ALA A  24      30.357  -5.473 -24.875 
ATOM      2  CA  ALA A  24      30.515  -4.000 -24.871 
ATOM      3  CB  ALA A  24      29.364  -3.347 -25.653 
ATOM      4  C   ALA A  24      30.496  -3.471 -23.474 
ATOM      5  O   ALA A  24      31.409  -3.720 -22.690 
ATOM      6  N   GLN A  25      29.435  -2.716 -23.129 
ATOM      7  CA  GLN A  25      29.334  -2.167 -21.810 
ATOM      8  CB  GLN A  25      28.209  -1.135 -21.640 
ATOM      9  CG  GLN A  25      28.449   0.131 -22.464 
ATOM     10  CD  GLN A  25      27.291   1.085 -22.227 
ATOM     11  OE1 GLN A  25      26.895   1.324 -21.089 
ATOM     12  NE2 GLN A  25      26.734   1.652 -23.331 
ATOM     13  C   GLN A  25      29.084  -3.296 -20.876 
ATOM     14  O   GLN A  25      28.668  -4.376 -21.290 
ATOM     15  N   ASP A  26      29.382  -3.075 -19.584 
ATOM     16  CA  ASP A  26      29.211  -4.105 -18.606 
ATOM     17  CB  ASP A  26      30.274  -4.043 -17.495 
ATOM     18  CG  ASP A  26      30.054  -5.171 -16.494 
ATOM     19  OD1 ASP A  26      28.986  -5.191 -15.826 
ATOM     20  OD2 ASP A  26      30.966  -6.032 -16.381 
ATOM     21  C   ASP A  26      27.866  -3.939 -17.988 
ATOM     22  O   ASP A  26      27.612  -2.985 -17.253 
ATOM     23  N   ASN A  27      26.945  -4.872 -18.288 
ATOM     24  CA  ASN A  27      25.662  -4.773 -17.669 
ATOM     25  CB  ASN A  27      24.503  -4.752 -18.683 
ATOM     26  CG  ASN A  27      24.583  -3.452 -19.471 
ATOM     27  OD1 ASN A  27      24.658  -2.366 -18.897 
ATOM     28  ND2 ASN A  27      24.568  -3.560 -20.827 
ATOM     29  C   ASN A  27      25.467  -5.984 -16.812 
ATOM     30  O   ASN A  27      24.473  -6.696 -16.949 
ATOM     31  N   SER A  28      26.402  -6.226 -15.873 
ATOM     32  CA  SER A  28      26.317  -7.361 -15.002 
ATOM     33  CB  SER A  28      27.559  -7.517 -14.112 
ATOM     34  OG  SER A  28      28.707  -7.731 -14.919 
ATOM     35  C   SER A  28      25.149  -7.145 -14.100 
ATOM     36  O   SER A  28      24.492  -8.089 -13.668 
ATOM     37  N   ARG A  29      24.868  -5.864 -13.806 
ATOM     38  CA  ARG A  29      23.821  -5.471 -12.913 
ATOM     39  CB  ARG A  29      23.787  -3.948 -12.704 
ATOM     40  CG  ARG A  29      25.152  -3.369 -12.324 
ATOM     41  CD  ARG A  29      25.113  -1.897 -11.913 
ATOM     42  NE  ARG A  29      26.512  -1.383 -11.942 
ATOM     43  CZ  ARG A  29      27.390  -1.720 -10.952 
ATOM     44  NH1 ARG A  29      27.024  -2.618  -9.991 
ATOM     45  NH2 ARG A  29      28.642  -1.178 -10.929 
ATOM     46  C   ARG A  29      22.506  -5.884 -13.504 
ATOM     47  O   ARG A  29      21.579  -6.255 -12.784 
ATOM     48  N   TYR A  30      22.378  -5.784 -14.840 
ATOM     49  CA  TYR A  30      21.164  -6.163 -15.505 
ATOM     50  CB  TYR A  30      21.186  -5.817 -17.003 
ATOM     51  CG  TYR A  30      19.900  -6.271 -17.606 
ATOM     52  CD1 TYR A  30      18.727  -5.600 -17.348 
ATOM     53  CD2 TYR A  30      19.876  -7.357 -18.449 
ATOM     54  CE1 TYR A  30      17.543  -6.018 -17.911 
ATOM     55  CE2 TYR A  30      18.698  -7.778 -19.016 
ATOM     56  CZ  TYR A  30      17.529  -7.109 -18.746 
ATOM     57  OH  TYR A  30      16.316  -7.539 -19.327 
ATOM     58  C   TYR A  30      20.959  -7.638 -15.363 
ATOM     59  O   TYR A  30      19.855  -8.092 -15.068 
ATOM     60  N   THR A  31      22.033  -8.431 -15.551 
ATOM     61  CA  THR A  31      21.926  -9.861 -15.473 
ATOM     62  CB  THR A  31      23.230 -10.559 -15.736 
ATOM     63  OG1 THR A  31      23.715 -10.225 -17.028 
ATOM     64  CG2 THR A  31      23.003 -12.080 -15.628 
ATOM     65  C   THR A  31      21.490 -10.229 -14.091 
ATOM     66  O   THR A  31      20.646 -11.105 -13.907 
ATOM     67  N   HIS A  32      22.064  -9.557 -13.079 
ATOM     68  CA  HIS A  32      21.744  -9.842 -11.711 
ATOM     69  ND1 HIS A  32      22.771 -10.826  -8.882 
ATOM     70  CG  HIS A  32      22.450  -9.554  -9.301 
ATOM     71  CB  HIS A  32      22.623  -9.069 -10.710 
ATOM     72  NE2 HIS A  32      22.010  -9.743  -7.096 
ATOM     73  CD2 HIS A  32      21.986  -8.905  -8.198 
ATOM     74  CE1 HIS A  32      22.488 -10.885  -7.556 
ATOM     75  C   HIS A  32      20.311  -9.481 -11.477 
ATOM     76  O   HIS A  32      19.604 -10.145 -10.722 
ATOM     77  N   PHE A  33      19.841  -8.406 -12.133 
ATOM     78  CA  PHE A  33      18.494  -7.942 -11.975 
ATOM     79  CB  PHE A  33      18.233  -6.698 -12.850 
ATOM     80  CG  PHE A  33      16.831  -6.221 -12.683 
ATOM     81  CD1 PHE A  33      15.822  -6.729 -13.471 
ATOM     82  CD2 PHE A  33      16.525  -5.261 -11.749 
ATOM     83  CE1 PHE A  33      14.528  -6.288 -13.327 
ATOM     84  CE2 PHE A  33      15.232  -4.815 -11.599 
ATOM     85  CZ  PHE A  33      14.232  -5.330 -12.388 
ATOM     86  C   PHE A  33      17.577  -9.044 -12.410 
ATOM     87  O   PHE A  33      16.584  -9.337 -11.745 
ATOM     88  N   LEU A  34      17.891  -9.694 -13.546 
ATOM     89  CA  LEU A  34      17.052 -10.740 -14.056 
ATOM     90  CB  LEU A  34      17.509 -11.262 -15.429 
ATOM     91  CG  LEU A  34      17.352 -10.227 -16.561 
ATOM     92  CD1 LEU A  34      17.815 -10.799 -17.911 
ATOM     93  CD2 LEU A  34      15.914  -9.684 -16.622 
ATOM     94  C   LEU A  34      17.034 -11.895 -13.105 
ATOM     95  O   LEU A  34      15.977 -12.463 -12.835 
ATOM     96  N   THR A  35      18.201 -12.276 -12.555 
ATOM     97  CA  THR A  35      18.222 -13.429 -11.706 
ATOM     98  CB  THR A  35      19.611 -13.827 -11.277 
ATOM     99  OG1 THR A  35      19.582 -15.110 -10.672 
ATOM    100  CG2 THR A  35      20.183 -12.793 -10.291 
ATOM    101  C   THR A  35      17.370 -13.183 -10.496 
ATOM    102  O   THR A  35      16.600 -14.054 -10.093 
ATOM    103  N   GLN A  36      17.510 -12.004  -9.861 
ATOM    104  CA  GLN A  36      16.760 -11.714  -8.673 
ATOM    105  CB  GLN A  36      17.330 -10.515  -7.900 
ATOM    106  CG  GLN A  36      18.719 -10.776  -7.318 
ATOM    107  CD  GLN A  36      19.161  -9.521  -6.583 
ATOM    108  OE1 GLN A  36      18.999  -8.403  -7.076 
ATOM    109  NE2 GLN A  36      19.727  -9.702  -5.360 
ATOM    110  C   GLN A  36      15.306 -11.414  -8.928 
ATOM    111  O   GLN A  36      14.428 -11.820  -8.172 
ATOM    112  N   HIS A  37      15.041 -10.560  -9.926 
ATOM    113  CA  HIS A  37      13.739 -10.030 -10.232 
ATOM    114  ND1 HIS A  37      13.488  -7.875  -7.943 
ATOM    115  CG  HIS A  37      14.262  -7.931  -9.081 
ATOM    116  CB  HIS A  37      13.787  -8.508 -10.384 
ATOM    117  NE2 HIS A  37      15.483  -7.062  -7.395 
ATOM    118  CD2 HIS A  37      15.476  -7.429  -8.730 
ATOM    119  CE1 HIS A  37      14.268  -7.348  -6.966 
ATOM    120  C   HIS A  37      12.906 -10.649 -11.327 
ATOM    121  O   HIS A  37      11.752 -10.256 -11.466 
ATOM    122  N   TYR A  38      13.434 -11.530 -12.202 
ATOM    123  CA  TYR A  38      12.632 -11.883 -13.350 
ATOM    124  CB  TYR A  38      13.334 -11.414 -14.642 
ATOM    125  CG  TYR A  38      12.655 -11.872 -15.887 
ATOM    126  CD1 TYR A  38      11.465 -11.319 -16.304 
ATOM    127  CD2 TYR A  38      13.246 -12.841 -16.668 
ATOM    128  CE1 TYR A  38      10.868 -11.746 -17.467 
ATOM    129  CE2 TYR A  38      12.653 -13.271 -17.830 
ATOM    130  CZ  TYR A  38      11.459 -12.724 -18.231 
ATOM    131  OH  TYR A  38      10.848 -13.164 -19.425 
ATOM    132  C   TYR A  38      12.379 -13.364 -13.432 
ATOM    133  O   TYR A  38      13.285 -14.174 -13.250 
ATOM    134  N   ASP A  39      11.102 -13.741 -13.690 
ATOM    135  CA  ASP A  39      10.698 -15.112 -13.886 
ATOM    136  CB  ASP A  39      10.028 -15.729 -12.643 
ATOM    137  CG  ASP A  39       9.940 -17.238 -12.841 
ATOM    138  OD1 ASP A  39      10.562 -17.742 -13.815 
ATOM    139  OD2 ASP A  39       9.249 -17.904 -12.025 
ATOM    140  C   ASP A  39       9.669 -15.081 -14.984 
ATOM    141  O   ASP A  39       8.529 -14.682 -14.754 
ATOM    142  N   ALA A  40      10.037 -15.519 -16.207 
ATOM    143  CA  ALA A  40       9.168 -15.355 -17.343 
ATOM    144  CB  ALA A  40       9.809 -15.843 -18.652 
ATOM    145  C   ALA A  40       7.861 -16.082 -17.196 
ATOM    146  O   ALA A  40       6.812 -15.469 -17.390 
ATOM    147  N   LYS A  41       7.868 -17.386 -16.837 
ATOM    148  CA  LYS A  41       6.612 -18.091 -16.756 
ATOM    149  CB  LYS A  41       6.394 -19.072 -17.922 
ATOM    150  CG  LYS A  41       6.320 -18.394 -19.293 
ATOM    151  CD  LYS A  41       6.383 -19.380 -20.462 
ATOM    152  CE  LYS A  41       6.315 -18.723 -21.842 
ATOM    153  NZ  LYS A  41       6.395 -19.761 -22.893 
ATOM    154  C   LYS A  41       6.607 -18.900 -15.492 
ATOM    155  O   LYS A  41       6.979 -20.072 -15.469 
ATOM    156  N   PRO A  42       6.164 -18.261 -14.447 
ATOM    157  CA  PRO A  42       6.146 -18.766 -13.096 
ATOM    158  CD  PRO A  42       5.459 -16.998 -14.579 
ATOM    159  CB  PRO A  42       5.693 -17.583 -12.242 
ATOM    160  CG  PRO A  42       4.817 -16.760 -13.203 
ATOM    161  C   PRO A  42       5.350 -19.982 -12.740 
ATOM    162  O   PRO A  42       5.866 -20.776 -11.954 
ATOM    163  N   GLN A  43       4.106 -20.125 -13.253 
ATOM    164  CA  GLN A  43       3.233 -21.210 -12.882 
ATOM    165  CB  GLN A  43       3.921 -22.559 -12.575 
ATOM    166  CG  GLN A  43       2.969 -23.746 -12.437 
ATOM    167  CD  GLN A  43       2.653 -24.258 -13.835 
ATOM    168  OE1 GLN A  43       2.011 -23.577 -14.631 
ATOM    169  NE2 GLN A  43       3.125 -25.496 -14.144 
ATOM    170  C   GLN A  43       2.428 -20.772 -11.677 
ATOM    171  O   GLN A  43       1.781 -19.726 -11.696 
ATOM    172  N   GLY A  44       2.476 -21.564 -10.580 
ATOM    173  CA  GLY A  44       1.617 -21.423  -9.423 
ATOM    174  C   GLY A  44       1.682 -20.099  -8.711 
ATOM    175  O   GLY A  44       0.636 -19.515  -8.436 
ATOM    176  N   ARG A  45       2.881 -19.573  -8.391 
ATOM    177  CA  ARG A  45       2.966 -18.320  -7.681 
ATOM    178  CB  ARG A  45       2.277 -17.177  -8.444 
ATOM    179  CG  ARG A  45       2.951 -16.883  -9.786 
ATOM    180  CD  ARG A  45       2.084 -16.065 -10.743 
ATOM    181  NE  ARG A  45       2.134 -14.640 -10.313 
ATOM    182  CZ  ARG A  45       1.083 -13.819 -10.595 
ATOM    183  NH1 ARG A  45      -0.026 -14.325 -11.205 
ATOM    184  NH2 ARG A  45       1.132 -12.493 -10.270 
ATOM    185  C   ARG A  45       2.353 -18.422  -6.307 
ATOM    186  O   ARG A  45       1.777 -17.453  -5.809 
ATOM    187  N   ASP A  46       2.452 -19.607  -5.663 
ATOM    188  CA  ASP A  46       1.984 -19.790  -4.311 
ATOM    189  CB  ASP A  46       1.250 -21.127  -4.079 
ATOM    190  CG  ASP A  46       2.197 -22.277  -4.390 
ATOM    191  OD1 ASP A  46       3.256 -22.021  -5.022 
ATOM    192  OD2 ASP A  46       1.866 -23.431  -4.005 
ATOM    193  C   ASP A  46       3.161 -19.699  -3.376 
ATOM    194  O   ASP A  46       4.259 -19.317  -3.777 
ATOM    195  N   ASP A  47       2.954 -20.056  -2.089 
ATOM    196  CA  ASP A  47       3.986 -19.963  -1.086 
ATOM    197  CB  ASP A  47       3.505 -20.399   0.311 
ATOM    198  CG  ASP A  47       2.512 -19.366   0.829 
ATOM    199  OD1 ASP A  47       2.392 -18.285   0.192 
ATOM    200  OD2 ASP A  47       1.859 -19.643   1.870 
ATOM    201  C   ASP A  47       5.122 -20.868  -1.453 
ATOM    202  O   ASP A  47       6.290 -20.503  -1.321 
ATOM    203  N   ARG A  48       4.797 -22.077  -1.942 
ATOM    204  CA  ARG A  48       5.781 -23.061  -2.293 
ATOM    205  CB  ARG A  48       5.140 -24.351  -2.823 
ATOM    206  CG  ARG A  48       6.146 -25.430  -3.211 
ATOM    207  CD  ARG A  48       5.521 -26.560  -4.029 
ATOM    208  NE  ARG A  48       5.134 -25.982  -5.348 
ATOM    209  CZ  ARG A  48       4.541 -26.764  -6.297 
ATOM    210  NH1 ARG A  48       4.304 -28.084  -6.046 
ATOM    211  NH2 ARG A  48       4.179 -26.221  -7.497 
ATOM    212  C   ARG A  48       6.632 -22.511  -3.395 
ATOM    213  O   ARG A  48       7.843 -22.722  -3.421 
ATOM    214  N   TYR A  49       6.004 -21.778  -4.332 
ATOM    215  CA  TYR A  49       6.690 -21.207  -5.452 
ATOM    216  CB  TYR A  49       5.716 -20.385  -6.317 
ATOM    217  CG  TYR A  49       6.455 -19.484  -7.246 
ATOM    218  CD1 TYR A  49       6.995 -19.944  -8.423 
ATOM    219  CD2 TYR A  49       6.580 -18.149  -6.930 
ATOM    220  CE1 TYR A  49       7.662 -19.084  -9.266 
ATOM    221  CE2 TYR A  49       7.244 -17.287  -7.767 
ATOM    222  CZ  TYR A  49       7.787 -17.755  -8.938 
ATOM    223  OH  TYR A  49       8.468 -16.868  -9.798 
ATOM    224  C   TYR A  49       7.763 -20.299  -4.937 
ATOM    225  O   TYR A  49       8.907 -20.361  -5.387 
ATOM    226  N   CYS A  50       7.427 -19.442  -3.956 
ATOM    227  CA  CYS A  50       8.387 -18.513  -3.432 
ATOM    228  CB  CYS A  50       7.789 -17.543  -2.401 
ATOM    229  SG  CYS A  50       6.919 -16.168  -3.203 
ATOM    230  C   CYS A  50       9.521 -19.233  -2.772 
ATOM    231  O   CYS A  50      10.680 -18.874  -2.966 
ATOM    232  N   GLU A  51       9.232 -20.282  -1.984 
ATOM    233  CA  GLU A  51      10.291 -20.937  -1.274 
ATOM    234  CB  GLU A  51       9.814 -22.052  -0.328 
ATOM    235  CG  GLU A  51       9.046 -21.500   0.875 
ATOM    236  CD  GLU A  51       8.647 -22.660   1.776 
ATOM    237  OE1 GLU A  51       8.797 -23.834   1.341 
ATOM    238  OE2 GLU A  51       8.191 -22.384   2.918 
ATOM    239  C   GLU A  51      11.271 -21.539  -2.238 
ATOM    240  O   GLU A  51      12.477 -21.471  -2.014 
ATOM    241  N   SER A  52      10.782 -22.163  -3.323 
ATOM    242  CA  SER A  52      11.648 -22.819  -4.266 
ATOM    243  CB  SER A  52      10.871 -23.670  -5.287 
ATOM    244  OG  SER A  52      11.770 -24.296  -6.189 
ATOM    245  C   SER A  52      12.484 -21.840  -5.041 
ATOM    246  O   SER A  52      13.695 -22.015  -5.173 
ATOM    247  N   ILE A  53      11.853 -20.774  -5.572 
ATOM    248  CA  ILE A  53      12.510 -19.830  -6.436 
ATOM    249  CB  ILE A  53      11.569 -18.839  -7.063 
ATOM    250  CG1 ILE A  53      12.268 -18.100  -8.213 
ATOM    251  CG2 ILE A  53      11.022 -17.910  -5.967 
ATOM    252  CD1 ILE A  53      11.307 -17.285  -9.080 
ATOM    253  C   ILE A  53      13.564 -19.071  -5.697 
ATOM    254  O   ILE A  53      14.625 -18.777  -6.243 
ATOM    255  N   MET A  54      13.288 -18.724  -4.431 
ATOM    256  CA  MET A  54      14.208 -17.931  -3.681 
ATOM    257  CB  MET A  54      13.657 -17.630  -2.278 
ATOM    258  CG  MET A  54      14.129 -16.292  -1.716 
ATOM    259  SD  MET A  54      13.400 -14.851  -2.557 
ATOM    260  CE  MET A  54      13.965 -13.641  -1.327 
ATOM    261  C   MET A  54      15.482 -18.715  -3.574 
ATOM    262  O   MET A  54      16.577 -18.162  -3.661 
ATOM    263  N   ARG A  55      15.360 -20.040  -3.377 
ATOM    264  CA  ARG A  55      16.487 -20.926  -3.259 
ATOM    265  CB  ARG A  55      16.035 -22.353  -2.921 
ATOM    266  CG  ARG A  55      15.198 -22.413  -1.641 
ATOM    267  CD  ARG A  55      14.502 -23.757  -1.423 
ATOM    268  NE  ARG A  55      15.339 -24.566  -0.498 
ATOM    269  CZ  ARG A  55      15.110 -25.907  -0.399 
ATOM    270  NH1 ARG A  55      14.168 -26.490  -1.198 
ATOM    271  NH2 ARG A  55      15.823 -26.659   0.486 
ATOM    272  C   ARG A  55      17.249 -20.983  -4.555 
ATOM    273  O   ARG A  55      18.476 -20.907  -4.565 
ATOM    274  N   ARG A  56      16.538 -21.101  -5.694 
ATOM    275  CA  ARG A  56      17.186 -21.258  -6.971 
ATOM    276  CB  ARG A  56      16.203 -21.454  -8.140 
ATOM    277  CG  ARG A  56      15.409 -22.759  -8.083 
ATOM    278  CD  ARG A  56      14.767 -23.128  -9.423 
ATOM    279  NE  ARG A  56      13.877 -22.004  -9.821 
ATOM    280  CZ  ARG A  56      12.561 -22.008  -9.459 
ATOM    281  NH1 ARG A  56      12.047 -23.057  -8.752 
ATOM    282  NH2 ARG A  56      11.757 -20.960  -9.804 
ATOM    283  C   ARG A  56      17.993 -20.038  -7.297 
ATOM    284  O   ARG A  56      19.094 -20.132  -7.842 
ATOM    285  N   ARG A  57      17.434 -18.858  -6.981 
ATOM    286  CA  ARG A  57      17.989 -17.566  -7.272 
ATOM    287  CB  ARG A  57      16.981 -16.432  -7.028 
ATOM    288  CG  ARG A  57      15.720 -16.618  -7.872 
ATOM    289  CD  ARG A  57      16.007 -16.749  -9.368 
ATOM    290  NE  ARG A  57      14.774 -17.286 -10.009 
ATOM    291  CZ  ARG A  57      14.462 -16.937 -11.292 
ATOM    292  NH1 ARG A  57      15.255 -16.058 -11.970 
ATOM    293  NH2 ARG A  57      13.356 -17.462 -11.896 
ATOM    294  C   ARG A  57      19.215 -17.308  -6.446 
ATOM    295  O   ARG A  57      20.047 -16.489  -6.833 
ATOM    296  N   GLY A  58      19.345 -17.952  -5.266 
ATOM    297  CA  GLY A  58      20.518 -17.749  -4.452 
ATOM    298  C   GLY A  58      20.249 -16.676  -3.435 
ATOM    299  O   GLY A  58      21.171 -16.056  -2.910 
ATOM    300  N   LEU A  59      18.957 -16.404  -3.197 
ATOM    301  CA  LEU A  59      18.390 -15.442  -2.291 
ATOM    302  CB  LEU A  59      16.997 -14.993  -2.748 
ATOM    303  CG  LEU A  59      17.057 -14.335  -4.141 
ATOM    304  CD1 LEU A  59      15.690 -13.786  -4.573 
ATOM    305  CD2 LEU A  59      18.175 -13.282  -4.214 
ATOM    306  C   LEU A  59      18.342 -15.875  -0.842 
ATOM    307  O   LEU A  59      17.877 -15.107  -0.005 
ATOM    308  N   THR A  60      18.628 -17.158  -0.543 
ATOM    309  CA  THR A  60      18.521 -17.780   0.758 
ATOM    310  CB  THR A  60      18.422 -19.273   0.655 
ATOM    311  OG1 THR A  60      19.592 -19.810   0.057 
ATOM    312  CG2 THR A  60      17.192 -19.608  -0.204 
ATOM    313  C   THR A  60      19.582 -17.448   1.776 
ATOM    314  O   THR A  60      19.306 -17.592   2.964 
ATOM    315  N   SER A  61      20.833 -17.093   1.412 
ATOM    316  CA  SER A  61      21.758 -16.859   2.493 
ATOM    317  CB  SER A  61      22.957 -17.826   2.485 
ATOM    318  OG  SER A  61      22.517 -19.158   2.702 
ATOM    319  C   SER A  61      22.320 -15.475   2.407 
ATOM    320  O   SER A  61      23.186 -15.209   1.575 
ATOM    321  N   PRO A  62      21.889 -14.572   3.254 
ATOM    322  CA  PRO A  62      20.832 -14.844   4.197 
ATOM    323  CD  PRO A  62      22.847 -13.617   3.787 
ATOM    324  CB  PRO A  62      20.985 -13.822   5.320 
ATOM    325  CG  PRO A  62      22.467 -13.428   5.263 
ATOM    326  C   PRO A  62      19.514 -14.718   3.499 
ATOM    327  O   PRO A  62      19.488 -14.279   2.350 
ATOM    328  N   CYS A  63      18.409 -15.091   4.176 
ATOM    329  CA  CYS A  63      17.107 -15.029   3.577 
ATOM    330  CB  CYS A  63      15.980 -15.525   4.508 
ATOM    331  SG  CYS A  63      16.264 -17.191   5.180 
ATOM    332  C   CYS A  63      16.811 -13.590   3.286 
ATOM    333  O   CYS A  63      16.979 -12.728   4.148 
ATOM    334  N   LYS A  64      16.363 -13.286   2.050 
ATOM    335  CA  LYS A  64      16.024 -11.933   1.733 
ATOM    336  CB  LYS A  64      15.958 -11.675   0.217 
ATOM    337  CG  LYS A  64      15.947 -10.196  -0.175 
ATOM    338  CD  LYS A  64      16.188  -9.974  -1.671 
ATOM    339  CE  LYS A  64      16.192  -8.501  -2.084 
ATOM    340  NZ  LYS A  64      16.367  -8.389  -3.549 
ATOM    341  C   LYS A  64      14.671 -11.685   2.334 
ATOM    342  O   LYS A  64      13.782 -12.531   2.250 
ATOM    343  N   ASP A  65      14.485 -10.514   2.975 
ATOM    344  CA  ASP A  65      13.252 -10.245   3.660 
ATOM    345  CB  ASP A  65      13.310  -8.967   4.522 
ATOM    346  CG  ASP A  65      13.625  -7.757   3.647 
ATOM    347  OD1 ASP A  65      14.224  -7.939   2.553 
ATOM    348  OD2 ASP A  65      13.278  -6.626   4.077 
ATOM    349  C   ASP A  65      12.107 -10.144   2.699 
ATOM    350  O   ASP A  65      11.037 -10.700   2.946 
ATOM    351  N   ILE A  66      12.280  -9.419   1.579 
ATOM    352  CA  ILE A  66      11.198  -9.300   0.645 
ATOM    353  CB  ILE A  66      10.432  -8.019   0.848 
ATOM    354  CG1 ILE A  66       9.083  -8.013   0.109 
ATOM    355  CG2 ILE A  66      11.366  -6.859   0.468 
ATOM    356  CD1 ILE A  66       9.205  -8.016  -1.410 
ATOM    357  C   ILE A  66      11.805  -9.311  -0.725 
ATOM    358  O   ILE A  66      12.863  -8.720  -0.940 
ATOM    359  N   ASN A  67      11.179 -10.019  -1.688 
ATOM    360  CA  ASN A  67      11.720 -10.015  -3.017 
ATOM    361  CB  ASN A  67      12.741 -11.139  -3.259 
ATOM    362  CG  ASN A  67      13.477 -10.847  -4.558 
ATOM    363  OD1 ASN A  67      14.272  -9.911  -4.638 
ATOM    364  ND2 ASN A  67      13.214 -11.676  -5.603 
ATOM    365  C   ASN A  67      10.584 -10.205  -3.973 
ATOM    366  O   ASN A  67       9.740 -11.082  -3.786 
ATOM    367  N   THR A  68      10.556  -9.392  -5.048 
ATOM    368  CA  THR A  68       9.471  -9.467  -5.982 
ATOM    369  CB  THR A  68       8.762  -8.158  -6.145 
ATOM    370  OG1 THR A  68       8.269  -7.721  -4.886 
ATOM    371  CG2 THR A  68       7.598  -8.348  -7.130 
ATOM    372  C   THR A  68       9.996  -9.879  -7.324 
ATOM    373  O   THR A  68      11.059  -9.439  -7.762 
ATOM    374  N   PHE A  69       9.236 -10.761  -8.006 
ATOM    375  CA  PHE A  69       9.601 -11.241  -9.309 
ATOM    376  CB  PHE A  69       9.527 -12.774  -9.435 
ATOM    377  CG  PHE A  69      10.543 -13.384  -8.526 
ATOM    378  CD1 PHE A  69      11.831 -13.609  -8.956 
ATOM    379  CD2 PHE A  69      10.207 -13.734  -7.237 
ATOM    380  CE1 PHE A  69      12.768 -14.171  -8.120 
ATOM    381  CE2 PHE A  69      11.140 -14.295  -6.395 
ATOM    382  CZ  PHE A  69      12.423 -14.515  -6.835 
ATOM    383  C   PHE A  69       8.608 -10.690 -10.287 
ATOM    384  O   PHE A  69       7.415 -10.605 -10.001 
ATOM    385  N   ILE A  70       9.099 -10.300 -11.480 
ATOM    386  CA  ILE A  70       8.279  -9.766 -12.530 
ATOM    387  CB  ILE A  70       8.894  -8.585 -13.228 
ATOM    388  CG1 ILE A  70       9.137  -7.438 -12.235 
ATOM    389  CG2 ILE A  70       7.982  -8.201 -14.407 
ATOM    390  CD1 ILE A  70      10.026  -6.325 -12.786 
ATOM    391  C   ILE A  70       8.146 -10.852 -13.550 
ATOM    392  O   ILE A  70       9.106 -11.572 -13.824 
ATOM    393  N   HIS A  71       6.934 -11.011 -14.122 
ATOM    394  CA  HIS A  71       6.704 -12.056 -15.078 
ATOM    395  ND1 HIS A  71       6.623 -14.322 -12.875 
ATOM    396  CG  HIS A  71       5.646 -13.442 -13.288 
ATOM    397  CB  HIS A  71       5.509 -12.942 -14.696 
ATOM    398  NE2 HIS A  71       5.416 -13.823 -11.074 
ATOM    399  CD2 HIS A  71       4.918 -13.148 -12.176 
ATOM    400  CE1 HIS A  71       6.439 -14.514 -11.544 
ATOM    401  C   HIS A  71       6.415 -11.410 -16.399 
ATOM    402  O   HIS A  71       6.310 -10.188 -16.486 
ATOM    403  N   GLY A  72       6.286 -12.218 -17.476 
ATOM    404  CA  GLY A  72       6.017 -11.656 -18.772 
ATOM    405  C   GLY A  72       7.295 -11.593 -19.560 
ATOM    406  O   GLY A  72       8.294 -12.209 -19.193 
ATOM    407  N   ASN A  73       7.269 -10.867 -20.702 
ATOM    408  CA  ASN A  73       8.405 -10.782 -21.584 
ATOM    409  CB  ASN A  73       8.034 -10.508 -23.057 
ATOM    410  CG  ASN A  73       7.346  -9.151 -23.163 
ATOM    411  OD1 ASN A  73       7.968  -8.146 -23.502 
ATOM    412  ND2 ASN A  73       6.017  -9.119 -22.872 
ATOM    413  C   ASN A  73       9.371  -9.723 -21.133 
ATOM    414  O   ASN A  73       8.994  -8.716 -20.538 
ATOM    415  N   LYS A  74      10.668  -9.952 -21.434 
ATOM    416  CA  LYS A  74      11.764  -9.101 -21.052 
ATOM    417  CB  LYS A  74      13.152  -9.709 -21.329 
ATOM    418  CG  LYS A  74      13.502 -10.903 -20.438 
ATOM    419  CD  LYS A  74      14.866 -11.514 -20.762 
ATOM    420  CE  LYS A  74      14.989 -11.999 -22.206 
ATOM    421  NZ  LYS A  74      16.380 -12.427 -22.480 
ATOM    422  C   LYS A  74      11.726  -7.769 -21.741 
ATOM    423  O   LYS A  74      12.108  -6.759 -21.152 
ATOM    424  N   ARG A  75      11.268  -7.726 -23.005 
ATOM    425  CA  ARG A  75      11.336  -6.518 -23.783 
ATOM    426  CB  ARG A  75      10.706  -6.680 -25.174 
ATOM    427  CG  ARG A  75      11.275  -7.856 -25.964 
ATOM    428  CD  ARG A  75      10.777  -7.928 -27.407 
ATOM    429  NE  ARG A  75       9.288  -7.909 -27.372 
ATOM    430  CZ  ARG A  75       8.587  -9.047 -27.093 
ATOM    431  NH1 ARG A  75       9.247 -10.192 -26.754 
ATOM    432  NH2 ARG A  75       7.223  -9.036 -27.147 
ATOM    433  C   ARG A  75      10.568  -5.434 -23.096 
ATOM    434  O   ARG A  75      11.000  -4.283 -23.058 
ATOM    435  N   SER A  76       9.396  -5.775 -22.533 
ATOM    436  CA  SER A  76       8.562  -4.791 -21.905 
ATOM    437  CB  SER A  76       7.236  -5.385 -21.396 
ATOM    438  OG  SER A  76       6.471  -5.878 -22.487 
ATOM    439  C   SER A  76       9.281  -4.196 -20.730 
ATOM    440  O   SER A  76       9.132  -3.009 -20.441 
ATOM    441  N   ILE A  77      10.063  -5.017 -20.003 
ATOM    442  CA  ILE A  77      10.777  -4.552 -18.848 
ATOM    443  CB  ILE A  77      11.426  -5.664 -18.076 
ATOM    444  CG1 ILE A  77      10.357  -6.647 -17.572 
ATOM    445  CG2 ILE A  77      12.260  -5.039 -16.946 
ATOM    446  CD1 ILE A  77      10.932  -7.947 -17.010 
ATOM    447  C   ILE A  77      11.850  -3.586 -19.254 
ATOM    448  O   ILE A  77      12.029  -2.547 -18.626 
ATOM    449  N   LYS A  78      12.600  -3.902 -20.324 
ATOM    450  CA  LYS A  78      13.670  -3.048 -20.763 
ATOM    451  CB  LYS A  78      14.457  -3.613 -21.957 
ATOM    452  CG  LYS A  78      15.314  -4.836 -21.619 
ATOM    453  CD  LYS A  78      15.896  -5.526 -22.854 
ATOM    454  CE  LYS A  78      16.828  -6.696 -22.531 
ATOM    455  NZ  LYS A  78      16.037  -7.912 -22.246 
ATOM    456  C   LYS A  78      13.105  -1.727 -21.186 
ATOM    457  O   LYS A  78      13.736  -0.686 -21.012 
ATOM    458  N   ALA A  79      11.881  -1.748 -21.741 
ATOM    459  CA  ALA A  79      11.200  -0.603 -22.284 
ATOM    460  CB  ALA A  79       9.821  -0.951 -22.871 
ATOM    461  C   ALA A  79      10.987   0.445 -21.231 
ATOM    462  O   ALA A  79      10.878   1.630 -21.545 
ATOM    463  N   ILE A  80      10.868   0.044 -19.956 
ATOM    464  CA  ILE A  80      10.626   1.016 -18.927 
ATOM    465  CB  ILE A  80      10.255   0.446 -17.581 
ATOM    466  CG1 ILE A  80      11.316  -0.473 -16.984 
ATOM    467  CG2 ILE A  80       8.892  -0.240 -17.747 
ATOM    468  CD1 ILE A  80      10.900  -1.026 -15.623 
ATOM    469  C   ILE A  80      11.745   2.022 -18.874 
ATOM    470  O   ILE A  80      11.546   3.160 -18.452 
ATOM    471  N   CYS A  81      12.966   1.624 -19.275 
ATOM    472  CA  CYS A  81      14.117   2.486 -19.280 
ATOM    473  CB  CYS A  81      15.428   1.734 -19.567 
ATOM    474  SG  CYS A  81      15.754   0.459 -18.312 
ATOM    475  C   CYS A  81      13.959   3.596 -20.289 
ATOM    476  O   CYS A  81      14.689   4.586 -20.237 
ATOM    477  N   GLU A  82      13.062   3.434 -21.284 
ATOM    478  CA  GLU A  82      12.862   4.454 -22.277 
ATOM    479  CB  GLU A  82      12.970   3.920 -23.715 
ATOM    480  CG  GLU A  82      11.961   2.809 -24.013 
ATOM    481  CD  GLU A  82      12.156   2.352 -25.452 
ATOM    482  OE1 GLU A  82      12.213   3.228 -26.356 
ATOM    483  OE2 GLU A  82      12.249   1.114 -25.666 
ATOM    484  C   GLU A  82      11.484   5.028 -22.107 
ATOM    485  O   GLU A  82      10.696   4.562 -21.287 
ATOM    486  N   ASN A  83      11.173   6.085 -22.884 
ATOM    487  CA  ASN A  83       9.911   6.767 -22.808 
ATOM    488  CB  ASN A  83       9.851   8.042 -23.664 
ATOM    489  CG  ASN A  83      10.676   9.103 -22.944 
ATOM    490  OD1 ASN A  83      10.664   9.185 -21.715 
ATOM    491  ND2 ASN A  83      11.416   9.938 -23.723 
ATOM    492  C   ASN A  83       8.817   5.839 -23.229 
ATOM    493  O   ASN A  83       7.665   6.001 -22.831 
ATOM    494  N   LYS A  84       9.156   4.826 -24.043 
ATOM    495  CA  LYS A  84       8.180   3.925 -24.580 
ATOM    496  CB  LYS A  84       8.857   2.817 -25.416 
ATOM    497  CG  LYS A  84       7.921   1.834 -26.122 
ATOM    498  CD  LYS A  84       7.153   0.911 -25.178 
ATOM    499  CE  LYS A  84       6.396  -0.197 -25.909 
ATOM    500  NZ  LYS A  84       7.357  -1.190 -26.441 
ATOM    501  C   LYS A  84       7.386   3.298 -23.466 
ATOM    502  O   LYS A  84       6.161   3.232 -23.563 
ATOM    503  N   ASN A  85       8.029   2.807 -22.383 
ATOM    504  CA  ASN A  85       7.206   2.217 -21.358 
ATOM    505  CB  ASN A  85       7.343   0.680 -21.318 
ATOM    506  CG  ASN A  85       6.232   0.074 -20.468 
ATOM    507  OD1 ASN A  85       5.067   0.455 -20.576 
ATOM    508  ND2 ASN A  85       6.604  -0.897 -19.592 
ATOM    509  C   ASN A  85       7.600   2.737 -20.000 
ATOM    510  O   ASN A  85       7.516   2.004 -19.015 
ATOM    511  N   GLY A  86       7.987   4.025 -19.869 
ATOM    512  CA  GLY A  86       8.358   4.440 -18.541 
ATOM    513  C   GLY A  86       8.406   5.935 -18.432 
ATOM    514  O   GLY A  86       8.529   6.651 -19.426 
ATOM    515  N   ASN A  87       8.313   6.432 -17.176 
ATOM    516  CA  ASN A  87       8.388   7.834 -16.866 
ATOM    517  CB  ASN A  87       7.070   8.434 -16.338 
ATOM    518  CG  ASN A  87       6.033   8.383 -17.450 
ATOM    519  OD1 ASN A  87       5.564   7.312 -17.828 
ATOM    520  ND2 ASN A  87       5.650   9.574 -17.983 
ATOM    521  C   ASN A  87       9.381   7.966 -15.753 
ATOM    522  O   ASN A  87       9.660   7.005 -15.039 
ATOM    523  N   PRO A  88       9.943   9.130 -15.590 
ATOM    524  CA  PRO A  88      10.890   9.367 -14.542 
ATOM    525  CD  PRO A  88       9.915  10.189 -16.582 
ATOM    526  CB  PRO A  88      11.522  10.727 -14.851 
ATOM    527  CG  PRO A  88      10.555  11.384 -15.857 
ATOM    528  C   PRO A  88      10.168   9.304 -13.236 
ATOM    529  O   PRO A  88       9.050   9.812 -13.144 
ATOM    530  N   HIS A  89      10.804   8.706 -12.212 
ATOM    531  CA  HIS A  89      10.210   8.527 -10.923 
ATOM    532  ND1 HIS A  89       7.895   6.729  -9.424 
ATOM    533  CG  HIS A  89       9.268   6.743  -9.344 
ATOM    534  CB  HIS A  89      10.169   7.046 -10.506 
ATOM    535  NE2 HIS A  89       8.415   6.182  -7.333 
ATOM    536  CD2 HIS A  89       9.569   6.408  -8.061 
ATOM    537  CE1 HIS A  89       7.434   6.387  -8.195 
ATOM    538  C   HIS A  89      11.094   9.291 -10.006 
ATOM    539  O   HIS A  89      12.249   9.524 -10.348 
ATOM    540  N   ARG A  90      10.614   9.570  -8.777 
ATOM    541  CA  ARG A  90      11.134  10.633  -7.973 
ATOM    542  CB  ARG A  90      10.638  10.532  -6.524 
ATOM    543  CG  ARG A  90       9.118  10.621  -6.401 
ATOM    544  CD  ARG A  90       8.581  12.052  -6.436 
ATOM    545  NE  ARG A  90       7.099  11.972  -6.308 
ATOM    546  CZ  ARG A  90       6.398  13.027  -5.801 
ATOM    547  NH1 ARG A  90       7.050  14.164  -5.418 
ATOM    548  NH2 ARG A  90       5.043  12.938  -5.660 
ATOM    549  C   ARG A  90      12.627  10.723  -7.915 
ATOM    550  O   ARG A  90      13.186  11.625  -8.535 
ATOM    551  N   GLU A  91      13.353   9.801  -7.262 
ATOM    552  CA  GLU A  91      14.755  10.115  -7.224 
ATOM    553  CB  GLU A  91      15.367  10.061  -5.812 
ATOM    554  CG  GLU A  91      14.958  11.232  -4.914 
ATOM    555  CD  GLU A  91      13.537  11.000  -4.427 
ATOM    556  OE1 GLU A  91      13.280   9.918  -3.836 
ATOM    557  OE2 GLU A  91      12.688  11.907  -4.644 
ATOM    558  C   GLU A  91      15.504   9.143  -8.074 
ATOM    559  O   GLU A  91      15.859   8.056  -7.623 
ATOM    560  N   ASN A  92      15.780   9.542  -9.330 
ATOM    561  CA  ASN A  92      16.570   8.776 -10.253 
ATOM    562  CB  ASN A  92      18.015   8.583  -9.762 
ATOM    563  CG  ASN A  92      18.669   9.953  -9.678 
ATOM    564  OD1 ASN A  92      18.547  10.766 -10.593 
ATOM    565  ND2 ASN A  92      19.371  10.227  -8.547 
ATOM    566  C   ASN A  92      15.991   7.412 -10.460 
ATOM    567  O   ASN A  92      16.733   6.456 -10.678 
ATOM    568  N   LEU A  93      14.653   7.283 -10.421 
ATOM    569  CA  LEU A  93      14.046   5.998 -10.644 
ATOM    570  CB  LEU A  93      13.196   5.499  -9.462 
ATOM    571  CG  LEU A  93      14.013   5.127  -8.208 
ATOM    572  CD1 LEU A  93      13.097   4.644  -7.072 
ATOM    573  CD2 LEU A  93      15.107   4.099  -8.543 
ATOM    574  C   LEU A  93      13.141   6.137 -11.825 
ATOM    575  O   LEU A  93      12.979   7.226 -12.373 
ATOM    576  N   ARG A  94      12.563   5.007 -12.286 
ATOM    577  CA  ARG A  94      11.651   5.047 -13.395 
ATOM    578  CB  ARG A  94      12.264   4.533 -14.706 
ATOM    579  CG  ARG A  94      13.421   5.410 -15.185 
ATOM    580  CD  ARG A  94      13.981   5.008 -16.550 
ATOM    581  NE  ARG A  94      12.929   5.315 -17.557 
ATOM    582  CZ  ARG A  94      12.803   6.585 -18.040 
ATOM    583  NH1 ARG A  94      13.625   7.577 -17.590 
ATOM    584  NH2 ARG A  94      11.843   6.868 -18.966 
ATOM    585  C   ARG A  94      10.481   4.169 -13.054 
ATOM    586  O   ARG A  94      10.637   3.137 -12.403 
ATOM    587  N   ILE A  95       9.268   4.577 -13.488 
ATOM    588  CA  ILE A  95       8.059   3.839 -13.228 
ATOM    589  CB  ILE A  95       7.025   4.653 -12.501 
ATOM    590  CG1 ILE A  95       5.820   3.791 -12.084 
ATOM    591  CG2 ILE A  95       6.656   5.846 -13.397 
ATOM    592  CD1 ILE A  95       6.118   2.807 -10.956 
ATOM    593  C   ILE A  95       7.471   3.433 -14.552 
ATOM    594  O   ILE A  95       7.417   4.230 -15.487 
ATOM    595  N   SER A  96       7.017   2.167 -14.668 
ATOM    596  CA  SER A  96       6.520   1.669 -15.924 
ATOM    597  CB  SER A  96       6.521   0.132 -16.021 
ATOM    598  OG  SER A  96       5.638  -0.423 -15.057 
ATOM    599  C   SER A  96       5.122   2.137 -16.200 
ATOM    600  O   SER A  96       4.324   2.355 -15.289 
ATOM    601  N   LYS A  97       4.824   2.366 -17.497 
ATOM    602  CA  LYS A  97       3.513   2.735 -17.955 
ATOM    603  CB  LYS A  97       3.499   3.283 -19.390 
ATOM    604  CG  LYS A  97       4.096   4.687 -19.504 
ATOM    605  CD  LYS A  97       4.273   5.153 -20.949 
ATOM    606  CE  LYS A  97       4.718   6.611 -21.063 
ATOM    607  NZ  LYS A  97       6.152   6.728 -20.709 
ATOM    608  C   LYS A  97       2.610   1.543 -17.924 
ATOM    609  O   LYS A  97       1.429   1.655 -17.600 
ATOM    610  N   SER A  98       3.157   0.372 -18.304 
ATOM    611  CA  SER A  98       2.430  -0.864 -18.402 
ATOM    612  CB  SER A  98       3.113  -1.826 -19.387 
ATOM    613  OG  SER A  98       2.438  -3.069 -19.433 
ATOM    614  C   SER A  98       2.391  -1.529 -17.062 
ATOM    615  O   SER A  98       3.191  -1.233 -16.178 
ATOM    616  N   SER A  99       1.438  -2.468 -16.892 
ATOM    617  CA  SER A  99       1.316  -3.181 -15.654 
ATOM    618  CB  SER A  99      -0.138  -3.329 -15.182 
ATOM    619  OG  SER A  99      -0.171  -4.036 -13.953 
ATOM    620  C   SER A  99       1.866  -4.551 -15.901 
ATOM    621  O   SER A  99       1.756  -5.075 -17.006 
ATOM    622  N   PHE A 100       2.499  -5.160 -14.875 
ATOM    623  CA  PHE A 100       3.096  -6.452 -15.063 
ATOM    624  CB  PHE A 100       4.625  -6.462 -14.858 
ATOM    625  CG  PHE A 100       5.327  -5.637 -15.887 
ATOM    626  CD1 PHE A 100       5.439  -4.271 -15.743 
ATOM    627  CD2 PHE A 100       5.897  -6.234 -16.988 
ATOM    628  CE1 PHE A 100       6.097  -3.516 -16.687 
ATOM    629  CE2 PHE A 100       6.556  -5.484 -17.934 
ATOM    630  CZ  PHE A 100       6.657  -4.121 -17.787 
ATOM    631  C   PHE A 100       2.572  -7.384 -14.016 
ATOM    632  O   PHE A 100       2.195  -6.966 -12.922 
ATOM    633  N   GLN A 101       2.513  -8.691 -14.344 
ATOM    634  CA  GLN A 101       2.171  -9.658 -13.345 
ATOM    635  CB  GLN A 101       1.839 -11.052 -13.904 
ATOM    636  CG  GLN A 101       0.489 -11.131 -14.617 
ATOM    637  CD  GLN A 101      -0.593 -11.194 -13.547 
ATOM    638  OE1 GLN A 101      -0.366 -11.697 -12.449 
ATOM    639  NE2 GLN A 101      -1.804 -10.667 -13.873 
ATOM    640  C   GLN A 101       3.394  -9.793 -12.496 
ATOM    641  O   GLN A 101       4.508  -9.873 -13.015 
ATOM    642  N   VAL A 102       3.218  -9.802 -11.161 
ATOM    643  CA  VAL A 102       4.354  -9.886 -10.293 
ATOM    644  CB  VAL A 102       4.759  -8.562  -9.714 
ATOM    645  CG1 VAL A 102       5.195  -7.637 -10.861 
ATOM    646  CG2 VAL A 102       3.584  -8.007  -8.887 
ATOM    647  C   VAL A 102       4.011 -10.774  -9.139 
ATOM    648  O   VAL A 102       2.841 -11.025  -8.854 
ATOM    649  N   THR A 103       5.050 -11.314  -8.467 
ATOM    650  CA  THR A 103       4.829 -12.120  -7.304 
ATOM    651  CB  THR A 103       5.112 -13.577  -7.530 
ATOM    652  OG1 THR A 103       4.295 -14.080  -8.577 
ATOM    653  CG2 THR A 103       4.826 -14.343  -6.226 
ATOM    654  C   THR A 103       5.781 -11.637  -6.255 
ATOM    655  O   THR A 103       6.988 -11.574  -6.489 
ATOM    656  N   THR A 104       5.262 -11.297  -5.057 
ATOM    657  CA  THR A 104       6.109 -10.812  -4.005 
ATOM    658  CB  THR A 104       5.546  -9.614  -3.295 
ATOM    659  OG1 THR A 104       5.356  -8.546  -4.210 
ATOM    660  CG2 THR A 104       6.514  -9.193  -2.176 
ATOM    661  C   THR A 104       6.242 -11.896  -2.986 
ATOM    662  O   THR A 104       5.251 -12.502  -2.581 
ATOM    663  N   CYS A 105       7.490 -12.172  -2.555 
ATOM    664  CA  CYS A 105       7.738 -13.200  -1.586 
ATOM    665  CB  CYS A 105       8.849 -14.165  -2.029 
ATOM    666  SG  CYS A 105       8.448 -14.908  -3.639 
ATOM    667  C   CYS A 105       8.189 -12.511  -0.339 
ATOM    668  O   CYS A 105       9.178 -11.779  -0.349 
ATOM    669  N   LYS A 106       7.459 -12.730   0.774 
ATOM    670  CA  LYS A 106       7.781 -12.086   2.014 
ATOM    671  CB  LYS A 106       6.585 -11.338   2.628 
ATOM    672  CG  LYS A 106       6.127 -10.139   1.793 
ATOM    673  CD  LYS A 106       4.735  -9.634   2.178 
ATOM    674  CE  LYS A 106       4.309  -8.374   1.425 
ATOM    675  NZ  LYS A 106       5.014  -7.194   1.974 
ATOM    676  C   LYS A 106       8.204 -13.134   2.988 
ATOM    677  O   LYS A 106       7.514 -14.131   3.203 
ATOM    678  N   LEU A 107       9.370 -12.908   3.618 
ATOM    679  CA  LEU A 107       9.910 -13.866   4.533 
ATOM    680  CB  LEU A 107      11.381 -13.570   4.883 
ATOM    681  CG  LEU A 107      12.026 -14.570   5.857 
ATOM    682  CD1 LEU A 107      12.138 -15.973   5.238 
ATOM    683  CD2 LEU A 107      13.375 -14.044   6.370 
ATOM    684  C   LEU A 107       9.105 -13.824   5.787 
ATOM    685  O   LEU A 107       8.661 -12.764   6.225 
ATOM    686  N   HIS A 108       8.855 -15.005   6.380 
ATOM    687  CA  HIS A 108       8.191 -15.020   7.648 
ATOM    688  ND1 HIS A 108       6.503 -17.160   5.722 
ATOM    689  CG  HIS A 108       6.507 -16.861   7.063 
ATOM    690  CB  HIS A 108       6.725 -15.489   7.618 
ATOM    691  NE2 HIS A 108       6.076 -19.059   6.793 
ATOM    692  CD2 HIS A 108       6.247 -18.033   7.703 
ATOM    693  CE1 HIS A 108       6.239 -18.488   5.615 
ATOM    694  C   HIS A 108       8.993 -15.906   8.534 
ATOM    695  O   HIS A 108       9.644 -16.843   8.076 
ATOM    696  N   GLY A 109       8.958 -15.620   9.846 
ATOM    697  CA  GLY A 109       9.793 -16.334  10.759 
ATOM    698  C   GLY A 109      10.861 -15.362  11.144 
ATOM    699  O   GLY A 109      11.206 -14.465  10.376 
ATOM    700  N   GLY A 110      11.378 -15.513  12.376 
ATOM    701  CA  GLY A 110      12.344 -14.642  12.983 
ATOM    702  C   GLY A 110      13.717 -14.700  12.379 
ATOM    703  O   GLY A 110      14.419 -13.689  12.376 
ATOM    704  N   SER A 111      14.166 -15.876  11.892 
ATOM    705  CA  SER A 111      15.555 -15.993  11.521 
ATOM    706  CB  SER A 111      16.129 -17.404  11.740 
ATOM    707  OG  SER A 111      17.494 -17.439  11.353 
ATOM    708  C   SER A 111      15.827 -15.629  10.092 
ATOM    709  O   SER A 111      15.060 -15.888   9.167 
ATOM    710  N   PRO A 112      16.953 -14.967   9.967 
ATOM    711  CA  PRO A 112      17.492 -14.571   8.686 
ATOM    712  CD  PRO A 112      17.334 -14.031  11.015 
ATOM    713  CB  PRO A 112      18.504 -13.462   8.973 
ATOM    714  CG  PRO A 112      18.025 -12.860  10.301 
ATOM    715  C   PRO A 112      18.112 -15.709   7.930 
ATOM    716  O   PRO A 112      18.498 -15.507   6.778 
ATOM    717  N   TRP A 113      18.254 -16.900   8.543 
ATOM    718  CA  TRP A 113      18.952 -17.947   7.848 
ATOM    719  CB  TRP A 113      20.140 -18.493   8.653 
ATOM    720  CG  TRP A 113      21.239 -17.473   8.801 
ATOM    721  CD2 TRP A 113      22.171 -17.157   7.757 
ATOM    722  CD1 TRP A 113      21.549 -16.668   9.857 
ATOM    723  NE1 TRP A 113      22.625 -15.874   9.541 
ATOM    724  CE2 TRP A 113      23.017 -16.164   8.250 
ATOM    725  CE3 TRP A 113      22.310 -17.654   6.495 
ATOM    726  CZ2 TRP A 113      24.022 -15.652   7.480 
ATOM    727  CZ3 TRP A 113      23.322 -17.137   5.721 
ATOM    728  CH2 TRP A 113      24.162 -16.156   6.206 
ATOM    729  C   TRP A 113      18.019 -19.078   7.526 
ATOM    730  O   TRP A 113      16.980 -19.259   8.157 
ATOM    731  N   PRO A 114      18.387 -19.844   6.525 
ATOM    732  CA  PRO A 114      17.605 -20.941   6.018 
ATOM    733  CD  PRO A 114      19.726 -19.807   5.959 
ATOM    734  CB  PRO A 114      18.412 -21.510   4.849 
ATOM    735  CG  PRO A 114      19.865 -21.131   5.190 
ATOM    736  C   PRO A 114      17.349 -21.963   7.077 
ATOM    737  O   PRO A 114      18.132 -22.055   8.021 
ATOM    738  N   PRO A 115      16.287 -22.717   6.949 
ATOM    739  CA  PRO A 115      15.417 -22.592   5.810 
ATOM    740  CD  PRO A 115      16.308 -24.080   7.460 
ATOM    741  CB  PRO A 115      14.554 -23.850   5.796 
ATOM    742  CG  PRO A 115      15.436 -24.898   6.494 
ATOM    743  C   PRO A 115      14.624 -21.326   5.826 
ATOM    744  O   PRO A 115      14.324 -20.822   6.907 
ATOM    745  N   CYS A 116      14.262 -20.805   4.637 
ATOM    746  CA  CYS A 116      13.552 -19.559   4.576 
ATOM    747  CB  CYS A 116      14.136 -18.609   3.509 
ATOM    748  SG  CYS A 116      15.947 -18.432   3.606 
ATOM    749  C   CYS A 116      12.141 -19.851   4.153 
ATOM    750  O   CYS A 116      11.913 -20.416   3.083 
ATOM    751  N   GLN A 117      11.145 -19.461   4.980 
ATOM    752  CA  GLN A 117       9.776 -19.689   4.605 
ATOM    753  CB  GLN A 117       8.829 -20.057   5.761 
ATOM    754  CG  GLN A 117       9.262 -21.272   6.578 
ATOM    755  CD  GLN A 117       9.944 -20.724   7.818 
ATOM    756  OE1 GLN A 117      10.525 -19.641   7.791 
ATOM    757  NE2 GLN A 117       9.847 -21.480   8.943 
ATOM    758  C   GLN A 117       9.264 -18.399   4.045 
ATOM    759  O   GLN A 117       9.593 -17.322   4.542 
ATOM    760  N   TYR A 118       8.444 -18.476   2.979 
ATOM    761  CA  TYR A 118       7.961 -17.279   2.352 
ATOM    762  CB  TYR A 118       8.554 -17.047   0.952 
ATOM    763  CG  TYR A 118      10.003 -16.728   1.079 
ATOM    764  CD1 TYR A 118      10.406 -15.445   1.371 
ATOM    765  CD2 TYR A 118      10.958 -17.702   0.895 
ATOM    766  CE1 TYR A 118      11.740 -15.138   1.486 
ATOM    767  CE2 TYR A 118      12.294 -17.401   1.008 
ATOM    768  CZ  TYR A 118      12.686 -16.117   1.304 
ATOM    769  OH  TYR A 118      14.057 -15.806   1.420 
ATOM    770  C   TYR A 118       6.480 -17.356   2.150 
ATOM    771  O   TYR A 118       5.907 -18.436   2.018 
ATOM    772  N   ARG A 119       5.827 -16.174   2.139 
ATOM    773  CA  ARG A 119       4.427 -16.059   1.843 
ATOM    774  CB  ARG A 119       3.652 -15.202   2.858 
ATOM    775  CG  ARG A 119       3.673 -15.788   4.269 
ATOM    776  CD  ARG A 119       2.594 -16.840   4.518 
ATOM    777  NE  ARG A 119       2.885 -17.449   5.844 
ATOM    778  CZ  ARG A 119       1.863 -17.879   6.638 
ATOM    779  NH1 ARG A 119       0.571 -17.731   6.223 
ATOM    780  NH2 ARG A 119       2.135 -18.448   7.848 
ATOM    781  C   ARG A 119       4.365 -15.344   0.526 
ATOM    782  O   ARG A 119       5.061 -14.349   0.325 
ATOM    783  N   ALA A 120       3.524 -15.828  -0.411 
ATOM    784  CA  ALA A 120       3.516 -15.241  -1.722 
ATOM    785  CB  ALA A 120       3.540 -16.279  -2.857 
ATOM    786  C   ALA A 120       2.290 -14.411  -1.918 
ATOM    787  O   ALA A 120       1.191 -14.774  -1.498 
ATOM    788  N   THR A 121       2.473 -13.235  -2.553 
ATOM    789  CA  THR A 121       1.362 -12.387  -2.858 
ATOM    790  CB  THR A 121       1.414 -11.077  -2.132 
ATOM    791  OG1 THR A 121       1.493 -11.279  -0.729 
ATOM    792  CG2 THR A 121       0.136 -10.304  -2.467 
ATOM    793  C   THR A 121       1.454 -12.058  -4.319 
ATOM    794  O   THR A 121       2.368 -11.355  -4.746 
ATOM    795  N   ALA A 122       0.503 -12.561  -5.131 
ATOM    796  CA  ALA A 122       0.506 -12.258  -6.535 
ATOM    797  CB  ALA A 122      -0.363 -13.214  -7.372 
ATOM    798  C   ALA A 122      -0.051 -10.879  -6.695 
ATOM    799  O   ALA A 122      -0.797 -10.403  -5.841 
ATOM    800  N   GLY A 123       0.311 -10.190  -7.800 
ATOM    801  CA  GLY A 123      -0.202  -8.866  -8.009 
ATOM    802  C   GLY A 123      -0.066  -8.514  -9.455 
ATOM    803  O   GLY A 123       0.601  -9.210 -10.221 
ATOM    804  N   PHE A 124      -0.738  -7.418  -9.864 
ATOM    805  CA  PHE A 124      -0.677  -6.940 -11.215 
ATOM    806  CB  PHE A 124      -1.952  -7.333 -11.988 
ATOM    807  CG  PHE A 124      -1.880  -6.953 -13.427 
ATOM    808  CD1 PHE A 124      -1.110  -7.677 -14.309 
ATOM    809  CD2 PHE A 124      -2.620  -5.893 -13.902 
ATOM    810  CE1 PHE A 124      -1.058  -7.330 -15.640 
ATOM    811  CE2 PHE A 124      -2.573  -5.544 -15.231 
ATOM    812  CZ  PHE A 124      -1.789  -6.263 -16.103 
ATOM    813  C   PHE A 124      -0.614  -5.444 -11.112 
ATOM    814  O   PHE A 124      -1.586  -4.807 -10.707 
ATOM    815  N   ARG A 125       0.538  -4.838 -11.470 
ATOM    816  CA  ARG A 125       0.653  -3.408 -11.368 
ATOM    817  CB  ARG A 125       0.731  -2.905  -9.919 
ATOM    818  CG  ARG A 125       1.922  -3.477  -9.148 
ATOM    819  CD  ARG A 125       2.201  -2.737  -7.841 
ATOM    820  NE  ARG A 125       2.654  -1.368  -8.212 
ATOM    821  CZ  ARG A 125       2.539  -0.343  -7.320 
ATOM    822  NH1 ARG A 125       2.021  -0.575  -6.078 
ATOM    823  NH2 ARG A 125       2.940   0.912  -7.672 
ATOM    824  C   ARG A 125       1.930  -2.974 -12.029 
ATOM    825  O   ARG A 125       2.704  -3.796 -12.517 
ATOM    826  N   ASN A 126       2.164  -1.643 -12.058 
ATOM    827  CA  ASN A 126       3.348  -1.060 -12.631 
ATOM    828  CB  ASN A 126       3.319   0.475 -12.733 
ATOM    829  CG  ASN A 126       2.288   0.920 -13.750 
ATOM    830  OD1 ASN A 126       1.798   0.128 -14.551 
ATOM    831  ND2 ASN A 126       1.954   2.238 -13.724 
ATOM    832  C   ASN A 126       4.475  -1.326 -11.687 
ATOM    833  O   ASN A 126       4.252  -1.649 -10.522 
ATOM    834  N   VAL A 127       5.728  -1.187 -12.170 
ATOM    835  CA  VAL A 127       6.853  -1.442 -11.318 
ATOM    836  CB  VAL A 127       7.620  -2.670 -11.710 
ATOM    837  CG1 VAL A 127       6.692  -3.888 -11.560 
ATOM    838  CG2 VAL A 127       8.164  -2.479 -13.137 
ATOM    839  C   VAL A 127       7.801  -0.286 -11.389 
ATOM    840  O   VAL A 127       7.791   0.482 -12.349 
ATOM    841  N   VAL A 128       8.640  -0.129 -10.338 
ATOM    842  CA  VAL A 128       9.608   0.932 -10.290 
ATOM    843  CB  VAL A 128       9.558   1.739  -9.024 
ATOM    844  CG1 VAL A 128      10.684   2.788  -9.058 
ATOM    845  CG2 VAL A 128       8.156   2.343  -8.876 
ATOM    846  C   VAL A 128      10.968   0.306 -10.332 
ATOM    847  O   VAL A 128      11.242  -0.659  -9.620 
ATOM    848  N   VAL A 129      11.864   0.853 -11.180 
ATOM    849  CA  VAL A 129      13.192   0.316 -11.293 
ATOM    850  CB  VAL A 129      13.377  -0.597 -12.470 
ATOM    851  CG1 VAL A 129      12.475  -1.829 -12.285 
ATOM    852  CG2 VAL A 129      13.103   0.196 -13.761 
ATOM    853  C   VAL A 129      14.143   1.454 -11.487 
ATOM    854  O   VAL A 129      13.740   2.610 -11.599 
ATOM    855  N   ALA A 130      15.453   1.141 -11.469 
ATOM    856  CA  ALA A 130      16.471   2.102 -11.776 
ATOM    857  CB  ALA A 130      17.570   2.201 -10.704 
ATOM    858  C   ALA A 130      17.107   1.586 -13.029 
ATOM    859  O   ALA A 130      17.251   0.376 -13.195 
ATOM    860  N   CYS A 131      17.489   2.483 -13.964 
ATOM    861  CA  CYS A 131      18.044   1.992 -15.195 
ATOM    862  CB  CYS A 131      17.222   2.356 -16.450 
ATOM    863  SG  CYS A 131      15.649   1.450 -16.538 
ATOM    864  C   CYS A 131      19.424   2.528 -15.408 
ATOM    865  O   CYS A 131      19.772   3.615 -14.946 
ATOM    866  N   GLU A 132      20.255   1.724 -16.108 
ATOM    867  CA  GLU A 132      21.592   2.093 -16.475 
ATOM    868  CB  GLU A 132      22.653   1.496 -15.531 
ATOM    869  CG  GLU A 132      24.095   1.876 -15.875 
ATOM    870  CD  GLU A 132      25.017   1.153 -14.901 
ATOM    871  OE1 GLU A 132      24.867  -0.090 -14.759 
ATOM    872  OE2 GLU A 132      25.883   1.833 -14.288 
ATOM    873  C   GLU A 132      21.835   1.497 -17.828 
ATOM    874  O   GLU A 132      21.581   0.315 -18.054 
ATOM    875  N   ASN A 133      22.341   2.307 -18.771 
ATOM    876  CA  ASN A 133      22.633   1.807 -20.081 
ATOM    877  CB  ASN A 133      23.666   0.669 -20.045 
ATOM    878  CG  ASN A 133      24.142   0.395 -21.460 
ATOM    879  OD1 ASN A 133      23.716   1.047 -22.412 
ATOM    880  ND2 ASN A 133      25.042  -0.612 -21.602 
ATOM    881  C   ASN A 133      21.369   1.284 -20.700 
ATOM    882  O   ASN A 133      21.405   0.415 -21.569 
ATOM    883  N   GLY A 134      20.206   1.809 -20.274 
ATOM    884  CA  GLY A 134      18.973   1.431 -20.908 
ATOM    885  C   GLY A 134      18.488   0.100 -20.407 
ATOM    886  O   GLY A 134      17.601  -0.497 -21.016 
ATOM    887  N   LEU A 135      19.052  -0.410 -19.291 
ATOM    888  CA  LEU A 135      18.626  -1.689 -18.777 
ATOM    889  CB  LEU A 135      19.722  -2.763 -18.865 
ATOM    890  CG  LEU A 135      20.118  -3.122 -20.306 
ATOM    891  CD1 LEU A 135      21.217  -4.195 -20.327 
ATOM    892  CD2 LEU A 135      18.890  -3.538 -21.130 
ATOM    893  C   LEU A 135      18.301  -1.547 -17.317 
ATOM    894  O   LEU A 135      18.890  -0.715 -16.629 
ATOM    895  N   PRO A 136      17.352  -2.313 -16.825 
ATOM    896  CA  PRO A 136      17.021  -2.252 -15.420 
ATOM    897  CD  PRO A 136      16.196  -2.669 -17.633 
ATOM    898  CB  PRO A 136      15.657  -2.921 -15.271 
ATOM    899  CG  PRO A 136      15.011  -2.730 -16.653 
ATOM    900  C   PRO A 136      18.077  -2.865 -14.544 
ATOM    901  O   PRO A 136      18.366  -4.050 -14.698 
ATOM    902  N   VAL A 137      18.700  -2.052 -13.670 
ATOM    903  CA  VAL A 137      19.685  -2.428 -12.695 
ATOM    904  CB  VAL A 137      20.708  -1.352 -12.497 
ATOM    905  CG1 VAL A 137      21.444  -1.158 -13.835 
ATOM    906  CG2 VAL A 137      20.006  -0.082 -11.995 
ATOM    907  C   VAL A 137      19.111  -2.788 -11.354 
ATOM    908  O   VAL A 137      19.737  -3.522 -10.593 
ATOM    909  N   HIS A 138      17.948  -2.222 -10.978 
ATOM    910  CA  HIS A 138      17.482  -2.425  -9.634 
ATOM    911  ND1 HIS A 138      17.868  -2.477  -6.392 
ATOM    912  CG  HIS A 138      17.517  -1.474  -7.267 
ATOM    913  CB  HIS A 138      18.027  -1.352  -8.671 
ATOM    914  NE2 HIS A 138      16.458  -1.147  -5.302 
ATOM    915  CD2 HIS A 138      16.654  -0.671  -6.586 
ATOM    916  CE1 HIS A 138      17.208  -2.233  -5.232 
ATOM    917  C   HIS A 138      15.989  -2.347  -9.596 
ATOM    918  O   HIS A 138      15.368  -1.672 -10.416 
ATOM    919  N   LEU A 139      15.380  -3.059  -8.624 
ATOM    920  CA  LEU A 139      13.959  -3.022  -8.464 
ATOM    921  CB  LEU A 139      13.328  -4.424  -8.387 
ATOM    922  CG  LEU A 139      11.796  -4.427  -8.219 
ATOM    923  CD1 LEU A 139      11.097  -3.859  -9.466 
ATOM    924  CD2 LEU A 139      11.275  -5.821  -7.830 
ATOM    925  C   LEU A 139      13.692  -2.338  -7.155 
ATOM    926  O   LEU A 139      14.328  -2.642  -6.146 
ATOM    927  N   ASP A 140      12.744  -1.377  -7.146 
ATOM    928  CA  ASP A 140      12.392  -0.683  -5.938 
ATOM    929  CB  ASP A 140      11.787   0.709  -6.222 
ATOM    930  CG  ASP A 140      11.444   1.439  -4.927 
ATOM    931  OD1 ASP A 140      10.721   0.858  -4.076 
ATOM    932  OD2 ASP A 140      11.902   2.602  -4.774 
ATOM    933  C   ASP A 140      11.357  -1.523  -5.257 
ATOM    934  O   ASP A 140      10.230  -1.654  -5.728 
ATOM    935  N   GLN A 141      11.749  -2.130  -4.123 
ATOM    936  CA  GLN A 141      10.948  -3.011  -3.316 
ATOM    937  CB  GLN A 141      11.779  -3.783  -2.278 
ATOM    938  CG  GLN A 141      12.762  -4.776  -2.905 
ATOM    939  CD  GLN A 141      11.952  -5.908  -3.523 
ATOM    940  OE1 GLN A 141      12.497  -6.786  -4.190 
ATOM    941  NE2 GLN A 141      10.610  -5.884  -3.303 
ATOM    942  C   GLN A 141       9.851  -2.293  -2.576 
ATOM    943  O   GLN A 141       8.819  -2.893  -2.282 
ATOM    944  N   SER A 142      10.034  -0.997  -2.253 
ATOM    945  CA  SER A 142       9.150  -0.301  -1.351 
ATOM    946  CB  SER A 142       9.491   1.193  -1.188 
ATOM    947  OG  SER A 142       9.124   1.919  -2.352 
ATOM    948  C   SER A 142       7.710  -0.375  -1.771 
ATOM    949  O   SER A 142       6.824  -0.464  -0.923 
ATOM    950  N   ILE A 143       7.420  -0.350  -3.080 
ATOM    951  CA  ILE A 143       6.051  -0.356  -3.517 
ATOM    952  CB  ILE A 143       5.929  -0.210  -5.009 
ATOM    953  CG1 ILE A 143       6.581  -1.395  -5.742 
ATOM    954  CG2 ILE A 143       6.534   1.151  -5.388 
ATOM    955  CD1 ILE A 143       6.281  -1.418  -7.241 
ATOM    956  C   ILE A 143       5.389  -1.633  -3.085 
ATOM    957  O   ILE A 143       4.203  -1.660  -2.760 
ATOM    958  N   PHE A 144       6.139  -2.743  -3.129 
ATOM    959  CA  PHE A 144       5.663  -4.054  -2.785 
ATOM    960  CB  PHE A 144       6.569  -5.164  -3.332 
ATOM    961  CG  PHE A 144       6.507  -4.997  -4.812 
ATOM    962  CD1 PHE A 144       5.397  -5.403  -5.519 
ATOM    963  CD2 PHE A 144       7.560  -4.429  -5.496 
ATOM    964  CE1 PHE A 144       5.340  -5.244  -6.884 
ATOM    965  CE2 PHE A 144       7.507  -4.271  -6.860 
ATOM    966  CZ  PHE A 144       6.396  -4.677  -7.557 
ATOM    967  C   PHE A 144       5.482  -4.230  -1.309 
ATOM    968  O   PHE A 144       4.699  -5.077  -0.876 
ATOM    969  N   ARG A 145       6.264  -3.500  -0.495 
ATOM    970  CA  ARG A 145       6.177  -3.640   0.929 
ATOM    971  CB  ARG A 145       7.187  -2.736   1.646 
ATOM    972  CG  ARG A 145       8.616  -2.950   1.149 
ATOM    973  CD  ARG A 145       9.671  -2.223   1.979 
ATOM    974  NE  ARG A 145       9.994  -3.112   3.127 
ATOM    975  CZ  ARG A 145      10.901  -4.116   2.955 
ATOM    976  NH1 ARG A 145      11.537  -4.250   1.755 
ATOM    977  NH2 ARG A 145      11.162  -4.987   3.973 
ATOM    978  C   ARG A 145       4.810  -3.223   1.343 
ATOM    979  O   ARG A 145       4.160  -3.893   2.145 
ATOM    980  N   ARG A 146       4.339  -2.101   0.769 
ATOM    981  CA  ARG A 146       3.061  -1.554   1.109 
ATOM    982  CB  ARG A 146       2.944  -0.061   0.750 
ATOM    983  CG  ARG A 146       4.017   0.799   1.422 
ATOM    984  CD  ARG A 146       3.933   2.291   1.088 
ATOM    985  NE  ARG A 146       5.205   2.914   1.552 
ATOM    986  CZ  ARG A 146       6.283   2.930   0.714 
ATOM    987  NH1 ARG A 146       6.168   2.412  -0.544 
ATOM    988  NH2 ARG A 146       7.470   3.456   1.131 
ATOM    989  C   ARG A 146       2.016  -2.301   0.298 
ATOM    990  O   ARG A 146       1.257  -1.625  -0.446 
ATOM    991  OXT ARG A 146       1.959  -3.554   0.415 
TER
HEADER lig_84.pdb
ATOM      1  P    DC A   1     -17.461-304.662-126.136 
ATOM      2  OP1  DC A   1     -17.116-305.837-125.305 
ATOM      3  OP2  DC A   1     -18.381-303.680-125.523 
ATOM      4  O5'  DC A   1     -16.120-303.922-126.604 
ATOM      5  C5'  DC A   1     -15.450-304.379-127.793 
ATOM      6  C4'  DC A   1     -15.022-303.192-128.635 
ATOM      7  O4'  DC A   1     -16.060-302.766-129.563 
ATOM      8  C3'  DC A   1     -14.674-301.920-127.862 
ATOM      9  O3'  DC A   1     -13.584-301.273-128.507 
ATOM     10  C2'  DC A   1     -15.912-301.035-127.995 
ATOM     11  C1'  DC A   1     -16.204-301.358-129.457 
ATOM     12  N1   DC A   1     -17.585-301.001-129.885 
ATOM     13  C2   DC A   1     -17.765-300.554-131.192 
ATOM     14  O2   DC A   1     -16.781-300.473-131.935 
ATOM     15  N3   DC A   1     -19.016-300.223-131.601 
ATOM     16  C4   DC A   1     -20.058-300.325-130.764 
ATOM     17  N4   DC A   1     -21.258-299.990-131.212 
ATOM     18  C5   DC A   1     -19.894-300.782-129.417 
ATOM     19  C6   DC A   1     -18.636-301.108-129.027 
ATOM     20  P    DA A   2     -12.443-300.594-127.613 
ATOM     21  OP1  DA A   2     -11.456-301.619-127.207 
ATOM     22  OP2  DA A   2     -13.067-299.823-126.515 
ATOM     23  O5'  DA A   2     -11.775-299.588-128.662 
ATOM     24  C5'  DA A   2     -11.782-299.932-130.061 
ATOM     25  C4'  DA A   2     -12.153-298.719-130.892 
ATOM     26  O4'  DA A   2     -13.592-298.587-131.070 
ATOM     27  C3'  DA A   2     -11.726-297.367-130.321 
ATOM     28  O3'  DA A   2     -11.337-296.517-131.393 
ATOM     29  C2'  DA A   2     -12.993-296.798-129.684 
ATOM     30  C1'  DA A   2     -13.957-297.247-130.778 
ATOM     31  N9   DA A   2     -15.387-297.238-130.359 
ATOM     32  C8   DA A   2     -15.912-297.518-129.130 
ATOM     33  N7   DA A   2     -17.204-297.422-129.077 
ATOM     34  C5   DA A   2     -17.565-297.052-130.365 
ATOM     35  C6   DA A   2     -18.809-296.790-130.963 
ATOM     36  N6   DA A   2     -19.975-296.866-130.305 
ATOM     37  N1   DA A   2     -18.812-296.446-132.264 
ATOM     38  C2   DA A   2     -17.649-296.374-132.911 
ATOM     39  N3   DA A   2     -16.433-296.594-132.461 
ATOM     40  C4   DA A   2     -16.459-296.936-131.158 
ATOM     41  P    DT A   3     -10.074-295.553-131.201 
ATOM     42  OP1  DT A   3      -8.830-296.303-131.485 
ATOM     43  OP2  DT A   3     -10.148-294.897-129.876 
ATOM     44  O5'  DT A   3     -10.325-294.470-132.351 
ATOM     45  C5'  DT A   3     -11.019-294.871-133.548 
ATOM     46  C4'  DT A   3     -12.036-293.815-133.936 
ATOM     47  O4'  DT A   3     -13.326-294.026-133.296 
ATOM     48  C3'  DT A   3     -11.674-292.376-133.569 
ATOM     49  O3'  DT A   3     -12.129-291.510-134.601 
ATOM     50  C2'  DT A   3     -12.476-292.085-132.302 
ATOM     51  C1'  DT A   3     -13.755-292.794-132.736 
ATOM     52  N1   DT A   3     -14.685-293.095-131.611 
ATOM     53  C2   DT A   3     -16.031-293.033-131.879 
ATOM     54  O2   DT A   3     -16.477-292.746-132.977 
ATOM     55  N3   DT A   3     -16.862-293.317-130.812 
ATOM     56  C4   DT A   3     -16.467-293.651-129.533 
ATOM     57  O4   DT A   3     -17.304-293.884-128.660 
ATOM     58  C5   DT A   3     -15.034-293.691-129.350 
ATOM     59  C7   DT A   3     -14.519-294.046-127.987 
ATOM     60  C6   DT A   3     -14.204-293.418-130.370 
ATOM     61  P    DG A   4     -11.212-290.273-135.038 
ATOM     62  OP1  DG A   4     -10.197-290.729-136.015 
ATOM     63  OP2  DG A   4     -10.691-289.591-133.832 
ATOM     64  O5'  DG A   4     -12.278-289.331-135.770 
ATOM     65  C5'  DG A   4     -13.405-289.936-136.432 
ATOM     66  C4'  DG A   4     -14.669-289.162-136.113 
ATOM     67  O4'  DG A   4     -15.319-289.635-134.898 
ATOM     68  C3'  DG A   4     -14.490-287.663-135.876 
ATOM     69  O3'  DG A   4     -15.610-286.973-136.417 
ATOM     70  C2'  DG A   4     -14.510-287.507-134.355 
ATOM     71  C1'  DG A   4     -15.629-288.510-134.090 
ATOM     72  N9   DG A   4     -15.702-288.965-132.673 
ATOM     73  C8   DG A   4     -14.682-289.168-131.769 
ATOM     74  N7   DG A   4     -15.086-289.574-130.591 
ATOM     75  C5   DG A   4     -16.472-289.644-130.722 
ATOM     76  C6   DG A   4     -17.461-290.022-129.777 
ATOM     77  O6   DG A   4     -17.315-290.380-128.611 
ATOM     78  N1   DG A   4     -18.748-289.951-130.328 
ATOM     79  C2   DG A   4     -19.040-289.565-131.621 
ATOM     80  N2   DG A   4     -20.334-289.564-131.954 
ATOM     81  N3   DG A   4     -18.112-289.211-132.506 
ATOM     82  C4   DG A   4     -16.858-289.274-131.989 
ATOM     83  P    DA A   5     -15.375-285.580-137.168 
ATOM     84  OP1  DA A   5     -14.987-285.835-138.574 
ATOM     85  OP2  DA A   5     -14.445-284.742-136.380 
ATOM     86  O5'  DA A   5     -16.843-284.944-137.122 
ATOM     87  C5'  DA A   5     -17.984-285.822-137.119 
ATOM     88  C4'  DA A   5     -19.001-285.346-136.101 
ATOM     89  O4'  DA A   5     -18.761-285.899-134.775 
ATOM     90  C3'  DA A   5     -19.053-283.837-135.867 
ATOM     91  O3'  DA A   5     -20.405-283.450-135.653 
ATOM     92  C2'  DA A   5     -18.274-283.619-134.570 
ATOM     93  C1'  DA A   5     -18.816-284.840-133.832 
ATOM     94  N9   DA A   5     -18.003-285.233-132.648 
ATOM     95  C8   DA A   5     -16.650-285.148-132.481 
ATOM     96  N7   DA A   5     -16.237-285.573-131.327 
ATOM     97  C5   DA A   5     -17.399-285.970-130.680 
ATOM     98  C6   DA A   5     -17.635-286.517-129.408 
ATOM     99  N6   DA A   5     -16.664-286.771-128.519 
ATOM    100  N1   DA A   5     -18.910-286.795-129.082 
ATOM    101  C2   DA A   5     -19.871-286.542-129.968 
ATOM    102  N3   DA A   5     -19.772-286.035-131.178 
ATOM    103  C4   DA A   5     -18.485-285.765-131.480 
ATOM    104  P    DA A   6     -20.928-282.076-136.287 
ATOM    105  OP1  DA A   6     -21.326-282.299-137.695 
ATOM    106  OP2  DA A   6     -19.928-281.010-136.056 
ATOM    107  O5'  DA A   6     -22.229-281.793-135.398 
ATOM    108  C5'  DA A   6     -22.960-282.909-134.857 
ATOM    109  C4'  DA A   6     -23.332-282.634-133.413 
ATOM    110  O4'  DA A   6     -22.294-283.055-132.482 
ATOM    111  C3'  DA A   6     -23.574-281.168-133.056 
ATOM    112  O3'  DA A   6     -24.636-281.093-132.113 
ATOM    113  C2'  DA A   6     -22.283-280.717-132.373 
ATOM    114  C1'  DA A   6     -22.053-281.994-131.570 
ATOM    115  N9   DA A   6     -20.663-282.135-131.053 
ATOM    116  C8   DA A   6     -19.497-281.733-131.636 
ATOM    117  N7   DA A   6     -18.440-281.996-130.933 
ATOM    118  C5   DA A   6     -18.941-282.620-129.799 
ATOM    119  C6   DA A   6     -18.319-283.149-128.655 
ATOM    120  N6   DA A   6     -16.993-283.130-128.459 
ATOM    121  N1   DA A   6     -19.112-283.698-127.716 
ATOM    122  C2   DA A   6     -20.430-283.713-127.918 
ATOM    123  N3   DA A   6     -21.119-283.254-128.938 
ATOM    124  C4   DA A   6     -20.302-282.709-129.863 
ATOM    125  P    DG A   7     -25.703-279.907-132.238 
ATOM    126  OP1  DG A   7     -26.745-280.281-133.222 
ATOM    127  OP2  DG A   7     -25.000-278.631-132.492 
ATOM    128  O5'  DG A   7     -26.333-279.891-130.767 
ATOM    129  C5'  DG A   7     -26.386-281.119-130.018 
ATOM    130  C4'  DG A   7     -25.960-280.871-128.585 
ATOM    131  O4'  DG A   7     -24.520-280.998-128.404 
ATOM    132  C3'  DG A   7     -26.280-279.485-128.026 
ATOM    133  O3'  DG A   7     -26.640-279.612-126.656 
ATOM    134  C2'  DG A   7     -24.960-278.718-128.111 
ATOM    135  C1'  DG A   7     -24.059-279.869-127.677 
ATOM    136  N9   DG A   7     -22.621-279.662-128.007 
ATOM    137  C8   DG A   7     -22.060-279.027-129.094 
ATOM    138  N7   DG A   7     -20.749-279.015-129.087 
ATOM    139  C5   DG A   7     -20.419-279.690-127.913 
ATOM    140  C6   DG A   7     -19.146-279.994-127.361 
ATOM    141  O6   DG A   7     -18.032-279.726-127.802 
ATOM    142  N1   DG A   7     -19.267-280.694-126.152 
ATOM    143  C2   DG A   7     -20.460-281.053-125.555 
ATOM    144  N2   DG A   7     -20.362-281.718-124.402 
ATOM    145  N3   DG A   7     -21.652-280.767-126.074 
ATOM    146  C4   DG A   7     -21.553-280.089-127.246 
ATOM    147  P    DA A   8     -27.832-278.712-126.079 
ATOM    148  OP1  DA A   8     -29.130-279.361-126.371 
ATOM    149  OP2  DA A   8     -27.679-277.321-126.558 
ATOM    150  O5'  DA A   8     -27.542-278.773-124.507 
ATOM    151  C5'  DA A   8     -26.909-279.945-123.958 
ATOM    152  C4'  DA A   8     -25.835-279.539-122.968 
ATOM    153  O4'  DA A   8     -24.544-279.323-123.606 
ATOM    154  C3'  DA A   8     -26.091-278.240-122.205 
ATOM    155  O3'  DA A   8     -25.607-278.383-120.875 
ATOM    156  C2'  DA A   8     -25.237-277.194-122.922 
ATOM    157  C1'  DA A   8     -24.019-278.086-123.148 
ATOM    158  N9   DA A   8     -23.082-277.568-124.183 
ATOM    159  C8   DA A   8     -23.375-276.879-125.325 
ATOM    160  N7   DA A   8     -22.332-276.562-126.029 
ATOM    161  C5   DA A   8     -21.269-277.079-125.302 
ATOM    162  C6   DA A   8     -19.881-277.075-125.520 
ATOM    163  N6   DA A   8     -19.302-276.506-126.588 
ATOM    164  N1   DA A   8     -19.107-277.677-124.599 
ATOM    165  C2   DA A   8     -19.688-278.241-123.541 
ATOM    166  N3   DA A   8     -20.964-278.307-123.232 
ATOM    167  C4   DA A   8     -21.717-277.696-124.170 
ATOM    168  P    DA A   9     -26.453-277.756-119.669 
ATOM    169  OP1  DA A   9     -27.521-278.699-119.269 
ATOM    170  OP2  DA A   9     -26.893-276.390-120.031 
ATOM    171  O5'  DA A   9     -25.347-277.676-118.516 
ATOM    172  C5'  DA A   9     -24.280-278.643-118.504 
ATOM    173  C4'  DA A   9     -22.960-277.956-118.219 
ATOM    174  O4'  DA A   9     -22.310-277.478-119.431 
ATOM    175  C3'  DA A   9     -23.034-276.716-117.327 
ATOM    176  O3'  DA A   9     -21.885-276.684-116.489 
ATOM    177  C2'  DA A   9     -22.961-275.537-118.296 
ATOM    178  C1'  DA A   9     -21.905-276.133-119.222 
ATOM    179  N9   DA A   9     -21.823-275.463-120.549 
ATOM    180  C8   DA A   9     -22.833-274.913-121.285 
ATOM    181  N7   DA A   9     -22.443-274.397-122.410 
ATOM    182  C5   DA A   9     -21.073-274.621-122.422 
ATOM    183  C6   DA A   9     -20.070-274.307-123.355 
ATOM    184  N6   DA A   9     -20.308-273.671-124.510 
ATOM    185  N1   DA A   9     -18.810-274.673-123.055 
ATOM    186  C2   DA A   9     -18.580-275.305-121.905 
ATOM    187  N3   DA A   9     -19.430-275.649-120.962 
ATOM    188  C4   DA A   9     -20.684-275.272-121.286 
ATOM    189  P    DA A  10     -22.048-276.213-114.967 
ATOM    190  OP1  DA A  10     -22.489-277.356-114.139 
ATOM    191  OP2  DA A  10     -22.898-275.004-114.911 
ATOM    192  O5'  DA A  10     -20.540-275.827-114.593 
ATOM    193  C5'  DA A  10     -19.460-276.521-115.244 
ATOM    194  C4'  DA A  10     -18.386-275.536-115.659 
ATOM    195  O4'  DA A  10     -18.625-274.977-116.982 
ATOM    196  C3'  DA A  10     -18.228-274.307-114.763 
ATOM    197  O3'  DA A  10     -16.849-273.971-114.680 
ATOM    198  C2'  DA A  10     -18.956-273.188-115.509 
ATOM    199  C1'  DA A  10     -18.476-273.568-116.907 
ATOM    200  N9   DA A  10     -19.281-272.958-118.003 
ATOM    201  C8   DA A  10     -20.619-272.691-118.024 
ATOM    202  N7   DA A  10     -21.029-272.152-119.130 
ATOM    203  C5   DA A  10     -19.879-272.053-119.901 
ATOM    204  C6   DA A  10     -19.644-271.561-121.195 
ATOM    205  N6   DA A  10     -20.605-271.051-121.978 
ATOM    206  N1   DA A  10     -18.381-271.612-121.659 
ATOM    207  C2   DA A  10     -17.430-272.121-120.876 
ATOM    208  N3   DA A  10     -17.529-272.607-119.659 
ATOM    209  C4   DA A  10     -18.803-272.544-119.219 
ATOM    210  P    DG A  11     -16.253-273.481-113.277 
ATOM    211  OP1  DG A  11     -15.909-274.656-112.446 
ATOM    212  OP2  DG A  11     -17.174-272.499-112.663 
ATOM    213  O5'  DG A  11     -14.913-272.741-113.744 
ATOM    214  C5'  DG A  11     -14.242-273.198-114.934 
ATOM    215  C4'  DG A  11     -13.814-272.011-115.775 
ATOM    216  O4'  DG A  11     -14.852-271.585-116.703 
ATOM    217  C3'  DG A  11     -13.466-270.740-115.002 
ATOM    218  O3'  DG A  11     -12.376-270.092-115.648 
ATOM    219  C2'  DG A  11     -14.705-269.854-115.136 
ATOM    220  C1'  DG A  11     -14.996-270.177-116.597 
ATOM    221  N9   DG A  11     -16.378-269.820-117.026 
ATOM    222  C8   DG A  11     -17.552-269.863-116.305 
ATOM    223  N7   DG A  11     -18.607-269.479-116.981 
ATOM    224  C5   DG A  11     -18.096-269.158-118.237 
ATOM    225  C6   DG A  11     -18.760-268.680-119.398 
ATOM    226  O6   DG A  11     -19.953-268.439-119.559 
ATOM    227  N1   DG A  11     -17.861-268.484-120.456 
ATOM    228  C2   DG A  11     -16.502-268.719-120.401 
ATOM    229  N2   DG A  11     -15.816-268.471-121.519 
ATOM    230  N3   DG A  11     -15.881-269.168-119.311 
ATOM    231  C4   DG A  11     -16.738-269.362-118.275 
ATOM    232  P    DA A  12     -11.236-269.413-114.754 
ATOM    233  OP1  DA A  12     -10.248-270.438-114.348 
ATOM    234  OP2  DA A  12     -11.860-268.642-113.656 
ATOM    235  O5'  DA A  12     -10.568-268.408-115.803 
ATOM    236  C5'  DA A  12     -10.575-268.752-117.201 
ATOM    237  C4'  DA A  12     -10.945-267.539-118.032 
ATOM    238  O4'  DA A  12     -12.385-267.406-118.210 
ATOM    239  C3'  DA A  12     -10.519-266.186-117.462 
ATOM    240  O3'  DA A  12     -10.130-265.336-118.534 
ATOM    241  C2'  DA A  12     -11.786-265.617-116.825 
ATOM    242  C1'  DA A  12     -12.750-266.066-117.919 
ATOM    243  N9   DA A  12     -14.179-266.057-117.499 
ATOM    244  C8   DA A  12     -14.704-266.337-116.270 
ATOM    245  N7   DA A  12     -15.997-266.242-116.217 
ATOM    246  C5   DA A  12     -16.358-265.872-117.506 
ATOM    247  C6   DA A  12     -17.602-265.610-118.103 
ATOM    248  N6   DA A  12     -18.768-265.685-117.446 
ATOM    249  N1   DA A  12     -17.604-265.265-119.404 
ATOM    250  C2   DA A  12     -16.442-265.193-120.051 
ATOM    251  N3   DA A  12     -15.226-265.414-119.602 
ATOM    252  C4   DA A  12     -15.252-265.755-118.298 
ATOM    253  P    DC A  13      -8.867-264.372-118.341 
ATOM    254  OP1  DC A  13      -7.623-265.122-118.626 
ATOM    255  OP2  DC A  13      -8.941-263.716-117.017 
ATOM    256  O5'  DC A  13      -9.118-263.289-119.492 
ATOM    257  C5'  DC A  13      -9.812-263.690-120.689 
ATOM    258  C4'  DC A  13     -10.829-262.634-121.076 
ATOM    259  O4'  DC A  13     -12.119-262.845-120.436 
ATOM    260  C3'  DC A  13     -10.466-261.196-120.710 
ATOM    261  O3'  DC A  13     -10.922-260.329-121.742 
ATOM    262  C2'  DC A  13     -11.269-260.905-119.442 
ATOM    263  C1'  DC A  13     -12.548-261.614-119.876 
ATOM    264  N1   DC A  13     -13.477-261.915-118.752 
ATOM    265  C2   DC A  13     -14.845-261.855-119.006 
ATOM    266  O2   DC A  13     -15.227-261.558-120.144 
ATOM    267  N3   DC A  13     -15.710-262.125-117.994 
ATOM    268  C4   DC A  13     -15.255-262.443-116.776 
ATOM    269  N4   DC A  13     -16.137-262.699-115.822 
ATOM    270  C5   DC A  13     -13.852-262.509-116.493 
ATOM    271  C6   DC A  13     -13.005-262.235-117.517 
ATOM    272  P    DG A  14     -10.004-259.092-122.179 
ATOM    273  OP1  DG A  14      -8.990-259.548-123.155 
ATOM    274  OP2  DG A  14      -9.484-258.410-120.973 
ATOM    275  O5'  DG A  14     -11.071-258.151-122.910 
ATOM    276  C5'  DG A  14     -12.198-258.755-123.572 
ATOM    277  C4'  DG A  14     -13.462-257.982-123.253 
ATOM    278  O4'  DG A  14     -14.112-258.454-122.039 
ATOM    279  C3'  DG A  14     -13.282-256.482-123.016 
ATOM    280  O3'  DG A  14     -14.403-255.793-123.557 
ATOM    281  C2'  DG A  14     -13.303-256.326-121.495 
ATOM    282  C1'  DG A  14     -14.421-257.329-121.230 
ATOM    283  N9   DG A  14     -14.495-257.784-119.814 
ATOM    284  C8   DG A  14     -13.474-257.988-118.910 
ATOM    285  N7   DG A  14     -13.878-258.393-117.731 
ATOM    286  C5   DG A  14     -15.265-258.463-117.862 
ATOM    287  C6   DG A  14     -16.254-258.841-116.917 
ATOM    288  O6   DG A  14     -16.108-259.199-115.752 
ATOM    289  N1   DG A  14     -17.540-258.770-117.468 
ATOM    290  C2   DG A  14     -17.833-258.384-118.762 
ATOM    291  N2   DG A  14     -19.127-258.383-119.094 
ATOM    292  N3   DG A  14     -16.905-258.030-119.647 
ATOM    293  C4   DG A  14     -15.651-258.093-119.129 
ATOM    294  P    DT A  15     -14.168-254.400-124.309 
ATOM    295  OP1  DT A  15     -13.780-254.654-125.715 
ATOM    296  OP2  DT A  15     -13.238-253.561-123.521 
ATOM    297  O5'  DT A  15     -15.635-253.763-124.262 
ATOM    298  C5'  DT A  15     -16.777-254.642-124.259 
ATOM    299  C4'  DT A  15     -17.794-254.165-123.242 
ATOM    300  O4'  DT A  15     -17.554-254.719-121.916 
ATOM    301  C3'  DT A  15     -17.845-252.656-123.008 
ATOM    302  O3'  DT A  15     -19.198-252.269-122.793 
ATOM    303  C2'  DT A  15     -17.067-252.439-121.710 
ATOM    304  C1'  DT A  15     -17.609-253.659-120.972 
ATOM    305  N1   DT A  15     -16.796-254.052-119.788 
ATOM    306  C2   DT A  15     -17.472-254.571-118.710 
ATOM    307  O2   DT A  15     -18.682-254.715-118.692 
ATOM    308  N3   DT A  15     -16.686-254.923-117.630 
ATOM    309  C4   DT A  15     -15.313-254.803-117.543 
ATOM    310  O4   DT A  15     -14.718-255.153-116.522 
ATOM    311  C5   DT A  15     -14.694-254.249-118.724 
ATOM    312  C7   DT A  15     -13.202-254.085-118.711 
ATOM    313  C6   DT A  15     -15.434-253.898-119.788 
ATOM    314  P    DG A  16     -19.721-250.895-123.427 
ATOM    315  OP1  DG A  16     -20.119-251.118-124.835 
ATOM    316  OP2  DG A  16     -18.721-249.830-123.196 
ATOM    317  O5'  DG A  16     -21.022-250.613-122.538 
ATOM    318  C5'  DG A  16     -21.752-251.729-121.997 
ATOM    319  C4'  DG A  16     -22.125-251.454-120.553 
ATOM    320  O4'  DG A  16     -21.087-251.874-119.623 
ATOM    321  C3'  DG A  16     -22.367-249.987-120.197 
ATOM    322  O3'  DG A  16     -23.429-249.912-119.253 
ATOM    323  C2'  DG A  16     -21.076-249.536-119.513 
ATOM    324  C1'  DG A  16     -20.846-250.814-118.710 
ATOM    325  N9   DG A  16     -19.456-250.954-118.193 
ATOM    326  C8   DG A  16     -18.269-250.555-118.767 
ATOM    327  N7   DG A  16     -17.209-250.828-118.045 
ATOM    328  C5   DG A  16     -17.731-251.452-116.914 
ATOM    329  C6   DG A  16     -17.071-251.976-115.771 
ATOM    330  O6   DG A  16     -15.869-251.997-115.521 
ATOM    331  N1   DG A  16     -17.983-252.523-114.858 
ATOM    332  C2   DG A  16     -19.353-252.560-115.027 
ATOM    333  N2   DG A  16     -20.050-253.126-114.039 
ATOM    334  N3   DG A  16     -19.972-252.069-116.099 
ATOM    335  C4   DG A  16     -19.101-251.534-116.994 
ATOM    336  P    DC A  17     -24.496-248.727-119.379 
ATOM    337  OP1  DC A  17     -25.538-249.100-120.362 
ATOM    338  OP2  DC A  17     -23.793-247.450-119.632 
ATOM    339  O5'  DC A  17     -25.125-248.710-117.908 
ATOM    340  C5'  DC A  17     -25.179-249.939-117.158 
ATOM    341  C4'  DC A  17     -24.753-249.690-115.725 
ATOM    342  O4'  DC A  17     -23.313-249.817-115.545 
ATOM    343  C3'  DC A  17     -25.073-248.304-115.166 
ATOM    344  O3'  DC A  17     -25.433-248.432-113.796 
ATOM    345  C2'  DC A  17     -23.753-247.537-115.251 
ATOM    346  C1'  DC A  17     -22.852-248.689-114.817 
ATOM    347  N1   DC A  17     -21.414-248.481-115.147 
ATOM    348  C2   DC A  17     -20.465-248.983-114.260 
ATOM    349  O2   DC A  17     -20.851-249.573-113.245 
ATOM    350  N3   DC A  17     -19.149-248.803-114.544 
ATOM    351  C4   DC A  17     -18.772-248.157-115.654 
ATOM    352  N4   DC A  17     -17.477-248.008-115.886 
ATOM    353  C5   DC A  17     -19.732-247.634-116.579 
ATOM    354  C6   DC A  17     -21.042-247.823-116.278 
ATOM    355  P    DG A  18     -26.625-247.531-113.220 
ATOM    356  OP1  DG A  18     -27.923-248.180-113.511 
ATOM    357  OP2  DG A  18     -26.472-246.140-113.699 
ATOM    358  O5'  DG A  18     -26.334-247.593-111.647 
ATOM    359  C5'  DG A  18     -25.701-248.764-111.098 
ATOM    360  C4'  DG A  18     -24.628-248.358-110.108 
ATOM    361  O4'  DG A  18     -23.336-248.142-110.746 
ATOM    362  C3'  DG A  18     -24.884-247.059-109.345 
ATOM    363  O3'  DG A  18     -24.400-247.203-108.016 
ATOM    364  C2'  DG A  18     -24.030-246.013-110.063 
ATOM    365  C1'  DG A  18     -22.812-246.905-110.288 
ATOM    366  N9   DG A  18     -21.875-246.388-111.323 
ATOM    367  C8   DG A  18     -22.151-245.691-112.480 
ATOM    368  N7   DG A  18     -21.089-245.378-113.182 
ATOM    369  C5   DG A  18     -20.034-245.903-112.437 
ATOM    370  C6   DG A  18     -18.638-245.880-112.689 
ATOM    371  O6   DG A  18     -18.035-245.384-113.637 
ATOM    372  N1   DG A  18     -17.923-246.532-111.674 
ATOM    373  C2   DG A  18     -18.485-247.128-110.562 
ATOM    374  N2   DG A  18     -17.631-247.700-109.709 
ATOM    375  N3   DG A  18     -19.795-247.150-110.327 
ATOM    376  C4   DG A  18     -20.502-246.521-111.301 
ATOM    377  P    DG A  19     -25.246-246.575-106.809 
ATOM    378  OP1  DG A  19     -26.314-247.518-106.410 
ATOM    379  OP2  DG A  19     -25.686-245.210-107.171 
ATOM    380  O5'  DG A  19     -24.139-246.495-105.656 
ATOM    381  C5'  DG A  19     -23.073-247.463-105.644 
ATOM    382  C4'  DG A  19     -21.752-246.775-105.359 
ATOM    383  O4'  DG A  19     -21.103-246.297-106.571 
ATOM    384  C3'  DG A  19     -21.827-245.536-104.468 
ATOM    385  O3'  DG A  19     -20.678-245.503-103.629 
ATOM    386  C2'  DG A  19     -21.754-244.356-105.437 
ATOM    387  C1'  DG A  19     -20.698-244.953-106.362 
ATOM    388  N9   DG A  19     -20.616-244.282-107.689 
ATOM    389  C8   DG A  19     -21.623-243.722-108.446 
ATOM    390  N7   DG A  19     -21.215-243.205-109.580 
ATOM    391  C5   DG A  19     -19.840-243.439-109.574 
ATOM    392  C6   DG A  19     -18.853-243.107-110.537 
ATOM    393  O6   DG A  19     -18.990-242.529-111.612 
ATOM    394  N1   DG A  19     -17.578-243.529-110.131 
ATOM    395  C2   DG A  19     -17.296-244.186-108.950 
ATOM    396  N2   DG A  19     -16.016-244.505-108.748 
ATOM    397  N3   DG A  19     -18.224-244.498-108.047 
ATOM    398  C4   DG A  19     -19.465-244.095-108.425 
ATOM    399  P    DA A  20     -20.841-245.032-102.108 
ATOM    400  OP1  DA A  20     -21.282-246.176-101.279 
ATOM    401  OP2  DA A  20     -21.691-243.823-102.051 
ATOM    402  O5'  DA A  20     -19.333-244.646-101.734 
ATOM    403  C5'  DA A  20     -18.252-245.340-102.384 
ATOM    404  C4'  DA A  20     -17.178-244.355-102.799 
ATOM    405  O4'  DA A  20     -17.418-243.796-104.123 
ATOM    406  C3'  DA A  20     -17.021-243.126-101.904 
ATOM    407  O3'  DA A  20     -15.642-242.791-101.820 
ATOM    408  C2'  DA A  20     -17.749-242.008-102.650 
ATOM    409  C1'  DA A  20     -17.269-242.387-104.048 
ATOM    410  N9   DA A  20     -18.073-241.777-105.143 
ATOM    411  C8   DA A  20     -19.412-241.510-105.165 
ATOM    412  N7   DA A  20     -19.821-240.971-106.271 
ATOM    413  C5   DA A  20     -18.671-240.873-107.042 
ATOM    414  C6   DA A  20     -18.437-240.381-108.336 
ATOM    415  N6   DA A  20     -19.397-239.870-109.119 
ATOM    416  N1   DA A  20     -17.174-240.431-108.799 
ATOM    417  C2   DA A  20     -16.223-240.940-108.017 
ATOM    418  N3   DA A  20     -16.321-241.426-106.799 
ATOM    419  C4   DA A  20     -17.596-241.364-106.359 
ATOM    420  P    DT A  21     -15.046-242.300-100.417 
ATOM    421  OP1  DT A  21     -14.702-243.476 -99.586 
ATOM    422  OP2  DT A  21     -15.967-241.318 -99.804 
ATOM    423  O5'  DT A  21     -13.706-241.561-100.885 
ATOM    424  C5'  DT A  21     -13.035-242.017-102.074 
ATOM    425  C4'  DT A  21     -12.607-240.831-102.916 
ATOM    426  O4'  DT A  21     -13.645-240.405-103.843 
ATOM    427  C3'  DT A  21     -12.259-239.559-102.143 
ATOM    428  O3'  DT A  21     -11.169-238.912-102.788 
ATOM    429  C2'  DT A  21     -13.497-238.673-102.276 
ATOM    430  C1'  DT A  21     -13.789-238.996-103.738 
ATOM    431  N1   DT A  21     -15.171-238.640-104.166 
ATOM    432  C2   DT A  21     -15.332-238.200-105.458 
ATOM    433  O2   DT A  21     -14.406-238.096-106.243 
ATOM    434  N3   DT A  21     -16.626-237.878-105.819 
ATOM    435  C4   DT A  21     -17.743-237.958-105.014 
ATOM    436  O4   DT A  21     -18.852-237.641-105.449 
ATOM    437  C5   DT A  21     -17.475-238.429-103.676 
ATOM    438  C7   DT A  21     -18.637-238.545-102.734 
ATOM    439  C6   DT A  21     -16.226-238.749-103.298 
ATOM    440  P    DC A  22     -10.029-238.232-101.894 
ATOM    441  OP1  DC A  22      -9.041-239.257-101.488 
ATOM    442  OP2  DC A  22     -10.653-237.462-100.796 
ATOM    443  O5'  DC A  22      -9.361-237.227-102.943 
ATOM    444  C5'  DC A  22      -9.367-237.571-104.342 
ATOM    445  C4'  DC A  22      -9.738-236.358-105.173 
ATOM    446  O4'  DC A  22     -11.178-236.225-105.351 
ATOM    447  C3'  DC A  22      -9.312-235.006-104.602 
ATOM    448  O3'  DC A  22      -8.923-234.155-105.674 
ATOM    449  C2'  DC A  22     -10.579-234.437-103.965 
ATOM    450  C1'  DC A  22     -11.543-234.885-105.059 
ATOM    451  N1   DC A  22     -12.972-234.876-104.640 
ATOM    452  C2   DC A  22     -13.927-234.543-105.596 
ATOM    453  O2   DC A  22     -13.553-234.272-106.743 
ATOM    454  N3   DC A  22     -15.236-234.529-105.234 
ATOM    455  C4   DC A  22     -15.600-234.829-103.980 
ATOM    456  N4   DC A  22     -16.889-234.801-103.676 
ATOM    457  C5   DC A  22     -14.633-235.174-102.981 
ATOM    458  C6   DC A  22     -13.331-235.182-103.363 
ATOM    459  P    DC A  23      -7.660-233.191-105.482 
ATOM    460  OP1  DC A  23      -6.416-233.942-105.766 
ATOM    461  OP2  DC A  23      -7.733-232.535-104.157 
ATOM    462  O5'  DC A  23      -7.910-232.109-106.632 
ATOM    463  C5'  DC A  23      -8.604-232.509-107.829 
ATOM    464  C4'  DC A  23      -9.621-231.454-108.217 
ATOM    465  O4'  DC A  23     -10.912-231.665-107.576 
ATOM    466  C3'  DC A  23      -9.259-230.015-107.850 
ATOM    467  O3'  DC A  23      -9.715-229.148-108.882 
ATOM    468  C2'  DC A  23     -10.062-229.724-106.583 
ATOM    469  C1'  DC A  23     -11.340-230.433-107.017 
ATOM    470  N1   DC A  23     -12.270-230.734-105.892 
ATOM    471  C2   DC A  23     -13.637-230.674-106.147 
ATOM    472  O2   DC A  23     -14.020-230.378-107.285 
ATOM    473  N3   DC A  23     -14.502-230.945-105.135 
ATOM    474  C4   DC A  23     -14.048-231.262-103.916 
ATOM    475  N4   DC A  23     -14.930-231.518-102.962 
ATOM    476  C5   DC A  23     -12.644-231.329-103.633 
ATOM    477  C6   DC A  23     -11.797-231.055-104.658 
ATOM    478  P    DT A  24      -8.797-227.912-109.319 
ATOM    479  OP1  DT A  24      -7.783-228.367-110.296 
ATOM    480  OP2  DT A  24      -8.277-227.230-108.113 
ATOM    481  O5'  DT A  24      -9.864-226.970-110.051 
ATOM    482  C5'  DT A  24     -10.991-227.574-110.713 
ATOM    483  C4'  DT A  24     -12.254-226.801-110.394 
ATOM    484  O4'  DT A  24     -12.904-227.273-109.179 
ATOM    485  C3'  DT A  24     -12.075-225.301-110.157 
ATOM    486  O3'  DT A  24     -13.196-224.612-110.697 
ATOM    487  C2'  DT A  24     -12.096-225.145-108.636 
ATOM    488  C1'  DT A  24     -13.214-226.149-108.371 
ATOM    489  N1   DT A  24     -13.288-226.604-106.954 
ATOM    490  C2   DT A  24     -14.536-226.865-106.445 
ATOM    491  O2   DT A  24     -15.558-226.740-107.097 
ATOM    492  N3   DT A  24     -14.564-227.283-105.128 
ATOM    493  C4   DT A  24     -13.474-227.458-104.301 
ATOM    494  O4   DT A  24     -13.625-227.838-103.138 
ATOM    495  C5   DT A  24     -12.207-227.159-104.925 
ATOM    496  C7   DT A  24     -10.968-227.322-104.095 
ATOM    497  C6   DT A  24     -12.151-226.749-106.204 
ATOM    498  P    DG A  25     -12.961-223.219-111.449 
ATOM    499  OP1  DG A  25     -12.573-223.473-112.855 
ATOM    500  OP2  DG A  25     -12.031-222.380-110.661 
ATOM    501  O5'  DG A  25     -14.428-222.583-111.402 
ATOM    502  C5'  DG A  25     -15.569-223.461-111.400 
ATOM    503  C4'  DG A  25     -16.587-222.985-110.382 
ATOM    504  O4'  DG A  25     -16.347-223.538-109.056 
ATOM    505  C3'  DG A  25     -16.638-221.475-110.148 
ATOM    506  O3'  DG A  25     -17.991-221.088-109.934 
ATOM    507  C2'  DG A  25     -15.860-221.258-108.851 
ATOM    508  C1'  DG A  25     -16.401-222.479-108.113 
ATOM    509  N9   DG A  25     -15.589-222.872-106.929 
ATOM    510  C8   DG A  25     -14.226-222.793-106.742 
ATOM    511  N7   DG A  25     -13.821-223.226-105.573 
ATOM    512  C5   DG A  25     -14.999-223.619-104.939 
ATOM    513  C6   DG A  25     -15.202-224.170-103.648 
ATOM    514  O6   DG A  25     -14.369-224.431-102.782 
ATOM    515  N1   DG A  25     -16.560-224.423-103.406 
ATOM    516  C2   DG A  25     -17.586-224.176-104.296 
ATOM    517  N2   DG A  25     -18.814-224.487-103.876 
ATOM    518  N3   DG A  25     -17.394-223.658-105.508 
ATOM    519  C4   DG A  25     -16.083-223.407-105.758 
ATOM    520  P    DC A  26     -18.514-219.714-110.568 
ATOM    521  OP1  DC A  26     -18.911-219.937-111.976 
ATOM    522  OP2  DC A  26     -17.514-218.649-110.337 
ATOM    523  O5'  DC A  26     -19.814-219.432-109.679 
ATOM    524  C5'  DC A  26     -20.545-220.548-109.138 
ATOM    525  C4'  DC A  26     -20.918-220.273-107.694 
ATOM    526  O4'  DC A  26     -19.879-220.694-106.763 
ATOM    527  C3'  DC A  26     -21.160-218.807-107.337 
ATOM    528  O3'  DC A  26     -22.222-218.731-106.393 
ATOM    529  C2'  DC A  26     -19.869-218.356-106.654 
ATOM    530  C1'  DC A  26     -19.639-219.633-105.851 
ATOM    531  N1   DC A  26     -18.249-219.774-105.333 
ATOM    532  C2   DC A  26     -18.076-220.389-104.096 
ATOM    533  O2   DC A  26     -19.073-220.789-103.486 
ATOM    534  N3   DC A  26     -16.817-220.526-103.607 
ATOM    535  C4   DC A  26     -15.763-220.078-104.301 
ATOM    536  N4   DC A  26     -14.555-220.236-103.780 
ATOM    537  C5   DC A  26     -15.919-219.442-105.574 
ATOM    538  C6   DC A  26     -17.186-219.314-106.046 
ATOM    539  P    DT A  27     -23.289-217.546-106.519 
ATOM    540  OP1  DT A  27     -24.331-217.919-107.502 
ATOM    541  OP2  DT A  27     -22.585-216.269-106.772 
ATOM    542  O5'  DT A  27     -23.918-217.530-105.048 
ATOM    543  C5'  DT A  27     -23.972-218.758-104.298 
ATOM    544  C4'  DT A  27     -23.545-218.509-102.865 
ATOM    545  O4'  DT A  27     -22.106-218.636-102.685 
ATOM    546  C3'  DT A  27     -23.866-217.123-102.307 
ATOM    547  O3'  DT A  27     -24.226-217.251-100.937 
ATOM    548  C2'  DT A  27     -22.546-216.357-102.392 
ATOM    549  C1'  DT A  27     -21.645-217.508-101.957 
ATOM    550  N1   DT A  27     -20.207-217.301-102.288 
ATOM    551  C2   DT A  27     -19.283-217.801-101.403 
ATOM    552  O2   DT A  27     -19.593-218.393-100.384 
ATOM    553  N3   DT A  27     -17.961-217.589-101.742 
ATOM    554  C4   DT A  27     -17.498-216.934-102.866 
ATOM    555  O4   DT A  27     -16.289-216.806-103.062 
ATOM    556  C5   DT A  27     -18.543-216.445-103.734 
ATOM    557  C7   DT A  27     -18.127-215.720-104.980 
ATOM    558  C6   DT A  27     -19.837-216.637-103.428 
ATOM    559  P    DG A  28     -25.417-216.351-100.360 
ATOM    560  OP1  DG A  28     -26.716-216.999-100.652 
ATOM    561  OP2  DG A  28     -25.264-214.960-100.839 
ATOM    562  O5'  DG A  28     -25.127-216.412 -98.787 
ATOM    563  C5'  DG A  28     -24.494-217.584 -98.239 
ATOM    564  C4'  DG A  28     -23.421-217.177 -97.249 
ATOM    565  O4'  DG A  28     -22.129-216.961 -97.887 
ATOM    566  C3'  DG A  28     -23.677-215.878 -96.486 
ATOM    567  O3'  DG A  28     -23.192-216.022 -95.156 
ATOM    568  C2'  DG A  28     -22.822-214.833 -97.203 
ATOM    569  C1'  DG A  28     -21.605-215.724 -97.428 
ATOM    570  N9   DG A  28     -20.668-215.207 -98.464 
ATOM    571  C8   DG A  28     -20.944-214.510 -99.621 
ATOM    572  N7   DG A  28     -19.882-214.197-100.322 
ATOM    573  C5   DG A  28     -18.827-214.723 -99.577 
ATOM    574  C6   DG A  28     -17.431-214.700 -99.830 
ATOM    575  O6   DG A  28     -16.828-214.204-100.777 
ATOM    576  N1   DG A  28     -16.716-215.352 -98.815 
ATOM    577  C2   DG A  28     -17.278-215.948 -97.703 
ATOM    578  N2   DG A  28     -16.424-216.519 -96.849 
ATOM    579  N3   DG A  28     -18.588-215.969 -97.468 
ATOM    580  C4   DG A  28     -19.295-215.340 -98.442 
ATOM    581  P    DG A  29     -24.038-215.395 -93.950 
ATOM    582  OP1  DG A  29     -25.107-216.337 -93.550 
ATOM    583  OP2  DG A  29     -24.479-214.029 -94.312 
ATOM    584  O5'  DG A  29     -22.932-215.314 -92.797 
ATOM    585  C5'  DG A  29     -21.866-216.282 -92.784 
ATOM    586  C4'  DG A  29     -20.545-215.594 -92.500 
ATOM    587  O4'  DG A  29     -19.896-215.116 -93.712 
ATOM    588  C3'  DG A  29     -20.619-214.355 -91.608 
ATOM    589  O3'  DG A  29     -19.471-214.322 -90.769 
ATOM    590  C2'  DG A  29     -20.547-213.176 -92.577 
ATOM    591  C1'  DG A  29     -19.491-213.772 -93.503 
ATOM    592  N9   DG A  29     -19.409-213.101 -94.830 
ATOM    593  C8   DG A  29     -20.415-212.541 -95.586 
ATOM    594  N7   DG A  29     -20.007-212.025 -96.720 
ATOM    595  C5   DG A  29     -18.633-212.258 -96.714 
ATOM    596  C6   DG A  29     -17.645-211.926 -97.677 
ATOM    597  O6   DG A  29     -17.782-211.349 -98.752 
ATOM    598  N1   DG A  29     -16.371-212.348 -97.272 
ATOM    599  C2   DG A  29     -16.089-213.005 -96.091 
ATOM    600  N2   DG A  29     -14.809-213.325 -95.888 
ATOM    601  N3   DG A  29     -17.017-213.317 -95.187 
ATOM    602  C4   DG A  29     -18.258-212.914 -95.565 
ATOM    603  P    DT A  30     -19.633-213.851 -89.248 
ATOM    604  OP1  DT A  30     -20.075-214.995 -88.420 
ATOM    605  OP2  DT A  30     -20.484-212.642 -89.192 
ATOM    606  O5'  DT A  30     -18.126-213.465 -88.874 
ATOM    607  C5'  DT A  30     -17.045-214.160 -89.525 
ATOM    608  C4'  DT A  30     -15.971-213.174 -89.939 
ATOM    609  O4'  DT A  30     -16.211-212.616 -91.263 
ATOM    610  C3'  DT A  30     -15.814-211.945 -89.044 
ATOM    611  O3'  DT A  30     -14.434-211.610 -88.960 
ATOM    612  C2'  DT A  30     -16.541-210.827 -89.790 
ATOM    613  C1'  DT A  30     -16.062-211.206 -91.188 
ATOM    614  N1   DT A  30     -16.866-210.597 -92.284 
ATOM    615  C2   DT A  30     -16.196-210.249 -93.432 
ATOM    616  O2   DT A  30     -14.999-210.419 -93.579 
ATOM    617  N3   DT A  30     -16.975-209.686 -94.425 
ATOM    618  C4   DT A  30     -18.333-209.449 -94.366 
ATOM    619  O4   DT A  30     -18.922-208.938 -95.320 
ATOM    620  C5   DT A  30     -18.947-209.847 -93.121 
ATOM    621  C7   DT A  30     -20.423-209.624 -92.972 
ATOM    622  C6   DT A  30     -18.213-210.397 -92.139 
ATOM    623  P    DA A  31     -13.839-211.120 -87.557 
ATOM    624  OP1  DA A  31     -13.495-212.295 -86.727 
ATOM    625  OP2  DA A  31     -14.760-210.138 -86.944 
ATOM    626  O5'  DA A  31     -12.499-210.380 -88.025 
ATOM    627  C5'  DA A  31     -11.828-210.837 -89.215 
ATOM    628  C4'  DA A  31     -11.400-209.650 -90.056 
ATOM    629  O4'  DA A  31     -12.438-209.224 -90.984 
ATOM    630  C3'  DA A  31     -11.052-208.378 -89.283 
ATOM    631  O3'  DA A  31      -9.962-207.731 -89.929 
ATOM    632  C2'  DA A  31     -12.290-207.493 -89.417 
ATOM    633  C1'  DA A  31     -12.582-207.816 -90.878 
ATOM    634  N9   DA A  31     -13.963-207.459 -91.307 
ATOM    635  C8   DA A  31     -15.117-207.508 -90.577 
ATOM    636  N7   DA A  31     -16.169-207.130 -91.234 
ATOM    637  C5   DA A  31     -15.681-206.805 -92.492 
ATOM    638  C6   DA A  31     -16.304-206.333 -93.658 
ATOM    639  N6   DA A  31     -17.621-206.094 -93.748 
ATOM    640  N1   DA A  31     -15.524-206.113 -94.732 
ATOM    641  C2   DA A  31     -14.217-206.352 -94.637 
ATOM    642  N3   DA A  31     -13.526-206.791 -93.607 
ATOM    643  C4   DA A  31     -14.331-207.003 -92.546 
ATOM    644  P    DG A  32      -8.821-207.052 -89.034 
ATOM    645  OP1  DG A  32      -7.834-208.077 -88.629 
ATOM    646  OP2  DG A  32      -9.446-206.281 -87.937 
ATOM    647  O5'  DG A  32      -8.154-206.046 -90.084 
ATOM    648  C5'  DG A  32      -8.160-206.390 -91.482 
ATOM    649  C4'  DG A  32      -8.531-205.177 -92.313 
ATOM    650  O4'  DG A  32      -9.970-205.045 -92.491 
ATOM    651  C3'  DG A  32      -8.105-203.825 -91.742 
ATOM    652  O3'  DG A  32      -7.716-202.974 -92.815 
ATOM    653  C2'  DG A  32      -9.372-203.256 -91.106 
ATOM    654  C1'  DG A  32     -10.336-203.705 -92.200 
ATOM    655  N9   DG A  32     -11.765-203.696 -91.780 
ATOM    656  C8   DG A  32     -12.313-203.974 -90.547 
ATOM    657  N7   DG A  32     -13.619-203.875 -90.508 
ATOM    658  C5   DG A  32     -13.961-203.503 -91.807 
ATOM    659  C6   DG A  32     -15.234-203.246 -92.378 
ATOM    660  O6   DG A  32     -16.340-203.293 -91.846 
ATOM    661  N1   DG A  32     -15.128-202.897 -93.732 
ATOM    662  C2   DG A  32     -13.945-202.810 -94.440 
ATOM    663  N2   DG A  32     -14.056-202.462 -95.724 
ATOM    664  N3   DG A  32     -12.751-203.052 -93.904 
ATOM    665  C4   DG A  32     -12.838-203.391 -92.591 
ATOM    666  P    DG A  33      -6.453-202.011 -92.622 
ATOM    667  OP1  DG A  33      -5.209-202.761 -92.906 
ATOM    668  OP2  DG A  33      -6.526-201.355 -91.298 
ATOM    669  O5'  DG A  33      -6.703-200.928 -93.772 
ATOM    670  C5'  DG A  33      -7.397-201.328 -94.969 
ATOM    671  C4'  DG A  33      -8.414-200.273 -95.357 
ATOM    672  O4'  DG A  33      -9.704-200.484 -94.717 
ATOM    673  C3'  DG A  33      -8.052-198.834 -94.991 
ATOM    674  O3'  DG A  33      -8.507-197.968 -96.023 
ATOM    675  C2'  DG A  33      -8.855-198.543 -93.723 
ATOM    676  C1'  DG A  33     -10.133-199.252 -94.157 
ATOM    677  N9   DG A  33     -11.063-199.553 -93.032 
ATOM    678  C8   DG A  33     -10.772-199.893 -91.730 
ATOM    679  N7   DG A  33     -11.830-200.096 -90.981 
ATOM    680  C5   DG A  33     -12.897-199.873 -91.851 
ATOM    681  C6   DG A  33     -14.295-199.942 -91.618 
ATOM    682  O6   DG A  33     -14.890-200.219 -90.580 
ATOM    683  N1   DG A  33     -15.024-199.642 -92.777 
ATOM    684  C2   DG A  33     -14.472-199.317 -94.002 
ATOM    685  N2   DG A  33     -15.338-199.064 -94.986 
ATOM    686  N3   DG A  33     -13.160-199.253 -94.220 
ATOM    687  C4   DG A  33     -12.439-199.542 -93.105 
ATOM    688  P    DA A  34      -7.590-196.731 -96.460 
ATOM    689  OP1  DA A  34      -6.576-197.187 -97.436 
ATOM    690  OP2  DA A  34      -7.070-196.049 -95.254 
ATOM    691  O5'  DA A  34      -8.657-195.789 -97.191 
ATOM    692  C5'  DA A  34      -9.783-196.394 -97.853 
ATOM    693  C4'  DA A  34     -11.047-195.620 -97.534 
ATOM    694  O4'  DA A  34     -11.697-196.093 -96.320 
ATOM    695  C3'  DA A  34     -10.868-194.121 -97.297 
ATOM    696  O3'  DA A  34     -11.989-193.431 -97.838 
ATOM    697  C2'  DA A  34     -10.889-193.965 -95.776 
ATOM    698  C1'  DA A  34     -12.007-194.968 -95.511 
ATOM    699  N9   DA A  34     -12.080-195.423 -94.094 
ATOM    700  C8   DA A  34     -11.056-195.619 -93.213 
ATOM    701  N7   DA A  34     -11.442-196.020 -92.042 
ATOM    702  C5   DA A  34     -12.824-196.097 -92.152 
ATOM    703  C6   DA A  34     -13.828-196.465 -91.242 
ATOM    704  N6   DA A  34     -13.581-196.845 -89.981 
ATOM    705  N1   DA A  34     -15.102-196.429 -91.678 
ATOM    706  C2   DA A  34     -15.340-196.052 -92.933 
ATOM    707  N3   DA A  34     -14.491-195.687 -93.867 
ATOM    708  C4   DA A  34     -13.224-195.732 -93.406 
ATOM    709  P    DG A  35     -11.754-192.038 -98.590 
ATOM    710  OP1  DG A  35     -11.366-192.293 -99.996 
ATOM    711  OP2  DG A  35     -10.824-191.200 -97.802 
ATOM    712  O5'  DG A  35     -13.221-191.402 -98.543 
ATOM    713  C5'  DG A  35     -14.362-192.280 -98.540 
ATOM    714  C4'  DG A  35     -15.380-191.804 -97.523 
ATOM    715  O4'  DG A  35     -15.140-192.357 -96.197 
ATOM    716  C3'  DG A  35     -15.431-190.295 -97.289 
ATOM    717  O3'  DG A  35     -16.783-189.907 -97.074 
ATOM    718  C2'  DG A  35     -14.653-190.077 -95.991 
ATOM    719  C1'  DG A  35     -15.194-191.298 -95.253 
ATOM    720  N9   DG A  35     -14.382-191.691 -94.069 
ATOM    721  C8   DG A  35     -13.019-191.612 -93.883 
ATOM    722  N7   DG A  35     -12.614-192.045 -92.713 
ATOM    723  C5   DG A  35     -13.791-192.438 -92.079 
ATOM    724  C6   DG A  35     -13.994-192.990 -90.788 
ATOM    725  O6   DG A  35     -13.162-193.250 -89.923 
ATOM    726  N1   DG A  35     -15.353-193.243 -90.546 
ATOM    727  C2   DG A  35     -16.379-192.995 -91.437 
ATOM    728  N2   DG A  35     -17.607-193.307 -91.017 
ATOM    729  N3   DG A  35     -16.187-192.478 -92.649 
ATOM    730  C4   DG A  35     -14.876-192.226 -92.898 
ATOM    731  P    DA A  36     -17.307-188.533 -97.708 
ATOM    732  OP1  DA A  36     -17.704-188.757 -99.116 
ATOM    733  OP2  DA A  36     -16.307-187.468 -97.477 
ATOM    734  O5'  DA A  36     -18.607-188.251 -96.819 
ATOM    735  C5'  DA A  36     -19.338-189.367 -96.278 
ATOM    736  C4'  DA A  36     -19.710-189.092 -94.834 
ATOM    737  O4'  DA A  36     -18.672-189.513 -93.904 
ATOM    738  C3'  DA A  36     -19.952-187.626 -94.477 
ATOM    739  O3'  DA A  36     -21.014-187.551 -93.534 
ATOM    740  C2'  DA A  36     -18.662-187.175 -93.794 
ATOM    741  C1'  DA A  36     -18.432-188.452 -92.991 
ATOM    742  N9   DA A  36     -17.042-188.593 -92.474 
ATOM    743  C8   DA A  36     -15.875-188.190 -93.058 
ATOM    744  N7   DA A  36     -14.818-188.454 -92.354 
ATOM    745  C5   DA A  36     -15.319-189.078 -91.220 
ATOM    746  C6   DA A  36     -14.697-189.606 -90.076 
ATOM    747  N6   DA A  36     -13.371-189.588 -89.880 
ATOM    748  N1   DA A  36     -15.491-190.155 -89.138 
ATOM    749  C2   DA A  36     -16.808-190.171 -89.339 
ATOM    750  N3   DA A  36     -17.497-189.711 -90.359 
ATOM    751  C4   DA A  36     -16.680-189.167 -91.284 
ATOM    752  P    DA A  37     -22.082-186.365 -93.660 
ATOM    753  OP1  DA A  37     -23.124-186.739 -94.643 
ATOM    754  OP2  DA A  37     -21.378-185.089 -93.913 
ATOM    755  O5'  DA A  37     -22.711-186.349 -92.189 
ATOM    756  C5'  DA A  37     -22.764-187.577 -91.439 
ATOM    757  C4'  DA A  37     -22.338-187.329 -90.006 
ATOM    758  O4'  DA A  37     -20.898-187.455 -89.825 
ATOM    759  C3'  DA A  37     -22.659-185.943 -89.447 
ATOM    760  O3'  DA A  37     -23.018-186.070 -88.077 
ATOM    761  C2'  DA A  37     -21.338-185.176 -89.532 
ATOM    762  C1'  DA A  37     -20.437-186.327 -89.098 
ATOM    763  N9   DA A  37     -19.000-186.120 -89.428 
ATOM    764  C8   DA A  37     -18.461-185.487 -90.512 
ATOM    765  N7   DA A  37     -17.164-185.468 -90.518 
ATOM    766  C5   DA A  37     -16.815-186.137 -89.352 
ATOM    767  C6   DA A  37     -15.573-186.454 -88.779 
ATOM    768  N6   DA A  37     -14.397-186.123 -89.329 
ATOM    769  N1   DA A  37     -15.583-187.127 -87.613 
ATOM    770  C2   DA A  37     -16.755-187.455 -87.071 
ATOM    771  N3   DA A  37     -17.970-187.214 -87.512 
ATOM    772  C4   DA A  37     -17.932-186.540 -88.679 
ATOM    773  P    DC A  38     -24.210-185.170 -87.501 
ATOM    774  OP1  DC A  38     -25.508-185.819 -87.792 
ATOM    775  OP2  DC A  38     -24.057-183.779 -87.980 
ATOM    776  O5'  DC A  38     -23.920-185.231 -85.928 
ATOM    777  C5'  DC A  38     -23.287-186.403 -85.379 
ATOM    778  C4'  DC A  38     -22.213-185.997 -84.389 
ATOM    779  O4'  DC A  38     -20.922-185.780 -85.027 
ATOM    780  C3'  DC A  38     -22.469-184.697 -83.626 
ATOM    781  O3'  DC A  38     -21.985-184.841 -82.296 
ATOM    782  C2'  DC A  38     -21.615-183.652 -84.344 
ATOM    783  C1'  DC A  38     -20.398-184.544 -84.569 
ATOM    784  N1   DC A  38     -19.460-184.026 -85.604 
ATOM    785  C2   DC A  38     -18.099-184.254 -85.419 
ATOM    786  O2   DC A  38     -17.728-184.870 -84.413 
ATOM    787  N3   DC A  38     -17.227-183.790 -86.351 
ATOM    788  C4   DC A  38     -17.669-183.126 -87.428 
ATOM    789  N4   DC A  38     -16.779-182.694 -88.308 
ATOM    790  C5   DC A  38     -19.065-182.881 -87.636 
ATOM    791  C6   DC A  38     -19.919-183.353 -86.693 
ATOM    792  P    DC A  39     -22.831-184.214 -81.090 
ATOM    793  OP1  DC A  39     -23.900-185.157 -80.691 
ATOM    794  OP2  DC A  39     -23.271-182.848 -81.452 
ATOM    795  O5'  DC A  39     -21.725-184.134 -79.937 
ATOM    796  C5'  DC A  39     -20.659-185.101 -79.925 
ATOM    797  C4'  DC A  39     -19.338-184.414 -79.640 
ATOM    798  O4'  DC A  39     -18.689-183.935 -80.852 
ATOM    799  C3'  DC A  39     -19.412-183.174 -78.748 
ATOM    800  O3'  DC A  39     -18.264-183.141 -77.910 
ATOM    801  C2'  DC A  39     -19.339-181.995 -79.718 
ATOM    802  C1'  DC A  39     -18.283-182.591 -80.643 
ATOM    803  N1   DC A  39     -18.202-181.921 -81.970 
ATOM    804  C2   DC A  39     -16.949-181.820 -82.571 
ATOM    805  O2   DC A  39     -15.966-182.287 -81.984 
ATOM    806  N3   DC A  39     -16.854-181.211 -83.782 
ATOM    807  C4   DC A  39     -17.942-180.717 -84.384 
ATOM    808  N4   DC A  39     -17.797-180.133 -85.564 
ATOM    809  C5   DC A  39     -19.239-180.810 -83.783 
ATOM    810  C6   DC A  39     -19.314-181.422 -82.574 
ATOM    811  P    DT A  40     -18.426-182.670 -76.388 
ATOM    812  OP1  DT A  40     -18.868-183.814 -75.560 
ATOM    813  OP2  DT A  40     -19.277-181.461 -76.332 
ATOM    814  O5'  DT A  40     -16.919-182.284 -76.015 
ATOM    815  C5'  DT A  40     -15.838-182.979 -76.665 
ATOM    816  C4'  DT A  40     -14.764-181.993 -77.080 
ATOM    817  O4'  DT A  40     -15.004-181.435 -78.404 
ATOM    818  C3'  DT A  40     -14.607-180.765 -76.185 
ATOM    819  O3'  DT A  40     -13.227-180.429 -76.101 
ATOM    820  C2'  DT A  40     -15.334-179.646 -76.931 
ATOM    821  C1'  DT A  40     -14.855-180.026 -78.329 
ATOM    822  N1   DT A  40     -15.659-179.416 -79.424 
ATOM    823  C2   DT A  40     -14.989-179.068 -80.573 
ATOM    824  O2   DT A  40     -13.791-179.238 -80.719 
ATOM    825  N3   DT A  40     -15.768-178.505 -81.565 
ATOM    826  C4   DT A  40     -17.125-178.268 -81.506 
ATOM    827  O4   DT A  40     -17.715-177.757 -82.461 
ATOM    828  C5   DT A  40     -17.740-178.667 -80.261 
ATOM    829  C7   DT A  40     -19.216-178.443 -80.113 
ATOM    830  C6   DT A  40     -17.006-179.216 -79.279 
ATOM    831  P    DA A  41     -12.632-179.939 -74.698 
ATOM    832  OP1  DA A  41     -12.287-181.114 -73.867 
ATOM    833  OP2  DA A  41     -13.552-178.957 -74.084 
ATOM    834  O5'  DA A  41     -11.292-179.199 -75.166 
ATOM    835  C5'  DA A  41     -10.621-179.656 -76.355 
ATOM    836  C4'  DA A  41     -10.193-178.469 -77.196 
ATOM    837  O4'  DA A  41     -11.231-178.043 -78.124 
ATOM    838  C3'  DA A  41      -9.845-177.197 -76.424 
ATOM    839  O3'  DA A  41      -8.755-176.550 -77.069 
ATOM    840  C2'  DA A  41     -11.083-176.312 -76.557 
ATOM    841  C1'  DA A  41     -11.375-176.635 -78.019 
ATOM    842  N9   DA A  41     -12.756-176.278 -78.447 
ATOM    843  C8   DA A  41     -13.910-176.328 -77.717 
ATOM    844  N7   DA A  41     -14.962-175.949 -78.375 
ATOM    845  C5   DA A  41     -14.474-175.624 -79.632 
ATOM    846  C6   DA A  41     -15.097-175.152 -80.798 
ATOM    847  N6   DA A  41     -16.413-174.913 -80.888 
ATOM    848  N1   DA A  41     -14.317-174.932 -81.872 
ATOM    849  C2   DA A  41     -13.010-175.171 -81.777 
ATOM    850  N3   DA A  41     -12.319-175.611 -80.747 
ATOM    851  C4   DA A  41     -13.123-175.822 -79.686 
ATOM    852  P    DG A  42      -7.614-175.871 -76.175 
ATOM    853  OP1  DG A  42      -6.627-176.896 -75.769 
ATOM    854  OP2  DG A  42      -8.238-175.100 -75.077 
ATOM    855  O5'  DG A  42      -6.946-174.865 -77.224 
ATOM    856  C5'  DG A  42      -6.953-175.210 -78.623 
ATOM    857  C4'  DG A  42      -7.324-173.996 -79.453 
ATOM    858  O4'  DG A  42      -8.763-173.864 -79.632 
ATOM    859  C3'  DG A  42      -6.897-172.644 -78.883 
ATOM    860  O3'  DG A  42      -6.509-171.794 -79.955 
ATOM    861  C2'  DG A  42      -8.164-172.075 -78.246 
ATOM    862  C1'  DG A  42      -9.129-172.524 -79.340 
ATOM    863  N9   DG A  42     -10.558-172.515 -78.921 
ATOM    864  C8   DG A  42     -11.105-172.794 -77.687 
ATOM    865  N7   DG A  42     -12.411-172.694 -77.648 
ATOM    866  C5   DG A  42     -12.754-172.323 -78.947 
ATOM    867  C6   DG A  42     -14.027-172.065 -79.518 
ATOM    868  O6   DG A  42     -15.133-172.113 -78.986 
ATOM    869  N1   DG A  42     -13.921-171.716 -80.872 
ATOM    870  C2   DG A  42     -12.738-171.629 -81.581 
ATOM    871  N2   DG A  42     -12.849-171.281 -82.865 
ATOM    872  N3   DG A  42     -11.544-171.872 -81.044 
ATOM    873  C4   DG A  42     -11.630-172.210 -79.731 
ATOM    874  P    DA A  43      -5.246-170.830 -79.763 
ATOM    875  OP1  DA A  43      -4.001-171.580 -80.047 
ATOM    876  OP2  DA A  43      -5.319-170.174 -78.438 
ATOM    877  O5'  DA A  43      -5.496-169.747 -80.913 
ATOM    878  C5'  DA A  43      -6.190-170.148 -82.110 
ATOM    879  C4'  DA A  43      -7.207-169.092 -82.498 
ATOM    880  O4'  DA A  43      -8.497-169.303 -81.857 
ATOM    881  C3'  DA A  43      -6.845-167.653 -82.131 
ATOM    882  O3'  DA A  43      -7.300-166.787 -83.163 
ATOM    883  C2'  DA A  43      -7.648-167.363 -80.863 
ATOM    884  C1'  DA A  43      -8.926-168.071 -81.298 
ATOM    885  N9   DA A  43      -9.856-168.373 -80.173 
ATOM    886  C8   DA A  43      -9.549-168.709 -78.885 
ATOM    887  N7   DA A  43     -10.587-168.911 -78.135 
ATOM    888  C5   DA A  43     -11.662-168.694 -78.985 
ATOM    889  C6   DA A  43     -13.052-168.754 -78.789 
ATOM    890  N6   DA A  43     -13.621-169.065 -77.616 
ATOM    891  N1   DA A  43     -13.839-168.480 -79.846 
ATOM    892  C2   DA A  43     -13.268-168.171 -81.010 
ATOM    893  N3   DA A  43     -11.990-168.085 -81.310 
ATOM    894  C4   DA A  43     -11.224-168.363 -80.235 
ATOM    895  P    DG A  44      -6.383-165.550 -83.600 
ATOM    896  OP1  DG A  44      -5.368-166.006 -84.576 
ATOM    897  OP2  DG A  44      -5.862-164.868 -82.394 
ATOM    898  O5'  DG A  44      -7.450-164.609 -84.332 
ATOM    899  C5'  DG A  44      -8.576-165.213 -84.994 
ATOM    900  C4'  DG A  44      -9.840-164.439 -84.675 
ATOM    901  O4'  DG A  44     -10.490-164.912 -83.460 
ATOM    902  C3'  DG A  44      -9.661-162.940 -84.438 
ATOM    903  O3'  DG A  44     -10.782-162.250 -84.978 
ATOM    904  C2'  DG A  44      -9.682-162.784 -82.917 
ATOM    905  C1'  DG A  44     -10.800-163.787 -82.652 
ATOM    906  N9   DG A  44     -10.873-164.242 -81.235 
ATOM    907  C8   DG A  44      -9.853-164.445 -80.331 
ATOM    908  N7   DG A  44     -10.257-164.851 -79.152 
ATOM    909  C5   DG A  44     -11.643-164.921 -79.283 
ATOM    910  C6   DG A  44     -12.632-165.299 -78.339 
ATOM    911  O6   DG A  44     -12.486-165.657 -77.173 
ATOM    912  N1   DG A  44     -13.919-165.228 -78.889 
ATOM    913  C2   DG A  44     -14.212-164.842 -80.183 
ATOM    914  N2   DG A  44     -15.505-164.841 -80.516 
ATOM    915  N3   DG A  44     -13.283-164.488 -81.068 
ATOM    916  C4   DG A  44     -12.029-164.551 -80.550 
ATOM    917  P    DT A  45     -10.546-160.857 -85.730 
ATOM    918  OP1  DT A  45     -10.158-161.112 -87.136 
ATOM    919  OP2  DT A  45      -9.617-160.019 -84.942 
ATOM    920  O5'  DT A  45     -12.014-160.221 -85.683 
ATOM    921  C5'  DT A  45     -13.155-161.099 -85.680 
ATOM    922  C4'  DT A  45     -14.173-160.623 -84.663 
ATOM    923  O4'  DT A  45     -13.932-161.176 -83.337 
ATOM    924  C3'  DT A  45     -14.224-159.114 -84.429 
ATOM    925  O3'  DT A  45     -15.576-158.727 -84.214 
ATOM    926  C2'  DT A  45     -13.445-158.896 -83.132 
ATOM    927  C1'  DT A  45     -13.987-160.117 -82.394 
ATOM    928  N1   DT A  45     -13.175-160.510 -81.210 
ATOM    929  C2   DT A  45     -13.851-161.028 -80.131 
ATOM    930  O2   DT A  45     -15.060-161.173 -80.114 
ATOM    931  N3   DT A  45     -13.064-161.381 -79.051 
ATOM    932  C4   DT A  45     -11.692-161.261 -78.964 
ATOM    933  O4   DT A  45     -11.097-161.611 -77.943 
ATOM    934  C5   DT A  45     -11.073-160.707 -80.145 
ATOM    935  C7   DT A  45      -9.581-160.543 -80.133 
ATOM    936  C6   DT A  45     -11.813-160.356 -81.209 
ATOM    937  P    DT A  46     -16.099-157.353 -84.849 
ATOM    938  OP1  DT A  46     -16.497-157.576 -86.257 
ATOM    939  OP2  DT A  46     -15.100-156.287 -84.618 
ATOM    940  O5'  DT A  46     -17.400-157.071 -83.959 
ATOM    941  C5'  DT A  46     -18.131-158.186 -83.419 
ATOM    942  C4'  DT A  46     -18.503-157.912 -81.974 
ATOM    943  O4'  DT A  46     -17.465-158.332 -81.044 
ATOM    944  C3'  DT A  46     -18.745-156.445 -81.618 
ATOM    945  O3'  DT A  46     -19.807-156.370 -80.674 
ATOM    946  C2'  DT A  46     -17.455-155.994 -80.935 
ATOM    947  C1'  DT A  46     -17.224-157.272 -80.132 
ATOM    948  N1   DT A  46     -15.835-157.412 -79.614 
ATOM    949  C2   DT A  46     -15.681-158.022 -78.393 
ATOM    950  O2   DT A  46     -16.620-158.439 -77.738 
ATOM    951  N3   DT A  46     -14.379-158.133 -77.945 
ATOM    952  C4   DT A  46     -13.246-157.697 -78.603 
ATOM    953  O4   DT A  46     -12.131-157.852 -78.102 
ATOM    954  C5   DT A  46     -13.510-157.070 -79.877 
ATOM    955  C7   DT A  46     -12.332-156.566 -80.659 
ATOM    956  C6   DT A  46     -14.766-156.948 -80.336 
ATOM    957  P    DG A  47     -20.875-155.185 -80.800 
ATOM    958  OP1  DG A  47     -21.916-155.558 -81.783 
ATOM    959  OP2  DG A  47     -20.171-153.908 -81.053 
ATOM    960  O5'  DG A  47     -21.504-155.168 -79.329 
ATOM    961  C5'  DG A  47     -21.557-156.397 -78.579 
ATOM    962  C4'  DG A  47     -21.131-156.148 -77.146 
ATOM    963  O4'  DG A  47     -19.691-156.275 -76.966 
ATOM    964  C3'  DG A  47     -21.451-154.762 -76.588 
ATOM    965  O3'  DG A  47     -21.811-154.890 -75.218 
ATOM    966  C2'  DG A  47     -20.131-153.995 -76.673 
ATOM    967  C1'  DG A  47     -19.230-155.147 -76.238 
ATOM    968  N9   DG A  47     -17.792-154.939 -76.569 
ATOM    969  C8   DG A  47     -17.231-154.304 -77.655 
ATOM    970  N7   DG A  47     -15.920-154.293 -77.649 
ATOM    971  C5   DG A  47     -15.590-154.967 -76.474 
ATOM    972  C6   DG A  47     -14.317-155.271 -75.922 
ATOM    973  O6   DG A  47     -13.203-155.003 -76.364 
ATOM    974  N1   DG A  47     -14.439-155.971 -74.713 
ATOM    975  C2   DG A  47     -15.632-156.330 -74.117 
ATOM    976  N2   DG A  47     -15.533-156.995 -72.964 
ATOM    977  N3   DG A  47     -16.824-156.045 -74.636 
ATOM    978  C4   DG A  47     -16.725-155.366 -75.808 
ATOM    979  P    DG A  48     -23.003-153.989 -74.641 
ATOM    980  OP1  DG A  48     -24.301-154.638 -74.933 
ATOM    981  OP2  DG A  48     -22.850-152.598 -75.120 
ATOM    982  O5'  DG A  48     -22.713-154.050 -73.068 
ATOM    983  C5'  DG A  48     -22.080-155.222 -72.520 
ATOM    984  C4'  DG A  48     -21.006-154.816 -71.529 
ATOM    985  O4'  DG A  48     -19.715-154.600 -72.168 
ATOM    986  C3'  DG A  48     -21.262-153.517 -70.766 
ATOM    987  O3'  DG A  48     -20.778-153.661 -69.437 
ATOM    988  C2'  DG A  48     -20.408-152.471 -71.484 
ATOM    989  C1'  DG A  48     -19.190-153.363 -71.709 
ATOM    990  N9   DG A  48     -18.253-152.846 -72.745 
ATOM    991  C8   DG A  48     -18.530-152.149 -73.901 
ATOM    992  N7   DG A  48     -17.467-151.836 -74.603 
ATOM    993  C5   DG A  48     -16.412-152.361 -73.858 
ATOM    994  C6   DG A  48     -15.016-152.338 -74.111 
ATOM    995  O6   DG A  48     -14.413-151.842 -75.058 
ATOM    996  N1   DG A  48     -14.302-152.990 -73.096 
ATOM    997  C2   DG A  48     -14.863-153.586 -71.984 
ATOM    998  N2   DG A  48     -14.010-154.157 -71.130 
ATOM    999  N3   DG A  48     -16.174-153.608 -71.748 
ATOM   1000  C4   DG A  48     -16.880-152.979 -72.723 
ATOM   1001  P    DG A  49     -21.624-153.033 -68.231 
ATOM   1002  OP1  DG A  49     -22.693-153.976 -67.831 
ATOM   1003  OP2  DG A  49     -22.064-151.668 -68.592 
ATOM   1004  O5'  DG A  49     -20.518-152.953 -67.078 
ATOM   1005  C5'  DG A  49     -19.451-153.920 -67.065 
ATOM   1006  C4'  DG A  49     -18.131-153.233 -66.781 
ATOM   1007  O4'  DG A  49     -17.481-152.755 -67.993 
ATOM   1008  C3'  DG A  49     -18.205-151.994 -65.889 
ATOM   1009  O3'  DG A  49     -17.056-151.961 -65.050 
ATOM   1010  C2'  DG A  49     -18.132-150.814 -66.858 
ATOM   1011  C1'  DG A  49     -17.076-151.411 -67.784 
ATOM   1012  N9   DG A  49     -16.994-150.740 -69.111 
ATOM   1013  C8   DG A  49     -18.001-150.180 -69.867 
ATOM   1014  N7   DG A  49     -17.593-149.663 -71.001 
ATOM   1015  C5   DG A  49     -16.218-149.896 -70.995 
ATOM   1016  C6   DG A  49     -15.231-149.565 -71.958 
ATOM   1017  O6   DG A  49     -15.368-148.987 -73.033 
ATOM   1018  N1   DG A  49     -13.957-149.987 -71.552 
ATOM   1019  C2   DG A  49     -13.675-150.644 -70.371 
ATOM   1020  N2   DG A  49     -12.394-150.963 -70.169 
ATOM   1021  N3   DG A  49     -14.602-150.956 -69.468 
ATOM   1022  C4   DG A  49     -15.843-150.553 -69.846 
ATOM   1023  P    DA A  50     -17.219-151.490 -63.529 
ATOM   1024  OP1  DA A  50     -17.660-152.634 -62.701 
ATOM   1025  OP2  DA A  50     -18.070-150.281 -63.472 
ATOM   1026  O5'  DA A  50     -15.711-151.104 -63.155 
ATOM   1027  C5'  DA A  50     -14.631-151.798 -63.806 
ATOM   1028  C4'  DA A  50     -13.557-150.813 -64.220 
ATOM   1029  O4'  DA A  50     -13.797-150.254 -65.544 
ATOM   1030  C3'  DA A  50     -13.399-149.584 -63.325 
ATOM   1031  O3'  DA A  50     -12.020-149.249 -63.241 
ATOM   1032  C2'  DA A  50     -14.127-148.466 -64.071 
ATOM   1033  C1'  DA A  50     -13.647-148.845 -65.469 
ATOM   1034  N9   DA A  50     -14.452-148.235 -66.565 
ATOM   1035  C8   DA A  50     -15.790-147.968 -66.586 
ATOM   1036  N7   DA A  50     -16.200-147.429 -67.692 
ATOM   1037  C5   DA A  50     -15.050-147.331 -68.463 
ATOM   1038  C6   DA A  50     -14.815-146.839 -69.757 
ATOM   1039  N6   DA A  50     -15.776-146.328 -70.540 
ATOM   1040  N1   DA A  50     -13.552-146.889 -70.220 
ATOM   1041  C2   DA A  50     -12.601-147.398 -69.438 
ATOM   1042  N3   DA A  50     -12.700-147.884 -68.221 
ATOM   1043  C4   DA A  50     -13.974-147.822 -67.780 
ATOM   1044  P    DA A  51     -11.425-148.758 -61.838 
ATOM   1045  OP1  DA A  51     -11.080-149.934 -61.007 
ATOM   1046  OP2  DA A  51     -12.345-147.776 -61.225 
ATOM   1047  O5'  DA A  51     -10.084-148.019 -62.306 
ATOM   1048  C5'  DA A  51      -9.413-148.475 -63.496 
ATOM   1049  C4'  DA A  51      -8.986-147.289 -64.337 
ATOM   1050  O4'  DA A  51     -10.024-146.862 -65.265 
ATOM   1051  C3'  DA A  51      -8.637-146.017 -63.564 
ATOM   1052  O3'  DA A  51      -7.548-145.369 -64.210 
ATOM   1053  C2'  DA A  51      -9.876-145.131 -63.697 
ATOM   1054  C1'  DA A  51     -10.168-145.454 -65.159 
ATOM   1055  N9   DA A  51     -11.549-145.098 -65.588 
ATOM   1056  C8   DA A  51     -12.703-145.147 -64.858 
ATOM   1057  N7   DA A  51     -13.755-144.768 -65.515 
ATOM   1058  C5   DA A  51     -13.266-144.444 -66.773 
ATOM   1059  C6   DA A  51     -13.890-143.971 -67.938 
ATOM   1060  N6   DA A  51     -15.206-143.733 -68.029 
ATOM   1061  N1   DA A  51     -13.109-143.751 -69.013 
ATOM   1062  C2   DA A  51     -11.802-143.990 -68.918 
ATOM   1063  N3   DA A  51     -11.112-144.430 -67.888 
ATOM   1064  C4   DA A  51     -11.916-144.641 -66.827 
ATOM   1065  P    DG A  52      -6.407-144.690 -63.315 
ATOM   1066  OP1  DG A  52      -5.419-145.715 -62.910 
ATOM   1067  OP2  DG A  52      -7.031-143.919 -62.218 
ATOM   1068  O5'  DG A  52      -5.739-143.685 -64.365 
ATOM   1069  C5'  DG A  52      -5.746-144.029 -65.763 
ATOM   1070  C4'  DG A  52      -6.117-142.816 -66.594 
ATOM   1071  O4'  DG A  52      -7.556-142.683 -66.772 
ATOM   1072  C3'  DG A  52      -5.690-141.463 -66.023 
ATOM   1073  O3'  DG A  52      -5.301-140.613 -67.096 
ATOM   1074  C2'  DG A  52      -6.957-140.894 -65.386 
ATOM   1075  C1'  DG A  52      -7.921-141.343 -66.481 
ATOM   1076  N9   DG A  52      -9.351-141.334 -66.061 
ATOM   1077  C8   DG A  52      -9.898-141.613 -64.827 
ATOM   1078  N7   DG A  52     -11.204-141.513 -64.789 
ATOM   1079  C5   DG A  52     -11.547-141.142 -66.088 
ATOM   1080  C6   DG A  52     -12.820-140.884 -66.659 
ATOM   1081  O6   DG A  52     -13.926-140.932 -66.127 
ATOM   1082  N1   DG A  52     -12.714-140.536 -68.013 
ATOM   1083  C2   DG A  52     -11.531-140.448 -68.721 
ATOM   1084  N2   DG A  52     -11.642-140.101 -70.005 
ATOM   1085  N3   DG A  52     -10.336-140.691 -68.185 
ATOM   1086  C4   DG A  52     -10.423-141.030 -66.872 
ATOM   1087  P    DA A  53      -4.038-139.649 -66.903 
ATOM   1088  OP1  DA A  53      -2.794-140.400 -67.187 
ATOM   1089  OP2  DA A  53      -4.112-138.993 -65.579 
ATOM   1090  O5'  DA A  53      -4.289-138.567 -68.053 
ATOM   1091  C5'  DA A  53      -4.983-138.967 -69.250 
ATOM   1092  C4'  DA A  53      -6.000-137.912 -69.638 
ATOM   1093  O4'  DA A  53      -7.290-138.123 -68.998 
ATOM   1094  C3'  DA A  53      -5.638-136.473 -69.272 
ATOM   1095  O3'  DA A  53      -6.093-135.606 -70.303 
ATOM   1096  C2'  DA A  53      -6.440-136.182 -68.004 
ATOM   1097  C1'  DA A  53      -7.719-136.891 -68.438 
ATOM   1098  N9   DA A  53      -8.648-137.192 -67.313 
ATOM   1099  C8   DA A  53      -8.342-137.528 -66.026 
ATOM   1100  N7   DA A  53      -9.379-137.730 -65.276 
ATOM   1101  C5   DA A  53     -10.455-137.514 -66.125 
ATOM   1102  C6   DA A  53     -11.845-137.573 -65.929 
ATOM   1103  N6   DA A  53     -12.414-137.884 -64.756 
ATOM   1104  N1   DA A  53     -12.632-137.299 -66.987 
ATOM   1105  C2   DA A  53     -12.061-136.991 -68.150 
ATOM   1106  N3   DA A  53     -10.783-136.904 -68.451 
ATOM   1107  C4   DA A  53     -10.017-137.183 -67.375 
ATOM   1108  P    DC A  54      -5.176-134.369 -70.740 
ATOM   1109  OP1  DC A  54      -4.161-134.825 -71.717 
ATOM   1110  OP2  DC A  54      -4.655-133.688 -69.535 
ATOM   1111  O5'  DC A  54      -6.242-133.428 -71.472 
ATOM   1112  C5'  DC A  54      -7.369-134.032 -72.134 
ATOM   1113  C4'  DC A  54      -8.633-133.259 -71.815 
ATOM   1114  O4'  DC A  54      -9.283-133.731 -70.600 
ATOM   1115  C3'  DC A  54      -8.454-131.759 -71.578 
ATOM   1116  O3'  DC A  54      -9.574-131.070 -72.119 
ATOM   1117  C2'  DC A  54      -8.474-131.603 -70.057 
ATOM   1118  C1'  DC A  54      -9.593-132.606 -69.792 
ATOM   1119  N1   DC A  54      -9.666-133.061 -68.375 
ATOM   1120  C2   DC A  54     -10.925-133.330 -67.844 
ATOM   1121  O2   DC A  54     -11.919-133.182 -68.563 
ATOM   1122  N3   DC A  54     -11.012-133.745 -66.554 
ATOM   1123  C4   DC A  54      -9.910-133.893 -65.808 
ATOM   1124  N4   DC A  54     -10.048-134.300 -64.556 
ATOM   1125  C5   DC A  54      -8.606-133.621 -66.336 
ATOM   1126  C6   DC A  54      -8.540-133.207 -67.626 
ATOM   1127  P    DG A  55      -9.339-129.677 -72.870 
ATOM   1128  OP1  DG A  55      -8.951-129.931 -74.277 
ATOM   1129  OP2  DG A  55      -8.409-128.838 -72.082 
ATOM   1130  O5'  DG A  55     -10.807-129.041 -72.824 
ATOM   1131  C5'  DG A  55     -11.948-129.919 -72.821 
ATOM   1132  C4'  DG A  55     -12.965-129.443 -71.804 
ATOM   1133  O4'  DG A  55     -12.725-129.996 -70.477 
ATOM   1134  C3'  DG A  55     -13.017-127.933 -71.570 
ATOM   1135  O3'  DG A  55     -14.369-127.546 -71.355 
ATOM   1136  C2'  DG A  55     -12.238-127.716 -70.272 
ATOM   1137  C1'  DG A  55     -12.780-128.936 -69.534 
ATOM   1138  N9   DG A  55     -11.967-129.330 -68.350 
ATOM   1139  C8   DG A  55     -10.604-129.250 -68.163 
ATOM   1140  N7   DG A  55     -10.199-129.683 -66.994 
ATOM   1141  C5   DG A  55     -11.377-130.077 -66.360 
ATOM   1142  C6   DG A  55     -11.580-130.628 -65.069 
ATOM   1143  O6   DG A  55     -10.748-130.889 -64.204 
ATOM   1144  N1   DG A  55     -12.938-130.881 -64.827 
ATOM   1145  C2   DG A  55     -13.964-130.634 -65.717 
ATOM   1146  N2   DG A  55     -15.192-130.945 -65.298 
ATOM   1147  N3   DG A  55     -13.773-130.116 -66.930 
ATOM   1148  C4   DG A  55     -12.462-129.865 -67.179 
ATOM   1149  P    DT A  56     -14.892-126.172 -71.989 
ATOM   1150  OP1  DT A  56     -15.290-126.395 -73.397 
ATOM   1151  OP2  DT A  56     -13.892-125.107 -71.758 
ATOM   1152  O5'  DT A  56     -16.193-125.890 -71.100 
ATOM   1153  C5'  DT A  56     -16.924-127.006 -70.559 
ATOM   1154  C4'  DT A  56     -17.296-126.731 -69.115 
ATOM   1155  O4'  DT A  56     -16.258-127.151 -68.185 
ATOM   1156  C3'  DT A  56     -17.538-125.264 -68.758 
ATOM   1157  O3'  DT A  56     -18.600-125.189 -67.815 
ATOM   1158  C2'  DT A  56     -16.247-124.814 -68.075 
ATOM   1159  C1'  DT A  56     -16.017-126.091 -67.272 
ATOM   1160  N1   DT A  56     -14.627-126.231 -66.755 
ATOM   1161  C2   DT A  56     -14.474-126.841 -65.533 
ATOM   1162  O2   DT A  56     -15.412-127.259 -64.878 
ATOM   1163  N3   DT A  56     -13.172-126.952 -65.086 
ATOM   1164  C4   DT A  56     -12.039-126.516 -65.743 
ATOM   1165  O4   DT A  56     -10.924-126.672 -65.243 
ATOM   1166  C5   DT A  56     -12.303-125.889 -67.018 
ATOM   1167  C7   DT A  56     -11.125-125.385 -67.799 
ATOM   1168  C6   DT A  56     -13.559-125.767 -67.476 
ATOM   1169  P    DC A  57     -19.667-124.004 -67.940 
ATOM   1170  OP1  DC A  57     -20.709-124.377 -68.924 
ATOM   1171  OP2  DC A  57     -18.964-122.727 -68.194 
ATOM   1172  O5'  DC A  57     -20.297-123.988 -66.469 
ATOM   1173  C5'  DC A  57     -20.350-125.216 -65.720 
ATOM   1174  C4'  DC A  57     -19.924-124.967 -64.287 
ATOM   1175  O4'  DC A  57     -18.484-125.094 -64.106 
ATOM   1176  C3'  DC A  57     -20.244-123.581 -63.728 
ATOM   1177  O3'  DC A  57     -20.604-123.709 -62.358 
ATOM   1178  C2'  DC A  57     -18.924-122.814 -63.813 
ATOM   1179  C1'  DC A  57     -18.023-123.966 -63.379 
ATOM   1180  N1   DC A  57     -16.585-123.759 -63.709 
ATOM   1181  C2   DC A  57     -15.636-124.260 -62.822 
ATOM   1182  O2   DC A  57     -16.022-124.851 -61.807 
ATOM   1183  N3   DC A  57     -14.320-124.080 -63.105 
ATOM   1184  C4   DC A  57     -13.943-123.434 -64.216 
ATOM   1185  N4   DC A  57     -12.648-123.285 -64.448 
ATOM   1186  C5   DC A  57     -14.903-122.911 -65.141 
ATOM   1187  C6   DC A  57     -16.213-123.100 -64.840 
ATOM   1188  P    DA A  58     -21.796-122.808 -61.781 
ATOM   1189  OP1  DA A  58     -23.094-123.457 -62.073 
ATOM   1190  OP2  DA A  58     -21.643-121.417 -62.261 
ATOM   1191  O5'  DA A  58     -21.505-122.870 -60.209 
ATOM   1192  C5'  DA A  58     -20.872-124.042 -59.660 
ATOM   1193  C4'  DA A  58     -19.799-123.635 -58.670 
ATOM   1194  O4'  DA A  58     -18.507-123.419 -59.308 
ATOM   1195  C3'  DA A  58     -20.055-122.336 -57.907 
ATOM   1196  O3'  DA A  58     -19.571-122.480 -56.577 
ATOM   1197  C2'  DA A  58     -19.201-121.291 -58.625 
ATOM   1198  C1'  DA A  58     -17.983-122.182 -58.850 
ATOM   1199  N9   DA A  58     -17.046-121.665 -59.885 
ATOM   1200  C8   DA A  58     -17.339-120.976 -61.027 
ATOM   1201  N7   DA A  58     -16.296-120.659 -61.731 
ATOM   1202  C5   DA A  58     -15.233-121.175 -61.004 
ATOM   1203  C6   DA A  58     -13.845-121.171 -61.223 
ATOM   1204  N6   DA A  58     -13.266-120.603 -62.290 
ATOM   1205  N1   DA A  58     -13.071-121.774 -60.301 
ATOM   1206  C2   DA A  58     -13.652-122.337 -59.243 
ATOM   1207  N3   DA A  58     -14.928-122.403 -58.934 
ATOM   1208  C4   DA A  58     -15.681-121.792 -59.872 
ATOM   1209  P    DC A  59     -20.417-121.852 -55.371 
ATOM   1210  OP1  DC A  59     -21.485-122.795 -54.972 
ATOM   1211  OP2  DC A  59     -20.857-120.487 -55.733 
ATOM   1212  O5'  DC A  59     -19.310-121.772 -54.218 
ATOM   1213  C5'  DC A  59     -18.244-122.740 -54.206 
ATOM   1214  C4'  DC A  59     -16.923-122.052 -53.921 
ATOM   1215  O4'  DC A  59     -16.274-121.574 -55.133 
ATOM   1216  C3'  DC A  59     -16.998-120.813 -53.029 
ATOM   1217  O3'  DC A  59     -15.849-120.780 -52.191 
ATOM   1218  C2'  DC A  59     -16.925-119.633 -53.999 
ATOM   1219  C1'  DC A  59     -15.869-120.230 -54.924 
ATOM   1220  N1   DC A  59     -15.787-119.559 -56.251 
ATOM   1221  C2   DC A  59     -14.535-119.458 -56.852 
ATOM   1222  O2   DC A  59     -13.552-119.926 -56.265 
ATOM   1223  N3   DC A  59     -14.439-118.849 -58.062 
ATOM   1224  C4   DC A  59     -15.527-118.356 -58.665 
ATOM   1225  N4   DC A  59     -15.382-117.771 -59.845 
ATOM   1226  C5   DC A  59     -16.825-118.449 -58.064 
ATOM   1227  C6   DC A  59     -16.900-119.060 -56.855 
ATOM   1228  P    DT A  60     -16.012-120.309 -50.669 
ATOM   1229  OP1  DT A  60     -16.453-121.453 -49.841 
ATOM   1230  OP2  DT A  60     -16.862-119.100 -50.613 
ATOM   1231  O5'  DT A  60     -14.504-119.923 -50.296 
ATOM   1232  C5'  DT A  60     -13.424-120.618 -50.946 
ATOM   1233  C4'  DT A  60     -12.349-119.632 -51.361 
ATOM   1234  O4'  DT A  60     -12.589-119.074 -52.685 
ATOM   1235  C3'  DT A  60     -12.192-118.403 -50.465 
ATOM   1236  O3'  DT A  60     -10.813-118.068 -50.382 
ATOM   1237  C2'  DT A  60     -12.920-117.285 -51.212 
ATOM   1238  C1'  DT A  60     -12.440-117.664 -52.610 
ATOM   1239  N1   DT A  60     -13.244-117.055 -53.705 
ATOM   1240  C2   DT A  60     -12.575-116.706 -54.854 
ATOM   1241  O2   DT A  60     -11.377-116.876 -55.000 
ATOM   1242  N3   DT A  60     -13.353-116.143 -55.846 
ATOM   1243  C4   DT A  60     -14.711-115.906 -55.787 
ATOM   1244  O4   DT A  60     -15.301-115.396 -56.742 
ATOM   1245  C5   DT A  60     -15.325-116.305 -54.542 
ATOM   1246  C7   DT A  60     -16.801-116.082 -54.394 
ATOM   1247  C6   DT A  60     -14.592-116.854 -53.560 
ATOM   1248  P    DG A  61     -10.217-117.578 -48.979 
ATOM   1249  OP1  DG A  61      -9.873-118.753 -48.148 
ATOM   1250  OP2  DG A  61     -11.138-116.596 -48.365 
ATOM   1251  O5'  DG A  61      -8.877-116.838 -49.447 
ATOM   1252  C5'  DG A  61      -8.206-117.294 -50.636 
ATOM   1253  C4'  DG A  61      -7.778-116.108 -51.477 
ATOM   1254  O4'  DG A  61      -8.816-115.682 -52.405 
ATOM   1255  C3'  DG A  61      -7.430-114.836 -50.704 
ATOM   1256  O3'  DG A  61      -6.340-114.189 -51.350 
ATOM   1257  C2'  DG A  61      -8.669-113.950 -50.838 
ATOM   1258  C1'  DG A  61      -8.960-114.274 -52.300 
ATOM   1259  N9   DG A  61     -10.342-113.917 -52.728 
ATOM   1260  C8   DG A  61     -11.516-113.960 -52.007 
ATOM   1261  N7   DG A  61     -12.571-113.575 -52.683 
ATOM   1262  C5   DG A  61     -12.060-113.254 -53.940 
ATOM   1263  C6   DG A  61     -12.724-112.777 -55.101 
ATOM   1264  O6   DG A  61     -13.917-112.536 -55.261 
ATOM   1265  N1   DG A  61     -11.825-112.581 -56.159 
ATOM   1266  C2   DG A  61     -10.465-112.816 -56.103 
ATOM   1267  N2   DG A  61      -9.780-112.567 -57.221 
ATOM   1268  N3   DG A  61      -9.845-113.264 -55.013 
ATOM   1269  C4   DG A  61     -10.701-113.459 -53.978 
ATOM   1270  P    DA A  62      -5.200-113.510 -50.456 
ATOM   1271  OP1  DA A  62      -4.212-114.534 -50.050 
ATOM   1272  OP2  DA A  62      -5.824-112.739 -49.358 
ATOM   1273  O5'  DA A  62      -4.532-112.504 -51.505 
ATOM   1274  C5'  DA A  62      -4.539-112.848 -52.903 
ATOM   1275  C4'  DA A  62      -4.909-111.635 -53.734 
ATOM   1276  O4'  DA A  62      -6.349-111.502 -53.912 
ATOM   1277  C3'  DA A  62      -4.483-110.283 -53.164 
ATOM   1278  O3'  DA A  62      -4.094-109.432 -54.236 
ATOM   1279  C2'  DA A  62      -5.750-109.714 -52.527 
ATOM   1280  C1'  DA A  62      -6.714-110.163 -53.621 
ATOM   1281  N9   DA A  62      -8.143-110.154 -53.201 
ATOM   1282  C8   DA A  62      -8.668-110.433 -51.973 
ATOM   1283  N7   DA A  62      -9.961-110.338 -51.919 
ATOM   1284  C5   DA A  62     -10.322-109.968 -53.208 
ATOM   1285  C6   DA A  62     -11.566-109.706 -53.805 
ATOM   1286  N6   DA A  62     -12.732-109.782 -53.148 
ATOM   1287  N1   DA A  62     -11.568-109.362 -55.106 
ATOM   1288  C2   DA A  62     -10.406-109.289 -55.754 
ATOM   1289  N3   DA A  62      -9.190-109.510 -55.304 
ATOM   1290  C4   DA A  62      -9.216-109.852 -54.000 
ATOM   1291  P    DT A  63      -2.831-108.469 -54.043 
ATOM   1292  OP1  DT A  63      -1.587-109.219 -54.328 
ATOM   1293  OP2  DT A  63      -2.905-107.813 -52.719 
ATOM   1294  O5'  DT A  63      -3.082-107.386 -55.194 
ATOM   1295  C5'  DT A  63      -3.776-107.786 -56.391 
ATOM   1296  C4'  DT A  63      -4.792-106.731 -56.778 
ATOM   1297  O4'  DT A  63      -6.083-106.942 -56.138 
ATOM   1298  C3'  DT A  63      -4.430-105.292 -56.412 
ATOM   1299  O3'  DT A  63      -4.886-104.426 -57.444 
ATOM   1300  C2'  DT A  63      -5.233-105.001 -55.144 
ATOM   1301  C1'  DT A  63      -6.511-105.710 -55.578 
ATOM   1302  N1   DT A  63      -7.441-106.011 -54.454 
ATOM   1303  C2   DT A  63      -8.787-105.948 -54.721 
ATOM   1304  O2   DT A  63      -9.233-105.662 -55.819 
ATOM   1305  N3   DT A  63      -9.618-106.232 -53.655 
ATOM   1306  C4   DT A  63      -9.223-106.567 -52.376 
ATOM   1307  O4   DT A  63     -10.061-106.800 -51.502 
ATOM   1308  C5   DT A  63      -7.791-106.606 -52.193 
ATOM   1309  C7   DT A  63      -7.276-106.961 -50.829 
ATOM   1310  C6   DT A  63      -6.960-106.334 -53.212 
ATOM   1311  P    DT A  64      -3.968-103.189 -57.881 
ATOM   1312  OP1  DT A  64      -2.954-103.645 -58.857 
ATOM   1313  OP2  DT A  64      -3.448-102.507 -56.675 
ATOM   1314  O5'  DT A  64      -5.035-102.247 -58.612 
ATOM   1315  C5'  DT A  64      -6.162-102.852 -59.275 
ATOM   1316  C4'  DT A  64      -7.426-102.078 -58.956 
ATOM   1317  O4'  DT A  64      -8.075-102.551 -57.741 
ATOM   1318  C3'  DT A  64      -7.246-100.579 -58.719 
ATOM   1319  O3'  DT A  64      -8.367 -99.889 -59.259 
ATOM   1320  C2'  DT A  64      -7.267-100.423 -57.197 
ATOM   1321  C1'  DT A  64      -8.385-101.426 -56.933 
ATOM   1322  N1   DT A  64      -8.459-101.881 -55.516 
ATOM   1323  C2   DT A  64      -9.707-102.142 -55.007 
ATOM   1324  O2   DT A  64     -10.729-102.017 -55.659 
ATOM   1325  N3   DT A  64      -9.736-102.561 -53.690 
ATOM   1326  C4   DT A  64      -8.645-102.735 -52.863 
ATOM   1327  O4   DT A  64      -8.796-103.115 -51.699 
ATOM   1328  C5   DT A  64      -7.378-102.436 -53.487 
ATOM   1329  C7   DT A  64      -6.139-102.599 -52.656 
ATOM   1330  C6   DT A  64      -7.322-102.026 -54.765 
ATOM   1331  P    DA A  65      -8.132 -98.496 -60.011 
ATOM   1332  OP1  DA A  65      -7.744 -98.750 -61.417 
ATOM   1333  OP2  DA A  65      -7.202 -97.658 -59.223 
ATOM   1334  O5'  DA A  65      -9.599 -97.860 -59.964 
ATOM   1335  C5'  DA A  65     -10.741 -98.738 -59.961 
ATOM   1336  C4'  DA A  65     -11.758 -98.262 -58.944 
ATOM   1337  O4'  DA A  65     -11.518 -98.815 -57.618 
ATOM   1338  C3'  DA A  65     -11.809 -96.752 -58.710 
ATOM   1339  O3'  DA A  65     -13.162 -96.365 -58.495 
ATOM   1340  C2'  DA A  65     -11.031 -96.535 -57.413 
ATOM   1341  C1'  DA A  65     -11.573 -97.756 -56.674 
ATOM   1342  N9   DA A  65     -10.760 -98.149 -55.491 
ATOM   1343  C8   DA A  65      -9.407 -98.064 -55.323 
ATOM   1344  N7   DA A  65      -8.994 -98.488 -54.170 
ATOM   1345  C5   DA A  65     -10.156 -98.885 -53.523 
ATOM   1346  C6   DA A  65     -10.392 -99.433 -52.251 
ATOM   1347  N6   DA A  65      -9.420 -99.687 -51.362 
ATOM   1348  N1   DA A  65     -11.667 -99.711 -51.924 
ATOM   1349  C2   DA A  65     -12.627 -99.458 -52.811 
ATOM   1350  N3   DA A  65     -12.529 -98.951 -54.021 
ATOM   1351  C4   DA A  65     -11.242 -98.681 -54.323 
ATOM   1352  P    DT A  66     -13.685 -94.991 -59.130 
ATOM   1353  OP1  DT A  66     -14.083 -95.215 -60.538 
ATOM   1354  OP2  DT A  66     -12.685 -93.926 -58.899 
ATOM   1355  O5'  DT A  66     -14.986 -94.709 -58.240 
ATOM   1356  C5'  DT A  66     -15.716 -95.825 -57.699 
ATOM   1357  C4'  DT A  66     -16.089 -95.550 -56.255 
ATOM   1358  O4'  DT A  66     -15.051 -95.971 -55.325 
ATOM   1359  C3'  DT A  66     -16.331 -94.084 -55.899 
ATOM   1360  O3'  DT A  66     -17.393 -94.008 -54.955 
ATOM   1361  C2'  DT A  66     -15.040 -93.633 -55.216 
ATOM   1362  C1'  DT A  66     -14.810 -94.910 -54.413 
ATOM   1363  N1   DT A  66     -13.420 -95.051 -53.895 
ATOM   1364  C2   DT A  66     -13.267 -95.660 -52.674 
ATOM   1365  O2   DT A  66     -14.205 -96.078 -52.019 
ATOM   1366  N3   DT A  66     -11.964 -95.772 -52.226 
ATOM   1367  C4   DT A  66     -10.832 -95.335 -52.884 
ATOM   1368  O4   DT A  66      -9.717 -95.491 -52.383 
ATOM   1369  C5   DT A  66     -11.096 -94.709 -54.158 
ATOM   1370  C7   DT A  66      -9.918 -94.205 -54.940 
ATOM   1371  C6   DT A  66     -12.352 -94.587 -54.617 
ATOM   1372  P    DG A  67     -18.460 -92.823 -55.081 
ATOM   1373  OP1  DG A  67     -19.502 -93.197 -56.064 
ATOM   1374  OP2  DG A  67     -17.757 -91.547 -55.334 
ATOM   1375  O5'  DG A  67     -19.089 -92.807 -53.610 
ATOM   1376  C5'  DG A  67     -19.143 -94.035 -52.860 
ATOM   1377  C4'  DG A  67     -18.716 -93.786 -51.427 
ATOM   1378  O4'  DG A  67     -17.277 -93.913 -51.247 
ATOM   1379  C3'  DG A  67     -19.037 -92.400 -50.868 
ATOM   1380  O3'  DG A  67     -19.397 -92.528 -49.498 
ATOM   1381  C2'  DG A  67     -17.717 -91.634 -50.954 
ATOM   1382  C1'  DG A  67     -16.816 -92.785 -50.519 
ATOM   1383  N9   DG A  67     -15.378 -92.578 -50.850 
ATOM   1384  C8   DG A  67     -14.817 -91.943 -51.936 
ATOM   1385  N7   DG A  67     -13.505 -91.931 -51.930 
ATOM   1386  C5   DG A  67     -13.175 -92.606 -50.755 
ATOM   1387  C6   DG A  67     -11.903 -92.910 -50.203 
ATOM   1388  O6   DG A  67     -10.789 -92.642 -50.645 
ATOM   1389  N1   DG A  67     -12.024 -93.609 -48.994 
ATOM   1390  C2   DG A  67     -13.217 -93.968 -48.398 
ATOM   1391  N2   DG A  67     -13.119 -94.634 -47.244 
ATOM   1392  N3   DG A  67     -14.409 -93.683 -48.917 
ATOM   1393  C4   DG A  67     -14.310 -93.004 -50.089 
ATOM   1394  P    DT A  68     -20.589 -91.628 -48.922 
ATOM   1395  OP1  DT A  68     -21.887 -92.277 -49.214 
ATOM   1396  OP2  DT A  68     -20.436 -90.237 -49.401 
ATOM   1397  O5'  DT A  68     -20.298 -91.689 -47.349 
ATOM   1398  C5'  DT A  68     -19.665 -92.861 -46.801 
ATOM   1399  C4'  DT A  68     -18.592 -92.455 -45.810 
ATOM   1400  O4'  DT A  68     -17.300 -92.238 -46.449 
ATOM   1401  C3'  DT A  68     -18.848 -91.155 -45.047 
ATOM   1402  O3'  DT A  68     -18.363 -91.299 -43.718 
ATOM   1403  C2'  DT A  68     -17.994 -90.110 -45.765 
ATOM   1404  C1'  DT A  68     -16.776 -91.001 -45.990 
ATOM   1405  N1   DT A  68     -15.839 -90.484 -47.025 
ATOM   1406  C2   DT A  68     -14.498 -90.717 -46.828 
ATOM   1407  O2   DT A  68     -14.065 -91.317 -45.859 
ATOM   1408  N3   DT A  68     -13.660 -90.222 -47.807 
ATOM   1409  C4   DT A  68     -14.041 -89.532 -48.940 
ATOM   1410  O4   DT A  68     -13.197 -89.137 -49.747 
ATOM   1411  C5   DT A  68     -15.466 -89.337 -49.058 
ATOM   1412  C7   DT A  68     -15.968 -88.593 -50.263 
ATOM   1413  C6   DT A  68     -16.305 -89.806 -48.122 
ATOM   1414  P    DC A  69     -19.210 -90.672 -42.512 
ATOM   1415  OP1  DC A  69     -20.278 -91.615 -42.112 
ATOM   1416  OP2  DC A  69     -19.650 -89.306 -42.873 
ATOM   1417  O5'  DC A  69     -18.103 -90.592 -41.359 
ATOM   1418  C5'  DC A  69     -17.037 -91.559 -41.346 
ATOM   1419  C4'  DC A  69     -15.716 -90.871 -41.061 
ATOM   1420  O4'  DC A  69     -15.067 -90.393 -42.274 
ATOM   1421  C3'  DC A  69     -15.791 -89.632 -40.170 
ATOM   1422  O3'  DC A  69     -14.642 -89.599 -39.331 
ATOM   1423  C2'  DC A  69     -15.718 -88.453 -41.139 
ATOM   1424  C1'  DC A  69     -14.662 -89.049 -42.065 
ATOM   1425  N1   DC A  69     -14.580 -88.379 -43.392 
ATOM   1426  C2   DC A  69     -13.328 -88.278 -43.992 
ATOM   1427  O2   DC A  69     -12.345 -88.745 -43.405 
ATOM   1428  N3   DC A  69     -13.232 -87.668 -45.203 
ATOM   1429  C4   DC A  69     -14.320 -87.175 -45.806 
ATOM   1430  N4   DC A  69     -14.175 -86.591 -46.985 
ATOM   1431  C5   DC A  69     -15.617 -87.268 -45.204 
ATOM   1432  C6   DC A  69     -15.693 -87.880 -43.995 
ATOM   1433  P    DT A  70     -14.805 -89.128 -37.810 
ATOM   1434  OP1  DT A  70     -15.246 -90.272 -36.981 
ATOM   1435  OP2  DT A  70     -15.655 -87.919 -37.753 
ATOM   1436  O5'  DT A  70     -13.297 -88.742 -37.436 
ATOM   1437  C5'  DT A  70     -12.216 -89.437 -38.087 
ATOM   1438  C4'  DT A  70     -11.142 -88.451 -38.501 
ATOM   1439  O4'  DT A  70     -11.382 -87.893 -39.825 
ATOM   1440  C3'  DT A  70     -10.985 -87.223 -37.606 
ATOM   1441  O3'  DT A  70      -9.606 -86.887 -37.522 
ATOM   1442  C2'  DT A  70     -11.712 -86.104 -38.352 
ATOM   1443  C1'  DT A  70     -11.233 -86.483 -39.750 
ATOM   1444  N1   DT A  70     -12.037 -85.874 -40.846 
ATOM   1445  C2   DT A  70     -11.368 -85.526 -41.994 
ATOM   1446  O2   DT A  70     -10.170 -85.696 -42.141 
ATOM   1447  N3   DT A  70     -12.146 -84.963 -42.987 
ATOM   1448  C4   DT A  70     -13.504 -84.726 -42.927 
ATOM   1449  O4   DT A  70     -14.094 -84.215 -43.882 
ATOM   1450  C5   DT A  70     -14.118 -85.124 -41.683 
ATOM   1451  C7   DT A  70     -15.594 -84.901 -41.534 
ATOM   1452  C6   DT A  70     -13.385 -85.674 -40.700 
ATOM   1453  P    DG A  71      -9.010 -86.397 -36.119 
ATOM   1454  OP1  DG A  71      -8.666 -87.572 -35.288 
ATOM   1455  OP2  DG A  71      -9.931 -85.415 -35.506 
ATOM   1456  O5'  DG A  71      -7.670 -85.657 -36.587 
ATOM   1457  C5'  DG A  71      -6.999 -86.114 -37.777 
ATOM   1458  C4'  DG A  71      -6.571 -84.927 -38.618 
ATOM   1459  O4'  DG A  71      -7.609 -84.501 -39.546 
ATOM   1460  C3'  DG A  71      -6.223 -83.655 -37.845 
ATOM   1461  O3'  DG A  71      -5.133 -83.008 -38.491 
ATOM   1462  C2'  DG A  71      -7.461 -82.770 -37.978 
ATOM   1463  C1'  DG A  71      -7.753 -83.093 -39.440 
ATOM   1464  N9   DG A  71      -9.135 -82.736 -39.868 
ATOM   1465  C8   DG A  71     -10.309 -82.779 -39.148 
ATOM   1466  N7   DG A  71     -11.364 -82.395 -39.823 
ATOM   1467  C5   DG A  71     -10.853 -82.074 -41.080 
ATOM   1468  C6   DG A  71     -11.516 -81.596 -42.241 
ATOM   1469  O6   DG A  71     -12.710 -81.355 -42.402 
ATOM   1470  N1   DG A  71     -10.618 -81.400 -43.299 
ATOM   1471  C2   DG A  71      -9.258 -81.635 -43.243 
ATOM   1472  N2   DG A  71      -8.573 -81.386 -44.362 
ATOM   1473  N3   DG A  71      -8.637 -82.084 -42.153 
ATOM   1474  C4   DG A  71      -9.494 -82.278 -41.118 
ATOM   1475  P    DG A  72      -3.993 -82.329 -37.596 
ATOM   1476  OP1  DG A  72      -3.005 -83.354 -37.191 
ATOM   1477  OP2  DG A  72      -4.617 -81.558 -36.498 
ATOM   1478  O5'  DG A  72      -3.325 -81.323 -38.646 
ATOM   1479  C5'  DG A  72      -3.331 -81.667 -40.044 
ATOM   1480  C4'  DG A  72      -3.702 -80.454 -40.875 
ATOM   1481  O4'  DG A  72      -5.142 -80.322 -41.053 
ATOM   1482  C3'  DG A  72      -3.276 -79.102 -40.304 
ATOM   1483  O3'  DG A  72      -2.887 -78.252 -41.376 
ATOM   1484  C2'  DG A  72      -4.543 -78.533 -39.667 
ATOM   1485  C1'  DG A  72      -5.507 -78.982 -40.761 
ATOM   1486  N9   DG A  72      -6.936 -78.973 -40.342 
ATOM   1487  C8   DG A  72      -7.484 -79.251 -39.108 
ATOM   1488  N7   DG A  72      -8.790 -79.152 -39.069 
ATOM   1489  C5   DG A  72      -9.133 -78.781 -40.368 
ATOM   1490  C6   DG A  72     -10.406 -78.523 -40.940 
ATOM   1491  O6   DG A  72     -11.512 -78.571 -40.408 
ATOM   1492  N1   DG A  72     -10.299 -78.174 -42.293 
ATOM   1493  C2   DG A  72      -9.117 -78.087 -43.002 
ATOM   1494  N2   DG A  72      -9.227 -77.739 -44.286 
ATOM   1495  N3   DG A  72      -7.922 -78.330 -42.465 
ATOM   1496  C4   DG A  72      -8.009 -78.668 -41.153 
ATOM   1497  P    DT A  73      -1.624 -77.288 -41.184 
ATOM   1498  OP1  DT A  73      -0.380 -78.038 -41.468 
ATOM   1499  OP2  DT A  73      -1.697 -76.632 -39.859 
ATOM   1500  O5'  DT A  73      -1.874 -76.205 -42.334 
ATOM   1501  C5'  DT A  73      -2.568 -76.606 -43.531 
ATOM   1502  C4'  DT A  73      -3.585 -75.550 -43.919 
ATOM   1503  O4'  DT A  73      -4.876 -75.761 -43.279 
ATOM   1504  C3'  DT A  73      -3.223 -74.111 -43.553 
ATOM   1505  O3'  DT A  73      -3.679 -73.245 -44.584 
ATOM   1506  C2'  DT A  73      -4.026 -73.820 -42.285 
ATOM   1507  C1'  DT A  73      -5.304 -74.529 -42.719 
ATOM   1508  N1   DT A  73      -6.234 -74.830 -41.594 
ATOM   1509  C2   DT A  73      -7.580 -74.768 -41.862 
ATOM   1510  O2   DT A  73      -8.026 -74.481 -42.960 
ATOM   1511  N3   DT A  73      -8.411 -75.052 -40.795 
ATOM   1512  C4   DT A  73      -8.016 -75.386 -39.516 
ATOM   1513  O4   DT A  73      -8.853 -75.619 -38.643 
ATOM   1514  C5   DT A  73      -6.584 -75.426 -39.334 
ATOM   1515  C7   DT A  73      -6.069 -75.781 -37.970 
ATOM   1516  C6   DT A  73      -5.753 -75.153 -40.353 
ATOM   1517  P    DC A  74      -2.761 -72.008 -45.021 
ATOM   1518  OP1  DC A  74      -1.747 -72.464 -45.998 
ATOM   1519  OP2  DC A  74      -2.241 -71.326 -43.815 
ATOM   1520  O5'  DC A  74      -3.828 -71.066 -45.753 
ATOM   1521  C5'  DC A  74      -4.955 -71.671 -46.415 
ATOM   1522  C4'  DC A  74      -6.218 -70.897 -46.096 
ATOM   1523  O4'  DC A  74      -6.868 -71.370 -44.881 
ATOM   1524  C3'  DC A  74      -6.039 -69.398 -45.859 
ATOM   1525  O3'  DC A  74      -7.160 -68.708 -46.400 
ATOM   1526  C2'  DC A  74      -6.060 -69.242 -44.338 
ATOM   1527  C1'  DC A  74      -7.178 -70.245 -44.073 
ATOM   1528  N1   DC A  74      -7.251 -70.700 -42.656 
ATOM   1529  C2   DC A  74      -8.510 -70.969 -42.125 
ATOM   1530  O2   DC A  74      -9.505 -70.821 -42.844 
ATOM   1531  N3   DC A  74      -8.598 -71.384 -40.835 
ATOM   1532  C4   DC A  74      -7.496 -71.532 -40.089 
ATOM   1533  N4   DC A  74      -7.634 -71.939 -38.837 
ATOM   1534  C5   DC A  74      -6.192 -71.260 -40.616 
ATOM   1535  C6   DC A  74      -6.125 -70.846 -41.907 
ATOM   1536  P    DA A  75      -6.925 -67.315 -47.151 
ATOM   1537  OP1  DA A  75      -6.537 -67.570 -48.558 
ATOM   1538  OP2  DA A  75      -5.995 -66.477 -46.363 
ATOM   1539  O5'  DA A  75      -8.392 -66.679 -47.105 
ATOM   1540  C5'  DA A  75      -9.533 -67.557 -47.102 
ATOM   1541  C4'  DA A  75     -10.551 -67.081 -46.084 
ATOM   1542  O4'  DA A  75     -10.311 -67.634 -44.758 
ATOM   1543  C3'  DA A  75     -10.602 -65.572 -45.850 
ATOM   1544  O3'  DA A  75     -11.955 -65.185 -45.636 
ATOM   1545  C2'  DA A  75      -9.824 -65.354 -44.553 
ATOM   1546  C1'  DA A  75     -10.365 -66.575 -43.815 
ATOM   1547  N9   DA A  75      -9.553 -66.968 -42.631 
ATOM   1548  C8   DA A  75      -8.200 -66.883 -42.464 
ATOM   1549  N7   DA A  75      -7.786 -67.308 -41.310 
ATOM   1550  C5   DA A  75      -8.948 -67.705 -40.663 
ATOM   1551  C6   DA A  75      -9.185 -68.252 -39.391 
ATOM   1552  N6   DA A  75      -8.213 -68.506 -38.503 
ATOM   1553  N1   DA A  75     -10.460 -68.530 -39.065 
ATOM   1554  C2   DA A  75     -11.420 -68.277 -39.951 
ATOM   1555  N3   DA A  75     -11.321 -67.770 -41.161 
ATOM   1556  C4   DA A  75     -10.035 -67.500 -41.463 
ATOM   1557  P    DG A  76     -12.478 -63.811 -46.270 
ATOM   1558  OP1  DG A  76     -12.875 -64.034 -47.678 
ATOM   1559  OP2  DG A  76     -11.478 -62.745 -46.039 
ATOM   1560  O5'  DG A  76     -13.778 -63.529 -45.381 
ATOM   1561  C5'  DG A  76     -14.509 -64.644 -44.840 
ATOM   1562  C4'  DG A  76     -14.882 -64.369 -43.396 
ATOM   1563  O4'  DG A  76     -13.843 -64.790 -42.465 
ATOM   1564  C3'  DG A  76     -15.124 -62.903 -43.039 
ATOM   1565  O3'  DG A  76     -16.186 -62.828 -42.096 
ATOM   1566  C2'  DG A  76     -13.833 -62.452 -42.356 
ATOM   1567  C1'  DG A  76     -13.603 -63.729 -41.553 
ATOM   1568  N9   DG A  76     -12.213 -63.870 -41.036 
ATOM   1569  C8   DG A  76     -11.026 -63.470 -41.610 
ATOM   1570  N7   DG A  76      -9.965 -63.744 -40.888 
ATOM   1571  C5   DG A  76     -10.488 -64.368 -39.756 
ATOM   1572  C6   DG A  76      -9.828 -64.892 -38.614 
ATOM   1573  O6   DG A  76      -8.625 -64.913 -38.364 
ATOM   1574  N1   DG A  76     -10.740 -65.439 -37.701 
ATOM   1575  C2   DG A  76     -12.110 -65.475 -37.870 
ATOM   1576  N2   DG A  76     -12.806 -66.042 -36.881 
ATOM   1577  N3   DG A  76     -12.729 -64.984 -38.941 
ATOM   1578  C4   DG A  76     -11.858 -64.450 -39.836 
ATOM   1579  P    DT A  77     -17.253 -61.642 -42.221 
ATOM   1580  OP1  DT A  77     -18.295 -62.016 -43.205 
ATOM   1581  OP2  DT A  77     -16.549 -60.366 -42.475 
ATOM   1582  O5'  DT A  77     -17.882 -61.626 -40.750 
ATOM   1583  C5'  DT A  77     -17.935 -62.854 -40.001 
ATOM   1584  C4'  DT A  77     -17.509 -62.606 -38.568 
ATOM   1585  O4'  DT A  77     -16.070 -62.733 -38.387 
ATOM   1586  C3'  DT A  77     -17.830 -61.220 -38.009 
ATOM   1587  O3'  DT A  77     -18.190 -61.347 -36.639 
ATOM   1588  C2'  DT A  77     -16.510 -60.453 -38.094 
ATOM   1589  C1'  DT A  77     -15.608 -61.604 -37.660 
ATOM   1590  N1   DT A  77     -14.171 -61.397 -37.990 
ATOM   1591  C2   DT A  77     -13.247 -61.897 -37.105 
ATOM   1592  O2   DT A  77     -13.557 -62.490 -36.086 
ATOM   1593  N3   DT A  77     -11.925 -61.685 -37.444 
ATOM   1594  C4   DT A  77     -11.462 -61.031 -38.568 
ATOM   1595  O4   DT A  77     -10.252 -60.903 -38.765 
ATOM   1596  C5   DT A  77     -12.506 -60.542 -39.436 
ATOM   1597  C7   DT A  77     -12.090 -59.816 -40.683 
ATOM   1598  C6   DT A  77     -13.800 -60.733 -39.130 
ATOM   1599  P    DG A  78     -19.381 -60.447 -36.062 
ATOM   1600  OP1  DG A  78     -20.680 -61.096 -36.354 
ATOM   1601  OP2  DG A  78     -19.228 -59.056 -36.541 
ATOM   1602  O5'  DG A  78     -19.091 -60.508 -34.490 
ATOM   1603  C5'  DG A  78     -18.458 -61.680 -33.941 
ATOM   1604  C4'  DG A  78     -17.384 -61.274 -32.951 
ATOM   1605  O4'  DG A  78     -16.093 -61.057 -33.589 
ATOM   1606  C3'  DG A  78     -17.641 -59.975 -32.188 
ATOM   1607  O3'  DG A  78     -17.156 -60.118 -30.858 
ATOM   1608  C2'  DG A  78     -16.786 -58.929 -32.905 
ATOM   1609  C1'  DG A  78     -15.569 -59.821 -33.131 
ATOM   1610  N9   DG A  78     -14.632 -59.303 -34.166 
ATOM   1611  C8   DG A  78     -14.908 -58.607 -35.323 
ATOM   1612  N7   DG A  78     -13.846 -58.294 -36.024 
ATOM   1613  C5   DG A  78     -12.791 -58.819 -35.279 
ATOM   1614  C6   DG A  78     -11.395 -58.796 -35.532 
ATOM   1615  O6   DG A  78     -10.791 -58.300 -36.479 
ATOM   1616  N1   DG A  78     -10.680 -59.448 -34.517 
ATOM   1617  C2   DG A  78     -11.241 -60.044 -33.405 
ATOM   1618  N2   DG A  78     -10.388 -60.615 -32.551 
ATOM   1619  N3   DG A  78     -12.552 -60.065 -33.170 
ATOM   1620  C4   DG A  78     -13.259 -59.437 -34.144 
ATOM   1621  P    DA A  79     -18.002 -59.491 -29.652 
ATOM   1622  OP1  DA A  79     -19.071 -60.434 -29.253 
ATOM   1623  OP2  DA A  79     -18.443 -58.125 -30.014 
ATOM   1624  O5'  DA A  79     -16.896 -59.411 -28.499 
ATOM   1625  C5'  DA A  79     -15.830 -60.378 -28.487 
ATOM   1626  C4'  DA A  79     -14.509 -59.691 -28.202 
ATOM   1627  O4'  DA A  79     -13.860 -59.213 -29.414 
ATOM   1628  C3'  DA A  79     -14.583 -58.452 -27.310 
ATOM   1629  O3'  DA A  79     -13.435 -58.419 -26.472 
ATOM   1630  C2'  DA A  79     -14.511 -57.272 -28.279 
ATOM   1631  C1'  DA A  79     -13.455 -57.868 -29.205 
ATOM   1632  N9   DA A  79     -13.373 -57.198 -30.532 
ATOM   1633  C8   DA A  79     -14.383 -56.648 -31.268 
ATOM   1634  N7   DA A  79     -13.993 -56.132 -32.393 
ATOM   1635  C5   DA A  79     -12.623 -56.356 -32.405 
ATOM   1636  C6   DA A  79     -11.620 -56.042 -33.338 
ATOM   1637  N6   DA A  79     -11.857 -55.406 -34.493 
ATOM   1638  N1   DA A  79     -10.359 -56.408 -33.038 
ATOM   1639  C2   DA A  79     -10.130 -57.040 -31.888 
ATOM   1640  N3   DA A  79     -10.980 -57.384 -30.945 
ATOM   1641  C4   DA A  79     -12.234 -57.007 -31.269 
ATOM   1642  P    DA A  80     -13.597 -57.948 -24.950 
ATOM   1643  OP1  DA A  80     -14.039 -59.092 -24.122 
ATOM   1644  OP2  DA A  80     -14.448 -56.739 -24.894 
ATOM   1645  O5'  DA A  80     -12.090 -57.562 -24.577 
ATOM   1646  C5'  DA A  80     -11.009 -58.256 -25.227 
ATOM   1647  C4'  DA A  80      -9.935 -57.271 -25.642 
ATOM   1648  O4'  DA A  80     -10.175 -56.712 -26.965 
ATOM   1649  C3'  DA A  80      -9.778 -56.042 -24.746 
ATOM   1650  O3'  DA A  80      -8.398 -55.706 -24.663 
ATOM   1651  C2'  DA A  80     -10.505 -54.923 -25.492 
ATOM   1652  C1'  DA A  80     -10.026 -55.303 -26.890 
ATOM   1653  N9   DA A  80     -10.830 -54.693 -27.986 
ATOM   1654  C8   DA A  80     -12.168 -54.426 -28.007 
ATOM   1655  N7   DA A  80     -12.578 -53.887 -29.113 
ATOM   1656  C5   DA A  80     -11.428 -53.789 -29.884 
ATOM   1657  C6   DA A  80     -11.194 -53.296 -31.178 
ATOM   1658  N6   DA A  80     -12.154 -52.786 -31.962 
ATOM   1659  N1   DA A  80      -9.930 -53.347 -31.642 
ATOM   1660  C2   DA A  80      -8.980 -53.856 -30.859 
ATOM   1661  N3   DA A  80      -9.078 -54.342 -29.642 
ATOM   1662  C4   DA A  80     -10.352 -54.279 -29.202 
ATOM   1663  P    DG A  81      -7.803 -55.216 -23.260 
ATOM   1664  OP1  DG A  81      -7.459 -56.391 -22.429 
ATOM   1665  OP2  DG A  81      -8.724 -54.234 -22.646 
ATOM   1666  O5'  DG A  81      -6.463 -54.476 -23.727 
ATOM   1667  C5'  DG A  81      -5.792 -54.933 -24.917 
ATOM   1668  C4'  DG A  81      -5.364 -53.746 -25.758 
ATOM   1669  O4'  DG A  81      -6.402 -53.320 -26.686 
ATOM   1670  C3'  DG A  81      -5.016 -52.475 -24.985 
ATOM   1671  O3'  DG A  81      -3.926 -51.827 -25.631 
ATOM   1672  C2'  DG A  81      -6.254 -51.589 -25.119 
ATOM   1673  C1'  DG A  81      -6.546 -51.912 -26.581 
ATOM   1674  N9   DG A  81      -7.927 -51.555 -27.009 
ATOM   1675  C8   DG A  81      -9.102 -51.598 -26.288 
ATOM   1676  N7   DG A  81     -10.157 -51.214 -26.964 
ATOM   1677  C5   DG A  81      -9.646 -50.893 -28.220 
ATOM   1678  C6   DG A  81     -10.309 -50.415 -29.381 
ATOM   1679  O6   DG A  81     -11.503 -50.174 -29.542 
ATOM   1680  N1   DG A  81      -9.411 -50.220 -30.439 
ATOM   1681  C2   DG A  81      -8.051 -50.454 -30.384 
ATOM   1682  N2   DG A  81      -7.366 -50.206 -31.502 
ATOM   1683  N3   DG A  81      -7.430 -50.903 -29.294 
ATOM   1684  C4   DG A  81      -8.287 -51.098 -28.258 
ATOM   1685  P    DA A  82      -2.785 -51.148 -24.737 
ATOM   1686  OP1  DA A  82      -1.798 -52.173 -24.331 
ATOM   1687  OP2  DA A  82      -3.410 -50.377 -23.639 
ATOM   1688  O5'  DA A  82      -2.118 -50.143 -25.786 
ATOM   1689  C5'  DA A  82      -2.124 -50.487 -27.184 
ATOM   1690  C4'  DA A  82      -2.495 -49.274 -28.015 
ATOM   1691  O4'  DA A  82      -3.934 -49.141 -28.193 
ATOM   1692  C3'  DA A  82      -2.068 -47.921 -27.445 
ATOM   1693  O3'  DA A  82      -1.680 -47.071 -28.517 
ATOM   1694  C2'  DA A  82      -3.336 -47.352 -26.808 
ATOM   1695  C1'  DA A  82      -4.300 -47.801 -27.902 
ATOM   1696  N9   DA A  82      -5.729 -47.792 -27.482 
ATOM   1697  C8   DA A  82      -6.254 -48.072 -26.254 
ATOM   1698  N7   DA A  82      -7.546 -47.977 -26.200 
ATOM   1699  C5   DA A  82      -7.907 -47.607 -27.489 
ATOM   1700  C6   DA A  82      -9.151 -47.345 -28.086 
ATOM   1701  N6   DA A  82     -10.318 -47.420 -27.429 
ATOM   1702  N1   DA A  82      -9.154 -47.001 -29.387 
ATOM   1703  C2   DA A  82      -7.992 -46.928 -30.034 
ATOM   1704  N3   DA A  82      -6.776 -47.149 -29.585 
ATOM   1705  C4   DA A  82      -6.801 -47.490 -28.281 
ATOM   1706  P    DA A  83      -0.417 -46.107 -28.324 
ATOM   1707  OP1  DA A  83       0.828 -46.857 -28.609 
ATOM   1708  OP2  DA A  83      -0.490 -45.451 -27.000 
ATOM   1709  O5'  DA A  83      -0.667 -45.024 -29.475 
ATOM   1710  C5'  DA A  83      -1.361 -45.425 -30.672 
ATOM   1711  C4'  DA A  83      -2.378 -44.370 -31.059 
ATOM   1712  O4'  DA A  83      -3.668 -44.580 -30.419 
ATOM   1713  C3'  DA A  83      -2.016 -42.931 -30.693 
ATOM   1714  O3'  DA A  83      -2.471 -42.064 -31.725 
ATOM   1715  C2'  DA A  83      -2.819 -42.640 -29.425 
ATOM   1716  C1'  DA A  83      -4.097 -43.349 -29.859 
ATOM   1717  N9   DA A  83      -5.027 -43.650 -28.735 
ATOM   1718  C8   DA A  83      -4.721 -43.986 -27.447 
ATOM   1719  N7   DA A  83      -5.758 -44.188 -26.697 
ATOM   1720  C5   DA A  83      -6.833 -43.971 -27.546 
ATOM   1721  C6   DA A  83      -8.223 -44.031 -27.350 
ATOM   1722  N6   DA A  83      -8.793 -44.342 -26.177 
ATOM   1723  N1   DA A  83      -9.010 -43.757 -28.408 
ATOM   1724  C2   DA A  83      -8.439 -43.448 -29.572 
ATOM   1725  N3   DA A  83      -7.161 -43.362 -29.872 
ATOM   1726  C4   DA A  83      -6.395 -43.640 -28.797 
ATOM   1727  P    DT A  84      -1.554 -40.827 -32.162 
ATOM   1728  OP1  DT A  84      -0.540 -41.283 -33.138 
ATOM   1729  OP2  DT A  84      -1.034 -40.145 -30.956 
ATOM   1730  O5'  DT A  84      -2.621 -39.886 -32.893 
ATOM   1731  C5'  DT A  84      -3.747 -40.490 -33.555 
ATOM   1732  C4'  DT A  84      -5.011 -39.717 -33.237 
ATOM   1733  O4'  DT A  84      -5.661 -40.189 -32.022 
ATOM   1734  C3'  DT A  84      -4.832 -38.217 -32.999 
ATOM   1735  O3'  DT A  84      -5.953 -37.528 -33.540 
ATOM   1736  C2'  DT A  84      -4.853 -38.061 -31.478 
ATOM   1737  C1'  DT A  84      -5.971 -39.064 -31.214 
ATOM   1738  N1   DT A  84      -6.044 -39.519 -29.797 
ATOM   1739  C2   DT A  84      -7.293 -39.780 -29.288 
ATOM   1740  O2   DT A  84      -8.315 -39.656 -29.940 
ATOM   1741  N3   DT A  84      -7.321 -40.199 -27.971 
ATOM   1742  C4   DT A  84      -6.230 -40.374 -27.144 
ATOM   1743  O4   DT A  84      -6.381 -40.753 -25.980 
ATOM   1744  C5   DT A  84      -4.964 -40.074 -27.768 
ATOM   1745  C7   DT A  84      -3.725 -40.237 -26.937 
ATOM   1746  C6   DT A  84      -4.907 -39.665 -29.046 
ATOM   1747  P    DT A  85      -5.718 -36.135 -34.292 
ATOM   1748  OP1  DT A  85      -5.330 -36.389 -35.698 
ATOM   1749  OP2  DT A  85      -4.788 -35.296 -33.504 
ATOM   1750  O5'  DT A  85      -7.185 -35.498 -34.245 
ATOM   1751  C5'  DT A  85      -8.326 -36.377 -34.242 
ATOM   1752  C4'  DT A  85      -9.344 -35.901 -33.225 
ATOM   1753  O4'  DT A  85      -9.103 -36.453 -31.899 
ATOM   1754  C3'  DT A  85      -9.395 -34.391 -32.991 
ATOM   1755  O3'  DT A  85     -10.747 -34.004 -32.776 
ATOM   1756  C2'  DT A  85      -8.617 -34.174 -31.694 
ATOM   1757  C1'  DT A  85      -9.158 -35.394 -30.955 
ATOM   1758  N1   DT A  85      -8.346 -35.787 -29.771 
ATOM   1759  C2   DT A  85      -9.022 -36.306 -28.693 
ATOM   1760  O2   DT A  85     -10.232 -36.450 -28.675 
ATOM   1761  N3   DT A  85      -8.235 -36.658 -27.613 
ATOM   1762  C4   DT A  85      -6.863 -36.538 -27.526 
ATOM   1763  O4   DT A  85      -6.268 -36.888 -26.505 
ATOM   1764  C5   DT A  85      -6.244 -35.984 -28.707 
ATOM   1765  C7   DT A  85      -4.752 -35.820 -28.694 
ATOM   1766  C6   DT A  85      -6.984 -35.633 -29.771 
ATOM   1767  P    DT A  86     -11.271 -32.630 -33.410 
ATOM   1768  OP1  DT A  86     -11.668 -32.853 -34.818 
ATOM   1769  OP2  DT A  86     -10.271 -31.565 -33.179 
ATOM   1770  O5'  DT A  86     -12.571 -32.348 -32.521 
ATOM   1771  C5'  DT A  86     -13.302 -33.464 -31.980 
ATOM   1772  C4'  DT A  86     -13.674 -33.189 -30.536 
ATOM   1773  O4'  DT A  86     -12.636 -33.609 -29.606 
ATOM   1774  C3'  DT A  86     -13.916 -31.722 -30.180 
ATOM   1775  O3'  DT A  86     -14.978 -31.647 -29.236 
ATOM   1776  C2'  DT A  86     -12.626 -31.271 -29.496 
ATOM   1777  C1'  DT A  86     -12.395 -32.549 -28.694 
ATOM   1778  N1   DT A  86     -11.006 -32.689 -28.176 
ATOM   1779  C2   DT A  86     -10.852 -33.299 -26.955 
ATOM   1780  O2   DT A  86     -11.791 -33.717 -26.299 
ATOM   1781  N3   DT A  86      -9.550 -33.410 -26.507 
ATOM   1782  C4   DT A  86      -8.418 -32.974 -27.165 
ATOM   1783  O4   DT A  86      -7.303 -33.130 -26.664 
ATOM   1784  C5   DT A  86      -8.681 -32.347 -28.439 
ATOM   1785  C7   DT A  86      -7.503 -31.843 -29.221 
ATOM   1786  C6   DT A  86      -9.937 -32.225 -28.898 
ATOM   1787  P    DC A  87     -16.046 -30.462 -29.362 
ATOM   1788  OP1  DC A  87     -17.088 -30.835 -30.345 
ATOM   1789  OP2  DC A  87     -15.342 -29.185 -29.615 
ATOM   1790  O5'  DC A  87     -16.675 -30.445 -27.891 
ATOM   1791  C5'  DC A  87     -16.728 -31.674 -27.141 
ATOM   1792  C4'  DC A  87     -16.302 -31.425 -25.708 
ATOM   1793  O4'  DC A  87     -14.862 -31.552 -25.528 
ATOM   1794  C3'  DC A  87     -16.623 -30.039 -25.149 
ATOM   1795  O3'  DC A  87     -16.982 -30.167 -23.779 
ATOM   1796  C2'  DC A  87     -15.302 -29.272 -25.235 
ATOM   1797  C1'  DC A  87     -14.401 -30.424 -24.800 
ATOM   1798  N1   DC A  87     -12.964 -30.216 -25.131 
ATOM   1799  C2   DC A  87     -12.014 -30.718 -24.244 
ATOM   1800  O2   DC A  87     -12.400 -31.308 -23.228 
ATOM   1801  N3   DC A  87     -10.699 -30.538 -24.527 
ATOM   1802  C4   DC A  87     -10.322 -29.892 -25.637 
ATOM   1803  N4   DC A  87      -9.026 -29.743 -25.869 
ATOM   1804  C5   DC A  87     -11.282 -29.369 -26.562 
ATOM   1805  C6   DC A  87     -12.591 -29.558 -26.261 
ATOM   1806  P    DC A  88     -18.174 -29.266 -23.203 
ATOM   1807  OP1  DC A  88     -19.472 -29.915 -23.494 
ATOM   1808  OP2  DC A  88     -18.021 -27.875 -23.682 
ATOM   1809  O5'  DC A  88     -17.884 -29.328 -21.630 
ATOM   1810  C5'  DC A  88     -17.251 -30.499 -21.082 
ATOM   1811  C4'  DC A  88     -16.177 -30.093 -20.091 
ATOM   1812  O4'  DC A  88     -14.886 -29.877 -20.729 
ATOM   1813  C3'  DC A  88     -16.433 -28.794 -19.328 
ATOM   1814  O3'  DC A  88     -15.949 -28.938 -17.999 
ATOM   1815  C2'  DC A  88     -15.579 -27.748 -20.046 
ATOM   1816  C1'  DC A  88     -14.362 -28.640 -20.271 
ATOM   1817  N1   DC A  88     -13.424 -28.123 -21.306 
ATOM   1818  C2   DC A  88     -12.063 -28.350 -21.121 
ATOM   1819  O2   DC A  88     -11.692 -28.967 -20.115 
ATOM   1820  N3   DC A  88     -11.191 -27.886 -22.053 
ATOM   1821  C4   DC A  88     -11.633 -27.222 -23.130 
ATOM   1822  N4   DC A  88     -10.742 -26.790 -24.010 
ATOM   1823  C5   DC A  88     -13.029 -26.978 -23.338 
ATOM   1824  C6   DC A  88     -13.883 -27.449 -22.395 
ATOM   1825  P    DA A  89     -16.795 -28.310 -16.793 
ATOM   1826  OP1  DA A  89     -17.864 -29.253 -16.393 
ATOM   1827  OP2  DA A  89     -17.235 -26.945 -17.154 
ATOM   1828  O5'  DA A  89     -15.689 -28.230 -15.640 
ATOM   1829  C5'  DA A  89     -14.622 -29.198 -15.627 
ATOM   1830  C4'  DA A  89     -13.302 -28.510 -15.342 
ATOM   1831  O4'  DA A  89     -12.653 -28.032 -16.555 
ATOM   1832  C3'  DA A  89     -13.376 -27.271 -14.451 
ATOM   1833  O3'  DA A  89     -12.227 -27.238 -13.612 
ATOM   1834  C2'  DA A  89     -13.303 -26.091 -15.420 
ATOM   1835  C1'  DA A  89     -12.247 -26.688 -16.345 
ATOM   1836  N9   DA A  89     -12.165 -26.017 -17.672 
ATOM   1837  C8   DA A  89     -13.175 -25.467 -18.409 
ATOM   1838  N7   DA A  89     -12.786 -24.952 -19.533 
ATOM   1839  C5   DA A  89     -11.415 -25.175 -19.545 
ATOM   1840  C6   DA A  89     -10.413 -24.862 -20.478 
ATOM   1841  N6   DA A  89     -10.650 -24.226 -21.634 
ATOM   1842  N1   DA A  89      -9.152 -25.227 -20.178 
ATOM   1843  C2   DA A  89      -8.923 -25.859 -19.029 
ATOM   1844  N3   DA A  89      -9.773 -26.203 -18.086 
ATOM   1845  C4   DA A  89     -11.027 -25.826 -18.410 
ATOM   1846  P    DG A  90     -12.390 -26.767 -12.091 
ATOM   1847  OP1  DG A  90     -12.832 -27.911 -11.262 
ATOM   1848  OP2  DG A  90     -13.241 -25.558 -12.034 
ATOM   1849  O5'  DG A  90     -10.883 -26.381 -11.717 
ATOM   1850  C5'  DG A  90      -9.802 -27.075 -12.368 
ATOM   1851  C4'  DG A  90      -8.728 -26.090 -12.782 
ATOM   1852  O4'  DG A  90      -8.968 -25.531 -14.106 
ATOM   1853  C3'  DG A  90      -8.571 -24.861 -11.887 
ATOM   1854  O3'  DG A  90      -7.191 -24.526 -11.803 
ATOM   1855  C2'  DG A  90      -9.298 -23.743 -12.633 
ATOM   1856  C1'  DG A  90      -8.818 -24.122 -14.031 
ATOM   1857  N9   DG A  90      -9.623 -23.512 -15.127 
ATOM   1858  C8   DG A  90     -10.972 -23.235 -15.166 
ATOM   1859  N7   DG A  90     -11.372 -22.691 -16.290 
ATOM   1860  C5   DG A  90     -10.206 -22.601 -17.048 
ATOM   1861  C6   DG A  90     -10.005 -22.095 -18.359 
ATOM   1862  O6   DG A  90     -10.828 -21.615 -19.133 
ATOM   1863  N1   DG A  90      -8.661 -22.194 -18.744 
ATOM   1864  C2   DG A  90      -7.645 -22.713 -17.966 
ATOM   1865  N2   DG A  90      -6.429 -22.719 -18.517 
ATOM   1866  N3   DG A  90      -7.834 -23.188 -16.737 
ATOM   1867  C4   DG A  90      -9.133 -23.099 -16.347 
ATOM   1868  P    DA A  91      -6.596 -24.035 -10.400 
ATOM   1869  OP1  DA A  91      -6.251 -25.211  -9.569 
ATOM   1870  OP2  DA A  91      -7.516 -23.053  -9.787 
ATOM   1871  O5'  DA A  91      -5.255 -23.296 -10.868 
ATOM   1872  C5'  DA A  91      -4.585 -23.752 -12.057 
ATOM   1873  C4'  DA A  91      -4.157 -22.566 -12.899 
ATOM   1874  O4'  DA A  91      -5.195 -22.140 -13.827 
ATOM   1875  C3'  DA A  91      -3.809 -21.294 -12.126 
ATOM   1876  O3'  DA A  91      -2.719 -20.646 -12.771 
ATOM   1877  C2'  DA A  91      -5.047 -20.408 -12.259 
ATOM   1878  C1'  DA A  91      -5.339 -20.731 -13.721 
ATOM   1879  N9   DA A  91      -6.720 -20.375 -14.149 
ATOM   1880  C8   DA A  91      -7.874 -20.424 -13.420 
ATOM   1881  N7   DA A  91      -8.926 -20.045 -14.077 
ATOM   1882  C5   DA A  91      -8.438 -19.721 -15.335 
ATOM   1883  C6   DA A  91      -9.061 -19.248 -16.500 
ATOM   1884  N6   DA A  91     -10.377 -19.010 -16.591 
ATOM   1885  N1   DA A  91      -8.280 -19.028 -17.574 
ATOM   1886  C2   DA A  91      -6.973 -19.267 -17.479 
ATOM   1887  N3   DA A  91      -6.283 -19.707 -16.450 
ATOM   1888  C4   DA A  91      -7.087 -19.919 -15.389 
ATOM   1889  P    DA A  92      -1.578 -19.967 -11.877 
ATOM   1890  OP1  DA A  92      -0.591 -20.992 -11.471 
ATOM   1891  OP2  DA A  92      -2.202 -19.197 -10.779 
ATOM   1892  O5'  DA A  92      -0.910 -18.962 -12.926 
ATOM   1893  C5'  DA A  92      -0.917 -19.306 -14.325 
ATOM   1894  C4'  DA A  92      -1.288 -18.093 -15.156 
ATOM   1895  O4'  DA A  92      -2.727 -17.960 -15.334 
ATOM   1896  C3'  DA A  92      -0.861 -16.741 -14.585 
ATOM   1897  O3'  DA A  92      -0.473 -15.890 -15.657 
ATOM   1898  C2'  DA A  92      -2.128 -16.172 -13.948 
ATOM   1899  C1'  DA A  92      -3.093 -16.620 -15.042 
ATOM   1900  N9   DA A  92      -4.522 -16.611 -14.623 
ATOM   1901  C8   DA A  92      -5.047 -16.891 -13.394 
ATOM   1902  N7   DA A  92      -6.339 -16.796 -13.341 
ATOM   1903  C5   DA A  92      -6.700 -16.426 -14.629 
ATOM   1904  C6   DA A  92      -7.944 -16.164 -15.227 
ATOM   1905  N6   DA A  92      -9.111 -16.239 -14.569 
ATOM   1906  N1   DA A  92      -7.947 -15.820 -16.528 
ATOM   1907  C2   DA A  92      -6.784 -15.747 -17.175 
ATOM   1908  N3   DA A  92      -5.568 -15.968 -16.725 
ATOM   1909  C4   DA A  92      -5.594 -16.310 -15.421 
ATOM   1910  P    DG A  93       0.791 -14.926 -15.465 
ATOM   1911  OP1  DG A  93       2.035 -15.677 -15.749 
ATOM   1912  OP2  DG A  93       0.717 -14.270 -14.140 
ATOM   1913  O5'  DG A  93       0.540 -13.844 -16.615 
ATOM   1914  C5'  DG A  93      -0.154 -14.244 -17.812 
ATOM   1915  C4'  DG A  93      -1.171 -13.189 -18.200 
ATOM   1916  O4'  DG A  93      -2.461 -13.400 -17.559 
ATOM   1917  C3'  DG A  93      -0.809 -11.750 -17.833 
ATOM   1918  O3'  DG A  93      -1.264 -10.883 -18.865 
ATOM   1919  C2'  DG A  93      -1.611 -11.459 -16.566 
ATOM   1920  C1'  DG A  93      -2.890 -12.168 -17.000 
ATOM   1921  N9   DG A  93      -3.820 -12.469 -15.875 
ATOM   1922  C8   DG A  93      -3.529 -12.809 -14.572 
ATOM   1923  N7   DG A  93      -4.586 -13.011 -13.824 
ATOM   1924  C5   DG A  93      -5.654 -12.789 -14.694 
ATOM   1925  C6   DG A  93      -7.052 -12.858 -14.460 
ATOM   1926  O6   DG A  93      -7.647 -13.134 -13.422 
ATOM   1927  N1   DG A  93      -7.780 -12.557 -15.620 
ATOM   1928  C2   DG A  93      -7.228 -12.233 -16.844 
ATOM   1929  N2   DG A  93      -8.095 -11.979 -17.829 
ATOM   1930  N3   DG A  93      -5.917 -12.169 -17.063 
ATOM   1931  C4   DG A  93      -5.196 -12.457 -15.947 
ATOM   1932  P    DA A  94      -0.347  -9.647 -19.302 
ATOM   1933  OP1  DA A  94       0.668 -10.103 -20.279 
ATOM   1934  OP2  DA A  94       0.174  -8.965 -18.096 
ATOM   1935  O5'  DA A  94      -1.414  -8.705 -20.034 
ATOM   1936  C5'  DA A  94      -2.540  -9.309 -20.696 
ATOM   1937  C4'  DA A  94      -3.804  -8.536 -20.377 
ATOM   1938  O4'  DA A  94      -4.454  -9.008 -19.162 
ATOM   1939  C3'  DA A  94      -3.625  -7.036 -20.140 
ATOM   1940  O3'  DA A  94      -4.745  -6.347 -20.680 
ATOM   1941  C2'  DA A  94      -3.646  -6.880 -18.619 
ATOM   1942  C1'  DA A  94      -4.764  -7.884 -18.354 
ATOM   1943  N9   DA A  94      -4.837  -8.339 -16.937 
ATOM   1944  C8   DA A  94      -3.812  -8.535 -16.055 
ATOM   1945  N7   DA A  94      -4.199  -8.936 -14.884 
ATOM   1946  C5   DA A  94      -5.581  -9.012 -14.995 
ATOM   1947  C6   DA A  94      -6.585  -9.381 -14.085 
ATOM   1948  N6   DA A  94      -6.338  -9.761 -12.823 
ATOM   1949  N1   DA A  94      -7.859  -9.345 -14.521 
ATOM   1950  C2   DA A  94      -8.097  -8.967 -15.775 
ATOM   1951  N3   DA A  94      -7.247  -8.603 -16.710 
ATOM   1952  C4   DA A  94      -5.981  -8.648 -16.248 
ATOM   1953  P    DG A  95      -4.510  -4.954 -21.432 
ATOM   1954  OP1  DG A  95      -4.122  -5.208 -22.838 
ATOM   1955  OP2  DG A  95      -3.581  -4.115 -20.644 
ATOM   1956  O5'  DG A  95      -5.978  -4.318 -21.386 
ATOM   1957  C5'  DG A  95      -7.119  -5.196 -21.383 
ATOM   1958  C4'  DG A  95      -8.136  -4.720 -20.365 
ATOM   1959  O4'  DG A  95      -7.896  -5.273 -19.039 
ATOM   1960  C3'  DG A  95      -8.188  -3.210 -20.131 
ATOM   1961  O3'  DG A  95      -9.540  -2.823 -19.917 
ATOM   1962  C2'  DG A  95      -7.409  -2.993 -18.834 
ATOM   1963  C1'  DG A  95      -7.951  -4.214 -18.096 
ATOM   1964  N9   DG A  95      -7.138  -4.607 -16.912 
ATOM   1965  C8   DG A  95      -5.776  -4.528 -16.725 
ATOM   1966  N7   DG A  95      -5.370  -4.961 -15.556 
ATOM   1967  C5   DG A  95      -6.548  -5.354 -14.922 
ATOM   1968  C6   DG A  95      -6.751  -5.906 -13.631 
ATOM   1969  O6   DG A  95      -5.919  -6.166 -12.765 
ATOM   1970  N1   DG A  95      -8.109  -6.158 -13.389 
ATOM   1971  C2   DG A  95      -9.135  -5.911 -14.279 
ATOM   1972  N2   DG A  95     -10.363  -6.222 -13.859 
ATOM   1973  N3   DG A  95      -8.944  -5.393 -15.492 
ATOM   1974  C4   DG A  95      -7.633  -5.142 -15.741 
ATOM   1975  P    DG A  96     -10.063  -1.449 -20.551 
ATOM   1976  OP1  DG A  96     -10.461  -1.673 -21.959 
ATOM   1977  OP2  DG A  96      -9.063  -0.384 -20.320 
ATOM   1978  O5'  DG A  96     -11.364  -1.167 -19.662 
ATOM   1979  C5'  DG A  96     -12.095  -2.283 -19.121 
ATOM   1980  C4'  DG A  96     -12.467  -2.008 -17.677 
ATOM   1981  O4'  DG A  96     -11.429  -2.429 -16.746 
ATOM   1982  C3'  DG A  96     -12.709  -0.542 -17.320 
ATOM   1983  O3'  DG A  96     -13.771  -0.466 -16.376 
ATOM   1984  C2'  DG A  96     -11.418  -0.091 -16.637 
ATOM   1985  C1'  DG A  96     -11.188  -1.368 -15.834 
ATOM   1986  N9   DG A  96      -9.799  -1.509 -15.317 
ATOM   1987  C8   DG A  96      -8.612  -1.109 -15.891 
ATOM   1988  N7   DG A  96      -7.551  -1.383 -15.169 
ATOM   1989  C5   DG A  96      -8.074  -2.007 -14.037 
ATOM   1990  C6   DG A  96      -7.413  -2.530 -12.895 
ATOM   1991  O6   DG A  96      -6.211  -2.551 -12.644 
ATOM   1992  N1   DG A  96      -8.325  -3.077 -11.982 
ATOM   1993  C2   DG A  96      -9.696  -3.114 -12.150 
ATOM   1994  N2   DG A  96     -10.392  -3.681 -11.162 
ATOM   1995  N3   DG A  96     -10.315  -2.623 -13.222 
ATOM   1996  C4   DG A  96      -9.444  -2.088 -14.117 
ATOM   1997  P    DT A  97     -14.839   0.719 -16.502 
ATOM   1998  OP1  DT A  97     -15.880   0.346 -17.486 
ATOM   1999  OP2  DT A  97     -14.135   1.996 -16.756 
ATOM   2000  O5'  DT A  97     -15.468   0.735 -15.031 
ATOM   2001  C5'  DT A  97     -15.521  -0.493 -14.282 
ATOM   2002  C4'  DT A  97     -15.095  -0.244 -12.849 
ATOM   2003  O4'  DT A  97     -13.655  -0.371 -12.668 
ATOM   2004  C3'  DT A  97     -15.415   1.142 -12.290 
ATOM   2005  O3'  DT A  97     -15.775   1.014 -10.920 
ATOM   2006  C2'  DT A  97     -14.095   1.908 -12.375 
ATOM   2007  C1'  DT A  97     -13.194   0.757 -11.941 
ATOM   2008  N1   DT A  97     -11.756   0.964 -12.271 
ATOM   2009  C2   DT A  97     -10.832   0.464 -11.386 
ATOM   2010  O2   DT A  97     -11.143  -0.128 -10.367 
ATOM   2011  N3   DT A  97      -9.510   0.676 -11.725 
ATOM   2012  C4   DT A  97      -9.048   1.330 -12.849 
ATOM   2013  O4   DT A  97      -7.838   1.459 -13.045 
ATOM   2014  C5   DT A  97     -10.092   1.820 -13.717 
ATOM   2015  C7   DT A  97      -9.676   2.545 -14.963 
ATOM   2016  C6   DT A  97     -11.386   1.628 -13.411 
ATOM   2017  P    DT A  98     -16.967   1.914 -10.343 
ATOM   2018  OP1  DT A  98     -18.265   1.266 -10.635 
ATOM   2019  OP2  DT A  98     -16.814   3.305 -10.822 
ATOM   2020  O5'  DT A  98     -16.677   1.853  -8.771 
ATOM   2021  C5'  DT A  98     -16.044   0.681  -8.222 
ATOM   2022  C4'  DT A  98     -14.970   1.087  -7.232 
ATOM   2023  O4'  DT A  98     -13.679   1.304  -7.870 
ATOM   2024  C3'  DT A  98     -15.226   2.387  -6.469 
ATOM   2025  O3'  DT A  98     -14.742   2.243  -5.139 
ATOM   2026  C2'  DT A  98     -14.372   3.432  -7.186 
ATOM   2027  C1'  DT A  98     -13.154   2.541  -7.411 
ATOM   2028  N1   DT A  98     -12.217   3.058  -8.447 
ATOM   2029  C2   DT A  98     -10.877   2.825  -8.250 
ATOM   2030  O2   DT A  98     -10.444   2.225  -7.281 
ATOM   2031  N3   DT A  98     -10.038   3.320  -9.229 
ATOM   2032  C4   DT A  98     -10.420   4.011 -10.361 
ATOM   2033  O4   DT A  98      -9.575   4.405 -11.168 
ATOM   2034  C5   DT A  98     -11.845   4.206 -10.480 
ATOM   2035  C7   DT A  98     -12.346   4.949 -11.684 
ATOM   2036  C6   DT A  98     -12.684   3.736  -9.543 
ATOM   2037  P    DC A  99     -15.588   2.870  -3.933 
ATOM   2038  OP1  DC A  99     -16.656   1.928  -3.533 
ATOM   2039  OP2  DC A  99     -16.028   4.236  -4.295 
ATOM   2040  O5'  DC A  99     -14.482   2.951  -2.780 
ATOM   2041  C5'  DC A  99     -13.415   1.983  -2.767 
ATOM   2042  C4'  DC A  99     -12.095   2.671  -2.483 
ATOM   2043  O4'  DC A  99     -11.445   3.149  -3.695 
ATOM   2044  C3'  DC A  99     -12.169   3.910  -1.591 
ATOM   2045  O3'  DC A  99     -11.020   3.943  -0.753 
ATOM   2046  C2'  DC A  99     -12.096   5.089  -2.560 
ATOM   2047  C1'  DC A  99     -11.040   4.493  -3.486 
ATOM   2048  N1   DC A  99     -10.958   5.164  -4.813 
ATOM   2049  C2   DC A  99      -9.706   5.264  -5.413 
ATOM   2050  O2   DC A  99      -8.723   4.797  -4.826 
ATOM   2051  N3   DC A  99      -9.610   5.874  -6.624 
ATOM   2052  C4   DC A  99     -10.698   6.367  -7.227 
ATOM   2053  N4   DC A  99     -10.553   6.951  -8.406 
ATOM   2054  C5   DC A  99     -11.996   6.274  -6.626 
ATOM   2055  C6   DC A  99     -12.071   5.662  -5.416 
ATOM   2056  P    DC A 100     -11.183   4.414   0.769 
ATOM   2057  OP1  DC A 100     -11.624   3.270   1.597 
ATOM   2058  OP2  DC A 100     -12.033   5.623   0.825 
ATOM   2059  O5'  DC A 100      -9.675   4.800   1.143 
ATOM   2060  C5'  DC A 100      -8.595   4.105   0.492 
ATOM   2061  C4'  DC A 100      -7.521   5.091   0.077 
ATOM   2062  O4'  DC A 100      -7.761   5.649  -1.246 
ATOM   2063  C3'  DC A 100      -7.363   6.320   0.973 
ATOM   2064  O3'  DC A 100      -5.984   6.655   1.056 
ATOM   2065  C2'  DC A 100      -8.091   7.438   0.227 
ATOM   2066  C1'  DC A 100      -7.611   7.059  -1.171 
ATOM   2067  N1   DC A 100      -8.416   7.668  -2.267 
ATOM   2068  C2   DC A 100      -7.751   8.027  -3.438 
ATOM   2069  O2   DC A 100      -6.534   7.826  -3.518 
ATOM   2070  N3   DC A 100      -8.467   8.585  -4.448 
ATOM   2071  C4   DC A 100      -9.785   8.786  -4.321 
ATOM   2072  N4   DC A 100     -10.438   9.333  -5.334 
ATOM   2073  C5   DC A 100     -10.487   8.425  -3.125 
ATOM   2074  C6   DC A 100      -9.754   7.869  -2.126 
ATOM   2075  P    DT A 101      -5.389   7.145   2.460 
ATOM   2076  OP1  DT A 101      -5.044   5.970   3.290 
ATOM   2077  OP2  DT A 101      -6.309   8.127   3.073 
ATOM   2078  O5'  DT A 101      -4.048   7.885   1.992 
ATOM   2079  C5'  DT A 101      -3.377   7.428   0.802 
ATOM   2080  C4'  DT A 101      -2.949   8.615  -0.039 
ATOM   2081  O4'  DT A 101      -3.987   9.041  -0.967 
ATOM   2082  C3'  DT A 101      -2.601   9.887   0.734 
ATOM   2083  O3'  DT A 101      -1.511  10.534   0.088 
ATOM   2084  C2'  DT A 101      -3.840  10.772   0.600 
ATOM   2085  C1'  DT A 101      -4.132  10.449  -0.861 
ATOM   2086  N1   DT A 101      -5.513  10.806  -1.290 
ATOM   2087  C2   DT A 101      -5.674  11.245  -2.581 
ATOM   2088  O2   DT A 101      -4.748  11.349  -3.367 
ATOM   2089  N3   DT A 101      -6.968  11.568  -2.943 
ATOM   2090  C4   DT A 101      -8.086  11.488  -2.137 
ATOM   2091  O4   DT A 101      -9.195  11.805  -2.573 
ATOM   2092  C5   DT A 101      -7.817  11.017  -0.800 
ATOM   2093  C7   DT A 101      -8.979  10.900   0.143 
ATOM   2094  C6   DT A 101      -6.568  10.697  -0.422 
ATOM   2095  P    DC A 102      -0.371  11.213   0.982 
ATOM   2096  OP1  DC A 102       0.617  10.188   1.388 
ATOM   2097  OP2  DC A 102      -0.995  11.984   2.080 
ATOM   2098  O5'  DC A 102       0.297  12.219  -0.067 
ATOM   2099  C5'  DC A 102       0.290  11.875  -1.465 
ATOM   2100  C4'  DC A 102      -0.081  13.088  -2.296 
ATOM   2101  O4'  DC A 102      -1.520  13.220  -2.474 
ATOM   2102  C3'  DC A 102       0.346  14.440  -1.725 
ATOM   2103  O3'  DC A 102       0.735  15.291  -2.798 
ATOM   2104  C2'  DC A 102      -0.921  15.009  -1.089 
ATOM   2105  C1'  DC A 102      -1.885  14.560  -2.183 
ATOM   2106  N1   DC A 102      -3.315  14.569  -1.763 
ATOM   2107  C2   DC A 102      -4.270  14.902  -2.720 
ATOM   2108  O2   DC A 102      -3.896  15.174  -3.867 
ATOM   2109  N3   DC A 102      -5.579  14.917  -2.357 
ATOM   2110  C4   DC A 102      -5.942  14.616  -1.103 
ATOM   2111  N4   DC A 102      -7.231  14.645  -0.799 
ATOM   2112  C5   DC A 102      -4.975  14.272  -0.104 
ATOM   2113  C6   DC A 102      -3.673  14.264  -0.487 
ATOM   2114  P    DC A 103       1.998  16.254  -2.605 
ATOM   2115  OP1  DC A 103       3.242  15.504  -2.890 
ATOM   2116  OP2  DC A 103       1.924  16.910  -1.281 
ATOM   2117  O5'  DC A 103       1.747  17.337  -3.756 
ATOM   2118  C5'  DC A 103       1.053  16.937  -4.953 
ATOM   2119  C4'  DC A 103       0.036  17.992  -5.340 
ATOM   2120  O4'  DC A 103      -1.254  17.781  -4.700 
ATOM   2121  C3'  DC A 103       0.398  19.431  -4.974 
ATOM   2122  O3'  DC A 103      -0.057  20.297  -6.006 
ATOM   2123  C2'  DC A 103      -0.404  19.722  -3.706 
ATOM   2124  C1'  DC A 103      -1.683  19.013  -4.140 
ATOM   2125  N1   DC A 103      -2.612  18.712  -3.016 
ATOM   2126  C2   DC A 103      -3.980  18.771  -3.270 
ATOM   2127  O2   DC A 103      -4.362  19.068  -4.408 
ATOM   2128  N3   DC A 103      -4.845  18.501  -2.258 
ATOM   2129  C4   DC A 103      -4.390  18.183  -1.040 
ATOM   2130  N4   DC A 103      -5.272  17.928  -0.086 
ATOM   2131  C5   DC A 103      -2.987  18.117  -0.757 
ATOM   2132  C6   DC A 103      -2.140  18.391  -1.781 
ATOM   2133  P    DC A 104       0.860  21.534  -6.443 
ATOM   2134  OP1  DC A 104       1.875  21.078  -7.419 
ATOM   2135  OP2  DC A 104       1.381  22.216  -5.237 
ATOM   2136  O5'  DC A 104      -0.206  22.476  -7.174 
ATOM   2137  C5'  DC A 104      -1.333  21.871  -7.836 
ATOM   2138  C4'  DC A 104      -2.597  22.645  -7.517 
ATOM   2139  O4'  DC A 104      -3.247  22.172  -6.303 
ATOM   2140  C3'  DC A 104      -2.417  24.144  -7.280 
ATOM   2141  O3'  DC A 104      -3.538  24.834  -7.821 
ATOM   2142  C2'  DC A 104      -2.438  24.300  -5.759 
ATOM   2143  C1'  DC A 104      -3.557  23.297  -5.494 
ATOM   2144  N1   DC A 104      -3.630  22.842  -4.078 
ATOM   2145  C2   DC A 104      -4.889  22.573  -3.546 
ATOM   2146  O2   DC A 104      -5.883  22.721  -4.265 
ATOM   2147  N3   DC A 104      -4.976  22.158  -2.257 
ATOM   2148  C4   DC A 104      -3.874  22.010  -1.510 
ATOM   2149  N4   DC A 104      -4.012  21.603  -0.258 
ATOM   2150  C5   DC A 104      -2.570  22.282  -2.038 
ATOM   2151  C6   DC A 104      -2.504  22.696  -3.328 
ATOM   2152  P    DC A 105      -3.303  26.227  -8.573 
ATOM   2153  OP1  DC A 105      -2.915  25.972  -9.979 
ATOM   2154  OP2  DC A 105      -2.373  27.065  -7.785 
ATOM   2155  O5'  DC A 105      -4.770  26.863  -8.526 
ATOM   2156  C5'  DC A 105      -5.912  25.985  -8.523 
ATOM   2157  C4'  DC A 105      -6.929  26.461  -7.506 
ATOM   2158  O4'  DC A 105      -6.689  25.908  -6.180 
ATOM   2159  C3'  DC A 105      -6.980  27.970  -7.272 
ATOM   2160  O3'  DC A 105      -8.333  28.358  -7.057 
ATOM   2161  C2'  DC A 105      -6.202  28.188  -5.974 
ATOM   2162  C1'  DC A 105      -6.744  26.967  -5.236 
ATOM   2163  N1   DC A 105      -5.931  26.574  -4.052 
ATOM   2164  C2   DC A 105      -6.601  26.047  -2.950 
ATOM   2165  O2   DC A 105      -7.831  25.928  -3.001 
ATOM   2166  N3   DC A 105      -5.878  25.683  -1.861 
ATOM   2167  C4   DC A 105      -4.548  25.828  -1.845 
ATOM   2168  N4   DC A 105      -3.887  25.458  -0.758 
ATOM   2169  C5   DC A 105      -3.839  26.368  -2.967 
ATOM   2170  C6   DC A 105      -4.579  26.726  -4.046 
ATOM   2171  P    DG A 106      -8.856  29.731  -7.691 
ATOM   2172  OP1  DG A 106      -9.254  29.508  -9.099 
ATOM   2173  OP2  DG A 106      -7.856  30.797  -7.460 
ATOM   2174  O5'  DG A 106     -10.157  30.014  -6.802 
ATOM   2175  C5'  DG A 106     -10.888  28.898  -6.261 
ATOM   2176  C4'  DG A 106     -11.260  29.173  -4.817 
ATOM   2177  O4'  DG A 106     -10.222  28.752  -3.887 
ATOM   2178  C3'  DG A 106     -11.502  30.639  -4.461 
ATOM   2179  O3'  DG A 106     -12.564  30.714  -3.517 
ATOM   2180  C2'  DG A 106     -10.211  31.090  -3.777 
ATOM   2181  C1'  DG A 106      -9.981  29.813  -2.974 
ATOM   2182  N9   DG A 106      -8.591  29.672  -2.457 
ATOM   2183  C8   DG A 106      -7.405  30.072  -3.031 
ATOM   2184  N7   DG A 106      -6.344  29.798  -2.309 
ATOM   2185  C5   DG A 106      -6.866  29.174  -1.178 
ATOM   2186  C6   DG A 106      -6.206  28.650  -0.035 
ATOM   2187  O6   DG A 106      -5.004  28.629   0.215 
ATOM   2188  N1   DG A 106      -7.118  28.103   0.878 
ATOM   2189  C2   DG A 106      -8.488  28.067   0.709 
ATOM   2190  N2   DG A 106      -9.185  27.500   1.697 
ATOM   2191  N3   DG A 106      -9.107  28.558  -0.363 
ATOM   2192  C4   DG A 106      -8.236  29.092  -1.258 
ATOM   2193  P    DG A 107     -13.631  31.900  -3.643 
ATOM   2194  OP1  DG A 107     -14.673  31.526  -4.626 
ATOM   2195  OP2  DG A 107     -12.928  33.176  -3.896 
ATOM   2196  O5'  DG A 107     -14.261  31.916  -2.172 
ATOM   2197  C5'  DG A 107     -14.314  30.688  -1.422 
ATOM   2198  C4'  DG A 107     -13.888  30.936   0.011 
ATOM   2199  O4'  DG A 107     -12.448  30.810   0.192 
ATOM   2200  C3'  DG A 107     -14.208  32.322   0.570 
ATOM   2201  O3'  DG A 107     -14.568  32.195   1.940 
ATOM   2202  C2'  DG A 107     -12.888  33.089   0.485 
ATOM   2203  C1'  DG A 107     -11.987  31.938   0.919 
ATOM   2204  N9   DG A 107     -10.549  32.145   0.589 
ATOM   2205  C8   DG A 107      -9.988  32.780  -0.498 
ATOM   2206  N7   DG A 107      -8.677  32.792  -0.491 
ATOM   2207  C5   DG A 107      -8.346  32.117   0.683 
ATOM   2208  C6   DG A 107      -7.074  31.813   1.235 
ATOM   2209  O6   DG A 107      -5.960  32.081   0.794 
ATOM   2210  N1   DG A 107      -7.195  31.113   2.444 
ATOM   2211  C2   DG A 107      -8.388  30.755   3.041 
ATOM   2212  N2   DG A 107      -8.290  30.089   4.194 
ATOM   2213  N3   DG A 107      -9.580  31.040   2.521 
ATOM   2214  C4   DG A 107      -9.481  31.718   1.349 
ATOM   2215  P    DG A 108     -15.760  33.095   2.516 
ATOM   2216  OP1  DG A 108     -17.058  32.446   2.225 
ATOM   2217  OP2  DG A 108     -15.607  34.486   2.037 
ATOM   2218  O5'  DG A 108     -15.469  33.034   4.089 
ATOM   2219  C5'  DG A 108     -14.836  31.862   4.638 
ATOM   2220  C4'  DG A 108     -13.763  32.268   5.628 
ATOM   2221  O4'  DG A 108     -12.471  32.485   4.990 
ATOM   2222  C3'  DG A 108     -14.019  33.568   6.391 
ATOM   2223  O3'  DG A 108     -13.535  33.424   7.721 
ATOM   2224  C2'  DG A 108     -13.165  34.613   5.673 
ATOM   2225  C1'  DG A 108     -11.947  33.721   5.448 
ATOM   2226  N9   DG A 108     -11.010  34.239   4.413 
ATOM   2227  C8   DG A 108     -11.286  34.935   3.256 
ATOM   2228  N7   DG A 108     -10.224  35.249   2.554 
ATOM   2229  C5   DG A 108      -9.169  34.723   3.299 
ATOM   2230  C6   DG A 108      -7.773  34.746   3.047 
ATOM   2231  O6   DG A 108      -7.170  35.242   2.099 
ATOM   2232  N1   DG A 108      -7.058  34.094   4.062 
ATOM   2233  C2   DG A 108      -7.620  33.498   5.174 
ATOM   2234  N2   DG A 108      -6.766  32.927   6.027 
ATOM   2235  N3   DG A 108      -8.930  33.477   5.409 
ATOM   2236  C4   DG A 108      -9.637  34.105   4.435 
ATOM   2237  P    DC A 109     -14.381  34.051   8.927 
ATOM   2238  OP1  DC A 109     -15.449  33.108   9.326 
ATOM   2239  OP2  DC A 109     -14.821  35.417   8.565 
ATOM   2240  O5'  DC A 109     -13.274  34.131  10.080 
ATOM   2241  C5'  DC A 109     -12.208  33.164  10.092 
ATOM   2242  C4'  DC A 109     -10.887  33.851  10.377 
ATOM   2243  O4'  DC A 109     -10.238  34.329   9.165 
ATOM   2244  C3'  DC A 109     -10.962  35.091  11.268 
ATOM   2245  O3'  DC A 109      -9.813  35.124  12.107 
ATOM   2246  C2'  DC A 109     -10.889  36.270  10.299 
ATOM   2247  C1'  DC A 109      -9.833  35.674   9.374 
ATOM   2248  N1   DC A 109      -9.751  36.344   8.047 
ATOM   2249  C2   DC A 109      -8.499  36.445   7.446 
ATOM   2250  O2   DC A 109      -7.516  35.978   8.033 
ATOM   2251  N3   DC A 109      -8.403  37.054   6.235 
ATOM   2252  C4   DC A 109      -9.491  37.548   5.633 
ATOM   2253  N4   DC A 109      -9.346  38.132   4.453 
ATOM   2254  C5   DC A 109     -10.788  37.455   6.234 
ATOM   2255  C6   DC A 109     -10.864  36.843   7.443 
ATOM   2256  P    DA A 110      -9.976  35.595  13.628 
ATOM   2257  OP1  DA A 110     -10.417  34.451  14.457 
ATOM   2258  OP2  DA A 110     -10.826  36.804  13.685 
ATOM   2259  O5'  DA A 110      -8.468  35.981  14.002 
ATOM   2260  C5'  DA A 110      -7.387  35.286  13.352 
ATOM   2261  C4'  DA A 110      -6.313  36.271  12.937 
ATOM   2262  O4'  DA A 110      -6.553  36.830  11.613 
ATOM   2263  C3'  DA A 110      -6.156  37.500  13.832 
ATOM   2264  O3'  DA A 110      -4.777  37.836  13.916 
ATOM   2265  C2'  DA A 110      -6.884  38.619  13.086 
ATOM   2266  C1'  DA A 110      -6.404  38.239  11.688 
ATOM   2267  N9   DA A 110      -7.208  38.849  10.593 
ATOM   2268  C8   DA A 110      -8.547  39.116  10.571 
ATOM   2269  N7   DA A 110      -8.956  39.656   9.465 
ATOM   2270  C5   DA A 110      -7.807  39.754   8.694 
ATOM   2271  C6   DA A 110      -7.572  40.246   7.400 
ATOM   2272  N6   DA A 110      -8.533  40.756   6.617 
ATOM   2273  N1   DA A 110      -6.309  40.195   6.937 
ATOM   2274  C2   DA A 110      -5.358  39.686   7.719 
ATOM   2275  N3   DA A 110      -5.456  39.200   8.937 
ATOM   2276  C4   DA A 110      -6.731  39.263   9.377 
ATOM   2277  P    DG A 111      -4.181  38.326  15.319 
ATOM   2278  OP1  DG A 111      -3.837  37.151  16.150 
ATOM   2279  OP2  DG A 111      -5.102  39.308  15.932 
ATOM   2280  O5'  DG A 111      -2.841  39.066  14.851 
ATOM   2281  C5'  DG A 111      -2.170  38.609  13.662 
ATOM   2282  C4'  DG A 111      -1.742  39.796  12.821 
ATOM   2283  O4'  DG A 111      -2.780  40.222  11.893 
ATOM   2284  C3'  DG A 111      -1.394  41.068  13.593 
ATOM   2285  O3'  DG A 111      -0.304  41.715  12.948 
ATOM   2286  C2'  DG A 111      -2.632  41.953  13.460 
ATOM   2287  C1'  DG A 111      -2.924  41.630  11.998 
ATOM   2288  N9   DG A 111      -4.306  41.987  11.570 
ATOM   2289  C8   DG A 111      -5.480  41.944  12.290 
ATOM   2290  N7   DG A 111      -6.535  42.328  11.615 
ATOM   2291  C5   DG A 111      -6.024  42.649  10.358 
ATOM   2292  C6   DG A 111      -6.688  43.127   9.197 
ATOM   2293  O6   DG A 111      -7.881  43.368   9.037 
ATOM   2294  N1   DG A 111      -5.789  43.323   8.139 
ATOM   2295  C2   DG A 111      -4.429  43.088   8.195 
ATOM   2296  N2   DG A 111      -3.744  43.337   7.076 
ATOM   2297  N3   DG A 111      -3.809  42.639   9.285 
ATOM   2298  C4   DG A 111      -4.665  42.445  10.320 
ATOM   2299  P    DA A 112       0.836  42.394  13.842 
ATOM   2300  OP1  DA A 112       1.824  41.369  14.248 
ATOM   2301  OP2  DA A 112       0.212  43.165  14.940 
ATOM   2302  O5'  DA A 112       1.504  43.399  12.793 
ATOM   2303  C5'  DA A 112       1.497  43.055  11.394 
ATOM   2304  C4'  DA A 112       1.127  44.269  10.564 
ATOM   2305  O4'  DA A 112      -0.313  44.401  10.385 
ATOM   2306  C3'  DA A 112       1.553  45.621  11.134 
ATOM   2307  O3'  DA A 112       1.942  46.471  10.062 
ATOM   2308  C2'  DA A 112       0.286  46.190  11.771 
ATOM   2309  C1'  DA A 112      -0.678  45.741  10.677 
ATOM   2310  N9   DA A 112      -2.107  45.750  11.096 
ATOM   2311  C8   DA A 112      -2.632  45.470  12.325 
ATOM   2312  N7   DA A 112      -3.925  45.565  12.379 
ATOM   2313  C5   DA A 112      -4.286  45.936  11.090 
ATOM   2314  C6   DA A 112      -5.529  46.197  10.493 
ATOM   2315  N6   DA A 112      -6.696  46.122  11.150 
ATOM   2316  N1   DA A 112      -5.532  46.542   9.191 
ATOM   2317  C2   DA A 112      -4.370  46.614   8.544 
ATOM   2318  N3   DA A 112      -3.154  46.394   8.994 
ATOM   2319  C4   DA A 112      -3.180  46.052  10.298 
ATOM   2320  P    DA A 113       3.205  47.435  10.254 
ATOM   2321  OP1  DA A 113       4.449  46.685   9.970 
ATOM   2322  OP2  DA A 113       3.131  48.091  11.579 
ATOM   2323  O5'  DA A 113       2.954  48.518   9.104 
ATOM   2324  C5'  DA A 113       2.261  48.117   7.907 
ATOM   2325  C4'  DA A 113       1.244  49.173   7.519 
ATOM   2326  O4'  DA A 113      -0.047  48.962   8.160 
ATOM   2327  C3'  DA A 113       1.606  50.612   7.886 
ATOM   2328  O3'  DA A 113       1.150  51.478   6.854 
ATOM   2329  C2'  DA A 113       0.803  50.902   9.154 
ATOM   2330  C1'  DA A 113      -0.475  50.194   8.719 
ATOM   2331  N9   DA A 113      -1.405  49.892   9.844 
ATOM   2332  C8   DA A 113      -1.099  49.556  11.131 
ATOM   2333  N7   DA A 113      -2.136  49.354  11.882 
ATOM   2334  C5   DA A 113      -3.212  49.571  11.032 
ATOM   2335  C6   DA A 113      -4.602  49.511  11.228 
ATOM   2336  N6   DA A 113      -5.171  49.200  12.401 
ATOM   2337  N1   DA A 113      -5.388  49.785  10.171 
ATOM   2338  C2   DA A 113      -4.817  50.094   9.007 
ATOM   2339  N3   DA A 113      -3.540  50.180   8.707 
ATOM   2340  C4   DA A 113      -2.774  49.902   9.782 
ATOM   2341  P    DG A 114       2.068  52.715   6.417 
ATOM   2342  OP1  DG A 114       3.082  52.259   5.441 
ATOM   2343  OP2  DG A 114       2.588  53.397   7.623 
ATOM   2344  O5'  DG A 114       1.001  53.656   5.685 
ATOM   2345  C5'  DG A 114      -0.126  53.052   5.023 
ATOM   2346  C4'  DG A 114      -1.389  53.826   5.342 
ATOM   2347  O4'  DG A 114      -2.039  53.353   6.557 
ATOM   2348  C3'  DG A 114      -1.210  55.325   5.579 
ATOM   2349  O3'  DG A 114      -2.331  56.015   5.039 
ATOM   2350  C2'  DG A 114      -1.231  55.481   7.100 
ATOM   2351  C1'  DG A 114      -2.349  54.478   7.365 
ATOM   2352  N9   DG A 114      -2.423  54.023   8.782 
ATOM   2353  C8   DG A 114      -1.402  53.820   9.686 
ATOM   2354  N7   DG A 114      -1.806  53.414  10.864 
ATOM   2355  C5   DG A 114      -3.192  53.344  10.733 
ATOM   2356  C6   DG A 114      -4.181  52.966  11.678 
ATOM   2357  O6   DG A 114      -4.036  52.608  12.844 
ATOM   2358  N1   DG A 114      -5.468  53.037  11.128 
ATOM   2359  C2   DG A 114      -5.761  53.423   9.834 
ATOM   2360  N2   DG A 114      -7.055  53.424   9.501 
ATOM   2361  N3   DG A 114      -4.833  53.777   8.949 
ATOM   2362  C4   DG A 114      -3.579  53.714   9.467 
ATOM   2363  P    DA A 115      -2.096  57.408   4.287 
ATOM   2364  OP1  DA A 115      -1.708  57.153   2.881 
ATOM   2365  OP2  DA A 115      -1.166  58.246   5.075 
ATOM   2366  O5'  DA A 115      -3.563  58.044   4.334 
ATOM   2367  C5'  DA A 115      -4.705  57.166   4.337 
ATOM   2368  C4'  DA A 115      -5.722  57.642   5.354 
ATOM   2369  O4'  DA A 115      -5.482  57.089   6.680 
ATOM   2370  C3'  DA A 115      -5.773  59.151   5.588 
ATOM   2371  O3'  DA A 115      -7.126  59.538   5.802 
ATOM   2372  C2'  DA A 115      -4.995  59.369   6.885 
ATOM   2373  C1'  DA A 115      -5.537  58.148   7.623 
ATOM   2374  N9   DA A 115      -4.724  57.755   8.807 
ATOM   2375  C8   DA A 115      -3.371  57.840   8.975 
ATOM   2376  N7   DA A 115      -2.958  57.415  10.128 
ATOM   2377  C5   DA A 115      -4.119  57.018  10.775 
ATOM   2378  C6   DA A 115      -4.356  56.470  12.047 
ATOM   2379  N6   DA A 115      -3.384  56.217  12.936 
ATOM   2380  N1   DA A 115      -5.631  56.192  12.373 
ATOM   2381  C2   DA A 115      -6.591  56.446  11.487 
ATOM   2382  N3   DA A 115      -6.493  56.953  10.277 
ATOM   2383  C4   DA A 115      -5.206  57.222   9.975 
ATOM   2384  P    DA A 116      -7.649  60.912   5.168 
ATOM   2385  OP1  DA A 116      -8.046  60.689   3.760 
ATOM   2386  OP2  DA A 116      -6.649  61.978   5.399 
ATOM   2387  O5'  DA A 116      -8.950  61.194   6.058 
ATOM   2388  C5'  DA A 116      -9.680  60.079   6.598 
ATOM   2389  C4'  DA A 116     -10.053  60.353   8.043 
ATOM   2390  O4'  DA A 116      -9.014  59.933   8.973 
ATOM   2391  C3'  DA A 116     -10.295  61.820   8.399 
ATOM   2392  O3'  DA A 116     -11.357  61.895   9.343 
ATOM   2393  C2'  DA A 116      -9.004  62.271   9.082 
ATOM   2394  C1'  DA A 116      -8.774  60.993   9.885 
ATOM   2395  N9   DA A 116      -7.384  60.853  10.403 
ATOM   2396  C8   DA A 116      -6.218  61.255   9.819 
ATOM   2397  N7   DA A 116      -5.160  60.991  10.522 
ATOM   2398  C5   DA A 116      -5.661  60.367  11.656 
ATOM   2399  C6   DA A 116      -5.040  59.839  12.800 
ATOM   2400  N6   DA A 116      -3.714  59.857  12.996 
ATOM   2401  N1   DA A 116      -5.833  59.290  13.739 
ATOM   2402  C2   DA A 116      -7.150  59.275  13.538 
ATOM   2403  N3   DA A 116      -7.840  59.734  12.517 
ATOM   2404  C4   DA A 116      -7.023  60.279  11.592 
ATOM   2405  P    DA A 117     -12.424  63.080   9.217 
ATOM   2406  OP1  DA A 117     -13.466  62.707   8.234 
ATOM   2407  OP2  DA A 117     -11.721  64.357   8.964 
ATOM   2408  O5'  DA A 117     -13.053  63.097  10.688 
ATOM   2409  C5'  DA A 117     -13.107  61.868  11.438 
ATOM   2410  C4'  DA A 117     -12.680  62.117  12.871 
ATOM   2411  O4'  DA A 117     -11.241  61.990  13.051 
ATOM   2412  C3'  DA A 117     -13.001  63.503  13.429 
ATOM   2413  O3'  DA A 117     -13.361  63.375  14.799 
ATOM   2414  C2'  DA A 117     -11.681  64.270  13.344 
ATOM   2415  C1'  DA A 117     -10.780  63.118  13.779 
ATOM   2416  N9   DA A 117      -9.342  63.326  13.448 
ATOM   2417  C8   DA A 117      -8.804  63.959  12.364 
ATOM   2418  N7   DA A 117      -7.506  63.978  12.359 
ATOM   2419  C5   DA A 117      -7.157  63.308  13.524 
ATOM   2420  C6   DA A 117      -5.915  62.991  14.097 
ATOM   2421  N6   DA A 117      -4.739  63.323  13.547 
ATOM   2422  N1   DA A 117      -5.926  62.318  15.263 
ATOM   2423  C2   DA A 117      -7.098  61.990  15.806 
ATOM   2424  N3   DA A 117      -8.313  62.231  15.365 
ATOM   2425  C4   DA A 117      -8.274  62.906  14.197 
ATOM   2426  P    DT A 118     -14.552  64.276  15.376 
ATOM   2427  OP1  DT A 118     -15.851  63.627  15.084 
ATOM   2428  OP2  DT A 118     -14.399  65.667  14.897 
ATOM   2429  O5'  DT A 118     -14.262  64.215  16.949 
ATOM   2430  C5'  DT A 118     -13.629  63.043  17.497 
ATOM   2431  C4'  DT A 118     -12.556  63.449  18.487 
ATOM   2432  O4'  DT A 118     -11.264  63.665  17.849 
ATOM   2433  C3'  DT A 118     -12.812  64.748  19.250 
ATOM   2434  O3'  DT A 118     -12.327  64.604  20.580 
ATOM   2435  C2'  DT A 118     -11.958  65.794  18.533 
ATOM   2436  C1'  DT A 118     -10.740  64.902  18.308 
ATOM   2437  N1   DT A 118      -9.803  65.419  17.272 
ATOM   2438  C2   DT A 118      -8.462  65.187  17.469 
ATOM   2439  O2   DT A 118      -8.029  64.586  18.438 
ATOM   2440  N3   DT A 118      -7.624  65.681  16.490 
ATOM   2441  C4   DT A 118      -8.005  66.372  15.358 
ATOM   2442  O4   DT A 118      -7.161  66.766  14.551 
ATOM   2443  C5   DT A 118      -9.430  66.567  15.239 
ATOM   2444  C7   DT A 118      -9.932  67.311  14.035 
ATOM   2445  C6   DT A 118     -10.269  66.097  16.176 
ATOM   2446  P    DC A 119     -13.174  65.232  21.786 
ATOM   2447  OP1  DC A 119     -14.242  64.289  22.186 
ATOM   2448  OP2  DC A 119     -13.614  66.597  21.424 
ATOM   2449  O5'  DC A 119     -12.067  65.312  22.939 
ATOM   2450  C5'  DC A 119     -11.001  64.345  22.952 
ATOM   2451  C4'  DC A 119      -9.680  65.032  23.236 
ATOM   2452  O4'  DC A 119      -9.031  65.510  22.024 
ATOM   2453  C3'  DC A 119      -9.755  66.271  24.128 
ATOM   2454  O3'  DC A 119      -8.606  66.304  24.967 
ATOM   2455  C2'  DC A 119      -9.682  67.451  23.159 
ATOM   2456  C1'  DC A 119      -8.626  66.854  22.233 
ATOM   2457  N1   DC A 119      -8.544  67.525  20.906 
ATOM   2458  C2   DC A 119      -7.292  67.626  20.306 
ATOM   2459  O2   DC A 119      -6.309  67.158  20.893 
ATOM   2460  N3   DC A 119      -7.196  68.235  19.095 
ATOM   2461  C4   DC A 119      -8.284  68.728  18.492 
ATOM   2462  N4   DC A 119      -8.139  69.313  17.313 
ATOM   2463  C5   DC A 119      -9.581  68.635  19.093 
ATOM   2464  C6   DC A 119      -9.656  68.024  20.303 
ATOM   2465  P    DA A 120      -8.768  66.775  26.488 
ATOM   2466  OP1  DA A 120      -9.210  65.631  27.316 
ATOM   2467  OP2  DA A 120      -9.619  67.984  26.544 
ATOM   2468  O5'  DA A 120      -7.261  67.161  26.862 
ATOM   2469  C5'  DA A 120      -6.180  66.467  26.211 
ATOM   2470  C4'  DA A 120      -5.106  67.452  25.797 
ATOM   2471  O4'  DA A 120      -5.346  68.011  24.473 
ATOM   2472  C3'  DA A 120      -4.949  68.681  26.692 
ATOM   2473  O3'  DA A 120      -3.570  69.016  26.776 
ATOM   2474  C2'  DA A 120      -5.676  69.799  25.946 
ATOM   2475  C1'  DA A 120      -5.197  69.420  24.548 
ATOM   2476  N9   DA A 120      -6.001  70.030  23.452 
ATOM   2477  C8   DA A 120      -7.340  70.297  23.431 
ATOM   2478  N7   DA A 120      -7.749  70.836  22.325 
ATOM   2479  C5   DA A 120      -6.599  70.934  21.554 
ATOM   2480  C6   DA A 120      -6.365  71.426  20.260 
ATOM   2481  N6   DA A 120      -7.325  71.937  19.477 
ATOM   2482  N1   DA A 120      -5.102  71.376  19.797 
ATOM   2483  C2   DA A 120      -4.151  70.867  20.579 
ATOM   2484  N3   DA A 120      -4.249  70.381  21.796 
ATOM   2485  C4   DA A 120      -5.523  70.443  22.236 
ATOM   2486  P    DC A 121      -2.974  69.507  28.179 
ATOM   2487  OP1  DC A 121      -2.630  68.331  29.010 
ATOM   2488  OP2  DC A 121      -3.895  70.489  28.792 
ATOM   2489  O5'  DC A 121      -1.634  70.246  27.711 
ATOM   2490  C5'  DC A 121      -0.963  69.790  26.521 
ATOM   2491  C4'  DC A 121      -0.535  70.976  25.680 
ATOM   2492  O4'  DC A 121      -1.573  71.403  24.752 
ATOM   2493  C3'  DC A 121      -0.187  72.248  26.453 
ATOM   2494  O3'  DC A 121       0.903  72.896  25.807 
ATOM   2495  C2'  DC A 121      -1.425  73.134  26.320 
ATOM   2496  C1'  DC A 121      -1.717  72.811  24.858 
ATOM   2497  N1   DC A 121      -3.098  73.167  24.429 
ATOM   2498  C2   DC A 121      -3.279  73.615  23.123 
ATOM   2499  O2   DC A 121      -2.294  73.696  22.380 
ATOM   2500  N3   DC A 121      -4.530  73.946  22.714 
ATOM   2501  C4   DC A 121      -5.571  73.843  23.550 
ATOM   2502  N4   DC A 121      -6.772  74.178  23.103 
ATOM   2503  C5   DC A 121      -5.408  73.386  24.898 
ATOM   2504  C6   DC A 121      -4.149  73.061  25.288 
ATOM   2505  P    DC A 122       2.044  73.575  26.702 
ATOM   2506  OP1  DC A 122       3.031  72.550  27.107 
ATOM   2507  OP2  DC A 122       1.419  74.346  27.799 
ATOM   2508  O5'  DC A 122       2.711  74.580  25.652 
ATOM   2509  C5'  DC A 122       2.705  74.236  24.254 
ATOM   2510  C4'  DC A 122       2.334  75.449  23.423 
ATOM   2511  O4'  DC A 122       0.894  75.582  23.245 
ATOM   2512  C3'  DC A 122       2.760  76.802  23.994 
ATOM   2513  O3'  DC A 122       3.149  77.652  22.921 
ATOM   2514  C2'  DC A 122       1.493  77.371  24.630 
ATOM   2515  C1'  DC A 122       0.529  76.922  23.536 
ATOM   2516  N1   DC A 122      -0.900  76.931  23.956 
ATOM   2517  C2   DC A 122      -1.855  77.264  22.999 
ATOM   2518  O2   DC A 122      -1.481  77.535  21.852 
ATOM   2519  N3   DC A 122      -3.164  77.279  23.362 
ATOM   2520  C4   DC A 122      -3.528  76.978  24.616 
ATOM   2521  N4   DC A 122      -4.817  77.006  24.920 
ATOM   2522  C5   DC A 122      -2.561  76.633  25.615 
ATOM   2523  C6   DC A 122      -1.259  76.625  25.232 
ATOM   2524  P    DA A 123       4.412  78.616  23.114 
ATOM   2525  OP1  DA A 123       5.656  77.865  22.830 
ATOM   2526  OP2  DA A 123       4.339  79.272  24.438 
ATOM   2527  O5'  DA A 123       4.162  79.698  21.964 
ATOM   2528  C5'  DA A 123       3.468  79.298  20.767 
ATOM   2529  C4'  DA A 123       2.451  80.353  20.379 
ATOM   2530  O4'  DA A 123       1.161  80.142  21.019 
ATOM   2531  C3'  DA A 123       2.813  81.792  20.745 
ATOM   2532  O3'  DA A 123       2.358  82.659  19.713 
ATOM   2533  C2'  DA A 123       2.010  82.083  22.013 
ATOM   2534  C1'  DA A 123       0.732  81.374  21.579 
ATOM   2535  N9   DA A 123      -0.198  81.073  22.704 
ATOM   2536  C8   DA A 123       0.108  80.737  23.991 
ATOM   2537  N7   DA A 123      -0.929  80.535  24.741 
ATOM   2538  C5   DA A 123      -2.005  80.751  23.892 
ATOM   2539  C6   DA A 123      -3.394  80.692  24.088 
ATOM   2540  N6   DA A 123      -3.964  80.381  25.261 
ATOM   2541  N1   DA A 123      -4.181  80.966  23.030 
ATOM   2542  C2   DA A 123      -3.610  81.274  21.867 
ATOM   2543  N3   DA A 123      -2.332  81.361  21.566 
ATOM   2544  C4   DA A 123      -1.567  81.082  22.641 
ATOM   2545  P    DT A 124       3.275  83.896  19.277 
ATOM   2546  OP1  DT A 124       4.289  83.440  18.300 
ATOM   2547  OP2  DT A 124       3.795  84.577  20.482 
ATOM   2548  O5'  DT A 124       2.208  84.837  18.545 
ATOM   2549  C5'  DT A 124       1.082  84.233  17.883 
ATOM   2550  C4'  DT A 124      -0.182  85.006  18.202 
ATOM   2551  O4'  DT A 124      -0.832  84.534  19.417 
ATOM   2552  C3'  DT A 124      -0.003  86.506  18.439 
ATOM   2553  O3'  DT A 124      -1.124  87.195  17.898 
ATOM   2554  C2'  DT A 124      -0.024  86.662  19.960 
ATOM   2555  C1'  DT A 124      -1.142  85.658  20.225 
ATOM   2556  N1   DT A 124      -1.215  85.204  21.642 
ATOM   2557  C2   DT A 124      -2.464  84.942  22.151 
ATOM   2558  O2   DT A 124      -3.486  85.067  21.498 
ATOM   2559  N3   DT A 124      -2.492  84.524  23.468 
ATOM   2560  C4   DT A 124      -1.402  84.349  24.295 
ATOM   2561  O4   DT A 124      -1.553  83.970  25.458 
ATOM   2562  C5   DT A 124      -0.135  84.649  23.671 
ATOM   2563  C7   DT A 124       1.104  84.485  24.501 
ATOM   2564  C6   DT A 124      -0.078  85.058  22.392 
ATOM   2565  P    DT A 125      -0.889  88.588  17.147 
ATOM   2566  OP1  DT A 125      -0.501  88.334  15.740 
ATOM   2567  OP2  DT A 125       0.041  89.427  17.935 
ATOM   2568  O5'  DT A 125      -2.356  89.224  17.193 
ATOM   2569  C5'  DT A 125      -3.497  88.346  17.196 
ATOM   2570  C4'  DT A 125      -4.515  88.822  18.213 
ATOM   2571  O4'  DT A 125      -4.275  88.269  19.539 
ATOM   2572  C3'  DT A 125      -4.566  90.332  18.447 
ATOM   2573  O3'  DT A 125      -5.918  90.719  18.662 
ATOM   2574  C2'  DT A 125      -3.788  90.549  19.745 
ATOM   2575  C1'  DT A 125      -4.329  89.328  20.483 
ATOM   2576  N1   DT A 125      -3.517  88.935  21.667 
ATOM   2577  C2   DT A 125      -4.193  88.417  22.745 
ATOM   2578  O2   DT A 125      -5.403  88.273  22.763 
ATOM   2579  N3   DT A 125      -3.406  88.065  23.825 
ATOM   2580  C4   DT A 125      -2.034  88.185  23.912 
ATOM   2581  O4   DT A 125      -1.439  87.835  24.933 
ATOM   2582  C5   DT A 125      -1.415  88.738  22.732 
ATOM   2583  C7   DT A 125       0.077  88.903  22.744 
ATOM   2584  C6   DT A 125      -2.155  89.090  21.668 
ATOM   2585  P    DC A 126      -6.442  92.093  18.028 
ATOM   2586  OP1  DC A 126      -6.839  91.870  16.620 
ATOM   2587  OP2  DC A 126      -5.442  93.158  18.259 
ATOM   2588  O5'  DC A 126      -7.742  92.375  18.917 
ATOM   2589  C5'  DC A 126      -8.473  91.259  19.458 
ATOM   2590  C4'  DC A 126      -8.845  91.534  20.902 
ATOM   2591  O4'  DC A 126      -7.807  91.114  21.832 
ATOM   2592  C3'  DC A 126      -9.088  93.001  21.259 
ATOM   2593  O3'  DC A 126     -10.149  93.076  22.202 
ATOM   2594  C2'  DC A 126      -7.797  93.451  21.942 
ATOM   2595  C1'  DC A 126      -7.567  92.174  22.745 
ATOM   2596  N1   DC A 126      -6.177  92.034  23.262 
ATOM   2597  C2   DC A 126      -6.004  91.418  24.499 
ATOM   2598  O2   DC A 126      -7.001  91.018  25.110 
ATOM   2599  N3   DC A 126      -4.744  91.281  24.989 
ATOM   2600  C4   DC A 126      -3.691  91.729  24.295 
ATOM   2601  N4   DC A 126      -2.483  91.572  24.815 
ATOM   2602  C5   DC A 126      -3.847  92.365  23.021 
ATOM   2603  C6   DC A 126      -5.113  92.493  22.549 
ATOM   2604  P    DC A 127     -11.217  94.261  22.077 
ATOM   2605  OP1  DC A 127     -12.259  93.888  21.093 
ATOM   2606  OP2  DC A 127     -10.513  95.538  21.823 
ATOM   2607  O5'  DC A 127     -11.846  94.277  23.548 
ATOM   2608  C5'  DC A 127     -11.899  93.049  24.297 
ATOM   2609  C4'  DC A 127     -11.473  93.298  25.730 
ATOM   2610  O4'  DC A 127     -10.034  93.171  25.911 
ATOM   2611  C3'  DC A 127     -11.794  94.684  26.289 
ATOM   2612  O3'  DC A 127     -12.153  94.556  27.659 
ATOM   2613  C2'  DC A 127     -10.474  95.451  26.204 
ATOM   2614  C1'  DC A 127      -9.572  94.299  26.638 
ATOM   2615  N1   DC A 127      -8.135  94.506  26.308 
ATOM   2616  C2   DC A 127      -7.185  94.005  27.195 
ATOM   2617  O2   DC A 127      -7.571  93.414  28.210 
ATOM   2618  N3   DC A 127      -5.870  94.185  26.912 
ATOM   2619  C4   DC A 127      -5.493  94.831  25.801 
ATOM   2620  N4   DC A 127      -4.197  94.980  25.569 
ATOM   2621  C5   DC A 127      -6.453  95.354  24.876 
ATOM   2622  C6   DC A 127      -7.763  95.165  25.177 
ATOM   2623  P    DA A 128     -13.345  95.457  28.235 
ATOM   2624  OP1  DA A 128     -14.643  94.808  27.944 
ATOM   2625  OP2  DA A 128     -13.192  96.848  27.756 
ATOM   2626  O5'  DA A 128     -13.055  95.395  29.808 
ATOM   2627  C5'  DA A 128     -12.422  94.223  30.357 
ATOM   2628  C4'  DA A 128     -11.348  94.630  31.347 
ATOM   2629  O4'  DA A 128     -10.057  94.846  30.709 
ATOM   2630  C3'  DA A 128     -11.604  95.929  32.110 
ATOM   2631  O3'  DA A 128     -11.120  95.785  33.440 
ATOM   2632  C2'  DA A 128     -10.750  96.974  31.392 
ATOM   2633  C1'  DA A 128      -9.533  96.083  31.167 
ATOM   2634  N9   DA A 128      -8.596  96.600  30.132 
ATOM   2635  C8   DA A 128      -8.888  97.289  28.990 
ATOM   2636  N7   DA A 128      -7.846  97.606  28.286 
ATOM   2637  C5   DA A 128      -6.782  97.090  29.013 
ATOM   2638  C6   DA A 128      -5.395  97.094  28.794 
ATOM   2639  N6   DA A 128      -4.815  97.662  27.727 
ATOM   2640  N1   DA A 128      -4.621  96.491  29.716 
ATOM   2641  C2   DA A 128      -5.202  95.928  30.774 
ATOM   2642  N3   DA A 128      -6.478  95.862  31.083 
ATOM   2643  C4   DA A 128      -7.231  96.473  30.145 
ATOM   2644  P    DG A 129     -11.966  96.413  34.646 
ATOM   2645  OP1  DG A 129     -13.035  95.470  35.045 
ATOM   2646  OP2  DG A 129     -12.406  97.778  34.284 
ATOM   2647  O5'  DG A 129     -10.860  96.493  35.799 
ATOM   2648  C5'  DG A 129      -9.794  95.525  35.811 
ATOM   2649  C4'  DG A 129      -8.473  96.213  36.096 
ATOM   2650  O4'  DG A 129      -7.824  96.691  34.884 
ATOM   2651  C3'  DG A 129      -8.547  97.452  36.988 
ATOM   2652  O3'  DG A 129      -7.399  97.485  37.826 
ATOM   2653  C2'  DG A 129      -8.474  98.632  36.018 
ATOM   2654  C1'  DG A 129      -7.419  98.035  35.093 
ATOM   2655  N9   DG A 129      -7.337  98.706  33.766 
ATOM   2656  C8   DG A 129      -8.343  99.266  33.009 
ATOM   2657  N7   DG A 129      -7.935  99.783  31.875 
ATOM   2658  C5   DG A 129      -6.561  99.549  31.881 
ATOM   2659  C6   DG A 129      -5.573  99.881  30.918 
ATOM   2660  O6   DG A 129      -5.710 100.459  29.844 
ATOM   2661  N1   DG A 129      -4.299  99.459  31.324 
ATOM   2662  C2   DG A 129      -4.017  98.802  32.505 
ATOM   2663  N2   DG A 129      -2.736  98.482  32.708 
ATOM   2664  N3   DG A 129      -4.945  98.490  33.409 
ATOM   2665  C4   DG A 129      -6.186  98.893  33.030 
ATOM   2666  P    DC A 130      -7.561  97.956  39.348 
ATOM   2667  OP1  DC A 130      -8.003  96.812  40.176 
ATOM   2668  OP2  DC A 130      -8.412  99.165  39.404 
ATOM   2669  O5'  DC A 130      -6.054  98.342  39.721 
ATOM   2670  C5'  DC A 130      -4.973  97.647  39.071 
ATOM   2671  C4'  DC A 130      -3.899  98.633  38.656 
ATOM   2672  O4'  DC A 130      -4.139  99.191  37.332 
ATOM   2673  C3'  DC A 130      -3.742  99.862  39.552 
ATOM   2674  O3'  DC A 130      -2.362 100.197  39.635 
ATOM   2675  C2'  DC A 130      -4.469 100.980  38.805 
ATOM   2676  C1'  DC A 130      -3.990 100.601  37.407 
ATOM   2677  N1   DC A 130      -4.794 101.210  36.312 
ATOM   2678  C2   DC A 130      -4.130 101.569  35.141 
ATOM   2679  O2   DC A 130      -2.913 101.368  35.060 
ATOM   2680  N3   DC A 130      -4.845 102.127  34.131 
ATOM   2681  C4   DC A 130      -6.163 102.328  34.258 
ATOM   2682  N4   DC A 130      -6.816 102.875  33.244 
ATOM   2683  C5   DC A 130      -6.865 101.967  35.454 
ATOM   2684  C6   DC A 130      -6.132 101.411  36.452 
ATOM   2685  P    DT A 131      -1.767 100.687  41.038 
ATOM   2686  OP1  DT A 131      -1.422  99.512  41.869 
ATOM   2687  OP2  DT A 131      -2.687 101.669  41.652 
ATOM   2688  O5'  DT A 131      -0.427 101.427  40.570 
ATOM   2689  C5'  DT A 131       0.244 100.971  39.381 
ATOM   2690  C4'  DT A 131       0.672 102.157  38.540 
ATOM   2691  O4'  DT A 131      -0.366 102.583  37.612 
ATOM   2692  C3'  DT A 131       1.020 103.429  39.312 
ATOM   2693  O3'  DT A 131       2.110 104.076  38.667 
ATOM   2694  C2'  DT A 131      -0.218 104.315  39.179 
ATOM   2695  C1'  DT A 131      -0.510 103.991  37.717 
ATOM   2696  N1   DT A 131      -1.891 104.348  37.289 
ATOM   2697  C2   DT A 131      -2.052 104.787  35.997 
ATOM   2698  O2   DT A 131      -1.126 104.892  35.212 
ATOM   2699  N3   DT A 131      -3.347 105.110  35.636 
ATOM   2700  C4   DT A 131      -4.464 105.030  36.441 
ATOM   2701  O4   DT A 131      -5.573 105.347  36.006 
ATOM   2702  C5   DT A 131      -4.195 104.559  37.779 
ATOM   2703  C7   DT A 131      -5.357 104.443  38.721 
ATOM   2704  C6   DT A 131      -2.947 104.239  38.157 
ATOM   2705  P    DG A 132       3.251 104.755  39.561 
ATOM   2706  OP1  DG A 132       4.238 103.731  39.967 
ATOM   2707  OP2  DG A 132       2.626 105.526  40.659 
ATOM   2708  O5'  DG A 132       3.919 105.761  38.512 
ATOM   2709  C5'  DG A 132       3.912 105.417  37.113 
ATOM   2710  C4'  DG A 132       3.541 106.630  36.283 
ATOM   2711  O4'  DG A 132       2.102 106.762  36.104 
ATOM   2712  C3'  DG A 132       3.968 107.982  36.853 
ATOM   2713  O3'  DG A 132       4.356 108.833  35.781 
ATOM   2714  C2'  DG A 132       2.700 108.551  37.490 
ATOM   2715  C1'  DG A 132       1.736 108.102  36.396 
ATOM   2716  N9   DG A 132       0.307 108.111  36.815 
ATOM   2717  C8   DG A 132      -0.241 107.833  38.049 
ATOM   2718  N7   DG A 132      -1.546 107.932  38.088 
ATOM   2719  C5   DG A 132      -1.889 108.304  36.789 
ATOM   2720  C6   DG A 132      -3.162 108.562  36.218 
ATOM   2721  O6   DG A 132      -4.268 108.514  36.750 
ATOM   2722  N1   DG A 132      -3.056 108.910  34.864 
ATOM   2723  C2   DG A 132      -1.873 108.997  34.155 
ATOM   2724  N2   DG A 132      -1.984 109.345  32.871 
ATOM   2725  N3   DG A 132      -0.679 108.755  34.692 
ATOM   2726  C4   DG A 132      -0.766 108.416  36.005 
ATOM   2727  P    DA A 133       5.619 109.796  35.973 
ATOM   2728  OP1  DA A 133       6.864 109.046  35.689 
ATOM   2729  OP2  DA A 133       5.546 110.452  37.298 
ATOM   2730  O5'  DA A 133       5.369 110.879  34.823 
ATOM   2731  C5'  DA A 133       4.675 110.479  33.626 
ATOM   2732  C4'  DA A 133       3.658 111.534  33.239 
ATOM   2733  O4'  DA A 133       2.368 111.323  33.879 
ATOM   2734  C3'  DA A 133       4.020 112.973  33.605 
ATOM   2735  O3'  DA A 133       3.565 113.839  32.573 
ATOM   2736  C2'  DA A 133       3.217 113.264  34.873 
ATOM   2737  C1'  DA A 133       1.939 112.555  34.439 
ATOM   2738  N9   DA A 133       1.009 112.254  35.563 
ATOM   2739  C8   DA A 133       1.316 111.918  36.851 
ATOM   2740  N7   DA A 133       0.278 111.716  37.601 
ATOM   2741  C5   DA A 133      -0.797 111.932  36.751 
ATOM   2742  C6   DA A 133      -2.187 111.873  36.947 
ATOM   2743  N6   DA A 133      -2.756 111.561  38.121 
ATOM   2744  N1   DA A 133      -2.974 112.147  35.890 
ATOM   2745  C2   DA A 133      -2.403 112.455  34.726 
ATOM   2746  N3   DA A 133      -1.125 112.541  34.426 
ATOM   2747  C4   DA A 133      -0.359 112.263  35.501 
ATOM   2748  P    DT A 134       4.482 115.076  32.136 
ATOM   2749  OP1  DT A 134       5.496 114.620  31.160 
ATOM   2750  OP2  DT A 134       5.002 115.758  33.342 
ATOM   2751  O5'  DT A 134       3.415 116.018  31.405 
ATOM   2752  C5'  DT A 134       2.289 115.413  30.742 
ATOM   2753  C4'  DT A 134       1.025 116.187  31.061 
ATOM   2754  O4'  DT A 134       0.375 115.714  32.276 
ATOM   2755  C3'  DT A 134       1.204 117.686  31.298 
ATOM   2756  O3'  DT A 134       0.083 118.376  30.758 
ATOM   2757  C2'  DT A 134       1.183 117.842  32.819 
ATOM   2758  C1'  DT A 134       0.065 116.839  33.084 
ATOM   2759  N1   DT A 134      -0.008 116.384  34.501 
ATOM   2760  C2   DT A 134      -1.257 116.123  35.010 
ATOM   2761  O2   DT A 134      -2.279 116.248  34.358 
ATOM   2762  N3   DT A 134      -1.285 115.704  36.327 
ATOM   2763  C4   DT A 134      -0.194 115.530  37.154 
ATOM   2764  O4   DT A 134      -0.345 115.150  38.318 
ATOM   2765  C5   DT A 134       1.072 115.829  36.530 
ATOM   2766  C7   DT A 134       2.311 115.666  37.361 
ATOM   2767  C6   DT A 134       1.129 116.239  35.252 
ATOM   2768  P    DG A 135       0.318 119.769  30.006 
ATOM   2769  OP1  DG A 135       0.706 119.515  28.600 
ATOM   2770  OP2  DG A 135       1.248 120.607  30.794 
ATOM   2771  O5'  DG A 135      -1.149 120.405  30.053 
ATOM   2772  C5'  DG A 135      -2.290 119.527  30.056 
ATOM   2773  C4'  DG A 135      -3.308 120.003  31.073 
ATOM   2774  O4'  DG A 135      -3.067 119.450  32.399 
ATOM   2775  C3'  DG A 135      -3.359 121.513  31.307 
ATOM   2776  O3'  DG A 135      -4.711 121.900  31.522 
ATOM   2777  C2'  DG A 135      -2.581 121.730  32.604 
ATOM   2778  C1'  DG A 135      -3.122 120.509  33.342 
ATOM   2779  N9   DG A 135      -2.310 120.116  34.526 
ATOM   2780  C8   DG A 135      -0.947 120.195  34.713 
ATOM   2781  N7   DG A 135      -0.541 119.762  35.882 
ATOM   2782  C5   DG A 135      -1.719 119.369  36.516 
ATOM   2783  C6   DG A 135      -1.922 118.817  37.807 
ATOM   2784  O6   DG A 135      -1.090 118.557  38.673 
ATOM   2785  N1   DG A 135      -3.280 118.564  38.049 
ATOM   2786  C2   DG A 135      -4.307 118.812  37.159 
ATOM   2787  N2   DG A 135      -5.535 118.500  37.579 
ATOM   2788  N3   DG A 135      -4.115 119.330  35.947 
ATOM   2789  C4   DG A 135      -2.804 119.581  35.698 
ATOM   2790  P    DT A 136      -5.234 123.274  30.887 
ATOM   2791  OP1  DT A 136      -5.632 123.050  29.479 
ATOM   2792  OP2  DT A 136      -4.235 124.339  31.118 
ATOM   2793  O5'  DT A 136      -6.535 123.556  31.777 
ATOM   2794  C5'  DT A 136      -7.266 122.440  32.317 
ATOM   2795  C4'  DT A 136      -7.638 122.715  33.762 
ATOM   2796  O4'  DT A 136      -6.600 122.294  34.692 
ATOM   2797  C3'  DT A 136      -7.880 124.181  34.118 
ATOM   2798  O3'  DT A 136      -8.942 124.257  35.062 
ATOM   2799  C2'  DT A 136      -6.590 124.632  34.801 
ATOM   2800  C1'  DT A 136      -6.359 123.355  35.604 
ATOM   2801  N1   DT A 136      -4.970 123.214  36.122 
ATOM   2802  C2   DT A 136      -4.816 122.605  37.343 
ATOM   2803  O2   DT A 136      -5.755 122.187  37.998 
ATOM   2804  N3   DT A 136      -3.514 122.493  37.791 
ATOM   2805  C4   DT A 136      -2.382 122.930  37.133 
ATOM   2806  O4   DT A 136      -1.266 122.774  37.634 
ATOM   2807  C5   DT A 136      -2.645 123.556  35.859 
ATOM   2808  C7   DT A 136      -1.467 124.060  35.077 
ATOM   2809  C6   DT A 136      -3.901 123.678  35.400 
ATOM   2810  P    DC A 137     -10.010 125.442  34.936 
ATOM   2811  OP1  DC A 137     -11.052 125.068  33.953 
ATOM   2812  OP2  DC A 137      -9.306 126.718  34.683 
ATOM   2813  O5'  DC A 137     -10.639 125.458  36.407 
ATOM   2814  C5'  DC A 137     -10.692 124.230  37.157 
ATOM   2815  C4'  DC A 137     -10.266 124.479  38.590 
ATOM   2816  O4'  DC A 137      -8.826 124.352  38.770 
ATOM   2817  C3'  DC A 137     -10.586 125.865  39.148 
ATOM   2818  O3'  DC A 137     -10.946 125.737  40.518 
ATOM   2819  C2'  DC A 137      -9.266 126.631  39.063 
ATOM   2820  C1'  DC A 137      -8.365 125.480  39.498 
ATOM   2821  N1   DC A 137      -6.928 125.687  39.167 
ATOM   2822  C2   DC A 137      -5.978 125.186  40.054 
ATOM   2823  O2   DC A 137      -6.364 124.595  41.069 
ATOM   2824  N3   DC A 137      -4.663 125.365  39.771 
ATOM   2825  C4   DC A 137      -4.285 126.011  38.661 
ATOM   2826  N4   DC A 137      -2.990 126.161  38.429 
ATOM   2827  C5   DC A 137      -5.246 126.535  37.736 
ATOM   2828  C6   DC A 137      -6.555 126.346  38.037 
ATOM   2829  P    DA A 138     -12.138 126.637  41.095 
ATOM   2830  OP1  DA A 138     -13.436 125.988  40.803 
ATOM   2831  OP2  DA A 138     -11.985 128.028  40.616 
ATOM   2832  O5'  DA A 138     -11.848 126.576  42.668 
ATOM   2833  C5'  DA A 138     -11.215 125.404  43.216 
ATOM   2834  C4'  DA A 138     -10.141 125.810  44.207 
ATOM   2835  O4'  DA A 138      -8.850 126.027  43.568 
ATOM   2836  C3'  DA A 138     -10.397 127.110  44.970 
ATOM   2837  O3'  DA A 138      -9.913 126.966  46.299 
ATOM   2838  C2'  DA A 138      -9.543 128.155  44.252 
ATOM   2839  C1'  DA A 138      -8.325 127.264  44.027 
ATOM   2840  N9   DA A 138      -7.388 127.781  42.992 
ATOM   2841  C8   DA A 138      -7.681 128.470  41.850 
ATOM   2842  N7   DA A 138      -6.638 128.787  41.145 
ATOM   2843  C5   DA A 138      -5.575 128.271  41.873 
ATOM   2844  C6   DA A 138      -4.188 128.275  41.654 
ATOM   2845  N6   DA A 138      -3.608 128.843  40.587 
ATOM   2846  N1   DA A 138      -3.414 127.672  42.576 
ATOM   2847  C2   DA A 138      -3.995 127.109  43.633 
ATOM   2848  N3   DA A 138      -5.270 127.042  43.943 
ATOM   2849  C4   DA A 138      -6.023 127.653  43.005 
ATOM   2850  P    DC A 139     -10.759 127.593  47.505 
ATOM   2851  OP1  DC A 139     -11.828 126.650  47.905 
ATOM   2852  OP2  DC A 139     -11.199 128.959  47.144 
ATOM   2853  O5'  DC A 139      -9.653 127.673  48.658 
ATOM   2854  C5'  DC A 139      -8.586 126.706  48.671 
ATOM   2855  C4'  DC A 139      -7.266 127.394  48.955 
ATOM   2856  O4'  DC A 139      -6.617 127.872  47.743 
ATOM   2857  C3'  DC A 139      -7.340 128.633  49.847 
ATOM   2858  O3'  DC A 139      -6.191 128.666  50.686 
ATOM   2859  C2'  DC A 139      -7.267 129.812  48.878 
ATOM   2860  C1'  DC A 139      -6.211 129.216  47.952 
ATOM   2861  N1   DC A 139      -6.129 129.886  46.625 
ATOM   2862  C2   DC A 139      -4.877 129.987  46.025 
ATOM   2863  O2   DC A 139      -3.894 129.520  46.612 
ATOM   2864  N3   DC A 139      -4.781 130.596  44.814 
ATOM   2865  C4   DC A 139      -5.870 131.090  44.211 
ATOM   2866  N4   DC A 139      -5.725 131.674  43.032 
ATOM   2867  C5   DC A 139      -7.167 130.997  44.812 
ATOM   2868  C6   DC A 139      -7.242 130.385  46.022 
ATOM   2869  P    DC A 140      -6.354 129.137  52.207 
ATOM   2870  OP1  DC A 140      -6.796 127.993  53.035 
ATOM   2871  OP2  DC A 140      -7.205 130.346  52.264 
ATOM   2872  O5'  DC A 140      -4.847 129.523  52.581 
ATOM   2873  C5'  DC A 140      -3.766 128.828  51.930 
ATOM   2874  C4'  DC A 140      -2.692 129.814  51.516 
ATOM   2875  O4'  DC A 140      -2.932 130.372  50.192 
ATOM   2876  C3'  DC A 140      -2.534 131.042  52.411 
ATOM   2877  O3'  DC A 140      -1.155 131.378  52.495 
ATOM   2878  C2'  DC A 140      -3.262 132.161  51.665 
ATOM   2879  C1'  DC A 140      -2.782 131.782  50.267 
ATOM   2880  N1   DC A 140      -3.587 132.391  49.171 
ATOM   2881  C2   DC A 140      -2.923 132.750  48.001 
ATOM   2882  O2   DC A 140      -1.706 132.549  47.920 
ATOM   2883  N3   DC A 140      -3.638 133.308  46.990 
ATOM   2884  C4   DC A 140      -4.956 133.509  47.117 
ATOM   2885  N4   DC A 140      -5.609 134.056  46.104 
ATOM   2886  C5   DC A 140      -5.658 133.148  48.313 
ATOM   2887  C6   DC A 140      -4.925 132.592  49.312 
ATOM   2888  P    DC A 141      -0.560 131.868  53.898 
ATOM   2889  OP1  DC A 141      -0.215 130.693  54.729 
ATOM   2890  OP2  DC A 141      -1.480 132.850  54.511 
ATOM   2891  O5'  DC A 141       0.781 132.608  53.430 
ATOM   2892  C5'  DC A 141       1.451 132.151  52.240 
ATOM   2893  C4'  DC A 141       1.879 133.338  51.399 
ATOM   2894  O4'  DC A 141       0.841 133.764  50.471 
ATOM   2895  C3'  DC A 141       2.227 134.610  52.172 
ATOM   2896  O3'  DC A 141       3.317 135.257  51.526 
ATOM   2897  C2'  DC A 141       0.989 135.495  52.039 
ATOM   2898  C1'  DC A 141       0.697 135.172  50.577 
ATOM   2899  N1   DC A 141      -0.684 135.529  50.148 
ATOM   2900  C2   DC A 141      -0.864 135.976  48.842 
ATOM   2901  O2   DC A 141       0.120 136.057  48.099 
ATOM   2902  N3   DC A 141      -2.116 136.307  48.433 
ATOM   2903  C4   DC A 141      -3.157 136.205  49.269 
ATOM   2904  N4   DC A 141      -4.357 136.540  48.822 
ATOM   2905  C5   DC A 141      -2.993 135.748  50.617 
ATOM   2906  C6   DC A 141      -1.735 135.422  51.007 
ATOM   2907  P    DC A 142       4.458 135.936  52.421 
ATOM   2908  OP1  DC A 142       5.445 134.911  52.826 
ATOM   2909  OP2  DC A 142       3.834 136.707  53.519 
ATOM   2910  O5'  DC A 142       5.126 136.942  51.371 
ATOM   2911  C5'  DC A 142       5.119 136.598  49.973 
ATOM   2912  C4'  DC A 142       4.748 137.811  49.142 
ATOM   2913  O4'  DC A 142       3.309 137.943  48.964 
ATOM   2914  C3'  DC A 142       5.175 139.163  49.713 
ATOM   2915  O3'  DC A 142       5.564 140.013  48.641 
ATOM   2916  C2'  DC A 142       3.908 139.732  50.350 
ATOM   2917  C1'  DC A 142       2.944 139.283  49.255 
ATOM   2918  N1   DC A 142       1.514 139.292  49.675 
ATOM   2919  C2   DC A 142       0.559 139.625  48.718 
ATOM   2920  O2   DC A 142       0.933 139.896  47.572 
ATOM   2921  N3   DC A 142      -0.750 139.640  49.081 
ATOM   2922  C4   DC A 142      -1.113 139.339  50.335 
ATOM   2923  N4   DC A 142      -2.402 139.368  50.639 
ATOM   2924  C5   DC A 142      -0.146 138.995  51.334 
ATOM   2925  C6   DC A 142       1.156 138.986  50.951 
ATOM   2926  P    DA A 143       6.827 140.977  48.833 
ATOM   2927  OP1  DA A 143       8.071 140.227  48.549 
ATOM   2928  OP2  DA A 143       6.753 141.633  50.157 
ATOM   2929  O5'  DA A 143       6.576 142.060  47.683 
ATOM   2930  C5'  DA A 143       5.882 141.659  46.486 
ATOM   2931  C4'  DA A 143       4.865 142.715  46.098 
ATOM   2932  O4'  DA A 143       3.575 142.504  46.738 
ATOM   2933  C3'  DA A 143       5.227 144.154  46.464 
ATOM   2934  O3'  DA A 143       4.772 145.020  45.433 
ATOM   2935  C2'  DA A 143       4.425 144.445  47.732 
ATOM   2936  C1'  DA A 143       3.146 143.736  47.298 
ATOM   2937  N9   DA A 143       2.216 143.435  48.423 
ATOM   2938  C8   DA A 143       2.523 143.098  49.710 
ATOM   2939  N7   DA A 143       1.485 142.896  50.461 
ATOM   2940  C5   DA A 143       0.410 143.113  49.611 
ATOM   2941  C6   DA A 143      -0.980 143.053  49.807 
ATOM   2942  N6   DA A 143      -1.549 142.742  50.980 
ATOM   2943  N1   DA A 143      -1.767 143.327  48.749 
ATOM   2944  C2   DA A 143      -1.196 143.636  47.586 
ATOM   2945  N3   DA A 143       0.082 143.722  47.285 
ATOM   2946  C4   DA A 143       0.848 143.444  48.361 
ATOM   2947  P    DG A 144       5.689 146.257  44.996 
ATOM   2948  OP1  DG A 144       6.704 145.801  44.019 
ATOM   2949  OP2  DG A 144       6.210 146.939  46.201 
ATOM   2950  O5'  DG A 144       4.622 147.199  44.264 
ATOM   2951  C5'  DG A 144       3.496 146.594  43.602 
ATOM   2952  C4'  DG A 144       2.232 147.368  43.921 
ATOM   2953  O4'  DG A 144       1.582 146.895  45.136 
ATOM   2954  C3'  DG A 144       2.411 148.867  44.158 
ATOM   2955  O3'  DG A 144       1.291 149.557  43.617 
ATOM   2956  C2'  DG A 144       2.390 149.023  45.679 
ATOM   2957  C1'  DG A 144       1.272 148.020  45.944 
ATOM   2958  N9   DG A 144       1.199 147.565  47.361 
ATOM   2959  C8   DG A 144       2.219 147.362  48.265 
ATOM   2960  N7   DG A 144       1.815 146.956  49.443 
ATOM   2961  C5   DG A 144       0.429 146.886  49.312 
ATOM   2962  C6   DG A 144      -0.560 146.508  50.257 
ATOM   2963  O6   DG A 144      -0.414 146.150  51.423 
ATOM   2964  N1   DG A 144      -1.847 146.579  49.706 
ATOM   2965  C2   DG A 144      -2.139 146.965  48.412 
ATOM   2966  N2   DG A 144      -3.433 146.966  48.080 
ATOM   2967  N3   DG A 144      -1.211 147.319  47.527 
ATOM   2968  C4   DG A 144       0.043 147.256  48.045 
ATOM   2969  P    DA A 145       1.526 150.950  42.866 
ATOM   2970  OP1  DA A 145       1.914 150.695  41.459 
ATOM   2971  OP2  DA A 145       2.456 151.788  43.654 
ATOM   2972  O5'  DA A 145       0.058 151.586  42.912 
ATOM   2973  C5'  DA A 145      -1.083 150.708  42.915 
ATOM   2974  C4'  DA A 145      -2.100 151.184  43.933 
ATOM   2975  O4'  DA A 145      -1.860 150.631  45.259 
ATOM   2976  C3'  DA A 145      -2.152 152.693  44.167 
ATOM   2977  O3'  DA A 145      -3.504 153.080  44.381 
ATOM   2978  C2'  DA A 145      -1.373 152.911  45.464 
ATOM   2979  C1'  DA A 145      -1.915 151.690  46.202 
ATOM   2980  N9   DA A 145      -1.102 151.297  47.386 
ATOM   2981  C8   DA A 145       0.251 151.382  47.553 
ATOM   2982  N7   DA A 145       0.664 150.957  48.707 
ATOM   2983  C5   DA A 145      -0.498 150.560  49.354 
ATOM   2984  C6   DA A 145      -0.734 150.012  50.626 
ATOM   2985  N6   DA A 145       0.237 149.759  51.514 
ATOM   2986  N1   DA A 145      -2.009 149.735  50.952 
ATOM   2987  C2   DA A 145      -2.970 149.988  50.066 
ATOM   2988  N3   DA A 145      -2.871 150.495  48.856 
ATOM   2989  C4   DA A 145      -1.584 150.765  48.554 
ATOM   2990  P    DG A 146      -4.027 154.454  43.747 
ATOM   2991  OP1  DG A 146      -4.425 154.231  42.339 
ATOM   2992  OP2  DG A 146      -3.027 155.520  43.978 
ATOM   2993  O5'  DG A 146      -5.328 154.736  44.636 
ATOM   2994  C5'  DG A 146      -6.059 153.621  45.177 
ATOM   2995  C4'  DG A 146      -6.431 153.896  46.621 
ATOM   2996  O4'  DG A 146      -5.393 153.475  47.551 
ATOM   2997  C3'  DG A 146      -6.673 155.362  46.978 
ATOM   2998  O3'  DG A 146      -7.735 155.437  47.921 
ATOM   2999  C2'  DG A 146      -5.382 155.813  47.661 
ATOM   3000  C1'  DG A 146      -5.152 154.536  48.464 
ATOM   3001  N9   DG A 146      -3.762 154.395  48.981 
ATOM   3002  C8   DG A 146      -2.576 154.795  48.407 
ATOM   3003  N7   DG A 146      -1.515 154.521  49.129 
ATOM   3004  C5   DG A 146      -2.037 153.897  50.261 
ATOM   3005  C6   DG A 146      -1.377 153.373  51.403 
ATOM   3006  O6   DG A 146      -0.175 153.352  51.653 
ATOM   3007  N1   DG A 146      -2.289 152.826  52.316 
ATOM   3008  C2   DG A 146      -3.660 152.790  52.147 
ATOM   3009  N2   DG A 146      -4.356 152.223  53.136 
ATOM   3010  N3   DG A 146      -4.279 153.281  51.076 
ATOM   3011  C4   DG A 146      -3.408 153.815  50.181 
ATOM   3012  P    DA A 147      -8.802 156.623  47.796 
ATOM   3013  OP1  DA A 147      -9.844 156.249  46.812 
ATOM   3014  OP2  DA A 147      -8.099 157.899  47.542 
ATOM   3015  O5'  DA A 147      -9.432 156.639  49.267 
ATOM   3016  C5'  DA A 147      -9.485 155.411  50.016 
ATOM   3017  C4'  DA A 147      -9.059 155.659  51.449 
ATOM   3018  O4'  DA A 147      -7.619 155.532  51.630 
ATOM   3019  C3'  DA A 147      -9.379 157.045  52.008 
ATOM   3020  O3'  DA A 147      -9.739 156.918  53.378 
ATOM   3021  C2'  DA A 147      -8.059 157.812  51.923 
ATOM   3022  C1'  DA A 147      -7.158 156.661  52.357 
ATOM   3023  N9   DA A 147      -5.720 156.868  52.027 
ATOM   3024  C8   DA A 147      -5.182 157.501  50.943 
ATOM   3025  N7   DA A 147      -3.885 157.520  50.938 
ATOM   3026  C5   DA A 147      -3.536 156.850  52.103 
ATOM   3027  C6   DA A 147      -2.293 156.533  52.676 
ATOM   3028  N6   DA A 147      -1.117 156.865  52.126 
ATOM   3029  N1   DA A 147      -2.304 155.860  53.842 
ATOM   3030  C2   DA A 147      -3.476 155.533  54.385 
ATOM   3031  N3   DA A 147      -4.691 155.773  53.943 
ATOM   3032  C4   DA A 147      -4.653 156.448  52.776 
ATOM   3033  P    DG A 148     -10.931 157.818  53.955 
ATOM   3034  OP1  DG A 148     -12.229 157.169  53.663 
ATOM   3035  OP2  DG A 148     -10.778 159.209  53.475 
ATOM   3036  O5'  DG A 148     -10.641 157.757  55.527 
ATOM   3037  C5'  DG A 148     -10.008 156.585  56.076 
ATOM   3038  C4'  DG A 148      -8.934 156.991  57.066 
ATOM   3039  O4'  DG A 148      -7.643 157.208  56.428 
ATOM   3040  C3'  DG A 148      -9.190 158.290  57.829 
ATOM   3041  O3'  DG A 148      -8.706 158.147  59.159 
ATOM   3042  C2'  DG A 148      -8.336 159.336  57.111 
ATOM   3043  C1'  DG A 148      -7.118 158.444  56.886 
ATOM   3044  N9   DG A 148      -6.181 158.962  55.851 
ATOM   3045  C8   DG A 148      -6.457 159.658  54.694 
ATOM   3046  N7   DG A 148      -5.395 159.971  53.993 
ATOM   3047  C5   DG A 148      -4.340 159.446  54.738 
ATOM   3048  C6   DG A 148      -2.944 159.469  54.485 
ATOM   3049  O6   DG A 148      -2.341 159.965  53.538 
ATOM   3050  N1   DG A 148      -2.229 158.817  55.500 
ATOM   3051  C2   DG A 148      -2.791 158.221  56.612 
ATOM   3052  N2   DG A 148      -1.937 157.650  57.466 
ATOM   3053  N3   DG A 148      -4.102 158.200  56.847 
ATOM   3054  C4   DG A 148      -4.808 158.828  55.873 
ATOM   3055  P    DA A 149      -9.552 158.774  60.365 
ATOM   3056  OP1  DA A 149     -10.620 157.831  60.764 
ATOM   3057  OP2  DA A 149      -9.992 160.140  60.003 
ATOM   3058  O5'  DA A 149      -8.446 158.854  61.518 
ATOM   3059  C5'  DA A 149      -7.379 157.887  61.530 
ATOM   3060  C4'  DA A 149      -6.059 158.574  61.815 
ATOM   3061  O4'  DA A 149      -5.409 159.052  60.603 
ATOM   3062  C3'  DA A 149      -6.133 159.813  62.707 
ATOM   3063  O3'  DA A 149      -4.984 159.846  63.545 
ATOM   3064  C2'  DA A 149      -6.060 160.993  61.737 
ATOM   3065  C1'  DA A 149      -5.004 160.397  60.812 
ATOM   3066  N9   DA A 149      -4.922 161.067  59.485 
ATOM   3067  C8   DA A 149      -5.932 161.617  58.748 
ATOM   3068  N7   DA A 149      -5.542 162.133  57.624 
ATOM   3069  C5   DA A 149      -4.172 161.909  57.612 
ATOM   3070  C6   DA A 149      -3.169 162.223  56.679 
ATOM   3071  N6   DA A 149      -3.407 162.859  55.524 
ATOM   3072  N1   DA A 149      -1.909 161.857  56.979 
ATOM   3073  C2   DA A 149      -1.679 161.225  58.129 
ATOM   3074  N3   DA A 149      -2.529 160.881  59.072 
ATOM   3075  C4   DA A 149      -3.783 161.258  58.748 
ATOM   3076  P    DG A 150      -5.147 160.317  65.067 
ATOM   3077  OP1  DG A 150      -5.588 159.173  65.895 
ATOM   3078  OP2  DG A 150      -5.997 161.526  65.123 
ATOM   3079  O5'  DG A 150      -3.639 160.703  65.440 
ATOM   3080  C5'  DG A 150      -2.559 160.009  64.790 
ATOM   3081  C4'  DG A 150      -1.485 160.994  64.375 
ATOM   3082  O4'  DG A 150      -1.724 161.553  63.052 
ATOM   3083  C3'  DG A 150      -1.327 162.223  65.271 
ATOM   3084  O3'  DG A 150       0.052 162.559  65.354 
ATOM   3085  C2'  DG A 150      -2.055 163.342  64.525 
ATOM   3086  C1'  DG A 150      -1.575 162.962  63.126 
ATOM   3087  N9   DG A 150      -2.380 163.572  62.031 
ATOM   3088  C8   DG A 150      -3.729 163.849  61.991 
ATOM   3089  N7   DG A 150      -4.129 164.393  60.867 
ATOM   3090  C5   DG A 150      -2.962 164.483  60.110 
ATOM   3091  C6   DG A 150      -2.761 164.989  58.799 
ATOM   3092  O6   DG A 150      -3.585 165.469  58.024 
ATOM   3093  N1   DG A 150      -1.418 164.890  58.413 
ATOM   3094  C2   DG A 150      -0.402 164.371  59.191 
ATOM   3095  N2   DG A 150       0.815 164.365  58.640 
ATOM   3096  N3   DG A 150      -0.591 163.896  60.421 
ATOM   3097  C4   DG A 150      -1.890 163.985  60.810 
ATOM   3098  P    DT A 151       0.648 163.049  66.757 
ATOM   3099  OP1  DT A 151       0.992 161.874  67.588 
ATOM   3100  OP2  DT A 151      -0.273 164.031  67.371 
ATOM   3101  O5'  DT A 151       1.988 163.788  66.289 
ATOM   3102  C5'  DT A 151       2.659 163.332  65.100 
ATOM   3103  C4'  DT A 151       3.087 164.519  64.259 
ATOM   3104  O4'  DT A 151       2.049 164.945  63.331 
ATOM   3105  C3'  DT A 151       3.435 165.790  65.032 
ATOM   3106  O3'  DT A 151       4.525 166.438  64.386 
ATOM   3107  C2'  DT A 151       2.196 166.676  64.898 
ATOM   3108  C1'  DT A 151       1.905 166.353  63.436 
ATOM   3109  N1   DT A 151       0.523 166.710  63.008 
ATOM   3110  C2   DT A 151       0.362 167.149  61.717 
ATOM   3111  O2   DT A 151       1.288 167.253  60.931 
ATOM   3112  N3   DT A 151      -0.932 167.471  61.355 
ATOM   3113  C4   DT A 151      -2.050 167.391  62.160 
ATOM   3114  O4   DT A 151      -3.159 167.708  61.725 
ATOM   3115  C5   DT A 151      -1.781 166.920  63.498 
ATOM   3116  C7   DT A 151      -2.943 166.804  64.440 
ATOM   3117  C6   DT A 151      -0.532 166.600  63.876 
ATOM   3118  P    DT A 152       5.665 167.117  65.280 
ATOM   3119  OP1  DT A 152       6.653 166.092  65.686 
ATOM   3120  OP2  DT A 152       5.041 167.888  66.378 
ATOM   3121  O5'  DT A 152       6.333 168.122  64.231 
ATOM   3122  C5'  DT A 152       6.326 167.778  62.833 
ATOM   3123  C4'  DT A 152       5.956 168.991  62.002 
ATOM   3124  O4'  DT A 152       4.516 169.124  61.824 
ATOM   3125  C3'  DT A 152       6.382 170.344  62.572 
ATOM   3126  O3'  DT A 152       6.771 171.194  61.500 
ATOM   3127  C2'  DT A 152       5.115 170.913  63.209 
ATOM   3128  C1'  DT A 152       4.151 170.464  62.115 
ATOM   3129  N1   DT A 152       2.721 170.473  62.535 
ATOM   3130  C2   DT A 152       1.792 170.803  61.579 
ATOM   3131  O2   DT A 152       2.090 171.081  60.431 
ATOM   3132  N3   DT A 152       0.477 170.802  62.006 
ATOM   3133  C4   DT A 152       0.029 170.504  63.276 
ATOM   3134  O4   DT A 152      -1.175 170.536  63.539 
ATOM   3135  C5   DT A 152       1.080 170.170  64.208 
ATOM   3136  C7   DT A 152       0.677 169.833  65.614 
ATOM   3137  C6   DT A 152       2.365 170.164  63.821 
ATOM   3138  P    DC A 153       8.034 172.158  61.693 
ATOM   3139  OP1  DC A 153       9.278 171.408  61.408 
ATOM   3140  OP2  DC A 153       7.960 172.814  63.017 
ATOM   3141  O5'  DC A 153       7.783 173.241  60.542 
ATOM   3142  C5'  DC A 153       7.089 172.840  59.345 
ATOM   3143  C4'  DC A 153       6.072 173.895  58.958 
ATOM   3144  O4'  DC A 153       4.782 173.685  59.598 
ATOM   3145  C3'  DC A 153       6.434 175.334  59.324 
ATOM   3146  O3'  DC A 153       5.979 176.201  58.292 
ATOM   3147  C2'  DC A 153       5.632 175.625  60.592 
ATOM   3148  C1'  DC A 153       4.353 174.916  60.158 
ATOM   3149  N1   DC A 153       3.424 174.615  61.282 
ATOM   3150  C2   DC A 153       2.056 174.675  61.028 
ATOM   3151  O2   DC A 153       1.674 174.972  59.889 
ATOM   3152  N3   DC A 153       1.191 174.404  62.040 
ATOM   3153  C4   DC A 153       1.646 174.087  63.258 
ATOM   3154  N4   DC A 153       0.764 173.832  64.212 
ATOM   3155  C5   DC A 153       3.049 174.021  63.541 
ATOM   3156  C6   DC A 153       3.896 174.295  62.517 
ATOM   3157  P    DC A 154       6.897 177.438  57.855 
ATOM   3158  OP1  DC A 154       7.911 176.982  56.879 
ATOM   3159  OP2  DC A 154       7.417 178.120  59.061 
ATOM   3160  O5'  DC A 154       5.830 178.379  57.124 
ATOM   3161  C5'  DC A 154       4.703 177.775  56.461 
ATOM   3162  C4'  DC A 154       3.439 178.548  56.780 
ATOM   3163  O4'  DC A 154       2.789 178.076  57.995 
ATOM   3164  C3'  DC A 154       3.619 180.048  57.017 
ATOM   3165  O3'  DC A 154       2.498 180.737  56.477 
ATOM   3166  C2'  DC A 154       3.598 180.204  58.539 
ATOM   3167  C1'  DC A 154       2.480 179.201  58.803 
ATOM   3168  N1   DC A 154       2.406 178.746  60.220 
ATOM   3169  C2   DC A 154       1.147 178.477  60.752 
ATOM   3170  O2   DC A 154       0.153 178.625  60.032 
ATOM   3171  N3   DC A 154       1.060 178.062  62.041 
ATOM   3172  C4   DC A 154       2.162 177.914  62.787 
ATOM   3173  N4   DC A 154       2.024 177.507  64.040 
ATOM   3174  C5   DC A 154       3.466 178.186  62.260 
ATOM   3175  C6   DC A 154       3.533 178.600  60.969 
ATOM   3176  P    DA A 155       2.733 182.130  55.725 
ATOM   3177  OP1  DA A 155       3.121 181.876  54.319 
ATOM   3178  OP2  DA A 155       3.663 182.969  56.513 
ATOM   3179  O5'  DA A 155       1.266 182.767  55.772 
ATOM   3180  C5'  DA A 155       0.124 181.888  55.775 
ATOM   3181  C4'  DA A 155      -0.893 182.364  56.792 
ATOM   3182  O4'  DA A 155      -0.653 181.812  58.118 
ATOM   3183  C3'  DA A 155      -0.944 183.874  57.026 
ATOM   3184  O3'  DA A 155      -2.297 184.261  57.241 
ATOM   3185  C2'  DA A 155      -0.166 184.091  58.323 
ATOM   3186  C1'  DA A 155      -0.708 182.871  59.062 
ATOM   3187  N9   DA A 155       0.105 182.477  60.245 
ATOM   3188  C8   DA A 155       1.458 182.563  60.413 
ATOM   3189  N7   DA A 155       1.871 182.138  61.567 
ATOM   3190  C5   DA A 155       0.709 181.741  62.213 
ATOM   3191  C6   DA A 155       0.473 181.193  63.485 
ATOM   3192  N6   DA A 155       1.444 180.939  64.374 
ATOM   3193  N1   DA A 155      -0.802 180.915  63.812 
ATOM   3194  C2   DA A 155      -1.763 181.169  62.925 
ATOM   3195  N3   DA A 155      -1.664 181.676  61.715 
ATOM   3196  C4   DA A 155      -0.377 181.945  61.413 
ATOM   3197  P    DA A 156      -2.820 185.635  56.607 
ATOM   3198  OP1  DA A 156      -3.218 185.412  55.199 
ATOM   3199  OP2  DA A 156      -1.820 186.700  56.838 
ATOM   3200  O5'  DA A 156      -4.121 185.917  57.496 
ATOM   3201  C5'  DA A 156      -4.851 184.801  58.037 
ATOM   3202  C4'  DA A 156      -5.224 185.076  59.481 
ATOM   3203  O4'  DA A 156      -4.186 184.656  60.411 
ATOM   3204  C3'  DA A 156      -5.466 186.543  59.837 
ATOM   3205  O3'  DA A 156      -6.528 186.618  60.781 
ATOM   3206  C2'  DA A 156      -4.175 186.994  60.521 
ATOM   3207  C1'  DA A 156      -3.945 185.716  61.323 
ATOM   3208  N9   DA A 156      -2.555 185.576  61.841 
ATOM   3209  C8   DA A 156      -1.389 185.978  61.257 
ATOM   3210  N7   DA A 156      -0.332 185.714  61.960 
ATOM   3211  C5   DA A 156      -0.833 185.090  63.095 
ATOM   3212  C6   DA A 156      -0.211 184.562  64.238 
ATOM   3213  N6   DA A 156       1.115 184.580  64.435 
ATOM   3214  N1   DA A 156      -1.004 184.013  65.177 
ATOM   3215  C2   DA A 156      -2.321 183.998  64.976 
ATOM   3216  N3   DA A 156      -3.011 184.457  63.955 
ATOM   3217  C4   DA A 156      -2.194 185.002  63.031 
ATOM   3218  P    DC A 157      -7.595 187.803  60.655 
ATOM   3219  OP1  DC A 157      -8.637 187.430  59.672 
ATOM   3220  OP2  DC A 157      -6.892 189.080  60.402 
ATOM   3221  O5'  DC A 157      -8.224 187.820  62.126 
ATOM   3222  C5'  DC A 157      -8.278 186.591  62.876 
ATOM   3223  C4'  DC A 157      -7.852 186.840  64.309 
ATOM   3224  O4'  DC A 157      -6.412 186.713  64.489 
ATOM   3225  C3'  DC A 157      -8.172 188.226  64.868 
ATOM   3226  O3'  DC A 157      -8.532 188.098  66.238 
ATOM   3227  C2'  DC A 157      -6.852 188.993  64.782 
ATOM   3228  C1'  DC A 157      -5.951 187.841  65.217 
ATOM   3229  N1   DC A 157      -4.513 188.048  64.886 
ATOM   3230  C2   DC A 157      -3.564 187.547  65.773 
ATOM   3231  O2   DC A 157      -3.950 186.956  66.788 
ATOM   3232  N3   DC A 157      -2.248 187.727  65.490 
ATOM   3233  C4   DC A 157      -1.871 188.373  64.380 
ATOM   3234  N4   DC A 157      -0.576 188.522  64.148 
ATOM   3235  C5   DC A 157      -2.831 188.896  63.455 
ATOM   3236  C6   DC A 157      -4.141 188.707  63.756 
ATOM   3237  P    DA A 158      -9.724 188.999  66.814 
ATOM   3238  OP1  DA A 158     -11.022 188.350  66.522 
ATOM   3239  OP2  DA A 158      -9.571 190.390  66.335 
ATOM   3240  O5'  DA A 158      -9.433 188.937  68.387 
ATOM   3241  C5'  DA A 158      -8.800 187.766  68.935 
ATOM   3242  C4'  DA A 158      -7.727 188.172  69.926 
ATOM   3243  O4'  DA A 158      -6.435 188.388  69.288 
ATOM   3244  C3'  DA A 158      -7.983 189.471  70.689 
ATOM   3245  O3'  DA A 158      -7.499 189.327  72.018 
ATOM   3246  C2'  DA A 158      -7.129 190.517  69.971 
ATOM   3247  C1'  DA A 158      -5.911 189.625  69.746 
ATOM   3248  N9   DA A 158      -4.974 190.142  68.711 
ATOM   3249  C8   DA A 158      -5.266 190.831  67.569 
ATOM   3250  N7   DA A 158      -4.224 191.148  66.864 
ATOM   3251  C5   DA A 158      -3.161 190.632  67.592 
ATOM   3252  C6   DA A 158      -1.773 190.636  67.373 
ATOM   3253  N6   DA A 158      -1.194 191.204  66.306 
ATOM   3254  N1   DA A 158      -0.999 190.033  68.295 
ATOM   3255  C2   DA A 158      -1.580 189.470  69.352 
ATOM   3256  N3   DA A 158      -2.856 189.404  69.662 
ATOM   3257  C4   DA A 158      -3.609 190.015  68.724 
ATOM   3258  P    DC A 159      -8.345 189.955  73.224 
ATOM   3259  OP1  DC A 159      -9.413 189.012  73.624 
ATOM   3260  OP2  DC A 159      -8.785 191.320  72.863 
ATOM   3261  O5'  DC A 159      -7.238 190.035  74.377 
ATOM   3262  C5'  DC A 159      -6.172 189.067  74.390 
ATOM   3263  C4'  DC A 159      -4.851 189.755  74.675 
ATOM   3264  O4'  DC A 159      -4.202 190.233  73.462 
ATOM   3265  C3'  DC A 159      -4.926 190.994  75.566 
ATOM   3266  O3'  DC A 159      -3.777 191.027  76.405 
ATOM   3267  C2'  DC A 159      -4.853 192.174  74.597 
ATOM   3268  C1'  DC A 159      -3.797 191.577  73.671 
ATOM   3269  N1   DC A 159      -3.715 192.248  72.345 
ATOM   3270  C2   DC A 159      -2.463 192.349  71.744 
ATOM   3271  O2   DC A 159      -1.480 191.881  72.331 
ATOM   3272  N3   DC A 159      -2.367 192.958  70.533 
ATOM   3273  C4   DC A 159      -3.455 193.451  69.930 
ATOM   3274  N4   DC A 159      -3.310 194.036  68.751 
ATOM   3275  C5   DC A 159      -4.752 193.358  70.532 
ATOM   3276  C6   DC A 159      -4.828 192.747  71.741 
ATOM   3277  P    DA A 160      -3.940 191.498  77.926 
ATOM   3278  OP1  DA A 160      -4.381 190.354  78.755 
ATOM   3279  OP2  DA A 160      -4.790 192.707  77.983 
ATOM   3280  O5'  DA A 160      -2.432 191.884  78.300 
ATOM   3281  C5'  DA A 160      -1.351 191.190  77.649 
ATOM   3282  C4'  DA A 160      -0.277 192.175  77.235 
ATOM   3283  O4'  DA A 160      -0.517 192.734  75.911 
ATOM   3284  C3'  DA A 160      -0.120 193.404  78.130 
ATOM   3285  O3'  DA A 160       1.259 193.739  78.214 
ATOM   3286  C2'  DA A 160      -0.848 194.522  77.384 
ATOM   3287  C1'  DA A 160      -0.368 194.143  75.986 
ATOM   3288  N9   DA A 160      -1.172 194.753  74.890 
ATOM   3289  C8   DA A 160      -2.511 195.020  74.869 
ATOM   3290  N7   DA A 160      -2.920 195.559  73.763 
ATOM   3291  C5   DA A 160      -1.770 195.657  72.992 
ATOM   3292  C6   DA A 160      -1.536 196.149  71.698 
ATOM   3293  N6   DA A 160      -2.497 196.660  70.915 
ATOM   3294  N1   DA A 160      -0.273 196.099  71.235 
ATOM   3295  C2   DA A 160       0.678 195.590  72.017 
ATOM   3296  N3   DA A 160       0.580 195.104  73.235 
ATOM   3297  C4   DA A 160      -0.695 195.166  73.675 
ATOM   3298  P    DC A 161       1.855 194.230  79.617 
ATOM   3299  OP1  DC A 161       2.199 193.054  80.448 
ATOM   3300  OP2  DC A 161       0.934 195.212  80.230 
ATOM   3301  O5'  DC A 161       3.195 194.969  79.149 
ATOM   3302  C5'  DC A 161       3.866 194.513  77.960 
ATOM   3303  C4'  DC A 161       4.294 195.699  77.118 
ATOM   3304  O4'  DC A 161       3.256 196.125  76.190 
ATOM   3305  C3'  DC A 161       4.642 196.971  77.891 
ATOM   3306  O3'  DC A 161       5.732 197.618  77.246 
ATOM   3307  C2'  DC A 161       3.404 197.857  77.758 
ATOM   3308  C1'  DC A 161       3.112 197.534  76.296 
ATOM   3309  N1   DC A 161       1.730 197.890  75.868 
ATOM   3310  C2   DC A 161       1.550 198.338  74.561 
ATOM   3311  O2   DC A 161       2.535 198.419  73.818 
ATOM   3312  N3   DC A 161       0.299 198.668  74.152 
ATOM   3313  C4   DC A 161      -0.742 198.566  74.988 
ATOM   3314  N4   DC A 161      -1.943 198.901  74.541 
ATOM   3315  C5   DC A 161      -0.579 198.109  76.336 
ATOM   3316  C6   DC A 161       0.680 197.784  76.726 
ATOM   3317  P    DA A 162       6.872 198.298  78.140 
ATOM   3318  OP1  DA A 162       7.860 197.273  78.546 
ATOM   3319  OP2  DA A 162       6.248 199.068  79.238 
ATOM   3320  O5'  DA A 162       7.540 199.303  77.091 
ATOM   3321  C5'  DA A 162       7.534 198.959  75.692 
ATOM   3322  C4'  DA A 162       7.163 200.172  74.861 
ATOM   3323  O4'  DA A 162       5.723 200.305  74.683 
ATOM   3324  C3'  DA A 162       7.589 201.524  75.432 
ATOM   3325  O3'  DA A 162       7.978 202.375  74.360 
ATOM   3326  C2'  DA A 162       6.322 202.093  76.069 
ATOM   3327  C1'  DA A 162       5.358 201.645  74.975 
ATOM   3328  N9   DA A 162       3.929 201.654  75.394 
ATOM   3329  C8   DA A 162       3.404 201.374  76.623 
ATOM   3330  N7   DA A 162       2.111 201.469  76.676 
ATOM   3331  C5   DA A 162       1.750 201.839  75.388 
ATOM   3332  C6   DA A 162       0.507 202.101  74.790 
ATOM   3333  N6   DA A 162      -0.660 202.026  75.448 
ATOM   3334  N1   DA A 162       0.504 202.445  73.489 
ATOM   3335  C2   DA A 162       1.666 202.518  72.842 
ATOM   3336  N3   DA A 162       2.882 202.297  73.292 
ATOM   3337  C4   DA A 162       2.856 201.955  74.595 
ATOM   3338  P    DT A 163       9.241 203.339  74.552 
ATOM   3339  OP1  DT A 163      10.485 202.588  74.268 
ATOM   3340  OP2  DT A 163       9.167 203.995  75.877 
ATOM   3341  O5'  DT A 163       8.991 204.421  73.402 
ATOM   3342  C5'  DT A 163       8.297 204.021  72.205 
ATOM   3343  C4'  DT A 163       7.280 205.076  71.817 
ATOM   3344  O4'  DT A 163       5.989 204.865  72.457 
ATOM   3345  C3'  DT A 163       7.642 206.515  72.184 
ATOM   3346  O3'  DT A 163       7.186 207.382  71.152 
ATOM   3347  C2'  DT A 163       6.839 206.806  73.451 
ATOM   3348  C1'  DT A 163       5.561 206.097  73.017 
ATOM   3349  N1   DT A 163       4.631 205.796  74.142 
ATOM   3350  C2   DT A 163       3.285 205.859  73.874 
ATOM   3351  O2   DT A 163       2.839 206.145  72.776 
ATOM   3352  N3   DT A 163       2.454 205.575  74.941 
ATOM   3353  C4   DT A 163       2.849 205.241  76.220 
ATOM   3354  O4   DT A 163       2.012 205.007  77.093 
ATOM   3355  C5   DT A 163       4.281 205.201  76.402 
ATOM   3356  C7   DT A 163       4.796 204.846  77.766 
ATOM   3357  C6   DT A 163       5.112 205.473  75.383 
ATOM   3358  P    DT A 164       8.104 208.618  70.715 
ATOM   3359  OP1  DT A 164       9.118 208.162  69.738 
ATOM   3360  OP2  DT A 164       8.624 209.300  71.921 
ATOM   3361  O5'  DT A 164       7.037 209.560  69.983 
ATOM   3362  C5'  DT A 164       5.910 208.956  69.321 
ATOM   3363  C4'  DT A 164       4.647 209.729  69.640 
ATOM   3364  O4'  DT A 164       3.997 209.257  70.855 
ATOM   3365  C3'  DT A 164       4.826 211.229  69.877 
ATOM   3366  O3'  DT A 164       3.705 211.918  69.336 
ATOM   3367  C2'  DT A 164       4.805 211.385  71.398 
ATOM   3368  C1'  DT A 164       3.687 210.381  71.663 
ATOM   3369  N1   DT A 164       3.613 209.926  73.080 
ATOM   3370  C2   DT A 164       2.365 209.665  73.589 
ATOM   3371  O2   DT A 164       1.343 209.790  72.937 
ATOM   3372  N3   DT A 164       2.337 209.247  74.906 
ATOM   3373  C4   DT A 164       3.427 209.072  75.733 
ATOM   3374  O4   DT A 164       3.276 208.692  76.896 
ATOM   3375  C5   DT A 164       4.694 209.371  75.109 
ATOM   3376  C7   DT A 164       5.933 209.208  75.939 
ATOM   3377  C6   DT A 164       4.750 209.781  73.830 
ATOM   3378  P    DA A 165       3.940 213.311  68.585 
ATOM   3379  OP1  DA A 165       4.328 213.057  67.178 
ATOM   3380  OP2  DA A 165       4.870 214.150  69.373 
ATOM   3381  O5'  DA A 165       2.473 213.947  68.631 
ATOM   3382  C5'  DA A 165       1.332 213.069  68.634 
ATOM   3383  C4'  DA A 165       0.314 213.545  69.652 
ATOM   3384  O4'  DA A 165       0.554 212.992  70.978 
ATOM   3385  C3'  DA A 165       0.263 215.055  69.886 
ATOM   3386  O3'  DA A 165      -1.090 215.442  70.100 
ATOM   3387  C2'  DA A 165       1.041 215.272  71.183 
ATOM   3388  C1'  DA A 165       0.500 214.051  71.921 
ATOM   3389  N9   DA A 165       1.312 213.658  73.105 
ATOM   3390  C8   DA A 165       2.665 213.744  73.272 
ATOM   3391  N7   DA A 165       3.078 213.319  74.426 
ATOM   3392  C5   DA A 165       1.917 212.922  75.073 
ATOM   3393  C6   DA A 165       1.680 212.374  76.345 
ATOM   3394  N6   DA A 165       2.652 212.120  77.233 
ATOM   3395  N1   DA A 165       0.405 212.096  76.671 
ATOM   3396  C2   DA A 165      -0.555 212.349  75.785 
ATOM   3397  N3   DA A 165      -0.457 212.857  74.575 
ATOM   3398  C4   DA A 165       0.830 213.126  74.273 
ATOM   3399  P    DT A 166      -1.613 216.816  69.466 
ATOM   3400  OP1  DT A 166      -2.010 216.592  68.058 
ATOM   3401  OP2  DT A 166      -0.613 217.881  69.697 
ATOM   3402  O5'  DT A 166      -2.914 217.098  70.355 
ATOM   3403  C5'  DT A 166      -3.644 215.982  70.896 
ATOM   3404  C4'  DT A 166      -4.017 216.257  72.340 
ATOM   3405  O4'  DT A 166      -2.978 215.836  73.271 
ATOM   3406  C3'  DT A 166      -4.259 217.723  72.697 
ATOM   3407  O3'  DT A 166      -5.321 217.799  73.640 
ATOM   3408  C2'  DT A 166      -2.968 218.174  73.380 
ATOM   3409  C1'  DT A 166      -2.738 216.897  74.183 
ATOM   3410  N1   DT A 166      -1.348 216.756  74.700 
ATOM   3411  C2   DT A 166      -1.194 216.147  75.922 
ATOM   3412  O2   DT A 166      -2.133 215.729  76.577 
ATOM   3413  N3   DT A 166       0.108 216.036  76.369 
ATOM   3414  C4   DT A 166       1.240 216.472  75.712 
ATOM   3415  O4   DT A 166       2.355 216.316  76.213 
ATOM   3416  C5   DT A 166       0.976 217.098  74.437 
ATOM   3417  C7   DT A 166       2.155 217.602  73.656 
ATOM   3418  C6   DT A 166      -0.280 217.220  73.979 
ATOM   3419  P    DA A 167      -6.388 218.984  73.515 
ATOM   3420  OP1  DA A 167      -7.430 218.610  72.531 
ATOM   3421  OP2  DA A 167      -5.684 220.261  73.261 
ATOM   3422  O5'  DA A 167      -7.017 219.000  74.986 
ATOM   3423  C5'  DA A 167      -7.071 217.772  75.735 
ATOM   3424  C4'  DA A 167      -6.644 218.021  77.168 
ATOM   3425  O4'  DA A 167      -5.205 217.894  77.349 
ATOM   3426  C3'  DA A 167      -6.965 219.407  77.727 
ATOM   3427  O3'  DA A 167      -7.325 219.279  79.097 
ATOM   3428  C2'  DA A 167      -5.645 220.173  77.642 
ATOM   3429  C1'  DA A 167      -4.744 219.022  78.076 
ATOM   3430  N9   DA A 167      -3.306 219.229  77.746 
ATOM   3431  C8   DA A 167      -2.768 219.862  76.662 
ATOM   3432  N7   DA A 167      -1.470 219.881  76.657 
ATOM   3433  C5   DA A 167      -1.121 219.212  77.822 
ATOM   3434  C6   DA A 167       0.121 218.895  78.395 
ATOM   3435  N6   DA A 167       1.297 219.227  77.845 
ATOM   3436  N1   DA A 167       0.110 218.222  79.561 
ATOM   3437  C2   DA A 167      -1.062 217.894  80.104 
ATOM   3438  N3   DA A 167      -2.277 218.135  79.662 
ATOM   3439  C4   DA A 167      -2.238 218.810  78.495 
ATOM   3440  P    DG A 168      -8.516 220.179  79.674 
ATOM   3441  OP1  DG A 168      -9.815 219.531  79.382 
ATOM   3442  OP2  DG A 168      -8.363 221.570  79.195 
ATOM   3443  O5'  DG A 168      -8.226 220.118  81.246 
ATOM   3444  C5'  DG A 168      -7.593 218.946  81.795 
ATOM   3445  C4'  DG A 168      -6.520 219.352  82.785 
ATOM   3446  O4'  DG A 168      -5.228 219.569  82.147 
ATOM   3447  C3'  DG A 168      -6.776 220.652  83.548 
ATOM   3448  O3'  DG A 168      -6.291 220.508  84.878 
ATOM   3449  C2'  DG A 168      -5.921 221.697  82.831 
ATOM   3450  C1'  DG A 168      -4.704 220.806  82.605 
ATOM   3451  N9   DG A 168      -3.767 221.323  81.570 
ATOM   3452  C8   DG A 168      -4.043 222.020  80.413 
ATOM   3453  N7   DG A 168      -2.981 222.333  79.712 
ATOM   3454  C5   DG A 168      -1.926 221.807  80.457 
ATOM   3455  C6   DG A 168      -0.530 221.830  80.204 
ATOM   3456  O6   DG A 168       0.073 222.326  79.257 
ATOM   3457  N1   DG A 168       0.185 221.178  81.219 
ATOM   3458  C2   DG A 168      -0.377 220.582  82.331 
ATOM   3459  N2   DG A 168       0.477 220.011  83.185 
ATOM   3460  N3   DG A 168      -1.687 220.561  82.566 
ATOM   3461  C4   DG A 168      -2.394 221.189  81.592 
ATOM   3462  P    DA A 169      -7.137 221.135  86.084 
ATOM   3463  OP1  DA A 169      -8.206 220.193  86.484 
ATOM   3464  OP2  DA A 169      -7.578 222.501  85.722 
ATOM   3465  O5'  DA A 169      -6.031 221.216  87.237 
ATOM   3466  C5'  DA A 169      -4.965 220.248  87.249 
ATOM   3467  C4'  DA A 169      -3.644 220.936  87.534 
ATOM   3468  O4'  DA A 169      -2.995 221.414  86.322 
ATOM   3469  C3'  DA A 169      -3.718 222.175  88.426 
ATOM   3470  O3'  DA A 169      -2.570 222.208  89.264 
ATOM   3471  C2'  DA A 169      -3.646 223.354  87.457 
ATOM   3472  C1'  DA A 169      -2.590 222.758  86.531 
ATOM   3473  N9   DA A 169      -2.508 223.429  85.204 
ATOM   3474  C8   DA A 169      -3.518 223.978  84.468 
ATOM   3475  N7   DA A 169      -3.128 224.494  83.343 
ATOM   3476  C5   DA A 169      -1.758 224.271  83.331 
ATOM   3477  C6   DA A 169      -0.755 224.584  82.398 
ATOM   3478  N6   DA A 169      -0.993 225.220  81.243 
ATOM   3479  N1   DA A 169       0.506 224.219  82.698 
ATOM   3480  C2   DA A 169       0.735 223.586  83.848 
ATOM   3481  N3   DA A 169      -0.115 223.242  84.791 
ATOM   3482  C4   DA A 169      -1.369 223.619  84.467 
ATOM   3483  P    DT A 170      -2.732 222.679  90.786 
ATOM   3484  OP1  DT A 170      -3.174 221.535  91.614 
ATOM   3485  OP2  DT A 170      -3.583 223.888  90.842 
ATOM   3486  O5'  DT A 170      -1.225 223.065  91.160 
ATOM   3487  C5'  DT A 170      -0.144 222.370  90.509 
ATOM   3488  C4'  DT A 170       0.930 223.356  90.094 
ATOM   3489  O4'  DT A 170       0.690 223.914  88.771 
ATOM   3490  C3'  DT A 170       1.087 224.585  90.990 
ATOM   3491  O3'  DT A 170       2.467 224.920  91.073 
ATOM   3492  C2'  DT A 170       0.360 225.703  90.244 
ATOM   3493  C1'  DT A 170       0.839 225.324  88.846 
ATOM   3494  N1   DT A 170       0.035 225.933  87.750 
ATOM   3495  C2   DT A 170       0.704 226.281  86.601 
ATOM   3496  O2   DT A 170       1.902 226.111  86.455 
ATOM   3497  N3   DT A 170      -0.074 226.844  85.609 
ATOM   3498  C4   DT A 170      -1.432 227.081  85.668 
ATOM   3499  O4   DT A 170      -2.021 227.592  84.714 
ATOM   3500  C5   DT A 170      -2.046 226.683  86.913 
ATOM   3501  C7   DT A 170      -3.522 226.906  87.062 
ATOM   3502  C6   DT A 170      -1.312 226.133  87.895 
ATOM   3503  P    DT A 171       3.062 225.410  92.476 
ATOM   3504  OP1  DT A 171       3.406 224.235  93.307 
ATOM   3505  OP2  DT A 171       2.141 226.392  93.090 
ATOM   3506  O5'  DT A 171       4.402 226.150  92.009 
ATOM   3507  C5'  DT A 171       5.073 225.693  90.819 
ATOM   3508  C4'  DT A 171       5.501 226.880  89.978 
ATOM   3509  O4'  DT A 171       4.463 227.306  89.050 
ATOM   3510  C3'  DT A 171       5.849 228.152  90.751 
ATOM   3511  O3'  DT A 171       6.939 228.799  90.105 
ATOM   3512  C2'  DT A 171       4.611 229.037  90.617 
ATOM   3513  C1'  DT A 171       4.319 228.714  89.155 
ATOM   3514  N1   DT A 171       2.938 229.071  88.727 
ATOM   3515  C2   DT A 171       2.776 229.510  87.436 
ATOM   3516  O2   DT A 171       3.703 229.614  86.650 
ATOM   3517  N3   DT A 171       1.482 229.833  87.074 
ATOM   3518  C4   DT A 171       0.365 229.753  87.880 
ATOM   3519  O4   DT A 171      -0.744 230.070  87.444 
ATOM   3520  C5   DT A 171       0.633 229.282  89.217 
ATOM   3521  C7   DT A 171      -0.529 229.165  90.160 
ATOM   3522  C6   DT A 171       1.882 228.962  89.595 
ATOM   3523  P    DA A 172       8.080 229.478  90.999 
ATOM   3524  OP1  DA A 172       9.067 228.453  91.405 
ATOM   3525  OP2  DA A 172       7.455 230.249  92.097 
ATOM   3526  O5'  DA A 172       8.747 230.484  89.950 
ATOM   3527  C5'  DA A 172       8.741 230.140  88.552 
ATOM   3528  C4'  DA A 172       8.370 231.353  87.721 
ATOM   3529  O4'  DA A 172       6.931 231.485  87.543 
ATOM   3530  C3'  DA A 172       8.796 232.705  88.291 
ATOM   3531  O3'  DA A 172       9.185 233.556  87.219 
ATOM   3532  C2'  DA A 172       7.529 233.274  88.928 
ATOM   3533  C1'  DA A 172       6.565 232.825  87.834 
ATOM   3534  N9   DA A 172       5.136 232.834  88.254 
ATOM   3535  C8   DA A 172       4.611 232.555  89.483 
ATOM   3536  N7   DA A 172       3.318 232.650  89.536 
ATOM   3537  C5   DA A 172       2.958 233.020  88.247 
ATOM   3538  C6   DA A 172       1.714 233.282  87.650 
ATOM   3539  N6   DA A 172       0.547 233.206  88.307 
ATOM   3540  N1   DA A 172       1.711 233.626  86.349 
ATOM   3541  C2   DA A 172       2.873 233.698  85.702 
ATOM   3542  N3   DA A 172       4.089 233.478  86.151 
ATOM   3543  C4   DA A 172       4.064 233.136  87.455 
ATOM   3544  P    DC A 173      10.448 234.519  87.412 
ATOM   3545  OP1  DC A 173      11.692 233.769  87.127 
ATOM   3546  OP2  DC A 173      10.375 235.175  88.736 
ATOM   3547  O5'  DC A 173      10.198 235.602  86.261 
ATOM   3548  C5'  DC A 173       9.504 235.201  85.064 
ATOM   3549  C4'  DC A 173       8.487 236.257  84.677 
ATOM   3550  O4'  DC A 173       7.197 236.046  85.317 
ATOM   3551  C3'  DC A 173       8.849 237.696  85.043 
ATOM   3552  O3'  DC A 173       8.394 238.562  84.011 
ATOM   3553  C2'  DC A 173       8.046 237.987  86.311 
ATOM   3554  C1'  DC A 173       6.768 237.278  85.877 
ATOM   3555  N1   DC A 173       5.838 236.977  87.001 
ATOM   3556  C2   DC A 173       4.471 237.036  86.747 
ATOM   3557  O2   DC A 173       4.088 237.333  85.609 
ATOM   3558  N3   DC A 173       3.606 236.766  87.759 
ATOM   3559  C4   DC A 173       4.061 236.448  88.977 
ATOM   3560  N4   DC A 173       3.178 236.193  89.931 
ATOM   3561  C5   DC A 173       5.464 236.382  89.260 
ATOM   3562  C6   DC A 173       6.311 236.656  88.236 
ATOM   3563  P    DT A 174       9.311 239.799  83.574 
ATOM   3564  OP1  DT A 174      10.325 239.343  82.598 
ATOM   3565  OP2  DT A 174       9.831 240.481  84.780 
ATOM   3566  O5'  DT A 174       8.244 240.741  82.843 
ATOM   3567  C5'  DT A 174       7.118 240.136  82.181 
ATOM   3568  C4'  DT A 174       5.854 240.910  82.500 
ATOM   3569  O4'  DT A 174       5.204 240.437  83.714 
ATOM   3570  C3'  DT A 174       6.033 242.409  82.737 
ATOM   3571  O3'  DT A 174       4.912 243.099  82.196 
ATOM   3572  C2'  DT A 174       6.012 242.565  84.258 
ATOM   3573  C1'  DT A 174       4.894 241.562  84.522 
ATOM   3574  N1   DT A 174       4.821 241.107  85.939 
ATOM   3575  C2   DT A 174       3.572 240.846  86.448 
ATOM   3576  O2   DT A 174       2.550 240.971  85.796 
ATOM   3577  N3   DT A 174       3.544 240.427  87.765 
ATOM   3578  C4   DT A 174       4.634 240.253  88.592 
ATOM   3579  O4   DT A 174       4.484 239.873  89.756 
ATOM   3580  C5   DT A 174       5.901 240.552  87.968 
ATOM   3581  C7   DT A 174       7.140 240.389  88.799 
ATOM   3582  C6   DT A 174       5.958 240.961  86.690 
ATOM   3583  P    DC A 175       5.147 244.492  81.444 
ATOM   3584  OP1  DC A 175       5.535 244.237  80.038 
ATOM   3585  OP2  DC A 175       6.077 245.330  82.232 
ATOM   3586  O5'  DC A 175       3.680 245.128  81.491 
ATOM   3587  C5'  DC A 175       2.539 244.250  81.494 
ATOM   3588  C4'  DC A 175       1.521 244.726  82.511 
ATOM   3589  O4'  DC A 175       1.761 244.173  83.837 
ATOM   3590  C3'  DC A 175       1.470 246.235  82.745 
ATOM   3591  O3'  DC A 175       0.118 246.623  82.960 
ATOM   3592  C2'  DC A 175       2.248 246.453  84.043 
ATOM   3593  C1'  DC A 175       1.707 245.232  84.781 
ATOM   3594  N1   DC A 175       2.519 244.839  85.965 
ATOM   3595  C2   DC A 175       1.850 244.312  87.066 
ATOM   3596  O2   DC A 175       0.619 244.193  87.016 
ATOM   3597  N3   DC A 175       2.572 243.948  88.156 
ATOM   3598  C4   DC A 175       3.903 244.093  88.172 
ATOM   3599  N4   DC A 175       4.563 243.723  89.259 
ATOM   3600  C5   DC A 175       4.612 244.633  87.050 
ATOM   3601  C6   DC A 175       3.871 244.991  85.971 
ATOM   3602  P    DA A 176      -0.406 247.996  82.326 
ATOM   3603  OP1  DA A 176      -0.803 247.773  80.918 
ATOM   3604  OP2  DA A 176       0.594 249.062  82.557 
ATOM   3605  O5'  DA A 176      -1.706 248.279  83.215 
ATOM   3606  C5'  DA A 176      -2.437 247.163  83.756 
ATOM   3607  C4'  DA A 176      -2.809 247.438  85.200 
ATOM   3608  O4'  DA A 176      -1.771 247.017  86.130 
ATOM   3609  C3'  DA A 176      -3.051 248.904  85.556 
ATOM   3610  O3'  DA A 176      -4.113 248.979  86.500 
ATOM   3611  C2'  DA A 176      -1.761 249.355  86.240 
ATOM   3612  C1'  DA A 176      -1.531 248.078  87.042 
ATOM   3613  N9   DA A 176      -0.141 247.937  87.560 
ATOM   3614  C8   DA A 176       1.026 248.339  86.976 
ATOM   3615  N7   DA A 176       2.083 248.076  87.679 
ATOM   3616  C5   DA A 176       1.582 247.452  88.814 
ATOM   3617  C6   DA A 176       2.204 246.924  89.958 
ATOM   3618  N6   DA A 176       3.530 246.942  90.154 
ATOM   3619  N1   DA A 176       1.410 246.375  90.896 
ATOM   3620  C2   DA A 176       0.093 246.359  90.695 
ATOM   3621  N3   DA A 176      -0.596 246.819  89.674 
ATOM   3622  C4   DA A 176       0.221 247.363  88.750 
ATOM   3623  P    DG A 177      -5.181 250.165  86.374 
ATOM   3624  OP1  DG A 177      -6.223 249.791  85.391 
ATOM   3625  OP2  DG A 177      -4.477 251.441  86.121 
ATOM   3626  O5'  DG A 177      -5.810 250.181  87.845 
ATOM   3627  C5'  DG A 177      -5.863 248.953  88.595 
ATOM   3628  C4'  DG A 177      -5.437 249.201  90.028 
ATOM   3629  O4'  DG A 177      -3.997 249.075  90.208 
ATOM   3630  C3'  DG A 177      -5.758 250.587  90.587 
ATOM   3631  O3'  DG A 177      -6.117 250.460  91.957 
ATOM   3632  C2'  DG A 177      -4.437 251.354  90.501 
ATOM   3633  C1'  DG A 177      -3.536 250.203  90.936 
ATOM   3634  N9   DG A 177      -2.099 250.410  90.605 
ATOM   3635  C8   DG A 177      -1.537 251.045  89.519 
ATOM   3636  N7   DG A 177      -0.226 251.057  89.526 
ATOM   3637  C5   DG A 177       0.104 250.382  90.700 
ATOM   3638  C6   DG A 177       1.376 250.078  91.252 
ATOM   3639  O6   DG A 177       2.491 250.346  90.810 
ATOM   3640  N1   DG A 177       1.255 249.378  92.461 
ATOM   3641  C2   DG A 177       0.062 249.020  93.058 
ATOM   3642  N2   DG A 177       0.160 248.354  94.211 
ATOM   3643  N3   DG A 177      -1.130 249.305  92.538 
ATOM   3644  C4   DG A 177      -1.031 249.983  91.366 
ATOM   3645  P    DA A 178      -7.309 251.360  92.533 
ATOM   3646  OP1  DA A 178      -8.607 250.711  92.242 
ATOM   3647  OP2  DA A 178      -7.156 252.751  92.054 
ATOM   3648  O5'  DA A 178      -7.019 251.299  94.106 
ATOM   3649  C5'  DA A 178      -6.386 250.127  94.654 
ATOM   3650  C4'  DA A 178      -5.312 250.533  95.645 
ATOM   3651  O4'  DA A 178      -4.021 250.750  95.007 
ATOM   3652  C3'  DA A 178      -5.568 251.832  96.408 
ATOM   3653  O3'  DA A 178      -5.084 251.689  97.737 
ATOM   3654  C2'  DA A 178      -4.714 252.878  95.690 
ATOM   3655  C1'  DA A 178      -3.497 251.986  95.465 
ATOM   3656  N9   DA A 178      -2.559 252.504  94.430 
ATOM   3657  C8   DA A 178      -2.852 253.193  93.288 
ATOM   3658  N7   DA A 178      -1.810 253.510  92.584 
ATOM   3659  C5   DA A 178      -0.746 252.993  93.311 
ATOM   3660  C6   DA A 178       0.641 252.997  93.092 
ATOM   3661  N6   DA A 178       1.221 253.566  92.025 
ATOM   3662  N1   DA A 178       1.415 252.395  94.014 
ATOM   3663  C2   DA A 178       0.834 251.832  95.071 
ATOM   3664  N3   DA A 178      -0.442 251.765  95.381 
ATOM   3665  C4   DA A 178      -1.195 252.376  94.443 
ATOM   3666  P    DA A 179      -5.930 252.316  98.944 
ATOM   3667  OP1  DA A 179      -6.999 251.373  99.343 
ATOM   3668  OP2  DA A 179      -6.370 253.682  98.582 
ATOM   3669  O5'  DA A 179      -4.824 252.396 100.096 
ATOM   3670  C5'  DA A 179      -3.758 251.429 100.109 
ATOM   3671  C4'  DA A 179      -2.437 252.116 100.394 
ATOM   3672  O4'  DA A 179      -1.788 252.594  99.182 
ATOM   3673  C3'  DA A 179      -2.511 253.356 101.285 
ATOM   3674  O3'  DA A 179      -1.363 253.389 102.124 
ATOM   3675  C2'  DA A 179      -2.438 254.535 100.316 
ATOM   3676  C1'  DA A 179      -1.382 253.939  99.391 
ATOM   3677  N9   DA A 179      -1.301 254.609  98.064 
ATOM   3678  C8   DA A 179      -2.311 255.159  97.327 
ATOM   3679  N7   DA A 179      -1.921 255.675  96.203 
ATOM   3680  C5   DA A 179      -0.551 255.451  96.191 
ATOM   3681  C6   DA A 179       0.452 255.765  95.258 
ATOM   3682  N6   DA A 179       0.215 256.401  94.102 
ATOM   3683  N1   DA A 179       1.713 255.399  95.558 
ATOM   3684  C2   DA A 179       1.942 254.767  96.707 
ATOM   3685  N3   DA A 179       1.092 254.423  97.650 
ATOM   3686  C4   DA A 179      -0.162 254.800  97.326 
ATOM   3687  P    DG A 180      -1.525 253.860 103.645 
ATOM   3688  OP1  DG A 180      -1.967 252.716 104.474 
ATOM   3689  OP2  DG A 180      -2.376 255.069 103.702 
ATOM   3690  O5'  DG A 180      -0.018 254.246 104.019 
ATOM   3691  C5'  DG A 180       1.063 253.551 103.369 
ATOM   3692  C4'  DG A 180       2.137 254.536 102.954 
ATOM   3693  O4'  DG A 180       1.897 255.095 101.630 
ATOM   3694  C3'  DG A 180       2.294 255.765 103.849 
ATOM   3695  O3'  DG A 180       3.674 256.101 103.933 
ATOM   3696  C2'  DG A 180       1.567 256.884 103.103 
ATOM   3697  C1'  DG A 180       2.046 256.504 101.705 
ATOM   3698  N9   DG A 180       1.242 257.114 100.609 
ATOM   3699  C8   DG A 180      -0.107 257.392 100.570 
ATOM   3700  N7   DG A 180      -0.507 257.935  99.446 
ATOM   3701  C5   DG A 180       0.659 258.025  98.688 
ATOM   3702  C6   DG A 180       0.860 258.531  97.377 
ATOM   3703  O6   DG A 180       0.037 259.011  96.603 
ATOM   3704  N1   DG A 180       2.204 258.432  96.992 
ATOM   3705  C2   DG A 180       3.220 257.913  97.770 
ATOM   3706  N2   DG A 180       4.436 257.907  97.219 
ATOM   3707  N3   DG A 180       3.031 257.438  98.999 
ATOM   3708  C4   DG A 180       1.732 257.527  99.389 
ATOM   3709  P    DC A 181       4.269 256.591 105.336 
ATOM   3710  OP1  DC A 181       4.614 255.416 106.167 
ATOM   3711  OP2  DC A 181       3.349 257.573 105.949 
ATOM   3712  O5'  DC A 181       5.609 257.331 104.868 
ATOM   3713  C5'  DC A 181       6.280 256.874 103.679 
ATOM   3714  C4'  DC A 181       6.708 258.061 102.837 
ATOM   3715  O4'  DC A 181       5.670 258.487 101.910 
ATOM   3716  C3'  DC A 181       7.056 259.333 103.610 
ATOM   3717  O3'  DC A 181       8.146 259.980 102.965 
ATOM   3718  C2'  DC A 181       5.818 260.218 103.477 
ATOM   3719  C1'  DC A 181       5.526 259.895 102.015 
ATOM   3720  N1   DC A 181       4.145 260.252 101.587 
ATOM   3721  C2   DC A 181       3.965 260.699 100.280 
ATOM   3722  O2   DC A 181       4.949 260.780  99.537 
ATOM   3723  N3   DC A 181       2.713 261.030  99.871 
ATOM   3724  C4   DC A 181       1.672 260.928 100.708 
ATOM   3725  N4   DC A 181       0.471 261.262 100.260 
ATOM   3726  C5   DC A 181       1.835 260.471 102.055 
ATOM   3727  C6   DC A 181       3.094 260.145 102.446 
ATOM   3728  P    DA A 182       9.287 260.659 103.859 
ATOM   3729  OP1  DA A 182      10.274 259.634 104.265 
ATOM   3730  OP2  DA A 182       8.663 261.430 104.957 
ATOM   3731  O5'  DA A 182       9.955 261.664 102.810 
ATOM   3732  C5'  DA A 182       9.948 261.320 101.411 
ATOM   3733  C4'  DA A 182       9.577 262.534 100.580 
ATOM   3734  O4'  DA A 182       8.138 262.666 100.402 
ATOM   3735  C3'  DA A 182      10.004 263.886 101.151 
ATOM   3736  O3'  DA A 182      10.392 264.736 100.079 
ATOM   3737  C2'  DA A 182       8.736 264.455 101.788 
ATOM   3738  C1'  DA A 182       7.772 264.006 100.694 
ATOM   3739  N9   DA A 182       6.343 264.015 101.113 
ATOM   3740  C8   DA A 182       5.818 263.735 102.342 
ATOM   3741  N7   DA A 182       4.526 263.830 102.395 
ATOM   3742  C5   DA A 182       4.165 264.201 101.107 
ATOM   3743  C6   DA A 182       2.921 264.462 100.510 
ATOM   3744  N6   DA A 182       1.754 264.387 101.167 
ATOM   3745  N1   DA A 182       2.918 264.807  99.208 
ATOM   3746  C2   DA A 182       4.081 264.879  98.561 
ATOM   3747  N3   DA A 182       5.296 264.659  99.011 
ATOM   3748  C4   DA A 182       5.271 264.317 100.315 
ATOM   3749  P    DG A 183      11.655 265.700 100.271 
ATOM   3750  OP1  DG A 183      12.900 264.950  99.987 
ATOM   3751  OP2  DG A 183      11.582 266.356 101.596 
ATOM   3752  O5'  DG A 183      11.405 266.783  99.121 
ATOM   3753  C5'  DG A 183      10.711 266.382  97.924 
ATOM   3754  C4'  DG A 183       9.694 267.438  97.536 
ATOM   3755  O4'  DG A 183       8.404 267.227  98.177 
ATOM   3756  C3'  DG A 183      10.056 268.877  97.903 
ATOM   3757  O3'  DG A 183       9.601 269.743  96.871 
ATOM   3758  C2'  DG A 183       9.253 269.167  99.170 
ATOM   3759  C1'  DG A 183       7.975 268.459  98.736 
ATOM   3760  N9   DG A 183       7.045 268.157  99.861 
ATOM   3761  C8   DG A 183       7.336 267.818 101.164 
ATOM   3762  N7   DG A 183       6.279 267.615 101.912 
ATOM   3763  C5   DG A 183       5.211 267.837 101.042 
ATOM   3764  C6   DG A 183       3.813 267.768 101.276 
ATOM   3765  O6   DG A 183       3.218 267.492 102.314 
ATOM   3766  N1   DG A 183       3.085 268.069 100.116 
ATOM   3767  C2   DG A 183       3.637 268.394  98.892 
ATOM   3768  N2   DG A 183       2.770 268.647  97.907 
ATOM   3769  N3   DG A 183       4.948 268.458  98.673 
ATOM   3770  C4   DG A 183       5.669 268.169  99.789 
ATOM   3771  P    DA A 184      10.518 270.980  96.434 
ATOM   3772  OP1  DA A 184      11.533 270.524  95.457 
ATOM   3773  OP2  DA A 184      11.039 271.662  97.640 
ATOM   3774  O5'  DA A 184       9.451 271.921  95.702 
ATOM   3775  C5'  DA A 184       8.325 271.317  95.040 
ATOM   3776  C4'  DA A 184       7.061 272.091  95.359 
ATOM   3777  O4'  DA A 184       6.411 271.618  96.574 
ATOM   3778  C3'  DA A 184       7.240 273.590  95.596 
ATOM   3779  O3'  DA A 184       6.119 274.280  95.056 
ATOM   3780  C2'  DA A 184       7.219 273.746  97.117 
ATOM   3781  C1'  DA A 184       6.101 272.743  97.382 
ATOM   3782  N9   DA A 184       6.028 272.288  98.799 
ATOM   3783  C8   DA A 184       7.052 272.091  99.681 
ATOM   3784  N7   DA A 184       6.666 271.690 100.852 
ATOM   3785  C5   DA A 184       5.284 271.614 100.741 
ATOM   3786  C6   DA A 184       4.280 271.245 101.651 
ATOM   3787  N6   DA A 184       4.527 270.866 102.913 
ATOM   3788  N1   DA A 184       3.006 271.282 101.215 
ATOM   3789  C2   DA A 184       2.768 271.659  99.961 
ATOM   3790  N3   DA A 184       3.618 272.023  99.026 
ATOM   3791  C4   DA A 184       4.884 271.979  99.488 
ATOM   3792  P    DA A 185       6.355 275.673  94.304 
ATOM   3793  OP1  DA A 185       6.743 275.418  92.898 
ATOM   3794  OP2  DA A 185       7.284 276.511  95.092 
ATOM   3795  O5'  DA A 185       4.887 276.309  94.351 
ATOM   3796  C5'  DA A 185       3.746 275.431  94.353 
ATOM   3797  C4'  DA A 185       2.728 275.907  95.371 
ATOM   3798  O4'  DA A 185       2.969 275.354  96.697 
ATOM   3799  C3'  DA A 185       2.677 277.416  95.605 
ATOM   3800  O3'  DA A 185       1.325 277.803  95.819 
ATOM   3801  C2'  DA A 185       3.455 277.634  96.902 
ATOM   3802  C1'  DA A 185       2.914 276.413  97.640 
ATOM   3803  N9   DA A 185       3.726 276.020  98.824 
ATOM   3804  C8   DA A 185       5.080 276.105  98.992 
ATOM   3805  N7   DA A 185       5.493 275.680 100.145 
ATOM   3806  C5   DA A 185       4.331 275.283 100.792 
ATOM   3807  C6   DA A 185       4.095 274.735 102.064 
ATOM   3808  N6   DA A 185       5.066 274.482 102.953 
ATOM   3809  N1   DA A 185       2.819 274.457 102.390 
ATOM   3810  C2   DA A 185       1.859 274.711 101.504 
ATOM   3811  N3   DA A 185       1.958 275.218 100.294 
ATOM   3812  C4   DA A 185       3.244 275.487  99.992 
ATOM   3813  P    DC A 186       0.802 279.177  95.185 
ATOM   3814  OP1  DC A 186       0.404 278.954  93.777 
ATOM   3815  OP2  DC A 186       1.801 280.243  95.416 
ATOM   3816  O5'  DC A 186      -0.499 279.459  96.074 
ATOM   3817  C5'  DC A 186      -1.230 278.344  96.615 
ATOM   3818  C4'  DC A 186      -1.602 278.618  98.059 
ATOM   3819  O4'  DC A 186      -0.564 278.198  98.990 
ATOM   3820  C3'  DC A 186      -1.844 280.085  98.416 
ATOM   3821  O3'  DC A 186      -2.906 280.160  99.360 
ATOM   3822  C2'  DC A 186      -0.554 280.536  99.099 
ATOM   3823  C1'  DC A 186      -0.323 279.258  99.902 
ATOM   3824  N1   DC A 186       1.066 279.118 100.419 
ATOM   3825  C2   DC A 186       1.239 278.502 101.657 
ATOM   3826  O2   DC A 186       0.242 278.102 102.267 
ATOM   3827  N3   DC A 186       2.499 278.366 102.146 
ATOM   3828  C4   DC A 186       3.553 278.813 101.452 
ATOM   3829  N4   DC A 186       4.760 278.656 101.973 
ATOM   3830  C5   DC A 186       3.396 279.450 100.179 
ATOM   3831  C6   DC A 186       2.130 279.577  99.706 
ATOM   3832  P    DA A 187      -3.974 281.345  99.234 
ATOM   3833  OP1  DA A 187      -5.016 280.972  98.251 
ATOM   3834  OP2  DA A 187      -3.270 282.622  98.980 
ATOM   3835  O5'  DA A 187      -4.603 281.362 100.705 
ATOM   3836  C5'  DA A 187      -4.656 280.133 101.455 
ATOM   3837  C4'  DA A 187      -4.230 280.382 102.887 
ATOM   3838  O4'  DA A 187      -2.790 280.255 103.068 
ATOM   3839  C3'  DA A 187      -4.550 281.768 103.446 
ATOM   3840  O3'  DA A 187      -4.910 281.640 104.816 
ATOM   3841  C2'  DA A 187      -3.230 282.535 103.361 
ATOM   3842  C1'  DA A 187      -2.329 281.383 103.795 
ATOM   3843  N9   DA A 187      -0.891 281.591 103.465 
ATOM   3844  C8   DA A 187      -0.353 282.224 102.381 
ATOM   3845  N7   DA A 187       0.944 282.243 102.376 
ATOM   3846  C5   DA A 187       1.293 281.573 103.541 
ATOM   3847  C6   DA A 187       2.536 281.256 104.114 
ATOM   3848  N6   DA A 187       3.712 281.588 103.564 
ATOM   3849  N1   DA A 187       2.525 280.583 105.280 
ATOM   3850  C2   DA A 187       1.353 280.255 105.823 
ATOM   3851  N3   DA A 187       0.138 280.496 105.382 
ATOM   3852  C4   DA A 187       0.176 281.171 104.214 
ATOM   3853  P    DG A 188      -6.102 282.541 105.393 
ATOM   3854  OP1  DG A 188      -7.400 281.892 105.101 
ATOM   3855  OP2  DG A 188      -5.949 283.932 104.914 
ATOM   3856  O5'  DG A 188      -5.812 282.480 106.965 
ATOM   3857  C5'  DG A 188      -5.179 281.308 107.514 
ATOM   3858  C4'  DG A 188      -4.105 281.714 108.504 
ATOM   3859  O4'  DG A 188      -2.814 281.930 107.866 
ATOM   3860  C3'  DG A 188      -4.361 283.013 109.267 
ATOM   3861  O3'  DG A 188      -3.877 282.869 110.597 
ATOM   3862  C2'  DG A 188      -3.507 284.059 108.550 
ATOM   3863  C1'  DG A 188      -2.289 283.167 108.325 
ATOM   3864  N9   DG A 188      -1.352 283.684 107.289 
ATOM   3865  C8   DG A 188      -1.629 284.381 106.132 
ATOM   3866  N7   DG A 188      -0.566 284.694 105.431 
ATOM   3867  C5   DG A 188       0.489 284.169 106.176 
ATOM   3868  C6   DG A 188       1.885 284.192 105.923 
ATOM   3869  O6   DG A 188       2.488 284.688 104.976 
ATOM   3870  N1   DG A 188       2.599 283.540 106.938 
ATOM   3871  C2   DG A 188       2.038 282.944 108.050 
ATOM   3872  N2   DG A 188       2.891 282.373 108.904 
ATOM   3873  N3   DG A 188       0.727 282.922 108.285 
ATOM   3874  C4   DG A 188       0.021 283.551 107.311 
ATOM   3875  P    DA A 189      -4.723 283.497 111.803 
ATOM   3876  OP1  DA A 189      -5.792 282.554 112.203 
ATOM   3877  OP2  DA A 189      -5.163 284.862 111.441 
ATOM   3878  O5'  DA A 189      -3.617 283.577 112.956 
ATOM   3879  C5'  DA A 189      -2.550 282.609 112.969 
ATOM   3880  C4'  DA A 189      -1.230 283.297 113.253 
ATOM   3881  O4'  DA A 189      -0.580 283.775 112.041 
ATOM   3882  C3'  DA A 189      -1.304 284.536 114.145 
ATOM   3883  O3'  DA A 189      -0.155 284.569 114.984 
ATOM   3884  C2'  DA A 189      -1.231 285.716 113.176 
ATOM   3885  C1'  DA A 189      -0.175 285.119 112.250 
ATOM   3886  N9   DA A 189      -0.093 285.790 110.923 
ATOM   3887  C8   DA A 189      -1.103 286.340 110.187 
ATOM   3888  N7   DA A 189      -0.713 286.855 109.062 
ATOM   3889  C5   DA A 189       0.657 286.632 109.050 
ATOM   3890  C6   DA A 189       1.660 286.945 108.117 
ATOM   3891  N6   DA A 189       1.422 287.582 106.962 
ATOM   3892  N1   DA A 189       2.920 286.580 108.418 
ATOM   3893  C2   DA A 189       3.150 285.948 109.567 
ATOM   3894  N3   DA A 189       2.300 285.604 110.510 
ATOM   3895  C4   DA A 189       1.046 285.981 110.186 
ATOM   3896  P    DG A 190      -0.318 285.040 116.505 
ATOM   3897  OP1  DG A 190      -0.759 283.896 117.333 
ATOM   3898  OP2  DG A 190      -1.169 286.249 116.561 
ATOM   3899  O5'  DG A 190       1.190 285.426 116.879 
ATOM   3900  C5'  DG A 190       2.270 284.732 116.228 
ATOM   3901  C4'  DG A 190       3.344 285.717 115.814 
ATOM   3902  O4'  DG A 190       3.104 286.276 114.490 
ATOM   3903  C3'  DG A 190       3.502 286.946 116.709 
ATOM   3904  O3'  DG A 190       4.881 287.281 116.792 
ATOM   3905  C2'  DG A 190       2.774 288.064 115.963 
ATOM   3906  C1'  DG A 190       3.254 287.685 114.565 
ATOM   3907  N9   DG A 190       2.449 288.295 113.469 
ATOM   3908  C8   DG A 190       1.100 288.572 113.429 
ATOM   3909  N7   DG A 190       0.700 289.116 112.306 
ATOM   3910  C5   DG A 190       1.866 289.206 111.548 
ATOM   3911  C6   DG A 190       2.067 289.712 110.237 
ATOM   3912  O6   DG A 190       1.244 290.192 109.463 
ATOM   3913  N1   DG A 190       3.411 289.613 109.851 
ATOM   3914  C2   DG A 190       4.427 289.094 110.629 
ATOM   3915  N2   DG A 190       5.644 289.088 110.078 
ATOM   3916  N3   DG A 190       4.238 288.619 111.859 
ATOM   3917  C4   DG A 190       2.939 288.708 112.248 
ATOM   3918  P    DT A 191       5.476 287.772 118.196 
ATOM   3919  OP1  DT A 191       5.821 286.596 119.026 
ATOM   3920  OP2  DT A 191       4.556 288.754 118.809 
ATOM   3921  O5'  DT A 191       6.817 288.511 117.728 
ATOM   3922  C5'  DT A 191       7.487 288.055 116.538 
ATOM   3923  C4'  DT A 191       7.915 289.241 115.697 
ATOM   3924  O4'  DT A 191       6.877 289.668 114.769 
ATOM   3925  C3'  DT A 191       8.264 290.513 116.470 
ATOM   3926  O3'  DT A 191       9.353 291.161 115.824 
ATOM   3927  C2'  DT A 191       7.025 291.399 116.336 
ATOM   3928  C1'  DT A 191       6.733 291.076 114.875 
ATOM   3929  N1   DT A 191       5.352 291.432 114.446 
ATOM   3930  C2   DT A 191       5.191 291.872 113.155 
ATOM   3931  O2   DT A 191       6.117 291.976 112.369 
ATOM   3932  N3   DT A 191       3.897 292.194 112.794 
ATOM   3933  C4   DT A 191       2.779 292.114 113.599 
ATOM   3934  O4   DT A 191       1.670 292.431 113.163 
ATOM   3935  C5   DT A 191       3.048 291.643 114.937 
ATOM   3936  C7   DT A 191       1.886 291.527 115.879 
ATOM   3937  C6   DT A 191       4.297 291.323 115.314 
ATOM   3938  P    DG A 192      10.494 291.840 116.719 
ATOM   3939  OP1  DG A 192      11.481 290.815 117.124 
ATOM   3940  OP2  DG A 192       9.870 292.610 117.816 
ATOM   3941  O5'  DG A 192      11.162 292.845 115.669 
ATOM   3942  C5'  DG A 192      11.155 292.501 114.271 
ATOM   3943  C4'  DG A 192      10.784 293.714 113.440 
ATOM   3944  O4'  DG A 192       9.345 293.847 113.262 
ATOM   3945  C3'  DG A 192      11.211 295.067 114.011 
ATOM   3946  O3'  DG A 192      11.600 295.917 112.938 
ATOM   3947  C2'  DG A 192       9.944 295.636 114.647 
ATOM   3948  C1'  DG A 192       8.980 295.187 113.553 
ATOM   3949  N9   DG A 192       7.550 295.196 113.973 
ATOM   3950  C8   DG A 192       7.003 294.917 115.206 
ATOM   3951  N7   DG A 192       5.697 295.017 115.245 
ATOM   3952  C5   DG A 192       5.354 295.388 113.946 
ATOM   3953  C6   DG A 192       4.081 295.646 113.375 
ATOM   3954  O6   DG A 192       2.975 295.598 113.907 
ATOM   3955  N1   DG A 192       4.187 295.994 112.021 
ATOM   3956  C2   DG A 192       5.370 296.082 111.313 
ATOM   3957  N2   DG A 192       5.259 296.429 110.029 
ATOM   3958  N3   DG A 192       6.564 295.839 111.849 
ATOM   3959  C4   DG A 192       6.478 295.500 113.162 
ATOM   3960  P    DA A 193      12.863 296.881 113.131 
ATOM   3961  OP1  DA A 193      14.107 296.130 112.847 
ATOM   3962  OP2  DA A 193      12.789 297.537 114.455 
ATOM   3963  O5'  DA A 193      12.612 297.963 111.981 
ATOM   3964  C5'  DA A 193      11.918 297.563 110.783 
ATOM   3965  C4'  DA A 193      10.901 298.618 110.396 
ATOM   3966  O4'  DA A 193       9.611 298.407 111.036 
ATOM   3967  C3'  DA A 193      11.263 300.057 110.762 
ATOM   3968  O3'  DA A 193      10.808 300.924 109.730 
ATOM   3969  C2'  DA A 193      10.461 300.348 112.030 
ATOM   3970  C1'  DA A 193       9.182 299.639 111.596 
ATOM   3971  N9   DA A 193       8.253 299.338 112.721 
ATOM   3972  C8   DA A 193       8.559 299.002 114.008 
ATOM   3973  N7   DA A 193       7.521 298.800 114.758 
ATOM   3974  C5   DA A 193       6.446 299.016 113.909 
ATOM   3975  C6   DA A 193       5.056 298.957 114.105 
ATOM   3976  N6   DA A 193       4.487 298.646 115.278 
ATOM   3977  N1   DA A 193       4.269 299.231 113.047 
ATOM   3978  C2   DA A 193       4.840 299.539 111.884 
ATOM   3979  N3   DA A 193       6.118 299.626 111.583 
ATOM   3980  C4   DA A 193       6.884 299.347 112.658 
ATOM   3981  P    DT A 194      11.725 302.161 109.293 
ATOM   3982  OP1  DT A 194      12.740 301.705 108.317 
ATOM   3983  OP2  DT A 194      12.246 302.842 110.499 
ATOM   3984  O5'  DT A 194      10.659 303.102 108.562 
ATOM   3985  C5'  DT A 194       9.532 302.498 107.900 
ATOM   3986  C4'  DT A 194       8.268 303.271 108.219 
ATOM   3987  O4'  DT A 194       7.618 302.799 109.433 
ATOM   3988  C3'  DT A 194       8.447 304.771 108.456 
ATOM   3989  O3'  DT A 194       7.327 305.460 107.915 
ATOM   3990  C2'  DT A 194       8.427 304.927 109.977 
ATOM   3991  C1'  DT A 194       7.308 303.923 110.242 
ATOM   3992  N1   DT A 194       7.235 303.469 111.659 
ATOM   3993  C2   DT A 194       5.987 303.207 112.168 
ATOM   3994  O2   DT A 194       4.965 303.332 111.515 
ATOM   3995  N3   DT A 194       5.958 302.789 113.485 
ATOM   3996  C4   DT A 194       7.049 302.614 114.312 
ATOM   3997  O4   DT A 194       6.898 302.235 115.475 
ATOM   3998  C5   DT A 194       8.315 302.914 113.688 
ATOM   3999  C7   DT A 194       9.554 302.750 114.518 
ATOM   4000  C6   DT A 194       8.372 303.323 112.409 
ATOM   4001  P    DG A 195       7.562 306.853 107.163 
ATOM   4002  OP1  DG A 195       7.950 306.599 105.757 
ATOM   4003  OP2  DG A 195       8.492 307.692 107.951 
ATOM   4004  O5'  DG A 195       6.094 307.489 107.210 
ATOM   4005  C5'  DG A 195       4.953 306.611 107.213 
ATOM   4006  C4'  DG A 195       3.936 307.087 108.230 
ATOM   4007  O4'  DG A 195       4.176 306.534 109.556 
ATOM   4008  C3'  DG A 195       3.884 308.597 108.464 
ATOM   4009  O3'  DG A 195       2.532 308.984 108.679 
ATOM   4010  C2'  DG A 195       4.663 308.814 109.762 
ATOM   4011  C1'  DG A 195       4.121 307.593 110.500 
ATOM   4012  N9   DG A 195       4.934 307.200 111.684 
ATOM   4013  C8   DG A 195       6.297 307.280 111.870 
ATOM   4014  N7   DG A 195       6.702 306.847 113.040 
ATOM   4015  C5   DG A 195       5.524 306.453 113.673 
ATOM   4016  C6   DG A 195       5.321 305.902 114.965 
ATOM   4017  O6   DG A 195       6.153 305.641 115.830 
ATOM   4018  N1   DG A 195       3.963 305.649 115.206 
ATOM   4019  C2   DG A 195       2.937 305.896 114.316 
ATOM   4020  N2   DG A 195       1.709 305.585 114.736 
ATOM   4021  N3   DG A 195       3.128 306.414 113.104 
ATOM   4022  C4   DG A 195       4.439 306.665 112.855 
ATOM   4023  P    DA A 196       2.009 310.358 108.045 
ATOM   4024  OP1  DA A 196       1.611 310.135 106.637 
ATOM   4025  OP2  DA A 196       3.009 311.423 108.276 
ATOM   4026  O5'  DA A 196       0.708 310.640 108.934 
ATOM   4027  C5'  DA A 196      -0.023 309.524 109.475 
ATOM   4028  C4'  DA A 196      -0.395 309.799 110.919 
ATOM   4029  O4'  DA A 196       0.643 309.379 111.849 
ATOM   4030  C3'  DA A 196      -0.637 311.266 111.276 
ATOM   4031  O3'  DA A 196      -1.699 311.341 112.219 
ATOM   4032  C2'  DA A 196       0.654 311.716 111.959 
ATOM   4033  C1'  DA A 196       0.884 310.439 112.762 
ATOM   4034  N9   DA A 196       2.274 310.299 113.279 
ATOM   4035  C8   DA A 196       3.440 310.701 112.695 
ATOM   4036  N7   DA A 196       4.497 310.437 113.398 
ATOM   4037  C5   DA A 196       3.996 309.813 114.533 
ATOM   4038  C6   DA A 196       4.618 309.285 115.677 
ATOM   4039  N6   DA A 196       5.944 309.303 115.873 
ATOM   4040  N1   DA A 196       3.825 308.736 116.615 
ATOM   4041  C2   DA A 196       2.507 308.720 116.414 
ATOM   4042  N3   DA A 196       1.818 309.180 115.394 
ATOM   4043  C4   DA A 196       2.635 309.725 114.469 
ATOM   4044  P    DA A 197      -2.766 312.526 112.093 
ATOM   4045  OP1  DA A 197      -3.808 312.153 111.110 
ATOM   4046  OP2  DA A 197      -2.063 313.803 111.840 
ATOM   4047  O5'  DA A 197      -3.396 312.542 113.564 
ATOM   4048  C5'  DA A 197      -3.449 311.314 114.314 
ATOM   4049  C4'  DA A 197      -3.023 311.563 115.747 
ATOM   4050  O4'  DA A 197      -1.583 311.436 115.928 
ATOM   4051  C3'  DA A 197      -3.343 312.949 116.306 
ATOM   4052  O3'  DA A 197      -3.703 312.821 117.676 
ATOM   4053  C2'  DA A 197      -2.023 313.716 116.221 
ATOM   4054  C1'  DA A 197      -1.122 312.564 116.655 
ATOM   4055  N9   DA A 197       0.316 312.771 116.325 
ATOM   4056  C8   DA A 197       0.854 313.404 115.241 
ATOM   4057  N7   DA A 197       2.151 313.423 115.235 
ATOM   4058  C5   DA A 197       2.500 312.754 116.401 
ATOM   4059  C6   DA A 197       3.743 312.437 116.974 
ATOM   4060  N6   DA A 197       4.919 312.769 116.424 
ATOM   4061  N1   DA A 197       3.732 311.764 118.140 
ATOM   4062  C2   DA A 197       2.560 311.436 118.682 
ATOM   4063  N3   DA A 197       1.345 311.677 118.241 
ATOM   4064  C4   DA A 197       1.383 312.352 117.074 
ATOM   4065  P    DC A 198      -4.895 313.722 118.252 
ATOM   4066  OP1  DC A 198      -6.193 313.073 117.961 
ATOM   4067  OP2  DC A 198      -4.742 315.113 117.773 
ATOM   4068  O5'  DC A 198      -4.604 313.660 119.825 
ATOM   4069  C5'  DC A 198      -3.971 312.488 120.374 
ATOM   4070  C4'  DC A 198      -2.898 312.895 121.364 
ATOM   4071  O4'  DC A 198      -1.606 313.111 120.726 
ATOM   4072  C3'  DC A 198      -3.154 314.194 122.127 
ATOM   4073  O3'  DC A 198      -2.670 314.050 123.457 
ATOM   4074  C2'  DC A 198      -2.300 315.239 121.409 
ATOM   4075  C1'  DC A 198      -1.082 314.348 121.184 
ATOM   4076  N1   DC A 198      -0.145 314.865 120.149 
ATOM   4077  C2   DC A 198       1.217 314.638 120.334 
ATOM   4078  O2   DC A 198       1.587 314.021 121.340 
ATOM   4079  N3   DC A 198       2.088 315.102 119.402 
ATOM   4080  C4   DC A 198       1.647 315.765 118.325 
ATOM   4081  N4   DC A 198       2.537 316.198 117.445 
ATOM   4082  C5   DC A 198       0.251 316.010 118.117 
ATOM   4083  C6   DC A 198      -0.604 315.539 119.060 
ATOM   4084  P    DA A 199      -3.516 314.678 124.663 
ATOM   4085  OP1  DA A 199      -4.584 313.735 125.062 
ATOM   4086  OP2  DA A 199      -3.956 316.043 124.301 
ATOM   4087  O5'  DA A 199      -2.409 314.758 125.816 
ATOM   4088  C5'  DA A 199      -1.343 313.790 125.828 
ATOM   4089  C4'  DA A 199      -0.022 314.478 126.113 
ATOM   4090  O4'  DA A 199       0.627 314.956 124.901 
ATOM   4091  C3'  DA A 199      -0.097 315.717 127.005 
ATOM   4092  O3'  DA A 199       1.052 315.750 127.843 
ATOM   4093  C2'  DA A 199      -0.024 316.897 126.035 
ATOM   4094  C1'  DA A 199       1.032 316.300 125.110 
ATOM   4095  N9   DA A 199       1.114 316.971 123.783 
ATOM   4096  C8   DA A 199       0.104 317.520 123.046 
ATOM   4097  N7   DA A 199       0.494 318.036 121.922 
ATOM   4098  C5   DA A 199       1.864 317.813 121.910 
ATOM   4099  C6   DA A 199       2.867 318.126 120.977 
ATOM   4100  N6   DA A 199       2.629 318.762 119.822 
ATOM   4101  N1   DA A 199       4.127 317.761 121.277 
ATOM   4102  C2   DA A 199       4.357 317.129 122.427 
ATOM   4103  N3   DA A 199       3.507 316.785 123.369 
ATOM   4104  C4   DA A 199       2.253 317.162 123.045 
ATOM   4105  P    DA A 200       0.889 316.221 129.365 
ATOM   4106  OP1  DA A 200       0.448 315.077 130.193 
ATOM   4107  OP2  DA A 200       0.039 317.430 129.421 
ATOM   4108  O5'  DA A 200       2.397 316.607 129.738 
ATOM   4109  C5'  DA A 200       3.477 315.912 129.088 
ATOM   4110  C4'  DA A 200       4.552 316.898 128.673 
ATOM   4111  O4'  DA A 200       4.312 317.456 127.349 
ATOM   4112  C3'  DA A 200       4.709 318.127 129.568 
ATOM   4113  O3'  DA A 200       6.088 318.462 129.652 
ATOM   4114  C2'  DA A 200       3.981 319.245 128.822 
ATOM   4115  C1'  DA A 200       4.461 318.866 127.424 
ATOM   4116  N9   DA A 200       3.656 319.475 126.329 
ATOM   4117  C8   DA A 200       2.318 319.743 126.307 
ATOM   4118  N7   DA A 200       1.908 320.282 125.201 
ATOM   4119  C5   DA A 200       3.058 320.380 124.430 
ATOM   4120  C6   DA A 200       3.293 320.872 123.136 
ATOM   4121  N6   DA A 200       2.332 321.383 122.353 
ATOM   4122  N1   DA A 200       4.556 320.822 122.673 
ATOM   4123  C2   DA A 200       5.507 320.313 123.455 
ATOM   4124  N3   DA A 200       5.409 319.826 124.673 
ATOM   4125  C4   DA A 200       4.134 319.889 125.113 
ATOM   4126  P    DC A 201       6.684 318.952 131.055 
ATOM   4127  OP1  DC A 201       7.028 317.777 131.886 
ATOM   4128  OP2  DC A 201       5.763 319.934 131.669 
ATOM   4129  O5'  DC A 201       8.024 319.692 130.587 
ATOM   4130  C5'  DC A 201       8.695 319.236 129.398 
ATOM   4131  C4'  DC A 201       9.123 320.422 128.557 
ATOM   4132  O4'  DC A 201       8.085 320.848 127.629 
ATOM   4133  C3'  DC A 201       9.471 321.694 129.329 
ATOM   4134  O3'  DC A 201      10.561 322.341 128.684 
ATOM   4135  C2'  DC A 201       8.232 322.580 129.196 
ATOM   4136  C1'  DC A 201       7.941 322.256 127.734 
ATOM   4137  N1   DC A 201       6.559 322.613 127.306 
ATOM   4138  C2   DC A 201       6.379 323.060 126.000 
ATOM   4139  O2   DC A 201       7.363 323.142 125.256 
ATOM   4140  N3   DC A 201       5.128 323.391 125.590 
ATOM   4141  C4   DC A 201       4.086 323.289 126.427 
ATOM   4142  N4   DC A 201       2.886 323.624 125.979 
ATOM   4143  C5   DC A 201       4.250 322.832 127.774 
ATOM   4144  C6   DC A 201       5.508 322.506 128.165 
ATOM   4145  P    DT A 202      11.701 323.020 129.578 
ATOM   4146  OP1  DT A 202      12.689 321.996 129.984 
ATOM   4147  OP2  DT A 202      11.077 323.791 130.676 
ATOM   4148  O5'  DT A 202      12.369 324.026 128.529 
ATOM   4149  C5'  DT A 202      12.362 323.682 127.130 
ATOM   4150  C4'  DT A 202      11.992 324.895 126.300 
ATOM   4151  O4'  DT A 202      10.552 325.027 126.121 
ATOM   4152  C3'  DT A 202      12.418 326.247 126.870 
ATOM   4153  O3'  DT A 202      12.807 327.098 125.798 
ATOM   4154  C2'  DT A 202      11.151 326.816 127.507 
ATOM   4155  C1'  DT A 202      10.187 326.367 126.413 
ATOM   4156  N1   DT A 202       8.758 326.376 126.832 
ATOM   4157  C2   DT A 202       7.828 326.707 125.877 
ATOM   4158  O2   DT A 202       8.126 326.985 124.728 
ATOM   4159  N3   DT A 202       6.513 326.705 126.303 
ATOM   4160  C4   DT A 202       6.065 326.408 127.574 
ATOM   4161  O4   DT A 202       4.861 326.440 127.837 
ATOM   4162  C5   DT A 202       7.116 326.073 128.506 
ATOM   4163  C7   DT A 202       6.713 325.736 129.912 
ATOM   4164  C6   DT A 202       8.401 326.067 128.119 
ATOM   4165  P    DT A 203      14.070 328.061 125.990 
ATOM   4166  OP1  DT A 203      15.314 327.311 125.706 
ATOM   4167  OP2  DT A 203      13.996 328.717 127.315 
ATOM   4168  O5'  DT A 203      13.819 329.144 124.840 
ATOM   4169  C5'  DT A 203      13.125 328.744 123.643 
ATOM   4170  C4'  DT A 203      12.108 329.799 123.255 
ATOM   4171  O4'  DT A 203      10.818 329.588 123.896 
ATOM   4172  C3'  DT A 203      12.471 331.238 123.622 
ATOM   4173  O3'  DT A 203      12.015 332.104 122.590 
ATOM   4174  C2'  DT A 203      11.668 331.529 124.890 
ATOM   4175  C1'  DT A 203      10.389 330.820 124.455 
ATOM   4176  N1   DT A 203       9.460 330.519 125.580 
ATOM   4177  C2   DT A 203       8.114 330.582 125.313 
ATOM   4178  O2   DT A 203       7.668 330.868 124.214 
ATOM   4179  N3   DT A 203       7.282 330.297 126.379 
ATOM   4180  C4   DT A 203       7.678 329.963 127.658 
ATOM   4181  O4   DT A 203       6.840 329.730 128.532 
ATOM   4182  C5   DT A 203       9.110 329.924 127.841 
ATOM   4183  C7   DT A 203       9.625 329.569 129.205 
ATOM   4184  C6   DT A 203       9.941 330.196 126.821 
ATOM   4185  P    DC A 204      12.933 333.341 122.153 
ATOM   4186  OP1  DC A 204      13.947 332.885 121.177 
ATOM   4187  OP2  DC A 204      13.453 334.023 123.359 
ATOM   4188  O5'  DC A 204      11.866 334.283 121.421 
ATOM   4189  C5'  DC A 204      10.739 333.678 120.759 
ATOM   4190  C4'  DC A 204       9.475 334.452 121.078 
ATOM   4191  O4'  DC A 204       8.826 333.979 122.293 
ATOM   4192  C3'  DC A 204       9.655 335.951 121.315 
ATOM   4193  O3'  DC A 204       8.534 336.641 120.775 
ATOM   4194  C2'  DC A 204       9.634 336.107 122.836 
ATOM   4195  C1'  DC A 204       8.516 335.104 123.101 
ATOM   4196  N1   DC A 204       8.442 334.649 124.518 
ATOM   4197  C2   DC A 204       7.184 334.380 125.049 
ATOM   4198  O2   DC A 204       6.189 334.528 124.330 
ATOM   4199  N3   DC A 204       7.096 333.966 126.339 
ATOM   4200  C4   DC A 204       8.198 333.818 127.085 
ATOM   4201  N4   DC A 204       8.060 333.410 128.338 
ATOM   4202  C5   DC A 204       9.502 334.090 126.558 
ATOM   4203  C6   DC A 204       9.569 334.503 125.267 
ATOM   4204  P    DA A 205       8.769 338.034 120.023 
ATOM   4205  OP1  DA A 205       9.157 337.780 118.617 
ATOM   4206  OP2  DA A 205       9.699 338.872 120.811 
ATOM   4207  O5'  DA A 205       7.302 338.670 120.070 
ATOM   4208  C5'  DA A 205       6.160 337.792 120.073 
ATOM   4209  C4'  DA A 205       5.143 338.268 121.090 
ATOM   4210  O4'  DA A 205       5.383 337.715 122.416 
ATOM   4211  C3'  DA A 205       5.092 339.778 121.324 
ATOM   4212  O3'  DA A 205       3.739 340.165 121.539 
ATOM   4213  C2'  DA A 205       5.870 339.995 122.621 
ATOM   4214  C1'  DA A 205       5.328 338.774 123.359 
ATOM   4215  N9   DA A 205       6.141 338.381 124.543 
ATOM   4216  C8   DA A 205       7.494 338.466 124.711 
ATOM   4217  N7   DA A 205       7.907 338.042 125.864 
ATOM   4218  C5   DA A 205       6.745 337.645 126.511 
ATOM   4219  C6   DA A 205       6.509 337.097 127.783 
ATOM   4220  N6   DA A 205       7.481 336.843 128.672 
ATOM   4221  N1   DA A 205       5.234 336.819 128.109 
ATOM   4222  C2   DA A 205       4.274 337.072 127.223 
ATOM   4223  N3   DA A 205       4.372 337.579 126.013 
ATOM   4224  C4   DA A 205       5.659 337.849 125.711 
ATOM   4225  P    DT A 206       3.216 341.539 120.904 
ATOM   4226  OP1  DT A 206       2.818 341.315 119.496 
ATOM   4227  OP2  DT A 206       4.216 342.604 121.135 
ATOM   4228  O5'  DT A 206       1.915 341.821 121.794 
ATOM   4229  C5'  DT A 206       1.185 340.705 122.334 
ATOM   4230  C4'  DT A 206       0.812 340.980 123.779 
ATOM   4231  O4'  DT A 206       1.850 340.559 124.709 
ATOM   4232  C3'  DT A 206       0.570 342.446 124.135 
ATOM   4233  O3'  DT A 206      -0.492 342.522 125.079 
ATOM   4234  C2'  DT A 206       1.861 342.897 124.818 
ATOM   4235  C1'  DT A 206       2.091 341.620 125.621 
ATOM   4236  N1   DT A 206       3.481 341.479 126.139 
ATOM   4237  C2   DT A 206       3.634 340.870 127.360 
ATOM   4238  O2   DT A 206       2.696 340.452 128.015 
ATOM   4239  N3   DT A 206       4.936 340.758 127.808 
ATOM   4240  C4   DT A 206       6.069 341.195 127.150 
ATOM   4241  O4   DT A 206       7.184 341.039 127.651 
ATOM   4242  C5   DT A 206       5.805 341.821 125.876 
ATOM   4243  C7   DT A 206       6.983 342.325 125.094 
ATOM   4244  C6   DT A 206       4.549 341.943 125.417 
ATOM   4245  P    DC A 207      -1.559 343.707 124.953 
ATOM   4246  OP1  DC A 207      -2.601 343.333 123.970 
ATOM   4247  OP2  DC A 207      -0.856 344.983 124.700 
ATOM   4248  O5'  DC A 207      -2.188 343.723 126.424 
ATOM   4249  C5'  DC A 207      -2.242 342.495 127.174 
ATOM   4250  C4'  DC A 207      -1.815 342.744 128.607 
ATOM   4251  O4'  DC A 207      -0.376 342.617 128.787 
ATOM   4252  C3'  DC A 207      -2.136 344.130 129.165 
ATOM   4253  O3'  DC A 207      -2.496 344.002 130.535 
ATOM   4254  C2'  DC A 207      -0.816 344.896 129.080 
ATOM   4255  C1'  DC A 207       0.085 343.745 129.515 
ATOM   4256  N1   DC A 207       1.523 343.952 129.184 
ATOM   4257  C2   DC A 207       2.473 343.451 130.071 
ATOM   4258  O2   DC A 207       2.086 342.860 131.086 
ATOM   4259  N3   DC A 207       3.788 343.630 129.788 
ATOM   4260  C4   DC A 207       4.165 344.276 128.678 
ATOM   4261  N4   DC A 207       5.460 344.426 128.446 
ATOM   4262  C5   DC A 207       3.205 344.800 127.753 
ATOM   4263  C6   DC A 207       1.895 344.611 128.053 
ATOM   4264  P    DA A 208      -3.688 344.902 131.112 
ATOM   4265  OP1  DA A 208      -4.986 344.253 130.820 
ATOM   4266  OP2  DA A 208      -3.535 346.293 130.633 
ATOM   4267  O5'  DA A 208      -3.397 344.841 132.685 
ATOM   4268  C5'  DA A 208      -2.764 343.669 133.233 
ATOM   4269  C4'  DA A 208      -1.691 344.075 134.224 
ATOM   4270  O4'  DA A 208      -0.399 344.292 133.585 
ATOM   4271  C3'  DA A 208      -1.947 345.375 134.987 
ATOM   4272  O3'  DA A 208      -1.462 345.231 136.316 
ATOM   4273  C2'  DA A 208      -1.093 346.420 134.269 
ATOM   4274  C1'  DA A 208       0.125 345.529 134.044 
ATOM   4275  N9   DA A 208       1.062 346.046 133.008 
ATOM   4276  C8   DA A 208       0.770 346.735 131.867 
ATOM   4277  N7   DA A 208       1.812 347.052 131.162 
ATOM   4278  C5   DA A 208       2.875 346.536 131.890 
ATOM   4279  C6   DA A 208       4.263 346.540 131.671 
ATOM   4280  N6   DA A 208       4.842 347.108 130.604 
ATOM   4281  N1   DA A 208       5.037 345.937 132.593 
ATOM   4282  C2   DA A 208       4.456 345.374 133.650 
ATOM   4283  N3   DA A 208       3.180 345.307 133.960 
ATOM   4284  C4   DA A 208       2.427 345.918 133.022 
ATOM   4285  P    DA A 209      -2.309 345.858 137.522 
ATOM   4286  OP1  DA A 209      -3.377 344.915 137.922 
ATOM   4287  OP2  DA A 209      -2.749 347.224 137.160 
ATOM   4288  O5'  DA A 209      -1.202 345.938 138.675 
ATOM   4289  C5'  DA A 209      -0.136 344.971 138.688 
ATOM   4290  C4'  DA A 209       1.185 345.659 138.972 
ATOM   4291  O4'  DA A 209       1.834 346.137 137.760 
ATOM   4292  C3'  DA A 209       1.110 346.898 139.864 
ATOM   4293  O3'  DA A 209       2.259 346.931 140.703 
ATOM   4294  C2'  DA A 209       1.183 348.077 138.895 
ATOM   4295  C1'  DA A 209       2.239 347.481 137.969 
ATOM   4296  N9   DA A 209       2.321 348.151 136.642 
ATOM   4297  C8   DA A 209       1.311 348.701 135.906 
ATOM   4298  N7   DA A 209       1.701 349.217 134.781 
ATOM   4299  C5   DA A 209       3.071 348.993 134.769 
ATOM   4300  C6   DA A 209       4.074 349.307 133.837 
ATOM   4301  N6   DA A 209       3.836 349.943 132.681 
ATOM   4302  N1   DA A 209       5.334 348.942 134.137 
ATOM   4303  C2   DA A 209       5.564 348.309 135.286 
ATOM   4304  N3   DA A 209       4.714 347.965 136.229 
ATOM   4305  C4   DA A 209       3.460 348.342 135.905 
ATOM   4306  P    DG A 210       2.096 347.402 142.224 
ATOM   4307  OP1  DG A 210       1.655 346.258 143.052 
ATOM   4308  OP2  DG A 210       1.246 348.611 142.280 
ATOM   4309  O5'  DG A 210       3.604 347.788 142.598 
ATOM   4310  C5'  DG A 210       4.685 347.093 141.947 
ATOM   4311  C4'  DG A 210       5.759 348.079 141.533 
ATOM   4312  O4'  DG A 210       5.519 348.637 140.209 
ATOM   4313  C3'  DG A 210       5.916 349.307 142.428 
ATOM   4314  O3'  DG A 210       7.295 349.643 142.512 
ATOM   4315  C2'  DG A 210       5.188 350.426 141.682 
ATOM   4316  C1'  DG A 210       5.668 350.047 140.284 
ATOM   4317  N9   DG A 210       4.864 350.656 139.188 
ATOM   4318  C8   DG A 210       3.515 350.934 139.149 
ATOM   4319  N7   DG A 210       3.115 351.478 138.025 
ATOM   4320  C5   DG A 210       4.281 351.567 137.267 
ATOM   4321  C6   DG A 210       4.482 352.073 135.956 
ATOM   4322  O6   DG A 210       3.659 352.553 135.182 
ATOM   4323  N1   DG A 210       5.826 351.975 135.570 
ATOM   4324  C2   DG A 210       6.841 351.455 136.348 
ATOM   4325  N2   DG A 210       8.058 351.449 135.797 
ATOM   4326  N3   DG A 210       6.652 350.980 137.578 
ATOM   4327  C4   DG A 210       5.354 351.069 137.968 
ATOM   4328  P    DA A 211       7.891 350.133 143.915 
ATOM   4329  OP1  DA A 211       8.235 348.958 144.746 
ATOM   4330  OP2  DA A 211       6.970 351.115 144.528 
ATOM   4331  O5'  DA A 211       9.231 350.873 143.447 
ATOM   4332  C5'  DA A 211       9.902 350.416 142.257 
ATOM   4333  C4'  DA A 211      10.330 351.603 141.416 
ATOM   4334  O4'  DA A 211       9.292 352.029 140.488 
ATOM   4335  C3'  DA A 211      10.678 352.875 142.189 
ATOM   4336  O3'  DA A 211      11.768 353.522 141.543 
ATOM   4337  C2'  DA A 211       9.440 353.760 142.056 
ATOM   4338  C1'  DA A 211       9.148 353.437 140.594 
ATOM   4339  N9   DA A 211       7.766 353.794 140.165 
ATOM   4340  C8   DA A 211       6.613 353.744 140.895 
ATOM   4341  N7   DA A 211       5.561 354.123 140.238 
ATOM   4342  C5   DA A 211       6.049 354.448 138.980 
ATOM   4343  C6   DA A 211       5.425 354.920 137.814 
ATOM   4344  N6   DA A 211       4.109 355.159 137.724 
ATOM   4345  N1   DA A 211       6.206 355.140 136.740 
ATOM   4346  C2   DA A 211       7.513 354.901 136.835 
ATOM   4347  N3   DA A 211       8.204 354.462 137.865 
ATOM   4348  C4   DA A 211       7.399 354.250 138.926 
ATOM   4349  P    DA A 212      12.908 354.201 142.438 
ATOM   4350  OP1  DA A 212      13.896 353.176 142.843 
ATOM   4351  OP2  DA A 212      12.284 354.972 143.535 
ATOM   4352  O5'  DA A 212      13.576 355.207 141.388 
ATOM   4353  C5'  DA A 212      13.570 354.862 139.990 
ATOM   4354  C4'  DA A 212      13.199 356.076 139.159 
ATOM   4355  O4'  DA A 212      11.759 356.208 138.981 
ATOM   4356  C3'  DA A 212      13.625 357.428 139.730 
ATOM   4357  O3'  DA A 212      14.014 358.278 138.657 
ATOM   4358  C2'  DA A 212      12.358 357.997 140.367 
ATOM   4359  C1'  DA A 212      11.394 357.548 139.272 
ATOM   4360  N9   DA A 212       9.965 357.557 139.692 
ATOM   4361  C8   DA A 212       9.440 357.277 140.921 
ATOM   4362  N7   DA A 212       8.147 357.373 140.974 
ATOM   4363  C5   DA A 212       7.787 357.743 139.685 
ATOM   4364  C6   DA A 212       6.543 358.005 139.088 
ATOM   4365  N6   DA A 212       5.376 357.929 139.746 
ATOM   4366  N1   DA A 212       6.540 358.349 137.787 
ATOM   4367  C2   DA A 212       7.702 358.421 137.140 
ATOM   4368  N3   DA A 212       8.918 358.201 137.590 
ATOM   4369  C4   DA A 212       8.892 357.859 138.893 
ATOM   4370  P    DA A 213      15.277 359.242 138.850 
ATOM   4371  OP1  DA A 213      16.521 358.492 138.566 
ATOM   4372  OP2  DA A 213      15.204 359.898 140.174 
ATOM   4373  O5'  DA A 213      15.027 360.325 137.700 
ATOM   4374  C5'  DA A 213      14.333 359.924 136.503 
ATOM   4375  C4'  DA A 213      13.316 360.980 136.115 
ATOM   4376  O4'  DA A 213      12.025 360.769 136.755 
ATOM   4377  C3'  DA A 213      13.678 362.419 136.481 
ATOM   4378  O3'  DA A 213      13.222 363.285 135.449 
ATOM   4379  C2'  DA A 213      12.875 362.710 137.749 
ATOM   4380  C1'  DA A 213      11.597 362.001 137.315 
ATOM   4381  N9   DA A 213      10.667 361.700 138.440 
ATOM   4382  C8   DA A 213      10.973 361.363 139.727 
ATOM   4383  N7   DA A 213       9.936 361.161 140.477 
ATOM   4384  C5   DA A 213       8.860 361.378 139.628 
ATOM   4385  C6   DA A 213       7.471 361.318 139.824 
ATOM   4386  N6   DA A 213       6.901 361.007 140.997 
ATOM   4387  N1   DA A 213       6.684 361.592 138.766 
ATOM   4388  C2   DA A 213       7.255 361.901 137.603 
ATOM   4389  N3   DA A 213       8.533 361.987 137.302 
ATOM   4390  C4   DA A 213       9.298 361.709 138.378 
ATOM   4391  P    DT A 214      14.140 364.522 135.013 
ATOM   4392  OP1  DT A 214      15.154 364.066 134.036 
ATOM   4393  OP2  DT A 214      14.660 365.204 136.218 
ATOM   4394  O5'  DT A 214      13.073 365.464 134.281 
ATOM   4395  C5'  DT A 214      11.946 364.859 133.619 
ATOM   4396  C4'  DT A 214      10.683 365.633 133.938 
ATOM   4397  O4'  DT A 214      10.033 365.160 135.153 
ATOM   4398  C3'  DT A 214      10.862 367.132 134.175 
ATOM   4399  O3'  DT A 214       9.741 367.822 133.634 
ATOM   4400  C2'  DT A 214      10.841 367.288 135.696 
ATOM   4401  C1'  DT A 214       9.723 366.285 135.961 
ATOM   4402  N1   DT A 214       9.649 365.830 137.378 
ATOM   4403  C2   DT A 214       8.401 365.569 137.887 
ATOM   4404  O2   DT A 214       7.379 365.693 137.234 
ATOM   4405  N3   DT A 214       8.373 365.150 139.204 
ATOM   4406  C4   DT A 214       9.463 364.976 140.031 
ATOM   4407  O4   DT A 214       9.312 364.596 141.194 
ATOM   4408  C5   DT A 214      10.730 365.275 139.407 
ATOM   4409  C7   DT A 214      11.969 365.112 140.237 
ATOM   4410  C6   DT A 214      10.787 365.684 138.128 
ATOM   4411  P    DA A 215       9.976 369.215 132.883 
ATOM   4412  OP1  DA A 215      10.364 368.960 131.476 
ATOM   4413  OP2  DA A 215      10.906 370.053 133.671 
ATOM   4414  O5'  DA A 215       8.509 369.851 132.929 
ATOM   4415  C5'  DA A 215       7.368 368.973 132.932 
ATOM   4416  C4'  DA A 215       6.350 369.449 133.949 
ATOM   4417  O4'  DA A 215       6.590 368.896 135.276 
ATOM   4418  C3'  DA A 215       6.299 370.958 134.183 
ATOM   4419  O3'  DA A 215       4.946 371.345 134.398 
ATOM   4420  C2'  DA A 215       7.077 371.176 135.481 
ATOM   4421  C1'  DA A 215       6.536 369.955 136.219 
ATOM   4422  N9   DA A 215       7.348 369.562 137.403 
ATOM   4423  C8   DA A 215       8.701 369.647 137.570 
ATOM   4424  N7   DA A 215       9.114 369.222 138.724 
ATOM   4425  C5   DA A 215       7.953 368.825 139.371 
ATOM   4426  C6   DA A 215       7.716 368.277 140.642 
ATOM   4427  N6   DA A 215       8.688 368.024 141.531 
ATOM   4428  N1   DA A 215       6.441 368.000 140.969 
ATOM   4429  C2   DA A 215       5.481 368.253 140.082 
ATOM   4430  N3   DA A 215       5.580 368.760 138.872 
ATOM   4431  C4   DA A 215       6.866 369.030 138.571 
ATOM   4432  P    DT A 216       4.423 372.719 133.764 
ATOM   4433  OP1  DT A 216       4.026 372.496 132.356 
ATOM   4434  OP2  DT A 216       5.423 373.785 133.995 
ATOM   4435  O5'  DT A 216       3.123 373.002 134.653 
ATOM   4436  C5'  DT A 216       2.392 371.886 135.194 
ATOM   4437  C4'  DT A 216       2.019 372.161 136.638 
ATOM   4438  O4'  DT A 216       3.058 371.740 137.568 
ATOM   4439  C3'  DT A 216       1.777 373.627 136.995 
ATOM   4440  O3'  DT A 216       0.715 373.702 137.938 
ATOM   4441  C2'  DT A 216       3.068 374.078 137.678 
ATOM   4442  C1'  DT A 216       3.298 372.801 138.481 
ATOM   4443  N1   DT A 216       4.688 372.660 138.998 
ATOM   4444  C2   DT A 216       4.842 372.051 140.220 
ATOM   4445  O2   DT A 216       3.903 371.633 140.875 
ATOM   4446  N3   DT A 216       6.144 371.939 140.667 
ATOM   4447  C4   DT A 216       7.276 372.375 140.010 
ATOM   4448  O4   DT A 216       8.391 372.220 140.510 
ATOM   4449  C5   DT A 216       7.012 373.002 138.735 
ATOM   4450  C7   DT A 216       8.191 373.506 137.954 
ATOM   4451  C6   DT A 216       5.756 373.124 138.277 
ATOM   4452  P    DC A 217      -0.352 374.888 137.813 
ATOM   4453  OP1  DC A 217      -1.394 374.514 136.829 
ATOM   4454  OP2  DC A 217       0.352 376.164 137.559 
ATOM   4455  O5'  DC A 217      -0.981 374.904 139.284 
ATOM   4456  C5'  DC A 217      -1.034 373.676 140.033 
ATOM   4457  C4'  DC A 217      -0.608 373.924 141.466 
ATOM   4458  O4'  DC A 217       0.831 373.797 141.647 
ATOM   4459  C3'  DC A 217      -0.929 375.310 142.025 
ATOM   4460  O3'  DC A 217      -1.289 375.182 143.395 
ATOM   4461  C2'  DC A 217       0.391 376.077 141.940 
ATOM   4462  C1'  DC A 217       1.293 374.926 142.374 
ATOM   4463  N1   DC A 217       2.730 375.133 142.044 
ATOM   4464  C2   DC A 217       3.680 374.632 142.931 
ATOM   4465  O2   DC A 217       3.293 374.041 143.946 
ATOM   4466  N3   DC A 217       4.995 374.811 142.648 
ATOM   4467  C4   DC A 217       5.372 375.457 141.537 
ATOM   4468  N4   DC A 217       6.668 375.606 141.305 
ATOM   4469  C5   DC A 217       4.412 375.981 140.612 
ATOM   4470  C6   DC A 217       3.102 375.791 140.913 
ATOM   4471  P    DT A 218      -2.480 376.083 143.972 
ATOM   4472  OP1  DT A 218      -3.779 375.434 143.680 
ATOM   4473  OP2  DT A 218      -2.327 377.474 143.492 
ATOM   4474  O5'  DT A 218      -2.190 376.022 145.544 
ATOM   4475  C5'  DT A 218      -1.557 374.850 146.093 
ATOM   4476  C4'  DT A 218      -0.483 375.256 147.083 
ATOM   4477  O4'  DT A 218       0.808 375.472 146.445 
ATOM   4478  C3'  DT A 218      -0.740 376.555 147.846 
ATOM   4479  O3'  DT A 218      -0.255 376.411 149.176 
ATOM   4480  C2'  DT A 218       0.115 377.601 147.128 
ATOM   4481  C1'  DT A 218       1.332 376.709 146.903 
ATOM   4482  N1   DT A 218       2.269 377.227 145.868 
ATOM   4483  C2   DT A 218       3.610 376.994 146.065 
ATOM   4484  O2   DT A 218       4.043 376.393 147.034 
ATOM   4485  N3   DT A 218       4.448 377.488 145.086 
ATOM   4486  C4   DT A 218       4.067 378.179 143.954 
ATOM   4487  O4   DT A 218       4.911 378.574 143.146 
ATOM   4488  C5   DT A 218       2.642 378.374 143.835 
ATOM   4489  C7   DT A 218       2.141 379.118 142.631 
ATOM   4490  C6   DT A 218       1.803 377.904 144.772 
ATOM   4491  P    DC A 219      -1.101 377.039 150.382 
ATOM   4492  OP1  DC A 219      -2.170 376.096 150.781 
ATOM   4493  OP2  DC A 219      -1.542 378.404 150.020 
ATOM   4494  O5'  DC A 219       0.005 377.119 151.535 
ATOM   4495  C5'  DC A 219       1.071 376.152 151.547 
ATOM   4496  C4'  DC A 219       2.392 376.839 151.832 
ATOM   4497  O4'  DC A 219       3.041 377.317 150.620 
ATOM   4498  C3'  DC A 219       2.318 378.078 152.724 
ATOM   4499  O3'  DC A 219       3.466 378.111 153.562 
ATOM   4500  C2'  DC A 219       2.390 379.258 151.754 
ATOM   4501  C1'  DC A 219       3.446 378.661 150.829 
ATOM   4502  N1   DC A 219       3.528 379.332 149.502 
ATOM   4503  C2   DC A 219       4.781 379.433 148.901 
ATOM   4504  O2   DC A 219       5.764 378.966 149.488 
ATOM   4505  N3   DC A 219       4.876 380.042 147.691 
ATOM   4506  C4   DC A 219       3.788 380.535 147.088 
ATOM   4507  N4   DC A 219       3.933 381.120 145.908 
ATOM   4508  C5   DC A 219       2.491 380.443 147.689 
ATOM   4509  C6   DC A 219       2.416 379.831 148.898 
ATOM   4510  P    DA A 220       3.304 378.582 155.084 
ATOM   4511  OP1  DA A 220       2.862 377.438 155.912 
ATOM   4512  OP2  DA A 220       2.453 379.791 155.140 
ATOM   4513  O5'  DA A 220       4.811 378.968 155.457 
ATOM   4514  C5'  DA A 220       5.892 378.274 154.807 
ATOM   4515  C4'  DA A 220       6.966 379.259 154.392 
ATOM   4516  O4'  DA A 220       6.726 379.818 153.068 
ATOM   4517  C3'  DA A 220       7.123 380.488 155.288 
ATOM   4518  O3'  DA A 220       8.503 380.823 155.371 
ATOM   4519  C2'  DA A 220       6.396 381.607 154.541 
ATOM   4520  C1'  DA A 220       6.875 381.227 153.143 
ATOM   4521  N9   DA A 220       6.071 381.837 152.048 
ATOM   4522  C8   DA A 220       4.733 382.104 152.027 
ATOM   4523  N7   DA A 220       4.323 382.643 150.920 
ATOM   4524  C5   DA A 220       5.473 382.741 150.149 
ATOM   4525  C6   DA A 220       5.707 383.234 148.855 
ATOM   4526  N6   DA A 220       4.747 383.744 148.072 
ATOM   4527  N1   DA A 220       6.971 383.183 148.392 
ATOM   4528  C2   DA A 220       7.921 382.674 149.174 
ATOM   4529  N3   DA A 220       7.823 382.188 150.392 
ATOM   4530  C4   DA A 220       6.549 382.250 150.832 
ATOM   4531  P    DG A 221       9.098 381.314 156.774 
ATOM   4532  OP1  DG A 221       9.442 380.139 157.605 
ATOM   4533  OP2  DG A 221       8.177 382.296 157.388 
ATOM   4534  O5'  DG A 221      10.438 382.054 156.306 
ATOM   4535  C5'  DG A 221      11.109 381.597 155.117 
ATOM   4536  C4'  DG A 221      11.537 382.784 154.276 
ATOM   4537  O4'  DG A 221      10.499 383.210 153.348 
ATOM   4538  C3'  DG A 221      11.885 384.055 155.049 
ATOM   4539  O3'  DG A 221      12.975 384.703 154.403 
ATOM   4540  C2'  DG A 221      10.647 384.941 154.915 
ATOM   4541  C1'  DG A 221      10.355 384.618 153.453 
ATOM   4542  N9   DG A 221       8.974 384.975 153.025 
ATOM   4543  C8   DG A 221       7.799 384.932 153.745 
ATOM   4544  N7   DG A 221       6.744 385.316 153.070 
ATOM   4545  C5   DG A 221       7.255 385.637 151.813 
ATOM   4546  C6   DG A 221       6.592 386.115 150.652 
ATOM   4547  O6   DG A 221       5.398 386.356 150.492 
ATOM   4548  N1   DG A 221       7.490 386.310 149.594 
ATOM   4549  C2   DG A 221       8.850 386.076 149.650 
ATOM   4550  N2   DG A 221       9.535 386.324 148.532 
ATOM   4551  N3   DG A 221       9.471 385.627 150.740 
ATOM   4552  C4   DG A 221       8.614 385.432 151.775 
ATOM   4553  P    DG A 222      14.116 385.382 155.297 
ATOM   4554  OP1  DG A 222      15.103 384.357 155.703 
ATOM   4555  OP2  DG A 222      13.491 386.153 156.395 
ATOM   4556  O5'  DG A 222      14.783 386.387 154.248 
ATOM   4557  C5'  DG A 222      14.777 386.043 152.850 
ATOM   4558  C4'  DG A 222      14.406 387.256 152.019 
ATOM   4559  O4'  DG A 222      12.967 387.389 151.840 
ATOM   4560  C3'  DG A 222      14.833 388.609 152.589 
ATOM   4561  O3'  DG A 222      15.221 389.459 151.517 
ATOM   4562  C2'  DG A 222      13.565 389.178 153.226 
ATOM   4563  C1'  DG A 222      12.601 388.729 152.132 
ATOM   4564  N9   DG A 222      11.172 388.738 152.552 
ATOM   4565  C8   DG A 222      10.624 388.459 153.785 
ATOM   4566  N7   DG A 222       9.318 388.559 153.824 
ATOM   4567  C5   DG A 222       8.976 388.930 152.525 
ATOM   4568  C6   DG A 222       7.703 389.188 151.954 
ATOM   4569  O6   DG A 222       6.597 389.140 152.486 
ATOM   4570  N1   DG A 222       7.809 389.536 150.600 
ATOM   4571  C2   DG A 222       8.992 389.624 149.892 
ATOM   4572  N2   DG A 222       8.881 389.972 148.607 
ATOM   4573  N3   DG A 222      10.186 389.381 150.428 
ATOM   4574  C4   DG A 222      10.099 389.042 151.741 
ATOM   4575  P    DC A 223      16.484 390.423 151.710 
ATOM   4576  OP1  DC A 223      17.729 389.673 151.425 
ATOM   4577  OP2  DC A 223      16.411 391.079 153.034 
ATOM   4578  O5'  DC A 223      16.234 391.506 150.559 
ATOM   4579  C5'  DC A 223      15.540 391.105 149.362 
ATOM   4580  C4'  DC A 223      14.523 392.160 148.975 
ATOM   4581  O4'  DC A 223      13.233 391.950 149.615 
ATOM   4582  C3'  DC A 223      14.885 393.599 149.341 
ATOM   4583  O3'  DC A 223      14.430 394.466 148.309 
ATOM   4584  C2'  DC A 223      14.082 393.890 150.609 
ATOM   4585  C1'  DC A 223      12.804 393.181 150.175 
ATOM   4586  N1   DC A 223      11.874 392.880 151.299 
ATOM   4587  C2   DC A 223      10.507 392.940 151.044 
ATOM   4588  O2   DC A 223      10.124 393.237 149.906 
ATOM   4589  N3   DC A 223       9.642 392.669 152.057 
ATOM   4590  C4   DC A 223      10.097 392.352 153.275 
ATOM   4591  N4   DC A 223       9.214 392.096 154.229 
ATOM   4592  C5   DC A 223      11.500 392.286 153.558 
ATOM   4593  C6   DC A 223      12.347 392.560 152.534 
ATOM   4594  P    DT A 224      15.347 395.703 147.872 
ATOM   4595  OP1  DT A 224      16.361 395.247 146.896 
ATOM   4596  OP2  DT A 224      15.867 396.385 149.078 
ATOM   4597  O5'  DT A 224      14.280 396.644 147.141 
ATOM   4598  C5'  DT A 224      13.154 396.040 146.478 
ATOM   4599  C4'  DT A 224      11.890 396.813 146.797 
ATOM   4600  O4'  DT A 224      11.240 396.341 148.012 
ATOM   4601  C3'  DT A 224      12.069 398.313 147.034 
ATOM   4602  O3'  DT A 224      10.948 399.002 146.494 
ATOM   4603  C2'  DT A 224      12.048 398.469 148.556 
ATOM   4604  C1'  DT A 224      10.930 397.466 148.820 
ATOM   4605  N1   DT A 224      10.857 397.011 150.237 
ATOM   4606  C2   DT A 224       9.608 396.750 150.746 
ATOM   4607  O2   DT A 224       8.586 396.874 150.094 
ATOM   4608  N3   DT A 224       9.580 396.331 152.063 
ATOM   4609  C4   DT A 224      10.670 396.156 152.890 
ATOM   4610  O4   DT A 224      10.520 395.777 154.054 
ATOM   4611  C5   DT A 224      11.937 396.456 152.266 
ATOM   4612  C7   DT A 224      13.176 396.293 153.097 
ATOM   4613  C6   DT A 224      11.994 396.865 150.988 
ATOM   4614  P    DA A 225      11.183 400.395 145.742 
ATOM   4615  OP1  DA A 225      11.571 400.141 144.336 
ATOM   4616  OP2  DA A 225      12.113 401.234 146.530 
ATOM   4617  O5'  DA A 225       9.716 401.032 145.789 
ATOM   4618  C5'  DA A 225       8.575 400.153 145.792 
ATOM   4619  C4'  DA A 225       7.557 400.629 146.809 
ATOM   4620  O4'  DA A 225       7.797 400.076 148.135 
ATOM   4621  C3'  DA A 225       7.506 402.139 147.043 
ATOM   4622  O3'  DA A 225       6.154 402.526 147.258 
ATOM   4623  C2'  DA A 225       8.284 402.356 148.340 
ATOM   4624  C1'  DA A 225       7.743 401.136 149.079 
ATOM   4625  N9   DA A 225       8.555 400.742 150.262 
ATOM   4626  C8   DA A 225       9.909 400.828 150.430 
ATOM   4627  N7   DA A 225      10.322 400.403 151.583 
ATOM   4628  C5   DA A 225       9.160 400.006 152.230 
ATOM   4629  C6   DA A 225       8.924 399.458 153.502 
ATOM   4630  N6   DA A 225       9.895 399.204 154.391 
ATOM   4631  N1   DA A 225       7.648 399.180 153.828 
ATOM   4632  C2   DA A 225       6.688 399.434 152.942 
ATOM   4633  N3   DA A 225       6.787 399.941 151.732 
ATOM   4634  C4   DA A 225       8.073 400.210 151.430 
ATOM   4635  P    DA A 226       5.630 403.900 146.623 
ATOM   4636  OP1  DA A 226       5.233 403.677 145.215 
ATOM   4637  OP2  DA A 226       6.630 404.965 146.854 
ATOM   4638  O5'  DA A 226       4.330 404.182 147.513 
ATOM   4639  C5'  DA A 226       3.599 403.066 148.053 
ATOM   4640  C4'  DA A 226       3.227 403.341 149.498 
ATOM   4641  O4'  DA A 226       4.265 402.921 150.428 
ATOM   4642  C3'  DA A 226       2.985 404.808 149.854 
ATOM   4643  O3'  DA A 226       1.923 404.883 150.798 
ATOM   4644  C2'  DA A 226       4.275 405.259 150.537 
ATOM   4645  C1'  DA A 226       4.505 403.981 151.340 
ATOM   4646  N9   DA A 226       5.895 403.841 151.858 
ATOM   4647  C8   DA A 226       7.062 404.243 151.274 
ATOM   4648  N7   DA A 226       8.119 403.979 151.977 
ATOM   4649  C5   DA A 226       7.618 403.355 153.112 
ATOM   4650  C6   DA A 226       8.240 402.827 154.255 
ATOM   4651  N6   DA A 226       9.566 402.845 154.452 
ATOM   4652  N1   DA A 226       7.446 402.278 155.194 
ATOM   4653  C2   DA A 226       6.129 402.263 154.993 
ATOM   4654  N3   DA A 226       5.440 402.722 153.972 
ATOM   4655  C4   DA A 226       6.257 403.267 153.048 
ATOM   4656  P    DT A 227       0.855 406.068 150.672 
ATOM   4657  OP1  DT A 227      -0.187 405.695 149.689 
ATOM   4658  OP2  DT A 227       1.559 407.345 150.419 
ATOM   4659  O5'  DT A 227       0.226 406.085 152.143 
ATOM   4660  C5'  DT A 227       0.173 404.856 152.893 
ATOM   4661  C4'  DT A 227       0.599 405.105 154.326 
ATOM   4662  O4'  DT A 227       2.039 404.978 154.506 
ATOM   4663  C3'  DT A 227       0.278 406.491 154.885 
ATOM   4664  O3'  DT A 227      -0.081 406.363 156.254 
ATOM   4665  C2'  DT A 227       1.599 407.258 154.799 
ATOM   4666  C1'  DT A 227       2.500 406.106 155.234 
ATOM   4667  N1   DT A 227       3.937 406.314 154.903 
ATOM   4668  C2   DT A 227       4.861 405.813 155.788 
ATOM   4669  O2   DT A 227       4.551 405.221 156.807 
ATOM   4670  N3   DT A 227       6.184 406.025 155.449 
ATOM   4671  C4   DT A 227       6.646 406.680 154.325 
ATOM   4672  O4   DT A 227       7.856 406.808 154.129 
ATOM   4673  C5   DT A 227       5.602 407.169 153.458 
ATOM   4674  C7   DT A 227       6.018 407.894 152.211 
ATOM   4675  C6   DT A 227       4.308 406.977 153.763 
ATOM   4676  P    DG A 228      -1.273 407.264 156.831 
ATOM   4677  OP1  DG A 228      -2.571 406.615 156.539 
ATOM   4678  OP2  DG A 228      -1.120 408.655 156.352 
ATOM   4679  O5'  DG A 228      -0.983 407.202 158.404 
ATOM   4680  C5'  DG A 228      -0.350 406.031 158.952 
ATOM   4681  C4'  DG A 228       0.724 406.437 159.943 
ATOM   4682  O4'  DG A 228       2.015 406.653 159.304 
ATOM   4683  C3'  DG A 228       0.468 407.736 160.706 
ATOM   4684  O3'  DG A 228       0.952 407.592 162.035 
ATOM   4685  C2'  DG A 228       1.322 408.782 159.988 
ATOM   4686  C1'  DG A 228       2.539 407.890 159.763 
ATOM   4687  N9   DG A 228       3.477 408.407 158.728 
ATOM   4688  C8   DG A 228       3.200 409.104 157.571 
ATOM   4689  N7   DG A 228       4.262 409.417 156.869 
ATOM   4690  C5   DG A 228       5.317 408.892 157.614 
ATOM   4691  C6   DG A 228       6.714 408.915 157.361 
ATOM   4692  O6   DG A 228       7.317 409.411 156.414 
ATOM   4693  N1   DG A 228       7.428 408.263 158.376 
ATOM   4694  C2   DG A 228       6.867 407.667 159.489 
ATOM   4695  N2   DG A 228       7.720 407.095 160.342 
ATOM   4696  N3   DG A 228       5.556 407.645 159.724 
ATOM   4697  C4   DG A 228       4.849 408.274 158.749 
ATOM   4698  P    DT A 229       0.106 408.220 163.241 
ATOM   4699  OP1  DT A 229      -0.963 407.277 163.641 
ATOM   4700  OP2  DT A 229      -0.334 409.585 162.880 
ATOM   4701  O5'  DT A 229       1.212 408.300 164.394 
ATOM   4702  C5'  DT A 229       2.279 407.332 164.407 
ATOM   4703  C4'  DT A 229       3.599 408.020 164.692 
ATOM   4704  O4'  DT A 229       4.248 408.498 163.479 
ATOM   4705  C3'  DT A 229       3.525 409.259 165.583 
ATOM   4706  O3'  DT A 229       4.674 409.292 166.422 
ATOM   4707  C2'  DT A 229       3.598 410.439 164.614 
ATOM   4708  C1'  DT A 229       4.654 409.842 163.688 
ATOM   4709  N1   DT A 229       4.736 410.513 162.361 
ATOM   4710  C2   DT A 229       5.978 410.604 161.782 
ATOM   4711  O2   DT A 229       6.987 410.165 162.305 
ATOM   4712  N3   DT A 229       6.015 411.233 160.552 
ATOM   4713  C4   DT A 229       4.938 411.764 159.872 
ATOM   4714  O4   DT A 229       5.094 412.305 158.775 
ATOM   4715  C5   DT A 229       3.677 411.620 160.560 
ATOM   4716  C7   DT A 229       2.453 412.172 159.889 
ATOM   4717  C6   DT A 229       3.612 411.014 161.756 
ATOM   4718  P    DC A 230       4.511 409.763 167.943 
ATOM   4719  OP1  DC A 230       4.069 408.619 168.772 
ATOM   4720  OP2  DC A 230       3.660 410.972 168.000 
ATOM   4721  O5'  DC A 230       6.018 410.149 168.317 
ATOM   4722  C5'  DC A 230       7.099 409.454 167.666 
ATOM   4723  C4'  DC A 230       8.173 410.440 167.252 
ATOM   4724  O4'  DC A 230       7.933 410.999 165.928 
ATOM   4725  C3'  DC A 230       8.330 411.669 168.147 
ATOM   4726  O3'  DC A 230       9.710 412.004 168.231 
ATOM   4727  C2'  DC A 230       7.603 412.787 167.401 
ATOM   4728  C1'  DC A 230       8.082 412.408 166.003 
ATOM   4729  N1   DC A 230       7.278 413.018 164.907 
ATOM   4730  C2   DC A 230       7.942 413.376 163.737 
ATOM   4731  O2   DC A 230       9.159 413.175 163.656 
ATOM   4732  N3   DC A 230       7.227 413.934 162.726 
ATOM   4733  C4   DC A 230       5.909 414.135 162.853 
ATOM   4734  N4   DC A 230       5.256 414.682 161.840 
ATOM   4735  C5   DC A 230       5.207 413.774 164.049 
ATOM   4736  C6   DC A 230       5.940 413.218 165.048 
ATOM   4737  P    DG A 231      10.305 412.495 169.634 
ATOM   4738  OP1  DG A 231      10.650 411.319 170.465 
ATOM   4739  OP2  DG A 231       9.385 413.477 170.247 
ATOM   4740  O5'  DG A 231      11.645 413.234 169.166 
ATOM   4741  C5'  DG A 231      12.316 412.778 167.976 
ATOM   4742  C4'  DG A 231      12.744 413.964 167.135 
ATOM   4743  O4'  DG A 231      11.706 414.390 166.207 
ATOM   4744  C3'  DG A 231      13.092 415.236 167.908 
ATOM   4745  O3'  DG A 231      14.182 415.883 167.262 
ATOM   4746  C2'  DG A 231      11.854 416.122 167.775 
ATOM   4747  C1'  DG A 231      11.562 415.799 166.313 
ATOM   4748  N9   DG A 231      10.181 416.155 165.885 
ATOM   4749  C8   DG A 231       9.007 416.112 166.605 
ATOM   4750  N7   DG A 231       7.951 416.497 165.930 
ATOM   4751  C5   DG A 231       8.462 416.818 164.673 
ATOM   4752  C6   DG A 231       7.799 417.295 163.512 
ATOM   4753  O6   DG A 231       6.605 417.537 163.351 
ATOM   4754  N1   DG A 231       8.698 417.491 162.454 
ATOM   4755  C2   DG A 231      10.057 417.256 162.510 
ATOM   4756  N2   DG A 231      10.742 417.505 161.391 
ATOM   4757  N3   DG A 231      10.678 416.808 163.600 
ATOM   4758  C4   DG A 231       9.821 416.613 164.635 
ATOM   4759  P    DT A 232      15.323 416.563 168.157 
ATOM   4760  OP1  DT A 232      16.310 415.538 168.562 
ATOM   4761  OP2  DT A 232      14.699 417.333 169.255 
ATOM   4762  O5'  DT A 232      15.991 417.568 167.107 
ATOM   4763  C5'  DT A 232      15.984 417.224 165.709 
ATOM   4764  C4'  DT A 232      15.613 418.437 164.878 
ATOM   4765  O4'  DT A 232      14.174 418.570 164.700 
ATOM   4766  C3'  DT A 232      16.040 419.789 165.449 
ATOM   4767  O3'  DT A 232      16.428 420.640 164.377 
ATOM   4768  C2'  DT A 232      14.773 420.358 166.086 
ATOM   4769  C1'  DT A 232      13.808 419.910 164.992 
ATOM   4770  N1   DT A 232      12.379 419.919 165.411 
ATOM   4771  C2   DT A 232      11.449 420.249 164.455 
ATOM   4772  O2   DT A 232      11.748 420.527 163.307 
ATOM   4773  N3   DT A 232      10.134 420.247 164.882 
ATOM   4774  C4   DT A 232       9.687 419.950 166.153 
ATOM   4775  O4   DT A 232       8.482 419.982 166.416 
ATOM   4776  C5   DT A 232      10.737 419.616 167.085 
ATOM   4777  C7   DT A 232      10.335 419.279 168.491 
ATOM   4778  C6   DT A 232      12.023 419.609 166.698 
ATOM   4779  P    DC A 233      17.691 421.604 164.569 
ATOM   4780  OP1  DC A 233      18.936 420.853 164.285 
ATOM   4781  OP2  DC A 233      17.618 422.260 165.894 
ATOM   4782  O5'  DC A 233      17.441 422.686 163.419 
ATOM   4783  C5'  DC A 233      16.747 422.286 162.222 
ATOM   4784  C4'  DC A 233      15.730 423.341 161.834 
ATOM   4785  O4'  DC A 233      14.440 423.130 162.474 
ATOM   4786  C3'  DC A 233      16.092 424.780 162.200 
ATOM   4787  O3'  DC A 233      15.637 425.647 161.169 
ATOM   4788  C2'  DC A 233      15.290 425.071 163.468 
ATOM   4789  C1'  DC A 233      14.011 424.362 163.034 
ATOM   4790  N1   DC A 233      13.081 424.061 164.159 
ATOM   4791  C2   DC A 233      11.714 424.120 163.904 
ATOM   4792  O2   DC A 233      11.331 424.417 162.766 
ATOM   4793  N3   DC A 233      10.849 423.850 164.916 
ATOM   4794  C4   DC A 233      11.304 423.532 166.135 
ATOM   4795  N4   DC A 233      10.422 423.277 167.088 
ATOM   4796  C5   DC A 233      12.707 423.466 166.418 
ATOM   4797  C6   DC A 233      13.554 423.740 165.393 
ATOM   4798  P    DT A 234      16.554 426.883 160.732 
ATOM   4799  OP1  DT A 234      17.569 426.427 159.755 
ATOM   4800  OP2  DT A 234      17.075 427.565 161.938 
ATOM   4801  O5'  DT A 234      15.487 427.825 160.000 
ATOM   4802  C5'  DT A 234      14.361 427.221 159.338 
ATOM   4803  C4'  DT A 234      13.097 427.994 159.657 
ATOM   4804  O4'  DT A 234      12.447 427.521 160.872 
ATOM   4805  C3'  DT A 234      13.276 429.494 159.894 
ATOM   4806  O3'  DT A 234      12.156 430.183 159.353 
ATOM   4807  C2'  DT A 234      13.255 429.650 161.415 
ATOM   4808  C1'  DT A 234      12.137 428.646 161.680 
ATOM   4809  N1   DT A 234      12.064 428.191 163.097 
ATOM   4810  C2   DT A 234      10.815 427.930 163.606 
ATOM   4811  O2   DT A 234       9.793 428.055 162.953 
ATOM   4812  N3   DT A 234      10.787 427.512 164.923 
ATOM   4813  C4   DT A 234      11.878 427.337 165.750 
ATOM   4814  O4   DT A 234      11.727 426.957 166.913 
ATOM   4815  C5   DT A 234      13.144 427.636 165.126 
ATOM   4816  C7   DT A 234      14.383 427.473 165.956 
ATOM   4817  C6   DT A 234      13.201 428.046 163.847 
ATOM   4818  P    DG A 235      12.391 431.576 158.602 
ATOM   4819  OP1  DG A 235      12.779 431.322 157.195 
ATOM   4820  OP2  DG A 235      13.320 432.414 159.390 
ATOM   4821  O5'  DG A 235      10.923 432.212 158.648 
ATOM   4822  C5'  DG A 235       9.782 431.334 158.651 
ATOM   4823  C4'  DG A 235       8.765 431.810 159.669 
ATOM   4824  O4'  DG A 235       9.005 431.257 160.995 
ATOM   4825  C3'  DG A 235       8.713 433.320 159.903 
ATOM   4826  O3'  DG A 235       7.361 433.707 160.117 
ATOM   4827  C2'  DG A 235       9.492 433.537 161.200 
ATOM   4828  C1'  DG A 235       8.950 432.316 161.938 
ATOM   4829  N9   DG A 235       9.763 431.923 163.122 
ATOM   4830  C8   DG A 235      11.125 432.002 163.309 
ATOM   4831  N7   DG A 235      11.531 431.569 164.478 
ATOM   4832  C5   DG A 235      10.353 431.176 165.112 
ATOM   4833  C6   DG A 235      10.150 430.624 166.403 
ATOM   4834  O6   DG A 235      10.982 430.364 167.268 
ATOM   4835  N1   DG A 235       8.792 430.372 166.645 
ATOM   4836  C2   DG A 235       7.766 430.619 165.755 
ATOM   4837  N2   DG A 235       6.538 430.307 166.174 
ATOM   4838  N3   DG A 235       7.957 431.137 164.542 
ATOM   4839  C4   DG A 235       9.268 431.388 164.293 
ATOM   4840  P    DT A 236       6.838 435.081 159.483 
ATOM   4841  OP1  DT A 236       6.440 434.857 158.075 
ATOM   4842  OP2  DT A 236       7.838 436.146 159.714 
ATOM   4843  O5'  DT A 236       5.537 435.363 160.372 
ATOM   4844  C5'  DT A 236       4.806 434.247 160.913 
ATOM   4845  C4'  DT A 236       4.434 434.522 162.357 
ATOM   4846  O4'  DT A 236       5.472 434.101 163.288 
ATOM   4847  C3'  DT A 236       4.192 435.988 162.714 
ATOM   4848  O3'  DT A 236       3.130 436.064 163.657 
ATOM   4849  C2'  DT A 236       5.483 436.439 163.397 
ATOM   4850  C1'  DT A 236       5.713 435.162 164.200 
ATOM   4851  N1   DT A 236       7.102 435.021 164.717 
ATOM   4852  C2   DT A 236       7.256 434.412 165.939 
ATOM   4853  O2   DT A 236       6.317 433.994 166.594 
ATOM   4854  N3   DT A 236       8.558 434.301 166.386 
ATOM   4855  C4   DT A 236       9.691 434.737 165.729 
ATOM   4856  O4   DT A 236      10.806 434.581 166.230 
ATOM   4857  C5   DT A 236       9.427 435.363 164.454 
ATOM   4858  C7   DT A 236      10.605 435.867 163.673 
ATOM   4859  C6   DT A 236       8.171 435.485 163.996 
ATOM   4860  P    DA A 237       2.062 437.249 163.532 
ATOM   4861  OP1  DA A 237       1.021 436.875 162.548 
ATOM   4862  OP2  DA A 237       2.766 438.526 163.278 
ATOM   4863  O5'  DA A 237       1.433 437.265 165.003 
ATOM   4864  C5'  DA A 237       1.380 436.037 165.752 
ATOM   4865  C4'  DA A 237       1.806 436.286 167.185 
ATOM   4866  O4'  DA A 237       3.246 436.159 167.366 
ATOM   4867  C3'  DA A 237       1.486 437.672 167.744 
ATOM   4868  O3'  DA A 237       1.126 437.544 169.114 
ATOM   4869  C2'  DA A 237       2.806 438.438 167.659 
ATOM   4870  C1'  DA A 237       3.707 437.287 168.093 
ATOM   4871  N9   DA A 237       5.145 437.494 167.763 
ATOM   4872  C8   DA A 237       5.683 438.127 166.679 
ATOM   4873  N7   DA A 237       6.980 438.146 166.674 
ATOM   4874  C5   DA A 237       7.329 437.477 167.839 
ATOM   4875  C6   DA A 237       8.572 437.160 168.412 
ATOM   4876  N6   DA A 237       9.748 437.492 167.862 
ATOM   4877  N1   DA A 237       8.561 436.487 169.578 
ATOM   4878  C2   DA A 237       7.389 436.159 170.121 
ATOM   4879  N3   DA A 237       6.174 436.400 169.679 
ATOM   4880  C4   DA A 237       6.212 437.075 168.512 
ATOM   4881  P    DT A 238      -0.066 438.444 169.691 
ATOM   4882  OP1  DT A 238      -1.364 437.796 169.399 
ATOM   4883  OP2  DT A 238       0.087 439.835 169.211 
ATOM   4884  O5'  DT A 238       0.224 438.383 171.263 
ATOM   4885  C5'  DT A 238       0.857 437.211 171.812 
ATOM   4886  C4'  DT A 238       1.931 437.617 172.802 
ATOM   4887  O4'  DT A 238       3.222 437.834 172.164 
ATOM   4888  C3'  DT A 238       1.675 438.917 173.565 
ATOM   4889  O3'  DT A 238       2.159 438.773 174.895 
ATOM   4890  C2'  DT A 238       2.529 439.962 172.848 
ATOM   4891  C1'  DT A 238       3.747 439.071 172.622 
ATOM   4892  N1   DT A 238       4.684 439.588 171.587 
ATOM   4893  C2   DT A 238       6.024 439.355 171.784 
ATOM   4894  O2   DT A 238       6.457 438.755 172.753 
ATOM   4895  N3   DT A 238       6.863 439.850 170.805 
ATOM   4896  C4   DT A 238       6.481 440.541 169.673 
ATOM   4897  O4   DT A 238       7.326 440.935 168.865 
ATOM   4898  C5   DT A 238       5.056 440.736 169.554 
ATOM   4899  C7   DT A 238       4.555 441.479 168.350 
ATOM   4900  C6   DT A 238       4.217 440.266 170.491 
ATOM   4901  P    DA A 239       1.313 439.400 176.101 
ATOM   4902  OP1  DA A 239       0.245 438.458 176.500 
ATOM   4903  OP2  DA A 239       0.873 440.766 175.739 
ATOM   4904  O5'  DA A 239       2.419 439.481 177.254 
ATOM   4905  C5'  DA A 239       3.486 438.513 177.266 
ATOM   4906  C4'  DA A 239       4.806 439.201 177.551 
ATOM   4907  O4'  DA A 239       5.456 439.679 176.339 
ATOM   4908  C3'  DA A 239       4.732 440.440 178.443 
ATOM   4909  O3'  DA A 239       5.881 440.473 179.281 
ATOM   4910  C2'  DA A 239       4.805 441.619 177.473 
ATOM   4911  C1'  DA A 239       5.861 441.023 176.548 
ATOM   4912  N9   DA A 239       5.943 441.694 175.221 
ATOM   4913  C8   DA A 239       4.933 442.243 174.485 
ATOM   4914  N7   DA A 239       5.323 442.759 173.360 
ATOM   4915  C5   DA A 239       6.693 442.536 173.348 
ATOM   4916  C6   DA A 239       7.696 442.849 172.415 
ATOM   4917  N6   DA A 239       7.458 443.485 171.260 
ATOM   4918  N1   DA A 239       8.956 442.484 172.715 
ATOM   4919  C2   DA A 239       9.186 441.851 173.865 
ATOM   4920  N3   DA A 239       8.336 441.507 174.808 
ATOM   4921  C4   DA A 239       7.082 441.884 174.484 
ATOM   4922  P    DG A 240       5.718 440.944 180.803 
ATOM   4923  OP1  DG A 240       5.277 439.800 181.631 
ATOM   4924  OP2  DG A 240       4.867 442.153 180.859 
ATOM   4925  O5'  DG A 240       7.226 441.330 181.176 
ATOM   4926  C5'  DG A 240       8.306 440.635 180.526 
ATOM   4927  C4'  DG A 240       9.380 441.621 180.111 
ATOM   4928  O4'  DG A 240       9.140 442.179 178.788 
ATOM   4929  C3'  DG A 240       9.538 442.850 181.007 
ATOM   4930  O3'  DG A 240      10.917 443.185 181.090 
ATOM   4931  C2'  DG A 240       8.810 443.968 180.261 
ATOM   4932  C1'  DG A 240       9.290 443.589 178.862 
ATOM   4933  N9   DG A 240       8.485 444.198 177.767 
ATOM   4934  C8   DG A 240       7.136 444.476 177.727 
ATOM   4935  N7   DG A 240       6.736 445.020 176.603 
ATOM   4936  C5   DG A 240       7.903 445.110 175.846 
ATOM   4937  C6   DG A 240       8.104 445.615 174.535 
ATOM   4938  O6   DG A 240       7.280 446.095 173.760 
ATOM   4939  N1   DG A 240       9.447 445.517 174.149 
ATOM   4940  C2   DG A 240      10.463 444.997 174.927 
ATOM   4941  N2   DG A 240      11.680 444.991 174.376 
ATOM   4942  N3   DG A 240      10.274 444.523 176.157 
ATOM   4943  C4   DG A 240       8.975 444.611 176.546 
ATOM   4944  P    DT A 241      11.512 443.675 182.493 
ATOM   4945  OP1  DT A 241      11.857 442.500 183.324 
ATOM   4946  OP2  DT A 241      10.592 444.657 183.107 
ATOM   4947  O5'  DT A 241      12.853 444.415 182.026 
ATOM   4948  C5'  DT A 241      13.524 443.958 180.836 
ATOM   4949  C4'  DT A 241      13.951 445.145 179.995 
ATOM   4950  O4'  DT A 241      12.914 445.571 179.067 
ATOM   4951  C3'  DT A 241      14.300 446.417 180.768 
ATOM   4952  O3'  DT A 241      15.390 447.064 180.122 
ATOM   4953  C2'  DT A 241      13.061 447.302 180.634 
ATOM   4954  C1'  DT A 241      12.769 446.979 179.172 
ATOM   4955  N1   DT A 241      11.388 447.336 178.744 
ATOM   4956  C2   DT A 241      11.227 447.775 177.453 
ATOM   4957  O2   DT A 241      12.153 447.879 176.667 
ATOM   4958  N3   DT A 241       9.933 448.098 177.091 
ATOM   4959  C4   DT A 241       8.815 448.018 177.897 
ATOM   4960  O4   DT A 241       7.706 448.335 177.461 
ATOM   4961  C5   DT A 241       9.084 447.547 179.234 
ATOM   4962  C7   DT A 241       7.922 447.430 180.176 
ATOM   4963  C6   DT A 241      10.333 447.227 179.612 
ATOM   4964  P    DG A 242      16.530 447.743 181.016 
ATOM   4965  OP1  DG A 242      17.518 446.718 181.422 
ATOM   4966  OP2  DG A 242      15.906 448.514 182.114 
ATOM   4967  O5'  DG A 242      17.198 448.749 179.967 
ATOM   4968  C5'  DG A 242      17.191 448.405 178.569 
ATOM   4969  C4'  DG A 242      16.820 449.618 177.738 
ATOM   4970  O4'  DG A 242      15.381 449.750 177.560 
ATOM   4971  C3'  DG A 242      17.247 450.970 178.308 
ATOM   4972  O3'  DG A 242      17.636 451.820 177.236 
ATOM   4973  C2'  DG A 242      15.980 451.539 178.945 
ATOM   4974  C1'  DG A 242      15.016 451.090 177.851 
ATOM   4975  N9   DG A 242      13.586 451.099 178.271 
ATOM   4976  C8   DG A 242      13.039 450.821 179.504 
ATOM   4977  N7   DG A 242      11.733 450.920 179.543 
ATOM   4978  C5   DG A 242      11.390 451.292 178.244 
ATOM   4979  C6   DG A 242      10.117 451.549 177.673 
ATOM   4980  O6   DG A 242       9.011 451.502 178.205 
ATOM   4981  N1   DG A 242      10.223 451.898 176.319 
ATOM   4982  C2   DG A 242      11.406 451.985 175.611 
ATOM   4983  N2   DG A 242      11.296 452.333 174.326 
ATOM   4984  N3   DG A 242      12.601 451.743 176.147 
ATOM   4985  C4   DG A 242      12.514 451.404 177.460 
ATOM   4986  P    DT A 243      18.899 452.784 177.429 
ATOM   4987  OP1  DT A 243      20.143 452.034 177.144 
ATOM   4988  OP2  DT A 243      18.825 453.440 178.753 
ATOM   4989  O5'  DT A 243      18.648 453.867 176.278 
ATOM   4990  C5'  DT A 243      17.954 453.466 175.081 
ATOM   4991  C4'  DT A 243      16.937 454.522 174.694 
ATOM   4992  O4'  DT A 243      15.647 454.311 175.334 
ATOM   4993  C3'  DT A 243      17.299 455.961 175.060 
ATOM   4994  O3'  DT A 243      16.844 456.827 174.028 
ATOM   4995  C2'  DT A 243      16.497 456.252 176.328 
ATOM   4996  C1'  DT A 243      15.218 455.543 175.894 
ATOM   4997  N1   DT A 243      14.289 455.242 177.018 
ATOM   4998  C2   DT A 243      12.943 455.304 176.751 
ATOM   4999  O2   DT A 243      12.496 455.591 175.653 
ATOM   5000  N3   DT A 243      12.111 455.020 177.817 
ATOM   5001  C4   DT A 243      12.507 454.686 179.096 
ATOM   5002  O4   DT A 243      11.669 454.453 179.970 
ATOM   5003  C5   DT A 243      13.939 454.647 179.279 
ATOM   5004  C7   DT A 243      14.454 454.291 180.643 
ATOM   5005  C6   DT A 243      14.769 454.919 178.260 
ATOM   5006  P    DA A 244      17.761 458.064 173.591 
ATOM   5007  OP1  DA A 244      18.776 457.608 172.615 
ATOM   5008  OP2  DA A 244      18.282 458.746 174.797 
ATOM   5009  O5'  DA A 244      16.695 459.006 172.860 
ATOM   5010  C5'  DA A 244      15.568 458.401 172.198 
ATOM   5011  C4'  DA A 244      14.304 459.175 172.516 
ATOM   5012  O4'  DA A 244      13.654 458.702 173.731 
ATOM   5013  C3'  DA A 244      14.483 460.674 172.753 
ATOM   5014  O3'  DA A 244      13.363 461.364 172.213 
ATOM   5015  C2'  DA A 244      14.463 460.830 174.275 
ATOM   5016  C1'  DA A 244      13.344 459.827 174.539 
ATOM   5017  N9   DA A 244      13.271 459.372 175.956 
ATOM   5018  C8   DA A 244      14.296 459.176 176.838 
ATOM   5019  N7   DA A 244      13.909 458.775 178.009 
ATOM   5020  C5   DA A 244      12.528 458.698 177.899 
ATOM   5021  C6   DA A 244      11.524 458.330 178.808 
ATOM   5022  N6   DA A 244      11.770 457.950 180.070 
ATOM   5023  N1   DA A 244      10.249 458.366 178.373 
ATOM   5024  C2   DA A 244      10.011 458.743 177.118 
ATOM   5025  N3   DA A 244      10.861 459.108 176.184 
ATOM   5026  C4   DA A 244      12.128 459.063 176.645 
ATOM   5027  P    DT A 245      13.598 462.757 171.461 
ATOM   5028  OP1  DT A 245      13.986 462.502 170.055 
ATOM   5029  OP2  DT A 245      14.528 463.595 172.249 
ATOM   5030  O5'  DT A 245      12.131 463.393 171.508 
ATOM   5031  C5'  DT A 245      10.989 462.515 171.511 
ATOM   5032  C4'  DT A 245       9.972 462.991 172.528 
ATOM   5033  O4'  DT A 245      10.212 462.438 173.854 
ATOM   5034  C3'  DT A 245       9.921 464.500 172.762 
ATOM   5035  O3'  DT A 245       8.568 464.888 172.977 
ATOM   5036  C2'  DT A 245      10.699 464.718 174.059 
ATOM   5037  C1'  DT A 245      10.157 463.497 174.798 
ATOM   5038  N1   DT A 245      10.970 463.104 175.982 
ATOM   5039  C2   DT A 245      10.293 462.586 177.060 
ATOM   5040  O2   DT A 245       9.084 462.441 177.078 
ATOM   5041  N3   DT A 245      11.080 462.233 178.140 
ATOM   5042  C4   DT A 245      12.453 462.353 178.227 
ATOM   5043  O4   DT A 245      13.048 462.003 179.248 
ATOM   5044  C5   DT A 245      13.072 462.907 177.046 
ATOM   5045  C7   DT A 245      14.563 463.072 177.059 
ATOM   5046  C6   DT A 245      12.332 463.259 175.982 
ATOM   5047  P    DG A 246       8.045 466.261 172.343 
ATOM   5048  OP1  DG A 246       7.647 466.038 170.935 
ATOM   5049  OP2  DG A 246       9.045 467.327 172.574 
ATOM   5050  O5'  DG A 246       6.744 466.544 173.232 
ATOM   5051  C5'  DG A 246       6.013 465.428 173.773 
ATOM   5052  C4'  DG A 246       5.641 465.703 175.217 
ATOM   5053  O4'  DG A 246       6.679 465.282 176.147 
ATOM   5054  C3'  DG A 246       5.399 467.169 175.573 
ATOM   5055  O3'  DG A 246       4.337 467.244 176.517 
ATOM   5056  C2'  DG A 246       6.690 467.620 176.257 
ATOM   5057  C1'  DG A 246       6.920 466.343 177.059 
ATOM   5058  N9   DG A 246       8.310 466.202 177.577 
ATOM   5059  C8   DG A 246       9.496 466.602 177.003 
ATOM   5060  N7   DG A 246      10.557 466.328 177.725 
ATOM   5061  C5   DG A 246      10.035 465.704 178.856 
ATOM   5062  C6   DG A 246      10.695 465.180 179.998 
ATOM   5063  O6   DG A 246      11.897 465.159 180.249 
ATOM   5064  N1   DG A 246       9.783 464.633 180.912 
ATOM   5065  C2   DG A 246       8.413 464.597 180.743 
ATOM   5066  N2   DG A 246       7.716 464.030 181.731 
ATOM   5067  N3   DG A 246       7.794 465.088 179.671 
ATOM   5068  C4   DG A 246       8.665 465.622 178.776 
ATOM   5069  P    DC A 247       3.270 468.430 176.391 
ATOM   5070  OP1  DC A 247       2.228 468.056 175.408 
ATOM   5071  OP2  DC A 247       3.973 469.706 176.138 
ATOM   5072  O5'  DC A 247       2.640 468.446 177.862 
ATOM   5073  C5'  DC A 247       2.587 467.218 178.612 
ATOM   5074  C4'  DC A 247       3.013 467.466 180.045 
ATOM   5075  O4'  DC A 247       4.453 467.339 180.225 
ATOM   5076  C3'  DC A 247       2.693 468.852 180.604 
ATOM   5077  O3'  DC A 247       2.333 468.725 181.974 
ATOM   5078  C2'  DC A 247       4.013 469.619 180.518 
ATOM   5079  C1'  DC A 247       4.914 468.468 180.953 
ATOM   5080  N1   DC A 247       6.352 468.675 180.622 
ATOM   5081  C2   DC A 247       7.301 468.174 181.509 
ATOM   5082  O2   DC A 247       6.915 467.583 182.525 
ATOM   5083  N3   DC A 247       8.617 468.353 181.226 
ATOM   5084  C4   DC A 247       8.994 468.999 180.116 
ATOM   5085  N4   DC A 247      10.289 469.148 179.884 
ATOM   5086  C5   DC A 247       8.034 469.523 179.191 
ATOM   5087  C6   DC A 247       6.724 469.334 179.492 
ATOM   5088  P    DC A 248       1.141 469.625 182.550 
ATOM   5089  OP1  DC A 248      -0.157 468.976 182.259 
ATOM   5090  OP2  DC A 248       1.294 471.016 182.071 
ATOM   5091  O5'  DC A 248       1.432 469.564 184.123 
ATOM   5092  C5'  DC A 248       2.065 468.392 184.671 
ATOM   5093  C4'  DC A 248       3.138 468.798 185.662 
ATOM   5094  O4'  DC A 248       4.430 469.015 185.024 
ATOM   5095  C3'  DC A 248       2.882 470.097 186.425 
ATOM   5096  O3'  DC A 248       3.366 469.954 187.754 
ATOM   5097  C2'  DC A 248       3.736 471.143 185.707 
ATOM   5098  C1'  DC A 248       4.954 470.251 185.482 
ATOM   5099  N1   DC A 248       5.891 470.769 184.447 
ATOM   5100  C2   DC A 248       7.253 470.541 184.632 
ATOM   5101  O2   DC A 248       7.623 469.924 185.638 
ATOM   5102  N3   DC A 248       8.124 471.005 183.700 
ATOM   5103  C4   DC A 248       7.683 471.669 182.623 
ATOM   5104  N4   DC A 248       8.573 472.101 181.743 
ATOM   5105  C5   DC A 248       6.287 471.914 182.415 
ATOM   5106  C6   DC A 248       5.432 471.442 183.358 
ATOM   5107  P    DG A 249       2.520 470.581 188.960 
ATOM   5108  OP1  DG A 249       1.452 469.638 189.360 
ATOM   5109  OP2  DG A 249       2.080 471.947 188.599 
ATOM   5110  O5'  DG A 249       3.627 470.661 190.113 
ATOM   5111  C5'  DG A 249       4.693 469.694 190.126 
ATOM   5112  C4'  DG A 249       6.014 470.381 190.411 
ATOM   5113  O4'  DG A 249       6.663 470.859 189.198 
ATOM   5114  C3'  DG A 249       5.939 471.621 191.302 
ATOM   5115  O3'  DG A 249       7.088 471.654 192.141 
ATOM   5116  C2'  DG A 249       6.012 472.800 190.333 
ATOM   5117  C1'  DG A 249       7.068 472.204 189.408 
ATOM   5118  N9   DG A 249       7.150 472.874 188.081 
ATOM   5119  C8   DG A 249       6.143 473.434 187.324 
ATOM   5120  N7   DG A 249       6.551 473.951 186.190 
ATOM   5121  C5   DG A 249       7.926 473.718 186.196 
ATOM   5122  C6   DG A 249       8.913 474.050 185.233 
ATOM   5123  O6   DG A 249       8.776 474.627 184.158 
ATOM   5124  N1   DG A 249      10.188 473.627 185.639 
ATOM   5125  C2   DG A 249      10.470 472.970 186.820 
ATOM   5126  N2   DG A 249      11.750 472.651 187.022 
ATOM   5127  N3   DG A 249       9.542 472.658 187.723 
ATOM   5128  C4   DG A 249       8.301 473.062 187.345 
ATOM   5129  P    DT A 250       6.925 472.124 193.662 
ATOM   5130  OP1  DT A 250       6.484 470.981 194.491 
ATOM   5131  OP2  DT A 250       6.075 473.333 193.719 
ATOM   5132  O5'  DT A 250       8.433 472.511 194.036 
ATOM   5133  C5'  DT A 250       9.513 471.816 193.385 
ATOM   5134  C4'  DT A 250      10.588 472.802 192.971 
ATOM   5135  O4'  DT A 250      10.348 473.360 191.647 
ATOM   5136  C3'  DT A 250      10.745 474.030 193.866 
ATOM   5137  O3'  DT A 250      12.124 474.366 193.950 
ATOM   5138  C2'  DT A 250      10.017 475.149 193.120 
ATOM   5139  C1'  DT A 250      10.497 474.769 191.722 
ATOM   5140  N1   DT A 250       9.693 475.379 190.626 
ATOM   5141  C2   DT A 250      10.362 475.727 189.478 
ATOM   5142  O2   DT A 250      11.560 475.557 189.332 
ATOM   5143  N3   DT A 250       9.584 476.290 188.485 
ATOM   5144  C4   DT A 250       8.226 476.527 188.545 
ATOM   5145  O4   DT A 250       7.636 477.038 187.590 
ATOM   5146  C5   DT A 250       7.612 476.128 189.789 
ATOM   5147  C7   DT A 250       6.136 476.352 189.938 
ATOM   5148  C6   DT A 250       8.345 475.579 190.772 
ATOM   5149  P    DT A 251      12.720 474.856 195.353 
ATOM   5150  OP1  DT A 251      13.064 473.681 196.184 
ATOM   5151  OP2  DT A 251      11.799 475.838 195.966 
ATOM   5152  O5'  DT A 251      14.060 475.596 194.885 
ATOM   5153  C5'  DT A 251      14.731 475.139 193.696 
ATOM   5154  C4'  DT A 251      15.159 476.326 192.854 
ATOM   5155  O4'  DT A 251      14.121 476.752 191.926 
ATOM   5156  C3'  DT A 251      15.507 477.598 193.627 
ATOM   5157  O3'  DT A 251      16.597 478.245 192.982 
ATOM   5158  C2'  DT A 251      14.269 478.483 193.494 
ATOM   5159  C1'  DT A 251      13.977 478.160 192.032 
ATOM   5160  N1   DT A 251      12.595 478.517 191.604 
ATOM   5161  C2   DT A 251      12.434 478.956 190.312 
ATOM   5162  O2   DT A 251      13.360 479.060 189.527 
ATOM   5163  N3   DT A 251      11.140 479.279 189.951 
ATOM   5164  C4   DT A 251      10.023 479.199 190.756 
ATOM   5165  O4   DT A 251       8.913 479.515 190.321 
ATOM   5166  C5   DT A 251      10.291 478.727 192.094 
ATOM   5167  C7   DT A 251       9.129 478.611 193.036 
ATOM   5168  C6   DT A 251      11.540 478.407 192.472 
ATOM   5169  P    DA A 252      17.737 478.924 193.876 
ATOM   5170  OP1  DA A 252      18.725 477.899 194.282 
ATOM   5171  OP2  DA A 252      17.113 479.695 194.974 
ATOM   5172  O5'  DA A 252      18.405 479.930 192.827 
ATOM   5173  C5'  DA A 252      18.398 479.585 191.428 
ATOM   5174  C4'  DA A 252      18.028 480.799 190.597 
ATOM   5175  O4'  DA A 252      16.588 480.931 190.419 
ATOM   5176  C3'  DA A 252      18.454 482.151 191.168 
ATOM   5177  O3'  DA A 252      18.843 483.001 190.096 
ATOM   5178  C2'  DA A 252      17.187 482.720 191.805 
ATOM   5179  C1'  DA A 252      16.223 482.271 190.711 
ATOM   5180  N9   DA A 252      14.794 482.280 191.130 
ATOM   5181  C8   DA A 252      14.269 482.000 192.359 
ATOM   5182  N7   DA A 252      12.976 482.095 192.412 
ATOM   5183  C5   DA A 252      12.615 482.465 191.124 
ATOM   5184  C6   DA A 252      11.372 482.727 190.526 
ATOM   5185  N6   DA A 252      10.205 482.652 191.184 
ATOM   5186  N1   DA A 252      11.369 483.072 189.225 
ATOM   5187  C2   DA A 252      12.531 483.144 188.578 
ATOM   5188  N3   DA A 252      13.747 482.923 189.028 
ATOM   5189  C4   DA A 252      13.721 482.582 190.332 
ATOM   5190  P    DA A 253      20.106 483.965 190.288 
ATOM   5191  OP1  DA A 253      21.350 483.215 190.004 
ATOM   5192  OP2  DA A 253      20.032 484.621 191.613 
ATOM   5193  O5'  DA A 253      19.855 485.048 189.138 
ATOM   5194  C5'  DA A 253      19.162 484.647 187.941 
ATOM   5195  C4'  DA A 253      18.145 485.703 187.553 
ATOM   5196  O4'  DA A 253      16.854 485.492 188.194 
ATOM   5197  C3'  DA A 253      18.507 487.142 187.920 
ATOM   5198  O3'  DA A 253      18.051 488.008 186.888 
ATOM   5199  C2'  DA A 253      17.704 487.432 189.187 
ATOM   5200  C1'  DA A 253      16.426 486.724 188.753 
ATOM   5201  N9   DA A 253      15.496 486.422 189.878 
ATOM   5202  C8   DA A 253      15.802 486.086 191.165 
ATOM   5203  N7   DA A 253      14.765 485.884 191.916 
ATOM   5204  C5   DA A 253      13.689 486.101 191.066 
ATOM   5205  C6   DA A 253      12.299 486.041 191.262 
ATOM   5206  N6   DA A 253      11.730 485.730 192.435 
ATOM   5207  N1   DA A 253      11.513 486.315 190.205 
ATOM   5208  C2   DA A 253      12.084 486.624 189.041 
ATOM   5209  N3   DA A 253      13.361 486.710 188.741 
ATOM   5210  C4   DA A 253      14.127 486.432 189.816 
ATOM   5211  P    DC A 254      18.969 489.245 186.451 
ATOM   5212  OP1  DC A 254      19.983 488.789 185.474 
ATOM   5213  OP2  DC A 254      19.489 489.927 187.657 
ATOM   5214  O5'  DC A 254      17.902 490.186 185.719 
ATOM   5215  C5'  DC A 254      16.775 489.582 185.057 
ATOM   5216  C4'  DC A 254      15.512 490.356 185.376 
ATOM   5217  O4'  DC A 254      14.862 489.883 186.591 
ATOM   5218  C3'  DC A 254      15.691 491.855 185.613 
ATOM   5219  O3'  DC A 254      14.570 492.544 185.073 
ATOM   5220  C2'  DC A 254      15.670 492.011 187.134 
ATOM   5221  C1'  DC A 254      14.552 491.008 187.399 
ATOM   5222  N1   DC A 254      14.478 490.553 188.816 
ATOM   5223  C2   DC A 254      13.220 490.284 189.347 
ATOM   5224  O2   DC A 254      12.225 490.432 188.628 
ATOM   5225  N3   DC A 254      13.132 489.869 190.637 
ATOM   5226  C4   DC A 254      14.234 489.721 191.383 
ATOM   5227  N4   DC A 254      14.096 489.314 192.635 
ATOM   5228  C5   DC A 254      15.538 489.993 190.856 
ATOM   5229  C6   DC A 254      15.605 490.407 189.565 
ATOM   5230  P    DA A 255      14.805 493.938 184.321 
ATOM   5231  OP1  DA A 255      15.193 493.683 182.915 
ATOM   5232  OP2  DA A 255      15.735 494.776 185.109 
ATOM   5233  O5'  DA A 255      13.338 494.574 184.367 
ATOM   5234  C5'  DA A 255      12.196 493.696 184.370 
ATOM   5235  C4'  DA A 255      11.179 494.172 185.388 
ATOM   5236  O4'  DA A 255      11.419 493.619 186.714 
ATOM   5237  C3'  DA A 255      11.128 495.681 185.622 
ATOM   5238  O3'  DA A 255       9.775 496.068 185.836 
ATOM   5239  C2'  DA A 255      11.906 495.899 186.919 
ATOM   5240  C1'  DA A 255      11.364 494.678 187.657 
ATOM   5241  N9   DA A 255      12.177 494.285 188.841 
ATOM   5242  C8   DA A 255      13.530 494.370 189.008 
ATOM   5243  N7   DA A 255      13.943 493.945 190.162 
ATOM   5244  C5   DA A 255      12.782 493.548 190.809 
ATOM   5245  C6   DA A 255      12.545 493.000 192.081 
ATOM   5246  N6   DA A 255      13.517 492.747 192.970 
ATOM   5247  N1   DA A 255      11.270 492.722 192.407 
ATOM   5248  C2   DA A 255      10.310 492.976 191.521 
ATOM   5249  N3   DA A 255      10.408 493.483 190.311 
ATOM   5250  C4   DA A 255      11.695 493.752 190.009 
ATOM   5251  P    DA A 256       9.252 497.442 185.202 
ATOM   5252  OP1  DA A 256       8.854 497.219 183.794 
ATOM   5253  OP2  DA A 256      10.252 498.508 185.433 
ATOM   5254  O5'  DA A 256       7.951 497.724 186.091 
ATOM   5255  C5'  DA A 256       7.221 496.608 186.632 
ATOM   5256  C4'  DA A 256       6.848 496.883 188.076 
ATOM   5257  O4'  DA A 256       7.887 496.463 189.007 
ATOM   5258  C3'  DA A 256       6.606 498.350 188.433 
ATOM   5259  O3'  DA A 256       5.544 498.425 189.377 
ATOM   5260  C2'  DA A 256       7.897 498.801 189.116 
ATOM   5261  C1'  DA A 256       8.127 497.523 189.919 
ATOM   5262  N9   DA A 256       9.517 497.383 190.436 
ATOM   5263  C8   DA A 256      10.683 497.785 189.853 
ATOM   5264  N7   DA A 256      11.741 497.521 190.556 
ATOM   5265  C5   DA A 256      11.240 496.897 191.690 
ATOM   5266  C6   DA A 256      11.861 496.369 192.834 
ATOM   5267  N6   DA A 256      13.187 496.387 193.030 
ATOM   5268  N1   DA A 256      11.068 495.820 193.773 
ATOM   5269  C2   DA A 256       9.751 495.805 193.572 
ATOM   5270  N3   DA A 256       9.061 496.264 192.551 
ATOM   5271  C4   DA A 256       9.878 496.809 191.626 
ATOM   5272  P    DC A 257       4.477 499.610 189.251 
ATOM   5273  OP1  DC A 257       3.435 499.237 188.267 
ATOM   5274  OP2  DC A 257       5.180 500.887 188.997 
ATOM   5275  O5'  DC A 257       3.848 499.627 190.722 
ATOM   5276  C5'  DC A 257       3.794 498.398 191.471 
ATOM   5277  C4'  DC A 257       4.221 498.647 192.904 
ATOM   5278  O4'  DC A 257       5.660 498.520 193.085 
ATOM   5279  C3'  DC A 257       3.900 500.033 193.463 
ATOM   5280  O3'  DC A 257       3.540 499.905 194.833 
ATOM   5281  C2'  DC A 257       5.220 500.800 193.378 
ATOM   5282  C1'  DC A 257       6.121 499.648 193.812 
ATOM   5283  N1   DC A 257       7.559 499.856 193.482 
ATOM   5284  C2   DC A 257       8.509 499.355 194.369 
ATOM   5285  O2   DC A 257       8.122 498.764 195.384 
ATOM   5286  N3   DC A 257       9.824 499.534 194.086 
ATOM   5287  C4   DC A 257      10.201 500.180 192.975 
ATOM   5288  N4   DC A 257      11.497 500.329 192.744 
ATOM   5289  C5   DC A 257       9.241 500.704 192.050 
ATOM   5290  C6   DC A 257       7.931 500.514 192.351 
ATOM   5291  P    DA A 258       2.348 500.806 195.410 
ATOM   5292  OP1  DA A 258       1.050 500.157 195.118 
ATOM   5293  OP2  DA A 258       2.502 502.197 194.931 
ATOM   5294  O5'  DA A 258       2.639 500.745 196.982 
ATOM   5295  C5'  DA A 258       3.272 499.573 197.531 
ATOM   5296  C4'  DA A 258       4.345 499.979 198.521 
ATOM   5297  O4'  DA A 258       5.637 500.195 197.883 
ATOM   5298  C3'  DA A 258       4.089 501.278 199.284 
ATOM   5299  O3'  DA A 258       4.574 501.134 200.614 
ATOM   5300  C2'  DA A 258       4.943 502.324 198.567 
ATOM   5301  C1'  DA A 258       6.161 501.432 198.341 
ATOM   5302  N9   DA A 258       7.098 501.949 197.306 
ATOM   5303  C8   DA A 258       6.806 502.638 196.164 
ATOM   5304  N7   DA A 258       7.848 502.956 195.460 
ATOM   5305  C5   DA A 258       8.911 502.439 196.187 
ATOM   5306  C6   DA A 258      10.299 502.443 195.969 
ATOM   5307  N6   DA A 258      10.878 503.011 194.901 
ATOM   5308  N1   DA A 258      11.073 501.840 196.890 
ATOM   5309  C2   DA A 258      10.492 501.277 197.948 
ATOM   5310  N3   DA A 258       9.216 501.211 198.257 
ATOM   5311  C4   DA A 258       8.463 501.822 197.319 
ATOM   5312  P    DA A 259       3.727 501.762 201.820 
ATOM   5313  OP1  DA A 259       2.659 500.819 202.220 
ATOM   5314  OP2  DA A 259       3.287 503.127 201.458 
ATOM   5315  O5'  DA A 259       4.834 501.842 202.973 
ATOM   5316  C5'  DA A 259       5.900 500.874 202.985 
ATOM   5317  C4'  DA A 259       7.221 501.562 203.270 
ATOM   5318  O4'  DA A 259       7.870 502.040 202.058 
ATOM   5319  C3'  DA A 259       7.146 502.801 204.162 
ATOM   5320  O3'  DA A 259       8.295 502.834 205.000 
ATOM   5321  C2'  DA A 259       7.219 503.981 203.193 
ATOM   5322  C1'  DA A 259       8.275 503.384 202.267 
ATOM   5323  N9   DA A 259       8.357 504.055 200.940 
ATOM   5324  C8   DA A 259       7.347 504.605 200.204 
ATOM   5325  N7   DA A 259       7.737 505.120 199.079 
ATOM   5326  C5   DA A 259       9.107 504.897 199.067 
ATOM   5327  C6   DA A 259      10.110 505.210 198.134 
ATOM   5328  N6   DA A 259       9.872 505.847 196.979 
ATOM   5329  N1   DA A 259      11.370 504.845 198.435 
ATOM   5330  C2   DA A 259      11.600 504.213 199.584 
ATOM   5331  N3   DA A 259      10.750 503.869 200.527 
ATOM   5332  C4   DA A 259       9.496 504.246 200.203 
ATOM   5333  P    DG A 260       8.133 503.305 206.522 
ATOM   5334  OP1  DG A 260       7.691 502.161 207.350 
ATOM   5335  OP2  DG A 260       7.282 504.514 206.578 
ATOM   5336  O5'  DG A 260       9.640 503.691 206.896 
ATOM   5337  C5'  DG A 260      10.721 502.997 206.245 
ATOM   5338  C4'  DG A 260      11.795 503.982 205.830 
ATOM   5339  O4'  DG A 260      11.555 504.541 204.507 
ATOM   5340  C3'  DG A 260      11.952 505.211 206.726 
ATOM   5341  O3'  DG A 260      13.331 505.546 206.809 
ATOM   5342  C2'  DG A 260      11.225 506.329 205.980 
ATOM   5343  C1'  DG A 260      11.704 505.950 204.582 
ATOM   5344  N9   DG A 260      10.900 506.560 203.486 
ATOM   5345  C8   DG A 260       9.551 506.837 203.446 
ATOM   5346  N7   DG A 260       9.151 507.381 202.323 
ATOM   5347  C5   DG A 260      10.317 507.471 201.565 
ATOM   5348  C6   DG A 260      10.518 507.977 200.254 
ATOM   5349  O6   DG A 260       9.695 508.457 199.480 
ATOM   5350  N1   DG A 260      11.862 507.878 199.868 
ATOM   5351  C2   DG A 260      12.877 507.359 200.646 
ATOM   5352  N2   DG A 260      14.094 507.353 200.095 
ATOM   5353  N3   DG A 260      12.688 506.884 201.876 
ATOM   5354  C4   DG A 260      11.390 506.973 202.265 
ATOM   5355  P    DC A 261      13.927 506.037 208.212 
ATOM   5356  OP1  DC A 261      14.271 504.861 209.043 
ATOM   5357  OP2  DC A 261      13.006 507.019 208.826 
ATOM   5358  O5'  DC A 261      15.267 506.776 207.745 
ATOM   5359  C5'  DC A 261      15.938 506.320 206.555 
ATOM   5360  C4'  DC A 261      16.366 507.506 205.714 
ATOM   5361  O4'  DC A 261      15.328 507.933 204.786 
ATOM   5362  C3'  DC A 261      16.714 508.778 206.487 
ATOM   5363  O3'  DC A 261      17.804 509.426 205.841 
ATOM   5364  C2'  DC A 261      15.476 509.664 206.353 
ATOM   5365  C1'  DC A 261      15.184 509.341 204.892 
ATOM   5366  N1   DC A 261      13.803 509.697 204.463 
ATOM   5367  C2   DC A 261      13.622 510.145 203.157 
ATOM   5368  O2   DC A 261      14.607 510.226 202.413 
ATOM   5369  N3   DC A 261      12.371 510.476 202.747 
ATOM   5370  C4   DC A 261      11.330 510.373 203.584 
ATOM   5371  N4   DC A 261      10.129 510.708 203.137 
ATOM   5372  C5   DC A 261      11.493 509.916 204.931 
ATOM   5373  C6   DC A 261      12.752 509.591 205.322 
ATOM   5374  P    DA A 262      18.944 510.105 206.735 
ATOM   5375  OP1  DA A 262      19.932 509.080 207.141 
ATOM   5376  OP2  DA A 262      18.320 510.875 207.833 
ATOM   5377  O5'  DA A 262      19.612 511.110 205.686 
ATOM   5378  C5'  DA A 262      19.606 510.766 204.288 
ATOM   5379  C4'  DA A 262      19.235 511.979 203.457 
ATOM   5380  O4'  DA A 262      17.795 512.112 203.279 
ATOM   5381  C3'  DA A 262      19.661 513.332 204.028 
ATOM   5382  O3'  DA A 262      20.050 514.182 202.955 
ATOM   5383  C2'  DA A 262      18.394 513.901 204.664 
ATOM   5384  C1'  DA A 262      17.430 513.452 203.570 
ATOM   5385  N9   DA A 262      16.001 513.461 203.990 
ATOM   5386  C8   DA A 262      15.476 513.181 205.219 
ATOM   5387  N7   DA A 262      14.183 513.276 205.272 
ATOM   5388  C5   DA A 262      13.823 513.646 203.983 
ATOM   5389  C6   DA A 262      12.579 513.908 203.386 
ATOM   5390  N6   DA A 262      11.412 513.833 204.043 
ATOM   5391  N1   DA A 262      12.576 514.252 202.085 
ATOM   5392  C2   DA A 262      13.738 514.325 201.438 
ATOM   5393  N3   DA A 262      14.954 514.104 201.887 
ATOM   5394  C4   DA A 262      14.929 513.762 203.191 
ATOM   5395  P    DT A 263      21.313 515.146 203.148 
ATOM   5396  OP1  DT A 263      22.557 514.395 202.863 
ATOM   5397  OP2  DT A 263      21.240 515.802 204.472 
ATOM   5398  O5'  DT A 263      21.063 516.228 201.997 
ATOM   5399  C5'  DT A 263      20.369 515.828 200.800 
ATOM   5400  C4'  DT A 263      19.352 516.883 200.413 
ATOM   5401  O4'  DT A 263      18.062 516.672 201.053 
ATOM   5402  C3'  DT A 263      19.714 518.322 200.779 
ATOM   5403  O3'  DT A 263      19.258 519.189 199.747 
ATOM   5404  C2'  DT A 263      18.911 518.613 202.047 
ATOM   5405  C1'  DT A 263      17.633 517.904 201.613 
ATOM   5406  N1   DT A 263      16.703 517.603 202.737 
ATOM   5407  C2   DT A 263      15.357 517.666 202.470 
ATOM   5408  O2   DT A 263      14.911 517.952 201.372 
ATOM   5409  N3   DT A 263      14.526 517.382 203.536 
ATOM   5410  C4   DT A 263      14.921 517.048 204.816 
ATOM   5411  O4   DT A 263      14.084 516.814 205.689 
ATOM   5412  C5   DT A 263      16.353 517.008 204.998 
ATOM   5413  C7   DT A 263      16.868 516.653 206.362 
ATOM   5414  C6   DT A 263      17.184 517.280 203.979 
ATOM   5415  P    DT A 264      20.176 520.426 199.310 
ATOM   5416  OP1  DT A 264      21.190 519.970 198.334 
ATOM   5417  OP2  DT A 264      20.696 521.107 200.516 
ATOM   5418  O5'  DT A 264      19.109 521.367 198.579 
ATOM   5419  C5'  DT A 264      17.983 520.763 197.917 
ATOM   5420  C4'  DT A 264      16.719 521.536 198.236 
ATOM   5421  O4'  DT A 264      16.069 521.064 199.450 
ATOM   5422  C3'  DT A 264      16.898 523.036 198.473 
ATOM   5423  O3'  DT A 264      15.777 523.725 197.932 
ATOM   5424  C2'  DT A 264      16.877 523.192 199.994 
ATOM   5425  C1'  DT A 264      15.759 522.188 200.259 
ATOM   5426  N1   DT A 264      15.686 521.734 201.675 
ATOM   5427  C2   DT A 264      14.437 521.472 202.184 
ATOM   5428  O2   DT A 264      13.415 521.597 201.532 
ATOM   5429  N3   DT A 264      14.409 521.054 203.501 
ATOM   5430  C4   DT A 264      15.499 520.879 204.329 
ATOM   5431  O4   DT A 264      15.348 520.500 205.492 
ATOM   5432  C5   DT A 264      16.766 521.179 203.704 
ATOM   5433  C7   DT A 264      18.005 521.015 204.535 
ATOM   5434  C6   DT A 264      16.823 521.588 202.426 
ATOM   5435  P    DC A 265      16.012 525.118 197.180 
ATOM   5436  OP1  DC A 265      16.400 524.864 195.774 
ATOM   5437  OP2  DC A 265      16.942 525.957 197.968 
ATOM   5438  O5'  DC A 265      14.545 525.754 197.227 
ATOM   5439  C5'  DC A 265      13.404 524.876 197.230 
ATOM   5440  C4'  DC A 265      12.386 525.352 198.247 
ATOM   5441  O4'  DC A 265      12.626 524.799 199.573 
ATOM   5442  C3'  DC A 265      12.335 526.862 198.481 
ATOM   5443  O3'  DC A 265      10.983 527.249 198.696 
ATOM   5444  C2'  DC A 265      13.113 527.079 199.779 
ATOM   5445  C1'  DC A 265      12.572 525.858 200.517 
ATOM   5446  N1   DC A 265      13.384 525.465 201.701 
ATOM   5447  C2   DC A 265      12.715 524.938 202.802 
ATOM   5448  O2   DC A 265      11.484 524.820 202.752 
ATOM   5449  N3   DC A 265      13.437 524.575 203.892 
ATOM   5450  C4   DC A 265      14.768 524.719 203.908 
ATOM   5451  N4   DC A 265      15.428 524.349 204.995 
ATOM   5452  C5   DC A 265      15.477 525.259 202.786 
ATOM   5453  C6   DC A 265      14.736 525.617 201.707 
ATOM   5454  P    DT A 266      10.459 528.623 198.062 
ATOM   5455  OP1  DT A 266      10.062 528.400 196.654 
ATOM   5456  OP2  DT A 266      11.459 529.688 198.293 
ATOM   5457  O5'  DT A 266       9.159 528.905 198.951 
ATOM   5458  C5'  DT A 266       8.428 527.789 199.492 
ATOM   5459  C4'  DT A 266       8.056 528.064 200.936 
ATOM   5460  O4'  DT A 266       9.094 527.644 201.866 
ATOM   5461  C3'  DT A 266       7.813 529.531 201.292 
ATOM   5462  O3'  DT A 266       6.751 529.606 202.236 
ATOM   5463  C2'  DT A 266       9.104 529.981 201.976 
ATOM   5464  C1'  DT A 266       9.334 528.704 202.779 
ATOM   5465  N1   DT A 266      10.724 528.563 203.296 
ATOM   5466  C2   DT A 266      10.878 527.954 204.518 
ATOM   5467  O2   DT A 266       9.939 527.536 205.173 
ATOM   5468  N3   DT A 266      12.180 527.843 204.965 
ATOM   5469  C4   DT A 266      13.312 528.279 204.307 
ATOM   5470  O4   DT A 266      14.427 528.123 204.808 
ATOM   5471  C5   DT A 266      13.048 528.906 203.033 
ATOM   5472  C7   DT A 266      14.227 529.410 202.252 
ATOM   5473  C6   DT A 266      11.792 529.028 202.574 
ATOM   5474  P    DA A 267       5.684 530.791 202.110 
ATOM   5475  OP1  DA A 267       4.642 530.418 201.127 
ATOM   5476  OP2  DA A 267       6.388 532.068 201.857 
ATOM   5477  O5'  DA A 267       5.055 530.807 203.581 
ATOM   5478  C5'  DA A 267       5.002 529.579 204.331 
ATOM   5479  C4'  DA A 267       5.428 529.828 205.764 
ATOM   5480  O4'  DA A 267       6.867 529.701 205.944 
ATOM   5481  C3'  DA A 267       5.107 531.214 206.323 
ATOM   5482  O3'  DA A 267       4.747 531.086 207.693 
ATOM   5483  C2'  DA A 267       6.427 531.980 206.238 
ATOM   5484  C1'  DA A 267       7.329 530.829 206.672 
ATOM   5485  N9   DA A 267       8.766 531.036 206.342 
ATOM   5486  C8   DA A 267       9.305 531.669 205.257 
ATOM   5487  N7   DA A 267      10.602 531.688 205.252 
ATOM   5488  C5   DA A 267      10.951 531.019 206.417 
ATOM   5489  C6   DA A 267      12.193 530.702 206.991 
ATOM   5490  N6   DA A 267      13.369 531.034 206.440 
ATOM   5491  N1   DA A 267      12.183 530.029 208.157 
ATOM   5492  C2   DA A 267      11.011 529.701 208.699 
ATOM   5493  N3   DA A 267       9.795 529.942 208.258 
ATOM   5494  C4   DA A 267       9.834 530.617 207.091 
ATOM   5495  P    DT A 268       3.556 531.987 208.269 
ATOM   5496  OP1  DT A 268       2.258 531.338 207.978 
ATOM   5497  OP2  DT A 268       3.709 533.378 207.790 
ATOM   5498  O5'  DT A 268       3.846 531.925 209.842 
ATOM   5499  C5'  DT A 268       4.479 530.753 210.391 
ATOM   5500  C4'  DT A 268       5.553 531.160 211.381 
ATOM   5501  O4'  DT A 268       6.844 531.376 210.743 
ATOM   5502  C3'  DT A 268       5.297 532.459 212.144 
ATOM   5503  O3'  DT A 268       5.781 532.315 213.474 
ATOM   5504  C2'  DT A 268       6.151 533.504 211.426 
ATOM   5505  C1'  DT A 268       7.368 532.613 211.201 
ATOM   5506  N1   DT A 268       8.305 533.130 210.166 
ATOM   5507  C2   DT A 268       9.646 532.897 210.363 
ATOM   5508  O2   DT A 268      10.079 532.297 211.332 
ATOM   5509  N3   DT A 268      10.484 533.392 209.384 
ATOM   5510  C4   DT A 268      10.103 534.083 208.252 
ATOM   5511  O4   DT A 268      10.947 534.477 207.444 
ATOM   5512  C5   DT A 268       8.678 534.278 208.133 
ATOM   5513  C7   DT A 268       8.177 535.021 206.928 
ATOM   5514  C6   DT A 268       7.839 533.808 209.070 
ATOM   5515  P    DT A 269       4.935 532.943 214.680 
ATOM   5516  OP1  DT A 269       3.866 532.000 215.079 
ATOM   5517  OP2  DT A 269       4.495 534.308 214.318 
ATOM   5518  O5'  DT A 269       6.041 533.023 215.833 
ATOM   5519  C5'  DT A 269       7.107 532.055 215.845 
ATOM   5520  C4'  DT A 269       8.428 532.743 216.130 
ATOM   5521  O4'  DT A 269       9.077 533.221 214.918 
ATOM   5522  C3'  DT A 269       8.354 533.982 217.021 
ATOM   5523  O3'  DT A 269       9.502 534.015 217.860 
ATOM   5524  C2'  DT A 269       8.426 535.162 216.052 
ATOM   5525  C1'  DT A 269       9.482 534.565 215.127 
ATOM   5526  N1   DT A 269       9.564 535.236 213.800 
ATOM   5527  C2   DT A 269      10.807 535.327 213.220 
ATOM   5528  O2   DT A 269      11.816 534.888 213.743 
ATOM   5529  N3   DT A 269      10.844 535.956 211.990 
ATOM   5530  C4   DT A 269       9.767 536.487 211.310 
ATOM   5531  O4   DT A 269       9.923 537.028 210.214 
ATOM   5532  C5   DT A 269       8.505 536.343 211.999 
ATOM   5533  C7   DT A 269       7.282 536.895 211.327 
ATOM   5534  C6   DT A 269       8.441 535.737 213.195 
ATOM   5535  P    DG A 270       9.340 534.486 219.381 
ATOM   5536  OP1  DG A 270       8.898 533.342 220.210 
ATOM   5537  OP2  DG A 270       8.489 535.695 219.438 
ATOM   5538  O5'  DG A 270      10.847 534.872 219.755 
ATOM   5539  C5'  DG A 270      11.928 534.177 219.105 
ATOM   5540  C4'  DG A 270      13.002 535.163 218.690 
ATOM   5541  O4'  DG A 270      12.762 535.721 217.366 
ATOM   5542  C3'  DG A 270      13.159 536.392 219.585 
ATOM   5543  O3'  DG A 270      14.539 536.727 219.669 
ATOM   5544  C2'  DG A 270      12.432 537.510 218.839 
ATOM   5545  C1'  DG A 270      12.911 537.131 217.441 
ATOM   5546  N9   DG A 270      12.107 537.740 216.346 
ATOM   5547  C8   DG A 270      10.758 538.018 216.306 
ATOM   5548  N7   DG A 270      10.358 538.562 215.182 
ATOM   5549  C5   DG A 270      11.524 538.652 214.424 
ATOM   5550  C6   DG A 270      11.725 539.158 213.113 
ATOM   5551  O6   DG A 270      10.902 539.638 212.339 
ATOM   5552  N1   DG A 270      13.069 539.059 212.728 
ATOM   5553  C2   DG A 270      14.085 538.540 213.506 
ATOM   5554  N2   DG A 270      15.301 538.534 212.955 
ATOM   5555  N3   DG A 270      13.896 538.065 214.735 
ATOM   5556  C4   DG A 270      12.597 538.153 215.125 
ATOM   5557  P    DA A 271      15.134 537.217 221.072 
ATOM   5558  OP1  DA A 271      15.479 536.042 221.903 
ATOM   5559  OP2  DA A 271      14.214 538.199 221.685 
ATOM   5560  O5'  DA A 271      16.474 537.957 220.604 
ATOM   5561  C5'  DA A 271      17.145 537.501 219.415 
ATOM   5562  C4'  DA A 271      17.573 538.687 218.574 
ATOM   5563  O4'  DA A 271      16.535 539.113 217.646 
ATOM   5564  C3'  DA A 271      17.921 539.959 219.346 
ATOM   5565  O3'  DA A 271      19.011 540.606 218.701 
ATOM   5566  C2'  DA A 271      16.683 540.844 219.213 
ATOM   5567  C1'  DA A 271      16.391 540.521 217.751 
ATOM   5568  N9   DA A 271      15.010 540.878 217.323 
ATOM   5569  C8   DA A 271      13.856 540.829 218.052 
ATOM   5570  N7   DA A 271      12.804 541.207 217.395 
ATOM   5571  C5   DA A 271      13.292 541.532 216.138 
ATOM   5572  C6   DA A 271      12.669 542.004 214.972 
ATOM   5573  N6   DA A 271      11.353 542.243 214.882 
ATOM   5574  N1   DA A 271      13.449 542.224 213.898 
ATOM   5575  C2   DA A 271      14.756 541.985 213.993 
ATOM   5576  N3   DA A 271      15.447 541.546 215.023 
ATOM   5577  C4   DA A 271      14.643 541.334 216.084 
ATOM   5578  P    DT A 272      20.152 541.285 219.595 
ATOM   5579  OP1  DT A 272      21.139 540.260 220.001 
ATOM   5580  OP2  DT A 272      19.527 542.056 220.693 
ATOM   5581  O5'  DT A 272      20.820 542.291 218.546 
ATOM   5582  C5'  DT A 272      20.813 541.947 217.147 
ATOM   5583  C4'  DT A 272      20.442 543.160 216.316 
ATOM   5584  O4'  DT A 272      19.003 543.292 216.138 
ATOM   5585  C3'  DT A 272      20.869 544.512 216.887 
ATOM   5586  O3'  DT A 272      21.257 545.363 215.815 
ATOM   5587  C2'  DT A 272      19.601 545.081 217.524 
ATOM   5588  C1'  DT A 272      18.637 544.632 216.430 
ATOM   5589  N1   DT A 272      17.208 544.641 216.849 
ATOM   5590  C2   DT A 272      16.278 544.972 215.893 
ATOM   5591  O2   DT A 272      16.577 545.250 214.745 
ATOM   5592  N3   DT A 272      14.963 544.970 216.320 
ATOM   5593  C4   DT A 272      14.516 544.672 217.591 
ATOM   5594  O4   DT A 272      13.311 544.705 217.854 
ATOM   5595  C5   DT A 272      15.566 544.338 218.523 
ATOM   5596  C7   DT A 272      15.164 544.001 219.929 
ATOM   5597  C6   DT A 272      16.851 544.332 218.136 
ATOM   5598  P    DA A 273      22.520 546.326 216.007 
ATOM   5599  OP1  DA A 273      23.765 545.576 215.723 
ATOM   5600  OP2  DA A 273      22.447 546.982 217.332 
ATOM   5601  O5'  DA A 273      22.270 547.409 214.857 
ATOM   5602  C5'  DA A 273      21.576 547.009 213.660 
ATOM   5603  C4'  DA A 273      20.559 548.064 213.272 
ATOM   5604  O4'  DA A 273      19.269 547.853 213.913 
ATOM   5605  C3'  DA A 273      20.921 549.503 213.639 
ATOM   5606  O3'  DA A 273      20.466 550.369 212.607 
ATOM   5607  C2'  DA A 273      20.118 549.794 214.906 
ATOM   5608  C1'  DA A 273      18.840 549.085 214.472 
ATOM   5609  N9   DA A 273      17.910 548.784 215.597 
ATOM   5610  C8   DA A 273      18.217 548.448 216.884 
ATOM   5611  N7   DA A 273      17.179 548.245 217.635 
ATOM   5612  C5   DA A 273      16.104 548.462 216.785 
ATOM   5613  C6   DA A 273      14.714 548.403 216.981 
ATOM   5614  N6   DA A 273      14.144 548.091 218.154 
ATOM   5615  N1   DA A 273      13.927 548.677 215.924 
ATOM   5616  C2   DA A 273      14.498 548.985 214.760 
ATOM   5617  N3   DA A 273      15.776 549.071 214.460 
ATOM   5618  C4   DA A 273      16.542 548.793 215.535 
ATOM   5619  P    DA A 274      21.383 551.606 212.170 
ATOM   5620  OP1  DA A 274      22.397 551.150 211.193 
ATOM   5621  OP2  DA A 274      21.903 552.288 213.376 
ATOM   5622  O5'  DA A 274      20.316 552.548 211.438 
ATOM   5623  C5'  DA A 274      19.190 551.943 210.776 
ATOM   5624  C4'  DA A 274      17.926 552.717 211.095 
ATOM   5625  O4'  DA A 274      17.276 552.244 212.310 
ATOM   5626  C3'  DA A 274      18.105 554.216 211.332 
ATOM   5627  O3'  DA A 274      16.984 554.906 210.792 
ATOM   5628  C2'  DA A 274      18.084 554.372 212.853 
ATOM   5629  C1'  DA A 274      16.966 553.369 213.118 
ATOM   5630  N9   DA A 274      16.893 552.914 214.535 
ATOM   5631  C8   DA A 274      17.917 552.718 215.417 
ATOM   5632  N7   DA A 274      17.531 552.317 216.588 
ATOM   5633  C5   DA A 274      16.149 552.240 216.477 
ATOM   5634  C6   DA A 274      15.145 551.872 217.387 
ATOM   5635  N6   DA A 274      15.392 551.492 218.649 
ATOM   5636  N1   DA A 274      13.871 551.908 216.952 
ATOM   5637  C2   DA A 274      13.633 552.285 215.697 
ATOM   5638  N3   DA A 274      14.482 552.650 214.763 
ATOM   5639  C4   DA A 274      15.749 552.605 215.224 
ATOM   5640  P    DG A 275      17.219 556.299 210.040 
ATOM   5641  OP1  DG A 275      17.607 556.045 208.634 
ATOM   5642  OP2  DG A 275      18.149 557.137 210.828 
ATOM   5643  O5'  DG A 275      15.752 556.935 210.087 
ATOM   5644  C5'  DG A 275      14.611 556.057 210.089 
ATOM   5645  C4'  DG A 275      13.593 556.533 211.107 
ATOM   5646  O4'  DG A 275      13.834 555.980 212.433 
ATOM   5647  C3'  DG A 275      13.542 558.043 211.341 
ATOM   5648  O3'  DG A 275      12.190 558.430 211.555 
ATOM   5649  C2'  DG A 275      14.320 558.260 212.638 
ATOM   5650  C1'  DG A 275      13.779 557.039 213.376 
ATOM   5651  N9   DG A 275      14.591 556.646 214.560 
ATOM   5652  C8   DG A 275      15.954 556.725 214.747 
ATOM   5653  N7   DG A 275      16.360 556.292 215.916 
ATOM   5654  C5   DG A 275      15.182 555.899 216.550 
ATOM   5655  C6   DG A 275      14.979 555.347 217.841 
ATOM   5656  O6   DG A 275      15.811 555.087 218.707 
ATOM   5657  N1   DG A 275      13.621 555.094 218.083 
ATOM   5658  C2   DG A 275      12.594 555.342 217.193 
ATOM   5659  N2   DG A 275      11.366 555.030 217.613 
ATOM   5660  N3   DG A 275      12.786 555.860 215.981 
ATOM   5661  C4   DG A 275      14.097 556.111 215.731 
ATOM   5662  P    DG A 276      11.667 559.804 210.921 
ATOM   5663  OP1  DG A 276      11.269 559.580 209.513 
ATOM   5664  OP2  DG A 276      12.666 560.869 211.152 
ATOM   5665  O5'  DG A 276      10.366 560.086 211.811 
ATOM   5666  C5'  DG A 276       9.635 558.970 212.351 
ATOM   5667  C4'  DG A 276       9.263 559.245 213.796 
ATOM   5668  O4'  DG A 276      10.301 558.824 214.726 
ATOM   5669  C3'  DG A 276       9.021 560.711 214.152 
ATOM   5670  O3'  DG A 276       7.959 560.786 215.096 
ATOM   5671  C2'  DG A 276      10.311 561.162 214.835 
ATOM   5672  C1'  DG A 276      10.542 559.885 215.638 
ATOM   5673  N9   DG A 276      11.931 559.744 216.156 
ATOM   5674  C8   DG A 276      13.118 560.144 215.581 
ATOM   5675  N7   DG A 276      14.179 559.870 216.303 
ATOM   5676  C5   DG A 276      13.656 559.246 217.435 
ATOM   5677  C6   DG A 276      14.317 558.722 218.577 
ATOM   5678  O6   DG A 276      15.519 558.701 218.828 
ATOM   5679  N1   DG A 276      13.405 558.175 219.490 
ATOM   5680  C2   DG A 276      12.034 558.139 219.322 
ATOM   5681  N2   DG A 276      11.338 557.572 220.310 
ATOM   5682  N3   DG A 276      11.415 558.630 218.250 
ATOM   5683  C4   DG A 276      12.286 559.164 217.355 
ATOM   5684  P    DT A 277       6.891 561.972 214.970 
ATOM   5685  OP1  DT A 277       5.849 561.598 213.987 
ATOM   5686  OP2  DT A 277       7.595 563.248 214.717 
ATOM   5687  O5'  DT A 277       6.262 561.988 216.441 
ATOM   5688  C5'  DT A 277       6.209 560.760 217.191 
ATOM   5689  C4'  DT A 277       6.635 561.009 218.624 
ATOM   5690  O4'  DT A 277       8.075 560.882 218.804 
ATOM   5691  C3'  DT A 277       6.314 562.395 219.182 
ATOM   5692  O3'  DT A 277       5.955 562.267 220.552 
ATOM   5693  C2'  DT A 277       7.635 563.161 219.097 
ATOM   5694  C1'  DT A 277       8.536 562.010 219.532 
ATOM   5695  N1   DT A 277       9.973 562.217 219.201 
ATOM   5696  C2   DT A 277      10.898 561.717 220.086 
ATOM   5697  O2   DT A 277      10.587 561.124 221.105 
ATOM   5698  N3   DT A 277      12.220 561.929 219.747 
ATOM   5699  C4   DT A 277      12.682 562.583 218.623 
ATOM   5700  O4   DT A 277      13.892 562.712 218.427 
ATOM   5701  C5   DT A 277      11.638 563.073 217.755 
ATOM   5702  C7   DT A 277      12.054 563.798 216.509 
ATOM   5703  C6   DT A 277      10.344 562.881 218.061 
ATOM   5704  P    DA A 278       4.763 563.167 221.129 
ATOM   5705  OP1  DA A 278       3.465 562.518 220.837 
ATOM   5706  OP2  DA A 278       4.916 564.558 220.650 
ATOM   5707  O5'  DA A 278       5.053 563.106 222.702 
ATOM   5708  C5'  DA A 278       5.686 561.934 223.250 
ATOM   5709  C4'  DA A 278       6.760 562.340 224.240 
ATOM   5710  O4'  DA A 278       8.051 562.557 223.602 
ATOM   5711  C3'  DA A 278       6.504 563.640 225.003 
ATOM   5712  O3'  DA A 278       6.988 563.496 226.333 
ATOM   5713  C2'  DA A 278       7.358 564.685 224.286 
ATOM   5714  C1'  DA A 278       8.576 563.793 224.061 
ATOM   5715  N9   DA A 278       9.513 564.311 223.025 
ATOM   5716  C8   DA A 278       9.220 565.000 221.883 
ATOM   5717  N7   DA A 278      10.263 565.317 221.179 
ATOM   5718  C5   DA A 278      11.326 564.801 221.906 
ATOM   5719  C6   DA A 278      12.713 564.805 221.688 
ATOM   5720  N6   DA A 278      13.293 565.373 220.620 
ATOM   5721  N1   DA A 278      13.487 564.202 222.609 
ATOM   5722  C2   DA A 278      12.906 563.639 223.667 
ATOM   5723  N3   DA A 278      11.631 563.572 223.977 
ATOM   5724  C4   DA A 278      10.878 564.183 223.038 
ATOM   5725  P    DA A 279       6.142 564.123 227.539 
ATOM   5726  OP1  DA A 279       5.073 563.180 227.939 
ATOM   5727  OP2  DA A 279       5.702 565.489 227.177 
ATOM   5728  O5'  DA A 279       7.248 564.203 228.692 
ATOM   5729  C5'  DA A 279       8.315 563.236 228.705 
ATOM   5730  C4'  DA A 279       9.635 563.923 228.989 
ATOM   5731  O4'  DA A 279      10.284 564.402 227.777 
ATOM   5732  C3'  DA A 279       9.561 565.163 229.881 
ATOM   5733  O3'  DA A 279      10.710 565.196 230.720 
ATOM   5734  C2'  DA A 279       9.634 566.342 228.912 
ATOM   5735  C1'  DA A 279      10.690 565.746 227.986 
ATOM   5736  N9   DA A 279      10.772 566.416 226.659 
ATOM   5737  C8   DA A 279       9.762 566.966 225.923 
ATOM   5738  N7   DA A 279      10.151 567.482 224.798 
ATOM   5739  C5   DA A 279      11.522 567.258 224.786 
ATOM   5740  C6   DA A 279      12.524 567.572 223.853 
ATOM   5741  N6   DA A 279      12.287 568.208 222.698 
ATOM   5742  N1   DA A 279      13.785 567.207 224.154 
ATOM   5743  C2   DA A 279      14.014 566.574 225.303 
ATOM   5744  N3   DA A 279      13.164 566.230 226.246 
ATOM   5745  C4   DA A 279      11.910 566.607 225.922 
ATOM   5746  P    DC A 280      10.547 565.667 232.241 
ATOM   5747  OP1  DC A 280      10.105 564.523 233.069 
ATOM   5748  OP2  DC A 280       9.696 566.876 232.297 
ATOM   5749  O5'  DC A 280      12.054 566.053 232.615 
ATOM   5750  C5'  DC A 280      13.135 565.358 231.964 
ATOM   5751  C4'  DC A 280      14.209 566.344 231.550 
ATOM   5752  O4'  DC A 280      13.969 566.902 230.226 
ATOM   5753  C3'  DC A 280      14.366 567.572 232.445 
ATOM   5754  O3'  DC A 280      15.746 567.908 232.529 
ATOM   5755  C2'  DC A 280      13.639 568.691 231.699 
ATOM   5756  C1'  DC A 280      14.119 568.312 230.301 
ATOM   5757  N1   DC A 280      13.314 568.921 229.205 
ATOM   5758  C2   DC A 280      13.978 569.280 228.035 
ATOM   5759  O2   DC A 280      15.195 569.079 227.954 
ATOM   5760  N3   DC A 280      13.263 569.838 227.024 
ATOM   5761  C4   DC A 280      11.945 570.039 227.151 
ATOM   5762  N4   DC A 280      11.292 570.586 226.138 
ATOM   5763  C5   DC A 280      11.243 569.678 228.347 
ATOM   5764  C6   DC A 280      11.976 569.122 229.346 
ATOM   5765  P    DA A 281      16.341 568.398 233.932 
ATOM   5766  OP1  DA A 281      16.686 567.223 234.762 
ATOM   5767  OP2  DA A 281      15.421 569.380 234.545 
ATOM   5768  O5'  DA A 281      17.682 569.138 233.464 
ATOM   5769  C5'  DA A 281      18.352 568.681 232.274 
ATOM   5770  C4'  DA A 281      18.780 569.868 231.433 
ATOM   5771  O4'  DA A 281      17.742 570.294 230.505 
ATOM   5772  C3'  DA A 281      19.128 571.140 232.206 
ATOM   5773  O3'  DA A 281      20.218 571.787 231.560 
ATOM   5774  C2'  DA A 281      17.890 572.025 232.073 
ATOM   5775  C1'  DA A 281      17.598 571.702 230.611 
ATOM   5776  N9   DA A 281      16.217 572.059 230.182 
ATOM   5777  C8   DA A 281      15.063 572.009 230.912 
ATOM   5778  N7   DA A 281      14.011 572.388 230.255 
ATOM   5779  C5   DA A 281      14.500 572.713 228.997 
ATOM   5780  C6   DA A 281      13.876 573.185 227.831 
ATOM   5781  N6   DA A 281      12.560 573.424 227.741 
ATOM   5782  N1   DA A 281      14.657 573.405 226.757 
ATOM   5783  C2   DA A 281      15.964 573.166 226.852 
ATOM   5784  N3   DA A 281      16.654 572.727 227.882 
ATOM   5785  C4   DA A 281      15.850 572.515 228.943 
ATOM   5786  P    DA A 282      21.359 572.466 232.455 
ATOM   5787  OP1  DA A 282      22.346 571.441 232.860 
ATOM   5788  OP2  DA A 282      20.735 573.237 233.552 
ATOM   5789  O5'  DA A 282      22.027 573.472 231.405 
ATOM   5790  C5'  DA A 282      22.020 573.127 230.007 
ATOM   5791  C4'  DA A 282      21.649 574.341 229.176 
ATOM   5792  O4'  DA A 282      20.210 574.473 228.998 
ATOM   5793  C3'  DA A 282      22.076 575.693 229.747 
ATOM   5794  O3'  DA A 282      22.465 576.543 228.674 
ATOM   5795  C2'  DA A 282      20.809 576.262 230.383 
ATOM   5796  C1'  DA A 282      19.845 575.813 229.289 
ATOM   5797  N9   DA A 282      18.415 575.822 229.709 
ATOM   5798  C8   DA A 282      17.890 575.542 230.938 
ATOM   5799  N7   DA A 282      16.598 575.638 230.991 
ATOM   5800  C5   DA A 282      16.237 576.008 229.702 
ATOM   5801  C6   DA A 282      14.993 576.270 229.105 
ATOM   5802  N6   DA A 282      13.826 576.194 229.762 
ATOM   5803  N1   DA A 282      14.990 576.614 227.804 
ATOM   5804  C2   DA A 282      16.153 576.686 227.157 
ATOM   5805  N3   DA A 282      17.369 576.466 227.606 
ATOM   5806  C4   DA A 282      17.343 576.124 228.910 
ATOM   5807  P    DG A 283      23.728 577.507 228.867 
ATOM   5808  OP1  DG A 283      24.972 576.757 228.583 
ATOM   5809  OP2  DG A 283      23.654 578.163 230.191 
ATOM   5810  O5'  DG A 283      23.477 578.590 227.717 
ATOM   5811  C5'  DG A 283      22.783 578.189 226.520 
ATOM   5812  C4'  DG A 283      21.766 579.245 226.132 
ATOM   5813  O4'  DG A 283      20.476 579.034 226.772 
ATOM   5814  C3'  DG A 283      22.128 580.684 226.498 
ATOM   5815  O3'  DG A 283      21.673 581.550 225.466 
ATOM   5816  C2'  DG A 283      21.326 580.974 227.766 
ATOM   5817  C1'  DG A 283      20.047 580.266 227.332 
ATOM   5818  N9   DG A 283      19.117 579.964 228.457 
ATOM   5819  C8   DG A 283      19.408 579.625 229.759 
ATOM   5820  N7   DG A 283      18.351 579.422 230.508 
ATOM   5821  C5   DG A 283      17.283 579.645 229.638 
ATOM   5822  C6   DG A 283      15.885 579.575 229.871 
ATOM   5823  O6   DG A 283      15.290 579.299 230.909 
ATOM   5824  N1   DG A 283      15.157 579.876 228.712 
ATOM   5825  C2   DG A 283      15.709 580.201 227.487 
ATOM   5826  N2   DG A 283      14.842 580.454 226.503 
ATOM   5827  N3   DG A 283      17.020 580.265 227.269 
ATOM   5828  C4   DG A 283      17.741 579.976 228.384 
ATOM   5829  P    DT A 284      22.590 582.787 225.030 
ATOM   5830  OP1  DT A 284      23.605 582.331 224.053 
ATOM   5831  OP2  DT A 284      23.111 583.469 226.235 
ATOM   5832  O5'  DT A 284      21.523 583.729 224.298 
ATOM   5833  C5'  DT A 284      20.397 583.124 223.636 
ATOM   5834  C4'  DT A 284      19.133 583.898 223.955 
ATOM   5835  O4'  DT A 284      18.483 583.425 225.170 
ATOM   5836  C3'  DT A 284      19.312 585.397 224.192 
ATOM   5837  O3'  DT A 284      18.192 586.087 223.651 
ATOM   5838  C2'  DT A 284      19.291 585.553 225.713 
ATOM   5839  C1'  DT A 284      18.173 584.550 225.978 
ATOM   5840  N1   DT A 284      18.100 584.095 227.395 
ATOM   5841  C2   DT A 284      16.851 583.834 227.904 
ATOM   5842  O2   DT A 284      15.830 583.958 227.251 
ATOM   5843  N3   DT A 284      16.823 583.415 229.221 
ATOM   5844  C4   DT A 284      17.914 583.241 230.048 
ATOM   5845  O4   DT A 284      17.763 582.861 231.211 
ATOM   5846  C5   DT A 284      19.180 583.540 229.424 
ATOM   5847  C7   DT A 284      20.419 583.377 230.254 
ATOM   5848  C6   DT A 284      19.237 583.949 228.145 
ATOM   5849  P    DC A 285      18.427 587.480 222.900 
ATOM   5850  OP1  DC A 285      18.815 587.225 221.493 
ATOM   5851  OP2  DC A 285      19.357 588.318 223.687 
ATOM   5852  O5'  DC A 285      16.959 588.116 222.946 
ATOM   5853  C5'  DC A 285      15.818 587.238 222.949 
ATOM   5854  C4'  DC A 285      14.801 587.714 223.966 
ATOM   5855  O4'  DC A 285      15.041 587.161 225.292 
ATOM   5856  C3'  DC A 285      14.749 589.223 224.200 
ATOM   5857  O3'  DC A 285      13.397 589.610 224.415 
ATOM   5858  C2'  DC A 285      15.528 589.441 225.498 
ATOM   5859  C1'  DC A 285      14.986 588.220 226.236 
ATOM   5860  N1   DC A 285      15.799 587.827 227.420 
ATOM   5861  C2   DC A 285      15.129 587.300 228.522 
ATOM   5862  O2   DC A 285      13.899 587.181 228.471 
ATOM   5863  N3   DC A 285      15.852 586.936 229.611 
ATOM   5864  C4   DC A 285      17.182 587.080 229.627 
ATOM   5865  N4   DC A 285      17.842 586.710 230.714 
ATOM   5866  C5   DC A 285      17.891 587.621 228.505 
ATOM   5867  C6   DC A 285      17.151 587.979 227.426 
ATOM   5868  P    DG A 286      12.874 590.984 223.781 
ATOM   5869  OP1  DG A 286      12.476 590.761 222.373 
ATOM   5870  OP2  DG A 286      13.874 592.050 224.012 
ATOM   5871  O5'  DG A 286      11.573 591.266 224.670 
ATOM   5872  C5'  DG A 286      10.842 590.151 225.211 
ATOM   5873  C4'  DG A 286      10.470 590.426 226.655 
ATOM   5874  O4'  DG A 286      11.508 590.005 227.585 
ATOM   5875  C3'  DG A 286      10.228 591.892 227.012 
ATOM   5876  O3'  DG A 286       9.166 591.967 227.955 
ATOM   5877  C2'  DG A 286      11.519 592.343 227.695 
ATOM   5878  C1'  DG A 286      11.749 591.065 228.498 
ATOM   5879  N9   DG A 286      13.139 590.925 229.015 
ATOM   5880  C8   DG A 286      14.325 591.325 228.441 
ATOM   5881  N7   DG A 286      15.386 591.051 229.163 
ATOM   5882  C5   DG A 286      14.864 590.427 230.294 
ATOM   5883  C6   DG A 286      15.524 589.903 231.437 
ATOM   5884  O6   DG A 286      16.726 589.882 231.687 
ATOM   5885  N1   DG A 286      14.612 589.356 232.350 
ATOM   5886  C2   DG A 286      13.241 589.320 232.181 
ATOM   5887  N2   DG A 286      12.545 588.753 233.169 
ATOM   5888  N3   DG A 286      12.622 589.811 231.110 
ATOM   5889  C4   DG A 286      13.493 590.345 230.214 
ATOM   5890  P    DA A 287       8.099 593.153 227.830 
ATOM   5891  OP1  DA A 287       7.057 592.779 226.846 
ATOM   5892  OP2  DA A 287       8.802 594.429 227.576 
ATOM   5893  O5'  DA A 287       7.469 593.169 229.300 
ATOM   5894  C5'  DA A 287       7.416 591.941 230.050 
ATOM   5895  C4'  DA A 287       7.842 592.189 231.483 
ATOM   5896  O4'  DA A 287       9.282 592.062 231.664 
ATOM   5897  C3'  DA A 287       7.522 593.575 232.042 
ATOM   5898  O3'  DA A 287       7.162 593.448 233.412 
ATOM   5899  C2'  DA A 287       8.842 594.342 231.957 
ATOM   5900  C1'  DA A 287       9.743 593.191 232.391 
ATOM   5901  N9   DA A 287      11.181 593.398 232.061 
ATOM   5902  C8   DA A 287      11.719 594.031 230.977 
ATOM   5903  N7   DA A 287      13.016 594.050 230.971 
ATOM   5904  C5   DA A 287      13.365 593.380 232.137 
ATOM   5905  C6   DA A 287      14.608 593.063 232.710 
ATOM   5906  N6   DA A 287      15.784 593.395 232.160 
ATOM   5907  N1   DA A 287      14.597 592.390 233.876 
ATOM   5908  C2   DA A 287      13.425 592.062 234.419 
ATOM   5909  N3   DA A 287      12.210 592.303 233.977 
ATOM   5910  C4   DA A 287      12.248 592.978 232.810 
ATOM   5911  P    DT A 288       5.970 594.348 233.988 
ATOM   5912  OP1  DT A 288       4.672 593.699 233.697 
ATOM   5913  OP2  DT A 288       6.123 595.739 233.509 
ATOM   5914  O5'  DT A 288       6.260 594.287 235.561 
ATOM   5915  C5'  DT A 288       6.893 593.115 236.110 
ATOM   5916  C4'  DT A 288       7.967 593.521 237.100 
ATOM   5917  O4'  DT A 288       9.258 593.737 236.462 
ATOM   5918  C3'  DT A 288       7.711 594.820 237.863 
ATOM   5919  O3'  DT A 288       8.195 594.676 239.193 
ATOM   5920  C2'  DT A 288       8.565 595.866 237.145 
ATOM   5921  C1'  DT A 288       9.783 594.974 236.920 
ATOM   5922  N1   DT A 288      10.720 595.492 235.885 
ATOM   5923  C2   DT A 288      12.060 595.259 236.082 
ATOM   5924  O2   DT A 288      12.493 594.658 237.051 
ATOM   5925  N3   DT A 288      12.899 595.753 235.103 
ATOM   5926  C4   DT A 288      12.517 596.444 233.971 
ATOM   5927  O4   DT A 288      13.362 596.839 233.163 
ATOM   5928  C5   DT A 288      11.092 596.639 233.852 
ATOM   5929  C7   DT A 288      10.591 597.383 232.647 
ATOM   5930  C6   DT A 288      10.254 596.169 234.789 
ATOM   5931  P    DG A 289       7.349 595.304 240.399 
ATOM   5932  OP1  DG A 289       6.281 594.361 240.798 
ATOM   5933  OP2  DG A 289       6.909 596.669 240.037 
ATOM   5934  O5'  DG A 289       8.455 595.384 241.552 
ATOM   5935  C5'  DG A 289       9.522 594.417 241.564 
ATOM   5936  C4'  DG A 289      10.842 595.104 241.849 
ATOM   5937  O4'  DG A 289      11.492 595.582 240.637 
ATOM   5938  C3'  DG A 289      10.768 596.343 242.741 
ATOM   5939  O3'  DG A 289      11.917 596.376 243.579 
ATOM   5940  C2'  DG A 289      10.841 597.523 241.771 
ATOM   5941  C1'  DG A 289      11.897 596.926 240.846 
ATOM   5942  N9   DG A 289      11.979 597.597 239.519 
ATOM   5943  C8   DG A 289      10.972 598.157 238.762 
ATOM   5944  N7   DG A 289      11.380 598.674 237.628 
ATOM   5945  C5   DG A 289      12.755 598.441 237.634 
ATOM   5946  C6   DG A 289      13.742 598.773 236.671 
ATOM   5947  O6   DG A 289      13.605 599.350 235.597 
ATOM   5948  N1   DG A 289      15.016 598.350 237.077 
ATOM   5949  C2   DG A 289      15.298 597.693 238.258 
ATOM   5950  N2   DG A 289      16.579 597.374 238.461 
ATOM   5951  N3   DG A 289      14.371 597.381 239.162 
ATOM   5952  C4   DG A 289      13.130 597.785 238.783 
ATOM   5953  P    DG A 290      11.754 596.847 245.101 
ATOM   5954  OP1  DG A 290      11.313 595.703 245.929 
ATOM   5955  OP2  DG A 290      10.904 598.056 245.157 
ATOM   5956  O5'  DG A 290      13.262 597.233 245.474 
ATOM   5957  C5'  DG A 290      14.342 596.539 244.824 
ATOM   5958  C4'  DG A 290      15.416 597.524 244.409 
ATOM   5959  O4'  DG A 290      15.176 598.083 243.085 
ATOM   5960  C3'  DG A 290      15.574 598.753 245.305 
ATOM   5961  O3'  DG A 290      16.953 599.088 245.388 
ATOM   5962  C2'  DG A 290      14.846 599.872 244.558 
ATOM   5963  C1'  DG A 290      15.326 599.492 243.160 
ATOM   5964  N9   DG A 290      14.521 600.102 242.065 
ATOM   5965  C8   DG A 290      13.172 600.379 242.025 
ATOM   5966  N7   DG A 290      12.772 600.923 240.901 
ATOM   5967  C5   DG A 290      13.939 601.013 240.143 
ATOM   5968  C6   DG A 290      14.140 601.519 238.832 
ATOM   5969  O6   DG A 290      13.316 601.999 238.058 
ATOM   5970  N1   DG A 290      15.483 601.420 238.447 
ATOM   5971  C2   DG A 290      16.499 600.901 239.225 
ATOM   5972  N2   DG A 290      17.716 600.895 238.674 
ATOM   5973  N3   DG A 290      16.310 600.426 240.454 
ATOM   5974  C4   DG A 290      15.011 600.515 240.844 
ATOM   5975  P    DA A 291      17.549 599.579 246.791 
ATOM   5976  OP1  DA A 291      17.893 598.403 247.622 
ATOM   5977  OP2  DA A 291      16.628 600.561 247.405 
ATOM   5978  O5'  DA A 291      18.889 600.318 246.323 
ATOM   5979  C5'  DA A 291      19.560 599.862 245.134 
ATOM   5980  C4'  DA A 291      19.988 601.048 244.293 
ATOM   5981  O4'  DA A 291      18.950 601.475 243.365 
ATOM   5982  C3'  DA A 291      20.336 602.320 245.065 
ATOM   5983  O3'  DA A 291      21.426 602.968 244.420 
ATOM   5984  C2'  DA A 291      19.097 603.206 244.932 
ATOM   5985  C1'  DA A 291      18.806 602.883 243.470 
ATOM   5986  N9   DA A 291      17.424 603.240 243.042 
ATOM   5987  C8   DA A 291      16.270 603.190 243.772 
ATOM   5988  N7   DA A 291      15.218 603.569 243.114 
ATOM   5989  C5   DA A 291      15.707 603.893 241.857 
ATOM   5990  C6   DA A 291      15.083 604.366 240.691 
ATOM   5991  N6   DA A 291      13.767 604.604 240.601 
ATOM   5992  N1   DA A 291      15.864 604.586 239.617 
ATOM   5993  C2   DA A 291      17.171 604.347 239.712 
ATOM   5994  N3   DA A 291      17.861 603.907 240.742 
ATOM   5995  C4   DA A 291      17.057 603.696 241.803 
ATOM   5996  P    DT A 292      22.566 603.647 245.314 
ATOM   5997  OP1  DT A 292      23.554 602.622 245.720 
ATOM   5998  OP2  DT A 292      21.942 604.418 246.412 
ATOM   5999  O5'  DT A 292      23.234 604.652 244.265 
ATOM   6000  C5'  DT A 292      23.227 604.308 242.866 
ATOM   6001  C4'  DT A 292      22.857 605.521 242.036 
ATOM   6002  O4'  DT A 292      21.417 605.654 241.857 
ATOM   6003  C3'  DT A 292      23.283 606.874 242.606 
ATOM   6004  O3'  DT A 292      23.672 607.724 241.534 
ATOM   6005  C2'  DT A 292      22.016 607.443 243.243 
ATOM   6006  C1'  DT A 292      21.052 606.994 242.149 
ATOM   6007  N1   DT A 292      19.622 607.003 242.568 
ATOM   6008  C2   DT A 292      18.693 607.333 241.613 
ATOM   6009  O2   DT A 292      18.991 607.611 240.464 
ATOM   6010  N3   DT A 292      17.378 607.332 242.039 
ATOM   6011  C4   DT A 292      16.930 607.034 243.310 
ATOM   6012  O4   DT A 292      15.726 607.066 243.573 
ATOM   6013  C5   DT A 292      17.980 606.700 244.242 
ATOM   6014  C7   DT A 292      17.578 606.363 245.648 
ATOM   6015  C6   DT A 292      19.266 606.694 243.855 
ATOM   6016  P    DT A 293      24.935 608.688 241.726 
ATOM   6017  OP1  DT A 293      26.179 607.938 241.442 
ATOM   6018  OP2  DT A 293      24.861 609.344 243.051 
ATOM   6019  O5'  DT A 293      24.684 609.771 240.576 
ATOM   6020  C5'  DT A 293      23.990 609.370 239.379 
ATOM   6021  C4'  DT A 293      22.973 610.425 238.992 
ATOM   6022  O4'  DT A 293      21.683 610.215 239.632 
ATOM   6023  C3'  DT A 293      23.335 611.864 239.358 
ATOM   6024  O3'  DT A 293      22.880 612.731 238.326 
ATOM   6025  C2'  DT A 293      22.533 612.155 240.626 
ATOM   6026  C1'  DT A 293      21.254 611.446 240.191 
ATOM   6027  N1   DT A 293      20.325 611.145 241.316 
ATOM   6028  C2   DT A 293      18.979 611.208 241.049 
ATOM   6029  O2   DT A 293      18.532 611.494 239.950 
ATOM   6030  N3   DT A 293      18.147 610.924 242.115 
ATOM   6031  C4   DT A 293      18.543 610.590 243.394 
ATOM   6032  O4   DT A 293      17.705 610.356 244.268 
ATOM   6033  C5   DT A 293      19.975 610.550 243.577 
ATOM   6034  C7   DT A 293      20.490 610.195 244.941 
ATOM   6035  C6   DT A 293      20.805 610.822 242.557 
ATOM   6036  P    DC A 294      23.797 613.968 237.889 
ATOM   6037  OP1  DC A 294      24.812 613.512 236.913 
ATOM   6038  OP2  DC A 294      24.318 614.650 239.095 
ATOM   6039  O5'  DC A 294      22.731 614.909 237.158 
ATOM   6040  C5'  DC A 294      21.604 614.305 236.495 
ATOM   6041  C4'  DC A 294      20.340 615.078 236.814 
ATOM   6042  O4'  DC A 294      19.690 614.606 238.029 
ATOM   6043  C3'  DC A 294      20.520 616.578 237.051 
ATOM   6044  O3'  DC A 294      19.399 617.267 236.511 
ATOM   6045  C2'  DC A 294      20.499 616.734 238.572 
ATOM   6046  C1'  DC A 294      19.380 615.731 238.837 
ATOM   6047  N1   DC A 294      19.307 615.276 240.254 
ATOM   6048  C2   DC A 294      18.048 615.007 240.785 
ATOM   6049  O2   DC A 294      17.054 615.155 240.066 
ATOM   6050  N3   DC A 294      17.961 614.592 242.075 
ATOM   6051  C4   DC A 294      19.063 614.444 242.821 
ATOM   6052  N4   DC A 294      18.925 614.037 244.074 
ATOM   6053  C5   DC A 294      20.367 614.716 242.294 
ATOM   6054  C6   DC A 294      20.434 615.130 241.003 
ATOM   6055  P    DC A 295      19.634 618.660 235.759 
ATOM   6056  OP1  DC A 295      20.022 618.406 234.353 
ATOM   6057  OP2  DC A 295      20.564 619.499 236.547 
ATOM   6058  O5'  DC A 295      18.167 619.297 235.806 
ATOM   6059  C5'  DC A 295      17.025 618.418 235.809 
ATOM   6060  C4'  DC A 295      16.008 618.894 236.826 
ATOM   6061  O4'  DC A 295      16.248 618.341 238.152 
ATOM   6062  C3'  DC A 295      15.957 620.404 237.060 
ATOM   6063  O3'  DC A 295      14.604 620.791 237.275 
ATOM   6064  C2'  DC A 295      16.735 620.621 238.357 
ATOM   6065  C1'  DC A 295      16.193 619.401 239.095 
ATOM   6066  N1   DC A 295      17.006 619.008 240.279 
ATOM   6067  C2   DC A 295      16.336 618.480 241.381 
ATOM   6068  O2   DC A 295      15.106 618.362 241.330 
ATOM   6069  N3   DC A 295      17.059 618.117 242.471 
ATOM   6070  C4   DC A 295      18.389 618.261 242.487 
ATOM   6071  N4   DC A 295      19.050 617.891 243.574 
ATOM   6072  C5   DC A 295      19.098 618.802 241.364 
ATOM   6073  C6   DC A 295      18.358 619.159 240.285 
ATOM   6074  P    DT A 296      14.081 622.165 236.640 
ATOM   6075  OP1  DT A 296      13.683 621.942 235.232 
ATOM   6076  OP2  DT A 296      15.081 623.230 236.871 
ATOM   6077  O5'  DT A 296      12.780 622.447 237.530 
ATOM   6078  C5'  DT A 296      12.049 621.331 238.070 
ATOM   6079  C4'  DT A 296      11.677 621.606 239.515 
ATOM   6080  O4'  DT A 296      12.715 621.186 240.445 
ATOM   6081  C3'  DT A 296      11.435 623.073 239.871 
ATOM   6082  O3'  DT A 296      10.373 623.148 240.815 
ATOM   6083  C2'  DT A 296      12.726 623.524 240.554 
ATOM   6084  C1'  DT A 296      12.956 622.246 241.357 
ATOM   6085  N1   DT A 296      14.346 622.106 241.875 
ATOM   6086  C2   DT A 296      14.499 621.496 243.096 
ATOM   6087  O2   DT A 296      13.561 621.078 243.751 
ATOM   6088  N3   DT A 296      15.801 621.385 243.544 
ATOM   6089  C4   DT A 296      16.934 621.821 242.886 
ATOM   6090  O4   DT A 296      18.049 621.665 243.387 
ATOM   6091  C5   DT A 296      16.670 622.448 241.612 
ATOM   6092  C7   DT A 296      17.848 622.952 240.830 
ATOM   6093  C6   DT A 296      15.414 622.570 241.153 
ATOM   6094  P    DC A 297       9.306 624.333 240.689 
ATOM   6095  OP1  DC A 297       8.264 623.960 239.706 
ATOM   6096  OP2  DC A 297      10.009 625.610 240.436 
ATOM   6097  O5'  DC A 297       8.677 624.349 242.160 
ATOM   6098  C5'  DC A 297       8.623 623.121 242.910 
ATOM   6099  C4'  DC A 297       9.049 623.370 244.343 
ATOM   6100  O4'  DC A 297      10.489 623.243 244.523 
ATOM   6101  C3'  DC A 297       8.729 624.756 244.901 
ATOM   6102  O3'  DC A 297       8.369 624.628 246.271 
ATOM   6103  C2'  DC A 297      10.049 625.523 244.816 
ATOM   6104  C1'  DC A 297      10.950 624.371 245.251 
ATOM   6105  N1   DC A 297      12.388 624.578 244.920 
ATOM   6106  C2   DC A 297      13.337 624.077 245.807 
ATOM   6107  O2   DC A 297      12.951 623.486 246.822 
ATOM   6108  N3   DC A 297      14.653 624.257 245.524 
ATOM   6109  C4   DC A 297      15.030 624.903 244.414 
ATOM   6110  N4   DC A 297      16.325 625.052 244.182 
ATOM   6111  C5   DC A 297      14.070 625.426 243.489 
ATOM   6112  C6   DC A 297      12.760 625.237 243.790 
ATOM   6113  P    DT A 298       7.177 625.529 246.848 
ATOM   6114  OP1  DT A 298       5.879 624.880 246.556 
ATOM   6115  OP2  DT A 298       7.330 626.920 246.369 
ATOM   6116  O5'  DT A 298       7.468 625.467 248.421 
ATOM   6117  C5'  DT A 298       8.101 624.296 248.969 
ATOM   6118  C4'  DT A 298       9.174 624.702 249.960 
ATOM   6119  O4'  DT A 298      10.466 624.918 249.321 
ATOM   6120  C3'  DT A 298       8.918 626.001 250.723 
ATOM   6121  O3'  DT A 298       9.402 625.857 252.052 
ATOM   6122  C2'  DT A 298       9.772 627.047 250.005 
ATOM   6123  C1'  DT A 298      10.990 626.155 249.780 
ATOM   6124  N1   DT A 298      11.927 626.672 248.745 
ATOM   6125  C2   DT A 298      13.268 626.439 248.942 
ATOM   6126  O2   DT A 298      13.701 625.839 249.911 
ATOM   6127  N3   DT A 298      14.106 626.934 247.963 
ATOM   6128  C4   DT A 298      13.725 627.625 246.830 
ATOM   6129  O4   DT A 298      14.569 628.019 246.023 
ATOM   6130  C5   DT A 298      12.299 627.820 246.711 
ATOM   6131  C7   DT A 298      11.798 628.563 245.507 
ATOM   6132  C6   DT A 298      11.461 627.350 247.648 
ATOM   6133  P    DC A 299       8.556 626.485 253.258 
ATOM   6134  OP1  DC A 299       7.488 625.542 253.658 
ATOM   6135  OP2  DC A 299       8.116 627.850 252.897 
ATOM   6136  O5'  DC A 299       9.663 626.565 254.411 
ATOM   6137  C5'  DC A 299      10.729 625.597 254.424 
ATOM   6138  C4'  DC A 299      12.050 626.285 254.708 
ATOM   6139  O4'  DC A 299      12.699 626.763 253.496 
ATOM   6140  C3'  DC A 299      11.975 627.524 255.600 
ATOM   6141  O3'  DC A 299      13.124 627.557 256.439 
ATOM   6142  C2'  DC A 299      12.048 628.704 254.631 
ATOM   6143  C1'  DC A 299      13.104 628.107 253.705 
ATOM   6144  N1   DC A 299      13.186 628.778 252.378 
ATOM   6145  C2   DC A 299      14.438 628.879 251.778 
ATOM   6146  O2   DC A 299      15.421 628.411 252.365 
ATOM   6147  N3   DC A 299      14.534 629.488 250.567 
ATOM   6148  C4   DC A 299      13.446 629.981 249.964
[truncated: 415,700 more chars]
