# Supplementary material for: Characterization of lncRNA-protein interactions associated with Prostate cancer and Androgen receptors by molecular docking simulations
Source: Biochem Biophys Rep. 2025 Mar 9;42:101959. doi: 10.1016/j.bbrep.2025.101959 (PMC11929892; doi:10.1016/j.bbrep.2025.101959)
Supplement: Multimedia component 96 [file mmc96.zip › mmc96.pdb]

REMARK Number:    85
REMARK Ligand:     lig_628dcb8434e2f.pdb
REMARK Contact:     0     0     0
REMARK Score:  -140.33
REMARK RMSD:    738.55
MODEL       85
ATOM      1  N   ALA A  24      30.357  -5.473 -24.875 
ATOM      2  CA  ALA A  24      30.515  -4.000 -24.871 
ATOM      3  CB  ALA A  24      29.364  -3.347 -25.653 
ATOM      4  C   ALA A  24      30.496  -3.471 -23.474 
ATOM      5  O   ALA A  24      31.409  -3.720 -22.690 
ATOM      6  N   GLN A  25      29.435  -2.716 -23.129 
ATOM      7  CA  GLN A  25      29.334  -2.167 -21.810 
ATOM      8  CB  GLN A  25      28.209  -1.135 -21.640 
ATOM      9  CG  GLN A  25      28.449   0.131 -22.464 
ATOM     10  CD  GLN A  25      27.291   1.085 -22.227 
ATOM     11  OE1 GLN A  25      26.895   1.324 -21.089 
ATOM     12  NE2 GLN A  25      26.734   1.652 -23.331 
ATOM     13  C   GLN A  25      29.084  -3.296 -20.876 
ATOM     14  O   GLN A  25      28.668  -4.376 -21.290 
ATOM     15  N   ASP A  26      29.382  -3.075 -19.584 
ATOM     16  CA  ASP A  26      29.211  -4.105 -18.606 
ATOM     17  CB  ASP A  26      30.274  -4.043 -17.495 
ATOM     18  CG  ASP A  26      30.054  -5.171 -16.494 
ATOM     19  OD1 ASP A  26      28.986  -5.191 -15.826 
ATOM     20  OD2 ASP A  26      30.966  -6.032 -16.381 
ATOM     21  C   ASP A  26      27.866  -3.939 -17.988 
ATOM     22  O   ASP A  26      27.612  -2.985 -17.253 
ATOM     23  N   ASN A  27      26.945  -4.872 -18.288 
ATOM     24  CA  ASN A  27      25.662  -4.773 -17.669 
ATOM     25  CB  ASN A  27      24.503  -4.752 -18.683 
ATOM     26  CG  ASN A  27      24.583  -3.452 -19.471 
ATOM     27  OD1 ASN A  27      24.658  -2.366 -18.897 
ATOM     28  ND2 ASN A  27      24.568  -3.560 -20.827 
ATOM     29  C   ASN A  27      25.467  -5.984 -16.812 
ATOM     30  O   ASN A  27      24.473  -6.696 -16.949 
ATOM     31  N   SER A  28      26.402  -6.226 -15.873 
ATOM     32  CA  SER A  28      26.317  -7.361 -15.002 
ATOM     33  CB  SER A  28      27.559  -7.517 -14.112 
ATOM     34  OG  SER A  28      28.707  -7.731 -14.919 
ATOM     35  C   SER A  28      25.149  -7.145 -14.100 
ATOM     36  O   SER A  28      24.492  -8.089 -13.668 
ATOM     37  N   ARG A  29      24.868  -5.864 -13.806 
ATOM     38  CA  ARG A  29      23.821  -5.471 -12.913 
ATOM     39  CB  ARG A  29      23.787  -3.948 -12.704 
ATOM     40  CG  ARG A  29      25.152  -3.369 -12.324 
ATOM     41  CD  ARG A  29      25.113  -1.897 -11.913 
ATOM     42  NE  ARG A  29      26.512  -1.383 -11.942 
ATOM     43  CZ  ARG A  29      27.390  -1.720 -10.952 
ATOM     44  NH1 ARG A  29      27.024  -2.618  -9.991 
ATOM     45  NH2 ARG A  29      28.642  -1.178 -10.929 
ATOM     46  C   ARG A  29      22.506  -5.884 -13.504 
ATOM     47  O   ARG A  29      21.579  -6.255 -12.784 
ATOM     48  N   TYR A  30      22.378  -5.784 -14.840 
ATOM     49  CA  TYR A  30      21.164  -6.163 -15.505 
ATOM     50  CB  TYR A  30      21.186  -5.817 -17.003 
ATOM     51  CG  TYR A  30      19.900  -6.271 -17.606 
ATOM     52  CD1 TYR A  30      18.727  -5.600 -17.348 
ATOM     53  CD2 TYR A  30      19.876  -7.357 -18.449 
ATOM     54  CE1 TYR A  30      17.543  -6.018 -17.911 
ATOM     55  CE2 TYR A  30      18.698  -7.778 -19.016 
ATOM     56  CZ  TYR A  30      17.529  -7.109 -18.746 
ATOM     57  OH  TYR A  30      16.316  -7.539 -19.327 
ATOM     58  C   TYR A  30      20.959  -7.638 -15.363 
ATOM     59  O   TYR A  30      19.855  -8.092 -15.068 
ATOM     60  N   THR A  31      22.033  -8.431 -15.551 
ATOM     61  CA  THR A  31      21.926  -9.861 -15.473 
ATOM     62  CB  THR A  31      23.230 -10.559 -15.736 
ATOM     63  OG1 THR A  31      23.715 -10.225 -17.028 
ATOM     64  CG2 THR A  31      23.003 -12.080 -15.628 
ATOM     65  C   THR A  31      21.490 -10.229 -14.091 
ATOM     66  O   THR A  31      20.646 -11.105 -13.907 
ATOM     67  N   HIS A  32      22.064  -9.557 -13.079 
ATOM     68  CA  HIS A  32      21.744  -9.842 -11.711 
ATOM     69  ND1 HIS A  32      22.771 -10.826  -8.882 
ATOM     70  CG  HIS A  32      22.450  -9.554  -9.301 
ATOM     71  CB  HIS A  32      22.623  -9.069 -10.710 
ATOM     72  NE2 HIS A  32      22.010  -9.743  -7.096 
ATOM     73  CD2 HIS A  32      21.986  -8.905  -8.198 
ATOM     74  CE1 HIS A  32      22.488 -10.885  -7.556 
ATOM     75  C   HIS A  32      20.311  -9.481 -11.477 
ATOM     76  O   HIS A  32      19.604 -10.145 -10.722 
ATOM     77  N   PHE A  33      19.841  -8.406 -12.133 
ATOM     78  CA  PHE A  33      18.494  -7.942 -11.975 
ATOM     79  CB  PHE A  33      18.233  -6.698 -12.850 
ATOM     80  CG  PHE A  33      16.831  -6.221 -12.683 
ATOM     81  CD1 PHE A  33      15.822  -6.729 -13.471 
ATOM     82  CD2 PHE A  33      16.525  -5.261 -11.749 
ATOM     83  CE1 PHE A  33      14.528  -6.288 -13.327 
ATOM     84  CE2 PHE A  33      15.232  -4.815 -11.599 
ATOM     85  CZ  PHE A  33      14.232  -5.330 -12.388 
ATOM     86  C   PHE A  33      17.577  -9.044 -12.410 
ATOM     87  O   PHE A  33      16.584  -9.337 -11.745 
ATOM     88  N   LEU A  34      17.891  -9.694 -13.546 
ATOM     89  CA  LEU A  34      17.052 -10.740 -14.056 
ATOM     90  CB  LEU A  34      17.509 -11.262 -15.429 
ATOM     91  CG  LEU A  34      17.352 -10.227 -16.561 
ATOM     92  CD1 LEU A  34      17.815 -10.799 -17.911 
ATOM     93  CD2 LEU A  34      15.914  -9.684 -16.622 
ATOM     94  C   LEU A  34      17.034 -11.895 -13.105 
ATOM     95  O   LEU A  34      15.977 -12.463 -12.835 
ATOM     96  N   THR A  35      18.201 -12.276 -12.555 
ATOM     97  CA  THR A  35      18.222 -13.429 -11.706 
ATOM     98  CB  THR A  35      19.611 -13.827 -11.277 
ATOM     99  OG1 THR A  35      19.582 -15.110 -10.672 
ATOM    100  CG2 THR A  35      20.183 -12.793 -10.291 
ATOM    101  C   THR A  35      17.370 -13.183 -10.496 
ATOM    102  O   THR A  35      16.600 -14.054 -10.093 
ATOM    103  N   GLN A  36      17.510 -12.004  -9.861 
ATOM    104  CA  GLN A  36      16.760 -11.714  -8.673 
ATOM    105  CB  GLN A  36      17.330 -10.515  -7.900 
ATOM    106  CG  GLN A  36      18.719 -10.776  -7.318 
ATOM    107  CD  GLN A  36      19.161  -9.521  -6.583 
ATOM    108  OE1 GLN A  36      18.999  -8.403  -7.076 
ATOM    109  NE2 GLN A  36      19.727  -9.702  -5.360 
ATOM    110  C   GLN A  36      15.306 -11.414  -8.928 
ATOM    111  O   GLN A  36      14.428 -11.820  -8.172 
ATOM    112  N   HIS A  37      15.041 -10.560  -9.926 
ATOM    113  CA  HIS A  37      13.739 -10.030 -10.232 
ATOM    114  ND1 HIS A  37      13.488  -7.875  -7.943 
ATOM    115  CG  HIS A  37      14.262  -7.931  -9.081 
ATOM    116  CB  HIS A  37      13.787  -8.508 -10.384 
ATOM    117  NE2 HIS A  37      15.483  -7.062  -7.395 
ATOM    118  CD2 HIS A  37      15.476  -7.429  -8.730 
ATOM    119  CE1 HIS A  37      14.268  -7.348  -6.966 
ATOM    120  C   HIS A  37      12.906 -10.649 -11.327 
ATOM    121  O   HIS A  37      11.752 -10.256 -11.466 
ATOM    122  N   TYR A  38      13.434 -11.530 -12.202 
ATOM    123  CA  TYR A  38      12.632 -11.883 -13.350 
ATOM    124  CB  TYR A  38      13.334 -11.414 -14.642 
ATOM    125  CG  TYR A  38      12.655 -11.872 -15.887 
ATOM    126  CD1 TYR A  38      11.465 -11.319 -16.304 
ATOM    127  CD2 TYR A  38      13.246 -12.841 -16.668 
ATOM    128  CE1 TYR A  38      10.868 -11.746 -17.467 
ATOM    129  CE2 TYR A  38      12.653 -13.271 -17.830 
ATOM    130  CZ  TYR A  38      11.459 -12.724 -18.231 
ATOM    131  OH  TYR A  38      10.848 -13.164 -19.425 
ATOM    132  C   TYR A  38      12.379 -13.364 -13.432 
ATOM    133  O   TYR A  38      13.285 -14.174 -13.250 
ATOM    134  N   ASP A  39      11.102 -13.741 -13.690 
ATOM    135  CA  ASP A  39      10.698 -15.112 -13.886 
ATOM    136  CB  ASP A  39      10.028 -15.729 -12.643 
ATOM    137  CG  ASP A  39       9.940 -17.238 -12.841 
ATOM    138  OD1 ASP A  39      10.562 -17.742 -13.815 
ATOM    139  OD2 ASP A  39       9.249 -17.904 -12.025 
ATOM    140  C   ASP A  39       9.669 -15.081 -14.984 
ATOM    141  O   ASP A  39       8.529 -14.682 -14.754 
ATOM    142  N   ALA A  40      10.037 -15.519 -16.207 
ATOM    143  CA  ALA A  40       9.168 -15.355 -17.343 
ATOM    144  CB  ALA A  40       9.809 -15.843 -18.652 
ATOM    145  C   ALA A  40       7.861 -16.082 -17.196 
ATOM    146  O   ALA A  40       6.812 -15.469 -17.390 
ATOM    147  N   LYS A  41       7.868 -17.386 -16.837 
ATOM    148  CA  LYS A  41       6.612 -18.091 -16.756 
ATOM    149  CB  LYS A  41       6.394 -19.072 -17.922 
ATOM    150  CG  LYS A  41       6.320 -18.394 -19.293 
ATOM    151  CD  LYS A  41       6.383 -19.380 -20.462 
ATOM    152  CE  LYS A  41       6.315 -18.723 -21.842 
ATOM    153  NZ  LYS A  41       6.395 -19.761 -22.893 
ATOM    154  C   LYS A  41       6.607 -18.900 -15.492 
ATOM    155  O   LYS A  41       6.979 -20.072 -15.469 
ATOM    156  N   PRO A  42       6.164 -18.261 -14.447 
ATOM    157  CA  PRO A  42       6.146 -18.766 -13.096 
ATOM    158  CD  PRO A  42       5.459 -16.998 -14.579 
ATOM    159  CB  PRO A  42       5.693 -17.583 -12.242 
ATOM    160  CG  PRO A  42       4.817 -16.760 -13.203 
ATOM    161  C   PRO A  42       5.350 -19.982 -12.740 
ATOM    162  O   PRO A  42       5.866 -20.776 -11.954 
ATOM    163  N   GLN A  43       4.106 -20.125 -13.253 
ATOM    164  CA  GLN A  43       3.233 -21.210 -12.882 
ATOM    165  CB  GLN A  43       3.921 -22.559 -12.575 
ATOM    166  CG  GLN A  43       2.969 -23.746 -12.437 
ATOM    167  CD  GLN A  43       2.653 -24.258 -13.835 
ATOM    168  OE1 GLN A  43       2.011 -23.577 -14.631 
ATOM    169  NE2 GLN A  43       3.125 -25.496 -14.144 
ATOM    170  C   GLN A  43       2.428 -20.772 -11.677 
ATOM    171  O   GLN A  43       1.781 -19.726 -11.696 
ATOM    172  N   GLY A  44       2.476 -21.564 -10.580 
ATOM    173  CA  GLY A  44       1.617 -21.423  -9.423 
ATOM    174  C   GLY A  44       1.682 -20.099  -8.711 
ATOM    175  O   GLY A  44       0.636 -19.515  -8.436 
ATOM    176  N   ARG A  45       2.881 -19.573  -8.391 
ATOM    177  CA  ARG A  45       2.966 -18.320  -7.681 
ATOM    178  CB  ARG A  45       2.277 -17.177  -8.444 
ATOM    179  CG  ARG A  45       2.951 -16.883  -9.786 
ATOM    180  CD  ARG A  45       2.084 -16.065 -10.743 
ATOM    181  NE  ARG A  45       2.134 -14.640 -10.313 
ATOM    182  CZ  ARG A  45       1.083 -13.819 -10.595 
ATOM    183  NH1 ARG A  45      -0.026 -14.325 -11.205 
ATOM    184  NH2 ARG A  45       1.132 -12.493 -10.270 
ATOM    185  C   ARG A  45       2.353 -18.422  -6.307 
ATOM    186  O   ARG A  45       1.777 -17.453  -5.809 
ATOM    187  N   ASP A  46       2.452 -19.607  -5.663 
ATOM    188  CA  ASP A  46       1.984 -19.790  -4.311 
ATOM    189  CB  ASP A  46       1.250 -21.127  -4.079 
ATOM    190  CG  ASP A  46       2.197 -22.277  -4.390 
ATOM    191  OD1 ASP A  46       3.256 -22.021  -5.022 
ATOM    192  OD2 ASP A  46       1.866 -23.431  -4.005 
ATOM    193  C   ASP A  46       3.161 -19.699  -3.376 
ATOM    194  O   ASP A  46       4.259 -19.317  -3.777 
ATOM    195  N   ASP A  47       2.954 -20.056  -2.089 
ATOM    196  CA  ASP A  47       3.986 -19.963  -1.086 
ATOM    197  CB  ASP A  47       3.505 -20.399   0.311 
ATOM    198  CG  ASP A  47       2.512 -19.366   0.829 
ATOM    199  OD1 ASP A  47       2.392 -18.285   0.192 
ATOM    200  OD2 ASP A  47       1.859 -19.643   1.870 
ATOM    201  C   ASP A  47       5.122 -20.868  -1.453 
ATOM    202  O   ASP A  47       6.290 -20.503  -1.321 
ATOM    203  N   ARG A  48       4.797 -22.077  -1.942 
ATOM    204  CA  ARG A  48       5.781 -23.061  -2.293 
ATOM    205  CB  ARG A  48       5.140 -24.351  -2.823 
ATOM    206  CG  ARG A  48       6.146 -25.430  -3.211 
ATOM    207  CD  ARG A  48       5.521 -26.560  -4.029 
ATOM    208  NE  ARG A  48       5.134 -25.982  -5.348 
ATOM    209  CZ  ARG A  48       4.541 -26.764  -6.297 
ATOM    210  NH1 ARG A  48       4.304 -28.084  -6.046 
ATOM    211  NH2 ARG A  48       4.179 -26.221  -7.497 
ATOM    212  C   ARG A  48       6.632 -22.511  -3.395 
ATOM    213  O   ARG A  48       7.843 -22.722  -3.421 
ATOM    214  N   TYR A  49       6.004 -21.778  -4.332 
ATOM    215  CA  TYR A  49       6.690 -21.207  -5.452 
ATOM    216  CB  TYR A  49       5.716 -20.385  -6.317 
ATOM    217  CG  TYR A  49       6.455 -19.484  -7.246 
ATOM    218  CD1 TYR A  49       6.995 -19.944  -8.423 
ATOM    219  CD2 TYR A  49       6.580 -18.149  -6.930 
ATOM    220  CE1 TYR A  49       7.662 -19.084  -9.266 
ATOM    221  CE2 TYR A  49       7.244 -17.287  -7.767 
ATOM    222  CZ  TYR A  49       7.787 -17.755  -8.938 
ATOM    223  OH  TYR A  49       8.468 -16.868  -9.798 
ATOM    224  C   TYR A  49       7.763 -20.299  -4.937 
ATOM    225  O   TYR A  49       8.907 -20.361  -5.387 
ATOM    226  N   CYS A  50       7.427 -19.442  -3.956 
ATOM    227  CA  CYS A  50       8.387 -18.513  -3.432 
ATOM    228  CB  CYS A  50       7.789 -17.543  -2.401 
ATOM    229  SG  CYS A  50       6.919 -16.168  -3.203 
ATOM    230  C   CYS A  50       9.521 -19.233  -2.772 
ATOM    231  O   CYS A  50      10.680 -18.874  -2.966 
ATOM    232  N   GLU A  51       9.232 -20.282  -1.984 
ATOM    233  CA  GLU A  51      10.291 -20.937  -1.274 
ATOM    234  CB  GLU A  51       9.814 -22.052  -0.328 
ATOM    235  CG  GLU A  51       9.046 -21.500   0.875 
ATOM    236  CD  GLU A  51       8.647 -22.660   1.776 
ATOM    237  OE1 GLU A  51       8.797 -23.834   1.341 
ATOM    238  OE2 GLU A  51       8.191 -22.384   2.918 
ATOM    239  C   GLU A  51      11.271 -21.539  -2.238 
ATOM    240  O   GLU A  51      12.477 -21.471  -2.014 
ATOM    241  N   SER A  52      10.782 -22.163  -3.323 
ATOM    242  CA  SER A  52      11.648 -22.819  -4.266 
ATOM    243  CB  SER A  52      10.871 -23.670  -5.287 
ATOM    244  OG  SER A  52      11.770 -24.296  -6.189 
ATOM    245  C   SER A  52      12.484 -21.840  -5.041 
ATOM    246  O   SER A  52      13.695 -22.015  -5.173 
ATOM    247  N   ILE A  53      11.853 -20.774  -5.572 
ATOM    248  CA  ILE A  53      12.510 -19.830  -6.436 
ATOM    249  CB  ILE A  53      11.569 -18.839  -7.063 
ATOM    250  CG1 ILE A  53      12.268 -18.100  -8.213 
ATOM    251  CG2 ILE A  53      11.022 -17.910  -5.967 
ATOM    252  CD1 ILE A  53      11.307 -17.285  -9.080 
ATOM    253  C   ILE A  53      13.564 -19.071  -5.697 
ATOM    254  O   ILE A  53      14.625 -18.777  -6.243 
ATOM    255  N   MET A  54      13.288 -18.724  -4.431 
ATOM    256  CA  MET A  54      14.208 -17.931  -3.681 
ATOM    257  CB  MET A  54      13.657 -17.630  -2.278 
ATOM    258  CG  MET A  54      14.129 -16.292  -1.716 
ATOM    259  SD  MET A  54      13.400 -14.851  -2.557 
ATOM    260  CE  MET A  54      13.965 -13.641  -1.327 
ATOM    261  C   MET A  54      15.482 -18.715  -3.574 
ATOM    262  O   MET A  54      16.577 -18.162  -3.661 
ATOM    263  N   ARG A  55      15.360 -20.040  -3.377 
ATOM    264  CA  ARG A  55      16.487 -20.926  -3.259 
ATOM    265  CB  ARG A  55      16.035 -22.353  -2.921 
ATOM    266  CG  ARG A  55      15.198 -22.413  -1.641 
ATOM    267  CD  ARG A  55      14.502 -23.757  -1.423 
ATOM    268  NE  ARG A  55      15.339 -24.566  -0.498 
ATOM    269  CZ  ARG A  55      15.110 -25.907  -0.399 
ATOM    270  NH1 ARG A  55      14.168 -26.490  -1.198 
ATOM    271  NH2 ARG A  55      15.823 -26.659   0.486 
ATOM    272  C   ARG A  55      17.249 -20.983  -4.555 
ATOM    273  O   ARG A  55      18.476 -20.907  -4.565 
ATOM    274  N   ARG A  56      16.538 -21.101  -5.694 
ATOM    275  CA  ARG A  56      17.186 -21.258  -6.971 
ATOM    276  CB  ARG A  56      16.203 -21.454  -8.140 
ATOM    277  CG  ARG A  56      15.409 -22.759  -8.083 
ATOM    278  CD  ARG A  56      14.767 -23.128  -9.423 
ATOM    279  NE  ARG A  56      13.877 -22.004  -9.821 
ATOM    280  CZ  ARG A  56      12.561 -22.008  -9.459 
ATOM    281  NH1 ARG A  56      12.047 -23.057  -8.752 
ATOM    282  NH2 ARG A  56      11.757 -20.960  -9.804 
ATOM    283  C   ARG A  56      17.993 -20.038  -7.297 
ATOM    284  O   ARG A  56      19.094 -20.132  -7.842 
ATOM    285  N   ARG A  57      17.434 -18.858  -6.981 
ATOM    286  CA  ARG A  57      17.989 -17.566  -7.272 
ATOM    287  CB  ARG A  57      16.981 -16.432  -7.028 
ATOM    288  CG  ARG A  57      15.720 -16.618  -7.872 
ATOM    289  CD  ARG A  57      16.007 -16.749  -9.368 
ATOM    290  NE  ARG A  57      14.774 -17.286 -10.009 
ATOM    291  CZ  ARG A  57      14.462 -16.937 -11.292 
ATOM    292  NH1 ARG A  57      15.255 -16.058 -11.970 
ATOM    293  NH2 ARG A  57      13.356 -17.462 -11.896 
ATOM    294  C   ARG A  57      19.215 -17.308  -6.446 
ATOM    295  O   ARG A  57      20.047 -16.489  -6.833 
ATOM    296  N   GLY A  58      19.345 -17.952  -5.266 
ATOM    297  CA  GLY A  58      20.518 -17.749  -4.452 
ATOM    298  C   GLY A  58      20.249 -16.676  -3.435 
ATOM    299  O   GLY A  58      21.171 -16.056  -2.910 
ATOM    300  N   LEU A  59      18.957 -16.404  -3.197 
ATOM    301  CA  LEU A  59      18.390 -15.442  -2.291 
ATOM    302  CB  LEU A  59      16.997 -14.993  -2.748 
ATOM    303  CG  LEU A  59      17.057 -14.335  -4.141 
ATOM    304  CD1 LEU A  59      15.690 -13.786  -4.573 
ATOM    305  CD2 LEU A  59      18.175 -13.282  -4.214 
ATOM    306  C   LEU A  59      18.342 -15.875  -0.842 
ATOM    307  O   LEU A  59      17.877 -15.107  -0.005 
ATOM    308  N   THR A  60      18.628 -17.158  -0.543 
ATOM    309  CA  THR A  60      18.521 -17.780   0.758 
ATOM    310  CB  THR A  60      18.422 -19.273   0.655 
ATOM    311  OG1 THR A  60      19.592 -19.810   0.057 
ATOM    312  CG2 THR A  60      17.192 -19.608  -0.204 
ATOM    313  C   THR A  60      19.582 -17.448   1.776 
ATOM    314  O   THR A  60      19.306 -17.592   2.964 
ATOM    315  N   SER A  61      20.833 -17.093   1.412 
ATOM    316  CA  SER A  61      21.758 -16.859   2.493 
ATOM    317  CB  SER A  61      22.957 -17.826   2.485 
ATOM    318  OG  SER A  61      22.517 -19.158   2.702 
ATOM    319  C   SER A  61      22.320 -15.475   2.407 
ATOM    320  O   SER A  61      23.186 -15.209   1.575 
ATOM    321  N   PRO A  62      21.889 -14.572   3.254 
ATOM    322  CA  PRO A  62      20.832 -14.844   4.197 
ATOM    323  CD  PRO A  62      22.847 -13.617   3.787 
ATOM    324  CB  PRO A  62      20.985 -13.822   5.320 
ATOM    325  CG  PRO A  62      22.467 -13.428   5.263 
ATOM    326  C   PRO A  62      19.514 -14.718   3.499 
ATOM    327  O   PRO A  62      19.488 -14.279   2.350 
ATOM    328  N   CYS A  63      18.409 -15.091   4.176 
ATOM    329  CA  CYS A  63      17.107 -15.029   3.577 
ATOM    330  CB  CYS A  63      15.980 -15.525   4.508 
ATOM    331  SG  CYS A  63      16.264 -17.191   5.180 
ATOM    332  C   CYS A  63      16.811 -13.590   3.286 
ATOM    333  O   CYS A  63      16.979 -12.728   4.148 
ATOM    334  N   LYS A  64      16.363 -13.286   2.050 
ATOM    335  CA  LYS A  64      16.024 -11.933   1.733 
ATOM    336  CB  LYS A  64      15.958 -11.675   0.217 
ATOM    337  CG  LYS A  64      15.947 -10.196  -0.175 
ATOM    338  CD  LYS A  64      16.188  -9.974  -1.671 
ATOM    339  CE  LYS A  64      16.192  -8.501  -2.084 
ATOM    340  NZ  LYS A  64      16.367  -8.389  -3.549 
ATOM    341  C   LYS A  64      14.671 -11.685   2.334 
ATOM    342  O   LYS A  64      13.782 -12.531   2.250 
ATOM    343  N   ASP A  65      14.485 -10.514   2.975 
ATOM    344  CA  ASP A  65      13.252 -10.245   3.660 
ATOM    345  CB  ASP A  65      13.310  -8.967   4.522 
ATOM    346  CG  ASP A  65      13.625  -7.757   3.647 
ATOM    347  OD1 ASP A  65      14.224  -7.939   2.553 
ATOM    348  OD2 ASP A  65      13.278  -6.626   4.077 
ATOM    349  C   ASP A  65      12.107 -10.144   2.699 
ATOM    350  O   ASP A  65      11.037 -10.700   2.946 
ATOM    351  N   ILE A  66      12.280  -9.419   1.579 
ATOM    352  CA  ILE A  66      11.198  -9.300   0.645 
ATOM    353  CB  ILE A  66      10.432  -8.019   0.848 
ATOM    354  CG1 ILE A  66       9.083  -8.013   0.109 
ATOM    355  CG2 ILE A  66      11.366  -6.859   0.468 
ATOM    356  CD1 ILE A  66       9.205  -8.016  -1.410 
ATOM    357  C   ILE A  66      11.805  -9.311  -0.725 
ATOM    358  O   ILE A  66      12.863  -8.720  -0.940 
ATOM    359  N   ASN A  67      11.179 -10.019  -1.688 
ATOM    360  CA  ASN A  67      11.720 -10.015  -3.017 
ATOM    361  CB  ASN A  67      12.741 -11.139  -3.259 
ATOM    362  CG  ASN A  67      13.477 -10.847  -4.558 
ATOM    363  OD1 ASN A  67      14.272  -9.911  -4.638 
ATOM    364  ND2 ASN A  67      13.214 -11.676  -5.603 
ATOM    365  C   ASN A  67      10.584 -10.205  -3.973 
ATOM    366  O   ASN A  67       9.740 -11.082  -3.786 
ATOM    367  N   THR A  68      10.556  -9.392  -5.048 
ATOM    368  CA  THR A  68       9.471  -9.467  -5.982 
ATOM    369  CB  THR A  68       8.762  -8.158  -6.145 
ATOM    370  OG1 THR A  68       8.269  -7.721  -4.886 
ATOM    371  CG2 THR A  68       7.598  -8.348  -7.130 
ATOM    372  C   THR A  68       9.996  -9.879  -7.324 
ATOM    373  O   THR A  68      11.059  -9.439  -7.762 
ATOM    374  N   PHE A  69       9.236 -10.761  -8.006 
ATOM    375  CA  PHE A  69       9.601 -11.241  -9.309 
ATOM    376  CB  PHE A  69       9.527 -12.774  -9.435 
ATOM    377  CG  PHE A  69      10.543 -13.384  -8.526 
ATOM    378  CD1 PHE A  69      11.831 -13.609  -8.956 
ATOM    379  CD2 PHE A  69      10.207 -13.734  -7.237 
ATOM    380  CE1 PHE A  69      12.768 -14.171  -8.120 
ATOM    381  CE2 PHE A  69      11.140 -14.295  -6.395 
ATOM    382  CZ  PHE A  69      12.423 -14.515  -6.835 
ATOM    383  C   PHE A  69       8.608 -10.690 -10.287 
ATOM    384  O   PHE A  69       7.415 -10.605 -10.001 
ATOM    385  N   ILE A  70       9.099 -10.300 -11.480 
ATOM    386  CA  ILE A  70       8.279  -9.766 -12.530 
ATOM    387  CB  ILE A  70       8.894  -8.585 -13.228 
ATOM    388  CG1 ILE A  70       9.137  -7.438 -12.235 
ATOM    389  CG2 ILE A  70       7.982  -8.201 -14.407 
ATOM    390  CD1 ILE A  70      10.026  -6.325 -12.786 
ATOM    391  C   ILE A  70       8.146 -10.852 -13.550 
ATOM    392  O   ILE A  70       9.106 -11.572 -13.824 
ATOM    393  N   HIS A  71       6.934 -11.011 -14.122 
ATOM    394  CA  HIS A  71       6.704 -12.056 -15.078 
ATOM    395  ND1 HIS A  71       6.623 -14.322 -12.875 
ATOM    396  CG  HIS A  71       5.646 -13.442 -13.288 
ATOM    397  CB  HIS A  71       5.509 -12.942 -14.696 
ATOM    398  NE2 HIS A  71       5.416 -13.823 -11.074 
ATOM    399  CD2 HIS A  71       4.918 -13.148 -12.176 
ATOM    400  CE1 HIS A  71       6.439 -14.514 -11.544 
ATOM    401  C   HIS A  71       6.415 -11.410 -16.399 
ATOM    402  O   HIS A  71       6.310 -10.188 -16.486 
ATOM    403  N   GLY A  72       6.286 -12.218 -17.476 
ATOM    404  CA  GLY A  72       6.017 -11.656 -18.772 
ATOM    405  C   GLY A  72       7.295 -11.593 -19.560 
ATOM    406  O   GLY A  72       8.294 -12.209 -19.193 
ATOM    407  N   ASN A  73       7.269 -10.867 -20.702 
ATOM    408  CA  ASN A  73       8.405 -10.782 -21.584 
ATOM    409  CB  ASN A  73       8.034 -10.508 -23.057 
ATOM    410  CG  ASN A  73       7.346  -9.151 -23.163 
ATOM    411  OD1 ASN A  73       7.968  -8.146 -23.502 
ATOM    412  ND2 ASN A  73       6.017  -9.119 -22.872 
ATOM    413  C   ASN A  73       9.371  -9.723 -21.133 
ATOM    414  O   ASN A  73       8.994  -8.716 -20.538 
ATOM    415  N   LYS A  74      10.668  -9.952 -21.434 
ATOM    416  CA  LYS A  74      11.764  -9.101 -21.052 
ATOM    417  CB  LYS A  74      13.152  -9.709 -21.329 
ATOM    418  CG  LYS A  74      13.502 -10.903 -20.438 
ATOM    419  CD  LYS A  74      14.866 -11.514 -20.762 
ATOM    420  CE  LYS A  74      14.989 -11.999 -22.206 
ATOM    421  NZ  LYS A  74      16.380 -12.427 -22.480 
ATOM    422  C   LYS A  74      11.726  -7.769 -21.741 
ATOM    423  O   LYS A  74      12.108  -6.759 -21.152 
ATOM    424  N   ARG A  75      11.268  -7.726 -23.005 
ATOM    425  CA  ARG A  75      11.336  -6.518 -23.783 
ATOM    426  CB  ARG A  75      10.706  -6.680 -25.174 
ATOM    427  CG  ARG A  75      11.275  -7.856 -25.964 
ATOM    428  CD  ARG A  75      10.777  -7.928 -27.407 
ATOM    429  NE  ARG A  75       9.288  -7.909 -27.372 
ATOM    430  CZ  ARG A  75       8.587  -9.047 -27.093 
ATOM    431  NH1 ARG A  75       9.247 -10.192 -26.754 
ATOM    432  NH2 ARG A  75       7.223  -9.036 -27.147 
ATOM    433  C   ARG A  75      10.568  -5.434 -23.096 
ATOM    434  O   ARG A  75      11.000  -4.283 -23.058 
ATOM    435  N   SER A  76       9.396  -5.775 -22.533 
ATOM    436  CA  SER A  76       8.562  -4.791 -21.905 
ATOM    437  CB  SER A  76       7.236  -5.385 -21.396 
ATOM    438  OG  SER A  76       6.471  -5.878 -22.487 
ATOM    439  C   SER A  76       9.281  -4.196 -20.730 
ATOM    440  O   SER A  76       9.132  -3.009 -20.441 
ATOM    441  N   ILE A  77      10.063  -5.017 -20.003 
ATOM    442  CA  ILE A  77      10.777  -4.552 -18.848 
ATOM    443  CB  ILE A  77      11.426  -5.664 -18.076 
ATOM    444  CG1 ILE A  77      10.357  -6.647 -17.572 
ATOM    445  CG2 ILE A  77      12.260  -5.039 -16.946 
ATOM    446  CD1 ILE A  77      10.932  -7.947 -17.010 
ATOM    447  C   ILE A  77      11.850  -3.586 -19.254 
ATOM    448  O   ILE A  77      12.029  -2.547 -18.626 
ATOM    449  N   LYS A  78      12.600  -3.902 -20.324 
ATOM    450  CA  LYS A  78      13.670  -3.048 -20.763 
ATOM    451  CB  LYS A  78      14.457  -3.613 -21.957 
ATOM    452  CG  LYS A  78      15.314  -4.836 -21.619 
ATOM    453  CD  LYS A  78      15.896  -5.526 -22.854 
ATOM    454  CE  LYS A  78      16.828  -6.696 -22.531 
ATOM    455  NZ  LYS A  78      16.037  -7.912 -22.246 
ATOM    456  C   LYS A  78      13.105  -1.727 -21.186 
ATOM    457  O   LYS A  78      13.736  -0.686 -21.012 
ATOM    458  N   ALA A  79      11.881  -1.748 -21.741 
ATOM    459  CA  ALA A  79      11.200  -0.603 -22.284 
ATOM    460  CB  ALA A  79       9.821  -0.951 -22.871 
ATOM    461  C   ALA A  79      10.987   0.445 -21.231 
ATOM    462  O   ALA A  79      10.878   1.630 -21.545 
ATOM    463  N   ILE A  80      10.868   0.044 -19.956 
ATOM    464  CA  ILE A  80      10.626   1.016 -18.927 
ATOM    465  CB  ILE A  80      10.255   0.446 -17.581 
ATOM    466  CG1 ILE A  80      11.316  -0.473 -16.984 
ATOM    467  CG2 ILE A  80       8.892  -0.240 -17.747 
ATOM    468  CD1 ILE A  80      10.900  -1.026 -15.623 
ATOM    469  C   ILE A  80      11.745   2.022 -18.874 
ATOM    470  O   ILE A  80      11.546   3.160 -18.452 
ATOM    471  N   CYS A  81      12.966   1.624 -19.275 
ATOM    472  CA  CYS A  81      14.117   2.486 -19.280 
ATOM    473  CB  CYS A  81      15.428   1.734 -19.567 
ATOM    474  SG  CYS A  81      15.754   0.459 -18.312 
ATOM    475  C   CYS A  81      13.959   3.596 -20.289 
ATOM    476  O   CYS A  81      14.689   4.586 -20.237 
ATOM    477  N   GLU A  82      13.062   3.434 -21.284 
ATOM    478  CA  GLU A  82      12.862   4.454 -22.277 
ATOM    479  CB  GLU A  82      12.970   3.920 -23.715 
ATOM    480  CG  GLU A  82      11.961   2.809 -24.013 
ATOM    481  CD  GLU A  82      12.156   2.352 -25.452 
ATOM    482  OE1 GLU A  82      12.213   3.228 -26.356 
ATOM    483  OE2 GLU A  82      12.249   1.114 -25.666 
ATOM    484  C   GLU A  82      11.484   5.028 -22.107 
ATOM    485  O   GLU A  82      10.696   4.562 -21.287 
ATOM    486  N   ASN A  83      11.173   6.085 -22.884 
ATOM    487  CA  ASN A  83       9.911   6.767 -22.808 
ATOM    488  CB  ASN A  83       9.851   8.042 -23.664 
ATOM    489  CG  ASN A  83      10.676   9.103 -22.944 
ATOM    490  OD1 ASN A  83      10.664   9.185 -21.715 
ATOM    491  ND2 ASN A  83      11.416   9.938 -23.723 
ATOM    492  C   ASN A  83       8.817   5.839 -23.229 
ATOM    493  O   ASN A  83       7.665   6.001 -22.831 
ATOM    494  N   LYS A  84       9.156   4.826 -24.043 
ATOM    495  CA  LYS A  84       8.180   3.925 -24.580 
ATOM    496  CB  LYS A  84       8.857   2.817 -25.416 
ATOM    497  CG  LYS A  84       7.921   1.834 -26.122 
ATOM    498  CD  LYS A  84       7.153   0.911 -25.178 
ATOM    499  CE  LYS A  84       6.396  -0.197 -25.909 
ATOM    500  NZ  LYS A  84       7.357  -1.190 -26.441 
ATOM    501  C   LYS A  84       7.386   3.298 -23.466 
ATOM    502  O   LYS A  84       6.161   3.232 -23.563 
ATOM    503  N   ASN A  85       8.029   2.807 -22.383 
ATOM    504  CA  ASN A  85       7.206   2.217 -21.358 
ATOM    505  CB  ASN A  85       7.343   0.680 -21.318 
ATOM    506  CG  ASN A  85       6.232   0.074 -20.468 
ATOM    507  OD1 ASN A  85       5.067   0.455 -20.576 
ATOM    508  ND2 ASN A  85       6.604  -0.897 -19.592 
ATOM    509  C   ASN A  85       7.600   2.737 -20.000 
ATOM    510  O   ASN A  85       7.516   2.004 -19.015 
ATOM    511  N   GLY A  86       7.987   4.025 -19.869 
ATOM    512  CA  GLY A  86       8.358   4.440 -18.541 
ATOM    513  C   GLY A  86       8.406   5.935 -18.432 
ATOM    514  O   GLY A  86       8.529   6.651 -19.426 
ATOM    515  N   ASN A  87       8.313   6.432 -17.176 
ATOM    516  CA  ASN A  87       8.388   7.834 -16.866 
ATOM    517  CB  ASN A  87       7.070   8.434 -16.338 
ATOM    518  CG  ASN A  87       6.033   8.383 -17.450 
ATOM    519  OD1 ASN A  87       5.564   7.312 -17.828 
ATOM    520  ND2 ASN A  87       5.650   9.574 -17.983 
ATOM    521  C   ASN A  87       9.381   7.966 -15.753 
ATOM    522  O   ASN A  87       9.660   7.005 -15.039 
ATOM    523  N   PRO A  88       9.943   9.130 -15.590 
ATOM    524  CA  PRO A  88      10.890   9.367 -14.542 
ATOM    525  CD  PRO A  88       9.915  10.189 -16.582 
ATOM    526  CB  PRO A  88      11.522  10.727 -14.851 
ATOM    527  CG  PRO A  88      10.555  11.384 -15.857 
ATOM    528  C   PRO A  88      10.168   9.304 -13.236 
ATOM    529  O   PRO A  88       9.050   9.812 -13.144 
ATOM    530  N   HIS A  89      10.804   8.706 -12.212 
ATOM    531  CA  HIS A  89      10.210   8.527 -10.923 
ATOM    532  ND1 HIS A  89       7.895   6.729  -9.424 
ATOM    533  CG  HIS A  89       9.268   6.743  -9.344 
ATOM    534  CB  HIS A  89      10.169   7.046 -10.506 
ATOM    535  NE2 HIS A  89       8.415   6.182  -7.333 
ATOM    536  CD2 HIS A  89       9.569   6.408  -8.061 
ATOM    537  CE1 HIS A  89       7.434   6.387  -8.195 
ATOM    538  C   HIS A  89      11.094   9.291 -10.006 
ATOM    539  O   HIS A  89      12.249   9.524 -10.348 
ATOM    540  N   ARG A  90      10.614   9.570  -8.777 
ATOM    541  CA  ARG A  90      11.134  10.633  -7.973 
ATOM    542  CB  ARG A  90      10.638  10.532  -6.524 
ATOM    543  CG  ARG A  90       9.118  10.621  -6.401 
ATOM    544  CD  ARG A  90       8.581  12.052  -6.436 
ATOM    545  NE  ARG A  90       7.099  11.972  -6.308 
ATOM    546  CZ  ARG A  90       6.398  13.027  -5.801 
ATOM    547  NH1 ARG A  90       7.050  14.164  -5.418 
ATOM    548  NH2 ARG A  90       5.043  12.938  -5.660 
ATOM    549  C   ARG A  90      12.627  10.723  -7.915 
ATOM    550  O   ARG A  90      13.186  11.625  -8.535 
ATOM    551  N   GLU A  91      13.353   9.801  -7.262 
ATOM    552  CA  GLU A  91      14.755  10.115  -7.224 
ATOM    553  CB  GLU A  91      15.367  10.061  -5.812 
ATOM    554  CG  GLU A  91      14.958  11.232  -4.914 
ATOM    555  CD  GLU A  91      13.537  11.000  -4.427 
ATOM    556  OE1 GLU A  91      13.280   9.918  -3.836 
ATOM    557  OE2 GLU A  91      12.688  11.907  -4.644 
ATOM    558  C   GLU A  91      15.504   9.143  -8.074 
ATOM    559  O   GLU A  91      15.859   8.056  -7.623 
ATOM    560  N   ASN A  92      15.780   9.542  -9.330 
ATOM    561  CA  ASN A  92      16.570   8.776 -10.253 
ATOM    562  CB  ASN A  92      18.015   8.583  -9.762 
ATOM    563  CG  ASN A  92      18.669   9.953  -9.678 
ATOM    564  OD1 ASN A  92      18.547  10.766 -10.593 
ATOM    565  ND2 ASN A  92      19.371  10.227  -8.547 
ATOM    566  C   ASN A  92      15.991   7.412 -10.460 
ATOM    567  O   ASN A  92      16.733   6.456 -10.678 
ATOM    568  N   LEU A  93      14.653   7.283 -10.421 
ATOM    569  CA  LEU A  93      14.046   5.998 -10.644 
ATOM    570  CB  LEU A  93      13.196   5.499  -9.462 
ATOM    571  CG  LEU A  93      14.013   5.127  -8.208 
ATOM    572  CD1 LEU A  93      13.097   4.644  -7.072 
ATOM    573  CD2 LEU A  93      15.107   4.099  -8.543 
ATOM    574  C   LEU A  93      13.141   6.137 -11.825 
ATOM    575  O   LEU A  93      12.979   7.226 -12.373 
ATOM    576  N   ARG A  94      12.563   5.007 -12.286 
ATOM    577  CA  ARG A  94      11.651   5.047 -13.395 
ATOM    578  CB  ARG A  94      12.264   4.533 -14.706 
ATOM    579  CG  ARG A  94      13.421   5.410 -15.185 
ATOM    580  CD  ARG A  94      13.981   5.008 -16.550 
ATOM    581  NE  ARG A  94      12.929   5.315 -17.557 
ATOM    582  CZ  ARG A  94      12.803   6.585 -18.040 
ATOM    583  NH1 ARG A  94      13.625   7.577 -17.590 
ATOM    584  NH2 ARG A  94      11.843   6.868 -18.966 
ATOM    585  C   ARG A  94      10.481   4.169 -13.054 
ATOM    586  O   ARG A  94      10.637   3.137 -12.403 
ATOM    587  N   ILE A  95       9.268   4.577 -13.488 
ATOM    588  CA  ILE A  95       8.059   3.839 -13.228 
ATOM    589  CB  ILE A  95       7.025   4.653 -12.501 
ATOM    590  CG1 ILE A  95       5.820   3.791 -12.084 
ATOM    591  CG2 ILE A  95       6.656   5.846 -13.397 
ATOM    592  CD1 ILE A  95       6.118   2.807 -10.956 
ATOM    593  C   ILE A  95       7.471   3.433 -14.552 
ATOM    594  O   ILE A  95       7.417   4.230 -15.487 
ATOM    595  N   SER A  96       7.017   2.167 -14.668 
ATOM    596  CA  SER A  96       6.520   1.669 -15.924 
ATOM    597  CB  SER A  96       6.521   0.132 -16.021 
ATOM    598  OG  SER A  96       5.638  -0.423 -15.057 
ATOM    599  C   SER A  96       5.122   2.137 -16.200 
ATOM    600  O   SER A  96       4.324   2.355 -15.289 
ATOM    601  N   LYS A  97       4.824   2.366 -17.497 
ATOM    602  CA  LYS A  97       3.513   2.735 -17.955 
ATOM    603  CB  LYS A  97       3.499   3.283 -19.390 
ATOM    604  CG  LYS A  97       4.096   4.687 -19.504 
ATOM    605  CD  LYS A  97       4.273   5.153 -20.949 
ATOM    606  CE  LYS A  97       4.718   6.611 -21.063 
ATOM    607  NZ  LYS A  97       6.152   6.728 -20.709 
ATOM    608  C   LYS A  97       2.610   1.543 -17.924 
ATOM    609  O   LYS A  97       1.429   1.655 -17.600 
ATOM    610  N   SER A  98       3.157   0.372 -18.304 
ATOM    611  CA  SER A  98       2.430  -0.864 -18.402 
ATOM    612  CB  SER A  98       3.113  -1.826 -19.387 
ATOM    613  OG  SER A  98       2.438  -3.069 -19.433 
ATOM    614  C   SER A  98       2.391  -1.529 -17.062 
ATOM    615  O   SER A  98       3.191  -1.233 -16.178 
ATOM    616  N   SER A  99       1.438  -2.468 -16.892 
ATOM    617  CA  SER A  99       1.316  -3.181 -15.654 
ATOM    618  CB  SER A  99      -0.138  -3.329 -15.182 
ATOM    619  OG  SER A  99      -0.171  -4.036 -13.953 
ATOM    620  C   SER A  99       1.866  -4.551 -15.901 
ATOM    621  O   SER A  99       1.756  -5.075 -17.006 
ATOM    622  N   PHE A 100       2.499  -5.160 -14.875 
ATOM    623  CA  PHE A 100       3.096  -6.452 -15.063 
ATOM    624  CB  PHE A 100       4.625  -6.462 -14.858 
ATOM    625  CG  PHE A 100       5.327  -5.637 -15.887 
ATOM    626  CD1 PHE A 100       5.439  -4.271 -15.743 
ATOM    627  CD2 PHE A 100       5.897  -6.234 -16.988 
ATOM    628  CE1 PHE A 100       6.097  -3.516 -16.687 
ATOM    629  CE2 PHE A 100       6.556  -5.484 -17.934 
ATOM    630  CZ  PHE A 100       6.657  -4.121 -17.787 
ATOM    631  C   PHE A 100       2.572  -7.384 -14.016 
ATOM    632  O   PHE A 100       2.195  -6.966 -12.922 
ATOM    633  N   GLN A 101       2.513  -8.691 -14.344 
ATOM    634  CA  GLN A 101       2.171  -9.658 -13.345 
ATOM    635  CB  GLN A 101       1.839 -11.052 -13.904 
ATOM    636  CG  GLN A 101       0.489 -11.131 -14.617 
ATOM    637  CD  GLN A 101      -0.593 -11.194 -13.547 
ATOM    638  OE1 GLN A 101      -0.366 -11.697 -12.449 
ATOM    639  NE2 GLN A 101      -1.804 -10.667 -13.873 
ATOM    640  C   GLN A 101       3.394  -9.793 -12.496 
ATOM    641  O   GLN A 101       4.508  -9.873 -13.015 
ATOM    642  N   VAL A 102       3.218  -9.802 -11.161 
ATOM    643  CA  VAL A 102       4.354  -9.886 -10.293 
ATOM    644  CB  VAL A 102       4.759  -8.562  -9.714 
ATOM    645  CG1 VAL A 102       5.195  -7.637 -10.861 
ATOM    646  CG2 VAL A 102       3.584  -8.007  -8.887 
ATOM    647  C   VAL A 102       4.011 -10.774  -9.139 
ATOM    648  O   VAL A 102       2.841 -11.025  -8.854 
ATOM    649  N   THR A 103       5.050 -11.314  -8.467 
ATOM    650  CA  THR A 103       4.829 -12.120  -7.304 
ATOM    651  CB  THR A 103       5.112 -13.577  -7.530 
ATOM    652  OG1 THR A 103       4.295 -14.080  -8.577 
ATOM    653  CG2 THR A 103       4.826 -14.343  -6.226 
ATOM    654  C   THR A 103       5.781 -11.637  -6.255 
ATOM    655  O   THR A 103       6.988 -11.574  -6.489 
ATOM    656  N   THR A 104       5.262 -11.297  -5.057 
ATOM    657  CA  THR A 104       6.109 -10.812  -4.005 
ATOM    658  CB  THR A 104       5.546  -9.614  -3.295 
ATOM    659  OG1 THR A 104       5.356  -8.546  -4.210 
ATOM    660  CG2 THR A 104       6.514  -9.193  -2.176 
ATOM    661  C   THR A 104       6.242 -11.896  -2.986 
ATOM    662  O   THR A 104       5.251 -12.502  -2.581 
ATOM    663  N   CYS A 105       7.490 -12.172  -2.555 
ATOM    664  CA  CYS A 105       7.738 -13.200  -1.586 
ATOM    665  CB  CYS A 105       8.849 -14.165  -2.029 
ATOM    666  SG  CYS A 105       8.448 -14.908  -3.639 
ATOM    667  C   CYS A 105       8.189 -12.511  -0.339 
ATOM    668  O   CYS A 105       9.178 -11.779  -0.349 
ATOM    669  N   LYS A 106       7.459 -12.730   0.774 
ATOM    670  CA  LYS A 106       7.781 -12.086   2.014 
ATOM    671  CB  LYS A 106       6.585 -11.338   2.628 
ATOM    672  CG  LYS A 106       6.127 -10.139   1.793 
ATOM    673  CD  LYS A 106       4.735  -9.634   2.178 
ATOM    674  CE  LYS A 106       4.309  -8.374   1.425 
ATOM    675  NZ  LYS A 106       5.014  -7.194   1.974 
ATOM    676  C   LYS A 106       8.204 -13.134   2.988 
ATOM    677  O   LYS A 106       7.514 -14.131   3.203 
ATOM    678  N   LEU A 107       9.370 -12.908   3.618 
ATOM    679  CA  LEU A 107       9.910 -13.866   4.533 
ATOM    680  CB  LEU A 107      11.381 -13.570   4.883 
ATOM    681  CG  LEU A 107      12.026 -14.570   5.857 
ATOM    682  CD1 LEU A 107      12.138 -15.973   5.238 
ATOM    683  CD2 LEU A 107      13.375 -14.044   6.370 
ATOM    684  C   LEU A 107       9.105 -13.824   5.787 
ATOM    685  O   LEU A 107       8.661 -12.764   6.225 
ATOM    686  N   HIS A 108       8.855 -15.005   6.380 
ATOM    687  CA  HIS A 108       8.191 -15.020   7.648 
ATOM    688  ND1 HIS A 108       6.503 -17.160   5.722 
ATOM    689  CG  HIS A 108       6.507 -16.861   7.063 
ATOM    690  CB  HIS A 108       6.725 -15.489   7.618 
ATOM    691  NE2 HIS A 108       6.076 -19.059   6.793 
ATOM    692  CD2 HIS A 108       6.247 -18.033   7.703 
ATOM    693  CE1 HIS A 108       6.239 -18.488   5.615 
ATOM    694  C   HIS A 108       8.993 -15.906   8.534 
ATOM    695  O   HIS A 108       9.644 -16.843   8.076 
ATOM    696  N   GLY A 109       8.958 -15.620   9.846 
ATOM    697  CA  GLY A 109       9.793 -16.334  10.759 
ATOM    698  C   GLY A 109      10.861 -15.362  11.144 
ATOM    699  O   GLY A 109      11.206 -14.465  10.376 
ATOM    700  N   GLY A 110      11.378 -15.513  12.376 
ATOM    701  CA  GLY A 110      12.344 -14.642  12.983 
ATOM    702  C   GLY A 110      13.717 -14.700  12.379 
ATOM    703  O   GLY A 110      14.419 -13.689  12.376 
ATOM    704  N   SER A 111      14.166 -15.876  11.892 
ATOM    705  CA  SER A 111      15.555 -15.993  11.521 
ATOM    706  CB  SER A 111      16.129 -17.404  11.740 
ATOM    707  OG  SER A 111      17.494 -17.439  11.353 
ATOM    708  C   SER A 111      15.827 -15.629  10.092 
ATOM    709  O   SER A 111      15.060 -15.888   9.167 
ATOM    710  N   PRO A 112      16.953 -14.967   9.967 
ATOM    711  CA  PRO A 112      17.492 -14.571   8.686 
ATOM    712  CD  PRO A 112      17.334 -14.031  11.015 
ATOM    713  CB  PRO A 112      18.504 -13.462   8.973 
ATOM    714  CG  PRO A 112      18.025 -12.860  10.301 
ATOM    715  C   PRO A 112      18.112 -15.709   7.930 
ATOM    716  O   PRO A 112      18.498 -15.507   6.778 
ATOM    717  N   TRP A 113      18.254 -16.900   8.543 
ATOM    718  CA  TRP A 113      18.952 -17.947   7.848 
ATOM    719  CB  TRP A 113      20.140 -18.493   8.653 
ATOM    720  CG  TRP A 113      21.239 -17.473   8.801 
ATOM    721  CD2 TRP A 113      22.171 -17.157   7.757 
ATOM    722  CD1 TRP A 113      21.549 -16.668   9.857 
ATOM    723  NE1 TRP A 113      22.625 -15.874   9.541 
ATOM    724  CE2 TRP A 113      23.017 -16.164   8.250 
ATOM    725  CE3 TRP A 113      22.310 -17.654   6.495 
ATOM    726  CZ2 TRP A 113      24.022 -15.652   7.480 
ATOM    727  CZ3 TRP A 113      23.322 -17.137   5.721 
ATOM    728  CH2 TRP A 113      24.162 -16.156   6.206 
ATOM    729  C   TRP A 113      18.019 -19.078   7.526 
ATOM    730  O   TRP A 113      16.980 -19.259   8.157 
ATOM    731  N   PRO A 114      18.387 -19.844   6.525 
ATOM    732  CA  PRO A 114      17.605 -20.941   6.018 
ATOM    733  CD  PRO A 114      19.726 -19.807   5.959 
ATOM    734  CB  PRO A 114      18.412 -21.510   4.849 
ATOM    735  CG  PRO A 114      19.865 -21.131   5.190 
ATOM    736  C   PRO A 114      17.349 -21.963   7.077 
ATOM    737  O   PRO A 114      18.132 -22.055   8.021 
ATOM    738  N   PRO A 115      16.287 -22.717   6.949 
ATOM    739  CA  PRO A 115      15.417 -22.592   5.810 
ATOM    740  CD  PRO A 115      16.308 -24.080   7.460 
ATOM    741  CB  PRO A 115      14.554 -23.850   5.796 
ATOM    742  CG  PRO A 115      15.436 -24.898   6.494 
ATOM    743  C   PRO A 115      14.624 -21.326   5.826 
ATOM    744  O   PRO A 115      14.324 -20.822   6.907 
ATOM    745  N   CYS A 116      14.262 -20.805   4.637 
ATOM    746  CA  CYS A 116      13.552 -19.559   4.576 
ATOM    747  CB  CYS A 116      14.136 -18.609   3.509 
ATOM    748  SG  CYS A 116      15.947 -18.432   3.606 
ATOM    749  C   CYS A 116      12.141 -19.851   4.153 
ATOM    750  O   CYS A 116      11.913 -20.416   3.083 
ATOM    751  N   GLN A 117      11.145 -19.461   4.980 
ATOM    752  CA  GLN A 117       9.776 -19.689   4.605 
ATOM    753  CB  GLN A 117       8.829 -20.057   5.761 
ATOM    754  CG  GLN A 117       9.262 -21.272   6.578 
ATOM    755  CD  GLN A 117       9.944 -20.724   7.818 
ATOM    756  OE1 GLN A 117      10.525 -19.641   7.791 
ATOM    757  NE2 GLN A 117       9.847 -21.480   8.943 
ATOM    758  C   GLN A 117       9.264 -18.399   4.045 
ATOM    759  O   GLN A 117       9.593 -17.322   4.542 
ATOM    760  N   TYR A 118       8.444 -18.476   2.979 
ATOM    761  CA  TYR A 118       7.961 -17.279   2.352 
ATOM    762  CB  TYR A 118       8.554 -17.047   0.952 
ATOM    763  CG  TYR A 118      10.003 -16.728   1.079 
ATOM    764  CD1 TYR A 118      10.406 -15.445   1.371 
ATOM    765  CD2 TYR A 118      10.958 -17.702   0.895 
ATOM    766  CE1 TYR A 118      11.740 -15.138   1.486 
ATOM    767  CE2 TYR A 118      12.294 -17.401   1.008 
ATOM    768  CZ  TYR A 118      12.686 -16.117   1.304 
ATOM    769  OH  TYR A 118      14.057 -15.806   1.420 
ATOM    770  C   TYR A 118       6.480 -17.356   2.150 
ATOM    771  O   TYR A 118       5.907 -18.436   2.018 
ATOM    772  N   ARG A 119       5.827 -16.174   2.139 
ATOM    773  CA  ARG A 119       4.427 -16.059   1.843 
ATOM    774  CB  ARG A 119       3.652 -15.202   2.858 
ATOM    775  CG  ARG A 119       3.673 -15.788   4.269 
ATOM    776  CD  ARG A 119       2.594 -16.840   4.518 
ATOM    777  NE  ARG A 119       2.885 -17.449   5.844 
ATOM    778  CZ  ARG A 119       1.863 -17.879   6.638 
ATOM    779  NH1 ARG A 119       0.571 -17.731   6.223 
ATOM    780  NH2 ARG A 119       2.135 -18.448   7.848 
ATOM    781  C   ARG A 119       4.365 -15.344   0.526 
ATOM    782  O   ARG A 119       5.061 -14.349   0.325 
ATOM    783  N   ALA A 120       3.524 -15.828  -0.411 
ATOM    784  CA  ALA A 120       3.516 -15.241  -1.722 
ATOM    785  CB  ALA A 120       3.540 -16.279  -2.857 
ATOM    786  C   ALA A 120       2.290 -14.411  -1.918 
ATOM    787  O   ALA A 120       1.191 -14.774  -1.498 
ATOM    788  N   THR A 121       2.473 -13.235  -2.553 
ATOM    789  CA  THR A 121       1.362 -12.387  -2.858 
ATOM    790  CB  THR A 121       1.414 -11.077  -2.132 
ATOM    791  OG1 THR A 121       1.493 -11.279  -0.729 
ATOM    792  CG2 THR A 121       0.136 -10.304  -2.467 
ATOM    793  C   THR A 121       1.454 -12.058  -4.319 
ATOM    794  O   THR A 121       2.368 -11.355  -4.746 
ATOM    795  N   ALA A 122       0.503 -12.561  -5.131 
ATOM    796  CA  ALA A 122       0.506 -12.258  -6.535 
ATOM    797  CB  ALA A 122      -0.363 -13.214  -7.372 
ATOM    798  C   ALA A 122      -0.051 -10.879  -6.695 
ATOM    799  O   ALA A 122      -0.797 -10.403  -5.841 
ATOM    800  N   GLY A 123       0.311 -10.190  -7.800 
ATOM    801  CA  GLY A 123      -0.202  -8.866  -8.009 
ATOM    802  C   GLY A 123      -0.066  -8.514  -9.455 
ATOM    803  O   GLY A 123       0.601  -9.210 -10.221 
ATOM    804  N   PHE A 124      -0.738  -7.418  -9.864 
ATOM    805  CA  PHE A 124      -0.677  -6.940 -11.215 
ATOM    806  CB  PHE A 124      -1.952  -7.333 -11.988 
ATOM    807  CG  PHE A 124      -1.880  -6.953 -13.427 
ATOM    808  CD1 PHE A 124      -1.110  -7.677 -14.309 
ATOM    809  CD2 PHE A 124      -2.620  -5.893 -13.902 
ATOM    810  CE1 PHE A 124      -1.058  -7.330 -15.640 
ATOM    811  CE2 PHE A 124      -2.573  -5.544 -15.231 
ATOM    812  CZ  PHE A 124      -1.789  -6.263 -16.103 
ATOM    813  C   PHE A 124      -0.614  -5.444 -11.112 
ATOM    814  O   PHE A 124      -1.586  -4.807 -10.707 
ATOM    815  N   ARG A 125       0.538  -4.838 -11.470 
ATOM    816  CA  ARG A 125       0.653  -3.408 -11.368 
ATOM    817  CB  ARG A 125       0.731  -2.905  -9.919 
ATOM    818  CG  ARG A 125       1.922  -3.477  -9.148 
ATOM    819  CD  ARG A 125       2.201  -2.737  -7.841 
ATOM    820  NE  ARG A 125       2.654  -1.368  -8.212 
ATOM    821  CZ  ARG A 125       2.539  -0.343  -7.320 
ATOM    822  NH1 ARG A 125       2.021  -0.575  -6.078 
ATOM    823  NH2 ARG A 125       2.940   0.912  -7.672 
ATOM    824  C   ARG A 125       1.930  -2.974 -12.029 
ATOM    825  O   ARG A 125       2.704  -3.796 -12.517 
ATOM    826  N   ASN A 126       2.164  -1.643 -12.058 
ATOM    827  CA  ASN A 126       3.348  -1.060 -12.631 
ATOM    828  CB  ASN A 126       3.319   0.475 -12.733 
ATOM    829  CG  ASN A 126       2.288   0.920 -13.750 
ATOM    830  OD1 ASN A 126       1.798   0.128 -14.551 
ATOM    831  ND2 ASN A 126       1.954   2.238 -13.724 
ATOM    832  C   ASN A 126       4.475  -1.326 -11.687 
ATOM    833  O   ASN A 126       4.252  -1.649 -10.522 
ATOM    834  N   VAL A 127       5.728  -1.187 -12.170 
ATOM    835  CA  VAL A 127       6.853  -1.442 -11.318 
ATOM    836  CB  VAL A 127       7.620  -2.670 -11.710 
ATOM    837  CG1 VAL A 127       6.692  -3.888 -11.560 
ATOM    838  CG2 VAL A 127       8.164  -2.479 -13.137 
ATOM    839  C   VAL A 127       7.801  -0.286 -11.389 
ATOM    840  O   VAL A 127       7.791   0.482 -12.349 
ATOM    841  N   VAL A 128       8.640  -0.129 -10.338 
ATOM    842  CA  VAL A 128       9.608   0.932 -10.290 
ATOM    843  CB  VAL A 128       9.558   1.739  -9.024 
ATOM    844  CG1 VAL A 128      10.684   2.788  -9.058 
ATOM    845  CG2 VAL A 128       8.156   2.343  -8.876 
ATOM    846  C   VAL A 128      10.968   0.306 -10.332 
ATOM    847  O   VAL A 128      11.242  -0.659  -9.620 
ATOM    848  N   VAL A 129      11.864   0.853 -11.180 
ATOM    849  CA  VAL A 129      13.192   0.316 -11.293 
ATOM    850  CB  VAL A 129      13.377  -0.597 -12.470 
ATOM    851  CG1 VAL A 129      12.475  -1.829 -12.285 
ATOM    852  CG2 VAL A 129      13.103   0.196 -13.761 
ATOM    853  C   VAL A 129      14.143   1.454 -11.487 
ATOM    854  O   VAL A 129      13.740   2.610 -11.599 
ATOM    855  N   ALA A 130      15.453   1.141 -11.469 
ATOM    856  CA  ALA A 130      16.471   2.102 -11.776 
ATOM    857  CB  ALA A 130      17.570   2.201 -10.704 
ATOM    858  C   ALA A 130      17.107   1.586 -13.029 
ATOM    859  O   ALA A 130      17.251   0.376 -13.195 
ATOM    860  N   CYS A 131      17.489   2.483 -13.964 
ATOM    861  CA  CYS A 131      18.044   1.992 -15.195 
ATOM    862  CB  CYS A 131      17.222   2.356 -16.450 
ATOM    863  SG  CYS A 131      15.649   1.450 -16.538 
ATOM    864  C   CYS A 131      19.424   2.528 -15.408 
ATOM    865  O   CYS A 131      19.772   3.615 -14.946 
ATOM    866  N   GLU A 132      20.255   1.724 -16.108 
ATOM    867  CA  GLU A 132      21.592   2.093 -16.475 
ATOM    868  CB  GLU A 132      22.653   1.496 -15.531 
ATOM    869  CG  GLU A 132      24.095   1.876 -15.875 
ATOM    870  CD  GLU A 132      25.017   1.153 -14.901 
ATOM    871  OE1 GLU A 132      24.867  -0.090 -14.759 
ATOM    872  OE2 GLU A 132      25.883   1.833 -14.288 
ATOM    873  C   GLU A 132      21.835   1.497 -17.828 
ATOM    874  O   GLU A 132      21.581   0.315 -18.054 
ATOM    875  N   ASN A 133      22.341   2.307 -18.771 
ATOM    876  CA  ASN A 133      22.633   1.807 -20.081 
ATOM    877  CB  ASN A 133      23.666   0.669 -20.045 
ATOM    878  CG  ASN A 133      24.142   0.395 -21.460 
ATOM    879  OD1 ASN A 133      23.716   1.047 -22.412 
ATOM    880  ND2 ASN A 133      25.042  -0.612 -21.602 
ATOM    881  C   ASN A 133      21.369   1.284 -20.700 
ATOM    882  O   ASN A 133      21.405   0.415 -21.569 
ATOM    883  N   GLY A 134      20.206   1.809 -20.274 
ATOM    884  CA  GLY A 134      18.973   1.431 -20.908 
ATOM    885  C   GLY A 134      18.488   0.100 -20.407 
ATOM    886  O   GLY A 134      17.601  -0.497 -21.016 
ATOM    887  N   LEU A 135      19.052  -0.410 -19.291 
ATOM    888  CA  LEU A 135      18.626  -1.689 -18.777 
ATOM    889  CB  LEU A 135      19.722  -2.763 -18.865 
ATOM    890  CG  LEU A 135      20.118  -3.122 -20.306 
ATOM    891  CD1 LEU A 135      21.217  -4.195 -20.327 
ATOM    892  CD2 LEU A 135      18.890  -3.538 -21.130 
ATOM    893  C   LEU A 135      18.301  -1.547 -17.317 
ATOM    894  O   LEU A 135      18.890  -0.715 -16.629 
ATOM    895  N   PRO A 136      17.352  -2.313 -16.825 
ATOM    896  CA  PRO A 136      17.021  -2.252 -15.420 
ATOM    897  CD  PRO A 136      16.196  -2.669 -17.633 
ATOM    898  CB  PRO A 136      15.657  -2.921 -15.271 
ATOM    899  CG  PRO A 136      15.011  -2.730 -16.653 
ATOM    900  C   PRO A 136      18.077  -2.865 -14.544 
ATOM    901  O   PRO A 136      18.366  -4.050 -14.698 
ATOM    902  N   VAL A 137      18.700  -2.052 -13.670 
ATOM    903  CA  VAL A 137      19.685  -2.428 -12.695 
ATOM    904  CB  VAL A 137      20.708  -1.352 -12.497 
ATOM    905  CG1 VAL A 137      21.444  -1.158 -13.835 
ATOM    906  CG2 VAL A 137      20.006  -0.082 -11.995 
ATOM    907  C   VAL A 137      19.111  -2.788 -11.354 
ATOM    908  O   VAL A 137      19.737  -3.522 -10.593 
ATOM    909  N   HIS A 138      17.948  -2.222 -10.978 
ATOM    910  CA  HIS A 138      17.482  -2.425  -9.634 
ATOM    911  ND1 HIS A 138      17.868  -2.477  -6.392 
ATOM    912  CG  HIS A 138      17.517  -1.474  -7.267 
ATOM    913  CB  HIS A 138      18.027  -1.352  -8.671 
ATOM    914  NE2 HIS A 138      16.458  -1.147  -5.302 
ATOM    915  CD2 HIS A 138      16.654  -0.671  -6.586 
ATOM    916  CE1 HIS A 138      17.208  -2.233  -5.232 
ATOM    917  C   HIS A 138      15.989  -2.347  -9.596 
ATOM    918  O   HIS A 138      15.368  -1.672 -10.416 
ATOM    919  N   LEU A 139      15.380  -3.059  -8.624 
ATOM    920  CA  LEU A 139      13.959  -3.022  -8.464 
ATOM    921  CB  LEU A 139      13.328  -4.424  -8.387 
ATOM    922  CG  LEU A 139      11.796  -4.427  -8.219 
ATOM    923  CD1 LEU A 139      11.097  -3.859  -9.466 
ATOM    924  CD2 LEU A 139      11.275  -5.821  -7.830 
ATOM    925  C   LEU A 139      13.692  -2.338  -7.155 
ATOM    926  O   LEU A 139      14.328  -2.642  -6.146 
ATOM    927  N   ASP A 140      12.744  -1.377  -7.146 
ATOM    928  CA  ASP A 140      12.392  -0.683  -5.938 
ATOM    929  CB  ASP A 140      11.787   0.709  -6.222 
ATOM    930  CG  ASP A 140      11.444   1.439  -4.927 
ATOM    931  OD1 ASP A 140      10.721   0.858  -4.076 
ATOM    932  OD2 ASP A 140      11.902   2.602  -4.774 
ATOM    933  C   ASP A 140      11.357  -1.523  -5.257 
ATOM    934  O   ASP A 140      10.230  -1.654  -5.728 
ATOM    935  N   GLN A 141      11.749  -2.130  -4.123 
ATOM    936  CA  GLN A 141      10.948  -3.011  -3.316 
ATOM    937  CB  GLN A 141      11.779  -3.783  -2.278 
ATOM    938  CG  GLN A 141      12.762  -4.776  -2.905 
ATOM    939  CD  GLN A 141      11.952  -5.908  -3.523 
ATOM    940  OE1 GLN A 141      12.497  -6.786  -4.190 
ATOM    941  NE2 GLN A 141      10.610  -5.884  -3.303 
ATOM    942  C   GLN A 141       9.851  -2.293  -2.576 
ATOM    943  O   GLN A 141       8.819  -2.893  -2.282 
ATOM    944  N   SER A 142      10.034  -0.997  -2.253 
ATOM    945  CA  SER A 142       9.150  -0.301  -1.351 
ATOM    946  CB  SER A 142       9.491   1.193  -1.188 
ATOM    947  OG  SER A 142       9.124   1.919  -2.352 
ATOM    948  C   SER A 142       7.710  -0.375  -1.771 
ATOM    949  O   SER A 142       6.824  -0.464  -0.923 
ATOM    950  N   ILE A 143       7.420  -0.350  -3.080 
ATOM    951  CA  ILE A 143       6.051  -0.356  -3.517 
ATOM    952  CB  ILE A 143       5.929  -0.210  -5.009 
ATOM    953  CG1 ILE A 143       6.581  -1.395  -5.742 
ATOM    954  CG2 ILE A 143       6.534   1.151  -5.388 
ATOM    955  CD1 ILE A 143       6.281  -1.418  -7.241 
ATOM    956  C   ILE A 143       5.389  -1.633  -3.085 
ATOM    957  O   ILE A 143       4.203  -1.660  -2.760 
ATOM    958  N   PHE A 144       6.139  -2.743  -3.129 
ATOM    959  CA  PHE A 144       5.663  -4.054  -2.785 
ATOM    960  CB  PHE A 144       6.569  -5.164  -3.332 
ATOM    961  CG  PHE A 144       6.507  -4.997  -4.812 
ATOM    962  CD1 PHE A 144       5.397  -5.403  -5.519 
ATOM    963  CD2 PHE A 144       7.560  -4.429  -5.496 
ATOM    964  CE1 PHE A 144       5.340  -5.244  -6.884 
ATOM    965  CE2 PHE A 144       7.507  -4.271  -6.860 
ATOM    966  CZ  PHE A 144       6.396  -4.677  -7.557 
ATOM    967  C   PHE A 144       5.482  -4.230  -1.309 
ATOM    968  O   PHE A 144       4.699  -5.077  -0.876 
ATOM    969  N   ARG A 145       6.264  -3.500  -0.495 
ATOM    970  CA  ARG A 145       6.177  -3.640   0.929 
ATOM    971  CB  ARG A 145       7.187  -2.736   1.646 
ATOM    972  CG  ARG A 145       8.616  -2.950   1.149 
ATOM    973  CD  ARG A 145       9.671  -2.223   1.979 
ATOM    974  NE  ARG A 145       9.994  -3.112   3.127 
ATOM    975  CZ  ARG A 145      10.901  -4.116   2.955 
ATOM    976  NH1 ARG A 145      11.537  -4.250   1.755 
ATOM    977  NH2 ARG A 145      11.162  -4.987   3.973 
ATOM    978  C   ARG A 145       4.810  -3.223   1.343 
ATOM    979  O   ARG A 145       4.160  -3.893   2.145 
ATOM    980  N   ARG A 146       4.339  -2.101   0.769 
ATOM    981  CA  ARG A 146       3.061  -1.554   1.109 
ATOM    982  CB  ARG A 146       2.944  -0.061   0.750 
ATOM    983  CG  ARG A 146       4.017   0.799   1.422 
ATOM    984  CD  ARG A 146       3.933   2.291   1.088 
ATOM    985  NE  ARG A 146       5.205   2.914   1.552 
ATOM    986  CZ  ARG A 146       6.283   2.930   0.714 
ATOM    987  NH1 ARG A 146       6.168   2.412  -0.544 
ATOM    988  NH2 ARG A 146       7.470   3.456   1.131 
ATOM    989  C   ARG A 146       2.016  -2.301   0.298 
ATOM    990  O   ARG A 146       1.257  -1.625  -0.446 
ATOM    991  OXT ARG A 146       1.959  -3.554   0.415 
TER
HEADER lig_85.pdb
ATOM      1  P    DC A   1     -11.625 382.496 138.275 
ATOM      2  OP1  DC A   1     -10.437 383.376 138.215 
ATOM      3  OP2  DC A   1     -11.978 381.795 137.022 
ATOM      4  O5'  DC A   1     -11.445 381.429 139.455 
ATOM      5  C5'  DC A   1     -11.833 381.794 140.792 
ATOM      6  C4'  DC A   1     -12.593 380.654 141.441 
ATOM      7  O4'  DC A   1     -14.023 380.714 141.169 
ATOM      8  C3'  DC A   1     -12.192 379.248 140.995 
ATOM      9  O3'  DC A   1     -12.262 378.373 142.114 
ATOM     10  C2'  DC A   1     -13.267 378.839 139.990 
ATOM     11  C1'  DC A   1     -14.452 379.428 140.749 
ATOM     12  N1   DC A   1     -15.674 379.598 139.914 
ATOM     13  C2   DC A   1     -16.910 379.409 140.525 
ATOM     14  O2   DC A   1     -16.943 379.110 141.724 
ATOM     15  N3   DC A   1     -18.036 379.559 139.781 
ATOM     16  C4   DC A   1     -17.958 379.884 138.483 
ATOM     17  N4   DC A   1     -19.084 380.019 137.801 
ATOM     18  C5   DC A   1     -16.696 380.082 137.835 
ATOM     19  C6   DC A   1     -15.583 379.927 138.596 
ATOM     20  P    DA A   2     -11.136 377.249 142.293 
ATOM     21  OP1  DA A   2      -9.953 377.835 142.960 
ATOM     22  OP2  DA A   2     -10.887 376.586 140.994 
ATOM     23  O5'  DA A   2     -11.864 376.228 143.285 
ATOM     24  C5'  DA A   2     -12.831 376.735 144.223 
ATOM     25  C4'  DA A   2     -14.046 375.828 144.257 
ATOM     26  O4'  DA A   2     -15.041 376.195 143.259 
ATOM     27  C3'  DA A   2     -13.779 374.348 143.984 
ATOM     28  O3'  DA A   2     -14.636 373.566 144.807 
ATOM     29  C2'  DA A   2     -14.186 374.143 142.526 
ATOM     30  C1'  DA A   2     -15.434 375.020 142.566 
ATOM     31  N9   DA A   2     -15.929 375.421 141.220 
ATOM     32  C8   DA A   2     -15.204 375.693 140.096 
ATOM     33  N7   DA A   2     -15.928 376.017 139.069 
ATOM     34  C5   DA A   2     -17.230 375.956 139.546 
ATOM     35  C6   DA A   2     -18.474 376.193 138.938 
ATOM     36  N6   DA A   2     -18.612 376.556 137.655 
ATOM     37  N1   DA A   2     -19.574 376.042 139.698 
ATOM     38  C2   DA A   2     -19.429 375.681 140.972 
ATOM     39  N3   DA A   2     -18.327 375.434 141.645 
ATOM     40  C4   DA A   2     -17.241 375.592 140.862 
ATOM     41  P    DT A   3     -14.063 372.228 145.473 
ATOM     42  OP1  DT A   3     -13.344 372.563 146.723 
ATOM     43  OP2  DT A   3     -13.292 371.464 144.467 
ATOM     44  O5'  DT A   3     -15.414 371.445 145.822 
ATOM     45  C5'  DT A   3     -16.601 372.203 146.123 
ATOM     46  C4'  DT A   3     -17.797 371.595 145.416 
ATOM     47  O4'  DT A   3     -17.978 372.128 144.074 
ATOM     48  C3'  DT A   3     -17.749 370.082 145.209 
ATOM     49  O3'  DT A   3     -19.060 369.553 145.366 
ATOM     50  C2'  DT A   3     -17.325 369.904 143.751 
ATOM     51  C1'  DT A   3     -18.169 371.040 143.182 
ATOM     52  N1   DT A   3     -17.747 371.477 141.822 
ATOM     53  C2   DT A   3     -18.736 371.891 140.963 
ATOM     54  O2   DT A   3     -19.916 371.911 141.270 
ATOM     55  N3   DT A   3     -18.308 372.287 139.711 
ATOM     56  C4   DT A   3     -17.004 372.304 139.259 
ATOM     57  O4   DT A   3     -16.742 372.681 138.116 
ATOM     58  C5   DT A   3     -16.037 371.852 140.233 
ATOM     59  C7   DT A   3     -14.594 371.839 139.822 
ATOM     60  C6   DT A   3     -16.426 371.461 141.457 
ATOM     61  P    DG A   4     -19.248 368.154 146.120 
ATOM     62  OP1  DG A   4     -19.278 368.380 147.583 
ATOM     63  OP2  DG A   4     -18.238 367.189 145.633 
ATOM     64  O5'  DG A   4     -20.700 367.715 145.613 
ATOM     65  C5'  DG A   4     -21.663 368.733 145.285 
ATOM     66  C4'  DG A   4     -22.374 368.378 143.994 
ATOM     67  O4'  DG A   4     -21.672 368.872 142.818 
ATOM     68  C3'  DG A   4     -22.547 366.884 143.719 
ATOM     69  O3'  DG A   4     -23.807 366.673 143.094 
ATOM     70  C2'  DG A   4     -21.444 366.545 142.716 
ATOM     71  C1'  DG A   4     -21.573 367.814 141.878 
ATOM     72  N9   DG A   4     -20.393 368.078 141.007 
ATOM     73  C8   DG A   4     -19.060 367.819 141.242 
ATOM     74  N7   DG A   4     -18.266 368.175 140.263 
ATOM     75  C5   DG A   4     -19.134 368.708 139.310 
ATOM     76  C6   DG A   4     -18.859 369.260 138.032 
ATOM     77  O6   DG A   4     -17.777 369.395 137.468 
ATOM     78  N1   DG A   4     -20.034 369.684 137.395 
ATOM     79  C2   DG A   4     -21.306 369.587 137.924 
ATOM     80  N2   DG A   4     -22.297 370.049 137.157 
ATOM     81  N3   DG A   4     -21.562 369.069 139.123 
ATOM     82  C4   DG A   4     -20.434 368.653 139.754 
ATOM     83  P    DA A   5     -24.671 365.390 143.505 
ATOM     84  OP1  DA A   5     -25.448 365.686 144.730 
ATOM     85  OP2  DA A   5     -23.795 364.200 143.564 
ATOM     86  O5'  DA A   5     -25.664 365.265 142.256 
ATOM     87  C5'  DA A   5     -26.044 366.458 141.545 
ATOM     88  C4'  DA A   5     -25.990 366.209 140.051 
ATOM     89  O4'  DA A   5     -24.672 366.475 139.490 
ATOM     90  C3'  DA A   5     -26.300 364.781 139.602 
ATOM     91  O3'  DA A   5     -27.023 364.830 138.377 
ATOM     92  C2'  DA A   5     -24.932 364.155 139.333 
ATOM     93  C1'  DA A   5     -24.305 365.378 138.669 
ATOM     94  N9   DA A   5     -22.818 365.327 138.604 
ATOM     95  C8   DA A   5     -21.946 364.785 139.505 
ATOM     96  N7   DA A   5     -20.701 364.898 139.163 
ATOM     97  C5   DA A   5     -20.747 365.562 137.945 
ATOM     98  C6   DA A   5     -19.743 365.986 137.059 
ATOM     99  N6   DA A   5     -18.434 365.792 137.275 
ATOM    100  N1   DA A   5     -20.134 366.618 135.937 
ATOM    101  C2   DA A   5     -21.435 366.808 135.727 
ATOM    102  N3   DA A   5     -22.458 366.460 136.478 
ATOM    103  C4   DA A   5     -22.038 365.829 137.594 
ATOM    104  P    DA A   6     -28.223 363.796 138.144 
ATOM    105  OP1  DA A   6     -29.457 364.319 138.772 
ATOM    106  OP2  DA A   6     -27.802 362.443 138.568 
ATOM    107  O5'  DA A   6     -28.369 363.838 136.550 
ATOM    108  C5'  DA A   6     -28.032 365.049 135.851 
ATOM    109  C4'  DA A   6     -27.224 364.724 134.609 
ATOM    110  O4'  DA A   6     -25.795 364.659 134.879 
ATOM    111  C3'  DA A   6     -27.536 363.382 133.946 
ATOM    112  O3'  DA A   6     -27.442 363.533 132.535 
ATOM    113  C2'  DA A   6     -26.416 362.451 134.412 
ATOM    114  C1'  DA A   6     -25.284 363.468 134.300 
ATOM    115  N9   DA A   6     -24.055 363.080 135.048 
ATOM    116  C8   DA A   6     -23.960 362.401 136.228 
ATOM    117  N7   DA A   6     -22.741 362.212 136.628 
ATOM    118  C5   DA A   6     -21.969 362.811 135.642 
ATOM    119  C6   DA A   6     -20.581 362.954 135.481 
ATOM    120  N6   DA A   6     -19.682 362.480 136.355 
ATOM    121  N1   DA A   6     -20.148 363.603 134.384 
ATOM    122  C2   DA A   6     -21.046 364.072 133.518 
ATOM    123  N3   DA A   6     -22.358 363.999 133.562 
ATOM    124  C4   DA A   6     -22.766 363.344 134.669 
ATOM    125  P    DG A   7     -28.505 362.786 131.602 
ATOM    126  OP1  DG A   7     -29.736 363.603 131.501 
ATOM    127  OP2  DG A   7     -28.687 361.395 132.072 
ATOM    128  O5'  DG A   7     -27.744 362.783 130.195 
ATOM    129  C5'  DG A   7     -26.828 363.852 129.894 
ATOM    130  C4'  DG A   7     -25.567 363.293 129.268 
ATOM    131  O4'  DG A   7     -24.571 362.921 130.264 
ATOM    132  C3'  DG A   7     -25.744 362.026 128.432 
ATOM    133  O3'  DG A   7     -24.863 362.083 127.317 
ATOM    134  C2'  DG A   7     -25.291 360.890 129.350 
ATOM    135  C1'  DG A   7     -24.096 361.619 129.956 
ATOM    136  N9   DG A   7     -23.594 361.001 131.215 
ATOM    137  C8   DG A   7     -24.298 360.366 132.215 
ATOM    138  N7   DG A   7     -23.550 359.928 133.200 
ATOM    139  C5   DG A   7     -22.260 360.299 132.825 
ATOM    140  C6   DG A   7     -21.022 360.098 133.490 
ATOM    141  O6   DG A   7     -20.807 359.543 134.564 
ATOM    142  N1   DG A   7     -19.954 360.635 132.756 
ATOM    143  C2   DG A   7     -20.068 361.280 131.541 
ATOM    144  N2   DG A   7     -18.928 361.721 131.002 
ATOM    145  N3   DG A   7     -21.229 361.468 130.918 
ATOM    146  C4   DG A   7     -22.275 360.954 131.616 
ATOM    147  P    DA A   8     -25.374 361.551 125.896 
ATOM    148  OP1  DA A   8     -26.138 362.619 125.212 
ATOM    149  OP2  DA A   8     -26.076 360.261 126.072 
ATOM    150  O5'  DA A   8     -23.988 361.308 125.132 
ATOM    151  C5'  DA A   8     -22.853 362.129 125.468 
ATOM    152  C4'  DA A   8     -21.609 361.270 125.583 
ATOM    153  O4'  DA A   8     -21.428 360.731 126.924 
ATOM    154  C3'  DA A   8     -21.567 360.036 124.682 
ATOM    155  O3'  DA A   8     -20.231 359.839 124.233 
ATOM    156  C2'  DA A   8     -21.947 358.873 125.599 
ATOM    157  C1'  DA A   8     -21.155 359.342 126.816 
ATOM    158  N9   DA A   8     -21.570 358.689 128.088 
ATOM    159  C8   DA A   8     -22.819 358.288 128.468 
ATOM    160  N7   DA A   8     -22.861 357.745 129.646 
ATOM    161  C5   DA A   8     -21.543 357.788 130.079 
ATOM    162  C6   DA A   8     -20.922 357.362 131.265 
ATOM    163  N6   DA A   8     -21.581 356.781 132.278 
ATOM    164  N1   DA A   8     -19.594 357.554 131.372 
ATOM    165  C2   DA A   8     -18.945 358.132 130.363 
ATOM    166  N3   DA A   8     -19.414 358.568 129.215 
ATOM    167  C4   DA A   8     -20.745 358.363 129.133 
ATOM    168  P    DA A   9     -19.982 359.368 122.722 
ATOM    169  OP1  DA A   9     -19.998 360.546 121.827 
ATOM    170  OP2  DA A   9     -20.924 358.280 122.381 
ATOM    171  O5'  DA A   9     -18.496 358.783 122.816 
ATOM    172  C5'  DA A   9     -17.586 359.341 123.782 
ATOM    173  C4'  DA A   9     -16.826 358.231 124.480 
ATOM    174  O4'  DA A   9     -17.528 357.731 125.654 
ATOM    175  C3'  DA A   9     -16.564 356.977 123.646 
ATOM    176  O3'  DA A   9     -15.280 356.464 123.978 
ATOM    177  C2'  DA A   9     -17.622 355.976 124.108 
ATOM    178  C1'  DA A   9     -17.547 356.313 125.594 
ATOM    179  N9   DA A   9     -18.718 355.832 126.378 
ATOM    180  C8   DA A   9     -20.023 355.741 125.984 
ATOM    181  N7   DA A   9     -20.817 355.279 126.900 
ATOM    182  C5   DA A   9     -19.979 355.045 127.981 
ATOM    183  C6   DA A   9     -20.216 354.548 129.274 
ATOM    184  N6   DA A   9     -21.428 354.180 129.714 
ATOM    185  N1   DA A   9     -19.159 354.441 130.100 
ATOM    186  C2   DA A   9     -17.957 354.808 129.657 
ATOM    187  N3   DA A   9     -17.616 355.283 128.479 
ATOM    188  C4   DA A   9     -18.692 355.380 127.671 
ATOM    189  P    DA A  10     -14.353 355.876 122.812 
ATOM    190  OP1  DA A  10     -13.623 356.982 122.154 
ATOM    191  OP2  DA A  10     -15.161 355.013 121.924 
ATOM    192  O5'  DA A  10     -13.327 354.976 123.648 
ATOM    193  C5'  DA A  10     -12.998 355.361 124.996 
ATOM    194  C4'  DA A  10     -13.003 354.143 125.899 
ATOM    195  O4'  DA A  10     -14.321 353.871 126.456 
ATOM    196  C3'  DA A  10     -12.604 352.824 125.238 
ATOM    197  O3'  DA A  10     -11.857 352.050 126.169 
ATOM    198  C2'  DA A  10     -13.928 352.110 124.966 
ATOM    199  C1'  DA A  10     -14.608 352.493 126.277 
ATOM    200  N9   DA A  10     -16.088 352.326 126.256 
ATOM    201  C8   DA A  10     -16.947 352.513 125.211 
ATOM    202  N7   DA A  10     -18.189 352.286 125.507 
ATOM    203  C5   DA A  10     -18.154 351.922 126.846 
ATOM    204  C6   DA A  10     -19.159 351.554 127.755 
ATOM    205  N6   DA A  10     -20.459 351.491 127.435 
ATOM    206  N1   DA A  10     -18.779 351.252 129.010 
ATOM    207  C2   DA A  10     -17.485 351.317 129.323 
ATOM    208  N3   DA A  10     -16.463 351.645 128.564 
ATOM    209  C4   DA A  10     -16.871 351.943 127.312 
ATOM    210  P    DG A  11     -10.595 351.214 125.648 
ATOM    211  OP1  DG A  11      -9.407 352.094 125.587 
ATOM    212  OP2  DG A  11     -10.949 350.513 124.394 
ATOM    213  O5'  DG A  11     -10.415 350.147 126.827 
ATOM    214  C5'  DG A  11     -10.804 350.512 128.165 
ATOM    215  C4'  DG A  11     -11.564 349.372 128.814 
ATOM    216  O4'  DG A  11     -12.993 349.432 128.541 
ATOM    217  C3'  DG A  11     -11.162 347.967 128.367 
ATOM    218  O3'  DG A  11     -11.232 347.091 129.486 
ATOM    219  C2'  DG A  11     -12.238 347.557 127.362 
ATOM    220  C1'  DG A  11     -13.423 348.146 128.121 
ATOM    221  N9   DG A  11     -14.644 348.316 127.286 
ATOM    222  C8   DG A  11     -14.749 348.644 125.951 
ATOM    223  N7   DG A  11     -15.982 348.715 125.514 
ATOM    224  C5   DG A  11     -16.749 348.413 126.638 
ATOM    225  C6   DG A  11     -18.159 348.333 126.787 
ATOM    226  O6   DG A  11     -19.034 348.516 125.945 
ATOM    227  N1   DG A  11     -18.516 347.996 128.100 
ATOM    228  C2   DG A  11     -17.628 347.767 129.133 
ATOM    229  N2   DG A  11     -18.169 347.458 130.314 
ATOM    230  N3   DG A  11     -16.306 347.843 128.992 
ATOM    231  C4   DG A  11     -15.943 348.168 127.724 
ATOM    232  P    DA A  12     -10.107 345.967 129.665 
ATOM    233  OP1  DA A  12      -8.923 346.553 130.333 
ATOM    234  OP2  DA A  12      -9.857 345.304 128.366 
ATOM    235  O5'  DA A  12     -10.834 344.946 130.658 
ATOM    236  C5'  DA A  12     -11.802 345.453 131.596 
ATOM    237  C4'  DA A  12     -13.017 344.546 131.630 
ATOM    238  O4'  DA A  12     -14.012 344.913 130.632 
ATOM    239  C3'  DA A  12     -12.749 343.066 131.357 
ATOM    240  O3'  DA A  12     -13.606 342.284 132.180 
ATOM    241  C2'  DA A  12     -13.157 342.862 129.898 
ATOM    242  C1'  DA A  12     -14.405 343.738 129.939 
ATOM    243  N9   DA A  12     -14.900 344.140 128.592 
ATOM    244  C8   DA A  12     -14.175 344.411 127.468 
ATOM    245  N7   DA A  12     -14.898 344.735 126.441 
ATOM    246  C5   DA A  12     -16.201 344.674 126.919 
ATOM    247  C6   DA A  12     -17.444 344.911 126.311 
ATOM    248  N6   DA A  12     -17.583 345.275 125.027 
ATOM    249  N1   DA A  12     -18.545 344.760 127.071 
ATOM    250  C2   DA A  12     -18.400 344.399 128.345 
ATOM    251  N3   DA A  12     -17.297 344.152 129.018 
ATOM    252  C4   DA A  12     -16.212 344.310 128.234 
ATOM    253  P    DC A  13     -13.033 340.946 132.845 
ATOM    254  OP1  DC A  13     -12.315 341.281 134.095 
ATOM    255  OP2  DC A  13     -12.263 340.182 131.839 
ATOM    256  O5'  DC A  13     -14.384 340.164 133.194 
ATOM    257  C5'  DC A  13     -15.572 340.921 133.496 
ATOM    258  C4'  DC A  13     -16.768 340.314 132.789 
ATOM    259  O4'  DC A  13     -16.948 340.846 131.446 
ATOM    260  C3'  DC A  13     -16.719 338.800 132.581 
ATOM    261  O3'  DC A  13     -18.030 338.272 132.739 
ATOM    262  C2'  DC A  13     -16.296 338.622 131.123 
ATOM    263  C1'  DC A  13     -17.139 339.758 130.555 
ATOM    264  N1   DC A  13     -16.717 340.195 129.194 
ATOM    265  C2   DC A  13     -17.708 340.617 128.312 
ATOM    266  O2   DC A  13     -18.885 340.612 128.690 
ATOM    267  N3   DC A  13     -17.344 341.019 127.066 
ATOM    268  C4   DC A  13     -16.058 341.009 126.695 
ATOM    269  N4   DC A  13     -15.753 341.410 125.471 
ATOM    270  C5   DC A  13     -15.023 340.578 127.588 
ATOM    271  C6   DC A  13     -15.407 340.181 128.827 
ATOM    272  P    DG A  14     -18.218 336.872 133.493 
ATOM    273  OP1  DG A  14     -18.249 337.098 134.955 
ATOM    274  OP2  DG A  14     -17.208 335.907 133.006 
ATOM    275  O5'  DG A  14     -19.671 336.433 132.985 
ATOM    276  C5'  DG A  14     -20.634 337.452 132.657 
ATOM    277  C4'  DG A  14     -21.344 337.096 131.367 
ATOM    278  O4'  DG A  14     -20.642 337.591 130.190 
ATOM    279  C3'  DG A  14     -21.517 335.602 131.092 
ATOM    280  O3'  DG A  14     -22.778 335.391 130.467 
ATOM    281  C2'  DG A  14     -20.414 335.263 130.088 
ATOM    282  C1'  DG A  14     -20.543 336.532 129.250 
ATOM    283  N9   DG A  14     -19.364 336.796 128.379 
ATOM    284  C8   DG A  14     -18.031 336.537 128.614 
ATOM    285  N7   DG A  14     -17.237 336.893 127.635 
ATOM    286  C5   DG A  14     -18.104 337.426 126.683 
ATOM    287  C6   DG A  14     -17.830 337.978 125.404 
ATOM    288  O6   DG A  14     -16.748 338.113 124.840 
ATOM    289  N1   DG A  14     -19.004 338.402 124.768 
ATOM    290  C2   DG A  14     -20.277 338.305 125.297 
ATOM    291  N2   DG A  14     -21.267 338.768 124.529 
ATOM    292  N3   DG A  14     -20.532 337.788 126.496 
ATOM    293  C4   DG A  14     -19.404 337.371 127.127 
ATOM    294  P    DT A  15     -23.642 334.108 130.877 
ATOM    295  OP1  DT A  15     -24.418 334.405 132.103 
ATOM    296  OP2  DT A  15     -22.766 332.918 130.936 
ATOM    297  O5'  DT A  15     -24.634 333.983 129.629 
ATOM    298  C5'  DT A  15     -25.014 335.176 128.917 
ATOM    299  C4'  DT A  15     -24.961 334.927 127.423 
ATOM    300  O4'  DT A  15     -23.643 335.194 126.863 
ATOM    301  C3'  DT A  15     -25.270 333.499 126.974 
ATOM    302  O3'  DT A  15     -25.993 333.548 125.750 
ATOM    303  C2'  DT A  15     -23.902 332.873 126.705 
ATOM    304  C1'  DT A  15     -23.275 334.096 126.042 
ATOM    305  N1   DT A  15     -21.789 334.045 125.976 
ATOM    306  C2   DT A  15     -21.192 334.609 124.874 
ATOM    307  O2   DT A  15     -21.823 335.135 123.974 
ATOM    308  N3   DT A  15     -19.812 334.542 124.847 
ATOM    309  C4   DT A  15     -19.001 333.972 125.809 
ATOM    310  O4   DT A  15     -17.776 333.973 125.674 
ATOM    311  C5   DT A  15     -19.719 333.407 126.926 
ATOM    312  C7   DT A  15     -18.911 332.767 128.016 
ATOM    313  C6   DT A  15     -21.060 333.458 126.978 
ATOM    314  P    DG A  16     -27.193 332.514 125.516 
ATOM    315  OP1  DG A  16     -28.428 333.037 126.144 
ATOM    316  OP2  DG A  16     -26.772 331.161 125.941 
ATOM    317  O5'  DG A  16     -27.340 332.556 123.923 
ATOM    318  C5'  DG A  16     -27.003 333.768 123.223 
ATOM    319  C4'  DG A  16     -26.195 333.442 121.982 
ATOM    320  O4'  DG A  16     -24.766 333.377 122.252 
ATOM    321  C3'  DG A  16     -26.506 332.100 121.319 
ATOM    322  O3'  DG A  16     -26.412 332.251 119.908 
ATOM    323  C2'  DG A  16     -25.387 331.169 121.784 
ATOM    324  C1'  DG A  16     -24.254 332.186 121.673 
ATOM    325  N9   DG A  16     -23.025 331.798 122.420 
ATOM    326  C8   DG A  16     -22.910 331.114 123.610 
ATOM    327  N7   DG A  16     -21.672 330.931 124.003 
ATOM    328  C5   DG A  16     -20.915 331.537 123.002 
ATOM    329  C6   DG A  16     -19.507 331.663 122.871 
ATOM    330  O6   DG A  16     -18.625 331.260 123.624 
ATOM    331  N1   DG A  16     -19.162 332.352 121.700 
ATOM    332  C2   DG A  16     -20.059 332.854 120.777 
ATOM    333  N2   DG A  16     -19.528 333.481 119.725 
ATOM    334  N3   DG A  16     -21.380 332.736 120.901 
ATOM    335  C4   DG A  16     -21.731 332.069 122.032 
ATOM    336  P    DC A  17     -27.476 331.504 118.975 
ATOM    337  OP1  DC A  17     -28.707 332.321 118.873 
ATOM    338  OP2  DC A  17     -27.658 330.113 119.444 
ATOM    339  O5'  DC A  17     -26.715 331.501 117.567 
ATOM    340  C5'  DC A  17     -25.799 332.570 117.267 
ATOM    341  C4'  DC A  17     -24.537 332.011 116.640 
ATOM    342  O4'  DC A  17     -23.542 331.639 117.636 
ATOM    343  C3'  DC A  17     -24.714 330.744 115.804 
ATOM    344  O3'  DC A  17     -23.833 330.801 114.689 
ATOM    345  C2'  DC A  17     -24.261 329.608 116.723 
ATOM    346  C1'  DC A  17     -23.066 330.337 117.329 
ATOM    347  N1   DC A  17     -22.564 329.719 118.588 
ATOM    348  C2   DC A  17     -21.194 329.764 118.832 
ATOM    349  O2   DC A  17     -20.458 330.310 118.002 
ATOM    350  N3   DC A  17     -20.716 329.206 119.973 
ATOM    351  C4   DC A  17     -21.547 328.624 120.848 
ATOM    352  N4   DC A  17     -21.032 328.093 121.947 
ATOM    353  C5   DC A  17     -22.959 328.566 120.616 
ATOM    354  C6   DC A  17     -23.417 329.130 119.469 
ATOM    355  P    DG A  18     -24.344 330.269 113.268 
ATOM    356  OP1  DG A  18     -25.108 331.337 112.585 
ATOM    357  OP2  DG A  18     -25.047 328.980 113.445 
ATOM    358  O5'  DG A  18     -22.959 330.027 112.505 
ATOM    359  C5'  DG A  18     -21.823 330.847 112.840 
ATOM    360  C4'  DG A  18     -20.579 329.988 112.955 
ATOM    361  O4'  DG A  18     -20.398 329.449 114.297 
ATOM    362  C3'  DG A  18     -20.537 328.754 112.054 
ATOM    363  O3'  DG A  18     -19.202 328.557 111.605 
ATOM    364  C2'  DG A  18     -20.918 327.591 112.971 
ATOM    365  C1'  DG A  18     -20.126 328.060 114.188 
ATOM    366  N9   DG A  18     -20.541 327.407 115.460 
ATOM    367  C8   DG A  18     -21.794 326.996 115.861 
ATOM    368  N7   DG A  18     -21.821 326.449 117.053 
ATOM    369  C5   DG A  18     -20.492 326.501 117.470 
ATOM    370  C6   DG A  18     -19.898 326.059 118.681 
ATOM    371  O6   DG A  18     -20.429 325.523 119.649 
ATOM    372  N1   DG A  18     -18.517 326.305 118.693 
ATOM    373  C2   DG A  18     -17.806 326.900 117.670 
ATOM    374  N2   DG A  18     -16.494 327.046 117.875 
ATOM    375  N3   DG A  18     -18.365 327.315 116.535 
ATOM    376  C4   DG A  18     -19.703 327.083 116.507 
ATOM    377  P    DG A  19     -18.953 328.087 110.095 
ATOM    378  OP1  DG A  19     -18.968 329.264 109.199 
ATOM    379  OP2  DG A  19     -19.895 326.998 109.754 
ATOM    380  O5'  DG A  19     -17.467 327.501 110.189 
ATOM    381  C5'  DG A  19     -16.556 328.059 111.154 
ATOM    382  C4'  DG A  19     -15.796 326.949 111.853 
ATOM    383  O4'  DG A  19     -16.499 326.449 113.026 
ATOM    384  C3'  DG A  19     -15.534 325.696 111.018 
ATOM    385  O3'  DG A  19     -14.250 325.182 111.351 
ATOM    386  C2'  DG A  19     -16.592 324.694 111.481 
ATOM    387  C1'  DG A  19     -16.517 325.031 112.967 
ATOM    388  N9   DG A  19     -17.688 324.550 113.750 
ATOM    389  C8   DG A  19     -19.010 324.452 113.370 
ATOM    390  N7   DG A  19     -19.801 323.983 114.305 
ATOM    391  C5   DG A  19     -18.943 323.755 115.380 
ATOM    392  C6   DG A  19     -19.219 323.249 116.677 
ATOM    393  O6   DG A  19     -20.293 322.894 117.152 
ATOM    394  N1   DG A  19     -18.055 323.178 117.457 
ATOM    395  C2   DG A  19     -16.792 323.547 117.038 
ATOM    396  N2   DG A  19     -15.812 323.403 117.933 
ATOM    397  N3   DG A  19     -16.535 324.022 115.821 
ATOM    398  C4   DG A  19     -17.653 324.097 115.052 
ATOM    399  P    DA A  20     -13.323 324.594 110.185 
ATOM    400  OP1  DA A  20     -12.594 325.701 109.527 
ATOM    401  OP2  DA A  20     -14.132 323.731 109.297 
ATOM    402  O5'  DA A  20     -12.297 323.694 111.021 
ATOM    403  C5'  DA A  20     -11.968 324.079 112.369 
ATOM    404  C4'  DA A  20     -11.974 322.861 113.271 
ATOM    405  O4'  DA A  20     -13.292 322.589 113.829 
ATOM    406  C3'  DA A  20     -11.574 321.542 112.611 
ATOM    407  O3'  DA A  20     -10.827 320.769 113.542 
ATOM    408  C2'  DA A  20     -12.898 320.828 112.338 
ATOM    409  C1'  DA A  20     -13.578 321.211 113.650 
ATOM    410  N9   DA A  20     -15.058 321.045 113.628 
ATOM    411  C8   DA A  20     -15.917 321.232 112.584 
ATOM    412  N7   DA A  20     -17.160 321.005 112.879 
ATOM    413  C5   DA A  20     -17.124 320.640 114.218 
ATOM    414  C6   DA A  20     -18.129 320.273 115.127 
ATOM    415  N6   DA A  20     -19.429 320.209 114.807 
ATOM    416  N1   DA A  20     -17.749 319.970 116.383 
ATOM    417  C2   DA A  20     -16.456 320.035 116.696 
ATOM    418  N3   DA A  20     -15.434 320.364 115.937 
ATOM    419  C4   DA A  20     -15.841 320.661 114.685 
ATOM    420  P    DT A  21      -9.566 319.932 113.020 
ATOM    421  OP1  DT A  21      -8.377 320.812 112.960 
ATOM    422  OP2  DT A  21      -9.919 319.231 111.767 
ATOM    423  O5'  DT A  21      -9.386 318.865 114.200 
ATOM    424  C5'  DT A  21      -9.774 319.231 115.538 
ATOM    425  C4'  DT A  21     -10.534 318.090 116.186 
ATOM    426  O4'  DT A  21     -11.963 318.150 115.914 
ATOM    427  C3'  DT A  21     -10.133 316.685 115.740 
ATOM    428  O3'  DT A  21     -10.203 315.809 116.859 
ATOM    429  C2'  DT A  21     -11.208 316.275 114.735 
ATOM    430  C1'  DT A  21     -12.393 316.864 115.494 
ATOM    431  N1   DT A  21     -13.615 317.035 114.659 
ATOM    432  C2   DT A  21     -14.827 316.845 115.276 
ATOM    433  O2   DT A  21     -14.932 316.549 116.454 
ATOM    434  N3   DT A  21     -15.937 317.010 114.471 
ATOM    435  C4   DT A  21     -15.933 317.343 113.132 
ATOM    436  O4   DT A  21     -16.993 317.463 112.514 
ATOM    437  C5   DT A  21     -14.615 317.522 112.572 
ATOM    438  C7   DT A  21     -14.521 317.885 111.119 
ATOM    439  C6   DT A  21     -13.519 317.366 113.332 
ATOM    440  P    DC A  22      -9.077 314.685 117.038 
ATOM    441  OP1  DC A  22      -7.894 315.271 117.705 
ATOM    442  OP2  DC A  22      -8.828 314.022 115.739 
ATOM    443  O5'  DC A  22      -9.805 313.664 118.030 
ATOM    444  C5'  DC A  22     -10.772 314.172 118.968 
ATOM    445  C4'  DC A  22     -11.987 313.264 119.002 
ATOM    446  O4'  DC A  22     -12.982 313.631 118.004 
ATOM    447  C3'  DC A  22     -11.720 311.785 118.729 
ATOM    448  O3'  DC A  22     -12.576 311.002 119.553 
ATOM    449  C2'  DC A  22     -12.127 311.580 117.271 
ATOM    450  C1'  DC A  22     -13.375 312.457 117.311 
ATOM    451  N1   DC A  22     -13.870 312.858 115.965 
ATOM    452  C2   DC A  22     -15.246 312.981 115.790 
ATOM    453  O2   DC A  22     -15.992 312.756 116.750 
ATOM    454  N3   DC A  22     -15.718 313.345 114.569 
ATOM    455  C4   DC A  22     -14.875 313.581 113.555 
ATOM    456  N4   DC A  22     -15.385 313.933 112.384 
ATOM    457  C5   DC A  22     -13.457 313.458 113.714 
ATOM    458  C6   DC A  22     -13.006 313.093 114.941 
ATOM    459  P    DC A  23     -12.004 309.664 120.218 
ATOM    460  OP1  DC A  23     -11.285 310.000 121.468 
ATOM    461  OP2  DC A  23     -11.233 308.900 119.212 
ATOM    462  O5'  DC A  23     -13.355 308.882 120.567 
ATOM    463  C5'  DC A  23     -14.542 309.639 120.868 
ATOM    464  C4'  DC A  23     -15.738 309.032 120.162 
ATOM    465  O4'  DC A  23     -15.919 309.565 118.819 
ATOM    466  C3'  DC A  23     -15.690 307.518 119.954 
ATOM    467  O3'  DC A  23     -17.001 306.990 120.111 
ATOM    468  C2'  DC A  23     -15.266 307.341 118.496 
ATOM    469  C1'  DC A  23     -16.110 308.477 117.928 
ATOM    470  N1   DC A  23     -15.688 308.914 116.567 
ATOM    471  C2   DC A  23     -16.678 309.335 115.684 
ATOM    472  O2   DC A  23     -17.856 309.331 116.063 
ATOM    473  N3   DC A  23     -16.315 309.737 114.439 
ATOM    474  C4   DC A  23     -15.028 309.727 114.068 
ATOM    475  N4   DC A  23     -14.724 310.128 112.843 
ATOM    476  C5   DC A  23     -13.994 309.296 114.961 
ATOM    477  C6   DC A  23     -14.378 308.899 116.200 
ATOM    478  P    DT A  24     -17.189 305.591 120.865 
ATOM    479  OP1  DT A  24     -17.219 305.816 122.328 
ATOM    480  OP2  DT A  24     -16.179 304.625 120.378 
ATOM    481  O5'  DT A  24     -18.641 305.151 120.358 
ATOM    482  C5'  DT A  24     -19.604 306.170 120.030 
ATOM    483  C4'  DT A  24     -20.315 305.814 118.739 
ATOM    484  O4'  DT A  24     -19.613 306.309 117.563 
ATOM    485  C3'  DT A  24     -20.488 304.320 118.465 
ATOM    486  O3'  DT A  24     -21.748 304.109 117.839 
ATOM    487  C2'  DT A  24     -19.385 303.982 117.461 
ATOM    488  C1'  DT A  24     -19.513 305.250 116.623 
ATOM    489  N1   DT A  24     -18.334 305.514 115.752 
ATOM    490  C2   DT A  24     -18.576 306.098 114.532 
ATOM    491  O2   DT A  24     -19.694 306.399 114.150 
ATOM    492  N3   DT A  24     -17.459 306.327 113.752 
ATOM    493  C4   DT A  24     -16.153 306.027 114.083 
ATOM    494  O4   DT A  24     -15.235 306.280 113.301 
ATOM    495  C5   DT A  24     -16.000 305.417 115.383 
ATOM    496  C7   DT A  24     -14.611 305.059 115.822 
ATOM    497  C6   DT A  24     -17.069 305.183 116.162 
ATOM    498  P    DG A  25     -22.612 302.827 118.250 
ATOM    499  OP1  DG A  25     -23.389 303.123 119.476 
ATOM    500  OP2  DG A  25     -21.736 301.636 118.309 
ATOM    501  O5'  DG A  25     -23.605 302.701 117.001 
ATOM    502  C5'  DG A  25     -23.985 303.894 116.290 
ATOM    503  C4'  DG A  25     -23.931 303.646 114.796 
ATOM    504  O4'  DG A  25     -22.613 303.912 114.236 
ATOM    505  C3'  DG A  25     -24.241 302.218 114.347 
ATOM    506  O3'  DG A  25     -24.964 302.266 113.122 
ATOM    507  C2'  DG A  25     -22.873 301.591 114.078 
ATOM    508  C1'  DG A  25     -22.246 302.814 113.414 
ATOM    509  N9   DG A  25     -20.759 302.763 113.349 
ATOM    510  C8   DG A  25     -19.865 302.222 114.247 
ATOM    511  N7   DG A  25     -18.609 302.343 113.890 
ATOM    512  C5   DG A  25     -18.676 303.011 112.668 
ATOM    513  C6   DG A  25     -17.637 303.424 111.794 
ATOM    514  O6   DG A  25     -16.423 303.285 111.922 
ATOM    515  N1   DG A  25     -18.148 304.071 110.659 
ATOM    516  C2   DG A  25     -19.487 304.289 110.403 
ATOM    517  N2   DG A  25     -19.770 304.924 109.265 
ATOM    518  N3   DG A  25     -20.462 303.900 111.224 
ATOM    519  C4   DG A  25     -19.983 303.272 112.328 
ATOM    520  P    DC A  26     -26.164 301.232 112.889 
ATOM    521  OP1  DC A  26     -27.398 301.755 113.517 
ATOM    522  OP2  DC A  26     -25.743 299.879 113.313 
ATOM    523  O5'  DC A  26     -26.310 301.274 111.296 
ATOM    524  C5'  DC A  26     -25.973 302.486 110.596 
ATOM    525  C4'  DC A  26     -25.165 302.160 109.354 
ATOM    526  O4'  DC A  26     -23.736 302.095 109.624 
ATOM    527  C3'  DC A  26     -25.477 300.819 108.691 
ATOM    528  O3'  DC A  26     -25.383 300.970 107.280 
ATOM    529  C2'  DC A  26     -24.357 299.888 109.157 
ATOM    530  C1'  DC A  26     -23.225 300.904 109.045 
ATOM    531  N1   DC A  26     -21.996 300.517 109.793 
ATOM    532  C2   DC A  26     -20.765 300.875 109.249 
ATOM    533  O2   DC A  26     -20.744 301.494 108.179 
ATOM    534  N3   DC A  26     -19.633 300.530 109.915 
ATOM    535  C4   DC A  26     -19.700 299.859 111.072 
ATOM    536  N4   DC A  26     -18.567 299.546 111.683 
ATOM    537  C5   DC A  26     -20.955 299.481 111.648 
ATOM    538  C6   DC A  26     -22.075 299.834 110.967 
ATOM    539  P    DT A  27     -26.446 300.223 106.347 
ATOM    540  OP1  DT A  27     -27.677 301.040 106.246 
ATOM    541  OP2  DT A  27     -26.628 298.831 106.817 
ATOM    542  O5'  DT A  27     -25.685 300.219 104.940 
ATOM    543  C5'  DT A  27     -24.769 301.289 104.639 
ATOM    544  C4'  DT A  27     -23.508 300.730 104.013 
ATOM    545  O4'  DT A  27     -22.512 300.357 105.009 
ATOM    546  C3'  DT A  27     -23.685 299.462 103.177 
ATOM    547  O3'  DT A  27     -22.804 299.520 102.062 
ATOM    548  C2'  DT A  27     -23.232 298.327 104.095 
ATOM    549  C1'  DT A  27     -22.037 299.055 104.702 
ATOM    550  N1   DT A  27     -21.535 298.438 105.960 
ATOM    551  C2   DT A  27     -20.181 298.490 106.187 
ATOM    552  O2   DT A  27     -19.398 299.012 105.411 
ATOM    553  N3   DT A  27     -19.752 297.906 107.363 
ATOM    554  C4   DT A  27     -20.547 297.290 108.308 
ATOM    555  O4   DT A  27     -20.048 296.803 109.324 
ATOM    556  C5   DT A  27     -21.953 297.285 107.983 
ATOM    557  C7   DT A  27     -22.889 296.634 108.958 
ATOM    558  C6   DT A  27     -22.397 297.845 106.845 
ATOM    559  P    DG A  28     -23.315 298.988 100.641 
ATOM    560  OP1  DG A  28     -24.079 300.055  99.957 
ATOM    561  OP2  DG A  28     -24.017 297.698 100.818 
ATOM    562  O5'  DG A  28     -21.929 298.745  99.878 
ATOM    563  C5'  DG A  28     -20.794 299.565 100.213 
ATOM    564  C4'  DG A  28     -19.550 298.706 100.328 
ATOM    565  O4'  DG A  28     -19.369 298.167 101.669 
ATOM    566  C3'  DG A  28     -19.508 297.472  99.427 
ATOM    567  O3'  DG A  28     -18.172 297.276  98.978 
ATOM    568  C2'  DG A  28     -19.888 296.310 100.344 
ATOM    569  C1'  DG A  28     -19.096 296.779 101.561 
ATOM    570  N9   DG A  28     -19.511 296.125 102.833 
ATOM    571  C8   DG A  28     -20.764 295.714 103.234 
ATOM    572  N7   DG A  28     -20.791 295.167 104.425 
ATOM    573  C5   DG A  28     -19.462 295.219 104.843 
ATOM    574  C6   DG A  28     -18.868 294.777 106.053 
ATOM    575  O6   DG A  28     -19.400 294.241 107.021 
ATOM    576  N1   DG A  28     -17.488 295.023 106.065 
ATOM    577  C2   DG A  28     -16.776 295.618 105.042 
ATOM    578  N2   DG A  28     -15.464 295.764 105.247 
ATOM    579  N3   DG A  28     -17.335 296.033 103.907 
ATOM    580  C4   DG A  28     -18.673 295.802 103.880 
ATOM    581  P    DG A  29     -17.923 296.805  97.468 
ATOM    582  OP1  DG A  29     -17.939 297.983  96.572 
ATOM    583  OP2  DG A  29     -18.865 295.716  97.126 
ATOM    584  O5'  DG A  29     -16.437 296.219  97.561 
ATOM    585  C5'  DG A  29     -15.527 296.778  98.527 
ATOM    586  C4'  DG A  29     -14.767 295.667  99.226 
ATOM    587  O4'  DG A  29     -15.469 295.167 100.399 
ATOM    588  C3'  DG A  29     -14.505 294.414  98.391 
ATOM    589  O3'  DG A  29     -13.220 293.900  98.723 
ATOM    590  C2'  DG A  29     -15.563 293.412  98.853 
ATOM    591  C1'  DG A  29     -15.488 293.749 100.339 
ATOM    592  N9   DG A  29     -16.659 293.268 101.123 
ATOM    593  C8   DG A  29     -17.980 293.170 100.743 
ATOM    594  N7   DG A  29     -18.771 292.702 101.678 
ATOM    595  C5   DG A  29     -17.914 292.473 102.753 
ATOM    596  C6   DG A  29     -18.189 291.967 104.050 
ATOM    597  O6   DG A  29     -19.264 291.612 104.525 
ATOM    598  N1   DG A  29     -17.026 291.896 104.829 
ATOM    599  C2   DG A  29     -15.763 292.265 104.411 
ATOM    600  N2   DG A  29     -14.783 292.122 105.306 
ATOM    601  N3   DG A  29     -15.505 292.740 103.193 
ATOM    602  C4   DG A  29     -16.623 292.815 102.425 
ATOM    603  P    DT A  30     -12.294 293.312  97.558 
ATOM    604  OP1  DT A  30     -11.564 294.419  96.899 
ATOM    605  OP2  DT A  30     -13.102 292.449  96.669 
ATOM    606  O5'  DT A  30     -11.268 292.412  98.393 
ATOM    607  C5'  DT A  30     -10.939 292.797  99.741 
ATOM    608  C4'  DT A  30     -10.944 291.579 100.644 
ATOM    609  O4'  DT A  30     -12.262 291.307 101.202 
ATOM    610  C3'  DT A  30     -10.545 290.260  99.983 
ATOM    611  O3'  DT A  30      -9.798 289.487 100.915 
ATOM    612  C2'  DT A  30     -11.869 289.546  99.711 
ATOM    613  C1'  DT A  30     -12.549 289.929 101.022 
ATOM    614  N1   DT A  30     -14.029 289.763 101.001 
ATOM    615  C2   DT A  30     -14.631 289.370 102.172 
ATOM    616  O2   DT A  30     -14.010 289.159 103.198 
ATOM    617  N3   DT A  30     -16.004 289.225 102.113 
ATOM    618  C4   DT A  30     -16.803 289.436 101.008 
ATOM    619  O4   DT A  30     -18.023 289.275 101.077 
ATOM    620  C5   DT A  30     -16.080 289.846  99.827 
ATOM    621  C7   DT A  30     -16.874 290.097  98.579 
ATOM    622  C6   DT A  30     -14.745 289.994  99.856 
ATOM    623  P    DA A  31      -8.536 288.650 100.393 
ATOM    624  OP1  DA A  31      -7.348 289.531 100.332 
ATOM    625  OP2  DA A  31      -8.890 287.949  99.139 
ATOM    626  O5'  DA A  31      -8.356 287.583 101.573 
ATOM    627  C5'  DA A  31      -8.745 287.949 102.910 
ATOM    628  C4'  DA A  31      -9.505 286.809 103.559 
ATOM    629  O4'  DA A  31     -10.934 286.868 103.287 
ATOM    630  C3'  DA A  31      -9.103 285.403 103.113 
ATOM    631  O3'  DA A  31      -9.173 284.527 104.231 
ATOM    632  C2'  DA A  31     -10.179 284.993 102.107 
ATOM    633  C1'  DA A  31     -11.363 285.582 102.866 
ATOM    634  N9   DA A  31     -12.585 285.753 102.031 
ATOM    635  C8   DA A  31     -12.669 286.079 100.707 
ATOM    636  N7   DA A  31     -13.885 286.151 100.262 
ATOM    637  C5   DA A  31     -14.667 285.854 101.369 
ATOM    638  C6   DA A  31     -16.056 285.766 101.552 
ATOM    639  N6   DA A  31     -16.946 285.982 100.573 
ATOM    640  N1   DA A  31     -16.499 285.447 102.782 
ATOM    641  C2   DA A  31     -15.610 285.234 103.751 
ATOM    642  N3   DA A  31     -14.297 285.287 103.699 
ATOM    643  C4   DA A  31     -13.880 285.607 102.457 
ATOM    644  P    DG A  32      -8.047 283.403 104.410 
ATOM    645  OP1  DG A  32      -6.864 283.990 105.078 
ATOM    646  OP2  DG A  32      -7.798 282.741 103.111 
ATOM    647  O5'  DG A  32      -8.775 282.382 105.403 
ATOM    648  C5'  DG A  32      -9.743 282.890 106.341 
ATOM    649  C4'  DG A  32     -10.957 281.983 106.375 
ATOM    650  O4'  DG A  32     -11.953 282.350 105.377 
ATOM    651  C3'  DG A  32     -10.690 280.503 106.102 
ATOM    652  O3'  DG A  32     -11.547 279.720 106.925 
ATOM    653  C2'  DG A  32     -11.097 280.298 104.643 
ATOM    654  C1'  DG A  32     -12.345 281.175 104.684 
ATOM    655  N9   DG A  32     -12.841 281.576 103.338 
ATOM    656  C8   DG A  32     -12.125 281.853 102.193 
ATOM    657  N7   DG A  32     -12.869 282.179 101.165 
ATOM    658  C5   DG A  32     -14.169 282.113 101.662 
ATOM    659  C6   DG A  32     -15.408 282.360 101.016 
ATOM    660  O6   DG A  32     -15.616 282.694  99.852 
ATOM    661  N1   DG A  32     -16.488 282.176 101.891 
ATOM    662  C2   DG A  32     -16.383 281.803 103.217 
ATOM    663  N2   DG A  32     -17.533 281.681 103.884 
ATOM    664  N3   DG A  32     -15.220 281.572 103.822 
ATOM    665  C4   DG A  32     -14.163 281.745 102.987 
ATOM    666  P    DG A  33     -10.974 278.382 107.590 
ATOM    667  OP1  DG A  33     -10.256 278.718 108.840 
ATOM    668  OP2  DG A  33     -10.204 277.618 106.584 
ATOM    669  O5'  DG A  33     -12.325 277.600 107.940 
ATOM    670  C5'  DG A  33     -13.513 278.357 108.241 
ATOM    671  C4'  DG A  33     -14.708 277.750 107.534 
ATOM    672  O4'  DG A  33     -14.889 278.283 106.192 
ATOM    673  C3'  DG A  33     -14.660 276.237 107.326 
ATOM    674  O3'  DG A  33     -15.971 275.708 107.484 
ATOM    675  C2'  DG A  33     -14.237 276.059 105.869 
ATOM    676  C1'  DG A  33     -15.080 277.195 105.300 
ATOM    677  N9   DG A  33     -14.658 277.632 103.940 
ATOM    678  C8   DG A  33     -13.394 277.685 103.395 
ATOM    679  N7   DG A  33     -13.362 278.120 102.159 
ATOM    680  C5   DG A  33     -14.702 278.373 101.863 
ATOM    681  C6   DG A  33     -15.298 278.861 100.671 
ATOM    682  O6   DG A  33     -14.759 279.177  99.614 
ATOM    683  N1   DG A  33     -16.689 278.968 100.801 
ATOM    684  C2   DG A  33     -17.410 278.645 101.935 
ATOM    685  N2   DG A  33     -18.732 278.818 101.858 
ATOM    686  N3   DG A  33     -16.850 278.187 103.053 
ATOM    687  C4   DG A  33     -15.500 278.077 102.943 
ATOM    688  P    DA A  34     -16.159 274.309 108.238 
ATOM    689  OP1  DA A  34     -16.190 274.534 109.700 
ATOM    690  OP2  DA A  34     -15.149 273.343 107.751 
ATOM    691  O5'  DA A  34     -17.612 273.869 107.730 
ATOM    692  C5'  DA A  34     -18.575 274.888 107.403 
ATOM    693  C4'  DA A  34     -19.285 274.532 106.112 
ATOM    694  O4'  DA A  34     -18.583 275.027 104.936 
ATOM    695  C3'  DA A  34     -19.458 273.039 105.837 
ATOM    696  O3'  DA A  34     -20.719 272.828 105.212 
ATOM    697  C2'  DA A  34     -18.355 272.700 104.833 
ATOM    698  C1'  DA A  34     -18.484 273.968 103.996 
ATOM    699  N9   DA A  34     -17.305 274.233 103.124 
ATOM    700  C8   DA A  34     -15.988 273.968 103.375 
ATOM    701  N7   DA A  34     -15.191 274.316 102.413 
ATOM    702  C5   DA A  34     -16.038 274.851 101.452 
ATOM    703  C6   DA A  34     -15.802 275.403 100.183 
ATOM    704  N6   DA A  34     -14.583 275.513  99.639 
ATOM    705  N1   DA A  34     -16.871 275.840  99.490 
ATOM    706  C2   DA A  34     -18.080 275.728 100.036 
ATOM    707  N3   DA A  34     -18.422 275.234 101.205 
ATOM    708  C4   DA A  34     -17.335 274.803 101.879 
ATOM    709  P    DG A  35     -21.583 271.545 105.622 
ATOM    710  OP1  DG A  35     -22.359 271.841 106.848 
ATOM    711  OP2  DG A  35     -20.707 270.354 105.682 
ATOM    712  O5'  DG A  35     -22.575 271.419 104.374 
ATOM    713  C5'  DG A  35     -22.955 272.612 103.662 
ATOM    714  C4'  DG A  35     -22.902 272.364 102.168 
ATOM    715  O4'  DG A  35     -21.584 272.630 101.608 
ATOM    716  C3'  DG A  35     -23.211 270.936 101.719 
ATOM    717  O3'  DG A  35     -23.934 270.984 100.495 
ATOM    718  C2'  DG A  35     -21.843 270.310 101.450 
ATOM    719  C1'  DG A  35     -21.216 271.532 100.787 
ATOM    720  N9   DG A  35     -19.730 271.481 100.721 
ATOM    721  C8   DG A  35     -18.836 270.940 101.619 
ATOM    722  N7   DG A  35     -17.580 271.061 101.262 
ATOM    723  C5   DG A  35     -17.646 271.729 100.040 
ATOM    724  C6   DG A  35     -16.607 272.143  99.167 
ATOM    725  O6   DG A  35     -15.393 272.003  99.294 
ATOM    726  N1   DG A  35     -17.118 272.789  98.032 
ATOM    727  C2   DG A  35     -18.457 273.007  97.776 
ATOM    728  N2   DG A  35     -18.740 273.643  96.637 
ATOM    729  N3   DG A  35     -19.432 272.619  98.597 
ATOM    730  C4   DG A  35     -18.953 271.990  99.701 
ATOM    731  P    DA A  36     -25.134 269.951 100.261 
ATOM    732  OP1  DA A  36     -26.369 270.473 100.889 
ATOM    733  OP2  DA A  36     -24.713 268.598 100.686 
ATOM    734  O5'  DA A  36     -25.281 269.992  98.668 
ATOM    735  C5'  DA A  36     -24.944 271.204  97.968 
ATOM    736  C4'  DA A  36     -24.136 270.878  96.727 
ATOM    737  O4'  DA A  36     -22.706 270.813  96.997 
ATOM    738  C3'  DA A  36     -24.447 269.537  96.064 
ATOM    739  O3'  DA A  36     -24.353 269.688  94.653 
ATOM    740  C2'  DA A  36     -23.328 268.606  96.529 
ATOM    741  C1'  DA A  36     -22.195 269.622  96.418 
ATOM    742  N9   DA A  36     -20.966 269.235  97.166 
ATOM    743  C8   DA A  36     -20.871 268.555  98.346 
ATOM    744  N7   DA A  36     -19.652 268.367  98.746 
ATOM    745  C5   DA A  36     -18.880 268.966  97.759 
ATOM    746  C6   DA A  36     -17.492 269.109  97.598 
ATOM    747  N6   DA A  36     -16.593 268.635  98.473 
ATOM    748  N1   DA A  36     -17.059 269.758  96.501 
ATOM    749  C2   DA A  36     -17.958 270.226  95.636 
ATOM    750  N3   DA A  36     -19.270 270.154  95.680 
ATOM    751  C4   DA A  36     -19.677 269.499  96.787 
ATOM    752  P    DA A  37     -25.417 268.941  93.720 
ATOM    753  OP1  DA A  37     -26.647 269.758  93.619 
ATOM    754  OP2  DA A  37     -25.599 267.550  94.189 
ATOM    755  O5'  DA A  37     -24.656 268.937  92.312 
ATOM    756  C5'  DA A  37     -23.740 270.007  92.012 
ATOM    757  C4'  DA A  37     -22.478 269.448  91.385 
ATOM    758  O4'  DA A  37     -21.482 269.075  92.381 
ATOM    759  C3'  DA A  37     -22.655 268.180  90.550 
ATOM    760  O3'  DA A  37     -21.774 268.238  89.435 
ATOM    761  C2'  DA A  37     -22.202 267.045  91.468 
ATOM    762  C1'  DA A  37     -21.007 267.774  92.074 
ATOM    763  N9   DA A  37     -20.505 267.156  93.333 
ATOM    764  C8   DA A  37     -21.220 266.530  94.315 
ATOM    765  N7   DA A  37     -20.491 266.091  95.295 
ATOM    766  C5   DA A  37     -19.199 266.452  94.939 
ATOM    767  C6   DA A  37     -17.958 266.271  95.570 
ATOM    768  N6   DA A  37     -17.810 265.650  96.749 
ATOM    769  N1   DA A  37     -16.868 266.752  94.943 
ATOM    770  C2   DA A  37     -17.020 267.369  93.771 
ATOM    771  N3   DA A  37     -18.122 267.595  93.090 
ATOM    772  C4   DA A  37     -19.198 267.104  93.739 
ATOM    773  P    DC A  38     -22.285 267.706  88.013 
ATOM    774  OP1  DC A  38     -23.049 268.774  87.330 
ATOM    775  OP2  DC A  38     -22.987 266.416  88.190 
ATOM    776  O5'  DC A  38     -20.900 267.463  87.250 
ATOM    777  C5'  DC A  38     -19.764 268.283  87.585 
ATOM    778  C4'  DC A  38     -18.520 267.424  87.700 
ATOM    779  O4'  DC A  38     -18.339 266.886  89.042 
ATOM    780  C3'  DC A  38     -18.478 266.191  86.799 
ATOM    781  O3'  DC A  38     -17.143 265.994  86.350 
ATOM    782  C2'  DC A  38     -18.858 265.028  87.716 
ATOM    783  C1'  DC A  38     -18.067 265.497  88.933 
ATOM    784  N1   DC A  38     -18.482 264.844  90.205 
ATOM    785  C2   DC A  38     -17.496 264.590  91.157 
ATOM    786  O2   DC A  38     -16.329 264.915  90.908 
ATOM    787  N3   DC A  38     -17.854 263.994  92.323 
ATOM    788  C4   DC A  38     -19.130 263.657  92.555 
ATOM    789  N4   DC A  38     -19.427 263.078  93.708 
ATOM    790  C5   DC A  38     -20.158 263.908  91.589 
ATOM    791  C6   DC A  38     -19.780 264.504  90.430 
ATOM    792  P    DC A  39     -16.894 265.523  84.840 
ATOM    793  OP1  DC A  39     -16.909 266.701  83.944 
ATOM    794  OP2  DC A  39     -17.836 264.434  84.499 
ATOM    795  O5'  DC A  39     -15.408 264.938  84.934 
ATOM    796  C5'  DC A  39     -14.497 265.496  85.900 
ATOM    797  C4'  DC A  39     -13.737 264.385  86.598 
ATOM    798  O4'  DC A  39     -14.440 263.885  87.771 
ATOM    799  C3'  DC A  39     -13.475 263.132  85.763 
ATOM    800  O3'  DC A  39     -12.191 262.618  86.096 
ATOM    801  C2'  DC A  39     -14.533 262.131  86.226 
ATOM    802  C1'  DC A  39     -14.458 262.467  87.712 
ATOM    803  N1   DC A  39     -15.629 261.986  88.495 
ATOM    804  C2   DC A  39     -15.406 261.564  89.803 
ATOM    805  O2   DC A  39     -14.257 261.605  90.256 
ATOM    806  N3   DC A  39     -16.462 261.121  90.535 
ATOM    807  C4   DC A  39     -17.692 261.091  90.008 
ATOM    808  N4   DC A  39     -18.689 260.651  90.760 
ATOM    809  C5   DC A  39     -17.943 261.521  88.664 
ATOM    810  C6   DC A  39     -16.875 261.960  87.949 
ATOM    811  P    DT A  40     -11.264 262.031  84.930 
ATOM    812  OP1  DT A  40     -10.534 263.137  84.272 
ATOM    813  OP2  DT A  40     -12.073 261.167  84.042 
ATOM    814  O5'  DT A  40     -10.238 261.130  85.766 
ATOM    815  C5'  DT A  40      -9.909 261.515  87.114 
ATOM    816  C4'  DT A  40      -9.915 260.297  88.016 
ATOM    817  O4'  DT A  40     -11.233 260.026  88.574 
ATOM    818  C3'  DT A  40      -9.515 258.978  87.356 
ATOM    819  O3'  DT A  40      -8.768 258.205  88.287 
ATOM    820  C2'  DT A  40     -10.839 258.265  87.083 
ATOM    821  C1'  DT A  40     -11.519 258.647  88.395 
ATOM    822  N1   DT A  40     -12.999 258.481  88.373 
ATOM    823  C2   DT A  40     -13.602 258.088  89.544 
ATOM    824  O2   DT A  40     -12.981 257.877  90.571 
ATOM    825  N3   DT A  40     -14.974 257.943  89.485 
ATOM    826  C4   DT A  40     -15.773 258.155  88.381 
ATOM    827  O4   DT A  40     -16.994 257.993  88.449 
ATOM    828  C5   DT A  40     -15.051 258.565  87.200 
ATOM    829  C7   DT A  40     -15.845 258.816  85.952 
ATOM    830  C6   DT A  40     -13.716 258.712  87.229 
ATOM    831  P    DA A  41      -7.507 257.369  87.765 
ATOM    832  OP1  DA A  41      -6.318 258.249  87.705 
ATOM    833  OP2  DA A  41      -7.860 256.667  86.512 
ATOM    834  O5'  DA A  41      -7.327 256.302  88.945 
ATOM    835  C5'  DA A  41      -7.715 256.667  90.283 
ATOM    836  C4'  DA A  41      -8.475 255.527  90.931 
ATOM    837  O4'  DA A  41      -9.904 255.586  90.659 
ATOM    838  C3'  DA A  41      -8.073 254.121  90.485 
ATOM    839  O3'  DA A  41      -8.144 253.245  91.604 
ATOM    840  C2'  DA A  41      -9.149 253.712  89.480 
ATOM    841  C1'  DA A  41     -10.334 254.300  90.239 
ATOM    842  N9   DA A  41     -11.556 254.471  89.404 
ATOM    843  C8   DA A  41     -11.639 254.797  88.080 
ATOM    844  N7   DA A  41     -12.855 254.870  87.634 
ATOM    845  C5   DA A  41     -13.637 254.572  88.741 
ATOM    846  C6   DA A  41     -15.026 254.485  88.925 
ATOM    847  N6   DA A  41     -15.917 254.700  87.946 
ATOM    848  N1   DA A  41     -15.470 254.165  90.155 
ATOM    849  C2   DA A  41     -14.581 253.952  91.124 
ATOM    850  N3   DA A  41     -13.267 254.005  91.071 
ATOM    851  C4   DA A  41     -12.850 254.326  89.830 
ATOM    852  P    DG A  42      -7.018 252.122  91.783 
ATOM    853  OP1  DG A  42      -5.834 252.708  92.451 
ATOM    854  OP2  DG A  42      -6.769 251.459  90.484 
ATOM    855  O5'  DG A  42      -7.746 251.100  92.775 
ATOM    856  C5'  DG A  42      -8.713 251.608  93.714 
ATOM    857  C4'  DG A  42      -9.928 250.701  93.747 
ATOM    858  O4'  DG A  42     -10.923 251.068  92.749 
ATOM    859  C3'  DG A  42      -9.661 249.221  93.474 
ATOM    860  O3'  DG A  42     -10.517 248.439  94.298 
ATOM    861  C2'  DG A  42     -10.068 249.016  92.016 
ATOM    862  C1'  DG A  42     -11.316 249.893  92.057 
ATOM    863  N9   DG A  42     -11.811 250.294  90.710 
ATOM    864  C8   DG A  42     -11.095 250.571  89.566 
ATOM    865  N7   DG A  42     -11.839 250.897  88.537 
ATOM    866  C5   DG A  42     -13.140 250.831  89.034 
ATOM    867  C6   DG A  42     -14.379 251.078  88.388 
ATOM    868  O6   DG A  42     -14.587 251.412  87.225 
ATOM    869  N1   DG A  42     -15.458 250.894  89.263 
ATOM    870  C2   DG A  42     -15.354 250.521  90.589 
ATOM    871  N2   DG A  42     -16.504 250.399  91.256 
ATOM    872  N3   DG A  42     -14.190 250.290  91.195 
ATOM    873  C4   DG A  42     -13.134 250.464  90.359 
ATOM    874  P    DA A  43      -9.945 247.100  94.963 
ATOM    875  OP1  DA A  43      -9.226 247.436  96.213 
ATOM    876  OP2  DA A  43      -9.174 246.336  93.957 
ATOM    877  O5'  DA A  43     -11.296 246.318  95.312 
ATOM    878  C5'  DA A  43     -12.483 247.076  95.614 
ATOM    879  C4'  DA A  43     -13.679 246.468  94.907 
ATOM    880  O4'  DA A  43     -13.860 247.001  93.564 
ATOM    881  C3'  DA A  43     -13.631 244.955  94.699 
ATOM    882  O3'  DA A  43     -14.942 244.426  94.856 
ATOM    883  C2'  DA A  43     -13.207 244.777  93.241 
ATOM    884  C1'  DA A  43     -14.050 245.913  92.673 
ATOM    885  N9   DA A  43     -13.628 246.350  91.312 
ATOM    886  C8   DA A  43     -12.368 246.397  90.789 
ATOM    887  N7   DA A  43     -12.324 246.825  89.566 
ATOM    888  C5   DA A  43     -13.651 247.083  89.252 
ATOM    889  C6   DA A  43     -14.273 247.564  88.089 
ATOM    890  N6   DA A  43     -13.606 247.887  86.972 
ATOM    891  N1   DA A  43     -15.612 247.702  88.115 
ATOM    892  C2   DA A  43     -16.270 247.379  89.228 
ATOM    893  N3   DA A  43     -15.799 246.923  90.368 
ATOM    894  C4   DA A  43     -14.457 246.794  90.316 
ATOM    895  P    DG A  44     -15.130 243.027  95.610 
ATOM    896  OP1  DG A  44     -15.160 243.252  97.073 
ATOM    897  OP2  DG A  44     -14.120 242.061  95.123 
ATOM    898  O5'  DG A  44     -16.582 242.587  95.103 
ATOM    899  C5'  DG A  44     -17.545 243.606  94.775 
ATOM    900  C4'  DG A  44     -18.256 243.250  93.484 
ATOM    901  O4'  DG A  44     -17.553 243.745  92.308 
ATOM    902  C3'  DG A  44     -18.429 241.757  93.210 
ATOM    903  O3'  DG A  44     -19.689 241.546  92.584 
ATOM    904  C2'  DG A  44     -17.326 241.418  92.206 
ATOM    905  C1'  DG A  44     -17.454 242.686  91.368 
ATOM    906  N9   DG A  44     -16.275 242.951  90.497 
ATOM    907  C8   DG A  44     -14.942 242.691  90.732 
ATOM    908  N7   DG A  44     -14.148 243.048  89.753 
ATOM    909  C5   DG A  44     -15.016 243.581  88.800 
ATOM    910  C6   DG A  44     -14.741 244.133  87.522 
ATOM    911  O6   DG A  44     -13.659 244.268  86.958 
ATOM    912  N1   DG A  44     -15.916 244.556  86.885 
ATOM    913  C2   DG A  44     -17.188 244.459  87.414 
ATOM    914  N2   DG A  44     -18.178 244.922  86.647 
ATOM    915  N3   DG A  44     -17.444 243.942  88.613 
ATOM    916  C4   DG A  44     -16.316 243.526  89.245 
ATOM    917  P    DT A  45     -20.553 240.263  92.995 
ATOM    918  OP1  DT A  45     -21.330 240.559  94.221 
ATOM    919  OP2  DT A  45     -19.677 239.072  93.054 
ATOM    920  O5'  DT A  45     -21.546 240.138  91.746 
ATOM    921  C5'  DT A  45     -21.926 241.331  91.035 
ATOM    922  C4'  DT A  45     -21.872 241.082  89.541 
ATOM    923  O4'  DT A  45     -20.554 241.348  88.981 
ATOM    924  C3'  DT A  45     -22.182 239.654  89.092 
ATOM    925  O3'  DT A  45     -22.905 239.703  87.867 
ATOM    926  C2'  DT A  45     -20.814 239.028  88.823 
ATOM    927  C1'  DT A  45     -20.186 240.250  88.159 
ATOM    928  N1   DT A  45     -18.700 240.200  88.094 
ATOM    929  C2   DT A  45     -18.103 240.763  86.992 
ATOM    930  O2   DT A  45     -18.734 241.289  86.092 
ATOM    931  N3   DT A  45     -16.723 240.697  86.965 
ATOM    932  C4   DT A  45     -15.913 240.127  87.926 
ATOM    933  O4   DT A  45     -14.687 240.128  87.792 
ATOM    934  C5   DT A  45     -16.631 239.562  89.043 
ATOM    935  C7   DT A  45     -15.823 238.922  90.134 
ATOM    936  C6   DT A  45     -17.972 239.612  89.095 
ATOM    937  P    DT A  46     -24.105 238.669  87.634 
ATOM    938  OP1  DT A  46     -25.339 239.192  88.262 
ATOM    939  OP2  DT A  46     -23.684 237.316  88.059 
ATOM    940  O5'  DT A  46     -24.251 238.711  86.041 
ATOM    941  C5'  DT A  46     -23.914 239.922  85.341 
ATOM    942  C4'  DT A  46     -23.106 239.597  84.099 
ATOM    943  O4'  DT A  46     -21.677 239.531  84.369 
ATOM    944  C3'  DT A  46     -23.418 238.255  83.437 
ATOM    945  O3'  DT A  46     -23.324 238.406  82.025 
ATOM    946  C2'  DT A  46     -22.298 237.324  83.902 
ATOM    947  C1'  DT A  46     -21.165 238.340  83.791 
ATOM    948  N1   DT A  46     -19.937 237.953  84.538 
ATOM    949  C2   DT A  46     -18.731 238.314  83.988 
ATOM    950  O2   DT A  46     -18.637 238.924  82.938 
ATOM    951  N3   DT A  46     -17.614 237.937  84.709 
ATOM    952  C4   DT A  46     -17.605 237.246  85.904 
ATOM    953  O4   DT A  46     -16.540 236.964  86.457 
ATOM    954  C5   DT A  46     -18.919 236.912  86.401 
ATOM    955  C7   DT A  46     -18.999 236.159  87.697 
ATOM    956  C6   DT A  46     -20.021 237.266  85.720 
ATOM    957  P    DG A  47     -24.387 237.659  81.092 
ATOM    958  OP1  DG A  47     -25.618 238.476  80.991 
ATOM    959  OP2  DG A  47     -24.569 236.268  81.562 
ATOM    960  O5'  DG A  47     -23.626 237.656  79.685 
ATOM    961  C5'  DG A  47     -22.710 238.725  79.384 
ATOM    962  C4'  DG A  47     -21.449 238.166  78.758 
ATOM    963  O4'  DG A  47     -20.453 237.794  79.754 
ATOM    964  C3'  DG A  47     -21.625 236.899  77.922 
ATOM    965  O3'  DG A  47     -20.744 236.956  76.807 
ATOM    966  C2'  DG A  47     -21.173 235.763  78.840 
ATOM    967  C1'  DG A  47     -19.978 236.492  79.447 
ATOM    968  N9   DG A  47     -19.475 235.874  80.706 
ATOM    969  C8   DG A  47     -20.179 235.239  81.706 
ATOM    970  N7   DG A  47     -19.432 234.801  82.690 
ATOM    971  C5   DG A  47     -18.142 235.172  82.315 
ATOM    972  C6   DG A  47     -16.904 234.971  82.980 
ATOM    973  O6   DG A  47     -16.688 234.416  84.055 
ATOM    974  N1   DG A  47     -15.836 235.508  82.247 
ATOM    975  C2   DG A  47     -15.950 236.153  81.031 
ATOM    976  N2   DG A  47     -14.810 236.594  80.492 
ATOM    977  N3   DG A  47     -17.111 236.341  80.409 
ATOM    978  C4   DG A  47     -18.157 235.827  81.106 
ATOM    979  P    DG A  48     -21.256 236.424  75.386 
ATOM    980  OP1  DG A  48     -22.020 237.492  74.702 
ATOM    981  OP2  DG A  48     -21.958 235.134  75.563 
ATOM    982  O5'  DG A  48     -19.870 236.181  74.623 
ATOM    983  C5'  DG A  48     -18.735 237.001  74.958 
ATOM    984  C4'  DG A  48     -17.491 236.143  75.073 
ATOM    985  O4'  DG A  48     -17.309 235.604  76.414 
ATOM    986  C3'  DG A  48     -17.449 234.909  74.172 
ATOM    987  O3'  DG A  48     -16.113 234.712  73.723 
ATOM    988  C2'  DG A  48     -17.829 233.746  75.089 
ATOM    989  C1'  DG A  48     -17.037 234.215  76.306 
ATOM    990  N9   DG A  48     -17.452 233.562  77.578 
ATOM    991  C8   DG A  48     -18.705 233.150  77.979 
ATOM    992  N7   DG A  48     -18.732 232.604  79.170 
ATOM    993  C5   DG A  48     -17.403 232.656  79.588 
ATOM    994  C6   DG A  48     -16.809 232.214  80.798 
ATOM    995  O6   DG A  48     -17.340 231.677  81.766 
ATOM    996  N1   DG A  48     -15.429 232.459  80.811 
ATOM    997  C2   DG A  48     -14.717 233.054  79.787 
ATOM    998  N2   DG A  48     -13.405 233.200  79.992 
ATOM    999  N3   DG A  48     -15.276 233.469  78.652 
ATOM   1000  C4   DG A  48     -16.614 233.238  78.625 
ATOM   1001  P    DG A  49     -15.864 234.241  72.213 
ATOM   1002  OP1  DG A  49     -15.880 235.419  71.317 
ATOM   1003  OP2  DG A  49     -16.806 233.153  71.871 
ATOM   1004  O5'  DG A  49     -14.378 233.656  72.306 
ATOM   1005  C5'  DG A  49     -13.467 234.214  73.272 
ATOM   1006  C4'  DG A  49     -12.708 233.104  73.971 
ATOM   1007  O4'  DG A  49     -13.410 232.604  75.144 
ATOM   1008  C3'  DG A  49     -12.446 231.850  73.136 
ATOM   1009  O3'  DG A  49     -11.161 231.336  73.468 
ATOM   1010  C2'  DG A  49     -13.504 230.849  73.598 
ATOM   1011  C1'  DG A  49     -13.429 231.186  75.084 
ATOM   1012  N9   DG A  49     -14.600 230.705  75.868 
ATOM   1013  C8   DG A  49     -15.921 230.606  75.488 
ATOM   1014  N7   DG A  49     -16.712 230.138  76.423 
ATOM   1015  C5   DG A  49     -15.855 229.909  77.498 
ATOM   1016  C6   DG A  49     -16.130 229.404  78.795 
ATOM   1017  O6   DG A  49     -17.205 229.048  79.270 
ATOM   1018  N1   DG A  49     -14.967 229.332  79.575 
ATOM   1019  C2   DG A  49     -13.704 229.701  79.156 
ATOM   1020  N2   DG A  49     -12.723 229.558  80.051 
ATOM   1021  N3   DG A  49     -13.446 230.177  77.938 
ATOM   1022  C4   DG A  49     -14.564 230.251  77.170 
ATOM   1023  P    DA A  50     -10.235 230.749  72.303 
ATOM   1024  OP1  DA A  50      -9.505 231.855  71.645 
ATOM   1025  OP2  DA A  50     -11.043 229.885  71.414 
ATOM   1026  O5'  DA A  50      -9.209 229.849  73.139 
ATOM   1027  C5'  DA A  50      -8.880 230.233  74.487 
ATOM   1028  C4'  DA A  50      -8.885 229.016  75.389 
ATOM   1029  O4'  DA A  50     -10.203 228.744  75.947 
ATOM   1030  C3'  DA A  50      -8.485 227.696  74.729 
ATOM   1031  O3'  DA A  50      -7.739 226.923  75.660 
ATOM   1032  C2'  DA A  50      -9.810 226.983  74.456 
ATOM   1033  C1'  DA A  50     -10.490 227.365  75.767 
ATOM   1034  N9   DA A  50     -11.970 227.199  75.746 
ATOM   1035  C8   DA A  50     -12.829 227.386  74.702 
ATOM   1036  N7   DA A  50     -14.071 227.159  74.997 
ATOM   1037  C5   DA A  50     -14.036 226.795  76.336 
ATOM   1038  C6   DA A  50     -15.041 226.427  77.245 
ATOM   1039  N6   DA A  50     -16.341 226.363  76.925 
ATOM   1040  N1   DA A  50     -14.661 226.125  78.501 
ATOM   1041  C2   DA A  50     -13.367 226.190  78.813 
ATOM   1042  N3   DA A  50     -12.345 226.518  78.054 
ATOM   1043  C4   DA A  50     -12.753 226.816  76.803 
ATOM   1044  P    DA A  51      -6.477 226.087  75.138 
ATOM   1045  OP1  DA A  51      -5.289 226.967  75.078 
ATOM   1046  OP2  DA A  51      -6.831 225.386  73.884 
ATOM   1047  O5'  DA A  51      -6.297 225.020  76.318 
ATOM   1048  C5'  DA A  51      -6.685 225.385  77.655 
ATOM   1049  C4'  DA A  51      -7.446 224.245  78.304 
ATOM   1050  O4'  DA A  51      -8.875 224.305  78.032 
ATOM   1051  C3'  DA A  51      -7.044 222.839  77.858 
ATOM   1052  O3'  DA A  51      -7.114 221.964  78.976 
ATOM   1053  C2'  DA A  51      -8.120 222.430  76.852 
ATOM   1054  C1'  DA A  51      -9.304 223.019  77.612 
ATOM   1055  N9   DA A  51     -10.526 223.189  76.776 
ATOM   1056  C8   DA A  51     -10.610 223.515  75.452 
ATOM   1057  N7   DA A  51     -11.826 223.588  75.007 
ATOM   1058  C5   DA A  51     -12.608 223.290  76.114 
ATOM   1059  C6   DA A  51     -13.997 223.203  76.297 
ATOM   1060  N6   DA A  51     -14.887 223.419  75.318 
ATOM   1061  N1   DA A  51     -14.440 222.884  77.527 
ATOM   1062  C2   DA A  51     -13.551 222.671  78.496 
ATOM   1063  N3   DA A  51     -12.238 222.723  78.444 
ATOM   1064  C4   DA A  51     -11.820 223.044  77.203 
ATOM   1065  P    DG A  52      -5.988 220.840  79.155 
ATOM   1066  OP1  DG A  52      -4.805 221.426  79.823 
ATOM   1067  OP2  DG A  52      -5.739 220.177  77.856 
ATOM   1068  O5'  DG A  52      -6.716 219.819  80.148 
ATOM   1069  C5'  DG A  52      -7.684 220.326  81.086 
ATOM   1070  C4'  DG A  52      -8.898 219.419  81.120 
ATOM   1071  O4'  DG A  52      -9.894 219.786  80.122 
ATOM   1072  C3'  DG A  52      -8.631 217.939  80.847 
ATOM   1073  O3'  DG A  52      -9.488 217.157  81.670 
ATOM   1074  C2'  DG A  52      -9.038 217.735  79.388 
ATOM   1075  C1'  DG A  52     -10.286 218.611  79.429 
ATOM   1076  N9   DG A  52     -10.782 219.012  78.083 
ATOM   1077  C8   DG A  52     -10.066 219.290  76.938 
ATOM   1078  N7   DG A  52     -10.809 219.616  75.910 
ATOM   1079  C5   DG A  52     -12.110 219.549  76.407 
ATOM   1080  C6   DG A  52     -13.349 219.796  75.761 
ATOM   1081  O6   DG A  52     -13.557 220.130  74.597 
ATOM   1082  N1   DG A  52     -14.429 219.612  76.636 
ATOM   1083  C2   DG A  52     -14.324 219.239  77.962 
ATOM   1084  N2   DG A  52     -15.474 219.117  78.629 
ATOM   1085  N3   DG A  52     -13.161 219.008  78.567 
ATOM   1086  C4   DG A  52     -12.104 219.182  77.732 
ATOM   1087  P    DA A  53      -8.915 215.819  82.335 
ATOM   1088  OP1  DA A  53      -8.196 216.154  83.585 
ATOM   1089  OP2  DA A  53      -8.145 215.055  81.329 
ATOM   1090  O5'  DA A  53     -10.266 215.036  82.685 
ATOM   1091  C5'  DA A  53     -11.454 215.794  82.986 
ATOM   1092  C4'  DA A  53     -12.649 215.186  82.279 
ATOM   1093  O4'  DA A  53     -12.830 215.719  80.937 
ATOM   1094  C3'  DA A  53     -12.601 213.673  82.071 
ATOM   1095  O3'  DA A  53     -13.912 213.144  82.229 
ATOM   1096  C2'  DA A  53     -12.178 213.495  80.614 
ATOM   1097  C1'  DA A  53     -13.021 214.631  80.045 
ATOM   1098  N9   DA A  53     -12.599 215.068  78.685 
ATOM   1099  C8   DA A  53     -11.339 215.115  78.161 
ATOM   1100  N7   DA A  53     -11.294 215.543  76.939 
ATOM   1101  C5   DA A  53     -12.621 215.801  76.625 
ATOM   1102  C6   DA A  53     -13.244 216.282  75.462 
ATOM   1103  N6   DA A  53     -12.577 216.605  74.344 
ATOM   1104  N1   DA A  53     -14.583 216.420  75.488 
ATOM   1105  C2   DA A  53     -15.241 216.098  76.600 
ATOM   1106  N3   DA A  53     -14.770 215.641  77.741 
ATOM   1107  C4   DA A  53     -13.428 215.512  77.688 
ATOM   1108  P    DC A  54     -14.100 211.745  82.983 
ATOM   1109  OP1  DC A  54     -14.131 211.971  84.445 
ATOM   1110  OP2  DC A  54     -13.090 210.780  82.496 
ATOM   1111  O5'  DC A  54     -15.553 211.306  82.476 
ATOM   1112  C5'  DC A  54     -16.516 212.324  82.148 
ATOM   1113  C4'  DC A  54     -17.226 211.969  80.857 
ATOM   1114  O4'  DC A  54     -16.524 212.463  79.681 
ATOM   1115  C3'  DC A  54     -17.399 210.475  80.582 
ATOM   1116  O3'  DC A  54     -18.659 210.264  79.957 
ATOM   1117  C2'  DC A  54     -16.296 210.136  79.578 
ATOM   1118  C1'  DC A  54     -16.425 211.405  78.741 
ATOM   1119  N1   DC A  54     -15.245 211.669  77.869 
ATOM   1120  C2   DC A  54     -15.474 212.260  76.629 
ATOM   1121  O2   DC A  54     -16.634 212.539  76.307 
ATOM   1122  N3   DC A  54     -14.412 212.508  75.821 
ATOM   1123  C4   DC A  54     -13.170 212.191  76.208 
ATOM   1124  N4   DC A  54     -12.168 212.454  75.383 
ATOM   1125  C5   DC A  54     -12.914 211.582  77.479 
ATOM   1126  C6   DC A  54     -13.988 211.342  78.272 
ATOM   1127  P    DG A  55     -19.524 208.981  80.367 
ATOM   1128  OP1  DG A  55     -20.300 209.278  81.593 
ATOM   1129  OP2  DG A  55     -18.648 207.791  80.427 
ATOM   1130  O5'  DG A  55     -20.516 208.856  79.119 
ATOM   1131  C5'  DG A  55     -20.896 210.049  78.407 
ATOM   1132  C4'  DG A  55     -20.843 209.800  76.913 
ATOM   1133  O4'  DG A  55     -19.525 210.066  76.353 
ATOM   1134  C3'  DG A  55     -21.152 208.372  76.465 
ATOM   1135  O3'  DG A  55     -21.875 208.421  75.240 
ATOM   1136  C2'  DG A  55     -19.784 207.746  76.195 
ATOM   1137  C1'  DG A  55     -19.157 208.969  75.532 
ATOM   1138  N9   DG A  55     -17.671 208.918  75.466 
ATOM   1139  C8   DG A  55     -16.777 208.377  76.364 
ATOM   1140  N7   DG A  55     -15.521 208.497  76.007 
ATOM   1141  C5   DG A  55     -15.587 209.165  74.785 
ATOM   1142  C6   DG A  55     -14.548 209.579  73.912 
ATOM   1143  O6   DG A  55     -13.334 209.439  74.039 
ATOM   1144  N1   DG A  55     -15.059 210.225  72.777 
ATOM   1145  C2   DG A  55     -16.398 210.443  72.521 
ATOM   1146  N2   DG A  55     -16.681 211.079  71.382 
ATOM   1147  N3   DG A  55     -17.373 210.055  73.342 
ATOM   1148  C4   DG A  55     -16.894 209.427  74.446 
ATOM   1149  P    DT A  56     -23.075 207.387  75.007 
ATOM   1150  OP1  DT A  56     -24.309 207.910  75.634 
ATOM   1151  OP2  DT A  56     -22.654 206.034  75.431 
ATOM   1152  O5'  DT A  56     -23.222 207.429  73.413 
ATOM   1153  C5'  DT A  56     -22.885 208.641  72.713 
ATOM   1154  C4'  DT A  56     -22.077 208.315  71.472 
ATOM   1155  O4'  DT A  56     -20.647 208.250  71.742 
ATOM   1156  C3'  DT A  56     -22.388 206.973  70.809 
ATOM   1157  O3'  DT A  56     -22.294 207.124  69.398 
ATOM   1158  C2'  DT A  56     -21.269 206.042  71.274 
ATOM   1159  C1'  DT A  56     -20.136 207.059  71.163 
ATOM   1160  N1   DT A  56     -18.907 206.671  71.911 
ATOM   1161  C2   DT A  56     -17.701 207.032  71.361 
ATOM   1162  O2   DT A  56     -17.607 207.643  70.311 
ATOM   1163  N3   DT A  56     -16.585 206.655  72.081 
ATOM   1164  C4   DT A  56     -16.575 205.965  73.277 
ATOM   1165  O4   DT A  56     -15.511 205.682  73.830 
ATOM   1166  C5   DT A  56     -17.890 205.630  73.773 
ATOM   1167  C7   DT A  56     -17.970 204.878  75.070 
ATOM   1168  C6   DT A  56     -18.992 205.984  73.093 
ATOM   1169  P    DC A  57     -23.358 206.377  68.465 
ATOM   1170  OP1  DC A  57     -24.588 207.194  68.364 
ATOM   1171  OP2  DC A  57     -23.539 204.986  68.935 
ATOM   1172  O5'  DC A  57     -22.597 206.374  67.057 
ATOM   1173  C5'  DC A  57     -21.681 207.443  66.757 
ATOM   1174  C4'  DC A  57     -20.419 206.884  66.131 
ATOM   1175  O4'  DC A  57     -19.423 206.512  67.126 
ATOM   1176  C3'  DC A  57     -20.596 205.617  65.295 
ATOM   1177  O3'  DC A  57     -19.715 205.674  64.180 
ATOM   1178  C2'  DC A  57     -20.143 204.481  66.213 
ATOM   1179  C1'  DC A  57     -18.948 205.210  66.819 
ATOM   1180  N1   DC A  57     -18.446 204.592  68.078 
ATOM   1181  C2   DC A  57     -17.076 204.637  68.322 
ATOM   1182  O2   DC A  57     -16.340 205.183  67.492 
ATOM   1183  N3   DC A  57     -16.598 204.079  69.464 
ATOM   1184  C4   DC A  57     -17.429 203.497  70.338 
ATOM   1185  N4   DC A  57     -16.914 202.966  71.437 
ATOM   1186  C5   DC A  57     -18.841 203.439  70.106 
ATOM   1187  C6   DC A  57     -19.298 204.002  68.959 
ATOM   1188  P    DA A  58     -20.226 205.142  62.759 
ATOM   1189  OP1  DA A  58     -20.990 206.210  62.075 
ATOM   1190  OP2  DA A  58     -20.928 203.852  62.935 
ATOM   1191  O5'  DA A  58     -18.841 204.899  61.995 
ATOM   1192  C5'  DA A  58     -17.705 205.720  62.331 
ATOM   1193  C4'  DA A  58     -16.461 204.861  62.445 
ATOM   1194  O4'  DA A  58     -16.280 204.322  63.787 
ATOM   1195  C3'  DA A  58     -16.419 203.627  61.544 
ATOM   1196  O3'  DA A  58     -15.084 203.430  61.095 
ATOM   1197  C2'  DA A  58     -16.799 202.464  62.461 
ATOM   1198  C1'  DA A  58     -16.008 202.933  63.678 
ATOM   1199  N9   DA A  58     -16.423 202.280  64.951 
ATOM   1200  C8   DA A  58     -17.671 201.879  65.331 
ATOM   1201  N7   DA A  58     -17.713 201.336  66.508 
ATOM   1202  C5   DA A  58     -16.395 201.379  66.942 
ATOM   1203  C6   DA A  58     -15.774 200.953  68.128 
ATOM   1204  N6   DA A  58     -16.433 200.372  69.141 
ATOM   1205  N1   DA A  58     -14.446 201.145  68.235 
ATOM   1206  C2   DA A  58     -13.797 201.723  67.226 
ATOM   1207  N3   DA A  58     -14.267 202.159  66.078 
ATOM   1208  C4   DA A  58     -15.597 201.954  65.996 
ATOM   1209  P    DC A  59     -14.834 202.959  59.585 
ATOM   1210  OP1  DC A  59     -14.850 204.137  58.689 
ATOM   1211  OP2  DC A  59     -15.777 201.871  59.244 
ATOM   1212  O5'  DC A  59     -13.348 202.374  59.679 
ATOM   1213  C5'  DC A  59     -12.438 202.932  60.645 
ATOM   1214  C4'  DC A  59     -11.678 201.822  61.343 
ATOM   1215  O4'  DC A  59     -12.381 201.322  62.516 
ATOM   1216  C3'  DC A  59     -11.416 200.569  60.508 
ATOM   1217  O3'  DC A  59     -10.132 200.055  60.841 
ATOM   1218  C2'  DC A  59     -12.474 199.567  60.971 
ATOM   1219  C1'  DC A  59     -12.399 199.904  62.457 
ATOM   1220  N1   DC A  59     -13.570 199.423  63.241 
ATOM   1221  C2   DC A  59     -13.347 199.000  64.548 
ATOM   1222  O2   DC A  59     -12.198 199.042  65.002 
ATOM   1223  N3   DC A  59     -14.403 198.557  65.280 
ATOM   1224  C4   DC A  59     -15.633 198.528  64.753 
ATOM   1225  N4   DC A  59     -16.630 198.087  65.506 
ATOM   1226  C5   DC A  59     -15.883 198.957  63.409 
ATOM   1227  C6   DC A  59     -14.816 199.396  62.694 
ATOM   1228  P    DT A  60      -9.205 199.467  59.675 
ATOM   1229  OP1  DT A  60      -8.475 200.574  59.017 
ATOM   1230  OP2  DT A  60     -10.014 198.604  58.787 
ATOM   1231  O5'  DT A  60      -8.179 198.567  60.511 
ATOM   1232  C5'  DT A  60      -7.850 198.952  61.859 
ATOM   1233  C4'  DT A  60      -7.856 197.734  62.761 
ATOM   1234  O4'  DT A  60      -9.174 197.462  63.319 
ATOM   1235  C3'  DT A  60      -7.456 196.415  62.101 
ATOM   1236  O3'  DT A  60      -6.709 195.641  63.032 
ATOM   1237  C2'  DT A  60      -8.780 195.701  61.828 
ATOM   1238  C1'  DT A  60      -9.460 196.084  63.140 
ATOM   1239  N1   DT A  60     -10.940 195.917  63.118 
ATOM   1240  C2   DT A  60     -11.543 195.524  64.289 
ATOM   1241  O2   DT A  60     -10.921 195.313  65.316 
ATOM   1242  N3   DT A  60     -12.915 195.380  64.230 
ATOM   1243  C4   DT A  60     -13.714 195.591  63.126 
ATOM   1244  O4   DT A  60     -14.935 195.429  63.195 
ATOM   1245  C5   DT A  60     -12.991 196.001  61.945 
ATOM   1246  C7   DT A  60     -13.786 196.252  60.697 
ATOM   1247  C6   DT A  60     -11.657 196.149  61.974 
ATOM   1248  P    DG A  61      -5.448 194.805  62.511 
ATOM   1249  OP1  DG A  61      -4.259 195.685  62.450 
ATOM   1250  OP2  DG A  61      -5.801 194.104  61.257 
ATOM   1251  O5'  DG A  61      -5.268 193.738  63.690 
ATOM   1252  C5'  DG A  61      -5.656 194.104  65.028 
ATOM   1253  C4'  DG A  61      -6.416 192.963  65.676 
ATOM   1254  O4'  DG A  61      -7.845 193.023  65.404 
ATOM   1255  C3'  DG A  61      -6.014 191.558  65.230 
ATOM   1256  O3'  DG A  61      -6.084 190.682  66.349 
ATOM   1257  C2'  DG A  61      -7.090 191.148  64.225 
ATOM   1258  C1'  DG A  61      -8.275 191.737  64.984 
ATOM   1259  N9   DG A  61      -9.496 191.908  64.149 
ATOM   1260  C8   DG A  61      -9.601 192.235  62.814 
ATOM   1261  N7   DG A  61     -10.834 192.306  62.377 
ATOM   1262  C5   DG A  61     -11.601 192.004  63.501 
ATOM   1263  C6   DG A  61     -13.011 191.924  63.650 
ATOM   1264  O6   DG A  61     -13.886 192.107  62.808 
ATOM   1265  N1   DG A  61     -13.368 191.587  64.963 
ATOM   1266  C2   DG A  61     -12.480 191.358  65.996 
ATOM   1267  N2   DG A  61     -13.021 191.049  67.177 
ATOM   1268  N3   DG A  61     -11.158 191.434  65.855 
ATOM   1269  C4   DG A  61     -10.795 191.759  64.587 
ATOM   1270  P    DA A  62      -4.959 189.558  66.528 
ATOM   1271  OP1  DA A  62      -3.775 190.144  67.196 
ATOM   1272  OP2  DA A  62      -4.710 188.895  65.229 
ATOM   1273  O5'  DA A  62      -5.686 188.537  67.521 
ATOM   1274  C5'  DA A  62      -6.654 189.044  68.459 
ATOM   1275  C4'  DA A  62      -7.869 188.137  68.493 
ATOM   1276  O4'  DA A  62      -8.864 188.504  67.495 
ATOM   1277  C3'  DA A  62      -7.601 186.657  68.219 
ATOM   1278  O3'  DA A  62      -8.458 185.875  69.043 
ATOM   1279  C2'  DA A  62      -8.009 186.453  66.761 
ATOM   1280  C1'  DA A  62      -9.257 187.330  66.802 
ATOM   1281  N9   DA A  62      -9.752 187.731  65.455 
ATOM   1282  C8   DA A  62      -9.027 188.002  64.331 
ATOM   1283  N7   DA A  62      -9.750 188.326  63.304 
ATOM   1284  C5   DA A  62     -11.053 188.265  63.781 
ATOM   1285  C6   DA A  62     -12.296 188.502  63.173 
ATOM   1286  N6   DA A  62     -12.435 188.866  61.890 
ATOM   1287  N1   DA A  62     -13.397 188.351  63.933 
ATOM   1288  C2   DA A  62     -13.252 187.990  65.208 
ATOM   1289  N3   DA A  62     -12.150 187.743  65.881 
ATOM   1290  C4   DA A  62     -11.064 187.901  65.097 
ATOM   1291  P    DT A  63      -7.886 184.537  69.708 
ATOM   1292  OP1  DT A  63      -7.167 184.873  70.958 
ATOM   1293  OP2  DT A  63      -7.115 183.773  68.702 
ATOM   1294  O5'  DT A  63      -9.237 183.755  70.057 
ATOM   1295  C5'  DT A  63     -10.424 184.512  70.359 
ATOM   1296  C4'  DT A  63     -11.620 183.905  69.652 
ATOM   1297  O4'  DT A  63     -11.801 184.437  68.309 
ATOM   1298  C3'  DT A  63     -11.572 182.391  69.444 
ATOM   1299  O3'  DT A  63     -12.883 181.863  69.601 
ATOM   1300  C2'  DT A  63     -11.148 182.214  67.986 
ATOM   1301  C1'  DT A  63     -11.991 183.350  67.418 
ATOM   1302  N1   DT A  63     -11.569 183.786  66.057 
ATOM   1303  C2   DT A  63     -12.559 184.200  65.198 
ATOM   1304  O2   DT A  63     -13.739 184.221  65.505 
ATOM   1305  N3   DT A  63     -12.130 184.596  63.946 
ATOM   1306  C4   DT A  63     -10.826 184.613  63.495 
ATOM   1307  O4   DT A  63     -10.564 184.990  62.351 
ATOM   1308  C5   DT A  63      -9.860 184.162  64.468 
ATOM   1309  C7   DT A  63      -8.417 184.148  64.058 
ATOM   1310  C6   DT A  63     -10.249 183.770  65.692 
ATOM   1311  P    DT A  64     -13.071 180.463  70.355 
ATOM   1312  OP1  DT A  64     -13.101 180.689  71.818 
ATOM   1313  OP2  DT A  64     -12.061 179.498  69.869 
ATOM   1314  O5'  DT A  64     -14.523 180.024  69.848 
ATOM   1315  C5'  DT A  64     -15.486 181.043  69.520 
ATOM   1316  C4'  DT A  64     -16.197 180.687  68.230 
ATOM   1317  O4'  DT A  64     -15.494 181.182  67.053 
ATOM   1318  C3'  DT A  64     -16.370 179.193  67.955 
ATOM   1319  O3'  DT A  64     -17.630 178.982  67.330 
ATOM   1320  C2'  DT A  64     -15.267 178.855  66.951 
ATOM   1321  C1'  DT A  64     -15.395 180.123  66.113 
ATOM   1322  N1   DT A  64     -14.216 180.387  65.242 
ATOM   1323  C2   DT A  64     -14.458 180.971  64.022 
ATOM   1324  O2   DT A  64     -15.576 181.271  63.641 
ATOM   1325  N3   DT A  64     -13.340 181.200  63.242 
ATOM   1326  C4   DT A  64     -12.035 180.900  63.574 
ATOM   1327  O4   DT A  64     -11.116 181.153  62.791 
ATOM   1328  C5   DT A  64     -11.882 180.290  64.873 
ATOM   1329  C7   DT A  64     -10.493 179.932  65.313 
ATOM   1330  C6   DT A  64     -12.951 180.056  65.652 
ATOM   1331  P    DA A  65     -18.494 177.699  67.740 
ATOM   1332  OP1  DA A  65     -19.271 177.996  68.966 
ATOM   1333  OP2  DA A  65     -17.618 176.509  67.799 
ATOM   1334  O5'  DA A  65     -19.487 177.574  66.492 
ATOM   1335  C5'  DA A  65     -19.867 178.767  65.780 
ATOM   1336  C4'  DA A  65     -19.813 178.518  64.286 
ATOM   1337  O4'  DA A  65     -18.495 178.785  63.726 
ATOM   1338  C3'  DA A  65     -20.123 177.090  63.837 
ATOM   1339  O3'  DA A  65     -20.846 177.139  62.613 
ATOM   1340  C2'  DA A  65     -18.755 176.464  63.568 
ATOM   1341  C1'  DA A  65     -18.127 177.687  62.905 
ATOM   1342  N9   DA A  65     -16.641 177.636  62.839 
ATOM   1343  C8   DA A  65     -15.769 177.095  63.741 
ATOM   1344  N7   DA A  65     -14.523 177.207  63.398 
ATOM   1345  C5   DA A  65     -14.570 177.872  62.181 
ATOM   1346  C6   DA A  65     -13.565 178.295  61.294 
ATOM   1347  N6   DA A  65     -12.256 178.101  61.510 
ATOM   1348  N1   DA A  65     -13.957 178.927  60.172 
ATOM   1349  C2   DA A  65     -15.258 179.118  59.963 
ATOM   1350  N3   DA A  65     -16.280 178.769  60.714 
ATOM   1351  C4   DA A  65     -15.861 178.138  61.829 
ATOM   1352  P    DT A  66     -22.046 176.105  62.379 
ATOM   1353  OP1  DT A  66     -23.280 176.628  63.007 
ATOM   1354  OP2  DT A  66     -21.624 174.752  62.804 
ATOM   1355  O5'  DT A  66     -22.192 176.147  60.786 
ATOM   1356  C5'  DT A  66     -21.855 177.359  60.086 
ATOM   1357  C4'  DT A  66     -21.047 177.033  58.845 
ATOM   1358  O4'  DT A  66     -19.618 176.968  59.114 
ATOM   1359  C3'  DT A  66     -21.358 175.691  58.182 
ATOM   1360  O3'  DT A  66     -21.264 175.842  56.770 
ATOM   1361  C2'  DT A  66     -20.239 174.760  58.647 
ATOM   1362  C1'  DT A  66     -19.106 175.777  58.536 
ATOM   1363  N1   DT A  66     -17.878 175.389  59.283 
ATOM   1364  C2   DT A  66     -16.671 175.750  58.733 
ATOM   1365  O2   DT A  66     -16.578 176.361  57.683 
ATOM   1366  N3   DT A  66     -15.555 175.373  59.454 
ATOM   1367  C4   DT A  66     -15.546 174.683  60.649 
ATOM   1368  O4   DT A  66     -14.481 174.401  61.202 
ATOM   1369  C5   DT A  66     -16.860 174.348  61.146 
ATOM   1370  C7   DT A  66     -16.940 173.596  62.442 
ATOM   1371  C6   DT A  66     -17.962 174.702  60.465 
ATOM   1372  P    DG A  67     -22.328 175.095  55.837 
ATOM   1373  OP1  DG A  67     -23.559 175.912  55.736 
ATOM   1374  OP2  DG A  67     -22.510 173.704  56.307 
ATOM   1375  O5'  DG A  67     -21.567 175.092  54.430 
ATOM   1376  C5'  DG A  67     -20.651 176.161  54.129 
ATOM   1377  C4'  DG A  67     -19.389 175.602  53.503 
ATOM   1378  O4'  DG A  67     -18.394 175.230  54.499 
ATOM   1379  C3'  DG A  67     -19.566 174.335  52.667 
ATOM   1380  O3'  DG A  67     -18.685 174.392  51.552 
ATOM   1381  C2'  DG A  67     -19.114 173.199  53.585 
ATOM   1382  C1'  DG A  67     -17.919 173.928  54.192 
ATOM   1383  N9   DG A  67     -17.416 173.310  55.451 
ATOM   1384  C8   DG A  67     -18.120 172.675  56.451 
ATOM   1385  N7   DG A  67     -17.373 172.238  57.435 
ATOM   1386  C5   DG A  67     -16.083 172.609  57.060 
ATOM   1387  C6   DG A  67     -14.845 172.408  57.725 
ATOM   1388  O6   DG A  67     -14.629 171.853  58.800 
ATOM   1389  N1   DG A  67     -13.777 172.944  56.992 
ATOM   1390  C2   DG A  67     -13.891 173.590  55.776 
ATOM   1391  N2   DG A  67     -12.751 174.030  55.237 
ATOM   1392  N3   DG A  67     -15.052 173.778  55.154 
ATOM   1393  C4   DG A  67     -16.098 173.263  55.851 
ATOM   1394  P    DT A  68     -19.197 173.861  50.131 
ATOM   1395  OP1  DT A  68     -19.961 174.928  49.447 
ATOM   1396  OP2  DT A  68     -19.899 172.571  50.308 
ATOM   1397  O5'  DT A  68     -17.811 173.618  49.368 
ATOM   1398  C5'  DT A  68     -16.676 174.438  49.703 
ATOM   1399  C4'  DT A  68     -15.432 173.579  49.818 
ATOM   1400  O4'  DT A  68     -15.250 173.040  51.159 
ATOM   1401  C3'  DT A  68     -15.389 172.345  48.917 
ATOM   1402  O3'  DT A  68     -14.054 172.148  48.468 
ATOM   1403  C2'  DT A  68     -15.770 171.182  49.834 
ATOM   1404  C1'  DT A  68     -14.978 171.652  51.051 
ATOM   1405  N1   DT A  68     -15.393 170.998  52.323 
ATOM   1406  C2   DT A  68     -14.409 170.755  53.252 
ATOM   1407  O2   DT A  68     -13.240 171.050  53.071 
ATOM   1408  N3   DT A  68     -14.831 170.147  54.418 
ATOM   1409  C4   DT A  68     -16.123 169.773  54.725 
ATOM   1410  O4   DT A  68     -16.380 169.235  55.804 
ATOM   1411  C5   DT A  68     -17.084 170.068  53.689 
ATOM   1412  C7   DT A  68     -18.515 169.693  53.942 
ATOM   1413  C6   DT A  68     -16.702 170.658  52.545 
ATOM   1414  P    DC A  69     -13.805 171.678  46.958 
ATOM   1415  OP1  DC A  69     -13.821 172.856  46.062 
ATOM   1416  OP2  DC A  69     -14.747 170.589  46.616 
ATOM   1417  O5'  DC A  69     -12.319 171.092  47.051 
ATOM   1418  C5'  DC A  69     -11.408 171.650  48.017 
ATOM   1419  C4'  DC A  69     -10.649 170.540  48.716 
ATOM   1420  O4'  DC A  69     -11.351 170.040  49.889 
ATOM   1421  C3'  DC A  69     -10.387 169.287  47.881 
ATOM   1422  O3'  DC A  69      -9.102 168.773  48.214 
ATOM   1423  C2'  DC A  69     -11.444 168.285  48.343 
ATOM   1424  C1'  DC A  69     -11.369 168.622  49.830 
ATOM   1425  N1   DC A  69     -12.541 168.141  50.613 
ATOM   1426  C2   DC A  69     -12.318 167.719  51.921 
ATOM   1427  O2   DC A  69     -11.168 167.760  52.374 
ATOM   1428  N3   DC A  69     -13.374 167.275  52.652 
ATOM   1429  C4   DC A  69     -14.604 167.246  52.125 
ATOM   1430  N4   DC A  69     -15.600 166.806  52.878 
ATOM   1431  C5   DC A  69     -14.854 167.675  50.782 
ATOM   1432  C6   DC A  69     -13.787 168.114  50.067 
ATOM   1433  P    DT A  70      -8.176 168.185  47.048 
ATOM   1434  OP1  DT A  70      -7.446 169.292  46.390 
ATOM   1435  OP2  DT A  70      -8.984 167.322  46.159 
ATOM   1436  O5'  DT A  70      -7.150 167.285  47.884 
ATOM   1437  C5'  DT A  70      -6.821 167.670  49.232 
ATOM   1438  C4'  DT A  70      -6.826 166.452  50.134 
ATOM   1439  O4'  DT A  70      -8.144 166.180  50.692 
ATOM   1440  C3'  DT A  70      -6.426 165.133  49.474 
ATOM   1441  O3'  DT A  70      -5.680 164.360  50.405 
ATOM   1442  C2'  DT A  70      -7.750 164.419  49.201 
ATOM   1443  C1'  DT A  70      -8.431 164.802  50.512 
ATOM   1444  N1   DT A  70      -9.911 164.636  50.491 
ATOM   1445  C2   DT A  70     -10.513 164.242  51.662 
ATOM   1446  O2   DT A  70      -9.892 164.032  52.689 
ATOM   1447  N3   DT A  70     -11.886 164.098  51.603 
ATOM   1448  C4   DT A  70     -12.685 164.309  50.498 
ATOM   1449  O4   DT A  70     -13.905 164.148  50.567 
ATOM   1450  C5   DT A  70     -11.962 164.719  49.317 
ATOM   1451  C7   DT A  70     -12.756 164.970  48.069 
ATOM   1452  C6   DT A  70     -10.627 164.867  49.346 
ATOM   1453  P    DG A  71      -4.418 163.523  49.883 
ATOM   1454  OP1  DG A  71      -3.230 164.403  49.823 
ATOM   1455  OP2  DG A  71      -4.772 162.822  48.630 
ATOM   1456  O5'  DG A  71      -4.238 162.456  51.063 
ATOM   1457  C5'  DG A  71      -4.626 162.822  52.400 
ATOM   1458  C4'  DG A  71      -5.387 161.682  53.049 
ATOM   1459  O4'  DG A  71      -6.816 161.741  52.777 
ATOM   1460  C3'  DG A  71      -4.985 160.276  52.603 
ATOM   1461  O3'  DG A  71      -5.055 159.400  53.722 
ATOM   1462  C2'  DG A  71      -6.061 159.866  51.598 
ATOM   1463  C1'  DG A  71      -7.245 160.455  52.357 
ATOM   1464  N9   DG A  71      -8.467 160.626  51.522 
ATOM   1465  C8   DG A  71      -8.571 160.953  50.187 
ATOM   1466  N7   DG A  71      -9.805 161.024  49.749 
ATOM   1467  C5   DG A  71     -10.572 160.722  50.873 
ATOM   1468  C6   DG A  71     -11.982 160.642  51.023 
ATOM   1469  O6   DG A  71     -12.857 160.825  50.180 
ATOM   1470  N1   DG A  71     -12.338 160.306  52.336 
ATOM   1471  C2   DG A  71     -11.451 160.077  53.369 
ATOM   1472  N2   DG A  71     -11.991 159.767  54.550 
ATOM   1473  N3   DG A  71     -10.128 160.152  53.227 
ATOM   1474  C4   DG A  71      -9.766 160.477  51.960 
ATOM   1475  P    DG A  72      -3.929 158.276  53.900 
ATOM   1476  OP1  DG A  72      -2.746 158.862  54.568 
ATOM   1477  OP2  DG A  72      -3.680 157.613  52.601 
ATOM   1478  O5'  DG A  72      -4.657 157.255  54.893 
ATOM   1479  C5'  DG A  72      -5.625 157.763  55.831 
ATOM   1480  C4'  DG A  72      -6.839 156.856  55.865 
ATOM   1481  O4'  DG A  72      -7.835 157.222  54.867 
ATOM   1482  C3'  DG A  72      -6.572 155.376  55.592 
ATOM   1483  O3'  DG A  72      -7.429 154.593  56.415 
ATOM   1484  C2'  DG A  72      -6.979 155.171  54.134 
ATOM   1485  C1'  DG A  72      -8.227 156.048  54.174 
ATOM   1486  N9   DG A  72      -8.723 156.449  52.828 
ATOM   1487  C8   DG A  72      -8.007 156.726  51.683 
ATOM   1488  N7   DG A  72      -8.750 157.052  50.655 
ATOM   1489  C5   DG A  72     -10.051 156.986  51.152 
ATOM   1490  C6   DG A  72     -11.290 157.232  50.506 
ATOM   1491  O6   DG A  72     -11.498 157.567  49.343 
ATOM   1492  N1   DG A  72     -12.370 157.049  51.381 
ATOM   1493  C2   DG A  72     -12.265 156.676  52.707 
ATOM   1494  N2   DG A  72     -13.415 156.554  53.374 
ATOM   1495  N3   DG A  72     -11.102 156.445  53.313 
ATOM   1496  C4   DG A  72     -10.045 156.618  52.477 
ATOM   1497  P    DT A  73      -6.856 153.255  57.080 
ATOM   1498  OP1  DT A  73      -6.137 153.591  58.330 
ATOM   1499  OP2  DT A  73      -6.086 152.491  56.074 
ATOM   1500  O5'  DT A  73      -8.207 152.473  57.430 
ATOM   1501  C5'  DT A  73      -9.395 153.230  57.731 
ATOM   1502  C4'  DT A  73     -10.590 152.623  57.024 
ATOM   1503  O4'  DT A  73     -10.771 153.156  55.682 
ATOM   1504  C3'  DT A  73     -10.542 151.109  56.817 
ATOM   1505  O3'  DT A  73     -11.853 150.581  56.974 
ATOM   1506  C2'  DT A  73     -10.118 150.932  55.359 
ATOM   1507  C1'  DT A  73     -10.962 152.068  54.790 
ATOM   1508  N1   DT A  73     -10.540 152.505  53.430 
ATOM   1509  C2   DT A  73     -11.529 152.918  52.571 
ATOM   1510  O2   DT A  73     -12.709 152.939  52.878 
ATOM   1511  N3   DT A  73     -11.101 153.315  51.319 
ATOM   1512  C4   DT A  73      -9.797 153.332  50.867 
ATOM   1513  O4   DT A  73      -9.535 153.708  49.723 
ATOM   1514  C5   DT A  73      -8.831 152.880  51.841 
ATOM   1515  C7   DT A  73      -7.387 152.866  51.430 
ATOM   1516  C6   DT A  73      -9.220 152.488  53.065 
ATOM   1517  P    DC A  74     -12.041 149.182  57.728 
ATOM   1518  OP1  DC A  74     -12.072 149.407  59.190 
ATOM   1519  OP2  DC A  74     -11.031 148.216  57.241 
ATOM   1520  O5'  DC A  74     -13.493 148.742  57.221 
ATOM   1521  C5'  DC A  74     -14.456 149.761  56.893 
ATOM   1522  C4'  DC A  74     -15.167 149.405  55.602 
ATOM   1523  O4'  DC A  74     -14.465 149.900  54.426 
ATOM   1524  C3'  DC A  74     -15.340 147.911  55.327 
ATOM   1525  O3'  DC A  74     -16.600 147.700  54.702 
ATOM   1526  C2'  DC A  74     -14.237 147.573  54.324 
ATOM   1527  C1'  DC A  74     -14.366 148.841  53.486 
ATOM   1528  N1   DC A  74     -13.186 149.105  52.614 
ATOM   1529  C2   DC A  74     -13.415 149.697  51.374 
ATOM   1530  O2   DC A  74     -14.575 149.975  51.052 
ATOM   1531  N3   DC A  74     -12.353 149.945  50.566 
ATOM   1532  C4   DC A  74     -11.111 149.628  50.953 
ATOM   1533  N4   DC A  74     -10.109 149.890  50.128 
ATOM   1534  C5   DC A  74     -10.855 149.018  52.224 
ATOM   1535  C6   DC A  74     -11.929 148.778  53.017 
ATOM   1536  P    DA A  75     -17.465 146.418  55.113 
ATOM   1537  OP1  DA A  75     -18.241 146.714  56.338 
ATOM   1538  OP2  DA A  75     -16.589 145.227  55.172 
ATOM   1539  O5'  DA A  75     -18.457 146.292  53.864 
ATOM   1540  C5'  DA A  75     -18.837 147.485  53.153 
ATOM   1541  C4'  DA A  75     -18.783 147.237  51.658 
ATOM   1542  O4'  DA A  75     -17.465 147.503  51.098 
ATOM   1543  C3'  DA A  75     -19.093 145.809  51.210 
ATOM   1544  O3'  DA A  75     -19.816 145.857  49.985 
ATOM   1545  C2'  DA A  75     -17.725 145.182  50.940 
ATOM   1546  C1'  DA A  75     -17.098 146.405  50.277 
ATOM   1547  N9   DA A  75     -15.611 146.354  50.211 
ATOM   1548  C8   DA A  75     -14.740 145.813  51.113 
ATOM   1549  N7   DA A  75     -13.494 145.925  50.770 
ATOM   1550  C5   DA A  75     -13.540 146.590  49.553 
ATOM   1551  C6   DA A  75     -12.536 147.013  48.666 
ATOM   1552  N6   DA A  75     -11.227 146.819  48.883 
ATOM   1553  N1   DA A  75     -12.927 147.645  47.545 
ATOM   1554  C2   DA A  75     -14.228 147.836  47.335 
ATOM   1555  N3   DA A  75     -15.251 147.487  48.086 
ATOM   1556  C4   DA A  75     -14.831 146.856  49.202 
ATOM   1557  P    DG A  76     -21.016 144.823  49.752 
ATOM   1558  OP1  DG A  76     -22.250 145.346  50.380 
ATOM   1559  OP2  DG A  76     -20.595 143.471  50.176 
ATOM   1560  O5'  DG A  76     -21.163 144.865  48.158 
ATOM   1561  C5'  DG A  76     -20.826 146.077  47.458 
ATOM   1562  C4'  DG A  76     -20.018 145.751  46.217 
ATOM   1563  O4'  DG A  76     -18.588 145.686  46.487 
ATOM   1564  C3'  DG A  76     -20.329 144.410  45.554 
ATOM   1565  O3'  DG A  76     -20.235 144.561  44.143 
ATOM   1566  C2'  DG A  76     -19.210 143.479  46.020 
ATOM   1567  C1'  DG A  76     -18.077 144.495  45.908 
ATOM   1568  N9   DG A  76     -16.848 144.108  46.656 
ATOM   1569  C8   DG A  76     -16.733 143.423  47.846 
ATOM   1570  N7   DG A  76     -15.495 143.240  48.239 
ATOM   1571  C5   DG A  76     -14.738 143.846  47.237 
ATOM   1572  C6   DG A  76     -13.330 143.973  47.106 
ATOM   1573  O6   DG A  76     -12.448 143.569  47.859 
ATOM   1574  N1   DG A  76     -12.985 144.662  45.935 
ATOM   1575  C2   DG A  76     -13.882 145.163  45.012 
ATOM   1576  N2   DG A  76     -13.351 145.791  43.961 
ATOM   1577  N3   DG A  76     -15.202 145.045  45.136 
ATOM   1578  C4   DG A  76     -15.553 144.378  46.267 
ATOM   1579  P    DT A  77     -21.299 143.814  43.210 
ATOM   1580  OP1  DT A  77     -22.529 144.631  43.109 
ATOM   1581  OP2  DT A  77     -21.480 142.423  43.680 
ATOM   1582  O5'  DT A  77     -20.538 143.810  41.802 
ATOM   1583  C5'  DT A  77     -19.622 144.880  41.502 
ATOM   1584  C4'  DT A  77     -18.360 144.321  40.876 
ATOM   1585  O4'  DT A  77     -17.364 143.948  41.871 
ATOM   1586  C3'  DT A  77     -18.537 143.053  40.040 
ATOM   1587  O3'  DT A  77     -17.656 143.111  38.925 
ATOM   1588  C2'  DT A  77     -18.084 141.918  40.958 
ATOM   1589  C1'  DT A  77     -16.889 142.646  41.564 
ATOM   1590  N1   DT A  77     -16.387 142.029  42.823 
ATOM   1591  C2   DT A  77     -15.033 142.081  43.049 
ATOM   1592  O2   DT A  77     -14.251 142.603  42.274 
ATOM   1593  N3   DT A  77     -14.604 141.497  44.226 
ATOM   1594  C4   DT A  77     -15.399 140.881  45.171 
ATOM   1595  O4   DT A  77     -14.900 140.394  46.187 
ATOM   1596  C5   DT A  77     -16.805 140.876  44.845 
ATOM   1597  C7   DT A  77     -17.741 140.225  45.821 
ATOM   1598  C6   DT A  77     -17.249 141.436  43.708 
ATOM   1599  P    DG A  78     -18.167 142.579  37.504 
ATOM   1600  OP1  DG A  78     -18.931 143.646  36.820 
ATOM   1601  OP2  DG A  78     -18.869 141.289  37.680 
ATOM   1602  O5'  DG A  78     -16.782 142.336  36.740 
ATOM   1603  C5'  DG A  78     -15.646 143.156  37.076 
ATOM   1604  C4'  DG A  78     -14.402 142.297  37.191 
ATOM   1605  O4'  DG A  78     -14.221 141.758  38.532 
ATOM   1606  C3'  DG A  78     -14.360 141.063  36.289 
ATOM   1607  O3'  DG A  78     -13.025 140.867  35.840 
ATOM   1608  C2'  DG A  78     -14.740 139.901  37.206 
ATOM   1609  C1'  DG A  78     -13.948 140.370  38.424 
ATOM   1610  N9   DG A  78     -14.364 139.716  39.696 
ATOM   1611  C8   DG A  78     -15.617 139.305  40.097 
ATOM   1612  N7   DG A  78     -15.644 138.759  41.288 
ATOM   1613  C5   DG A  78     -14.315 138.811  41.706 
ATOM   1614  C6   DG A  78     -13.720 138.369  42.916 
ATOM   1615  O6   DG A  78     -14.252 137.832  43.884 
ATOM   1616  N1   DG A  78     -12.340 138.614  42.928 
ATOM   1617  C2   DG A  78     -11.628 139.209  41.905 
ATOM   1618  N2   DG A  78     -10.317 139.355  42.110 
ATOM   1619  N3   DG A  78     -12.188 139.624  40.770 
ATOM   1620  C4   DG A  78     -13.525 139.393  40.742 
ATOM   1621  P    DA A  79     -12.775 140.396  34.330 
ATOM   1622  OP1  DA A  79     -12.791 141.574  33.434 
ATOM   1623  OP2  DA A  79     -13.717 139.307  33.989 
ATOM   1624  O5'  DA A  79     -11.289 139.810  34.424 
ATOM   1625  C5'  DA A  79     -10.379 140.369  35.390 
ATOM   1626  C4'  DA A  79      -9.619 139.258  36.088 
ATOM   1627  O4'  DA A  79     -10.321 138.758  37.261 
ATOM   1628  C3'  DA A  79      -9.357 138.005  35.254 
ATOM   1629  O3'  DA A  79      -8.073 137.491  35.586 
ATOM   1630  C2'  DA A  79     -10.415 137.003  35.716 
ATOM   1631  C1'  DA A  79     -10.340 137.340  37.202 
ATOM   1632  N9   DA A  79     -11.511 136.859  37.986 
ATOM   1633  C8   DA A  79     -12.816 136.769  37.592 
ATOM   1634  N7   DA A  79     -13.610 136.306  38.508 
ATOM   1635  C5   DA A  79     -12.772 136.072  39.589 
ATOM   1636  C6   DA A  79     -13.009 135.575  40.882 
ATOM   1637  N6   DA A  79     -14.221 135.208  41.321 
ATOM   1638  N1   DA A  79     -11.952 135.468  41.708 
ATOM   1639  C2   DA A  79     -10.751 135.836  41.265 
ATOM   1640  N3   DA A  79     -10.409 136.310  40.087 
ATOM   1641  C4   DA A  79     -11.485 136.407  39.279 
ATOM   1642  P    DA A  80      -7.146 136.904  34.420 
ATOM   1643  OP1  DA A  80      -6.416 138.010  33.762 
ATOM   1644  OP2  DA A  80      -7.954 136.040  33.532 
ATOM   1645  O5'  DA A  80      -6.120 136.003  35.256 
ATOM   1646  C5'  DA A  80      -5.791 136.388  36.604 
ATOM   1647  C4'  DA A  80      -5.797 135.170  37.506 
ATOM   1648  O4'  DA A  80      -7.115 134.898  38.064 
ATOM   1649  C3'  DA A  80      -5.397 133.851  36.846 
ATOM   1650  O3'  DA A  80      -4.650 133.078  37.777 
ATOM   1651  C2'  DA A  80      -6.721 133.137  36.574 
ATOM   1652  C1'  DA A  80      -7.401 133.520  37.885 
ATOM   1653  N9   DA A  80      -8.881 133.354  37.863 
ATOM   1654  C8   DA A  80      -9.740 133.541  36.819 
ATOM   1655  N7   DA A  80     -10.982 133.314  37.115 
ATOM   1656  C5   DA A  80     -10.947 132.949  38.453 
ATOM   1657  C6   DA A  80     -11.952 132.582  39.362 
ATOM   1658  N6   DA A  80     -13.252 132.518  39.043 
ATOM   1659  N1   DA A  80     -11.572 132.279  40.618 
ATOM   1660  C2   DA A  80     -10.279 132.345  40.931 
ATOM   1661  N3   DA A  80      -9.256 132.673  40.172 
ATOM   1662  C4   DA A  80      -9.664 132.970  38.920 
ATOM   1663  P    DG A  81      -3.388 132.241  37.256 
ATOM   1664  OP1  DG A  81      -2.200 133.122  37.195 
ATOM   1665  OP2  DG A  81      -3.742 131.540  36.002 
ATOM   1666  O5'  DG A  81      -3.208 131.175  38.435 
ATOM   1667  C5'  DG A  81      -3.597 131.540  39.773 
ATOM   1668  C4'  DG A  81      -4.357 130.400  40.421 
ATOM   1669  O4'  DG A  81      -5.786 130.459  40.149 
ATOM   1670  C3'  DG A  81      -3.955 128.994  39.975 
ATOM   1671  O3'  DG A  81      -4.025 128.118  41.094 
ATOM   1672  C2'  DG A  81      -5.031 128.584  38.970 
ATOM   1673  C1'  DG A  81      -6.216 129.173  39.729 
ATOM   1674  N9   DG A  81      -7.437 129.344  38.894 
ATOM   1675  C8   DG A  81      -7.542 129.671  37.559 
ATOM   1676  N7   DG A  81      -8.775 129.742  37.122 
ATOM   1677  C5   DG A  81      -9.542 129.440  38.246 
ATOM   1678  C6   DG A  81     -10.952 129.361  38.395 
ATOM   1679  O6   DG A  81     -11.827 129.543  37.553 
ATOM   1680  N1   DG A  81     -11.309 129.024  39.708 
ATOM   1681  C2   DG A  81     -10.421 128.795  40.741 
ATOM   1682  N2   DG A  81     -10.962 128.486  41.922 
ATOM   1683  N3   DG A  81      -9.099 128.871  40.600 
ATOM   1684  C4   DG A  81      -8.736 129.196  39.332 
ATOM   1685  P    DA A  82      -2.900 126.995  41.273 
ATOM   1686  OP1  DA A  82      -1.716 127.581  41.941 
ATOM   1687  OP2  DA A  82      -2.650 126.332  39.974 
ATOM   1688  O5'  DA A  82      -3.627 125.973  42.266 
ATOM   1689  C5'  DA A  82      -4.595 126.481  43.204 
ATOM   1690  C4'  DA A  82      -5.810 125.574  43.238 
ATOM   1691  O4'  DA A  82      -6.805 125.941  42.240 
ATOM   1692  C3'  DA A  82      -5.542 124.094  42.965 
ATOM   1693  O3'  DA A  82      -6.399 123.311  43.788 
ATOM   1694  C2'  DA A  82      -5.950 123.889  41.506 
ATOM   1695  C1'  DA A  82      -7.198 124.766  41.547 
ATOM   1696  N9   DA A  82      -7.693 125.167  40.200 
ATOM   1697  C8   DA A  82      -6.968 125.439  39.076 
ATOM   1698  N7   DA A  82      -7.691 125.762  38.049 
ATOM   1699  C5   DA A  82      -8.994 125.702  38.527 
ATOM   1700  C6   DA A  82     -10.237 125.939  37.918 
ATOM   1701  N6   DA A  82     -10.376 126.302  36.635 
ATOM   1702  N1   DA A  82     -11.338 125.788  38.679 
ATOM   1703  C2   DA A  82     -11.193 125.427  39.953 
ATOM   1704  N3   DA A  82     -10.091 125.180  40.626 
ATOM   1705  C4   DA A  82      -9.005 125.337  39.842 
ATOM   1706  P    DA A  83      -5.827 121.973  44.453 
ATOM   1707  OP1  DA A  83      -5.108 122.309  45.703 
ATOM   1708  OP2  DA A  83      -5.056 121.209  43.447 
ATOM   1709  O5'  DA A  83      -7.177 121.191  44.802 
ATOM   1710  C5'  DA A  83      -8.365 121.948  45.104 
ATOM   1711  C4'  DA A  83      -9.561 121.341  44.397 
ATOM   1712  O4'  DA A  83      -9.741 121.874  43.054 
ATOM   1713  C3'  DA A  83      -9.512 119.828  44.189 
ATOM   1714  O3'  DA A  83     -10.824 119.299  44.346 
ATOM   1715  C2'  DA A  83      -9.089 119.650  42.731 
ATOM   1716  C1'  DA A  83      -9.932 120.786  42.163 
ATOM   1717  N9   DA A  83      -9.510 121.223  40.802 
ATOM   1718  C8   DA A  83      -8.250 121.270  40.279 
ATOM   1719  N7   DA A  83      -8.205 121.698  39.056 
ATOM   1720  C5   DA A  83      -9.532 121.955  38.743 
ATOM   1721  C6   DA A  83     -10.155 122.437  37.579 
ATOM   1722  N6   DA A  83      -9.488 122.760  36.462 
ATOM   1723  N1   DA A  83     -11.494 122.574  37.605 
ATOM   1724  C2   DA A  83     -12.152 122.252  38.718 
ATOM   1725  N3   DA A  83     -11.681 121.796  39.858 
ATOM   1726  C4   DA A  83     -10.339 121.667  39.806 
ATOM   1727  P    DT A  84     -11.012 117.900  45.101 
ATOM   1728  OP1  DT A  84     -11.042 118.125  46.563 
ATOM   1729  OP2  DT A  84     -10.002 116.934  44.614 
ATOM   1730  O5'  DT A  84     -12.464 117.460  44.593 
ATOM   1731  C5'  DT A  84     -13.427 118.479  44.265 
ATOM   1732  C4'  DT A  84     -14.137 118.123  42.975 
ATOM   1733  O4'  DT A  84     -13.435 118.618  41.798 
ATOM   1734  C3'  DT A  84     -14.310 116.630  42.700 
ATOM   1735  O3'  DT A  84     -15.571 116.419  42.075 
ATOM   1736  C2'  DT A  84     -13.207 116.291  41.696 
ATOM   1737  C1'  DT A  84     -13.336 117.559  40.858 
ATOM   1738  N1   DT A  84     -12.157 117.824  39.987 
ATOM   1739  C2   DT A  84     -12.399 118.407  38.767 
ATOM   1740  O2   DT A  84     -13.516 118.708  38.386 
ATOM   1741  N3   DT A  84     -11.281 118.636  37.987 
ATOM   1742  C4   DT A  84      -9.976 118.337  38.319 
ATOM   1743  O4   DT A  84      -9.057 118.589  37.536 
ATOM   1744  C5   DT A  84      -9.823 117.727  39.618 
ATOM   1745  C7   DT A  84      -8.434 117.368  40.058 
ATOM   1746  C6   DT A  84     -10.892 117.492  40.397 
ATOM   1747  P    DT A  85     -16.435 115.136  42.485 
ATOM   1748  OP1  DT A  85     -17.212 115.432  43.711 
ATOM   1749  OP2  DT A  85     -15.559 113.945  42.544 
ATOM   1750  O5'  DT A  85     -17.428 115.011  41.237 
ATOM   1751  C5'  DT A  85     -17.808 116.203  40.525 
ATOM   1752  C4'  DT A  85     -17.754 115.955  39.031 
ATOM   1753  O4'  DT A  85     -16.436 116.221  38.471 
ATOM   1754  C3'  DT A  85     -18.063 114.527  38.582 
ATOM   1755  O3'  DT A  85     -18.787 114.576  37.358 
ATOM   1756  C2'  DT A  85     -16.696 113.901  38.313 
ATOM   1757  C1'  DT A  85     -16.068 115.123  37.650 
ATOM   1758  N1   DT A  85     -14.582 115.073  37.584 
ATOM   1759  C2   DT A  85     -13.985 115.636  36.482 
ATOM   1760  O2   DT A  85     -14.616 116.162  35.582 
ATOM   1761  N3   DT A  85     -12.605 115.569  36.455 
ATOM   1762  C4   DT A  85     -11.794 115.000  37.416 
ATOM   1763  O4   DT A  85     -10.569 115.001  37.282 
ATOM   1764  C5   DT A  85     -12.513 114.435  38.534 
ATOM   1765  C7   DT A  85     -11.704 113.794  39.624 
ATOM   1766  C6   DT A  85     -13.853 114.485  38.586 
ATOM   1767  P    DT A  86     -19.987 113.542  37.124 
ATOM   1768  OP1  DT A  86     -21.221 114.064  37.752 
ATOM   1769  OP2  DT A  86     -19.565 112.189  37.549 
ATOM   1770  O5'  DT A  86     -20.133 113.583  35.531 
ATOM   1771  C5'  DT A  86     -19.796 114.795  34.831 
ATOM   1772  C4'  DT A  86     -18.988 114.469  33.590 
ATOM   1773  O4'  DT A  86     -17.559 114.404  33.859 
ATOM   1774  C3'  DT A  86     -19.299 113.128  32.927 
ATOM   1775  O3'  DT A  86     -19.205 113.279  31.515 
ATOM   1776  C2'  DT A  86     -18.180 112.197  33.392 
ATOM   1777  C1'  DT A  86     -17.047 113.213  33.281 
ATOM   1778  N1   DT A  86     -15.818 112.826  34.028 
ATOM   1779  C2   DT A  86     -14.612 113.187  33.479 
ATOM   1780  O2   DT A  86     -14.519 113.797  32.428 
ATOM   1781  N3   DT A  86     -13.496 112.810  34.199 
ATOM   1782  C4   DT A  86     -13.487 112.119  35.394 
ATOM   1783  O4   DT A  86     -12.422 111.837  35.947 
ATOM   1784  C5   DT A  86     -14.801 111.785  35.891 
ATOM   1785  C7   DT A  86     -14.881 111.032  37.187 
ATOM   1786  C6   DT A  86     -15.903 112.139  35.211 
ATOM   1787  P    DC A  87     -20.269 112.532  30.582 
ATOM   1788  OP1  DC A  87     -21.500 113.349  30.481 
ATOM   1789  OP2  DC A  87     -20.451 111.141  31.052 
ATOM   1790  O5'  DC A  87     -19.508 112.528  29.175 
ATOM   1791  C5'  DC A  87     -18.592 113.598  28.875 
ATOM   1792  C4'  DC A  87     -17.330 113.039  28.248 
ATOM   1793  O4'  DC A  87     -16.335 112.666  29.244 
ATOM   1794  C3'  DC A  87     -17.507 111.772  27.412 
ATOM   1795  O3'  DC A  87     -16.626 111.829  26.297 
ATOM   1796  C2'  DC A  87     -17.055 110.636  28.330 
ATOM   1797  C1'  DC A  87     -15.860 111.365  28.937 
ATOM   1798  N1   DC A  87     -15.357 110.747  30.196 
ATOM   1799  C2   DC A  87     -13.987 110.791  30.440 
ATOM   1800  O2   DC A  87     -13.251 111.338  29.610 
ATOM   1801  N3   DC A  87     -13.510 110.233  31.581 
ATOM   1802  C4   DC A  87     -14.340 109.651  32.456 
ATOM   1803  N4   DC A  87     -13.825 109.121  33.555 
ATOM   1804  C5   DC A  87     -15.752 109.594  32.224 
ATOM   1805  C6   DC A  87     -16.210 110.157  31.077 
ATOM   1806  P    DC A  88     -17.138 111.297  24.876 
ATOM   1807  OP1  DC A  88     -17.902 112.365  24.192 
ATOM   1808  OP2  DC A  88     -17.840 110.007  25.053 
ATOM   1809  O5'  DC A  88     -15.752 111.054  24.113 
ATOM   1810  C5'  DC A  88     -14.616 111.874  24.448 
ATOM   1811  C4'  DC A  88     -13.373 111.015  24.563 
ATOM   1812  O4'  DC A  88     -13.191 110.477  25.904 
ATOM   1813  C3'  DC A  88     -13.330 109.782  23.662 
ATOM   1814  O3'  DC A  88     -11.995 109.585  23.213 
ATOM   1815  C2'  DC A  88     -13.711 108.619  24.579 
ATOM   1816  C1'  DC A  88     -12.919 109.088  25.796 
ATOM   1817  N1   DC A  88     -13.334 108.435  27.068 
ATOM   1818  C2   DC A  88     -12.349 108.181  28.020 
ATOM   1819  O2   DC A  88     -11.182 108.507  27.771 
ATOM   1820  N3   DC A  88     -12.706 107.585  29.186 
ATOM   1821  C4   DC A  88     -13.982 107.248  29.417 
ATOM   1822  N4   DC A  88     -14.279 106.669  30.571 
ATOM   1823  C5   DC A  88     -15.010 107.499  28.452 
ATOM   1824  C6   DC A  88     -14.632 108.095  27.292 
ATOM   1825  P    DA A  89     -11.746 109.114  21.703 
ATOM   1826  OP1  DA A  89     -11.762 110.292  20.807 
ATOM   1827  OP2  DA A  89     -12.688 108.025  21.362 
ATOM   1828  O5'  DA A  89     -10.260 108.529  21.797 
ATOM   1829  C5'  DA A  89      -9.349 109.087  22.762 
ATOM   1830  C4'  DA A  89      -8.590 107.976  23.461 
ATOM   1831  O4'  DA A  89      -9.292 107.477  24.634 
ATOM   1832  C3'  DA A  89      -8.327 106.723  22.626 
ATOM   1833  O3'  DA A  89      -7.043 106.209  22.959 
ATOM   1834  C2'  DA A  89      -9.385 105.722  23.089 
ATOM   1835  C1'  DA A  89      -9.310 106.058  24.575 
ATOM   1836  N9   DA A  89     -10.482 105.577  25.358 
ATOM   1837  C8   DA A  89     -11.786 105.487  24.965 
ATOM   1838  N7   DA A  89     -12.580 105.025  25.880 
ATOM   1839  C5   DA A  89     -11.742 104.790  26.962 
ATOM   1840  C6   DA A  89     -11.980 104.293  28.254 
ATOM   1841  N6   DA A  89     -13.191 103.926  28.694 
ATOM   1842  N1   DA A  89     -10.922 104.187  29.080 
ATOM   1843  C2   DA A  89      -9.721 104.554  28.637 
ATOM   1844  N3   DA A  89      -9.380 105.029  27.460 
ATOM   1845  C4   DA A  89     -10.455 105.125  26.651 
ATOM   1846  P    DG A  90      -6.116 105.622  21.793 
ATOM   1847  OP1  DG A  90      -5.387 106.728  21.135 
ATOM   1848  OP2  DG A  90      -6.925 104.758  20.905 
ATOM   1849  O5'  DG A  90      -5.091 104.722  22.629 
ATOM   1850  C5'  DG A  90      -4.762 105.106  23.977 
ATOM   1851  C4'  DG A  90      -4.767 103.889  24.879 
ATOM   1852  O4'  DG A  90      -6.085 103.617  25.437 
ATOM   1853  C3'  DG A  90      -4.367 102.569  24.219 
ATOM   1854  O3'  DG A  90      -3.621 101.796  25.150 
ATOM   1855  C2'  DG A  90      -5.691 101.856  23.946 
ATOM   1856  C1'  DG A  90      -6.371 102.238  25.257 
ATOM   1857  N9   DG A  90      -7.852 102.072  25.236 
ATOM   1858  C8   DG A  90      -8.734 102.256  24.194 
ATOM   1859  N7   DG A  90      -9.986 102.023  24.507 
ATOM   1860  C5   DG A  90      -9.928 101.659  25.851 
ATOM   1861  C6   DG A  90     -10.970 101.292  26.743 
ATOM   1862  O6   DG A  90     -12.176 101.211  26.527 
ATOM   1863  N1   DG A  90     -10.470 100.998  28.019 
ATOM   1864  C2   DG A  90      -9.139 101.053  28.385 
ATOM   1865  N2   DG A  90      -8.867 100.736  29.653 
ATOM   1866  N3   DG A  90      -8.163 101.398  27.548 
ATOM   1867  C4   DG A  90      -8.631 101.686  26.305 
ATOM   1868  P    DA A  91      -2.359 100.960  24.628 
ATOM   1869  OP1  DA A  91      -1.171 101.840  24.568 
ATOM   1870  OP2  DA A  91      -2.713 100.259  23.375 
ATOM   1871  O5'  DA A  91      -2.179  99.893  25.808 
ATOM   1872  C5'  DA A  91      -2.567 100.258  27.145 
ATOM   1873  C4'  DA A  91      -3.327  99.118  27.794 
ATOM   1874  O4'  DA A  91      -4.757  99.177  27.522 
ATOM   1875  C3'  DA A  91      -2.926  97.712  27.348 
ATOM   1876  O3'  DA A  91      -2.996  96.836  28.467 
ATOM   1877  C2'  DA A  91      -4.001  97.303  26.343 
ATOM   1878  C1'  DA A  91      -5.186  97.892  27.102 
ATOM   1879  N9   DA A  91      -6.408  98.062  26.267 
ATOM   1880  C8   DA A  91      -6.492  98.388  24.943 
ATOM   1881  N7   DA A  91      -7.708  98.461  24.497 
ATOM   1882  C5   DA A  91      -8.489  98.163  25.604 
ATOM   1883  C6   DA A  91      -9.879  98.076  25.787 
ATOM   1884  N6   DA A  91     -10.769  98.291  24.809 
ATOM   1885  N1   DA A  91     -10.322  97.757  27.017 
ATOM   1886  C2   DA A  91      -9.433  97.543  27.986 
ATOM   1887  N3   DA A  91      -8.120  97.596  27.934 
ATOM   1888  C4   DA A  91      -7.702  97.917  26.693 
ATOM   1889  P    DA A  92      -1.870  95.713  28.645 
ATOM   1890  OP1  DA A  92      -0.687  96.299  29.313 
ATOM   1891  OP2  DA A  92      -1.621  95.050  27.347 
ATOM   1892  O5'  DA A  92      -2.598  94.691  29.638 
ATOM   1893  C5'  DA A  92      -3.565  95.199  30.576 
ATOM   1894  C4'  DA A  92      -4.780  94.292  30.610 
ATOM   1895  O4'  DA A  92      -5.776  94.659  29.612 
ATOM   1896  C3'  DA A  92      -4.513  92.812  30.337 
ATOM   1897  O3'  DA A  92      -5.370  92.030  31.160 
ATOM   1898  C2'  DA A  92      -4.920  92.607  28.879 
ATOM   1899  C1'  DA A  92      -6.168  93.484  28.919 
ATOM   1900  N9   DA A  92      -6.663  93.885  27.573 
ATOM   1901  C8   DA A  92      -5.938  94.157  26.449 
ATOM   1902  N7   DA A  92      -6.662  94.481  25.422 
ATOM   1903  C5   DA A  92      -7.964  94.420  25.899 
ATOM   1904  C6   DA A  92      -9.208  94.657  25.291 
ATOM   1905  N6   DA A  92      -9.346  95.020  24.008 
ATOM   1906  N1   DA A  92     -10.308  94.506  26.051 
ATOM   1907  C2   DA A  92     -10.164  94.145  27.325 
ATOM   1908  N3   DA A  92      -9.061  93.898  27.998 
ATOM   1909  C4   DA A  92      -7.976  94.056  27.215 
ATOM   1910  P    DG A  93      -4.797  90.691  31.826 
ATOM   1911  OP1  DG A  93      -4.078  91.027  33.076 
ATOM   1912  OP2  DG A  93      -4.026  89.927  30.819 
ATOM   1913  O5'  DG A  93      -6.148  89.909  32.175 
ATOM   1914  C5'  DG A  93      -7.335  90.667  32.476 
ATOM   1915  C4'  DG A  93      -8.531  90.059  31.769 
ATOM   1916  O4'  DG A  93      -8.712  90.592  30.427 
ATOM   1917  C3'  DG A  93      -8.483  88.546  31.562 
ATOM   1918  O3'  DG A  93      -9.794  88.017  31.719 
ATOM   1919  C2'  DG A  93      -8.059  88.368  30.104 
ATOM   1920  C1'  DG A  93      -8.903  89.504  29.535 
ATOM   1921  N9   DG A  93      -8.481  89.941  28.175 
ATOM   1922  C8   DG A  93      -7.217  89.994  27.631 
ATOM   1923  N7   DG A  93      -7.185  90.430  26.394 
ATOM   1924  C5   DG A  93      -8.524  90.682  26.098 
ATOM   1925  C6   DG A  93      -9.120  91.170  24.907 
ATOM   1926  O6   DG A  93      -8.581  91.486  23.850 
ATOM   1927  N1   DG A  93     -10.512  91.277  25.037 
ATOM   1928  C2   DG A  93     -11.232  90.954  26.171 
ATOM   1929  N2   DG A  93     -12.555  91.127  26.094 
ATOM   1930  N3   DG A  93     -10.673  90.497  27.288 
ATOM   1931  C4   DG A  93      -9.323  90.387  27.179 
ATOM   1932  P    DA A  94      -9.982  86.618  32.473 
ATOM   1933  OP1  DA A  94     -10.012  86.844  33.936 
ATOM   1934  OP2  DA A  94      -8.972  85.652  31.986 
ATOM   1935  O5'  DA A  94     -11.434  86.178  31.966 
ATOM   1936  C5'  DA A  94     -12.397  87.197  31.638 
ATOM   1937  C4'  DA A  94     -13.108  86.842  30.347 
ATOM   1938  O4'  DA A  94     -12.406  87.336  29.171 
ATOM   1939  C3'  DA A  94     -13.281  85.348  30.072 
ATOM   1940  O3'  DA A  94     -14.541  85.137  29.447 
ATOM   1941  C2'  DA A  94     -12.178  85.009  29.069 
ATOM   1942  C1'  DA A  94     -12.307  86.277  28.231 
ATOM   1943  N9   DA A  94     -11.127  86.542  27.359 
ATOM   1944  C8   DA A  94      -9.811  86.278  27.611 
ATOM   1945  N7   DA A  94      -9.014  86.625  26.649 
ATOM   1946  C5   DA A  94      -9.861  87.160  25.688 
ATOM   1947  C6   DA A  94      -9.625  87.713  24.419 
ATOM   1948  N6   DA A  94      -8.405  87.823  23.874 
ATOM   1949  N1   DA A  94     -10.694  88.149  23.725 
ATOM   1950  C2   DA A  94     -11.903  88.038  24.272 
ATOM   1951  N3   DA A  94     -12.244  87.543  25.441 
ATOM   1952  C4   DA A  94     -11.158  87.113  26.114 
ATOM   1953  P    DG A  95     -15.406  83.854  29.858 
ATOM   1954  OP1  DG A  95     -16.182  84.150  31.083 
ATOM   1955  OP2  DG A  95     -14.529  82.664  29.917 
ATOM   1956  O5'  DG A  95     -16.398  83.729  28.609 
ATOM   1957  C5'  DG A  95     -16.778  84.922  27.898 
ATOM   1958  C4'  DG A  95     -16.724  84.673  26.404 
ATOM   1959  O4'  DG A  95     -15.406  84.939  25.843 
ATOM   1960  C3'  DG A  95     -17.034  83.245  25.955 
ATOM   1961  O3'  DG A  95     -17.757  83.294  24.730 
ATOM   1962  C2'  DG A  95     -15.666  82.619  25.686 
ATOM   1963  C1'  DG A  95     -15.039  83.841  25.022 
ATOM   1964  N9   DG A  95     -13.552  83.791  24.957 
ATOM   1965  C8   DG A  95     -12.658  83.249  25.854 
ATOM   1966  N7   DG A  95     -11.403  83.370  25.497 
ATOM   1967  C5   DG A  95     -11.469  84.038  24.275 
ATOM   1968  C6   DG A  95     -10.430  84.452  23.402 
ATOM   1969  O6   DG A  95      -9.216  84.312  23.529 
ATOM   1970  N1   DG A  95     -10.941  85.098  22.267 
ATOM   1971  C2   DG A  95     -12.280  85.316  22.011 
ATOM   1972  N2   DG A  95     -12.563  85.952  20.873 
ATOM   1973  N3   DG A  95     -13.255  84.928  22.832 
ATOM   1974  C4   DG A  95     -12.776  84.299  23.936 
ATOM   1975  P    DG A  96     -18.957  82.260  24.497 
ATOM   1976  OP1  DG A  96     -20.191  82.783  25.125 
ATOM   1977  OP2  DG A  96     -18.536  80.907  24.921 
ATOM   1978  O5'  DG A  96     -19.103  82.302  22.903 
ATOM   1979  C5'  DG A  96     -18.767  83.513  22.204 
ATOM   1980  C4'  DG A  96     -17.959  83.188  20.962 
ATOM   1981  O4'  DG A  96     -16.529  83.123  21.232 
ATOM   1982  C3'  DG A  96     -18.270  81.846  20.299 
ATOM   1983  O3'  DG A  96     -18.176  81.997  18.888 
ATOM   1984  C2'  DG A  96     -17.151  80.915  20.765 
ATOM   1985  C1'  DG A  96     -16.018  81.932  20.653 
ATOM   1986  N9   DG A  96     -14.789  81.544  21.401 
ATOM   1987  C8   DG A  96     -14.674  80.859  22.591 
ATOM   1988  N7   DG A  96     -13.436  80.677  22.984 
ATOM   1989  C5   DG A  96     -12.679  81.283  21.983 
ATOM   1990  C6   DG A  96     -11.271  81.409  21.851 
ATOM   1991  O6   DG A  96     -10.389  81.005  22.605 
ATOM   1992  N1   DG A  96     -10.926  82.098  20.680 
ATOM   1993  C2   DG A  96     -11.823  82.599  19.758 
ATOM   1994  N2   DG A  96     -11.292  83.227  18.706 
ATOM   1995  N3   DG A  96     -13.143  82.481  19.882 
ATOM   1996  C4   DG A  96     -13.494  81.815  21.012 
ATOM   1997  P    DT A  97     -19.240  81.250  17.955 
ATOM   1998  OP1  DT A  97     -20.470  82.067  17.854 
ATOM   1999  OP2  DT A  97     -19.421  79.859  18.425 
ATOM   2000  O5'  DT A  97     -18.479  81.247  16.548 
ATOM   2001  C5'  DT A  97     -17.563  82.316  16.247 
ATOM   2002  C4'  DT A  97     -16.301  81.757  15.621 
ATOM   2003  O4'  DT A  97     -15.305  81.385  16.616 
ATOM   2004  C3'  DT A  97     -16.478  80.490  14.785 
ATOM   2005  O3'  DT A  97     -15.597  80.547  13.670 
ATOM   2006  C2'  DT A  97     -16.025  79.354  15.703 
ATOM   2007  C1'  DT A  97     -14.830  80.083  16.309 
ATOM   2008  N1   DT A  97     -14.328  79.465  17.568 
ATOM   2009  C2   DT A  97     -12.974  79.517  17.795 
ATOM   2010  O2   DT A  97     -12.191  80.040  17.019 
ATOM   2011  N3   DT A  97     -12.545  78.934  18.971 
ATOM   2012  C4   DT A  97     -13.340  78.318  19.916 
ATOM   2013  O4   DT A  97     -12.841  77.830  20.932 
ATOM   2014  C5   DT A  97     -14.746  78.312  19.590 
ATOM   2015  C7   DT A  97     -15.682  77.661  20.566 
ATOM   2016  C6   DT A  97     -15.190  78.872  18.453 
ATOM   2017  P    DT A  98     -16.108  80.015  12.249 
ATOM   2018  OP1  DT A  98     -16.872  81.083  11.565 
ATOM   2019  OP2  DT A  98     -16.810  78.725  12.425 
ATOM   2020  O5'  DT A  98     -14.723  79.772  11.485 
ATOM   2021  C5'  DT A  98     -13.587  80.592  11.821 
ATOM   2022  C4'  DT A  98     -12.343  79.734  11.936 
ATOM   2023  O4'  DT A  98     -12.162  79.195  13.277 
ATOM   2024  C3'  DT A  98     -12.301  78.500  11.035 
ATOM   2025  O3'  DT A  98     -10.966  78.303  10.586 
ATOM   2026  C2'  DT A  98     -12.681  77.337  11.952 
ATOM   2027  C1'  DT A  98     -11.889  77.806  13.169 
ATOM   2028  N1   DT A  98     -12.305  77.153  14.441 
ATOM   2029  C2   DT A  98     -11.321  76.910  15.369 
ATOM   2030  O2   DT A  98     -10.151  77.204  15.189 
ATOM   2031  N3   DT A  98     -11.742  76.302  16.535 
ATOM   2032  C4   DT A  98     -13.034  75.927  16.843 
ATOM   2033  O4   DT A  98     -13.291  75.389  17.922 
ATOM   2034  C5   DT A  98     -13.995  76.223  15.807 
ATOM   2035  C7   DT A  98     -15.427  75.847  16.060 
ATOM   2036  C6   DT A  98     -13.614  76.813  14.663 
ATOM   2037  P    DC A  99     -10.716  77.832   9.075 
ATOM   2038  OP1  DC A  99     -10.732  79.010   8.180 
ATOM   2039  OP2  DC A  99     -11.658  76.744   8.734 
ATOM   2040  O5'  DC A  99      -9.230  77.247   9.169 
ATOM   2041  C5'  DC A  99      -8.320  77.805  10.135 
ATOM   2042  C4'  DC A  99      -7.560  76.695  10.833 
ATOM   2043  O4'  DC A  99      -8.262  76.195  12.007 
ATOM   2044  C3'  DC A  99      -7.298  75.441   9.999 
ATOM   2045  O3'  DC A  99      -6.014  74.928  10.331 
ATOM   2046  C2'  DC A  99      -8.356  74.440  10.461 
ATOM   2047  C1'  DC A  99      -8.281  74.777  11.947 
ATOM   2048  N1   DC A  99      -9.452  74.296  12.731 
ATOM   2049  C2   DC A  99      -9.229  73.873  14.039 
ATOM   2050  O2   DC A  99      -8.079  73.915  14.492 
ATOM   2051  N3   DC A  99     -10.285  73.430  14.770 
ATOM   2052  C4   DC A  99     -11.515  73.400  14.243 
ATOM   2053  N4   DC A  99     -12.511  72.960  14.996 
ATOM   2054  C5   DC A  99     -11.765  73.830  12.899 
ATOM   2055  C6   DC A  99     -10.698  74.269  12.185 
ATOM   2056  P    DC A 100      -5.087  74.340   9.165 
ATOM   2057  OP1  DC A 100      -4.357  75.446   8.507 
ATOM   2058  OP2  DC A 100      -5.895  73.477   8.277 
ATOM   2059  O5'  DC A 100      -4.061  73.440  10.001 
ATOM   2060  C5'  DC A 100      -3.732  73.824  11.349 
ATOM   2061  C4'  DC A 100      -3.738  72.607  12.252 
ATOM   2062  O4'  DC A 100      -5.055  72.335  12.809 
ATOM   2063  C3'  DC A 100      -3.338  71.288  11.591 
ATOM   2064  O3'  DC A 100      -2.591  70.514  12.522 
ATOM   2065  C2'  DC A 100      -4.662  70.574  11.319 
ATOM   2066  C1'  DC A 100      -5.342  70.956  12.630 
ATOM   2067  N1   DC A 100      -6.822  70.790  12.608 
ATOM   2068  C2   DC A 100      -7.448  70.392  13.787 
ATOM   2069  O2   DC A 100      -6.756  70.195  14.793 
ATOM   2070  N3   DC A 100      -8.797  70.234  13.788 
ATOM   2071  C4   DC A 100      -9.511  70.457  12.677 
ATOM   2072  N4   DC A 100     -10.823  70.290  12.729 
ATOM   2073  C5   DC A 100      -8.886  70.867  11.454 
ATOM   2074  C6   DC A 100      -7.537  71.019  11.474 
ATOM   2075  P    DT A 101      -1.329  69.678  12.001 
ATOM   2076  OP1  DT A 101      -0.141  70.558  11.940 
ATOM   2077  OP2  DT A 101      -1.683  68.977  10.747 
ATOM   2078  O5'  DT A 101      -1.149  68.611  13.180 
ATOM   2079  C5'  DT A 101      -1.538  68.976  14.518 
ATOM   2080  C4'  DT A 101      -2.298  67.836  15.167 
ATOM   2081  O4'  DT A 101      -3.727  67.896  14.894 
ATOM   2082  C3'  DT A 101      -1.896  66.431  14.720 
ATOM   2083  O3'  DT A 101      -1.966  65.555  15.839 
ATOM   2084  C2'  DT A 101      -2.972  66.021  13.715 
ATOM   2085  C1'  DT A 101      -4.157  66.610  14.474 
ATOM   2086  N1   DT A 101      -5.378  66.780  13.639 
ATOM   2087  C2   DT A 101      -6.590  66.590  14.257 
ATOM   2088  O2   DT A 101      -6.695  66.295  15.435 
ATOM   2089  N3   DT A 101      -7.701  66.756  13.451 
ATOM   2090  C4   DT A 101      -7.697  67.088  12.112 
ATOM   2091  O4   DT A 101      -8.757  67.209  11.494 
ATOM   2092  C5   DT A 101      -6.379  67.267  11.552 
ATOM   2093  C7   DT A 101      -6.285  67.630  10.099 
ATOM   2094  C6   DT A 101      -5.282  67.112  12.312 
ATOM   2095  P    DC A 102      -0.841  64.431  16.018 
ATOM   2096  OP1  DC A 102       0.343  65.017  16.686 
ATOM   2097  OP2  DC A 102      -0.591  63.768  14.719 
ATOM   2098  O5'  DC A 102      -1.568  63.410  17.011 
ATOM   2099  C5'  DC A 102      -2.536  63.917  17.949 
ATOM   2100  C4'  DC A 102      -3.751  63.010  17.983 
ATOM   2101  O4'  DC A 102      -4.746  63.377  16.985 
ATOM   2102  C3'  DC A 102      -3.483  61.530  17.710 
ATOM   2103  O3'  DC A 102      -4.340  60.748  18.533 
ATOM   2104  C2'  DC A 102      -3.891  61.326  16.251 
ATOM   2105  C1'  DC A 102      -5.139  62.202  16.292 
ATOM   2106  N1   DC A 102      -5.634  62.603  14.945 
ATOM   2107  C2   DC A 102      -7.010  62.727  14.770 
ATOM   2108  O2   DC A 102      -7.756  62.502  15.730 
ATOM   2109  N3   DC A 102      -7.482  63.091  13.550 
ATOM   2110  C4   DC A 102      -6.639  63.326  12.535 
ATOM   2111  N4   DC A 102      -7.149  63.679  11.364 
ATOM   2112  C5   DC A 102      -5.221  63.204  12.695 
ATOM   2113  C6   DC A 102      -4.770  62.839  13.922 
ATOM   2114  P    DC A 103      -3.768  59.410  19.198 
ATOM   2115  OP1  DC A 103      -3.049  59.745  20.448 
ATOM   2116  OP2  DC A 103      -2.997  58.646  18.192 
ATOM   2117  O5'  DC A 103      -5.118  58.628  19.547 
ATOM   2118  C5'  DC A 103      -6.306  59.385  19.849 
ATOM   2119  C4'  DC A 103      -7.502  58.778  19.142 
ATOM   2120  O4'  DC A 103      -7.682  59.310  17.799 
ATOM   2121  C3'  DC A 103      -7.453  57.264  18.934 
ATOM   2122  O3'  DC A 103      -8.764  56.736  19.091 
ATOM   2123  C2'  DC A 103      -7.030  57.086  17.476 
ATOM   2124  C1'  DC A 103      -7.873  58.222  16.908 
ATOM   2125  N1   DC A 103      -7.451  58.659  15.547 
ATOM   2126  C2   DC A 103      -8.442  59.081  14.665 
ATOM   2127  O2   DC A 103      -9.619  59.076  15.043 
ATOM   2128  N3   DC A 103      -8.078  59.483  13.419 
ATOM   2129  C4   DC A 103      -6.792  59.473  13.048 
ATOM   2130  N4   DC A 103      -6.488  59.874  11.824 
ATOM   2131  C5   DC A 103      -5.757  59.042  13.941 
ATOM   2132  C6   DC A 103      -6.142  58.644  15.180 
ATOM   2133  P    DC A 104      -8.953  55.336  19.846 
ATOM   2134  OP1  DC A 104      -8.983  55.562  21.308 
ATOM   2135  OP2  DC A 104      -7.942  54.371  19.359 
ATOM   2136  O5'  DC A 104     -10.405  54.897  19.338 
ATOM   2137  C5'  DC A 104     -11.368  55.915  19.010 
ATOM   2138  C4'  DC A 104     -12.078  55.560  17.720 
ATOM   2139  O4'  DC A 104     -11.376  56.054  16.543 
ATOM   2140  C3'  DC A 104     -12.251  54.066  17.445 
ATOM   2141  O3'  DC A 104     -13.512  53.855  16.820 
ATOM   2142  C2'  DC A 104     -11.148  53.727  16.441 
ATOM   2143  C1'  DC A 104     -11.277  54.996  15.603 
ATOM   2144  N1   DC A 104     -10.098  55.260  14.732 
ATOM   2145  C2   DC A 104     -10.326  55.851  13.492 
ATOM   2146  O2   DC A 104     -11.486  56.130  13.169 
ATOM   2147  N3   DC A 104      -9.264  56.099  12.683 
ATOM   2148  C4   DC A 104      -8.022  55.782  13.070 
ATOM   2149  N4   DC A 104      -7.020  56.045  12.246 
ATOM   2150  C5   DC A 104      -7.766  55.173  14.341 
ATOM   2151  C6   DC A 104      -8.840  54.933  15.135 
ATOM   2152  P    DC A 105     -14.376  52.572  17.230 
ATOM   2153  OP1  DC A 105     -15.152  52.869  18.456 
ATOM   2154  OP2  DC A 105     -13.500  51.382  17.289 
ATOM   2155  O5'  DC A 105     -15.369  52.447  15.982 
ATOM   2156  C5'  DC A 105     -15.749  53.640  15.270 
ATOM   2157  C4'  DC A 105     -15.695  53.391  13.776 
ATOM   2158  O4'  DC A 105     -14.377  53.658  13.216 
ATOM   2159  C3'  DC A 105     -16.004  51.963  13.327 
ATOM   2160  O3'  DC A 105     -16.727  52.012  12.103 
ATOM   2161  C2'  DC A 105     -14.636  51.337  13.058 
ATOM   2162  C1'  DC A 105     -14.009  52.560  12.395 
ATOM   2163  N1   DC A 105     -12.523  52.509  12.329 
ATOM   2164  C2   DC A 105     -11.901  53.076  11.219 
ATOM   2165  O2   DC A 105     -12.604  53.593  10.342 
ATOM   2166  N3   DC A 105     -10.547  53.039  11.140 
ATOM   2167  C4   DC A 105      -9.822  52.469  12.110 
ATOM   2168  N4   DC A 105      -8.503  52.459  11.986 
ATOM   2169  C5   DC A 105     -10.441  51.880  13.260 
ATOM   2170  C6   DC A 105     -11.795  51.927  13.320 
ATOM   2171  P    DG A 106     -17.928  50.978  11.869 
ATOM   2172  OP1  DG A 106     -19.162  51.501  12.497 
ATOM   2173  OP2  DG A 106     -17.506  49.625  12.294 
ATOM   2174  O5'  DG A 106     -18.074  51.020  10.276 
ATOM   2175  C5'  DG A 106     -17.737  52.232   9.576 
ATOM   2176  C4'  DG A 106     -16.929  51.906   8.335 
ATOM   2177  O4'  DG A 106     -15.500  51.841   8.605 
ATOM   2178  C3'  DG A 106     -17.240  50.564   7.672 
ATOM   2179  O3'  DG A 106     -17.146  50.715   6.260 
ATOM   2180  C2'  DG A 106     -16.121  49.633   8.137 
ATOM   2181  C1'  DG A 106     -14.988  50.650   8.026 
ATOM   2182  N9   DG A 106     -13.759  50.262   8.773 
ATOM   2183  C8   DG A 106     -13.644  49.577   9.963 
ATOM   2184  N7   DG A 106     -12.406  49.395  10.356 
ATOM   2185  C5   DG A 106     -11.649  50.001   9.355 
ATOM   2186  C6   DG A 106     -10.241  50.127   9.224 
ATOM   2187  O6   DG A 106      -9.360  49.724   9.977 
ATOM   2188  N1   DG A 106      -9.896  50.816   8.053 
ATOM   2189  C2   DG A 106     -10.793  51.318   7.130 
ATOM   2190  N2   DG A 106     -10.262  51.945   6.078 
ATOM   2191  N3   DG A 106     -12.114  51.199   7.254 
ATOM   2192  C4   DG A 106     -12.465  50.533   8.385 
ATOM   2193  P    DG A 107     -18.210  49.968   5.328 
ATOM   2194  OP1  DG A 107     -19.441  50.785   5.226 
ATOM   2195  OP2  DG A 107     -18.392  48.577   5.797 
ATOM   2196  O5'  DG A 107     -17.449  49.965   3.920 
ATOM   2197  C5'  DG A 107     -16.533  51.034   3.620 
ATOM   2198  C4'  DG A 107     -15.271  50.475   2.993 
ATOM   2199  O4'  DG A 107     -14.276  50.103   3.989 
ATOM   2200  C3'  DG A 107     -15.448  49.208   2.157 
ATOM   2201  O3'  DG A 107     -14.567  49.265   1.042 
ATOM   2202  C2'  DG A 107     -14.995  48.072   3.076 
ATOM   2203  C1'  DG A 107     -13.801  48.801   3.682 
ATOM   2204  N9   DG A 107     -13.298  48.183   4.941 
ATOM   2205  C8   DG A 107     -14.002  47.548   5.941 
ATOM   2206  N7   DG A 107     -13.255  47.111   6.925 
ATOM   2207  C5   DG A 107     -11.964  47.481   6.550 
ATOM   2208  C6   DG A 107     -10.726  47.281   7.216 
ATOM   2209  O6   DG A 107     -10.511  46.726   8.290 
ATOM   2210  N1   DG A 107      -9.659  47.817   6.482 
ATOM   2211  C2   DG A 107      -9.772  48.462   5.266 
ATOM   2212  N2   DG A 107      -8.633  48.903   4.727 
ATOM   2213  N3   DG A 107     -10.934  48.651   4.644 
ATOM   2214  C4   DG A 107     -11.980  48.136   5.341 
ATOM   2215  P    DG A 108     -15.078  48.733  -0.379 
ATOM   2216  OP1  DG A 108     -15.843  49.801  -1.062 
ATOM   2217  OP2  DG A 108     -15.781  47.444  -0.202 
ATOM   2218  O5'  DG A 108     -13.693  48.491  -1.142 
ATOM   2219  C5'  DG A 108     -12.557  49.311  -0.807 
ATOM   2220  C4'  DG A 108     -11.313  48.452  -0.692 
ATOM   2221  O4'  DG A 108     -11.132  47.913   0.649 
ATOM   2222  C3'  DG A 108     -11.271  47.218  -1.593 
ATOM   2223  O3'  DG A 108      -9.936  47.021  -2.042 
ATOM   2224  C2'  DG A 108     -11.652  46.055  -0.676 
ATOM   2225  C1'  DG A 108     -10.860  46.524   0.541 
ATOM   2226  N9   DG A 108     -11.275  45.871   1.813 
ATOM   2227  C8   DG A 108     -12.528  45.460   2.214 
ATOM   2228  N7   DG A 108     -12.555  44.913   3.405 
ATOM   2229  C5   DG A 108     -11.226  44.965   3.823 
ATOM   2230  C6   DG A 108     -10.632  44.523   5.034 
ATOM   2231  O6   DG A 108     -11.163  43.987   6.002 
ATOM   2232  N1   DG A 108      -9.251  44.769   5.046 
ATOM   2233  C2   DG A 108      -8.540  45.364   4.023 
ATOM   2234  N2   DG A 108      -7.228  45.510   4.227 
ATOM   2235  N3   DG A 108      -9.099  45.779   2.888 
ATOM   2236  C4   DG A 108     -10.437  45.547   2.860 
ATOM   2237  P    DC A 109      -9.687  46.551  -3.552 
ATOM   2238  OP1  DC A 109      -9.703  47.728  -4.448 
ATOM   2239  OP2  DC A 109     -10.629  45.462  -3.893 
ATOM   2240  O5'  DC A 109      -8.201  45.965  -3.458 
ATOM   2241  C5'  DC A 109      -7.290  46.523  -2.493 
ATOM   2242  C4'  DC A 109      -6.530  45.413  -1.794 
ATOM   2243  O4'  DC A 109      -7.233  44.913  -0.621 
ATOM   2244  C3'  DC A 109      -6.268  44.160  -2.629 
ATOM   2245  O3'  DC A 109      -4.984  43.646  -2.296 
ATOM   2246  C2'  DC A 109      -7.326  43.158  -2.166 
ATOM   2247  C1'  DC A 109      -7.251  43.495  -0.680 
ATOM   2248  N1   DC A 109      -8.423  43.014   0.103 
ATOM   2249  C2   DC A 109      -8.200  42.591   1.411 
ATOM   2250  O2   DC A 109      -7.050  42.633   1.864 
ATOM   2251  N3   DC A 109      -9.256  42.148   2.143 
ATOM   2252  C4   DC A 109     -10.485  42.119   1.615 
ATOM   2253  N4   DC A 109     -11.482  41.678   2.368 
ATOM   2254  C5   DC A 109     -10.736  42.548   0.272 
ATOM   2255  C6   DC A 109      -9.668  42.987  -0.443 
ATOM   2256  P    DA A 110      -4.057  43.058  -3.462 
ATOM   2257  OP1  DA A 110      -3.328  44.165  -4.120 
ATOM   2258  OP2  DA A 110      -4.866  42.195  -4.350 
ATOM   2259  O5'  DA A 110      -3.032  42.158  -2.626 
ATOM   2260  C5'  DA A 110      -2.703  42.543  -1.278 
ATOM   2261  C4'  DA A 110      -2.708  41.325  -0.376 
ATOM   2262  O4'  DA A 110      -4.026  41.053   0.182 
ATOM   2263  C3'  DA A 110      -2.308  40.006  -1.036 
ATOM   2264  O3'  DA A 110      -1.562  39.233  -0.105 
ATOM   2265  C2'  DA A 110      -3.632  39.292  -1.309 
ATOM   2266  C1'  DA A 110      -4.312  39.675   0.003 
ATOM   2267  N9   DA A 110      -5.793  39.508  -0.019 
ATOM   2268  C8   DA A 110      -6.651  39.696  -1.063 
ATOM   2269  N7   DA A 110      -7.894  39.469  -0.768 
ATOM   2270  C5   DA A 110      -7.858  39.104   0.571 
ATOM   2271  C6   DA A 110      -8.863  38.736   1.480 
ATOM   2272  N6   DA A 110     -10.164  38.673   1.160 
ATOM   2273  N1   DA A 110      -8.483  38.434   2.736 
ATOM   2274  C2   DA A 110      -7.190  38.499   3.049 
ATOM   2275  N3   DA A 110      -6.168  38.827   2.290 
ATOM   2276  C4   DA A 110      -6.575  39.125   1.038 
ATOM   2277  P    DG A 111      -0.300  38.396  -0.627 
ATOM   2278  OP1  DG A 111       0.888  39.276  -0.687 
ATOM   2279  OP2  DG A 111      -0.654  37.695  -1.880 
ATOM   2280  O5'  DG A 111      -0.120  37.329   0.553 
ATOM   2281  C5'  DG A 111      -0.508  37.695   1.891 
ATOM   2282  C4'  DG A 111      -1.268  36.554   2.539 
ATOM   2283  O4'  DG A 111      -2.698  36.614   2.267 
ATOM   2284  C3'  DG A 111      -0.867  35.149   2.093 
ATOM   2285  O3'  DG A 111      -0.937  34.273   3.212 
ATOM   2286  C2'  DG A 111      -1.942  34.739   1.088 
ATOM   2287  C1'  DG A 111      -3.127  35.328   1.847 
ATOM   2288  N9   DG A 111      -4.349  35.499   1.012 
ATOM   2289  C8   DG A 111      -4.453  35.826  -0.323 
ATOM   2290  N7   DG A 111      -5.687  35.897  -0.760 
ATOM   2291  C5   DG A 111      -6.454  35.595   0.363 
ATOM   2292  C6   DG A 111      -7.863  35.515   0.513 
ATOM   2293  O6   DG A 111      -8.739  35.698  -0.329 
ATOM   2294  N1   DG A 111      -8.220  35.178   1.826 
ATOM   2295  C2   DG A 111      -7.333  34.949   2.859 
ATOM   2296  N2   DG A 111      -7.873  34.640   4.040 
ATOM   2297  N3   DG A 111      -6.010  35.025   2.717 
ATOM   2298  C4   DG A 111      -5.647  35.350   1.450 
ATOM   2299  P    DA A 112       0.189  33.149   3.391 
ATOM   2300  OP1  DA A 112       1.372  33.735   4.058 
ATOM   2301  OP2  DA A 112       0.438  32.486   2.092 
ATOM   2302  O5'  DA A 112      -0.539  32.128   4.383 
ATOM   2303  C5'  DA A 112      -1.506  32.635   5.321 
ATOM   2304  C4'  DA A 112      -2.721  31.728   5.355 
ATOM   2305  O4'  DA A 112      -3.717  32.095   4.357 
ATOM   2306  C3'  DA A 112      -2.454  30.249   5.082 
ATOM   2307  O3'  DA A 112      -3.311  29.466   5.905 
ATOM   2308  C2'  DA A 112      -2.861  30.044   3.624 
ATOM   2309  C1'  DA A 112      -4.109  30.921   3.664 
ATOM   2310  N9   DA A 112      -4.604  31.322   2.318 
ATOM   2311  C8   DA A 112      -3.879  31.593   1.194 
ATOM   2312  N7   DA A 112      -4.603  31.917   0.167 
ATOM   2313  C5   DA A 112      -5.905  31.856   0.644 
ATOM   2314  C6   DA A 112      -7.149  32.093   0.036 
ATOM   2315  N6   DA A 112      -7.287  32.457  -1.247 
ATOM   2316  N1   DA A 112      -8.249  31.942   0.796 
ATOM   2317  C2   DA A 112      -8.105  31.581   2.071 
ATOM   2318  N3   DA A 112      -7.002  31.334   2.743 
ATOM   2319  C4   DA A 112      -5.917  31.492   1.960 
ATOM   2320  P    DA A 113      -2.738  28.128   6.571 
ATOM   2321  OP1  DA A 113      -2.019  28.464   7.821 
ATOM   2322  OP2  DA A 113      -1.967  27.364   5.565 
ATOM   2323  O5'  DA A 113      -4.089  27.346   6.920 
ATOM   2324  C5'  DA A 113      -5.276  28.103   7.221 
ATOM   2325  C4'  DA A 113      -6.472  27.496   6.515 
ATOM   2326  O4'  DA A 113      -6.653  28.028   5.172 
ATOM   2327  C3'  DA A 113      -6.424  25.982   6.307 
ATOM   2328  O3'  DA A 113      -7.735  25.454   6.464 
ATOM   2329  C2'  DA A 113      -6.000  25.805   4.849 
ATOM   2330  C1'  DA A 113      -6.844  26.941   4.280 
ATOM   2331  N9   DA A 113      -6.422  27.378   2.920 
ATOM   2332  C8   DA A 113      -5.161  27.424   2.397 
ATOM   2333  N7   DA A 113      -5.117  27.852   1.174 
ATOM   2334  C5   DA A 113      -6.444  28.110   0.860 
ATOM   2335  C6   DA A 113      -7.067  28.592  -0.303 
ATOM   2336  N6   DA A 113      -6.399  28.914  -1.420 
ATOM   2337  N1   DA A 113      -8.405  28.729  -0.277 
ATOM   2338  C2   DA A 113      -9.064  28.407   0.836 
ATOM   2339  N3   DA A 113      -8.592  27.950   1.976 
ATOM   2340  C4   DA A 113      -7.251  27.821   1.924 
ATOM   2341  P    DG A 114      -7.923  24.055   7.218 
ATOM   2342  OP1  DG A 114      -7.953  24.280   8.681 
ATOM   2343  OP2  DG A 114      -6.913  23.089   6.731 
ATOM   2344  O5'  DG A 114      -9.375  23.615   6.711 
ATOM   2345  C5'  DG A 114     -10.338  24.634   6.383 
ATOM   2346  C4'  DG A 114     -11.049  24.278   5.092 
ATOM   2347  O4'  DG A 114     -10.347  24.773   3.916 
ATOM   2348  C3'  DG A 114     -11.222  22.784   4.817 
ATOM   2349  O3'  DG A 114     -12.482  22.573   4.192 
ATOM   2350  C2'  DG A 114     -10.119  22.446   3.814 
ATOM   2351  C1'  DG A 114     -10.248  23.714   2.976 
ATOM   2352  N9   DG A 114      -9.068  23.978   2.105 
ATOM   2353  C8   DG A 114      -7.735  23.719   2.340 
ATOM   2354  N7   DG A 114      -6.941  24.076   1.361 
ATOM   2355  C5   DG A 114      -7.809  24.608   0.408 
ATOM   2356  C6   DG A 114      -7.534  25.160  -0.870 
ATOM   2357  O6   DG A 114      -6.452  25.295  -1.434 
ATOM   2358  N1   DG A 114      -8.709  25.584  -1.507 
ATOM   2359  C2   DG A 114      -9.981  25.487  -0.978 
ATOM   2360  N2   DG A 114     -10.972  25.950  -1.745 
ATOM   2361  N3   DG A 114     -10.237  24.970   0.221 
ATOM   2362  C4   DG A 114      -9.109  24.554   0.853 
ATOM   2363  P    DA A 115     -13.346  21.291   4.603 
ATOM   2364  OP1  DA A 115     -14.123  21.587   5.828 
ATOM   2365  OP2  DA A 115     -12.470  20.100   4.662 
ATOM   2366  O5'  DA A 115     -14.339  21.165   3.354 
ATOM   2367  C5'  DA A 115     -14.719  22.358   2.643 
ATOM   2368  C4'  DA A 115     -14.665  22.110   1.149 
ATOM   2369  O4'  DA A 115     -13.347  22.376   0.589 
ATOM   2370  C3'  DA A 115     -14.975  20.682   0.700 
ATOM   2371  O3'  DA A 115     -15.698  20.730  -0.525 
ATOM   2372  C2'  DA A 115     -13.607  20.055   0.431 
ATOM   2373  C1'  DA A 115     -12.980  21.278  -0.233 
ATOM   2374  N9   DA A 115     -11.493  21.227  -0.298 
ATOM   2375  C8   DA A 115     -10.621  20.686   0.603 
ATOM   2376  N7   DA A 115      -9.376  20.798   0.261 
ATOM   2377  C5   DA A 115      -9.422  21.463  -0.957 
ATOM   2378  C6   DA A 115      -8.418  21.886  -1.843 
ATOM   2379  N6   DA A 115      -7.109  21.692  -1.627 
ATOM   2380  N1   DA A 115      -8.809  22.518  -2.965 
ATOM   2381  C2   DA A 115     -10.110  22.709  -3.174 
ATOM   2382  N3   DA A 115     -11.133  22.360  -2.424 
ATOM   2383  C4   DA A 115     -10.713  21.729  -1.308 
ATOM   2384  P    DA A 116     -16.898  19.696  -0.758 
ATOM   2385  OP1  DA A 116     -18.132  20.219  -0.130 
ATOM   2386  OP2  DA A 116     -16.477  18.343  -0.334 
ATOM   2387  O5'  DA A 116     -17.044  19.738  -2.351 
ATOM   2388  C5'  DA A 116     -16.708  20.950  -3.051 
ATOM   2389  C4'  DA A 116     -15.899  20.624  -4.293 
ATOM   2390  O4'  DA A 116     -14.470  20.559  -4.023 
ATOM   2391  C3'  DA A 116     -16.211  19.283  -4.956 
ATOM   2392  O3'  DA A 116     -16.117  19.433  -6.367 
ATOM   2393  C2'  DA A 116     -15.092  18.351  -4.490 
ATOM   2394  C1'  DA A 116     -13.959  19.368  -4.602 
ATOM   2395  N9   DA A 116     -12.730  18.980  -3.854 
ATOM   2396  C8   DA A 116     -12.635  18.301  -2.674 
ATOM   2397  N7   DA A 116     -11.416  18.113  -2.274 
ATOM   2398  C5   DA A 116     -10.644  18.711  -3.260 
ATOM   2399  C6   DA A 116      -9.256  18.854  -3.421 
ATOM   2400  N6   DA A 116      -8.357  18.381  -2.546 
ATOM   2401  N1   DA A 116      -8.823  19.503  -4.518 
ATOM   2402  C2   DA A 116      -9.721  19.972  -5.384 
ATOM   2403  N3   DA A 116     -11.033  19.899  -5.340 
ATOM   2404  C4   DA A 116     -11.441  19.245  -4.233 
ATOM   2405  P    DA A 117     -17.181  18.686  -7.300 
ATOM   2406  OP1  DA A 117     -18.411  19.504  -7.401 
ATOM   2407  OP2  DA A 117     -17.362  17.295  -6.830 
ATOM   2408  O5'  DA A 117     -16.420  18.683  -8.707 
ATOM   2409  C5'  DA A 117     -15.503  19.753  -9.008 
ATOM   2410  C4'  DA A 117     -14.242  19.194  -9.634 
ATOM   2411  O4'  DA A 117     -13.246  18.821  -8.638 
ATOM   2412  C3'  DA A 117     -14.419  17.926 -10.470 
ATOM   2413  O3'  DA A 117     -13.538  17.983 -11.585 
ATOM   2414  C2'  DA A 117     -13.966  16.790  -9.552 
ATOM   2415  C1'  DA A 117     -12.771  17.519  -8.945 
ATOM   2416  N9   DA A 117     -12.269  16.901  -7.687 
ATOM   2417  C8   DA A 117     -12.983  16.276  -6.705 
ATOM   2418  N7   DA A 117     -12.255  15.837  -5.725 
ATOM   2419  C5   DA A 117     -10.962  16.198  -6.081 
ATOM   2420  C6   DA A 117      -9.721  16.016  -5.449 
ATOM   2421  N6   DA A 117      -9.574  15.396  -4.271 
ATOM   2422  N1   DA A 117      -8.632  16.498  -6.077 
ATOM   2423  C2   DA A 117      -8.784  17.114  -7.248 
ATOM   2424  N3   DA A 117      -9.886  17.341  -7.930 
ATOM   2425  C4   DA A 117     -10.961  16.850  -7.280 
ATOM   2426  P    DT A 118     -14.049  17.452 -13.006 
ATOM   2427  OP1  DT A 118     -14.813  18.519 -13.690 
ATOM   2428  OP2  DT A 118     -14.751  16.162 -12.829 
ATOM   2429  O5'  DT A 118     -12.664  17.209 -13.769 
ATOM   2430  C5'  DT A 118     -11.528  18.029 -13.434 
ATOM   2431  C4'  DT A 118     -10.284  17.170 -13.319 
ATOM   2432  O4'  DT A 118     -10.103  16.631 -11.978 
ATOM   2433  C3'  DT A 118     -10.242  15.936 -14.220 
ATOM   2434  O3'  DT A 118      -8.907  15.740 -14.669 
ATOM   2435  C2'  DT A 118     -10.622  14.774 -13.303 
ATOM   2436  C1'  DT A 118      -9.830  15.243 -12.086 
ATOM   2437  N1   DT A 118     -10.245  14.589 -10.814 
ATOM   2438  C2   DT A 118      -9.262  14.346  -9.885 
ATOM   2439  O2   DT A 118      -8.092  14.641 -10.066 
ATOM   2440  N3   DT A 118      -9.683  13.738  -8.719 
ATOM   2441  C4   DT A 118     -10.975  13.364  -8.412 
ATOM   2442  O4   DT A 118     -11.232  12.826  -7.333 
ATOM   2443  C5   DT A 118     -11.936  13.660  -9.448 
ATOM   2444  C7   DT A 118     -13.368  13.284  -9.195 
ATOM   2445  C6   DT A 118     -11.555  14.249 -10.592 
ATOM   2446  P    DC A 119      -8.657  15.269 -16.179 
ATOM   2447  OP1  DC A 119      -8.673  16.447 -17.075 
ATOM   2448  OP2  DC A 119      -9.599  14.180 -16.521 
ATOM   2449  O5'  DC A 119      -7.171  14.683 -16.086 
ATOM   2450  C5'  DC A 119      -6.261  15.241 -15.120 
ATOM   2451  C4'  DC A 119      -5.501  14.131 -14.422 
ATOM   2452  O4'  DC A 119      -6.203  13.631 -13.248 
ATOM   2453  C3'  DC A 119      -5.239  12.878 -15.256 
ATOM   2454  O3'  DC A 119      -3.955  12.364 -14.924 
ATOM   2455  C2'  DC A 119      -6.297  11.876 -14.794 
ATOM   2456  C1'  DC A 119      -6.222  12.213 -13.308 
ATOM   2457  N1   DC A 119      -7.393  11.732 -12.524 
ATOM   2458  C2   DC A 119      -7.170  11.310 -11.216 
ATOM   2459  O2   DC A 119      -6.020  11.351 -10.763 
ATOM   2460  N3   DC A 119      -8.226  10.866 -10.485 
ATOM   2461  C4   DC A 119      -9.456  10.837 -11.012 
ATOM   2462  N4   DC A 119     -10.452  10.397 -10.259 
ATOM   2463  C5   DC A 119      -9.706  11.266 -12.356 
ATOM   2464  C6   DC A 119      -8.639  11.705 -13.070 
ATOM   2465  P    DA A 120      -3.028  11.776 -16.089 
ATOM   2466  OP1  DA A 120      -2.298  12.883 -16.748 
ATOM   2467  OP2  DA A 120      -3.836  10.913 -16.978 
ATOM   2468  O5'  DA A 120      -2.002  10.876 -15.254 
ATOM   2469  C5'  DA A 120      -1.673  11.261 -13.906 
ATOM   2470  C4'  DA A 120      -1.679  10.043 -13.003 
ATOM   2471  O4'  DA A 120      -2.996   9.771 -12.445 
ATOM   2472  C3'  DA A 120      -1.279   8.724 -13.664 
ATOM   2473  O3'  DA A 120      -0.532   7.951 -12.732 
ATOM   2474  C2'  DA A 120      -2.603   8.010 -13.936 
ATOM   2475  C1'  DA A 120      -3.283   8.393 -12.625 
ATOM   2476  N9   DA A 120      -4.763   8.227 -12.646 
ATOM   2477  C8   DA A 120      -5.622   8.414 -13.691 
ATOM   2478  N7   DA A 120      -6.864   8.187 -13.395 
ATOM   2479  C5   DA A 120      -6.829   7.822 -12.056 
ATOM   2480  C6   DA A 120      -7.834   7.455 -11.147 
ATOM   2481  N6   DA A 120      -9.134   7.391 -11.467 
ATOM   2482  N1   DA A 120      -7.454   7.152  -9.892 
ATOM   2483  C2   DA A 120      -6.160   7.218  -9.579 
ATOM   2484  N3   DA A 120      -5.138   7.546 -10.338 
ATOM   2485  C4   DA A 120      -5.546   7.843 -11.589 
ATOM   2486  P    DC A 121       0.730   7.114 -13.254 
ATOM   2487  OP1  DC A 121       1.918   7.995 -13.315 
ATOM   2488  OP2  DC A 121       0.376   6.413 -14.508 
ATOM   2489  O5'  DC A 121       0.910   6.047 -12.074 
ATOM   2490  C5'  DC A 121       0.521   6.413 -10.737 
ATOM   2491  C4'  DC A 121      -0.239   5.273 -10.088 
ATOM   2492  O4'  DC A 121      -1.668   5.332 -10.360 
ATOM   2493  C3'  DC A 121       0.163   3.867 -10.534 
ATOM   2494  O3'  DC A 121       0.093   2.991  -9.416 
ATOM   2495  C2'  DC A 121      -0.913   3.457 -11.540 
ATOM   2496  C1'  DC A 121      -2.098   4.046 -10.781 
ATOM   2497  N1   DC A 121      -3.319   4.217 -11.616 
ATOM   2498  C2   DC A 121      -4.556   4.027 -11.004 
ATOM   2499  O2   DC A 121      -4.589   3.729  -9.805 
ATOM   2500  N3   DC A 121      -5.681   4.178 -11.749 
ATOM   2501  C4   DC A 121      -5.603   4.502 -13.046 
ATOM   2502  N4   DC A 121      -6.730   4.637 -13.729 
ATOM   2503  C5   DC A 121      -4.342   4.701 -13.694 
ATOM   2504  C6   DC A 121      -3.228   4.546 -12.934 
ATOM   2505  P    DC A 122       1.218   1.867  -9.237 
ATOM   2506  OP1  DC A 122       2.402   2.453  -8.569 
ATOM   2507  OP2  DC A 122       1.468   1.204 -10.536 
ATOM   2508  O5'  DC A 122       0.491   0.846  -8.244 
ATOM   2509  C5'  DC A 122      -0.477   1.354  -7.306 
ATOM   2510  C4'  DC A 122      -1.692   0.447  -7.272 
ATOM   2511  O4'  DC A 122      -2.687   0.813  -8.270 
ATOM   2512  C3'  DC A 122      -1.424  -1.033  -7.545 
ATOM   2513  O3'  DC A 122      -2.281  -1.816  -6.722 
ATOM   2514  C2'  DC A 122      -1.832  -1.238  -9.004 
ATOM   2515  C1'  DC A 122      -3.080  -0.361  -8.963 
ATOM   2516  N1   DC A 122      -3.575   0.040 -10.309 
ATOM   2517  C2   DC A 122      -4.950   0.163 -10.485 
ATOM   2518  O2   DC A 122      -5.697  -0.062  -9.525 
ATOM   2519  N3   DC A 122      -5.423   0.527 -11.705 
ATOM   2520  C4   DC A 122      -4.580   0.763 -12.720 
ATOM   2521  N4   DC A 122      -5.090   1.115 -13.890 
ATOM   2522  C5   DC A 122      -3.162   0.641 -12.560 
ATOM   2523  C6   DC A 122      -2.711   0.276 -11.333 
ATOM   2524  P    DA A 123      -1.709  -3.154  -6.057 
ATOM   2525  OP1  DA A 123      -0.990  -2.818  -4.807 
ATOM   2526  OP2  DA A 123      -0.938  -3.918  -7.063 
ATOM   2527  O5'  DA A 123      -3.059  -3.936  -5.707 
ATOM   2528  C5'  DA A 123      -4.247  -3.179  -5.406 
ATOM   2529  C4'  DA A 123      -5.443  -3.786  -6.113 
ATOM   2530  O4'  DA A 123      -5.623  -3.253  -7.455 
ATOM   2531  C3'  DA A 123      -5.394  -5.300  -6.321 
ATOM   2532  O3'  DA A 123      -6.705  -5.828  -6.163 
ATOM   2533  C2'  DA A 123      -4.971  -5.477  -7.778 
ATOM   2534  C1'  DA A 123      -5.814  -4.341  -8.347 
ATOM   2535  N9   DA A 123      -5.392  -3.904  -9.707 
ATOM   2536  C8   DA A 123      -4.132  -3.858 -10.231 
ATOM   2537  N7   DA A 123      -4.087  -3.429 -11.454 
ATOM   2538  C5   DA A 123      -5.414  -3.172 -11.767 
ATOM   2539  C6   DA A 123      -6.037  -2.690 -12.931 
ATOM   2540  N6   DA A 123      -5.370  -2.367 -14.048 
ATOM   2541  N1   DA A 123      -7.376  -2.553 -12.905 
ATOM   2542  C2   DA A 123      -8.034  -2.875 -11.792 
ATOM   2543  N3   DA A 123      -7.563  -3.331 -10.652 
ATOM   2544  C4   DA A 123      -6.221  -3.460 -10.704 
ATOM   2545  P    DT A 124      -6.893  -7.227  -5.409 
ATOM   2546  OP1  DT A 124      -6.924  -7.002  -3.947 
ATOM   2547  OP2  DT A 124      -5.883  -8.193  -5.896 
ATOM   2548  O5'  DT A 124      -8.346  -7.667  -5.917 
ATOM   2549  C5'  DT A 124      -9.309  -6.648  -6.244 
ATOM   2550  C4'  DT A 124     -10.019  -7.004  -7.535 
ATOM   2551  O4'  DT A 124      -9.317  -6.509  -8.711 
ATOM   2552  C3'  DT A 124     -10.192  -8.498  -7.810 
ATOM   2553  O3'  DT A 124     -11.453  -8.709  -8.435 
ATOM   2554  C2'  DT A 124      -9.089  -8.836  -8.814 
ATOM   2555  C1'  DT A 124      -9.218  -7.568  -9.652 
ATOM   2556  N1   DT A 124      -8.039  -7.303 -10.523 
ATOM   2557  C2   DT A 124      -8.281  -6.720 -11.742 
ATOM   2558  O2   DT A 124      -9.398  -6.419 -12.124 
ATOM   2559  N3   DT A 124      -7.163  -6.491 -12.523 
ATOM   2560  C4   DT A 124      -5.858  -6.790 -12.191 
ATOM   2561  O4   DT A 124      -4.939  -6.538 -12.974 
ATOM   2562  C5   DT A 124      -5.705  -7.400 -10.892 
ATOM   2563  C7   DT A 124      -4.316  -7.759 -10.452 
ATOM   2564  C6   DT A 124      -6.774  -7.635 -10.113 
ATOM   2565  P    DT A 125     -12.317  -9.991  -8.025 
ATOM   2566  OP1  DT A 125     -13.093  -9.695  -6.799 
ATOM   2567  OP2  DT A 125     -11.441 -11.182  -7.965 
ATOM   2568  O5'  DT A 125     -13.310 -10.117  -9.273 
ATOM   2569  C5'  DT A 125     -13.689  -8.924  -9.985 
ATOM   2570  C4'  DT A 125     -13.636  -9.172 -11.479 
ATOM   2571  O4'  DT A 125     -12.318  -8.906 -12.039 
ATOM   2572  C3'  DT A 125     -13.945 -10.600 -11.928 
ATOM   2573  O3'  DT A 125     -14.668 -10.552 -13.152 
ATOM   2574  C2'  DT A 125     -12.577 -11.227 -12.197 
ATOM   2575  C1'  DT A 125     -11.950 -10.004 -12.860 
ATOM   2576  N1   DT A 125     -10.464 -10.055 -12.926 
ATOM   2577  C2   DT A 125      -9.867  -9.491 -14.028 
ATOM   2578  O2   DT A 125     -10.498  -8.965 -14.928 
ATOM   2579  N3   DT A 125      -8.487  -9.558 -14.055 
ATOM   2580  C4   DT A 125      -7.676 -10.127 -13.093 
ATOM   2581  O4   DT A 125      -6.451 -10.126 -13.228 
ATOM   2582  C5   DT A 125      -8.394 -10.692 -11.976 
ATOM   2583  C7   DT A 125      -7.586 -11.333 -10.886 
ATOM   2584  C6   DT A 125      -9.735 -10.642 -11.924 
ATOM   2585  P    DC A 126     -15.868 -11.585 -13.386 
ATOM   2586  OP1  DC A 126     -17.103 -11.063 -12.758 
ATOM   2587  OP2  DC A 126     -15.447 -12.938 -12.961 
ATOM   2588  O5'  DC A 126     -16.015 -11.544 -14.979 
ATOM   2589  C5'  DC A 126     -15.678 -10.332 -15.679 
ATOM   2590  C4'  DC A 126     -14.870 -10.658 -16.920 
ATOM   2591  O4'  DC A 126     -13.441 -10.723 -16.650 
ATOM   2592  C3'  DC A 126     -15.181 -11.999 -17.583 
ATOM   2593  O3'  DC A 126     -15.087 -11.848 -18.994 
ATOM   2594  C2'  DC A 126     -14.062 -12.930 -17.118 
ATOM   2595  C1'  DC A 126     -12.929 -11.914 -17.229 
ATOM   2596  N1   DC A 126     -11.700 -12.301 -16.481 
ATOM   2597  C2   DC A 126     -10.470 -11.943 -17.026 
ATOM   2598  O2   DC A 126     -10.448 -11.324 -18.095 
ATOM   2599  N3   DC A 126      -9.337 -12.288 -16.359 
ATOM   2600  C4   DC A 126      -9.404 -12.959 -15.202 
ATOM   2601  N4   DC A 126      -8.272 -13.272 -14.592 
ATOM   2602  C5   DC A 126     -10.660 -13.337 -14.627 
ATOM   2603  C6   DC A 126     -11.780 -12.984 -15.307 
ATOM   2604  P    DC A 127     -16.151 -12.595 -19.927 
ATOM   2605  OP1  DC A 127     -17.382 -11.778 -20.028 
ATOM   2606  OP2  DC A 127     -16.333 -13.986 -19.458 
ATOM   2607  O5'  DC A 127     -15.390 -12.599 -21.335 
ATOM   2608  C5'  DC A 127     -14.474 -11.529 -21.635 
ATOM   2609  C4'  DC A 127     -13.212 -12.088 -22.262 
ATOM   2610  O4'  DC A 127     -12.217 -12.461 -21.266 
ATOM   2611  C3'  DC A 127     -13.389 -13.356 -23.097 
ATOM   2612  O3'  DC A 127     -12.508 -13.298 -24.212 
ATOM   2613  C2'  DC A 127     -12.936 -14.491 -22.179 
ATOM   2614  C1'  DC A 127     -11.742 -13.763 -21.573 
ATOM   2615  N1   DC A 127     -11.239 -14.380 -20.314 
ATOM   2616  C2   DC A 127      -9.869 -14.336 -20.070 
ATOM   2617  O2   DC A 127      -9.133 -13.790 -20.900 
ATOM   2618  N3   DC A 127      -9.391 -14.894 -18.929 
ATOM   2619  C4   DC A 127     -10.222 -15.476 -18.054 
ATOM   2620  N4   DC A 127      -9.707 -16.006 -16.955 
ATOM   2621  C5   DC A 127     -11.634 -15.533 -18.286 
ATOM   2622  C6   DC A 127     -12.092 -14.970 -19.433 
ATOM   2623  P    DA A 128     -13.019 -13.830 -25.634 
ATOM   2624  OP1  DA A 128     -13.783 -12.763 -26.317 
ATOM   2625  OP2  DA A 128     -13.722 -15.120 -25.457 
ATOM   2626  O5'  DA A 128     -11.634 -14.073 -26.397 
ATOM   2627  C5'  DA A 128     -10.498 -13.253 -26.062 
ATOM   2628  C4'  DA A 128      -9.254 -14.112 -25.947 
ATOM   2629  O4'  DA A 128      -9.073 -14.650 -24.605 
ATOM   2630  C3'  DA A 128      -9.212 -15.345 -26.848 
ATOM   2631  O3'  DA A 128      -7.877 -15.542 -27.297 
ATOM   2632  C2'  DA A 128      -9.593 -16.508 -25.931 
ATOM   2633  C1'  DA A 128      -8.801 -16.039 -24.714 
ATOM   2634  N9   DA A 128      -9.216 -16.693 -23.442 
ATOM   2635  C8   DA A 128     -10.464 -17.093 -23.061 
ATOM   2636  N7   DA A 128     -10.506 -17.637 -21.884 
ATOM   2637  C5   DA A 128      -9.188 -17.594 -21.450 
ATOM   2638  C6   DA A 128      -8.567 -18.020 -20.264 
ATOM   2639  N6   DA A 128      -9.226 -18.600 -19.251 
ATOM   2640  N1   DA A 128      -7.239 -17.827 -20.157 
ATOM   2641  C2   DA A 128      -6.591 -17.250 -21.166 
ATOM   2642  N3   DA A 128      -7.060 -16.814 -22.314 
ATOM   2643  C4   DA A 128      -8.391 -17.018 -22.396 
ATOM   2644  P    DG A 129      -7.628 -16.013 -28.807 
ATOM   2645  OP1  DG A 129      -7.643 -14.835 -29.703 
ATOM   2646  OP2  DG A 129      -8.570 -17.102 -29.148 
ATOM   2647  O5'  DG A 129      -6.142 -16.599 -28.713 
ATOM   2648  C5'  DG A 129      -5.231 -16.040 -27.747 
ATOM   2649  C4'  DG A 129      -4.471 -17.151 -27.049 
ATOM   2650  O4'  DG A 129      -5.174 -17.651 -25.876 
ATOM   2651  C3'  DG A 129      -4.209 -18.404 -27.884 
ATOM   2652  O3'  DG A 129      -2.925 -18.918 -27.551 
ATOM   2653  C2'  DG A 129      -5.267 -19.406 -27.421 
ATOM   2654  C1'  DG A 129      -5.192 -19.069 -25.935 
ATOM   2655  N9   DG A 129      -6.363 -19.550 -25.152 
ATOM   2656  C8   DG A 129      -7.685 -19.648 -25.531 
ATOM   2657  N7   DG A 129      -8.476 -20.116 -24.597 
ATOM   2658  C5   DG A 129      -7.618 -20.345 -23.522 
ATOM   2659  C6   DG A 129      -7.894 -20.851 -22.225 
ATOM   2660  O6   DG A 129      -8.968 -21.206 -21.750 
ATOM   2661  N1   DG A 129      -6.730 -20.922 -21.445 
ATOM   2662  C2   DG A 129      -5.468 -20.553 -21.864 
ATOM   2663  N2   DG A 129      -4.487 -20.696 -20.969 
ATOM   2664  N3   DG A 129      -5.210 -20.078 -23.081 
ATOM   2665  C4   DG A 129      -6.328 -20.003 -23.850 
ATOM   2666  P    DC A 130      -1.998 -19.505 -28.717 
ATOM   2667  OP1  DC A 130      -1.269 -18.399 -29.375 
ATOM   2668  OP2  DC A 130      -2.807 -20.369 -29.605 
ATOM   2669  O5'  DC A 130      -0.973 -20.406 -27.881 
ATOM   2670  C5'  DC A 130      -0.644 -20.021 -26.533 
ATOM   2671  C4'  DC A 130      -0.649 -21.239 -25.631 
ATOM   2672  O4'  DC A 130      -1.967 -21.510 -25.073 
ATOM   2673  C3'  DC A 130      -0.249 -22.558 -26.291 
ATOM   2674  O3'  DC A 130       0.498 -23.331 -25.360 
ATOM   2675  C2'  DC A 130      -1.573 -23.271 -26.564 
ATOM   2676  C1'  DC A 130      -2.253 -22.889 -25.252 
ATOM   2677  N1   DC A 130      -3.733 -23.055 -25.274 
ATOM   2678  C2   DC A 130      -4.359 -23.453 -24.095 
ATOM   2679  O2   DC A 130      -3.667 -23.650 -23.089 
ATOM   2680  N3   DC A 130      -5.708 -23.611 -24.094 
ATOM   2681  C4   DC A 130      -6.422 -23.388 -25.205 
ATOM   2682  N4   DC A 130      -7.734 -23.556 -25.153 
ATOM   2683  C5   DC A 130      -5.797 -22.979 -26.428 
ATOM   2684  C6   DC A 130      -4.448 -22.827 -26.408 
ATOM   2685  P    DT A 131       1.759 -24.168 -25.882 
ATOM   2686  OP1  DT A 131       2.948 -23.287 -25.942 
ATOM   2687  OP2  DT A 131       1.406 -24.869 -27.135 
ATOM   2688  O5'  DT A 131       1.939 -25.234 -24.702 
ATOM   2689  C5'  DT A 131       1.551 -24.869 -23.364 
ATOM   2690  C4'  DT A 131       0.791 -26.009 -22.716 
ATOM   2691  O4'  DT A 131      -0.638 -25.950 -22.988 
ATOM   2692  C3'  DT A 131       1.192 -27.415 -23.162 
ATOM   2693  O3'  DT A 131       1.122 -28.291 -22.043 
ATOM   2694  C2'  DT A 131       0.117 -27.825 -24.167 
ATOM   2695  C1'  DT A 131      -1.068 -27.236 -23.408 
ATOM   2696  N1   DT A 131      -2.290 -27.065 -24.243 
ATOM   2697  C2   DT A 131      -3.502 -27.255 -23.625 
ATOM   2698  O2   DT A 131      -3.607 -27.550 -22.448 
ATOM   2699  N3   DT A 131      -4.612 -27.089 -24.431 
ATOM   2700  C4   DT A 131      -4.608 -26.757 -25.770 
ATOM   2701  O4   DT A 131      -5.668 -26.636 -26.388 
ATOM   2702  C5   DT A 131      -3.290 -26.578 -26.330 
ATOM   2703  C7   DT A 131      -3.196 -26.215 -27.783 
ATOM   2704  C6   DT A 131      -2.194 -26.733 -25.570 
ATOM   2705  P    DG A 132       2.248 -29.414 -21.864 
ATOM   2706  OP1  DG A 132       3.431 -28.828 -21.196 
ATOM   2707  OP2  DG A 132       2.497 -30.077 -23.163 
ATOM   2708  O5'  DG A 132       1.520 -30.436 -20.872 
ATOM   2709  C5'  DG A 132       0.553 -29.928 -19.934 
ATOM   2710  C4'  DG A 132      -0.662 -30.835 -19.900 
ATOM   2711  O4'  DG A 132      -1.657 -30.468 -20.898 
ATOM   2712  C3'  DG A 132      -0.395 -32.315 -20.173 
ATOM   2713  O3'  DG A 132      -1.251 -33.097 -19.349 
ATOM   2714  C2'  DG A 132      -0.802 -32.520 -21.631 
ATOM   2715  C1'  DG A 132      -2.050 -31.643 -21.590 
ATOM   2716  N9   DG A 132      -2.545 -31.242 -22.937 
ATOM   2717  C8   DG A 132      -1.830 -30.965 -24.081 
ATOM   2718  N7   DG A 132      -2.573 -30.639 -25.110 
ATOM   2719  C5   DG A 132      -3.874 -30.705 -24.613 
ATOM   2720  C6   DG A 132      -5.113 -30.458 -25.259 
ATOM   2721  O6   DG A 132      -5.321 -30.124 -26.422 
ATOM   2722  N1   DG A 132      -6.193 -30.642 -24.384 
ATOM   2723  C2   DG A 132      -6.088 -31.015 -23.058 
ATOM   2724  N2   DG A 132      -7.238 -31.137 -22.391 
ATOM   2725  N3   DG A 132      -4.924 -31.246 -22.452 
ATOM   2726  C4   DG A 132      -3.868 -31.073 -23.288 
ATOM   2727  P    DA A 133      -0.679 -34.436 -18.684 
ATOM   2728  OP1  DA A 133       0.040 -34.100 -17.434 
ATOM   2729  OP2  DA A 133       0.092 -35.200 -19.690 
ATOM   2730  O5'  DA A 133      -2.030 -35.218 -18.335 
ATOM   2731  C5'  DA A 133      -3.217 -34.460 -18.033 
ATOM   2732  C4'  DA A 133      -4.413 -35.068 -18.740 
ATOM   2733  O4'  DA A 133      -4.594 -34.535 -20.083 
ATOM   2734  C3'  DA A 133      -4.365 -36.581 -18.948 
ATOM   2735  O3'  DA A 133      -5.676 -37.110 -18.791 
ATOM   2736  C2'  DA A 133      -3.941 -36.759 -20.406 
ATOM   2737  C1'  DA A 133      -4.785 -35.623 -20.974 
ATOM   2738  N9   DA A 133      -4.363 -35.186 -22.335 
ATOM   2739  C8   DA A 133      -3.102 -35.139 -22.858 
ATOM   2740  N7   DA A 133      -3.058 -34.711 -24.081 
ATOM   2741  C5   DA A 133      -4.385 -34.453 -24.395 
ATOM   2742  C6   DA A 133      -5.007 -33.972 -25.558 
ATOM   2743  N6   DA A 133      -4.340 -33.649 -26.675 
ATOM   2744  N1   DA A 133      -6.346 -33.835 -25.532 
ATOM   2745  C2   DA A 133      -7.004 -34.157 -24.419 
ATOM   2746  N3   DA A 133      -6.533 -34.613 -23.279 
ATOM   2747  C4   DA A 133      -5.191 -34.742 -23.331 
ATOM   2748  P    DT A 134      -5.864 -38.509 -18.037 
ATOM   2749  OP1  DT A 134      -5.894 -38.284 -16.574 
ATOM   2750  OP2  DT A 134      -4.854 -39.475 -18.524 
ATOM   2751  O5'  DT A 134      -7.316 -38.949 -18.544 
ATOM   2752  C5'  DT A 134      -8.279 -37.930 -18.872 
ATOM   2753  C4'  DT A 134      -8.990 -38.286 -20.163 
ATOM   2754  O4'  DT A 134      -8.288 -37.791 -21.339 
ATOM   2755  C3'  DT A 134      -9.163 -39.779 -20.437 
ATOM   2756  O3'  DT A 134     -10.423 -39.990 -21.063 
ATOM   2757  C2'  DT A 134      -8.060 -40.118 -21.441 
ATOM   2758  C1'  DT A 134      -8.188 -38.850 -22.279 
ATOM   2759  N1   DT A 134      -7.009 -38.585 -23.150 
ATOM   2760  C2   DT A 134      -7.251 -38.002 -24.370 
ATOM   2761  O2   DT A 134      -8.369 -37.701 -24.751 
ATOM   2762  N3   DT A 134      -6.134 -37.773 -25.150 
ATOM   2763  C4   DT A 134      -4.828 -38.072 -24.818 
ATOM   2764  O4   DT A 134      -3.910 -37.820 -25.601 
ATOM   2765  C5   DT A 134      -4.675 -38.682 -23.519 
ATOM   2766  C7   DT A 134      -3.286 -39.041 -23.080 
ATOM   2767  C6   DT A 134      -5.745 -38.916 -22.740 
ATOM   2768  P    DG A 135     -11.287 -41.273 -20.652 
ATOM   2769  OP1  DG A 135     -12.064 -40.977 -19.426 
ATOM   2770  OP2  DG A 135     -10.411 -42.464 -20.593 
ATOM   2771  O5'  DG A 135     -12.280 -41.398 -21.901 
ATOM   2772  C5'  DG A 135     -12.660 -40.206 -22.612 
ATOM   2773  C4'  DG A 135     -12.606 -40.454 -24.106 
ATOM   2774  O4'  DG A 135     -11.288 -40.188 -24.666 
ATOM   2775  C3'  DG A 135     -12.916 -41.882 -24.555 
ATOM   2776  O3'  DG A 135     -13.639 -41.833 -25.780 
ATOM   2777  C2'  DG A 135     -11.548 -42.508 -24.824 
ATOM   2778  C1'  DG A 135     -10.921 -41.286 -25.488 
ATOM   2779  N9   DG A 135      -9.434 -41.336 -25.553 
ATOM   2780  C8   DG A 135      -8.540 -41.878 -24.655 
ATOM   2781  N7   DG A 135      -7.284 -41.757 -25.012 
ATOM   2782  C5   DG A 135      -7.351 -41.089 -26.234 
ATOM   2783  C6   DG A 135      -6.312 -40.675 -27.107 
ATOM   2784  O6   DG A 135      -5.098 -40.815 -26.980 
ATOM   2785  N1   DG A 135      -6.823 -40.029 -28.242 
ATOM   2786  C2   DG A 135      -8.162 -39.811 -28.499 
ATOM   2787  N2   DG A 135      -8.445 -39.175 -29.637 
ATOM   2788  N3   DG A 135      -9.137 -40.199 -27.678 
ATOM   2789  C4   DG A 135      -8.658 -40.828 -26.574 
ATOM   2790  P    DT A 136     -14.839 -42.867 -26.013 
ATOM   2791  OP1  DT A 136     -16.073 -42.345 -25.385 
ATOM   2792  OP2  DT A 136     -14.418 -44.220 -25.589 
ATOM   2793  O5'  DT A 136     -14.985 -42.825 -27.606 
ATOM   2794  C5'  DT A 136     -14.648 -41.614 -28.306 
ATOM   2795  C4'  DT A 136     -13.840 -41.939 -29.548 
ATOM   2796  O4'  DT A 136     -12.411 -42.005 -29.278 
ATOM   2797  C3'  DT A 136     -14.152 -43.281 -30.210 
ATOM   2798  O3'  DT A 136     -14.058 -43.130 -31.622 
ATOM   2799  C2'  DT A 136     -13.032 -44.212 -29.745 
ATOM   2800  C1'  DT A 136     -11.900 -43.196 -29.856 
ATOM   2801  N1   DT A 136     -10.671 -43.583 -29.109 
ATOM   2802  C2   DT A 136      -9.465 -43.222 -29.659 
ATOM   2803  O2   DT A 136      -9.371 -42.612 -30.709 
ATOM   2804  N3   DT A 136      -8.348 -43.599 -28.938 
ATOM   2805  C4   DT A 136      -8.339 -44.290 -27.743 
ATOM   2806  O4   DT A 136      -7.275 -44.572 -27.190 
ATOM   2807  C5   DT A 136      -9.653 -44.624 -27.246 
ATOM   2808  C7   DT A 136      -9.734 -45.377 -25.950 
ATOM   2809  C6   DT A 136     -10.755 -44.270 -27.927 
ATOM   2810  P    DC A 137     -15.121 -43.877 -32.555 
ATOM   2811  OP1  DC A 137     -16.352 -43.060 -32.656 
ATOM   2812  OP2  DC A 137     -15.303 -45.268 -32.085 
ATOM   2813  O5'  DC A 137     -14.360 -43.881 -33.962 
ATOM   2814  C5'  DC A 137     -13.444 -42.811 -34.263 
ATOM   2815  C4'  DC A 137     -12.183 -43.370 -34.889 
ATOM   2816  O4'  DC A 137     -11.187 -43.742 -33.893 
ATOM   2817  C3'  DC A 137     -12.360 -44.637 -35.725 
ATOM   2818  O3'  DC A 137     -11.479 -44.580 -36.840 
ATOM   2819  C2'  DC A 137     -11.907 -45.773 -34.807 
ATOM   2820  C1'  DC A 137     -10.712 -45.044 -34.200 
ATOM   2821  N1   DC A 137     -10.210 -45.662 -32.941 
ATOM   2822  C2   DC A 137      -8.839 -45.617 -32.697 
ATOM   2823  O2   DC A 137      -8.104 -45.071 -33.528 
ATOM   2824  N3   DC A 137      -8.362 -46.176 -31.556 
ATOM   2825  C4   DC A 137      -9.192 -46.758 -30.682 
ATOM   2826  N4   DC A 137      -8.678 -47.288 -29.583 
ATOM   2827  C5   DC A 137     -10.604 -46.815 -30.914 
ATOM   2828  C6   DC A 137     -11.062 -46.252 -32.061 
ATOM   2829  P    DA A 138     -11.990 -45.112 -38.261 
ATOM   2830  OP1  DA A 138     -12.754 -44.044 -38.945 
ATOM   2831  OP2  DA A 138     -12.692 -46.402 -38.084 
ATOM   2832  O5'  DA A 138     -10.604 -45.355 -39.024 
ATOM   2833  C5'  DA A 138      -9.469 -44.535 -38.689 
ATOM   2834  C4'  DA A 138      -8.225 -45.394 -38.574 
ATOM   2835  O4'  DA A 138      -8.044 -45.932 -37.233 
ATOM   2836  C3'  DA A 138      -8.183 -46.627 -39.475 
ATOM   2837  O3'  DA A 138      -6.847 -46.824 -39.924 
ATOM   2838  C2'  DA A 138      -8.563 -47.790 -38.558 
ATOM   2839  C1'  DA A 138      -7.771 -47.321 -37.341 
ATOM   2840  N9   DA A 138      -8.186 -47.974 -36.069 
ATOM   2841  C8   DA A 138      -9.435 -48.375 -35.688 
ATOM   2842  N7   DA A 138      -9.476 -48.919 -34.511 
ATOM   2843  C5   DA A 138      -8.159 -48.876 -34.077 
ATOM   2844  C6   DA A 138      -7.538 -49.301 -32.892 
ATOM   2845  N6   DA A 138      -8.196 -49.882 -31.878 
ATOM   2846  N1   DA A 138      -6.210 -49.109 -32.784 
ATOM   2847  C2   DA A 138      -5.561 -48.531 -33.794 
ATOM   2848  N3   DA A 138      -6.030 -48.095 -34.941 
ATOM   2849  C4   DA A 138      -7.361 -48.300 -35.024 
ATOM   2850  P    DC A 139      -6.598 -47.295 -41.434 
ATOM   2851  OP1  DC A 139      -6.614 -46.117 -42.330 
ATOM   2852  OP2  DC A 139      -7.540 -48.383 -41.776 
ATOM   2853  O5'  DC A 139      -5.112 -47.880 -41.341 
ATOM   2854  C5'  DC A 139      -4.202 -47.322 -40.375 
ATOM   2855  C4'  DC A 139      -3.442 -48.432 -39.676 
ATOM   2856  O4'  DC A 139      -4.144 -48.932 -38.503 
ATOM   2857  C3'  DC A 139      -3.180 -49.686 -40.511 
ATOM   2858  O3'  DC A 139      -1.895 -50.200 -40.179 
ATOM   2859  C2'  DC A 139      -4.238 -50.687 -40.049 
ATOM   2860  C1'  DC A 139      -4.163 -50.350 -38.563 
ATOM   2861  N1   DC A 139      -5.334 -50.831 -37.779 
ATOM   2862  C2   DC A 139      -5.111 -51.254 -36.471 
ATOM   2863  O2   DC A 139      -3.961 -51.212 -36.018 
ATOM   2864  N3   DC A 139      -6.167 -51.697 -35.740 
ATOM   2865  C4   DC A 139      -7.397 -51.727 -36.267 
ATOM   2866  N4   DC A 139      -8.393 -52.167 -35.514 
ATOM   2867  C5   DC A 139      -7.647 -51.297 -37.611 
ATOM   2868  C6   DC A 139      -6.580 -50.858 -38.325 
ATOM   2869  P    DC A 140      -0.969 -50.787 -41.344 
ATOM   2870  OP1  DC A 140      -0.239 -49.681 -42.002 
ATOM   2871  OP2  DC A 140      -1.777 -51.651 -42.233 
ATOM   2872  O5'  DC A 140       0.057 -51.687 -40.508 
ATOM   2873  C5'  DC A 140       0.386 -51.303 -39.160 
ATOM   2874  C4'  DC A 140       0.381 -52.520 -38.258 
ATOM   2875  O4'  DC A 140      -0.937 -52.792 -37.700 
ATOM   2876  C3'  DC A 140       0.780 -53.840 -38.918 
ATOM   2877  O3'  DC A 140       1.527 -54.613 -37.987 
ATOM   2878  C2'  DC A 140      -0.544 -54.553 -39.191 
ATOM   2879  C1'  DC A 140      -1.224 -54.171 -37.880 
ATOM   2880  N1   DC A 140      -2.704 -54.337 -37.901 
ATOM   2881  C2   DC A 140      -3.330 -54.735 -36.722 
ATOM   2882  O2   DC A 140      -2.638 -54.932 -35.717 
ATOM   2883  N3   DC A 140      -4.679 -54.893 -36.722 
ATOM   2884  C4   DC A 140      -5.392 -54.670 -37.832 
ATOM   2885  N4   DC A 140      -6.705 -54.838 -37.781 
ATOM   2886  C5   DC A 140      -4.768 -54.260 -39.055 
ATOM   2887  C6   DC A 140      -3.419 -54.108 -39.036 
ATOM   2888  P    DC A 141       2.789 -55.449 -38.509 
ATOM   2889  OP1  DC A 141       3.977 -54.569 -38.569 
ATOM   2890  OP2  DC A 141       2.435 -56.150 -39.763 
ATOM   2891  O5'  DC A 141       2.969 -56.516 -37.329 
ATOM   2892  C5'  DC A 141       2.580 -56.151 -35.992 
ATOM   2893  C4'  DC A 141       1.820 -57.291 -35.343 
ATOM   2894  O4'  DC A 141       0.391 -57.231 -35.615 
ATOM   2895  C3'  DC A 141       2.222 -58.697 -35.789 
ATOM   2896  O3'  DC A 141       2.152 -59.572 -34.671 
ATOM   2897  C2'  DC A 141       1.146 -59.106 -36.795 
ATOM   2898  C1'  DC A 141      -0.039 -58.517 -36.036 
ATOM   2899  N1   DC A 141      -1.260 -58.347 -36.871 
ATOM   2900  C2   DC A 141      -2.497 -58.536 -36.259 
ATOM   2901  O2   DC A 141      -2.530 -58.835 -35.060 
ATOM   2902  N3   DC A 141      -3.622 -58.386 -37.003 
ATOM   2903  C4   DC A 141      -3.544 -58.061 -38.301 
ATOM   2904  N4   DC A 141      -4.671 -57.927 -38.984 
ATOM   2905  C5   DC A 141      -2.283 -57.863 -38.949 
ATOM   2906  C6   DC A 141      -1.169 -58.018 -38.188 
ATOM   2907  P    DC A 142       3.278 -60.696 -34.492 
ATOM   2908  OP1  DC A 142       4.461 -60.110 -33.824 
ATOM   2909  OP2  DC A 142       3.527 -61.359 -35.791 
ATOM   2910  O5'  DC A 142       2.550 -61.717 -33.499 
ATOM   2911  C5'  DC A 142       1.582 -61.210 -32.561 
ATOM   2912  C4'  DC A 142       0.368 -62.117 -32.527 
ATOM   2913  O4'  DC A 142      -0.628 -61.750 -33.525 
ATOM   2914  C3'  DC A 142       0.635 -63.597 -32.800 
ATOM   2915  O3'  DC A 142      -0.222 -64.379 -31.977 
ATOM   2916  C2'  DC A 142       0.227 -63.802 -34.259 
ATOM   2917  C1'  DC A 142      -1.021 -62.925 -34.218 
ATOM   2918  N1   DC A 142      -1.516 -62.524 -35.564 
ATOM   2919  C2   DC A 142      -2.891 -62.400 -35.740 
ATOM   2920  O2   DC A 142      -3.638 -62.625 -34.780 
ATOM   2921  N3   DC A 142      -3.364 -62.036 -36.960 
ATOM   2922  C4   DC A 142      -2.521 -61.801 -37.975 
ATOM   2923  N4   DC A 142      -3.030 -61.449 -39.145 
ATOM   2924  C5   DC A 142      -1.103 -61.923 -37.815 
ATOM   2925  C6   DC A 142      -0.652 -62.288 -36.588 
ATOM   2926  P    DA A 143       0.351 -65.717 -31.312 
ATOM   2927  OP1  DA A 143       1.069 -65.382 -30.062 
ATOM   2928  OP2  DA A 143       1.121 -66.481 -32.318 
ATOM   2929  O5'  DA A 143      -1.000 -66.500 -30.962 
ATOM   2930  C5'  DA A 143      -2.188 -65.742 -30.661 
ATOM   2931  C4'  DA A 143      -3.383 -66.350 -31.368 
ATOM   2932  O4'  DA A 143      -3.564 -65.817 -32.710 
ATOM   2933  C3'  DA A 143      -3.335 -67.863 -31.576 
ATOM   2934  O3'  DA A 143      -4.646 -68.392 -31.418 
ATOM   2935  C2'  DA A 143      -2.912 -68.041 -33.033 
ATOM   2936  C1'  DA A 143      -3.755 -66.905 -33.602 
ATOM   2937  N9   DA A 143      -3.333 -66.468 -34.962 
ATOM   2938  C8   DA A 143      -2.073 -66.421 -35.486 
ATOM   2939  N7   DA A 143      -2.028 -65.993 -36.708 
ATOM   2940  C5   DA A 143      -3.355 -65.735 -37.022 
ATOM   2941  C6   DA A 143      -3.978 -65.254 -38.185 
ATOM   2942  N6   DA A 143      -3.311 -64.931 -39.303 
ATOM   2943  N1   DA A 143      -5.317 -65.116 -38.160 
ATOM   2944  C2   DA A 143      -5.975 -65.438 -37.047 
ATOM   2945  N3   DA A 143      -5.504 -65.895 -35.907 
ATOM   2946  C4   DA A 143      -4.162 -66.024 -35.959 
ATOM   2947  P    DG A 144      -4.834 -69.791 -30.664 
ATOM   2948  OP1  DG A 144      -4.865 -69.565 -29.202 
ATOM   2949  OP2  DG A 144      -3.824 -70.757 -31.151 
ATOM   2950  O5'  DG A 144      -6.287 -70.230 -31.172 
ATOM   2951  C5'  DG A 144      -7.250 -69.212 -31.499 
ATOM   2952  C4'  DG A 144      -7.960 -69.567 -32.790 
ATOM   2953  O4'  DG A 144      -7.258 -69.073 -33.966 
ATOM   2954  C3'  DG A 144      -8.133 -71.061 -33.065 
ATOM   2955  O3'  DG A 144      -9.394 -71.272 -33.690 
ATOM   2956  C2'  DG A 144      -7.030 -71.400 -34.069 
ATOM   2957  C1'  DG A 144      -7.159 -70.131 -34.906 
ATOM   2958  N9   DG A 144      -5.980 -69.867 -35.778 
ATOM   2959  C8   DG A 144      -4.647 -70.126 -35.542 
ATOM   2960  N7   DG A 144      -3.853 -69.770 -36.522 
ATOM   2961  C5   DG A 144      -4.720 -69.237 -37.474 
ATOM   2962  C6   DG A 144      -4.446 -68.685 -38.752 
ATOM   2963  O6   DG A 144      -3.364 -68.550 -39.317 
ATOM   2964  N1   DG A 144      -5.620 -68.261 -39.389 
ATOM   2965  C2   DG A 144      -6.893 -68.358 -38.860 
ATOM   2966  N2   DG A 144      -7.883 -67.896 -39.628 
ATOM   2967  N3   DG A 144      -7.148 -68.876 -37.661 
ATOM   2968  C4   DG A 144      -6.020 -69.292 -37.030 
ATOM   2969  P    DA A 145     -10.258 -72.555 -33.280 
ATOM   2970  OP1  DA A 145     -11.034 -72.258 -32.054 
ATOM   2971  OP2  DA A 145      -9.382 -73.745 -33.220 
ATOM   2972  O5'  DA A 145     -11.250 -72.680 -34.528 
ATOM   2973  C5'  DA A 145     -11.630 -71.487 -35.240 
ATOM   2974  C4'  DA A 145     -11.577 -71.736 -36.734 
ATOM   2975  O4'  DA A 145     -10.259 -71.470 -37.294 
ATOM   2976  C3'  DA A 145     -11.886 -73.164 -37.182 
ATOM   2977  O3'  DA A 145     -12.609 -73.115 -38.407 
ATOM   2978  C2'  DA A 145     -10.518 -73.790 -37.452 
ATOM   2979  C1'  DA A 145      -9.891 -72.567 -38.115 
ATOM   2980  N9   DA A 145      -8.405 -72.618 -38.181 
ATOM   2981  C8   DA A 145      -7.533 -73.160 -37.279 
ATOM   2982  N7   DA A 145      -6.287 -73.047 -37.622 
ATOM   2983  C5   DA A 145      -6.333 -72.382 -38.839 
ATOM   2984  C6   DA A 145      -5.329 -71.959 -39.726 
ATOM   2985  N6   DA A 145      -4.020 -72.153 -39.509 
ATOM   2986  N1   DA A 145      -5.721 -71.327 -40.847 
ATOM   2987  C2   DA A 145      -7.021 -71.137 -41.057 
ATOM   2988  N3   DA A 145      -8.044 -71.485 -40.306 
ATOM   2989  C4   DA A 145      -7.625 -72.116 -39.190 
ATOM   2990  P    DG A 146     -13.809 -74.149 -38.640 
ATOM   2991  OP1  DG A 146     -15.044 -73.626 -38.013 
ATOM   2992  OP2  DG A 146     -13.388 -75.502 -38.216 
ATOM   2993  O5'  DG A 146     -13.956 -74.107 -40.234 
ATOM   2994  C5'  DG A 146     -13.619 -72.896 -40.934 
ATOM   2995  C4'  DG A 146     -12.811 -73.221 -42.175 
ATOM   2996  O4'  DG A 146     -11.381 -73.286 -41.905 
ATOM   2997  C3'  DG A 146     -13.122 -74.563 -42.838 
ATOM   2998  O3'  DG A 146     -13.028 -74.412 -44.249 
ATOM   2999  C2'  DG A 146     -12.003 -75.494 -42.373 
ATOM   3000  C1'  DG A 146     -10.870 -74.477 -42.484 
ATOM   3001  N9   DG A 146      -9.641 -74.865 -41.736 
ATOM   3002  C8   DG A 146      -9.526 -75.550 -40.547 
ATOM   3003  N7   DG A 146      -8.288 -75.732 -40.154 
ATOM   3004  C5   DG A 146      -7.531 -75.126 -41.155 
ATOM   3005  C6   DG A 146      -6.123 -75.000 -41.286 
ATOM   3006  O6   DG A 146      -5.241 -75.403 -40.533 
ATOM   3007  N1   DG A 146      -5.778 -74.311 -42.457 
ATOM   3008  C2   DG A 146      -6.675 -73.809 -43.380 
ATOM   3009  N2   DG A 146      -6.144 -73.182 -44.432 
ATOM   3010  N3   DG A 146      -7.995 -73.928 -43.256 
ATOM   3011  C4   DG A 146      -8.347 -74.594 -42.125 
ATOM   3012  P    DA A 147     -14.092 -75.159 -45.182 
ATOM   3013  OP1  DA A 147     -15.323 -74.342 -45.283 
ATOM   3014  OP2  DA A 147     -14.274 -76.550 -44.712 
ATOM   3015  O5'  DA A 147     -13.331 -75.162 -46.590 
ATOM   3016  C5'  DA A 147     -12.415 -74.093 -46.890 
ATOM   3017  C4'  DA A 147     -11.153 -74.652 -47.516 
ATOM   3018  O4'  DA A 147     -10.158 -75.024 -46.521 
ATOM   3019  C3'  DA A 147     -11.330 -75.919 -48.352 
ATOM   3020  O3'  DA A 147     -10.449 -75.862 -49.467 
ATOM   3021  C2'  DA A 147     -10.877 -77.055 -47.434 
ATOM   3022  C1'  DA A 147      -9.682 -76.326 -46.828 
ATOM   3023  N9   DA A 147      -9.180 -76.944 -45.569 
ATOM   3024  C8   DA A 147      -9.895 -77.570 -44.587 
ATOM   3025  N7   DA A 147      -9.166 -78.008 -43.607 
ATOM   3026  C5   DA A 147      -7.874 -77.647 -43.963 
ATOM   3027  C6   DA A 147      -6.633 -77.829 -43.332 
ATOM   3028  N6   DA A 147      -6.485 -78.450 -42.153 
ATOM   3029  N1   DA A 147      -5.543 -77.348 -43.959 
ATOM   3030  C2   DA A 147      -5.695 -76.731 -45.131 
ATOM   3031  N3   DA A 147      -6.797 -76.504 -45.812 
ATOM   3032  C4   DA A 147      -7.873 -76.996 -45.163 
ATOM   3033  P    DG A 148     -10.960 -76.394 -50.888 
ATOM   3034  OP1  DG A 148     -11.724 -75.326 -51.572 
ATOM   3035  OP2  DG A 148     -11.662 -77.684 -50.712 
ATOM   3036  O5'  DG A 148      -9.575 -76.637 -51.652 
ATOM   3037  C5'  DG A 148      -8.439 -75.816 -51.317 
ATOM   3038  C4'  DG A 148      -7.195 -76.675 -51.202 
ATOM   3039  O4'  DG A 148      -7.014 -77.214 -49.860 
ATOM   3040  C3'  DG A 148      -7.153 -77.909 -52.103 
ATOM   3041  O3'  DG A 148      -5.818 -78.106 -52.552 
ATOM   3042  C2'  DG A 148      -7.534 -79.072 -51.186 
ATOM   3043  C1'  DG A 148      -6.742 -78.603 -49.969 
ATOM   3044  N9   DG A 148      -7.157 -79.256 -48.696 
ATOM   3045  C8   DG A 148      -8.410 -79.667 -48.296 
ATOM   3046  N7   DG A 148      -8.437 -80.214 -47.104 
ATOM   3047  C5   DG A 148      -7.108 -80.162 -46.686 
ATOM   3048  C6   DG A 148      -6.513 -80.604 -45.476 
ATOM   3049  O6   DG A 148      -7.045 -81.141 -44.508 
ATOM   3050  N1   DG A 148      -5.133 -80.358 -45.464 
ATOM   3051  C2   DG A 148      -4.422 -79.763 -46.487 
ATOM   3052  N2   DG A 148      -3.110 -79.617 -46.282 
ATOM   3053  N3   DG A 148      -4.981 -79.348 -47.622 
ATOM   3054  C4   DG A 148      -6.319 -79.580 -47.650 
ATOM   3055  P    DA A 149      -5.569 -78.577 -54.062 
ATOM   3056  OP1  DA A 149      -5.584 -77.399 -54.958 
ATOM   3057  OP2  DA A 149      -6.511 -79.665 -54.403 
ATOM   3058  O5'  DA A 149      -4.083 -79.162 -53.968 
ATOM   3059  C5'  DA A 149      -3.172 -78.604 -53.002 
ATOM   3060  C4'  DA A 149      -2.412 -79.714 -52.304 
ATOM   3061  O4'  DA A 149      -3.115 -80.214 -51.131 
ATOM   3062  C3'  DA A 149      -2.150 -80.968 -53.139 
ATOM   3063  O3'  DA A 149      -0.866 -81.481 -52.806 
ATOM   3064  C2'  DA A 149      -3.208 -81.969 -52.676 
ATOM   3065  C1'  DA A 149      -3.133 -81.632 -51.190 
ATOM   3066  N9   DA A 149      -4.304 -82.113 -50.407 
ATOM   3067  C8   DA A 149      -5.609 -82.204 -50.800 
ATOM   3068  N7   DA A 149      -6.403 -82.666 -49.885 
ATOM   3069  C5   DA A 149      -5.565 -82.900 -48.803 
ATOM   3070  C6   DA A 149      -5.802 -83.397 -47.511 
ATOM   3071  N6   DA A 149      -7.014 -83.765 -47.071 
ATOM   3072  N1   DA A 149      -4.745 -83.504 -46.684 
ATOM   3073  C2   DA A 149      -3.544 -83.137 -47.127 
ATOM   3074  N3   DA A 149      -3.202 -82.662 -48.305 
ATOM   3075  C4   DA A 149      -4.278 -82.565 -49.113 
ATOM   3076  P    DG A 150       0.061 -82.069 -53.972 
ATOM   3077  OP1  DG A 150       0.790 -80.963 -54.630 
ATOM   3078  OP2  DG A 150      -0.748 -82.932 -54.860 
ATOM   3079  O5'  DG A 150       1.087 -82.969 -53.136 
ATOM   3080  C5'  DG A 150       1.416 -82.584 -51.788 
ATOM   3081  C4'  DG A 150       1.410 -83.802 -50.886 
ATOM   3082  O4'  DG A 150       0.092 -84.074 -50.328 
ATOM   3083  C3'  DG A 150       1.810 -85.121 -51.546 
ATOM   3084  O3'  DG A 150       2.557 -85.895 -50.615 
ATOM   3085  C2'  DG A 150       0.486 -85.835 -51.819 
ATOM   3086  C1'  DG A 150      -0.194 -85.452 -50.507 
ATOM   3087  N9   DG A 150      -1.674 -85.619 -50.529 
ATOM   3088  C8   DG A 150      -2.557 -85.435 -51.571 
ATOM   3089  N7   DG A 150      -3.808 -85.667 -51.258 
ATOM   3090  C5   DG A 150      -3.751 -86.031 -49.914 
ATOM   3091  C6   DG A 150      -4.792 -86.399 -49.022 
ATOM   3092  O6   DG A 150      -5.998 -86.479 -49.238 
ATOM   3093  N1   DG A 150      -4.293 -86.692 -47.746 
ATOM   3094  C2   DG A 150      -2.962 -86.638 -47.380 
ATOM   3095  N2   DG A 150      -2.689 -86.955 -46.111 
ATOM   3096  N3   DG A 150      -1.986 -86.293 -48.217 
ATOM   3097  C4   DG A 150      -2.454 -86.005 -49.459 
ATOM   3098  P    DT A 151       3.818 -86.731 -51.136 
ATOM   3099  OP1  DT A 151       5.007 -85.851 -51.197 
ATOM   3100  OP2  DT A 151       3.465 -87.432 -52.390 
ATOM   3101  O5'  DT A 151       3.998 -87.798 -49.957 
ATOM   3102  C5'  DT A 151       3.610 -87.433 -48.619 
ATOM   3103  C4'  DT A 151       2.850 -88.573 -47.971 
ATOM   3104  O4'  DT A 151       1.421 -88.513 -48.243 
ATOM   3105  C3'  DT A 151       3.252 -89.978 -48.417 
ATOM   3106  O3'  DT A 151       3.181 -90.854 -47.298 
ATOM   3107  C2'  DT A 151       2.176 -90.388 -49.422 
ATOM   3108  C1'  DT A 151       0.991 -89.799 -48.663 
ATOM   3109  N1   DT A 151      -0.231 -89.629 -49.498 
ATOM   3110  C2   DT A 151      -1.443 -89.819 -48.880 
ATOM   3111  O2   DT A 151      -1.548 -90.114 -47.702 
ATOM   3112  N3   DT A 151      -2.553 -89.653 -49.686 
ATOM   3113  C4   DT A 151      -2.549 -89.320 -51.025 
ATOM   3114  O4   DT A 151      -3.609 -89.200 -51.643 
ATOM   3115  C5   DT A 151      -1.231 -89.142 -51.585 
ATOM   3116  C7   DT A 151      -1.137 -88.779 -53.038 
ATOM   3117  C6   DT A 151      -0.135 -89.297 -50.825 
ATOM   3118  P    DT A 152       4.307 -91.978 -47.119 
ATOM   3119  OP1  DT A 152       5.491 -91.392 -46.451 
ATOM   3120  OP2  DT A 152       4.556 -92.641 -48.418 
ATOM   3121  O5'  DT A 152       3.579 -92.999 -46.126 
ATOM   3122  C5'  DT A 152       2.612 -92.492 -45.188 
ATOM   3123  C4'  DT A 152       1.397 -93.399 -45.154 
ATOM   3124  O4'  DT A 152       0.402 -93.032 -46.152 
ATOM   3125  C3'  DT A 152       1.664 -94.879 -45.428 
ATOM   3126  O3'  DT A 152       0.808 -95.661 -44.604 
ATOM   3127  C2'  DT A 152       1.257 -95.083 -46.886 
ATOM   3128  C1'  DT A 152       0.009 -94.207 -46.845 
ATOM   3129  N1   DT A 152      -0.486 -93.805 -48.192 
ATOM   3130  C2   DT A 152      -1.846 -93.688 -48.348 
ATOM   3131  O2   DT A 152      -2.638 -93.895 -47.446 
ATOM   3132  N3   DT A 152      -2.268 -93.315 -49.611 
ATOM   3133  C4   DT A 152      -1.461 -93.057 -50.700 
ATOM   3134  O4   DT A 152      -1.955 -92.731 -51.781 
ATOM   3135  C5   DT A 152      -0.050 -93.208 -50.437 
ATOM   3136  C7   DT A 152       0.898 -92.945 -51.570 
ATOM   3137  C6   DT A 152       0.388 -93.569 -49.220 
ATOM   3138  P    DC A 153       1.380 -96.999 -43.939 
ATOM   3139  OP1  DC A 153       2.099 -96.663 -42.689 
ATOM   3140  OP2  DC A 153       2.151 -97.763 -44.945 
ATOM   3141  O5'  DC A 153       0.029 -97.781 -43.590 
ATOM   3142  C5'  DC A 153      -1.158 -97.024 -43.288 
ATOM   3143  C4'  DC A 153      -2.354 -97.631 -43.995 
ATOM   3144  O4'  DC A 153      -2.535 -97.099 -45.338 
ATOM   3145  C3'  DC A 153      -2.306 -99.145 -44.203 
ATOM   3146  O3'  DC A 153      -3.617 -99.673 -44.046 
ATOM   3147  C2'  DC A 153      -1.882 -99.323 -45.661 
ATOM   3148  C1'  DC A 153      -2.726 -98.187 -46.229 
ATOM   3149  N1   DC A 153      -2.304 -97.750 -47.590 
ATOM   3150  C2   DC A 153      -3.294 -97.328 -48.472 
ATOM   3151  O2   DC A 153      -4.472 -97.333 -48.094 
ATOM   3152  N3   DC A 153      -2.931 -96.926 -49.718 
ATOM   3153  C4   DC A 153      -1.644 -96.936 -50.089 
ATOM   3154  N4   DC A 153      -1.340 -96.535 -51.314 
ATOM   3155  C5   DC A 153      -0.610 -97.367 -49.196 
ATOM   3156  C6   DC A 153      -0.994 -97.764 -47.957 
ATOM   3157  P    DC A 154      -3.805-101.073 -43.292 
ATOM   3158  OP1  DC A 154      -3.835-100.847 -41.829 
ATOM   3159  OP2  DC A 154      -2.795-102.038 -43.778 
ATOM   3160  O5'  DC A 154      -5.257-101.512 -43.799 
ATOM   3161  C5'  DC A 154      -6.220-100.493 -44.127 
ATOM   3162  C4'  DC A 154      -6.931-100.849 -45.417 
ATOM   3163  O4'  DC A 154      -6.228-100.355 -46.594 
ATOM   3164  C3'  DC A 154      -7.104-102.343 -45.692 
ATOM   3165  O3'  DC A 154      -8.364-102.554 -46.317 
ATOM   3166  C2'  DC A 154      -6.001-102.681 -46.696 
ATOM   3167  C1'  DC A 154      -6.129-101.413 -47.534 
ATOM   3168  N1   DC A 154      -4.950-101.149 -48.405 
ATOM   3169  C2   DC A 154      -5.179-100.558 -49.645 
ATOM   3170  O2   DC A 154      -6.339-100.279 -49.968 
ATOM   3171  N3   DC A 154      -4.117-100.310 -50.454 
ATOM   3172  C4   DC A 154      -2.875-100.627 -50.067 
ATOM   3173  N4   DC A 154      -1.872-100.364 -50.892 
ATOM   3174  C5   DC A 154      -2.618-101.236 -48.796 
ATOM   3175  C6   DC A 154      -3.693-101.476 -48.002 
ATOM   3176  P    DA A 155      -9.228-103.837 -45.907 
ATOM   3177  OP1  DA A 155     -10.005-103.540 -44.681 
ATOM   3178  OP2  DA A 155      -8.352-105.027 -45.848 
ATOM   3179  O5'  DA A 155     -10.221-103.962 -47.155 
ATOM   3180  C5'  DA A 155     -10.601-102.769 -47.867 
ATOM   3181  C4'  DA A 155     -10.547-103.018 -49.361 
ATOM   3182  O4'  DA A 155      -9.229-102.751 -49.921 
ATOM   3183  C3'  DA A 155     -10.857-104.446 -49.810 
ATOM   3184  O3'  DA A 155     -11.580-104.397 -51.034 
ATOM   3185  C2'  DA A 155      -9.489-105.072 -50.079 
ATOM   3186  C1'  DA A 155      -8.861-103.849 -50.742 
ATOM   3187  N9   DA A 155      -7.375-103.900 -50.808 
ATOM   3188  C8   DA A 155      -6.503-104.441 -49.906 
ATOM   3189  N7   DA A 155      -5.258-104.329 -50.249 
ATOM   3190  C5   DA A 155      -5.304-103.664 -51.466 
ATOM   3191  C6   DA A 155      -4.300-103.241 -52.353 
ATOM   3192  N6   DA A 155      -2.991-103.435 -52.137 
ATOM   3193  N1   DA A 155      -4.691-102.609 -53.475 
ATOM   3194  C2   DA A 155      -5.992-102.418 -53.684 
ATOM   3195  N3   DA A 155      -7.014-102.767 -52.933 
ATOM   3196  C4   DA A 155      -6.595-103.398 -51.818 
ATOM   3197  P    DA A 156     -12.780-105.431 -51.268 
ATOM   3198  OP1  DA A 156     -14.014-104.908 -50.640 
ATOM   3199  OP2  DA A 156     -12.359-106.784 -50.843 
ATOM   3200  O5'  DA A 156     -12.926-105.389 -52.861 
ATOM   3201  C5'  DA A 156     -12.589-104.177 -53.561 
ATOM   3202  C4'  DA A 156     -11.781-104.503 -54.802 
ATOM   3203  O4'  DA A 156     -10.352-104.568 -54.533 
ATOM   3204  C3'  DA A 156     -12.093-105.845 -55.465 
ATOM   3205  O3'  DA A 156     -11.999-105.694 -56.877 
ATOM   3206  C2'  DA A 156     -10.973-106.776 -55.000 
ATOM   3207  C1'  DA A 156      -9.840-105.759 -55.111 
ATOM   3208  N9   DA A 156      -8.612-106.147 -54.364 
ATOM   3209  C8   DA A 156      -8.517-106.826 -53.184 
ATOM   3210  N7   DA A 156      -7.297-107.014 -52.783 
ATOM   3211  C5   DA A 156      -6.526-106.416 -53.770 
ATOM   3212  C6   DA A 156      -5.138-106.273 -53.931 
ATOM   3213  N6   DA A 156      -4.239-106.746 -53.056 
ATOM   3214  N1   DA A 156      -4.705-105.624 -55.028 
ATOM   3215  C2   DA A 156      -5.603-105.155 -55.893 
ATOM   3216  N3   DA A 156      -6.915-105.228 -55.849 
ATOM   3217  C4   DA A 156      -7.322-105.882 -54.743 
ATOM   3218  P    DC A 157     -13.062-106.441 -57.810 
ATOM   3219  OP1  DC A 157     -14.293-105.624 -57.911 
ATOM   3220  OP2  DC A 157     -13.244-107.832 -57.340 
ATOM   3221  O5'  DC A 157     -12.301-106.444 -59.217 
ATOM   3222  C5'  DC A 157     -11.385-105.375 -59.518 
ATOM   3223  C4'  DC A 157     -10.124-105.934 -60.144 
ATOM   3224  O4'  DC A 157      -9.128-106.306 -59.148 
ATOM   3225  C3'  DC A 157     -10.300-107.201 -60.980 
ATOM   3226  O3'  DC A 157      -9.419-107.144 -62.095 
ATOM   3227  C2'  DC A 157      -9.848-108.337 -60.062 
ATOM   3228  C1'  DC A 157      -8.653-107.608 -59.455 
ATOM   3229  N1   DC A 157      -8.151-108.226 -58.196 
ATOM   3230  C2   DC A 157      -6.780-108.181 -57.952 
ATOM   3231  O2   DC A 157      -6.045-107.635 -58.783 
ATOM   3232  N3   DC A 157      -6.303-108.739 -56.811 
ATOM   3233  C4   DC A 157      -7.133-109.321 -55.937 
ATOM   3234  N4   DC A 157      -6.619-109.852 -54.837 
ATOM   3235  C5   DC A 157      -8.545-109.379 -56.169 
ATOM   3236  C6   DC A 157      -9.003-108.815 -57.315 
ATOM   3237  P    DA A 158      -9.931-107.676 -63.516 
ATOM   3238  OP1  DA A 158     -10.695-106.608 -64.200 
ATOM   3239  OP2  DA A 158     -10.633-108.965 -63.339 
ATOM   3240  O5'  DA A 158      -8.545-107.918 -64.279 
ATOM   3241  C5'  DA A 158      -7.410-107.098 -63.944 
ATOM   3242  C4'  DA A 158      -6.166-107.957 -63.829 
ATOM   3243  O4'  DA A 158      -5.985-108.496 -62.488 
ATOM   3244  C3'  DA A 158      -6.124-109.191 -64.730 
ATOM   3245  O3'  DA A 158      -4.788-109.388 -65.179 
ATOM   3246  C2'  DA A 158      -6.504-110.354 -63.813 
ATOM   3247  C1'  DA A 158      -5.712-109.885 -62.596 
ATOM   3248  N9   DA A 158      -6.127-110.538 -61.324 
ATOM   3249  C8   DA A 158      -7.376-110.939 -60.943 
ATOM   3250  N7   DA A 158      -7.417-111.482 -59.766 
ATOM   3251  C5   DA A 158      -6.100-111.439 -59.332 
ATOM   3252  C6   DA A 158      -5.479-111.865 -58.146 
ATOM   3253  N6   DA A 158      -6.137-112.446 -57.133 
ATOM   3254  N1   DA A 158      -4.151-111.673 -58.039 
ATOM   3255  C2   DA A 158      -3.502-111.095 -59.049 
ATOM   3256  N3   DA A 158      -3.971-110.659 -60.196 
ATOM   3257  C4   DA A 158      -5.302-110.864 -60.279 
ATOM   3258  P    DC A 159      -4.539-109.858 -66.689 
ATOM   3259  OP1  DC A 159      -4.555-108.680 -67.585 
ATOM   3260  OP2  DC A 159      -5.481-110.947 -67.031 
ATOM   3261  O5'  DC A 159      -3.053-110.444 -66.596 
ATOM   3262  C5'  DC A 159      -2.143-109.886 -65.630 
ATOM   3263  C4'  DC A 159      -1.383-110.996 -64.931 
ATOM   3264  O4'  DC A 159      -2.085-111.496 -63.758 
ATOM   3265  C3'  DC A 159      -1.121-112.249 -65.766 
ATOM   3266  O3'  DC A 159       0.164-112.763 -65.434 
ATOM   3267  C2'  DC A 159      -2.179-113.251 -65.304 
ATOM   3268  C1'  DC A 159      -2.104-112.914 -63.818 
ATOM   3269  N1   DC A 159      -3.275-113.395 -63.034 
ATOM   3270  C2   DC A 159      -3.052-113.818 -61.726 
ATOM   3271  O2   DC A 159      -1.902-113.776 -61.273 
ATOM   3272  N3   DC A 159      -4.108-114.261 -60.995 
ATOM   3273  C4   DC A 159      -5.338-114.290 -61.522 
ATOM   3274  N4   DC A 159      -6.334-114.731 -60.769 
ATOM   3275  C5   DC A 159      -5.588-113.861 -62.866 
ATOM   3276  C6   DC A 159      -4.521-113.422 -63.580 
ATOM   3277  P    DA A 160       1.090-113.351 -66.599 
ATOM   3278  OP1  DA A 160       1.820-112.244 -67.257 
ATOM   3279  OP2  DA A 160       0.282-114.214 -67.488 
ATOM   3280  O5'  DA A 160       2.116-114.251 -65.763 
ATOM   3281  C5'  DA A 160       2.445-113.866 -64.415 
ATOM   3282  C4'  DA A 160       2.440-115.084 -63.513 
ATOM   3283  O4'  DA A 160       1.122-115.356 -62.955 
ATOM   3284  C3'  DA A 160       2.840-116.403 -64.173 
ATOM   3285  O3'  DA A 160       3.586-117.176 -63.242 
ATOM   3286  C2'  DA A 160       1.515-117.117 -64.446 
ATOM   3287  C1'  DA A 160       0.835-116.734 -63.135 
ATOM   3288  N9   DA A 160      -0.645-116.900 -63.156 
ATOM   3289  C8   DA A 160      -1.504-116.713 -64.200 
ATOM   3290  N7   DA A 160      -2.746-116.940 -63.905 
ATOM   3291  C5   DA A 160      -2.711-117.305 -62.566 
ATOM   3292  C6   DA A 160      -3.716-117.672 -61.657 
ATOM   3293  N6   DA A 160      -5.016-117.736 -61.977 
ATOM   3294  N1   DA A 160      -3.336-117.975 -60.401 
ATOM   3295  C2   DA A 160      -2.042-117.910 -60.089 
ATOM   3296  N3   DA A 160      -1.020-117.582 -60.848 
ATOM   3297  C4   DA A 160      -1.428-117.284 -62.099 
ATOM   3298  P    DC A 161       4.848-118.013 -63.764 
ATOM   3299  OP1  DC A 161       6.036-117.133 -63.824 
ATOM   3300  OP2  DC A 161       4.494-118.714 -65.017 
ATOM   3301  O5'  DC A 161       5.028-119.080 -62.584 
ATOM   3302  C5'  DC A 161       4.639-118.714 -61.247 
ATOM   3303  C4'  DC A 161       3.879-119.855 -60.598 
ATOM   3304  O4'  DC A 161       2.450-119.795 -60.870 
ATOM   3305  C3'  DC A 161       4.281-121.260 -61.044 
ATOM   3306  O3'  DC A 161       4.211-122.136 -59.925 
ATOM   3307  C2'  DC A 161       3.205-121.670 -62.049 
ATOM   3308  C1'  DC A 161       2.021-121.081 -61.290 
ATOM   3309  N1   DC A 161       0.799-120.910 -62.125 
ATOM   3310  C2   DC A 161      -0.438-121.100 -61.514 
ATOM   3311  O2   DC A 161      -0.470-121.398 -60.315 
ATOM   3312  N3   DC A 161      -1.563-120.950 -62.258 
ATOM   3313  C4   DC A 161      -1.485-120.625 -63.556 
ATOM   3314  N4   DC A 161      -2.612-120.490 -64.238 
ATOM   3315  C5   DC A 161      -0.224-120.426 -64.204 
ATOM   3316  C6   DC A 161       0.890-120.581 -63.443 
ATOM   3317  P    DA A 162       5.337-123.260 -59.747 
ATOM   3318  OP1  DA A 162       6.520-122.674 -59.079 
ATOM   3319  OP2  DA A 162       5.586-123.923 -61.046 
ATOM   3320  O5'  DA A 162       4.609-124.281 -58.754 
ATOM   3321  C5'  DA A 162       3.641-123.773 -57.816 
ATOM   3322  C4'  DA A 162       2.427-124.680 -57.782 
ATOM   3323  O4'  DA A 162       1.431-124.314 -58.780 
ATOM   3324  C3'  DA A 162       2.694-126.160 -58.055 
ATOM   3325  O3'  DA A 162       1.837-126.943 -57.232 
ATOM   3326  C2'  DA A 162       2.287-126.365 -59.514 
ATOM   3327  C1'  DA A 162       1.039-125.488 -59.473 
ATOM   3328  N9   DA A 162       0.543-125.087 -60.819 
ATOM   3329  C8   DA A 162       1.269-124.816 -61.943 
ATOM   3330  N7   DA A 162       0.545-124.492 -62.970 
ATOM   3331  C5   DA A 162      -0.757-124.553 -62.493 
ATOM   3332  C6   DA A 162      -2.001-124.316 -63.101 
ATOM   3333  N6   DA A 162      -2.140-123.952 -64.385 
ATOM   3334  N1   DA A 162      -3.102-124.467 -62.341 
ATOM   3335  C2   DA A 162      -2.957-124.828 -61.067 
ATOM   3336  N3   DA A 162      -1.854-125.075 -60.394 
ATOM   3337  C4   DA A 162      -0.769-124.917 -61.177 
ATOM   3338  P    DT A 163       2.410-128.281 -56.567 
ATOM   3339  OP1  DT A 163       3.128-127.945 -55.317 
ATOM   3340  OP2  DT A 163       3.180-129.045 -57.573 
ATOM   3341  O5'  DT A 163       1.059-129.063 -56.217 
ATOM   3342  C5'  DT A 163      -0.129-128.306 -55.916 
ATOM   3343  C4'  DT A 163      -1.324-128.913 -56.623 
ATOM   3344  O4'  DT A 163      -1.505-128.380 -57.965 
ATOM   3345  C3'  DT A 163      -1.276-130.427 -56.830 
ATOM   3346  O3'  DT A 163      -2.587-130.955 -56.673 
ATOM   3347  C2'  DT A 163      -0.853-130.604 -58.288 
ATOM   3348  C1'  DT A 163      -1.696-129.468 -58.857 
ATOM   3349  N1   DT A 163      -1.274-129.031 -60.217 
ATOM   3350  C2   DT A 163      -2.263-128.618 -61.076 
ATOM   3351  O2   DT A 163      -3.443-128.597 -60.769 
ATOM   3352  N3   DT A 163      -1.835-128.221 -62.328 
ATOM   3353  C4   DT A 163      -0.531-128.204 -62.780 
ATOM   3354  O4   DT A 163      -0.269-127.828 -63.924 
ATOM   3355  C5   DT A 163       0.435-128.656 -61.806 
ATOM   3356  C7   DT A 163       1.878-128.670 -62.217 
ATOM   3357  C6   DT A 163       0.046-129.048 -60.582 
ATOM   3358  P    DT A 164      -2.775-132.354 -55.919 
ATOM   3359  OP1  DT A 164      -2.806-132.129 -54.457 
ATOM   3360  OP2  DT A 164      -1.765-133.320 -56.406 
ATOM   3361  O5'  DT A 164      -4.228-132.794 -56.426 
ATOM   3362  C5'  DT A 164      -5.191-131.775 -56.754 
ATOM   3363  C4'  DT A 164      -5.901-132.131 -58.045 
ATOM   3364  O4'  DT A 164      -5.199-131.636 -59.221 
ATOM   3365  C3'  DT A 164      -6.074-133.625 -58.320 
ATOM   3366  O3'  DT A 164      -7.334-133.836 -58.945 
ATOM   3367  C2'  DT A 164      -4.971-133.963 -59.324 
ATOM   3368  C1'  DT A 164      -5.100-132.695 -60.161 
ATOM   3369  N1   DT A 164      -3.921-132.431 -61.033 
ATOM   3370  C2   DT A 164      -4.162-131.847 -62.252 
ATOM   3371  O2   DT A 164      -5.280-131.546 -62.634 
ATOM   3372  N3   DT A 164      -3.045-131.618 -63.033 
ATOM   3373  C4   DT A 164      -1.739-131.917 -62.701 
ATOM   3374  O4   DT A 164      -0.821-131.665 -63.484 
ATOM   3375  C5   DT A 164      -1.587-132.527 -61.402 
ATOM   3376  C7   DT A 164      -0.198-132.886 -60.962 
ATOM   3377  C6   DT A 164      -2.656-132.762 -60.622 
ATOM   3378  P    DA A 165      -8.199-135.118 -58.534 
ATOM   3379  OP1  DA A 165      -8.975-134.822 -57.309 
ATOM   3380  OP2  DA A 165      -7.323-136.309 -58.475 
ATOM   3381  O5'  DA A 165      -9.191-135.244 -59.783 
ATOM   3382  C5'  DA A 165      -9.571-134.051 -60.495 
ATOM   3383  C4'  DA A 165      -9.518-134.299 -61.989 
ATOM   3384  O4'  DA A 165      -8.200-134.033 -62.549 
ATOM   3385  C3'  DA A 165      -9.827-135.727 -62.437 
ATOM   3386  O3'  DA A 165     -10.550-135.679 -63.662 
ATOM   3387  C2'  DA A 165      -8.459-136.354 -62.707 
ATOM   3388  C1'  DA A 165      -7.832-135.131 -63.370 
ATOM   3389  N9   DA A 165      -6.346-135.182 -63.436 
ATOM   3390  C8   DA A 165      -5.474-135.723 -62.534 
ATOM   3391  N7   DA A 165      -4.228-135.611 -62.877 
ATOM   3392  C5   DA A 165      -4.274-134.946 -64.094 
ATOM   3393  C6   DA A 165      -3.270-134.523 -64.981 
ATOM   3394  N6   DA A 165      -1.961-134.717 -64.764 
ATOM   3395  N1   DA A 165      -3.662-133.891 -66.102 
ATOM   3396  C2   DA A 165      -4.962-133.700 -66.312 
ATOM   3397  N3   DA A 165      -5.985-134.049 -65.561 
ATOM   3398  C4   DA A 165      -5.566-134.680 -64.445 
ATOM   3399  P    DT A 166     -11.750-136.713 -63.895 
ATOM   3400  OP1  DT A 166     -12.984-136.190 -63.268 
ATOM   3401  OP2  DT A 166     -11.329-138.066 -63.471 
ATOM   3402  O5'  DT A 166     -11.897-136.671 -65.489 
ATOM   3403  C5'  DT A 166     -11.560-135.459 -66.189 
ATOM   3404  C4'  DT A 166     -10.752-135.785 -67.430 
ATOM   3405  O4'  DT A 166      -9.322-135.850 -67.160 
ATOM   3406  C3'  DT A 166     -11.063-137.126 -68.093 
ATOM   3407  O3'  DT A 166     -10.969-136.975 -69.504 
ATOM   3408  C2'  DT A 166      -9.944-138.057 -67.627 
ATOM   3409  C1'  DT A 166      -8.811-137.041 -67.739 
ATOM   3410  N1   DT A 166      -7.582-137.428 -66.991 
ATOM   3411  C2   DT A 166      -6.376-137.068 -67.541 
ATOM   3412  O2   DT A 166      -6.282-136.457 -68.591 
ATOM   3413  N3   DT A 166      -5.260-137.445 -66.820 
ATOM   3414  C4   DT A 166      -5.250-138.135 -65.625 
ATOM   3415  O4   DT A 166      -4.186-138.417 -65.072 
ATOM   3416  C5   DT A 166      -6.565-138.469 -65.129 
ATOM   3417  C7   DT A 166      -6.645-139.222 -63.832 
ATOM   3418  C6   DT A 166      -7.667-138.116 -65.809 
ATOM   3419  P    DA A 167     -12.033-137.722 -70.437 
ATOM   3420  OP1  DA A 167     -13.263-136.905 -70.538 
ATOM   3421  OP2  DA A 167     -12.214-139.114 -69.967 
ATOM   3422  O5'  DA A 167     -11.272-137.726 -71.845 
ATOM   3423  C5'  DA A 167     -10.356-136.656 -72.145 
ATOM   3424  C4'  DA A 167      -9.094-137.215 -72.771 
ATOM   3425  O4'  DA A 167      -8.098-137.588 -71.776 
ATOM   3426  C3'  DA A 167      -9.271-138.483 -73.607 
ATOM   3427  O3'  DA A 167      -8.390-138.426 -74.722 
ATOM   3428  C2'  DA A 167      -8.818-139.618 -72.689 
ATOM   3429  C1'  DA A 167      -7.623-138.890 -72.083 
ATOM   3430  N9   DA A 167      -7.121-139.507 -70.824 
ATOM   3431  C8   DA A 167      -7.836-140.133 -69.842 
ATOM   3432  N7   DA A 167      -7.107-140.572 -68.862 
ATOM   3433  C5   DA A 167      -5.815-140.211 -69.218 
ATOM   3434  C6   DA A 167      -4.574-140.393 -68.586 
ATOM   3435  N6   DA A 167      -4.426-141.013 -67.408 
ATOM   3436  N1   DA A 167      -3.484-139.911 -69.214 
ATOM   3437  C2   DA A 167      -3.636-139.295 -70.386 
ATOM   3438  N3   DA A 167      -4.738-139.068 -71.067 
ATOM   3439  C4   DA A 167      -5.814-139.559 -70.418 
ATOM   3440  P    DG A 168      -8.901-138.957 -76.143 
ATOM   3441  OP1  DG A 168      -9.665-137.890 -76.827 
ATOM   3442  OP2  DG A 168      -9.603-140.247 -75.967 
ATOM   3443  O5'  DG A 168      -7.516-139.200 -76.907 
ATOM   3444  C5'  DG A 168      -6.380-138.380 -76.571 
ATOM   3445  C4'  DG A 168      -5.136-139.239 -76.456 
ATOM   3446  O4'  DG A 168      -4.955-139.778 -75.115 
ATOM   3447  C3'  DG A 168      -5.094-140.473 -77.358 
ATOM   3448  O3'  DG A 168      -3.759-140.669 -77.807 
ATOM   3449  C2'  DG A 168      -5.474-141.635 -76.441 
ATOM   3450  C1'  DG A 168      -4.683-141.166 -75.223 
ATOM   3451  N9   DG A 168      -5.098-141.820 -73.951 
ATOM   3452  C8   DG A 168      -6.351-142.231 -73.550 
ATOM   3453  N7   DG A 168      -6.378-142.778 -72.359 
ATOM   3454  C5   DG A 168      -5.049-142.726 -71.941 
ATOM   3455  C6   DG A 168      -4.454-143.168 -70.731 
ATOM   3456  O6   DG A 168      -4.986-143.704 -69.763 
ATOM   3457  N1   DG A 168      -3.074-142.922 -70.719 
ATOM   3458  C2   DG A 168      -2.362-142.327 -71.742 
ATOM   3459  N2   DG A 168      -1.051-142.181 -71.537 
ATOM   3460  N3   DG A 168      -2.922-141.912 -72.877 
ATOM   3461  C4   DG A 168      -4.260-142.143 -72.905 
ATOM   3462  P    DA A 169      -3.509-141.140 -79.317 
ATOM   3463  OP1  DA A 169      -3.525-139.962 -80.213 
ATOM   3464  OP2  DA A 169      -4.452-142.229 -79.658 
ATOM   3465  O5'  DA A 169      -2.023-141.726 -79.223 
ATOM   3466  C5'  DA A 169      -1.113-141.167 -78.257 
ATOM   3467  C4'  DA A 169      -0.353-142.278 -77.559 
ATOM   3468  O4'  DA A 169      -1.056-142.778 -76.386 
ATOM   3469  C3'  DA A 169      -0.091-143.531 -78.393 
ATOM   3470  O3'  DA A 169       1.193-144.045 -78.061 
ATOM   3471  C2'  DA A 169      -1.149-144.533 -77.931 
ATOM   3472  C1'  DA A 169      -1.074-144.196 -76.445 
ATOM   3473  N9   DA A 169      -2.245-144.677 -75.661 
ATOM   3474  C8   DA A 169      -3.550-144.767 -76.055 
ATOM   3475  N7   DA A 169      -4.344-145.230 -75.140 
ATOM   3476  C5   DA A 169      -3.506-145.464 -74.058 
ATOM   3477  C6   DA A 169      -3.743-145.961 -72.765 
ATOM   3478  N6   DA A 169      -4.955-146.328 -72.326 
ATOM   3479  N1   DA A 169      -2.686-146.068 -71.939 
ATOM   3480  C2   DA A 169      -1.485-145.701 -72.382 
ATOM   3481  N3   DA A 169      -1.143-145.226 -73.560 
ATOM   3482  C4   DA A 169      -2.219-145.129 -74.368 
ATOM   3483  P    DT A 170       2.120-144.633 -79.227 
ATOM   3484  OP1  DT A 170       2.850-143.526 -79.885 
ATOM   3485  OP2  DT A 170       1.311-145.496 -80.115 
ATOM   3486  O5'  DT A 170       3.146-145.533 -78.391 
ATOM   3487  C5'  DT A 170       3.475-145.148 -77.043 
ATOM   3488  C4'  DT A 170       3.469-146.366 -76.141 
ATOM   3489  O4'  DT A 170       2.151-146.638 -75.583 
ATOM   3490  C3'  DT A 170       3.869-147.685 -76.801 
ATOM   3491  O3'  DT A 170       4.616-148.458 -75.870 
ATOM   3492  C2'  DT A 170       2.545-148.399 -77.073 
ATOM   3493  C1'  DT A 170       1.865-148.016 -75.762 
ATOM   3494  N1   DT A 170       0.385-148.182 -75.784 
ATOM   3495  C2   DT A 170      -0.218-148.575 -74.613 
ATOM   3496  O2   DT A 170       0.404-148.786 -73.586 
ATOM   3497  N3   DT A 170      -1.590-148.720 -74.672 
ATOM   3498  C4   DT A 170      -2.389-148.509 -75.776 
ATOM   3499  O4   DT A 170      -3.610-148.670 -75.707 
ATOM   3500  C5   DT A 170      -1.666-148.099 -76.957 
ATOM   3501  C7   DT A 170      -2.461-147.848 -78.205 
ATOM   3502  C6   DT A 170      -0.332-147.951 -76.928 
ATOM   3503  P    DT A 171       5.877-149.295 -76.391 
ATOM   3504  OP1  DT A 171       7.066-148.414 -76.452 
ATOM   3505  OP2  DT A 171       5.524-149.996 -77.645 
ATOM   3506  O5'  DT A 171       6.057-150.362 -75.212 
ATOM   3507  C5'  DT A 171       5.669-149.996 -73.874 
ATOM   3508  C4'  DT A 171       4.909-151.136 -73.226 
ATOM   3509  O4'  DT A 171       3.480-151.077 -73.498 
ATOM   3510  C3'  DT A 171       5.311-152.542 -73.672 
ATOM   3511  O3'  DT A 171       5.240-153.418 -72.553 
ATOM   3512  C2'  DT A 171       4.235-152.952 -74.677 
ATOM   3513  C1'  DT A 171       3.050-152.363 -73.918 
ATOM   3514  N1   DT A 171       1.828-152.192 -74.753 
ATOM   3515  C2   DT A 171       0.616-152.382 -74.135 
ATOM   3516  O2   DT A 171       0.511-152.678 -72.957 
ATOM   3517  N3   DT A 171      -0.494-152.216 -74.941 
ATOM   3518  C4   DT A 171      -0.490-151.884 -76.280 
ATOM   3519  O4   DT A 171      -1.550-151.763 -76.898 
ATOM   3520  C5   DT A 171       0.828-151.705 -76.840 
ATOM   3521  C7   DT A 171       0.922-151.342 -78.293 
ATOM   3522  C6   DT A 171       1.925-151.861 -76.080 
ATOM   3523  P    DA A 172       6.366-154.542 -72.374 
ATOM   3524  OP1  DA A 172       7.550-153.955 -71.706 
ATOM   3525  OP2  DA A 172       6.615-155.204 -73.673 
ATOM   3526  O5'  DA A 172       5.639-155.563 -71.381 
ATOM   3527  C5'  DA A 172       4.671-155.055 -70.443 
ATOM   3528  C4'  DA A 172       3.456-155.962 -70.409 
ATOM   3529  O4'  DA A 172       2.461-155.595 -71.407 
ATOM   3530  C3'  DA A 172       3.723-157.442 -70.682 
ATOM   3531  O3'  DA A 172       2.867-158.225 -69.859 
ATOM   3532  C2'  DA A 172       3.316-157.647 -72.141 
ATOM   3533  C1'  DA A 172       2.068-156.770 -72.100 
ATOM   3534  N9   DA A 172       1.573-156.369 -73.447 
ATOM   3535  C8   DA A 172       2.298-156.097 -74.571 
ATOM   3536  N7   DA A 172       1.575-155.774 -75.598 
ATOM   3537  C5   DA A 172       0.272-155.834 -75.120 
ATOM   3538  C6   DA A 172      -0.971-155.598 -75.729 
ATOM   3539  N6   DA A 172      -1.110-155.234 -77.012 
ATOM   3540  N1   DA A 172      -2.072-155.749 -74.968 
ATOM   3541  C2   DA A 172      -1.927-156.109 -73.694 
ATOM   3542  N3   DA A 172      -0.825-156.357 -73.021 
ATOM   3543  C4   DA A 172       0.261-156.199 -73.805 
ATOM   3544  P    DC A 173       3.439-159.563 -69.194 
ATOM   3545  OP1  DC A 173       4.158-159.227 -67.944 
ATOM   3546  OP2  DC A 173       4.210-160.327 -70.200 
ATOM   3547  O5'  DC A 173       2.088-160.345 -68.845 
ATOM   3548  C5'  DC A 173       0.901-159.588 -68.543 
ATOM   3549  C4'  DC A 173      -0.295-160.195 -69.250 
ATOM   3550  O4'  DC A 173      -0.476-159.662 -70.593 
ATOM   3551  C3'  DC A 173      -0.247-161.708 -69.458 
ATOM   3552  O3'  DC A 173      -1.558-162.237 -69.301 
ATOM   3553  C2'  DC A 173       0.177-161.886 -70.916 
ATOM   3554  C1'  DC A 173      -0.666-160.750 -71.484 
ATOM   3555  N1   DC A 173      -0.244-160.313 -72.845 
ATOM   3556  C2   DC A 173      -1.235-159.891 -73.727 
ATOM   3557  O2   DC A 173      -2.413-159.896 -73.349 
ATOM   3558  N3   DC A 173      -0.872-159.490 -74.973 
ATOM   3559  C4   DC A 173       0.415-159.500 -75.344 
ATOM   3560  N4   DC A 173       0.719-159.099 -76.569 
ATOM   3561  C5   DC A 173       1.450-159.931 -74.451 
ATOM   3562  C6   DC A 173       1.065-160.328 -73.212 
ATOM   3563  P    DT A 174      -1.746-163.636 -68.546 
ATOM   3564  OP1  DT A 174      -1.776-163.411 -67.084 
ATOM   3565  OP2  DT A 174      -0.736-164.602 -69.033 
ATOM   3566  O5'  DT A 174      -3.198-164.076 -69.054 
ATOM   3567  C5'  DT A 174      -4.161-163.057 -69.382 
ATOM   3568  C4'  DT A 174      -4.872-163.413 -70.672 
ATOM   3569  O4'  DT A 174      -4.169-162.918 -71.849 
ATOM   3570  C3'  DT A 174      -5.045-164.906 -70.947 
ATOM   3571  O3'  DT A 174      -6.305-165.118 -71.572 
ATOM   3572  C2'  DT A 174      -3.942-165.245 -71.951 
ATOM   3573  C1'  DT A 174      -4.070-163.977 -72.789 
ATOM   3574  N1   DT A 174      -2.891-163.712 -73.660 
ATOM   3575  C2   DT A 174      -3.133-163.129 -74.880 
ATOM   3576  O2   DT A 174      -4.251-162.828 -75.261 
ATOM   3577  N3   DT A 174      -2.015-162.900 -75.660 
ATOM   3578  C4   DT A 174      -0.710-163.199 -75.328 
ATOM   3579  O4   DT A 174       0.209-162.947 -76.111 
ATOM   3580  C5   DT A 174      -0.557-163.809 -74.029 
ATOM   3581  C7   DT A 174       0.832-164.168 -73.589 
ATOM   3582  C6   DT A 174      -1.626-164.044 -73.250 
ATOM   3583  P    DC A 175      -7.169-166.400 -71.162 
ATOM   3584  OP1  DC A 175      -7.946-166.104 -69.936 
ATOM   3585  OP2  DC A 175      -6.293-167.591 -71.103 
ATOM   3586  O5'  DC A 175      -8.162-166.526 -72.410 
ATOM   3587  C5'  DC A 175      -8.542-165.333 -73.122 
ATOM   3588  C4'  DC A 175      -8.488-165.581 -74.616 
ATOM   3589  O4'  DC A 175      -7.170-165.315 -75.176 
ATOM   3590  C3'  DC A 175      -8.798-167.009 -75.065 
ATOM   3591  O3'  DC A 175      -9.521-166.961 -76.289 
ATOM   3592  C2'  DC A 175      -7.430-167.635 -75.334 
ATOM   3593  C1'  DC A 175      -6.802-166.413 -75.997 
ATOM   3594  N1   DC A 175      -5.316-166.464 -76.063 
ATOM   3595  C2   DC A 175      -4.695-165.897 -77.173 
ATOM   3596  O2   DC A 175      -5.397-165.379 -78.050 
ATOM   3597  N3   DC A 175      -3.340-165.934 -77.252 
ATOM   3598  C4   DC A 175      -2.615-166.503 -76.282 
ATOM   3599  N4   DC A 175      -1.296-166.513 -76.406 
ATOM   3600  C5   DC A 175      -3.234-167.092 -75.132 
ATOM   3601  C6   DC A 175      -4.588-167.046 -75.072 
ATOM   3602  P    DA A 176     -10.721-167.994 -76.523 
ATOM   3603  OP1  DA A 176     -11.955-167.472 -75.895 
ATOM   3604  OP2  DA A 176     -10.299-169.347 -76.098 
ATOM   3605  O5'  DA A 176     -10.867-167.953 -78.116 
ATOM   3606  C5'  DA A 176     -10.530-166.741 -78.816 
ATOM   3607  C4'  DA A 176      -9.722-167.067 -80.057 
ATOM   3608  O4'  DA A 176      -8.293-167.132 -79.788 
ATOM   3609  C3'  DA A 176     -10.034-168.408 -80.720 
ATOM   3610  O3'  DA A 176      -9.940-168.257 -82.132 
ATOM   3611  C2'  DA A 176      -8.914-169.339 -80.255 
ATOM   3612  C1'  DA A 176      -7.781-168.323 -80.366 
ATOM   3613  N9   DA A 176      -6.553-168.710 -79.619 
ATOM   3614  C8   DA A 176      -6.458-169.390 -78.439 
ATOM   3615  N7   DA A 176      -5.238-169.578 -78.038 
ATOM   3616  C5   DA A 176      -4.467-168.979 -79.025 
ATOM   3617  C6   DA A 176      -3.079-168.836 -79.186 
ATOM   3618  N6   DA A 176      -2.180-169.310 -78.311 
ATOM   3619  N1   DA A 176      -2.646-168.187 -80.283 
ATOM   3620  C2   DA A 176      -3.544-167.719 -81.148 
ATOM   3621  N3   DA A 176      -4.856-167.791 -81.104 
ATOM   3622  C4   DA A 176      -5.263-168.446 -79.998 
ATOM   3623  P    DG A 177     -11.003-169.004 -83.065 
ATOM   3624  OP1  DG A 177     -12.234-168.187 -83.166 
ATOM   3625  OP2  DG A 177     -11.185-170.395 -82.595 
ATOM   3626  O5'  DG A 177     -10.242-169.008 -84.472 
ATOM   3627  C5'  DG A 177      -9.326-167.938 -84.772 
ATOM   3628  C4'  DG A 177      -8.064-168.497 -85.399 
ATOM   3629  O4'  DG A 177      -7.069-168.870 -84.403 
ATOM   3630  C3'  DG A 177      -8.241-169.765 -86.235 
ATOM   3631  O3'  DG A 177      -7.360-169.707 -87.350 
ATOM   3632  C2'  DG A 177      -7.789-170.900 -85.317 
ATOM   3633  C1'  DG A 177      -6.594-170.171 -84.710 
ATOM   3634  N9   DG A 177      -6.091-170.789 -83.451 
ATOM   3635  C8   DG A 177      -6.795-171.424 -82.451 
ATOM   3636  N7   DG A 177      -6.048-171.862 -81.467 
ATOM   3637  C5   DG A 177      -4.758-171.491 -81.842 
ATOM   3638  C6   DG A 177      -3.520-171.692 -81.177 
ATOM   3639  O6   DG A 177      -3.304-172.247 -80.102 
ATOM   3640  N1   DG A 177      -2.452-171.156 -81.910 
ATOM   3641  C2   DG A 177      -2.566-170.510 -83.126 
ATOM   3642  N2   DG A 177      -1.426-170.070 -83.665 
ATOM   3643  N3   DG A 177      -3.727-170.322 -83.748 
ATOM   3644  C4   DG A 177      -4.773-170.836 -83.051 
ATOM   3645  P    DA A 178      -7.872-170.239 -88.771 
ATOM   3646  OP1  DA A 178      -8.636-169.171 -89.455 
ATOM   3647  OP2  DA A 178      -8.574-171.529 -88.594 
ATOM   3648  O5'  DA A 178      -6.486-170.482 -89.534 
ATOM   3649  C5'  DA A 178      -5.351-169.662 -89.199 
ATOM   3650  C4'  DA A 178      -4.107-170.521 -89.084 
ATOM   3651  O4'  DA A 178      -3.925-171.059 -87.743 
ATOM   3652  C3'  DA A 178      -4.064-171.754 -89.985 
ATOM   3653  O3'  DA A 178      -2.729-171.951 -90.434 
ATOM   3654  C2'  DA A 178      -4.445-172.917 -89.068 
ATOM   3655  C1'  DA A 178      -3.653-172.448 -87.851 
ATOM   3656  N9   DA A 178      -4.068-173.102 -86.579 
ATOM   3657  C8   DA A 178      -5.317-173.502 -86.198 
ATOM   3658  N7   DA A 178      -5.358-174.046 -85.021 
ATOM   3659  C5   DA A 178      -4.041-174.003 -84.587 
ATOM   3660  C6   DA A 178      -3.420-174.429 -83.401 
ATOM   3661  N6   DA A 178      -4.078-175.009 -82.388 
ATOM   3662  N1   DA A 178      -2.092-174.236 -83.294 
ATOM   3663  C2   DA A 178      -1.443-173.659 -84.303 
ATOM   3664  N3   DA A 178      -1.912-173.222 -85.451 
ATOM   3665  C4   DA A 178      -3.243-173.427 -85.534 
ATOM   3666  P    DA A 179      -2.480-172.422 -91.944 
ATOM   3667  OP1  DA A 179      -2.496-171.244 -92.840 
ATOM   3668  OP2  DA A 179      -3.422-173.511 -92.285 
ATOM   3669  O5'  DA A 179      -0.994-173.007 -91.850 
ATOM   3670  C5'  DA A 179      -0.083-172.449 -90.885 
ATOM   3671  C4'  DA A 179       0.676-173.560 -90.186 
ATOM   3672  O4'  DA A 179      -0.026-174.060 -89.013 
ATOM   3673  C3'  DA A 179       0.938-174.813 -91.021 
ATOM   3674  O3'  DA A 179       2.223-175.327 -90.688 
ATOM   3675  C2'  DA A 179      -0.119-175.814 -90.558 
ATOM   3676  C1'  DA A 179      -0.045-175.478 -89.072 
ATOM   3677  N9   DA A 179      -1.216-175.959 -88.289 
ATOM   3678  C8   DA A 179      -2.520-176.049 -88.682 
ATOM   3679  N7   DA A 179      -3.314-176.511 -87.767 
ATOM   3680  C5   DA A 179      -2.476-176.746 -86.685 
ATOM   3681  C6   DA A 179      -2.714-177.243 -85.393 
ATOM   3682  N6   DA A 179      -3.925-177.610 -84.953 
ATOM   3683  N1   DA A 179      -1.656-177.349 -84.567 
ATOM   3684  C2   DA A 179      -0.455-176.982 -85.010 
ATOM   3685  N3   DA A 179      -0.114-176.507 -86.187 
ATOM   3686  C4   DA A 179      -1.189-176.411 -86.996 
ATOM   3687  P    DG A 180       3.149-175.914 -91.854 
ATOM   3688  OP1  DG A 180       3.879-174.808 -92.512 
ATOM   3689  OP2  DG A 180       2.341-176.778 -92.742 
ATOM   3690  O5'  DG A 180       4.175-176.815 -91.018 
ATOM   3691  C5'  DG A 180       4.504-176.430 -89.670 
ATOM   3692  C4'  DG A 180       4.499-177.648 -88.768 
ATOM   3693  O4'  DG A 180       3.181-177.919 -88.210 
ATOM   3694  C3'  DG A 180       4.899-178.967 -89.428 
ATOM   3695  O3'  DG A 180       5.645-179.740 -88.497 
ATOM   3696  C2'  DG A 180       3.574-179.680 -89.701 
ATOM   3697  C1'  DG A 180       2.894-179.298 -88.390 
ATOM   3698  N9   DG A 180       1.414-179.464 -88.411 
ATOM   3699  C8   DG A 180       0.532-179.281 -89.454 
ATOM   3700  N7   DG A 180      -0.720-179.513 -89.140 
ATOM   3701  C5   DG A 180      -0.663-179.877 -87.796 
ATOM   3702  C6   DG A 180      -1.704-180.244 -86.904 
ATOM   3703  O6   DG A 180      -2.910-180.325 -87.120 
ATOM   3704  N1   DG A 180      -1.204-180.538 -85.628 
ATOM   3705  C2   DG A 180       0.126-180.483 -85.262 
ATOM   3706  N2   DG A 180       0.399-180.801 -83.994 
ATOM   3707  N3   DG A 180       1.103-180.138 -86.099 
ATOM   3708  C4   DG A 180       0.635-179.850 -87.342 
ATOM   3709  P    DC A 181       6.907-180.576 -89.019 
ATOM   3710  OP1  DC A 181       8.095-179.696 -89.079 
ATOM   3711  OP2  DC A 181       6.553-181.277 -90.272 
ATOM   3712  O5'  DC A 181       7.087-181.643 -87.839 
ATOM   3713  C5'  DC A 181       6.699-181.278 -86.502 
ATOM   3714  C4'  DC A 181       5.938-182.418 -85.853 
ATOM   3715  O4'  DC A 181       4.509-182.359 -86.125 
ATOM   3716  C3'  DC A 181       6.340-183.824 -86.299 
ATOM   3717  O3'  DC A 181       6.270-184.700 -85.180 
ATOM   3718  C2'  DC A 181       5.264-184.233 -87.304 
ATOM   3719  C1'  DC A 181       4.080-183.645 -86.545 
ATOM   3720  N1   DC A 181       2.858-183.474 -87.380 
ATOM   3721  C2   DC A 181       1.621-183.663 -86.769 
ATOM   3722  O2   DC A 181       1.589-183.962 -85.570 
ATOM   3723  N3   DC A 181       0.496-183.513 -87.513 
ATOM   3724  C4   DC A 181       0.574-183.189 -88.811 
ATOM   3725  N4   DC A 181      -0.553-183.054 -89.493 
ATOM   3726  C5   DC A 181       1.835-182.990 -89.459 
ATOM   3727  C6   DC A 181       2.949-183.145 -88.698 
ATOM   3728  P    DA A 182       7.396-185.823 -85.002 
ATOM   3729  OP1  DA A 182       8.579-185.237 -84.334 
ATOM   3730  OP2  DA A 182       7.645-186.486 -86.301 
ATOM   3731  O5'  DA A 182       6.668-186.845 -84.009 
ATOM   3732  C5'  DA A 182       5.700-186.337 -83.071 
ATOM   3733  C4'  DA A 182       4.486-187.244 -83.037 
ATOM   3734  O4'  DA A 182       3.490-186.877 -84.035 
ATOM   3735  C3'  DA A 182       4.753-188.724 -83.310 
ATOM   3736  O3'  DA A 182       3.896-189.506 -82.487 
ATOM   3737  C2'  DA A 182       4.346-188.929 -84.768 
ATOM   3738  C1'  DA A 182       3.098-188.052 -84.728 
ATOM   3739  N9   DA A 182       2.602-187.651 -86.074 
ATOM   3740  C8   DA A 182       3.328-187.379 -87.198 
ATOM   3741  N7   DA A 182       2.604-187.055 -88.225 
ATOM   3742  C5   DA A 182       1.302-187.116 -87.748 
ATOM   3743  C6   DA A 182       0.058-186.879 -88.356 
ATOM   3744  N6   DA A 182      -0.080-186.516 -89.640 
ATOM   3745  N1   DA A 182      -1.042-187.030 -87.596 
ATOM   3746  C2   DA A 182      -0.898-187.391 -86.322 
ATOM   3747  N3   DA A 182       0.205-187.638 -85.649 
ATOM   3748  C4   DA A 182       1.290-187.480 -86.432 
ATOM   3749  P    DG A 183       4.469-190.845 -81.821 
ATOM   3750  OP1  DG A 183       5.188-190.509 -80.571 
ATOM   3751  OP2  DG A 183       5.239-191.609 -82.828 
ATOM   3752  O5'  DG A 183       3.118-191.627 -81.472 
ATOM   3753  C5'  DG A 183       1.930-190.869 -81.171 
ATOM   3754  C4'  DG A 183       0.735-191.477 -81.878 
ATOM   3755  O4'  DG A 183       0.554-190.944 -83.220 
ATOM   3756  C3'  DG A 183       0.783-192.990 -82.085 
ATOM   3757  O3'  DG A 183      -0.528-193.519 -81.928 
ATOM   3758  C2'  DG A 183       1.207-193.168 -83.543 
ATOM   3759  C1'  DG A 183       0.363-192.032 -84.112 
ATOM   3760  N9   DG A 183       0.785-191.595 -85.472 
ATOM   3761  C8   DG A 183       2.049-191.542 -86.016 
ATOM   3762  N7   DG A 183       2.081-191.107 -87.253 
ATOM   3763  C5   DG A 183       0.741-190.854 -87.549 
ATOM   3764  C6   DG A 183       0.146-190.366 -88.740 
ATOM   3765  O6   DG A 183       0.684-190.050 -89.797 
ATOM   3766  N1   DG A 183      -1.246-190.259 -88.610 
ATOM   3767  C2   DG A 183      -1.967-190.582 -87.476 
ATOM   3768  N2   DG A 183      -3.289-190.409 -87.553 
ATOM   3769  N3   DG A 183      -1.407-191.039 -86.359 
ATOM   3770  C4   DG A 183      -0.057-191.149 -86.469 
ATOM   3771  P    DA A 184      -0.716-194.918 -81.174 
ATOM   3772  OP1  DA A 184      -0.747-194.693 -79.712 
ATOM   3773  OP2  DA A 184       0.294-195.884 -81.661 
ATOM   3774  O5'  DA A 184      -2.168-195.358 -81.681 
ATOM   3775  C5'  DA A 184      -3.131-194.339 -82.009 
ATOM   3776  C4'  DA A 184      -3.842-194.695 -83.300 
ATOM   3777  O4'  DA A 184      -3.140-194.200 -84.476 
ATOM   3778  C3'  DA A 184      -4.015-196.188 -83.575 
ATOM   3779  O3'  DA A 184      -5.275-196.399 -84.200 
ATOM   3780  C2'  DA A 184      -2.912-196.527 -84.578 
ATOM   3781  C1'  DA A 184      -3.041-195.259 -85.416 
ATOM   3782  N9   DA A 184      -1.861-194.994 -86.288 
ATOM   3783  C8   DA A 184      -0.545-195.258 -86.036 
ATOM   3784  N7   DA A 184       0.252-194.911 -86.998 
ATOM   3785  C5   DA A 184      -0.595-194.376 -87.959 
ATOM   3786  C6   DA A 184      -0.359-193.824 -89.228 
ATOM   3787  N6   DA A 184       0.860-193.713 -89.773 
ATOM   3788  N1   DA A 184      -1.428-193.387 -89.922 
ATOM   3789  C2   DA A 184      -2.637-193.498 -89.375 
ATOM   3790  N3   DA A 184      -2.978-193.993 -88.206 
ATOM   3791  C4   DA A 184      -1.892-194.424 -87.533 
ATOM   3792  P    DA A 185      -6.140-197.682 -83.789 
ATOM   3793  OP1  DA A 185      -6.916-197.386 -82.564 
ATOM   3794  OP2  DA A 185      -5.264-198.872 -83.730 
ATOM   3795  O5'  DA A 185      -7.132-197.807 -85.038 
ATOM   3796  C5'  DA A 185      -7.512-196.614 -85.749 
ATOM   3797  C4'  DA A 185      -7.459-196.863 -87.243 
ATOM   3798  O4'  DA A 185      -6.140-196.597 -87.804 
ATOM   3799  C3'  DA A 185      -7.768-198.291 -87.692 
ATOM   3800  O3'  DA A 185      -8.491-198.242 -88.917 
ATOM   3801  C2'  DA A 185      -6.400-198.917 -87.961 
ATOM   3802  C1'  DA A 185      -5.773-197.695 -88.625 
ATOM   3803  N9   DA A 185      -4.286-197.745 -88.691 
ATOM   3804  C8   DA A 185      -3.415-198.287 -87.789 
ATOM   3805  N7   DA A 185      -2.169-198.174 -88.131 
ATOM   3806  C5   DA A 185      -2.215-197.510 -89.349 
ATOM   3807  C6   DA A 185      -1.211-197.086 -90.236 
ATOM   3808  N6   DA A 185       0.098-197.281 -90.019 
ATOM   3809  N1   DA A 185      -1.602-196.454 -91.357 
ATOM   3810  C2   DA A 185      -2.903-196.264 -91.567 
ATOM   3811  N3   DA A 185      -3.926-196.612 -90.816 
ATOM   3812  C4   DA A 185      -3.507-197.243 -89.700 
ATOM   3813  P    DC A 186      -9.691-199.276 -89.150 
ATOM   3814  OP1  DC A 186     -10.925-198.753 -88.522 
ATOM   3815  OP2  DC A 186      -9.270-200.629 -88.726 
ATOM   3816  O5'  DC A 186      -9.838-199.234 -90.744 
ATOM   3817  C5'  DC A 186      -9.501-198.023 -91.443 
ATOM   3818  C4'  DC A 186      -8.693-198.348 -92.685 
ATOM   3819  O4'  DC A 186      -7.263-198.414 -92.415 
ATOM   3820  C3'  DC A 186      -9.004-199.690 -93.348 
ATOM   3821  O3'  DC A 186      -8.910-199.539 -94.759 
ATOM   3822  C2'  DC A 186      -7.885-200.621 -92.882 
ATOM   3823  C1'  DC A 186      -6.752-199.604 -92.994 
ATOM   3824  N1   DC A 186      -5.523-199.992 -92.246 
ATOM   3825  C2   DC A 186      -4.292-199.634 -92.790 
ATOM   3826  O2   DC A 186      -4.271-199.015 -93.860 
ATOM   3827  N3   DC A 186      -3.160-199.979 -92.124 
ATOM   3828  C4   DC A 186      -3.227-200.650 -90.967 
ATOM   3829  N4   DC A 186      -2.095-200.963 -90.356 
ATOM   3830  C5   DC A 186      -4.483-201.028 -90.391 
ATOM   3831  C6   DC A 186      -5.603-200.675 -91.072 
ATOM   3832  P    DA A 187      -9.974-200.286 -95.692 
ATOM   3833  OP1  DA A 187     -11.204-199.469 -95.793 
ATOM   3834  OP2  DA A 187     -10.155-201.677 -95.222 
ATOM   3835  O5'  DA A 187      -9.213-200.290 -97.099 
ATOM   3836  C5'  DA A 187      -8.297-199.220 -97.400 
ATOM   3837  C4'  DA A 187      -7.035-199.779 -98.026 
ATOM   3838  O4'  DA A 187      -6.039-200.151 -97.031 
ATOM   3839  C3'  DA A 187      -7.212-201.046 -98.862 
ATOM   3840  O3'  DA A 187      -6.331-200.989 -99.977 
ATOM   3841  C2'  DA A 187      -6.759-202.182 -97.944 
ATOM   3842  C1'  DA A 187      -5.564-201.453 -97.338 
ATOM   3843  N9   DA A 187      -5.062-202.071 -96.079 
ATOM   3844  C8   DA A 187      -5.776-202.697 -95.097 
ATOM   3845  N7   DA A 187      -5.048-203.135 -94.117 
ATOM   3846  C5   DA A 187      -3.756-202.774 -94.473 
ATOM   3847  C6   DA A 187      -2.514-202.956 -93.841 
ATOM   3848  N6   DA A 187      -2.367-203.577 -92.663 
ATOM   3849  N1   DA A 187      -1.425-202.475 -94.469 
ATOM   3850  C2   DA A 187      -1.577-201.858 -95.640 
ATOM   3851  N3   DA A 187      -2.679-201.631 -96.322 
ATOM   3852  C4   DA A 187      -3.755-202.123 -95.673 
ATOM   3853  P    DG A 188      -6.842-201.521-101.398 
ATOM   3854  OP1  DG A 188      -7.606-200.453-102.082 
ATOM   3855  OP2  DG A 188      -7.544-202.811-101.222 
ATOM   3856  O5'  DG A 188      -5.457-201.764-102.162 
ATOM   3857  C5'  DG A 188      -4.321-200.944-101.826 
ATOM   3858  C4'  DG A 188      -3.077-201.802-101.711 
ATOM   3859  O4'  DG A 188      -2.896-202.341-100.370 
ATOM   3860  C3'  DG A 188      -3.035-203.036-102.612 
ATOM   3861  O3'  DG A 188      -1.700-203.233-103.061 
ATOM   3862  C2'  DG A 188      -3.415-204.199-101.695 
ATOM   3863  C1'  DG A 188      -2.623-203.730-100.478 
ATOM   3864  N9   DG A 188      -3.039-204.383 -99.206 
ATOM   3865  C8   DG A 188      -4.292-204.795 -98.805 
ATOM   3866  N7   DG A 188      -4.319-205.341 -97.614 
ATOM   3867  C5   DG A 188      -2.990-205.289 -97.196 
ATOM   3868  C6   DG A 188      -2.395-205.731 -95.986 
ATOM   3869  O6   DG A 188      -2.927-206.268 -95.018 
ATOM   3870  N1   DG A 188      -1.015-205.486 -95.974 
ATOM   3871  C2   DG A 188      -0.303-204.891 -96.997 
ATOM   3872  N2   DG A 188       1.008-204.745 -96.792 
ATOM   3873  N3   DG A 188      -0.863-204.476 -98.132 
ATOM   3874  C4   DG A 188      -2.200-204.707 -98.160 
ATOM   3875  P    DA A 189      -1.450-203.704-104.572 
ATOM   3876  OP1  DA A 189      -1.466-202.526-105.468 
ATOM   3877  OP2  DA A 189      -2.392-204.792-104.913 
ATOM   3878  O5'  DA A 189       0.036-204.289-104.478 
ATOM   3879  C5'  DA A 189       0.946-203.731-103.512 
ATOM   3880  C4'  DA A 189       1.706-204.841-102.814 
ATOM   3881  O4'  DA A 189       1.004-205.341-101.640 
ATOM   3882  C3'  DA A 189       1.968-206.095-103.648 
ATOM   3883  O3'  DA A 189       3.252-206.609-103.316 
ATOM   3884  C2'  DA A 189       0.910-207.096-103.186 
ATOM   3885  C1'  DA A 189       0.985-206.759-101.700 
ATOM   3886  N9   DA A 189      -0.186-207.240-100.916 
ATOM   3887  C8   DA A 189      -1.491-207.331-101.310 
ATOM   3888  N7   DA A 189      -2.285-207.793-100.394 
ATOM   3889  C5   DA A 189      -1.447-208.027 -99.313 
ATOM   3890  C6   DA A 189      -1.684-208.525 -98.020 
ATOM   3891  N6   DA A 189      -2.896-208.892 -97.581 
ATOM   3892  N1   DA A 189      -0.627-208.631 -97.194 
ATOM   3893  C2   DA A 189       0.574-208.264 -97.637 
ATOM   3894  N3   DA A 189       0.916-207.789 -98.815 
ATOM   3895  C4   DA A 189      -0.160-207.693 -99.623 
ATOM   3896  P    DG A 190       4.179-207.196-104.482 
ATOM   3897  OP1  DG A 190       4.909-206.090-105.140 
ATOM   3898  OP2  DG A 190       3.370-208.060-105.370 
ATOM   3899  O5'  DG A 190       5.205-208.096-103.646 
ATOM   3900  C5'  DG A 190       5.534-207.712-102.298 
ATOM   3901  C4'  DG A 190       5.528-208.929-101.396 
ATOM   3902  O4'  DG A 190       4.210-209.201-100.838 
ATOM   3903  C3'  DG A 190       5.928-210.249-102.056 
ATOM   3904  O3'  DG A 190       6.675-211.022-101.125 
ATOM   3905  C2'  DG A 190       4.604-210.962-102.328 
ATOM   3906  C1'  DG A 190       3.924-210.580-101.017 
ATOM   3907  N9   DG A 190       2.444-210.746-101.039 
ATOM   3908  C8   DG A 190       1.562-210.562-102.081 
ATOM   3909  N7   DG A 190       0.310-210.795-101.768 
ATOM   3910  C5   DG A 190       0.367-211.158-100.424 
ATOM   3911  C6   DG A 190      -0.674-211.526 -99.531 
ATOM   3912  O6   DG A 190      -1.880-211.607 -99.748 
ATOM   3913  N1   DG A 190      -0.174-211.820 -98.255 
ATOM   3914  C2   DG A 190       1.156-211.765 -97.889 
ATOM   3915  N2   DG A 190       1.429-212.082 -96.621 
ATOM   3916  N3   DG A 190       2.132-211.420 -98.726 
ATOM   3917  C4   DG A 190       1.664-211.132 -99.969 
ATOM   3918  P    DT A 191       7.936-211.858-101.646 
ATOM   3919  OP1  DT A 191       9.125-210.978-101.707 
ATOM   3920  OP2  DT A 191       7.583-212.559-102.900 
ATOM   3921  O5'  DT A 191       8.117-212.925-100.467 
ATOM   3922  C5'  DT A 191       7.728-212.560 -99.129 
ATOM   3923  C4'  DT A 191       6.968-213.700 -98.481 
ATOM   3924  O4'  DT A 191       5.539-213.640 -98.753 
ATOM   3925  C3'  DT A 191       7.370-215.106 -98.927 
ATOM   3926  O3'  DT A 191       7.300-215.981 -97.808 
ATOM   3927  C2'  DT A 191       6.294-215.515 -99.932 
ATOM   3928  C1'  DT A 191       5.109-214.926 -99.173 
ATOM   3929  N1   DT A 191       3.888-214.756-100.008 
ATOM   3930  C2   DT A 191       2.675-214.946 -99.390 
ATOM   3931  O2   DT A 191       2.570-215.241 -98.212 
ATOM   3932  N3   DT A 191       1.565-214.780-100.196 
ATOM   3933  C4   DT A 191       1.569-214.448-101.535 
ATOM   3934  O4   DT A 191       0.509-214.327-102.153 
ATOM   3935  C5   DT A 191       2.887-214.269-102.095 
ATOM   3936  C7   DT A 191       2.981-213.906-103.548 
ATOM   3937  C6   DT A 191       3.984-214.424-101.335 
ATOM   3938  P    DG A 192       8.425-217.105 -97.629 
ATOM   3939  OP1  DG A 192       9.609-216.519 -96.961 
ATOM   3940  OP2  DG A 192       8.675-217.768 -98.928 
ATOM   3941  O5'  DG A 192       7.698-218.126 -96.636 
ATOM   3942  C5'  DG A 192       6.730-217.619 -95.698 
ATOM   3943  C4'  DG A 192       5.515-218.526 -95.664 
ATOM   3944  O4'  DG A 192       4.520-218.159 -96.662 
ATOM   3945  C3'  DG A 192       5.783-220.006 -95.937 
ATOM   3946  O3'  DG A 192       4.926-220.788 -95.114 
ATOM   3947  C2'  DG A 192       5.375-220.210 -97.396 
ATOM   3948  C1'  DG A 192       4.127-219.334 -97.355 
ATOM   3949  N9   DG A 192       3.632-218.933 -98.702 
ATOM   3950  C8   DG A 192       4.348-218.655 -99.846 
ATOM   3951  N7   DG A 192       3.604-218.329-100.875 
ATOM   3952  C5   DG A 192       2.304-218.396-100.378 
ATOM   3953  C6   DG A 192       1.064-218.149-101.023 
ATOM   3954  O6   DG A 192       0.856-217.815-102.187 
ATOM   3955  N1   DG A 192      -0.015-218.333-100.148 
ATOM   3956  C2   DG A 192       0.089-218.706 -98.823 
ATOM   3957  N2   DG A 192      -1.060-218.828 -98.155 
ATOM   3958  N3   DG A 192       1.253-218.937 -98.217 
ATOM   3959  C4   DG A 192       2.309-218.763 -99.053 
ATOM   3960  P    DA A 193       5.498-222.126 -94.449 
ATOM   3961  OP1  DA A 193       6.217-221.791 -93.199 
ATOM   3962  OP2  DA A 193       6.269-222.890 -95.455 
ATOM   3963  O5'  DA A 193       4.148-222.909 -94.100 
ATOM   3964  C5'  DA A 193       2.960-222.151 -93.798 
ATOM   3965  C4'  DA A 193       1.764-222.759 -94.505 
ATOM   3966  O4'  DA A 193       1.584-222.226 -95.848 
ATOM   3967  C3'  DA A 193       1.812-224.272 -94.713 
ATOM   3968  O3'  DA A 193       0.501-224.801 -94.556 
ATOM   3969  C2'  DA A 193       2.236-224.450 -96.171 
ATOM   3970  C1'  DA A 193       1.393-223.314 -96.739 
ATOM   3971  N9   DA A 193       1.815-222.877 -98.100 
ATOM   3972  C8   DA A 193       3.075-222.830 -98.623 
ATOM   3973  N7   DA A 193       3.120-222.402 -99.846 
ATOM   3974  C5   DA A 193       1.793-222.144-100.159 
ATOM   3975  C6   DA A 193       1.170-221.663-101.323 
ATOM   3976  N6   DA A 193       1.837-221.340-102.440 
ATOM   3977  N1   DA A 193      -0.169-221.525-101.297 
ATOM   3978  C2   DA A 193      -0.827-221.847-100.184 
ATOM   3979  N3   DA A 193      -0.356-222.304 -99.044 
ATOM   3980  C4   DA A 193       0.986-222.433 -99.096 
ATOM   3981  P    DT A 194       0.313-226.200 -93.801 
ATOM   3982  OP1  DT A 194       0.283-225.974 -92.339 
ATOM   3983  OP2  DT A 194       1.323-227.165 -94.288 
ATOM   3984  O5'  DT A 194      -1.139-226.639 -94.309 
ATOM   3985  C5'  DT A 194      -2.102-225.621 -94.637 
ATOM   3986  C4'  DT A 194      -2.812-225.976 -95.927 
ATOM   3987  O4'  DT A 194      -2.110-225.482 -97.104 
ATOM   3988  C3'  DT A 194      -2.985-227.470 -96.202 
ATOM   3989  O3'  DT A 194      -4.246-227.681 -96.827 
ATOM   3990  C2'  DT A 194      -1.882-227.809 -97.206 
ATOM   3991  C1'  DT A 194      -2.011-226.540 -98.044 
ATOM   3992  N1   DT A 194      -0.832-226.276 -98.915 
ATOM   3993  C2   DT A 194      -1.074-225.692-100.134 
ATOM   3994  O2   DT A 194      -2.192-225.392-100.516 
ATOM   3995  N3   DT A 194       0.044-225.464-100.915 
ATOM   3996  C4   DT A 194       1.349-225.763-100.583 
ATOM   3997  O4   DT A 194       2.268-225.510-101.366 
ATOM   3998  C5   DT A 194       1.502-226.373 -99.284 
ATOM   3999  C7   DT A 194       2.891-226.731 -98.844 
ATOM   4000  C6   DT A 194       0.433-226.607 -98.505 
ATOM   4001  P    DG A 195      -5.110-228.964 -96.417 
ATOM   4002  OP1  DG A 195      -5.887-228.667 -95.191 
ATOM   4003  OP2  DG A 195      -4.234-230.154 -96.358 
ATOM   4004  O5'  DG A 195      -6.103-229.089 -97.665 
ATOM   4005  C5'  DG A 195      -6.483-227.896 -98.377 
ATOM   4006  C4'  DG A 195      -6.429-228.145 -99.871 
ATOM   4007  O4'  DG A 195      -5.111-227.879-100.431 
ATOM   4008  C3'  DG A 195      -6.738-229.573-100.320 
ATOM   4009  O3'  DG A 195      -7.462-229.524-101.544 
ATOM   4010  C2'  DG A 195      -5.371-230.199-100.589 
ATOM   4011  C1'  DG A 195      -4.743-228.976-101.252 
ATOM   4012  N9   DG A 195      -3.257-229.027-101.318 
ATOM   4013  C8   DG A 195      -2.363-229.568-100.420 
ATOM   4014  N7   DG A 195      -1.107-229.448-100.777 
ATOM   4015  C5   DG A 195      -1.173-228.780-101.999 
ATOM   4016  C6   DG A 195      -0.135-228.366-102.872 
ATOM   4017  O6   DG A 195       1.079-228.506-102.745 
ATOM   4018  N1   DG A 195      -0.646-227.720-104.007 
ATOM   4019  C2   DG A 195      -1.985-227.502-104.263 
ATOM   4020  N2   DG A 195      -2.268-226.866-105.402 
ATOM   4021  N3   DG A 195      -2.959-227.890-103.442 
ATOM   4022  C4   DG A 195      -2.480-228.518-102.338 
ATOM   4023  P    DA A 196      -8.662-230.558-101.778 
ATOM   4024  OP1  DA A 196      -9.896-230.035-101.150 
ATOM   4025  OP2  DA A 196      -8.240-231.911-101.353 
ATOM   4026  O5'  DA A 196      -8.808-230.516-103.371 
ATOM   4027  C5'  DA A 196      -8.471-229.304-104.071 
ATOM   4028  C4'  DA A 196      -7.663-229.630-105.312 
ATOM   4029  O4'  DA A 196      -6.234-229.695-105.042 
ATOM   4030  C3'  DA A 196      -7.974-230.972-105.975 
ATOM   4031  O3'  DA A 196      -7.880-230.821-107.387 
ATOM   4032  C2'  DA A 196      -6.855-231.903-105.510 
ATOM   4033  C1'  DA A 196      -5.722-230.886-105.621 
ATOM   4034  N9   DA A 196      -4.494-231.274-104.874 
ATOM   4035  C8   DA A 196      -4.398-231.953-103.693 
ATOM   4036  N7   DA A 196      -3.179-232.142-103.293 
ATOM   4037  C5   DA A 196      -2.408-231.543-104.280 
ATOM   4038  C6   DA A 196      -1.019-231.400-104.441 
ATOM   4039  N6   DA A 196      -0.121-231.874-103.566 
ATOM   4040  N1   DA A 196      -0.587-230.751-105.538 
ATOM   4041  C2   DA A 196      -1.485-230.282-106.403 
ATOM   4042  N3   DA A 196      -2.797-230.355-106.359 
ATOM   4043  C4   DA A 196      -3.204-231.009-105.252 
ATOM   4044  P    DA A 197      -8.944-231.568-108.320 
ATOM   4045  OP1  DA A 197     -10.175-230.751-108.421 
ATOM   4046  OP2  DA A 197      -9.126-232.959-107.850 
ATOM   4047  O5'  DA A 197      -8.183-231.571-109.727 
ATOM   4048  C5'  DA A 197      -7.267-230.502-110.027 
ATOM   4049  C4'  DA A 197      -6.005-231.061-110.654 
ATOM   4050  O4'  DA A 197      -5.010-231.433-109.658 
ATOM   4051  C3'  DA A 197      -6.182-232.328-111.490 
ATOM   4052  O3'  DA A 197      -5.301-232.271-112.605 
ATOM   4053  C2'  DA A 197      -5.730-233.464-110.572 
ATOM   4054  C1'  DA A 197      -4.535-232.735-109.965 
ATOM   4055  N9   DA A 197      -4.032-233.353-108.706 
ATOM   4056  C8   DA A 197      -4.747-233.979-107.725 
ATOM   4057  N7   DA A 197      -4.019-234.417-106.745 
ATOM   4058  C5   DA A 197      -2.726-234.056-107.100 
ATOM   4059  C6   DA A 197      -1.485-234.238-106.469 
ATOM   4060  N6   DA A 197      -1.337-234.859-105.290 
ATOM   4061  N1   DA A 197      -0.396-233.757-107.097 
ATOM   4062  C2   DA A 197      -0.548-233.140-108.268 
ATOM   4063  N3   DA A 197      -1.650-232.913-108.949 
ATOM   4064  C4   DA A 197      -2.725-233.405-108.300 
ATOM   4065  P    DC A 198      -5.813-232.803-114.026 
ATOM   4066  OP1  DC A 198      -6.577-231.735-114.710 
ATOM   4067  OP2  DC A 198      -6.515-234.092-113.849 
ATOM   4068  O5'  DC A 198      -4.427-233.046-114.789 
ATOM   4069  C5'  DC A 198      -3.291-232.225-114.454 
ATOM   4070  C4'  DC A 198      -2.048-233.084-114.339 
ATOM   4071  O4'  DC A 198      -1.866-233.623-112.998 
ATOM   4072  C3'  DC A 198      -2.005-234.318-115.240 
ATOM   4073  O3'  DC A 198      -0.670-234.515-115.689 
ATOM   4074  C2'  DC A 198      -2.386-235.481-114.323 
ATOM   4075  C1'  DC A 198      -1.594-235.012-113.106 
ATOM   4076  N1   DC A 198      -2.009-235.665-111.834 
ATOM   4077  C2   DC A 198      -1.024-235.919-110.882 
ATOM   4078  O2   DC A 198       0.143-235.593-111.131 
ATOM   4079  N3   DC A 198      -1.381-236.514-109.716 
ATOM   4080  C4   DC A 198      -2.657-236.852-109.485 
ATOM   4081  N4   DC A 198      -2.954-237.430-108.331 
ATOM   4082  C5   DC A 198      -3.685-236.600-110.450 
ATOM   4083  C6   DC A 198      -3.307-236.004-111.610 
ATOM   4084  P    DA A 199      -0.421-234.986-117.199 
ATOM   4085  OP1  DA A 199      -0.437-233.808-118.095 
ATOM   4086  OP2  DA A 199      -1.363-236.074-117.540 
ATOM   4087  O5'  DA A 199       1.065-235.571-117.105 
ATOM   4088  C5'  DA A 199       1.976-235.013-116.140 
ATOM   4089  C4'  DA A 199       2.735-236.123-115.441 
ATOM   4090  O4'  DA A 199       2.033-236.623-114.268 
ATOM   4091  C3'  DA A 199       2.998-237.377-116.276 
ATOM   4092  O3'  DA A 199       4.282-237.890-115.943 
ATOM   4093  C2'  DA A 199       1.940-238.378-115.813 
ATOM   4094  C1'  DA A 199       2.015-238.041-114.327 
ATOM   4095  N9   DA A 199       0.843-238.522-113.544 
ATOM   4096  C8   DA A 199      -0.461-238.612-113.937 
ATOM   4097  N7   DA A 199      -1.255-239.075-113.022 
ATOM   4098  C5   DA A 199      -0.417-239.309-111.940 
ATOM   4099  C6   DA A 199      -0.655-239.806-110.648 
ATOM   4100  N6   DA A 199      -1.866-240.174-110.208 
ATOM   4101  N1   DA A 199       0.403-239.913-109.822 
ATOM   4102  C2   DA A 199       1.604-239.546-110.264 
ATOM   4103  N3   DA A 199       1.945-239.071-111.442 
ATOM   4104  C4   DA A 199       0.870-238.974-112.251 
ATOM   4105  P    DA A 200       5.209-238.478-117.109 
ATOM   4106  OP1  DA A 200       5.938-237.371-117.767 
ATOM   4107  OP2  DA A 200       4.400-239.341-117.997 
ATOM   4108  O5'  DA A 200       6.234-239.378-116.273 
ATOM   4109  C5'  DA A 200       6.563-238.993-114.925 
ATOM   4110  C4'  DA A 200       6.558-240.211-114.023 
ATOM   4111  O4'  DA A 200       5.240-240.483-113.465 
ATOM   4112  C3'  DA A 200       6.958-241.530-114.683 
ATOM   4113  O3'  DA A 200       7.704-242.304-113.752 
ATOM   4114  C2'  DA A 200       5.634-242.244-114.956 
ATOM   4115  C1'  DA A 200       4.953-241.861-113.644 
ATOM   4116  N9   DA A 200       3.473-242.028-113.666 
ATOM   4117  C8   DA A 200       2.614-241.840-114.710 
ATOM   4118  N7   DA A 200       1.372-242.068-114.415 
ATOM   4119  C5   DA A 200       1.407-242.432-113.076 
ATOM   4120  C6   DA A 200       0.402-242.800-112.167 
ATOM   4121  N6   DA A 200      -0.898-242.863-112.487 
ATOM   4122  N1   DA A 200       0.783-243.102-110.911 
ATOM   4123  C2   DA A 200       2.076-243.037-110.599 
ATOM   4124  N3   DA A 200       3.098-242.709-111.357 
ATOM   4125  C4   DA A 200       2.690-242.411-112.609 
ATOM   4126  P    DC A 201       8.966-243.140-114.274 
ATOM   4127  OP1  DC A 201      10.154-242.260-114.334 
ATOM   4128  OP2  DC A 201       8.612-243.841-115.527 
ATOM   4129  O5'  DC A 201       9.146-244.207-113.094 
ATOM   4130  C5'  DC A 201       8.758-243.841-111.757 
ATOM   4131  C4'  DC A 201       7.998-244.982-111.108 
ATOM   4132  O4'  DC A 201       6.568-244.922-111.380 
ATOM   4133  C3'  DC A 201       8.399-246.387-111.554 
ATOM   4134  O3'  DC A 201       8.329-247.263-110.435 
ATOM   4135  C2'  DC A 201       7.324-246.797-112.559 
ATOM   4136  C1'  DC A 201       6.139-246.208-111.800 
ATOM   4137  N1   DC A 201       4.917-246.037-112.635 
ATOM   4138  C2   DC A 201       3.681-246.227-112.024 
ATOM   4139  O2   DC A 201       3.648-246.525-110.825 
ATOM   4140  N3   DC A 201       2.555-246.077-112.768 
ATOM   4141  C4   DC A 201       2.633-245.752-114.066 
ATOM   4142  N4   DC A 201       1.506-245.617-114.748 
ATOM   4143  C5   DC A 201       3.894-245.554-114.714 
ATOM   4144  C6   DC A 201       5.008-245.709-113.953 
ATOM   4145  P    DT A 202       9.455-248.387-110.256 
ATOM   4146  OP1  DT A 202      10.638-247.801-109.589 
ATOM   4147  OP2  DT A 202       9.704-249.050-111.555 
ATOM   4148  O5'  DT A 202       8.727-249.408-109.264 
ATOM   4149  C5'  DT A 202       7.760-248.901-108.326 
ATOM   4150  C4'  DT A 202       6.545-249.808-108.292 
ATOM   4151  O4'  DT A 202       5.549-249.441-109.290 
ATOM   4152  C3'  DT A 202       6.812-251.288-108.565 
ATOM   4153  O3'  DT A 202       5.955-252.070-107.742 
ATOM   4154  C2'  DT A 202       6.405-251.492-110.023 
ATOM   4155  C1'  DT A 202       5.157-250.615-109.983 
ATOM   4156  N1   DT A 202       4.661-250.214-111.329 
ATOM   4157  C2   DT A 202       3.301-250.097-111.485 
ATOM   4158  O2   DT A 202       2.510-250.304-110.583 
ATOM   4159  N3   DT A 202       2.880-249.724-112.748 
ATOM   4160  C4   DT A 202       3.687-249.466-113.837 
ATOM   4161  O4   DT A 202       3.193-249.140-114.919 
ATOM   4162  C5   DT A 202       5.098-249.616-113.574 
ATOM   4163  C7   DT A 202       6.046-249.354-114.708 
ATOM   4164  C6   DT A 202       5.536-249.978-112.358 
ATOM   4165  P    DT A 203       6.528-253.408-107.076 
ATOM   4166  OP1  DT A 203       7.247-253.072-105.826 
ATOM   4167  OP2  DT A 203       7.298-254.172-108.082 
ATOM   4168  O5'  DT A 203       5.177-254.190-106.727 
ATOM   4169  C5'  DT A 203       3.989-253.433-106.426 
ATOM   4170  C4'  DT A 203       2.794-254.040-107.132 
ATOM   4171  O4'  DT A 203       2.613-253.508-108.475 
ATOM   4172  C3'  DT A 203       2.842-255.554-107.340 
ATOM   4173  O3'  DT A 203       1.531-256.082-107.183 
ATOM   4174  C2'  DT A 203       3.266-255.731-108.798 
ATOM   4175  C1'  DT A 203       2.422-254.595-109.367 
ATOM   4176  N1   DT A 203       2.844-254.159-110.727 
ATOM   4177  C2   DT A 203       1.855-253.745-111.586 
ATOM   4178  O2   DT A 203       0.675-253.724-111.279 
ATOM   4179  N3   DT A 203       2.283-253.349-112.838 
ATOM   4180  C4   DT A 203       3.587-253.332-113.290 
ATOM   4181  O4   DT A 203       3.849-252.955-114.433 
ATOM   4182  C5   DT A 203       4.553-253.783-112.316 
ATOM   4183  C7   DT A 203       5.997-253.797-112.727 
ATOM   4184  C6   DT A 203       4.164-254.175-111.092 
ATOM   4185  P    DC A 204       1.343-257.482-106.429 
ATOM   4186  OP1  DC A 204       1.313-257.256-104.966 
ATOM   4187  OP2  DC A 204       2.353-258.447-106.916 
ATOM   4188  O5'  DC A 204      -0.109-257.921-106.936 
ATOM   4189  C5'  DC A 204      -1.072-256.902-107.264 
ATOM   4190  C4'  DC A 204      -1.783-257.258-108.555 
ATOM   4191  O4'  DC A 204      -1.081-256.763-109.731 
ATOM   4192  C3'  DC A 204      -1.956-258.752-108.830 
ATOM   4193  O3'  DC A 204      -3.216-258.963-109.455 
ATOM   4194  C2'  DC A 204      -0.853-259.090-109.833 
ATOM   4195  C1'  DC A 204      -0.982-257.822-110.671 
ATOM   4196  N1   DC A 204       0.198-257.558-111.542 
ATOM   4197  C2   DC A 204      -0.031-256.967-112.782 
ATOM   4198  O2   DC A 204      -1.191-256.688-113.105 
ATOM   4199  N3   DC A 204       1.031-256.719-113.591 
ATOM   4200  C4   DC A 204       2.273-257.036-113.204 
ATOM   4201  N4   DC A 204       3.275-256.773-114.029 
ATOM   4202  C5   DC A 204       2.529-257.645-111.933 
ATOM   4203  C6   DC A 204       1.455-257.885-111.139 
ATOM   4204  P    DA A 205      -4.081-260.246-109.044 
ATOM   4205  OP1  DA A 205      -4.857-259.949-107.819 
ATOM   4206  OP2  DA A 205      -3.204-261.436-108.985 
ATOM   4207  O5'  DA A 205      -5.073-260.371-110.293 
ATOM   4208  C5'  DA A 205      -5.453-259.178-111.004 
ATOM   4209  C4'  DA A 205      -5.399-259.427-112.498 
ATOM   4210  O4'  DA A 205      -4.081-259.160-113.058 
ATOM   4211  C3'  DA A 205      -5.709-260.855-112.947 
ATOM   4212  O3'  DA A 205      -6.432-260.806-114.172 
ATOM   4213  C2'  DA A 205      -4.341-261.481-113.216 
ATOM   4214  C1'  DA A 205      -3.714-260.258-113.880 
ATOM   4215  N9   DA A 205      -2.227-260.309-113.945 
ATOM   4216  C8   DA A 205      -1.356-260.850-113.044 
ATOM   4217  N7   DA A 205      -0.110-260.738-113.386 
ATOM   4218  C5   DA A 205      -0.156-260.073-114.604 
ATOM   4219  C6   DA A 205       0.848-259.650-115.490 
ATOM   4220  N6   DA A 205       2.157-259.844-115.274 
ATOM   4221  N1   DA A 205       0.457-259.018-116.612 
ATOM   4222  C2   DA A 205      -0.844-258.827-116.821 
ATOM   4223  N3   DA A 205      -1.867-259.176-116.071 
ATOM   4224  C4   DA A 205      -1.447-259.807-114.955 
ATOM   4225  P    DT A 206      -7.632-261.840-114.405 
ATOM   4226  OP1  DT A 206      -8.866-261.317-113.777 
ATOM   4227  OP2  DT A 206      -7.211-263.193-113.981 
ATOM   4228  O5'  DT A 206      -7.778-261.798-115.999 
ATOM   4229  C5'  DT A 206      -7.442-260.586-116.698 
ATOM   4230  C4'  DT A 206      -6.634-260.912-117.940 
ATOM   4231  O4'  DT A 206      -5.204-260.977-117.670 
ATOM   4232  C3'  DT A 206      -6.945-262.254-118.603 
ATOM   4233  O3'  DT A 206      -6.851-262.103-120.014 
ATOM   4234  C2'  DT A 206      -5.826-263.185-118.137 
ATOM   4235  C1'  DT A 206      -4.693-262.168-118.249 
ATOM   4236  N1   DT A 206      -3.464-262.556-117.501 
ATOM   4237  C2   DT A 206      -2.258-262.195-118.051 
ATOM   4238  O2   DT A 206      -2.164-261.584-119.101 
ATOM   4239  N3   DT A 206      -1.141-262.572-117.330 
ATOM   4240  C4   DT A 206      -1.132-263.262-116.135 
ATOM   4241  O4   DT A 206      -0.068-263.544-115.582 
ATOM   4242  C5   DT A 206      -2.447-263.597-115.638 
ATOM   4243  C7   DT A 206      -2.527-264.349-114.342 
ATOM   4244  C6   DT A 206      -3.549-263.243-116.319 
ATOM   4245  P    DC A 207      -7.915-262.850-120.947 
ATOM   4246  OP1  DC A 207      -9.145-262.033-121.048 
ATOM   4247  OP2  DC A 207      -8.096-264.241-120.477 
ATOM   4248  O5'  DC A 207      -7.154-262.853-122.354 
ATOM   4249  C5'  DC A 207      -6.238-261.784-122.655 
ATOM   4250  C4'  DC A 207      -4.976-262.343-123.281 
ATOM   4251  O4'  DC A 207      -3.980-262.715-122.285 
ATOM   4252  C3'  DC A 207      -5.153-263.610-124.117 
ATOM   4253  O3'  DC A 207      -4.272-263.553-125.232 
ATOM   4254  C2'  DC A 207      -4.700-264.746-123.199 
ATOM   4255  C1'  DC A 207      -3.505-264.017-122.593 
ATOM   4256  N1   DC A 207      -3.003-264.635-121.334 
ATOM   4257  C2   DC A 207      -1.632-264.590-121.089 
ATOM   4258  O2   DC A 207      -0.897-264.044-121.920 
ATOM   4259  N3   DC A 207      -1.155-265.148-119.948 
ATOM   4260  C4   DC A 207      -1.985-265.730-119.074 
ATOM   4261  N4   DC A 207      -1.471-266.261-117.975 
ATOM   4262  C5   DC A 207      -3.398-265.788-119.306 
ATOM   4263  C6   DC A 207      -3.855-265.224-120.453 
ATOM   4264  P    DA A 208      -4.783-264.084-126.653 
ATOM   4265  OP1  DA A 208      -5.547-263.017-127.337 
ATOM   4266  OP2  DA A 208      -5.485-265.374-126.476 
ATOM   4267  O5'  DA A 208      -3.398-264.327-127.417 
ATOM   4268  C5'  DA A 208      -2.262-263.507-127.081 
ATOM   4269  C4'  DA A 208      -1.018-264.366-126.966 
ATOM   4270  O4'  DA A 208      -0.837-264.905-125.625 
ATOM   4271  C3'  DA A 208      -0.976-265.600-127.867 
ATOM   4272  O3'  DA A 208       0.359-265.796-128.316 
ATOM   4273  C2'  DA A 208      -1.356-266.763-126.950 
ATOM   4274  C1'  DA A 208      -0.564-266.293-125.733 
ATOM   4275  N9   DA A 208      -0.980-266.947-124.461 
ATOM   4276  C8   DA A 208      -2.228-267.348-124.081 
ATOM   4277  N7   DA A 208      -2.270-267.891-122.903 
ATOM   4278  C5   DA A 208      -0.952-267.848-122.470 
ATOM   4279  C6   DA A 208      -0.331-268.274-121.284 
ATOM   4280  N6   DA A 208      -0.990-268.855-120.271 
ATOM   4281  N1   DA A 208       0.997-268.082-121.176 
ATOM   4282  C2   DA A 208       1.646-267.504-122.186 
ATOM   4283  N3   DA A 208       1.177-267.068-123.334 
ATOM   4284  C4   DA A 208      -0.154-267.273-123.416 
ATOM   4285  P    DA A 209       0.609-266.267-129.826 
ATOM   4286  OP1  DA A 209       0.593-265.089-130.722 
ATOM   4287  OP2  DA A 209      -0.333-267.356-130.168 
ATOM   4288  O5'  DA A 209       2.095-266.853-129.733 
ATOM   4289  C5'  DA A 209       3.005-266.295-128.767 
ATOM   4290  C4'  DA A 209       3.765-267.405-128.069 
ATOM   4291  O4'  DA A 209       3.063-267.905-126.895 
ATOM   4292  C3'  DA A 209       4.027-268.658-128.903 
ATOM   4293  O3'  DA A 209       5.311-269.172-128.571 
ATOM   4294  C2'  DA A 209       2.969-269.660-128.441 
ATOM   4295  C1'  DA A 209       3.044-269.323-126.955 
ATOM   4296  N9   DA A 209       1.873-269.804-126.171 
ATOM   4297  C8   DA A 209       0.568-269.894-126.565 
ATOM   4298  N7   DA A 209      -0.226-270.357-125.649 
ATOM   4299  C5   DA A 209       0.612-270.591-124.568 
ATOM   4300  C6   DA A 209       0.375-271.088-123.275 
ATOM   4301  N6   DA A 209      -0.837-271.456-122.835 
ATOM   4302  N1   DA A 209       1.432-271.195-122.449 
ATOM   4303  C2   DA A 209       2.633-270.828-122.892 
ATOM   4304  N3   DA A 209       2.975-270.353-124.070 
ATOM   4305  C4   DA A 209       1.899-270.256-124.878 
ATOM   4306  P    DG A 210       6.238-269.760-129.736 
ATOM   4307  OP1  DG A 210       6.968-268.653-130.395 
ATOM   4308  OP2  DG A 210       5.430-270.623-130.625 
ATOM   4309  O5'  DG A 210       7.264-270.660-128.901 
ATOM   4310  C5'  DG A 210       7.593-270.275-127.553 
ATOM   4311  C4'  DG A 210       7.587-271.493-126.650 
ATOM   4312  O4'  DG A 210       6.270-271.765-126.093 
ATOM   4313  C3'  DG A 210       7.987-272.812-127.311 
ATOM   4314  O3'  DG A 210       8.734-273.585-126.380 
ATOM   4315  C2'  DG A 210       6.663-273.526-127.583 
ATOM   4316  C1'  DG A 210       5.983-273.143-126.272 
ATOM   4317  N9   DG A 210       4.503-273.309-126.293 
ATOM   4318  C8   DG A 210       3.621-273.126-127.336 
ATOM   4319  N7   DG A 210       2.369-273.358-127.023 
ATOM   4320  C5   DG A 210       2.426-273.722-125.678 
ATOM   4321  C6   DG A 210       1.385-274.089-124.786 
ATOM   4322  O6   DG A 210       0.179-274.170-125.003 
ATOM   4323  N1   DG A 210       1.885-274.383-123.510 
ATOM   4324  C2   DG A 210       3.215-274.328-123.144 
ATOM   4325  N2   DG A 210       3.488-274.646-121.876 
ATOM   4326  N3   DG A 210       4.191-273.983-123.981 
ATOM   4327  C4   DG A 210       3.723-273.696-125.224 
ATOM   4328  P    DA A 211       9.996-274.422-126.901 
ATOM   4329  OP1  DA A 211      11.184-273.542-126.962 
ATOM   4330  OP2  DA A 211       9.642-275.123-128.155 
ATOM   4331  O5'  DA A 211      10.176-275.489-125.722 
ATOM   4332  C5'  DA A 211       9.787-275.123-124.384 
ATOM   4333  C4'  DA A 211       9.027-276.263-123.735 
ATOM   4334  O4'  DA A 211       7.598-276.204-124.008 
ATOM   4335  C3'  DA A 211       9.429-277.669-124.182 
ATOM   4336  O3'  DA A 211       9.359-278.545-123.063 
ATOM   4337  C2'  DA A 211       8.353-278.079-125.187 
ATOM   4338  C1'  DA A 211       7.168-277.490-124.428 
ATOM   4339  N9   DA A 211       5.947-277.319-125.263 
ATOM   4340  C8   DA A 211       5.863-276.994-126.587 
ATOM   4341  N7   DA A 211       4.647-276.921-127.032 
ATOM   4342  C5   DA A 211       3.865-277.219-125.925 
ATOM   4343  C6   DA A 211       2.476-277.306-125.742 
ATOM   4344  N6   DA A 211       1.586-277.090-126.721 
ATOM   4345  N1   DA A 211       2.032-277.625-124.512 
ATOM   4346  C2   DA A 211       2.921-277.838-123.543 
ATOM   4347  N3   DA A 211       4.235-277.785-123.595 
ATOM   4348  C4   DA A 211       4.652-277.465-124.837 
ATOM   4349  P    DA A 212      10.484-279.669-122.884 
ATOM   4350  OP1  DA A 212      11.668-279.083-122.216 
ATOM   4351  OP2  DA A 212      10.734-280.332-124.183 
ATOM   4352  O5'  DA A 212       9.757-280.690-121.891 
ATOM   4353  C5'  DA A 212       8.789-280.182-120.953 
ATOM   4354  C4'  DA A 212       7.574-281.089-120.919 
ATOM   4355  O4'  DA A 212       6.579-280.723-121.917 
ATOM   4356  C3'  DA A 212       7.842-282.569-121.192 
ATOM   4357  O3'  DA A 212       6.985-283.352-120.369 
ATOM   4358  C2'  DA A 212       7.434-282.774-122.651 
ATOM   4359  C1'  DA A 212       6.186-281.897-122.610 
ATOM   4360  N9   DA A 212       5.691-281.496-123.956 
ATOM   4361  C8   DA A 212       6.416-281.225-125.081 
ATOM   4362  N7   DA A 212       5.693-280.901-126.107 
ATOM   4363  C5   DA A 212       4.390-280.962-125.630 
ATOM   4364  C6   DA A 212       3.147-280.725-126.238 
ATOM   4365  N6   DA A 212       3.008-280.361-127.522 
ATOM   4366  N1   DA A 212       2.046-280.876-125.478 
ATOM   4367  C2   DA A 212       2.191-281.236-124.204 
ATOM   4368  N3   DA A 212       3.293-281.484-123.531 
ATOM   4369  C4   DA A 212       4.379-281.326-124.315 
ATOM   4370  P    DA A 213       7.557-284.690-119.704 
ATOM   4371  OP1  DA A 213       8.276-284.354-118.454 
ATOM   4372  OP2  DA A 213       8.328-285.454-120.710 
ATOM   4373  O5'  DA A 213       6.207-285.472-119.354 
ATOM   4374  C5'  DA A 213       5.019-284.715-119.053 
ATOM   4375  C4'  DA A 213       3.823-285.322-119.760 
ATOM   4376  O4'  DA A 213       3.643-284.789-121.102 
ATOM   4377  C3'  DA A 213       3.872-286.836-119.968 
ATOM   4378  O3'  DA A 213       2.561-287.364-119.810 
ATOM   4379  C2'  DA A 213       4.295-287.013-121.425 
ATOM   4380  C1'  DA A 213       3.452-285.877-121.994 
ATOM   4381  N9   DA A 213       3.874-285.440-123.354 
ATOM   4382  C8   DA A 213       5.134-285.394-123.878 
ATOM   4383  N7   DA A 213       5.179-284.966-125.101 
ATOM   4384  C5   DA A 213       3.852-284.708-125.414 
ATOM   4385  C6   DA A 213       3.229-284.226-126.578 
ATOM   4386  N6   DA A 213       3.896-283.903-127.695 
ATOM   4387  N1   DA A 213       1.890-284.089-126.552 
ATOM   4388  C2   DA A 213       1.232-284.411-125.439 
ATOM   4389  N3   DA A 213       1.703-284.867-124.299 
ATOM   4390  C4   DA A 213       3.045-284.996-124.351 
ATOM   4391  P    DT A 214       2.372-288.763-119.056 
ATOM   4392  OP1  DT A 214       2.342-288.538-117.594 
ATOM   4393  OP2  DT A 214       3.382-289.729-119.543 
ATOM   4394  O5'  DT A 214       0.920-289.203-119.564 
ATOM   4395  C5'  DT A 214      -0.043-288.184-119.892 
ATOM   4396  C4'  DT A 214      -0.753-288.540-121.182 
ATOM   4397  O4'  DT A 214      -0.051-288.045-122.358 
ATOM   4398  C3'  DT A 214      -0.926-290.034-121.457 
ATOM   4399  O3'  DT A 214      -2.187-290.245-122.082 
ATOM   4400  C2'  DT A 214       0.177-290.372-122.461 
ATOM   4401  C1'  DT A 214       0.048-289.104-123.299 
ATOM   4402  N1   DT A 214       1.227-288.840-124.170 
ATOM   4403  C2   DT A 214       0.985-288.256-125.389 
ATOM   4404  O2   DT A 214      -0.132-287.955-125.771 
ATOM   4405  N3   DT A 214       2.103-288.027-126.170 
ATOM   4406  C4   DT A 214       3.408-288.326-125.838 
ATOM   4407  O4   DT A 214       4.327-288.074-126.621 
ATOM   4408  C5   DT A 214       3.561-288.936-124.539 
ATOM   4409  C7   DT A 214       4.950-289.295-124.099 
ATOM   4410  C6   DT A 214       2.492-289.171-123.760 
ATOM   4411  P    DA A 215      -3.051-291.527-121.672 
ATOM   4412  OP1  DA A 215      -3.827-291.231-120.446 
ATOM   4413  OP2  DA A 215      -2.175-292.718-121.612 
ATOM   4414  O5'  DA A 215      -4.044-291.653-122.920 
ATOM   4415  C5'  DA A 215      -4.424-290.460-123.632 
ATOM   4416  C4'  DA A 215      -4.370-290.708-125.126 
ATOM   4417  O4'  DA A 215      -3.052-290.442-125.686 
ATOM   4418  C3'  DA A 215      -4.679-292.136-125.575 
ATOM   4419  O3'  DA A 215      -5.402-292.088-126.799 
ATOM   4420  C2'  DA A 215      -3.311-292.763-125.844 
ATOM   4421  C1'  DA A 215      -2.684-291.540-126.507 
ATOM   4422  N9   DA A 215      -1.198-291.591-126.573 
ATOM   4423  C8   DA A 215      -0.326-292.132-125.671 
ATOM   4424  N7   DA A 215       0.920-292.020-126.014 
ATOM   4425  C5   DA A 215       0.874-291.355-127.231 
ATOM   4426  C6   DA A 215       1.878-290.932-128.118 
ATOM   4427  N6   DA A 215       3.187-291.126-127.901 
ATOM   4428  N1   DA A 215       1.486-290.300-129.239 
ATOM   4429  C2   DA A 215       0.185-290.109-129.449 
ATOM   4430  N3   DA A 215      -0.837-290.458-128.698 
ATOM   4431  C4   DA A 215      -0.418-291.089-127.582 
ATOM   4432  P    DT A 216      -6.603-293.122-127.033 
ATOM   4433  OP1  DT A 216      -7.837-292.599-126.405 
ATOM   4434  OP2  DT A 216      -6.181-294.474-126.608 
ATOM   4435  O5'  DT A 216      -6.749-293.080-128.626 
ATOM   4436  C5'  DT A 216      -6.412-291.868-129.326 
ATOM   4437  C4'  DT A 216      -5.604-292.194-130.567 
ATOM   4438  O4'  DT A 216      -4.175-292.259-130.297 
ATOM   4439  C3'  DT A 216      -5.915-293.535-131.230 
ATOM   4440  O3'  DT A 216      -5.821-293.384-132.641 
ATOM   4441  C2'  DT A 216      -4.796-294.466-130.765 
ATOM   4442  C1'  DT A 216      -3.663-293.450-130.876 
ATOM   4443  N1   DT A 216      -2.434-293.837-130.129 
ATOM   4444  C2   DT A 216      -1.228-293.477-130.678 
ATOM   4445  O2   DT A 216      -1.135-292.866-131.729 
ATOM   4446  N3   DT A 216      -0.112-293.854-129.958 
ATOM   4447  C4   DT A 216      -0.103-294.544-128.763 
ATOM   4448  O4   DT A 216       0.962-294.826-128.209 
ATOM   4449  C5   DT A 216      -1.417-294.878-128.266 
ATOM   4450  C7   DT A 216      -1.497-295.631-126.969 
ATOM   4451  C6   DT A 216      -2.519-294.525-128.946 
ATOM   4452  P    DC A 217      -6.885-294.131-133.574 
ATOM   4453  OP1  DC A 217      -8.116-293.314-133.676 
ATOM   4454  OP2  DC A 217      -7.067-295.522-133.105 
ATOM   4455  O5'  DC A 217      -6.124-294.135-134.982 
ATOM   4456  C5'  DC A 217      -5.208-293.065-135.282 
ATOM   4457  C4'  DC A 217      -3.946-293.624-135.909 
ATOM   4458  O4'  DC A 217      -2.951-293.997-134.913 
ATOM   4459  C3'  DC A 217      -4.123-294.892-136.744 
ATOM   4460  O3'  DC A 217      -3.242-294.834-137.859 
ATOM   4461  C2'  DC A 217      -3.670-296.027-135.826 
ATOM   4462  C1'  DC A 217      -2.476-295.299-135.220 
ATOM   4463  N1   DC A 217      -1.973-295.916-133.961 
ATOM   4464  C2   DC A 217      -0.603-295.872-133.717 
ATOM   4465  O2   DC A 217       0.133-295.326-134.547 
ATOM   4466  N3   DC A 217      -0.126-296.430-132.576 
ATOM   4467  C4   DC A 217      -0.956-297.012-131.701 
ATOM   4468  N4   DC A 217      -0.441-297.542-130.602 
ATOM   4469  C5   DC A 217      -2.368-297.070-131.933 
ATOM   4470  C6   DC A 217      -2.826-296.506-133.080 
ATOM   4471  P    DT A 218      -3.754-295.366-139.281 
ATOM   4472  OP1  DT A 218      -4.518-294.299-139.964 
ATOM   4473  OP2  DT A 218      -4.456-296.656-139.104 
ATOM   4474  O5'  DT A 218      -2.368-295.609-140.044 
ATOM   4475  C5'  DT A 218      -1.232-294.789-139.709 
ATOM   4476  C4'  DT A 218       0.012-295.648-139.594 
ATOM   4477  O4'  DT A 218       0.193-296.187-138.252 
ATOM   4478  C3'  DT A 218       0.054-296.882-140.495 
ATOM   4479  O3'  DT A 218       1.389-297.078-140.944 
ATOM   4480  C2'  DT A 218      -0.327-298.044-139.578 
ATOM   4481  C1'  DT A 218       0.465-297.575-138.361 
ATOM   4482  N1   DT A 218       0.050-298.229-137.089 
ATOM   4483  C2   DT A 218       1.034-298.472-136.160 
ATOM   4484  O2   DT A 218       2.203-298.177-136.341 
ATOM   4485  N3   DT A 218       0.612-299.079-134.994 
ATOM   4486  C4   DT A 218      -0.680-299.454-134.687 
ATOM   4487  O4   DT A 218      -0.936-299.992-133.607 
ATOM   4488  C5   DT A 218      -1.641-299.158-135.722 
ATOM   4489  C7   DT A 218      -3.072-299.534-135.469 
ATOM   4490  C6   DT A 218      -1.259-298.569-136.866 
ATOM   4491  P    DC A 219       1.638-297.549-142.454 
ATOM   4492  OP1  DC A 219       1.622-296.371-143.350 
ATOM   4493  OP2  DC A 219       0.696-298.638-142.795 
ATOM   4494  O5'  DC A 219       3.124-298.135-142.360 
ATOM   4495  C5'  DC A 219       4.035-297.576-141.394 
ATOM   4496  C4'  DC A 219       4.794-298.687-140.696 
ATOM   4497  O4'  DC A 219       4.092-299.187-139.523 
ATOM   4498  C3'  DC A 219       5.057-299.940-141.531 
ATOM   4499  O3'  DC A 219       6.341-300.454-141.198 
ATOM   4500  C2'  DC A 219       3.999-300.942-141.068 
ATOM   4501  C1'  DC A 219       4.074-300.605-139.582 
ATOM   4502  N1   DC A 219       2.902-301.086-138.799 
ATOM   4503  C2   DC A 219       3.125-301.508-137.491 
ATOM   4504  O2   DC A 219       4.275-301.467-137.038 
ATOM   4505  N3   DC A 219       2.069-301.951-136.759 
ATOM   4506  C4   DC A 219       0.840-301.981-137.286 
ATOM   4507  N4   DC A 219      -0.157-302.421-136.534 
ATOM   4508  C5   DC A 219       0.589-301.551-138.630 
ATOM   4509  C6   DC A 219       1.657-301.112-139.345 
ATOM   4510  P    DA A 220       7.268-301.041-142.364 
ATOM   4511  OP1  DA A 220       7.997-299.935-143.022 
ATOM   4512  OP2  DA A 220       6.459-301.905-143.252 
ATOM   4513  O5'  DA A 220       8.293-301.942-141.528 
ATOM   4514  C5'  DA A 220       8.622-301.557-140.180 
ATOM   4515  C4'  DA A 220       8.617-302.775-139.278 
ATOM   4516  O4'  DA A 220       7.299-303.047-138.720 
ATOM   4517  C3'  DA A 220       9.017-304.094-139.938 
ATOM   4518  O3'  DA A 220       9.763-304.867-139.007 
ATOM   4519  C2'  DA A 220       7.693-304.808-140.211 
ATOM   4520  C1'  DA A 220       7.013-304.425-138.899 
ATOM   4521  N9   DA A 220       5.532-304.591-138.921 
ATOM   4522  C8   DA A 220       4.674-304.404-139.965 
ATOM   4523  N7   DA A 220       3.431-304.631-139.670 
ATOM   4524  C5   DA A 220       3.467-304.996-138.331 
ATOM   4525  C6   DA A 220       2.462-305.363-137.422 
ATOM   4526  N6   DA A 220       1.161-305.427-137.741 
ATOM   4527  N1   DA A 220       2.842-305.666-136.166 
ATOM   4528  C2   DA A 220       4.135-305.600-135.853 
ATOM   4529  N3   DA A 220       5.157-305.272-136.612 
ATOM   4530  C4   DA A 220       4.749-304.975-137.864 
ATOM   4531  P    DG A 221      11.025-305.704-139.529 
ATOM   4532  OP1  DG A 221      12.213-304.823-139.589 
ATOM   4533  OP2  DG A 221      10.671-306.405-140.782 
ATOM   4534  O5'  DG A 221      11.205-306.771-138.349 
ATOM   4535  C5'  DG A 221      10.817-306.405-137.011 
ATOM   4536  C4'  DG A 221      10.057-307.545-136.363 
ATOM   4537  O4'  DG A 221       8.627-307.486-136.635 
ATOM   4538  C3'  DG A 221      10.458-308.951-136.809 
ATOM   4539  O3'  DG A 221      10.388-309.827-135.690 
ATOM   4540  C2'  DG A 221       9.383-309.361-137.814 
ATOM   4541  C1'  DG A 221       8.198-308.772-137.055 
ATOM   4542  N9   DG A 221       6.976-308.601-137.890 
ATOM   4543  C8   DG A 221       6.872-308.274-139.225 
ATOM   4544  N7   DG A 221       5.638-308.203-139.662 
ATOM   4545  C5   DG A 221       4.871-308.505-138.538 
ATOM   4546  C6   DG A 221       3.462-308.584-138.389 
ATOM   4547  O6   DG A 221       2.586-308.402-139.231 
ATOM   4548  N1   DG A 221       3.105-308.921-137.076 
ATOM   4549  C2   DG A 221       3.992-309.150-136.043 
ATOM   4550  N2   DG A 221       3.452-309.459-134.862 
ATOM   4551  N3   DG A 221       5.315-309.074-136.185 
ATOM   4552  C4   DG A 221       5.677-308.749-137.452 
ATOM   4553  P    DG A 222      11.514-310.950-135.511 
ATOM   4554  OP1  DG A 222      12.697-310.364-134.843 
ATOM   4555  OP2  DG A 222      11.763-311.613-136.810 
ATOM   4556  O5'  DG A 222      10.786-311.972-134.519 
ATOM   4557  C5'  DG A 222       9.819-311.464-133.581 
ATOM   4558  C4'  DG A 222       8.604-312.371-133.547 
ATOM   4559  O4'  DG A 222       7.608-312.004-134.545 
ATOM   4560  C3'  DG A 222       8.871-313.851-133.820 
ATOM   4561  O3'  DG A 222       8.014-314.633-132.996 
ATOM   4562  C2'  DG A 222       8.464-314.056-135.278 
ATOM   4563  C1'  DG A 222       7.216-313.179-135.238 
ATOM   4564  N9   DG A 222       6.721-312.778-136.584 
ATOM   4565  C8   DG A 222       7.436-312.501-137.728 
ATOM   4566  N7   DG A 222       6.693-312.175-138.757 
ATOM   4567  C5   DG A 222       5.392-312.241-138.260 
ATOM   4568  C6   DG A 222       4.153-311.994-138.906 
ATOM   4569  O6   DG A 222       3.945-311.660-140.069 
ATOM   4570  N1   DG A 222       3.073-312.178-138.031 
ATOM   4571  C2   DG A 222       3.178-312.551-136.705 
ATOM   4572  N2   DG A 222       2.028-312.673-136.038 
ATOM   4573  N3   DG A 222       4.341-312.782-136.099 
ATOM   4574  C4   DG A 222       5.398-312.609-136.935 
ATOM   4575  P    DC A 223       8.587-315.972-132.331 
ATOM   4576  OP1  DC A 223       9.306-315.636-131.081 
ATOM   4577  OP2  DC A 223       9.358-316.736-133.337 
ATOM   4578  O5'  DC A 223       7.236-316.754-131.982 
ATOM   4579  C5'  DC A 223       6.049-315.997-131.680 
ATOM   4580  C4'  DC A 223       4.853-316.604-132.387 
ATOM   4581  O4'  DC A 223       4.672-316.071-133.730 
ATOM   4582  C3'  DC A 223       4.901-318.117-132.595 
ATOM   4583  O3'  DC A 223       3.590-318.646-132.438 
ATOM   4584  C2'  DC A 223       5.325-318.295-134.053 
ATOM   4585  C1'  DC A 223       4.481-317.159-134.621 
ATOM   4586  N1   DC A 223       4.903-316.722-135.982 
ATOM   4587  C2   DC A 223       3.913-316.300-136.864 
ATOM   4588  O2   DC A 223       2.735-316.305-136.486 
ATOM   4589  N3   DC A 223       4.276-315.899-138.110 
ATOM   4590  C4   DC A 223       5.562-315.908-138.481 
ATOM   4591  N4   DC A 223       5.867-315.508-139.706 
ATOM   4592  C5   DC A 223       6.597-316.339-137.588 
ATOM   4593  C6   DC A 223       6.213-316.737-136.349 
ATOM   4594  P    DT A 224       3.402-320.045-131.684 
ATOM   4595  OP1  DT A 224       3.372-319.820-130.221 
ATOM   4596  OP2  DT A 224       4.412-321.011-132.171 
ATOM   4597  O5'  DT A 224       1.950-320.485-132.191 
ATOM   4598  C5'  DT A 224       0.987-319.466-132.519 
ATOM   4599  C4'  DT A 224       0.276-319.822-133.810 
ATOM   4600  O4'  DT A 224       0.978-319.327-134.986 
ATOM   4601  C3'  DT A 224       0.103-321.315-134.084 
ATOM   4602  O3'  DT A 224      -1.157-321.526-134.710 
ATOM   4603  C2'  DT A 224       1.206-321.654-135.088 
ATOM   4604  C1'  DT A 224       1.077-320.386-135.926 
ATOM   4605  N1   DT A 224       2.257-320.121-136.797 
ATOM   4606  C2   DT A 224       2.015-319.538-138.017 
ATOM   4607  O2   DT A 224       0.897-319.237-138.398 
ATOM   4608  N3   DT A 224       3.132-319.309-138.797 
ATOM   4609  C4   DT A 224       4.438-319.608-138.466 
ATOM   4610  O4   DT A 224       5.356-319.356-139.248 
ATOM   4611  C5   DT A 224       4.591-320.218-137.166 
ATOM   4612  C7   DT A 224       5.980-320.577-136.727 
ATOM   4613  C6   DT A 224       3.521-320.453-136.387 
ATOM   4614  P    DA A 225      -2.021-322.809-134.299 
ATOM   4615  OP1  DA A 225      -2.798-322.513-133.073 
ATOM   4616  OP2  DA A 225      -1.145-324.000-134.240 
ATOM   4617  O5'  DA A 225      -3.014-322.934-135.548 
ATOM   4618  C5'  DA A 225      -3.394-321.742-136.259 
ATOM   4619  C4'  DA A 225      -3.340-321.990-137.753 
ATOM   4620  O4'  DA A 225      -2.022-321.724-138.313 
ATOM   4621  C3'  DA A 225      -3.650-323.418-138.202 
ATOM   4622  O3'  DA A 225      -4.373-323.369-139.427 
ATOM   4623  C2'  DA A 225      -2.282-324.044-138.471 
ATOM   4624  C1'  DA A 225      -1.655-322.822-139.135 
ATOM   4625  N9   DA A 225      -0.168-322.872-139.200 
ATOM   4626  C8   DA A 225       0.704-323.414-138.298 
ATOM   4627  N7   DA A 225       1.949-323.301-138.641 
ATOM   4628  C5   DA A 225       1.903-322.637-139.859 
ATOM   4629  C6   DA A 225       2.907-322.213-140.745 
ATOM   4630  N6   DA A 225       4.216-322.408-140.529 
ATOM   4631  N1   DA A 225       2.516-321.582-141.867 
ATOM   4632  C2   DA A 225       1.215-321.391-142.076 
ATOM   4633  N3   DA A 225       0.192-321.740-141.326 
ATOM   4634  C4   DA A 225       0.612-322.370-140.210 
ATOM   4635  P    DA A 226      -5.573-324.403-139.660 
ATOM   4636  OP1  DA A 226      -6.807-323.881-139.032 
ATOM   4637  OP2  DA A 226      -5.152-325.756-139.236 
ATOM   4638  O5'  DA A 226      -5.719-324.362-141.253 
ATOM   4639  C5'  DA A 226      -5.383-323.150-141.953 
ATOM   4640  C4'  DA A 226      -4.574-323.476-143.195 
ATOM   4641  O4'  DA A 226      -3.145-323.541-142.925 
ATOM   4642  C3'  DA A 226      -4.886-324.817-143.857 
ATOM   4643  O3'  DA A 226      -4.792-324.666-145.269 
ATOM   4644  C2'  DA A 226      -3.767-325.748-143.392 
ATOM   4645  C1'  DA A 226      -2.634-324.732-143.503 
ATOM   4646  N9   DA A 226      -1.405-325.119-142.756 
ATOM   4647  C8   DA A 226      -1.310-325.799-141.576 
ATOM   4648  N7   DA A 226      -0.091-325.987-141.175 
ATOM   4649  C5   DA A 226       0.681-325.388-142.162 
ATOM   4650  C6   DA A 226       2.069-325.245-142.323 
ATOM   4651  N6   DA A 226       2.968-325.719-141.448 
ATOM   4652  N1   DA A 226       2.502-324.596-143.420 
ATOM   4653  C2   DA A 226       1.604-324.128-144.285 
ATOM   4654  N3   DA A 226       0.292-324.200-144.242 
ATOM   4655  C4   DA A 226      -0.116-324.855-143.135 
ATOM   4656  P    DT A 227      -5.856-325.413-146.202 
ATOM   4657  OP1  DT A 227      -7.086-324.596-146.303 
ATOM   4658  OP2  DT A 227      -6.037-326.804-145.732 
ATOM   4659  O5'  DT A 227      -5.095-325.417-147.609 
ATOM   4660  C5'  DT A 227      -4.178-324.347-147.910 
ATOM   4661  C4'  DT A 227      -2.917-324.906-148.536 
ATOM   4662  O4'  DT A 227      -1.921-325.279-147.540 
ATOM   4663  C3'  DT A 227      -3.094-326.173-149.372 
ATOM   4664  O3'  DT A 227      -2.213-326.116-150.487 
ATOM   4665  C2'  DT A 227      -2.641-327.309-148.454 
ATOM   4666  C1'  DT A 227      -1.446-326.580-147.847 
ATOM   4667  N1   DT A 227      -0.944-327.198-146.589 
ATOM   4668  C2   DT A 227       0.410-327.146-146.362 
ATOM   4669  O2   DT A 227       1.193-326.623-147.138 
ATOM   4670  N3   DT A 227       0.839-327.729-145.186 
ATOM   4671  C4   DT A 227       0.044-328.345-144.241 
ATOM   4672  O4   DT A 227       0.543-328.833-143.225 
ATOM   4673  C5   DT A 227      -1.362-328.351-144.566 
ATOM   4674  C7   DT A 227      -2.298-329.002-143.591 
ATOM   4675  C6   DT A 227      -1.806-327.791-145.704 
ATOM   4676  P    DG A 228      -2.724-326.648-151.908 
ATOM   4677  OP1  DG A 228      -3.488-325.580-152.592 
ATOM   4678  OP2  DG A 228      -3.426-327.938-151.731 
ATOM   4679  O5'  DG A 228      -1.339-326.891-152.671 
ATOM   4680  C5'  DG A 228      -0.203-326.071-152.336 
ATOM   4681  C4'  DG A 228       1.041-326.930-152.221 
ATOM   4682  O4'  DG A 228       1.222-327.468-150.880 
ATOM   4683  C3'  DG A 228       1.083-328.163-153.122 
ATOM   4684  O3'  DG A 228       2.418-328.360-153.571 
ATOM   4685  C2'  DG A 228       0.703-329.326-152.205 
ATOM   4686  C1'  DG A 228       1.495-328.857-150.988 
ATOM   4687  N9   DG A 228       1.079-329.510-149.716 
ATOM   4688  C8   DG A 228      -0.174-329.922-149.315 
ATOM   4689  N7   DG A 228      -0.201-330.468-148.124 
ATOM   4690  C5   DG A 228       1.129-330.416-147.706 
ATOM   4691  C6   DG A 228       1.723-330.858-146.496 
ATOM   4692  O6   DG A 228       1.191-331.395-145.528 
ATOM   4693  N1   DG A 228       3.103-330.613-146.484 
ATOM   4694  C2   DG A 228       3.815-330.018-147.507 
ATOM   4695  N2   DG A 228       5.126-329.872-147.302 
ATOM   4696  N3   DG A 228       3.255-329.603-148.642 
ATOM   4697  C4   DG A 228       1.918-329.834-148.669 
ATOM   4698  P    DT A 229       2.668-328.831-155.081 
ATOM   4699  OP1  DT A 229       2.652-327.653-155.977 
ATOM   4700  OP2  DT A 229       1.726-329.920-155.423 
ATOM   4701  O5'  DT A 229       4.154-329.416-154.988 
ATOM   4702  C5'  DT A 229       5.064-328.858-154.022 
ATOM   4703  C4'  DT A 229       5.824-329.969-153.323 
ATOM   4704  O4'  DT A 229       5.122-330.468-152.150 
ATOM   4705  C3'  DT A 229       6.086-331.222-154.158 
ATOM   4706  O3'  DT A 229       7.370-331.736-153.826 
ATOM   4707  C2'  DT A 229       5.028-332.223-153.696 
ATOM   4708  C1'  DT A 229       5.103-331.886-152.210 
ATOM   4709  N1   DT A 229       3.932-332.368-151.426 
ATOM   4710  C2   DT A 229       4.169-332.781-150.137 
ATOM   4711  O2   DT A 229       5.276-332.766-149.629 
ATOM   4712  N3   DT A 229       3.058-333.221-149.442 
ATOM   4713  C4   DT A 229       1.764-333.280-149.918 
ATOM   4714  O4   DT A 229       0.851-333.693-149.201 
ATOM   4715  C5   DT A 229       1.616-332.825-151.281 
ATOM   4716  C7   DT A 229       0.240-332.856-151.877 
ATOM   4717  C6   DT A 229       2.678-332.392-151.980 
ATOM   4718  P    DC A 230       8.297-332.323-154.991 
ATOM   4719  OP1  DC A 230       9.027-331.217-155.649 
ATOM   4720  OP2  DC A 230       7.489-333.187-155.880 
ATOM   4721  O5'  DC A 230       9.323-333.224-154.156 
ATOM   4722  C5'  DC A 230       9.652-332.839-152.807 
ATOM   4723  C4'  DC A 230       9.646-334.056-151.905 
ATOM   4724  O4'  DC A 230       8.329-334.328-151.347 
ATOM   4725  C3'  DC A 230      10.046-335.376-152.566 
ATOM   4726  O3'  DC A 230      10.793-336.149-151.634 
ATOM   4727  C2'  DC A 230       8.722-336.089-152.838 
ATOM   4728  C1'  DC A 230       8.042-335.707-151.527 
ATOM   4729  N1   DC A 230       6.562-335.873-151.548 
ATOM   4730  C2   DC A 230       5.936-336.271-150.369 
ATOM   4731  O2   DC A 230       6.628-336.468-149.364 
ATOM   4732  N3   DC A 230       4.587-336.429-150.369 
ATOM   4733  C4   DC A 230       3.873-336.206-151.479 
ATOM   4734  N4   DC A 230       2.561-336.374-151.428 
ATOM   4735  C5   DC A 230       4.498-335.797-152.702 
ATOM   4736  C6   DC A 230       5.847-335.645-152.683 
ATOM   4737  P    DG A 231      12.055-336.985-152.156 
ATOM   4738  OP1  DG A 231      13.243-336.105-152.216 
ATOM   4739  OP2  DG A 231      11.701-337.686-153.410 
ATOM   4740  O5'  DG A 231      12.235-338.052-150.976 
ATOM   4741  C5'  DG A 231      11.846-337.687-149.639 
ATOM   4742  C4'  DG A 231      11.086-338.827-148.990 
ATOM   4743  O4'  DG A 231       9.657-338.768-149.262 
ATOM   4744  C3'  DG A 231      11.488-340.233-149.436 
ATOM   4745  O3'  DG A 231      11.418-341.109-148.318 
ATOM   4746  C2'  DG A 231      10.412-340.642-150.442 
ATOM   4747  C1'  DG A 231       9.227-340.053-149.683 
ATOM   4748  N9   DG A 231       8.006-339.883-150.518 
ATOM   4749  C8   DG A 231       7.901-339.556-151.852 
ATOM   4750  N7   DG A 231       6.668-339.484-152.290 
ATOM   4751  C5   DG A 231       5.901-339.786-151.166 
ATOM   4752  C6   DG A 231       4.491-339.866-151.016 
ATOM   4753  O6   DG A 231       3.616-339.683-151.859 
ATOM   4754  N1   DG A 231       4.134-340.203-149.703 
ATOM   4755  C2   DG A 231       5.022-340.432-148.671 
ATOM   4756  N2   DG A 231       4.481-340.741-147.489 
ATOM   4757  N3   DG A 231       6.344-340.356-148.812 
ATOM   4758  C4   DG A 231       6.707-340.031-150.080 
ATOM   4759  P    DT A 232      12.543-342.232-148.139 
ATOM   4760  OP1  DT A 232      13.727-341.646-147.471 
ATOM   4761  OP2  DT A 232      12.793-342.895-149.438 
ATOM   4762  O5'  DT A 232      11.816-343.254-147.146 
ATOM   4763  C5'  DT A 232      10.848-342.746-146.208 
ATOM   4764  C4'  DT A 232       9.633-343.653-146.174 
ATOM   4765  O4'  DT A 232       8.638-343.286-147.172 
ATOM   4766  C3'  DT A 232       9.901-345.133-146.447 
ATOM   4767  O3'  DT A 232       9.044-345.915-145.624 
ATOM   4768  C2'  DT A 232       9.493-345.338-147.906 
ATOM   4769  C1'  DT A 232       8.245-344.461-147.865 
ATOM   4770  N1   DT A 232       7.750-344.060-149.211 
ATOM   4771  C2   DT A 232       6.390-343.942-149.368 
ATOM   4772  O2   DT A 232       5.598-344.149-148.465 
ATOM   4773  N3   DT A 232       5.969-343.569-150.630 
ATOM   4774  C4   DT A 232       6.776-343.312-151.719 
ATOM   4775  O4   DT A 232       6.282-342.985-152.801 
ATOM   4776  C5   DT A 232       8.187-343.462-151.456 
ATOM   4777  C7   DT A 232       9.135-343.200-152.590 
ATOM   4778  C6   DT A 232       8.624-343.823-150.240 
ATOM   4779  P    DC A 233       9.616-347.254-144.959 
ATOM   4780  OP1  DC A 233      10.335-346.918-143.709 
ATOM   4781  OP2  DC A 233      10.387-348.018-145.965 
ATOM   4782  O5'  DC A 233       8.266-348.036-144.609 
ATOM   4783  C5'  DC A 233       7.078-347.278-144.308 
ATOM   4784  C4'  DC A 233       5.882-347.886-145.015 
ATOM   4785  O4'  DC A 233       5.702-347.353-146.357 
ATOM   4786  C3'  DC A 233       5.931-349.399-145.223 
ATOM   4787  O3'  DC A 233       4.620-349.928-145.065 
ATOM   4788  C2'  DC A 233       6.354-349.577-146.680 
ATOM   4789  C1'  DC A 233       5.511-348.441-147.249 
ATOM   4790  N1   DC A 233       5.933-348.004-148.609 
ATOM   4791  C2   DC A 233       4.942-347.582-149.492 
ATOM   4792  O2   DC A 233       3.765-347.587-149.114 
ATOM   4793  N3   DC A 233       5.306-347.181-150.738 
ATOM   4794  C4   DC A 233       6.592-347.190-151.109 
ATOM   4795  N4   DC A 233       6.897-346.789-152.333 
ATOM   4796  C5   DC A 233       7.627-347.621-150.216 
ATOM   4797  C6   DC A 233       7.242-348.019-148.976 
ATOM   4798  P    DT A 234       4.432-351.327-144.311 
ATOM   4799  OP1  DT A 234       4.401-351.102-142.849 
ATOM   4800  OP2  DT A 234       5.442-352.293-144.798 
ATOM   4801  O5'  DT A 234       2.979-351.767-144.819 
ATOM   4802  C5'  DT A 234       2.016-350.748-145.146 
ATOM   4803  C4'  DT A 234       1.306-351.104-146.437 
ATOM   4804  O4'  DT A 234       2.008-350.609-147.613 
ATOM   4805  C3'  DT A 234       1.133-352.597-146.712 
ATOM   4806  O3'  DT A 234      -0.128-352.808-147.337 
ATOM   4807  C2'  DT A 234       2.236-352.936-147.716 
ATOM   4808  C1'  DT A 234       2.107-351.667-148.553 
ATOM   4809  N1   DT A 234       3.286-351.403-149.425 
ATOM   4810  C2   DT A 234       3.044-350.820-150.644 
ATOM   4811  O2   DT A 234       1.927-350.519-151.026 
ATOM   4812  N3   DT A 234       4.162-350.591-151.425 
ATOM   4813  C4   DT A 234       5.467-350.890-151.093 
ATOM   4814  O4   DT A 234       6.386-350.638-151.876 
ATOM   4815  C5   DT A 234       5.620-351.500-149.794 
ATOM   4816  C7   DT A 234       7.009-351.858-149.354 
ATOM   4817  C6   DT A 234       4.551-351.734-149.014 
ATOM   4818  P    DG A 235      -0.992-354.091-146.927 
ATOM   4819  OP1  DG A 235      -1.768-353.795-145.701 
ATOM   4820  OP2  DG A 235      -0.116-355.281-146.867 
ATOM   4821  O5'  DG A 235      -1.985-354.216-148.175 
ATOM   4822  C5'  DG A 235      -2.365-353.023-148.887 
ATOM   4823  C4'  DG A 235      -2.311-353.272-150.381 
ATOM   4824  O4'  DG A 235      -0.993-353.006-150.941 
ATOM   4825  C3'  DG A 235      -2.620-354.700-150.829 
ATOM   4826  O3'  DG A 235      -3.343-354.651-152.054 
ATOM   4827  C2'  DG A 235      -1.252-355.326-151.099 
ATOM   4828  C1'  DG A 235      -0.625-354.103-151.762 
ATOM   4829  N9   DG A 235       0.861-354.154-151.828 
ATOM   4830  C8   DG A 235       1.755-354.696-150.930 
ATOM   4831  N7   DG A 235       3.011-354.575-151.287 
ATOM   4832  C5   DG A 235       2.945-353.907-152.509 
ATOM   4833  C6   DG A 235       3.983-353.493-153.382 
ATOM   4834  O6   DG A 235       5.198-353.633-153.255 
ATOM   4835  N1   DG A 235       3.473-352.847-154.517 
ATOM   4836  C2   DG A 235       2.133-352.629-154.773 
ATOM   4837  N2   DG A 235       1.850-351.993-155.912 
ATOM   4838  N3   DG A 235       1.159-353.017-153.952 
ATOM   4839  C4   DG A 235       1.638-353.646-152.848 
ATOM   4840  P    DT A 236      -4.544-355.685-152.287 
ATOM   4841  OP1  DT A 236      -5.778-355.162-151.660 
ATOM   4842  OP2  DT A 236      -4.122-357.038-151.863 
ATOM   4843  O5'  DT A 236      -4.690-355.643-153.881 
ATOM   4844  C5'  DT A 236      -4.353-354.432-154.581 
ATOM   4845  C4'  DT A 236      -3.545-354.757-155.822 
ATOM   4846  O4'  DT A 236      -2.116-354.822-155.552 
ATOM   4847  C3'  DT A 236      -3.856-356.099-156.485 
ATOM   4848  O3'  DT A 236      -3.762-355.948-157.896 
ATOM   4849  C2'  DT A 236      -2.737-357.030-156.020 
ATOM   4850  C1'  DT A 236      -1.604-356.013-156.131 
ATOM   4851  N1   DT A 236      -0.375-356.401-155.383 
ATOM   4852  C2   DT A 236       0.831-356.040-155.933 
ATOM   4853  O2   DT A 236       0.924-355.430-156.984 
ATOM   4854  N3   DT A 236       1.947-356.417-155.213 
ATOM   4855  C4   DT A 236       1.956-357.108-154.017 
ATOM   4856  O4   DT A 236       3.021-357.390-153.464 
ATOM   4857  C5   DT A 236       0.642-357.442-153.521 
ATOM   4858  C7   DT A 236       0.562-358.195-152.224 
ATOM   4859  C6   DT A 236      -0.460-357.088-154.201 
ATOM   4860  P    DA A 237      -4.826-356.695-158.829 
ATOM   4861  OP1  DA A 237      -6.057-355.878-158.930 
ATOM   4862  OP2  DA A 237      -5.008-358.086-158.359 
ATOM   4863  O5'  DA A 237      -4.065-356.698-160.237 
ATOM   4864  C5'  DA A 237      -3.149-355.629-160.537 
ATOM   4865  C4'  DA A 237      -1.887-356.188-161.163 
ATOM   4866  O4'  DA A 237      -0.892-356.560-160.168 
ATOM   4867  C3'  DA A 237      -2.064-357.455-161.999 
ATOM   4868  O3'  DA A 237      -1.183-357.398-163.114 
ATOM   4869  C2'  DA A 237      -1.611-358.591-161.081 
ATOM   4870  C1'  DA A 237      -0.417-357.862-160.475 
ATOM   4871  N9   DA A 237       0.086-358.480-159.216 
ATOM   4872  C8   DA A 237      -0.629-359.106-158.234 
ATOM   4873  N7   DA A 237       0.099-359.544-157.254 
ATOM   4874  C5   DA A 237       1.392-359.183-157.610 
ATOM   4875  C6   DA A 237       2.633-359.365-156.979 
ATOM   4876  N6   DA A 237       2.781-359.986-155.800 
ATOM   4877  N1   DA A 237       3.723-358.884-157.606 
ATOM   4878  C2   DA A 237       3.570-358.267-158.778 
ATOM   4879  N3   DA A 237       2.469-358.040-159.459 
ATOM   4880  C4   DA A 237       1.393-358.532-158.810 
ATOM   4881  P    DT A 238      -1.694-357.930-164.535 
ATOM   4882  OP1  DT A 238      -2.459-356.862-165.219 
ATOM   4883  OP2  DT A 238      -2.397-359.220-164.359 
ATOM   4884  O5'  DT A 238      -0.309-358.173-165.299 
ATOM   4885  C5'  DT A 238       0.827-357.353-164.964 
ATOM   4886  C4'  DT A 238       2.071-358.211-164.849 
ATOM   4887  O4'  DT A 238       2.252-358.750-163.507 
ATOM   4888  C3'  DT A 238       2.113-359.445-165.750 
ATOM   4889  O3'  DT A 238       3.448-359.642-166.199 
ATOM   4890  C2'  DT A 238       1.732-360.608-164.833 
ATOM   4891  C1'  DT A 238       2.524-360.139-163.616 
ATOM   4892  N1   DT A 238       2.109-360.792-162.343 
ATOM   4893  C2   DT A 238       3.093-361.035-161.415 
ATOM   4894  O2   DT A 238       4.262-360.741-161.595 
ATOM   4895  N3   DT A 238       2.671-361.643-160.249 
ATOM   4896  C4   DT A 238       1.379-362.018-159.942 
ATOM   4897  O4   DT A 238       1.123-362.556-158.862 
ATOM   4898  C5   DT A 238       0.418-361.722-160.977 
ATOM   4899  C7   DT A 238      -1.013-362.098-160.724 
ATOM   4900  C6   DT A 238       0.800-361.132-162.121 
ATOM   4901  P    DA A 239       3.697-360.113-167.709 
ATOM   4902  OP1  DA A 239       3.682-358.935-168.605 
ATOM   4903  OP2  DA A 239       2.755-361.201-168.050 
ATOM   4904  O5'  DA A 239       5.183-360.698-167.615 
ATOM   4905  C5'  DA A 239       6.094-360.140-166.649 
ATOM   4906  C4'  DA A 239       6.854-361.250-165.951 
ATOM   4907  O4'  DA A 239       6.151-361.750-164.778 
ATOM   4908  C3'  DA A 239       7.116-362.504-166.786 
ATOM   4909  O3'  DA A 239       8.400-363.017-166.453 
ATOM   4910  C2'  DA A 239       6.058-363.505-166.323 
ATOM   4911  C1'  DA A 239       6.133-363.168-164.837 
ATOM   4912  N9   DA A 239       4.961-363.649-164.054 
ATOM   4913  C8   DA A 239       3.657-363.740-164.447 
ATOM   4914  N7   DA A 239       2.863-364.202-163.532 
ATOM   4915  C5   DA A 239       3.701-364.436-162.450 
ATOM   4916  C6   DA A 239       3.463-364.933-161.158 
ATOM   4917  N6   DA A 239       2.252-365.301-160.718 
ATOM   4918  N1   DA A 239       4.521-365.040-160.331 
ATOM   4919  C2   DA A 239       5.722-364.673-160.774 
ATOM   4920  N3   DA A 239       6.064-364.198-161.952 
ATOM   4921  C4   DA A 239       4.988-364.101-162.760 
ATOM   4922  P    DG A 240       9.327-363.605-167.619 
ATOM   4923  OP1  DG A 240      10.056-362.499-168.277 
ATOM   4924  OP2  DG A 240       8.518-364.468-168.507 
ATOM   4925  O5'  DG A 240      10.352-364.505-166.783 
ATOM   4926  C5'  DG A 240      10.681-364.120-165.435 
ATOM   4927  C4'  DG A 240      10.676-365.338-164.533 
ATOM   4928  O4'  DG A 240       9.358-365.610-163.975 
ATOM   4929  C3'  DG A 240      11.076-366.658-165.193 
ATOM   4930  O3'  DG A 240      11.823-367.431-164.262 
ATOM   4931  C2'  DG A 240       9.752-367.371-165.466 
ATOM   4932  C1'  DG A 240       9.072-366.988-164.154 
ATOM   4933  N9   DG A 240       7.591-367.155-164.176 
ATOM   4934  C8   DG A 240       6.709-366.971-165.218 
ATOM   4935  N7   DG A 240       5.458-367.204-164.905 
ATOM   4936  C5   DG A 240       5.515-367.567-163.561 
ATOM   4937  C6   DG A 240       4.473-367.935-162.669 
ATOM   4938  O6   DG A 240       3.268-368.015-162.885 
ATOM   4939  N1   DG A 240       4.973-368.228-161.393 
ATOM   4940  C2   DG A 240       6.304-368.174-161.027 
ATOM   4941  N2   DG A 240       6.576-368.491-159.758 
ATOM   4942  N3   DG A 240       7.280-367.829-161.864 
ATOM   4943  C4   DG A 240       6.812-367.541-163.106 
ATOM   4944  P    DT A 241      13.084-368.267-164.783 
ATOM   4945  OP1  DT A 241      14.272-367.387-164.844 
ATOM   4946  OP2  DT A 241      12.731-368.968-166.037 
ATOM   4947  O5'  DT A 241      13.264-369.334-163.604 
ATOM   4948  C5'  DT A 241      12.876-368.969-162.266 
ATOM   4949  C4'  DT A 241      12.116-370.109-161.618 
ATOM   4950  O4'  DT A 241      10.687-370.049-161.890 
ATOM   4951  C3'  DT A 241      12.517-371.514-162.064 
ATOM   4952  O3'  DT A 241      12.447-372.390-160.945 
ATOM   4953  C2'  DT A 241      11.442-371.924-163.069 
ATOM   4954  C1'  DT A 241      10.257-371.335-162.310 
ATOM   4955  N1   DT A 241       9.035-371.165-163.145 
ATOM   4956  C2   DT A 241       7.823-371.355-162.527 
ATOM   4957  O2   DT A 241       7.718-371.650-161.349 
ATOM   4958  N3   DT A 241       6.713-371.189-163.333 
ATOM   4959  C4   DT A 241       6.717-370.857-164.672 
ATOM   4960  O4   DT A 241       5.657-370.736-165.290 
ATOM   4961  C5   DT A 241       8.035-370.678-165.232 
ATOM   4962  C7   DT A 241       8.129-370.315-166.685 
ATOM   4963  C6   DT A 241       9.131-370.833-164.472 
ATOM   4964  P    DG A 242      13.573-373.514-160.766 
ATOM   4965  OP1  DG A 242      14.756-372.928-160.098 
ATOM   4966  OP2  DG A 242      13.822-374.177-162.065 
ATOM   4967  O5'  DG A 242      12.845-374.535-159.773 
ATOM   4968  C5'  DG A 242      11.878-374.028-158.835 
ATOM   4969  C4'  DG A 242      10.663-374.935-158.802 
ATOM   4970  O4'  DG A 242       9.668-374.568-159.799 
ATOM   4971  C3'  DG A 242      10.930-376.415-159.075 
ATOM   4972  O3'  DG A 242      10.073-377.197-158.251 
ATOM   4973  C2'  DG A 242      10.523-376.619-160.533 
ATOM   4974  C1'  DG A 242       9.275-375.743-160.492 
ATOM   4975  N9   DG A 242       8.780-375.342-161.839 
ATOM   4976  C8   DG A 242       9.495-375.064-162.983 
ATOM   4977  N7   DG A 242       8.752-374.738-164.012 
ATOM   4978  C5   DG A 242       7.451-374.805-163.515 
ATOM   4979  C6   DG A 242       6.212-374.558-164.161 
ATOM   4980  O6   DG A 242       6.004-374.224-165.324 
ATOM   4981  N1   DG A 242       5.132-374.742-163.286 
ATOM   4982  C2   DG A 242       5.237-375.115-161.960 
ATOM   4983  N2   DG A 242       4.087-375.236-161.292 
ATOM   4984  N3   DG A 242       6.401-375.346-161.354 
ATOM   4985  C4   DG A 242       7.457-375.172-162.190 
ATOM   4986  P    DT A 243      10.646-378.535-157.586 
ATOM   4987  OP1  DT A 243      11.365-378.200-156.336 
ATOM   4988  OP2  DT A 243      11.417-379.299-158.592 
ATOM   4989  O5'  DT A 243       9.295-379.317-157.237 
ATOM   4990  C5'  DT A 243       8.108-378.560-156.935 
ATOM   4991  C4'  DT A 243       6.912-379.168-157.642 
ATOM   4992  O4'  DT A 243       6.731-378.635-158.985 
ATOM   4993  C3'  DT A 243       6.960-380.681-157.850 
ATOM   4994  O3'  DT A 243       5.649-381.209-157.693 
ATOM   4995  C2'  DT A 243       7.384-380.859-159.308 
ATOM   4996  C1'  DT A 243       6.540-379.723-159.876 
ATOM   4997  N1   DT A 243       6.962-379.286-161.237 
ATOM   4998  C2   DT A 243       5.973-378.872-162.096 
ATOM   4999  O2   DT A 243       4.793-378.852-161.789 
ATOM   5000  N3   DT A 243       6.401-378.476-163.348 
ATOM   5001  C4   DT A 243       7.705-378.459-163.799 
ATOM   5002  O4   DT A 243       7.967-378.082-164.943 
ATOM   5003  C5   DT A 243       8.672-378.911-162.826 
ATOM   5004  C7   DT A 243      10.115-378.924-163.237 
ATOM   5005  C6   DT A 243       8.283-379.302-161.602 
ATOM   5006  P    DA A 244       5.461-382.609-156.939 
ATOM   5007  OP1  DA A 244       5.431-382.383-155.476 
ATOM   5008  OP2  DA A 244       6.471-383.574-157.426 
ATOM   5009  O5'  DA A 244       4.009-383.048-157.446 
ATOM   5010  C5'  DA A 244       3.046-382.029-157.774 
ATOM   5011  C4'  DA A 244       2.335-382.385-159.065 
ATOM   5012  O4'  DA A 244       3.037-381.891-160.241 
ATOM   5013  C3'  DA A 244       2.162-383.879-159.339 
ATOM   5014  O3'  DA A 244       0.902-384.090-159.964 
ATOM   5015  C2'  DA A 244       3.265-384.218-160.343 
ATOM   5016  C1'  DA A 244       3.136-382.949-161.181 
ATOM   5017  N9   DA A 244       4.316-382.685-162.052 
ATOM   5018  C8   DA A 244       5.632-382.949-161.801 
ATOM   5019  N7   DA A 244       6.429-382.601-162.763 
ATOM   5020  C5   DA A 244       5.582-382.067-163.724 
ATOM   5021  C6   DA A 244       5.818-381.514-164.993 
ATOM   5022  N6   DA A 244       7.038-381.404-165.538 
ATOM   5023  N1   DA A 244       4.749-381.077-165.687 
ATOM   5024  C2   DA A 244       3.540-381.189-165.140 
ATOM   5025  N3   DA A 244       3.199-381.684-163.971 
ATOM   5026  C4   DA A 244       4.286-382.114-163.297 
ATOM   5027  P    DT A 245       0.038-385.373-159.554 
ATOM   5028  OP1  DT A 245      -0.739-385.076-158.328 
ATOM   5029  OP2  DT A 245       0.914-386.563-159.495 
ATOM   5030  O5'  DT A 245      -0.955-385.498-160.803 
ATOM   5031  C5'  DT A 245      -1.335-384.305-161.514 
ATOM   5032  C4'  DT A 245      -1.281-384.554-163.008 
ATOM   5033  O4'  DT A 245       0.037-384.287-163.568 
ATOM   5034  C3'  DT A 245      -1.591-385.982-163.457 
ATOM   5035  O3'  DT A 245      -2.314-385.933-164.681 
ATOM   5036  C2'  DT A 245      -0.223-386.608-163.726 
ATOM   5037  C1'  DT A 245       0.404-385.385-164.389 
ATOM   5038  N1   DT A 245       1.891-385.436-164.455 
ATOM   5039  C2   DT A 245       2.488-384.872-165.557 
ATOM   5040  O2   DT A 245       1.857-384.346-166.457 
ATOM   5041  N3   DT A 245       3.868-384.939-165.584 
ATOM   5042  C4   DT A 245       4.678-385.509-164.623 
ATOM   5043  O4   DT A 245       5.904-385.508-164.757 
ATOM   5044  C5   DT A 245       3.960-386.074-163.506 
ATOM   5045  C7   DT A 245       4.768-386.714-162.415 
ATOM   5046  C6   DT A 245       2.619-386.023-163.454 
ATOM   5047  P    DG A 246      -3.514-386.967-164.915 
ATOM   5048  OP1  DG A 246      -4.748-386.444-164.287 
ATOM   5049  OP2  DG A 246      -3.093-388.320-164.490 
ATOM   5050  O5'  DG A 246      -3.660-386.925-166.508 
ATOM   5051  C5'  DG A 246      -3.323-385.713-167.208 
ATOM   5052  C4'  DG A 246      -2.515-386.039-168.449 
ATOM   5053  O4'  DG A 246      -1.086-386.104-168.180 
ATOM   5054  C3'  DG A 246      -2.827-387.381-169.112 
ATOM   5055  O3'  DG A 246      -2.733-387.230-170.524 
ATOM   5056  C2'  DG A 246      -1.707-388.312-168.647 
ATOM   5057  C1'  DG A 246      -0.575-387.295-168.758 
ATOM   5058  N9   DG A 246       0.654-387.683-168.011 
ATOM   5059  C8   DG A 246       0.769-388.367-166.821 
ATOM   5060  N7   DG A 246       2.007-388.550-166.428 
ATOM   5061  C5   DG A 246       2.765-387.944-167.429 
ATOM   5062  C6   DG A 246       4.172-387.818-167.561 
ATOM   5063  O6   DG A 246       5.054-388.221-166.807 
ATOM   5064  N1   DG A 246       4.518-387.129-168.732 
ATOM   5065  C2   DG A 246       3.620-386.627-169.654 
ATOM   5066  N2   DG A 246       4.151-386.000-170.706 
ATOM   5067  N3   DG A 246       2.300-386.746-169.530 
ATOM   5068  C4   DG A 246       1.949-387.412-168.400 
ATOM   5069  P    DC A 247      -3.796-387.977-171.457 
ATOM   5070  OP1  DC A 247      -5.027-387.160-171.558 
ATOM   5071  OP2  DC A 247      -3.978-389.368-170.987 
ATOM   5072  O5'  DC A 247      -3.035-387.980-172.864 
ATOM   5073  C5'  DC A 247      -2.119-386.911-173.165 
ATOM   5074  C4'  DC A 247      -0.858-387.470-173.791 
ATOM   5075  O4'  DC A 247       0.138-387.842-172.795 
ATOM   5076  C3'  DC A 247      -1.035-388.737-174.627 
ATOM   5077  O3'  DC A 247      -0.154-388.680-175.742 
ATOM   5078  C2'  DC A 247      -0.582-389.873-173.709 
ATOM   5079  C1'  DC A 247       0.613-389.144-173.102 
ATOM   5080  N1   DC A 247       1.115-389.762-171.843 
ATOM   5081  C2   DC A 247       2.486-389.717-171.599 
ATOM   5082  O2   DC A 247       3.221-389.171-172.430 
ATOM   5083  N3   DC A 247       2.963-390.275-170.458 
ATOM   5084  C4   DC A 247       2.133-390.857-169.584 
ATOM   5085  N4   DC A 247       2.647-391.388-168.484 
ATOM   5086  C5   DC A 247       0.720-390.915-169.816 
ATOM   5087  C6   DC A 247       0.263-390.352-170.962 
ATOM   5088  P    DC A 248      -0.665-389.212-177.163 
ATOM   5089  OP1  DC A 248      -1.429-388.144-177.847 
ATOM   5090  OP2  DC A 248      -1.367-390.501-176.986 
ATOM   5091  O5'  DC A 248       0.721-389.454-177.926 
ATOM   5092  C5'  DC A 248       1.856-388.634-177.591 
ATOM   5093  C4'  DC A 248       3.100-389.493-177.476 
ATOM   5094  O4'  DC A 248       3.281-390.032-176.135 
ATOM   5095  C3'  DC A 248       3.142-390.727-178.377 
ATOM   5096  O3'  DC A 248       4.478-390.924-178.826 
ATOM   5097  C2'  DC A 248       2.762-391.890-177.460 
ATOM   5098  C1'  DC A 248       3.554-391.421-176.243 
ATOM   5099  N1   DC A 248       3.139-392.074-174.971 
ATOM   5100  C2   DC A 248       4.124-392.328-174.019 
ATOM   5101  O2   DC A 248       5.291-392.002-174.268 
ATOM   5102  N3   DC A 248       3.767-392.923-172.853 
ATOM   5103  C4   DC A 248       2.491-393.260-172.622 
ATOM   5104  N4   DC A 248       2.193-393.839-171.468 
ATOM   5105  C5   DC A 248       1.463-393.009-173.588 
ATOM   5106  C6   DC A 248       1.841-392.413-174.747 
ATOM   5107  P    DG A 249       4.727-391.394-180.336 
ATOM   5108  OP1  DG A 249       4.711-390.217-181.232 
ATOM   5109  OP2  DG A 249       3.785-392.483-180.678 
ATOM   5110  O5'  DG A 249       6.213-391.980-180.243 
ATOM   5111  C5'  DG A 249       7.123-391.422-179.277 
ATOM   5112  C4'  DG A 249       7.883-392.532-178.578 
ATOM   5113  O4'  DG A 249       7.181-393.032-177.405 
ATOM   5114  C3'  DG A 249       8.145-393.785-179.413 
ATOM   5115  O3'  DG A 249       9.429-394.299-179.081 
ATOM   5116  C2'  DG A 249       7.087-394.787-178.951 
ATOM   5117  C1'  DG A 249       7.162-394.450-177.465 
ATOM   5118  N9   DG A 249       5.991-394.931-176.681 
ATOM   5119  C8   DG A 249       4.670-395.030-177.061 
ATOM   5120  N7   DG A 249       3.879-395.498-176.126 
ATOM   5121  C5   DG A 249       4.736-395.727-175.051 
ATOM   5122  C6   DG A 249       4.461-396.232-173.754 
ATOM   5123  O6   DG A 249       3.386-396.588-173.279 
ATOM   5124  N1   DG A 249       5.624-396.304-172.974 
ATOM   5125  C2   DG A 249       6.887-395.934-173.393 
ATOM   5126  N2   DG A 249       7.867-396.078-172.498 
ATOM   5127  N3   DG A 249       7.145-395.459-174.611 
ATOM   5128  C4   DG A 249       6.027-395.384-175.379 
ATOM   5129  P    DT A 250      10.356-394.887-180.246 
ATOM   5130  OP1  DT A 250      11.086-393.780-180.904 
ATOM   5131  OP2  DT A 250       9.548-395.750-181.135 
ATOM   5132  O5'  DT A 250      11.382-395.787-179.410 
ATOM   5133  C5'  DT A 250      11.711-395.402-178.062 
ATOM   5134  C4'  DT A 250      11.706-396.620-177.160 
ATOM   5135  O4'  DT A 250      10.388-396.892-176.602 
ATOM   5136  C3'  DT A 250      12.105-397.939-177.820 
ATOM   5137  O3'  DT A 250      12.852-398.712-176.889 
ATOM   5138  C2'  DT A 250      10.781-398.653-178.093 
ATOM   5139  C1'  DT A 250      10.101-398.270-176.782 
ATOM   5140  N1   DT A 250       8.621-398.437-176.803 
ATOM   5141  C2   DT A 250       8.019-398.830-175.632 
ATOM   5142  O2   DT A 250       8.640-399.040-174.605 
ATOM   5143  N3   DT A 250       6.646-398.974-175.691 
ATOM   5144  C4   DT A 250       5.847-398.763-176.796 
ATOM   5145  O4   DT A 250       4.627-398.925-176.727 
ATOM   5146  C5   DT A 250       6.570-398.353-177.977 
ATOM   5147  C7   DT A 250       5.776-398.102-179.225 
ATOM   5148  C6   DT A 250       7.905-398.205-177.948 
ATOM   5149  P    DT A 251      14.114-399.549-177.411 
ATOM   5150  OP1  DT A 251      15.302-398.669-177.471 
ATOM   5151  OP2  DT A 251      13.760-400.250-178.664 
ATOM   5152  O5'  DT A 251      14.294-400.616-176.231 
ATOM   5153  C5'  DT A 251      13.905-400.250-174.894 
ATOM   5154  C4'  DT A 251      13.145-401.391-174.245 
ATOM   5155  O4'  DT A 251      11.716-401.331-174.517 
ATOM   5156  C3'  DT A 251      13.547-402.796-174.691 
ATOM   5157  O3'  DT A 251      13.477-403.672-173.572 
ATOM   5158  C2'  DT A 251      12.471-403.206-175.696 
ATOM   5159  C1'  DT A 251      11.286-402.617-174.937 
ATOM   5160  N1   DT A 251      10.065-402.446-175.772 
ATOM   5161  C2   DT A 251       8.853-402.636-175.155 
ATOM   5162  O2   DT A 251       8.748-402.932-173.977 
ATOM   5163  N3   DT A 251       7.742-402.471-175.960 
ATOM   5164  C4   DT A 251       7.746-402.138-177.299 
ATOM   5165  O4   DT A 251       6.686-402.018-177.917 
ATOM   5166  C5   DT A 251       9.064-401.959-177.860 
ATOM   5167  C7   DT A 251       9.159-401.596-179.312 
ATOM   5168  C6   DT A 251      10.161-402.115-177.099 
ATOM   5169  P    DA A 252      14.602-404.796-173.394 
ATOM   5170  OP1  DA A 252      15.786-404.210-172.726 
ATOM   5171  OP2  DA A 252      14.852-405.459-174.693 
ATOM   5172  O5'  DA A 252      13.875-405.817-172.401 
ATOM   5173  C5'  DA A 252      12.907-405.310-171.463 
ATOM   5174  C4'  DA A 252      11.692-406.217-171.429 
ATOM   5175  O4'  DA A 252      10.697-405.850-172.427 
ATOM   5176  C3'  DA A 252      11.960-407.696-171.702 
ATOM   5177  O3'  DA A 252      11.103-408.479-170.879 
ATOM   5178  C2'  DA A 252      11.552-407.901-173.161 
ATOM   5179  C1'  DA A 252      10.304-407.024-173.120 
ATOM   5180  N9   DA A 252       9.809-406.623-174.466 
ATOM   5181  C8   DA A 252      10.535-406.352-175.590 
ATOM   5182  N7   DA A 252       9.811-406.028-176.617 
ATOM   5183  C5   DA A 252       8.509-406.089-176.140 
ATOM   5184  C6   DA A 252       7.265-405.852-176.748 
ATOM   5185  N6   DA A 252       7.126-405.488-178.032 
ATOM   5186  N1   DA A 252       6.164-406.003-175.988 
ATOM   5187  C2   DA A 252       6.309-406.364-174.714 
ATOM   5188  N3   DA A 252       7.412-406.611-174.041 
ATOM   5189  C4   DA A 252       8.497-406.453-174.824 
ATOM   5190  P    DA A 253      11.676-409.817-170.214 
ATOM   5191  OP1  DA A 253      12.394-409.481-168.964 
ATOM   5192  OP2  DA A 253      12.446-410.581-171.220 
ATOM   5193  O5'  DA A 253      10.325-410.599-169.864 
ATOM   5194  C5'  DA A 253       9.137-409.842-169.563 
ATOM   5195  C4'  DA A 253       7.941-410.449-170.270 
ATOM   5196  O4'  DA A 253       7.761-409.917-171.612 
ATOM   5197  C3'  DA A 253       7.990-411.963-170.477 
ATOM   5198  O3'  DA A 253       6.679-412.491-170.320 
ATOM   5199  C2'  DA A 253       8.413-412.140-171.935 
ATOM   5200  C1'  DA A 253       7.570-411.004-172.504 
ATOM   5201  N9   DA A 253       7.992-410.568-173.864 
ATOM   5202  C8   DA A 253       9.252-410.521-174.388 
ATOM   5203  N7   DA A 253       9.297-410.093-175.610 
ATOM   5204  C5   DA A 253       7.970-409.835-175.924 
ATOM   5205  C6   DA A 253       7.347-409.353-177.087 
ATOM   5206  N6   DA A 253       8.014-409.031-178.205 
ATOM   5207  N1   DA A 253       6.008-409.216-177.061 
ATOM   5208  C2   DA A 253       5.350-409.538-175.949 
ATOM   5209  N3   DA A 253       5.821-409.995-174.808 
ATOM   5210  C4   DA A 253       7.163-410.124-174.861 
ATOM   5211  P    DC A 254       6.491-413.890-169.566 
ATOM   5212  OP1  DC A 254       6.460-413.665-168.104 
ATOM   5213  OP2  DC A 254       7.501-414.856-170.053 
ATOM   5214  O5'  DC A 254       5.038-414.330-170.073 
ATOM   5215  C5'  DC A 254       4.075-413.311-170.401 
ATOM   5216  C4'  DC A 254       3.365-413.667-171.692 
ATOM   5217  O4'  DC A 254       4.067-413.172-172.868 
ATOM   5218  C3'  DC A 254       3.192-415.161-171.967 
ATOM   5219  O3'  DC A 254       1.931-415.372-172.592 
ATOM   5220  C2'  DC A 254       4.295-415.499-172.971 
ATOM   5221  C1'  DC A 254       4.166-414.231-173.808 
ATOM   5222  N1   DC A 254       5.345-413.967-174.680 
ATOM   5223  C2   DC A 254       5.117-413.376-175.920 
ATOM   5224  O2   DC A 254       3.957-413.097-176.242 
ATOM   5225  N3   DC A 254       6.179-413.127-176.728 
ATOM   5226  C4   DC A 254       7.421-413.445-176.341 
ATOM   5227  N4   DC A 254       8.423-413.182-177.166 
ATOM   5228  C5   DC A 254       7.677-414.054-175.070 
ATOM   5229  C6   DC A 254       6.603-414.294-174.277 
ATOM   5230  P    DA A 255       1.067-416.654-172.181 
ATOM   5231  OP1  DA A 255       0.291-416.358-170.956 
ATOM   5232  OP2  DA A 255       1.943-417.845-172.122 
ATOM   5233  O5'  DA A 255       0.075-416.780-173.430 
ATOM   5234  C5'  DA A 255      -0.305-415.587-174.142 
ATOM   5235  C4'  DA A 255      -0.252-415.836-175.636 
ATOM   5236  O4'  DA A 255       1.066-415.569-176.196 
ATOM   5237  C3'  DA A 255      -0.561-417.263-176.084 
ATOM   5238  O3'  DA A 255      -1.284-417.215-177.309 
ATOM   5239  C2'  DA A 255       0.807-417.890-176.354 
ATOM   5240  C1'  DA A 255       1.434-416.667-177.017 
ATOM   5241  N9   DA A 255       2.920-416.718-177.083 
ATOM   5242  C8   DA A 255       3.792-417.259-176.181 
ATOM   5243  N7   DA A 255       5.038-417.147-176.524 
ATOM   5244  C5   DA A 255       4.992-416.482-177.741 
ATOM   5245  C6   DA A 255       5.996-416.059-178.628 
ATOM   5246  N6   DA A 255       7.305-416.253-178.411 
ATOM   5247  N1   DA A 255       5.604-415.427-179.749 
ATOM   5248  C2   DA A 255       4.304-415.236-179.959 
ATOM   5249  N3   DA A 255       3.281-415.585-179.208 
ATOM   5250  C4   DA A 255       3.700-416.216-178.092 
ATOM   5251  P    DA A 256      -2.484-418.249-177.542 
ATOM   5252  OP1  DA A 256      -3.719-417.726-176.915 
ATOM   5253  OP2  DA A 256      -2.063-419.602-177.118 
ATOM   5254  O5'  DA A 256      -2.631-418.207-179.136 
ATOM   5255  C5'  DA A 256      -2.294-416.995-179.836 
ATOM   5256  C4'  DA A 256      -1.486-417.321-181.077 
ATOM   5257  O4'  DA A 256      -0.056-417.386-180.807 
ATOM   5258  C3'  DA A 256      -1.797-418.663-181.740 
ATOM   5259  O3'  DA A 256      -1.703-418.512-183.151 
ATOM   5260  C2'  DA A 256      -0.678-419.594-181.275 
ATOM   5261  C1'  DA A 256       0.455-418.577-181.386 
ATOM   5262  N9   DA A 256       1.684-418.965-180.638 
ATOM   5263  C8   DA A 256       1.779-419.644-179.458 
ATOM   5264  N7   DA A 256       2.998-419.832-179.058 
ATOM   5265  C5   DA A 256       3.770-419.234-180.045 
ATOM   5266  C6   DA A 256       5.158-419.091-180.205 
ATOM   5267  N6   DA A 256       6.057-419.564-179.331 
ATOM   5268  N1   DA A 256       5.591-418.442-181.302 
ATOM   5269  C2   DA A 256       4.692-417.973-182.168 
ATOM   5270  N3   DA A 256       3.380-418.046-182.124 
ATOM   5271  C4   DA A 256       2.973-418.700-181.017 
ATOM   5272  P    DC A 257      -2.767-419.259-184.084 
ATOM   5273  OP1  DC A 257      -3.998-418.441-184.185 
ATOM   5274  OP2  DC A 257      -2.949-420.650-183.614 
ATOM   5275  O5'  DC A 257      -2.006-419.262-185.492 
ATOM   5276  C5'  DC A 257      -1.090-418.192-185.792 
ATOM   5277  C4'  DC A 257       0.172-418.751-186.418 
ATOM   5278  O4'  DC A 257       1.167-419.124-185.423 
ATOM   5279  C3'  DC A 257      -0.005-420.019-187.254 
ATOM   5280  O3'  DC A 257       0.876-419.962-188.369 
ATOM   5281  C2'  DC A 257       0.448-421.155-186.336 
ATOM   5282  C1'  DC A 257       1.643-420.426-185.730 
ATOM   5283  N1   DC A 257       2.145-421.044-184.471 
ATOM   5284  C2   DC A 257       3.515-420.999-184.227 
ATOM   5285  O2   DC A 257       4.251-420.453-185.057 
ATOM   5286  N3   DC A 257       3.993-421.557-183.085 
ATOM   5287  C4   DC A 257       3.162-422.139-182.211 
ATOM   5288  N4   DC A 257       3.677-422.669-181.112 
ATOM   5289  C5   DC A 257       1.750-422.197-182.443 
ATOM   5290  C6   DC A 257       1.292-421.633-183.590 
ATOM   5291  P    DA A 258       0.365-420.493-189.790 
ATOM   5292  OP1  DA A 258      -0.399-419.426-190.474 
ATOM   5293  OP2  DA A 258      -0.337-421.783-189.614 
ATOM   5294  O5'  DA A 258       1.750-420.736-190.554 
ATOM   5295  C5'  DA A 258       2.886-419.916-190.218 
ATOM   5296  C4'  DA A 258       4.130-420.775-190.103 
ATOM   5297  O4'  DA A 258       4.311-421.314-188.762 
ATOM   5298  C3'  DA A 258       4.172-422.009-191.005 
ATOM   5299  O3'  DA A 258       5.507-422.205-191.454 
ATOM   5300  C2'  DA A 258       3.791-423.171-190.088 
ATOM   5301  C1'  DA A 258       4.583-422.702-188.870 
ATOM   5302  N9   DA A 258       4.168-423.356-187.598 
ATOM   5303  C8   DA A 258       2.920-423.757-187.218 
ATOM   5304  N7   DA A 258       2.878-424.300-186.040 
ATOM   5305  C5   DA A 258       4.196-424.257-185.607 
ATOM   5306  C6   DA A 258       4.817-424.683-184.421 
ATOM   5307  N6   DA A 258       4.158-425.263-183.408 
ATOM   5308  N1   DA A 258       6.145-424.490-184.314 
ATOM   5309  C2   DA A 258       6.793-423.913-185.323 
ATOM   5310  N3   DA A 258       6.324-423.477-186.471 
ATOM   5311  C4   DA A 258       4.993-423.681-186.553 
ATOM   5312  P    DA A 259       5.756-422.676-192.964 
ATOM   5313  OP1  DA A 259       5.741-421.498-193.860 
ATOM   5314  OP2  DA A 259       4.814-423.765-193.305 
ATOM   5315  O5'  DA A 259       7.242-423.262-192.870 
ATOM   5316  C5'  DA A 259       8.153-422.703-191.904 
ATOM   5317  C4'  DA A 259       8.913-423.814-191.206 
ATOM   5318  O4'  DA A 259       8.210-424.314-190.033 
ATOM   5319  C3'  DA A 259       9.175-425.067-192.040 
ATOM   5320  O3'  DA A 259      10.459-425.581-191.708 
ATOM   5321  C2'  DA A 259       8.117-426.069-191.578 
ATOM   5322  C1'  DA A 259       8.192-425.732-190.092 
ATOM   5323  N9   DA A 259       7.021-426.213-189.308 
ATOM   5324  C8   DA A 259       5.716-426.303-189.702 
ATOM   5325  N7   DA A 259       4.922-426.766-188.787 
ATOM   5326  C5   DA A 259       5.760-427.000-187.705 
ATOM   5327  C6   DA A 259       5.522-427.497-186.413 
ATOM   5328  N6   DA A 259       4.311-427.864-185.973 
ATOM   5329  N1   DA A 259       6.580-427.604-185.586 
ATOM   5330  C2   DA A 259       7.781-427.237-186.029 
ATOM   5331  N3   DA A 259       8.123-426.762-187.207 
ATOM   5332  C4   DA A 259       7.047-426.665-188.015 
ATOM   5333  P    DG A 260      11.386-426.169-192.874 
ATOM   5334  OP1  DG A 260      12.115-425.062-193.532 
ATOM   5335  OP2  DG A 260      10.577-427.032-193.762 
ATOM   5336  O5'  DG A 260      12.412-427.069-192.038 
ATOM   5337  C5'  DG A 260      12.741-426.684-190.690 
ATOM   5338  C4'  DG A 260      12.735-427.902-189.788 
ATOM   5339  O4'  DG A 260      11.417-428.174-189.230 
ATOM   5340  C3'  DG A 260      13.135-429.221-190.448 
ATOM   5341  O3'  DG A 260      13.882-429.994-189.517 
ATOM   5342  C2'  DG A 260      11.811-429.935-190.720 
ATOM   5343  C1'  DG A 260      11.131-429.552-189.409 
ATOM   5344  N9   DG A 260       9.651-429.718-189.431 
ATOM   5345  C8   DG A 260       8.768-429.535-190.473 
ATOM   5346  N7   DG A 260       7.517-429.767-190.160 
ATOM   5347  C5   DG A 260       7.574-430.131-188.816 
ATOM   5348  C6   DG A 260       6.533-430.498-187.924 
ATOM   5349  O6   DG A 260       5.327-430.579-188.140 
ATOM   5350  N1   DG A 260       7.032-430.792-186.648 
ATOM   5351  C2   DG A 260       8.363-430.737-186.281 
ATOM   5352  N2   DG A 260       8.636-431.055-185.013 
ATOM   5353  N3   DG A 260       9.339-430.392-187.119 
ATOM   5354  C4   DG A 260       8.871-430.104-188.361 
ATOM   5355  P    DC A 261      15.143-430.831-190.038 
ATOM   5356  OP1  DC A 261      16.332-429.951-190.099 
ATOM   5357  OP2  DC A 261      14.790-431.532-191.292 
ATOM   5358  O5'  DC A 261      15.323-431.898-188.859 
ATOM   5359  C5'  DC A 261      14.935-431.532-187.521 
ATOM   5360  C4'  DC A 261      14.175-432.672-186.873 
ATOM   5361  O4'  DC A 261      12.746-432.613-187.145 
ATOM   5362  C3'  DC A 261      14.577-434.078-187.319 
ATOM   5363  O3'  DC A 261      14.506-434.954-186.200 
ATOM   5364  C2'  DC A 261      13.501-434.488-188.324 
ATOM   5365  C1'  DC A 261      12.316-433.899-187.565 
ATOM   5366  N1   DC A 261      11.094-433.728-188.400 
ATOM   5367  C2   DC A 261       9.858-433.917-187.789 
ATOM   5368  O2   DC A 261       9.825-434.216-186.589 
ATOM   5369  N3   DC A 261       8.732-433.767-188.533 
ATOM   5370  C4   DC A 261       8.810-433.443-189.830 
ATOM   5371  N4   DC A 261       7.684-433.308-190.513 
ATOM   5372  C5   DC A 261      10.072-433.244-190.479 
ATOM   5373  C6   DC A 261      11.185-433.399-189.718 
ATOM   5374  P    DA A 262      15.632-436.078-186.021 
ATOM   5375  OP1  DA A 262      16.815-435.492-185.353 
ATOM   5376  OP2  DA A 262      15.881-436.740-187.320 
ATOM   5377  O5'  DA A 262      14.904-437.099-185.028 
ATOM   5378  C5'  DA A 262      13.937-436.591-184.090 
ATOM   5379  C4'  DA A 262      12.722-437.498-184.056 
ATOM   5380  O4'  DA A 262      11.727-437.132-185.054 
ATOM   5381  C3'  DA A 262      12.989-438.978-184.329 
ATOM   5382  O3'  DA A 262      12.133-439.761-183.506 
ATOM   5383  C2'  DA A 262      12.582-439.183-185.788 
ATOM   5384  C1'  DA A 262      11.334-438.306-185.747 
ATOM   5385  N9   DA A 262      10.839-437.905-187.094 
ATOM   5386  C8   DA A 262      11.564-437.634-188.218 
ATOM   5387  N7   DA A 262      10.841-437.310-189.245 
ATOM   5388  C5   DA A 262       9.538-437.370-188.768 
ATOM   5389  C6   DA A 262       8.294-437.134-189.376 
ATOM   5390  N6   DA A 262       8.156-436.770-190.659 
ATOM   5391  N1   DA A 262       7.194-437.285-188.615 
ATOM   5392  C2   DA A 262       7.339-437.645-187.341 
ATOM   5393  N3   DA A 262       8.441-437.893-186.668 
ATOM   5394  C4   DA A 262       9.527-437.735-187.452 
ATOM   5395  P    DT A 263      12.705-441.099-182.841 
ATOM   5396  OP1  DT A 263      13.424-440.763-181.591 
ATOM   5397  OP2  DT A 263      13.476-441.863-183.847 
ATOM   5398  O5'  DT A 263      11.354-441.881-182.492 
ATOM   5399  C5'  DT A 263      10.167-441.124-182.190 
ATOM   5400  C4'  DT A 263       8.971-441.731-182.897 
ATOM   5401  O4'  DT A 263       8.790-441.198-184.240 
ATOM   5402  C3'  DT A 263       9.019-443.245-183.105 
ATOM   5403  O3'  DT A 263       7.708-443.773-182.948 
ATOM   5404  C2'  DT A 263       9.443-443.422-184.563 
ATOM   5405  C1'  DT A 263       8.599-442.286-185.131 
ATOM   5406  N1   DT A 263       9.021-441.849-186.492 
ATOM   5407  C2   DT A 263       8.032-441.436-187.351 
ATOM   5408  O2   DT A 263       6.852-441.415-187.044 
ATOM   5409  N3   DT A 263       8.460-441.039-188.603 
ATOM   5410  C4   DT A 263       9.764-441.022-189.054 
ATOM   5411  O4   DT A 263      10.027-440.646-190.198 
ATOM   5412  C5   DT A 263      10.731-441.474-188.081 
ATOM   5413  C7   DT A 263      12.174-441.487-188.491 
ATOM   5414  C6   DT A 263      10.342-441.866-186.857 
ATOM   5415  P    DT A 264       7.520-445.172-182.193 
ATOM   5416  OP1  DT A 264       7.490-444.947-180.731 
ATOM   5417  OP2  DT A 264       8.530-446.138-182.680 
ATOM   5418  O5'  DT A 264       6.068-445.612-182.701 
ATOM   5419  C5'  DT A 264       5.105-444.593-183.029 
ATOM   5420  C4'  DT A 264       4.394-444.949-184.319 
ATOM   5421  O4'  DT A 264       5.097-444.454-185.496 
ATOM   5422  C3'  DT A 264       4.221-446.443-184.594 
ATOM   5423  O3'  DT A 264       2.961-446.654-185.219 
ATOM   5424  C2'  DT A 264       5.324-446.781-185.598 
ATOM   5425  C1'  DT A 264       5.196-445.513-186.436 
ATOM   5426  N1   DT A 264       6.375-445.249-187.307 
ATOM   5427  C2   DT A 264       6.133-444.665-188.527 
ATOM   5428  O2   DT A 264       5.015-444.364-188.908 
ATOM   5429  N3   DT A 264       7.250-444.436-189.307 
ATOM   5430  C4   DT A 264       8.556-444.735-188.975 
ATOM   5431  O4   DT A 264       9.474-444.483-189.758 
ATOM   5432  C5   DT A 264       8.709-445.345-187.676 
ATOM   5433  C7   DT A 264      10.098-445.704-187.236 
ATOM   5434  C6   DT A 264       7.640-445.580-186.897 
ATOM   5435  P    DC A 265       2.097-447.936-184.809 
ATOM   5436  OP1  DC A 265       1.320-447.640-183.583 
ATOM   5437  OP2  DC A 265       2.973-449.127-184.750 
ATOM   5438  O5'  DC A 265       1.104-448.062-186.057 
ATOM   5439  C5'  DC A 265       0.724-446.869-186.769 
ATOM   5440  C4'  DC A 265       0.778-447.117-188.263 
ATOM   5441  O4'  DC A 265       2.096-446.851-188.823 
ATOM   5442  C3'  DC A 265       0.468-448.545-188.712 
ATOM   5443  O3'  DC A 265      -0.255-448.497-189.936 
ATOM   5444  C2'  DC A 265       1.836-449.172-188.981 
ATOM   5445  C1'  DC A 265       2.464-447.949-189.644 
ATOM   5446  N1   DC A 265       3.950-448.000-189.710 
ATOM   5447  C2   DC A 265       4.571-447.433-190.820 
ATOM   5448  O2   DC A 265       3.869-446.915-191.697 
ATOM   5449  N3   DC A 265       5.926-447.470-190.899 
ATOM   5450  C4   DC A 265       6.651-448.039-189.929 
ATOM   5451  N4   DC A 265       7.970-448.049-190.053 
ATOM   5452  C5   DC A 265       6.032-448.628-188.779 
ATOM   5453  C6   DC A 265       4.677-448.582-188.719 
ATOM   5454  P    DT A 266      -1.455-449.530-190.170 
ATOM   5455  OP1  DT A 266      -2.689-449.008-189.542 
ATOM   5456  OP2  DT A 266      -1.034-450.883-189.745 
ATOM   5457  O5'  DT A 266      -1.601-449.489-191.763 
ATOM   5458  C5'  DT A 266      -1.264-448.277-192.463 
ATOM   5459  C4'  DT A 266      -0.456-448.603-193.704 
ATOM   5460  O4'  DT A 266       0.973-448.668-193.435 
ATOM   5461  C3'  DT A 266      -0.768-449.944-194.367 
ATOM   5462  O3'  DT A 266      -0.674-449.793-195.779 
ATOM   5463  C2'  DT A 266       0.352-450.875-193.902 
ATOM   5464  C1'  DT A 266       1.484-449.859-194.013 
ATOM   5465  N1   DT A 266       2.713-450.246-193.266 
ATOM   5466  C2   DT A 266       3.919-449.885-193.815 
ATOM   5467  O2   DT A 266       4.013-449.275-194.866 
ATOM   5468  N3   DT A 266       5.036-450.263-193.095 
ATOM   5469  C4   DT A 266       5.045-450.953-191.900 
ATOM   5470  O4   DT A 266       6.109-451.235-191.347 
ATOM   5471  C5   DT A 266       3.731-451.287-191.403 
ATOM   5472  C7   DT A 266       3.651-452.040-190.107 
ATOM   5473  C6   DT A 266       2.629-450.933-192.083 
ATOM   5474  P    DA A 267      -1.737-450.540-196.712 
ATOM   5475  OP1  DA A 267      -2.968-449.723-196.813 
ATOM   5476  OP2  DA A 267      -1.919-451.931-196.242 
ATOM   5477  O5'  DA A 267      -0.976-450.544-198.119 
ATOM   5478  C5'  DA A 267      -0.060-449.474-198.419 
ATOM   5479  C4'  DA A 267       1.201-450.033-199.046 
ATOM   5480  O4'  DA A 267       2.197-450.406-198.050 
ATOM   5481  C3'  DA A 267       1.024-451.301-199.882 
ATOM   5482  O3'  DA A 267       1.905-451.243-200.997 
ATOM   5483  C2'  DA A 267       1.477-452.436-198.964 
ATOM   5484  C1'  DA A 267       2.672-451.707-198.357 
ATOM   5485  N9   DA A 267       3.174-452.325-197.098 
ATOM   5486  C8   DA A 267       2.460-452.951-196.117 
ATOM   5487  N7   DA A 267       3.188-453.390-195.137 
ATOM   5488  C5   DA A 267       4.481-453.029-195.493 
ATOM   5489  C6   DA A 267       5.722-453.210-194.861 
ATOM   5490  N6   DA A 267       5.870-453.831-193.683 
ATOM   5491  N1   DA A 267       6.811-452.729-195.489 
ATOM   5492  C2   DA A 267       6.659-452.112-196.660 
ATOM   5493  N3   DA A 267       5.557-451.886-197.341 
ATOM   5494  C4   DA A 267       4.482-452.377-196.692 
ATOM   5495  P    DT A 268       1.394-451.775-202.418 
ATOM   5496  OP1  DT A 268       0.630-450.708-203.102 
ATOM   5497  OP2  DT A 268       0.692-453.065-202.241 
ATOM   5498  O5'  DT A 268       2.780-452.018-203.181 
ATOM   5499  C5'  DT A 268       3.915-451.198-202.846 
ATOM   5500  C4'  DT A 268       5.159-452.057-202.731 
ATOM   5501  O4'  DT A 268       5.340-452.595-201.390 
ATOM   5502  C3'  DT A 268       5.201-453.291-203.632 
ATOM   5503  O3'  DT A 268       6.537-453.487-204.081 
ATOM   5504  C2'  DT A 268       4.821-454.453-202.715 
ATOM   5505  C1'  DT A 268       5.613-453.984-201.498 
ATOM   5506  N1   DT A 268       5.198-454.638-200.226 
ATOM   5507  C2   DT A 268       6.182-454.881-199.297 
ATOM   5508  O2   DT A 268       7.351-454.586-199.478 
ATOM   5509  N3   DT A 268       5.760-455.488-198.131 
ATOM   5510  C4   DT A 268       4.468-455.863-197.824 
ATOM   5511  O4   DT A 268       4.211-456.401-196.745 
ATOM   5512  C5   DT A 268       3.507-455.567-198.860 
ATOM   5513  C7   DT A 268       2.075-455.943-198.607 
ATOM   5514  C6   DT A 268       3.889-454.978-200.004 
ATOM   5515  P    DT A 269       6.786-453.958-205.591 
ATOM   5516  OP1  DT A 269       6.770-452.780-206.487 
ATOM   5517  OP2  DT A 269       5.844-455.047-205.932 
ATOM   5518  O5'  DT A 269       8.272-454.544-205.498 
ATOM   5519  C5'  DT A 269       9.182-453.985-204.532 
ATOM   5520  C4'  DT A 269       9.942-455.096-203.833 
ATOM   5521  O4'  DT A 269       9.240-455.596-202.660 
ATOM   5522  C3'  DT A 269      10.204-456.349-204.668 
ATOM   5523  O3'  DT A 269      11.489-456.863-204.335 
ATOM   5524  C2'  DT A 269       9.146-457.351-204.206 
ATOM   5525  C1'  DT A 269       9.221-457.014-202.719 
ATOM   5526  N1   DT A 269       8.050-457.495-201.936 
ATOM   5527  C2   DT A 269       8.287-457.908-200.647 
ATOM   5528  O2   DT A 269       9.394-457.893-200.139 
ATOM   5529  N3   DT A 269       7.176-458.348-199.951 
ATOM   5530  C4   DT A 269       5.882-458.407-200.428 
ATOM   5531  O4   DT A 269       4.969-458.820-199.711 
ATOM   5532  C5   DT A 269       5.735-457.952-201.791 
ATOM   5533  C7   DT A 269       4.358-457.984-202.386 
ATOM   5534  C6   DT A 269       6.796-457.520-202.490 
ATOM   5535  P    DG A 270      12.415-457.450-205.501 
ATOM   5536  OP1  DG A 270      13.145-456.344-206.159 
ATOM   5537  OP2  DG A 270      11.607-458.314-206.389 
ATOM   5538  O5'  DG A 270      13.441-458.351-204.665 
ATOM   5539  C5'  DG A 270      13.770-457.966-203.317 
ATOM   5540  C4'  DG A 270      13.765-459.184-202.415 
ATOM   5541  O4'  DG A 270      12.447-459.455-201.857 
ATOM   5542  C3'  DG A 270      14.165-460.503-203.075 
ATOM   5543  O3'  DG A 270      14.911-461.276-202.144 
ATOM   5544  C2'  DG A 270      12.840-461.216-203.348 
ATOM   5545  C1'  DG A 270      12.160-460.834-202.037 
ATOM   5546  N9   DG A 270      10.680-461.000-202.058 
ATOM   5547  C8   DG A 270       9.798-460.817-203.101 
ATOM   5548  N7   DG A 270       8.546-461.049-202.787 
ATOM   5549  C5   DG A 270       8.603-461.413-201.443 
ATOM   5550  C6   DG A 270       7.562-461.780-200.551 
ATOM   5551  O6   DG A 270       6.356-461.861-200.767 
ATOM   5552  N1   DG A 270       8.062-462.074-199.275 
ATOM   5553  C2   DG A 270       9.392-462.019-198.909 
ATOM   5554  N2   DG A 270       9.665-462.337-197.641 
ATOM   5555  N3   DG A 270      10.369-461.674-199.746 
ATOM   5556  C4   DG A 270       9.901-461.386-200.989 
ATOM   5557  P    DA A 271      16.173-462.113-202.666 
ATOM   5558  OP1  DA A 271      17.361-461.232-202.726 
ATOM   5559  OP2  DA A 271      15.819-462.814-203.919 
ATOM   5560  O5'  DA A 271      16.353-463.179-201.486 
ATOM   5561  C5'  DA A 271      15.964-462.814-200.149 
ATOM   5562  C4'  DA A 271      15.204-463.954-199.500 
ATOM   5563  O4'  DA A 271      13.775-463.895-199.772 
ATOM   5564  C3'  DA A 271      15.606-465.360-199.946 
ATOM   5565  O3'  DA A 271      15.536-466.236-198.827 
ATOM   5566  C2'  DA A 271      14.530-465.770-200.951 
ATOM   5567  C1'  DA A 271      13.346-465.181-200.192 
ATOM   5568  N9   DA A 271      12.124-465.010-201.027 
ATOM   5569  C8   DA A 271      12.040-464.684-202.351 
ATOM   5570  N7   DA A 271      10.824-464.611-202.797 
ATOM   5571  C5   DA A 271      10.042-464.909-201.690 
ATOM   5572  C6   DA A 271       8.653-464.996-201.507 
ATOM   5573  N6   DA A 271       7.763-464.781-202.485 
ATOM   5574  N1   DA A 271       8.210-465.316-200.277 
ATOM   5575  C2   DA A 271       9.099-465.529-199.308 
ATOM   5576  N3   DA A 271      10.412-465.476-199.360 
ATOM   5577  C4   DA A 271      10.829-465.156-200.601 
ATOM   5578  P    DT A 272      16.662-467.359-198.649 
ATOM   5579  OP1  DT A 272      17.845-466.773-197.981 
ATOM   5580  OP2  DT A 272      16.911-468.022-199.948 
ATOM   5581  O5'  DT A 272      15.934-468.381-197.656 
ATOM   5582  C5'  DT A 272      14.966-467.873-196.718 
ATOM   5583  C4'  DT A 272      13.752-468.780-196.684 
ATOM   5584  O4'  DT A 272      12.756-468.413-197.682 
ATOM   5585  C3'  DT A 272      14.019-470.260-196.957 
ATOM   5586  O3'  DT A 272      13.162-471.042-196.134 
ATOM   5587  C2'  DT A 272      13.612-470.465-198.415 
ATOM   5588  C1'  DT A 272      12.364-469.588-198.375 
ATOM   5589  N1   DT A 272      11.868-469.187-199.721 
ATOM   5590  C2   DT A 272      10.508-469.069-199.877 
ATOM   5591  O2   DT A 272       9.716-469.276-198.975 
ATOM   5592  N3   DT A 272      10.087-468.697-201.140 
ATOM   5593  C4   DT A 272      10.894-468.439-202.229 
ATOM   5594  O4   DT A 272      10.400-468.112-203.311 
ATOM   5595  C5   DT A 272      12.305-468.589-201.966 
ATOM   5596  C7   DT A 272      13.253-468.327-203.100 
ATOM   5597  C6   DT A 272      12.743-468.950-200.750 
ATOM   5598  P    DA A 273      13.735-472.381-195.468 
ATOM   5599  OP1  DA A 273      14.453-472.045-194.218 
ATOM   5600  OP2  DA A 273      14.505-473.145-196.475 
ATOM   5601  O5'  DA A 273      12.384-473.163-195.119 
ATOM   5602  C5'  DA A 273      11.196-472.405-194.818 
ATOM   5603  C4'  DA A 273      10.001-473.013-195.525 
ATOM   5604  O4'  DA A 273       9.820-472.480-196.867 
ATOM   5605  C3'  DA A 273      10.049-474.526-195.732 
ATOM   5606  O3'  DA A 273       8.738-475.055-195.575 
ATOM   5607  C2'  DA A 273      10.472-474.704-197.190 
ATOM   5608  C1'  DA A 273       9.629-473.568-197.759 
ATOM   5609  N9   DA A 273      10.051-473.131-199.119 
ATOM   5610  C8   DA A 273      11.311-473.084-199.643 
ATOM   5611  N7   DA A 273      11.356-472.656-200.865 
ATOM   5612  C5   DA A 273      10.029-472.399-201.179 
ATOM   5613  C6   DA A 273       9.406-471.917-202.342 
ATOM   5614  N6   DA A 273      10.073-471.594-203.459 
ATOM   5615  N1   DA A 273       8.067-471.780-202.316 
ATOM   5616  C2   DA A 273       7.409-472.102-201.203 
ATOM   5617  N3   DA A 273       7.880-472.558-200.063 
ATOM   5618  C4   DA A 273       9.222-472.687-200.116 
ATOM   5619  P    DA A 274       8.550-476.454-194.821 
ATOM   5620  OP1  DA A 274       8.519-476.229-193.359 
ATOM   5621  OP2  DA A 274       9.560-477.420-195.308 
ATOM   5622  O5'  DA A 274       7.097-476.894-195.328 
ATOM   5623  C5'  DA A 274       6.134-475.875-195.656 
ATOM   5624  C4'  DA A 274       5.424-476.231-196.947 
ATOM   5625  O4'  DA A 274       6.126-475.736-198.123 
ATOM   5626  C3'  DA A 274       5.251-477.724-197.222 
ATOM   5627  O3'  DA A 274       3.991-477.935-197.847 
ATOM   5628  C2'  DA A 274       6.354-478.063-198.225 
ATOM   5629  C1'  DA A 274       6.225-476.795-199.063 
ATOM   5630  N9   DA A 274       7.404-476.530-199.935 
ATOM   5631  C8   DA A 274       8.721-476.794-199.683 
ATOM   5632  N7   DA A 274       9.518-476.447-200.646 
ATOM   5633  C5   DA A 274       8.671-475.912-201.606 
ATOM   5634  C6   DA A 274       8.907-475.360-202.875 
ATOM   5635  N6   DA A 274      10.126-475.250-203.420 
ATOM   5636  N1   DA A 274       7.838-474.923-203.569 
ATOM   5637  C2   DA A 274       6.629-475.034-203.022 
ATOM   5638  N3   DA A 274       6.287-475.529-201.853 
ATOM   5639  C4   DA A 274       7.374-475.960-201.180 
ATOM   5640  P    DG A 275       3.126-479.218-197.436 
ATOM   5641  OP1  DG A 275       2.350-478.922-196.211 
ATOM   5642  OP2  DG A 275       4.002-480.409-197.377 
ATOM   5643  O5'  DG A 275       2.134-479.343-198.685 
ATOM   5644  C5'  DG A 275       1.754-478.151-199.396 
ATOM   5645  C4'  DG A 275       1.807-478.399-200.890 
ATOM   5646  O4'  DG A 275       3.125-478.133-201.451 
ATOM   5647  C3'  DG A 275       1.498-479.827-201.339 
ATOM   5648  O3'  DG A 275       0.775-479.778-202.564 
ATOM   5649  C2'  DG A 275       2.866-480.453-201.608 
ATOM   5650  C1'  DG A 275       3.493-479.231-202.272 
ATOM   5651  N9   DG A 275       4.979-479.281-202.338 
ATOM   5652  C8   DG A 275       5.873-479.823-201.440 
ATOM   5653  N7   DG A 275       7.129-479.702-201.797 
ATOM   5654  C5   DG A 275       7.063-479.034-203.019 
ATOM   5655  C6   DG A 275       8.102-478.620-203.892 
ATOM   5656  O6   DG A 275       9.316-478.760-203.765 
ATOM   5657  N1   DG A 275       7.591-477.974-205.027 
ATOM   5658  C2   DG A 275       6.252-477.756-205.283 
ATOM   5659  N2   DG A 275       5.969-477.120-206.422 
ATOM   5660  N3   DG A 275       5.277-478.144-204.462 
ATOM   5661  C4   DG A 275       5.756-478.773-203.358 
ATOM   5662  P    DG A 276      -0.425-480.812-202.797 
ATOM   5663  OP1  DG A 276      -1.659-480.290-202.169 
ATOM   5664  OP2  DG A 276      -0.004-482.165-202.373 
ATOM   5665  O5'  DG A 276      -0.572-480.770-204.391 
ATOM   5666  C5'  DG A 276      -0.235-479.559-205.091 
ATOM   5667  C4'  DG A 276       0.573-479.884-206.332 
ATOM   5668  O4'  DG A 276       2.003-479.950-206.062 
ATOM   5669  C3'  DG A 276       0.262-481.226-206.995 
ATOM   5670  O3'  DG A 276       0.356-481.075-208.406 
ATOM   5671  C2'  DG A 276       1.381-482.157-206.529 
ATOM   5672  C1'  DG A 276       2.514-481.141-206.641 
ATOM   5673  N9   DG A 276       3.743-481.528-205.893 
ATOM   5674  C8   DG A 276       3.858-482.213-204.703 
ATOM   5675  N7   DG A 276       5.096-482.395-204.310 
ATOM   5676  C5   DG A 276       5.853-481.790-205.311 
ATOM   5677  C6   DG A 276       7.261-481.663-205.443 
ATOM   5678  O6   DG A 276       8.143-482.067-204.690 
ATOM   5679  N1   DG A 276       7.606-480.974-206.614 
ATOM   5680  C2   DG A 276       6.709-480.473-207.536 
ATOM   5681  N2   DG A 276       7.240-479.845-208.588 
ATOM   5682  N3   DG A 276       5.389-480.591-207.412 
ATOM   5683  C4   DG A 276       5.037-481.257-206.282 
ATOM   5684  P    DT A 277      -0.708-481.822-209.339 
ATOM   5685  OP1  DT A 277      -1.938-481.005-209.440 
ATOM   5686  OP2  DT A 277      -0.890-483.213-208.869 
ATOM   5687  O5'  DT A 277       0.053-481.826-210.746 
ATOM   5688  C5'  DT A 277       0.969-480.756-211.047 
ATOM   5689  C4'  DT A 277       2.231-481.315-211.673 
ATOM   5690  O4'  DT A 277       3.227-481.687-210.678 
ATOM   5691  C3'  DT A 277       2.054-482.582-212.509 
ATOM   5692  O3'  DT A 277       2.935-482.525-213.624 
ATOM   5693  C2'  DT A 277       2.507-483.718-211.591 
ATOM   5694  C1'  DT A 277       3.702-482.989-210.985 
ATOM   5695  N1   DT A 277       4.204-483.607-209.726 
ATOM   5696  C2   DT A 277       5.558-483.555-209.500 
ATOM   5697  O2   DT A 277       6.340-483.032-210.275 
ATOM   5698  N3   DT A 277       5.987-484.138-208.323 
ATOM   5699  C4   DT A 277       5.192-484.754-207.378 
ATOM   5700  O4   DT A 277       5.691-485.242-206.362 
ATOM   5701  C5   DT A 277       3.786-484.760-207.704 
ATOM   5702  C7   DT A 277       2.849-485.411-206.728 
ATOM   5703  C6   DT A 277       3.341-484.200-208.841 
ATOM   5704  P    DA A 278       2.424-483.057-215.045 
ATOM   5705  OP1  DA A 278       1.660-481.989-215.729 
ATOM   5706  OP2  DA A 278       1.722-484.347-214.869 
ATOM   5707  O5'  DA A 278       3.809-483.300-215.809 
ATOM   5708  C5'  DA A 278       4.945-482.480-215.473 
ATOM   5709  C4'  DA A 278       6.189-483.339-215.358 
ATOM   5710  O4'  DA A 278       6.370-483.877-214.017 
ATOM   5711  C3'  DA A 278       6.231-484.572-216.259 
ATOM   5712  O3'  DA A 278       7.566-484.769-216.708 
ATOM   5713  C2'  DA A 278       5.851-485.735-215.342 
ATOM   5714  C1'  DA A 278       6.642-485.266-214.125 
ATOM   5715  N9   DA A 278       6.227-485.919-212.853 
ATOM   5716  C8   DA A 278       4.979-486.320-212.473 
ATOM   5717  N7   DA A 278       4.937-486.864-211.295 
ATOM   5718  C5   DA A 278       6.255-486.821-210.862 
ATOM   5719  C6   DA A 278       6.876-487.246-209.676 
ATOM   5720  N6   DA A 278       6.217-487.827-208.663 
ATOM   5721  N1   DA A 278       8.204-487.054-209.569 
ATOM   5722  C2   DA A 278       8.853-486.476-210.578 
ATOM   5723  N3   DA A 278       8.383-486.040-211.726 
ATOM   5724  C4   DA A 278       7.053-486.245-211.808 
ATOM   5725  P    DA A 279       7.815-485.240-218.219 
ATOM   5726  OP1  DA A 279       7.800-484.062-219.115 
ATOM   5727  OP2  DA A 279       6.873-486.328-218.560 
ATOM   5728  O5'  DA A 279       9.302-485.825-218.125 
ATOM   5729  C5'  DA A 279      10.212-485.267-217.159 
ATOM   5730  C4'  DA A 279      10.972-486.377-216.461 
ATOM   5731  O4'  DA A 279      10.269-486.877-215.287 
ATOM   5732  C3'  DA A 279      11.234-487.631-217.295 
ATOM   5733  O3'  DA A 279      12.518-488.145-216.963 
ATOM   5734  C2'  DA A 279      10.176-488.632-216.833 
ATOM   5735  C1'  DA A 279      10.251-488.295-215.347 
ATOM   5736  N9   DA A 279       9.080-488.777-214.563 
ATOM   5737  C8   DA A 279       7.775-488.867-214.957 
ATOM   5738  N7   DA A 279       6.981-489.329-214.041 
ATOM   5739  C5   DA A 279       7.819-489.563-212.960 
ATOM   5740  C6   DA A 279       7.582-490.061-211.667 
ATOM   5741  N6   DA A 279       6.370-490.428-211.228 
ATOM   5742  N1   DA A 279       8.639-490.167-210.841 
ATOM   5743  C2   DA A 279       9.840-489.800-211.284 
ATOM   5744  N3   DA A 279      10.182-489.325-212.462 
ATOM   5745  C4   DA A 279       9.106-489.229-213.270 
ATOM   5746  P    DC A 280      13.445-488.732-218.129 
ATOM   5747  OP1  DC A 280      14.175-487.626-218.787 
ATOM   5748  OP2  DC A 280      12.636-489.596-219.017 
ATOM   5749  O5'  DC A 280      14.471-489.632-217.293 
ATOM   5750  C5'  DC A 280      14.800-489.248-215.945 
ATOM   5751  C4'  DC A 280      14.794-490.465-215.043 
ATOM   5752  O4'  DC A 280      13.476-490.737-214.485 
ATOM   5753  C3'  DC A 280      15.194-491.785-215.703 
ATOM   5754  O3'  DC A 280      15.941-492.558-214.772 
ATOM   5755  C2'  DC A 280      13.870-492.498-215.975 
ATOM   5756  C1'  DC A 280      13.190-492.116-214.664 
ATOM   5757  N1   DC A 280      11.710-492.282-214.686 
ATOM   5758  C2   DC A 280      11.084-492.680-213.507 
ATOM   5759  O2   DC A 280      11.776-492.877-212.501 
ATOM   5760  N3   DC A 280       9.735-492.838-213.506 
ATOM   5761  C4   DC A 280       9.021-492.615-214.617 
ATOM   5762  N4   DC A 280       7.709-492.783-214.565 
ATOM   5763  C5   DC A 280       9.646-492.205-215.840 
ATOM   5764  C6   DC A 280      10.995-492.053-215.820 
ATOM   5765  P    DA A 281      17.202-493.394-215.293 
ATOM   5766  OP1  DA A 281      18.391-492.514-215.354 
ATOM   5767  OP2  DA A 281      16.849-494.095-216.547 
ATOM   5768  O5'  DA A 281      17.382-494.461-214.114 
ATOM   5769  C5'  DA A 281      16.994-494.096-212.776 
ATOM   5770  C4'  DA A 281      16.234-495.236-212.128 
ATOM   5771  O4'  DA A 281      14.805-495.176-212.400 
ATOM   5772  C3'  DA A 281      16.636-496.642-212.574 
ATOM   5773  O3'  DA A 281      16.565-497.517-211.455 
ATOM   5774  C2'  DA A 281      15.560-497.051-213.579 
ATOM   5775  C1'  DA A 281      14.375-496.462-212.820 
ATOM   5776  N9   DA A 281      13.153-496.292-213.655 
ATOM   5777  C8   DA A 281      13.070-495.966-214.979 
ATOM   5778  N7   DA A 281      11.854-495.893-215.424 
ATOM   5779  C5   DA A 281      11.072-496.191-214.317 
ATOM   5780  C6   DA A 281       9.683-496.278-214.134 
ATOM   5781  N6   DA A 281       8.792-496.062-215.113 
ATOM   5782  N1   DA A 281       9.239-496.597-212.904 
ATOM   5783  C2   DA A 281      10.128-496.810-211.935 
ATOM   5784  N3   DA A 281      11.442-496.758-211.988 
ATOM   5785  C4   DA A 281      11.859-496.437-213.229 
ATOM   5786  P    DA A 282      17.691-498.641-211.276 
ATOM   5787  OP1  DA A 282      18.875-498.055-210.608 
ATOM   5788  OP2  DA A 282      17.940-499.304-212.575 
ATOM   5789  O5'  DA A 282      16.963-499.662-210.283 
ATOM   5790  C5'  DA A 282      15.996-499.155-209.345 
ATOM   5791  C4'  DA A 282      14.781-500.062-209.311 
ATOM   5792  O4'  DA A 282      13.786-499.695-210.309 
ATOM   5793  C3'  DA A 282      15.048-501.542-209.584 
ATOM   5794  O3'  DA A 282      14.192-502.324-208.761 
ATOM   5795  C2'  DA A 282      14.641-501.747-211.043 
ATOM   5796  C1'  DA A 282      13.393-500.870-211.002 
ATOM   5797  N9   DA A 282      12.898-500.469-212.349 
ATOM   5798  C8   DA A 282      13.623-500.197-213.473 
ATOM   5799  N7   DA A 282      12.900-499.873-214.500 
ATOM   5800  C5   DA A 282      11.597-499.934-214.022 
ATOM   5801  C6   DA A 282      10.354-499.697-214.630 
ATOM   5802  N6   DA A 282      10.215-499.334-215.914 
ATOM   5803  N1   DA A 282       9.253-499.848-213.870 
ATOM   5804  C2   DA A 282       9.398-500.209-212.596 
ATOM   5805  N3   DA A 282      10.500-500.456-211.923 
ATOM   5806  C4   DA A 282      11.586-500.298-212.707 
ATOM   5807  P    DG A 283      14.764-503.662-208.096 
ATOM   5808  OP1  DG A 283      15.483-503.327-206.846 
ATOM   5809  OP2  DG A 283      15.535-504.426-209.102 
ATOM   5810  O5'  DG A 283      13.413-504.445-207.747 
ATOM   5811  C5'  DG A 283      12.226-503.687-207.445 
ATOM   5812  C4'  DG A 283      11.030-504.295-208.152 
ATOM   5813  O4'  DG A 283      10.849-503.762-209.495 
ATOM   5814  C3'  DG A 283      11.078-505.808-208.360 
ATOM   5815  O3'  DG A 283       9.767-506.337-208.203 
ATOM   5816  C2'  DG A 283      11.502-505.986-209.818 
ATOM   5817  C1'  DG A 283      10.659-504.850-210.386 
ATOM   5818  N9   DG A 283      11.081-504.413-211.747 
ATOM   5819  C8   DG A 283      12.345-504.360-212.291 
ATOM   5820  N7   DG A 283      12.376-503.924-213.527 
ATOM   5821  C5   DG A 283      11.037-503.672-213.823 
ATOM   5822  C6   DG A 283      10.441-503.184-215.015 
ATOM   5823  O6   DG A 283      10.980-502.868-216.072 
ATOM   5824  N1   DG A 283       9.049-503.077-214.885 
ATOM   5825  C2   DG A 283       8.329-503.400-213.751 
ATOM   5826  N2   DG A 283       7.006-503.227-213.828 
ATOM   5827  N3   DG A 283       8.888-503.857-212.633 
ATOM   5828  C4   DG A 283      10.239-503.967-212.743 
ATOM   5829  P    DT A 284       9.579-507.736-207.448 
ATOM   5830  OP1  DT A 284       9.549-507.510-205.986 
ATOM   5831  OP2  DT A 284      10.589-508.701-207.935 
ATOM   5832  O5'  DT A 284       8.127-508.175-207.956 
ATOM   5833  C5'  DT A 284       7.164-507.157-208.284 
ATOM   5834  C4'  DT A 284       6.453-507.512-209.574 
ATOM   5835  O4'  DT A 284       7.156-507.018-210.751 
ATOM   5836  C3'  DT A 284       6.280-509.006-209.849 
ATOM   5837  O3'  DT A 284       5.020-509.217-210.474 
ATOM   5838  C2'  DT A 284       7.383-509.345-210.853 
ATOM   5839  C1'  DT A 284       7.255-508.076-211.691 
ATOM   5840  N1   DT A 284       8.434-507.812-212.562 
ATOM   5841  C2   DT A 284       8.192-507.229-213.781 
ATOM   5842  O2   DT A 284       7.074-506.928-214.163 
ATOM   5843  N3   DT A 284       9.310-507.000-214.562 
ATOM   5844  C4   DT A 284      10.615-507.299-214.230 
ATOM   5845  O4   DT A 284      11.534-507.047-215.013 
ATOM   5846  C5   DT A 284      10.768-507.909-212.931 
ATOM   5847  C7   DT A 284      12.157-508.267-212.491 
ATOM   5848  C6   DT A 284       9.699-508.143-212.152 
ATOM   5849  P    DC A 285       4.156-510.500-210.064 
ATOM   5850  OP1  DC A 285       3.379-510.203-208.838 
ATOM   5851  OP2  DC A 285       5.032-511.690-210.005 
ATOM   5852  O5'  DC A 285       3.163-510.625-211.312 
ATOM   5853  C5'  DC A 285       2.783-509.432-212.024 
ATOM   5854  C4'  DC A 285       2.837-509.681-213.518 
ATOM   5855  O4'  DC A 285       4.155-509.415-214.078 
ATOM   5856  C3'  DC A 285       2.527-511.109-213.967 
ATOM   5857  O3'  DC A 285       1.804-511.060-215.191 
ATOM   5858  C2'  DC A 285       3.895-511.735-214.236 
ATOM   5859  C1'  DC A 285       4.523-510.512-214.899 
ATOM   5860  N1   DC A 285       6.009-510.563-214.965 
ATOM   5861  C2   DC A 285       6.630-509.996-216.075 
ATOM   5862  O2   DC A 285       5.928-509.479-216.952 
ATOM   5863  N3   DC A 285       7.985-510.033-216.154 
ATOM   5864  C4   DC A 285       8.710-510.603-215.184 
ATOM   5865  N4   DC A 285      10.029-510.613-215.308 
ATOM   5866  C5   DC A 285       8.091-511.192-214.034 
ATOM   5867  C6   DC A 285       6.737-511.146-213.974 
ATOM   5868  P    DG A 286       0.604-512.094-215.425 
ATOM   5869  OP1  DG A 286      -0.630-511.571-214.797 
ATOM   5870  OP2  DG A 286       1.025-513.447-215.000 
ATOM   5871  O5'  DG A 286       0.458-512.052-217.018 
ATOM   5872  C5'  DG A 286       0.795-510.841-217.718 
ATOM   5873  C4'  DG A 286       1.603-511.166-218.959 
ATOM   5874  O4'  DG A 286       3.032-511.231-218.689 
ATOM   5875  C3'  DG A 286       1.291-512.508-219.622 
ATOM   5876  O3'  DG A 286       1.385-512.357-221.034 
ATOM   5877  C2'  DG A 286       2.411-513.439-219.157 
ATOM   5878  C1'  DG A 286       3.544-512.422-219.268 
ATOM   5879  N9   DG A 286       4.772-512.810-218.521 
ATOM   5880  C8   DG A 286       4.887-513.495-217.331 
ATOM   5881  N7   DG A 286       6.126-513.677-216.938 
ATOM   5882  C5   DG A 286       6.883-513.071-217.939 
ATOM   5883  C6   DG A 286       8.291-512.945-218.071 
ATOM   5884  O6   DG A 286       9.172-513.348-217.317 
ATOM   5885  N1   DG A 286       8.636-512.256-219.241 
ATOM   5886  C2   DG A 286       7.738-511.754-220.164 
ATOM   5887  N2   DG A 286       8.270-511.127-221.216 
ATOM   5888  N3   DG A 286       6.418-511.873-220.040 
ATOM   5889  C4   DG A 286       6.067-512.539-218.909 
ATOM   5890  P    DA A 287       0.322-513.104-221.967 
ATOM   5891  OP1  DA A 287      -0.909-512.287-222.068 
ATOM   5892  OP2  DA A 287       0.140-514.495-221.497 
ATOM   5893  O5'  DA A 287       1.083-513.107-223.374 
ATOM   5894  C5'  DA A 287       1.999-512.038-223.674 
ATOM   5895  C4'  DA A 287       3.260-512.597-224.301 
ATOM   5896  O4'  DA A 287       4.256-512.969-223.305 
ATOM   5897  C3'  DA A 287       3.084-513.864-225.137 
ATOM   5898  O3'  DA A 287       3.965-513.807-226.252 
ATOM   5899  C2'  DA A 287       3.536-515.000-224.219 
ATOM   5900  C1'  DA A 287       4.731-514.271-223.612 
ATOM   5901  N9   DA A 287       5.234-514.889-222.353 
ATOM   5902  C8   DA A 287       4.519-515.515-221.372 
ATOM   5903  N7   DA A 287       5.247-515.953-220.392 
ATOM   5904  C5   DA A 287       6.540-515.592-220.748 
ATOM   5905  C6   DA A 287       7.781-515.774-220.116 
ATOM   5906  N6   DA A 287       7.929-516.395-218.938 
ATOM   5907  N1   DA A 287       8.870-515.293-220.744 
ATOM   5908  C2   DA A 287       8.718-514.676-221.915 
ATOM   5909  N3   DA A 287       7.616-514.449-222.596 
ATOM   5910  C4   DA A 287       6.541-514.941-221.947 
ATOM   5911  P    DT A 288       3.453-514.339-227.673 
ATOM   5912  OP1  DT A 288       2.689-513.271-228.357 
ATOM   5913  OP2  DT A 288       2.751-515.629-227.496 
ATOM   5914  O5'  DT A 288       4.839-514.582-228.436 
ATOM   5915  C5'  DT A 288       5.974-513.761-228.101 
ATOM   5916  C4'  DT A 288       7.218-514.620-227.986 
ATOM   5917  O4'  DT A 288       7.400-515.159-226.645 
ATOM   5918  C3'  DT A 288       7.261-515.854-228.887 
ATOM   5919  O3'  DT A 288       8.596-516.051-229.336 
ATOM   5920  C2'  DT A 288       6.880-517.017-227.970 
ATOM   5921  C1'  DT A 288       7.672-516.548-226.753 
ATOM   5922  N1   DT A 288       7.257-517.201-225.481 
ATOM   5923  C2   DT A 288       8.241-517.444-224.552 
ATOM   5924  O2   DT A 288       9.410-517.150-224.733 
ATOM   5925  N3   DT A 288       7.819-518.052-223.386 
ATOM   5926  C4   DT A 288       6.527-518.427-223.079 
ATOM   5927  O4   DT A 288       6.270-518.965-221.999 
ATOM   5928  C5   DT A 288       5.566-518.131-224.115 
ATOM   5929  C7   DT A 288       4.134-518.507-223.862 
ATOM   5930  C6   DT A 288       5.948-517.541-225.258 
ATOM   5931  P    DG A 289       8.845-516.522-230.846 
ATOM   5932  OP1  DG A 289       8.829-515.344-231.742 
ATOM   5933  OP2  DG A 289       7.903-517.610-231.187 
ATOM   5934  O5'  DG A 289      10.331-517.107-230.752 
ATOM   5935  C5'  DG A 289      11.242-516.549-229.787 
ATOM   5936  C4'  DG A 289      12.001-517.659-229.088 
ATOM   5937  O4'  DG A 289      11.299-518.159-227.915 
ATOM   5938  C3'  DG A 289      12.263-518.913-229.923 
ATOM   5939  O3'  DG A 289      13.548-519.426-229.590 
ATOM   5940  C2'  DG A 289      11.205-519.914-229.460 
ATOM   5941  C1'  DG A 289      11.280-519.577-227.974 
ATOM   5942  N9   DG A 289      10.109-520.058-227.191 
ATOM   5943  C8   DG A 289       8.788-520.157-227.571 
ATOM   5944  N7   DG A 289       7.997-520.625-226.636 
ATOM   5945  C5   DG A 289       8.854-520.854-225.561 
ATOM   5946  C6   DG A 289       8.579-521.359-224.264 
ATOM   5947  O6   DG A 289       7.504-521.715-223.789 
ATOM   5948  N1   DG A 289       9.743-521.431-223.484 
ATOM   5949  C2   DG A 289      11.005-521.061-223.903 
ATOM   5950  N2   DG A 289      11.986-521.205-223.008 
ATOM   5951  N3   DG A 289      11.263-520.586-225.120 
ATOM   5952  C4   DG A 289      10.145-520.511-225.889 
ATOM   5953  P    DG A 290      14.474-520.014-230.756 
ATOM   5954  OP1  DG A 290      15.204-518.908-231.414 
ATOM   5955  OP2  DG A 290      13.666-520.877-231.644 
ATOM   5956  O5'  DG A 290      15.500-520.914-229.920 
ATOM   5957  C5'  DG A 290      15.829-520.529-228.572 
ATOM   5958  C4'  DG A 290      15.824-521.747-227.670 
ATOM   5959  O4'  DG A 290      14.506-522.019-227.112 
ATOM   5960  C3'  DG A 290      16.224-523.066-228.330 
ATOM   5961  O3'  DG A 290      16.970-523.840-227.399 
ATOM   5962  C2'  DG A 290      14.899-523.780-228.603 
ATOM   5963  C1'  DG A 290      14.219-523.397-227.291 
ATOM   5964  N9   DG A 290      12.739-523.564-227.313 
ATOM   5965  C8   DG A 290      11.857-523.380-228.355 
ATOM   5966  N7   DG A 290      10.605-523.612-228.042 
ATOM   5967  C5   DG A 290      10.662-523.976-226.698 
ATOM   5968  C6   DG A 290       9.621-524.344-225.806 
ATOM   5969  O6   DG A 290       8.415-524.424-226.022 
ATOM   5970  N1   DG A 290      10.121-524.637-224.530 
ATOM   5971  C2   DG A 290      11.451-524.583-224.164 
ATOM   5972  N2   DG A 290      11.724-524.900-222.895 
ATOM   5973  N3   DG A 290      12.428-524.238-225.001 
ATOM   5974  C4   DG A 290      11.960-523.950-226.244 
ATOM   5975  P    DA A 291      18.232-524.676-227.921 
ATOM   5976  OP1  DA A 291      19.420-523.796-227.981 
ATOM   5977  OP2  DA A 291      17.878-525.377-229.174 
ATOM   5978  O5'  DA A 291      18.412-525.743-226.741 
ATOM   5979  C5'  DA A 291      18.024-525.378-225.404 
ATOM   5980  C4'  DA A 291      17.263-526.518-224.755 
ATOM   5981  O4'  DA A 291      15.834-526.458-225.027 
ATOM   5982  C3'  DA A 291      17.665-527.923-225.201 
ATOM   5983  O3'  DA A 291      17.595-528.799-224.082 
ATOM   5984  C2'  DA A 291      16.589-528.333-226.206 
ATOM   5985  C1'  DA A 291      15.405-527.744-225.447 
ATOM   5986  N9   DA A 291      14.183-527.573-226.282 
ATOM   5987  C8   DA A 291      14.099-527.248-227.606 
ATOM   5988  N7   DA A 291      12.883-527.175-228.052 
ATOM   5989  C5   DA A 291      12.101-527.473-226.945 
ATOM   5990  C6   DA A 291      10.712-527.560-226.762 
ATOM   5991  N6   DA A 291       9.822-527.344-227.740 
ATOM   5992  N1   DA A 291      10.269-527.879-225.532 
ATOM   5993  C2   DA A 291      11.158-528.092-224.563 
ATOM   5994  N3   DA A 291      12.471-528.040-224.615 
ATOM   5995  C4   DA A 291      12.889-527.719-225.856 
ATOM   5996  P    DT A 292      18.721-529.923-223.903 
ATOM   5997  OP1  DT A 292      19.904-529.337-223.236 
ATOM   5998  OP2  DT A 292      18.970-530.586-225.202 
ATOM   5999  O5'  DT A 292      17.993-530.944-222.911 
ATOM   6000  C5'  DT A 292      17.025-530.437-221.973 
ATOM   6001  C4'  DT A 292      15.811-531.344-221.939 
ATOM   6002  O4'  DT A 292      14.815-530.977-222.937 
ATOM   6003  C3'  DT A 292      16.078-532.824-222.212 
ATOM   6004  O3'  DT A 292      15.221-533.606-221.389 
ATOM   6005  C2'  DT A 292      15.671-533.028-223.670 
ATOM   6006  C1'  DT A 292      14.423-532.151-223.630 
ATOM   6007  N1   DT A 292      13.927-531.750-224.976 
ATOM   6008  C2   DT A 292      12.567-531.633-225.132 
ATOM   6009  O2   DT A 292      11.775-531.840-224.230 
ATOM   6010  N3   DT A 292      12.146-531.260-226.395 
ATOM   6011  C4   DT A 292      12.953-531.002-227.484 
ATOM   6012  O4   DT A 292      12.459-530.676-228.566 
ATOM   6013  C5   DT A 292      14.364-531.152-227.221 
ATOM   6014  C7   DT A 292      15.312-530.890-228.355 
ATOM   6015  C6   DT A 292      14.802-531.514-226.005 
ATOM   6016  P    DT A 293      15.794-534.944-220.723 
ATOM   6017  OP1  DT A 293      16.513-534.608-219.473 
ATOM   6018  OP2  DT A 293      16.564-535.708-221.729 
ATOM   6019  O5'  DT A 293      14.443-535.726-220.374 
ATOM   6020  C5'  DT A 293      13.255-534.969-220.073 
ATOM   6021  C4'  DT A 293      12.060-535.576-220.779 
ATOM   6022  O4'  DT A 293      11.879-535.044-222.122 
ATOM   6023  C3'  DT A 293      12.108-537.090-220.987 
ATOM   6024  O3'  DT A 293      10.797-537.618-220.830 
ATOM   6025  C2'  DT A 293      12.531-537.268-222.445 
ATOM   6026  C1'  DT A 293      11.688-536.131-223.014 
ATOM   6027  N1   DT A 293      12.110-535.695-224.374 
ATOM   6028  C2   DT A 293      11.121-535.281-225.233 
ATOM   6029  O2   DT A 293       9.941-535.261-224.926 
ATOM   6030  N3   DT A 293      11.549-534.885-226.485 
ATOM   6031  C4   DT A 293      12.853-534.868-226.937 
ATOM   6032  O4   DT A 293      13.115-534.491-228.080 
ATOM   6033  C5   DT A 293      13.819-535.320-225.963 
ATOM   6034  C7   DT A 293      15.262-535.333-226.374 
ATOM   6035  C6   DT A 293      13.430-535.711-224.739 
ATOM   6036  P    DC A 294      10.609-539.018-220.076 
ATOM   6037  OP1  DC A 294      10.578-538.792-218.613 
ATOM   6038  OP2  DC A 294      11.619-539.983-220.563 
ATOM   6039  O5'  DC A 294       9.157-539.457-220.583 
ATOM   6040  C5'  DC A 294       8.193-538.438-220.911 
ATOM   6041  C4'  DC A 294       7.483-538.794-222.202 
ATOM   6042  O4'  DC A 294       8.185-538.299-223.378 
ATOM   6043  C3'  DC A 294       7.310-540.288-222.477 
ATOM   6044  O3'  DC A 294       6.050-540.499-223.102 
ATOM   6045  C2'  DC A 294       8.413-540.626-223.480 
ATOM   6046  C1'  DC A 294       8.284-539.358-224.318 
ATOM   6047  N1   DC A 294       9.464-539.094-225.189 
ATOM   6048  C2   DC A 294       9.235-538.503-226.429 
ATOM   6049  O2   DC A 294       8.075-538.224-226.752 
ATOM   6050  N3   DC A 294      10.297-538.255-227.238 
ATOM   6051  C4   DC A 294      11.539-538.572-226.851 
ATOM   6052  N4   DC A 294      12.541-538.309-227.676 
ATOM   6053  C5   DC A 294      11.795-539.181-225.580 
ATOM   6054  C6   DC A 294      10.721-539.421-224.786 
ATOM   6055  P    DC A 295       5.185-541.782-222.691 
ATOM   6056  OP1  DC A 295       4.409-541.485-221.466 
ATOM   6057  OP2  DC A 295       6.061-542.972-222.632 
ATOM   6058  O5'  DC A 295       4.193-541.907-223.940 
ATOM   6059  C5'  DC A 295       3.813-540.714-224.651 
ATOM   6060  C4'  DC A 295       3.866-540.963-226.145 
ATOM   6061  O4'  DC A 295       5.184-540.696-226.706 
ATOM   6062  C3'  DC A 295       3.557-542.391-226.594 
ATOM   6063  O3'  DC A 295       2.834-542.342-227.819 
ATOM   6064  C2'  DC A 295       4.925-543.017-226.863 
ATOM   6065  C1'  DC A 295       5.552-541.794-227.527 
ATOM   6066  N1   DC A 295       7.039-541.845-227.592 
ATOM   6067  C2   DC A 295       7.660-541.278-228.703 
ATOM   6068  O2   DC A 295       6.957-540.761-229.580 
ATOM   6069  N3   DC A 295       9.014-541.315-228.782 
ATOM   6070  C4   DC A 295       9.739-541.884-227.812 
ATOM   6071  N4   DC A 295      11.058-541.895-227.935 
ATOM   6072  C5   DC A 295       9.121-542.474-226.661 
ATOM   6073  C6   DC A 295       7.766-542.427-226.601 
ATOM   6074  P    DT A 296       1.634-543.376-228.052 
ATOM   6075  OP1  DT A 296       0.400-542.853-227.424 
ATOM   6076  OP2  DT A 296       2.055-544.729-227.628 
ATOM   6077  O5'  DT A 296       1.487-543.334-229.646 
ATOM   6078  C5'  DT A 296       1.824-542.122-230.345 
ATOM   6079  C4'  DT A 296       2.632-542.448-231.587 
ATOM   6080  O4'  DT A 296       4.062-542.513-231.317 
ATOM   6081  C3'  DT A 296       2.321-543.790-232.250 
ATOM   6082  O3'  DT A 296       2.415-543.639-233.661 
ATOM   6083  C2'  DT A 296       3.440-544.721-231.784 
ATOM   6084  C1'  DT A 296       4.573-543.704-231.896 
ATOM   6085  N1   DT A 296       5.802-544.092-231.148 
ATOM   6086  C2   DT A 296       7.008-543.731-231.698 
ATOM   6087  O2   DT A 296       7.102-543.120-232.748 
ATOM   6088  N3   DT A 296       8.124-544.108-230.977 
ATOM   6089  C4   DT A 296       8.134-544.798-229.782 
ATOM   6090  O4   DT A 296       9.198-545.080-229.229 
ATOM   6091  C5   DT A 296       6.819-545.133-229.285 
ATOM   6092  C7   DT A 296       6.739-545.885-227.989 
ATOM   6093  C6   DT A 296       5.717-544.779-229.966 
ATOM   6094  P    DC A 297       1.351-544.386-234.594 
ATOM   6095  OP1  DC A 297       0.121-543.569-234.695 
ATOM   6096  OP2  DC A 297       1.170-545.777-234.124 
ATOM   6097  O5'  DC A 297       2.112-544.389-236.001 
ATOM   6098  C5'  DC A 297       3.028-543.320-236.302 
ATOM   6099  C4'  DC A 297       4.290-543.879-236.928 
ATOM   6100  O4'  DC A 297       5.286-544.251-235.932 
ATOM   6101  C3'  DC A 297       4.113-545.146-237.764 
ATOM   6102  O3'  DC A 297       4.994-545.089-238.879 
ATOM   6103  C2'  DC A 297       4.566-546.282-236.846 
ATOM   6104  C1'  DC A 297       5.761-545.553-236.240 
ATOM   6105  N1   DC A 297       6.263-546.171-234.981 
ATOM   6106  C2   DC A 297       7.633-546.126-234.736 
ATOM   6107  O2   DC A 297       8.369-545.580-235.567 
ATOM   6108  N3   DC A 297       8.111-546.684-233.595 
ATOM   6109  C4   DC A 297       7.280-547.266-232.721 
ATOM   6110  N4   DC A 297       7.795-547.797-231.622 
ATOM   6111  C5   DC A 297       5.868-547.324-232.953 
ATOM   6112  C6   DC A 297       5.411-546.760-234.100 
ATOM   6113  P    DT A 298       4.483-545.621-240.300 
ATOM   6114  OP1  DT A 298       3.719-544.553-240.984 
ATOM   6115  OP2  DT A 298       3.781-546.910-240.123 
ATOM   6116  O5'  DT A 298       5.868-545.863-241.064 
ATOM   6117  C5'  DT A 298       7.004-545.043-240.728 
ATOM   6118  C4'  DT A 298       8.248-545.902-240.613 
ATOM   6119  O4'  DT A 298       8.429-546.441-239.272 
ATOM   6120  C3'  DT A 298       8.290-547.136-241.514 
ATOM   6121  O3'  DT A 298       9.625-547.333-241.963 
ATOM   6122  C2'  DT A 298       7.910-548.299-240.597 
ATOM   6123  C1'  DT A 298       8.701-547.830-239.380 
ATOM   6124  N1   DT A 298       8.286-548.483-238.108 
ATOM   6125  C2   DT A 298       9.270-548.726-237.179 
ATOM   6126  O2   DT A 298      10.440-548.431-237.360 
ATOM   6127  N3   DT A 298       8.849-549.334-236.014 
ATOM   6128  C4   DT A 298       7.556-549.708-235.706 
ATOM   6129  O4   DT A 298       7.300-550.247-234.627 
ATOM   6130  C5   DT A 298       6.596-549.413-236.742 
ATOM   6131  C7   DT A 298       5.164-549.788-236.489 
ATOM   6132  C6   DT A 298       6.977-548.823-237.886 
ATOM   6133  P    DC A 299       9.875-547.803-243.473 
ATOM   6134  OP1  DC A 299       9.859-546.625-244.369 
ATOM   6135  OP2  DC A 299       8.932-548.892-243.815 
ATOM   6136  O5'  DC A 299      11.361-548.389-243.380 
ATOM   6137  C5'  DC A 299      12.271-547.831-242.414 
ATOM   6138  C4'  DC A 299      13.031-548.941-241.716 
ATOM   6139  O4'  DC A 299      12.329-549.441-240.542 
ATOM   6140  C3'  DC A 299      13.293-550.194-242.550 
ATOM   6141  O3'  DC A 299      14.577-550.708-242.218 
ATOM   6142  C2'  DC A 299      12.235-551.196-242.088 
ATOM   6143  C1'  DC A 299      12.310-550.859-240.602 
ATOM   6144  N1   DC A 299      11.139-551.340-239.818 
ATOM   6145  C2   DC A 299      11.362-551.763-238.510 
ATOM   6146  O2   DC A 299      12.511-551.721-238.057 
ATOM   6147  N3   DC A 299      10.306-552.206-237.779 
ATOM   6148  C4   DC A 299       9.076-552.235-238.306
[truncated: 415,700 more chars]
