# Supplementary material for: Characterization of lncRNA-protein interactions associated with Prostate cancer and Androgen receptors by molecular docking simulations
Source: Biochem Biophys Rep. 2025 Mar 9;42:101959. doi: 10.1016/j.bbrep.2025.101959 (PMC11929892; doi:10.1016/j.bbrep.2025.101959)
Supplement: Multimedia component 97 [file mmc97.zip › mmc97.pdb]

REMARK Number:    86
REMARK Ligand:     lig_628dcb8434e2f.pdb
REMARK Contact:     0     0     0
REMARK Score:  -139.98
REMARK RMSD:    605.05
MODEL       86
ATOM      1  N   ALA A  24      30.357  -5.473 -24.875 
ATOM      2  CA  ALA A  24      30.515  -4.000 -24.871 
ATOM      3  CB  ALA A  24      29.364  -3.347 -25.653 
ATOM      4  C   ALA A  24      30.496  -3.471 -23.474 
ATOM      5  O   ALA A  24      31.409  -3.720 -22.690 
ATOM      6  N   GLN A  25      29.435  -2.716 -23.129 
ATOM      7  CA  GLN A  25      29.334  -2.167 -21.810 
ATOM      8  CB  GLN A  25      28.209  -1.135 -21.640 
ATOM      9  CG  GLN A  25      28.449   0.131 -22.464 
ATOM     10  CD  GLN A  25      27.291   1.085 -22.227 
ATOM     11  OE1 GLN A  25      26.895   1.324 -21.089 
ATOM     12  NE2 GLN A  25      26.734   1.652 -23.331 
ATOM     13  C   GLN A  25      29.084  -3.296 -20.876 
ATOM     14  O   GLN A  25      28.668  -4.376 -21.290 
ATOM     15  N   ASP A  26      29.382  -3.075 -19.584 
ATOM     16  CA  ASP A  26      29.211  -4.105 -18.606 
ATOM     17  CB  ASP A  26      30.274  -4.043 -17.495 
ATOM     18  CG  ASP A  26      30.054  -5.171 -16.494 
ATOM     19  OD1 ASP A  26      28.986  -5.191 -15.826 
ATOM     20  OD2 ASP A  26      30.966  -6.032 -16.381 
ATOM     21  C   ASP A  26      27.866  -3.939 -17.988 
ATOM     22  O   ASP A  26      27.612  -2.985 -17.253 
ATOM     23  N   ASN A  27      26.945  -4.872 -18.288 
ATOM     24  CA  ASN A  27      25.662  -4.773 -17.669 
ATOM     25  CB  ASN A  27      24.503  -4.752 -18.683 
ATOM     26  CG  ASN A  27      24.583  -3.452 -19.471 
ATOM     27  OD1 ASN A  27      24.658  -2.366 -18.897 
ATOM     28  ND2 ASN A  27      24.568  -3.560 -20.827 
ATOM     29  C   ASN A  27      25.467  -5.984 -16.812 
ATOM     30  O   ASN A  27      24.473  -6.696 -16.949 
ATOM     31  N   SER A  28      26.402  -6.226 -15.873 
ATOM     32  CA  SER A  28      26.317  -7.361 -15.002 
ATOM     33  CB  SER A  28      27.559  -7.517 -14.112 
ATOM     34  OG  SER A  28      28.707  -7.731 -14.919 
ATOM     35  C   SER A  28      25.149  -7.145 -14.100 
ATOM     36  O   SER A  28      24.492  -8.089 -13.668 
ATOM     37  N   ARG A  29      24.868  -5.864 -13.806 
ATOM     38  CA  ARG A  29      23.821  -5.471 -12.913 
ATOM     39  CB  ARG A  29      23.787  -3.948 -12.704 
ATOM     40  CG  ARG A  29      25.152  -3.369 -12.324 
ATOM     41  CD  ARG A  29      25.113  -1.897 -11.913 
ATOM     42  NE  ARG A  29      26.512  -1.383 -11.942 
ATOM     43  CZ  ARG A  29      27.390  -1.720 -10.952 
ATOM     44  NH1 ARG A  29      27.024  -2.618  -9.991 
ATOM     45  NH2 ARG A  29      28.642  -1.178 -10.929 
ATOM     46  C   ARG A  29      22.506  -5.884 -13.504 
ATOM     47  O   ARG A  29      21.579  -6.255 -12.784 
ATOM     48  N   TYR A  30      22.378  -5.784 -14.840 
ATOM     49  CA  TYR A  30      21.164  -6.163 -15.505 
ATOM     50  CB  TYR A  30      21.186  -5.817 -17.003 
ATOM     51  CG  TYR A  30      19.900  -6.271 -17.606 
ATOM     52  CD1 TYR A  30      18.727  -5.600 -17.348 
ATOM     53  CD2 TYR A  30      19.876  -7.357 -18.449 
ATOM     54  CE1 TYR A  30      17.543  -6.018 -17.911 
ATOM     55  CE2 TYR A  30      18.698  -7.778 -19.016 
ATOM     56  CZ  TYR A  30      17.529  -7.109 -18.746 
ATOM     57  OH  TYR A  30      16.316  -7.539 -19.327 
ATOM     58  C   TYR A  30      20.959  -7.638 -15.363 
ATOM     59  O   TYR A  30      19.855  -8.092 -15.068 
ATOM     60  N   THR A  31      22.033  -8.431 -15.551 
ATOM     61  CA  THR A  31      21.926  -9.861 -15.473 
ATOM     62  CB  THR A  31      23.230 -10.559 -15.736 
ATOM     63  OG1 THR A  31      23.715 -10.225 -17.028 
ATOM     64  CG2 THR A  31      23.003 -12.080 -15.628 
ATOM     65  C   THR A  31      21.490 -10.229 -14.091 
ATOM     66  O   THR A  31      20.646 -11.105 -13.907 
ATOM     67  N   HIS A  32      22.064  -9.557 -13.079 
ATOM     68  CA  HIS A  32      21.744  -9.842 -11.711 
ATOM     69  ND1 HIS A  32      22.771 -10.826  -8.882 
ATOM     70  CG  HIS A  32      22.450  -9.554  -9.301 
ATOM     71  CB  HIS A  32      22.623  -9.069 -10.710 
ATOM     72  NE2 HIS A  32      22.010  -9.743  -7.096 
ATOM     73  CD2 HIS A  32      21.986  -8.905  -8.198 
ATOM     74  CE1 HIS A  32      22.488 -10.885  -7.556 
ATOM     75  C   HIS A  32      20.311  -9.481 -11.477 
ATOM     76  O   HIS A  32      19.604 -10.145 -10.722 
ATOM     77  N   PHE A  33      19.841  -8.406 -12.133 
ATOM     78  CA  PHE A  33      18.494  -7.942 -11.975 
ATOM     79  CB  PHE A  33      18.233  -6.698 -12.850 
ATOM     80  CG  PHE A  33      16.831  -6.221 -12.683 
ATOM     81  CD1 PHE A  33      15.822  -6.729 -13.471 
ATOM     82  CD2 PHE A  33      16.525  -5.261 -11.749 
ATOM     83  CE1 PHE A  33      14.528  -6.288 -13.327 
ATOM     84  CE2 PHE A  33      15.232  -4.815 -11.599 
ATOM     85  CZ  PHE A  33      14.232  -5.330 -12.388 
ATOM     86  C   PHE A  33      17.577  -9.044 -12.410 
ATOM     87  O   PHE A  33      16.584  -9.337 -11.745 
ATOM     88  N   LEU A  34      17.891  -9.694 -13.546 
ATOM     89  CA  LEU A  34      17.052 -10.740 -14.056 
ATOM     90  CB  LEU A  34      17.509 -11.262 -15.429 
ATOM     91  CG  LEU A  34      17.352 -10.227 -16.561 
ATOM     92  CD1 LEU A  34      17.815 -10.799 -17.911 
ATOM     93  CD2 LEU A  34      15.914  -9.684 -16.622 
ATOM     94  C   LEU A  34      17.034 -11.895 -13.105 
ATOM     95  O   LEU A  34      15.977 -12.463 -12.835 
ATOM     96  N   THR A  35      18.201 -12.276 -12.555 
ATOM     97  CA  THR A  35      18.222 -13.429 -11.706 
ATOM     98  CB  THR A  35      19.611 -13.827 -11.277 
ATOM     99  OG1 THR A  35      19.582 -15.110 -10.672 
ATOM    100  CG2 THR A  35      20.183 -12.793 -10.291 
ATOM    101  C   THR A  35      17.370 -13.183 -10.496 
ATOM    102  O   THR A  35      16.600 -14.054 -10.093 
ATOM    103  N   GLN A  36      17.510 -12.004  -9.861 
ATOM    104  CA  GLN A  36      16.760 -11.714  -8.673 
ATOM    105  CB  GLN A  36      17.330 -10.515  -7.900 
ATOM    106  CG  GLN A  36      18.719 -10.776  -7.318 
ATOM    107  CD  GLN A  36      19.161  -9.521  -6.583 
ATOM    108  OE1 GLN A  36      18.999  -8.403  -7.076 
ATOM    109  NE2 GLN A  36      19.727  -9.702  -5.360 
ATOM    110  C   GLN A  36      15.306 -11.414  -8.928 
ATOM    111  O   GLN A  36      14.428 -11.820  -8.172 
ATOM    112  N   HIS A  37      15.041 -10.560  -9.926 
ATOM    113  CA  HIS A  37      13.739 -10.030 -10.232 
ATOM    114  ND1 HIS A  37      13.488  -7.875  -7.943 
ATOM    115  CG  HIS A  37      14.262  -7.931  -9.081 
ATOM    116  CB  HIS A  37      13.787  -8.508 -10.384 
ATOM    117  NE2 HIS A  37      15.483  -7.062  -7.395 
ATOM    118  CD2 HIS A  37      15.476  -7.429  -8.730 
ATOM    119  CE1 HIS A  37      14.268  -7.348  -6.966 
ATOM    120  C   HIS A  37      12.906 -10.649 -11.327 
ATOM    121  O   HIS A  37      11.752 -10.256 -11.466 
ATOM    122  N   TYR A  38      13.434 -11.530 -12.202 
ATOM    123  CA  TYR A  38      12.632 -11.883 -13.350 
ATOM    124  CB  TYR A  38      13.334 -11.414 -14.642 
ATOM    125  CG  TYR A  38      12.655 -11.872 -15.887 
ATOM    126  CD1 TYR A  38      11.465 -11.319 -16.304 
ATOM    127  CD2 TYR A  38      13.246 -12.841 -16.668 
ATOM    128  CE1 TYR A  38      10.868 -11.746 -17.467 
ATOM    129  CE2 TYR A  38      12.653 -13.271 -17.830 
ATOM    130  CZ  TYR A  38      11.459 -12.724 -18.231 
ATOM    131  OH  TYR A  38      10.848 -13.164 -19.425 
ATOM    132  C   TYR A  38      12.379 -13.364 -13.432 
ATOM    133  O   TYR A  38      13.285 -14.174 -13.250 
ATOM    134  N   ASP A  39      11.102 -13.741 -13.690 
ATOM    135  CA  ASP A  39      10.698 -15.112 -13.886 
ATOM    136  CB  ASP A  39      10.028 -15.729 -12.643 
ATOM    137  CG  ASP A  39       9.940 -17.238 -12.841 
ATOM    138  OD1 ASP A  39      10.562 -17.742 -13.815 
ATOM    139  OD2 ASP A  39       9.249 -17.904 -12.025 
ATOM    140  C   ASP A  39       9.669 -15.081 -14.984 
ATOM    141  O   ASP A  39       8.529 -14.682 -14.754 
ATOM    142  N   ALA A  40      10.037 -15.519 -16.207 
ATOM    143  CA  ALA A  40       9.168 -15.355 -17.343 
ATOM    144  CB  ALA A  40       9.809 -15.843 -18.652 
ATOM    145  C   ALA A  40       7.861 -16.082 -17.196 
ATOM    146  O   ALA A  40       6.812 -15.469 -17.390 
ATOM    147  N   LYS A  41       7.868 -17.386 -16.837 
ATOM    148  CA  LYS A  41       6.612 -18.091 -16.756 
ATOM    149  CB  LYS A  41       6.394 -19.072 -17.922 
ATOM    150  CG  LYS A  41       6.320 -18.394 -19.293 
ATOM    151  CD  LYS A  41       6.383 -19.380 -20.462 
ATOM    152  CE  LYS A  41       6.315 -18.723 -21.842 
ATOM    153  NZ  LYS A  41       6.395 -19.761 -22.893 
ATOM    154  C   LYS A  41       6.607 -18.900 -15.492 
ATOM    155  O   LYS A  41       6.979 -20.072 -15.469 
ATOM    156  N   PRO A  42       6.164 -18.261 -14.447 
ATOM    157  CA  PRO A  42       6.146 -18.766 -13.096 
ATOM    158  CD  PRO A  42       5.459 -16.998 -14.579 
ATOM    159  CB  PRO A  42       5.693 -17.583 -12.242 
ATOM    160  CG  PRO A  42       4.817 -16.760 -13.203 
ATOM    161  C   PRO A  42       5.350 -19.982 -12.740 
ATOM    162  O   PRO A  42       5.866 -20.776 -11.954 
ATOM    163  N   GLN A  43       4.106 -20.125 -13.253 
ATOM    164  CA  GLN A  43       3.233 -21.210 -12.882 
ATOM    165  CB  GLN A  43       3.921 -22.559 -12.575 
ATOM    166  CG  GLN A  43       2.969 -23.746 -12.437 
ATOM    167  CD  GLN A  43       2.653 -24.258 -13.835 
ATOM    168  OE1 GLN A  43       2.011 -23.577 -14.631 
ATOM    169  NE2 GLN A  43       3.125 -25.496 -14.144 
ATOM    170  C   GLN A  43       2.428 -20.772 -11.677 
ATOM    171  O   GLN A  43       1.781 -19.726 -11.696 
ATOM    172  N   GLY A  44       2.476 -21.564 -10.580 
ATOM    173  CA  GLY A  44       1.617 -21.423  -9.423 
ATOM    174  C   GLY A  44       1.682 -20.099  -8.711 
ATOM    175  O   GLY A  44       0.636 -19.515  -8.436 
ATOM    176  N   ARG A  45       2.881 -19.573  -8.391 
ATOM    177  CA  ARG A  45       2.966 -18.320  -7.681 
ATOM    178  CB  ARG A  45       2.277 -17.177  -8.444 
ATOM    179  CG  ARG A  45       2.951 -16.883  -9.786 
ATOM    180  CD  ARG A  45       2.084 -16.065 -10.743 
ATOM    181  NE  ARG A  45       2.134 -14.640 -10.313 
ATOM    182  CZ  ARG A  45       1.083 -13.819 -10.595 
ATOM    183  NH1 ARG A  45      -0.026 -14.325 -11.205 
ATOM    184  NH2 ARG A  45       1.132 -12.493 -10.270 
ATOM    185  C   ARG A  45       2.353 -18.422  -6.307 
ATOM    186  O   ARG A  45       1.777 -17.453  -5.809 
ATOM    187  N   ASP A  46       2.452 -19.607  -5.663 
ATOM    188  CA  ASP A  46       1.984 -19.790  -4.311 
ATOM    189  CB  ASP A  46       1.250 -21.127  -4.079 
ATOM    190  CG  ASP A  46       2.197 -22.277  -4.390 
ATOM    191  OD1 ASP A  46       3.256 -22.021  -5.022 
ATOM    192  OD2 ASP A  46       1.866 -23.431  -4.005 
ATOM    193  C   ASP A  46       3.161 -19.699  -3.376 
ATOM    194  O   ASP A  46       4.259 -19.317  -3.777 
ATOM    195  N   ASP A  47       2.954 -20.056  -2.089 
ATOM    196  CA  ASP A  47       3.986 -19.963  -1.086 
ATOM    197  CB  ASP A  47       3.505 -20.399   0.311 
ATOM    198  CG  ASP A  47       2.512 -19.366   0.829 
ATOM    199  OD1 ASP A  47       2.392 -18.285   0.192 
ATOM    200  OD2 ASP A  47       1.859 -19.643   1.870 
ATOM    201  C   ASP A  47       5.122 -20.868  -1.453 
ATOM    202  O   ASP A  47       6.290 -20.503  -1.321 
ATOM    203  N   ARG A  48       4.797 -22.077  -1.942 
ATOM    204  CA  ARG A  48       5.781 -23.061  -2.293 
ATOM    205  CB  ARG A  48       5.140 -24.351  -2.823 
ATOM    206  CG  ARG A  48       6.146 -25.430  -3.211 
ATOM    207  CD  ARG A  48       5.521 -26.560  -4.029 
ATOM    208  NE  ARG A  48       5.134 -25.982  -5.348 
ATOM    209  CZ  ARG A  48       4.541 -26.764  -6.297 
ATOM    210  NH1 ARG A  48       4.304 -28.084  -6.046 
ATOM    211  NH2 ARG A  48       4.179 -26.221  -7.497 
ATOM    212  C   ARG A  48       6.632 -22.511  -3.395 
ATOM    213  O   ARG A  48       7.843 -22.722  -3.421 
ATOM    214  N   TYR A  49       6.004 -21.778  -4.332 
ATOM    215  CA  TYR A  49       6.690 -21.207  -5.452 
ATOM    216  CB  TYR A  49       5.716 -20.385  -6.317 
ATOM    217  CG  TYR A  49       6.455 -19.484  -7.246 
ATOM    218  CD1 TYR A  49       6.995 -19.944  -8.423 
ATOM    219  CD2 TYR A  49       6.580 -18.149  -6.930 
ATOM    220  CE1 TYR A  49       7.662 -19.084  -9.266 
ATOM    221  CE2 TYR A  49       7.244 -17.287  -7.767 
ATOM    222  CZ  TYR A  49       7.787 -17.755  -8.938 
ATOM    223  OH  TYR A  49       8.468 -16.868  -9.798 
ATOM    224  C   TYR A  49       7.763 -20.299  -4.937 
ATOM    225  O   TYR A  49       8.907 -20.361  -5.387 
ATOM    226  N   CYS A  50       7.427 -19.442  -3.956 
ATOM    227  CA  CYS A  50       8.387 -18.513  -3.432 
ATOM    228  CB  CYS A  50       7.789 -17.543  -2.401 
ATOM    229  SG  CYS A  50       6.919 -16.168  -3.203 
ATOM    230  C   CYS A  50       9.521 -19.233  -2.772 
ATOM    231  O   CYS A  50      10.680 -18.874  -2.966 
ATOM    232  N   GLU A  51       9.232 -20.282  -1.984 
ATOM    233  CA  GLU A  51      10.291 -20.937  -1.274 
ATOM    234  CB  GLU A  51       9.814 -22.052  -0.328 
ATOM    235  CG  GLU A  51       9.046 -21.500   0.875 
ATOM    236  CD  GLU A  51       8.647 -22.660   1.776 
ATOM    237  OE1 GLU A  51       8.797 -23.834   1.341 
ATOM    238  OE2 GLU A  51       8.191 -22.384   2.918 
ATOM    239  C   GLU A  51      11.271 -21.539  -2.238 
ATOM    240  O   GLU A  51      12.477 -21.471  -2.014 
ATOM    241  N   SER A  52      10.782 -22.163  -3.323 
ATOM    242  CA  SER A  52      11.648 -22.819  -4.266 
ATOM    243  CB  SER A  52      10.871 -23.670  -5.287 
ATOM    244  OG  SER A  52      11.770 -24.296  -6.189 
ATOM    245  C   SER A  52      12.484 -21.840  -5.041 
ATOM    246  O   SER A  52      13.695 -22.015  -5.173 
ATOM    247  N   ILE A  53      11.853 -20.774  -5.572 
ATOM    248  CA  ILE A  53      12.510 -19.830  -6.436 
ATOM    249  CB  ILE A  53      11.569 -18.839  -7.063 
ATOM    250  CG1 ILE A  53      12.268 -18.100  -8.213 
ATOM    251  CG2 ILE A  53      11.022 -17.910  -5.967 
ATOM    252  CD1 ILE A  53      11.307 -17.285  -9.080 
ATOM    253  C   ILE A  53      13.564 -19.071  -5.697 
ATOM    254  O   ILE A  53      14.625 -18.777  -6.243 
ATOM    255  N   MET A  54      13.288 -18.724  -4.431 
ATOM    256  CA  MET A  54      14.208 -17.931  -3.681 
ATOM    257  CB  MET A  54      13.657 -17.630  -2.278 
ATOM    258  CG  MET A  54      14.129 -16.292  -1.716 
ATOM    259  SD  MET A  54      13.400 -14.851  -2.557 
ATOM    260  CE  MET A  54      13.965 -13.641  -1.327 
ATOM    261  C   MET A  54      15.482 -18.715  -3.574 
ATOM    262  O   MET A  54      16.577 -18.162  -3.661 
ATOM    263  N   ARG A  55      15.360 -20.040  -3.377 
ATOM    264  CA  ARG A  55      16.487 -20.926  -3.259 
ATOM    265  CB  ARG A  55      16.035 -22.353  -2.921 
ATOM    266  CG  ARG A  55      15.198 -22.413  -1.641 
ATOM    267  CD  ARG A  55      14.502 -23.757  -1.423 
ATOM    268  NE  ARG A  55      15.339 -24.566  -0.498 
ATOM    269  CZ  ARG A  55      15.110 -25.907  -0.399 
ATOM    270  NH1 ARG A  55      14.168 -26.490  -1.198 
ATOM    271  NH2 ARG A  55      15.823 -26.659   0.486 
ATOM    272  C   ARG A  55      17.249 -20.983  -4.555 
ATOM    273  O   ARG A  55      18.476 -20.907  -4.565 
ATOM    274  N   ARG A  56      16.538 -21.101  -5.694 
ATOM    275  CA  ARG A  56      17.186 -21.258  -6.971 
ATOM    276  CB  ARG A  56      16.203 -21.454  -8.140 
ATOM    277  CG  ARG A  56      15.409 -22.759  -8.083 
ATOM    278  CD  ARG A  56      14.767 -23.128  -9.423 
ATOM    279  NE  ARG A  56      13.877 -22.004  -9.821 
ATOM    280  CZ  ARG A  56      12.561 -22.008  -9.459 
ATOM    281  NH1 ARG A  56      12.047 -23.057  -8.752 
ATOM    282  NH2 ARG A  56      11.757 -20.960  -9.804 
ATOM    283  C   ARG A  56      17.993 -20.038  -7.297 
ATOM    284  O   ARG A  56      19.094 -20.132  -7.842 
ATOM    285  N   ARG A  57      17.434 -18.858  -6.981 
ATOM    286  CA  ARG A  57      17.989 -17.566  -7.272 
ATOM    287  CB  ARG A  57      16.981 -16.432  -7.028 
ATOM    288  CG  ARG A  57      15.720 -16.618  -7.872 
ATOM    289  CD  ARG A  57      16.007 -16.749  -9.368 
ATOM    290  NE  ARG A  57      14.774 -17.286 -10.009 
ATOM    291  CZ  ARG A  57      14.462 -16.937 -11.292 
ATOM    292  NH1 ARG A  57      15.255 -16.058 -11.970 
ATOM    293  NH2 ARG A  57      13.356 -17.462 -11.896 
ATOM    294  C   ARG A  57      19.215 -17.308  -6.446 
ATOM    295  O   ARG A  57      20.047 -16.489  -6.833 
ATOM    296  N   GLY A  58      19.345 -17.952  -5.266 
ATOM    297  CA  GLY A  58      20.518 -17.749  -4.452 
ATOM    298  C   GLY A  58      20.249 -16.676  -3.435 
ATOM    299  O   GLY A  58      21.171 -16.056  -2.910 
ATOM    300  N   LEU A  59      18.957 -16.404  -3.197 
ATOM    301  CA  LEU A  59      18.390 -15.442  -2.291 
ATOM    302  CB  LEU A  59      16.997 -14.993  -2.748 
ATOM    303  CG  LEU A  59      17.057 -14.335  -4.141 
ATOM    304  CD1 LEU A  59      15.690 -13.786  -4.573 
ATOM    305  CD2 LEU A  59      18.175 -13.282  -4.214 
ATOM    306  C   LEU A  59      18.342 -15.875  -0.842 
ATOM    307  O   LEU A  59      17.877 -15.107  -0.005 
ATOM    308  N   THR A  60      18.628 -17.158  -0.543 
ATOM    309  CA  THR A  60      18.521 -17.780   0.758 
ATOM    310  CB  THR A  60      18.422 -19.273   0.655 
ATOM    311  OG1 THR A  60      19.592 -19.810   0.057 
ATOM    312  CG2 THR A  60      17.192 -19.608  -0.204 
ATOM    313  C   THR A  60      19.582 -17.448   1.776 
ATOM    314  O   THR A  60      19.306 -17.592   2.964 
ATOM    315  N   SER A  61      20.833 -17.093   1.412 
ATOM    316  CA  SER A  61      21.758 -16.859   2.493 
ATOM    317  CB  SER A  61      22.957 -17.826   2.485 
ATOM    318  OG  SER A  61      22.517 -19.158   2.702 
ATOM    319  C   SER A  61      22.320 -15.475   2.407 
ATOM    320  O   SER A  61      23.186 -15.209   1.575 
ATOM    321  N   PRO A  62      21.889 -14.572   3.254 
ATOM    322  CA  PRO A  62      20.832 -14.844   4.197 
ATOM    323  CD  PRO A  62      22.847 -13.617   3.787 
ATOM    324  CB  PRO A  62      20.985 -13.822   5.320 
ATOM    325  CG  PRO A  62      22.467 -13.428   5.263 
ATOM    326  C   PRO A  62      19.514 -14.718   3.499 
ATOM    327  O   PRO A  62      19.488 -14.279   2.350 
ATOM    328  N   CYS A  63      18.409 -15.091   4.176 
ATOM    329  CA  CYS A  63      17.107 -15.029   3.577 
ATOM    330  CB  CYS A  63      15.980 -15.525   4.508 
ATOM    331  SG  CYS A  63      16.264 -17.191   5.180 
ATOM    332  C   CYS A  63      16.811 -13.590   3.286 
ATOM    333  O   CYS A  63      16.979 -12.728   4.148 
ATOM    334  N   LYS A  64      16.363 -13.286   2.050 
ATOM    335  CA  LYS A  64      16.024 -11.933   1.733 
ATOM    336  CB  LYS A  64      15.958 -11.675   0.217 
ATOM    337  CG  LYS A  64      15.947 -10.196  -0.175 
ATOM    338  CD  LYS A  64      16.188  -9.974  -1.671 
ATOM    339  CE  LYS A  64      16.192  -8.501  -2.084 
ATOM    340  NZ  LYS A  64      16.367  -8.389  -3.549 
ATOM    341  C   LYS A  64      14.671 -11.685   2.334 
ATOM    342  O   LYS A  64      13.782 -12.531   2.250 
ATOM    343  N   ASP A  65      14.485 -10.514   2.975 
ATOM    344  CA  ASP A  65      13.252 -10.245   3.660 
ATOM    345  CB  ASP A  65      13.310  -8.967   4.522 
ATOM    346  CG  ASP A  65      13.625  -7.757   3.647 
ATOM    347  OD1 ASP A  65      14.224  -7.939   2.553 
ATOM    348  OD2 ASP A  65      13.278  -6.626   4.077 
ATOM    349  C   ASP A  65      12.107 -10.144   2.699 
ATOM    350  O   ASP A  65      11.037 -10.700   2.946 
ATOM    351  N   ILE A  66      12.280  -9.419   1.579 
ATOM    352  CA  ILE A  66      11.198  -9.300   0.645 
ATOM    353  CB  ILE A  66      10.432  -8.019   0.848 
ATOM    354  CG1 ILE A  66       9.083  -8.013   0.109 
ATOM    355  CG2 ILE A  66      11.366  -6.859   0.468 
ATOM    356  CD1 ILE A  66       9.205  -8.016  -1.410 
ATOM    357  C   ILE A  66      11.805  -9.311  -0.725 
ATOM    358  O   ILE A  66      12.863  -8.720  -0.940 
ATOM    359  N   ASN A  67      11.179 -10.019  -1.688 
ATOM    360  CA  ASN A  67      11.720 -10.015  -3.017 
ATOM    361  CB  ASN A  67      12.741 -11.139  -3.259 
ATOM    362  CG  ASN A  67      13.477 -10.847  -4.558 
ATOM    363  OD1 ASN A  67      14.272  -9.911  -4.638 
ATOM    364  ND2 ASN A  67      13.214 -11.676  -5.603 
ATOM    365  C   ASN A  67      10.584 -10.205  -3.973 
ATOM    366  O   ASN A  67       9.740 -11.082  -3.786 
ATOM    367  N   THR A  68      10.556  -9.392  -5.048 
ATOM    368  CA  THR A  68       9.471  -9.467  -5.982 
ATOM    369  CB  THR A  68       8.762  -8.158  -6.145 
ATOM    370  OG1 THR A  68       8.269  -7.721  -4.886 
ATOM    371  CG2 THR A  68       7.598  -8.348  -7.130 
ATOM    372  C   THR A  68       9.996  -9.879  -7.324 
ATOM    373  O   THR A  68      11.059  -9.439  -7.762 
ATOM    374  N   PHE A  69       9.236 -10.761  -8.006 
ATOM    375  CA  PHE A  69       9.601 -11.241  -9.309 
ATOM    376  CB  PHE A  69       9.527 -12.774  -9.435 
ATOM    377  CG  PHE A  69      10.543 -13.384  -8.526 
ATOM    378  CD1 PHE A  69      11.831 -13.609  -8.956 
ATOM    379  CD2 PHE A  69      10.207 -13.734  -7.237 
ATOM    380  CE1 PHE A  69      12.768 -14.171  -8.120 
ATOM    381  CE2 PHE A  69      11.140 -14.295  -6.395 
ATOM    382  CZ  PHE A  69      12.423 -14.515  -6.835 
ATOM    383  C   PHE A  69       8.608 -10.690 -10.287 
ATOM    384  O   PHE A  69       7.415 -10.605 -10.001 
ATOM    385  N   ILE A  70       9.099 -10.300 -11.480 
ATOM    386  CA  ILE A  70       8.279  -9.766 -12.530 
ATOM    387  CB  ILE A  70       8.894  -8.585 -13.228 
ATOM    388  CG1 ILE A  70       9.137  -7.438 -12.235 
ATOM    389  CG2 ILE A  70       7.982  -8.201 -14.407 
ATOM    390  CD1 ILE A  70      10.026  -6.325 -12.786 
ATOM    391  C   ILE A  70       8.146 -10.852 -13.550 
ATOM    392  O   ILE A  70       9.106 -11.572 -13.824 
ATOM    393  N   HIS A  71       6.934 -11.011 -14.122 
ATOM    394  CA  HIS A  71       6.704 -12.056 -15.078 
ATOM    395  ND1 HIS A  71       6.623 -14.322 -12.875 
ATOM    396  CG  HIS A  71       5.646 -13.442 -13.288 
ATOM    397  CB  HIS A  71       5.509 -12.942 -14.696 
ATOM    398  NE2 HIS A  71       5.416 -13.823 -11.074 
ATOM    399  CD2 HIS A  71       4.918 -13.148 -12.176 
ATOM    400  CE1 HIS A  71       6.439 -14.514 -11.544 
ATOM    401  C   HIS A  71       6.415 -11.410 -16.399 
ATOM    402  O   HIS A  71       6.310 -10.188 -16.486 
ATOM    403  N   GLY A  72       6.286 -12.218 -17.476 
ATOM    404  CA  GLY A  72       6.017 -11.656 -18.772 
ATOM    405  C   GLY A  72       7.295 -11.593 -19.560 
ATOM    406  O   GLY A  72       8.294 -12.209 -19.193 
ATOM    407  N   ASN A  73       7.269 -10.867 -20.702 
ATOM    408  CA  ASN A  73       8.405 -10.782 -21.584 
ATOM    409  CB  ASN A  73       8.034 -10.508 -23.057 
ATOM    410  CG  ASN A  73       7.346  -9.151 -23.163 
ATOM    411  OD1 ASN A  73       7.968  -8.146 -23.502 
ATOM    412  ND2 ASN A  73       6.017  -9.119 -22.872 
ATOM    413  C   ASN A  73       9.371  -9.723 -21.133 
ATOM    414  O   ASN A  73       8.994  -8.716 -20.538 
ATOM    415  N   LYS A  74      10.668  -9.952 -21.434 
ATOM    416  CA  LYS A  74      11.764  -9.101 -21.052 
ATOM    417  CB  LYS A  74      13.152  -9.709 -21.329 
ATOM    418  CG  LYS A  74      13.502 -10.903 -20.438 
ATOM    419  CD  LYS A  74      14.866 -11.514 -20.762 
ATOM    420  CE  LYS A  74      14.989 -11.999 -22.206 
ATOM    421  NZ  LYS A  74      16.380 -12.427 -22.480 
ATOM    422  C   LYS A  74      11.726  -7.769 -21.741 
ATOM    423  O   LYS A  74      12.108  -6.759 -21.152 
ATOM    424  N   ARG A  75      11.268  -7.726 -23.005 
ATOM    425  CA  ARG A  75      11.336  -6.518 -23.783 
ATOM    426  CB  ARG A  75      10.706  -6.680 -25.174 
ATOM    427  CG  ARG A  75      11.275  -7.856 -25.964 
ATOM    428  CD  ARG A  75      10.777  -7.928 -27.407 
ATOM    429  NE  ARG A  75       9.288  -7.909 -27.372 
ATOM    430  CZ  ARG A  75       8.587  -9.047 -27.093 
ATOM    431  NH1 ARG A  75       9.247 -10.192 -26.754 
ATOM    432  NH2 ARG A  75       7.223  -9.036 -27.147 
ATOM    433  C   ARG A  75      10.568  -5.434 -23.096 
ATOM    434  O   ARG A  75      11.000  -4.283 -23.058 
ATOM    435  N   SER A  76       9.396  -5.775 -22.533 
ATOM    436  CA  SER A  76       8.562  -4.791 -21.905 
ATOM    437  CB  SER A  76       7.236  -5.385 -21.396 
ATOM    438  OG  SER A  76       6.471  -5.878 -22.487 
ATOM    439  C   SER A  76       9.281  -4.196 -20.730 
ATOM    440  O   SER A  76       9.132  -3.009 -20.441 
ATOM    441  N   ILE A  77      10.063  -5.017 -20.003 
ATOM    442  CA  ILE A  77      10.777  -4.552 -18.848 
ATOM    443  CB  ILE A  77      11.426  -5.664 -18.076 
ATOM    444  CG1 ILE A  77      10.357  -6.647 -17.572 
ATOM    445  CG2 ILE A  77      12.260  -5.039 -16.946 
ATOM    446  CD1 ILE A  77      10.932  -7.947 -17.010 
ATOM    447  C   ILE A  77      11.850  -3.586 -19.254 
ATOM    448  O   ILE A  77      12.029  -2.547 -18.626 
ATOM    449  N   LYS A  78      12.600  -3.902 -20.324 
ATOM    450  CA  LYS A  78      13.670  -3.048 -20.763 
ATOM    451  CB  LYS A  78      14.457  -3.613 -21.957 
ATOM    452  CG  LYS A  78      15.314  -4.836 -21.619 
ATOM    453  CD  LYS A  78      15.896  -5.526 -22.854 
ATOM    454  CE  LYS A  78      16.828  -6.696 -22.531 
ATOM    455  NZ  LYS A  78      16.037  -7.912 -22.246 
ATOM    456  C   LYS A  78      13.105  -1.727 -21.186 
ATOM    457  O   LYS A  78      13.736  -0.686 -21.012 
ATOM    458  N   ALA A  79      11.881  -1.748 -21.741 
ATOM    459  CA  ALA A  79      11.200  -0.603 -22.284 
ATOM    460  CB  ALA A  79       9.821  -0.951 -22.871 
ATOM    461  C   ALA A  79      10.987   0.445 -21.231 
ATOM    462  O   ALA A  79      10.878   1.630 -21.545 
ATOM    463  N   ILE A  80      10.868   0.044 -19.956 
ATOM    464  CA  ILE A  80      10.626   1.016 -18.927 
ATOM    465  CB  ILE A  80      10.255   0.446 -17.581 
ATOM    466  CG1 ILE A  80      11.316  -0.473 -16.984 
ATOM    467  CG2 ILE A  80       8.892  -0.240 -17.747 
ATOM    468  CD1 ILE A  80      10.900  -1.026 -15.623 
ATOM    469  C   ILE A  80      11.745   2.022 -18.874 
ATOM    470  O   ILE A  80      11.546   3.160 -18.452 
ATOM    471  N   CYS A  81      12.966   1.624 -19.275 
ATOM    472  CA  CYS A  81      14.117   2.486 -19.280 
ATOM    473  CB  CYS A  81      15.428   1.734 -19.567 
ATOM    474  SG  CYS A  81      15.754   0.459 -18.312 
ATOM    475  C   CYS A  81      13.959   3.596 -20.289 
ATOM    476  O   CYS A  81      14.689   4.586 -20.237 
ATOM    477  N   GLU A  82      13.062   3.434 -21.284 
ATOM    478  CA  GLU A  82      12.862   4.454 -22.277 
ATOM    479  CB  GLU A  82      12.970   3.920 -23.715 
ATOM    480  CG  GLU A  82      11.961   2.809 -24.013 
ATOM    481  CD  GLU A  82      12.156   2.352 -25.452 
ATOM    482  OE1 GLU A  82      12.213   3.228 -26.356 
ATOM    483  OE2 GLU A  82      12.249   1.114 -25.666 
ATOM    484  C   GLU A  82      11.484   5.028 -22.107 
ATOM    485  O   GLU A  82      10.696   4.562 -21.287 
ATOM    486  N   ASN A  83      11.173   6.085 -22.884 
ATOM    487  CA  ASN A  83       9.911   6.767 -22.808 
ATOM    488  CB  ASN A  83       9.851   8.042 -23.664 
ATOM    489  CG  ASN A  83      10.676   9.103 -22.944 
ATOM    490  OD1 ASN A  83      10.664   9.185 -21.715 
ATOM    491  ND2 ASN A  83      11.416   9.938 -23.723 
ATOM    492  C   ASN A  83       8.817   5.839 -23.229 
ATOM    493  O   ASN A  83       7.665   6.001 -22.831 
ATOM    494  N   LYS A  84       9.156   4.826 -24.043 
ATOM    495  CA  LYS A  84       8.180   3.925 -24.580 
ATOM    496  CB  LYS A  84       8.857   2.817 -25.416 
ATOM    497  CG  LYS A  84       7.921   1.834 -26.122 
ATOM    498  CD  LYS A  84       7.153   0.911 -25.178 
ATOM    499  CE  LYS A  84       6.396  -0.197 -25.909 
ATOM    500  NZ  LYS A  84       7.357  -1.190 -26.441 
ATOM    501  C   LYS A  84       7.386   3.298 -23.466 
ATOM    502  O   LYS A  84       6.161   3.232 -23.563 
ATOM    503  N   ASN A  85       8.029   2.807 -22.383 
ATOM    504  CA  ASN A  85       7.206   2.217 -21.358 
ATOM    505  CB  ASN A  85       7.343   0.680 -21.318 
ATOM    506  CG  ASN A  85       6.232   0.074 -20.468 
ATOM    507  OD1 ASN A  85       5.067   0.455 -20.576 
ATOM    508  ND2 ASN A  85       6.604  -0.897 -19.592 
ATOM    509  C   ASN A  85       7.600   2.737 -20.000 
ATOM    510  O   ASN A  85       7.516   2.004 -19.015 
ATOM    511  N   GLY A  86       7.987   4.025 -19.869 
ATOM    512  CA  GLY A  86       8.358   4.440 -18.541 
ATOM    513  C   GLY A  86       8.406   5.935 -18.432 
ATOM    514  O   GLY A  86       8.529   6.651 -19.426 
ATOM    515  N   ASN A  87       8.313   6.432 -17.176 
ATOM    516  CA  ASN A  87       8.388   7.834 -16.866 
ATOM    517  CB  ASN A  87       7.070   8.434 -16.338 
ATOM    518  CG  ASN A  87       6.033   8.383 -17.450 
ATOM    519  OD1 ASN A  87       5.564   7.312 -17.828 
ATOM    520  ND2 ASN A  87       5.650   9.574 -17.983 
ATOM    521  C   ASN A  87       9.381   7.966 -15.753 
ATOM    522  O   ASN A  87       9.660   7.005 -15.039 
ATOM    523  N   PRO A  88       9.943   9.130 -15.590 
ATOM    524  CA  PRO A  88      10.890   9.367 -14.542 
ATOM    525  CD  PRO A  88       9.915  10.189 -16.582 
ATOM    526  CB  PRO A  88      11.522  10.727 -14.851 
ATOM    527  CG  PRO A  88      10.555  11.384 -15.857 
ATOM    528  C   PRO A  88      10.168   9.304 -13.236 
ATOM    529  O   PRO A  88       9.050   9.812 -13.144 
ATOM    530  N   HIS A  89      10.804   8.706 -12.212 
ATOM    531  CA  HIS A  89      10.210   8.527 -10.923 
ATOM    532  ND1 HIS A  89       7.895   6.729  -9.424 
ATOM    533  CG  HIS A  89       9.268   6.743  -9.344 
ATOM    534  CB  HIS A  89      10.169   7.046 -10.506 
ATOM    535  NE2 HIS A  89       8.415   6.182  -7.333 
ATOM    536  CD2 HIS A  89       9.569   6.408  -8.061 
ATOM    537  CE1 HIS A  89       7.434   6.387  -8.195 
ATOM    538  C   HIS A  89      11.094   9.291 -10.006 
ATOM    539  O   HIS A  89      12.249   9.524 -10.348 
ATOM    540  N   ARG A  90      10.614   9.570  -8.777 
ATOM    541  CA  ARG A  90      11.134  10.633  -7.973 
ATOM    542  CB  ARG A  90      10.638  10.532  -6.524 
ATOM    543  CG  ARG A  90       9.118  10.621  -6.401 
ATOM    544  CD  ARG A  90       8.581  12.052  -6.436 
ATOM    545  NE  ARG A  90       7.099  11.972  -6.308 
ATOM    546  CZ  ARG A  90       6.398  13.027  -5.801 
ATOM    547  NH1 ARG A  90       7.050  14.164  -5.418 
ATOM    548  NH2 ARG A  90       5.043  12.938  -5.660 
ATOM    549  C   ARG A  90      12.627  10.723  -7.915 
ATOM    550  O   ARG A  90      13.186  11.625  -8.535 
ATOM    551  N   GLU A  91      13.353   9.801  -7.262 
ATOM    552  CA  GLU A  91      14.755  10.115  -7.224 
ATOM    553  CB  GLU A  91      15.367  10.061  -5.812 
ATOM    554  CG  GLU A  91      14.958  11.232  -4.914 
ATOM    555  CD  GLU A  91      13.537  11.000  -4.427 
ATOM    556  OE1 GLU A  91      13.280   9.918  -3.836 
ATOM    557  OE2 GLU A  91      12.688  11.907  -4.644 
ATOM    558  C   GLU A  91      15.504   9.143  -8.074 
ATOM    559  O   GLU A  91      15.859   8.056  -7.623 
ATOM    560  N   ASN A  92      15.780   9.542  -9.330 
ATOM    561  CA  ASN A  92      16.570   8.776 -10.253 
ATOM    562  CB  ASN A  92      18.015   8.583  -9.762 
ATOM    563  CG  ASN A  92      18.669   9.953  -9.678 
ATOM    564  OD1 ASN A  92      18.547  10.766 -10.593 
ATOM    565  ND2 ASN A  92      19.371  10.227  -8.547 
ATOM    566  C   ASN A  92      15.991   7.412 -10.460 
ATOM    567  O   ASN A  92      16.733   6.456 -10.678 
ATOM    568  N   LEU A  93      14.653   7.283 -10.421 
ATOM    569  CA  LEU A  93      14.046   5.998 -10.644 
ATOM    570  CB  LEU A  93      13.196   5.499  -9.462 
ATOM    571  CG  LEU A  93      14.013   5.127  -8.208 
ATOM    572  CD1 LEU A  93      13.097   4.644  -7.072 
ATOM    573  CD2 LEU A  93      15.107   4.099  -8.543 
ATOM    574  C   LEU A  93      13.141   6.137 -11.825 
ATOM    575  O   LEU A  93      12.979   7.226 -12.373 
ATOM    576  N   ARG A  94      12.563   5.007 -12.286 
ATOM    577  CA  ARG A  94      11.651   5.047 -13.395 
ATOM    578  CB  ARG A  94      12.264   4.533 -14.706 
ATOM    579  CG  ARG A  94      13.421   5.410 -15.185 
ATOM    580  CD  ARG A  94      13.981   5.008 -16.550 
ATOM    581  NE  ARG A  94      12.929   5.315 -17.557 
ATOM    582  CZ  ARG A  94      12.803   6.585 -18.040 
ATOM    583  NH1 ARG A  94      13.625   7.577 -17.590 
ATOM    584  NH2 ARG A  94      11.843   6.868 -18.966 
ATOM    585  C   ARG A  94      10.481   4.169 -13.054 
ATOM    586  O   ARG A  94      10.637   3.137 -12.403 
ATOM    587  N   ILE A  95       9.268   4.577 -13.488 
ATOM    588  CA  ILE A  95       8.059   3.839 -13.228 
ATOM    589  CB  ILE A  95       7.025   4.653 -12.501 
ATOM    590  CG1 ILE A  95       5.820   3.791 -12.084 
ATOM    591  CG2 ILE A  95       6.656   5.846 -13.397 
ATOM    592  CD1 ILE A  95       6.118   2.807 -10.956 
ATOM    593  C   ILE A  95       7.471   3.433 -14.552 
ATOM    594  O   ILE A  95       7.417   4.230 -15.487 
ATOM    595  N   SER A  96       7.017   2.167 -14.668 
ATOM    596  CA  SER A  96       6.520   1.669 -15.924 
ATOM    597  CB  SER A  96       6.521   0.132 -16.021 
ATOM    598  OG  SER A  96       5.638  -0.423 -15.057 
ATOM    599  C   SER A  96       5.122   2.137 -16.200 
ATOM    600  O   SER A  96       4.324   2.355 -15.289 
ATOM    601  N   LYS A  97       4.824   2.366 -17.497 
ATOM    602  CA  LYS A  97       3.513   2.735 -17.955 
ATOM    603  CB  LYS A  97       3.499   3.283 -19.390 
ATOM    604  CG  LYS A  97       4.096   4.687 -19.504 
ATOM    605  CD  LYS A  97       4.273   5.153 -20.949 
ATOM    606  CE  LYS A  97       4.718   6.611 -21.063 
ATOM    607  NZ  LYS A  97       6.152   6.728 -20.709 
ATOM    608  C   LYS A  97       2.610   1.543 -17.924 
ATOM    609  O   LYS A  97       1.429   1.655 -17.600 
ATOM    610  N   SER A  98       3.157   0.372 -18.304 
ATOM    611  CA  SER A  98       2.430  -0.864 -18.402 
ATOM    612  CB  SER A  98       3.113  -1.826 -19.387 
ATOM    613  OG  SER A  98       2.438  -3.069 -19.433 
ATOM    614  C   SER A  98       2.391  -1.529 -17.062 
ATOM    615  O   SER A  98       3.191  -1.233 -16.178 
ATOM    616  N   SER A  99       1.438  -2.468 -16.892 
ATOM    617  CA  SER A  99       1.316  -3.181 -15.654 
ATOM    618  CB  SER A  99      -0.138  -3.329 -15.182 
ATOM    619  OG  SER A  99      -0.171  -4.036 -13.953 
ATOM    620  C   SER A  99       1.866  -4.551 -15.901 
ATOM    621  O   SER A  99       1.756  -5.075 -17.006 
ATOM    622  N   PHE A 100       2.499  -5.160 -14.875 
ATOM    623  CA  PHE A 100       3.096  -6.452 -15.063 
ATOM    624  CB  PHE A 100       4.625  -6.462 -14.858 
ATOM    625  CG  PHE A 100       5.327  -5.637 -15.887 
ATOM    626  CD1 PHE A 100       5.439  -4.271 -15.743 
ATOM    627  CD2 PHE A 100       5.897  -6.234 -16.988 
ATOM    628  CE1 PHE A 100       6.097  -3.516 -16.687 
ATOM    629  CE2 PHE A 100       6.556  -5.484 -17.934 
ATOM    630  CZ  PHE A 100       6.657  -4.121 -17.787 
ATOM    631  C   PHE A 100       2.572  -7.384 -14.016 
ATOM    632  O   PHE A 100       2.195  -6.966 -12.922 
ATOM    633  N   GLN A 101       2.513  -8.691 -14.344 
ATOM    634  CA  GLN A 101       2.171  -9.658 -13.345 
ATOM    635  CB  GLN A 101       1.839 -11.052 -13.904 
ATOM    636  CG  GLN A 101       0.489 -11.131 -14.617 
ATOM    637  CD  GLN A 101      -0.593 -11.194 -13.547 
ATOM    638  OE1 GLN A 101      -0.366 -11.697 -12.449 
ATOM    639  NE2 GLN A 101      -1.804 -10.667 -13.873 
ATOM    640  C   GLN A 101       3.394  -9.793 -12.496 
ATOM    641  O   GLN A 101       4.508  -9.873 -13.015 
ATOM    642  N   VAL A 102       3.218  -9.802 -11.161 
ATOM    643  CA  VAL A 102       4.354  -9.886 -10.293 
ATOM    644  CB  VAL A 102       4.759  -8.562  -9.714 
ATOM    645  CG1 VAL A 102       5.195  -7.637 -10.861 
ATOM    646  CG2 VAL A 102       3.584  -8.007  -8.887 
ATOM    647  C   VAL A 102       4.011 -10.774  -9.139 
ATOM    648  O   VAL A 102       2.841 -11.025  -8.854 
ATOM    649  N   THR A 103       5.050 -11.314  -8.467 
ATOM    650  CA  THR A 103       4.829 -12.120  -7.304 
ATOM    651  CB  THR A 103       5.112 -13.577  -7.530 
ATOM    652  OG1 THR A 103       4.295 -14.080  -8.577 
ATOM    653  CG2 THR A 103       4.826 -14.343  -6.226 
ATOM    654  C   THR A 103       5.781 -11.637  -6.255 
ATOM    655  O   THR A 103       6.988 -11.574  -6.489 
ATOM    656  N   THR A 104       5.262 -11.297  -5.057 
ATOM    657  CA  THR A 104       6.109 -10.812  -4.005 
ATOM    658  CB  THR A 104       5.546  -9.614  -3.295 
ATOM    659  OG1 THR A 104       5.356  -8.546  -4.210 
ATOM    660  CG2 THR A 104       6.514  -9.193  -2.176 
ATOM    661  C   THR A 104       6.242 -11.896  -2.986 
ATOM    662  O   THR A 104       5.251 -12.502  -2.581 
ATOM    663  N   CYS A 105       7.490 -12.172  -2.555 
ATOM    664  CA  CYS A 105       7.738 -13.200  -1.586 
ATOM    665  CB  CYS A 105       8.849 -14.165  -2.029 
ATOM    666  SG  CYS A 105       8.448 -14.908  -3.639 
ATOM    667  C   CYS A 105       8.189 -12.511  -0.339 
ATOM    668  O   CYS A 105       9.178 -11.779  -0.349 
ATOM    669  N   LYS A 106       7.459 -12.730   0.774 
ATOM    670  CA  LYS A 106       7.781 -12.086   2.014 
ATOM    671  CB  LYS A 106       6.585 -11.338   2.628 
ATOM    672  CG  LYS A 106       6.127 -10.139   1.793 
ATOM    673  CD  LYS A 106       4.735  -9.634   2.178 
ATOM    674  CE  LYS A 106       4.309  -8.374   1.425 
ATOM    675  NZ  LYS A 106       5.014  -7.194   1.974 
ATOM    676  C   LYS A 106       8.204 -13.134   2.988 
ATOM    677  O   LYS A 106       7.514 -14.131   3.203 
ATOM    678  N   LEU A 107       9.370 -12.908   3.618 
ATOM    679  CA  LEU A 107       9.910 -13.866   4.533 
ATOM    680  CB  LEU A 107      11.381 -13.570   4.883 
ATOM    681  CG  LEU A 107      12.026 -14.570   5.857 
ATOM    682  CD1 LEU A 107      12.138 -15.973   5.238 
ATOM    683  CD2 LEU A 107      13.375 -14.044   6.370 
ATOM    684  C   LEU A 107       9.105 -13.824   5.787 
ATOM    685  O   LEU A 107       8.661 -12.764   6.225 
ATOM    686  N   HIS A 108       8.855 -15.005   6.380 
ATOM    687  CA  HIS A 108       8.191 -15.020   7.648 
ATOM    688  ND1 HIS A 108       6.503 -17.160   5.722 
ATOM    689  CG  HIS A 108       6.507 -16.861   7.063 
ATOM    690  CB  HIS A 108       6.725 -15.489   7.618 
ATOM    691  NE2 HIS A 108       6.076 -19.059   6.793 
ATOM    692  CD2 HIS A 108       6.247 -18.033   7.703 
ATOM    693  CE1 HIS A 108       6.239 -18.488   5.615 
ATOM    694  C   HIS A 108       8.993 -15.906   8.534 
ATOM    695  O   HIS A 108       9.644 -16.843   8.076 
ATOM    696  N   GLY A 109       8.958 -15.620   9.846 
ATOM    697  CA  GLY A 109       9.793 -16.334  10.759 
ATOM    698  C   GLY A 109      10.861 -15.362  11.144 
ATOM    699  O   GLY A 109      11.206 -14.465  10.376 
ATOM    700  N   GLY A 110      11.378 -15.513  12.376 
ATOM    701  CA  GLY A 110      12.344 -14.642  12.983 
ATOM    702  C   GLY A 110      13.717 -14.700  12.379 
ATOM    703  O   GLY A 110      14.419 -13.689  12.376 
ATOM    704  N   SER A 111      14.166 -15.876  11.892 
ATOM    705  CA  SER A 111      15.555 -15.993  11.521 
ATOM    706  CB  SER A 111      16.129 -17.404  11.740 
ATOM    707  OG  SER A 111      17.494 -17.439  11.353 
ATOM    708  C   SER A 111      15.827 -15.629  10.092 
ATOM    709  O   SER A 111      15.060 -15.888   9.167 
ATOM    710  N   PRO A 112      16.953 -14.967   9.967 
ATOM    711  CA  PRO A 112      17.492 -14.571   8.686 
ATOM    712  CD  PRO A 112      17.334 -14.031  11.015 
ATOM    713  CB  PRO A 112      18.504 -13.462   8.973 
ATOM    714  CG  PRO A 112      18.025 -12.860  10.301 
ATOM    715  C   PRO A 112      18.112 -15.709   7.930 
ATOM    716  O   PRO A 112      18.498 -15.507   6.778 
ATOM    717  N   TRP A 113      18.254 -16.900   8.543 
ATOM    718  CA  TRP A 113      18.952 -17.947   7.848 
ATOM    719  CB  TRP A 113      20.140 -18.493   8.653 
ATOM    720  CG  TRP A 113      21.239 -17.473   8.801 
ATOM    721  CD2 TRP A 113      22.171 -17.157   7.757 
ATOM    722  CD1 TRP A 113      21.549 -16.668   9.857 
ATOM    723  NE1 TRP A 113      22.625 -15.874   9.541 
ATOM    724  CE2 TRP A 113      23.017 -16.164   8.250 
ATOM    725  CE3 TRP A 113      22.310 -17.654   6.495 
ATOM    726  CZ2 TRP A 113      24.022 -15.652   7.480 
ATOM    727  CZ3 TRP A 113      23.322 -17.137   5.721 
ATOM    728  CH2 TRP A 113      24.162 -16.156   6.206 
ATOM    729  C   TRP A 113      18.019 -19.078   7.526 
ATOM    730  O   TRP A 113      16.980 -19.259   8.157 
ATOM    731  N   PRO A 114      18.387 -19.844   6.525 
ATOM    732  CA  PRO A 114      17.605 -20.941   6.018 
ATOM    733  CD  PRO A 114      19.726 -19.807   5.959 
ATOM    734  CB  PRO A 114      18.412 -21.510   4.849 
ATOM    735  CG  PRO A 114      19.865 -21.131   5.190 
ATOM    736  C   PRO A 114      17.349 -21.963   7.077 
ATOM    737  O   PRO A 114      18.132 -22.055   8.021 
ATOM    738  N   PRO A 115      16.287 -22.717   6.949 
ATOM    739  CA  PRO A 115      15.417 -22.592   5.810 
ATOM    740  CD  PRO A 115      16.308 -24.080   7.460 
ATOM    741  CB  PRO A 115      14.554 -23.850   5.796 
ATOM    742  CG  PRO A 115      15.436 -24.898   6.494 
ATOM    743  C   PRO A 115      14.624 -21.326   5.826 
ATOM    744  O   PRO A 115      14.324 -20.822   6.907 
ATOM    745  N   CYS A 116      14.262 -20.805   4.637 
ATOM    746  CA  CYS A 116      13.552 -19.559   4.576 
ATOM    747  CB  CYS A 116      14.136 -18.609   3.509 
ATOM    748  SG  CYS A 116      15.947 -18.432   3.606 
ATOM    749  C   CYS A 116      12.141 -19.851   4.153 
ATOM    750  O   CYS A 116      11.913 -20.416   3.083 
ATOM    751  N   GLN A 117      11.145 -19.461   4.980 
ATOM    752  CA  GLN A 117       9.776 -19.689   4.605 
ATOM    753  CB  GLN A 117       8.829 -20.057   5.761 
ATOM    754  CG  GLN A 117       9.262 -21.272   6.578 
ATOM    755  CD  GLN A 117       9.944 -20.724   7.818 
ATOM    756  OE1 GLN A 117      10.525 -19.641   7.791 
ATOM    757  NE2 GLN A 117       9.847 -21.480   8.943 
ATOM    758  C   GLN A 117       9.264 -18.399   4.045 
ATOM    759  O   GLN A 117       9.593 -17.322   4.542 
ATOM    760  N   TYR A 118       8.444 -18.476   2.979 
ATOM    761  CA  TYR A 118       7.961 -17.279   2.352 
ATOM    762  CB  TYR A 118       8.554 -17.047   0.952 
ATOM    763  CG  TYR A 118      10.003 -16.728   1.079 
ATOM    764  CD1 TYR A 118      10.406 -15.445   1.371 
ATOM    765  CD2 TYR A 118      10.958 -17.702   0.895 
ATOM    766  CE1 TYR A 118      11.740 -15.138   1.486 
ATOM    767  CE2 TYR A 118      12.294 -17.401   1.008 
ATOM    768  CZ  TYR A 118      12.686 -16.117   1.304 
ATOM    769  OH  TYR A 118      14.057 -15.806   1.420 
ATOM    770  C   TYR A 118       6.480 -17.356   2.150 
ATOM    771  O   TYR A 118       5.907 -18.436   2.018 
ATOM    772  N   ARG A 119       5.827 -16.174   2.139 
ATOM    773  CA  ARG A 119       4.427 -16.059   1.843 
ATOM    774  CB  ARG A 119       3.652 -15.202   2.858 
ATOM    775  CG  ARG A 119       3.673 -15.788   4.269 
ATOM    776  CD  ARG A 119       2.594 -16.840   4.518 
ATOM    777  NE  ARG A 119       2.885 -17.449   5.844 
ATOM    778  CZ  ARG A 119       1.863 -17.879   6.638 
ATOM    779  NH1 ARG A 119       0.571 -17.731   6.223 
ATOM    780  NH2 ARG A 119       2.135 -18.448   7.848 
ATOM    781  C   ARG A 119       4.365 -15.344   0.526 
ATOM    782  O   ARG A 119       5.061 -14.349   0.325 
ATOM    783  N   ALA A 120       3.524 -15.828  -0.411 
ATOM    784  CA  ALA A 120       3.516 -15.241  -1.722 
ATOM    785  CB  ALA A 120       3.540 -16.279  -2.857 
ATOM    786  C   ALA A 120       2.290 -14.411  -1.918 
ATOM    787  O   ALA A 120       1.191 -14.774  -1.498 
ATOM    788  N   THR A 121       2.473 -13.235  -2.553 
ATOM    789  CA  THR A 121       1.362 -12.387  -2.858 
ATOM    790  CB  THR A 121       1.414 -11.077  -2.132 
ATOM    791  OG1 THR A 121       1.493 -11.279  -0.729 
ATOM    792  CG2 THR A 121       0.136 -10.304  -2.467 
ATOM    793  C   THR A 121       1.454 -12.058  -4.319 
ATOM    794  O   THR A 121       2.368 -11.355  -4.746 
ATOM    795  N   ALA A 122       0.503 -12.561  -5.131 
ATOM    796  CA  ALA A 122       0.506 -12.258  -6.535 
ATOM    797  CB  ALA A 122      -0.363 -13.214  -7.372 
ATOM    798  C   ALA A 122      -0.051 -10.879  -6.695 
ATOM    799  O   ALA A 122      -0.797 -10.403  -5.841 
ATOM    800  N   GLY A 123       0.311 -10.190  -7.800 
ATOM    801  CA  GLY A 123      -0.202  -8.866  -8.009 
ATOM    802  C   GLY A 123      -0.066  -8.514  -9.455 
ATOM    803  O   GLY A 123       0.601  -9.210 -10.221 
ATOM    804  N   PHE A 124      -0.738  -7.418  -9.864 
ATOM    805  CA  PHE A 124      -0.677  -6.940 -11.215 
ATOM    806  CB  PHE A 124      -1.952  -7.333 -11.988 
ATOM    807  CG  PHE A 124      -1.880  -6.953 -13.427 
ATOM    808  CD1 PHE A 124      -1.110  -7.677 -14.309 
ATOM    809  CD2 PHE A 124      -2.620  -5.893 -13.902 
ATOM    810  CE1 PHE A 124      -1.058  -7.330 -15.640 
ATOM    811  CE2 PHE A 124      -2.573  -5.544 -15.231 
ATOM    812  CZ  PHE A 124      -1.789  -6.263 -16.103 
ATOM    813  C   PHE A 124      -0.614  -5.444 -11.112 
ATOM    814  O   PHE A 124      -1.586  -4.807 -10.707 
ATOM    815  N   ARG A 125       0.538  -4.838 -11.470 
ATOM    816  CA  ARG A 125       0.653  -3.408 -11.368 
ATOM    817  CB  ARG A 125       0.731  -2.905  -9.919 
ATOM    818  CG  ARG A 125       1.922  -3.477  -9.148 
ATOM    819  CD  ARG A 125       2.201  -2.737  -7.841 
ATOM    820  NE  ARG A 125       2.654  -1.368  -8.212 
ATOM    821  CZ  ARG A 125       2.539  -0.343  -7.320 
ATOM    822  NH1 ARG A 125       2.021  -0.575  -6.078 
ATOM    823  NH2 ARG A 125       2.940   0.912  -7.672 
ATOM    824  C   ARG A 125       1.930  -2.974 -12.029 
ATOM    825  O   ARG A 125       2.704  -3.796 -12.517 
ATOM    826  N   ASN A 126       2.164  -1.643 -12.058 
ATOM    827  CA  ASN A 126       3.348  -1.060 -12.631 
ATOM    828  CB  ASN A 126       3.319   0.475 -12.733 
ATOM    829  CG  ASN A 126       2.288   0.920 -13.750 
ATOM    830  OD1 ASN A 126       1.798   0.128 -14.551 
ATOM    831  ND2 ASN A 126       1.954   2.238 -13.724 
ATOM    832  C   ASN A 126       4.475  -1.326 -11.687 
ATOM    833  O   ASN A 126       4.252  -1.649 -10.522 
ATOM    834  N   VAL A 127       5.728  -1.187 -12.170 
ATOM    835  CA  VAL A 127       6.853  -1.442 -11.318 
ATOM    836  CB  VAL A 127       7.620  -2.670 -11.710 
ATOM    837  CG1 VAL A 127       6.692  -3.888 -11.560 
ATOM    838  CG2 VAL A 127       8.164  -2.479 -13.137 
ATOM    839  C   VAL A 127       7.801  -0.286 -11.389 
ATOM    840  O   VAL A 127       7.791   0.482 -12.349 
ATOM    841  N   VAL A 128       8.640  -0.129 -10.338 
ATOM    842  CA  VAL A 128       9.608   0.932 -10.290 
ATOM    843  CB  VAL A 128       9.558   1.739  -9.024 
ATOM    844  CG1 VAL A 128      10.684   2.788  -9.058 
ATOM    845  CG2 VAL A 128       8.156   2.343  -8.876 
ATOM    846  C   VAL A 128      10.968   0.306 -10.332 
ATOM    847  O   VAL A 128      11.242  -0.659  -9.620 
ATOM    848  N   VAL A 129      11.864   0.853 -11.180 
ATOM    849  CA  VAL A 129      13.192   0.316 -11.293 
ATOM    850  CB  VAL A 129      13.377  -0.597 -12.470 
ATOM    851  CG1 VAL A 129      12.475  -1.829 -12.285 
ATOM    852  CG2 VAL A 129      13.103   0.196 -13.761 
ATOM    853  C   VAL A 129      14.143   1.454 -11.487 
ATOM    854  O   VAL A 129      13.740   2.610 -11.599 
ATOM    855  N   ALA A 130      15.453   1.141 -11.469 
ATOM    856  CA  ALA A 130      16.471   2.102 -11.776 
ATOM    857  CB  ALA A 130      17.570   2.201 -10.704 
ATOM    858  C   ALA A 130      17.107   1.586 -13.029 
ATOM    859  O   ALA A 130      17.251   0.376 -13.195 
ATOM    860  N   CYS A 131      17.489   2.483 -13.964 
ATOM    861  CA  CYS A 131      18.044   1.992 -15.195 
ATOM    862  CB  CYS A 131      17.222   2.356 -16.450 
ATOM    863  SG  CYS A 131      15.649   1.450 -16.538 
ATOM    864  C   CYS A 131      19.424   2.528 -15.408 
ATOM    865  O   CYS A 131      19.772   3.615 -14.946 
ATOM    866  N   GLU A 132      20.255   1.724 -16.108 
ATOM    867  CA  GLU A 132      21.592   2.093 -16.475 
ATOM    868  CB  GLU A 132      22.653   1.496 -15.531 
ATOM    869  CG  GLU A 132      24.095   1.876 -15.875 
ATOM    870  CD  GLU A 132      25.017   1.153 -14.901 
ATOM    871  OE1 GLU A 132      24.867  -0.090 -14.759 
ATOM    872  OE2 GLU A 132      25.883   1.833 -14.288 
ATOM    873  C   GLU A 132      21.835   1.497 -17.828 
ATOM    874  O   GLU A 132      21.581   0.315 -18.054 
ATOM    875  N   ASN A 133      22.341   2.307 -18.771 
ATOM    876  CA  ASN A 133      22.633   1.807 -20.081 
ATOM    877  CB  ASN A 133      23.666   0.669 -20.045 
ATOM    878  CG  ASN A 133      24.142   0.395 -21.460 
ATOM    879  OD1 ASN A 133      23.716   1.047 -22.412 
ATOM    880  ND2 ASN A 133      25.042  -0.612 -21.602 
ATOM    881  C   ASN A 133      21.369   1.284 -20.700 
ATOM    882  O   ASN A 133      21.405   0.415 -21.569 
ATOM    883  N   GLY A 134      20.206   1.809 -20.274 
ATOM    884  CA  GLY A 134      18.973   1.431 -20.908 
ATOM    885  C   GLY A 134      18.488   0.100 -20.407 
ATOM    886  O   GLY A 134      17.601  -0.497 -21.016 
ATOM    887  N   LEU A 135      19.052  -0.410 -19.291 
ATOM    888  CA  LEU A 135      18.626  -1.689 -18.777 
ATOM    889  CB  LEU A 135      19.722  -2.763 -18.865 
ATOM    890  CG  LEU A 135      20.118  -3.122 -20.306 
ATOM    891  CD1 LEU A 135      21.217  -4.195 -20.327 
ATOM    892  CD2 LEU A 135      18.890  -3.538 -21.130 
ATOM    893  C   LEU A 135      18.301  -1.547 -17.317 
ATOM    894  O   LEU A 135      18.890  -0.715 -16.629 
ATOM    895  N   PRO A 136      17.352  -2.313 -16.825 
ATOM    896  CA  PRO A 136      17.021  -2.252 -15.420 
ATOM    897  CD  PRO A 136      16.196  -2.669 -17.633 
ATOM    898  CB  PRO A 136      15.657  -2.921 -15.271 
ATOM    899  CG  PRO A 136      15.011  -2.730 -16.653 
ATOM    900  C   PRO A 136      18.077  -2.865 -14.544 
ATOM    901  O   PRO A 136      18.366  -4.050 -14.698 
ATOM    902  N   VAL A 137      18.700  -2.052 -13.670 
ATOM    903  CA  VAL A 137      19.685  -2.428 -12.695 
ATOM    904  CB  VAL A 137      20.708  -1.352 -12.497 
ATOM    905  CG1 VAL A 137      21.444  -1.158 -13.835 
ATOM    906  CG2 VAL A 137      20.006  -0.082 -11.995 
ATOM    907  C   VAL A 137      19.111  -2.788 -11.354 
ATOM    908  O   VAL A 137      19.737  -3.522 -10.593 
ATOM    909  N   HIS A 138      17.948  -2.222 -10.978 
ATOM    910  CA  HIS A 138      17.482  -2.425  -9.634 
ATOM    911  ND1 HIS A 138      17.868  -2.477  -6.392 
ATOM    912  CG  HIS A 138      17.517  -1.474  -7.267 
ATOM    913  CB  HIS A 138      18.027  -1.352  -8.671 
ATOM    914  NE2 HIS A 138      16.458  -1.147  -5.302 
ATOM    915  CD2 HIS A 138      16.654  -0.671  -6.586 
ATOM    916  CE1 HIS A 138      17.208  -2.233  -5.232 
ATOM    917  C   HIS A 138      15.989  -2.347  -9.596 
ATOM    918  O   HIS A 138      15.368  -1.672 -10.416 
ATOM    919  N   LEU A 139      15.380  -3.059  -8.624 
ATOM    920  CA  LEU A 139      13.959  -3.022  -8.464 
ATOM    921  CB  LEU A 139      13.328  -4.424  -8.387 
ATOM    922  CG  LEU A 139      11.796  -4.427  -8.219 
ATOM    923  CD1 LEU A 139      11.097  -3.859  -9.466 
ATOM    924  CD2 LEU A 139      11.275  -5.821  -7.830 
ATOM    925  C   LEU A 139      13.692  -2.338  -7.155 
ATOM    926  O   LEU A 139      14.328  -2.642  -6.146 
ATOM    927  N   ASP A 140      12.744  -1.377  -7.146 
ATOM    928  CA  ASP A 140      12.392  -0.683  -5.938 
ATOM    929  CB  ASP A 140      11.787   0.709  -6.222 
ATOM    930  CG  ASP A 140      11.444   1.439  -4.927 
ATOM    931  OD1 ASP A 140      10.721   0.858  -4.076 
ATOM    932  OD2 ASP A 140      11.902   2.602  -4.774 
ATOM    933  C   ASP A 140      11.357  -1.523  -5.257 
ATOM    934  O   ASP A 140      10.230  -1.654  -5.728 
ATOM    935  N   GLN A 141      11.749  -2.130  -4.123 
ATOM    936  CA  GLN A 141      10.948  -3.011  -3.316 
ATOM    937  CB  GLN A 141      11.779  -3.783  -2.278 
ATOM    938  CG  GLN A 141      12.762  -4.776  -2.905 
ATOM    939  CD  GLN A 141      11.952  -5.908  -3.523 
ATOM    940  OE1 GLN A 141      12.497  -6.786  -4.190 
ATOM    941  NE2 GLN A 141      10.610  -5.884  -3.303 
ATOM    942  C   GLN A 141       9.851  -2.293  -2.576 
ATOM    943  O   GLN A 141       8.819  -2.893  -2.282 
ATOM    944  N   SER A 142      10.034  -0.997  -2.253 
ATOM    945  CA  SER A 142       9.150  -0.301  -1.351 
ATOM    946  CB  SER A 142       9.491   1.193  -1.188 
ATOM    947  OG  SER A 142       9.124   1.919  -2.352 
ATOM    948  C   SER A 142       7.710  -0.375  -1.771 
ATOM    949  O   SER A 142       6.824  -0.464  -0.923 
ATOM    950  N   ILE A 143       7.420  -0.350  -3.080 
ATOM    951  CA  ILE A 143       6.051  -0.356  -3.517 
ATOM    952  CB  ILE A 143       5.929  -0.210  -5.009 
ATOM    953  CG1 ILE A 143       6.581  -1.395  -5.742 
ATOM    954  CG2 ILE A 143       6.534   1.151  -5.388 
ATOM    955  CD1 ILE A 143       6.281  -1.418  -7.241 
ATOM    956  C   ILE A 143       5.389  -1.633  -3.085 
ATOM    957  O   ILE A 143       4.203  -1.660  -2.760 
ATOM    958  N   PHE A 144       6.139  -2.743  -3.129 
ATOM    959  CA  PHE A 144       5.663  -4.054  -2.785 
ATOM    960  CB  PHE A 144       6.569  -5.164  -3.332 
ATOM    961  CG  PHE A 144       6.507  -4.997  -4.812 
ATOM    962  CD1 PHE A 144       5.397  -5.403  -5.519 
ATOM    963  CD2 PHE A 144       7.560  -4.429  -5.496 
ATOM    964  CE1 PHE A 144       5.340  -5.244  -6.884 
ATOM    965  CE2 PHE A 144       7.507  -4.271  -6.860 
ATOM    966  CZ  PHE A 144       6.396  -4.677  -7.557 
ATOM    967  C   PHE A 144       5.482  -4.230  -1.309 
ATOM    968  O   PHE A 144       4.699  -5.077  -0.876 
ATOM    969  N   ARG A 145       6.264  -3.500  -0.495 
ATOM    970  CA  ARG A 145       6.177  -3.640   0.929 
ATOM    971  CB  ARG A 145       7.187  -2.736   1.646 
ATOM    972  CG  ARG A 145       8.616  -2.950   1.149 
ATOM    973  CD  ARG A 145       9.671  -2.223   1.979 
ATOM    974  NE  ARG A 145       9.994  -3.112   3.127 
ATOM    975  CZ  ARG A 145      10.901  -4.116   2.955 
ATOM    976  NH1 ARG A 145      11.537  -4.250   1.755 
ATOM    977  NH2 ARG A 145      11.162  -4.987   3.973 
ATOM    978  C   ARG A 145       4.810  -3.223   1.343 
ATOM    979  O   ARG A 145       4.160  -3.893   2.145 
ATOM    980  N   ARG A 146       4.339  -2.101   0.769 
ATOM    981  CA  ARG A 146       3.061  -1.554   1.109 
ATOM    982  CB  ARG A 146       2.944  -0.061   0.750 
ATOM    983  CG  ARG A 146       4.017   0.799   1.422 
ATOM    984  CD  ARG A 146       3.933   2.291   1.088 
ATOM    985  NE  ARG A 146       5.205   2.914   1.552 
ATOM    986  CZ  ARG A 146       6.283   2.930   0.714 
ATOM    987  NH1 ARG A 146       6.168   2.412  -0.544 
ATOM    988  NH2 ARG A 146       7.470   3.456   1.131 
ATOM    989  C   ARG A 146       2.016  -2.301   0.298 
ATOM    990  O   ARG A 146       1.257  -1.625  -0.446 
ATOM    991  OXT ARG A 146       1.959  -3.554   0.415 
TER
HEADER lig_86.pdb
ATOM      1  P    DC A   1     186.088 210.330 460.873 
ATOM      2  OP1  DC A   1     186.041 211.793 461.092 
ATOM      3  OP2  DC A   1     184.873 209.721 460.290 
ATOM      4  O5'  DC A   1     187.359 209.963 459.972 
ATOM      5  C5'  DC A   1     188.633 209.757 460.611 
ATOM      6  C4'  DC A   1     189.316 208.537 460.025 
ATOM      7  O4'  DC A   1     188.941 207.308 460.710 
ATOM      8  C3'  DC A   1     189.012 208.247 458.555 
ATOM      9  O3'  DC A   1     190.190 207.749 457.931 
ATOM     10  C2'  DC A   1     187.970 207.129 458.588 
ATOM     11  C1'  DC A   1     188.596 206.338 459.733 
ATOM     12  N1   DC A   1     187.667 205.359 460.362 
ATOM     13  C2   DC A   1     188.204 204.162 460.830 
ATOM     14  O2   DC A   1     189.418 203.965 460.706 
ATOM     15  N3   DC A   1     187.374 203.256 461.407 
ATOM     16  C4   DC A   1     186.063 203.508 461.523 
ATOM     17  N4   DC A   1     185.296 202.591 462.092 
ATOM     18  C5   DC A   1     185.491 204.731 461.048 
ATOM     19  C6   DC A   1     186.337 205.624 460.474 
ATOM     20  P    DA A   2     190.535 208.214 456.440 
ATOM     21  OP1  DA A   2     191.235 209.518 456.477 
ATOM     22  OP2  DA A   2     189.314 208.157 455.607 
ATOM     23  O5'  DA A   2     191.553 207.070 455.979 
ATOM     24  C5'  DA A   2     192.378 206.429 456.970 
ATOM     25  C4'  DA A   2     192.400 204.931 456.736 
ATOM     26  O4'  DA A   2     191.309 204.247 457.417 
ATOM     27  C3'  DA A   2     192.265 204.483 455.281 
ATOM     28  O3'  DA A   2     193.086 203.340 455.073 
ATOM     29  C2'  DA A   2     190.802 204.062 455.139 
ATOM     30  C1'  DA A   2     190.686 203.368 456.493 
ATOM     31  N9   DA A   2     189.281 203.150 456.937 
ATOM     32  C8   DA A   2     188.192 203.945 456.725 
ATOM     33  N7   DA A   2     187.095 203.482 457.239 
ATOM     34  C5   DA A   2     187.484 202.291 457.837 
ATOM     35  C6   DA A   2     186.774 201.317 458.558 
ATOM     36  N6   DA A   2     185.459 201.395 458.810 
ATOM     37  N1   DA A   2     187.465 200.255 459.012 
ATOM     38  C2   DA A   2     188.771 200.184 458.759 
ATOM     39  N3   DA A   2     189.537 201.026 458.100 
ATOM     40  C4   DA A   2     188.820 202.079 457.657 
ATOM     41  P    DT A   3     193.894 203.205 453.698 
ATOM     42  OP1  DT A   3     195.160 203.967 453.790 
ATOM     43  OP2  DT A   3     193.008 203.554 452.566 
ATOM     44  O5'  DT A   3     194.210 201.637 453.670 
ATOM     45  C5'  DT A   3     194.367 200.934 454.917 
ATOM     46  C4'  DT A   3     193.629 199.610 454.863 
ATOM     47  O4'  DT A   3     192.239 199.732 455.277 
ATOM     48  C3'  DT A   3     193.547 198.951 453.486 
ATOM     49  O3'  DT A   3     193.654 197.542 453.643 
ATOM     50  C2'  DT A   3     192.141 199.278 452.984 
ATOM     51  C1'  DT A   3     191.426 199.077 454.316 
ATOM     52  N1   DT A   3     190.068 199.687 454.365 
ATOM     53  C2   DT A   3     189.112 199.027 455.099 
ATOM     54  O2   DT A   3     189.334 197.986 455.694 
ATOM     55  N3   DT A   3     187.865 199.621 455.121 
ATOM     56  C4   DT A   3     187.505 200.792 454.486 
ATOM     57  O4   DT A   3     186.356 201.228 454.579 
ATOM     58  C5   DT A   3     188.577 201.412 453.742 
ATOM     59  C7   DT A   3     188.269 202.691 453.021 
ATOM     60  C6   DT A   3     189.798 200.855 453.703 
ATOM     61  P    DG A   4     194.503 196.704 452.576 
ATOM     62  OP1  DG A   4     195.937 196.747 452.939 
ATOM     63  OP2  DG A   4     194.165 197.157 451.208 
ATOM     64  O5'  DG A   4     193.932 195.227 452.808 
ATOM     65  C5'  DG A   4     193.458 194.860 454.117 
ATOM     66  C4'  DG A   4     192.153 194.097 453.999 
ATOM     67  O4'  DG A   4     190.993 194.977 453.989 
ATOM     68  C3'  DG A   4     191.987 193.253 452.735 
ATOM     69  O3'  DG A   4     191.295 192.056 453.068 
ATOM     70  C2'  DG A   4     191.093 194.094 451.824 
ATOM     71  C1'  DG A   4     190.150 194.593 452.914 
ATOM     72  N9   DG A   4     189.344 195.780 452.512 
ATOM     73  C8   DG A   4     189.691 196.832 451.691 
ATOM     74  N7   DG A   4     188.744 197.724 451.537 
ATOM     75  C5   DG A   4     187.694 197.229 452.310 
ATOM     76  C6   DG A   4     186.398 197.761 452.538 
ATOM     77  O6   DG A   4     185.902 198.794 452.098 
ATOM     78  N1   DG A   4     185.650 196.936 453.388 
ATOM     79  C2   DG A   4     186.095 195.753 453.946 
ATOM     80  N2   DG A   4     185.226 195.112 454.732 
ATOM     81  N3   DG A   4     187.311 195.256 453.732 
ATOM     82  C4   DG A   4     188.050 196.043 452.908 
ATOM     83  P    DA A   5     191.745 190.683 452.380 
ATOM     84  OP1  DA A   5     192.886 190.105 453.127 
ATOM     85  OP2  DA A   5     191.960 190.900 450.933 
ATOM     86  O5'  DA A   5     190.445 189.777 452.601 
ATOM     87  C5'  DA A   5     189.616 190.016 453.754 
ATOM     88  C4'  DA A   5     188.154 189.983 453.356 
ATOM     89  O4'  DA A   5     187.667 191.286 452.924 
ATOM     90  C3'  DA A   5     187.800 189.054 452.196 
ATOM     91  O3'  DA A   5     186.528 188.467 452.447 
ATOM     92  C2'  DA A   5     187.677 189.977 450.984 
ATOM     93  C1'  DA A   5     186.963 191.119 451.702 
ATOM     94  N9   DA A   5     187.005 192.410 450.963 
ATOM     95  C8   DA A   5     188.006 192.906 450.176 
ATOM     96  N7   DA A   5     187.742 194.068 449.664 
ATOM     97  C5   DA A   5     186.476 194.367 450.145 
ATOM     98  C6   DA A   5     185.630 195.474 449.963 
ATOM     99  N6   DA A   5     185.952 196.535 449.208 
ATOM    100  N1   DA A   5     184.437 195.451 450.585 
ATOM    101  C2   DA A   5     184.123 194.395 451.333 
ATOM    102  N3   DA A   5     184.827 193.310 451.576 
ATOM    103  C4   DA A   5     186.016 193.359 450.941 
ATOM    104  P    DA A   6     186.295 186.929 452.067 
ATOM    105  OP1  DA A   6     186.792 186.067 453.163 
ATOM    106  OP2  DA A   6     186.854 186.659 450.725 
ATOM    107  O5'  DA A   6     184.697 186.858 452.008 
ATOM    108  C5'  DA A   6     183.928 187.739 452.847 
ATOM    109  C4'  DA A   6     182.775 188.331 452.059 
ATOM    110  O4'  DA A   6     183.148 189.558 451.368 
ATOM    111  C3'  DA A   6     182.201 187.446 450.953 
ATOM    112  O3'  DA A   6     180.792 187.634 450.898 
ATOM    113  C2'  DA A   6     182.816 187.989 449.664 
ATOM    114  C1'  DA A   6     182.703 189.468 450.023 
ATOM    115  N9   DA A   6     183.563 190.355 449.191 
ATOM    116  C8   DA A   6     184.797 190.093 448.670 
ATOM    117  N7   DA A   6     185.295 191.073 447.982 
ATOM    118  C5   DA A   6     184.319 192.058 448.050 
ATOM    119  C6   DA A   6     184.244 193.356 447.518 
ATOM    120  N6   DA A   6     185.214 193.908 446.775 
ATOM    121  N1   DA A   6     183.132 194.068 447.776 
ATOM    122  C2   DA A   6     182.172 193.514 448.515 
ATOM    123  N3   DA A   6     182.130 192.320 449.063 
ATOM    124  C4   DA A   6     183.254 191.627 448.788 
ATOM    125  P    DG A   7     179.850 186.367 450.636 
ATOM    126  OP1  DG A   7     179.599 185.663 451.914 
ATOM    127  OP2  DG A   7     180.416 185.545 449.543 
ATOM    128  O5'  DG A   7     178.504 187.072 450.136 
ATOM    129  C5'  DG A   7     178.184 188.389 450.623 
ATOM    130  C4'  DG A   7     177.693 189.258 449.483 
ATOM    131  O4'  DG A   7     178.782 189.940 448.797 
ATOM    132  C3'  DG A   7     176.950 188.530 448.363 
ATOM    133  O3'  DG A   7     175.898 189.363 447.891 
ATOM    134  C2'  DG A   7     177.985 188.378 447.248 
ATOM    135  C1'  DG A   7     178.613 189.760 447.399 
ATOM    136  N9   DG A   7     179.949 189.885 446.752 
ATOM    137  C8   DG A   7     180.945 188.941 446.622 
ATOM    138  N7   DG A   7     182.011 189.374 445.992 
ATOM    139  C5   DG A   7     181.698 190.697 445.683 
ATOM    140  C6   DG A   7     182.462 191.681 445.002 
ATOM    141  O6   DG A   7     183.589 191.586 444.524 
ATOM    142  N1   DG A   7     181.764 192.893 444.905 
ATOM    143  C2   DG A   7     180.495 193.124 445.401 
ATOM    144  N2   DG A   7     180.004 194.350 445.207 
ATOM    145  N3   DG A   7     179.781 192.200 446.040 
ATOM    146  C4   DG A   7     180.443 191.018 446.142 
ATOM    147  P    DA A   8     174.492 188.697 447.513 
ATOM    148  OP1  DA A   8     173.674 188.537 448.736 
ATOM    149  OP2  DA A   8     174.722 187.470 446.720 
ATOM    150  O5'  DA A   8     173.849 189.827 446.580 
ATOM    151  C5'  DA A   8     174.196 191.206 446.811 
ATOM    152  C4'  DA A   8     174.465 191.901 445.491 
ATOM    153  O4'  DA A   8     175.854 191.777 445.071 
ATOM    154  C3'  DA A   8     173.670 191.384 444.293 
ATOM    155  O3'  DA A   8     173.332 192.484 443.456 
ATOM    156  C2'  DA A   8     174.648 190.483 443.539 
ATOM    157  C1'  DA A   8     175.876 191.372 443.711 
ATOM    158  N9   DA A   8     177.164 190.669 443.459 
ATOM    159  C8   DA A   8     177.488 189.369 443.722 
ATOM    160  N7   DA A   8     178.699 189.050 443.384 
ATOM    161  C5   DA A   8     179.218 190.224 442.857 
ATOM    162  C6   DA A   8     180.475 190.545 442.317 
ATOM    163  N6   DA A   8     181.483 189.667 442.214 
ATOM    164  N1   DA A   8     180.658 191.807 441.883 
ATOM    165  C2   DA A   8     179.654 192.674 441.988 
ATOM    166  N3   DA A   8     178.445 192.491 442.471 
ATOM    167  C4   DA A   8     178.287 191.221 442.898 
ATOM    168  P    DA A   9     171.885 192.521 442.771 
ATOM    169  OP1  DA A   9     170.899 193.079 443.723 
ATOM    170  OP2  DA A   9     171.567 191.188 442.212 
ATOM    171  O5'  DA A   9     172.128 193.559 441.577 
ATOM    172  C5'  DA A   9     173.107 194.601 441.747 
ATOM    173  C4'  DA A   9     173.943 194.737 440.490 
ATOM    174  O4'  DA A   9     175.101 193.854 440.495 
ATOM    175  C3'  DA A   9     173.231 194.403 439.179 
ATOM    176  O3'  DA A   9     173.692 195.291 438.167 
ATOM    177  C2'  DA A   9     173.697 192.989 438.834 
ATOM    178  C1'  DA A   9     175.153 193.177 439.249 
ATOM    179  N9   DA A   9     175.890 191.898 439.448 
ATOM    180  C8   DA A   9     175.415 190.712 439.931 
ATOM    181  N7   DA A   9     176.307 189.772 439.985 
ATOM    182  C5   DA A   9     177.459 190.377 439.502 
ATOM    183  C6   DA A   9     178.767 189.903 439.307 
ATOM    184  N6   DA A   9     179.150 188.650 439.589 
ATOM    185  N1   DA A   9     179.671 190.768 438.809 
ATOM    186  C2   DA A   9     179.285 192.012 438.532 
ATOM    187  N3   DA A   9     178.099 192.565 438.671 
ATOM    188  C4   DA A   9     177.213 191.678 439.170 
ATOM    189  P    DA A  10     172.644 195.864 437.101 
ATOM    190  OP1  DA A  10     171.952 197.041 437.670 
ATOM    191  OP2  DA A  10     171.773 194.767 436.623 
ATOM    192  O5'  DA A  10     173.618 196.330 435.920 
ATOM    193  C5'  DA A  10     174.951 196.767 436.245 
ATOM    194  C4'  DA A  10     175.945 196.172 435.268 
ATOM    195  O4'  DA A  10     176.429 194.866 435.696 
ATOM    196  C3'  DA A  10     175.421 195.925 433.853 
ATOM    197  O3'  DA A  10     176.460 196.202 432.923 
ATOM    198  C2'  DA A  10     175.115 194.428 433.809 
ATOM    199  C1'  DA A  10     176.341 193.974 434.596 
ATOM    200  N9   DA A  10     176.230 192.588 435.132 
ATOM    201  C8   DA A  10     175.117 191.942 435.586 
ATOM    202  N7   DA A  10     175.343 190.731 435.991 
ATOM    203  C5   DA A  10     176.706 190.559 435.792 
ATOM    204  C6   DA A  10     177.569 189.477 436.026 
ATOM    205  N6   DA A  10     177.166 188.306 436.538 
ATOM    206  N1   DA A  10     178.868 189.641 435.713 
ATOM    207  C2   DA A  10     179.264 190.807 435.205 
ATOM    208  N3   DA A  10     178.554 191.883 434.943 
ATOM    209  C4   DA A  10     177.257 191.692 435.265 
ATOM    210  P    DG A  11     176.096 196.939 431.549 
ATOM    211  OP1  DG A  11     176.048 198.402 431.769 
ATOM    212  OP2  DG A  11     174.881 196.329 430.966 
ATOM    213  O5'  DG A  11     177.367 196.571 430.648 
ATOM    214  C5'  DG A  11     178.640 196.366 431.287 
ATOM    215  C4'  DG A  11     179.323 195.146 430.701 
ATOM    216  O4'  DG A  11     178.949 193.917 431.386 
ATOM    217  C3'  DG A  11     179.020 194.855 429.231 
ATOM    218  O3'  DG A  11     180.197 194.357 428.608 
ATOM    219  C2'  DG A  11     177.978 193.737 429.265 
ATOM    220  C1'  DG A  11     178.604 192.947 430.409 
ATOM    221  N9   DG A  11     177.675 191.967 431.039 
ATOM    222  C8   DG A  11     176.314 192.060 431.238 
ATOM    223  N7   DG A  11     175.788 191.014 431.826 
ATOM    224  C5   DG A  11     176.876 190.167 432.030 
ATOM    225  C6   DG A  11     176.933 188.880 432.627 
ATOM    226  O6   DG A  11     176.020 188.212 433.107 
ATOM    227  N1   DG A  11     178.241 188.376 432.631 
ATOM    228  C2   DG A  11     179.348 189.028 432.125 
ATOM    229  N2   DG A  11     180.510 188.377 432.224 
ATOM    230  N3   DG A  11     179.293 190.236 431.566 
ATOM    231  C4   DG A  11     178.032 190.739 431.554 
ATOM    232  P    DA A  12     180.543 194.823 427.116 
ATOM    233  OP1  DA A  12     181.242 196.126 427.153 
ATOM    234  OP2  DA A  12     179.321 194.765 426.283 
ATOM    235  O5'  DA A  12     181.561 193.678 426.655 
ATOM    236  C5'  DA A  12     182.386 193.037 427.646 
ATOM    237  C4'  DA A  12     182.408 191.539 427.413 
ATOM    238  O4'  DA A  12     181.317 190.855 428.093 
ATOM    239  C3'  DA A  12     182.272 191.091 425.958 
ATOM    240  O3'  DA A  12     183.094 189.948 425.750 
ATOM    241  C2'  DA A  12     180.810 190.671 425.816 
ATOM    242  C1'  DA A  12     180.694 189.976 427.169 
ATOM    243  N9   DA A  12     179.289 189.758 427.613 
ATOM    244  C8   DA A  12     178.200 190.554 427.401 
ATOM    245  N7   DA A  12     177.103 190.090 427.915 
ATOM    246  C5   DA A  12     177.491 188.899 428.513 
ATOM    247  C6   DA A  12     176.782 187.925 429.234 
ATOM    248  N6   DA A  12     175.467 188.004 429.486 
ATOM    249  N1   DA A  12     177.473 186.864 429.688 
ATOM    250  C2   DA A  12     178.779 186.792 429.435 
ATOM    251  N3   DA A  12     179.544 187.635 428.777 
ATOM    252  C4   DA A  12     178.828 188.687 428.333 
ATOM    253  P    DC A  13     183.902 189.813 424.375 
ATOM    254  OP1  DC A  13     185.168 190.575 424.467 
ATOM    255  OP2  DC A  13     183.016 190.162 423.242 
ATOM    256  O5'  DC A  13     184.218 188.245 424.346 
ATOM    257  C5'  DC A  13     184.375 187.542 425.594 
ATOM    258  C4'  DC A  13     183.637 186.219 425.539 
ATOM    259  O4'  DC A  13     182.247 186.340 425.954 
ATOM    260  C3'  DC A  13     183.554 185.560 424.162 
ATOM    261  O3'  DC A  13     183.662 184.150 424.320 
ATOM    262  C2'  DC A  13     182.148 185.887 423.660 
ATOM    263  C1'  DC A  13     181.434 185.685 424.992 
ATOM    264  N1   DC A  13     180.075 186.296 425.042 
ATOM    265  C2   DC A  13     179.095 185.638 425.781 
ATOM    266  O2   DC A  13     179.390 184.586 426.360 
ATOM    267  N3   DC A  13     177.850 186.177 425.838 
ATOM    268  C4   DC A  13     177.571 187.319 425.196 
ATOM    269  N4   DC A  13     176.343 187.805 425.283 
ATOM    270  C5   DC A  13     178.565 188.011 424.430 
ATOM    271  C6   DC A  13     179.803 187.455 424.385 
ATOM    272  P    DG A  14     184.510 183.312 423.252 
ATOM    273  OP1  DG A  14     185.944 183.355 423.615 
ATOM    274  OP2  DG A  14     184.173 183.766 421.884 
ATOM    275  O5'  DG A  14     183.940 181.835 423.484 
ATOM    276  C5'  DG A  14     183.466 181.468 424.793 
ATOM    277  C4'  DG A  14     182.161 180.705 424.675 
ATOM    278  O4'  DG A  14     181.001 181.585 424.665 
ATOM    279  C3'  DG A  14     181.995 179.861 423.412 
ATOM    280  O3'  DG A  14     181.303 178.664 423.744 
ATOM    281  C2'  DG A  14     181.100 180.703 422.500 
ATOM    282  C1'  DG A  14     180.157 181.201 423.590 
ATOM    283  N9   DG A  14     179.352 182.389 423.188 
ATOM    284  C8   DG A  14     179.699 183.440 422.368 
ATOM    285  N7   DG A  14     178.752 184.332 422.214 
ATOM    286  C5   DG A  14     177.702 183.837 422.986 
ATOM    287  C6   DG A  14     176.406 184.369 423.214 
ATOM    288  O6   DG A  14     175.909 185.402 422.774 
ATOM    289  N1   DG A  14     175.657 183.544 424.064 
ATOM    290  C2   DG A  14     176.103 182.361 424.622 
ATOM    291  N2   DG A  14     175.234 181.720 425.409 
ATOM    292  N3   DG A  14     177.319 181.864 424.408 
ATOM    293  C4   DG A  14     178.058 182.652 423.585 
ATOM    294  P    DT A  15     181.753 177.291 423.057 
ATOM    295  OP1  DT A  15     182.894 176.713 423.803 
ATOM    296  OP2  DT A  15     181.967 177.508 421.609 
ATOM    297  O5'  DT A  15     180.452 176.385 423.277 
ATOM    298  C5'  DT A  15     179.623 176.624 424.430 
ATOM    299  C4'  DT A  15     178.161 176.592 424.032 
ATOM    300  O4'  DT A  15     177.675 177.895 423.600 
ATOM    301  C3'  DT A  15     177.807 175.662 422.872 
ATOM    302  O3'  DT A  15     176.535 175.076 423.123 
ATOM    303  C2'  DT A  15     177.684 176.585 421.660 
ATOM    304  C1'  DT A  15     176.971 177.727 422.378 
ATOM    305  N1   DT A  15     177.013 179.019 421.640 
ATOM    306  C2   DT A  15     175.914 179.836 421.747 
ATOM    307  O2   DT A  15     174.933 179.546 422.409 
ATOM    308  N3   DT A  15     175.988 181.026 421.047 
ATOM    309  C4   DT A  15     177.046 181.453 420.269 
ATOM    310  O4   DT A  15     176.997 182.540 419.690 
ATOM    311  C5   DT A  15     178.152 180.527 420.219 
ATOM    312  C7   DT A  15     179.344 180.916 419.393 
ATOM    313  C6   DT A  15     178.106 179.364 420.888 
ATOM    314  P    DG A  16     176.302 173.538 422.744 
ATOM    315  OP1  DG A  16     176.799 172.676 423.839 
ATOM    316  OP2  DG A  16     176.861 173.268 421.401 
ATOM    317  O5'  DG A  16     174.704 173.467 422.684 
ATOM    318  C5'  DG A  16     173.935 174.347 423.523 
ATOM    319  C4'  DG A  16     172.783 174.940 422.735 
ATOM    320  O4'  DG A  16     173.156 176.166 422.045 
ATOM    321  C3'  DG A  16     172.209 174.054 421.630 
ATOM    322  O3'  DG A  16     170.800 174.242 421.574 
ATOM    323  C2'  DG A  16     172.824 174.597 420.340 
ATOM    324  C1'  DG A  16     172.711 176.076 420.700 
ATOM    325  N9   DG A  16     173.570 176.963 419.867 
ATOM    326  C8   DG A  16     174.816 176.716 419.333 
ATOM    327  N7   DG A  16     175.307 177.715 418.640 
ATOM    328  C5   DG A  16     174.316 178.692 418.721 
ATOM    329  C6   DG A  16     174.273 179.999 418.168 
ATOM    330  O6   DG A  16     175.116 180.571 417.482 
ATOM    331  N1   DG A  16     173.078 180.654 418.494 
ATOM    332  C2   DG A  16     172.058 180.117 419.256 
ATOM    333  N2   DG A  16     170.999 180.906 419.455 
ATOM    334  N3   DG A  16     172.099 178.892 419.775 
ATOM    335  C4   DG A  16     173.252 178.243 419.467 
ATOM    336  P    DC A  17     169.858 172.975 421.312 
ATOM    337  OP1  DC A  17     169.607 172.272 422.590 
ATOM    338  OP2  DC A  17     170.423 172.154 420.219 
ATOM    339  O5'  DC A  17     168.512 173.681 420.812 
ATOM    340  C5'  DC A  17     168.191 174.997 421.299 
ATOM    341  C4'  DC A  17     167.701 175.867 420.159 
ATOM    342  O4'  DC A  17     168.790 176.549 419.473 
ATOM    343  C3'  DC A  17     166.958 175.139 419.039 
ATOM    344  O3'  DC A  17     165.906 175.971 418.567 
ATOM    345  C2'  DC A  17     167.993 174.986 417.924 
ATOM    346  C1'  DC A  17     168.621 176.368 418.076 
ATOM    347  N1   DC A  17     169.957 176.493 417.429 
ATOM    348  C2   DC A  17     170.291 177.719 416.859 
ATOM    349  O2   DC A  17     169.473 178.645 416.915 
ATOM    350  N3   DC A  17     171.504 177.853 416.264 
ATOM    351  C4   DC A  17     172.362 176.826 416.226 
ATOM    352  N4   DC A  17     173.533 177.006 415.634 
ATOM    353  C5   DC A  17     172.038 175.556 416.804 
ATOM    354  C6   DC A  17     170.821 175.442 417.394 
ATOM    355  P    DG A  18     164.500 175.306 418.189 
ATOM    356  OP1  DG A  18     163.682 175.145 419.412 
ATOM    357  OP2  DG A  18     164.729 174.078 417.396 
ATOM    358  O5'  DG A  18     163.856 176.435 417.256 
ATOM    359  C5'  DG A  18     164.203 177.814 417.488 
ATOM    360  C4'  DG A  18     164.472 178.510 416.168 
ATOM    361  O4'  DG A  18     165.862 178.386 415.748 
ATOM    362  C3'  DG A  18     163.678 177.993 414.969 
ATOM    363  O3'  DG A  18     163.340 179.092 414.132 
ATOM    364  C2'  DG A  18     164.656 177.091 414.215 
ATOM    365  C1'  DG A  18     165.884 177.981 414.387 
ATOM    366  N9   DG A  18     167.172 177.277 414.135 
ATOM    367  C8   DG A  18     167.516 175.968 414.393 
ATOM    368  N7   DG A  18     168.742 175.660 414.047 
ATOM    369  C5   DG A  18     169.246 176.849 413.521 
ATOM    370  C6   DG A  18     170.526 177.138 412.982 
ATOM    371  O6   DG A  18     171.495 176.394 412.855 
ATOM    372  N1   DG A  18     170.615 178.473 412.561 
ATOM    373  C2   DG A  18     169.599 179.405 412.651 
ATOM    374  N2   DG A  18     169.882 180.627 412.194 
ATOM    375  N3   DG A  18     168.399 179.132 413.158 
ATOM    376  C4   DG A  18     168.297 177.842 413.570 
ATOM    377  P    DG A  19     161.893 179.129 413.447 
ATOM    378  OP1  DG A  19     160.907 179.687 414.399 
ATOM    379  OP2  DG A  19     161.575 177.796 412.889 
ATOM    380  O5'  DG A  19     162.136 180.167 412.254 
ATOM    381  C5'  DG A  19     163.115 181.209 412.424 
ATOM    382  C4'  DG A  19     163.951 181.345 411.166 
ATOM    383  O4'  DG A  19     165.108 180.462 411.172 
ATOM    384  C3'  DG A  19     163.239 181.012 409.855 
ATOM    385  O3'  DG A  19     163.700 181.899 408.843 
ATOM    386  C2'  DG A  19     163.705 179.598 409.510 
ATOM    387  C1'  DG A  19     165.161 179.785 409.925 
ATOM    388  N9   DG A  19     165.897 178.506 410.124 
ATOM    389  C8   DG A  19     165.436 177.302 410.609 
ATOM    390  N7   DG A  19     166.347 176.361 410.659 
ATOM    391  C5   DG A  19     167.494 176.986 410.171 
ATOM    392  C6   DG A  19     168.805 176.475 409.987 
ATOM    393  O6   DG A  19     169.231 175.347 410.220 
ATOM    394  N1   DG A  19     169.667 177.451 409.466 
ATOM    395  C2   DG A  19     169.309 178.750 409.164 
ATOM    396  N2   DG A  19     170.278 179.527 408.677 
ATOM    397  N3   DG A  19     168.078 179.229 409.338 
ATOM    398  C4   DG A  19     167.230 178.294 409.842 
ATOM    399  P    DA A  20     162.652 182.472 407.777 
ATOM    400  OP1  DA A  20     161.960 183.650 408.346 
ATOM    401  OP2  DA A  20     161.781 181.376 407.299 
ATOM    402  O5'  DA A  20     163.626 182.938 406.596 
ATOM    403  C5'  DA A  20     164.958 183.376 406.922 
ATOM    404  C4'  DA A  20     165.952 182.780 405.944 
ATOM    405  O4'  DA A  20     166.437 181.475 406.372 
ATOM    406  C3'  DA A  20     165.429 182.534 404.530 
ATOM    407  O3'  DA A  20     166.468 182.810 403.599 
ATOM    408  C2'  DA A  20     165.122 181.037 404.486 
ATOM    409  C1'  DA A  20     166.349 180.582 405.272 
ATOM    410  N9   DA A  20     166.238 179.197 405.808 
ATOM    411  C8   DA A  20     165.125 178.550 406.262 
ATOM    412  N7   DA A  20     165.350 177.339 406.667 
ATOM    413  C5   DA A  20     166.713 177.167 406.468 
ATOM    414  C6   DA A  20     167.576 176.085 406.702 
ATOM    415  N6   DA A  20     167.173 174.914 407.215 
ATOM    416  N1   DA A  20     168.876 176.250 406.389 
ATOM    417  C2   DA A  20     169.271 177.416 405.881 
ATOM    418  N3   DA A  20     168.562 178.491 405.619 
ATOM    419  C4   DA A  20     167.265 178.300 405.941 
ATOM    420  P    DT A  21     166.104 183.547 402.226 
ATOM    421  OP1  DT A  21     166.056 185.010 402.445 
ATOM    422  OP2  DT A  21     164.888 182.938 401.643 
ATOM    423  O5'  DT A  21     167.374 183.179 401.324 
ATOM    424  C5'  DT A  21     168.648 182.974 401.963 
ATOM    425  C4'  DT A  21     169.331 181.754 401.377 
ATOM    426  O4'  DT A  21     168.957 180.525 402.063 
ATOM    427  C3'  DT A  21     169.027 181.463 399.908 
ATOM    428  O3'  DT A  21     170.205 180.965 399.284 
ATOM    429  C2'  DT A  21     167.986 180.346 399.941 
ATOM    430  C1'  DT A  21     168.611 179.555 401.086 
ATOM    431  N1   DT A  21     167.683 178.575 401.715 
ATOM    432  C2   DT A  21     168.228 177.400 402.172 
ATOM    433  O2   DT A  21     169.415 177.141 402.081 
ATOM    434  N3   DT A  21     167.336 176.516 402.748 
ATOM    435  C4   DT A  21     165.979 176.707 402.901 
ATOM    436  O4   DT A  21     165.281 175.841 403.434 
ATOM    437  C5   DT A  21     165.499 177.969 402.392 
ATOM    438  C7   DT A  21     164.032 178.257 402.518 
ATOM    439  C6   DT A  21     166.343 178.847 401.826 
ATOM    440  P    DC A  22     170.550 181.431 397.792 
ATOM    441  OP1  DC A  22     171.250 182.735 397.830 
ATOM    442  OP2  DC A  22     169.329 181.373 396.960 
ATOM    443  O5'  DC A  22     171.568 180.287 397.331 
ATOM    444  C5'  DC A  22     172.394 179.646 398.322 
ATOM    445  C4'  DC A  22     172.415 178.148 398.089 
ATOM    446  O4'  DC A  22     171.324 177.463 398.770 
ATOM    447  C3'  DC A  22     172.280 177.699 396.634 
ATOM    448  O3'  DC A  22     173.102 176.557 396.426 
ATOM    449  C2'  DC A  22     170.818 177.279 396.492 
ATOM    450  C1'  DC A  22     170.702 176.585 397.845 
ATOM    451  N1   DC A  22     169.296 176.367 398.289 
ATOM    452  C2   DC A  22     169.017 175.213 399.016 
ATOM    453  O2   DC A  22     169.937 174.425 399.261 
ATOM    454  N3   DC A  22     167.741 174.995 399.429 
ATOM    455  C4   DC A  22     166.772 175.875 399.143 
ATOM    456  N4   DC A  22     165.545 175.617 399.568 
ATOM    457  C5   DC A  22     167.039 177.067 398.396 
ATOM    458  C6   DC A  22     168.320 177.266 397.992 
ATOM    459  P    DC A  23     173.910 176.422 395.051 
ATOM    460  OP1  DC A  23     175.176 177.183 395.143 
ATOM    461  OP2  DC A  23     173.023 176.770 393.918 
ATOM    462  O5'  DC A  23     174.225 174.854 395.023 
ATOM    463  C5'  DC A  23     174.382 174.150 396.270 
ATOM    464  C4'  DC A  23     173.645 172.827 396.215 
ATOM    465  O4'  DC A  23     172.255 172.949 396.630 
ATOM    466  C3'  DC A  23     173.562 172.168 394.839 
ATOM    467  O3'  DC A  23     173.669 170.759 394.996 
ATOM    468  C2'  DC A  23     172.156 172.495 394.336 
ATOM    469  C1'  DC A  23     171.442 172.294 395.668 
ATOM    470  N1   DC A  23     170.083 172.904 395.718 
ATOM    471  C2   DC A  23     169.103 172.247 396.457 
ATOM    472  O2   DC A  23     169.398 171.194 397.036 
ATOM    473  N3   DC A  23     167.858 172.786 396.514 
ATOM    474  C4   DC A  23     167.579 173.927 395.873 
ATOM    475  N4   DC A  23     166.350 174.414 395.959 
ATOM    476  C5   DC A  23     168.573 174.619 395.106 
ATOM    477  C6   DC A  23     169.810 174.064 395.062 
ATOM    478  P    DT A  24     174.518 169.920 393.928 
ATOM    479  OP1  DT A  24     175.952 169.963 394.291 
ATOM    480  OP2  DT A  24     174.181 170.374 392.561 
ATOM    481  O5'  DT A  24     173.947 168.444 394.160 
ATOM    482  C5'  DT A  24     173.473 168.076 395.469 
ATOM    483  C4'  DT A  24     172.169 167.313 395.352 
ATOM    484  O4'  DT A  24     171.009 168.194 395.342 
ATOM    485  C3'  DT A  24     172.003 166.470 394.088 
ATOM    486  O3'  DT A  24     171.310 165.272 394.421 
ATOM    487  C2'  DT A  24     171.108 167.311 393.176 
ATOM    488  C1'  DT A  24     170.165 167.810 394.267 
ATOM    489  N1   DT A  24     169.359 168.997 393.865 
ATOM    490  C2   DT A  24     168.083 169.085 394.365 
ATOM    491  O2   DT A  24     167.602 168.247 395.107 
ATOM    492  N3   DT A  24     167.367 170.199 393.969 
ATOM    493  C4   DT A  24     167.811 171.205 393.136 
ATOM    494  O4   DT A  24     167.076 172.154 392.853 
ATOM    495  C5   DT A  24     169.162 171.024 392.662 
ATOM    496  C7   DT A  24     169.725 172.073 391.749 
ATOM    497  C6   DT A  24     169.882 169.950 393.030 
ATOM    498  P    DG A  25     171.761 163.899 393.733 
ATOM    499  OP1  DG A  25     172.902 163.322 394.479 
ATOM    500  OP2  DG A  25     171.975 164.116 392.285 
ATOM    501  O5'  DG A  25     170.460 162.994 393.953 
ATOM    502  C5'  DG A  25     169.631 163.232 395.106 
ATOM    503  C4'  DG A  25     168.169 163.200 394.709 
ATOM    504  O4'  DG A  25     167.682 164.503 394.276 
ATOM    505  C3'  DG A  25     167.815 162.271 393.548 
ATOM    506  O3'  DG A  25     166.543 161.684 393.799 
ATOM    507  C2'  DG A  25     167.692 163.194 392.336 
ATOM    508  C1'  DG A  25     166.979 164.335 393.055 
ATOM    509  N9   DG A  25     167.021 165.627 392.316 
ATOM    510  C8   DG A  25     168.019 166.143 391.518 
ATOM    511  N7   DG A  25     167.741 167.318 391.007 
ATOM    512  C5   DG A  25     166.468 167.601 391.500 
ATOM    513  C6   DG A  25     165.639 168.733 391.294 
ATOM    514  O6   DG A  25     165.861 169.738 390.623 
ATOM    515  N1   DG A  25     164.424 168.611 391.983 
ATOM    516  C2   DG A  25     164.059 167.536 392.768 
ATOM    517  N2   DG A  25     162.856 167.610 393.342 
ATOM    518  N3   DG A  25     164.838 166.473 392.961 
ATOM    519  C4   DG A  25     166.019 166.576 392.300 
ATOM    520  P    DC A  26     166.310 160.146 393.420 
ATOM    521  OP1  DC A  26     166.807 159.284 394.516 
ATOM    522  OP2  DC A  26     166.869 159.876 392.077 
ATOM    523  O5'  DC A  26     164.712 160.075 393.361 
ATOM    524  C5'  DC A  26     163.943 160.956 394.200 
ATOM    525  C4'  DC A  26     162.791 161.548 393.411 
ATOM    526  O4'  DC A  26     163.163 162.774 392.721 
ATOM    527  C3'  DC A  26     162.217 160.662 392.306 
ATOM    528  O3'  DC A  26     160.808 160.850 392.250 
ATOM    529  C2'  DC A  26     162.831 161.206 391.016 
ATOM    530  C1'  DC A  26     162.718 162.684 391.376 
ATOM    531  N1   DC A  26     163.578 163.571 390.543 
ATOM    532  C2   DC A  26     163.094 164.840 390.234 
ATOM    533  O2   DC A  26     161.983 165.174 390.659 
ATOM    534  N3   DC A  26     163.863 165.663 389.475 
ATOM    535  C4   DC A  26     165.062 165.263 389.034 
ATOM    536  N4   DC A  26     165.773 166.103 388.298 
ATOM    537  C5   DC A  26     165.577 163.962 389.341 
ATOM    538  C6   DC A  26     164.794 163.154 390.100 
ATOM    539  P    DT A  27     159.866 159.584 391.988 
ATOM    540  OP1  DT A  27     159.615 158.880 393.266 
ATOM    541  OP2  DT A  27     160.431 158.762 390.896 
ATOM    542  O5'  DT A  27     158.519 160.289 391.488 
ATOM    543  C5'  DT A  27     158.199 161.606 391.976 
ATOM    544  C4'  DT A  27     157.708 162.475 390.836 
ATOM    545  O4'  DT A  27     158.797 163.157 390.150 
ATOM    546  C3'  DT A  27     156.966 161.747 389.715 
ATOM    547  O3'  DT A  27     155.914 162.580 389.244 
ATOM    548  C2'  DT A  27     158.001 161.595 388.600 
ATOM    549  C1'  DT A  27     158.629 162.976 388.752 
ATOM    550  N1   DT A  27     159.965 163.101 388.105 
ATOM    551  C2   DT A  27     160.279 164.317 387.548 
ATOM    552  O2   DT A  27     159.521 165.271 387.567 
ATOM    553  N3   DT A  27     161.525 164.395 386.957 
ATOM    554  C4   DT A  27     162.459 163.382 386.879 
ATOM    555  O4   DT A  27     163.543 163.570 386.324 
ATOM    556  C5   DT A  27     162.038 162.144 387.491 
ATOM    557  C7   DT A  27     162.995 160.989 387.451 
ATOM    558  C6   DT A  27     160.832 162.041 388.073 
ATOM    559  P    DG A  28     154.507 161.914 388.865 
ATOM    560  OP1  DG A  28     153.689 161.754 390.089 
ATOM    561  OP2  DG A  28     154.737 160.687 388.072 
ATOM    562  O5'  DG A  28     153.864 163.044 387.932 
ATOM    563  C5'  DG A  28     154.211 164.422 388.164 
ATOM    564  C4'  DG A  28     154.480 165.118 386.844 
ATOM    565  O4'  DG A  28     155.869 164.994 386.424 
ATOM    566  C3'  DG A  28     153.685 164.601 385.645 
ATOM    567  O3'  DG A  28     153.347 165.700 384.809 
ATOM    568  C2'  DG A  28     154.663 163.700 384.892 
ATOM    569  C1'  DG A  28     155.891 164.589 385.064 
ATOM    570  N9   DG A  28     157.180 163.886 384.811 
ATOM    571  C8   DG A  28     157.524 162.576 385.070 
ATOM    572  N7   DG A  28     158.750 162.268 384.724 
ATOM    573  C5   DG A  28     159.254 163.457 384.198 
ATOM    574  C6   DG A  28     160.534 163.747 383.658 
ATOM    575  O6   DG A  28     161.502 163.003 383.531 
ATOM    576  N1   DG A  28     160.622 165.081 383.237 
ATOM    577  C2   DG A  28     159.607 166.013 383.327 
ATOM    578  N2   DG A  28     159.890 167.236 382.870 
ATOM    579  N3   DG A  28     158.406 165.740 383.834 
ATOM    580  C4   DG A  28     158.304 164.450 384.246 
ATOM    581  P    DG A  29     151.900 165.738 384.123 
ATOM    582  OP1  DG A  29     150.915 166.296 385.076 
ATOM    583  OP2  DG A  29     151.582 164.405 383.565 
ATOM    584  O5'  DG A  29     152.143 166.775 382.930 
ATOM    585  C5'  DG A  29     153.123 167.817 383.100 
ATOM    586  C4'  DG A  29     153.958 167.954 381.843 
ATOM    587  O4'  DG A  29     155.116 167.071 381.848 
ATOM    588  C3'  DG A  29     153.246 167.620 380.532 
ATOM    589  O3'  DG A  29     153.707 168.507 379.520 
ATOM    590  C2'  DG A  29     153.713 166.206 380.187 
ATOM    591  C1'  DG A  29     155.169 166.394 380.601 
ATOM    592  N9   DG A  29     155.905 165.115 380.800 
ATOM    593  C8   DG A  29     155.443 163.910 381.285 
ATOM    594  N7   DG A  29     156.355 162.969 381.335 
ATOM    595  C5   DG A  29     157.502 163.594 380.848 
ATOM    596  C6   DG A  29     158.813 163.083 380.663 
ATOM    597  O6   DG A  29     159.239 161.956 380.896 
ATOM    598  N1   DG A  29     159.675 164.059 380.142 
ATOM    599  C2   DG A  29     159.316 165.358 379.841 
ATOM    600  N2   DG A  29     160.286 166.136 379.353 
ATOM    601  N3   DG A  29     158.086 165.837 380.015 
ATOM    602  C4   DG A  29     157.238 164.903 380.518 
ATOM    603  P    DT A  30     152.659 169.080 378.454 
ATOM    604  OP1  DT A  30     151.967 170.258 379.023 
ATOM    605  OP2  DT A  30     151.789 167.984 377.976 
ATOM    606  O5'  DT A  30     153.633 169.546 377.272 
ATOM    607  C5'  DT A  30     154.966 169.984 377.598 
ATOM    608  C4'  DT A  30     155.960 169.389 376.621 
ATOM    609  O4'  DT A  30     156.445 168.083 377.048 
ATOM    610  C3'  DT A  30     155.436 169.142 375.206 
ATOM    611  O3'  DT A  30     156.476 169.418 374.276 
ATOM    612  C2'  DT A  30     155.130 167.645 375.162 
ATOM    613  C1'  DT A  30     156.356 167.191 375.948 
ATOM    614  N1   DT A  30     156.245 165.805 376.484 
ATOM    615  C2   DT A  30     157.399 165.060 376.537 
ATOM    616  O2   DT A  30     158.480 165.486 376.170 
ATOM    617  N3   DT A  30     157.257 163.781 377.038 
ATOM    618  C4   DT A  30     156.086 163.200 377.480 
ATOM    619  O4   DT A  30     156.083 162.045 377.909 
ATOM    620  C5   DT A  30     154.929 164.060 377.386 
ATOM    621  C7   DT A  30     153.613 163.505 377.846 
ATOM    622  C6   DT A  30     155.039 165.308 376.901 
ATOM    623  P    DA A  31     156.111 170.155 372.902 
ATOM    624  OP1  DA A  31     156.064 171.618 373.121 
ATOM    625  OP2  DA A  31     154.896 169.546 372.319 
ATOM    626  O5'  DA A  31     157.382 169.788 372.000 
ATOM    627  C5'  DA A  31     158.656 169.582 372.639 
ATOM    628  C4'  DA A  31     159.339 168.362 372.054 
ATOM    629  O4'  DA A  31     158.964 167.133 372.739 
ATOM    630  C3'  DA A  31     159.035 168.072 370.584 
ATOM    631  O3'  DA A  31     160.213 167.574 369.960 
ATOM    632  C2'  DA A  31     157.994 166.954 370.617 
ATOM    633  C1'  DA A  31     158.619 166.163 371.762 
ATOM    634  N9   DA A  31     157.690 165.184 372.391 
ATOM    635  C8   DA A  31     156.342 165.294 372.581 
ATOM    636  N7   DA A  31     155.808 164.264 373.161 
ATOM    637  C5   DA A  31     156.879 163.407 373.374 
ATOM    638  C6   DA A  31     156.971 162.134 373.959 
ATOM    639  N6   DA A  31     155.919 161.471 374.460 
ATOM    640  N1   DA A  31     158.189 161.563 374.009 
ATOM    641  C2   DA A  31     159.231 162.225 373.510 
ATOM    642  N3   DA A  31     159.266 163.412 372.944 
ATOM    643  C4   DA A  31     158.036 163.961 372.906 
ATOM    644  P    DG A  32     160.558 168.039 368.469 
ATOM    645  OP1  DG A  32     161.258 169.343 368.506 
ATOM    646  OP2  DG A  32     159.337 167.982 367.636 
ATOM    647  O5'  DG A  32     161.576 166.895 368.008 
ATOM    648  C5'  DG A  32     162.401 166.254 368.999 
ATOM    649  C4'  DG A  32     162.423 164.756 368.765 
ATOM    650  O4'  DG A  32     161.332 164.072 369.446 
ATOM    651  C3'  DG A  32     162.288 164.308 367.310 
ATOM    652  O3'  DG A  32     163.109 163.165 367.102 
ATOM    653  C2'  DG A  32     160.826 163.888 367.168 
ATOM    654  C1'  DG A  32     160.709 163.193 368.522 
ATOM    655  N9   DG A  32     159.304 162.975 368.965 
ATOM    656  C8   DG A  32     158.194 163.765 368.761 
ATOM    657  N7   DG A  32     157.093 163.285 369.286 
ATOM    658  C5   DG A  32     157.502 162.093 369.880 
ATOM    659  C6   DG A  32     156.755 161.128 370.604 
ATOM    660  O6   DG A  32     155.557 161.129 370.875 
ATOM    661  N1   DG A  32     157.564 160.067 371.032 
ATOM    662  C2   DG A  32     158.920 159.953 370.791 
ATOM    663  N2   DG A  32     159.513 158.863 371.284 
ATOM    664  N3   DG A  32     159.621 160.858 370.112 
ATOM    665  C4   DG A  32     158.850 161.894 369.690 
ATOM    666  P    DG A  33     163.917 163.030 365.727 
ATOM    667  OP1  DG A  33     165.183 163.792 365.819 
ATOM    668  OP2  DG A  33     163.031 163.379 364.594 
ATOM    669  O5'  DG A  33     164.233 161.462 365.699 
ATOM    670  C5'  DG A  33     164.390 160.759 366.946 
ATOM    671  C4'  DG A  33     163.652 159.435 366.892 
ATOM    672  O4'  DG A  33     162.262 159.557 367.306 
ATOM    673  C3'  DG A  33     163.570 158.776 365.515 
ATOM    674  O3'  DG A  33     163.677 157.367 365.672 
ATOM    675  C2'  DG A  33     162.164 159.103 365.013 
ATOM    676  C1'  DG A  33     161.449 158.902 366.345 
ATOM    677  N9   DG A  33     160.091 159.512 366.394 
ATOM    678  C8   DG A  33     159.633 160.668 365.800 
ATOM    679  N7   DG A  33     158.371 160.929 366.042 
ATOM    680  C5   DG A  33     157.964 159.870 366.853 
ATOM    681  C6   DG A  33     156.699 159.601 367.436 
ATOM    682  O6   DG A  33     155.660 160.250 367.357 
ATOM    683  N1   DG A  33     156.723 158.417 368.187 
ATOM    684  C2   DG A  33     157.826 157.602 368.353 
ATOM    685  N2   DG A  33     157.644 156.516 369.109 
ATOM    686  N3   DG A  33     159.012 157.856 367.806 
ATOM    687  C4   DG A  33     159.006 159.000 367.074 
ATOM    688  P    DA A  34     164.526 156.529 364.604 
ATOM    689  OP1  DA A  34     165.960 156.572 364.967 
ATOM    690  OP2  DA A  34     164.188 156.982 363.237 
ATOM    691  O5'  DA A  34     163.955 155.052 364.837 
ATOM    692  C5'  DA A  34     163.481 154.685 366.145 
ATOM    693  C4'  DA A  34     162.177 153.922 366.028 
ATOM    694  O4'  DA A  34     161.016 154.802 366.018 
ATOM    695  C3'  DA A  34     162.010 153.078 364.764 
ATOM    696  O3'  DA A  34     161.318 151.881 365.097 
ATOM    697  C2'  DA A  34     161.116 153.919 363.853 
ATOM    698  C1'  DA A  34     160.173 154.418 364.943 
ATOM    699  N9   DA A  34     159.367 155.605 364.541 
ATOM    700  C8   DA A  34     159.729 156.639 363.725 
ATOM    701  N7   DA A  34     158.800 157.530 363.564 
ATOM    702  C5   DA A  34     157.743 157.054 364.328 
ATOM    703  C6   DA A  34     156.454 157.551 364.575 
ATOM    704  N6   DA A  34     155.988 158.694 364.051 
ATOM    705  N1   DA A  34     155.655 156.828 365.382 
ATOM    706  C2   DA A  34     156.124 155.693 365.899 
ATOM    707  N3   DA A  34     157.302 155.132 365.741 
ATOM    708  C4   DA A  34     158.081 155.875 364.929 
ATOM    709  P    DG A  35     161.768 150.508 364.409 
ATOM    710  OP1  DG A  35     162.909 149.930 365.155 
ATOM    711  OP2  DG A  35     161.983 150.725 362.962 
ATOM    712  O5'  DG A  35     160.468 149.602 364.630 
ATOM    713  C5'  DG A  35     159.639 149.841 365.782 
ATOM    714  C4'  DG A  35     158.177 149.808 365.385 
ATOM    715  O4'  DG A  35     157.690 151.111 364.952 
ATOM    716  C3'  DG A  35     157.823 148.879 364.224 
ATOM    717  O3'  DG A  35     156.551 148.292 364.476 
ATOM    718  C2'  DG A  35     157.700 149.802 363.013 
ATOM    719  C1'  DG A  35     156.986 150.944 363.731 
ATOM    720  N9   DG A  35     157.028 152.235 362.992 
ATOM    721  C8   DG A  35     158.026 152.751 362.194 
ATOM    722  N7   DG A  35     157.749 153.926 361.683 
ATOM    723  C5   DG A  35     156.476 154.209 362.177 
ATOM    724  C6   DG A  35     155.647 155.342 361.971 
ATOM    725  O6   DG A  35     155.869 156.347 361.299 
ATOM    726  N1   DG A  35     154.431 155.220 362.659 
ATOM    727  C2   DG A  35     154.066 154.144 363.444 
ATOM    728  N2   DG A  35     152.864 154.218 364.018 
ATOM    729  N3   DG A  35     154.846 153.081 363.637 
ATOM    730  C4   DG A  35     156.027 153.184 362.976 
ATOM    731  P    DA A  36     156.318 146.754 364.096 
ATOM    732  OP1  DA A  36     156.815 145.892 365.192 
ATOM    733  OP2  DA A  36     156.877 146.485 362.754 
ATOM    734  O5'  DA A  36     154.720 146.683 364.037 
ATOM    735  C5'  DA A  36     153.951 147.564 364.876 
ATOM    736  C4'  DA A  36     152.798 148.156 364.088 
ATOM    737  O4'  DA A  36     153.171 149.383 363.397 
ATOM    738  C3'  DA A  36     152.224 147.271 362.982 
ATOM    739  O3'  DA A  36     150.815 147.459 362.926 
ATOM    740  C2'  DA A  36     152.839 147.814 361.692 
ATOM    741  C1'  DA A  36     152.726 149.293 362.052 
ATOM    742  N9   DA A  36     153.586 150.180 361.220 
ATOM    743  C8   DA A  36     154.820 149.918 360.699 
ATOM    744  N7   DA A  36     155.318 150.898 360.010 
ATOM    745  C5   DA A  36     154.343 151.883 360.079 
ATOM    746  C6   DA A  36     154.268 153.181 359.547 
ATOM    747  N6   DA A  36     155.238 153.733 358.804 
ATOM    748  N1   DA A  36     153.155 153.893 359.805 
ATOM    749  C2   DA A  36     152.195 153.339 360.544 
ATOM    750  N3   DA A  36     152.153 152.145 361.091 
ATOM    751  C4   DA A  36     153.278 151.452 360.817 
ATOM    752  P    DA A  37     149.873 146.192 362.665 
ATOM    753  OP1  DA A  37     149.622 145.488 363.943 
ATOM    754  OP2  DA A  37     150.439 145.371 361.572 
ATOM    755  O5'  DA A  37     148.527 146.897 362.165 
ATOM    756  C5'  DA A  37     148.207 148.214 362.652 
ATOM    757  C4'  DA A  37     147.716 149.083 361.512 
ATOM    758  O4'  DA A  37     148.805 149.765 360.826 
ATOM    759  C3'  DA A  37     146.973 148.356 360.392 
ATOM    760  O3'  DA A  37     145.921 149.188 359.920 
ATOM    761  C2'  DA A  37     148.008 148.203 359.276 
ATOM    762  C1'  DA A  37     148.636 149.585 359.428 
ATOM    763  N9   DA A  37     149.972 149.710 358.781 
ATOM    764  C8   DA A  37     150.949 148.762 358.661 
ATOM    765  N7   DA A  37     152.009 149.177 358.039 
ATOM    766  C5   DA A  37     151.716 150.497 357.723 
ATOM    767  C6   DA A  37     152.445 151.494 357.054 
ATOM    768  N6   DA A  37     153.676 151.306 356.560 
ATOM    769  N1   DA A  37     151.858 152.696 356.909 
ATOM    770  C2   DA A  37     150.633 152.878 357.402 
ATOM    771  N3   DA A  37     149.861 152.027 358.042 
ATOM    772  C4   DA A  37     150.471 150.831 358.173 
ATOM    773  P    DC A  38     144.515 148.522 359.542 
ATOM    774  OP1  DC A  38     143.697 148.362 360.765 
ATOM    775  OP2  DC A  38     144.745 147.295 358.749 
ATOM    776  O5'  DC A  38     143.872 149.652 358.609 
ATOM    777  C5'  DC A  38     144.219 151.031 358.840 
ATOM    778  C4'  DC A  38     144.488 151.727 357.520 
ATOM    779  O4'  DC A  38     145.877 151.602 357.100 
ATOM    780  C3'  DC A  38     143.693 151.210 356.322 
ATOM    781  O3'  DC A  38     143.355 152.309 355.485 
ATOM    782  C2'  DC A  38     144.671 150.308 355.568 
ATOM    783  C1'  DC A  38     145.899 151.197 355.740 
ATOM    784  N1   DC A  38     147.187 150.494 355.488 
ATOM    785  C2   DC A  38     148.222 151.224 354.906 
ATOM    786  O2   DC A  38     148.030 152.413 354.628 
ATOM    787  N3   DC A  38     149.404 150.601 354.667 
ATOM    788  C4   DC A  38     149.573 149.310 354.984 
ATOM    789  N4   DC A  38     150.745 148.749 354.730 
ATOM    790  C5   DC A  38     148.521 148.543 355.581 
ATOM    791  C6   DC A  38     147.347 149.183 355.812 
ATOM    792  P    DC A  39     141.908 152.346 354.799 
ATOM    793  OP1  DC A  39     140.922 152.904 355.752 
ATOM    794  OP2  DC A  39     141.590 151.013 354.241 
ATOM    795  O5'  DC A  39     142.151 153.384 353.606 
ATOM    796  C5'  DC A  39     143.130 154.426 353.776 
ATOM    797  C4'  DC A  39     143.966 154.562 352.519 
ATOM    798  O4'  DC A  39     145.124 153.679 352.524 
ATOM    799  C3'  DC A  39     143.254 154.229 351.208 
ATOM    800  O3'  DC A  39     143.715 155.116 350.196 
ATOM    801  C2'  DC A  39     143.720 152.814 350.863 
ATOM    802  C1'  DC A  39     145.176 153.002 351.278 
ATOM    803  N1   DC A  39     145.913 151.723 351.476 
ATOM    804  C2   DC A  39     147.262 151.691 351.136 
ATOM    805  O2   DC A  39     147.789 152.716 350.687 
ATOM    806  N3   DC A  39     147.951 150.533 351.309 
ATOM    807  C4   DC A  39     147.344 149.445 351.798 
ATOM    808  N4   DC A  39     148.059 148.340 351.948 
ATOM    809  C5   DC A  39     145.956 149.457 352.153 
ATOM    810  C6   DC A  39     145.285 150.622 351.973 
ATOM    811  P    DT A  40     142.667 155.689 349.130 
ATOM    812  OP1  DT A  40     141.975 156.866 349.699 
ATOM    813  OP2  DT A  40     141.796 154.593 348.652 
ATOM    814  O5'  DT A  40     143.641 156.155 347.949 
ATOM    815  C5'  DT A  40     144.974 156.592 348.274 
ATOM    816  C4'  DT A  40     145.968 155.997 347.297 
ATOM    817  O4'  DT A  40     146.452 154.692 347.724 
ATOM    818  C3'  DT A  40     145.444 155.750 345.882 
ATOM    819  O3'  DT A  40     146.483 156.027 344.952 
ATOM    820  C2'  DT A  40     145.138 154.253 345.838 
ATOM    821  C1'  DT A  40     146.364 153.799 346.625 
ATOM    822  N1   DT A  40     146.253 152.413 347.160 
ATOM    823  C2   DT A  40     147.407 151.669 347.213 
ATOM    824  O2   DT A  40     148.488 152.095 346.846 
ATOM    825  N3   DT A  40     147.264 150.390 347.715 
ATOM    826  C4   DT A  40     146.094 149.809 348.157 
ATOM    827  O4   DT A  40     146.090 148.653 348.586 
ATOM    828  C5   DT A  40     144.937 150.668 348.062 
ATOM    829  C7   DT A  40     143.621 150.114 348.522 
ATOM    830  C6   DT A  40     145.047 151.916 347.578 
ATOM    831  P    DA A  41     146.119 156.764 343.578 
ATOM    832  OP1  DA A  41     146.071 158.227 343.798 
ATOM    833  OP2  DA A  41     144.904 156.154 342.995 
ATOM    834  O5'  DA A  41     147.390 156.396 342.677 
ATOM    835  C5'  DA A  41     148.663 156.191 343.316 
ATOM    836  C4'  DA A  41     149.346 154.971 342.730 
ATOM    837  O4'  DA A  41     148.972 153.742 343.415 
ATOM    838  C3'  DA A  41     149.043 154.680 341.260 
ATOM    839  O3'  DA A  41     150.220 154.182 340.637 
ATOM    840  C2'  DA A  41     148.001 153.562 341.294 
ATOM    841  C1'  DA A  41     148.627 152.772 342.438 
ATOM    842  N9   DA A  41     147.698 151.792 343.068 
ATOM    843  C8   DA A  41     146.350 151.902 343.257 
ATOM    844  N7   DA A  41     145.816 150.872 343.838 
ATOM    845  C5   DA A  41     146.886 150.015 344.051 
ATOM    846  C6   DA A  41     146.979 148.742 344.635 
ATOM    847  N6   DA A  41     145.927 148.080 345.136 
ATOM    848  N1   DA A  41     148.197 148.171 344.686 
ATOM    849  C2   DA A  41     149.239 148.834 344.187 
ATOM    850  N3   DA A  41     149.274 150.021 343.620 
ATOM    851  C4   DA A  41     148.043 150.569 343.582 
ATOM    852  P    DG A  42     150.566 154.648 339.145 
ATOM    853  OP1  DG A  42     151.265 155.951 339.182 
ATOM    854  OP2  DG A  42     149.344 154.590 338.312 
ATOM    855  O5'  DG A  42     151.584 153.504 338.684 
ATOM    856  C5'  DG A  42     152.409 152.862 339.675 
ATOM    857  C4'  DG A  42     152.431 151.364 339.441 
ATOM    858  O4'  DG A  42     151.340 150.680 340.122 
ATOM    859  C3'  DG A  42     152.296 150.916 337.986 
ATOM    860  O3'  DG A  42     153.117 149.773 337.778 
ATOM    861  C2'  DG A  42     150.833 150.496 337.845 
ATOM    862  C1'  DG A  42     150.717 149.801 339.198 
ATOM    863  N9   DG A  42     149.312 149.584 339.642 
ATOM    864  C8   DG A  42     148.201 150.374 339.437 
ATOM    865  N7   DG A  42     147.101 149.894 339.962 
ATOM    866  C5   DG A  42     147.510 148.701 340.556 
ATOM    867  C6   DG A  42     146.762 147.737 341.280 
ATOM    868  O6   DG A  42     145.564 147.737 341.551 
ATOM    869  N1   DG A  42     147.572 146.675 341.708 
ATOM    870  C2   DG A  42     148.927 146.561 341.467 
ATOM    871  N2   DG A  42     149.521 145.472 341.960 
ATOM    872  N3   DG A  42     149.629 147.467 340.788 
ATOM    873  C4   DG A  42     148.857 148.502 340.366 
ATOM    874  P    DA A  43     153.925 149.638 336.403 
ATOM    875  OP1  DA A  43     155.191 150.400 336.495 
ATOM    876  OP2  DA A  43     153.039 149.987 335.271 
ATOM    877  O5'  DA A  43     154.241 148.071 336.375 
ATOM    878  C5'  DA A  43     154.398 147.367 337.623 
ATOM    879  C4'  DA A  43     153.660 146.044 337.568 
ATOM    880  O4'  DA A  43     152.270 146.166 337.982 
ATOM    881  C3'  DA A  43     153.577 145.385 336.191 
ATOM    882  O3'  DA A  43     153.685 143.975 336.348 
ATOM    883  C2'  DA A  43     152.171 145.712 335.689 
ATOM    884  C1'  DA A  43     151.457 145.510 337.021 
ATOM    885  N9   DA A  43     150.099 146.121 337.071 
ATOM    886  C8   DA A  43     149.662 147.269 336.475 
ATOM    887  N7   DA A  43     148.415 147.538 336.706 
ATOM    888  C5   DA A  43     147.990 146.493 337.514 
ATOM    889  C6   DA A  43     146.752 146.196 338.106 
ATOM    890  N6   DA A  43     145.662 146.964 337.967 
ATOM    891  N1   DA A  43     146.674 145.076 338.849 
ATOM    892  C2   DA A  43     147.760 144.317 338.984 
ATOM    893  N3   DA A  43     148.963 144.492 338.482 
ATOM    894  C4   DA A  43     149.015 145.620 337.742 
ATOM    895  P    DG A  44     154.533 143.137 335.281 
ATOM    896  OP1  DG A  44     155.967 143.180 335.644 
ATOM    897  OP2  DG A  44     154.196 143.591 333.913 
ATOM    898  O5'  DG A  44     153.963 141.661 335.513 
ATOM    899  C5'  DG A  44     153.489 141.293 336.822 
ATOM    900  C4'  DG A  44     152.184 140.530 336.704 
ATOM    901  O4'  DG A  44     151.024 141.411 336.694 
ATOM    902  C3'  DG A  44     152.018 139.686 335.441 
ATOM    903  O3'  DG A  44     151.326 138.489 335.773 
ATOM    904  C2'  DG A  44     151.123 140.528 334.529 
ATOM    905  C1'  DG A  44     150.180 141.027 335.619 
ATOM    906  N9   DG A  44     149.375 142.214 335.217 
ATOM    907  C8   DG A  44     149.722 143.265 334.396 
ATOM    908  N7   DG A  44     148.775 144.157 334.243 
ATOM    909  C5   DG A  44     147.725 143.663 335.015 
ATOM    910  C6   DG A  44     146.429 144.194 335.243 
ATOM    911  O6   DG A  44     145.932 145.227 334.803 
ATOM    912  N1   DG A  44     145.680 143.369 336.093 
ATOM    913  C2   DG A  44     146.126 142.186 336.651 
ATOM    914  N2   DG A  44     145.257 141.546 337.437 
ATOM    915  N3   DG A  44     147.342 141.689 336.437 
ATOM    916  C4   DG A  44     148.081 142.477 335.614 
ATOM    917  P    DT A  45     151.776 137.116 335.086 
ATOM    918  OP1  DT A  45     152.917 136.538 335.832 
ATOM    919  OP2  DT A  45     151.990 137.333 333.638 
ATOM    920  O5'  DT A  45     150.475 136.211 335.306 
ATOM    921  C5'  DT A  45     149.646 136.449 336.459 
ATOM    922  C4'  DT A  45     148.184 136.417 336.061 
ATOM    923  O4'  DT A  45     147.698 137.720 335.629 
ATOM    924  C3'  DT A  45     147.830 135.487 334.901 
ATOM    925  O3'  DT A  45     146.558 134.901 335.152 
ATOM    926  C2'  DT A  45     147.707 136.410 333.689 
ATOM    927  C1'  DT A  45     146.994 137.552 334.407 
ATOM    928  N1   DT A  45     147.036 138.844 333.669 
ATOM    929  C2   DT A  45     145.937 139.661 333.776 
ATOM    930  O2   DT A  45     144.956 139.371 334.438 
ATOM    931  N3   DT A  45     146.011 140.851 333.076 
ATOM    932  C4   DT A  45     147.069 141.278 332.298 
ATOM    933  O4   DT A  45     147.020 142.365 331.718 
ATOM    934  C5   DT A  45     148.175 140.352 332.248 
ATOM    935  C7   DT A  45     149.367 140.741 331.422 
ATOM    936  C6   DT A  45     148.129 139.189 332.917 
ATOM    937  P    DT A  46     146.325 133.363 334.773 
ATOM    938  OP1  DT A  46     146.822 132.501 335.868 
ATOM    939  OP2  DT A  46     146.885 133.093 333.430 
ATOM    940  O5'  DT A  46     144.727 133.292 334.713 
ATOM    941  C5'  DT A  46     143.958 134.172 335.552 
ATOM    942  C4'  DT A  46     142.806 134.765 334.764 
ATOM    943  O4'  DT A  46     143.179 135.991 334.073 
ATOM    944  C3'  DT A  46     142.232 133.879 333.658 
ATOM    945  O3'  DT A  46     140.823 134.067 333.603 
ATOM    946  C2'  DT A  46     142.847 134.422 332.369 
ATOM    947  C1'  DT A  46     142.734 135.901 332.729 
ATOM    948  N1   DT A  46     143.593 136.788 331.896 
ATOM    949  C2   DT A  46     143.102 138.036 331.599 
ATOM    950  O2   DT A  46     142.015 138.430 331.986 
ATOM    951  N3   DT A  46     143.926 138.829 330.825 
ATOM    952  C4   DT A  46     145.170 138.486 330.336 
ATOM    953  O4   DT A  46     145.816 139.282 329.652 
ATOM    954  C5   DT A  46     145.599 137.156 330.700 
ATOM    955  C7   DT A  46     146.943 136.702 330.208 
ATOM    956  C6   DT A  46     144.818 136.364 331.452 
ATOM    957  P    DG A  47     139.881 132.801 333.341 
ATOM    958  OP1  DG A  47     139.630 132.097 334.619 
ATOM    959  OP2  DG A  47     140.446 131.979 332.248 
ATOM    960  O5'  DG A  47     138.535 133.506 332.841 
ATOM    961  C5'  DG A  47     138.214 134.822 333.328 
ATOM    962  C4'  DG A  47     137.724 135.692 332.188 
ATOM    963  O4'  DG A  47     138.813 136.374 331.502 
ATOM    964  C3'  DG A  47     136.981 134.964 331.068 
ATOM    965  O3'  DG A  47     135.929 135.796 330.596 
ATOM    966  C2'  DG A  47     138.016 134.811 329.953 
ATOM    967  C1'  DG A  47     138.644 136.193 330.104 
ATOM    968  N9   DG A  47     139.980 136.318 329.458 
ATOM    969  C8   DG A  47     140.976 135.375 329.327 
ATOM    970  N7   DG A  47     142.042 135.807 328.697 
ATOM    971  C5   DG A  47     141.729 137.130 328.388 
ATOM    972  C6   DG A  47     142.493 138.114 327.707 
ATOM    973  O6   DG A  47     143.620 138.019 327.230 
ATOM    974  N1   DG A  47     141.795 139.327 327.610 
ATOM    975  C2   DG A  47     140.526 139.557 328.106 
ATOM    976  N2   DG A  47     140.035 140.783 327.912 
ATOM    977  N3   DG A  47     139.812 138.633 328.745 
ATOM    978  C4   DG A  47     140.474 137.452 328.848 
ATOM    979  P    DG A  48     134.523 135.131 330.218 
ATOM    980  OP1  DG A  48     133.705 134.971 331.441 
ATOM    981  OP2  DG A  48     134.752 133.903 329.425 
ATOM    982  O5'  DG A  48     133.879 136.261 329.285 
ATOM    983  C5'  DG A  48     134.226 137.639 329.516 
ATOM    984  C4'  DG A  48     134.495 138.335 328.197 
ATOM    985  O4'  DG A  48     135.885 138.211 327.776 
ATOM    986  C3'  DG A  48     133.701 137.818 326.998 
ATOM    987  O3'  DG A  48     133.363 138.917 326.161 
ATOM    988  C2'  DG A  48     134.679 136.916 326.244 
ATOM    989  C1'  DG A  48     135.907 137.806 326.416 
ATOM    990  N9   DG A  48     137.195 137.103 326.164 
ATOM    991  C8   DG A  48     137.539 135.793 326.422 
ATOM    992  N7   DG A  48     138.765 135.485 326.076 
ATOM    993  C5   DG A  48     139.269 136.674 325.550 
ATOM    994  C6   DG A  48     140.549 136.964 325.011 
ATOM    995  O6   DG A  48     141.518 136.219 324.883 
ATOM    996  N1   DG A  48     140.638 138.298 324.590 
ATOM    997  C2   DG A  48     139.622 139.230 324.679 
ATOM    998  N2   DG A  48     139.905 140.452 324.223 
ATOM    999  N3   DG A  48     138.422 138.957 325.187 
ATOM   1000  C4   DG A  48     138.320 137.667 325.599 
ATOM   1001  P    DG A  49     131.916 138.954 325.476 
ATOM   1002  OP1  DG A  49     130.930 139.512 326.428 
ATOM   1003  OP2  DG A  49     131.598 137.622 324.918 
ATOM   1004  O5'  DG A  49     132.159 139.992 324.283 
ATOM   1005  C5'  DG A  49     133.138 141.034 324.452 
ATOM   1006  C4'  DG A  49     133.974 141.170 323.195 
ATOM   1007  O4'  DG A  49     135.131 140.287 323.200 
ATOM   1008  C3'  DG A  49     133.262 140.837 321.884 
ATOM   1009  O3'  DG A  49     133.723 141.724 320.872 
ATOM   1010  C2'  DG A  49     133.728 139.423 321.539 
ATOM   1011  C1'  DG A  49     135.184 139.610 321.954 
ATOM   1012  N9   DG A  49     135.920 138.331 322.153 
ATOM   1013  C8   DG A  49     135.459 137.127 322.638 
ATOM   1014  N7   DG A  49     136.370 136.186 322.688 
ATOM   1015  C5   DG A  49     137.517 136.811 322.200 
ATOM   1016  C6   DG A  49     138.828 136.300 322.016 
ATOM   1017  O6   DG A  49     139.254 135.172 322.248 
ATOM   1018  N1   DG A  49     139.690 137.276 321.495 
ATOM   1019  C2   DG A  49     139.332 138.575 321.193 
ATOM   1020  N2   DG A  49     140.301 139.353 320.705 
ATOM   1021  N3   DG A  49     138.101 139.054 321.367 
ATOM   1022  C4   DG A  49     137.253 138.120 321.871 
ATOM   1023  P    DA A  50     132.675 142.297 319.806 
ATOM   1024  OP1  DA A  50     131.983 143.475 320.375 
ATOM   1025  OP2  DA A  50     131.804 141.201 319.328 
ATOM   1026  O5'  DA A  50     133.649 142.763 318.625 
ATOM   1027  C5'  DA A  50     134.982 143.201 318.950 
ATOM   1028  C4'  DA A  50     135.975 142.605 317.973 
ATOM   1029  O4'  DA A  50     136.460 141.300 318.401 
ATOM   1030  C3'  DA A  50     135.452 142.359 316.559 
ATOM   1031  O3'  DA A  50     136.491 142.635 315.628 
ATOM   1032  C2'  DA A  50     135.145 140.862 316.514 
ATOM   1033  C1'  DA A  50     136.372 140.407 317.301 
ATOM   1034  N9   DA A  50     136.261 139.022 317.837 
ATOM   1035  C8   DA A  50     135.148 138.376 318.291 
ATOM   1036  N7   DA A  50     135.373 137.164 318.696 
ATOM   1037  C5   DA A  50     136.736 136.993 318.497 
ATOM   1038  C6   DA A  50     137.600 135.910 318.731 
ATOM   1039  N6   DA A  50     137.196 134.739 319.243 
ATOM   1040  N1   DA A  50     138.899 136.075 318.418 
ATOM   1041  C2   DA A  50     139.294 137.241 317.910 
ATOM   1042  N3   DA A  50     138.585 138.316 317.648 
ATOM   1043  C4   DA A  50     137.288 138.125 317.970 
ATOM   1044  P    DA A  51     136.127 143.372 314.254 
ATOM   1045  OP1  DA A  51     136.079 144.835 314.474 
ATOM   1046  OP2  DA A  51     134.911 142.763 313.672 
ATOM   1047  O5'  DA A  51     137.397 143.004 313.353 
ATOM   1048  C5'  DA A  51     138.671 142.799 313.992 
ATOM   1049  C4'  DA A  51     139.354 141.579 313.406 
ATOM   1050  O4'  DA A  51     138.980 140.350 314.091 
ATOM   1051  C3'  DA A  51     139.050 141.289 311.937 
ATOM   1052  O3'  DA A  51     140.228 140.790 311.313 
ATOM   1053  C2'  DA A  51     138.009 140.171 311.970 
ATOM   1054  C1'  DA A  51     138.634 139.380 313.114 
ATOM   1055  N9   DA A  51     137.706 138.400 313.744 
ATOM   1056  C8   DA A  51     136.357 138.511 313.933 
ATOM   1057  N7   DA A  51     135.824 137.481 314.514 
ATOM   1058  C5   DA A  51     136.894 136.624 314.727 
ATOM   1059  C6   DA A  51     136.987 135.350 315.311 
ATOM   1060  N6   DA A  51     135.934 134.688 315.813 
ATOM   1061  N1   DA A  51     138.204 134.779 315.362 
ATOM   1062  C2   DA A  51     139.247 135.442 314.863 
ATOM   1063  N3   DA A  51     139.282 136.629 314.297 
ATOM   1064  C4   DA A  51     138.051 137.178 314.258 
ATOM   1065  P    DG A  52     140.574 141.256 309.821 
ATOM   1066  OP1  DG A  52     141.273 142.560 309.859 
ATOM   1067  OP2  DG A  52     139.352 141.199 308.988 
ATOM   1068  O5'  DG A  52     141.591 140.112 309.360 
ATOM   1069  C5'  DG A  52     142.417 139.471 310.351 
ATOM   1070  C4'  DG A  52     142.438 137.973 310.118 
ATOM   1071  O4'  DG A  52     141.347 137.288 310.798 
ATOM   1072  C3'  DG A  52     142.303 137.525 308.663 
ATOM   1073  O3'  DG A  52     143.125 136.382 308.455 
ATOM   1074  C2'  DG A  52     140.841 137.104 308.521 
ATOM   1075  C1'  DG A  52     140.725 136.410 309.874 
ATOM   1076  N9   DG A  52     139.320 136.192 310.318 
ATOM   1077  C8   DG A  52     138.209 136.982 310.113 
ATOM   1078  N7   DG A  52     137.109 136.502 310.638 
ATOM   1079  C5   DG A  52     137.518 135.309 311.233 
ATOM   1080  C6   DG A  52     136.770 134.345 311.957 
ATOM   1081  O6   DG A  52     135.572 134.346 312.228 
ATOM   1082  N1   DG A  52     137.580 133.283 312.384 
ATOM   1083  C2   DG A  52     138.935 133.170 312.143 
ATOM   1084  N2   DG A  52     139.528 132.080 312.637 
ATOM   1085  N3   DG A  52     139.637 134.075 311.464 
ATOM   1086  C4   DG A  52     138.865 135.111 311.043 
ATOM   1087  P    DA A  53     143.933 136.247 307.080 
ATOM   1088  OP1  DA A  53     145.199 137.008 307.172 
ATOM   1089  OP2  DA A  53     143.047 136.596 305.947 
ATOM   1090  O5'  DA A  53     144.248 134.679 307.052 
ATOM   1091  C5'  DA A  53     144.405 133.976 308.299 
ATOM   1092  C4'  DA A  53     143.668 132.652 308.244 
ATOM   1093  O4'  DA A  53     142.278 132.774 308.659 
ATOM   1094  C3'  DA A  53     143.585 131.993 306.868 
ATOM   1095  O3'  DA A  53     143.692 130.584 307.025 
ATOM   1096  C2'  DA A  53     142.179 132.320 306.365 
ATOM   1097  C1'  DA A  53     141.465 132.119 307.697 
ATOM   1098  N9   DA A  53     140.106 132.729 307.747 
ATOM   1099  C8   DA A  53     139.670 133.877 307.151 
ATOM   1100  N7   DA A  53     138.423 134.147 307.382 
ATOM   1101  C5   DA A  53     137.998 133.102 308.190 
ATOM   1102  C6   DA A  53     136.760 132.804 308.783 
ATOM   1103  N6   DA A  53     135.669 133.572 308.644 
ATOM   1104  N1   DA A  53     136.681 131.684 309.526 
ATOM   1105  C2   DA A  53     137.768 130.925 309.661 
ATOM   1106  N3   DA A  53     138.971 131.101 309.158 
ATOM   1107  C4   DA A  53     139.022 132.228 308.419 
ATOM   1108  P    DC A  54     144.541 129.746 305.957 
ATOM   1109  OP1  DC A  54     145.975 129.788 306.320 
ATOM   1110  OP2  DC A  54     144.204 130.199 304.589 
ATOM   1111  O5'  DC A  54     143.970 128.269 306.189 
ATOM   1112  C5'  DC A  54     143.496 127.901 307.498 
ATOM   1113  C4'  DC A  54     142.192 127.139 307.381 
ATOM   1114  O4'  DC A  54     141.032 128.019 307.370 
ATOM   1115  C3'  DC A  54     142.026 126.295 306.117 
ATOM   1116  O3'  DC A  54     141.333 125.097 306.450 
ATOM   1117  C2'  DC A  54     141.131 127.136 305.205 
ATOM   1118  C1'  DC A  54     140.188 127.635 306.296 
ATOM   1119  N1   DC A  54     139.382 128.822 305.893 
ATOM   1120  C2   DC A  54     138.086 128.926 306.392 
ATOM   1121  O2   DC A  54     137.663 128.039 307.141 
ATOM   1122  N3   DC A  54     137.336 130.000 306.036 
ATOM   1123  C4   DC A  54     137.833 130.941 305.222 
ATOM   1124  N4   DC A  54     137.061 131.969 304.905 
ATOM   1125  C5   DC A  54     139.163 130.852 304.698 
ATOM   1126  C6   DC A  54     139.897 129.771 305.065 
ATOM   1127  P    DG A  55     141.784 123.724 305.762 
ATOM   1128  OP1  DG A  55     142.925 123.147 306.508 
ATOM   1129  OP2  DG A  55     141.998 123.941 304.314 
ATOM   1130  O5'  DG A  55     140.483 122.819 305.982 
ATOM   1131  C5'  DG A  55     139.654 123.057 307.135 
ATOM   1132  C4'  DG A  55     138.192 123.025 306.738 
ATOM   1133  O4'  DG A  55     137.705 124.328 306.305 
ATOM   1134  C3'  DG A  55     137.838 122.096 305.577 
ATOM   1135  O3'  DG A  55     136.566 121.509 305.828 
ATOM   1136  C2'  DG A  55     137.715 123.019 304.365 
ATOM   1137  C1'  DG A  55     137.002 124.160 305.084 
ATOM   1138  N9   DG A  55     137.044 125.452 304.345 
ATOM   1139  C8   DG A  55     138.042 125.968 303.547 
ATOM   1140  N7   DG A  55     137.764 127.143 303.036 
ATOM   1141  C5   DG A  55     136.491 127.426 303.529 
ATOM   1142  C6   DG A  55     135.662 128.559 303.323 
ATOM   1143  O6   DG A  55     135.884 129.563 302.652 
ATOM   1144  N1   DG A  55     134.447 128.436 304.012 
ATOM   1145  C2   DG A  55     134.082 127.361 304.797 
ATOM   1146  N2   DG A  55     132.879 127.435 305.370 
ATOM   1147  N3   DG A  55     134.861 126.298 304.990 
ATOM   1148  C4   DG A  55     136.042 126.401 304.329 
ATOM   1149  P    DT A  56     136.333 119.971 305.449 
ATOM   1150  OP1  DT A  56     136.830 119.109 306.544 
ATOM   1151  OP2  DT A  56     136.892 119.701 304.106 
ATOM   1152  O5'  DT A  56     134.735 119.900 305.389 
ATOM   1153  C5'  DT A  56     133.966 120.781 306.229 
ATOM   1154  C4'  DT A  56     132.814 121.373 305.440 
ATOM   1155  O4'  DT A  56     133.187 122.599 304.750 
ATOM   1156  C3'  DT A  56     132.240 120.487 304.335 
ATOM   1157  O3'  DT A  56     130.831 120.675 304.279 
ATOM   1158  C2'  DT A  56     132.854 121.031 303.045 
ATOM   1159  C1'  DT A  56     132.741 122.509 303.405 
ATOM   1160  N1   DT A  56     133.601 123.396 302.572 
ATOM   1161  C2   DT A  56     133.109 124.644 302.276 
ATOM   1162  O2   DT A  56     132.023 125.038 302.662 
ATOM   1163  N3   DT A  56     133.934 125.438 301.501 
ATOM   1164  C4   DT A  56     135.178 125.094 301.012 
ATOM   1165  O4   DT A  56     135.824 125.890 300.328 
ATOM   1166  C5   DT A  56     135.607 123.764 301.377 
ATOM   1167  C7   DT A  56     136.950 123.310 300.884 
ATOM   1168  C6   DT A  56     134.826 122.972 302.128 
ATOM   1169  P    DC A  57     129.889 119.409 304.017 
ATOM   1170  OP1  DC A  57     129.638 118.705 305.295 
ATOM   1171  OP2  DC A  57     130.454 118.587 302.924 
ATOM   1172  O5'  DC A  57     128.542 120.114 303.517 
ATOM   1173  C5'  DC A  57     128.222 121.431 304.005 
ATOM   1174  C4'  DC A  57     127.731 122.300 302.864 
ATOM   1175  O4'  DC A  57     128.820 122.982 302.178 
ATOM   1176  C3'  DC A  57     126.989 121.572 301.744 
ATOM   1177  O3'  DC A  57     125.937 122.405 301.272 
ATOM   1178  C2'  DC A  57     128.024 121.420 300.629 
ATOM   1179  C1'  DC A  57     128.652 122.801 300.781 
ATOM   1180  N1   DC A  57     129.988 122.926 300.134 
ATOM   1181  C2   DC A  57     130.322 124.153 299.565 
ATOM   1182  O2   DC A  57     129.504 125.078 299.620 
ATOM   1183  N3   DC A  57     131.535 124.286 298.970 
ATOM   1184  C4   DC A  57     132.393 123.259 298.931 
ATOM   1185  N4   DC A  57     133.564 123.439 298.339 
ATOM   1186  C5   DC A  57     132.069 121.989 299.510 
ATOM   1187  C6   DC A  57     130.852 121.876 300.099 
ATOM   1188  P    DA A  58     124.530 121.739 300.894 
ATOM   1189  OP1  DA A  58     123.712 121.579 302.118 
ATOM   1190  OP2  DA A  58     124.760 120.512 300.101 
ATOM   1191  O5'  DA A  58     123.887 122.869 299.961 
ATOM   1192  C5'  DA A  58     124.234 124.248 300.193 
ATOM   1193  C4'  DA A  58     124.503 124.943 298.873 
ATOM   1194  O4'  DA A  58     125.892 124.819 298.453 
ATOM   1195  C3'  DA A  58     123.708 124.426 297.674 
ATOM   1196  O3'  DA A  58     123.370 125.526 296.837 
ATOM   1197  C2'  DA A  58     124.686 123.525 296.921 
ATOM   1198  C1'  DA A  58     125.914 124.414 297.093 
ATOM   1199  N9   DA A  58     127.203 123.711 296.840 
ATOM   1200  C8   DA A  58     127.526 122.411 297.104 
ATOM   1201  N7   DA A  58     128.737 122.092 296.765 
ATOM   1202  C5   DA A  58     129.257 123.266 296.239 
ATOM   1203  C6   DA A  58     130.513 123.587 295.698 
ATOM   1204  N6   DA A  58     131.521 122.709 295.596 
ATOM   1205  N1   DA A  58     130.697 124.848 295.265 
ATOM   1206  C2   DA A  58     129.692 125.716 295.370 
ATOM   1207  N3   DA A  58     128.483 125.533 295.852 
ATOM   1208  C4   DA A  58     128.325 124.263 296.279 
ATOM   1209  P    DC A  59     121.923 125.563 296.152 
ATOM   1210  OP1  DC A  59     120.938 126.121 297.105 
ATOM   1211  OP2  DC A  59     121.605 124.230 295.594 
ATOM   1212  O5'  DC A  59     122.166 126.601 294.959 
ATOM   1213  C5'  DC A  59     123.146 127.643 295.129 
ATOM   1214  C4'  DC A  59     123.981 127.779 293.871 
ATOM   1215  O4'  DC A  59     125.139 126.896 293.877 
ATOM   1216  C3'  DC A  59     123.270 127.445 292.561 
ATOM   1217  O3'  DC A  59     123.730 128.332 291.548 
ATOM   1218  C2'  DC A  59     123.736 126.031 292.215 
ATOM   1219  C1'  DC A  59     125.192 126.219 292.630 
ATOM   1220  N1   DC A  59     125.928 124.940 292.829 
ATOM   1221  C2   DC A  59     127.278 124.908 292.488 
ATOM   1222  O2   DC A  59     127.805 125.932 292.040 
ATOM   1223  N3   DC A  59     127.967 123.749 292.662 
ATOM   1224  C4   DC A  59     127.360 122.661 293.150 
ATOM   1225  N4   DC A  59     128.074 121.557 293.301 
ATOM   1226  C5   DC A  59     125.972 122.673 293.506 
ATOM   1227  C6   DC A  59     125.300 123.839 293.325 
ATOM   1228  P    DT A  60     122.682 128.906 290.482 
ATOM   1229  OP1  DT A  60     121.990 130.083 291.052 
ATOM   1230  OP2  DT A  60     121.812 127.809 290.005 
ATOM   1231  O5'  DT A  60     123.657 129.371 289.301 
ATOM   1232  C5'  DT A  60     124.989 129.809 289.627 
ATOM   1233  C4'  DT A  60     125.983 129.214 288.650 
ATOM   1234  O4'  DT A  60     126.468 127.908 289.077 
ATOM   1235  C3'  DT A  60     125.459 128.967 287.235 
ATOM   1236  O3'  DT A  60     126.499 129.243 286.305 
ATOM   1237  C2'  DT A  60     125.153 127.470 287.191 
ATOM   1238  C1'  DT A  60     126.379 127.016 287.977 
ATOM   1239  N1   DT A  60     126.268 125.630 288.513 
ATOM   1240  C2   DT A  60     127.422 124.886 288.566 
ATOM   1241  O2   DT A  60     128.503 125.311 288.199 
ATOM   1242  N3   DT A  60     127.280 123.606 289.067 
ATOM   1243  C4   DT A  60     126.109 123.026 289.509 
ATOM   1244  O4   DT A  60     126.106 121.870 289.938 
ATOM   1245  C5   DT A  60     124.952 123.885 289.414 
ATOM   1246  C7   DT A  60     123.636 123.330 289.875 
ATOM   1247  C6   DT A  60     125.062 125.133 288.930 
ATOM   1248  P    DG A  61     126.134 129.981 284.931 
ATOM   1249  OP1  DG A  61     126.087 131.444 285.150 
ATOM   1250  OP2  DG A  61     124.919 129.371 284.348 
ATOM   1251  O5'  DG A  61     127.405 129.613 284.029 
ATOM   1252  C5'  DG A  61     128.679 129.408 284.668 
ATOM   1253  C4'  DG A  61     129.362 128.187 284.082 
ATOM   1254  O4'  DG A  61     128.987 126.959 284.768 
ATOM   1255  C3'  DG A  61     129.058 127.897 282.613 
ATOM   1256  O3'  DG A  61     130.236 127.399 281.989 
ATOM   1257  C2'  DG A  61     128.017 126.779 282.646 
ATOM   1258  C1'  DG A  61     128.642 125.989 283.791 
ATOM   1259  N9   DG A  61     127.713 125.009 284.420 
ATOM   1260  C8   DG A  61     126.353 125.102 284.619 
ATOM   1261  N7   DG A  61     125.826 124.055 285.207 
ATOM   1262  C5   DG A  61     126.915 123.209 285.412 
ATOM   1263  C6   DG A  61     126.972 121.922 286.009 
ATOM   1264  O6   DG A  61     126.059 121.254 286.488 
ATOM   1265  N1   DG A  61     128.279 121.417 286.012 
ATOM   1266  C2   DG A  61     129.386 122.070 285.506 
ATOM   1267  N2   DG A  61     130.548 121.419 285.606 
ATOM   1268  N3   DG A  61     129.331 123.278 284.947 
ATOM   1269  C4   DG A  61     128.070 123.781 284.935 
ATOM   1270  P    DA A  62     130.581 127.865 280.497 
ATOM   1271  OP1  DA A  62     131.281 129.168 280.535 
ATOM   1272  OP2  DA A  62     129.360 127.807 279.665 
ATOM   1273  O5'  DA A  62     131.599 126.720 280.037 
ATOM   1274  C5'  DA A  62     132.424 126.079 281.028 
ATOM   1275  C4'  DA A  62     132.446 124.581 280.794 
ATOM   1276  O4'  DA A  62     131.355 123.897 281.475 
ATOM   1277  C3'  DA A  62     132.311 124.133 279.339 
ATOM   1278  O3'  DA A  62     133.132 122.990 279.131 
ATOM   1279  C2'  DA A  62     130.849 123.713 279.197 
ATOM   1280  C1'  DA A  62     130.732 123.018 280.551 
ATOM   1281  N9   DA A  62     129.327 122.800 280.994 
ATOM   1282  C8   DA A  62     128.238 123.596 280.782 
ATOM   1283  N7   DA A  62     127.141 123.132 281.296 
ATOM   1284  C5   DA A  62     127.530 121.941 281.894 
ATOM   1285  C6   DA A  62     126.820 120.967 282.616 
ATOM   1286  N6   DA A  62     125.505 121.046 282.868 
ATOM   1287  N1   DA A  62     127.511 119.905 283.070 
ATOM   1288  C2   DA A  62     128.817 119.834 282.816 
ATOM   1289  N3   DA A  62     129.583 120.676 282.158 
ATOM   1290  C4   DA A  62     128.866 121.729 281.714 
ATOM   1291  P    DT A  63     133.940 122.855 277.756 
ATOM   1292  OP1  DT A  63     135.206 123.617 277.848 
ATOM   1293  OP2  DT A  63     133.054 123.204 276.623 
ATOM   1294  O5'  DT A  63     134.256 121.287 277.728 
ATOM   1295  C5'  DT A  63     134.413 120.584 278.975 
ATOM   1296  C4'  DT A  63     133.675 119.261 278.920 
ATOM   1297  O4'  DT A  63     132.285 119.382 279.335 
ATOM   1298  C3'  DT A  63     133.593 118.601 277.544 
ATOM   1299  O3'  DT A  63     133.700 117.192 277.701 
ATOM   1300  C2'  DT A  63     132.187 118.928 277.042 
ATOM   1301  C1'  DT A  63     131.472 118.727 278.374 
ATOM   1302  N1   DT A  63     130.114 119.337 278.423 
ATOM   1303  C2   DT A  63     129.158 118.677 279.156 
ATOM   1304  O2   DT A  63     129.380 117.636 279.752 
ATOM   1305  N3   DT A  63     127.911 119.271 279.179 
ATOM   1306  C4   DT A  63     127.551 120.443 278.544 
ATOM   1307  O4   DT A  63     126.402 120.878 278.637 
ATOM   1308  C5   DT A  63     128.623 121.062 277.800 
ATOM   1309  C7   DT A  63     128.316 122.341 277.078 
ATOM   1310  C6   DT A  63     129.844 120.506 277.761 
ATOM   1311  P    DT A  64     134.549 116.354 276.633 
ATOM   1312  OP1  DT A  64     135.983 116.397 276.996 
ATOM   1313  OP2  DT A  64     134.211 116.808 275.266 
ATOM   1314  O5'  DT A  64     133.978 114.877 276.866 
ATOM   1315  C5'  DT A  64     133.504 114.510 278.174 
ATOM   1316  C4'  DT A  64     132.200 113.747 278.057 
ATOM   1317  O4'  DT A  64     131.039 114.627 278.047 
ATOM   1318  C3'  DT A  64     132.033 112.903 276.793 
ATOM   1319  O3'  DT A  64     131.341 111.706 277.126 
ATOM   1320  C2'  DT A  64     131.139 113.744 275.882 
ATOM   1321  C1'  DT A  64     130.196 114.243 276.972 
ATOM   1322  N1   DT A  64     129.390 115.430 276.570 
ATOM   1323  C2   DT A  64     128.114 115.519 277.070 
ATOM   1324  O2   DT A  64     127.633 114.681 277.812 
ATOM   1325  N3   DT A  64     127.397 116.632 276.674 
ATOM   1326  C4   DT A  64     127.842 117.639 275.841 
ATOM   1327  O4   DT A  64     127.107 118.587 275.558 
ATOM   1328  C5   DT A  64     129.193 117.457 275.367 
ATOM   1329  C7   DT A  64     129.755 118.507 274.454 
ATOM   1330  C6   DT A  64     129.912 116.384 275.735 
ATOM   1331  P    DA A  65     131.791 110.333 276.438 
ATOM   1332  OP1  DA A  65     132.933 109.755 277.184 
ATOM   1333  OP2  DA A  65     132.006 110.550 274.991 
ATOM   1334  O5'  DA A  65     130.491 109.427 276.658 
ATOM   1335  C5'  DA A  65     129.662 109.666 277.811 
ATOM   1336  C4'  DA A  65     128.200 109.634 277.414 
ATOM   1337  O4'  DA A  65     127.713 110.937 276.981 
ATOM   1338  C3'  DA A  65     127.846 108.704 276.253 
ATOM   1339  O3'  DA A  65     126.574 108.117 276.505 
ATOM   1340  C2'  DA A  65     127.723 109.627 275.041 
ATOM   1341  C1'  DA A  65     127.009 110.769 275.760 
ATOM   1342  N9   DA A  65     127.051 112.061 275.021 
ATOM   1343  C8   DA A  65     128.052 112.556 274.234 
ATOM   1344  N7   DA A  65     127.789 113.718 273.722 
ATOM   1345  C5   DA A  65     126.522 114.018 274.203 
ATOM   1346  C6   DA A  65     125.676 115.124 274.020 
ATOM   1347  N6   DA A  65     125.998 116.185 273.266 
ATOM   1348  N1   DA A  65     124.483 115.101 274.642 
ATOM   1349  C2   DA A  65     124.169 114.045 275.390 
ATOM   1350  N3   DA A  65     124.873 112.960 275.633 
ATOM   1351  C4   DA A  65     126.062 113.009 274.999 
ATOM   1352  P    DT A  66     126.341 106.579 276.125 
ATOM   1353  OP1  DT A  66     126.838 105.717 277.221 
ATOM   1354  OP2  DT A  66     126.900 106.310 274.782 
ATOM   1355  O5'  DT A  66     124.743 106.508 276.066 
ATOM   1356  C5'  DT A  66     123.974 107.389 276.905 
ATOM   1357  C4'  DT A  66     122.821 107.981 276.117 
ATOM   1358  O4'  DT A  66     123.194 109.208 275.426 
ATOM   1359  C3'  DT A  66     122.248 107.096 275.011 
ATOM   1360  O3'  DT A  66     120.838 107.284 274.955 
ATOM   1361  C2'  DT A  66     122.862 107.639 273.721 
ATOM   1362  C1'  DT A  66     122.749 109.118 274.081 
ATOM   1363  N1   DT A  66     123.609 110.005 273.249 
ATOM   1364  C2   DT A  66     123.117 111.253 272.952 
ATOM   1365  O2   DT A  66     122.030 111.646 273.338 
ATOM   1366  N3   DT A  66     123.941 112.046 272.178 
ATOM   1367  C4   DT A  66     125.185 111.703 271.688 
ATOM   1368  O4   DT A  66     125.832 112.498 271.005 
ATOM   1369  C5   DT A  66     125.615 110.372 272.053 
ATOM   1370  C7   DT A  66     126.958 109.919 271.561 
ATOM   1371  C6   DT A  66     124.833 109.580 272.804 
ATOM   1372  P    DG A  67     119.896 106.017 274.693 
ATOM   1373  OP1  DG A  67     119.645 105.314 275.972 
ATOM   1374  OP2  DG A  67     120.462 105.196 273.601 
ATOM   1375  O5'  DG A  67     118.550 106.723 274.194 
ATOM   1376  C5'  DG A  67     118.230 108.039 274.681 
ATOM   1377  C4'  DG A  67     117.739 108.909 273.541 
ATOM   1378  O4'  DG A  67     118.828 109.590 272.855 
ATOM   1379  C3'  DG A  67     116.997 108.181 272.420 
ATOM   1380  O3'  DG A  67     115.944 109.013 271.949 
ATOM   1381  C2'  DG A  67     118.031 108.028 271.305 
ATOM   1382  C1'  DG A  67     118.659 109.410 271.457 
ATOM   1383  N9   DG A  67     119.995 109.535 270.810 
ATOM   1384  C8   DG A  67     120.992 108.592 270.679 
ATOM   1385  N7   DG A  67     122.057 109.024 270.049 
ATOM   1386  C5   DG A  67     121.744 110.347 269.741 
ATOM   1387  C6   DG A  67     122.508 111.331 269.060 
ATOM   1388  O6   DG A  67     123.635 111.236 268.582 
ATOM   1389  N1   DG A  67     121.810 112.543 268.963 
ATOM   1390  C2   DG A  67     120.541 112.774 269.459 
ATOM   1391  N2   DG A  67     120.050 114.000 269.265 
ATOM   1392  N3   DG A  67     119.827 111.850 270.098 
ATOM   1393  C4   DG A  67     120.489 110.668 270.200 
ATOM   1394  P    DT A  68     114.538 108.347 271.571 
ATOM   1395  OP1  DT A  68     113.720 108.187 272.794 
ATOM   1396  OP2  DT A  68     114.768 107.120 270.778 
ATOM   1397  O5'  DT A  68     113.895 109.477 270.638 
ATOM   1398  C5'  DT A  68     114.242 110.856 270.869 
ATOM   1399  C4'  DT A  68     114.511 111.552 269.549 
ATOM   1400  O4'  DT A  68     115.900 111.428 269.129 
ATOM   1401  C3'  DT A  68     113.716 111.035 268.351 
ATOM   1402  O3'  DT A  68     113.378 112.134 267.514 
ATOM   1403  C2'  DT A  68     114.694 110.133 267.597 
ATOM   1404  C1'  DT A  68     115.922 111.022 267.769 
ATOM   1405  N1   DT A  68     117.210 110.319 267.516 
ATOM   1406  C2   DT A  68     118.221 111.053 266.943 
ATOM   1407  O2   DT A  68     118.100 112.229 266.643 
ATOM   1408  N3   DT A  68     119.400 110.368 266.723 
ATOM   1409  C4   DT A  68     119.645 109.043 267.022 
ATOM   1410  O4   DT A  68     120.744 108.539 266.778 
ATOM   1411  C5   DT A  68     118.525 108.357 267.620 
ATOM   1412  C7   DT A  68     118.707 106.910 267.977 
ATOM   1413  C6   DT A  68     117.367 108.998 267.845 
ATOM   1414  P    DC A  69     111.931 112.171 266.828 
ATOM   1415  OP1  DC A  69     110.945 112.729 267.781 
ATOM   1416  OP2  DC A  69     111.613 110.838 266.270 
ATOM   1417  O5'  DC A  69     112.174 113.209 265.635 
ATOM   1418  C5'  DC A  69     113.153 114.251 265.805 
ATOM   1419  C4'  DC A  69     113.989 114.387 264.548 
ATOM   1420  O4'  DC A  69     115.147 113.504 264.553 
ATOM   1421  C3'  DC A  69     113.277 114.054 263.237 
ATOM   1422  O3'  DC A  69     113.738 114.941 262.225 
ATOM   1423  C2'  DC A  69     113.743 112.640 262.892 
ATOM   1424  C1'  DC A  69     115.199 112.827 263.307 
ATOM   1425  N1   DC A  69     115.936 111.548 263.505 
ATOM   1426  C2   DC A  69     117.285 111.516 263.165 
ATOM   1427  O2   DC A  69     117.812 112.541 262.716 
ATOM   1428  N3   DC A  69     117.975 110.358 263.338 
ATOM   1429  C4   DC A  69     117.367 109.270 263.826 
ATOM   1430  N4   DC A  69     118.082 108.165 263.977 
ATOM   1431  C5   DC A  69     115.979 109.282 264.182 
ATOM   1432  C6   DC A  69     115.308 110.448 264.002 
ATOM   1433  P    DT A  70     112.690 115.514 261.159 
ATOM   1434  OP1  DT A  70     111.998 116.692 261.728 
ATOM   1435  OP2  DT A  70     111.819 114.418 260.681 
ATOM   1436  O5'  DT A  70     113.664 115.980 259.978 
ATOM   1437  C5'  DT A  70     114.997 116.418 260.303 
ATOM   1438  C4'  DT A  70     115.991 115.822 259.326 
ATOM   1439  O4'  DT A  70     116.476 114.517 259.753 
ATOM   1440  C3'  DT A  70     115.467 115.576 257.911 
ATOM   1441  O3'  DT A  70     116.506 115.852 256.981 
ATOM   1442  C2'  DT A  70     115.161 114.078 257.867 
ATOM   1443  C1'  DT A  70     116.387 113.624 258.653 
ATOM   1444  N1   DT A  70     116.276 112.239 259.189 
ATOM   1445  C2   DT A  70     117.430 111.494 259.242 
ATOM   1446  O2   DT A  70     118.511 111.920 258.875 
ATOM   1447  N3   DT A  70     117.287 110.215 259.744 
ATOM   1448  C4   DT A  70     116.117 109.634 260.186 
ATOM   1449  O4   DT A  70     116.113 108.478 260.615 
ATOM   1450  C5   DT A  70     114.960 110.493 260.091 
ATOM   1451  C7   DT A  70     113.644 109.939 260.551 
ATOM   1452  C6   DT A  70     115.070 111.741 259.607 
ATOM   1453  P    DG A  71     116.142 116.589 255.607 
ATOM   1454  OP1  DG A  71     116.094 118.052 255.826 
ATOM   1455  OP2  DG A  71     114.927 115.979 255.024 
ATOM   1456  O5'  DG A  71     117.413 116.221 254.706 
ATOM   1457  C5'  DG A  71     118.687 116.016 255.345 
ATOM   1458  C4'  DG A  71     119.369 114.796 254.759 
ATOM   1459  O4'  DG A  71     118.995 113.567 255.444 
ATOM   1460  C3'  DG A  71     119.066 114.505 253.289 
ATOM   1461  O3'  DG A  71     120.243 114.007 252.665 
ATOM   1462  C2'  DG A  71     118.024 113.388 253.322 
ATOM   1463  C1'  DG A  71     118.650 112.597 254.467 
ATOM   1464  N9   DG A  71     117.721 111.617 255.096 
ATOM   1465  C8   DG A  71     116.360 111.710 255.295 
ATOM   1466  N7   DG A  71     115.834 110.664 255.884 
ATOM   1467  C5   DG A  71     116.922 109.817 256.088 
ATOM   1468  C6   DG A  71     116.979 108.530 256.685 
ATOM   1469  O6   DG A  71     116.066 107.862 257.164 
ATOM   1470  N1   DG A  71     118.287 108.026 256.689 
ATOM   1471  C2   DG A  71     119.394 108.678 256.183 
ATOM   1472  N2   DG A  71     120.556 108.027 256.282 
ATOM   1473  N3   DG A  71     119.339 109.886 255.623 
ATOM   1474  C4   DG A  71     118.078 110.389 255.611 
ATOM   1475  P    DG A  72     120.589 114.473 251.174 
ATOM   1476  OP1  DG A  72     121.289 115.776 251.211 
ATOM   1477  OP2  DG A  72     119.367 114.415 250.341 
ATOM   1478  O5'  DG A  72     121.607 113.329 250.713 
ATOM   1479  C5'  DG A  72     122.432 112.688 251.704 
ATOM   1480  C4'  DG A  72     122.454 111.189 251.470 
ATOM   1481  O4'  DG A  72     121.363 110.505 252.151 
ATOM   1482  C3'  DG A  72     122.319 110.741 250.015 
ATOM   1483  O3'  DG A  72     123.140 109.598 249.807 
ATOM   1484  C2'  DG A  72     120.856 110.321 249.873 
ATOM   1485  C1'  DG A  72     120.740 109.626 251.227 
ATOM   1486  N9   DG A  72     119.335 109.409 251.671 
ATOM   1487  C8   DG A  72     118.224 110.199 251.466 
ATOM   1488  N7   DG A  72     117.124 109.719 251.991 
ATOM   1489  C5   DG A  72     117.533 108.526 252.585 
ATOM   1490  C6   DG A  72     116.785 107.562 253.309 
ATOM   1491  O6   DG A  72     115.587 107.562 253.580 
ATOM   1492  N1   DG A  72     117.595 106.500 253.737 
ATOM   1493  C2   DG A  72     118.950 106.386 253.496 
ATOM   1494  N2   DG A  72     119.544 105.297 253.989 
ATOM   1495  N3   DG A  72     119.652 107.292 252.817 
ATOM   1496  C4   DG A  72     118.880 108.327 252.395 
ATOM   1497  P    DT A  73     123.948 109.463 248.432 
ATOM   1498  OP1  DT A  73     125.214 110.225 248.524 
ATOM   1499  OP2  DT A  73     123.062 109.812 247.300 
ATOM   1500  O5'  DT A  73     124.264 107.896 248.404 
ATOM   1501  C5'  DT A  73     124.421 107.192 249.651 
ATOM   1502  C4'  DT A  73     123.683 105.869 249.597 
ATOM   1503  O4'  DT A  73     122.293 105.991 250.011 
ATOM   1504  C3'  DT A  73     123.600 105.210 248.220 
ATOM   1505  O3'  DT A  73     123.708 103.800 248.377 
ATOM   1506  C2'  DT A  73     122.194 105.537 247.718 
ATOM   1507  C1'  DT A  73     121.480 105.336 249.050 
ATOM   1508  N1   DT A  73     120.122 105.946 249.099 
ATOM   1509  C2   DT A  73     119.166 105.285 249.833 
ATOM   1510  O2   DT A  73     119.387 104.244 250.428 
ATOM   1511  N3   DT A  73     117.919 105.879 249.855 
ATOM   1512  C4   DT A  73     117.559 107.051 249.220 
ATOM   1513  O4   DT A  73     116.410 107.486 249.313 
ATOM   1514  C5   DT A  73     118.630 107.670 248.476 
ATOM   1515  C7   DT A  73     118.323 108.950 247.755 
ATOM   1516  C6   DT A  73     119.852 107.114 248.437 
ATOM   1517  P    DC A  74     124.556 102.962 247.310 
ATOM   1518  OP1  DC A  74     125.990 103.005 247.673 
ATOM   1519  OP2  DC A  74     124.219 103.416 245.942 
ATOM   1520  O5'  DC A  74     123.986 101.486 247.542 
ATOM   1521  C5'  DC A  74     123.512 101.118 248.851 
ATOM   1522  C4'  DC A  74     122.207 100.355 248.733 
ATOM   1523  O4'  DC A  74     121.047 101.236 248.723 
ATOM   1524  C3'  DC A  74     122.041  99.512 247.469 
ATOM   1525  O3'  DC A  74     121.349  98.314 247.802 
ATOM   1526  C2'  DC A  74     121.146 100.353 246.558 
ATOM   1527  C1'  DC A  74     120.203 100.852 247.648 
ATOM   1528  N1   DC A  74     119.398 102.039 247.246 
ATOM   1529  C2   DC A  74     118.102 102.143 247.745 
ATOM   1530  O2   DC A  74     117.678 101.256 248.493 
ATOM   1531  N3   DC A  74     117.352 103.217 247.389 
ATOM   1532  C4   DC A  74     117.848 104.158 246.575 
ATOM   1533  N4   DC A  74     117.076 105.186 246.258 
ATOM   1534  C5   DC A  74     119.178 104.069 246.051 
ATOM   1535  C6   DC A  74     119.912 102.988 246.417 
ATOM   1536  P    DA A  75     121.799  96.941 247.114 
ATOM   1537  OP1  DA A  75     122.940  96.363 247.861 
ATOM   1538  OP2  DA A  75     122.014  97.158 245.667 
ATOM   1539  O5'  DA A  75     120.498  96.036 247.335 
ATOM   1540  C5'  DA A  75     119.669  96.274 248.488 
ATOM   1541  C4'  DA A  75     118.207  96.242 248.090 
ATOM   1542  O4'  DA A  75     117.721  97.545 247.658 
ATOM   1543  C3'  DA A  75     117.853  95.312 246.930 
ATOM   1544  O3'  DA A  75     116.581  94.726 247.181 
ATOM   1545  C2'  DA A  75     117.731  96.236 245.718 
ATOM   1546  C1'  DA A  75     117.017  97.377 246.436 
ATOM   1547  N9   DA A  75     117.059  98.669 245.697 
ATOM   1548  C8   DA A  75     118.060  99.165 244.910 
ATOM   1549  N7   DA A  75     117.796 100.327 244.398 
ATOM   1550  C5   DA A  75     116.530 100.626 244.879 
ATOM   1551  C6   DA A  75     115.684 101.733 244.697 
ATOM   1552  N6   DA A  75     116.006 102.794 243.942 
ATOM   1553  N1   DA A  75     114.491 101.709 245.319 
ATOM   1554  C2   DA A  75     114.177 100.653 246.067 
ATOM   1555  N3   DA A  75     114.881  99.568 246.310 
ATOM   1556  C4   DA A  75     116.069  99.617 245.675 
ATOM   1557  P    DG A  76     116.348  93.188 246.801 
ATOM   1558  OP1  DG A  76     116.845  92.326 247.897 
ATOM   1559  OP2  DG A  76     116.908  92.918 245.459 
ATOM   1560  O5'  DG A  76     114.750  93.117 246.742 
ATOM   1561  C5'  DG A  76     113.981  93.997 247.581 
ATOM   1562  C4'  DG A  76     112.829  94.590 246.793 
ATOM   1563  O4'  DG A  76     113.202  95.816 246.102 
ATOM   1564  C3'  DG A  76     112.255  93.704 245.687 
ATOM   1565  O3'  DG A  76     110.846  93.892 245.632 
ATOM   1566  C2'  DG A  76     112.870  94.247 244.398 
ATOM   1567  C1'  DG A  76     112.757  95.726 244.757 
ATOM   1568  N9   DG A  76     113.616  96.613 243.925 
ATOM   1569  C8   DG A  76     114.862  96.366 243.391 
ATOM   1570  N7   DG A  76     115.354  97.366 242.698 
ATOM   1571  C5   DG A  76     114.362  98.342 242.779 
ATOM   1572  C6   DG A  76     114.319  99.649 242.225 
ATOM   1573  O6   DG A  76     115.162 100.221 241.540 
ATOM   1574  N1   DG A  76     113.124 100.304 242.552 
ATOM   1575  C2   DG A  76     112.104  99.768 243.314 
ATOM   1576  N2   DG A  76     111.045 100.556 243.512 
ATOM   1577  N3   DG A  76     112.145  98.542 243.833 
ATOM   1578  C4   DG A  76     113.298  97.893 243.525 
ATOM   1579  P    DT A  77     109.904  92.626 245.370 
ATOM   1580  OP1  DT A  77     109.653  91.922 246.648 
ATOM   1581  OP2  DT A  77     110.470  91.804 244.277 
ATOM   1582  O5'  DT A  77     108.558  93.331 244.870 
ATOM   1583  C5'  DT A  77     108.237  94.647 245.357 
ATOM   1584  C4'  DT A  77     107.747  95.517 244.217 
ATOM   1585  O4'  DT A  77     108.836  96.199 243.531 
ATOM   1586  C3'  DT A  77     107.004  94.789 243.097 
ATOM   1587  O3'  DT A  77     105.952  95.622 242.625 
ATOM   1588  C2'  DT A  77     108.039  94.636 241.982 
ATOM   1589  C1'  DT A  77     108.667  96.018 242.133 
ATOM   1590  N1   DT A  77     110.003  96.143 241.486 
ATOM   1591  C2   DT A  77     110.318  97.359 240.930 
ATOM   1592  O2   DT A  77     109.559  98.313 240.948 
ATOM   1593  N3   DT A  77     111.564  97.437 240.338 
ATOM   1594  C4   DT A  77     112.498  96.424 240.261 
ATOM   1595  O4   DT A  77     113.581  96.612 239.705 
ATOM   1596  C5   DT A  77     112.077  95.186 240.873 
ATOM   1597  C7   DT A  77     113.034  94.030 240.833 
ATOM   1598  C6   DT A  77     110.870  95.082 241.454 
ATOM   1599  P    DG A  78     104.546  94.956 242.247 
ATOM   1600  OP1  DG A  78     103.728  94.796 243.470 
ATOM   1601  OP2  DG A  78     104.776  93.729 241.454 
ATOM   1602  O5'  DG A  78     103.902  96.086 241.314 
ATOM   1603  C5'  DG A  78     104.249  97.464 241.545 
ATOM   1604  C4'  DG A  78     104.519  98.160 240.226 
ATOM   1605  O4'  DG A  78     105.908  98.036 239.805 
ATOM   1606  C3'  DG A  78     103.724  97.643 239.027 
ATOM   1607  O3'  DG A  78     103.386  98.742 238.190 
ATOM   1608  C2'  DG A  78     104.702  96.741 238.273 
ATOM   1609  C1'  DG A  78     105.930  97.631 238.445 
ATOM   1610  N9   DG A  78     107.218  96.928 238.193 
ATOM   1611  C8   DG A  78     107.562  95.618 238.451 
ATOM   1612  N7   DG A  78     108.789  95.310 238.105 
ATOM   1613  C5   DG A  78     109.292  96.499 237.579 
ATOM   1614  C6   DG A  78     110.572  96.789 237.039 
ATOM   1615  O6   DG A  78     111.541  96.045 236.912 
ATOM   1616  N1   DG A  78     110.661  98.123 236.619 
ATOM   1617  C2   DG A  78     109.645  99.055 236.708 
ATOM   1618  N2   DG A  78     109.928 100.277 236.251 
ATOM   1619  N3   DG A  78     108.445  98.782 237.216 
ATOM   1620  C4   DG A  78     108.343  97.492 237.628 
ATOM   1621  P    DA A  79     101.939  98.780 237.505 
ATOM   1622  OP1  DA A  79     100.953  99.337 238.457 
ATOM   1623  OP2  DA A  79     101.621  97.447 236.946 
ATOM   1624  O5'  DA A  79     102.182  99.817 236.311 
ATOM   1625  C5'  DA A  79     103.161 100.859 236.481 
ATOM   1626  C4'  DA A  79     103.997 100.995 235.224 
ATOM   1627  O4'  DA A  79     105.154 100.113 235.229 
ATOM   1628  C3'  DA A  79     103.285 100.662 233.913 
ATOM   1629  O3'  DA A  79     103.746 101.549 232.901 
ATOM   1630  C2'  DA A  79     103.751  99.248 233.568 
ATOM   1631  C1'  DA A  79     105.207  99.435 233.983 
ATOM   1632  N9   DA A  79     105.943  98.156 234.181 
ATOM   1633  C8   DA A  79     105.469  96.971 234.665 
ATOM   1634  N7   DA A  79     106.360  96.030 234.719 
ATOM   1635  C5   DA A  79     107.513  96.636 234.236 
ATOM   1636  C6   DA A  79     108.821  96.162 234.041 
ATOM   1637  N6   DA A  79     109.204  94.909 234.323 
ATOM   1638  N1   DA A  79     109.725  97.027 233.543 
ATOM   1639  C2   DA A  79     109.339  98.271 233.266 
ATOM   1640  N3   DA A  79     108.153  98.823 233.405 
ATOM   1641  C4   DA A  79     107.267  97.937 233.904 
ATOM   1642  P    DA A  80     102.698 102.122 231.835 
ATOM   1643  OP1  DA A  80     102.006 103.300 232.404 
ATOM   1644  OP2  DA A  80     101.827 101.026 231.357 
ATOM   1645  O5'  DA A  80     103.672 102.588 230.654 
ATOM   1646  C5'  DA A  80     105.005 103.026 230.979 
ATOM   1647  C4'  DA A  80     105.998 102.430 230.002 
ATOM   1648  O4'  DA A  80     106.483 101.125 230.430 
ATOM   1649  C3'  DA A  80     105.475 102.184 228.587 
ATOM   1650  O3'  DA A  80     106.514 102.460 227.657 
ATOM   1651  C2'  DA A  80     105.168 100.687 228.543 
ATOM   1652  C1'  DA A  80     106.395 100.232 229.330 
ATOM   1653  N9   DA A  80     106.284  98.847 229.866 
ATOM   1654  C8   DA A  80     105.171  98.201 230.320 
ATOM   1655  N7   DA A  80     105.396  96.989 230.725 
ATOM   1656  C5   DA A  80     106.759  96.818 230.526 
ATOM   1657  C6   DA A  80     107.623  95.736 230.760 
ATOM   1658  N6   DA A  80     107.219  94.564 231.272 
ATOM   1659  N1   DA A  80     108.922  95.900 230.447 
ATOM   1660  C2   DA A  80     109.317  97.066 229.939 
ATOM   1661  N3   DA A  80     108.608  98.141 229.677 
ATOM   1662  C4   DA A  80     107.311  97.950 229.999 
ATOM   1663  P    DG A  81     106.150 103.197 226.283 
ATOM   1664  OP1  DG A  81     106.102 104.660 226.503 
ATOM   1665  OP2  DG A  81     104.934 102.588 225.700 
ATOM   1666  O5'  DG A  81     107.420 102.830 225.382 
ATOM   1667  C5'  DG A  81     108.694 102.624 226.021 
ATOM   1668  C4'  DG A  81     109.377 101.404 225.435 
ATOM   1669  O4'  DG A  81     109.003 100.175 226.120 
ATOM   1670  C3'  DG A  81     109.073 101.114 223.965 
ATOM   1671  O3'  DG A  81     110.251 100.615 223.342 
ATOM   1672  C2'  DG A  81     108.032  99.996 223.999 
ATOM   1673  C1'  DG A  81     108.657  99.205 225.143 
ATOM   1674  N9   DG A  81     107.729  98.225 225.773 
ATOM   1675  C8   DG A  81     106.368  98.318 225.972 
ATOM   1676  N7   DG A  81     105.842  97.272 226.560 
ATOM   1677  C5   DG A  81     106.930  96.426 226.764 
ATOM   1678  C6   DG A  81     106.987  95.139 227.361 
ATOM   1679  O6   DG A  81     106.074  94.471 227.840 
ATOM   1680  N1   DG A  81     108.295  94.634 227.365 
ATOM   1681  C2   DG A  81     109.402  95.286 226.859 
ATOM   1682  N2   DG A  81     110.563  94.636 226.958 
ATOM   1683  N3   DG A  81     109.347  96.494 226.300 
ATOM   1684  C4   DG A  81     108.086  96.998 226.288 
ATOM   1685  P    DA A  82     110.597 101.081 221.850 
ATOM   1686  OP1  DA A  82     111.296 102.385 221.887 
ATOM   1687  OP2  DA A  82     109.375 101.024 221.017 
ATOM   1688  O5'  DA A  82     111.615  99.937 221.389 
ATOM   1689  C5'  DA A  82     112.440  99.296 222.380 
ATOM   1690  C4'  DA A  82     112.461  97.798 222.147 
ATOM   1691  O4'  DA A  82     111.371  97.114 222.827 
ATOM   1692  C3'  DA A  82     112.326  97.350 220.692 
ATOM   1693  O3'  DA A  82     113.148  96.207 220.483 
ATOM   1694  C2'  DA A  82     110.864  96.929 220.550 
ATOM   1695  C1'  DA A  82     110.748  96.235 221.903 
ATOM   1696  N9   DA A  82     109.343  96.017 222.347 
ATOM   1697  C8   DA A  82     108.253  96.812 222.135 
ATOM   1698  N7   DA A  82     107.156  96.349 222.649 
ATOM   1699  C5   DA A  82     107.545  95.158 223.247 
ATOM   1700  C6   DA A  82     106.835  94.184 223.968 
ATOM   1701  N6   DA A  82     105.520  94.262 224.220 
ATOM   1702  N1   DA A  82     107.527  93.122 224.422 
ATOM   1703  C2   DA A  82     108.833  93.051 224.169 
ATOM   1704  N3   DA A  82     109.598  93.893 223.510 
ATOM   1705  C4   DA A  82     108.882  94.946 223.067 
ATOM   1706  P    DA A  83     113.956  96.072 219.109 
ATOM   1707  OP1  DA A  83     115.222  96.834 219.201 
ATOM   1708  OP2  DA A  83     113.070  96.421 217.976 
ATOM   1709  O5'  DA A  83     114.271  94.504 219.080 
ATOM   1710  C5'  DA A  83     114.428  93.801 220.328 
ATOM   1711  C4'  DA A  83     113.691  92.477 220.273 
ATOM   1712  O4'  DA A  83     112.301  92.599 220.688 
ATOM   1713  C3'  DA A  83     113.608  91.818 218.896 
ATOM   1714  O3'  DA A  83     113.716  90.409 219.053 
ATOM   1715  C2'  DA A  83     112.202  92.145 218.394 
ATOM   1716  C1'  DA A  83     111.488  91.944 219.726 
ATOM   1717  N9   DA A  83     110.129  92.554 219.776 
ATOM   1718  C8   DA A  83     109.693  93.703 219.180 
ATOM   1719  N7   DA A  83     108.446  93.972 219.411 
ATOM   1720  C5   DA A  83     108.021  92.927 220.219 
ATOM   1721  C6   DA A  83     106.783  92.629 220.811 
ATOM   1722  N6   DA A  83     105.692  93.397 220.672 
ATOM   1723  N1   DA A  83     106.704  91.510 221.554 
ATOM   1724  C2   DA A  83     107.791  90.750 221.690 
ATOM   1725  N3   DA A  83     108.994  90.926 221.187 
ATOM   1726  C4   DA A  83     109.046  92.053 220.448 
ATOM   1727  P    DT A  84     114.564  89.571 217.986 
ATOM   1728  OP1  DT A  84     115.998  89.614 218.349 
ATOM   1729  OP2  DT A  84     114.227  90.024 216.618 
ATOM   1730  O5'  DT A  84     113.993  88.094 218.218 
ATOM   1731  C5'  DT A  84     113.519  87.727 219.527 
ATOM   1732  C4'  DT A  84     112.215  86.964 219.409 
ATOM   1733  O4'  DT A  84     111.055  87.844 219.399 
ATOM   1734  C3'  DT A  84     112.049  86.120 218.146 
ATOM   1735  O3'  DT A  84     111.356  84.923 218.478 
ATOM   1736  C2'  DT A  84     111.154  86.961 217.234 
ATOM   1737  C1'  DT A  84     110.211  87.460 218.324 
ATOM   1738  N1   DT A  84     109.405  88.647 217.922 
ATOM   1739  C2   DT A  84     108.129  88.736 218.423 
ATOM   1740  O2   DT A  84     107.648  87.897 219.165 
ATOM   1741  N3   DT A  84     107.413  89.849 218.027 
ATOM   1742  C4   DT A  84     107.857  90.855 217.194 
ATOM   1743  O4   DT A  84     107.122  91.804 216.911 
ATOM   1744  C5   DT A  84     109.208  90.674 216.720 
ATOM   1745  C7   DT A  84     109.771  91.723 215.807 
ATOM   1746  C6   DT A  84     109.928  89.600 217.088 
ATOM   1747  P    DT A  85     111.807  83.550 217.791 
ATOM   1748  OP1  DT A  85     112.948  82.972 218.537 
ATOM   1749  OP2  DT A  85     112.021  83.767 216.343 
ATOM   1750  O5'  DT A  85     110.506  82.644 218.011 
ATOM   1751  C5'  DT A  85     109.677  82.883 219.164 
ATOM   1752  C4'  DT A  85     108.215  82.850 218.767 
ATOM   1753  O4'  DT A  85     107.728  84.153 218.334 
ATOM   1754  C3'  DT A  85     107.861  81.921 217.606 
ATOM   1755  O3'  DT A  85     106.589  81.334 217.857 
ATOM   1756  C2'  DT A  85     107.738  82.844 216.394 
ATOM   1757  C1'  DT A  85     107.025  83.986 217.112 
ATOM   1758  N1   DT A  85     107.067  85.277 216.374 
ATOM   1759  C2   DT A  85     105.967  86.095 216.481 
ATOM   1760  O2   DT A  85     104.987  85.805 217.143 
ATOM   1761  N3   DT A  85     106.042  87.285 215.781 
ATOM   1762  C4   DT A  85     107.100  87.711 215.003 
ATOM   1763  O4   DT A  85     107.051  88.798 214.424 
ATOM   1764  C5   DT A  85     108.206  86.785 214.953 
ATOM   1765  C7   DT A  85     109.397  87.174 214.127 
ATOM   1766  C6   DT A  85     108.160  85.622 215.622 
ATOM   1767  P    DT A  86     106.356  79.796 217.478 
ATOM   1768  OP1  DT A  86     106.853  78.934 218.573 
ATOM   1769  OP2  DT A  86     106.915  79.526 216.135 
ATOM   1770  O5'  DT A  86     104.758  79.725 217.418 
ATOM   1771  C5'  DT A  86     103.989  80.606 218.257 
ATOM   1772  C4'  DT A  86     102.837  81.198 217.469 
ATOM   1773  O4'  DT A  86     103.210  82.425 216.779 
ATOM   1774  C3'  DT A  86     102.263  80.313 216.364 
ATOM   1775  O3'  DT A  86     100.854  80.500 216.308 
ATOM   1776  C2'  DT A  86     102.878  80.856 215.074 
ATOM   1777  C1'  DT A  86     102.764  82.335 215.434 
ATOM   1778  N1   DT A  86     103.624  83.222 214.601 
ATOM   1779  C2   DT A  86     103.132  84.470 214.305 
ATOM   1780  O2   DT A  86     102.046  84.863 214.691 
ATOM   1781  N3   DT A  86     103.957  85.263 213.530 
ATOM   1782  C4   DT A  86     105.201  84.919 213.041 
ATOM   1783  O4   DT A  86     105.847  85.715 212.357 
ATOM   1784  C5   DT A  86     105.630  83.589 213.406 
ATOM   1785  C7   DT A  86     106.973  83.136 212.913 
ATOM   1786  C6   DT A  86     104.849  82.797 214.157 
ATOM   1787  P    DC A  87      99.912  79.234 216.046 
ATOM   1788  OP1  DC A  87      99.661  78.530 217.324 
ATOM   1789  OP2  DC A  87     100.477  78.412 214.953 
ATOM   1790  O5'  DC A  87      98.565  79.939 215.546 
ATOM   1791  C5'  DC A  87      98.245  81.256 216.033 
ATOM   1792  C4'  DC A  87      97.754  82.125 214.893 
ATOM   1793  O4'  DC A  87      98.843  82.807 214.207 
ATOM   1794  C3'  DC A  87      97.012  81.397 213.773 
ATOM   1795  O3'  DC A  87      95.960  82.230 213.301 
ATOM   1796  C2'  DC A  87      98.047  81.245 212.658 
ATOM   1797  C1'  DC A  87      98.675  82.627 212.810 
ATOM   1798  N1   DC A  87     100.011  82.751 212.163 
ATOM   1799  C2   DC A  87     100.345  83.978 211.593 
ATOM   1800  O2   DC A  87      99.527  84.903 211.649 
ATOM   1801  N3   DC A  87     101.558  84.111 210.998 
ATOM   1802  C4   DC A  87     102.416  83.084 210.960 
ATOM   1803  N4   DC A  87     103.587  83.264 210.368 
ATOM   1804  C5   DC A  87     102.092  81.815 211.538 
ATOM   1805  C6   DC A  87     100.875  81.701 212.128 
ATOM   1806  P    DC A  88      94.554  81.564 212.923 
ATOM   1807  OP1  DC A  88      93.735  81.404 214.146 
ATOM   1808  OP2  DC A  88      94.783  80.337 212.130 
ATOM   1809  O5'  DC A  88      93.910  82.694 211.990 
ATOM   1810  C5'  DC A  88      94.257  84.073 212.222 
ATOM   1811  C4'  DC A  88      94.526  84.768 210.902 
ATOM   1812  O4'  DC A  88      95.915  84.644 210.482 
ATOM   1813  C3'  DC A  88      93.731  84.251 209.703 
ATOM   1814  O3'  DC A  88      93.393  85.351 208.866 
ATOM   1815  C2'  DC A  88      94.709  83.350 208.949 
ATOM   1816  C1'  DC A  88      95.937  84.239 209.121 
ATOM   1817  N1   DC A  88      97.226  83.536 208.869 
ATOM   1818  C2   DC A  88      98.260  84.266 208.288 
ATOM   1819  O2   DC A  88      98.068  85.455 208.009 
ATOM   1820  N3   DC A  88      99.443  83.643 208.048 
ATOM   1821  C4   DC A  88      99.611  82.352 208.365 
ATOM   1822  N4   DC A  88     100.783  81.791 208.112 
ATOM   1823  C5   DC A  88      98.559  81.584 208.963 
ATOM   1824  C6   DC A  88      97.385  82.225 209.194 
ATOM   1825  P    DA A  89      91.946  85.388 208.181 
ATOM   1826  OP1  DA A  89      90.961  85.946 209.133 
ATOM   1827  OP2  DA A  89      91.628  84.055 207.623 
ATOM   1828  O5'  DA A  89      92.189  86.426 206.988 
ATOM   1829  C5'  DA A  89      93.169  87.468 207.158 
ATOM   1830  C4'  DA A  89      94.004  87.604 205.900 
ATOM   1831  O4'  DA A  89      95.162  86.721 205.905 
ATOM   1832  C3'  DA A  89      93.293  87.270 204.589 
ATOM   1833  O3'  DA A  89      93.753  88.157 203.577 
ATOM   1834  C2'  DA A  89      93.759  85.856 204.244 
ATOM   1835  C1'  DA A  89      95.215  86.044 204.659 
ATOM   1836  N9   DA A  89      95.951  84.765 204.858 
ATOM   1837  C8   DA A  89      95.476  83.579 205.341 
ATOM   1838  N7   DA A  89      96.368  82.639 205.395 
ATOM   1839  C5   DA A  89      97.521  83.244 204.913 
ATOM   1840  C6   DA A  89      98.829  82.770 204.718 
ATOM   1841  N6   DA A  89      99.211  81.517 205.000 
ATOM   1842  N1   DA A  89      99.732  83.635 204.220 
ATOM   1843  C2   DA A  89      99.346  84.879 203.942 
ATOM   1844  N3   DA A  89      98.161  85.431 204.081 
ATOM   1845  C4   DA A  89      97.275  84.545 204.580 
ATOM   1846  P    DG A  90      92.705  88.731 202.511 
ATOM   1847  OP1  DG A  90      92.014  89.908 203.081 
ATOM   1848  OP2  DG A  90      91.835  87.634 202.033 
ATOM   1849  O5'  DG A  90      93.680  89.197 201.330 
ATOM   1850  C5'  DG A  90      95.012  89.634 201.656 
ATOM   1851  C4'  DG A  90      96.006  89.039 200.678 
ATOM   1852  O4'  DG A  90      96.491  87.733 201.106 
ATOM   1853  C3'  DG A  90      95.482  88.792 199.264 
ATOM   1854  O3'  DG A  90      96.522  89.068 198.333 
ATOM   1855  C2'  DG A  90      95.176  87.295 199.220 
ATOM   1856  C1'  DG A  90      96.402  86.841 200.006 
ATOM   1857  N9   DG A  90      96.291  85.455 200.542 
ATOM   1858  C8   DG A  90      95.179  84.787 201.004 
ATOM   1859  N7   DG A  90      95.422  83.564 201.411 
ATOM   1860  C5   DG A  90      96.792  83.412 201.202 
ATOM   1861  C6   DG A  90      97.636  82.298 201.452 
ATOM   1862  O6   DG A  90      97.343  81.200 201.916 
ATOM   1863  N1   DG A  90      98.963  82.572 201.093 
ATOM   1864  C2   DG A  90      99.415  83.764 200.564 
ATOM   1865  N2   DG A  90     100.720  83.827 200.289 
ATOM   1866  N3   DG A  90      98.623  84.809 200.330 
ATOM   1867  C4   DG A  90      97.331  84.560 200.672 
ATOM   1868  P    DA A  91      96.157  89.806 196.960 
ATOM   1869  OP1  DA A  91      96.110  91.269 197.179 
ATOM   1870  OP2  DA A  91      94.942  89.196 196.377 
ATOM   1871  O5'  DA A  91      97.428  89.438 196.058 
ATOM   1872  C5'  DA A  91      98.702  89.233 196.697 
ATOM   1873  C4'  DA A  91      99.385  88.013 196.111 
ATOM   1874  O4'  DA A  91      99.010  86.784 196.797 
ATOM   1875  C3'  DA A  91      99.081  87.722 194.642 
ATOM   1876  O3'  DA A  91     100.259  87.224 194.018 
ATOM   1877  C2'  DA A  91      98.040  86.604 194.675 
ATOM   1878  C1'  DA A  91      98.665  85.814 195.820 
ATOM   1879  N9   DA A  91      97.736  84.834 196.449 
ATOM   1880  C8   DA A  91      96.388  84.944 196.638 
ATOM   1881  N7   DA A  91      95.855  83.914 197.219 
ATOM   1882  C5   DA A  91      96.925  83.057 197.432 
ATOM   1883  C6   DA A  91      97.017  81.784 198.017 
ATOM   1884  N6   DA A  91      95.965  81.122 198.518 
ATOM   1885  N1   DA A  91      98.235  81.213 198.067 
ATOM   1886  C2   DA A  91      99.278  81.876 197.568 
ATOM   1887  N3   DA A  91      99.312  83.062 197.002 
ATOM   1888  C4   DA A  91      98.082  83.611 196.963 
ATOM   1889  P    DA A  92     100.604  87.690 192.526 
ATOM   1890  OP1  DA A  92     101.304  88.993 192.564 
ATOM   1891  OP2  DA A  92      99.383  87.632 191.693 
ATOM   1892  O5'  DA A  92     101.622  86.545 192.065 
ATOM   1893  C5'  DA A  92     102.447  85.904 193.056 
ATOM   1894  C4'  DA A  92     102.469  84.406 192.823 
ATOM   1895  O4'  DA A  92     101.378  83.722 193.504 
ATOM   1896  C3'  DA A  92     102.334  83.958 191.368 
ATOM   1897  O3'  DA A  92     103.155  82.815 191.160 
ATOM   1898  C2'  DA A  92     100.872  83.538 191.226 
ATOM   1899  C1'  DA A  92     100.755  82.843 192.579 
ATOM   1900  N9   DA A  92      99.350  82.625 193.023 
ATOM   1901  C8   DA A  92      98.261  83.421 192.811 
ATOM   1902  N7   DA A  92      97.164  82.957 193.325 
ATOM   1903  C5   DA A  92      97.553  81.766 193.923 
ATOM   1904  C6   DA A  92      96.843  80.792 194.644 
ATOM   1905  N6   DA A  92      95.528  80.871 194.897 
ATOM   1906  N1   DA A  92      97.534  79.730 195.099 
ATOM   1907  C2   DA A  92      98.840  79.659 194.845 
ATOM   1908  N3   DA A  92      99.606  80.502 194.187 
ATOM   1909  C4   DA A  92      98.889  81.554 193.743 
ATOM   1910  P    DG A  93     103.963  82.680 189.785 
ATOM   1911  OP1  DG A  93     105.229  83.442 189.877 
ATOM   1912  OP2  DG A  93     103.077  83.029 188.652 
ATOM   1913  O5'  DG A  93     104.279  81.112 189.757 
ATOM   1914  C5'  DG A  93     104.436  80.409 191.004 
ATOM   1915  C4'  DG A  93     103.698  79.086 190.949 
ATOM   1916  O4'  DG A  93     102.308  79.207 191.364 
ATOM   1917  C3'  DG A  93     103.616  78.427 189.573 
ATOM   1918  O3'  DG A  93     103.723  77.017 189.730 
ATOM   1919  C2'  DG A  93     102.210  78.753 189.070 
ATOM   1920  C1'  DG A  93     101.495  78.552 190.402 
ATOM   1921  N9   DG A  93     100.137  79.162 190.452 
ATOM   1922  C8   DG A  93      99.679  80.318 189.858 
ATOM   1923  N7   DG A  93      98.417  80.579 190.100 
ATOM   1924  C5   DG A  93      98.010  79.520 190.911 
ATOM   1925  C6   DG A  93      96.745  79.251 191.494 
ATOM   1926  O6   DG A  93      95.706  79.900 191.414 
ATOM   1927  N1   DG A  93      96.769  78.067 192.245 
ATOM   1928  C2   DG A  93      97.872  77.252 192.410 
ATOM   1929  N2   DG A  93      97.690  76.166 193.167 
ATOM   1930  N3   DG A  93      99.058  77.506 191.864 
ATOM   1931  C4   DG A  93      99.052  78.651 191.131 
ATOM   1932  P    DA A  94     104.572  76.179 188.662 
ATOM   1933  OP1  DA A  94     106.006  76.222 189.025 
ATOM   1934  OP2  DA A  94     104.235  76.633 187.295 
ATOM   1935  O5'  DA A  94     104.001  74.702 188.894 
ATOM   1936  C5'  DA A  94     103.527  74.335 190.203 
ATOM   1937  C4'  DA A  94     102.223  73.572 190.086 
ATOM   1938  O4'  DA A  94     101.062  74.452 190.076 
ATOM   1939  C3'  DA A  94     102.056  72.728 188.822 
ATOM   1940  O3'  DA A  94     101.364  71.531 189.155 
ATOM   1941  C2'  DA A  94     101.162  73.570 187.910 
ATOM   1942  C1'  DA A  94     100.219  74.068 189.001 
ATOM   1943  N9   DA A  94      99.413  75.256 188.599 
ATOM   1944  C8   DA A  94      99.775  76.290 187.783 
ATOM   1945  N7   DA A  94      98.846  77.180 187.622 
ATOM   1946  C5   DA A  94      97.790  76.704 188.385 
ATOM   1947  C6   DA A  94      96.500  77.202 188.632 
ATOM   1948  N6   DA A  94      96.034  78.344 188.109 
ATOM   1949  N1   DA A  94      95.701  76.478 189.440 
ATOM   1950  C2   DA A  94      96.170  75.344 189.957 
ATOM   1951  N3   DA A  94      97.348  74.782 189.799 
ATOM   1952  C4   DA A  94      98.127  75.526 188.987 
ATOM   1953  P    DG A  95     101.814  70.158 188.467 
ATOM   1954  OP1  DG A  95     102.956  69.580 189.213 
ATOM   1955  OP2  DG A  95     102.029  70.375 187.019 
ATOM   1956  O5'  DG A  95     100.514  69.252 188.687 
ATOM   1957  C5'  DG A  95      99.685  69.491 189.840 
ATOM   1958  C4'  DG A  95      98.223  69.459 189.443 
ATOM   1959  O4'  DG A  95      97.736  70.762 189.010 
ATOM   1960  C3'  DG A  95      97.869  68.529 188.282 
ATOM   1961  O3'  DG A  95      96.597  67.943 188.533 
ATOM   1962  C2'  DG A  95      97.746  69.452 187.070 
ATOM   1963  C1'  DG A  95      97.032  70.594 187.789 
ATOM   1964  N9   DG A  95      97.074  71.886 187.050 
ATOM   1965  C8   DG A  95      98.073  72.401 186.252 
ATOM   1966  N7   DG A  95      97.795  73.576 185.741 
ATOM   1967  C5   DG A  95      96.522  73.859 186.234 
ATOM   1968  C6   DG A  95      95.693  74.992 186.028 
ATOM   1969  O6   DG A  95      95.915  75.997 185.357 
ATOM   1970  N1   DG A  95      94.478  74.870 186.717 
ATOM   1971  C2   DG A  95      94.112  73.794 187.502 
ATOM   1972  N2   DG A  95      92.910  73.869 188.076 
ATOM   1973  N3   DG A  95      94.892  72.731 187.695 
ATOM   1974  C4   DG A  95      96.073  72.834 187.034 
ATOM   1975  P    DG A  96      96.364  66.405 188.154 
ATOM   1976  OP1  DG A  96      96.861  65.543 189.250 
ATOM   1977  OP2  DG A  96      96.923  66.135 186.811 
ATOM   1978  O5'  DG A  96      94.766  66.334 188.094 
ATOM   1979  C5'  DG A  96      93.997  67.214 188.934 
ATOM   1980  C4'  DG A  96      92.844  67.807 188.146 
ATOM   1981  O4'  DG A  96      93.217  69.033 187.455 
ATOM   1982  C3'  DG A  96      92.271  66.921 187.040 
ATOM   1983  O3'  DG A  96      90.861  67.109 186.984 
ATOM   1984  C2'  DG A  96      92.885  67.464 185.750 
ATOM   1985  C1'  DG A  96      92.772  68.943 186.110 
ATOM   1986  N9   DG A  96      93.632  69.830 185.277 
ATOM   1987  C8   DG A  96      94.877  69.583 184.744 
ATOM   1988  N7   DG A  96      95.369  70.582 184.051 
ATOM   1989  C5   DG A  96      94.378  71.559 184.131 
ATOM   1990  C6   DG A  96      94.335  72.866 183.578 
ATOM   1991  O6   DG A  96      95.177  73.438 182.892 
ATOM   1992  N1   DG A  96      93.139  73.521 183.905 
ATOM   1993  C2   DG A  96      92.120  72.984 184.666 
ATOM   1994  N2   DG A  96      91.061  73.773 184.865 
ATOM   1995  N3   DG A  96      92.161  71.759 185.185 
ATOM   1996  C4   DG A  96      93.314  71.110 184.877 
ATOM   1997  P    DT A  97      89.919  65.842 186.722 
ATOM   1998  OP1  DT A  97      89.668  65.139 188.000 
ATOM   1999  OP2  DT A  97      90.485  65.021 185.629 
ATOM   2000  O5'  DT A  97      88.573  66.548 186.222 
ATOM   2001  C5'  DT A  97      88.253  67.864 186.710 
ATOM   2002  C4'  DT A  97      87.762  68.734 185.570 
ATOM   2003  O4'  DT A  97      88.851  69.415 184.884 
ATOM   2004  C3'  DT A  97      87.020  68.006 184.449 
ATOM   2005  O3'  DT A  97      85.967  68.838 183.978 
ATOM   2006  C2'  DT A  97      88.054  67.853 183.334 
ATOM   2007  C1'  DT A  97      88.682  69.235 183.486 
ATOM   2008  N1   DT A  97      90.018  69.360 182.839 
ATOM   2009  C2   DT A  97      90.333  70.576 182.282 
ATOM   2010  O2   DT A  97      89.575  71.530 182.301 
ATOM   2011  N3   DT A  97      91.579  70.653 181.691 
ATOM   2012  C4   DT A  97      92.513  69.640 181.613 
ATOM   2013  O4   DT A  97      93.597  69.829 181.058 
ATOM   2014  C5   DT A  97      92.092  68.403 182.225 
ATOM   2015  C7   DT A  97      93.049  67.247 182.185 
ATOM   2016  C6   DT A  97      90.886  68.299 182.807 
ATOM   2017  P    DT A  98      84.561  68.173 183.599 
ATOM   2018  OP1  DT A  98      83.743  68.012 184.823 
ATOM   2019  OP2  DT A  98      84.791  66.945 182.806 
ATOM   2020  O5'  DT A  98      83.918  69.302 182.666 
ATOM   2021  C5'  DT A  98      84.265  70.681 182.898 
ATOM   2022  C4'  DT A  98      84.534  71.377 181.578 
ATOM   2023  O4'  DT A  98      85.923  71.253 181.158 
ATOM   2024  C3'  DT A  98      83.739  70.860 180.379 
ATOM   2025  O3'  DT A  98      83.401  71.959 179.542 
ATOM   2026  C2'  DT A  98      84.717  69.958 179.626 
ATOM   2027  C1'  DT A  98      85.945  70.848 179.798 
ATOM   2028  N1   DT A  98      87.233  70.144 179.545 
ATOM   2029  C2   DT A  98      88.244  70.878 178.972 
ATOM   2030  O2   DT A  98      88.123  72.054 178.672 
ATOM   2031  N3   DT A  98      89.423  70.193 178.751 
ATOM   2032  C4   DT A  98      89.668  68.869 179.051 
ATOM   2033  O4   DT A  98      90.767  68.364 178.806 
ATOM   2034  C5   DT A  98      88.548  68.183 179.649 
ATOM   2035  C7   DT A  98      88.730  66.736 180.006 
ATOM   2036  C6   DT A  98      87.390  68.823 179.874 
ATOM   2037  P    DC A  99      81.954  71.996 178.857 
ATOM   2038  OP1  DC A  99      80.968  72.554 179.810 
ATOM   2039  OP2  DC A  99      81.636  70.663 178.299 
ATOM   2040  O5'  DC A  99      82.197  73.034 177.664 
ATOM   2041  C5'  DC A  99      83.176  74.076 177.834 
ATOM   2042  C4'  DC A  99      84.012  74.212 176.577 
ATOM   2043  O4'  DC A  99      85.170  73.329 176.582 
ATOM   2044  C3'  DC A  99      83.300  73.879 175.266 
ATOM   2045  O3'  DC A  99      83.761  74.766 174.254 
ATOM   2046  C2'  DC A  99      83.766  72.465 174.921 
ATOM   2047  C1'  DC A  99      85.222  72.652 175.335 
ATOM   2048  N1   DC A  99      85.959  71.373 175.534 
ATOM   2049  C2   DC A  99      87.308  71.341 175.193 
ATOM   2050  O2   DC A  99      87.835  72.366 174.745 
ATOM   2051  N3   DC A  99      87.998  70.183 175.367 
ATOM   2052  C4   DC A  99      87.390  69.095 175.855 
ATOM   2053  N4   DC A  99      88.105  67.990 176.006 
ATOM   2054  C5   DC A  99      86.003  69.107 176.211 
ATOM   2055  C6   DC A  99      85.331  70.273 176.031 
ATOM   2056  P    DC A 100      82.713  75.339 173.188 
ATOM   2057  OP1  DC A 100      82.021  76.517 173.757 
ATOM   2058  OP2  DC A 100      81.842  74.243 172.710 
ATOM   2059  O5'  DC A 100      83.687  75.805 172.006 
ATOM   2060  C5'  DC A 100      85.020  76.243 172.332 
ATOM   2061  C4'  DC A 100      86.014  75.647 171.355 
ATOM   2062  O4'  DC A 100      86.499  74.342 171.782 
ATOM   2063  C3'  DC A 100      85.490  75.401 169.940 
ATOM   2064  O3'  DC A 100      86.529  75.677 169.010 
ATOM   2065  C2'  DC A 100      85.184  73.904 169.896 
ATOM   2066  C1'  DC A 100      86.410  73.449 170.682 
ATOM   2067  N1   DC A 100      86.299  72.064 171.218 
ATOM   2068  C2   DC A 100      87.460  71.296 171.278 
ATOM   2069  O2   DC A 100      88.523  71.791 170.889 
ATOM   2070  N3   DC A 100      87.379  70.030 171.763 
ATOM   2071  C4   DC A 100      86.207  69.530 172.175 
ATOM   2072  N4   DC A 100      86.181  68.291 172.640 
ATOM   2073  C5   DC A 100      85.002  70.303 172.121 
ATOM   2074  C6   DC A 100      85.103  71.566 171.633 
ATOM   2075  P    DT A 101      86.165  76.414 167.636 
ATOM   2076  OP1  DT A 101      86.117  77.877 167.855 
ATOM   2077  OP2  DT A 101      84.950  75.805 167.053 
ATOM   2078  O5'  DT A 101      87.436  76.046 166.734 
ATOM   2079  C5'  DT A 101      88.710  75.841 167.373 
ATOM   2080  C4'  DT A 101      89.393  74.621 166.788 
ATOM   2081  O4'  DT A 101      89.018  73.392 167.473 
ATOM   2082  C3'  DT A 101      89.089  74.330 165.318 
ATOM   2083  O3'  DT A 101      90.266  73.832 164.694 
ATOM   2084  C2'  DT A 101      88.047  73.213 165.351 
ATOM   2085  C1'  DT A 101      88.673  72.422 166.496 
ATOM   2086  N1   DT A 101      87.744  71.442 167.125 
ATOM   2087  C2   DT A 101      88.289  70.267 167.582 
ATOM   2088  O2   DT A 101      89.477  70.008 167.492 
ATOM   2089  N3   DT A 101      87.398  69.382 168.159 
ATOM   2090  C4   DT A 101      86.040  69.574 168.312 
ATOM   2091  O4   DT A 101      85.342  68.708 168.845 
ATOM   2092  C5   DT A 101      85.560  70.836 167.802 
ATOM   2093  C7   DT A 101      84.093  71.124 167.929 
ATOM   2094  C6   DT A 101      86.405  71.714 167.236 
ATOM   2095  P    DC A 102      90.612  74.298 163.202 
ATOM   2096  OP1  DC A 102      91.312  75.602 163.240 
ATOM   2097  OP2  DC A 102      89.390  74.240 162.370 
ATOM   2098  O5'  DC A 102      91.630  73.154 162.742 
ATOM   2099  C5'  DC A 102      92.455  72.513 163.733 
ATOM   2100  C4'  DC A 102      92.477  71.015 163.499 
ATOM   2101  O4'  DC A 102      91.386  70.330 164.180 
ATOM   2102  C3'  DC A 102      92.342  70.566 162.044 
ATOM   2103  O3'  DC A 102      93.163  69.424 161.836 
ATOM   2104  C2'  DC A 102      90.879  70.146 161.902 
ATOM   2105  C1'  DC A 102      90.763  69.451 163.256 
ATOM   2106  N1   DC A 102      89.358  69.234 163.699 
ATOM   2107  C2   DC A 102      89.078  68.080 164.426 
ATOM   2108  O2   DC A 102      89.999  67.292 164.672 
ATOM   2109  N3   DC A 102      87.803  67.862 164.840 
ATOM   2110  C4   DC A 102      86.834  68.742 164.553 
ATOM   2111  N4   DC A 102      85.606  68.484 164.978 
ATOM   2112  C5   DC A 102      87.101  69.934 163.806 
ATOM   2113  C6   DC A 102      88.381  70.133 163.402 
ATOM   2114  P    DC A 103      93.971  69.288 160.461 
ATOM   2115  OP1  DC A 103      95.237  70.050 160.553 
ATOM   2116  OP2  DC A 103      93.085  69.637 159.328 
ATOM   2117  O5'  DC A 103      94.287  67.721 160.433 
ATOM   2118  C5'  DC A 103      94.444  67.017 161.680 
ATOM   2119  C4'  DC A 103      93.706  65.694 161.626 
ATOM   2120  O4'  DC A 103      92.316  65.816 162.040 
ATOM   2121  C3'  DC A 103      93.623  65.035 160.249 
ATOM   2122  O3'  DC A 103      93.731  63.625 160.406 
ATOM   2123  C2'  DC A 103      92.217  65.362 159.747 
ATOM   2124  C1'  DC A 103      91.503  65.161 161.079 
ATOM   2125  N1   DC A 103      90.145  65.771 161.128 
ATOM   2126  C2   DC A 103      89.165  65.114 161.867 
ATOM   2127  O2   DC A 103      89.459  64.061 162.446 
ATOM   2128  N3   DC A 103      87.919  65.653 161.924 
ATOM   2129  C4   DC A 103      87.640  66.794 161.283 
ATOM   2130  N4   DC A 103      86.412  67.280 161.369 
ATOM   2131  C5   DC A 103      88.634  67.486 160.517 
ATOM   2132  C6   DC A 103      89.872  66.930 160.472 
ATOM   2133  P    DC A 104      94.579  62.787 159.338 
ATOM   2134  OP1  DC A 104      96.013  62.830 159.701 
ATOM   2135  OP2  DC A 104      94.242  63.241 157.971 
ATOM   2136  O5'  DC A 104      94.009  61.311 159.571 
ATOM   2137  C5'  DC A 104      93.535  60.943 160.879 
ATOM   2138  C4'  DC A 104      92.230  60.180 160.762 
ATOM   2139  O4'  DC A 104      91.070  61.061 160.752 
ATOM   2140  C3'  DC A 104      92.064  59.337 159.498 
ATOM   2141  O3'  DC A 104      91.372  58.139 159.831 
ATOM   2142  C2'  DC A 104      91.170  60.178 158.587 
ATOM   2143  C1'  DC A 104      90.226  60.677 159.677 
ATOM   2144  N1   DC A 104      89.421  61.864 159.275 
ATOM   2145  C2   DC A 104      88.125  61.968 159.773 
ATOM   2146  O2   DC A 104      87.701  61.081 160.522 
ATOM   2147  N3   DC A 104      87.375  63.042 159.418 
ATOM   2148  C4   DC A 104      87.871  63.983 158.604 
ATOM   2149  N4   DC A 104      87.100  65.011 158.287 
ATOM   2150  C5   DC A 104      89.201  63.894 158.080 
ATOM   2151  C6   DC A 104      89.935  62.813 158.446 
ATOM   2152  P    DC A 105      91.822  56.766 159.143 
ATOM   2153  OP1  DC A 105      92.963  56.189 159.889 
ATOM   2154  OP2  DC A 105      92.037  56.983 157.696 
ATOM   2155  O5'  DC A 105      90.522  55.861 159.363 
ATOM   2156  C5'  DC A 105      89.692  56.099 160.516 
ATOM   2157  C4'  DC A 105      88.230  56.067 160.119 
ATOM   2158  O4'  DC A 105      87.744  57.370 159.686 
ATOM   2159  C3'  DC A 105      87.876  55.138 158.958 
ATOM   2160  O3'  DC A 105      86.605  54.551 159.210 
ATOM   2161  C2'  DC A 105      87.754  56.061 157.747 
ATOM   2162  C1'  DC A 105      87.040  57.202 158.465 
ATOM   2163  N1   DC A 105      87.082  58.494 157.726 
ATOM   2164  C2   DC A 105      85.976  59.335 157.824 
ATOM   2165  O2   DC A 105      85.014  58.977 158.514 
ATOM   2166  N3   DC A 105      85.994  60.517 157.157 
ATOM   2167  C4   DC A 105      87.055  60.868 156.420 
ATOM   2168  N4   DC A 105      87.024  62.032 155.788 
ATOM   2169  C5   DC A 105      88.203  60.018 156.305 
ATOM   2170  C6   DC A 105      88.165  58.841 156.979 
ATOM   2171  P    DG A 106      86.371  53.013 158.830 
ATOM   2172  OP1  DG A 106      86.868  52.151 159.926 
ATOM   2173  OP2  DG A 106      86.931  52.743 157.488 
ATOM   2174  O5'  DG A 106      84.773  52.942 158.771 
ATOM   2175  C5'  DG A 106      84.004  53.823 159.610 
ATOM   2176  C4'  DG A 106      82.852  54.415 158.822 
ATOM   2177  O4'  DG A 106      83.225  55.641 158.131 
ATOM   2178  C3'  DG A 106      82.278  53.529 157.716 
ATOM   2179  O3'  DG A 106      80.869  53.717 157.660 
ATOM   2180  C2'  DG A 106      82.893  54.072 156.426 
ATOM   2181  C1'  DG A 106      82.780  55.551 156.786 
ATOM   2182  N9   DG A 106      83.639  56.438 155.954 
ATOM   2183  C8   DG A 106      84.885  56.191 155.420 
ATOM   2184  N7   DG A 106      85.377  57.191 154.727 
ATOM   2185  C5   DG A 106      84.385  58.167 154.807 
ATOM   2186  C6   DG A 106      84.342  59.474 154.254 
ATOM   2187  O6   DG A 106      85.185  60.047 153.569 
ATOM   2188  N1   DG A 106      83.147  60.129 154.581 
ATOM   2189  C2   DG A 106      82.127  59.593 155.343 
ATOM   2190  N2   DG A 106      81.068  60.381 155.541 
ATOM   2191  N3   DG A 106      82.168  58.368 155.862 
ATOM   2192  C4   DG A 106      83.321  57.719 155.553 
ATOM   2193  P    DG A 107      79.927  52.451 157.398 
ATOM   2194  OP1  DG A 107      79.676  51.747 158.677 
ATOM   2195  OP2  DG A 107      80.493  51.629 156.306 
ATOM   2196  O5'  DG A 107      78.581  53.156 156.899 
ATOM   2197  C5'  DG A 107      78.260  54.473 157.386 
ATOM   2198  C4'  DG A 107      77.770  55.342 156.246 
ATOM   2199  O4'  DG A 107      78.859  56.024 155.560 
ATOM   2200  C3'  DG A 107      77.027  54.614 155.126 
ATOM   2201  O3'  DG A 107      75.975  55.447 154.654 
ATOM   2202  C2'  DG A 107      78.062  54.462 154.010 
ATOM   2203  C1'  DG A 107      78.690  55.843 154.162 
ATOM   2204  N9   DG A 107      80.026  55.968 153.515 
ATOM   2205  C8   DG A 107      81.022  55.025 153.384 
ATOM   2206  N7   DG A 107      82.088  55.458 152.755 
ATOM   2207  C5   DG A 107      81.775  56.780 152.446 
ATOM   2208  C6   DG A 107      82.539  57.765 151.765 
ATOM   2209  O6   DG A 107      83.666  57.670 151.287 
ATOM   2210  N1   DG A 107      81.841  58.977 151.668 
ATOM   2211  C2   DG A 107      80.572  59.207 152.164 
ATOM   2212  N2   DG A 107      80.081  60.433 151.970 
ATOM   2213  N3   DG A 107      79.858  58.284 152.803 
ATOM   2214  C4   DG A 107      80.520  57.102 152.905 
ATOM   2215  P    DG A 108      74.569  54.781 154.276 
ATOM   2216  OP1  DG A 108      73.751  54.621 155.499 
ATOM   2217  OP2  DG A 108      74.799  53.554 153.483 
ATOM   2218  O5'  DG A 108      73.925  55.911 153.343 
ATOM   2219  C5'  DG A 108      74.272  57.289 153.574 
ATOM   2220  C4'  DG A 108      74.542  57.985 152.254 
ATOM   2221  O4'  DG A 108      75.931  57.861 151.834 
ATOM   2222  C3'  DG A 108      73.747  57.468 151.056 
ATOM   2223  O3'  DG A 108      73.409  58.567 150.219 
ATOM   2224  C2'  DG A 108      74.725  56.567 150.302 
ATOM   2225  C1'  DG A 108      75.953  57.456 150.474 
ATOM   2226  N9   DG A 108      77.241  56.753 150.222 
ATOM   2227  C8   DG A 108      77.585  55.443 150.480 
ATOM   2228  N7   DG A 108      78.812  55.135 150.134 
ATOM   2229  C5   DG A 108      79.315  56.324 149.608 
ATOM   2230  C6   DG A 108      80.595  56.614 149.068 
ATOM   2231  O6   DG A 108      81.564  55.870 148.941 
ATOM   2232  N1   DG A 108      80.684  57.948 148.647 
ATOM   2233  C2   DG A 108      79.668  58.880 148.737 
ATOM   2234  N2   DG A 108      79.951  60.103 148.280 
ATOM   2235  N3   DG A 108      78.468  58.607 149.245 
ATOM   2236  C4   DG A 108      78.366  57.317 149.656 
ATOM   2237  P    DC A 109      71.962  58.605 149.533 
ATOM   2238  OP1  DC A 109      70.976  59.163 150.486 
ATOM   2239  OP2  DC A 109      71.644  57.272 148.975 
ATOM   2240  O5'  DC A 109      72.205  59.642 148.340 
ATOM   2241  C5'  DC A 109      73.184  60.684 148.510 
ATOM   2242  C4'  DC A 109      74.020  60.820 147.253 
ATOM   2243  O4'  DC A 109      75.178  59.938 147.258 
ATOM   2244  C3'  DC A 109      73.308  60.487 145.942 
ATOM   2245  O3'  DC A 109      73.769  61.374 144.930 
ATOM   2246  C2'  DC A 109      73.774  59.073 145.597 
ATOM   2247  C1'  DC A 109      75.230  59.260 146.012 
ATOM   2248  N1   DC A 109      75.966  57.981 146.210 
ATOM   2249  C2   DC A 109      77.316  57.949 145.870 
ATOM   2250  O2   DC A 109      77.843  58.974 145.421 
ATOM   2251  N3   DC A 109      78.005  56.791 146.043 
ATOM   2252  C4   DC A 109      77.398  55.703 146.532 
ATOM   2253  N4   DC A 109      78.113  54.599 146.682 
ATOM   2254  C5   DC A 109      76.010  55.715 146.887 
ATOM   2255  C6   DC A 109      75.339  56.881 146.707 
ATOM   2256  P    DA A 110      72.721  61.947 143.864 
ATOM   2257  OP1  DA A 110      72.029  63.125 144.433 
ATOM   2258  OP2  DA A 110      71.850  60.851 143.386 
ATOM   2259  O5'  DA A 110      73.695  62.413 142.683 
ATOM   2260  C5'  DA A 110      75.028  62.851 143.008 
ATOM   2261  C4'  DA A 110      76.021  62.256 142.031 
ATOM   2262  O4'  DA A 110      76.506  60.950 142.458 
ATOM   2263  C3'  DA A 110      75.498  62.009 140.616 
ATOM   2264  O3'  DA A 110      76.537  62.285 139.686 
ATOM   2265  C2'  DA A 110      75.192  60.512 140.572 
ATOM   2266  C1'  DA A 110      76.418  60.058 141.359 
ATOM   2267  N9   DA A 110      76.307  58.672 141.894 
ATOM   2268  C8   DA A 110      75.194  58.026 142.349 
ATOM   2269  N7   DA A 110      75.420  56.814 142.754 
ATOM   2270  C5   DA A 110      76.782  56.643 142.554 
ATOM   2271  C6   DA A 110      77.646  55.561 142.789 
ATOM   2272  N6   DA A 110      77.243  54.390 143.301 
ATOM   2273  N1   DA A 110      78.945  55.725 142.476 
ATOM   2274  C2   DA A 110      79.340  56.891 141.968 
ATOM   2275  N3   DA A 110      78.631  57.966 141.706 
ATOM   2276  C4   DA A 110      77.334  57.775 142.028 
ATOM   2277  P    DG A 111      76.173  63.022 138.312 
ATOM   2278  OP1  DG A 111      76.125  64.485 138.532 
ATOM   2279  OP2  DG A 111      74.958  62.413 137.729 
ATOM   2280  O5'  DG A 111      77.443  62.655 137.411 
ATOM   2281  C5'  DG A 111      78.717  62.449 138.050 
ATOM   2282  C4'  DG A 111      79.400  61.229 137.464 
ATOM   2283  O4'  DG A 111      79.026  60.000 138.149 
ATOM   2284  C3'  DG A 111      79.097  60.939 135.994 
ATOM   2285  O3'  DG A 111      80.274  60.441 135.371 
ATOM   2286  C2'  DG A 111      78.055  59.821 136.028 
ATOM   2287  C1'  DG A 111      78.680  59.030 137.172 
ATOM   2288  N9   DG A 111      77.752  58.051 137.802 
ATOM   2289  C8   DG A 111      76.391  58.143 138.001 
ATOM   2290  N7   DG A 111      75.865  57.097 138.589 
ATOM   2291  C5   DG A 111      76.953  56.251 138.793 
ATOM   2292  C6   DG A 111      77.010  54.964 139.390 
ATOM   2293  O6   DG A 111      76.097  54.296 139.869 
ATOM   2294  N1   DG A 111      78.318  54.459 139.394 
ATOM   2295  C2   DG A 111      79.425  55.112 138.888 
ATOM   2296  N2   DG A 111      80.586  54.461 138.987 
ATOM   2297  N3   DG A 111      79.370  56.320 138.328 
ATOM   2298  C4   DG A 111      78.109  56.823 138.317 
ATOM   2299  P    DA A 112      80.620  60.906 133.879 
ATOM   2300  OP1  DA A 112      81.319  62.210 133.916 
ATOM   2301  OP2  DA A 112      79.398  60.849 133.046 
ATOM   2302  O5'  DA A 112      81.638  59.762 133.418 
ATOM   2303  C5'  DA A 112      82.463  59.121 134.409 
ATOM   2304  C4'  DA A 112      82.484  57.623 134.175 
ATOM   2305  O4'  DA A 112      81.394  56.939 134.856 
ATOM   2306  C3'  DA A 112      82.349  57.175 132.720 
ATOM   2307  O3'  DA A 112      83.171  56.032 132.512 
ATOM   2308  C2'  DA A 112      80.887  56.755 132.579 
ATOM   2309  C1'  DA A 112      80.771  56.060 133.932 
ATOM   2310  N9   DA A 112      79.366  55.842 134.376 
ATOM   2311  C8   DA A 112      78.276  56.637 134.164 
ATOM   2312  N7   DA A 112      77.179  56.174 134.678 
ATOM   2313  C5   DA A 112      77.568  54.983 135.276 
ATOM   2314  C6   DA A 112      76.858  54.009 135.997 
ATOM   2315  N6   DA A 112      75.543  54.088 136.249 
ATOM   2316  N1   DA A 112      77.550  52.947 136.451 
ATOM   2317  C2   DA A 112      78.856  52.876 136.198 
ATOM   2318  N3   DA A 112      79.621  53.718 135.539 
ATOM   2319  C4   DA A 112      78.905  54.771 135.096 
ATOM   2320  P    DA A 113      83.979  55.897 131.137 
ATOM   2321  OP1  DA A 113      85.245  56.659 131.229 
ATOM   2322  OP2  DA A 113      83.093  56.246 130.005 
ATOM   2323  O5'  DA A 113      84.294  54.329 131.109 
ATOM   2324  C5'  DA A 113      84.451  53.626 132.357 
ATOM   2325  C4'  DA A 113      83.714  52.302 132.302 
ATOM   2326  O4'  DA A 113      82.324  52.424 132.716 
ATOM   2327  C3'  DA A 113      83.631  51.643 130.925 
ATOM   2328  O3'  DA A 113      83.739  50.234 131.082 
ATOM   2329  C2'  DA A 113      82.225  51.970 130.423 
ATOM   2330  C1'  DA A 113      81.511  51.769 131.755 
ATOM   2331  N9   DA A 113      80.152  52.379 131.805 
ATOM   2332  C8   DA A 113      79.716  53.528 131.209 
ATOM   2333  N7   DA A 113      78.469  53.797 131.440 
ATOM   2334  C5   DA A 113      78.044  52.752 132.248 
ATOM   2335  C6   DA A 113      76.806  52.455 132.840 
ATOM   2336  N6   DA A 113      75.715  53.222 132.701 
ATOM   2337  N1   DA A 113      76.728  51.335 133.583 
ATOM   2338  C2   DA A 113      77.814  50.576 133.719 
ATOM   2339  N3   DA A 113      79.017  50.751 133.216 
ATOM   2340  C4   DA A 113      79.069  51.878 132.476 
ATOM   2341  P    DG A 114      84.587  49.396 130.015 
ATOM   2342  OP1  DG A 114      86.021  49.439 130.378 
ATOM   2343  OP2  DG A 114      84.250  49.849 128.647 
ATOM   2344  O5'  DG A 114      84.017  47.919 130.247 
ATOM   2345  C5'  DG A 114      83.542  47.552 131.556 
ATOM   2346  C4'  DG A 114      82.238  46.789 131.438 
ATOM   2347  O4'  DG A 114      81.078  47.669 131.428 
ATOM   2348  C3'  DG A 114      82.072  45.945 130.175 
ATOM   2349  O3'  DG A 114      81.379  44.748 130.507 
ATOM   2350  C2'  DG A 114      81.177  46.786 129.263 
ATOM   2351  C1'  DG A 114      80.234  47.285 130.353 
ATOM   2352  N9   DG A 114      79.428  48.472 129.951 
ATOM   2353  C8   DG A 114      79.776  49.524 129.130 
ATOM   2354  N7   DG A 114      78.829  50.416 128.977 
ATOM   2355  C5   DG A 114      77.779  49.921 129.749 
ATOM   2356  C6   DG A 114      76.483  50.453 129.977 
ATOM   2357  O6   DG A 114      75.986  51.486 129.537 
ATOM   2358  N1   DG A 114      75.734  49.628 130.827 
ATOM   2359  C2   DG A 114      76.180  48.445 131.385 
ATOM   2360  N2   DG A 114      75.311  47.804 132.171 
ATOM   2361  N3   DG A 114      77.396  47.948 131.171 
ATOM   2362  C4   DG A 114      78.135  48.735 130.348 
ATOM   2363  P    DA A 115      81.830  43.375 129.820 
ATOM   2364  OP1  DA A 115      82.971  42.797 130.566 
ATOM   2365  OP2  DA A 115      82.044  43.592 128.372 
ATOM   2366  O5'  DA A 115      80.529  42.469 130.040 
ATOM   2367  C5'  DA A 115      79.700  42.708 131.193 
ATOM   2368  C4'  DA A 115      78.238  42.675 130.795 
ATOM   2369  O4'  DA A 115      77.751  43.978 130.363 
ATOM   2370  C3'  DA A 115      77.884  41.746 129.635 
ATOM   2371  O3'  DA A 115      76.612  41.159 129.886 
ATOM   2372  C2'  DA A 115      77.761  42.669 128.423 
ATOM   2373  C1'  DA A 115      77.048  43.811 129.141 
ATOM   2374  N9   DA A 115      77.090  45.102 128.403 
ATOM   2375  C8   DA A 115      78.090  45.598 127.615 
ATOM   2376  N7   DA A 115      77.827  46.760 127.103 
ATOM   2377  C5   DA A 115      76.560  47.059 127.584 
ATOM   2378  C6   DA A 115      75.715  48.166 127.402 
ATOM   2379  N6   DA A 115      76.036  49.227 126.648 
ATOM   2380  N1   DA A 115      74.522  48.143 128.024 
ATOM   2381  C2   DA A 115      74.208  47.087 128.772 
ATOM   2382  N3   DA A 115      74.911  46.002 129.015 
ATOM   2383  C4   DA A 115      76.100  46.051 128.380 
ATOM   2384  P    DA A 116      76.379  39.621 129.507 
ATOM   2385  OP1  DA A 116      76.876  38.759 130.602 
ATOM   2386  OP2  DA A 116      76.938  39.352 128.164 
ATOM   2387  O5'  DA A 116      74.781  39.550 129.447 
ATOM   2388  C5'  DA A 116      74.012  40.431 130.286 
ATOM   2389  C4'  DA A 116      72.860  41.023 129.498 
ATOM   2390  O4'  DA A 116      73.233  42.250 128.807 
ATOM   2391  C3'  DA A 116      72.286  40.138 128.392 
ATOM   2392  O3'  DA A 116      70.877  40.326 128.337 
ATOM   2393  C2'  DA A 116      72.901  40.681 127.103 
ATOM   2394  C1'  DA A 116      72.788  42.160 127.463 
ATOM   2395  N9   DA A 116      73.647  43.047 126.630 
ATOM   2396  C8   DA A 116      74.881  42.785 126.109 
ATOM   2397  N7   DA A 116      75.379  43.765 125.421 
ATOM   2398  C5   DA A 116      74.404  44.750 125.489 
ATOM   2399  C6   DA A 116      74.329  46.048 124.957 
ATOM   2400  N6   DA A 116      75.299  46.600 124.214 
ATOM   2401  N1   DA A 116      73.217  46.760 125.215 
ATOM   2402  C2   DA A 116      72.256  46.206 125.955 
ATOM   2403  N3   DA A 116      72.214  45.012 126.502 
ATOM   2404  C4   DA A 116      73.339  44.319 126.228 
ATOM   2405  P    DA A 117      69.935  39.059 128.075 
ATOM   2406  OP1  DA A 117      69.684  38.355 129.353 
ATOM   2407  OP2  DA A 117      70.500  38.237 126.982 
ATOM   2408  O5'  DA A 117      68.588  39.764 127.575 
ATOM   2409  C5'  DA A 117      68.268  41.081 128.062 
ATOM   2410  C4'  DA A 117      67.777  41.950 126.922 
ATOM   2411  O4'  DA A 117      68.866  42.632 126.236 
ATOM   2412  C3'  DA A 117      67.035  41.222 125.802 
ATOM   2413  O3'  DA A 117      65.983  42.055 125.330 
ATOM   2414  C2'  DA A 117      68.070  41.070 124.687 
ATOM   2415  C1'  DA A 117      68.698  42.452 124.838 
ATOM   2416  N9   DA A 117      70.034  42.577 124.192 
ATOM   2417  C8   DA A 117      71.010  41.629 124.072 
ATOM   2418  N7   DA A 117      72.070  42.044 123.450 
ATOM   2419  C5   DA A 117      71.777  43.364 123.133 
ATOM   2420  C6   DA A 117      72.506  44.361 122.464 
ATOM   2421  N6   DA A 117      73.738  44.172 121.970 
ATOM   2422  N1   DA A 117      71.919  45.563 122.320 
ATOM   2423  C2   DA A 117      70.695  45.745 122.813 
ATOM   2424  N3   DA A 117      69.923  44.894 123.452 
ATOM   2425  C4   DA A 117      70.533  43.698 123.583 
ATOM   2426  P    DT A 118      64.577  41.389 124.952 
ATOM   2427  OP1  DT A 118      63.758  41.229 126.175 
ATOM   2428  OP2  DT A 118      64.806  40.162 124.159 
ATOM   2429  O5'  DT A 118      63.933  42.519 124.019 
ATOM   2430  C5'  DT A 118      64.280  43.898 124.250 
ATOM   2431  C4'  DT A 118      64.549  44.593 122.931 
ATOM   2432  O4'  DT A 118      65.938  44.469 122.510 
ATOM   2433  C3'  DT A 118      63.754  44.076 121.732 
ATOM   2434  O3'  DT A 118      63.416  45.176 120.895 
ATOM   2435  C2'  DT A 118      64.733  43.175 120.978 
ATOM   2436  C1'  DT A 118      65.960  44.064 121.150 
ATOM   2437  N1   DT A 118      67.249  43.361 120.898 
ATOM   2438  C2   DT A 118      68.260  44.095 120.324 
ATOM   2439  O2   DT A 118      68.138  45.270 120.024 
ATOM   2440  N3   DT A 118      69.438  43.410 120.104 
ATOM   2441  C4   DT A 118      69.684  42.085 120.403 
ATOM   2442  O4   DT A 118      70.782  41.581 120.159 
ATOM   2443  C5   DT A 118      68.564  41.399 121.001 
ATOM   2444  C7   DT A 118      68.746  39.952 121.359 
ATOM   2445  C6   DT A 118      67.406  42.040 121.227 
ATOM   2446  P    DC A 119      61.970  45.213 120.210 
ATOM   2447  OP1  DC A 119      60.984  45.771 121.162 
ATOM   2448  OP2  DC A 119      61.651  43.880 119.652 
ATOM   2449  O5'  DC A 119      62.213  46.251 119.017 
ATOM   2450  C5'  DC A 119      63.192  47.293 119.186 
ATOM   2451  C4'  DC A 119      64.028  47.429 117.929 
ATOM   2452  O4'  DC A 119      65.185  46.546 117.934 
ATOM   2453  C3'  DC A 119      63.316  47.096 116.618 
ATOM   2454  O3'  DC A 119      63.776  47.983 115.606 
ATOM   2455  C2'  DC A 119      63.782  45.681 116.273 
ATOM   2456  C1'  DC A 119      65.238  45.869 116.688 
ATOM   2457  N1   DC A 119      65.974  44.590 116.887 
ATOM   2458  C2   DC A 119      67.324  44.558 116.546 
ATOM   2459  O2   DC A 119      67.851  45.583 116.098 
ATOM   2460  N3   DC A 119      68.013  43.400 116.719 
ATOM   2461  C4   DC A 119      67.406  42.312 117.208 
ATOM   2462  N4   DC A 119      68.120  41.207 117.358 
ATOM   2463  C5   DC A 119      66.018  42.324 117.564 
ATOM   2464  C6   DC A 119      65.347  43.489 117.383 
ATOM   2465  P    DA A 120      62.728  48.556 114.540 
ATOM   2466  OP1  DA A 120      62.037  49.733 115.109 
ATOM   2467  OP2  DA A 120      61.858  47.459 114.062 
ATOM   2468  O5'  DA A 120      63.703  49.022 113.359 
ATOM   2469  C5'  DA A 120      65.035  49.459 113.684 
ATOM   2470  C4'  DA A 120      66.029  48.864 112.707 
ATOM   2471  O4'  DA A 120      66.514  47.559 113.135 
ATOM   2472  C3'  DA A 120      65.505  48.617 111.293 
ATOM   2473  O3'  DA A 120      66.545  48.894 110.362 
ATOM   2474  C2'  DA A 120      65.199  47.120 111.248 
ATOM   2475  C1'  DA A 120      66.425  46.666 112.035 
ATOM   2476  N9   DA A 120      66.314  45.280 112.571 
ATOM   2477  C8   DA A 120      65.202  44.634 113.025 
ATOM   2478  N7   DA A 120      65.427  43.423 113.430 
ATOM   2479  C5   DA A 120      66.790  43.251 113.231 
ATOM   2480  C6   DA A 120      67.653  42.169 113.465 
ATOM   2481  N6   DA A 120      67.250  40.998 113.977 
ATOM   2482  N1   DA A 120      68.953  42.333 113.152 
ATOM   2483  C2   DA A 120      69.348  43.499 112.644 
ATOM   2484  N3   DA A 120      68.638  44.575 112.382 
ATOM   2485  C4   DA A 120      67.342  44.384 112.704 
ATOM   2486  P    DC A 121      66.180  49.631 108.988 
ATOM   2487  OP1  DC A 121      66.133  51.094 109.208 
ATOM   2488  OP2  DC A 121      64.965  49.021 108.406 
ATOM   2489  O5'  DC A 121      67.451  49.263 108.087 
ATOM   2490  C5'  DC A 121      68.725  49.058 108.726 
ATOM   2491  C4'  DC A 121      69.408  47.838 108.140 
ATOM   2492  O4'  DC A 121      69.033  46.609 108.826 
ATOM   2493  C3'  DC A 121      69.104  47.547 106.671 
ATOM   2494  O3'  DC A 121      70.282  47.049 106.047 
ATOM   2495  C2'  DC A 121      68.063  46.429 106.704 
ATOM   2496  C1'  DC A 121      68.688  45.639 107.848 
ATOM   2497  N1   DC A 121      67.759  44.659 108.478 
ATOM   2498  C2   DC A 121      68.296  43.463 108.946 
ATOM   2499  O2   DC A 121      69.510  43.265 108.822 
ATOM   2500  N3   DC A 121      67.466  42.556 109.522 
ATOM   2501  C4   DC A 121      66.155  42.808 109.638 
ATOM   2502  N4   DC A 121      65.388  41.892 110.208 
ATOM   2503  C5   DC A 121      65.583  44.032 109.163 
ATOM   2504  C6   DC A 121      66.429  44.925 108.590 
ATOM   2505  P    DC A 122      70.627  47.515 104.555 
ATOM   2506  OP1  DC A 122      71.327  48.818 104.593 
ATOM   2507  OP2  DC A 122      69.406  47.457 103.722 
ATOM   2508  O5'  DC A 122      71.645  46.371 104.094 
ATOM   2509  C5'  DC A 122      72.470  45.729 105.085 
ATOM   2510  C4'  DC A 122      72.492  44.231 104.852 
ATOM   2511  O4'  DC A 122      71.401  43.547 105.532 
ATOM   2512  C3'  DC A 122      72.357  43.783 103.397 
ATOM   2513  O3'  DC A 122      73.178  42.640 103.189 
ATOM   2514  C2'  DC A 122      70.895  43.363 103.255 
ATOM   2515  C1'  DC A 122      70.779  42.668 104.608 
ATOM   2516  N1   DC A 122      69.373  42.451 105.052 
ATOM   2517  C2   DC A 122      69.094  41.297 105.779 
ATOM   2518  O2   DC A 122      70.014  40.508 106.024 
ATOM   2519  N3   DC A 122      67.818  41.079 106.192 
ATOM   2520  C4   DC A 122      66.849  41.958 105.905 
ATOM   2521  N4   DC A 122      65.621  41.701 106.331 
ATOM   2522  C5   DC A 122      67.116  43.151 105.158 
ATOM   2523  C6   DC A 122      68.396  43.349 104.754 
ATOM   2524  P    DA A 123      73.986  42.505 101.814 
ATOM   2525  OP1  DA A 123      75.253  43.267 101.906 
ATOM   2526  OP2  DA A 123      73.100  42.854 100.681 
ATOM   2527  O5'  DA A 123      74.302  40.938 101.786 
ATOM   2528  C5'  DA A 123      74.459  40.234 103.033 
ATOM   2529  C4'  DA A 123      73.722  38.911 102.978 
ATOM   2530  O4'  DA A 123      72.331  39.033 103.393 
ATOM   2531  C3'  DA A 123      73.639  38.252 101.602 
ATOM   2532  O3'  DA A 123      73.746  36.842 101.759 
ATOM   2533  C2'  DA A 123      72.233  38.579 101.099 
ATOM   2534  C1'  DA A 123      71.518  38.377 102.431 
ATOM   2535  N9   DA A 123      70.160  38.988 102.481 
ATOM   2536  C8   DA A 123      69.723  40.136 101.885 
ATOM   2537  N7   DA A 123      68.476  40.405 102.116 
ATOM   2538  C5   DA A 123      68.052  39.360 102.924 
ATOM   2539  C6   DA A 123      66.813  39.063 103.517 
ATOM   2540  N6   DA A 123      65.723  39.831 103.378 
ATOM   2541  N1   DA A 123      66.735  37.943 104.260 
ATOM   2542  C2   DA A 123      67.822  37.184 104.395 
ATOM   2543  N3   DA A 123      69.025  37.359 103.892 
ATOM   2544  C4   DA A 123      69.076  38.486 103.153 
ATOM   2545  P    DT A 124      74.595  36.004 100.691 
ATOM   2546  OP1  DT A 124      76.029  36.047 101.054 
ATOM   2547  OP2  DT A 124      74.258  36.458  99.323 
ATOM   2548  O5'  DT A 124      74.024  34.527 100.923 
ATOM   2549  C5'  DT A 124      73.550  34.160 102.232 
ATOM   2550  C4'  DT A 124      72.246  33.397 102.115 
ATOM   2551  O4'  DT A 124      71.085  34.278 102.104 
ATOM   2552  C3'  DT A 124      72.079  32.553 100.851 
ATOM   2553  O3'  DT A 124      71.387  31.356 101.184 
ATOM   2554  C2'  DT A 124      71.185  33.395  99.939 
ATOM   2555  C1'  DT A 124      70.242  33.894 101.030 
ATOM   2556  N1   DT A 124      69.436  35.081 100.627 
ATOM   2557  C2   DT A 124      68.160  35.169 101.128 
ATOM   2558  O2   DT A 124      67.679  34.331 101.870 
ATOM   2559  N3   DT A 124      67.443  36.283 100.732 
ATOM   2560  C4   DT A 124      67.888  37.289  99.899 
ATOM   2561  O4   DT A 124      67.153  38.238  99.616 
ATOM   2562  C5   DT A 124      69.239  37.107  99.425 
ATOM   2563  C7   DT A 124      69.801  38.157  98.512 
ATOM   2564  C6   DT A 124      69.958  36.034  99.793 
ATOM   2565  P    DT A 125      71.837  29.983 100.496 
ATOM   2566  OP1  DT A 125      72.979  29.405 101.242 
ATOM   2567  OP2  DT A 125      72.052  30.200  99.048 
ATOM   2568  O5'  DT A 125      70.537  29.078 100.716 
ATOM   2569  C5'  DT A 125      69.708  29.316 101.869 
ATOM   2570  C4'  DT A 125      68.246  29.284 101.472 
ATOM   2571  O4'  DT A 125      67.759  30.587 101.039 
ATOM   2572  C3'  DT A 125      67.892  28.354 100.311 
ATOM   2573  O3'  DT A 125      66.620  27.768 100.562 
ATOM   2574  C2'  DT A 125      67.769  29.277  99.099 
ATOM   2575  C1'  DT A 125      67.055  30.419  99.818 
ATOM   2576  N1   DT A 125      67.097  31.711  99.079 
ATOM   2577  C2   DT A 125      65.998  32.528  99.186 
ATOM   2578  O2   DT A 125      65.017  32.238  99.848 
ATOM   2579  N3   DT A 125      66.073  33.718  98.486 
ATOM   2580  C4   DT A 125      67.130  34.145  97.709 
ATOM   2581  O4   DT A 125      67.081  35.232  97.129 
ATOM   2582  C5   DT A 125      68.236  33.219  97.658 
ATOM   2583  C7   DT A 125      69.428  33.608  96.832 
ATOM   2584  C6   DT A 125      68.191  32.056  98.328 
ATOM   2585  P    DC A 126      66.387  26.230 100.183 
ATOM   2586  OP1  DC A 126      66.884  25.368 101.278 
ATOM   2587  OP2  DC A 126      66.946  25.960  98.840 
ATOM   2588  O5'  DC A 126      64.789  26.159 100.123 
ATOM   2589  C5'  DC A 126      64.020  27.039 100.963 
ATOM   2590  C4'  DC A 126      62.867  27.632 100.174 
ATOM   2591  O4'  DC A 126      63.240  28.858  99.484 
ATOM   2592  C3'  DC A 126      62.294  26.746  99.069 
ATOM   2593  O3'  DC A 126      60.885  26.934  99.013 
ATOM   2594  C2'  DC A 126      62.908  27.289  97.779 
ATOM   2595  C1'  DC A 126      62.795  28.768  98.139 
ATOM   2596  N1   DC A 126      63.655  29.655  97.306 
ATOM   2597  C2   DC A 126      63.171  30.923  96.997 
ATOM   2598  O2   DC A 126      62.059  31.257  97.422 
ATOM   2599  N3   DC A 126      63.940  31.747  96.238 
ATOM   2600  C4   DC A 126      65.139  31.346  95.797 
ATOM   2601  N4   DC A 126      65.850  32.186  95.061 
ATOM   2602  C5   DC A 126      65.654  30.046  96.104 
ATOM   2603  C6   DC A 126      64.871  29.237  96.863 
ATOM   2604  P    DC A 127      59.942  25.668  98.751 
ATOM   2605  OP1  DC A 127      59.691  24.964 100.029 
ATOM   2606  OP2  DC A 127      60.508  24.846  97.658 
ATOM   2607  O5'  DC A 127      58.596  26.373  98.251 
ATOM   2608  C5'  DC A 127      58.276  27.689  98.739 
ATOM   2609  C4'  DC A 127      57.785  28.559  97.598 
ATOM   2610  O4'  DC A 127      58.874  29.241  96.912 
ATOM   2611  C3'  DC A 127      57.043  27.831  96.478 
ATOM   2612  O3'  DC A 127      55.991  28.663  96.006 
ATOM   2613  C2'  DC A 127      58.077  27.678  95.363 
ATOM   2614  C1'  DC A 127      58.705  29.060  95.515 
ATOM   2615  N1   DC A 127      60.041  29.185  94.868 
ATOM   2616  C2   DC A 127      60.376  30.411  94.299 
ATOM   2617  O2   DC A 127      59.558  31.337  94.354 
ATOM   2618  N3   DC A 127      61.588  30.545  93.704 
ATOM   2619  C4   DC A 127      62.447  29.518  93.665 
ATOM   2620  N4   DC A 127      63.618  29.698  93.073 
ATOM   2621  C5   DC A 127      62.122  28.248  94.244 
ATOM   2622  C6   DC A 127      60.905  28.135  94.833 
ATOM   2623  P    DA A 128      54.584  27.998  95.628 
ATOM   2624  OP1  DA A 128      53.766  27.838  96.852 
ATOM   2625  OP2  DA A 128      54.814  26.770  94.835 
ATOM   2626  O5'  DA A 128      53.941  29.127  94.695 
ATOM   2627  C5'  DA A 128      54.288  30.506  94.927 
ATOM   2628  C4'  DA A 128      54.557  31.202  93.607 
ATOM   2629  O4'  DA A 128      55.946  31.078  93.187 
ATOM   2630  C3'  DA A 128      53.762  30.685  92.408 
ATOM   2631  O3'  DA A 128      53.424  31.784  91.571 
ATOM   2632  C2'  DA A 128      54.740  29.783  91.654 
ATOM   2633  C1'  DA A 128      55.968  30.673  91.827 
ATOM   2634  N9   DA A 128      57.256  29.970  91.574 
ATOM   2635  C8   DA A 128      57.580  28.670  91.838 
ATOM   2636  N7   DA A 128      58.791  28.350  91.499 
ATOM   2637  C5   DA A 128      59.310  29.525  90.973 
ATOM   2638  C6   DA A 128      60.567  29.846  90.432 
ATOM   2639  N6   DA A 128      61.575  28.968  90.330 
ATOM   2640  N1   DA A 128      60.750  31.107  89.999 
ATOM   2641  C2   DA A 128      59.746  31.975  90.104 
ATOM   2642  N3   DA A 128      58.537  31.792  90.586 
ATOM   2643  C4   DA A 128      58.379  30.522  91.013 
ATOM   2644  P    DG A 129      51.977  31.821  90.886 
ATOM   2645  OP1  DG A 129      50.991  32.379  91.838 
ATOM   2646  OP2  DG A 129      51.659  30.489  90.328 
ATOM   2647  O5'  DG A 129      52.220  32.859  89.693 
ATOM   2648  C5'  DG A 129      53.199  33.901  89.863 
ATOM   2649  C4'  DG A 129      54.035  34.037  88.605 
ATOM   2650  O4'  DG A 129      55.193  33.154  88.611 
ATOM   2651  C3'  DG A 129      53.323  33.704  87.295 
ATOM   2652  O3'  DG A 129      53.784  34.591  86.282 
ATOM   2653  C2'  DG A 129      53.789  32.290  86.949 
ATOM   2654  C1'  DG A 129      55.246  32.477  87.364 
ATOM   2655  N9   DG A 129      55.982  31.198  87.563 
ATOM   2656  C8   DG A 129      55.520  29.994  88.048 
ATOM   2657  N7   DG A 129      56.432  29.053  88.098 
ATOM   2658  C5   DG A 129      57.579  29.678  87.611 
ATOM   2659  C6   DG A 129      58.889  29.167  87.426 
ATOM   2660  O6   DG A 129      59.316  28.039  87.659 
ATOM   2661  N1   DG A 129      59.751  30.143  86.905 
ATOM   2662  C2   DG A 129      59.393  31.442  86.603 
ATOM   2663  N2   DG A 129      60.363  32.219  86.116 
ATOM   2664  N3   DG A 129      58.163  31.921  86.777 
ATOM   2665  C4   DG A 129      57.315  30.986  87.281 
ATOM   2666  P    DC A 130      52.736  35.164  85.216 
ATOM   2667  OP1  DC A 130      52.044  36.342  85.786 
ATOM   2668  OP2  DC A 130      51.865  34.068  84.738 
ATOM   2669  O5'  DC A 130      53.710  35.630  84.035 
ATOM   2670  C5'  DC A 130      55.043  36.068  84.361 
ATOM   2671  C4'  DC A 130      56.037  35.472  83.384 
ATOM   2672  O4'  DC A 130      56.522  34.167  83.811 
ATOM   2673  C3'  DC A 130      55.513  35.226  81.969 
ATOM   2674  O3'  DC A 130      56.553  35.502  81.039 
ATOM   2675  C2'  DC A 130      55.207  33.729  81.925 
ATOM   2676  C1'  DC A 130      56.433  33.274  82.711 
ATOM   2677  N1   DC A 130      56.322  31.889  83.247 
ATOM   2678  C2   DC A 130      57.483  31.121  83.307 
ATOM   2679  O2   DC A 130      58.546  31.616  82.917 
ATOM   2680  N3   DC A 130      57.402  29.855  83.792 
ATOM   2681  C4   DC A 130      56.230  29.355  84.204 
ATOM   2682  N4   DC A 130      56.204  28.116  84.669 
ATOM   2683  C5   DC A 130      55.025  30.128  84.150 
ATOM   2684  C6   DC A 130      55.126  31.391  83.662 
ATOM   2685  P    DT A 131      56.188  36.239  79.665 
ATOM   2686  OP1  DT A 131      56.140  37.702  79.884 
ATOM   2687  OP2  DT A 131      54.973  35.630  79.082 
ATOM   2688  O5'  DT A 131      57.459  35.871  78.763 
ATOM   2689  C5'  DT A 131      58.733  35.666  79.402 
ATOM   2690  C4'  DT A 131      59.416  34.446  78.816 
ATOM   2691  O4'  DT A 131      59.041  33.217  79.502 
ATOM   2692  C3'  DT A 131      59.112  34.156  77.347 
ATOM   2693  O3'  DT A 131      60.289  33.657  76.723 
ATOM   2694  C2'  DT A 131      58.070  33.038  77.380 
ATOM   2695  C1'  DT A 131      58.696  32.247  78.525 
ATOM   2696  N1   DT A 131      57.767  31.267  79.154 
ATOM   2697  C2   DT A 131      58.312  30.092  79.611 
ATOM   2698  O2   DT A 131      59.500  29.833  79.520 
ATOM   2699  N3   DT A 131      57.421  29.208  80.187 
ATOM   2700  C4   DT A 131      56.063  29.399  80.341 
ATOM   2701  O4   DT A 131      55.365  28.533  80.874 
ATOM   2702  C5   DT A 131      55.583  30.661  79.831 
ATOM   2703  C7   DT A 131      54.116  30.949  79.957 
ATOM   2704  C6   DT A 131      56.428  31.539  79.265 
ATOM   2705  P    DG A 132      60.635  34.123  75.231 
ATOM   2706  OP1  DG A 132      61.335  35.427  75.269 
ATOM   2707  OP2  DG A 132      59.413  34.066  74.399 
ATOM   2708  O5'  DG A 132      61.653  32.979  74.771 
ATOM   2709  C5'  DG A 132      62.478  32.338  75.762 
ATOM   2710  C4'  DG A 132      62.500  30.840  75.528 
ATOM   2711  O4'  DG A 132      61.409  30.155  76.209 
ATOM   2712  C3'  DG A 132      62.365  30.391  74.073 
ATOM   2713  O3'  DG A 132      63.186  29.249  73.865 
ATOM   2714  C2'  DG A 132      60.902  29.971  73.931 
ATOM   2715  C1'  DG A 132      60.786  29.277  75.285 
ATOM   2716  N9   DG A 132      59.381  29.059  75.728 
ATOM   2717  C8   DG A 132      58.270  29.849  75.524 
ATOM   2718  N7   DG A 132      57.170  29.369  76.049 
ATOM   2719  C5   DG A 132      57.579  28.176  76.643 
ATOM   2720  C6   DG A 132      56.831  27.212  77.367 
ATOM   2721  O6   DG A 132      55.633  27.212  77.638 
ATOM   2722  N1   DG A 132      57.641  26.150  77.794 
ATOM   2723  C2   DG A 132      58.996  26.036  77.554 
ATOM   2724  N2   DG A 132      59.590  24.947  78.047 
ATOM   2725  N3   DG A 132      59.698  26.942  76.875 
ATOM   2726  C4   DG A 132      58.927  27.978  76.453 
ATOM   2727  P    DA A 133      63.994  29.114  72.490 
ATOM   2728  OP1  DA A 133      65.260  29.875  72.582 
ATOM   2729  OP2  DA A 133      63.108  29.462  71.357 
ATOM   2730  O5'  DA A 133      64.310  27.546  72.462 
ATOM   2731  C5'  DA A 133      64.467  26.843  73.709 
ATOM   2732  C4'  DA A 133      63.729  25.519  73.654 
ATOM   2733  O4'  DA A 133      62.339  25.641  74.069 
ATOM   2734  C3'  DA A 133      63.646  24.860  72.278 
ATOM   2735  O3'  DA A 133      63.754  23.451  72.435 
ATOM   2736  C2'  DA A 133      62.240  25.187  71.776 
ATOM   2737  C1'  DA A 133      61.526  24.986  73.108 
ATOM   2738  N9   DA A 133      60.168  25.596  73.157 
ATOM   2739  C8   DA A 133      59.731  26.744  72.562 
ATOM   2740  N7   DA A 133      58.484  27.014  72.792 
ATOM   2741  C5   DA A 133      58.060  25.969  73.601 
ATOM   2742  C6   DA A 133      56.821  25.671  74.193 
ATOM   2743  N6   DA A 133      55.731  26.439  74.054 
ATOM   2744  N1   DA A 133      56.743  24.551  74.936 
ATOM   2745  C2   DA A 133      57.829  23.792  75.071 
ATOM   2746  N3   DA A 133      59.032  23.968  74.568 
ATOM   2747  C4   DA A 133      59.084  25.095  73.829 
ATOM   2748  P    DT A 134      64.602  22.613  71.367 
ATOM   2749  OP1  DT A 134      66.036  22.655  71.730 
ATOM   2750  OP2  DT A 134      64.265  23.066  70.000 
ATOM   2751  O5'  DT A 134      64.032  21.136  71.600 
ATOM   2752  C5'  DT A 134      63.558  20.768  72.908 
ATOM   2753  C4'  DT A 134      62.253  20.006  72.791 
ATOM   2754  O4'  DT A 134      61.093  20.886  72.781 
ATOM   2755  C3'  DT A 134      62.087  19.162  71.527 
ATOM   2756  O3'  DT A 134      61.395  17.964  71.860 
ATOM   2757  C2'  DT A 134      61.193  20.003  70.616 
ATOM   2758  C1'  DT A 134      60.249  20.502  71.706 
ATOM   2759  N1   DT A 134      59.444  21.689  71.304 
ATOM   2760  C2   DT A 134      58.168  21.777  71.804 
ATOM   2761  O2   DT A 134      57.687  20.939  72.546 
ATOM   2762  N3   DT A 134      57.451  22.891  71.408 
ATOM   2763  C4   DT A 134      57.896  23.897  70.575 
ATOM   2764  O4   DT A 134      57.161  24.846  70.292 
ATOM   2765  C5   DT A 134      59.247  23.716  70.101 
ATOM   2766  C7   DT A 134      59.809  24.765  69.188 
ATOM   2767  C6   DT A 134      59.966  22.642  70.469 
ATOM   2768  P    DG A 135      61.845  16.591  71.172 
ATOM   2769  OP1  DG A 135      62.986  16.014  71.918 
ATOM   2770  OP2  DG A 135      62.060  16.808  69.725 
ATOM   2771  O5'  DG A 135      60.545  15.686  71.392 
ATOM   2772  C5'  DG A 135      59.715  15.924  72.545 
ATOM   2773  C4'  DG A 135      58.253  15.892  72.148 
ATOM   2774  O4'  DG A 135      57.767  17.195  71.715 
ATOM   2775  C3'  DG A 135      57.899  14.963  70.987 
ATOM   2776  O3'  DG A 135      56.628  14.376  71.239 
ATOM   2777  C2'  DG A 135      57.777  15.886  69.775 
ATOM   2778  C1'  DG A 135      57.063  17.027  70.494 
ATOM   2779  N9   DG A 135      57.105  18.319  69.755 
ATOM   2780  C8   DG A 135      58.103  18.835  68.957 
ATOM   2781  N7   DG A 135      57.826  20.010  68.446 
ATOM   2782  C5   DG A 135      56.553  20.293  68.939 
ATOM   2783  C6   DG A 135      55.724  21.425  68.733 
ATOM   2784  O6   DG A 135      55.946  22.430  68.062 
ATOM   2785  N1   DG A 135      54.508  21.303  69.422 
ATOM   2786  C2   DG A 135      54.143  20.228  70.207 
ATOM   2787  N2   DG A 135      52.940  20.302  70.781 
ATOM   2788  N3   DG A 135      54.923  19.165  70.400 
ATOM   2789  C4   DG A 135      56.104  19.268  69.739 
ATOM   2790  P    DT A 136      56.394  12.838  70.859 
ATOM   2791  OP1  DT A 136      56.891  11.976  71.955 
ATOM   2792  OP2  DT A 136      56.954  12.568  69.516 
ATOM   2793  O5'  DT A 136      54.797  12.767  70.800 
ATOM   2794  C5'  DT A 136      54.027  13.648  71.639 
ATOM   2795  C4'  DT A 136      52.875  14.240  70.851 
ATOM   2796  O4'  DT A 136      53.248  15.466  70.160 
ATOM   2797  C3'  DT A 136      52.301  13.354  69.745 
ATOM   2798  O3'  DT A 136      50.892  13.542  69.689 
ATOM   2799  C2'  DT A 136      52.916  13.898  68.455 
ATOM   2800  C1'  DT A 136      52.803  15.376  68.815 
ATOM   2801  N1   DT A 136      53.662  16.263  67.983 
ATOM   2802  C2   DT A 136      53.171  17.511  67.686 
ATOM   2803  O2   DT A 136      52.084  17.905  68.072 
ATOM   2804  N3   DT A 136      53.995  18.305  66.912 
ATOM   2805  C4   DT A 136      55.239  17.961  66.422 
ATOM   2806  O4   DT A 136      55.886  18.757  65.739 
ATOM   2807  C5   DT A 136      55.668  16.631  66.787 
ATOM   2808  C7   DT A 136      57.012  16.177  66.295 
ATOM   2809  C6   DT A 136      54.887  15.839  67.538 
ATOM   2810  P    DC A 137      49.950  12.276  69.427 
ATOM   2811  OP1  DC A 137      49.699  11.572  70.706 
ATOM   2812  OP2  DC A 137      50.516  11.454  68.335 
ATOM   2813  O5'  DC A 137      48.604  12.981  68.928 
ATOM   2814  C5'  DC A 137      48.283  14.298  69.415 
ATOM   2815  C4'  DC A 137      47.793  15.167  68.275 
ATOM   2816  O4'  DC A 137      48.882  15.849  67.589 
ATOM   2817  C3'  DC A 137      47.050  14.439  67.154 
ATOM   2818  O3'  DC A 137      45.998  15.272  66.683 
ATOM   2819  C2'  DC A 137      48.085  14.287  66.039 
ATOM   2820  C1'  DC A 137      48.713  15.668  66.191 
ATOM   2821  N1   DC A 137      50.049  15.793  65.544 
ATOM   2822  C2   DC A 137      50.384  17.020  64.975 
ATOM   2823  O2   DC A 137      49.565  17.945  65.030 
ATOM   2824  N3   DC A 137      51.596  17.153  64.380 
ATOM   2825  C4   DC A 137      52.454  16.126  64.341 
ATOM   2826  N4   DC A 137      53.625  16.306  63.749 
ATOM   2827  C5   DC A 137      52.130  14.856  64.920 
ATOM   2828  C6   DC A 137      50.913  14.743  65.510 
ATOM   2829  P    DA A 138      44.592  14.606  66.305 
ATOM   2830  OP1  DA A 138      43.774  14.446  67.528 
ATOM   2831  OP2  DA A 138      44.822  13.379  65.512 
ATOM   2832  O5'  DA A 138      43.948  15.736  65.371 
ATOM   2833  C5'  DA A 138      44.295  17.115  65.603 
ATOM   2834  C4'  DA A 138      44.565  17.810  64.283 
ATOM   2835  O4'  DA A 138      45.954  17.686  63.863 
ATOM   2836  C3'  DA A 138      43.770  17.293  63.085 
ATOM   2837  O3'  DA A 138      43.432  18.393  62.248 
ATOM   2838  C2'  DA A 138      44.748  16.392  62.331 
ATOM   2839  C1'  DA A 138      45.976  17.281  62.503 
ATOM   2840  N9   DA A 138      47.264  16.578  62.250 
ATOM   2841  C8   DA A 138      47.588  15.278  62.514 
ATOM   2842  N7   DA A 138      48.799  14.959  62.176 
ATOM   2843  C5   DA A 138      49.318  16.133  61.649 
ATOM   2844  C6   DA A 138      50.574  16.454  61.109 
ATOM   2845  N6   DA A 138      51.582  15.576  61.006 
ATOM   2846  N1   DA A 138      50.758  17.715  60.675 
ATOM   2847  C2   DA A 138      49.753  18.583  60.780 
ATOM   2848  N3   DA A 138      48.545  18.400  61.263 
ATOM   2849  C4   DA A 138      48.387  17.130  61.689 
ATOM   2850  P    DC A 139      41.985  18.430  61.562 
ATOM   2851  OP1  DC A 139      40.999  18.988  62.515 
ATOM   2852  OP2  DC A 139      41.667  17.097  61.004 
ATOM   2853  O5'  DC A 139      42.228  19.468  60.369 
ATOM   2854  C5'  DC A 139      43.207  20.510  60.539 
ATOM   2855  C4'  DC A 139      44.043  20.646  59.282 
ATOM   2856  O4'  DC A 139      45.201  19.763  59.287 
ATOM   2857  C3'  DC A 139      43.331  20.312  57.971 
ATOM   2858  O3'  DC A 139      43.792  21.199  56.959 
ATOM   2859  C2'  DC A 139      43.797  18.898  57.626 
ATOM   2860  C1'  DC A 139      45.253  19.086  58.041 
ATOM   2861  N1   DC A 139      45.989  17.807  58.239 
ATOM   2862  C2   DC A 139      47.339  17.774  57.899 
ATOM   2863  O2   DC A 139      47.866  18.799  57.450 
ATOM   2864  N3   DC A 139      48.028  16.616  58.072 
ATOM   2865  C4   DC A 139      47.421  15.528  58.560 
ATOM   2866  N4   DC A 139      48.136  14.424  58.711 
ATOM   2867  C5   DC A 139      46.033  15.540  58.916 
ATOM   2868  C6   DC A 139      45.362  16.706  58.736 
ATOM   2869  P    DC A 140      42.744  21.773  55.893 
ATOM   2870  OP1  DC A 140      42.052  22.950  56.462 
ATOM   2871  OP2  DC A 140      41.873  20.676  55.415 
ATOM   2872  O5'  DC A 140      43.718  22.238  54.712 
ATOM   2873  C5'  DC A 140      45.051  22.676  55.037 
ATOM   2874  C4'  DC A 140      46.044  22.081  54.060 
ATOM   2875  O4'  DC A 140      46.529  20.775  54.487 
ATOM   2876  C3'  DC A 140      45.521  21.834  52.645 
ATOM   2877  O3'  DC A 140      46.560  22.110  51.715 
ATOM   2878  C2'  DC A 140      45.215  20.337  52.601 
ATOM   2879  C1'  DC A 140      46.441  19.883  53.387 
ATOM   2880  N1   DC A 140      46.330  18.497  53.923 
ATOM   2881  C2   DC A 140      47.490  17.729  53.983 
ATOM   2882  O2   DC A 140      48.554  18.225  53.594 
ATOM   2883  N3   DC A 140      47.410  16.463  54.468 
ATOM   2884  C4   DC A 140      46.238  15.964  54.880 
ATOM   2885  N4   DC A 140      46.212  14.724  55.345 
ATOM   2886  C5   DC A 140      45.033  16.737  54.826 
ATOM   2887  C6   DC A 140      45.134  17.999  54.338 
ATOM   2888  P    DC A 141      46.196  22.848  50.341 
ATOM   2889  OP1  DC A 141      46.148  24.310  50.560 
ATOM   2890  OP2  DC A 141      44.981  22.238  49.758 
ATOM   2891  O5'  DC A 141      47.466  22.480  49.440 
ATOM   2892  C5'  DC A 141      48.740  22.275  50.079 
ATOM   2893  C4'  DC A 141      49.423  21.054  49.493 
ATOM   2894  O4'  DC A 141      49.049  19.826  50.178 
ATOM   2895  C3'  DC A 141      49.120  20.764  48.023 
ATOM   2896  O3'  DC A 141      50.297  20.266  47.399 
ATOM   2897  C2'  DC A 141      48.078  19.646  48.056 
ATOM   2898  C1'  DC A 141      48.704  18.855  49.201 
ATOM   2899  N1   DC A 141      47.775  17.876  49.830 
ATOM   2900  C2   DC A 141      48.312  16.679  50.298 
ATOM   2901  O2   DC A 141      49.526  16.482  50.174 
ATOM   2902  N3   DC A 141      47.482  15.773  50.875 
ATOM   2903  C4   DC A 141      46.171  16.025  50.991 
ATOM   2904  N4   DC A 141      45.403  15.109  51.560 
ATOM   2905  C5   DC A 141      45.598  17.248  50.516 
ATOM   2906  C6   DC A 141      46.444  18.142  49.942 
ATOM   2907  P    DC A 142      50.643  20.732  45.908 
ATOM   2908  OP1  DC A 142      51.342  22.035  45.945 
ATOM   2909  OP2  DC A 142      49.421  20.674  45.075 
ATOM   2910  O5'  DC A 142      51.661  19.587  45.447 
ATOM   2911  C5'  DC A 142      52.486  18.946  46.438 
ATOM   2912  C4'  DC A 142      52.507  17.448  46.204 
ATOM   2913  O4'  DC A 142      51.417  16.764  46.885 
ATOM   2914  C3'  DC A 142      52.372  17.000  44.749 
ATOM   2915  O3'  DC A 142      53.194  15.857  44.541 
ATOM   2916  C2'  DC A 142      50.910  16.580  44.607 
ATOM   2917  C1'  DC A 142      50.794  15.885  45.961 
ATOM   2918  N1   DC A 142      49.389  15.667  46.405 
ATOM   2919  C2   DC A 142      49.109  14.513  47.131 
ATOM   2920  O2   DC A 142      50.030  13.725  47.377 
ATOM   2921  N3   DC A 142      47.834  14.296  47.545 
ATOM   2922  C4   DC A 142      46.864  15.175  47.258 
ATOM   2923  N4   DC A 142      45.637  14.918  47.683 
ATOM   2924  C5   DC A 142      47.131  16.368  46.511 
ATOM   2925  C6   DC A 142      48.412  16.566  46.107 
ATOM   2926  P    DA A 143      54.002  15.722  43.166 
ATOM   2927  OP1  DA A 143      55.268  16.484  43.258 
ATOM   2928  OP2  DA A 143      53.116  16.071  42.034 
ATOM   2929  O5'  DA A 143      54.318  14.154  43.138 
ATOM   2930  C5'  DA A 143      54.474  13.451  44.385 
ATOM   2931  C4'  DA A 143      53.737  12.128  44.331 
ATOM   2932  O4'  DA A 143      52.347  12.249  44.745 
ATOM   2933  C3'  DA A 143      53.654  11.468  42.954 
ATOM   2934  O3'  DA A 143      53.762  10.059  43.111 
ATOM   2935  C2'  DA A 143      52.248  11.795  42.452 
ATOM   2936  C1'  DA A 143      51.534  11.594  43.784 
ATOM   2937  N9   DA A 143      50.175  12.204  43.833 
ATOM   2938  C8   DA A 143      49.739  13.353  43.238 
ATOM   2939  N7   DA A 143      48.492  13.622  43.468 
ATOM   2940  C5   DA A 143      48.067  12.577  44.277 
ATOM   2941  C6   DA A 143      46.829  12.280  44.869 
ATOM   2942  N6   DA A 143      45.738  13.047  44.730 
ATOM   2943  N1   DA A 143      46.751  11.160  45.612 
ATOM   2944  C2   DA A 143      47.837  10.401  45.747 
ATOM   2945  N3   DA A 143      49.040  10.576  45.245 
ATOM   2946  C4   DA A 143      49.092  11.703  44.505 
ATOM   2947  P    DG A 144      54.610   9.221  42.044 
ATOM   2948  OP1  DG A 144      56.044   9.264  42.407 
ATOM   2949  OP2  DG A 144      54.273   9.675  40.676 
ATOM   2950  O5'  DG A 144      54.040   7.744  42.276 
ATOM   2951  C5'  DG A 144      53.565   7.377  43.585 
ATOM   2952  C4'  DG A 144      52.261   6.614  43.467 
ATOM   2953  O4'  DG A 144      51.101   7.494  43.457 
ATOM   2954  C3'  DG A 144      52.095   5.770  42.203 
ATOM   2955  O3'  DG A 144      51.402   4.573  42.536 
ATOM   2956  C2'  DG A 144      51.200   6.611  41.292 
ATOM   2957  C1'  DG A 144      50.257   7.110  42.382 
ATOM   2958  N9   DG A 144      49.451   8.297  41.980 
ATOM   2959  C8   DG A 144      49.799   9.349  41.159 
ATOM   2960  N7   DG A 144      48.852  10.241  41.005 
ATOM   2961  C5   DG A 144      47.802   9.746  41.778 
ATOM   2962  C6   DG A 144      46.506  10.278  42.006 
ATOM   2963  O6   DG A 144      46.009  11.311  41.566 
ATOM   2964  N1   DG A 144      45.757   9.453  42.856 
ATOM   2965  C2   DG A 144      46.203   8.270  43.414 
ATOM   2966  N2   DG A 144      45.334   7.629  44.200 
ATOM   2967  N3   DG A 144      47.419   7.773  43.200 
ATOM   2968  C4   DG A 144      48.158   8.561  42.376 
ATOM   2969  P    DA A 145      51.853   3.200  41.848 
ATOM   2970  OP1  DA A 145      52.994   2.622  42.595 
ATOM   2971  OP2  DA A 145      52.067   3.417  40.401 
ATOM   2972  O5'  DA A 145      50.552   2.294  42.069 
ATOM   2973  C5'  DA A 145      49.723   2.533  43.222 
ATOM   2974  C4'  DA A 145      48.261   2.501  42.824 
ATOM   2975  O4'  DA A 145      47.774   3.804  42.391 
ATOM   2976  C3'  DA A 145      47.907   1.571  41.664 
ATOM   2977  O3'  DA A 145      46.635   0.984  41.915 
ATOM   2978  C2'  DA A 145      47.784   2.494  40.452 
ATOM   2979  C1'  DA A 145      47.071   3.636  41.170 
ATOM   2980  N9   DA A 145      47.113   4.928  40.431 
ATOM   2981  C8   DA A 145      48.113   5.423  39.644 
ATOM   2982  N7   DA A 145      47.850   6.585  39.132 
ATOM   2983  C5   DA A 145      46.583   6.885  39.613 
ATOM   2984  C6   DA A 145      45.738   7.991  39.431 
ATOM   2985  N6   DA A 145      46.059   9.052  38.676 
ATOM   2986  N1   DA A 145      44.545   7.968  40.053 
ATOM   2987  C2   DA A 145      44.231   6.912  40.801 
ATOM   2988  N3   DA A 145      44.934   5.827  41.044 
ATOM   2989  C4   DA A 145      46.123   5.876  40.409 
ATOM   2990  P    DG A 146      46.402  -0.554  41.535 
ATOM   2991  OP1  DG A 146      46.899  -1.416  42.631 
ATOM   2992  OP2  DG A 146      46.961  -0.823  40.193 
ATOM   2993  O5'  DG A 146      44.804  -0.625  41.476 
ATOM   2994  C5'  DG A 146      44.035   0.256  42.315 
ATOM   2995  C4'  DG A 146      42.883   0.848  41.527 
ATOM   2996  O4'  DG A 146      43.256   2.075  40.836 
ATOM   2997  C3'  DG A 146      42.309  -0.037  40.421 
ATOM   2998  O3'  DG A 146      40.900   0.151  40.366 
ATOM   2999  C2'  DG A 146      42.924   0.506  39.132 
ATOM   3000  C1'  DG A 146      42.811   1.985  39.491 
ATOM   3001  N9   DG A 146      43.670   2.872  38.659 
ATOM   3002  C8   DG A 146      44.916   2.625  38.125 
ATOM   3003  N7   DG A 146      45.407   3.624  37.432 
ATOM   3004  C5   DG A 146      44.416   4.601  37.513 
ATOM   3005  C6   DG A 146      44.373   5.908  36.959 
ATOM   3006  O6   DG A 146      45.216   6.480  36.274 
ATOM   3007  N1   DG A 146      43.178   6.563  37.286 
ATOM   3008  C2   DG A 146      42.158   6.026  38.048 
ATOM   3009  N2   DG A 146      41.099   6.815  38.246 
ATOM   3010  N3   DG A 146      42.199   4.801  38.567 
ATOM   3011  C4   DG A 146      43.352   4.152  38.259 
ATOM   3012  P    DA A 147      39.958  -1.116  40.104 
ATOM   3013  OP1  DA A 147      39.707  -1.819  41.382 
ATOM   3014  OP2  DA A 147      40.523  -1.937  39.011 
ATOM   3015  O5'  DA A 147      38.611  -0.410  39.604 
ATOM   3016  C5'  DA A 147      38.291   0.906  40.091 
ATOM   3017  C4'  DA A 147      37.800   1.776  38.951 
ATOM   3018  O4'  DA A 147      38.889   2.457  38.265 
ATOM   3019  C3'  DA A 147      37.058   1.048  37.831 
ATOM   3020  O3'  DA A 147      36.006   1.880  37.359 
ATOM   3021  C2'  DA A 147      38.093   0.895  36.716 
ATOM   3022  C1'  DA A 147      38.721   2.277  36.867 
ATOM   3023  N9   DA A 147      40.057   2.402  36.220 
ATOM   3024  C8   DA A 147      41.033   1.454  36.101 
ATOM   3025  N7   DA A 147      42.093   1.869  35.479 
ATOM   3026  C5   DA A 147      41.800   3.189  35.162 
ATOM   3027  C6   DA A 147      42.529   4.186  34.493 
ATOM   3028  N6   DA A 147      43.761   3.998  33.999 
ATOM   3029  N1   DA A 147      41.942   5.389  34.348 
ATOM   3030  C2   DA A 147      40.718   5.571  34.841 
ATOM   3031  N3   DA A 147      39.946   4.719  35.481 
ATOM   3032  C4   DA A 147      40.556   3.523  35.612 
ATOM   3033  P    DG A 148      34.600   1.214  36.981 
ATOM   3034  OP1  DG A 148      33.781   1.054  38.204 
ATOM   3035  OP2  DG A 148      34.829  -0.013  36.188 
ATOM   3036  O5'  DG A 148      33.956   2.344  36.048 
ATOM   3037  C5'  DG A 148      34.303   3.723  36.279 
ATOM   3038  C4'  DG A 148      34.572   4.419  34.960 
ATOM   3039  O4'  DG A 148      35.961   4.295  34.539 
ATOM   3040  C3'  DG A 148      33.777   3.902  33.761 
ATOM   3041  O3'  DG A 148      33.439   5.001  32.924 
ATOM   3042  C2'  DG A 148      34.756   3.000  33.007 
ATOM   3043  C1'  DG A 148      35.983   3.889  33.179 
ATOM   3044  N9   DG A 148      37.272   3.186  32.927 
ATOM   3045  C8   DG A 148      37.616   1.877  33.185 
ATOM   3046  N7   DG A 148      38.842   1.569  32.839 
ATOM   3047  C5   DG A 148      39.346   2.758  32.313 
ATOM   3048  C6   DG A 148      40.626   3.047  31.773 
ATOM   3049  O6   DG A 148      41.594   2.303  31.646 
ATOM   3050  N1   DG A 148      40.714   4.382  31.353 
ATOM   3051  C2   DG A 148      39.699   5.313  31.442 
ATOM   3052  N2   DG A 148      39.982   6.536  30.985 
ATOM   3053  N3   DG A 148      38.498   5.040  31.950 
ATOM   3054  C4   DG A 148      38.396   3.751  32.362 
ATOM   3055  P    DA A 149      31.993   5.038  32.239 
ATOM   3056  OP1  DA A 149      31.007   5.596  33.191 
ATOM   3057  OP2  DA A 149      31.674   3.705  31.680 
ATOM   3058  O5'  DA A 149      32.236   6.076  31.045 
ATOM   3059  C5'  DA A 149      33.215   7.118  31.215 
ATOM   3060  C4'  DA A 149      34.051   7.254  29.958 
ATOM   3061  O4'  DA A 149      35.208   6.371  29.963 
ATOM   3062  C3'  DA A 149      33.339   6.921  28.647 
ATOM   3063  O3'  DA A 149      33.799   7.808  27.635 
ATOM   3064  C2'  DA A 149      33.805   5.507  28.302 
ATOM   3065  C1'  DA A 149      35.261   5.694  28.717 
ATOM   3066  N9   DA A 149      35.997   4.415  28.915 
ATOM   3067  C8   DA A 149      35.522   3.229  29.399 
ATOM   3068  N7   DA A 149      36.414   2.289  29.453 
ATOM   3069  C5   DA A 149      37.567   2.894  28.970 
ATOM   3070  C6   DA A 149      38.875   2.421  28.775 
ATOM   3071  N6   DA A 149      39.257   1.167  29.057 
ATOM   3072  N1   DA A 149      39.778   3.285  28.277 
ATOM   3073  C2   DA A 149      39.392   4.529  28.000 
ATOM   3074  N3   DA A 149      38.207   5.082  28.139 
ATOM   3075  C4   DA A 149      37.321   4.196  28.638 
ATOM   3076  P    DG A 150      32.751   8.381  26.569 
ATOM   3077  OP1  DG A 150      32.060   9.559  27.138 
ATOM   3078  OP2  DG A 150      31.881   7.285  26.091 
ATOM   3079  O5'  DG A 150      33.726   8.847  25.388 
ATOM   3080  C5'  DG A 150      35.058   9.284  25.713 
ATOM   3081  C4'  DG A 150      36.052   8.689  24.736 
ATOM   3082  O4'  DG A 150      36.537   7.384  25.164 
ATOM   3083  C3'  DG A 150      35.528   8.442  23.321 
ATOM   3084  O3'  DG A 150      36.568   8.719  22.391 
ATOM   3085  C2'  DG A 150      35.222   6.945  23.277 
ATOM   3086  C1'  DG A 150      36.449   6.491  24.064 
ATOM   3087  N9   DG A 150      36.338   5.106  24.600 
ATOM   3088  C8   DG A 150      35.225   4.437  25.062 
ATOM   3089  N7   DG A 150      35.468   3.214  25.468 
ATOM   3090  C5   DG A 150      36.838   3.062  25.260 
ATOM   3091  C6   DG A 150      37.682   1.949  25.510 
ATOM   3092  O6   DG A 150      37.389   0.850  25.974 
ATOM   3093  N1   DG A 150      39.009   2.222  25.151 
ATOM   3094  C2   DG A 150      39.461   3.415  24.622 
ATOM   3095  N2   DG A 150      40.766   3.477  24.346 
ATOM   3096  N3   DG A 150      38.669   4.459  24.388 
ATOM   3097  C4   DG A 150      37.378   4.210  24.730 
ATOM   3098  P    DT A 151      36.203   9.456  21.017 
ATOM   3099  OP1  DT A 151      36.156  10.919  21.237 
ATOM   3100  OP2  DT A 151      34.988   8.846  20.434 
ATOM   3101  O5'  DT A 151      37.474   9.088  20.116 
ATOM   3102  C5'  DT A 151      38.748   8.883  20.755 
ATOM   3103  C4'  DT A 151      39.431   7.663  20.169 
ATOM   3104  O4'  DT A 151      39.056   6.434  20.854 
ATOM   3105  C3'  DT A 151      39.127   7.372  18.699 
ATOM   3106  O3'  DT A 151      40.305   6.874  18.076 
ATOM   3107  C2'  DT A 151      38.086   6.255  18.733 
ATOM   3108  C1'  DT A 151      38.711   5.464  19.877 
ATOM   3109  N1   DT A 151      37.782   4.484  20.507 
ATOM   3110  C2   DT A 151      38.328   3.309  20.963 
ATOM   3111  O2   DT A 151      39.515   3.049  20.873 
ATOM   3112  N3   DT A 151      37.436   2.424  21.540 
ATOM   3113  C4   DT A 151      36.078   2.616  21.693 
ATOM   3114  O4   DT A 151      35.381   1.750  22.226 
ATOM   3115  C5   DT A 151      35.599   3.878  21.183 
ATOM   3116  C7   DT A 151      34.132   4.166  21.310 
ATOM   3117  C6   DT A 151      36.443   4.756  20.618 
ATOM   3118  P    DT A 152      40.650   7.340  16.584 
ATOM   3119  OP1  DT A 152      41.350   8.643  16.621 
ATOM   3120  OP2  DT A 152      39.429   7.282  15.751 
ATOM   3121  O5'  DT A 152      41.668   6.196  16.123 
ATOM   3122  C5'  DT A 152      42.493   5.555  17.114 
ATOM   3123  C4'  DT A 152      42.515   4.056  16.881 
ATOM   3124  O4'  DT A 152      41.424   3.372  17.561 
ATOM   3125  C3'  DT A 152      42.380   3.608  15.426 
ATOM   3126  O3'  DT A 152      43.201   2.465  15.217 
ATOM   3127  C2'  DT A 152      40.918   3.188  15.284 
ATOM   3128  C1'  DT A 152      40.802   2.493  16.637 
ATOM   3129  N1   DT A 152      39.396   2.276  17.081 
ATOM   3130  C2   DT A 152      39.137   1.132  17.797 
ATOM   3131  O2   DT A 152      39.996   0.314  18.074 
ATOM   3132  N3   DT A 152      37.823   0.965  18.190 
ATOM   3133  C4   DT A 152      36.775   1.825  17.932 
ATOM   3134  O4   DT A 152      35.639   1.567  18.337 
ATOM   3135  C5   DT A 152      37.147   2.995  17.175 
ATOM   3136  C7   DT A 152      36.064   3.983  16.850 
ATOM   3137  C6   DT A 152      38.415   3.184  16.779 
ATOM   3138  P    DC A 153      44.009   2.330  13.843 
ATOM   3139  OP1  DC A 153      45.276   3.092  13.935 
ATOM   3140  OP2  DC A 153      43.123   2.679  12.710 
ATOM   3141  O5'  DC A 153      44.325   0.763  13.814 
ATOM   3142  C5'  DC A 153      44.482   0.059  15.062 
ATOM   3143  C4'  DC A 153      43.745  -1.264  15.007 
ATOM   3144  O4'  DC A 153      42.354  -1.142  15.422 
ATOM   3145  C3'  DC A 153      43.662  -1.923  13.630 
ATOM   3146  O3'  DC A 153      43.769  -3.333  13.787 
ATOM   3147  C2'  DC A 153      42.256  -1.596  13.128 
ATOM   3148  C1'  DC A 153      41.541  -1.797  14.460 
ATOM   3149  N1   DC A 153      40.183  -1.187  14.510 
ATOM   3150  C2   DC A 153      39.203  -1.845  15.249 
ATOM   3151  O2   DC A 153      39.498  -2.897  15.828 
ATOM   3152  N3   DC A 153      37.957  -1.305  15.306 
ATOM   3153  C4   DC A 153      37.679  -0.164  14.664 
ATOM   3154  N4   DC A 153      36.450   0.322  14.750 
ATOM   3155  C5   DC A 153      38.673   0.528  13.898 
ATOM   3156  C6   DC A 153      39.910  -0.028  13.853 
ATOM   3157  P    DC A 154      44.618  -4.171  12.720 
ATOM   3158  OP1  DC A 154      46.052  -4.128  13.083 
ATOM   3159  OP2  DC A 154      44.281  -3.717  11.352 
ATOM   3160  O5'  DC A 154      44.047  -5.647  12.952 
ATOM   3161  C5'  DC A 154      43.573  -6.015  14.261 
ATOM   3162  C4'  DC A 154      42.269  -6.778  14.143 
ATOM   3163  O4'  DC A 154      41.108  -5.897  14.133 
ATOM   3164  C3'  DC A 154      42.102  -7.621  12.880 
ATOM   3165  O3'  DC A 154      41.410  -8.819  13.212 
ATOM   3166  C2'  DC A 154      41.208  -6.780  11.968 
ATOM   3167  C1'  DC A 154      40.265  -6.281  13.058 
ATOM   3168  N1   DC A 154      39.459  -5.094  12.656 
ATOM   3169  C2   DC A 154      38.163  -4.990  13.155 
ATOM   3170  O2   DC A 154      37.740  -5.877  13.904 
ATOM   3171  N3   DC A 154      37.413  -3.916  12.799 
ATOM   3172  C4   DC A 154      37.909  -2.975  11.985 
ATOM   3173  N4   DC A 154      37.138  -1.947  11.668 
ATOM   3174  C5   DC A 154      39.240  -3.064  11.461 
ATOM   3175  C6   DC A 154      39.973  -4.145  11.828 
ATOM   3176  P    DA A 155      41.860 -10.192  12.525 
ATOM   3177  OP1  DA A 155      43.002 -10.770  13.271 
ATOM   3178  OP2  DA A 155      42.075  -9.975  11.077 
ATOM   3179  O5'  DA A 155      40.560 -11.097  12.745 
ATOM   3180  C5'  DA A 155      39.731 -10.859  13.898 
ATOM   3181  C4'  DA A 155      38.269 -10.891  13.501 
ATOM   3182  O4'  DA A 155      37.782  -9.588  13.068 
ATOM   3183  C3'  DA A 155      37.915 -11.821  12.340 
ATOM   3184  O3'  DA A 155      36.643 -12.407  12.591 
ATOM   3185  C2'  DA A 155      37.792 -10.897  11.128 
ATOM   3186  C1'  DA A 155      37.078  -9.756  11.846 
ATOM   3187  N9   DA A 155      37.120  -8.464  11.108 
ATOM   3188  C8   DA A 155      38.121  -7.968  10.320 
ATOM   3189  N7   DA A 155      37.858  -6.806   9.808 
ATOM   3190  C5   DA A 155      36.591  -6.507  10.290 
ATOM   3191  C6   DA A 155      35.745  -5.400  10.107 
ATOM   3192  N6   DA A 155      36.067  -4.339   9.353 
ATOM   3193  N1   DA A 155      34.553  -5.424  10.729 
ATOM   3194  C2   DA A 155      34.238  -6.480  11.477 
ATOM   3195  N3   DA A 155      34.942  -7.565  11.720 
ATOM   3196  C4   DA A 155      36.131  -7.516  11.085 
ATOM   3197  P    DA A 156      36.410 -13.945  12.212 
ATOM   3198  OP1  DA A 156      36.907 -14.807  13.307 
ATOM   3199  OP2  DA A 156      36.969 -14.215  10.869 
ATOM   3200  O5'  DA A 156      34.812 -14.016  12.152 
ATOM   3201  C5'  DA A 156      34.043 -13.136  12.991 
ATOM   3202  C4'  DA A 156      32.890 -12.543  12.203 
ATOM   3203  O4'  DA A 156      33.263 -11.317  11.513 
ATOM   3204  C3'  DA A 156      32.317 -13.429  11.098 
ATOM   3205  O3'  DA A 156      30.908 -13.241  11.042 
ATOM   3206  C2'  DA A 156      32.931 -12.886   9.808 
ATOM   3207  C1'  DA A 156      32.818 -11.407  10.168 
ATOM   3208  N9   DA A 156      33.678 -10.520   9.335 
ATOM   3209  C8   DA A 156      34.912 -10.782   8.814 
ATOM   3210  N7   DA A 156      35.410  -9.802   8.126 
ATOM   3211  C5   DA A 156      34.435  -8.816   8.195 
ATOM   3212  C6   DA A 156      34.360  -7.519   7.662 
ATOM   3213  N6   DA A 156      35.330  -6.966   6.919 
ATOM   3214  N1   DA A 156      33.247  -6.806   7.921 
ATOM   3215  C2   DA A 156      32.287  -7.360   8.660 
ATOM   3216  N3   DA A 156      32.245  -8.555   9.207 
ATOM   3217  C4   DA A 156      33.370  -9.248   8.933 
ATOM   3218  P    DC A 157      29.965 -14.507  10.780 
ATOM   3219  OP1  DC A 157      29.714 -15.211  12.058 
ATOM   3220  OP2  DC A 157      30.531 -15.329   9.687 
ATOM   3221  O5'  DC A 157      28.619 -13.802  10.280 
ATOM   3222  C5'  DC A 157      28.299 -12.486  10.767 
ATOM   3223  C4'  DC A 157      27.808 -11.616   9.627 
ATOM   3224  O4'  DC A 157      28.897 -10.934   8.941 
ATOM   3225  C3'  DC A 157      27.066 -12.344   8.507 
ATOM   3226  O3'  DC A 157      26.014 -11.511   8.035 
ATOM   3227  C2'  DC A 157      28.101 -12.497   7.392 
ATOM   3228  C1'  DC A 157      28.728 -11.115   7.544 
ATOM   3229  N1   DC A 157      30.064 -10.990   6.897 
ATOM   3230  C2   DC A 157      30.399  -9.764   6.327 
ATOM   3231  O2   DC A 157      29.581  -8.838   6.383 
ATOM   3232  N3   DC A 157      31.611  -9.630   5.732 
ATOM   3233  C4   DC A 157      32.470 -10.657   5.694 
ATOM   3234  N4   DC A 157      33.641 -10.477   5.102 
ATOM   3235  C5   DC A 157      32.145 -11.927   6.272 
ATOM   3236  C6   DC A 157      30.928 -12.040   6.862 
ATOM   3237  P    DA A 158      24.607 -12.177   7.657 
ATOM   3238  OP1  DA A 158      23.789 -12.337   8.880 
ATOM   3239  OP2  DA A 158      24.837 -13.404   6.864 
ATOM   3240  O5'  DA A 158      23.964 -11.047   6.724 
ATOM   3241  C5'  DA A 158      24.311  -9.669   6.956 
ATOM   3242  C4'  DA A 158      24.580  -8.973   5.636 
ATOM   3243  O4'  DA A 158      25.969  -9.097   5.216 
ATOM   3244  C3'  DA A 158      23.785  -9.490   4.437 
ATOM   3245  O3'  DA A 158      23.447  -8.391   3.600 
ATOM   3246  C2'  DA A 158      24.763 -10.392   3.683 
ATOM   3247  C1'  DA A 158      25.991  -9.502   3.855 
ATOM   3248  N9   DA A 158      27.279 -10.205   3.603 
ATOM   3249  C8   DA A 158      27.603 -11.505   3.867 
ATOM   3250  N7   DA A 158      28.814 -11.825   3.528 
ATOM   3251  C5   DA A 158      29.334 -10.650   3.001 
ATOM   3252  C6   DA A 158      30.590 -10.329   2.461 
ATOM   3253  N6   DA A 158      31.598 -11.207   2.359 
ATOM   3254  N1   DA A 158      30.773  -9.068   2.028 
ATOM   3255  C2   DA A 158      29.769  -8.200   2.132 
ATOM   3256  N3   DA A 158      28.560  -8.383   2.615 
ATOM   3257  C4   DA A 158      28.402  -9.653   3.042 
ATOM   3258  P    DC A 159      22.000  -8.354   2.915 
ATOM   3259  OP1  DC A 159      21.014  -7.796   3.867 
ATOM   3260  OP2  DC A 159      21.682  -9.686   2.357 
ATOM   3261  O5'  DC A 159      22.243  -7.316   1.722 
ATOM   3262  C5'  DC A 159      23.222  -6.274   1.892 
ATOM   3263  C4'  DC A 159      24.058  -6.138   0.634 
ATOM   3264  O4'  DC A 159      25.216  -7.021   0.639 
ATOM   3265  C3'  DC A 159      23.346  -6.471  -0.677 
ATOM   3266  O3'  DC A 159      23.807  -5.584  -1.689 
ATOM   3267  C2'  DC A 159      23.812  -7.885  -1.022 
ATOM   3268  C1'  DC A 159      25.269  -7.698  -0.607 
ATOM   3269  N1   DC A 159      26.005  -8.977  -0.408 
ATOM   3270  C2   DC A 159      27.354  -9.009  -0.749 
ATOM   3271  O2   DC A 159      27.882  -7.984  -1.197 
ATOM   3272  N3   DC A 159      28.044 -10.167  -0.576 
ATOM   3273  C4   DC A 159      27.436 -11.255  -0.087 
ATOM   3274  N4   DC A 159      28.151 -12.360   0.063 
ATOM   3275  C5   DC A 159      26.049 -11.243   0.269 
ATOM   3276  C6   DC A 159      25.377 -10.077   0.088 
ATOM   3277  P    DA A 160      22.759  -5.011  -2.755 
ATOM   3278  OP1  DA A 160      22.067  -3.833  -2.185 
ATOM   3279  OP2  DA A 160      21.888  -6.107  -3.233 
ATOM   3280  O5'  DA A 160      23.733  -4.545  -3.936 
ATOM   3281  C5'  DA A 160      25.066  -4.107  -3.611 
ATOM   3282  C4'  DA A 160      26.060  -4.703  -4.588 
ATOM   3283  O4'  DA A 160      26.545  -6.008  -4.160 
ATOM   3284  C3'  DA A 160      25.536  -4.949  -6.002 
ATOM   3285  O3'  DA A 160      26.576  -4.673  -6.933 
ATOM   3286  C2'  DA A 160      25.230  -6.446  -6.046 
ATOM   3287  C1'  DA A 160      26.456  -6.901  -5.260 
ATOM   3288  N9   DA A 160      26.345  -8.286  -4.724 
ATOM   3289  C8   DA A 160      25.232  -8.932  -4.270 
ATOM   3290  N7   DA A 160      25.458 -10.144  -3.865 
ATOM   3291  C5   DA A 160      26.821 -10.315  -4.064 
ATOM   3292  C6   DA A 160      27.684 -11.397  -3.830 
ATOM   3293  N6   DA A 160      27.281 -12.569  -3.317 
ATOM   3294  N1   DA A 160      28.983 -11.233  -4.143 
ATOM   3295  C2   DA A 160      29.379 -10.067  -4.651 
ATOM   3296  N3   DA A 160      28.669  -8.992  -4.913 
ATOM   3297  C4   DA A 160      27.372  -9.183  -4.591 
ATOM   3298  P    DC A 161      26.211  -3.936  -8.306 
ATOM   3299  OP1  DC A 161      26.163  -2.473  -8.087 
ATOM   3300  OP2  DC A 161      24.996  -4.545  -8.889 
ATOM   3301  O5'  DC A 161      27.482  -4.303  -9.208 
ATOM   3302  C5'  DC A 161      28.756  -4.509  -8.569 
ATOM   3303  C4'  DC A 161      29.439  -5.729  -9.155 
ATOM   3304  O4'  DC A 161      29.064  -6.958  -8.469 
ATOM   3305  C3'  DC A 161      29.135  -6.019 -10.624 
ATOM   3306  O3'  DC A 161      30.312  -6.518 -11.248 
ATOM   3307  C2'  DC A 161      28.093  -7.137 -10.591 
ATOM   3308  C1'  DC A 161      28.719  -7.928  -9.446 
ATOM   3309  N1   DC A 161      27.790  -8.908  -8.817 
ATOM   3310  C2   DC A 161      28.327 -10.104  -8.349 
ATOM   3311  O2   DC A 161      29.541 -10.301  -8.473 
ATOM   3312  N3   DC A 161      27.497 -11.010  -7.773 
ATOM   3313  C4   DC A 161      26.186 -10.759  -7.657 
ATOM   3314  N4   DC A 161      25.418 -11.675  -7.087 
ATOM   3315  C5   DC A 161      25.613  -9.535  -8.132 
ATOM   3316  C6   DC A 161      26.460  -8.642  -8.705 
ATOM   3317  P    DA A 162      30.658  -6.052 -12.740 
ATOM   3318  OP1  DA A 162      31.358  -4.748 -12.702 
ATOM   3319  OP2  DA A 162      29.436  -6.109 -13.573 
ATOM   3320  O5'  DA A 162      31.676  -7.196 -13.201 
ATOM   3321  C5'  DA A 162      32.501  -7.837 -12.210 
ATOM   3322  C4'  DA A 162      32.523  -9.335 -12.443 
ATOM   3323  O4'  DA A 162      31.432 -10.020 -11.762 
ATOM   3324  C3'  DA A 162      32.388  -9.783 -13.898 
ATOM   3325  O3'  DA A 162      33.209 -10.926 -14.106 
ATOM   3326  C2'  DA A 162      30.925 -10.204 -14.040 
ATOM   3327  C1'  DA A 162      30.809 -10.898 -12.687 
ATOM   3328  N9   DA A 162      29.404 -11.116 -12.243 
ATOM   3329  C8   DA A 162      28.315 -10.321 -12.455 
ATOM   3330  N7   DA A 162      27.218 -10.784 -11.941 
ATOM   3331  C5   DA A 162      27.607 -11.975 -11.343 
ATOM   3332  C6   DA A 162      26.897 -12.949 -10.622 
ATOM   3333  N6   DA A 162      25.582 -12.871 -10.369 
ATOM   3334  N1   DA A 162      27.588 -14.011 -10.167 
ATOM   3335  C2   DA A 162      28.894 -14.082 -10.421 
ATOM   3336  N3   DA A 162      29.660 -13.240 -11.079 
ATOM   3337  C4   DA A 162      28.943 -12.188 -11.523 
ATOM   3338  P    DT A 163      34.017 -11.061 -15.481 
ATOM   3339  OP1  DT A 163      35.283 -10.299 -15.389 
ATOM   3340  OP2  DT A 163      33.131 -10.712 -16.614 
ATOM   3341  O5'  DT A 163      34.333 -12.629 -15.509 
ATOM   3342  C5'  DT A 163      34.490 -13.332 -14.262 
ATOM   3343  C4'  DT A 163      33.752 -14.656 -14.317 
ATOM   3344  O4'  DT A 163      32.362 -14.534 -13.902 
ATOM   3345  C3'  DT A 163      33.670 -15.315 -15.693 
ATOM   3346  O3'  DT A 163      33.777 -16.724 -15.536 
ATOM   3347  C2'  DT A 163      32.264 -14.988 -16.196 
ATOM   3348  C1'  DT A 163      31.549 -15.189 -14.864 
ATOM   3349  N1   DT A 163      30.191 -14.579 -14.814 
ATOM   3350  C2   DT A 163      29.235 -15.239 -14.081 
ATOM   3351  O2   DT A 163      29.456 -16.280 -13.485 
ATOM   3352  N3   DT A 163      27.988 -14.645 -14.058 
ATOM   3353  C4   DT A 163      27.628 -13.474 -14.693 
ATOM   3354  O4   DT A 163      26.479 -13.038 -14.600 
ATOM   3355  C5   DT A 163      28.699 -12.854 -15.438 
ATOM   3356  C7   DT A 163      28.392 -11.575 -16.159 
ATOM   3357  C6   DT A 163      29.921 -13.411 -15.477 
ATOM   3358  P    DT A 164      34.625 -17.562 -16.604 
ATOM   3359  OP1  DT A 164      36.059 -17.520 -16.241 
ATOM   3360  OP2  DT A 164      34.288 -17.109 -17.971 
ATOM   3361  O5'  DT A 164      34.055 -19.039 -16.372 
ATOM   3362  C5'  DT A 164      33.581 -19.406 -15.063 
ATOM   3363  C4'  DT A 164      32.276 -20.169 -15.180 
ATOM   3364  O4'  DT A 164      31.116 -19.289 -15.190 
ATOM   3365  C3'  DT A 164      32.110 -21.013 -16.444 
ATOM   3366  O3'  DT A 164      31.418 -22.210 -16.111 
ATOM   3367  C2'  DT A 164      31.216 -20.172 -17.356 
ATOM   3368  C1'  DT A 164      30.272 -19.673 -16.265 
ATOM   3369  N1   DT A 164      29.467 -18.486 -16.668 
ATOM   3370  C2   DT A 164      28.191 -18.398 -16.167 
ATOM   3371  O2   DT A 164      27.710 -19.236 -15.425 
ATOM   3372  N3   DT A 164      27.474 -17.284 -16.563 
ATOM   3373  C4   DT A 164      27.919 -16.278 -17.396 
ATOM   3374  O4   DT A 164      27.184 -15.329 -17.679 
ATOM   3375  C5   DT A 164      29.270 -16.459 -17.870 
ATOM   3376  C7   DT A 164      29.832 -15.410 -18.783 
ATOM   3377  C6   DT A 164      29.989 -17.533 -17.502 
ATOM   3378  P    DA A 165      31.868 -23.583 -16.799 
ATOM   3379  OP1  DA A 165      33.009 -24.161 -16.053 
ATOM   3380  OP2  DA A 165      32.083 -23.366 -18.247 
ATOM   3381  O5'  DA A 165      30.568 -24.489 -16.579 
ATOM   3382  C5'  DA A 165      29.739 -24.250 -15.426 
ATOM   3383  C4'  DA A 165      28.276 -24.283 -15.823 
ATOM   3384  O4'  DA A 165      27.790 -22.980 -16.256 
ATOM   3385  C3'  DA A 165      27.922 -25.212 -16.984 
ATOM   3386  O3'  DA A 165      26.651 -25.799 -16.733 
ATOM   3387  C2'  DA A 165      27.800 -24.289 -18.196 
ATOM   3388  C1'  DA A 165      27.086 -23.147 -17.477 
ATOM   3389  N9   DA A 165      27.128 -21.856 -18.216 
ATOM   3390  C8   DA A 165      28.129 -21.360 -19.003 
ATOM   3391  N7   DA A 165      27.865 -20.198 -19.516 
ATOM   3392  C5   DA A 165      26.599 -19.899 -19.034 
ATOM   3393  C6   DA A 165      25.753 -18.792 -19.217 
ATOM   3394  N6   DA A 165      26.075 -17.731 -19.971 
ATOM   3395  N1   DA A 165      24.560 -18.816 -18.595 
ATOM   3396  C2   DA A 165      24.246 -19.871 -17.847 
ATOM   3397  N3   DA A 165      24.950 -20.956 -17.604 
ATOM   3398  C4   DA A 165      26.139 -20.907 -18.238 
ATOM   3399  P    DT A 166      26.418 -27.337 -17.112 
ATOM   3400  OP1  DT A 166      26.914 -28.199 -16.016 
ATOM   3401  OP2  DT A 166      26.977 -27.607 -18.455 
ATOM   3402  O5'  DT A 166      24.820 -27.408 -17.172 
ATOM   3403  C5'  DT A 166      24.050 -26.527 -16.332 
ATOM   3404  C4'  DT A 166      22.898 -25.935 -17.120 
ATOM   3405  O4'  DT A 166      23.271 -24.708 -17.811 
ATOM   3406  C3'  DT A 166      22.324 -26.820 -18.226 
ATOM   3407  O3'  DT A 166      20.915 -26.633 -18.282 
ATOM   3408  C2'  DT A 166      22.939 -26.277 -19.516 
ATOM   3409  C1'  DT A 166      22.826 -24.799 -19.156 
ATOM   3410  N1   DT A 166      23.686 -23.912 -19.989 
ATOM   3411  C2   DT A 166      23.194 -22.663 -20.285 
ATOM   3412  O2   DT A 166      22.107 -22.270 -19.899 
ATOM   3413  N3   DT A 166      24.018 -21.870 -21.059 
ATOM   3414  C4   DT A 166      25.262 -22.214 -21.549 
ATOM   3415  O4   DT A 166      25.909 -21.418 -22.232 
ATOM   3416  C5   DT A 166      25.691 -23.544 -21.184 
ATOM   3417  C7   DT A 166      27.035 -23.998 -21.676 
ATOM   3418  C6   DT A 166      24.910 -24.336 -20.433 
ATOM   3419  P    DA A 167      19.973 -27.899 -18.544 
ATOM   3420  OP1  DA A 167      19.722 -28.603 -17.266 
ATOM   3421  OP2  DA A 167      20.539 -28.721 -19.637 
ATOM   3422  O5'  DA A 167      18.627 -27.194 -19.044 
ATOM   3423  C5'  DA A 167      18.306 -25.877 -18.556 
ATOM   3424  C4'  DA A 167      17.816 -25.008 -19.696 
ATOM   3425  O4'  DA A 167      18.905 -24.326 -20.382 
ATOM   3426  C3'  DA A 167      17.073 -25.736 -20.817 
ATOM   3427  O3'  DA A 167      16.021 -24.903 -21.288 
ATOM   3428  C2'  DA A 167      18.108 -25.888 -21.932 
ATOM   3429  C1'  DA A 167      18.736 -24.506 -21.780 
ATOM   3430  N9   DA A 167      20.072 -24.382 -22.427 
ATOM   3431  C8   DA A 167      21.048 -25.329 -22.547 
ATOM   3432  N7   DA A 167      22.109 -24.914 -23.169 
ATOM   3433  C5   DA A 167      21.816 -23.594 -23.485 
ATOM   3434  C6   DA A 167      22.544 -22.598 -24.154 
ATOM   3435  N6   DA A 167      23.776 -22.786 -24.648 
ATOM   3436  N1   DA A 167      21.958 -21.395 -24.299 
ATOM   3437  C2   DA A 167      20.733 -21.213 -23.806 
ATOM   3438  N3   DA A 167      19.961 -22.064 -23.167 
ATOM   3439  C4   DA A 167      20.571 -23.260 -23.036 
ATOM   3440  P    DG A 168      14.615 -25.569 -21.667 
ATOM   3441  OP1  DG A 168      13.797 -25.729 -20.443 
ATOM   3442  OP2  DG A 168      14.845 -26.796 -22.460 
ATOM   3443  O5'  DG A 168      13.971 -24.439 -22.600 
ATOM   3444  C5'  DG A 168      14.318 -23.060 -22.368 
ATOM   3445  C4'  DG A 168      14.588 -22.365 -23.688 
ATOM   3446  O4'  DG A 168      15.977 -22.489 -24.108 
ATOM   3447  C3'  DG A 168      13.793 -22.882 -24.887 
ATOM   3448  O3'  DG A 168      13.455 -21.782 -25.724 
ATOM   3449  C2'  DG A 168      14.771 -23.783 -25.640 
ATOM   3450  C1'  DG A 168      15.999 -22.894 -25.468 
ATOM   3451  N9   DG A 168      17.287 -23.597 -25.721 
ATOM   3452  C8   DG A 168      17.631 -24.906 -25.462 
ATOM   3453  N7   DG A 168      18.858 -25.215 -25.808 
ATOM   3454  C5   DG A 168      19.361 -24.025 -26.334 
ATOM   3455  C6   DG A 168      20.641 -23.736 -26.874 
ATOM   3456  O6   DG A 168      21.610 -24.480 -27.001 
ATOM   3457  N1   DG A 168      20.730 -22.402 -27.295 
ATOM   3458  C2   DG A 168      19.714 -21.470 -27.205 
ATOM   3459  N2   DG A 168      19.998 -20.247 -27.662 
ATOM   3460  N3   DG A 168      18.514 -21.743 -26.698 
ATOM   3461  C4   DG A 168      18.412 -23.033 -26.286 
ATOM   3462  P    DA A 169      12.008 -21.745 -26.409 
ATOM   3463  OP1  DA A 169      11.022 -21.187 -25.456 
ATOM   3464  OP2  DA A 169      11.690 -23.078 -26.967 
ATOM   3465  O5'  DA A 169      12.251 -20.707 -27.602 
ATOM   3466  C5'  DA A 169      13.230 -19.665 -27.432 
ATOM   3467  C4'  DA A 169      14.066 -19.529 -28.689 
ATOM   3468  O4'  DA A 169      15.224 -20.412 -28.684 
ATOM   3469  C3'  DA A 169      13.354 -19.863 -30.000 
ATOM   3470  O3'  DA A 169      13.815 -18.976 -31.013 
ATOM   3471  C2'  DA A 169      13.820 -21.277 -30.346 
ATOM   3472  C1'  DA A 169      15.276 -21.089 -29.931 
ATOM   3473  N9   DA A 169      16.012 -22.368 -29.732 
ATOM   3474  C8   DA A 169      15.538 -23.554 -29.249 
ATOM   3475  N7   DA A 169      16.430 -24.494 -29.194 
ATOM   3476  C5   DA A 169      17.582 -23.889 -29.677 
ATOM   3477  C6   DA A 169      18.890 -24.363 -29.872 
ATOM   3478  N6   DA A 169      19.273 -25.616 -29.590 
ATOM   3479  N1   DA A 169      19.794 -23.498 -30.370 
ATOM   3480  C2   DA A 169      19.408 -22.254 -30.648 
ATOM   3481  N3   DA A 169      18.222 -21.702 -30.509 
ATOM   3482  C4   DA A 169      17.336 -22.588 -30.009 
ATOM   3483  P    DT A 170      12.767 -18.402 -32.078 
ATOM   3484  OP1  DT A 170      12.075 -17.225 -31.509 
ATOM   3485  OP2  DT A 170      11.896 -19.499 -32.556 
ATOM   3486  O5'  DT A 170      13.741 -17.936 -33.260 
ATOM   3487  C5'  DT A 170      15.074 -17.499 -32.934 
ATOM   3488  C4'  DT A 170      16.067 -18.094 -33.911 
ATOM   3489  O4'  DT A 170      16.552 -19.400 -33.484 
ATOM   3490  C3'  DT A 170      15.544 -18.341 -35.326 
ATOM   3491  O3'  DT A 170      16.583 -18.065 -36.256 
ATOM   3492  C2'  DT A 170      15.238 -19.838 -35.370 
ATOM   3493  C1'  DT A 170      16.464 -20.292 -34.584 
ATOM   3494  N1   DT A 170      16.353 -21.678 -34.048 
ATOM   3495  C2   DT A 170      17.507 -22.422 -33.995 
ATOM   3496  O2   DT A 170      18.588 -21.997 -34.362 
ATOM   3497  N3   DT A 170      17.364 -23.701 -33.494 
ATOM   3498  C4   DT A 170      16.194 -24.282 -33.052 
ATOM   3499  O4   DT A 170      16.190 -25.438 -32.623 
ATOM   3500  C5   DT A 170      15.037 -23.423 -33.146 
ATOM   3501  C7   DT A 170      13.721 -23.978 -32.686 
ATOM   3502  C6   DT A 170      15.147 -22.175 -33.631 
ATOM   3503  P    DT A 171      16.219 -17.327 -37.630 
ATOM   3504  OP1  DT A 171      16.171 -15.864 -37.411 
ATOM   3505  OP2  DT A 171      15.004 -17.937 -38.213 
ATOM   3506  O5'  DT A 171      17.489 -17.695 -38.532 
ATOM   3507  C5'  DT A 171      18.763 -17.900 -37.893 
ATOM   3508  C4'  DT A 171      19.446 -19.120 -38.478 
ATOM   3509  O4'  DT A 171      19.072 -20.349 -37.793 
ATOM   3510  C3'  DT A 171      19.143 -19.411 -39.948 
ATOM   3511  O3'  DT A 171      20.320 -19.909 -40.572 
ATOM   3512  C2'  DT A 171      18.101 -20.529 -39.915 
ATOM   3513  C1'  DT A 171      18.727 -21.319 -38.770 
ATOM   3514  N1   DT A 171      17.798 -22.299 -38.141 
ATOM   3515  C2   DT A 171      18.343 -23.474 -37.684 
ATOM   3516  O2   DT A 171      19.530 -23.734 -37.775 
ATOM   3517  N3   DT A 171      17.451 -24.359 -37.107 
ATOM   3518  C4   DT A 171      16.094 -24.168 -36.954 
ATOM   3519  O4   DT A 171      15.396 -25.033 -36.421 
ATOM   3520  C5   DT A 171      15.614 -22.905 -37.464 
ATOM   3521  C7   DT A 171      14.147 -22.617 -37.337 
ATOM   3522  C6   DT A 171      16.459 -22.027 -38.030 
ATOM   3523  P    DA A 172      20.666 -19.443 -42.064 
ATOM   3524  OP1  DA A 172      21.365 -18.140 -42.026 
ATOM   3525  OP2  DA A 172      19.444 -19.501 -42.896 
ATOM   3526  O5'  DA A 172      21.684 -20.588 -42.524 
ATOM   3527  C5'  DA A 172      22.509 -21.229 -41.533 
ATOM   3528  C4'  DA A 172      22.530 -22.727 -41.767 
ATOM   3529  O4'  DA A 172      21.440 -23.411 -41.086 
ATOM   3530  C3'  DA A 172      22.395 -23.175 -43.222 
ATOM   3531  O3'  DA A 172      23.217 -24.318 -43.430 
ATOM   3532  C2'  DA A 172      20.933 -23.595 -43.364 
ATOM   3533  C1'  DA A 172      20.817 -24.290 -42.010 
ATOM   3534  N9   DA A 172      19.412 -24.508 -41.567 
ATOM   3535  C8   DA A 172      18.323 -23.712 -41.779 
ATOM   3536  N7   DA A 172      17.225 -24.176 -41.264 
ATOM   3537  C5   DA A 172      17.614 -25.367 -40.666 
ATOM   3538  C6   DA A 172      16.904 -26.341 -39.945 
ATOM   3539  N6   DA A 172      15.589 -26.262 -39.693 
ATOM   3540  N1   DA A 172      17.596 -27.403 -39.491 
ATOM   3541  C2   DA A 172      18.902 -27.474 -39.745 
ATOM   3542  N3   DA A 172      19.667 -26.631 -40.403 
ATOM   3543  C4   DA A 172      18.951 -25.579 -40.847 
ATOM   3544  P    DC A 173      24.025 -24.453 -44.805 
ATOM   3545  OP1  DC A 173      25.291 -23.691 -44.713 
ATOM   3546  OP2  DC A 173      23.139 -24.104 -45.938 
ATOM   3547  O5'  DC A 173      24.341 -26.021 -44.833 
ATOM   3548  C5'  DC A 173      24.497 -26.724 -43.586 
ATOM   3549  C4'  DC A 173      23.760 -28.047 -43.640 
ATOM   3550  O4'  DC A 173      22.370 -27.926 -43.226 
ATOM   3551  C3'  DC A 173      23.677 -28.706 -45.017 
ATOM   3552  O3'  DC A 173      23.785 -30.116 -44.860 
ATOM   3553  C2'  DC A 173      22.271 -28.380 -45.519 
ATOM   3554  C1'  DC A 173      21.557 -28.581 -44.187 
ATOM   3555  N1   DC A 173      20.198 -27.971 -44.138 
ATOM   3556  C2   DC A 173      19.218 -28.628 -43.399 
ATOM   3557  O2   DC A 173      19.513 -29.680 -42.820 
ATOM   3558  N3   DC A 173      17.973 -28.089 -43.342 
ATOM   3559  C4   DC A 173      17.694 -26.947 -43.983 
ATOM   3560  N4   DC A 173      16.466 -26.461 -43.897 
ATOM   3561  C5   DC A 173      18.688 -26.255 -44.749 
ATOM   3562  C6   DC A 173      19.926 -26.811 -44.794 
ATOM   3563  P    DT A 174      24.633 -30.954 -45.928 
ATOM   3564  OP1  DT A 174      26.067 -30.911 -45.565 
ATOM   3565  OP2  DT A 174      24.296 -30.500 -47.295 
ATOM   3566  O5'  DT A 174      24.063 -32.431 -45.695 
ATOM   3567  C5'  DT A 174      23.588 -32.798 -44.387 
ATOM   3568  C4'  DT A 174      22.284 -33.561 -44.504 
ATOM   3569  O4'  DT A 174      21.124 -32.681 -44.514 
ATOM   3570  C3'  DT A 174      22.118 -34.405 -45.768 
ATOM   3571  O3'  DT A 174      21.425 -35.602 -45.435 
ATOM   3572  C2'  DT A 174      21.223 -33.563 -46.679 
ATOM   3573  C1'  DT A 174      20.280 -33.065 -45.589 
ATOM   3574  N1   DT A 174      19.475 -31.878 -45.991 
ATOM   3575  C2   DT A 174      18.199 -31.789 -45.491 
ATOM   3576  O2   DT A 174      17.717 -32.627 -44.749 
ATOM   3577  N3   DT A 174      17.482 -30.676 -45.886 
ATOM   3578  C4   DT A 174      17.926 -29.669 -46.720 
ATOM   3579  O4   DT A 174      17.192 -28.721 -47.003 
ATOM   3580  C5   DT A 174      19.277 -29.851 -47.194 
ATOM   3581  C7   DT A 174      19.840 -28.801 -48.106 
ATOM   3582  C6   DT A 174      19.997 -30.924 -46.825 
ATOM   3583  P    DC A 175      21.876 -36.975 -46.123 
ATOM   3584  OP1  DC A 175      23.017 -37.553 -45.377 
ATOM   3585  OP2  DC A 175      22.090 -36.758 -47.570 
ATOM   3586  O5'  DC A 175      20.575 -37.881 -45.903 
ATOM   3587  C5'  DC A 175      19.746 -37.642 -44.750 
ATOM   3588  C4'  DC A 175      18.284 -37.674 -45.147 
ATOM   3589  O4'  DC A 175      17.797 -36.371 -45.580 
ATOM   3590  C3'  DC A 175      17.930 -38.604 -46.308 
ATOM   3591  O3'  DC A 175      16.658 -39.191 -46.056 
ATOM   3592  C2'  DC A 175      17.807 -37.681 -47.519 
ATOM   3593  C1'  DC A 175      17.094 -36.539 -46.801 
ATOM   3594  N1   DC A 175      17.136 -35.247 -47.540 
ATOM   3595  C2   DC A 175      16.030 -34.406 -47.442 
ATOM   3596  O2   DC A 175      15.068 -34.765 -46.752 
ATOM   3597  N3   DC A 175      16.048 -33.225 -48.109 
ATOM   3598  C4   DC A 175      17.108 -32.873 -48.846 
ATOM   3599  N4   DC A 175      17.078 -31.709 -49.478 
ATOM   3600  C5   DC A 175      18.257 -33.723 -48.961 
ATOM   3601  C6   DC A 175      18.219 -34.900 -48.287 
ATOM   3602  P    DA A 176      16.425 -40.728 -46.436 
ATOM   3603  OP1  DA A 176      16.922 -41.591 -45.340 
ATOM   3604  OP2  DA A 176      16.984 -40.998 -47.778 
ATOM   3605  O5'  DA A 176      14.827 -40.800 -46.495 
ATOM   3606  C5'  DA A 176      14.058 -39.919 -45.656 
ATOM   3607  C4'  DA A 176      12.906 -39.327 -46.444 
ATOM   3608  O4'  DA A 176      13.279 -38.100 -47.135 
ATOM   3609  C3'  DA A 176      12.332 -40.212 -47.550 
ATOM   3610  O3'  DA A 176      10.923 -40.024 -47.606 
ATOM   3611  C2'  DA A 176      12.947 -39.669 -48.840 
ATOM   3612  C1'  DA A 176      12.834 -38.190 -48.480 
ATOM   3613  N9   DA A 176      13.693 -37.303 -49.312 
ATOM   3614  C8   DA A 176      14.928 -37.565 -49.833 
ATOM   3615  N7   DA A 176      15.425 -36.585 -50.522 
ATOM   3616  C5   DA A 176      14.450 -35.600 -50.453 
ATOM   3617  C6   DA A 176      14.375 -34.302 -50.986 
ATOM   3618  N6   DA A 176      15.345 -33.750 -51.728 
ATOM   3619  N1   DA A 176      13.263 -33.590 -50.727 
ATOM   3620  C2   DA A 176      12.302 -34.144 -49.988 
ATOM   3621  N3   DA A 176      12.261 -35.338 -49.441 
ATOM   3622  C4   DA A 176      13.385 -36.031 -49.715 
ATOM   3623  P    DG A 177       9.981 -41.291 -47.868 
ATOM   3624  OP1  DG A 177       9.730 -41.994 -46.589 
ATOM   3625  OP2  DG A 177      10.546 -42.112 -48.960 
ATOM   3626  O5'  DG A 177       8.634 -40.585 -48.367 
ATOM   3627  C5'  DG A 177       8.314 -39.269 -47.880 
ATOM   3628  C4'  DG A 177       7.824 -38.399 -49.020 
ATOM   3629  O4'  DG A 177       8.912 -37.718 -49.706 
ATOM   3630  C3'  DG A 177       7.081 -39.127 -50.140 
ATOM   3631  O3'  DG A 177       6.029 -38.295 -50.612 
ATOM   3632  C2'  DG A 177       8.116 -39.280 -51.256 
ATOM   3633  C1'  DG A 177       8.744 -37.898 -51.104 
ATOM   3634  N9   DG A 177      10.080 -37.773 -51.751 
ATOM   3635  C8   DG A 177      11.076 -38.716 -51.882 
ATOM   3636  N7   DG A 177      12.142 -38.284 -52.511 
ATOM   3637  C5   DG A 177      11.829 -36.961 -52.820 
ATOM   3638  C6   DG A 177      12.592 -35.977 -53.501 
ATOM   3639  O6   DG A 177      13.720 -36.072 -53.979 
ATOM   3640  N1   DG A 177      11.894 -34.765 -53.598 
ATOM   3641  C2   DG A 177      10.626 -34.534 -53.102 
ATOM   3642  N2   DG A 177      10.134 -33.308 -53.296 
ATOM   3643  N3   DG A 177       9.912 -35.458 -52.463 
ATOM   3644  C4   DG A 177      10.573 -36.640 -52.361 
ATOM   3645  P    DA A 178       4.623 -38.960 -50.990 
ATOM   3646  OP1  DA A 178       3.804 -39.121 -49.767 
ATOM   3647  OP2  DA A 178       4.852 -40.188 -51.783 
ATOM   3648  O5'  DA A 178       3.979 -37.831 -51.923 
ATOM   3649  C5'  DA A 178       4.326 -36.452 -51.692 
ATOM   3650  C4'  DA A 178       4.595 -35.756 -53.012 
ATOM   3651  O4'  DA A 178       5.985 -35.880 -53.432 
ATOM   3652  C3'  DA A 178       3.800 -36.273 -54.210 
ATOM   3653  O3'  DA A 178       3.462 -35.174 -55.047 
ATOM   3654  C2'  DA A 178       4.779 -37.175 -54.964 
ATOM   3655  C1'  DA A 178       6.006 -36.286 -54.792 
ATOM   3656  N9   DA A 178       7.295 -36.989 -55.044 
ATOM   3657  C8   DA A 178       7.618 -38.289 -54.781 
ATOM   3658  N7   DA A 178       8.829 -38.608 -55.119 
ATOM   3659  C5   DA A 178       9.349 -37.434 -55.646 
ATOM   3660  C6   DA A 178      10.605 -37.112 -56.186 
ATOM   3661  N6   DA A 178      11.613 -37.990 -56.289 
ATOM   3662  N1   DA A 178      10.789 -35.851 -56.620 
ATOM   3663  C2   DA A 178       9.784 -34.983 -56.515 
ATOM   3664  N3   DA A 178       8.575 -35.167 -56.032 
ATOM   3665  C4   DA A 178       8.417 -36.437 -55.605 
ATOM   3666  P    DA A 179       2.016 -35.137 -55.733 
ATOM   3667  OP1  DA A 179       1.030 -34.579 -54.780 
ATOM   3668  OP2  DA A 179       1.698 -36.470 -56.291 
ATOM   3669  O5'  DA A 179       2.259 -34.099 -56.926 
ATOM   3670  C5'  DA A 179       3.238 -33.057 -56.756 
ATOM   3671  C4'  DA A 179       4.074 -32.921 -58.013 
ATOM   3672  O4'  DA A 179       5.231 -33.804 -58.008 
ATOM   3673  C3'  DA A 179       3.362 -33.254 -59.324 
ATOM   3674  O3'  DA A 179       3.822 -32.367 -60.336 
ATOM   3675  C2'  DA A 179       3.828 -34.668 -59.669 
ATOM   3676  C1'  DA A 179       5.284 -34.481 -59.254 
ATOM   3677  N9   DA A 179       6.020 -35.760 -59.056 
ATOM   3678  C8   DA A 179       5.545 -36.946 -58.572 
ATOM   3679  N7   DA A 179       6.437 -37.886 -58.518 
ATOM   3680  C5   DA A 179       7.590 -37.281 -59.001 
ATOM   3681  C6   DA A 179       8.898 -37.754 -59.196 
ATOM   3682  N6   DA A 179       9.280 -39.008 -58.914 
ATOM   3683  N1   DA A 179       9.802 -36.889 -59.694 
ATOM   3684  C2   DA A 179       9.415 -35.646 -59.971 
ATOM   3685  N3   DA A 179       8.230 -35.093 -59.832 
ATOM   3686  C4   DA A 179       7.344 -35.979 -59.333 
ATOM   3687  P    DG A 180       2.774 -31.794 -61.402 
ATOM   3688  OP1  DG A 180       2.083 -30.616 -60.833 
ATOM   3689  OP2  DG A 180       1.904 -32.890 -61.880 
ATOM   3690  O5'  DG A 180       3.749 -31.328 -62.583 
ATOM   3691  C5'  DG A 180       5.081 -30.890 -62.258 
ATOM   3692  C4'  DG A 180       6.075 -31.486 -63.235 
ATOM   3693  O4'  DG A 180       6.560 -32.791 -62.808 
ATOM   3694  C3'  DG A 180       5.552 -31.732 -64.650 
ATOM   3695  O3'  DG A 180       6.591 -31.456 -65.580 
ATOM   3696  C2'  DG A 180       5.245 -33.229 -64.694 
ATOM   3697  C1'  DG A 180       6.472 -33.684 -63.907 
ATOM   3698  N9   DG A 180       6.361 -35.069 -63.372 
ATOM   3699  C8   DG A 180       5.248 -35.738 -62.909 
ATOM   3700  N7   DG A 180       5.491 -36.961 -62.503 
ATOM   3701  C5   DG A 180       6.861 -37.113 -62.711 
ATOM   3702  C6   DG A 180       7.705 -38.226 -62.462 
ATOM   3703  O6   DG A 180       7.412 -39.325 -61.997 
ATOM   3704  N1   DG A 180       9.032 -37.953 -62.820 
ATOM   3705  C2   DG A 180       9.484 -36.760 -63.349 
ATOM   3706  N2   DG A 180      10.789 -36.698 -63.625 
ATOM   3707  N3   DG A 180       8.692 -35.716 -63.583 
ATOM   3708  C4   DG A 180       7.401 -35.965 -63.241 
ATOM   3709  P    DC A 181       6.227 -30.719 -66.954 
ATOM   3710  OP1  DC A 181       6.179 -29.256 -66.734 
ATOM   3711  OP2  DC A 181       5.011 -31.328 -67.537 
ATOM   3712  O5'  DC A 181       7.497 -31.087 -67.855 
ATOM   3713  C5'  DC A 181       8.771 -31.292 -67.216 
ATOM   3714  C4'  DC A 181       9.454 -32.512 -67.802 
ATOM   3715  O4'  DC A 181       9.079 -33.741 -67.117 
ATOM   3716  C3'  DC A 181       9.150 -32.803 -69.272 
ATOM   3717  O3'  DC A 181      10.328 -33.301 -69.895 
ATOM   3718  C2'  DC A 181       8.109 -33.920 -69.238 
ATOM   3719  C1'  DC A 181       8.734 -34.711 -68.094 
ATOM   3720  N1   DC A 181       7.805 -35.691 -67.464 
ATOM   3721  C2   DC A 181       8.343 -36.887 -66.996 
ATOM   3722  O2   DC A 181       9.556 -37.085 -67.121 
ATOM   3723  N3   DC A 181       7.512 -37.794 -66.420 
ATOM   3724  C4   DC A 181       6.202 -37.542 -66.304 
ATOM   3725  N4   DC A 181       5.434 -38.458 -65.734 
ATOM   3726  C5   DC A 181       5.629 -36.318 -66.779 
ATOM   3727  C6   DC A 181       6.475 -35.425 -67.352 
ATOM   3728  P    DA A 182      10.673 -32.835 -71.387 
ATOM   3729  OP1  DA A 182      11.373 -31.531 -71.350 
ATOM   3730  OP2  DA A 182       9.452 -32.893 -72.220 
ATOM   3731  O5'  DA A 182      11.691 -33.979 -71.848 
ATOM   3732  C5'  DA A 182      12.516 -34.620 -70.857 
ATOM   3733  C4'  DA A 182      12.538 -36.119 -71.091 
ATOM   3734  O4'  DA A 182      11.447 -36.803 -70.410 
ATOM   3735  C3'  DA A 182      12.403 -36.567 -72.546 
ATOM   3736  O3'  DA A 182      13.225 -37.709 -72.754 
ATOM   3737  C2'  DA A 182      10.941 -36.987 -72.688 
ATOM   3738  C1'  DA A 182      10.825 -37.682 -71.334 
ATOM   3739  N9   DA A 182       9.419 -37.899 -70.890 
ATOM   3740  C8   DA A 182       8.330 -37.104 -71.102 
ATOM   3741  N7   DA A 182       7.233 -37.567 -70.588 
ATOM   3742  C5   DA A 182       7.622 -38.759 -69.990 
ATOM   3743  C6   DA A 182       6.912 -39.732 -69.269 
ATOM   3744  N6   DA A 182       5.597 -39.654 -69.017 
ATOM   3745  N1   DA A 182       7.603 -40.794 -68.815 
ATOM   3746  C2   DA A 182       8.909 -40.866 -69.068 
ATOM   3747  N3   DA A 182       9.675 -40.023 -69.727 
ATOM   3748  C4   DA A 182       8.959 -38.971 -70.170 
ATOM   3749  P    DG A 183      14.032 -37.845 -74.129 
ATOM   3750  OP1  DG A 183      15.299 -37.083 -74.037 
ATOM   3751  OP2  DG A 183      13.146 -37.496 -75.261 
ATOM   3752  O5'  DG A 183      14.348 -39.412 -74.157 
ATOM   3753  C5'  DG A 183      14.505 -40.116 -72.909 
ATOM   3754  C4'  DG A 183      13.768 -41.439 -72.964 
ATOM   3755  O4'  DG A 183      12.377 -41.317 -72.550 
ATOM   3756  C3'  DG A 183      13.685 -42.098 -74.341 
ATOM   3757  O3'  DG A 183      13.792 -43.508 -74.184 
ATOM   3758  C2'  DG A 183      12.279 -41.771 -74.843 
ATOM   3759  C1'  DG A 183      11.564 -41.972 -73.511 
ATOM   3760  N9   DG A 183      10.206 -41.362 -73.461 
ATOM   3761  C8   DG A 183       9.749 -40.207 -74.055 
ATOM   3762  N7   DG A 183       8.487 -39.945 -73.814 
ATOM   3763  C5   DG A 183       8.079 -41.004 -73.002 
ATOM   3764  C6   DG A 183       6.814 -41.274 -72.419 
ATOM   3765  O6   DG A 183       5.775 -40.624 -72.499 
ATOM   3766  N1   DG A 183       6.838 -42.458 -71.668 
ATOM   3767  C2   DG A 183       7.941 -43.273 -71.503 
ATOM   3768  N2   DG A 183       7.759 -44.359 -70.747 
ATOM   3769  N3   DG A 183       9.128 -43.019 -72.050 
ATOM   3770  C4   DG A 183       9.121 -41.874 -72.782 
ATOM   3771  P    DA A 184      14.641 -44.346 -75.251 
ATOM   3772  OP1  DA A 184      16.075 -44.303 -74.888 
ATOM   3773  OP2  DA A 184      14.304 -43.892 -76.619 
ATOM   3774  O5'  DA A 184      14.070 -45.822 -75.019 
ATOM   3775  C5'  DA A 184      13.596 -46.190 -73.710 
ATOM   3776  C4'  DA A 184      12.292 -46.953 -73.828 
ATOM   3777  O4'  DA A 184      11.131 -46.072 -73.838 
ATOM   3778  C3'  DA A 184      12.125 -47.796 -75.091 
ATOM   3779  O3'  DA A 184      11.433 -48.994 -74.759 
ATOM   3780  C2'  DA A 184      11.231 -46.955 -76.003 
ATOM   3781  C1'  DA A 184      10.288 -46.456 -74.913 
ATOM   3782  N9   DA A 184       9.482 -45.269 -75.315 
ATOM   3783  C8   DA A 184       9.845 -44.235 -76.131 
ATOM   3784  N7   DA A 184       8.915 -43.345 -76.292 
ATOM   3785  C5   DA A 184       7.859 -43.821 -75.528 
ATOM   3786  C6   DA A 184       6.569 -43.323 -75.281 
ATOM   3787  N6   DA A 184       6.103 -42.180 -75.804 
ATOM   3788  N1   DA A 184       5.770 -44.047 -74.474 
ATOM   3789  C2   DA A 184       6.239 -45.181 -73.956 
ATOM   3790  N3   DA A 184       7.417 -45.742 -74.114 
ATOM   3791  C4   DA A 184       8.196 -44.999 -74.926 
ATOM   3792  P    DA A 185      11.883 -50.367 -75.446 
ATOM   3793  OP1  DA A 185      13.025 -50.944 -74.700 
ATOM   3794  OP2  DA A 185      12.098 -50.150 -76.894 
ATOM   3795  O5'  DA A 185      10.583 -51.272 -75.226 
ATOM   3796  C5'  DA A 185       9.754 -51.034 -74.073 
ATOM   3797  C4'  DA A 185       8.292 -51.066 -74.471 
ATOM   3798  O4'  DA A 185       7.805 -49.763 -74.903 
ATOM   3799  C3'  DA A 185       7.938 -51.996 -75.631 
ATOM   3800  O3'  DA A 185       6.666 -52.582 -75.380 
ATOM   3801  C2'  DA A 185       7.815 -51.072 -76.843 
ATOM   3802  C1'  DA A 185       7.102 -49.931 -76.125 
ATOM   3803  N9   DA A 185       7.143 -48.639 -76.864 
ATOM   3804  C8   DA A 185       8.144 -48.143 -77.651 
ATOM   3805  N7   DA A 185       7.881 -46.981 -78.163 
ATOM   3806  C5   DA A 185       6.614 -46.682 -77.682 
ATOM   3807  C6   DA A 185       5.768 -45.575 -77.864 
ATOM   3808  N6   DA A 185       6.090 -44.514 -78.618 
ATOM   3809  N1   DA A 185       4.576 -45.599 -77.242 
ATOM   3810  C2   DA A 185       4.262 -46.654 -76.494 
ATOM   3811  N3   DA A 185       4.965 -47.739 -76.251 
ATOM   3812  C4   DA A 185       6.154 -47.691 -76.886 
ATOM   3813  P    DC A 186       6.433 -54.120 -75.759 
ATOM   3814  OP1  DC A 186       6.930 -54.982 -74.664 
ATOM   3815  OP2  DC A 186       6.992 -54.390 -77.102 
ATOM   3816  O5'  DC A 186       4.835 -54.191 -75.819 
ATOM   3817  C5'  DC A 186       4.066 -53.311 -74.980 
ATOM   3818  C4'  DC A 186       2.914 -52.718 -75.768 
ATOM   3819  O4'  DC A 186       3.286 -51.492 -76.458 
ATOM   3820  C3'  DC A 186       2.340 -53.604 -76.874 
ATOM   3821  O3'  DC A 186       0.931 -53.416 -76.929 
ATOM   3822  C2'  DC A 186       2.954 -53.061 -78.163 
ATOM   3823  C1'  DC A 186       2.841 -51.582 -77.803 
ATOM   3824  N1   DC A 186       3.701 -50.695 -78.636 
ATOM   3825  C2   DC A 186       3.217 -49.426 -78.946 
ATOM   3826  O2   DC A 186       2.105 -49.092 -78.520 
ATOM   3827  N3   DC A 186       3.986 -48.603 -79.704 
ATOM   3828  C4   DC A 186       5.185 -49.004 -80.145 
ATOM   3829  N4   DC A 186       5.896 -48.163 -80.882 
ATOM   3830  C5   DC A 186       5.700 -50.304 -79.839 
ATOM   3831  C6   DC A 186       4.917 -51.112 -79.080 
ATOM   3832  P    DA A 187      -0.011 -54.682 -77.191 
ATOM   3833  OP1  DA A 187      -0.263 -55.386 -75.913 
ATOM   3834  OP2  DA A 187       0.554 -55.504 -78.284 
ATOM   3835  O5'  DA A 187      -1.358 -53.977 -77.691 
ATOM   3836  C5'  DA A 187      -1.678 -52.660 -77.204 
ATOM   3837  C4'  DA A 187      -2.169 -51.791 -78.344 
ATOM   3838  O4'  DA A 187      -1.080 -51.109 -79.030 
ATOM   3839  C3'  DA A 187      -2.911 -52.519 -79.464 
ATOM   3840  O3'  DA A 187      -3.963 -51.686 -79.936 
ATOM   3841  C2'  DA A 187      -1.876 -52.671 -80.579 
ATOM   3842  C1'  DA A 187      -1.248 -51.290 -80.428 
ATOM   3843  N9   DA A 187       0.088 -51.165 -81.075 
ATOM   3844  C8   DA A 187       1.064 -52.113 -81.194 
ATOM   3845  N7   DA A 187       2.124 -51.698 -81.816 
ATOM   3846  C5   DA A 187       1.831 -50.378 -82.133 
ATOM   3847  C6   DA A 187       2.560 -49.381 -82.802 
ATOM   3848  N6   DA A 187       3.791 -49.569 -83.296 
ATOM   3849  N1   DA A 187       1.973 -48.178 -82.946 
ATOM   3850  C2   DA A 187       0.748 -47.996 -82.453 
ATOM   3851  N3   DA A 187      -0.024 -48.847 -81.814 
ATOM   3852  C4   DA A 187       0.586 -50.043 -81.683 
ATOM   3853  P    DG A 188      -5.370 -52.352 -80.314 
ATOM   3854  OP1  DG A 188      -6.188 -52.512 -79.091 
ATOM   3855  OP2  DG A 188      -5.140 -53.579 -81.107 
ATOM   3856  O5'  DG A 188      -6.013 -51.222 -81.247 
ATOM   3857  C5'  DG A 188      -5.666 -49.844 -81.016 
ATOM   3858  C4'  DG A 188      -5.397 -49.148 -82.335 
ATOM   3859  O4'  DG A 188      -4.008 -49.272 -82.756 
ATOM   3860  C3'  DG A 188      -6.192 -49.665 -83.534 
ATOM   3861  O3'  DG A 188      -6.530 -48.566 -84.371 
ATOM   3862  C2'  DG A 188      -5.214 -50.567 -84.288 
ATOM   3863  C1'  DG A 188      -3.986 -49.677 -84.116 
ATOM   3864  N9   DG A 188      -2.698 -50.380 -84.368 
ATOM   3865  C8   DG A 188      -2.353 -51.690 -84.110 
ATOM   3866  N7   DG A 188      -1.127 -51.998 -84.456 
ATOM   3867  C5   DG A 188      -0.623 -50.809 -84.982 
ATOM   3868  C6   DG A 188       0.657 -50.519 -85.521 
ATOM   3869  O6   DG A 188       1.625 -51.263 -85.649 
ATOM   3870  N1   DG A 188       0.745 -49.185 -85.942 
ATOM   3871  C2   DG A 188      -0.270 -48.253 -85.853 
ATOM   3872  N2   DG A 188       0.013 -47.030 -86.309 
ATOM   3873  N3   DG A 188      -1.471 -48.526 -85.345 
ATOM   3874  C4   DG A 188      -1.573 -49.816 -84.933 
ATOM   3875  P    DA A 189      -7.977 -48.528 -85.056 
ATOM   3876  OP1  DA A 189      -8.963 -47.971 -84.104 
ATOM   3877  OP2  DA A 189      -8.295 -49.861 -85.614 
ATOM   3878  O5'  DA A 189      -7.734 -47.491 -86.249 
ATOM   3879  C5'  DA A 189      -6.755 -46.449 -86.080 
ATOM   3880  C4'  DA A 189      -5.919 -46.313 -87.337 
ATOM   3881  O4'  DA A 189      -4.761 -47.195 -87.332 
ATOM   3882  C3'  DA A 189      -6.631 -46.646 -88.648 
ATOM   3883  O3'  DA A 189      -6.170 -45.759 -89.660 
ATOM   3884  C2'  DA A 189      -6.165 -48.060 -88.993 
ATOM   3885  C1'  DA A 189      -4.708 -47.873 -88.578 
ATOM   3886  N9   DA A 189      -3.972 -49.152 -88.379 
ATOM   3887  C8   DA A 189      -4.447 -50.337 -87.896 
ATOM   3888  N7   DA A 189      -3.555 -51.278 -87.842 
ATOM   3889  C5   DA A 189      -2.403 -50.672 -88.325 
ATOM   3890  C6   DA A 189      -1.094 -51.146 -88.520 
ATOM   3891  N6   DA A 189      -0.712 -52.399 -88.238 
ATOM   3892  N1   DA A 189      -0.191 -50.281 -89.017 
ATOM   3893  C2   DA A 189      -0.577 -49.037 -89.295 
ATOM   3894  N3   DA A 189      -1.762 -48.485 -89.156 
ATOM   3895  C4   DA A 189      -2.649 -49.371 -88.657 
ATOM   3896  P    DG A 190      -7.218 -45.186 -90.726 
ATOM   3897  OP1  DG A 190      -7.910 -44.008 -90.157 
ATOM   3898  OP2  DG A 190      -8.089 -46.282 -91.204 
ATOM   3899  O5'  DG A 190      -6.244 -44.720 -91.907 
ATOM   3900  C5'  DG A 190      -4.911 -44.282 -91.582 
ATOM   3901  C4'  DG A 190      -3.917 -44.878 -92.559 
ATOM   3902  O4'  DG A 190      -3.432 -46.183 -92.131 
ATOM   3903  C3'  DG A 190      -4.441 -45.124 -93.973 
ATOM   3904  O3'  DG A 190      -3.401 -44.848 -94.904 
ATOM   3905  C2'  DG A 190      -4.747 -46.621 -94.018 
ATOM   3906  C1'  DG A 190      -3.521 -47.075 -93.231 
ATOM   3907  N9   DG A 190      -3.632 -48.461 -92.695 
ATOM   3908  C8   DG A 190      -4.744 -49.130 -92.233 
ATOM   3909  N7   DG A 190      -4.501 -50.352 -91.826 
ATOM   3910  C5   DG A 190      -3.132 -50.504 -92.035 
ATOM   3911  C6   DG A 190      -2.288 -51.618 -91.785 
ATOM   3912  O6   DG A 190      -2.580 -52.716 -91.321 
ATOM   3913  N1   DG A 190      -0.961 -51.344 -92.144 
ATOM   3914  C2   DG A 190      -0.508 -50.152 -92.673 
ATOM   3915  N2   DG A 190       0.797 -50.090 -92.948 
ATOM   3916  N3   DG A 190      -1.301 -49.107 -92.907 
ATOM   3917  C4   DG A 190      -2.592 -49.356 -92.565 
ATOM   3918  P    DT A 191      -3.766 -44.111 -96.278 
ATOM   3919  OP1  DT A 191      -3.813 -42.648 -96.058 
ATOM   3920  OP2  DT A 191      -4.981 -44.720 -96.860 
ATOM   3921  O5'  DT A 191      -2.495 -44.478 -97.179 
ATOM   3922  C5'  DT A 191      -1.221 -44.684 -96.540 
ATOM   3923  C4'  DT A 191      -0.538 -45.904 -97.126 
ATOM   3924  O4'  DT A 191      -0.913 -47.133 -96.440 
ATOM   3925  C3'  DT A 191      -0.842 -46.194 -98.595 
ATOM   3926  O3'  DT A 191       0.335 -46.692 -99.219 
ATOM   3927  C2'  DT A 191      -1.884 -47.312 -98.562 
ATOM   3928  C1'  DT A 191      -1.258 -48.103 -97.418 
ATOM   3929  N1   DT A 191      -2.187 -49.082 -96.788 
ATOM   3930  C2   DT A 191      -1.642 -50.258 -96.331 
ATOM   3931  O2   DT A 191      -0.454 -50.517 -96.422 
ATOM   3932  N3   DT A 191      -2.533 -51.142 -95.755 
ATOM   3933  C4   DT A 191      -3.891 -50.951 -95.602 
ATOM   3934  O4   DT A 191      -4.589 -51.817 -95.069 
ATOM   3935  C5   DT A 191      -4.371 -49.689 -96.111 
ATOM   3936  C7   DT A 191      -5.838 -49.400 -95.985 
ATOM   3937  C6   DT A 191      -3.526 -48.810 -96.677 
ATOM   3938  P    DG A 192       0.681 -46.227-100.711 
ATOM   3939  OP1  DG A 192       1.381 -44.923-100.673 
ATOM   3940  OP2  DG A 192      -0.541 -46.284-101.544 
ATOM   3941  O5'  DG A 192       1.699 -47.371-101.172 
ATOM   3942  C5'  DG A 192       2.524 -48.012-100.181 
ATOM   3943  C4'  DG A 192       2.546 -49.510-100.414 
ATOM   3944  O4'  DG A 192       1.455 -50.194 -99.734 
ATOM   3945  C3'  DG A 192       2.411 -49.958-101.869 
ATOM   3946  O3'  DG A 192       3.232 -51.101-102.077 
ATOM   3947  C2'  DG A 192       0.948 -50.379-102.011 
ATOM   3948  C1'  DG A 192       0.832 -51.073-100.658 
ATOM   3949  N9   DG A 192      -0.573 -51.291-100.214 
ATOM   3950  C8   DG A 192      -1.683 -50.501-100.419 
ATOM   3951  N7   DG A 192      -2.784 -50.981 -99.893 
ATOM   3952  C5   DG A 192      -2.375 -52.174 -99.299 
ATOM   3953  C6   DG A 192      -3.123 -53.138 -98.575 
ATOM   3954  O6   DG A 192      -4.321 -53.137 -98.304 
ATOM   3955  N1   DG A 192      -2.313 -54.199 -98.148 
ATOM   3956  C2   DG A 192      -0.957 -54.313 -98.389 
ATOM   3957  N2   DG A 192      -0.364 -55.403 -97.895 
ATOM   3958  N3   DG A 192      -0.256 -53.408 -99.068 
ATOM   3959  C4   DG A 192      -1.027 -52.372 -99.489 
ATOM   3960  P    DA A 193       4.040 -51.236-103.452 
ATOM   3961  OP1  DA A 193       5.306 -50.474-103.360 
ATOM   3962  OP2  DA A 193       3.154 -50.887-104.585 
ATOM   3963  O5'  DA A 193       4.356 -52.804-103.480 
ATOM   3964  C5'  DA A 193       4.513 -53.507-102.233 
ATOM   3965  C4'  DA A 193       3.775 -54.831-102.288 
ATOM   3966  O4'  DA A 193       2.385 -54.709-101.873 
ATOM   3967  C3'  DA A 193       3.693 -55.490-103.664 
ATOM   3968  O3'  DA A 193       3.800 -56.899-103.507 
ATOM   3969  C2'  DA A 193       2.287 -55.163-104.167 
ATOM   3970  C1'  DA A 193       1.572 -55.364-102.835 
ATOM   3971  N9   DA A 193       0.214 -54.754-102.785 
ATOM   3972  C8   DA A 193      -0.223 -53.605-103.381 
ATOM   3973  N7   DA A 193      -1.470 -53.336-103.150 
ATOM   3974  C5   DA A 193      -1.894 -54.381-102.342 
ATOM   3975  C6   DA A 193      -3.133 -54.678-101.749 
ATOM   3976  N6   DA A 193      -4.223 -53.911-101.888 
ATOM   3977  N1   DA A 193      -3.211 -55.798-101.006 
ATOM   3978  C2   DA A 193      -2.124 -56.558-100.871 
ATOM   3979  N3   DA A 193      -0.922 -56.382-101.374 
ATOM   3980  C4   DA A 193      -0.870 -55.255-102.113 
ATOM   3981  P    DT A 194       4.648 -57.737-104.575 
ATOM   3982  OP1  DT A 194       6.083 -57.694-104.212 
ATOM   3983  OP2  DT A 194       4.311 -57.284-105.943 
ATOM   3984  O5'  DT A 194       4.078 -59.214-104.343 
ATOM   3985  C5'  DT A 194       3.604 -59.581-103.034 
ATOM   3986  C4'  DT A 194       2.299 -60.344-103.151 
ATOM   3987  O4'  DT A 194       1.139 -59.464-103.162 
ATOM   3988  C3'  DT A 194       2.133 -61.188-104.415 
ATOM   3989  O3'  DT A 194       1.441 -62.385-104.082 
ATOM   3990  C2'  DT A 194       1.239 -60.347-105.327 
ATOM   3991  C1'  DT A 194       0.296 -59.848-104.236 
ATOM   3992  N1   DT A 194      -0.510 -58.661-104.639 
ATOM   3993  C2   DT A 194      -1.786 -58.572-104.138 
ATOM   3994  O2   DT A 194      -2.267 -59.411-103.396 
ATOM   3995  N3   DT A 194      -2.503 -57.459-104.534 
ATOM   3996  C4   DT A 194      -2.058 -56.453-105.367 
ATOM   3997  O4   DT A 194      -2.793 -55.504-105.650 
ATOM   3998  C5   DT A 194      -0.707 -56.634-105.841 
ATOM   3999  C7   DT A 194      -0.145 -55.584-106.754 
ATOM   4000  C6   DT A 194       0.012 -57.708-105.473 
ATOM   4001  P    DG A 195       1.891 -63.758-104.770 
ATOM   4002  OP1  DG A 195       3.032 -64.336-104.024 
ATOM   4003  OP2  DG A 195       2.106 -63.541-106.218 
ATOM   4004  O5'  DG A 195       0.591 -64.664-104.550 
ATOM   4005  C5'  DG A 195      -0.238 -64.425-103.397 
ATOM   4006  C4'  DG A 195      -1.701 -64.458-103.794 
ATOM   4007  O4'  DG A 195      -2.187 -63.155-104.227 
ATOM   4008  C3'  DG A 195      -2.055 -65.387-104.955 
ATOM   4009  O3'  DG A 195      -3.326 -65.974-104.704 
ATOM   4010  C2'  DG A 195      -2.177 -64.464-106.167 
ATOM   4011  C1'  DG A 195      -2.891 -63.322-105.448 
ATOM   4012  N9   DG A 195      -2.849 -62.031-106.187 
ATOM   4013  C8   DG A 195      -1.851 -61.515-106.985 
ATOM   4014  N7   DG A 195      -2.128 -60.340-107.496 
ATOM   4015  C5   DG A 195      -3.401 -60.057-107.003 
ATOM   4016  C6   DG A 195      -4.230 -58.924-107.209 
ATOM   4017  O6   DG A 195      -4.008 -57.920-107.880 
ATOM   4018  N1   DG A 195      -5.446 -59.046-106.520 
ATOM   4019  C2   DG A 195      -5.811 -60.122-105.735 
ATOM   4020  N2   DG A 195      -7.013 -60.048-105.162 
ATOM   4021  N3   DG A 195      -5.031 -61.185-105.542 
ATOM   4022  C4   DG A 195      -3.850 -61.082-106.203 
ATOM   4023  P    DA A 196      -3.559 -67.512-105.083 
ATOM   4024  OP1  DA A 196      -3.063 -68.374-103.988 
ATOM   4025  OP2  DA A 196      -3.000 -67.782-106.426 
ATOM   4026  O5'  DA A 196      -5.157 -67.583-105.143 
ATOM   4027  C5'  DA A 196      -5.927 -66.702-104.303 
ATOM   4028  C4'  DA A 196      -7.079 -66.110-105.092 
ATOM   4029  O4'  DA A 196      -6.706 -64.883-105.782 
ATOM   4030  C3'  DA A 196      -7.653 -66.995-106.197 
ATOM   4031  O3'  DA A 196      -9.062 -66.807-106.253 
ATOM   4032  C2'  DA A 196      -7.038 -66.452-107.487 
ATOM   4033  C1'  DA A 196      -7.151 -64.973-107.127 
ATOM   4034  N9   DA A 196      -6.291 -64.086-107.960 
ATOM   4035  C8   DA A 196      -5.057 -64.348-108.481 
ATOM   4036  N7   DA A 196      -4.559 -63.368-109.169 
ATOM   4037  C5   DA A 196      -5.535 -62.383-109.100 
ATOM   4038  C6   DA A 196      -5.610 -61.085-109.633 
ATOM   4039  N6   DA A 196      -4.640 -60.533-110.376 
ATOM   4040  N1   DA A 196      -6.722 -60.373-109.374 
ATOM   4041  C2   DA A 196      -7.682 -60.927-108.635 
ATOM   4042  N3   DA A 196      -7.724 -62.121-108.088 
ATOM   4043  C4   DA A 196      -6.600 -62.814-108.362 
ATOM   4044  P    DA A 197     -10.004 -68.074-106.515 
ATOM   4045  OP1  DA A 197     -10.255 -68.778-105.237 
ATOM   4046  OP2  DA A 197      -9.438 -68.896-107.608 
ATOM   4047  O5'  DA A 197     -11.350 -67.369-107.015 
ATOM   4048  C5'  DA A 197     -11.670 -66.052-106.527 
ATOM   4049  C4'  DA A 197     -12.161 -65.183-107.668 
ATOM   4050  O4'  DA A 197     -11.072 -64.501-108.354 
ATOM   4051  C3'  DA A 197     -12.904 -65.911-108.788 
ATOM   4052  O3'  DA A 197     -13.956 -65.078-109.260 
ATOM   4053  C2'  DA A 197     -11.869 -66.063-109.903 
ATOM   4054  C1'  DA A 197     -11.241 -64.681-109.751 
ATOM   4055  N9   DA A 197      -9.905 -64.556-110.398 
ATOM   4056  C8   DA A 197      -8.929 -65.504-110.518 
ATOM   4057  N7   DA A 197      -7.868 -65.089-111.140 
ATOM   4058  C5   DA A 197      -8.161 -63.769-111.457 
ATOM   4059  C6   DA A 197      -7.432 -62.773-112.126 
ATOM   4060  N6   DA A 197      -6.201 -62.961-112.619 
ATOM   4061  N1   DA A 197      -8.019 -61.570-112.270 
ATOM   4062  C2   DA A 197      -9.244 -61.388-111.777 
ATOM   4063  N3   DA A 197     -10.016 -62.239-111.138 
ATOM   4064  C4   DA A 197      -9.406 -63.435-111.007 
ATOM   4065  P    DC A 198     -15.362 -65.744-109.638 
ATOM   4066  OP1  DC A 198     -16.180 -65.904-108.415 
ATOM   4067  OP2  DC A 198     -15.132 -66.971-110.431 
ATOM   4068  O5'  DC A 198     -16.006 -64.614-110.571 
ATOM   4069  C5'  DC A 198     -15.659 -63.235-110.339 
ATOM   4070  C4'  DC A 198     -15.389 -62.540-111.659 
ATOM   4071  O4'  DC A 198     -14.000 -62.664-112.079 
ATOM   4072  C3'  DC A 198     -16.184 -63.057-112.858 
ATOM   4073  O3'  DC A 198     -16.522 -61.957-113.695 
ATOM   4074  C2'  DC A 198     -15.206 -63.958-113.612 
ATOM   4075  C1'  DC A 198     -13.978 -63.069-113.439 
ATOM   4076  N1   DC A 198     -12.690 -63.772-113.692 
ATOM   4077  C2   DC A 198     -11.655 -63.042-114.273 
ATOM   4078  O2   DC A 198     -11.847 -61.853-114.552 
ATOM   4079  N3   DC A 198     -10.473 -63.665-114.512 
ATOM   4080  C4   DC A 198     -10.305 -64.956-114.195 
ATOM   4081  N4   DC A 198      -9.132 -65.517-114.449 
ATOM   4082  C5   DC A 198     -11.356 -65.723-113.598 
ATOM   4083  C6   DC A 198     -12.530 -65.083-113.367 
ATOM   4084  P    DA A 199     -17.969 -61.920-114.380 
ATOM   4085  OP1  DA A 199     -18.955 -61.362-113.428 
ATOM   4086  OP2  DA A 199     -18.287 -63.253-114.938 
ATOM   4087  O5'  DA A 199     -17.726 -60.882-115.573 
ATOM   4088  C5'  DA A 199     -16.747 -59.840-115.403 
ATOM   4089  C4'  DA A 199     -15.911 -59.704-116.661 
ATOM   4090  O4'  DA A 199     -14.753 -60.587-116.655 
ATOM   4091  C3'  DA A 199     -16.623 -60.038-117.971 
ATOM   4092  O3'  DA A 199     -16.162 -59.150-118.984 
ATOM   4093  C2'  DA A 199     -16.157 -61.452-118.317 
ATOM   4094  C1'  DA A 199     -14.701 -61.264-117.902 
ATOM   4095  N9   DA A 199     -13.965 -62.543-117.703 
ATOM   4096  C8   DA A 199     -14.439 -63.729-117.220 
ATOM   4097  N7   DA A 199     -13.547 -64.669-117.166 
ATOM   4098  C5   DA A 199     -12.395 -64.064-117.648 
ATOM   4099  C6   DA A 199     -11.087 -64.538-117.843 
ATOM   4100  N6   DA A 199     -10.704 -65.791-117.561 
ATOM   4101  N1   DA A 199     -10.183 -63.673-118.341 
ATOM   4102  C2   DA A 199     -10.569 -62.429-118.619 
ATOM   4103  N3   DA A 199     -11.755 -61.876-118.480 
ATOM   4104  C4   DA A 199     -12.641 -62.762-117.980 
ATOM   4105  P    DA A 200     -17.210 -58.577-120.050 
ATOM   4106  OP1  DA A 200     -17.902 -57.400-119.480 
ATOM   4107  OP2  DA A 200     -18.081 -59.674-120.527 
ATOM   4108  O5'  DA A 200     -16.236 -58.111-121.231 
ATOM   4109  C5'  DA A 200     -14.903 -57.674-120.905 
ATOM   4110  C4'  DA A 200     -13.910 -58.269-121.882 
ATOM   4111  O4'  DA A 200     -13.425 -59.575-121.455 
ATOM   4112  C3'  DA A 200     -14.433 -58.516-123.297 
ATOM   4113  O3'  DA A 200     -13.394 -58.239-124.227 
ATOM   4114  C2'  DA A 200     -14.739 -60.013-123.341 
ATOM   4115  C1'  DA A 200     -13.513 -60.467-122.555 
ATOM   4116  N9   DA A 200     -13.624 -61.853-122.019 
ATOM   4117  C8   DA A 200     -14.737 -62.499-121.564 
ATOM   4118  N7   DA A 200     -14.511 -63.710-121.159 
ATOM   4119  C5   DA A 200     -13.149 -63.882-121.359 
ATOM   4120  C6   DA A 200     -12.285 -64.964-121.124 
ATOM   4121  N6   DA A 200     -12.688 -66.135-120.612 
ATOM   4122  N1   DA A 200     -10.986 -64.800-121.437 
ATOM   4123  C2   DA A 200     -10.590 -63.634-121.946 
ATOM   4124  N3   DA A 200     -11.300 -62.558-122.208 
ATOM   4125  C4   DA A 200     -12.597 -62.749-121.886 
ATOM   4126  P    DC A 201     -13.758 -57.502-125.601 
ATOM   4127  OP1  DC A 201     -13.806 -56.039-125.382 
ATOM   4128  OP2  DC A 201     -14.973 -58.112-126.184 
ATOM   4129  O5'  DC A 201     -12.488 -57.870-126.503 
ATOM   4130  C5'  DC A 201     -11.214 -58.075-125.864 
ATOM   4131  C4'  DC A 201     -10.531 -59.295-126.450 
ATOM   4132  O4'  DC A 201     -10.905 -60.524-125.764 
ATOM   4133  C3'  DC A 201     -10.834 -59.586-127.919 
ATOM   4134  O3'  DC A 201      -9.657 -60.084-128.543 
ATOM   4135  C2'  DC A 201     -11.876 -60.704-127.886 
ATOM   4136  C1'  DC A 201     -11.250 -61.494-126.741 
ATOM   4137  N1   DC A 201     -12.179 -62.474-126.112 
ATOM   4138  C2   DC A 201     -11.642 -63.670-125.644 
ATOM   4139  O2   DC A 201     -10.428 -63.868-125.768 
ATOM   4140  N3   DC A 201     -12.472 -64.577-125.068 
ATOM   4141  C4   DC A 201     -13.783 -64.325-124.951 
ATOM   4142  N4   DC A 201     -14.551 -65.241-124.382 
ATOM   4143  C5   DC A 201     -14.356 -63.101-125.427 
ATOM   4144  C6   DC A 201     -13.510 -62.208-126.000 
ATOM   4145  P    DT A 202      -9.311 -59.618-130.035 
ATOM   4146  OP1  DT A 202      -8.612 -58.315-129.997 
ATOM   4147  OP2  DT A 202     -10.533 -59.676-130.867 
ATOM   4148  O5'  DT A 202      -8.293 -60.763-130.495 
ATOM   4149  C5'  DT A 202      -7.468 -61.404-129.504 
ATOM   4150  C4'  DT A 202      -7.447 -62.902-129.738 
ATOM   4151  O4'  DT A 202      -8.537 -63.586-129.057 
ATOM   4152  C3'  DT A 202      -7.582 -63.350-131.193 
ATOM   4153  O3'  DT A 202      -6.760 -64.493-131.401 
ATOM   4154  C2'  DT A 202      -9.044 -63.770-131.335 
ATOM   4155  C1'  DT A 202      -9.160 -64.465-129.981 
ATOM   4156  N1   DT A 202     -10.565 -64.683-129.538 
ATOM   4157  C2   DT A 202     -10.824 -65.826-128.821 
ATOM   4158  O2   DT A 202      -9.966 -66.645-128.545 
ATOM   4159  N3   DT A 202     -12.139 -65.994-128.428 
ATOM   4160  C4   DT A 202     -13.186 -65.133-128.686 
ATOM   4161  O4   DT A 202     -14.323 -65.391-128.281 
ATOM   4162  C5   DT A 202     -12.815 -63.963-129.444 
ATOM   4163  C7   DT A 202     -13.897 -62.975-129.768 
ATOM   4164  C6   DT A 202     -11.546 -63.774-129.839 
ATOM   4165  P    DT A 203      -5.952 -64.628-132.776 
ATOM   4166  OP1  DT A 203      -4.686 -63.866-132.684 
ATOM   4167  OP2  DT A 203      -6.838 -64.279-133.909 
ATOM   4168  O5'  DT A 203      -5.636 -66.196-132.804 
ATOM   4169  C5'  DT A 203      -5.479 -66.899-131.557 
ATOM   4170  C4'  DT A 203      -6.217 -68.222-131.612 
ATOM   4171  O4'  DT A 203      -7.607 -68.101-131.197 
ATOM   4172  C3'  DT A 203      -6.300 -68.881-132.988 
ATOM   4173  O3'  DT A 203      -6.192 -70.291-132.831 
ATOM   4174  C2'  DT A 203      -7.706 -68.554-133.490 
ATOM   4175  C1'  DT A 203      -8.420 -68.756-132.158 
ATOM   4176  N1   DT A 203      -9.779 -68.145-132.109 
ATOM   4177  C2   DT A 203     -10.734 -68.806-131.376 
ATOM   4178  O2   DT A 203     -10.513 -69.847-130.780 
ATOM   4179  N3   DT A 203     -11.981 -68.212-131.353 
ATOM   4180  C4   DT A 203     -12.341 -67.040-131.988 
ATOM   4181  O4   DT A 203     -13.490 -66.605-131.895 
ATOM   4182  C5   DT A 203     -11.270 -66.421-132.732 
ATOM   4183  C7   DT A 203     -11.577 -65.141-133.454 
ATOM   4184  C6   DT A 203     -10.048 -66.977-132.771 
ATOM   4185  P    DC A 204      -5.344 -71.129-133.899 
ATOM   4186  OP1  DC A 204      -3.910 -71.086-133.536 
ATOM   4187  OP2  DC A 204      -5.681 -70.675-135.266 
ATOM   4188  O5'  DC A 204      -5.914 -72.606-133.667 
ATOM   4189  C5'  DC A 204      -6.388 -72.973-132.358 
ATOM   4190  C4'  DC A 204      -7.693 -73.736-132.475 
ATOM   4191  O4'  DC A 204      -8.853 -72.856-132.485 
ATOM   4192  C3'  DC A 204      -7.859 -74.580-133.739 
ATOM   4193  O3'  DC A 204      -8.552 -75.777-133.406 
ATOM   4194  C2'  DC A 204      -8.754 -73.738-134.650 
ATOM   4195  C1'  DC A 204      -9.697 -73.239-133.560 
ATOM   4196  N1   DC A 204     -10.502 -72.052-133.962 
ATOM   4197  C2   DC A 204     -11.798 -71.948-133.464 
ATOM   4198  O2   DC A 204     -12.222 -72.835-132.715 
ATOM   4199  N3   DC A 204     -12.549 -70.874-133.819 
ATOM   4200  C4   DC A 204     -12.052 -69.934-134.633 
ATOM   4201  N4   DC A 204     -12.824 -68.905-134.951 
ATOM   4202  C5   DC A 204     -10.722 -70.023-135.158 
ATOM   4203  C6   DC A 204      -9.988 -71.104-134.791 
ATOM   4204  P    DA A 205      -8.101 -77.150-134.094 
ATOM   4205  OP1  DA A 205      -6.960 -77.728-133.348 
ATOM   4206  OP2  DA A 205      -7.887 -76.933-135.541 
ATOM   4207  O5'  DA A 205      -9.402 -78.056-133.874 
ATOM   4208  C5'  DA A 205     -10.231 -77.817-132.721 
ATOM   4209  C4'  DA A 205     -11.693 -77.849-133.118 
ATOM   4210  O4'  DA A 205     -12.180 -76.546-133.551 
ATOM   4211  C3'  DA A 205     -12.047 -78.779-134.279 
ATOM   4212  O3'  DA A 205     -13.319 -79.365-134.027 
ATOM   4213  C2'  DA A 205     -12.170 -77.856-135.491 
ATOM   4214  C1'  DA A 205     -12.883 -76.714-134.772 
ATOM   4215  N9   DA A 205     -12.841 -75.422-135.511 
ATOM   4216  C8   DA A 205     -11.841 -74.926-136.298 
ATOM   4217  N7   DA A 205     -12.104 -73.764-136.810 
ATOM   4218  C5   DA A 205     -13.371 -73.465-136.329 
ATOM   4219  C6   DA A 205     -14.216 -72.358-136.512 
ATOM   4220  N6   DA A 205     -13.895 -71.297-137.266 
ATOM   4221  N1   DA A 205     -15.409 -72.382-135.890 
ATOM   4222  C2   DA A 205     -15.723 -73.438-135.142 
ATOM   4223  N3   DA A 205     -15.020 -74.523-134.899 
ATOM   4224  C4   DA A 205     -13.831 -74.474-135.533 
ATOM   4225  P    DT A 206     -13.552 -80.903-134.407 
ATOM   4226  OP1  DT A 206     -13.055 -81.765-133.311 
ATOM   4227  OP2  DT A 206     -12.993 -81.173-135.750 
ATOM   4228  O5'  DT A 206     -15.150 -80.974-134.466 
ATOM   4229  C5'  DT A 206     -15.919 -80.094-133.627 
ATOM   4230  C4'  DT A 206     -17.071 -79.501-134.415 
ATOM   4231  O4'  DT A 206     -16.698 -78.275-135.106 
ATOM   4232  C3'  DT A 206     -17.645 -80.387-135.521 
ATOM   4233  O3'  DT A 206     -19.054 -80.199-135.577 
ATOM   4234  C2'  DT A 206     -17.030 -79.844-136.811 
ATOM   4235  C1'  DT A 206     -17.143 -78.365-136.451 
ATOM   4236  N1   DT A 206     -16.284 -77.478-137.283 
ATOM   4237  C2   DT A 206     -16.775 -76.230-137.580 
ATOM   4238  O2   DT A 206     -17.862 -75.837-137.194 
ATOM   4239  N3   DT A 206     -15.951 -75.437-138.354 
ATOM   4240  C4   DT A 206     -14.707 -75.780-138.844 
ATOM   4241  O4   DT A 206     -14.061 -74.985-139.527 
ATOM   4242  C5   DT A 206     -14.278 -77.110-138.479 
ATOM   4243  C7   DT A 206     -12.934 -77.564-138.971 
ATOM   4244  C6   DT A 206     -15.059 -77.903-137.728 
ATOM   4245  P    DC A 207     -19.996 -81.466-135.839 
ATOM   4246  OP1  DC A 207     -20.247 -82.169-134.560 
ATOM   4247  OP2  DC A 207     -19.431 -82.287-136.931 
ATOM   4248  O5'  DC A 207     -21.342 -80.760-136.338 
ATOM   4249  C5'  DC A 207     -21.663 -79.444-135.851 
ATOM   4250  C4'  DC A 207     -22.153 -78.574-136.991 
ATOM   4251  O4'  DC A 207     -21.064 -77.892-137.677 
ATOM   4252  C3'  DC A 207     -22.896 -79.302-138.112 
ATOM   4253  O3'  DC A 207     -23.948 -78.470-138.583 
ATOM   4254  C2'  DC A 207     -21.861 -79.455-139.227 
ATOM   4255  C1'  DC A 207     -21.233 -78.073-139.075 
ATOM   4256  N1   DC A 207     -19.897 -77.948-139.722 
ATOM   4257  C2   DC A 207     -19.563 -76.722-140.291 
ATOM   4258  O2   DC A 207     -20.381 -75.796-140.236 
ATOM   4259  N3   DC A 207     -18.350 -76.588-140.886 
ATOM   4260  C4   DC A 207     -17.492 -77.615-140.925 
ATOM   4261  N4   DC A 207     -16.321 -77.435-141.517 
ATOM   4262  C5   DC A 207     -17.816 -78.885-140.346 
ATOM   4263  C6   DC A 207     -19.033 -78.999-139.756 
ATOM   4264  P    DA A 208     -25.354 -79.135-138.961 
ATOM   4265  OP1  DA A 208     -26.172 -79.295-137.738 
ATOM   4266  OP2  DA A 208     -25.125 -80.363-139.754 
ATOM   4267  O5'  DA A 208     -25.998 -78.006-139.895 
ATOM   4268  C5'  DA A 208     -25.651 -76.627-139.663 
ATOM   4269  C4'  DA A 208     -25.382 -75.931-140.983 
ATOM   4270  O4'  DA A 208     -23.992 -76.055-141.403 
ATOM   4271  C3'  DA A 208     -26.177 -76.448-142.182 
ATOM   4272  O3'  DA A 208     -26.515 -75.349-143.018 
ATOM   4273  C2'  DA A 208     -25.198 -77.350-142.935 
ATOM   4274  C1'  DA A 208     -23.970 -76.460-142.763 
ATOM   4275  N9   DA A 208     -22.682 -77.163-143.016 
ATOM   4276  C8   DA A 208     -22.359 -78.464-142.752 
ATOM   4277  N7   DA A 208     -21.147 -78.783-143.090 
ATOM   4278  C5   DA A 208     -20.628 -77.608-143.617 
ATOM   4279  C6   DA A 208     -19.372 -77.287-144.157 
ATOM   4280  N6   DA A 208     -18.364 -78.165-144.260 
ATOM   4281  N1   DA A 208     -19.188 -76.026-144.591 
ATOM   4282  C2   DA A 208     -20.193 -75.158-144.486 
ATOM   4283  N3   DA A 208     -21.402 -75.341-144.003 
ATOM   4284  C4   DA A 208     -21.560 -76.611-143.577 
ATOM   4285  P    DA A 209     -27.961 -75.312-143.704 
ATOM   4286  OP1  DA A 209     -28.947 -74.754-142.751 
ATOM   4287  OP2  DA A 209     -28.279 -76.645-144.262 
ATOM   4288  O5'  DA A 209     -27.718 -74.274-144.897 
ATOM   4289  C5'  DA A 209     -26.739 -73.232-144.727 
ATOM   4290  C4'  DA A 209     -25.903 -73.096-145.984 
ATOM   4291  O4'  DA A 209     -24.746 -73.979-145.979 
ATOM   4292  C3'  DA A 209     -26.615 -73.429-147.295 
ATOM   4293  O3'  DA A 209     -26.154 -72.542-148.307 
ATOM   4294  C2'  DA A 209     -26.149 -74.843-147.640 
ATOM   4295  C1'  DA A 209     -24.693 -74.656-147.225 
ATOM   4296  N9   DA A 209     -23.957 -75.935-147.027 
ATOM   4297  C8   DA A 209     -24.431 -77.121-146.543 
ATOM   4298  N7   DA A 209     -23.540 -78.061-146.489 
ATOM   4299  C5   DA A 209     -22.387 -77.456-146.972 
ATOM   4300  C6   DA A 209     -21.079 -77.929-147.167 
ATOM   4301  N6   DA A 209     -20.696 -79.182-146.885 
ATOM   4302  N1   DA A 209     -20.175 -77.064-147.665 
ATOM   4303  C2   DA A 209     -20.562 -75.820-147.943 
ATOM   4304  N3   DA A 209     -21.747 -75.268-147.804 
ATOM   4305  C4   DA A 209     -22.633 -76.154-147.304 
ATOM   4306  P    DG A 210     -27.202 -71.969-149.373 
ATOM   4307  OP1  DG A 210     -27.894 -70.791-148.804 
ATOM   4308  OP2  DG A 210     -28.073 -73.065-149.851 
ATOM   4309  O5'  DG A 210     -26.228 -71.503-150.555 
ATOM   4310  C5'  DG A 210     -24.896 -71.065-150.229 
ATOM   4311  C4'  DG A 210     -23.902 -71.661-151.206 
ATOM   4312  O4'  DG A 210     -23.417 -72.966-150.779 
ATOM   4313  C3'  DG A 210     -24.425 -71.907-152.621 
ATOM   4314  O3'  DG A 210     -23.386 -71.631-153.551 
ATOM   4315  C2'  DG A 210     -24.732 -73.404-152.665 
ATOM   4316  C1'  DG A 210     -23.505 -73.859-151.879 
ATOM   4317  N9   DG A 210     -23.616 -75.244-151.343 
ATOM   4318  C8   DG A 210     -24.729 -75.913-150.880 
ATOM   4319  N7   DG A 210     -24.486 -77.135-150.474 
ATOM   4320  C5   DG A 210     -23.116 -77.288-150.682 
ATOM   4321  C6   DG A 210     -22.272 -78.401-150.433 
ATOM   4322  O6   DG A 210     -22.565 -79.500-149.968 
ATOM   4323  N1   DG A 210     -20.945 -78.128-150.791 
ATOM   4324  C2   DG A 210     -20.493 -76.935-151.321 
ATOM   4325  N2   DG A 210     -19.188 -76.873-151.596 
ATOM   4326  N3   DG A 210     -21.285 -75.890-151.554 
ATOM   4327  C4   DG A 210     -22.576 -76.140-151.212 
ATOM   4328  P    DA A 211     -23.750 -70.894-154.925 
ATOM   4329  OP1  DA A 211     -23.798 -69.431-154.706 
ATOM   4330  OP2  DA A 211     -24.966 -71.503-155.508 
ATOM   4331  O5'  DA A 211     -22.480 -71.262-155.826 
ATOM   4332  C5'  DA A 211     -21.206 -71.467-155.187 
ATOM   4333  C4'  DA A 211     -20.523 -72.687-155.773 
ATOM   4334  O4'  DA A 211     -20.898 -73.916-155.088 
ATOM   4335  C3'  DA A 211     -20.827 -72.978-157.243 
ATOM   4336  O3'  DA A 211     -19.649 -73.476-157.867 
ATOM   4337  C2'  DA A 211     -21.868 -74.095-157.210 
ATOM   4338  C1'  DA A 211     -21.243 -74.886-156.065 
ATOM   4339  N9   DA A 211     -22.172 -75.866-155.436 
ATOM   4340  C8   DA A 211     -23.520 -75.756-155.246 
ATOM   4341  N7   DA A 211     -24.053 -76.785-154.666 
ATOM   4342  C5   DA A 211     -22.983 -77.642-154.452 
ATOM   4343  C6   DA A 211     -22.890 -78.916-153.868 
ATOM   4344  N6   DA A 211     -23.943 -79.578-153.367 
ATOM   4345  N1   DA A 211     -21.673 -79.487-153.817 
ATOM   4346  C2   DA A 211     -20.630 -78.824-154.316 
ATOM   4347  N3   DA A 211     -20.595 -77.637-154.883 
ATOM   4348  C4   DA A 211     -21.826 -77.088-154.921 
ATOM   4349  P    DA A 212     -19.304 -73.010-159.358 
ATOM   4350  OP1  DA A 212     -18.604 -71.706-159.321 
ATOM   4351  OP2  DA A 212     -20.525 -73.068-160.191 
ATOM   4352  O5'  DA A 212     -18.286 -74.154-159.819 
ATOM   4353  C5'  DA A 212     -17.460 -74.795-158.828 
ATOM   4354  C4'  DA A 212     -17.439 -76.293-159.062 
ATOM   4355  O4'  DA A 212     -18.530 -76.978-158.381 
ATOM   4356  C3'  DA A 212     -17.574 -76.742-160.517 
ATOM   4357  O3'  DA A 212     -16.752 -77.884-160.725 
ATOM   4358  C2'  DA A 212     -19.036 -77.162-160.659 
ATOM   4359  C1'  DA A 212     -19.152 -77.856-159.305 
ATOM   4360  N9   DA A 212     -20.558 -78.074-158.862 
ATOM   4361  C8   DA A 212     -21.647 -77.279-159.073 
ATOM   4362  N7   DA A 212     -22.744 -77.742-158.559 
ATOM   4363  C5   DA A 212     -22.355 -78.933-157.961 
ATOM   4364  C6   DA A 212     -23.065 -79.907-157.240 
ATOM   4365  N6   DA A 212     -24.380 -79.829-156.988 
ATOM   4366  N1   DA A 212     -22.374 -80.969-156.786 
ATOM   4367  C2   DA A 212     -21.068 -81.041-157.040 
ATOM   4368  N3   DA A 212     -20.302 -80.198-157.698 
ATOM   4369  C4   DA A 212     -21.018 -79.146-158.142 
ATOM   4370  P    DA A 213     -15.945 -78.019-162.100 
ATOM   4371  OP1  DA A 213     -14.678 -77.258-162.008 
ATOM   4372  OP2  DA A 213     -16.831 -77.671-163.232 
ATOM   4373  O5'  DA A 213     -15.629 -79.587-162.128 
ATOM   4374  C5'  DA A 213     -15.472 -80.291-160.881 
ATOM   4375  C4'  DA A 213     -16.209 -81.614-160.935 
ATOM   4376  O4'  DA A 213     -17.599 -81.492-160.521 
ATOM   4377  C3'  DA A 213     -16.292 -82.273-162.312 
ATOM   4378  O3'  DA A 213     -16.185 -83.682-162.155 
ATOM   4379  C2'  DA A 213     -17.698 -81.946-162.814 
ATOM   4380  C1'  DA A 213     -18.413 -82.147-161.482 
ATOM   4381  N9   DA A 213     -19.771 -81.537-161.433 
ATOM   4382  C8   DA A 213     -20.208 -80.389-162.028 
ATOM   4383  N7   DA A 213     -21.454 -80.119-161.798 
ATOM   4384  C5   DA A 213     -21.879 -81.164-160.989 
ATOM   4385  C6   DA A 213     -23.117 -81.462-160.397 
ATOM   4386  N6   DA A 213     -24.208 -80.694-160.536 
ATOM   4387  N1   DA A 213     -23.196 -82.582-159.654 
ATOM   4388  C2   DA A 213     -22.109 -83.341-159.519 
ATOM   4389  N3   DA A 213     -20.906 -83.165-160.021 
ATOM   4390  C4   DA A 213     -20.855 -82.038-160.761 
ATOM   4391  P    DT A 214     -15.336 -84.521-163.222 
ATOM   4392  OP1  DT A 214     -13.902 -84.478-162.859 
ATOM   4393  OP2  DT A 214     -15.673 -84.067-164.590 
ATOM   4394  O5'  DT A 214     -15.907 -85.997-162.990 
ATOM   4395  C5'  DT A 214     -16.381 -86.365-161.681 
ATOM   4396  C4'  DT A 214     -17.685 -87.127-161.799 
ATOM   4397  O4'  DT A 214     -18.846 -86.247-161.809 
ATOM   4398  C3'  DT A 214     -17.852 -87.971-163.063 
ATOM   4399  O3'  DT A 214     -18.544 -89.169-162.730 
ATOM   4400  C2'  DT A 214     -18.746 -87.130-163.974 
ATOM   4401  C1'  DT A 214     -19.689 -86.631-162.884 
ATOM   4402  N1   DT A 214     -20.495 -85.444-163.286 
ATOM   4403  C2   DT A 214     -21.771 -85.356-162.786 
ATOM   4404  O2   DT A 214     -22.252 -86.194-162.043 
ATOM   4405  N3   DT A 214     -22.487 -84.242-163.181 
ATOM   4406  C4   DT A 214     -22.043 -83.236-164.014 
ATOM   4407  O4   DT A 214     -22.778 -82.287-164.298 
ATOM   4408  C5   DT A 214     -20.692 -83.417-164.489 
ATOM   4409  C7   DT A 214     -20.129 -82.368-165.401 
ATOM   4410  C6   DT A 214     -19.972 -84.491-164.120 
ATOM   4411  P    DA A 215     -18.094 -90.542-163.418 
ATOM   4412  OP1  DA A 215     -16.952 -91.119-162.671 
ATOM   4413  OP2  DA A 215     -17.879 -90.325-164.865 
ATOM   4414  O5'  DA A 215     -19.394 -91.447-163.197 
ATOM   4415  C5'  DA A 215     -20.223 -91.209-162.044 
ATOM   4416  C4'  DA A 215     -21.685 -91.241-162.442 
ATOM   4417  O4'  DA A 215     -22.172 -89.938-162.874 
ATOM   4418  C3'  DA A 215     -22.039 -92.170-163.602 
ATOM   4419  O3'  DA A 215     -23.311 -92.757-163.351 
ATOM   4420  C2'  DA A 215     -22.162 -91.247-164.814 
ATOM   4421  C1'  DA A 215     -22.875 -90.106-164.096 
ATOM   4422  N9   DA A 215     -22.833 -88.814-164.835 
ATOM   4423  C8   DA A 215     -21.833 -88.318-165.622 
ATOM   4424  N7   DA A 215     -22.096 -87.156-166.134 
ATOM   4425  C5   DA A 215     -23.363 -86.857-165.653 
ATOM   4426  C6   DA A 215     -24.209 -85.750-165.836 
ATOM   4427  N6   DA A 215     -23.887 -84.689-166.590 
ATOM   4428  N1   DA A 215     -25.401 -85.774-165.213 
ATOM   4429  C2   DA A 215     -25.715 -86.829-164.465 
ATOM   4430  N3   DA A 215     -25.012 -87.914-164.222 
ATOM   4431  C4   DA A 215     -23.823 -87.865-164.857 
ATOM   4432  P    DT A 216     -23.544 -94.295-163.731 
ATOM   4433  OP1  DT A 216     -23.047 -95.157-162.635 
ATOM   4434  OP2  DT A 216     -22.985 -94.565-165.073 
ATOM   4435  O5'  DT A 216     -25.142 -94.366-163.790 
ATOM   4436  C5'  DT A 216     -25.911 -93.485-162.951 
ATOM   4437  C4'  DT A 216     -27.063 -92.893-163.739 
ATOM   4438  O4'  DT A 216     -26.691 -91.667-164.430 
ATOM   4439  C3'  DT A 216     -27.637 -93.779-164.845 
ATOM   4440  O3'  DT A 216     -29.046 -93.591-164.900 
ATOM   4441  C2'  DT A 216     -27.023 -93.235-166.134 
ATOM   4442  C1'  DT A 216     -27.136 -91.757-165.775 
ATOM   4443  N1   DT A 216     -26.276 -90.870-166.607 
ATOM   4444  C2   DT A 216     -26.768 -89.622-166.904 
ATOM   4445  O2   DT A 216     -27.854 -89.228-166.517 
ATOM   4446  N3   DT A 216     -25.944 -88.828-167.678 
ATOM   4447  C4   DT A 216     -24.699 -89.172-168.167 
ATOM   4448  O4   DT A 216     -24.053 -88.376-168.851 
ATOM   4449  C5   DT A 216     -24.270 -90.502-167.803 
ATOM   4450  C7   DT A 216     -22.927 -90.956-168.295 
ATOM   4451  C6   DT A 216     -25.052 -91.294-167.052 
ATOM   4452  P    DC A 217     -29.988 -94.857-165.162 
ATOM   4453  OP1  DC A 217     -30.240 -95.561-163.884 
ATOM   4454  OP2  DC A 217     -29.423 -95.679-166.255 
ATOM   4455  O5'  DC A 217     -31.335 -94.152-165.662 
ATOM   4456  C5'  DC A 217     -31.655 -92.835-165.175 
ATOM   4457  C4'  DC A 217     -32.146 -91.966-166.315 
ATOM   4458  O4'  DC A 217     -31.057 -91.284-167.001 
ATOM   4459  C3'  DC A 217     -32.888 -92.694-167.435 
ATOM   4460  O3'  DC A 217     -33.940 -91.861-167.907 
ATOM   4461  C2'  DC A 217     -31.853 -92.846-168.550 
ATOM   4462  C1'  DC A 217     -31.225 -91.465-168.399 
ATOM   4463  N1   DC A 217     -29.889 -91.340-169.046 
ATOM   4464  C2   DC A 217     -29.555 -90.113-169.615 
ATOM   4465  O2   DC A 217     -30.373 -89.188-169.560 
ATOM   4466  N3   DC A 217     -28.342 -89.980-170.210 
ATOM   4467  C4   DC A 217     -27.484 -91.007-170.248 
ATOM   4468  N4   DC A 217     -26.313 -90.827-170.840 
ATOM   4469  C5   DC A 217     -27.809 -92.277-169.670 
ATOM   4470  C6   DC A 217     -29.026 -92.390-169.080 
ATOM   4471  P    DT A 218     -35.347 -92.527-168.285 
ATOM   4472  OP1  DT A 218     -36.165 -92.687-167.062 
ATOM   4473  OP2  DT A 218     -35.117 -93.754-169.078 
ATOM   4474  O5'  DT A 218     -35.990 -91.397-169.218 
ATOM   4475  C5'  DT A 218     -35.643 -90.018-168.987 
ATOM   4476  C4'  DT A 218     -35.374 -89.323-170.306 
ATOM   4477  O4'  DT A 218     -33.985 -89.447-170.727 
ATOM   4478  C3'  DT A 218     -36.169 -89.840-171.505 
ATOM   4479  O3'  DT A 218     -36.507 -88.741-172.342 
ATOM   4480  C2'  DT A 218     -35.191 -90.741-172.259 
ATOM   4481  C1'  DT A 218     -33.963 -89.852-172.087 
ATOM   4482  N1   DT A 218     -32.675 -90.555-172.339 
ATOM   4483  C2   DT A 218     -31.663 -89.822-172.913 
ATOM   4484  O2   DT A 218     -31.785 -88.646-173.213 
ATOM   4485  N3   DT A 218     -30.485 -90.506-173.133 
ATOM   4486  C4   DT A 218     -30.239 -91.831-172.834 
ATOM   4487  O4   DT A 218     -29.141 -92.335-173.078 
ATOM   4488  C5   DT A 218     -31.359 -92.517-172.236 
ATOM   4489  C7   DT A 218     -31.177 -93.964-171.879 
ATOM   4490  C6   DT A 218     -32.517 -91.876-172.010 
ATOM   4491  P    DC A 219     -37.954 -88.703-173.027 
ATOM   4492  OP1  DC A 219     -38.940 -88.145-172.075 
ATOM   4493  OP2  DC A 219     -38.272 -90.036-173.586 
ATOM   4494  O5'  DC A 219     -37.711 -87.665-174.221 
ATOM   4495  C5'  DC A 219     -36.731 -86.623-174.051 
ATOM   4496  C4'  DC A 219     -35.896 -86.487-175.308 
ATOM   4497  O4'  DC A 219     -34.738 -87.370-175.303 
ATOM   4498  C3'  DC A 219     -36.608 -86.821-176.619 
ATOM   4499  O3'  DC A 219     -36.147 -85.934-177.631 
ATOM   4500  C2'  DC A 219     -36.141 -88.235-176.964 
ATOM   4501  C1'  DC A 219     -34.685 -88.047-176.549 
ATOM   4502  N1   DC A 219     -33.949 -89.326-176.351 
ATOM   4503  C2   DC A 219     -32.599 -89.359-176.691 
ATOM   4504  O2   DC A 219     -32.072 -88.334-177.140 
ATOM   4505  N3   DC A 219     -31.910 -90.517-176.518 
ATOM   4506  C4   DC A 219     -32.517 -91.605-176.029 
ATOM   4507  N4   DC A 219     -31.803 -92.709-175.879 
ATOM   4508  C5   DC A 219     -33.905 -91.593-175.674 
ATOM   4509  C6   DC A 219     -34.577 -90.427-175.854 
ATOM   4510  P    DA A 220     -37.195 -85.361-178.697 
ATOM   4511  OP1  DA A 220     -37.887 -84.183-178.128 
ATOM   4512  OP2  DA A 220     -38.065 -86.457-179.175 
ATOM   4513  O5'  DA A 220     -36.221 -84.895-179.878 
ATOM   4514  C5'  DA A 220     -34.888 -84.457-179.553 
ATOM   4515  C4'  DA A 220     -33.894 -85.052-180.530 
ATOM   4516  O4'  DA A 220     -33.409 -86.358-180.102 
ATOM   4517  C3'  DA A 220     -34.418 -85.299-181.945 
ATOM   4518  O3'  DA A 220     -33.378 -85.023-182.875 
ATOM   4519  C2'  DA A 220     -34.724 -86.796-181.989 
ATOM   4520  C1'  DA A 220     -33.498 -87.250-181.202 
ATOM   4521  N9   DA A 220     -33.609 -88.636-180.666 
ATOM   4522  C8   DA A 220     -34.722 -89.282-180.212 
ATOM   4523  N7   DA A 220     -34.496 -90.494-179.807 
ATOM   4524  C5   DA A 220     -33.133 -90.665-180.006 
ATOM   4525  C6   DA A 220     -32.270 -91.747-179.772 
ATOM   4526  N6   DA A 220     -32.673 -92.918-179.260 
ATOM   4527  N1   DA A 220     -30.971 -91.583-180.085 
ATOM   4528  C2   DA A 220     -30.575 -90.417-180.593 
ATOM   4529  N3   DA A 220     -31.285 -89.342-180.855 
ATOM   4530  C4   DA A 220     -32.582 -89.533-180.533 
ATOM   4531  P    DG A 221     -33.743 -84.285-184.249 
ATOM   4532  OP1  DG A 221     -33.790 -82.823-184.029 
ATOM   4533  OP2  DG A 221     -34.958 -84.895-184.832 
ATOM   4534  O5'  DG A 221     -32.472 -84.653-185.150 
ATOM   4535  C5'  DG A 221     -31.198 -84.858-184.511 
ATOM   4536  C4'  DG A 221     -30.515 -86.079-185.097 
ATOM   4537  O4'  DG A 221     -30.890 -87.307-184.412 
ATOM   4538  C3'  DG A 221     -30.819 -86.369-186.567 
ATOM   4539  O3'  DG A 221     -29.641 -86.867-187.190 
ATOM   4540  C2'  DG A 221     -31.861 -87.487-186.533 
ATOM   4541  C1'  DG A 221     -31.235 -88.278-185.389 
ATOM   4542  N9   DG A 221     -32.164 -89.257-184.759 
ATOM   4543  C8   DG A 221     -33.525 -89.164-184.560 
ATOM   4544  N7   DG A 221     -34.051 -90.211-183.972 
ATOM   4545  C5   DG A 221     -32.963 -91.057-183.768 
ATOM   4546  C6   DG A 221     -32.905 -92.344-183.171 
ATOM   4547  O6   DG A 221     -33.818 -93.012-182.691 
ATOM   4548  N1   DG A 221     -31.598 -92.849-183.167 
ATOM   4549  C2   DG A 221     -30.491 -92.196-183.673 
ATOM   4550  N2   DG A 221     -29.329 -92.847-183.574 
ATOM   4551  N3   DG A 221     -30.546 -90.988-184.232 
ATOM   4552  C4   DG A 221     -31.807 -90.485-184.244 
ATOM   4553  P    DG A 222     -29.296 -86.402-188.682 
ATOM   4554  OP1  DG A 222     -28.596 -85.098-188.645 
ATOM   4555  OP2  DG A 222     -30.518 -86.459-189.515 
ATOM   4556  O5'  DG A 222     -28.278 -87.546-189.143 
ATOM   4557  C5'  DG A 222     -27.453 -88.187-188.152 
ATOM   4558  C4'  DG A 222     -27.431 -89.685-188.385 
ATOM   4559  O4'  DG A 222     -28.522 -90.369-187.705 
ATOM   4560  C3'  DG A 222     -27.566 -90.133-189.840 
ATOM   4561  O3'  DG A 222     -26.745 -91.276-190.048 
ATOM   4562  C2'  DG A 222     -29.029 -90.553-189.982 
ATOM   4563  C1'  DG A 222     -29.145 -91.248-188.629 
ATOM   4564  N9   DG A 222     -30.550 -91.466-188.185 
ATOM   4565  C8   DG A 222     -31.660 -90.676-188.390 
ATOM   4566  N7   DG A 222     -32.761 -91.156-187.865 
ATOM   4567  C5   DG A 222     -32.352 -92.348-187.271 
ATOM   4568  C6   DG A 222     -33.100 -93.313-186.547 
ATOM   4569  O6   DG A 222     -34.297 -93.312-186.276 
ATOM   4570  N1   DG A 222     -32.290 -94.374-186.119 
ATOM   4571  C2   DG A 222     -30.934 -94.488-186.360 
ATOM   4572  N2   DG A 222     -30.341 -95.578-185.866 
ATOM   4573  N3   DG A 222     -30.233 -93.583-187.039 
ATOM   4574  C4   DG A 222     -31.004 -92.547-187.461 
ATOM   4575  P    DC A 223     -25.937 -91.411-191.423 
ATOM   4576  OP1  DC A 223     -24.671 -90.649-191.331 
ATOM   4577  OP2  DC A 223     -26.823 -91.062-192.556 
ATOM   4578  O5'  DC A 223     -25.621 -92.979-191.452 
ATOM   4579  C5'  DC A 223     -25.464 -93.682-190.204 
ATOM   4580  C4'  DC A 223     -26.202 -95.006-190.259 
ATOM   4581  O4'  DC A 223     -27.592 -94.884-189.844 
ATOM   4582  C3'  DC A 223     -26.284 -95.665-191.636 
ATOM   4583  O3'  DC A 223     -26.177 -97.074-191.479 
ATOM   4584  C2'  DC A 223     -27.690 -95.338-192.138 
ATOM   4585  C1'  DC A 223     -28.405 -95.539-190.806 
ATOM   4586  N1   DC A 223     -29.763 -94.929-190.756 
ATOM   4587  C2   DC A 223     -30.743 -95.586-190.017 
ATOM   4588  O2   DC A 223     -30.449 -96.638-189.438 
ATOM   4589  N3   DC A 223     -31.989 -95.047-189.960 
ATOM   4590  C4   DC A 223     -32.267 -93.905-190.602 
ATOM   4591  N4   DC A 223     -33.496 -93.419-190.516 
ATOM   4592  C5   DC A 223     -31.273 -93.214-191.368 
ATOM   4593  C6   DC A 223     -30.036 -93.769-191.413 
ATOM   4594  P    DT A 224     -25.329 -97.912-192.546 
ATOM   4595  OP1  DT A 224     -23.894 -97.869-192.183 
ATOM   4596  OP2  DT A 224     -25.666 -97.458-193.914 
ATOM   4597  O5'  DT A 224     -25.899 -99.389-192.314 
ATOM   4598  C5'  DT A 224     -26.373 -99.756-191.005 
ATOM   4599  C4'  DT A 224     -27.678-100.519-191.123 
ATOM   4600  O4'  DT A 224     -28.838 -99.639-191.133 
ATOM   4601  C3'  DT A 224     -27.844-101.363-192.386 
ATOM   4602  O3'  DT A 224     -28.536-102.560-192.054 
ATOM   4603  C2'  DT A 224     -28.738-100.522-193.298 
ATOM   4604  C1'  DT A 224     -29.681-100.023-192.208 
ATOM   4605  N1   DT A 224     -30.487 -98.836-192.610 
ATOM   4606  C2   DT A 224     -31.763 -98.747-192.109 
ATOM   4607  O2   DT A 224     -32.244 -99.586-191.367 
ATOM   4608  N3   DT A 224     -32.480 -97.634-192.505 
ATOM   4609  C4   DT A 224     -32.035 -96.628-193.338 
ATOM   4610  O4   DT A 224     -32.770 -95.679-193.621 
ATOM   4611  C5   DT A 224     -30.684 -96.809-193.812 
ATOM   4612  C7   DT A 224     -30.122 -95.759-194.725 
ATOM   4613  C6   DT A 224     -29.965 -97.882-193.444 
ATOM   4614  P    DA A 225     -28.086-103.933-192.741 
ATOM   4615  OP1  DA A 225     -26.945-104.511-191.995 
ATOM   4616  OP2  DA A 225     -27.871-103.716-194.189 
ATOM   4617  O5'  DA A 225     -29.386-104.839-192.521 
ATOM   4618  C5'  DA A 225     -30.215-104.600-191.368 
ATOM   4619  C4'  DA A 225     -31.678-104.633-191.766 
ATOM   4620  O4'  DA A 225     -32.164-103.330-192.198 
ATOM   4621  C3'  DA A 225     -32.031-105.562-192.926 
ATOM   4622  O3'  DA A 225     -33.303-106.149-192.675 
ATOM   4623  C2'  DA A 225     -32.154-104.639-194.138 
ATOM   4624  C1'  DA A 225     -32.868-103.497-193.420 
ATOM   4625  N9   DA A 225     -32.826-102.206-194.158 
ATOM   4626  C8   DA A 225     -31.825-101.710-194.946 
ATOM   4627  N7   DA A 225     -32.089-100.548-195.458 
ATOM   4628  C5   DA A 225     -33.355-100.248-194.976 
ATOM   4629  C6   DA A 225     -34.201 -99.142-195.159 
ATOM   4630  N6   DA A 225     -33.879 -98.081-195.913 
ATOM   4631  N1   DA A 225     -35.394 -99.165-194.537 
ATOM   4632  C2   DA A 225     -35.708-100.221-193.789 
ATOM   4633  N3   DA A 225     -35.004-101.306-193.546 
ATOM   4634  C4   DA A 225     -33.815-101.257-194.181 
ATOM   4635  P    DA A 226     -33.536-107.687-193.054 
ATOM   4636  OP1  DA A 226     -33.040-108.549-191.959 
ATOM   4637  OP2  DA A 226     -32.977-107.956-194.397 
ATOM   4638  O5'  DA A 226     -35.134-107.758-193.114 
ATOM   4639  C5'  DA A 226     -35.903-106.877-192.274 
ATOM   4640  C4'  DA A 226     -37.056-106.285-193.063 
ATOM   4641  O4'  DA A 226     -36.683-105.058-193.753 
ATOM   4642  C3'  DA A 226     -37.630-107.170-194.168 
ATOM   4643  O3'  DA A 226     -39.039-106.982-194.224 
ATOM   4644  C2'  DA A 226     -37.015-106.627-195.458 
ATOM   4645  C1'  DA A 226     -37.128-105.148-195.098 
ATOM   4646  N9   DA A 226     -36.268-104.261-195.931 
ATOM   4647  C8   DA A 226     -35.034-104.523-196.452 
ATOM   4648  N7   DA A 226     -34.536-103.543-197.140 
ATOM   4649  C5   DA A 226     -35.512-102.558-197.071 
ATOM   4650  C6   DA A 226     -35.587-101.260-197.604 
ATOM   4651  N6   DA A 226     -34.617-100.708-198.347 
ATOM   4652  N1   DA A 226     -36.699-100.548-197.345 
ATOM   4653  C2   DA A 226     -37.659-101.102-196.606 
ATOM   4654  N3   DA A 226     -37.701-102.296-196.059 
ATOM   4655  C4   DA A 226     -36.577-102.989-196.333 
ATOM   4656  P    DT A 227     -39.981-108.249-194.486 
ATOM   4657  OP1  DT A 227     -40.232-108.953-193.208 
ATOM   4658  OP2  DT A 227     -39.415-109.070-195.579 
ATOM   4659  O5'  DT A 227     -41.327-107.543-194.986 
ATOM   4660  C5'  DT A 227     -41.647-106.227-194.498 
ATOM   4661  C4'  DT A 227     -42.138-105.358-195.639 
ATOM   4662  O4'  DT A 227     -41.049-104.676-196.325 
ATOM   4663  C3'  DT A 227     -42.881-106.085-196.759 
ATOM   4664  O3'  DT A 227     -43.933-105.253-197.231 
ATOM   4665  C2'  DT A 227     -41.846-106.238-197.874 
ATOM   4666  C1'  DT A 227     -41.218-104.856-197.722 
ATOM   4667  N1   DT A 227     -39.882-104.731-198.369 
ATOM   4668  C2   DT A 227     -39.567-103.516-198.926 
ATOM   4669  O2   DT A 227     -40.325-102.561-198.908 
ATOM   4670  N3   DT A 227     -38.321-103.438-199.517 
ATOM   4671  C4   DT A 227     -37.387-104.451-199.595 
ATOM   4672  O4   DT A 227     -36.303-104.262-200.151 
ATOM   4673  C5   DT A 227     -37.808-105.688-198.983 
ATOM   4674  C7   DT A 227     -36.851-106.844-199.023 
ATOM   4675  C6   DT A 227     -39.015-105.792-198.401 
ATOM   4676  P    DG A 228     -45.339-105.919-197.609 
ATOM   4677  OP1  DG A 228     -46.157-106.079-196.386 
ATOM   4678  OP2  DG A 228     -45.109-107.146-198.402 
ATOM   4679  O5'  DG A 228     -45.982-104.789-198.542 
ATOM   4680  C5'  DG A 228     -45.636-103.410-198.310 
ATOM   4681  C4'  DG A 228     -45.366-102.714-199.630 
ATOM   4682  O4'  DG A 228     -43.977-102.839-200.050 
ATOM   4683  C3'  DG A 228     -46.161-103.231-200.829 
ATOM   4684  O3'  DG A 228     -46.499-102.132-201.666 
ATOM   4685  C2'  DG A 228     -45.183-104.133-201.583 
ATOM   4686  C1'  DG A 228     -43.955-103.244-201.411 
ATOM   4687  N9   DG A 228     -42.667-103.947-201.663 
ATOM   4688  C8   DG A 228     -42.323-105.256-201.405 
ATOM   4689  N7   DG A 228     -41.096-105.564-201.751 
ATOM   4690  C5   DG A 228     -40.593-104.375-202.277 
ATOM   4691  C6   DG A 228     -39.313-104.086-202.816 
ATOM   4692  O6   DG A 228     -38.344-104.830-202.943 
ATOM   4693  N1   DG A 228     -39.224-102.751-203.237 
ATOM   4694  C2   DG A 228     -40.240-101.820-203.147 
ATOM   4695  N2   DG A 228     -39.956-100.597-203.604 
ATOM   4696  N3   DG A 228     -41.440-102.093-202.640 
ATOM   4697  C4   DG A 228     -41.542-103.382-202.228 
ATOM   4698  P    DT A 229     -47.946-102.095-202.351 
ATOM   4699  OP1  DT A 229     -48.932-101.537-201.399 
ATOM   4700  OP2  DT A 229     -48.264-103.428-202.909 
ATOM   4701  O5'  DT A 229     -47.703-101.057-203.544 
ATOM   4702  C5'  DT A 229     -46.724-100.015-203.374 
ATOM   4703  C4'  DT A 229     -45.888 -99.879-204.632 
ATOM   4704  O4'  DT A 229     -44.730-100.762-204.626 
ATOM   4705  C3'  DT A 229     -46.600-100.212-205.943 
ATOM   4706  O3'  DT A 229     -46.139 -99.325-206.955 
ATOM   4707  C2'  DT A 229     -46.134-101.627-206.288 
ATOM   4708  C1'  DT A 229     -44.678-101.439-205.873 
ATOM   4709  N1   DT A 229     -43.942-102.718-205.674 
ATOM   4710  C2   DT A 229     -42.610-102.733-206.015 
ATOM   4711  O2   DT A 229     -42.029-101.760-206.462 
ATOM   4712  N3   DT A 229     -41.961-103.937-205.818 
ATOM   4713  C4   DT A 229     -42.520-105.097-205.320 
ATOM   4714  O4   DT A 229     -41.837-106.115-205.188 
ATOM   4715  C5   DT A 229     -43.922-104.982-204.991 
ATOM   4716  C7   DT A 229     -44.607-106.199-204.444 
ATOM   4717  C6   DT A 229     -44.577-103.825-205.173 
ATOM   4718  P    DC A 230     -47.187 -98.752-208.021 
ATOM   4719  OP1  DC A 230     -47.879 -97.575-207.452 
ATOM   4720  OP2  DC A 230     -48.058 -99.848-208.499 
ATOM   4721  O5'  DC A 230     -46.213 -98.286-209.202 
ATOM   4722  C5'  DC A 230     -44.880 -97.849-208.876 
ATOM   4723  C4'  DC A 230     -43.886 -98.444-209.854 
ATOM   4724  O4'  DC A 230     -43.402 -99.749-209.426 
ATOM   4725  C3'  DC A 230     -44.410 -98.691-211.268 
ATOM   4726  O3'  DC A 230     -43.371 -98.414-212.199 
ATOM   4727  C2'  DC A 230     -44.716-100.188-211.312 
ATOM   4728  C1'  DC A 230     -43.490-100.642-210.526 
ATOM   4729  N1   DC A 230     -43.601-102.027-209.990 
ATOM   4730  C2   DC A 230     -42.440-102.795-209.930 
ATOM   4731  O2   DC A 230     -41.377-102.300-210.320 
ATOM   4732  N3   DC A 230     -42.521-104.061-209.446 
ATOM   4733  C4   DC A 230     -43.693-104.561-209.033 
ATOM   4734  N4   DC A 230     -43.719-105.800-208.569 
ATOM   4735  C5   DC A 230     -44.898-103.788-209.087 
ATOM   4736  C6   DC A 230     -44.797-102.525-209.575 
ATOM   4737  P    DG A 231     -43.735 -97.677-213.572 
ATOM   4738  OP1  DG A 231     -43.783 -96.214-213.353 
ATOM   4739  OP2  DG A 231     -44.950 -98.287-214.155 
ATOM   4740  O5'  DG A 231     -42.465 -98.045-214.474 
ATOM   4741  C5'  DG A 231     -41.191 -98.250-213.835 
ATOM   4742  C4'  DG A 231     -40.508 -99.470-214.421 
ATOM   4743  O4'  DG A 231     -40.882-100.699-213.735 
ATOM   4744  C3'  DG A 231     -40.811 -99.761-215.890 
ATOM   4745  O3'  DG A 231     -39.634-100.259-216.514 
ATOM   4746  C2'  DG A 231     -41.853-100.879-215.857 
ATOM   4747  C1'  DG A 231     -41.227-101.669-214.712 
ATOM   4748  N9   DG A 231     -42.156-102.649-214.083 
ATOM   4749  C8   DG A 231     -43.517-102.556-213.884 
ATOM   4750  N7   DG A 231     -44.043-103.602-213.296 
ATOM   4751  C5   DG A 231     -42.955-104.449-213.091 
ATOM   4752  C6   DG A 231     -42.898-105.736-212.494 
ATOM   4753  O6   DG A 231     -43.811-106.404-212.015 
ATOM   4754  N1   DG A 231     -41.590-106.240-212.491 
ATOM   4755  C2   DG A 231     -40.483-105.588-212.997 
ATOM   4756  N2   DG A 231     -39.321-106.239-212.897 
ATOM   4757  N3   DG A 231     -40.538-104.380-213.556 
ATOM   4758  C4   DG A 231     -41.799-103.877-213.568 
ATOM   4759  P    DT A 232     -39.288 -99.793-218.006 
ATOM   4760  OP1  DT A 232     -38.589 -98.490-217.968 
ATOM   4761  OP2  DT A 232     -40.510 -99.851-218.838 
ATOM   4762  O5'  DT A 232     -38.270-100.937-218.467 
ATOM   4763  C5'  DT A 232     -37.445-101.578-217.476 
ATOM   4764  C4'  DT A 232     -37.424-103.077-217.709 
ATOM   4765  O4'  DT A 232     -38.514-103.761-217.028 
ATOM   4766  C3'  DT A 232     -37.559-103.525-219.164 
ATOM   4767  O3'  DT A 232     -36.737-104.668-219.372 
ATOM   4768  C2'  DT A 232     -39.021-103.945-219.306 
ATOM   4769  C1'  DT A 232     -39.137-104.640-217.953 
ATOM   4770  N1   DT A 232     -40.542-104.857-217.509 
ATOM   4771  C2   DT A 232     -40.801-106.001-216.793 
ATOM   4772  O2   DT A 232     -39.942-106.819-216.516 
ATOM   4773  N3   DT A 232     -42.116-106.168-216.399 
ATOM   4774  C4   DT A 232     -43.163-105.308-216.657 
ATOM   4775  O4   DT A 232     -44.299-105.566-216.253 
ATOM   4776  C5   DT A 232     -42.792-104.138-217.415 
ATOM   4777  C7   DT A 232     -43.874-103.150-217.739 
ATOM   4778  C6   DT A 232     -41.523-103.949-217.811 
ATOM   4779  P    DC A 233     -35.929-104.803-220.747 
ATOM   4780  OP1  DC A 233     -34.663-104.041-220.655 
ATOM   4781  OP2  DC A 233     -36.815-104.454-221.880 
ATOM   4782  O5'  DC A 233     -35.613-106.370-220.775 
ATOM   4783  C5'  DC A 233     -35.456-107.074-219.528 
ATOM   4784  C4'  DC A 233     -36.194-108.397-219.583 
ATOM   4785  O4'  DC A 233     -37.584-108.275-219.168 
ATOM   4786  C3'  DC A 233     -36.277-109.056-220.959 
ATOM   4787  O3'  DC A 233     -36.169-110.466-220.802 
ATOM   4788  C2'  DC A 233     -37.683-108.729-221.462 
ATOM   4789  C1'  DC A 233     -38.397-108.930-220.130 
ATOM   4790  N1   DC A 233     -39.756-108.320-220.080 
ATOM   4791  C2   DC A 233     -40.736-108.978-219.341 
ATOM   4792  O2   DC A 233     -40.441-110.030-218.762 
ATOM   4793  N3   DC A 233     -41.981-108.438-219.284 
ATOM   4794  C4   DC A 233     -42.260-107.297-219.925 
ATOM   4795  N4   DC A 233     -43.488-106.811-219.839 
ATOM   4796  C5   DC A 233     -41.266-106.605-220.692 
ATOM   4797  C6   DC A 233     -40.028-107.161-220.736 
ATOM   4798  P    DT A 234     -35.321-111.304-221.870 
ATOM   4799  OP1  DT A 234     -33.887-111.261-221.507 
ATOM   4800  OP2  DT A 234     -35.658-110.850-223.237 
ATOM   4801  O5'  DT A 234     -35.891-112.780-221.638 
ATOM   4802  C5'  DT A 234     -36.365-113.148-220.329 
ATOM   4803  C4'  DT A 234     -37.670-113.911-220.446 
ATOM   4804  O4'  DT A 234     -38.830-113.030-220.456 
ATOM   4805  C3'  DT A 234     -37.836-114.755-221.710 
ATOM   4806  O3'  DT A 234     -38.528-115.952-221.377 
ATOM   4807  C2'  DT A 234     -38.731-113.913-222.622 
ATOM   4808  C1'  DT A 234     -39.674-113.414-221.531 
ATOM   4809  N1   DT A 234     -40.479-112.227-221.934 
ATOM   4810  C2   DT A 234     -41.755-112.139-221.433 
ATOM   4811  O2   DT A 234     -42.236-112.977-220.691 
ATOM   4812  N3   DT A 234     -42.472-111.025-221.829 
ATOM   4813  C4   DT A 234     -42.028-110.019-222.662 
ATOM   4814  O4   DT A 234     -42.762-109.070-222.945 
ATOM   4815  C5   DT A 234     -40.676-110.201-223.136 
ATOM   4816  C7   DT A 234     -40.114-109.151-224.049 
ATOM   4817  C6   DT A 234     -39.957-111.274-222.768 
ATOM   4818  P    DG A 235     -38.078-117.325-222.065 
ATOM   4819  OP1  DG A 235     -36.937-117.903-221.319 
ATOM   4820  OP2  DG A 235     -37.864-117.108-223.513 
ATOM   4821  O5'  DG A 235     -39.379-118.230-221.845 
ATOM   4822  C5'  DG A 235     -40.208-117.992-220.692 
ATOM   4823  C4'  DG A 235     -41.670-118.024-221.089 
ATOM   4824  O4'  DG A 235     -42.157-116.721-221.522 
ATOM   4825  C3'  DG A 235     -42.024-118.954-222.250 
ATOM   4826  O3'  DG A 235     -43.296-119.540-221.999 
ATOM   4827  C2'  DG A 235     -42.147-118.030-223.462 
ATOM   4828  C1'  DG A 235     -42.860-116.889-222.743 
ATOM   4829  N9   DG A 235     -42.818-115.597-223.482 
ATOM   4830  C8   DG A 235     -41.820-115.082-224.280 
ATOM   4831  N7   DG A 235     -42.097-113.907-224.791 
ATOM   4832  C5   DG A 235     -43.370-113.623-224.298 
ATOM   4833  C6   DG A 235     -44.199-112.491-224.504 
ATOM   4834  O6   DG A 235     -43.977-111.486-225.175 
ATOM   4835  N1   DG A 235     -45.415-112.613-223.815 
ATOM   4836  C2   DG A 235     -45.780-113.689-223.030 
ATOM   4837  N2   DG A 235     -46.983-113.614-222.456 
ATOM   4838  N3   DG A 235     -45.001-114.751-222.837 
ATOM   4839  C4   DG A 235     -43.819-114.648-223.498 
ATOM   4840  P    DT A 236     -43.529-121.078-222.378 
ATOM   4841  OP1  DT A 236     -43.032-121.940-221.282 
ATOM   4842  OP2  DT A 236     -42.970-121.348-223.721 
ATOM   4843  O5'  DT A 236     -45.127-121.149-222.438 
ATOM   4844  C5'  DT A 236     -45.896-120.269-221.598 
ATOM   4845  C4'  DT A 236     -47.048-119.676-222.386 
ATOM   4846  O4'  DT A 236     -46.675-118.450-223.077 
ATOM   4847  C3'  DT A 236     -47.622-120.562-223.492 
ATOM   4848  O3'  DT A 236     -49.031-120.374-223.548 
ATOM   4849  C2'  DT A 236     -47.007-120.019-224.782 
ATOM   4850  C1'  DT A 236     -47.120-118.540-224.422 
ATOM   4851  N1   DT A 236     -46.261-117.653-225.255 
ATOM   4852  C2   DT A 236     -46.752-116.405-225.551 
ATOM   4853  O2   DT A 236     -47.839-116.011-225.165 
ATOM   4854  N3   DT A 236     -45.928-115.612-226.325 
ATOM   4855  C4   DT A 236     -44.684-115.955-226.815 
ATOM   4856  O4   DT A 236     -44.038-115.159-227.498 
ATOM   4857  C5   DT A 236     -44.255-117.285-226.450 
ATOM   4858  C7   DT A 236     -42.911-117.739-226.942 
ATOM   4859  C6   DT A 236     -45.036-118.077-225.699 
ATOM   4860  P    DA A 237     -49.973-121.640-223.810 
ATOM   4861  OP1  DA A 237     -50.224-122.344-222.532 
ATOM   4862  OP2  DA A 237     -49.408-122.462-224.902 
ATOM   4863  O5'  DA A 237     -51.319-120.935-224.310 
ATOM   4864  C5'  DA A 237     -51.640-119.619-223.822 
ATOM   4865  C4'  DA A 237     -52.130-118.749-224.962 
ATOM   4866  O4'  DA A 237     -51.041-118.067-225.648 
ATOM   4867  C3'  DA A 237     -52.873-119.477-226.083 
ATOM   4868  O3'  DA A 237     -53.925-118.645-226.554 
ATOM   4869  C2'  DA A 237     -51.838-119.630-227.198 
ATOM   4870  C1'  DA A 237     -51.210-118.248-227.046 
ATOM   4871  N9   DA A 237     -49.874-118.123-227.693 
ATOM   4872  C8   DA A 237     -48.898-119.071-227.813 
ATOM   4873  N7   DA A 237     -47.838-118.656-228.435 
ATOM   4874  C5   DA A 237     -48.131-117.336-228.751 
ATOM   4875  C6   DA A 237     -47.402-116.339-229.420 
ATOM   4876  N6   DA A 237     -46.170-116.527-229.914 
ATOM   4877  N1   DA A 237     -47.989-115.136-229.565 
ATOM   4878  C2   DA A 237     -49.213-114.954-229.072 
ATOM   4879  N3   DA A 237     -49.985-115.806-228.433 
ATOM   4880  C4   DA A 237     -49.375-117.002-228.302 
ATOM   4881  P    DT A 238     -55.331-119.310-226.933 
ATOM   4882  OP1  DT A 238     -56.149-119.470-225.709 
ATOM   4883  OP2  DT A 238     -55.102-120.538-227.726 
ATOM   4884  O5'  DT A 238     -55.975-118.180-227.866 
ATOM   4885  C5'  DT A 238     -55.628-116.802-227.634 
ATOM   4886  C4'  DT A 238     -55.359-116.106-228.954 
ATOM   4887  O4'  DT A 238     -53.969-116.230-229.374 
ATOM   4888  C3'  DT A 238     -56.153-116.623-230.153 
ATOM   4889  O3'  DT A 238     -56.492-115.524-230.990 
ATOM   4890  C2'  DT A 238     -55.175-117.525-230.906 
ATOM   4891  C1'  DT A 238     -53.947-116.635-230.734 
ATOM   4892  N1   DT A 238     -52.659-117.338-230.987 
ATOM   4893  C2   DT A 238     -51.648-116.605-231.560 
ATOM   4894  O2   DT A 238     -51.770-115.429-231.860 
ATOM   4895  N3   DT A 238     -50.469-117.290-231.781 
ATOM   4896  C4   DT A 238     -50.224-118.614-231.481 
ATOM   4897  O4   DT A 238     -49.125-119.119-231.726 
ATOM   4898  C5   DT A 238     -51.344-119.300-230.883 
ATOM   4899  C7   DT A 238     -51.162-120.747-230.526 
ATOM   4900  C6   DT A 238     -52.502-118.660-230.658 
ATOM   4901  P    DA A 239     -57.938-115.487-231.675 
ATOM   4902  OP1  DA A 239     -58.924-114.929-230.722 
ATOM   4903  OP2  DA A 239     -58.256-116.819-232.233 
ATOM   4904  O5'  DA A 239     -57.695-114.449-232.868 
ATOM   4905  C5'  DA A 239     -56.716-113.407-232.698 
ATOM   4906  C4'  DA A 239     -55.880-113.271-233.955 
ATOM   4907  O4'  DA A 239     -54.723-114.154-233.950 
ATOM   4908  C3'  DA A 239     -56.592-113.604-235.266 
ATOM   4909  O3'  DA A 239     -56.131-112.717-236.279 
ATOM   4910  C2'  DA A 239     -56.126-115.018-235.612 
ATOM   4911  C1'  DA A 239     -54.670-114.831-235.197 
ATOM   4912  N9   DA A 239     -53.934-116.110-234.998 
ATOM   4913  C8   DA A 239     -54.408-117.295-234.515 
ATOM   4914  N7   DA A 239     -53.517-118.236-234.460 
ATOM   4915  C5   DA A 239     -52.364-117.631-234.943 
ATOM   4916  C6   DA A 239     -51.056-118.104-235.138 
ATOM   4917  N6   DA A 239     -50.673-119.357-234.856 
ATOM   4918  N1   DA A 239     -50.152-117.239-235.636 
ATOM   4919  C2   DA A 239     -50.538-115.995-235.914 
ATOM   4920  N3   DA A 239     -51.724-115.443-235.775 
ATOM   4921  C4   DA A 239     -52.610-116.329-235.275 
ATOM   4922  P    DG A 240     -57.179-112.144-237.344 
ATOM   4923  OP1  DG A 240     -57.871-110.966-236.775 
ATOM   4924  OP2  DG A 240     -58.050-113.240-237.822 
ATOM   4925  O5'  DG A 240     -56.205-111.678-238.526 
ATOM   4926  C5'  DG A 240     -54.873-111.240-238.200 
ATOM   4927  C4'  DG A 240     -53.879-111.836-239.177 
ATOM   4928  O4'  DG A 240     -53.394-113.141-238.750 
ATOM   4929  C3'  DG A 240     -54.402-112.082-240.592 
ATOM   4930  O3'  DG A 240     -53.363-111.806-241.522 
ATOM   4931  C2'  DG A 240     -54.709-113.579-240.636 
ATOM   4932  C1'  DG A 240     -53.482-114.034-239.850 
ATOM   4933  N9   DG A 240     -53.593-115.419-239.314 
ATOM   4934  C8   DG A 240     -54.706-116.088-238.852 
ATOM   4935  N7   DG A 240     -54.463-117.310-238.445 
ATOM   4936  C5   DG A 240     -53.093-117.462-238.654 
ATOM   4937  C6   DG A 240     -52.249-118.576-238.404 
ATOM   4938  O6   DG A 240     -52.542-119.674-237.939 
ATOM   4939  N1   DG A 240     -50.922-118.302-238.762 
ATOM   4940  C2   DG A 240     -50.470-117.110-239.292 
ATOM   4941  N2   DG A 240     -49.165-117.048-239.567 
ATOM   4942  N3   DG A 240     -51.262-116.065-239.525 
ATOM   4943  C4   DG A 240     -52.553-116.314-239.183 
ATOM   4944  P    DT A 241     -53.727-111.069-242.896 
ATOM   4945  OP1  DT A 241     -53.775-109.606-242.677 
ATOM   4946  OP2  DT A 241     -54.943-111.678-243.479 
ATOM   4947  O5'  DT A 241     -52.457-111.437-243.798 
ATOM   4948  C5'  DT A 241     -51.183-111.642-243.159 
ATOM   4949  C4'  DT A 241     -50.500-112.862-243.744 
ATOM   4950  O4'  DT A 241     -50.875-114.091-243.059 
ATOM   4951  C3'  DT A 241     -50.804-113.152-245.214 
ATOM   4952  O3'  DT A 241     -49.626-113.651-245.838 
ATOM   4953  C2'  DT A 241     -51.845-114.270-245.181 
ATOM   4954  C1'  DT A 241     -51.220-115.061-244.036 
ATOM   4955  N1   DT A 241     -52.149-116.041-243.407 
ATOM   4956  C2   DT A 241     -51.603-117.216-242.950 
ATOM   4957  O2   DT A 241     -50.416-117.475-243.041 
ATOM   4958  N3   DT A 241     -52.495-118.100-242.373 
ATOM   4959  C4   DT A 241     -53.852-117.909-242.220 
ATOM   4960  O4   DT A 241     -54.550-118.775-241.687 
ATOM   4961  C5   DT A 241     -54.332-116.647-242.730 
ATOM   4962  C7   DT A 241     -55.799-116.359-242.603 
ATOM   4963  C6   DT A 241     -53.488-115.769-243.296 
ATOM   4964  P    DG A 242     -49.281-113.185-247.330 
ATOM   4965  OP1  DG A 242     -48.581-111.881-247.292 
ATOM   4966  OP2  DG A 242     -50.502-113.242-248.162 
ATOM   4967  O5'  DG A 242     -48.263-114.329-247.790 
ATOM   4968  C5'  DG A 242     -47.437-114.970-246.799 
ATOM   4969  C4'  DG A 242     -47.416-116.468-247.033 
ATOM   4970  O4'  DG A 242     -48.507-117.153-246.352 
ATOM   4971  C3'  DG A 242     -47.551-116.916-248.488 
ATOM   4972  O3'  DG A 242     -46.729-118.059-248.696 
ATOM   4973  C2'  DG A 242     -49.013-117.337-248.630 
ATOM   4974  C1'  DG A 242     -49.129-118.031-247.276 
ATOM   4975  N9   DG A 242     -50.535-118.249-246.833 
ATOM   4976  C8   DG A 242     -51.645-117.459-247.037 
ATOM   4977  N7   DG A 242     -52.745-117.939-246.512 
ATOM   4978  C5   DG A 242     -52.336-119.132-245.918 
ATOM   4979  C6   DG A 242     -53.084-120.096-245.194 
ATOM   4980  O6   DG A 242     -54.282-120.095-244.923 
ATOM   4981  N1   DG A 242     -52.274-121.158-244.766 
ATOM   4982  C2   DG A 242     -50.919-121.271-245.007 
ATOM   4983  N2   DG A 242     -50.326-122.361-244.514 
ATOM   4984  N3   DG A 242     -50.217-120.366-245.686 
ATOM   4985  C4   DG A 242     -50.989-119.330-246.108 
ATOM   4986  P    DT A 243     -45.922-118.194-250.071 
ATOM   4987  OP1  DT A 243     -44.655-117.433-249.979 
ATOM   4988  OP2  DT A 243     -46.808-117.845-251.204 
ATOM   4989  O5'  DT A 243     -45.606-119.762-250.099 
ATOM   4990  C5'  DT A 243     -45.449-120.465-248.852 
ATOM   4991  C4'  DT A 243     -46.186-121.789-248.906 
ATOM   4992  O4'  DT A 243     -47.576-121.667-248.492 
ATOM   4993  C3'  DT A 243     -46.269-122.448-250.283 
ATOM   4994  O3'  DT A 243     -46.162-123.857-250.126 
ATOM   4995  C2'  DT A 243     -47.675-122.121-250.785 
ATOM   4996  C1'  DT A 243     -48.389-122.322-249.453 
ATOM   4997  N1   DT A 243     -49.748-121.712-249.404 
ATOM   4998  C2   DT A 243     -50.704-122.372-248.671 
ATOM   4999  O2   DT A 243     -50.482-123.413-248.075 
ATOM   5000  N3   DT A 243     -51.951-121.778-248.648 
ATOM   5001  C4   DT A 243     -52.310-120.607-249.283 
ATOM   5002  O4   DT A 243     -53.460-120.171-249.190 
ATOM   5003  C5   DT A 243     -51.239-119.987-250.027 
ATOM   5004  C7   DT A 243     -51.546-118.708-250.749 
ATOM   5005  C6   DT A 243     -50.018-120.544-250.066 
ATOM   5006  P    DA A 244     -45.313-124.695-251.194 
ATOM   5007  OP1  DA A 244     -43.879-124.653-250.831 
ATOM   5008  OP2  DA A 244     -45.650-124.242-252.561 
ATOM   5009  O5'  DA A 244     -45.884-126.172-250.961 
ATOM   5010  C5'  DA A 244     -46.358-126.540-249.653 
ATOM   5011  C4'  DA A 244     -47.662-127.302-249.770 
ATOM   5012  O4'  DA A 244     -48.823-126.422-249.780 
ATOM   5013  C3'  DA A 244     -47.828-128.146-251.034 
ATOM   5014  O3'  DA A 244     -48.521-129.344-250.701 
ATOM   5015  C2'  DA A 244     -48.723-127.305-251.945 
ATOM   5016  C1'  DA A 244     -49.666-126.806-250.855 
ATOM   5017  N9   DA A 244     -50.472-125.619-251.257 
ATOM   5018  C8   DA A 244     -50.109-124.585-252.073 
ATOM   5019  N7   DA A 244     -51.039-123.695-252.234 
ATOM   5020  C5   DA A 244     -52.095-124.170-251.470 
ATOM   5021  C6   DA A 244     -53.385-123.673-251.224 
ATOM   5022  N6   DA A 244     -53.851-122.530-251.747 
ATOM   5023  N1   DA A 244     -54.184-124.397-250.416 
ATOM   5024  C2   DA A 244     -53.715-125.531-249.899 
ATOM   5025  N3   DA A 244     -52.537-126.092-250.057 
ATOM   5026  C4   DA A 244     -51.758-125.349-250.869 
ATOM   5027  P    DT A 245     -48.071-130.717-251.389 
ATOM   5028  OP1  DT A 245     -46.929-131.294-250.643 
ATOM   5029  OP2  DT A 245     -47.856-130.500-252.836 
ATOM   5030  O5'  DT A 245     -49.371-131.622-251.169 
ATOM   5031  C5'  DT A 245     -50.200-131.384-250.016 
ATOM   5032  C4'  DT A 245     -51.662-131.416-250.413 
ATOM   5033  O4'  DT A 245     -52.149-130.113-250.846 
ATOM   5034  C3'  DT A 245     -52.016-132.345-251.574 
ATOM   5035  O3'  DT A 245     -53.288-132.932-251.322 
ATOM   5036  C2'  DT A 245     -52.139-131.422-252.785 
ATOM   5037  C1'  DT A 245     -52.852-130.280-252.067 
ATOM   5038  N1   DT A 245     -52.810-128.989-252.806 
ATOM   5039  C2   DT A 245     -53.910-128.171-252.699 
ATOM   5040  O2   DT A 245     -54.891-128.461-252.036 
ATOM   5041  N3   DT A 245     -53.835-126.982-253.399 
ATOM   5042  C4   DT A 245     -52.778-126.555-254.176 
ATOM   5043  O4   DT A 245     -52.826-125.468-254.756 
ATOM   5044  C5   DT A 245     -51.671-127.481-254.227 
ATOM   5045  C7   DT A 245     -50.480-127.092-255.052 
ATOM   5046  C6   DT A 245     -51.717-128.644-253.557 
ATOM   5047  P    DG A 246     -53.521-134.470-251.702 
ATOM   5048  OP1  DG A 246     -53.024-135.332-250.606 
ATOM   5049  OP2  DG A 246     -52.962-134.740-253.044 
ATOM   5050  O5'  DG A 246     -55.119-134.541-251.761 
ATOM   5051  C5'  DG A 246     -55.888-133.660-250.922 
ATOM   5052  C4'  DG A 246     -57.040-133.068-251.710 
ATOM   5053  O4'  DG A 246     -56.668-131.841-252.401 
ATOM   5054  C3'  DG A 246     -57.614-133.954-252.816 
ATOM   5055  O3'  DG A 246     -59.023-133.766-252.872 
ATOM   5056  C2'  DG A 246     -57.000-133.410-254.106 
ATOM   5057  C1'  DG A 246     -57.113-131.932-253.746 
ATOM   5058  N9   DG A 246     -56.253-131.045-254.578 
ATOM   5059  C8   DG A 246     -55.007-131.292-255.112 
ATOM   5060  N7   DG A 246     -54.516-130.292-255.805 
ATOM   5061  C5   DG A 246     -55.507-129.315-255.725 
ATOM   5062  C6   DG A 246     -55.550-128.009-256.278 
ATOM   5063  O6   DG A 246     -54.707-127.436-256.963 
ATOM   5064  N1   DG A 246     -56.746-127.353-255.951 
ATOM   5065  C2   DG A 246     -57.765-127.890-255.189 
ATOM   5066  N2   DG A 246     -58.824-127.102-254.991 
ATOM   5067  N3   DG A 246     -57.724-129.115-254.670 
ATOM   5068  C4   DG A 246     -56.571-129.764-254.979 
ATOM   5069  P    DC A 247     -59.965-135.032-253.134 
ATOM   5070  OP1  DC A 247     -60.217-135.736-251.855 
ATOM   5071  OP2  DC A 247     -59.400-135.854-254.226 
ATOM   5072  O5'  DC A 247     -61.312-134.327-253.633 
ATOM   5073  C5'  DC A 247     -61.632-133.010-253.146 
ATOM   5074  C4'  DC A 247     -62.123-132.141-254.286 
ATOM   5075  O4'  DC A 247     -61.034-131.459-254.972 
ATOM   5076  C3'  DC A 247     -62.865-132.869-255.406 
ATOM   5077  O3'  DC A 247     -63.917-132.036-255.878 
ATOM   5078  C2'  DC A 247     -61.830-133.021-256.522 
ATOM   5079  C1'  DC A 247     -61.202-131.639-256.370 
ATOM   5080  N1   DC A 247     -59.866-131.515-257.017 
ATOM   5081  C2   DC A 247     -59.532-130.288-257.586 
ATOM   5082  O2   DC A 247     -60.350-129.363-257.531 
ATOM   5083  N3   DC A 247     -58.319-130.155-258.181 
ATOM   5084  C4   DC A 247     -57.461-131.182-258.220 
ATOM   5085  N4   DC A 247     -56.290-131.002-258.812 
ATOM   5086  C5   DC A 247     -57.785-132.451-257.641 
ATOM   5087  C6   DC A 247     -59.003-132.565-257.051 
ATOM   5088  P    DC A 248     -65.324-132.702-256.256 
ATOM   5089  OP1  DC A 248     -66.142-132.862-255.033 
ATOM   5090  OP2  DC A 248     -65.094-133.929-257.049 
ATOM   5091  O5'  DC A 248     -65.967-131.572-257.189 
ATOM   5092  C5'  DC A 248     -65.620-130.193-256.958 
ATOM   5093  C4'  DC A 248     -65.351-129.498-258.278 
ATOM   5094  O4'  DC A 248     -63.962-129.622-258.698 
ATOM   5095  C3'  DC A 248     -66.146-130.015-259.476 
ATOM   5096  O3'  DC A 248     -66.484-128.915-260.313 
ATOM   5097  C2'  DC A 248     -65.168-130.916-260.230 
ATOM   5098  C1'  DC A 248     -63.940-130.027-260.058 
ATOM   5099  N1   DC A 248     -62.652-130.730-260.310 
ATOM   5100  C2   DC A 248     -61.617-130.000-260.892 
ATOM   5101  O2   DC A 248     -61.809-128.811-261.170 
ATOM   5102  N3   DC A 248     -60.434-130.623-261.131 
ATOM   5103  C4   DC A 248     -60.266-131.914-260.814 
ATOM   5104  N4   DC A 248     -59.094-132.475-261.068 
ATOM   5105  C5   DC A 248     -61.318-132.682-260.217 
ATOM   5106  C6   DC A 248     -62.492-132.041-259.986 
ATOM   5107  P    DG A 249     -67.931-128.878-260.999 
ATOM   5108  OP1  DG A 249     -68.917-128.320-260.046 
ATOM   5109  OP2  DG A 249     -68.249-130.211-261.557 
ATOM   5110  O5'  DG A 249     -67.688-127.840-262.192 
ATOM   5111  C5'  DG A 249     -66.708-126.798-262.022 
ATOM   5112  C4'  DG A 249     -65.873-126.662-263.279 
ATOM   5113  O4'  DG A 249     -64.715-127.545-263.274 
ATOM   5114  C3'  DG A 249     -66.585-126.996-264.590 
ATOM   5115  O3'  DG A 249     -66.124-126.109-265.602 
ATOM   5116  C2'  DG A 249     -66.118-128.410-264.935 
ATOM   5117  C1'  DG A 249     -64.662-128.222-264.520 
ATOM   5118  N9   DG A 249     -63.926-129.501-264.322 
ATOM   5119  C8   DG A 249     -64.388-130.706-263.836 
ATOM   5120  N7   DG A 249     -63.476-131.647-263.787 
ATOM   5121  C5   DG A 249     -62.329-131.022-264.274 
ATOM   5122  C6   DG A 249     -61.018-131.533-264.459 
ATOM   5123  O6   DG A 249     -60.592-132.660-264.226 
ATOM   5124  N1   DG A 249     -60.156-130.557-264.979 
ATOM   5125  C2   DG A 249     -60.515-129.258-265.281 
ATOM   5126  N2   DG A 249     -59.545-128.480-265.769 
ATOM   5127  N3   DG A 249     -61.745-128.779-265.107 
ATOM   5128  C4   DG A 249     -62.593-129.713-264.603 
ATOM   5129  P    DT A 250     -67.172-125.535-266.668 
ATOM   5130  OP1  DT A 250     -67.864-124.358-266.099 
ATOM   5131  OP2  DT A 250     -68.042-126.632-267.146 
ATOM   5132  O5'  DT A 250     -66.198-125.070-267.849 
ATOM   5133  C5'  DT A 250     -64.865-124.632-267.524 
ATOM   5134  C4'  DT A 250     -63.871-125.227-268.501 
ATOM   5135  O4'  DT A 250     -63.386-126.533-268.074 
ATOM   5136  C3'  DT A 250     -64.395-125.474-269.916 
ATOM   5137  O3'  DT A 250     -63.355-125.198-270.846 
ATOM   5138  C2'  DT A 250     -64.701-126.971-269.960 
ATOM   5139  C1'  DT A 250     -63.475-127.425-269.173 
ATOM   5140  N1   DT A 250     -63.586-128.811-268.638 
ATOM   5141  C2   DT A 250     -62.432-129.555-268.585 
ATOM   5142  O2   DT A 250     -61.351-129.130-268.952 
ATOM   5143  N3   DT A 250     -62.574-130.835-268.083 
ATOM   5144  C4   DT A 250     -63.745-131.415-267.641 
ATOM   5145  O4   DT A 250     -63.749-132.571-267.212 
ATOM   5146  C5   DT A 250     -64.902-130.556-267.736 
ATOM   5147  C7   DT A 250     -66.218-131.111-267.276 
ATOM   5148  C6   DT A 250     -64.792-129.308-268.220 
ATOM   5149  P    DT A 251     -63.720-124.460-272.220 
ATOM   5150  OP1  DT A 251     -63.767-122.997-272.000 
ATOM   5151  OP2  DT A 251     -64.935-125.070-272.803 
ATOM   5152  O5'  DT A 251     -62.449-124.828-273.121 
ATOM   5153  C5'  DT A 251     -61.175-125.033-272.482 
ATOM   5154  C4'  DT A 251     -60.492-126.254-273.068 
ATOM   5155  O4'  DT A 251     -60.867-127.482-272.383 
ATOM   5156  C3'  DT A 251     -60.796-126.544-274.538 
ATOM   5157  O3'  DT A 251     -59.618-127.042-275.161 
ATOM   5158  C2'  DT A 251     -61.838-127.662-274.504 
ATOM   5159  C1'  DT A 251     -61.212-128.452-273.360 
ATOM   5160  N1   DT A 251     -62.141-129.432-272.730 
ATOM   5161  C2   DT A 251     -61.596-130.607-272.274 
ATOM   5162  O2   DT A 251     -60.408-130.867-272.364 
ATOM   5163  N3   DT A 251     -62.487-131.492-271.697 
ATOM   5164  C4   DT A 251     -63.845-131.301-271.544 
ATOM   5165  O4   DT A 251     -64.542-132.166-271.011 
ATOM   5166  C5   DT A 251     -64.325-130.038-272.054 
ATOM   5167  C7   DT A 251     -65.792-129.750-271.927 
ATOM   5168  C6   DT A 251     -63.480-129.160-272.619 
ATOM   5169  P    DA A 252     -59.273-126.576-276.653 
ATOM   5170  OP1  DA A 252     -58.573-125.273-276.616 
ATOM   5171  OP2  DA A 252     -60.494-126.634-277.486 
ATOM   5172  O5'  DA A 252     -58.255-127.721-277.114 
ATOM   5173  C5'  DA A 252     -57.430-128.362-276.123 
ATOM   5174  C4'  DA A 252     -57.408-129.860-276.357 
ATOM   5175  O4'  DA A 252     -58.499-130.544-275.676 
ATOM   5176  C3'  DA A 252     -57.543-130.308-277.812 
ATOM   5177  O3'  DA A 252     -56.722-131.451-278.020 
ATOM   5178  C2'  DA A 252     -59.006-130.728-277.953 
ATOM   5179  C1'  DA A 252     -59.122-131.423-276.600 
ATOM   5180  N9   DA A 252     -60.527-131.641-276.156 
ATOM   5181  C8   DA A 252     -61.616-130.845-276.368 
ATOM   5182  N7   DA A 252     -62.713-131.309-275.854 
ATOM   5183  C5   DA A 252     -62.324-132.500-275.256 
ATOM   5184  C6   DA A 252     -63.034-133.474-274.535 
ATOM   5185  N6   DA A 252     -64.349-133.395-274.283 
ATOM   5186  N1   DA A 252     -62.343-134.536-274.081 
ATOM   5187  C2   DA A 252     -61.037-134.607-274.334 
ATOM   5188  N3   DA A 252     -60.271-133.764-274.993 
ATOM   5189  C4   DA A 252     -60.988-132.712-275.436 
ATOM   5190  P    DA A 253     -55.914-131.586-279.395 
ATOM   5191  OP1  DA A 253     -54.648-130.824-279.303 
ATOM   5192  OP2  DA A 253     -56.800-131.237-280.527 
ATOM   5193  O5'  DA A 253     -55.598-133.154-279.423 
ATOM   5194  C5'  DA A 253     -55.441-133.857-278.176 
ATOM   5195  C4'  DA A 253     -56.179-135.180-278.230 
ATOM   5196  O4'  DA A 253     -57.569-135.059-277.816 
ATOM   5197  C3'  DA A 253     -56.261-135.840-279.607 
ATOM   5198  O3'  DA A 253     -56.154-137.249-279.450 
ATOM   5199  C2'  DA A 253     -57.667-135.513-280.109 
ATOM   5200  C1'  DA A 253     -58.382-135.714-278.777 
ATOM   5201  N9   DA A 253     -59.740-135.104-278.727 
ATOM   5202  C8   DA A 253     -60.177-133.955-279.323 
ATOM   5203  N7   DA A 253     -61.424-133.686-279.092 
ATOM   5204  C5   DA A 253     -61.848-134.731-278.284 
ATOM   5205  C6   DA A 253     -63.087-135.028-277.692 
ATOM   5206  N6   DA A 253     -64.177-134.261-277.831 
ATOM   5207  N1   DA A 253     -63.165-136.148-276.949 
ATOM   5208  C2   DA A 253     -62.078-136.907-276.813 
ATOM   5209  N3   DA A 253     -60.876-136.732-277.316 
ATOM   5210  C4   DA A 253     -60.824-135.605-278.056 
ATOM   5211  P    DC A 254     -55.306-138.087-280.517 
ATOM   5212  OP1  DC A 254     -53.871-138.044-280.154 
ATOM   5213  OP2  DC A 254     -55.643-137.633-281.885 
ATOM   5214  O5'  DC A 254     -55.876-139.564-280.285 
ATOM   5215  C5'  DC A 254     -56.350-139.931-278.976 
ATOM   5216  C4'  DC A 254     -57.655-140.694-279.094 
ATOM   5217  O4'  DC A 254     -58.815-139.814-279.104 
ATOM   5218  C3'  DC A 254     -57.821-141.538-280.357 
ATOM   5219  O3'  DC A 254     -58.513-142.735-280.025 
ATOM   5220  C2'  DC A 254     -58.715-140.697-281.269 
ATOM   5221  C1'  DC A 254     -59.658-140.198-280.179 
ATOM   5222  N1   DC A 254     -60.464-139.011-280.581 
ATOM   5223  C2   DC A 254     -61.760-138.906-280.082 
ATOM   5224  O2   DC A 254     -62.184-139.794-279.334 
ATOM   5225  N3   DC A 254     -62.510-137.832-280.438 
ATOM   5226  C4   DC A 254     -62.014-136.892-281.252 
ATOM   5227  N4   DC A 254     -62.785-135.863-281.569 
ATOM   5228  C5   DC A 254     -60.684-136.981-281.776 
ATOM   5229  C6   DC A 254     -59.950-138.062-281.409 
ATOM   5230  P    DA A 255     -58.063-144.108-280.712 
ATOM   5231  OP1  DA A 255     -56.922-144.686-279.966 
ATOM   5232  OP2  DA A 255     -57.848-143.891-282.160 
ATOM   5233  O5'  DA A 255     -59.363-145.014-280.492 
ATOM   5234  C5'  DA A 255     -60.192-144.775-279.339 
ATOM   5235  C4'  DA A 255     -61.655-144.807-279.737 
ATOM   5236  O4'  DA A 255     -62.141-143.504-280.169 
ATOM   5237  C3'  DA A 255     -62.008-145.737-280.897 
ATOM   5238  O3'  DA A 255     -63.280-146.324-280.646 
ATOM   5239  C2'  DA A 255     -62.131-144.814-282.109 
ATOM   5240  C1'  DA A 255     -62.845-143.672-281.391 
ATOM   5241  N9   DA A 255     -62.803-142.380-282.130 
ATOM   5242  C8   DA A 255     -61.802-141.885-282.917 
ATOM   5243  N7   DA A 255     -62.066-140.723-283.429 
ATOM   5244  C5   DA A 255     -63.332-140.423-282.948 
ATOM   5245  C6   DA A 255     -64.178-139.317-283.130 
ATOM   5246  N6   DA A 255     -63.856-138.256-283.885 
ATOM   5247  N1   DA A 255     -65.371-139.340-282.508 
ATOM   5248  C2   DA A 255     -65.685-140.396-281.760 
ATOM   5249  N3   DA A 255     -64.981-141.481-281.517 
ATOM   5250  C4   DA A 255     -63.792-141.432-282.152 
ATOM   5251  P    DA A 256     -63.513-147.862-281.025 
ATOM   5252  OP1  DA A 256     -63.016-148.724-279.930 
ATOM   5253  OP2  DA A 256     -62.954-148.131-282.368 
ATOM   5254  O5'  DA A 256     -65.111-147.933-281.085 
ATOM   5255  C5'  DA A 256     -65.880-147.052-280.246 
ATOM   5256  C4'  DA A 256     -67.033-146.460-281.034 
ATOM   5257  O4'  DA A 256     -66.660-145.233-281.725 
ATOM   5258  C3'  DA A 256     -67.607-147.345-282.140 
ATOM   5259  O3'  DA A 256     -69.016-147.157-282.195 
ATOM   5260  C2'  DA A 256     -66.992-146.802-283.429 
ATOM   5261  C1'  DA A 256     -67.105-145.323-283.069 
ATOM   5262  N9   DA A 256     -66.245-144.436-283.902 
ATOM   5263  C8   DA A 256     -65.011-144.698-284.423 
ATOM   5264  N7   DA A 256     -64.513-143.718-285.111 
ATOM   5265  C5   DA A 256     -65.489-142.733-285.043 
ATOM   5266  C6   DA A 256     -65.564-141.435-285.575 
ATOM   5267  N6   DA A 256     -64.594-140.883-286.318 
ATOM   5268  N1   DA A 256     -66.676-140.723-285.317 
ATOM   5269  C2   DA A 256     -67.636-141.277-284.577 
ATOM   5270  N3   DA A 256     -67.678-142.471-284.030 
ATOM   5271  C4   DA A 256     -66.554-143.164-284.304 
ATOM   5272  P    DC A 257     -69.958-148.424-282.457 
ATOM   5273  OP1  DC A 257     -70.209-149.127-281.179 
ATOM   5274  OP2  DC A 257     -69.392-149.245-283.550 
ATOM   5275  O5'  DC A 257     -71.304-147.718-282.957 
ATOM   5276  C5'  DC A 257     -71.624-146.402-282.470 
ATOM   5277  C4'  DC A 257     -72.115-145.532-283.610 
ATOM   5278  O4'  DC A 257     -71.026-144.851-284.296 
ATOM   5279  C3'  DC A 257     -72.858-146.260-284.730 
ATOM   5280  O3'  DC A 257     -73.910-145.428-285.202 
ATOM   5281  C2'  DC A 257     -71.823-146.413-285.845 
ATOM   5282  C1'  DC A 257     -71.195-145.031-285.694 
ATOM   5283  N1   DC A 257     -69.859-144.906-286.341 
ATOM   5284  C2   DC A 257     -69.524-143.680-286.910 
ATOM   5285  O2   DC A 257     -70.342-142.755-286.854 
ATOM   5286  N3   DC A 257     -68.312-143.547-287.505 
ATOM   5287  C4   DC A 257     -67.454-144.574-287.543 
ATOM   5288  N4   DC A 257     -66.283-144.393-288.135 
ATOM   5289  C5   DC A 257     -67.778-145.843-286.965 
ATOM   5290  C6   DC A 257     -68.995-145.957-286.375 
ATOM   5291  P    DA A 258     -75.316-146.093-285.580 
ATOM   5292  OP1  DA A 258     -76.134-146.254-284.357 
ATOM   5293  OP2  DA A 258     -75.086-147.321-286.373 
ATOM   5294  O5'  DA A 258     -75.959-144.964-286.513 
ATOM   5295  C5'  DA A 258     -75.612-143.585-286.282 
ATOM   5296  C4'  DA A 258     -75.343-142.889-287.601 
ATOM   5297  O4'  DA A 258     -73.954-143.013-288.022 
ATOM   5298  C3'  DA A 258     -76.138-143.406-288.800 
ATOM   5299  O3'  DA A 258     -76.476-142.307-289.637 
ATOM   5300  C2'  DA A 258     -75.160-144.308-289.554 
ATOM   5301  C1'  DA A 258     -73.932-143.419-289.382 
ATOM   5302  N9   DA A 258     -72.644-144.122-289.634 
ATOM   5303  C8   DA A 258     -72.320-145.422-289.371 
ATOM   5304  N7   DA A 258     -71.109-145.741-289.709 
ATOM   5305  C5   DA A 258     -70.590-144.567-290.236 
ATOM   5306  C6   DA A 258     -69.333-144.245-290.776 
ATOM   5307  N6   DA A 258     -68.325-145.123-290.878 
ATOM   5308  N1   DA A 258     -69.150-142.984-291.210 
ATOM   5309  C2   DA A 258     -70.155-142.116-291.105 
ATOM   5310  N3   DA A 258     -71.363-142.300-290.622 
ATOM   5311  C4   DA A 258     -71.521-143.570-290.195 
ATOM   5312  P    DA A 259     -77.923-142.270-290.322 
ATOM   5313  OP1  DA A 259     -78.909-141.712-289.370 
ATOM   5314  OP2  DA A 259     -78.241-143.603-290.880 
ATOM   5315  O5'  DA A 259     -77.680-141.232-291.516 
ATOM   5316  C5'  DA A 259     -76.701-140.190-291.346 
ATOM   5317  C4'  DA A 259     -75.865-140.054-292.603 
ATOM   5318  O4'  DA A 259     -74.707-140.937-292.598 
ATOM   5319  C3'  DA A 259     -76.577-140.387-293.914 
ATOM   5320  O3'  DA A 259     -76.116-139.500-294.926 
ATOM   5321  C2'  DA A 259     -76.111-141.801-294.259 
ATOM   5322  C1'  DA A 259     -74.655-141.614-293.844 
ATOM   5323  N9   DA A 259     -73.919-142.893-293.645 
ATOM   5324  C8   DA A 259     -74.393-144.079-293.162 
ATOM   5325  N7   DA A 259     -73.501-145.019-293.108 
ATOM   5326  C5   DA A 259     -72.349-144.414-293.591 
ATOM   5327  C6   DA A 259     -71.041-144.887-293.786 
ATOM   5328  N6   DA A 259     -70.658-146.141-293.504 
ATOM   5329  N1   DA A 259     -70.137-144.022-294.284 
ATOM   5330  C2   DA A 259     -70.523-142.779-294.561 
ATOM   5331  N3   DA A 259     -71.709-142.226-294.422 
ATOM   5332  C4   DA A 259     -72.595-143.112-293.923 
ATOM   5333  P    DG A 260     -77.164-138.927-295.992 
ATOM   5334  OP1  DG A 260     -77.856-137.749-295.423 
ATOM   5335  OP2  DG A 260     -78.035-140.023-296.470 
ATOM   5336  O5'  DG A 260     -76.190-138.461-297.173 
ATOM   5337  C5'  DG A 260     -74.857-138.023-296.848 
ATOM   5338  C4'  DG A 260     -73.863-138.619-297.825 
ATOM   5339  O4'  DG A 260     -73.379-139.924-297.397 
ATOM   5340  C3'  DG A 260     -74.387-138.865-299.239 
ATOM   5341  O3'  DG A 260     -73.348-138.589-300.170 
ATOM   5342  C2'  DG A 260     -74.693-140.363-299.284 
ATOM   5343  C1'  DG A 260     -73.467-140.817-298.497 
ATOM   5344  N9   DG A 260     -73.578-142.202-297.961 
ATOM   5345  C8   DG A 260     -74.690-142.871-297.499 
ATOM   5346  N7   DG A 260     -74.448-144.094-297.092 
ATOM   5347  C5   DG A 260     -73.078-144.246-297.301 
ATOM   5348  C6   DG A 260     -72.234-145.359-297.051 
ATOM   5349  O6   DG A 260     -72.526-146.458-296.587 
ATOM   5350  N1   DG A 260     -70.907-145.086-297.410 
ATOM   5351  C2   DG A 260     -70.455-143.893-297.939 
ATOM   5352  N2   DG A 260     -69.149-143.831-298.214 
ATOM   5353  N3   DG A 260     -71.247-142.849-298.173 
ATOM   5354  C4   DG A 260     -72.538-143.098-297.831 
ATOM   5355  P    DC A 261     -73.712-137.852-301.544 
ATOM   5356  OP1  DC A 261     -73.760-136.389-301.324 
ATOM   5357  OP2  DC A 261     -74.927-138.462-302.126 
ATOM   5358  O5'  DC A 261     -72.442-138.220-302.445 
ATOM   5359  C5'  DC A 261     -71.168-138.425-301.806 
ATOM   5360  C4'  DC A 261     -70.485-139.645-302.392 
ATOM   5361  O4'  DC A 261     -70.859-140.874-301.706 
ATOM   5362  C3'  DC A 261     -70.788-139.936-303.861 
ATOM   5363  O3'  DC A 261     -69.611-140.434-304.485 
ATOM   5364  C2'  DC A 261     -71.830-141.053-303.828 
ATOM   5365  C1'  DC A 261     -71.204-141.844-302.684 
ATOM   5366  N1   DC A 261     -72.133-142.824-302.054 
ATOM   5367  C2   DC A 261     -71.596-144.020-301.586 
ATOM   5368  O2   DC A 261     -70.382-144.218-301.710 
ATOM   5369  N3   DC A 261     -72.426-144.927-301.010 
ATOM   5370  C4   DC A 261     -73.737-144.675-300.894 
ATOM   5371  N4   DC A 261     -74.505-145.591-300.324 
ATOM   5372  C5   DC A 261     -74.310-143.451-301.369 
ATOM   5373  C6   DC A 261     -73.464-142.558-301.942 
ATOM   5374  P    DA A 262     -69.265-139.968-305.977 
ATOM   5375  OP1  DA A 262     -68.566-138.664-305.939 
ATOM   5376  OP2  DA A 262     -70.487-140.026-306.810 
ATOM   5377  O5'  DA A 262     -68.247-141.112-306.438 
ATOM   5378  C5'  DA A 262     -67.422-141.753-305.447 
ATOM   5379  C4'  DA A 262     -67.400-143.252-305.680 
ATOM   5380  O4'  DA A 262     -68.491-143.936-305.000 
ATOM   5381  C3'  DA A 262     -67.536-143.700-307.135 
ATOM   5382  O3'  DA A 262     -66.714-144.842-307.343 
ATOM   5383  C2'  DA A 262     -68.998-144.120-307.277 
ATOM   5384  C1'  DA A 262     -69.114-144.815-305.924 
ATOM   5385  N9   DA A 262     -70.519-145.032-305.480 
ATOM   5386  C8   DA A 262     -71.608-144.237-305.692 
ATOM   5387  N7   DA A 262     -72.705-144.700-305.178 
ATOM   5388  C5   DA A 262     -72.317-145.892-304.580 
ATOM   5389  C6   DA A 262     -73.026-146.865-303.859 
ATOM   5390  N6   DA A 262     -74.341-146.787-303.607 
ATOM   5391  N1   DA A 262     -72.335-147.927-303.405 
ATOM   5392  C2   DA A 262     -71.029-147.999-303.658 
ATOM   5393  N3   DA A 262     -70.264-147.156-304.316 
ATOM   5394  C4   DA A 262     -70.980-146.104-304.760 
ATOM   5395  P    DT A 263     -65.906-144.978-308.718 
ATOM   5396  OP1  DT A 263     -64.640-144.216-308.626 
ATOM   5397  OP2  DT A 263     -66.792-144.629-309.851 
ATOM   5398  O5'  DT A 263     -65.590-146.545-308.746 
ATOM   5399  C5'  DT A 263     -65.433-147.249-307.499 
ATOM   5400  C4'  DT A 263     -66.171-148.572-307.554 
ATOM   5401  O4'  DT A 263     -67.561-148.450-307.139 
ATOM   5402  C3'  DT A 263     -66.254-149.231-308.930 
ATOM   5403  O3'  DT A 263     -66.146-150.641-308.773 
ATOM   5404  C2'  DT A 263     -67.660-148.904-309.433 
ATOM   5405  C1'  DT A 263     -68.374-149.105-308.101 
ATOM   5406  N1   DT A 263     -69.733-148.495-308.051 
ATOM   5407  C2   DT A 263     -70.688-149.156-307.318 
ATOM   5408  O2   DT A 263     -70.467-150.197-306.722 
ATOM   5409  N3   DT A 263     -71.935-148.562-307.296 
ATOM   5410  C4   DT A 263     -72.295-147.390-307.930 
ATOM   5411  O4   DT A 263     -73.444-146.955-307.837 
ATOM   5412  C5   DT A 263     -71.224-146.771-308.675 
ATOM   5413  C7   DT A 263     -71.531-145.491-309.396 
ATOM   5414  C6   DT A 263     -70.002-147.327-308.714 
ATOM   5415  P    DT A 264     -65.298-151.479-309.841 
ATOM   5416  OP1  DT A 264     -63.864-151.436-309.478 
ATOM   5417  OP2  DT A 264     -65.635-151.025-311.209 
ATOM   5418  O5'  DT A 264     -65.868-152.955-309.609 
ATOM   5419  C5'  DT A 264     -66.342-153.323-308.300 
ATOM   5420  C4'  DT A 264     -67.647-154.086-308.417 
ATOM   5421  O4'  DT A 264     -68.807-153.205-308.428 
ATOM   5422  C3'  DT A 264     -67.813-154.929-309.681 
ATOM   5423  O3'  DT A 264     -68.505-156.127-309.348 
ATOM   5424  C2'  DT A 264     -68.708-154.088-310.593 
ATOM   5425  C1'  DT A 264     -69.651-153.589-309.502 
ATOM   5426  N1   DT A 264     -70.456-152.402-309.905 
ATOM   5427  C2   DT A 264     -71.732-152.314-309.404 
ATOM   5428  O2   DT A 264     -72.213-153.152-308.662 
ATOM   5429  N3   DT A 264     -72.449-151.200-309.800 
ATOM   5430  C4   DT A 264     -72.005-150.194-310.633 
ATOM   5431  O4   DT A 264     -72.739-149.245-310.916 
ATOM   5432  C5   DT A 264     -70.653-150.376-311.107 
ATOM   5433  C7   DT A 264     -70.091-149.326-312.020 
ATOM   5434  C6   DT A 264     -69.934-151.449-310.739 
ATOM   5435  P    DC A 265     -68.055-157.500-310.036 
ATOM   5436  OP1  DC A 265     -66.914-158.077-309.290 
ATOM   5437  OP2  DC A 265     -67.841-157.283-311.484 
ATOM   5438  O5'  DC A 265     -69.356-158.405-309.816 
ATOM   5439  C5'  DC A 265     -70.185-158.167-308.663 
ATOM   5440  C4'  DC A 265     -71.647-158.199-309.060 
ATOM   5441  O4'  DC A 265     -72.133-156.896-309.493 
ATOM   5442  C3'  DC A 265     -72.001-159.129-310.221 
ATOM   5443  O3'  DC A 265     -73.273-159.715-309.970 
ATOM   5444  C2'  DC A 265     -72.124-158.205-311.433 
ATOM   5445  C1'  DC A 265     -72.837-157.064-310.714 
ATOM   5446  N1   DC A 265     -72.795-155.772-311.453 
ATOM   5447  C2   DC A 265     -73.901-154.931-311.356 
ATOM   5448  O2   DC A 265     -74.863-155.289-310.665 
ATOM   5449  N3   DC A 265     -73.883-153.749-312.023 
ATOM   5450  C4   DC A 265     -72.822-153.398-312.760 
ATOM   5451  N4   DC A 265     -72.853-152.234-313.391 
ATOM   5452  C5   DC A 265     -71.674-154.248-312.874 
ATOM   5453  C6   DC A 265     -71.712-155.425-312.201 
ATOM   5454  P    DT A 266     -73.506-161.253-310.349 
ATOM   5455  OP1  DT A 266     -73.009-162.115-309.254 
ATOM   5456  OP2  DT A 266     -72.947-161.523-311.692 
ATOM   5457  O5'  DT A 266     -75.104-161.324-310.409 
ATOM   5458  C5'  DT A 266     -75.873-160.444-309.569 
ATOM   5459  C4'  DT A 266     -77.025-159.851-310.358 
ATOM   5460  O4'  DT A 266     -76.652-158.625-311.048 
ATOM   5461  C3'  DT A 266     -77.599-160.737-311.463 
ATOM   5462  O3'  DT A 266     -79.008-160.549-311.519 
ATOM   5463  C2'  DT A 266     -76.984-160.194-312.753 
ATOM   5464  C1'  DT A 266     -77.097-158.715-312.393 
ATOM   5465  N1   DT A 266     -76.238-157.828-313.226 
ATOM   5466  C2   DT A 266     -76.729-156.580-313.522 
ATOM   5467  O2   DT A 266     -77.816-156.186-313.136 
ATOM   5468  N3   DT A 266     -75.905-155.787-314.297 
ATOM   5469  C4   DT A 266     -74.661-156.130-314.786 
ATOM   5470  O4   DT A 266     -74.015-155.334-315.470 
ATOM   5471  C5   DT A 266     -74.232-157.460-314.421 
ATOM   5472  C7   DT A 266     -72.888-157.914-314.914 
ATOM   5473  C6   DT A 266     -75.013-158.252-313.670 
ATOM   5474  P    DA A 267     -79.950-161.815-311.781 
ATOM   5475  OP1  DA A 267     -80.201-162.519-310.503 
ATOM   5476  OP2  DA A 267     -79.385-162.637-312.874 
ATOM   5477  O5'  DA A 267     -81.296-161.110-312.281 
ATOM   5478  C5'  DA A 267     -81.617-159.794-311.793 
ATOM   5479  C4'  DA A 267     -82.107-158.924-312.934 
ATOM   5480  O4'  DA A 267     -81.018-158.242-313.620 
ATOM   5481  C3'  DA A 267     -82.850-159.652-314.054 
ATOM   5482  O3'  DA A 267     -83.902-158.819-314.526 
ATOM   5483  C2'  DA A 267     -81.815-159.804-315.169 
ATOM   5484  C1'  DA A 267     -81.187-158.423-315.017 
ATOM   5485  N9   DA A 267     -79.851-158.298-315.664 
ATOM   5486  C8   DA A 267     -78.875-159.246-315.784 
ATOM   5487  N7   DA A 267     -77.815-158.831-316.406 
ATOM   5488  C5   DA A 267     -78.108-157.511-316.723 
ATOM   5489  C6   DA A 267     -77.379-156.514-317.392 
ATOM   5490  N6   DA A 267     -76.147-156.702-317.885 
ATOM   5491  N1   DA A 267     -77.966-155.311-317.536 
ATOM   5492  C2   DA A 267     -79.190-155.129-317.043 
ATOM   5493  N3   DA A 267     -79.962-155.980-316.404 
ATOM   5494  C4   DA A 267     -79.352-157.176-316.273 
ATOM   5495  P    DT A 268     -85.308-159.485-314.904 
ATOM   5496  OP1  DT A 268     -86.126-159.645-313.680 
ATOM   5497  OP2  DT A 268     -85.079-160.712-315.697 
ATOM   5498  O5'  DT A 268     -85.952-158.355-315.837 
ATOM   5499  C5'  DT A 268     -85.605-156.977-315.605 
ATOM   5500  C4'  DT A 268     -85.336-156.281-316.925 
ATOM   5501  O4'  DT A 268     -83.946-156.405-317.345 
ATOM   5502  C3'  DT A 268     -86.130-156.798-318.124 
ATOM   5503  O3'  DT A 268     -86.468-155.699-318.961 
ATOM   5504  C2'  DT A 268     -85.152-157.700-318.878 
ATOM   5505  C1'  DT A 268     -83.924-156.810-318.705 
ATOM   5506  N1   DT A 268     -82.636-157.513-318.958 
ATOM   5507  C2   DT A 268     -81.625-156.780-319.532 
ATOM   5508  O2   DT A 268     -81.747-155.604-319.831 
ATOM   5509  N3   DT A 268     -80.446-157.464-319.752 
ATOM   5510  C4   DT A 268     -80.201-158.789-319.453 
ATOM   5511  O4   DT A 268     -79.102-159.293-319.697 
ATOM   5512  C5   DT A 268     -81.321-159.475-318.854 
ATOM   5513  C7   DT A 268     -81.139-160.922-318.497 
ATOM   5514  C6   DT A 268     -82.479-158.835-318.629 
ATOM   5515  P    DT A 269     -87.915-155.661-319.646 
ATOM   5516  OP1  DT A 269     -88.901-155.104-318.694 
ATOM   5517  OP2  DT A 269     -88.233-156.994-320.204 
ATOM   5518  O5'  DT A 269     -87.672-154.624-320.839 
ATOM   5519  C5'  DT A 269     -86.693-153.582-320.669 
ATOM   5520  C4'  DT A 269     -85.857-153.446-321.927 
ATOM   5521  O4'  DT A 269     -84.700-154.328-321.921 
ATOM   5522  C3'  DT A 269     -86.569-153.779-323.237 
ATOM   5523  O3'  DT A 269     -86.108-152.892-324.250 
ATOM   5524  C2'  DT A 269     -86.103-155.193-323.583 
ATOM   5525  C1'  DT A 269     -84.647-155.006-323.168 
ATOM   5526  N1   DT A 269     -83.911-156.285-322.969 
ATOM   5527  C2   DT A 269     -82.580-156.300-323.310 
ATOM   5528  O2   DT A 269     -81.999-155.327-323.757 
ATOM   5529  N3   DT A 269     -81.930-157.504-323.112 
ATOM   5530  C4   DT A 269     -82.489-158.663-322.615 
ATOM   5531  O4   DT A 269     -81.807-159.681-322.483 
ATOM   5532  C5   DT A 269     -83.891-158.549-322.286 
ATOM   5533  C7   DT A 269     -84.576-159.766-321.738 
ATOM   5534  C6   DT A 269     -84.547-157.391-322.468 
ATOM   5535  P    DG A 270     -87.156-152.319-325.316 
ATOM   5536  OP1  DG A 270     -87.848-151.141-324.746 
ATOM   5537  OP2  DG A 270     -88.027-153.415-325.793 
ATOM   5538  O5'  DG A 270     -86.182-151.853-326.497 
ATOM   5539  C5'  DG A 270     -84.850-151.415-326.171 
ATOM   5540  C4'  DG A 270     -83.856-152.011-327.148 
ATOM   5541  O4'  DG A 270     -83.371-153.316-326.721 
ATOM   5542  C3'  DG A 270     -84.379-152.257-328.563 
ATOM   5543  O3'  DG A 270     -83.340-151.981-329.493 
ATOM   5544  C2'  DG A 270     -84.686-153.754-328.607 
ATOM   5545  C1'  DG A 270     -83.459-154.209-327.821 
ATOM   5546  N9   DG A 270     -83.570-155.594-327.285 
ATOM   5547  C8   DG A 270     -84.683-156.263-326.823 
ATOM   5548  N7   DG A 270     -84.440-157.485-326.416 
ATOM   5549  C5   DG A 270     -83.070-157.637-326.625 
ATOM   5550  C6   DG A 270     -82.226-158.751-326.375 
ATOM   5551  O6   DG A 270     -82.519-159.849-325.911 
ATOM   5552  N1   DG A 270     -80.899-158.477-326.733 
ATOM   5553  C2   DG A 270     -80.447-157.285-327.263 
ATOM   5554  N2   DG A 270     -79.142-157.223-327.538 
ATOM   5555  N3   DG A 270     -81.239-156.240-327.496 
ATOM   5556  C4   DG A 270     -82.530-156.489-327.155 
ATOM   5557  P    DA A 271     -83.704-151.244-330.867 
ATOM   5558  OP1  DA A 271     -83.752-149.781-330.648 
ATOM   5559  OP2  DA A 271     -84.920-151.853-331.450 
ATOM   5560  O5'  DA A 271     -82.434-151.611-331.769 
ATOM   5561  C5'  DA A 271     -81.160-151.817-331.130 
ATOM   5562  C4'  DA A 271     -80.477-153.037-331.716 
ATOM   5563  O4'  DA A 271     -80.852-154.266-331.030 
ATOM   5564  C3'  DA A 271     -80.781-153.327-333.185 
ATOM   5565  O3'  DA A 271     -79.603-153.826-333.809 
ATOM   5566  C2'  DA A 271     -81.822-154.445-333.152 
ATOM   5567  C1'  DA A 271     -81.197-155.236-332.007 
ATOM   5568  N9   DA A 271     -82.126-156.216-331.378 
ATOM   5569  C8   DA A 271     -83.474-156.105-331.189 
ATOM   5570  N7   DA A 271     -84.007-157.135-330.608 
ATOM   5571  C5   DA A 271     -82.937-157.992-330.395 
ATOM   5572  C6   DA A 271     -82.844-159.265-329.810 
ATOM   5573  N6   DA A 271     -83.897-159.928-329.309 
ATOM   5574  N1   DA A 271     -81.627-159.836-329.760 
ATOM   5575  C2   DA A 271     -80.584-159.174-330.259 
ATOM   5576  N3   DA A 271     -80.549-157.987-330.825 
ATOM   5577  C4   DA A 271     -81.780-157.438-330.864 
ATOM   5578  P    DT A 272     -79.258-153.360-335.301 
ATOM   5579  OP1  DT A 272     -78.558-152.056-335.263 
ATOM   5580  OP2  DT A 272     -80.479-153.417-336.133 
ATOM   5581  O5'  DT A 272     -78.240-154.504-335.761 
ATOM   5582  C5'  DT A 272     -77.414-155.145-334.770 
ATOM   5583  C4'  DT A 272     -77.393-156.643-335.004 
ATOM   5584  O4'  DT A 272     -78.484-157.327-334.323 
ATOM   5585  C3'  DT A 272     -77.528-157.091-336.459 
ATOM   5586  O3'  DT A 272     -76.706-158.234-336.667 
ATOM   5587  C2'  DT A 272     -78.990-157.512-336.601 
ATOM   5588  C1'  DT A 272     -79.106-158.206-335.247 
ATOM   5589  N1   DT A 272     -80.512-158.424-334.804 
ATOM   5590  C2   DT A 272     -80.771-159.567-334.087 
ATOM   5591  O2   DT A 272     -79.912-160.386-333.811 
ATOM   5592  N3   DT A 272     -82.085-159.735-333.694 
ATOM   5593  C4   DT A 272     -83.133-158.875-333.952 
ATOM   5594  O4   DT A 272     -84.269-159.133-333.547 
ATOM   5595  C5   DT A 272     -82.761-157.704-334.710 
ATOM   5596  C7   DT A 272     -83.843-156.716-335.034 
ATOM   5597  C6   DT A 272     -81.492-157.516-335.105 
ATOM   5598  P    DA A 273     -75.898-158.369-338.042 
ATOM   5599  OP1  DA A 273     -74.632-157.607-337.950 
ATOM   5600  OP2  DA A 273     -76.785-158.020-339.175 
ATOM   5601  O5'  DA A 273     -75.583-159.937-338.070 
ATOM   5602  C5'  DA A 273     -75.426-160.640-336.823 
ATOM   5603  C4'  DA A 273     -76.163-161.964-336.878 
ATOM   5604  O4'  DA A 273     -77.553-161.842-336.463 
ATOM   5605  C3'  DA A 273     -76.246-162.623-338.254 
ATOM   5606  O3'  DA A 273     -76.139-164.032-338.097 
ATOM   5607  C2'  DA A 273     -77.652-162.296-338.756 
ATOM   5608  C1'  DA A 273     -78.366-162.497-337.424 
ATOM   5609  N9   DA A 273     -79.725-161.887-337.375 
ATOM   5610  C8   DA A 273     -80.162-160.738-337.970 
ATOM   5611  N7   DA A 273     -81.408-160.469-337.740 
ATOM   5612  C5   DA A 273     -81.833-161.514-336.931 
ATOM   5613  C6   DA A 273     -83.071-161.812-336.339 
ATOM   5614  N6   DA A 273     -84.162-161.044-336.478 
ATOM   5615  N1   DA A 273     -83.150-162.931-335.596 
ATOM   5616  C2   DA A 273     -82.063-163.691-335.461 
ATOM   5617  N3   DA A 273     -80.860-163.515-335.964 
ATOM   5618  C4   DA A 273     -80.809-162.388-336.703 
ATOM   5619  P    DA A 274     -75.290-164.870-339.165 
ATOM   5620  OP1  DA A 274     -73.856-164.827-338.802 
ATOM   5621  OP2  DA A 274     -75.627-164.417-340.532 
ATOM   5622  O5'  DA A 274     -75.861-166.347-338.932 
ATOM   5623  C5'  DA A 274     -76.335-166.714-337.624 
ATOM   5624  C4'  DA A 274     -77.639-167.477-337.741 
ATOM   5625  O4'  DA A 274     -78.800-166.597-337.751 
ATOM   5626  C3'  DA A 274     -77.805-168.321-339.005 
ATOM   5627  O3'  DA A 274     -78.498-169.518-338.672 
ATOM   5628  C2'  DA A 274     -78.700-167.480-339.916 
ATOM   5629  C1'  DA A 274     -79.643-166.981-338.826 
ATOM   5630  N9   DA A 274     -80.449-165.794-339.228 
ATOM   5631  C8   DA A 274     -80.086-164.760-340.044 
ATOM   5632  N7   DA A 274     -81.015-163.870-340.205 
ATOM   5633  C5   DA A 274     -82.072-164.345-339.441 
ATOM   5634  C6   DA A 274     -83.362-163.848-339.195 
ATOM   5635  N6   DA A 274     -83.828-162.705-339.718 
ATOM   5636  N1   DA A 274     -84.161-164.571-338.387 
ATOM   5637  C2   DA A 274     -83.692-165.706-337.870 
ATOM   5638  N3   DA A 274     -82.514-166.267-338.028 
ATOM   5639  C4   DA A 274     -81.735-165.524-338.840 
ATOM   5640  P    DG A 275     -78.047-170.891-339.360 
ATOM   5641  OP1  DG A 275     -76.906-171.469-338.614 
ATOM   5642  OP2  DG A 275     -77.833-170.674-340.807 
ATOM   5643  O5'  DG A 275     -79.348-171.797-339.140 
ATOM   5644  C5'  DG A 275     -80.177-171.558-337.987 
ATOM   5645  C4'  DG A 275     -81.639-171.591-338.384 
ATOM   5646  O4'  DG A 275     -82.126-170.288-338.817 
ATOM   5647  C3'  DG A 275     -81.993-172.520-339.545 
ATOM   5648  O3'  DG A 275     -83.265-173.107-339.293 
ATOM   5649  C2'  DG A 275     -82.116-171.597-340.757 
ATOM   5650  C1'  DG A 275     -82.829-170.455-340.038 
ATOM   5651  N9   DG A 275     -82.787-169.164-340.777 
ATOM   5652  C8   DG A 275     -81.789-168.648-341.575 
ATOM   5653  N7   DG A 275     -82.067-167.473-342.086 
ATOM   5654  C5   DG A 275     -83.340-167.190-341.593 
ATOM   5655  C6   DG A 275     -84.169-166.057-341.799 
ATOM   5656  O6   DG A 275     -83.947-165.053-342.470 
ATOM   5657  N1   DG A 275     -85.384-166.179-341.110 
ATOM   5658  C2   DG A 275     -85.749-167.255-340.325 
ATOM   5659  N2   DG A 275     -86.952-167.181-339.751 
ATOM   5660  N3   DG A 275     -84.970-168.318-340.132 
ATOM   5661  C4   DG A 275     -83.789-168.215-340.793 
ATOM   5662  P    DG A 276     -83.498-174.645-339.673 
ATOM   5663  OP1  DG A 276     -83.001-175.507-338.577 
ATOM   5664  OP2  DG A 276     -82.939-174.915-341.016 
ATOM   5665  O5'  DG A 276     -85.096-174.716-339.732 
ATOM   5666  C5'  DG A 276     -85.865-173.835-338.893 
ATOM   5667  C4'  DG A 276     -87.017-173.243-339.681 
ATOM   5668  O4'  DG A 276     -86.645-172.016-340.372 
ATOM   5669  C3'  DG A 276     -87.591-174.128-340.787 
ATOM   5670  O3'  DG A 276     -89.000-173.940-340.843 
ATOM   5671  C2'  DG A 276     -86.977-173.585-342.077 
ATOM   5672  C1'  DG A 276     -87.090-172.106-341.717 
ATOM   5673  N9   DG A 276     -86.230-171.219-342.549 
ATOM   5674  C8   DG A 276     -84.984-171.467-343.083 
ATOM   5675  N7   DG A 276     -84.493-170.467-343.776 
ATOM   5676  C5   DG A 276     -85.484-169.490-343.696 
ATOM   5677  C6   DG A 276     -85.527-168.184-344.249 
ATOM   5678  O6   DG A 276     -84.684-167.611-344.935 
ATOM   5679  N1   DG A 276     -86.722-167.528-343.922 
ATOM   5680  C2   DG A 276     -87.742-168.065-343.161 
ATOM   5681  N2   DG A 276     -88.801-167.277-342.962 
ATOM   5682  N3   DG A 276     -87.701-169.290-342.642 
ATOM   5683  C4   DG A 276     -86.548-169.939-342.950 
ATOM   5684  P    DT A 277     -89.942-175.207-341.105 
ATOM   5685  OP1  DT A 277     -90.193-175.911-339.826 
ATOM   5686  OP2  DT A 277     -89.377-176.029-342.197 
ATOM   5687  O5'  DT A 277     -91.289-174.502-341.604 
ATOM   5688  C5'  DT A 277     -91.609-173.185-341.117 
ATOM   5689  C4'  DT A 277     -92.100-172.316-342.257 
ATOM   5690  O4'  DT A 277     -91.011-171.634-342.943 
ATOM   5691  C3'  DT A 277     -92.842-173.044-343.378 
ATOM   5692  O3'  DT A 277     -93.894-172.211-343.849 
ATOM   5693  C2'  DT A 277     -91.807-173.196-344.493 
ATOM   5694  C1'  DT A 277     -91.179-171.814-344.341 
ATOM   5695  N1   DT A 277     -89.843-171.689-344.988 
ATOM   5696  C2   DT A 277     -89.529-170.474-345.545 
ATOM   5697  O2   DT A 277     -90.287-169.519-345.526 
ATOM   5698  N3   DT A 277     -88.283-170.396-346.136 
ATOM   5699  C4   DT A 277     -87.349-171.409-346.214 
ATOM   5700  O4   DT A 277     -86.265-171.220-346.769 
ATOM   5701  C5   DT A 277     -87.770-172.646-345.602 
ATOM   5702  C7   DT A 277     -86.813-173.802-345.642 
ATOM   5703  C6   DT A 277     -88.976-172.750-345.020 
ATOM   5704  P    DA A 278     -95.301-172.877-344.227 
ATOM   5705  OP1  DA A 278     -96.119-173.037-343.004 
ATOM   5706  OP2  DA A 278     -95.071-174.104-345.020 
ATOM   5707  O5'  DA A 278     -95.944-171.747-345.161 
ATOM   5708  C5'  DA A 278     -95.597-170.368-344.929 
ATOM   5709  C4'  DA A 278     -95.328-169.673-346.249 
ATOM   5710  O4'  DA A 278     -93.939-169.797-346.669 
ATOM   5711  C3'  DA A 278     -96.123-170.190-347.448 
ATOM   5712  O3'  DA A 278     -96.461-169.090-348.284 
ATOM   5713  C2'  DA A 278     -95.145-171.091-348.201 
ATOM   5714  C1'  DA A 278     -93.917-170.202-348.029 
ATOM   5715  N9   DA A 278     -92.629-170.905-348.282 
ATOM   5716  C8   DA A 278     -92.305-172.205-348.018 
ATOM   5717  N7   DA A 278     -91.094-172.524-348.356 
ATOM   5718  C5   DA A 278     -90.574-171.350-348.883 
ATOM   5719  C6   DA A 278     -89.318-171.029-349.423 
ATOM   5720  N6   DA A 278     -88.310-171.907-349.526 
ATOM   5721  N1   DA A 278     -89.134-169.767-349.857 
ATOM   5722  C2   DA A 278     -90.139-168.900-349.752 
ATOM   5723  N3   DA A 278     -91.348-169.083-349.269 
ATOM   5724  C4   DA A 278     -91.506-170.353-348.843 
ATOM   5725  P    DA A 279     -97.908-169.053-348.970 
ATOM   5726  OP1  DA A 279     -98.893-168.495-348.017 
ATOM   5727  OP2  DA A 279     -98.226-170.386-349.528 
ATOM   5728  O5'  DA A 279     -97.665-168.015-350.163 
ATOM   5729  C5'  DA A 279     -96.685-166.973-349.993 
ATOM   5730  C4'  DA A 279     -95.850-166.837-351.250 
ATOM   5731  O4'  DA A 279     -94.692-167.720-351.245 
ATOM   5732  C3'  DA A 279     -96.562-167.171-352.561 
ATOM   5733  O3'  DA A 279     -96.101-166.283-353.573 
ATOM   5734  C2'  DA A 279     -96.095-168.585-352.906 
ATOM   5735  C1'  DA A 279     -94.639-168.397-352.491 
ATOM   5736  N9   DA A 279     -93.903-169.676-352.293 
ATOM   5737  C8   DA A 279     -94.378-170.862-351.810 
ATOM   5738  N7   DA A 279     -93.486-171.802-351.755 
ATOM   5739  C5   DA A 279     -92.333-171.197-352.238 
ATOM   5740  C6   DA A 279     -91.025-171.671-352.433 
ATOM   5741  N6   DA A 279     -90.643-172.924-352.151 
ATOM   5742  N1   DA A 279     -90.122-170.806-352.931 
ATOM   5743  C2   DA A 279     -90.508-169.562-353.209 
ATOM   5744  N3   DA A 279     -91.693-169.010-353.070 
ATOM   5745  C4   DA A 279     -92.579-169.896-352.570 
ATOM   5746  P    DC A 280     -97.149-165.710-354.639 
ATOM   5747  OP1  DC A 280     -97.841-164.533-354.070 
ATOM   5748  OP2  DC A 280     -98.019-166.807-355.117 
ATOM   5749  O5'  DC A 280     -96.175-165.244-355.821 
ATOM   5750  C5'  DC A 280     -94.842-164.807-355.495 
ATOM   5751  C4'  DC A 280     -93.848-165.402-356.472 
ATOM   5752  O4'  DC A 280     -93.363-166.708-356.045 
ATOM   5753  C3'  DC A 280     -94.372-165.649-357.887 
ATOM   5754  O3'  DC A 280     -93.332-165.372-358.817 
ATOM   5755  C2'  DC A 280     -94.678-167.146-357.931 
ATOM   5756  C1'  DC A 280     -93.452-167.600-357.145 
ATOM   5757  N1   DC A 280     -93.563-168.986-356.609 
ATOM   5758  C2   DC A 280     -92.402-169.753-356.549 
ATOM   5759  O2   DC A 280     -91.338-169.258-356.938 
ATOM   5760  N3   DC A 280     -92.482-171.020-356.064 
ATOM   5761  C4   DC A 280     -93.654-171.519-355.652 
ATOM   5762  N4   DC A 280     -93.681-172.759-355.187 
ATOM   5763  C5   DC A 280     -94.860-170.746-355.706 
ATOM   5764  C6   DC A 280     -94.759-169.483-356.194 
ATOM   5765  P    DA A 281     -93.697-164.635-360.191 
ATOM   5766  OP1  DA A 281     -93.744-163.172-359.972 
ATOM   5767  OP2  DA A 281     -94.912-165.245-360.774 
ATOM   5768  O5'  DA A 281     -92.426-165.003-361.092 
ATOM   5769  C5'  DA A 281     -91.152-165.208-360.453 
ATOM   5770  C4'  DA A 281     -90.469-166.428-361.039 
ATOM   5771  O4'  DA A 281     -90.844-167.657-360.354 
ATOM   5772  C3'  DA A 281     -90.773-166.719-362.509 
ATOM   5773  O3'  DA A 281     -89.595-167.217-363.133 
ATOM   5774  C2'  DA A 281     -91.815-167.837-362.476 
ATOM   5775  C1'  DA A 281     -91.189-168.627-361.331 
ATOM   5776  N9   DA A 281     -92.118-169.607-360.702 
ATOM   5777  C8   DA A 281     -93.466-169.497-360.512 
ATOM   5778  N7   DA A 281     -94.000-170.527-359.932 
ATOM   5779  C5   DA A 281     -92.929-171.384-359.718 
ATOM   5780  C6   DA A 281     -92.837-172.657-359.134 
ATOM   5781  N6   DA A 281     -93.889-173.319-358.633 
ATOM   5782  N1   DA A 281     -91.619-173.228-359.083 
ATOM   5783  C2   DA A 281     -90.577-172.565-359.582 
ATOM   5784  N3   DA A 281     -90.542-171.379-360.149 
ATOM   5785  C4   DA A 281     -91.772-170.830-360.187 
ATOM   5786  P    DA A 282     -89.250-166.751-364.624 
ATOM   5787  OP1  DA A 282     -88.550-165.448-364.587 
ATOM   5788  OP2  DA A 282     -90.471-166.809-365.457 
ATOM   5789  O5'  DA A 282     -88.232-167.896-365.085 
ATOM   5790  C5'  DA A 282     -87.407-168.537-364.094 
ATOM   5791  C4'  DA A 282     -87.385-170.035-364.328 
ATOM   5792  O4'  DA A 282     -88.476-170.719-363.647 
ATOM   5793  C3'  DA A 282     -87.520-170.483-365.783 
ATOM   5794  O3'  DA A 282     -86.699-171.626-365.991 
ATOM   5795  C2'  DA A 282     -88.982-170.903-365.925 
ATOM   5796  C1'  DA A 282     -89.099-171.598-364.571 
ATOM   5797  N9   DA A 282     -90.504-171.816-364.128 
ATOM   5798  C8   DA A 282     -91.593-171.020-364.339 
ATOM   5799  N7   DA A 282     -92.690-171.484-363.825 
ATOM   5800  C5   DA A 282     -92.301-172.675-363.227 
ATOM   5801  C6   DA A 282     -93.011-173.649-362.506 
ATOM   5802  N6   DA A 282     -94.326-173.570-362.254 
ATOM   5803  N1   DA A 282     -92.320-174.710-362.052 
ATOM   5804  C2   DA A 282     -91.014-174.782-362.306 
ATOM   5805  N3   DA A 282     -90.248-173.939-362.964 
ATOM   5806  C4   DA A 282     -90.965-172.887-363.408 
ATOM   5807  P    DG A 283     -85.891-171.761-367.366 
ATOM   5808  OP1  DG A 283     -84.625-170.999-367.274 
ATOM   5809  OP2  DG A 283     -86.777-171.412-368.498 
ATOM   5810  O5'  DG A 283     -85.575-173.329-367.394 
ATOM   5811  C5'  DG A 283     -85.418-174.032-366.147 
ATOM   5812  C4'  DG A 283     -86.156-175.355-366.201 
ATOM   5813  O4'  DG A 283     -87.546-175.234-365.787 
ATOM   5814  C3'  DG A 283     -86.238-176.014-367.578 
ATOM   5815  O3'  DG A 283     -86.131-177.424-367.421 
ATOM   5816  C2'  DG A 283     -87.644-175.687-368.080 
ATOM   5817  C1'  DG A 283     -88.359-175.889-366.748 
ATOM   5818  N9   DG A 283     -89.717-175.278-366.699 
ATOM   5819  C8   DG A 283     -90.175-174.123-367.292 
ATOM   5820  N7   DG A 283     -91.437-173.862-367.051 
ATOM   5821  C5   DG A 283     -91.844-174.921-366.240 
ATOM   5822  C6   DG A 283     -93.109-175.190-365.657 
ATOM   5823  O6   DG A 283     -94.148-174.541-365.736 
ATOM   5824  N1   DG A 283     -93.085-176.374-364.906 
ATOM   5825  C2   DG A 283     -91.982-177.189-364.740 
ATOM   5826  N2   DG A 283     -92.164-178.275-363.984 
ATOM   5827  N3   DG A 283     -90.796-176.935-365.287 
ATOM   5828  C4   DG A 283     -90.802-175.790-366.019 
ATOM   5829  P    DT A 284     -85.282-178.262-368.488 
ATOM   5830  OP1  DT A 284     -83.848-178.219-368.125 
ATOM   5831  OP2  DT A 284     -85.620-177.808-369.856 
ATOM   5832  O5'  DT A 284     -85.853-179.739-368.256 
ATOM   5833  C5'  DT A 284     -86.327-180.106-366.947 
ATOM   5834  C4'  DT A 284     -87.631-180.869-367.065 
ATOM   5835  O4'  DT A 284     -88.792-179.989-367.075 
ATOM   5836  C3'  DT A 284     -87.798-181.713-368.329 
ATOM   5837  O3'  DT A 284     -88.490-182.910-367.996 
ATOM   5838  C2'  DT A 284     -88.692-180.871-369.240 
ATOM   5839  C1'  DT A 284     -89.635-180.373-368.150 
ATOM   5840  N1   DT A 284     -90.441-179.185-368.552 
ATOM   5841  C2   DT A 284     -91.717-179.097-368.052 
ATOM   5842  O2   DT A 284     -92.198-179.935-367.309 
ATOM   5843  N3   DT A 284     -92.434-177.983-368.447 
ATOM   5844  C4   DT A 284     -91.989-176.977-369.280 
ATOM   5845  O4   DT A 284     -92.724-176.029-369.563 
ATOM   5846  C5   DT A 284     -90.638-177.159-369.755 
ATOM   5847  C7   DT A 284     -90.076-176.109-370.667 
ATOM   5848  C6   DT A 284     -89.919-178.232-369.386 
ATOM   5849  P    DC A 285     -88.040-184.283-368.684 
ATOM   5850  OP1  DC A 285     -86.899-184.861-367.937 
ATOM   5851  OP2  DC A 285     -87.825-184.066-370.131 
ATOM   5852  O5'  DC A 285     -89.340-185.189-368.463 
ATOM   5853  C5'  DC A 285     -90.169-184.950-367.310 
ATOM   5854  C4'  DC A 285     -91.631-184.982-367.708 
ATOM   5855  O4'  DC A 285     -92.118-183.679-368.140 
ATOM   5856  C3'  DC A 285     -91.985-185.912-368.868 
ATOM   5857  O3'  DC A 285     -93.257-186.498-368.617 
ATOM   5858  C2'  DC A 285     -92.108-184.989-370.080 
ATOM   5859  C1'  DC A 285     -92.822-183.847-369.362 
ATOM   5860  N1   DC A 285     -92.780-182.555-370.101 
ATOM   5861  C2   DC A 285     -93.886-181.714-370.003 
ATOM   5862  O2   DC A 285     -94.848-182.072-369.313 
ATOM   5863  N3   DC A 285     -93.867-180.532-370.670 
ATOM   5864  C4   DC A 285     -92.807-180.181-371.407 
ATOM   5865  N4   DC A 285     -92.838-179.017-372.039 
ATOM   5866  C5   DC A 285     -91.659-181.031-371.522 
ATOM   5867  C6   DC A 285     -91.697-182.208-370.848 
ATOM   5868  P    DG A 286     -93.490-188.036-368.997 
ATOM   5869  OP1  DG A 286     -92.993-188.898-367.901 
ATOM   5870  OP2  DG A 286     -92.931-188.306-370.339 
ATOM   5871  O5'  DG A 286     -95.088-188.107-369.056 
ATOM   5872  C5'  DG A 286     -95.857-187.227-368.217 
ATOM   5873  C4'  DG A 286     -97.010-186.634-369.005 
ATOM   5874  O4'  DG A 286     -96.637-185.408-369.696 
ATOM   5875  C3'  DG A 286     -97.584-187.520-370.111 
ATOM   5876  O3'  DG A 286     -98.993-187.332-370.166 
ATOM   5877  C2'  DG A 286     -96.969-186.977-371.400 
ATOM   5878  C1'  DG A 286     -97.082-185.498-371.041 
ATOM   5879  N9   DG A 286     -96.222-184.611-371.873 
ATOM   5880  C8   DG A 286     -94.977-184.858-372.407 
ATOM   5881  N7   DG A 286     -94.485-183.859-373.100 
ATOM   5882  C5   DG A 286     -95.476-182.882-373.020 
ATOM   5883  C6   DG A 286     -95.520-181.575-373.573 
ATOM   5884  O6   DG A 286     -94.677-181.003-374.258 
ATOM   5885  N1   DG A 286     -96.715-180.920-373.246 
ATOM   5886  C2   DG A 286     -97.734-181.457-372.484 
ATOM   5887  N2   DG A 286     -98.794-180.668-372.286 
ATOM   5888  N3   DG A 286     -97.693-182.682-371.965 
ATOM   5889  C4   DG A 286     -96.540-183.331-372.273 
ATOM   5890  P    DA A 287     -99.935-188.599-370.428 
ATOM   5891  OP1  DA A 287    -100.186-189.302-369.150 
ATOM   5892  OP2  DA A 287     -99.369-189.420-371.521 
ATOM   5893  O5'  DA A 287    -101.281-187.893-370.928 
ATOM   5894  C5'  DA A 287    -101.601-186.577-370.441 
ATOM   5895  C4'  DA A 287    -102.092-185.707-371.581 
ATOM   5896  O4'  DA A 287    -101.003-185.025-372.267 
ATOM   5897  C3'  DA A 287    -102.835-186.435-372.701 
ATOM   5898  O3'  DA A 287    -103.887-185.603-373.173 
ATOM   5899  C2'  DA A 287    -101.800-186.588-373.816 
ATOM   5900  C1'  DA A 287    -101.172-185.206-373.665 
ATOM   5901  N9   DA A 287     -99.836-185.081-374.312 
ATOM   5902  C8   DA A 287     -98.859-186.029-374.431 
ATOM   5903  N7   DA A 287     -97.799-185.614-375.053 
ATOM   5904  C5   DA A 287     -98.092-184.294-375.370 
ATOM   5905  C6   DA A 287     -97.363-183.297-376.039 
ATOM   5906  N6   DA A 287     -96.132-183.485-376.533 
ATOM   5907  N1   DA A 287     -97.950-182.094-376.184 
ATOM   5908  C2   DA A 287     -99.175-181.912-375.691 
ATOM   5909  N3   DA A 287     -99.947-182.764-375.051 
ATOM   5910  C4   DA A 287     -99.337-183.960-374.920 
ATOM   5911  P    DT A 288    -105.293-186.268-373.551 
ATOM   5912  OP1  DT A 288    -106.111-186.429-372.328 
ATOM   5913  OP2  DT A 288    -105.063-187.496-374.344 
ATOM   5914  O5'  DT A 288    -105.936-185.139-374.484 
ATOM   5915  C5'  DT A 288    -105.589-183.760-374.253 
ATOM   5916  C4'  DT A 288    -105.320-183.064-375.572 
ATOM   5917  O4'  DT A 288    -103.931-183.188-375.993 
ATOM   5918  C3'  DT A 288    -106.115-183.581-376.771 
ATOM   5919  O3'  DT A 288    -106.453-182.482-377.608 
ATOM   5920  C2'  DT A 288    -105.137-184.483-377.525 
ATOM   5921  C1'  DT A 288    -103.909-183.593-377.353 
ATOM   5922  N1   DT A 288    -102.621-184.297-377.605 
ATOM   5923  C2   DT A 288    -101.610-183.563-378.179 
ATOM   5924  O2   DT A 288    -101.731-182.387-378.479 
ATOM   5925  N3   DT A 288    -100.431-184.248-378.399 
ATOM   5926  C4   DT A 288    -100.186-185.572-378.100 
ATOM   5927  O4   DT A 288     -99.087-186.077-378.344 
ATOM   5928  C5   DT A 288    -101.306-186.258-377.502 
ATOM   5929  C7   DT A 288    -101.124-187.705-377.145 
ATOM   5930  C6   DT A 288    -102.464-185.618-377.276 
ATOM   5931  P    DG A 289    -107.900-182.445-378.293 
ATOM   5932  OP1  DG A 289    -108.886-181.887-377.341 
ATOM   5933  OP2  DG A 289    -108.218-183.778-378.852 
ATOM   5934  O5'  DG A 289    -107.657-181.407-379.487 
ATOM   5935  C5'  DG A 289    -106.678-180.365-379.317 
ATOM   5936  C4'  DG A 289    -105.842-180.229-380.574 
ATOM   5937  O4'  DG A 289    -104.684-181.112-380.569 
ATOM   5938  C3'  DG A 289    -106.554-180.562-381.885 
ATOM   5939  O3'  DG A 289    -106.093-179.675-382.897 
ATOM   5940  C2'  DG A 289    -106.088-181.976-382.230 
ATOM   5941  C1'  DG A 289    -104.632-181.789-381.815 
ATOM   5942  N9   DG A 289    -103.895-183.068-381.617 
ATOM   5943  C8   DG A 289    -104.357-184.272-381.131 
ATOM   5944  N7   DG A 289    -103.445-185.213-381.081 
ATOM   5945  C5   DG A 289    -102.298-184.588-381.569 
ATOM   5946  C6   DG A 289    -100.988-185.099-381.753 
ATOM   5947  O6   DG A 289    -100.562-186.227-381.521 
ATOM   5948  N1   DG A 289    -100.126-184.123-382.274 
ATOM   5949  C2   DG A 289    -100.484-182.824-382.576 
ATOM   5950  N2   DG A 289     -99.514-182.047-383.064 
ATOM   5951  N3   DG A 289    -101.715-182.345-382.402 
ATOM   5952  C4   DG A 289    -102.562-183.280-381.898 
ATOM   5953  P    DG A 290    -107.141-179.102-383.963 
ATOM   5954  OP1  DG A 290    -107.833-177.924-383.394 
ATOM   5955  OP2  DG A 290    -108.012-180.198-384.441 
ATOM   5956  O5'  DG A 290    -106.167-178.636-385.144 
ATOM   5957  C5'  DG A 290    -104.834-178.198-384.819 
ATOM   5958  C4'  DG A 290    -103.840-178.794-385.796 
ATOM   5959  O4'  DG A 290    -103.356-180.099-385.368 
ATOM   5960  C3'  DG A 290    -104.364-179.040-387.211 
ATOM   5961  O3'  DG A 290    -103.325-178.764-388.141 
ATOM   5962  C2'  DG A 290    -104.670-180.537-387.255 
ATOM   5963  C1'  DG A 290    -103.444-180.992-386.468 
ATOM   5964  N9   DG A 290    -103.555-182.377-385.932 
ATOM   5965  C8   DG A 290    -104.667-183.046-385.470 
ATOM   5966  N7   DG A 290    -104.425-184.269-385.064 
ATOM   5967  C5   DG A 290    -103.055-184.421-385.272 
ATOM   5968  C6   DG A 290    -102.211-185.534-385.022 
ATOM   5969  O6   DG A 290    -102.503-186.633-384.558 
ATOM   5970  N1   DG A 290    -100.884-185.261-385.381 
ATOM   5971  C2   DG A 290    -100.432-184.068-385.910 
ATOM   5972  N2   DG A 290     -99.126-184.006-386.186 
ATOM   5973  N3   DG A 290    -101.224-183.024-386.144 
ATOM   5974  C4   DG A 290    -102.515-183.273-385.802 
ATOM   5975  P    DA A 291    -103.689-178.027-389.515 
ATOM   5976  OP1  DA A 291    -103.737-176.564-389.295 
ATOM   5977  OP2  DA A 291    -104.904-178.636-390.098 
ATOM   5978  O5'  DA A 291    -102.418-178.395-390.416 
ATOM   5979  C5'  DA A 291    -101.145-178.600-389.777 
ATOM   5980  C4'  DA A 291    -100.462-179.820-390.363 
ATOM   5981  O4'  DA A 291    -100.836-181.049-389.678 
ATOM   5982  C3'  DA A 291    -100.765-180.111-391.833 
ATOM   5983  O3'  DA A 291     -99.588-180.609-392.456 
ATOM   5984  C2'  DA A 291    -101.807-181.228-391.799 
ATOM   5985  C1'  DA A 291    -101.181-182.019-390.655 
ATOM   5986  N9   DA A 291    -102.110-182.999-390.025 
ATOM   5987  C8   DA A 291    -103.458-182.889-389.836 
ATOM   5988  N7   DA A 291    -103.992-183.918-389.255 
ATOM   5989  C5   DA A 291    -102.922-184.776-389.042 
ATOM   5990  C6   DA A 291    -102.829-186.049-388.458 
ATOM   5991  N6   DA A 291    -103.881-186.711-387.957 
ATOM   5992  N1   DA A 291    -101.611-186.620-388.407 
ATOM   5993  C2   DA A 291    -100.569-185.957-388.906 
ATOM   5994  N3   DA A 291    -100.534-184.770-389.473 
ATOM   5995  C4   DA A 291    -101.765-184.221-389.511 
ATOM   5996  P    DT A 292     -99.242-180.143-393.948 
ATOM   5997  OP1  DT A 292     -98.543-178.839-393.911 
ATOM   5998  OP2  DT A 292    -100.464-180.201-394.781 
ATOM   5999  O5'  DT A 292     -98.224-181.287-394.409 
ATOM   6000  C5'  DT A 292     -97.399-181.928-393.418 
ATOM   6001  C4'  DT A 292     -97.377-183.426-393.651 
ATOM   6002  O4'  DT A 292     -98.468-184.111-392.971 
ATOM   6003  C3'  DT A 292     -97.512-183.875-395.106 
ATOM   6004  O3'  DT A 292     -96.691-185.017-395.315 
ATOM   6005  C2'  DT A 292     -98.975-184.295-395.248 
ATOM   6006  C1'  DT A 292     -99.091-184.989-393.895 
ATOM   6007  N1   DT A 292    -100.496-185.207-393.451 
ATOM   6008  C2   DT A 292    -100.755-186.351-392.735 
ATOM   6009  O2   DT A 292     -99.896-187.169-392.458 
ATOM   6010  N3   DT A 292    -102.070-186.518-392.342 
ATOM   6011  C4   DT A 292    -103.117-185.658-392.600 
ATOM   6012  O4   DT A 292    -104.253-185.916-392.195 
ATOM   6013  C5   DT A 292    -102.746-184.487-393.357 
ATOM   6014  C7   DT A 292    -103.828-183.499-393.682 
ATOM   6015  C6   DT A 292    -101.477-184.299-393.753 
ATOM   6016  P    DT A 293     -95.883-185.152-396.689 
ATOM   6017  OP1  DT A 293     -94.617-184.391-396.597 
ATOM   6018  OP2  DT A 293     -96.769-184.804-397.822 
ATOM   6019  O5'  DT A 293     -95.567-186.720-396.718 
ATOM   6020  C5'  DT A 293     -95.410-187.424-395.470 
ATOM   6021  C4'  DT A 293     -96.148-188.747-395.525 
ATOM   6022  O4'  DT A 293     -97.538-188.625-395.110 
ATOM   6023  C3'  DT A 293     -96.231-189.406-396.902 
ATOM   6024  O3'  DT A 293     -96.123-190.816-396.745 
ATOM   6025  C2'  DT A 293     -97.637-189.079-397.404 
ATOM   6026  C1'  DT A 293     -98.351-189.280-396.072 
ATOM   6027  N1   DT A 293     -99.709-188.670-396.022 
ATOM   6028  C2   DT A 293    -100.665-189.331-395.289 
ATOM   6029  O2   DT A 293    -100.444-190.371-394.694 
ATOM   6030  N3   DT A 293    -101.912-188.736-395.267 
ATOM   6031  C4   DT A 293    -102.272-187.565-395.901 
ATOM   6032  O4   DT A 293    -103.421-187.130-395.809 
ATOM   6033  C5   DT A 293    -101.201-186.945-396.646 
ATOM   6034  C7   DT A 293    -101.508-185.666-397.367 
ATOM   6035  C6   DT A 293     -99.979-187.502-396.685 
ATOM   6036  P    DC A 294     -95.275-191.654-397.812 
ATOM   6037  OP1  DC A 294     -93.841-191.611-397.449 
ATOM   6038  OP2  DC A 294     -95.612-191.200-399.180 
ATOM   6039  O5'  DC A 294     -95.845-193.130-397.580 
ATOM   6040  C5'  DC A 294     -96.319-193.498-396.271 
ATOM   6041  C4'  DC A 294     -97.624-194.260-396.389 
ATOM   6042  O4'  DC A 294     -98.784-193.380-396.399 
ATOM   6043  C3'  DC A 294     -97.790-195.104-397.652 
ATOM   6044  O3'  DC A 294     -98.482-196.302-397.320 
ATOM   6045  C2'  DC A 294     -98.685-194.263-398.564 
ATOM   6046  C1'  DC A 294     -99.628-193.764-397.474 
ATOM   6047  N1   DC A 294    -100.433-192.577-397.876 
ATOM   6048  C2   DC A 294    -101.729-192.473-397.377 
ATOM   6049  O2   DC A 294    -102.153-193.360-396.628 
ATOM   6050  N3   DC A 294    -102.479-191.399-397.733 
ATOM   6051  C4   DC A 294    -101.983-190.458-398.547 
ATOM   6052  N4   DC A 294    -102.755-189.430-398.864 
ATOM   6053  C5   DC A 294    -100.653-190.547-399.071 
ATOM   6054  C6   DC A 294     -99.919-191.628-398.704 
ATOM   6055  P    DC A 295     -98.032-197.675-398.007 
ATOM   6056  OP1  DC A 295     -96.891-198.252-397.261 
ATOM   6057  OP2  DC A 295     -97.818-197.458-399.455 
ATOM   6058  O5'  DC A 295     -99.333-198.580-397.787 
ATOM   6059  C5'  DC A 295    -100.162-198.342-396.634 
ATOM   6060  C4'  DC A 295    -101.624-198.374-397.032 
ATOM   6061  O4'  DC A 295    -102.110-197.071-397.464 
ATOM   6062  C3'  DC A 295    -101.978-199.303-398.192 
ATOM   6063  O3'  DC A 295    -103.250-199.890-397.941 
ATOM   6064  C2'  DC A 295    -102.101-198.380-399.404 
ATOM   6065  C1'  DC A 295    -102.814-197.239-398.685 
ATOM   6066  N1   DC A 295    -102.772-195.947-399.424 
ATOM   6067  C2   DC A 295    -103.878-195.106-399.327 
ATOM   6068  O2   DC A 295    -104.840-195.464-398.636 
ATOM   6069  N3   DC A 295    -103.860-193.924-399.994 
ATOM   6070  C4   DC A 295    -102.799-193.573-400.731 
ATOM   6071  N4   DC A 295    -102.830-192.409-401.362 
ATOM   6072  C5   DC A 295    -101.651-194.423-400.845 
ATOM   6073  C6   DC A 295    -101.689-195.600-400.172 
ATOM   6074  P    DT A 296    -103.483-201.428-398.320 
ATOM   6075  OP1  DT A 296    -102.986-202.290-397.225 
ATOM   6076  OP2  DT A 296    -102.923-201.698-399.663 
ATOM   6077  O5'  DT A 296    -105.081-201.499-398.380 
ATOM   6078  C5'  DT A 296    -105.850-200.618-397.540 
ATOM   6079  C4'  DT A 296    -107.002-200.026-398.329 
ATOM   6080  O4'  DT A 296    -106.629-198.800-399.019 
ATOM   6081  C3'  DT A 296    -107.576-200.912-399.434 
ATOM   6082  O3'  DT A 296    -108.985-200.724-399.490 
ATOM   6083  C2'  DT A 296    -106.961-200.368-400.724 
ATOM   6084  C1'  DT A 296    -107.074-198.890-400.364 
ATOM   6085  N1   DT A 296    -106.215-198.003-401.197 
ATOM   6086  C2   DT A 296    -106.706-196.755-401.493 
ATOM   6087  O2   DT A 296    -107.793-196.361-401.107 
ATOM   6088  N3   DT A 296    -105.882-195.961-402.268 
ATOM   6089  C4   DT A 296    -104.638-196.305-402.757 
ATOM   6090  O4   DT A 296    -103.992-195.509-403.441 
ATOM   6091  C5   DT A 296    -104.209-197.635-402.392 
ATOM   6092  C7   DT A 296    -102.865-198.089-402.885 
ATOM   6093  C6   DT A 296    -104.990-198.427-401.641 
ATOM   6094  P    DC A 297    -109.927-201.990-399.752 
ATOM   6095  OP1  DC A 297    -110.178-202.694-398.474 
ATOM   6096  OP2  DC A 297    -109.362-202.812-400.845 
ATOM   6097  O5'  DC A 297    -111.273-201.285-400.252 
ATOM   6098  C5'  DC A 297    -111.594-199.968-399.764 
ATOM   6099  C4'  DC A 297    -112.084-199.099-400.905 
ATOM   6100  O4'  DC A 297    -110.995-198.417-401.591 
ATOM   6101  C3'  DC A 297    -112.827-199.827-402.025 
ATOM   6102  O3'  DC A 297    -113.879-198.994-402.497 
ATOM   6103  C2'  DC A 297    -111.792-199.979-403.140 
ATOM   6104  C1'  DC A 297    -111.164-198.598-402.988 
ATOM   6105  N1   DC A 297    -109.828-198.473-403.635 
ATOM   6106  C2   DC A 297    -109.494-197.246-404.205 
ATOM   6107  O2   DC A 297    -110.312-196.321-404.149 
ATOM   6108  N3   DC A 297    -108.281-197.113-404.800 
ATOM   6109  C4   DC A 297    -107.423-198.140-404.838 
ATOM   6110  N4   DC A 297    -106.252-197.960-405.430 
ATOM   6111  C5   DC A 297    -107.747-199.410-404.260 
ATOM   6112  C6   DC A 297    -108.964-199.523-403.670 
ATOM   6113  P    DT A 298    -115.285-199.660-402.875 
ATOM   6114  OP1  DT A 298    -116.103-199.820-401.652 
ATOM   6115  OP2  DT A 298    -115.056-200.887-403.668 
ATOM   6116  O5'  DT A 298    -115.929-198.530-403.808 
ATOM   6117  C5'  DT A 298    -115.582-197.152-403.576 
ATOM   6118  C4'  DT A 298    -115.313-196.456-404.896 
ATOM   6119  O4'  DT A 298    -113.923-196.580-405.316 
ATOM   6120  C3'  DT A 298    -116.107-196.973-406.095 
ATOM   6121  O3'  DT A 298    -116.445-195.874-406.932 
ATOM   6122  C2'  DT A 298    -115.129-197.874-406.849 
ATOM   6123  C1'  DT A 298    -113.901-196.985-406.677 
ATOM   6124  N1   DT A 298    -112.613-197.688-406.929 
ATOM   6125  C2   DT A 298    -111.602-196.955-407.503 
ATOM   6126  O2   DT A 298    -111.724-195.779-407.802 
ATOM   6127  N3   DT A 298    -110.423-197.639-407.723 
ATOM   6128  C4   DT A 298    -110.178-198.964-407.424 
ATOM   6129  O4   DT A 298    -109.079-199.468-407.668 
ATOM   6130  C5   DT A 298    -111.298-199.650-406.825 
ATOM   6131  C7   DT A 298    -111.116-201.097-406.468 
ATOM   6132  C6   DT A 298    -112.456-199.009-406.600 
ATOM   6133  P    DC A 299    -117.892-195.836-407.617 
ATOM   6134  OP1  DC A 299    -118.878-195.278-406.665 
ATOM   6135  OP2  DC A 299    -118.210-197.169-408.175 
ATOM   6136  O5'  DC A 299    -117.649-194.799-408.810 
ATOM   6137  C5'  DC A 299    -116.670-193.757-408.640 
ATOM   6138  C4'  DC A 299    -115.834-193.621-409.898 
ATOM   6139  O4'  DC A 299    -114.677-194.503-409.893 
ATOM   6140  C3'  DC A 299    -116.546-193.954-411.209 
ATOM   6141  O3'  DC A 299    -116.085-193.067-412.221 
ATOM   6142  C2'  DC A 299    -116.080-195.368-411.554 
ATOM   6143  C1'  DC A 299    -114.624-195.180-411.139 
ATOM   6144  N1   DC A 299    -113.888-196.460-410.940 
ATOM   6145  C2   DC A 299    -112.538-196.492-411.281 
ATOM   6146  O2   DC A 299    -112.011-195.467-411.729 
ATOM   6147  N3   DC A 299    -111.849-197.650-411.108 
ATOM   6148  C4   DC A 299    -112.456-198.738-410.619
[truncated: 415,700 more chars]
