# Supplementary material for: Characterization of lncRNA-protein interactions associated with Prostate cancer and Androgen receptors by molecular docking simulations
Source: Biochem Biophys Rep. 2025 Mar 9;42:101959. doi: 10.1016/j.bbrep.2025.101959 (PMC11929892; doi:10.1016/j.bbrep.2025.101959)
Supplement: Multimedia component 98 [file mmc98.zip › mmc98.pdb]

REMARK Number:    87
REMARK Ligand:     lig_628dcb8434e2f.pdb
REMARK Contact:     0     0     0
REMARK Score:  -139.53
REMARK RMSD:    786.50
MODEL       87
ATOM      1  N   ALA A  24      30.357  -5.473 -24.875 
ATOM      2  CA  ALA A  24      30.515  -4.000 -24.871 
ATOM      3  CB  ALA A  24      29.364  -3.347 -25.653 
ATOM      4  C   ALA A  24      30.496  -3.471 -23.474 
ATOM      5  O   ALA A  24      31.409  -3.720 -22.690 
ATOM      6  N   GLN A  25      29.435  -2.716 -23.129 
ATOM      7  CA  GLN A  25      29.334  -2.167 -21.810 
ATOM      8  CB  GLN A  25      28.209  -1.135 -21.640 
ATOM      9  CG  GLN A  25      28.449   0.131 -22.464 
ATOM     10  CD  GLN A  25      27.291   1.085 -22.227 
ATOM     11  OE1 GLN A  25      26.895   1.324 -21.089 
ATOM     12  NE2 GLN A  25      26.734   1.652 -23.331 
ATOM     13  C   GLN A  25      29.084  -3.296 -20.876 
ATOM     14  O   GLN A  25      28.668  -4.376 -21.290 
ATOM     15  N   ASP A  26      29.382  -3.075 -19.584 
ATOM     16  CA  ASP A  26      29.211  -4.105 -18.606 
ATOM     17  CB  ASP A  26      30.274  -4.043 -17.495 
ATOM     18  CG  ASP A  26      30.054  -5.171 -16.494 
ATOM     19  OD1 ASP A  26      28.986  -5.191 -15.826 
ATOM     20  OD2 ASP A  26      30.966  -6.032 -16.381 
ATOM     21  C   ASP A  26      27.866  -3.939 -17.988 
ATOM     22  O   ASP A  26      27.612  -2.985 -17.253 
ATOM     23  N   ASN A  27      26.945  -4.872 -18.288 
ATOM     24  CA  ASN A  27      25.662  -4.773 -17.669 
ATOM     25  CB  ASN A  27      24.503  -4.752 -18.683 
ATOM     26  CG  ASN A  27      24.583  -3.452 -19.471 
ATOM     27  OD1 ASN A  27      24.658  -2.366 -18.897 
ATOM     28  ND2 ASN A  27      24.568  -3.560 -20.827 
ATOM     29  C   ASN A  27      25.467  -5.984 -16.812 
ATOM     30  O   ASN A  27      24.473  -6.696 -16.949 
ATOM     31  N   SER A  28      26.402  -6.226 -15.873 
ATOM     32  CA  SER A  28      26.317  -7.361 -15.002 
ATOM     33  CB  SER A  28      27.559  -7.517 -14.112 
ATOM     34  OG  SER A  28      28.707  -7.731 -14.919 
ATOM     35  C   SER A  28      25.149  -7.145 -14.100 
ATOM     36  O   SER A  28      24.492  -8.089 -13.668 
ATOM     37  N   ARG A  29      24.868  -5.864 -13.806 
ATOM     38  CA  ARG A  29      23.821  -5.471 -12.913 
ATOM     39  CB  ARG A  29      23.787  -3.948 -12.704 
ATOM     40  CG  ARG A  29      25.152  -3.369 -12.324 
ATOM     41  CD  ARG A  29      25.113  -1.897 -11.913 
ATOM     42  NE  ARG A  29      26.512  -1.383 -11.942 
ATOM     43  CZ  ARG A  29      27.390  -1.720 -10.952 
ATOM     44  NH1 ARG A  29      27.024  -2.618  -9.991 
ATOM     45  NH2 ARG A  29      28.642  -1.178 -10.929 
ATOM     46  C   ARG A  29      22.506  -5.884 -13.504 
ATOM     47  O   ARG A  29      21.579  -6.255 -12.784 
ATOM     48  N   TYR A  30      22.378  -5.784 -14.840 
ATOM     49  CA  TYR A  30      21.164  -6.163 -15.505 
ATOM     50  CB  TYR A  30      21.186  -5.817 -17.003 
ATOM     51  CG  TYR A  30      19.900  -6.271 -17.606 
ATOM     52  CD1 TYR A  30      18.727  -5.600 -17.348 
ATOM     53  CD2 TYR A  30      19.876  -7.357 -18.449 
ATOM     54  CE1 TYR A  30      17.543  -6.018 -17.911 
ATOM     55  CE2 TYR A  30      18.698  -7.778 -19.016 
ATOM     56  CZ  TYR A  30      17.529  -7.109 -18.746 
ATOM     57  OH  TYR A  30      16.316  -7.539 -19.327 
ATOM     58  C   TYR A  30      20.959  -7.638 -15.363 
ATOM     59  O   TYR A  30      19.855  -8.092 -15.068 
ATOM     60  N   THR A  31      22.033  -8.431 -15.551 
ATOM     61  CA  THR A  31      21.926  -9.861 -15.473 
ATOM     62  CB  THR A  31      23.230 -10.559 -15.736 
ATOM     63  OG1 THR A  31      23.715 -10.225 -17.028 
ATOM     64  CG2 THR A  31      23.003 -12.080 -15.628 
ATOM     65  C   THR A  31      21.490 -10.229 -14.091 
ATOM     66  O   THR A  31      20.646 -11.105 -13.907 
ATOM     67  N   HIS A  32      22.064  -9.557 -13.079 
ATOM     68  CA  HIS A  32      21.744  -9.842 -11.711 
ATOM     69  ND1 HIS A  32      22.771 -10.826  -8.882 
ATOM     70  CG  HIS A  32      22.450  -9.554  -9.301 
ATOM     71  CB  HIS A  32      22.623  -9.069 -10.710 
ATOM     72  NE2 HIS A  32      22.010  -9.743  -7.096 
ATOM     73  CD2 HIS A  32      21.986  -8.905  -8.198 
ATOM     74  CE1 HIS A  32      22.488 -10.885  -7.556 
ATOM     75  C   HIS A  32      20.311  -9.481 -11.477 
ATOM     76  O   HIS A  32      19.604 -10.145 -10.722 
ATOM     77  N   PHE A  33      19.841  -8.406 -12.133 
ATOM     78  CA  PHE A  33      18.494  -7.942 -11.975 
ATOM     79  CB  PHE A  33      18.233  -6.698 -12.850 
ATOM     80  CG  PHE A  33      16.831  -6.221 -12.683 
ATOM     81  CD1 PHE A  33      15.822  -6.729 -13.471 
ATOM     82  CD2 PHE A  33      16.525  -5.261 -11.749 
ATOM     83  CE1 PHE A  33      14.528  -6.288 -13.327 
ATOM     84  CE2 PHE A  33      15.232  -4.815 -11.599 
ATOM     85  CZ  PHE A  33      14.232  -5.330 -12.388 
ATOM     86  C   PHE A  33      17.577  -9.044 -12.410 
ATOM     87  O   PHE A  33      16.584  -9.337 -11.745 
ATOM     88  N   LEU A  34      17.891  -9.694 -13.546 
ATOM     89  CA  LEU A  34      17.052 -10.740 -14.056 
ATOM     90  CB  LEU A  34      17.509 -11.262 -15.429 
ATOM     91  CG  LEU A  34      17.352 -10.227 -16.561 
ATOM     92  CD1 LEU A  34      17.815 -10.799 -17.911 
ATOM     93  CD2 LEU A  34      15.914  -9.684 -16.622 
ATOM     94  C   LEU A  34      17.034 -11.895 -13.105 
ATOM     95  O   LEU A  34      15.977 -12.463 -12.835 
ATOM     96  N   THR A  35      18.201 -12.276 -12.555 
ATOM     97  CA  THR A  35      18.222 -13.429 -11.706 
ATOM     98  CB  THR A  35      19.611 -13.827 -11.277 
ATOM     99  OG1 THR A  35      19.582 -15.110 -10.672 
ATOM    100  CG2 THR A  35      20.183 -12.793 -10.291 
ATOM    101  C   THR A  35      17.370 -13.183 -10.496 
ATOM    102  O   THR A  35      16.600 -14.054 -10.093 
ATOM    103  N   GLN A  36      17.510 -12.004  -9.861 
ATOM    104  CA  GLN A  36      16.760 -11.714  -8.673 
ATOM    105  CB  GLN A  36      17.330 -10.515  -7.900 
ATOM    106  CG  GLN A  36      18.719 -10.776  -7.318 
ATOM    107  CD  GLN A  36      19.161  -9.521  -6.583 
ATOM    108  OE1 GLN A  36      18.999  -8.403  -7.076 
ATOM    109  NE2 GLN A  36      19.727  -9.702  -5.360 
ATOM    110  C   GLN A  36      15.306 -11.414  -8.928 
ATOM    111  O   GLN A  36      14.428 -11.820  -8.172 
ATOM    112  N   HIS A  37      15.041 -10.560  -9.926 
ATOM    113  CA  HIS A  37      13.739 -10.030 -10.232 
ATOM    114  ND1 HIS A  37      13.488  -7.875  -7.943 
ATOM    115  CG  HIS A  37      14.262  -7.931  -9.081 
ATOM    116  CB  HIS A  37      13.787  -8.508 -10.384 
ATOM    117  NE2 HIS A  37      15.483  -7.062  -7.395 
ATOM    118  CD2 HIS A  37      15.476  -7.429  -8.730 
ATOM    119  CE1 HIS A  37      14.268  -7.348  -6.966 
ATOM    120  C   HIS A  37      12.906 -10.649 -11.327 
ATOM    121  O   HIS A  37      11.752 -10.256 -11.466 
ATOM    122  N   TYR A  38      13.434 -11.530 -12.202 
ATOM    123  CA  TYR A  38      12.632 -11.883 -13.350 
ATOM    124  CB  TYR A  38      13.334 -11.414 -14.642 
ATOM    125  CG  TYR A  38      12.655 -11.872 -15.887 
ATOM    126  CD1 TYR A  38      11.465 -11.319 -16.304 
ATOM    127  CD2 TYR A  38      13.246 -12.841 -16.668 
ATOM    128  CE1 TYR A  38      10.868 -11.746 -17.467 
ATOM    129  CE2 TYR A  38      12.653 -13.271 -17.830 
ATOM    130  CZ  TYR A  38      11.459 -12.724 -18.231 
ATOM    131  OH  TYR A  38      10.848 -13.164 -19.425 
ATOM    132  C   TYR A  38      12.379 -13.364 -13.432 
ATOM    133  O   TYR A  38      13.285 -14.174 -13.250 
ATOM    134  N   ASP A  39      11.102 -13.741 -13.690 
ATOM    135  CA  ASP A  39      10.698 -15.112 -13.886 
ATOM    136  CB  ASP A  39      10.028 -15.729 -12.643 
ATOM    137  CG  ASP A  39       9.940 -17.238 -12.841 
ATOM    138  OD1 ASP A  39      10.562 -17.742 -13.815 
ATOM    139  OD2 ASP A  39       9.249 -17.904 -12.025 
ATOM    140  C   ASP A  39       9.669 -15.081 -14.984 
ATOM    141  O   ASP A  39       8.529 -14.682 -14.754 
ATOM    142  N   ALA A  40      10.037 -15.519 -16.207 
ATOM    143  CA  ALA A  40       9.168 -15.355 -17.343 
ATOM    144  CB  ALA A  40       9.809 -15.843 -18.652 
ATOM    145  C   ALA A  40       7.861 -16.082 -17.196 
ATOM    146  O   ALA A  40       6.812 -15.469 -17.390 
ATOM    147  N   LYS A  41       7.868 -17.386 -16.837 
ATOM    148  CA  LYS A  41       6.612 -18.091 -16.756 
ATOM    149  CB  LYS A  41       6.394 -19.072 -17.922 
ATOM    150  CG  LYS A  41       6.320 -18.394 -19.293 
ATOM    151  CD  LYS A  41       6.383 -19.380 -20.462 
ATOM    152  CE  LYS A  41       6.315 -18.723 -21.842 
ATOM    153  NZ  LYS A  41       6.395 -19.761 -22.893 
ATOM    154  C   LYS A  41       6.607 -18.900 -15.492 
ATOM    155  O   LYS A  41       6.979 -20.072 -15.469 
ATOM    156  N   PRO A  42       6.164 -18.261 -14.447 
ATOM    157  CA  PRO A  42       6.146 -18.766 -13.096 
ATOM    158  CD  PRO A  42       5.459 -16.998 -14.579 
ATOM    159  CB  PRO A  42       5.693 -17.583 -12.242 
ATOM    160  CG  PRO A  42       4.817 -16.760 -13.203 
ATOM    161  C   PRO A  42       5.350 -19.982 -12.740 
ATOM    162  O   PRO A  42       5.866 -20.776 -11.954 
ATOM    163  N   GLN A  43       4.106 -20.125 -13.253 
ATOM    164  CA  GLN A  43       3.233 -21.210 -12.882 
ATOM    165  CB  GLN A  43       3.921 -22.559 -12.575 
ATOM    166  CG  GLN A  43       2.969 -23.746 -12.437 
ATOM    167  CD  GLN A  43       2.653 -24.258 -13.835 
ATOM    168  OE1 GLN A  43       2.011 -23.577 -14.631 
ATOM    169  NE2 GLN A  43       3.125 -25.496 -14.144 
ATOM    170  C   GLN A  43       2.428 -20.772 -11.677 
ATOM    171  O   GLN A  43       1.781 -19.726 -11.696 
ATOM    172  N   GLY A  44       2.476 -21.564 -10.580 
ATOM    173  CA  GLY A  44       1.617 -21.423  -9.423 
ATOM    174  C   GLY A  44       1.682 -20.099  -8.711 
ATOM    175  O   GLY A  44       0.636 -19.515  -8.436 
ATOM    176  N   ARG A  45       2.881 -19.573  -8.391 
ATOM    177  CA  ARG A  45       2.966 -18.320  -7.681 
ATOM    178  CB  ARG A  45       2.277 -17.177  -8.444 
ATOM    179  CG  ARG A  45       2.951 -16.883  -9.786 
ATOM    180  CD  ARG A  45       2.084 -16.065 -10.743 
ATOM    181  NE  ARG A  45       2.134 -14.640 -10.313 
ATOM    182  CZ  ARG A  45       1.083 -13.819 -10.595 
ATOM    183  NH1 ARG A  45      -0.026 -14.325 -11.205 
ATOM    184  NH2 ARG A  45       1.132 -12.493 -10.270 
ATOM    185  C   ARG A  45       2.353 -18.422  -6.307 
ATOM    186  O   ARG A  45       1.777 -17.453  -5.809 
ATOM    187  N   ASP A  46       2.452 -19.607  -5.663 
ATOM    188  CA  ASP A  46       1.984 -19.790  -4.311 
ATOM    189  CB  ASP A  46       1.250 -21.127  -4.079 
ATOM    190  CG  ASP A  46       2.197 -22.277  -4.390 
ATOM    191  OD1 ASP A  46       3.256 -22.021  -5.022 
ATOM    192  OD2 ASP A  46       1.866 -23.431  -4.005 
ATOM    193  C   ASP A  46       3.161 -19.699  -3.376 
ATOM    194  O   ASP A  46       4.259 -19.317  -3.777 
ATOM    195  N   ASP A  47       2.954 -20.056  -2.089 
ATOM    196  CA  ASP A  47       3.986 -19.963  -1.086 
ATOM    197  CB  ASP A  47       3.505 -20.399   0.311 
ATOM    198  CG  ASP A  47       2.512 -19.366   0.829 
ATOM    199  OD1 ASP A  47       2.392 -18.285   0.192 
ATOM    200  OD2 ASP A  47       1.859 -19.643   1.870 
ATOM    201  C   ASP A  47       5.122 -20.868  -1.453 
ATOM    202  O   ASP A  47       6.290 -20.503  -1.321 
ATOM    203  N   ARG A  48       4.797 -22.077  -1.942 
ATOM    204  CA  ARG A  48       5.781 -23.061  -2.293 
ATOM    205  CB  ARG A  48       5.140 -24.351  -2.823 
ATOM    206  CG  ARG A  48       6.146 -25.430  -3.211 
ATOM    207  CD  ARG A  48       5.521 -26.560  -4.029 
ATOM    208  NE  ARG A  48       5.134 -25.982  -5.348 
ATOM    209  CZ  ARG A  48       4.541 -26.764  -6.297 
ATOM    210  NH1 ARG A  48       4.304 -28.084  -6.046 
ATOM    211  NH2 ARG A  48       4.179 -26.221  -7.497 
ATOM    212  C   ARG A  48       6.632 -22.511  -3.395 
ATOM    213  O   ARG A  48       7.843 -22.722  -3.421 
ATOM    214  N   TYR A  49       6.004 -21.778  -4.332 
ATOM    215  CA  TYR A  49       6.690 -21.207  -5.452 
ATOM    216  CB  TYR A  49       5.716 -20.385  -6.317 
ATOM    217  CG  TYR A  49       6.455 -19.484  -7.246 
ATOM    218  CD1 TYR A  49       6.995 -19.944  -8.423 
ATOM    219  CD2 TYR A  49       6.580 -18.149  -6.930 
ATOM    220  CE1 TYR A  49       7.662 -19.084  -9.266 
ATOM    221  CE2 TYR A  49       7.244 -17.287  -7.767 
ATOM    222  CZ  TYR A  49       7.787 -17.755  -8.938 
ATOM    223  OH  TYR A  49       8.468 -16.868  -9.798 
ATOM    224  C   TYR A  49       7.763 -20.299  -4.937 
ATOM    225  O   TYR A  49       8.907 -20.361  -5.387 
ATOM    226  N   CYS A  50       7.427 -19.442  -3.956 
ATOM    227  CA  CYS A  50       8.387 -18.513  -3.432 
ATOM    228  CB  CYS A  50       7.789 -17.543  -2.401 
ATOM    229  SG  CYS A  50       6.919 -16.168  -3.203 
ATOM    230  C   CYS A  50       9.521 -19.233  -2.772 
ATOM    231  O   CYS A  50      10.680 -18.874  -2.966 
ATOM    232  N   GLU A  51       9.232 -20.282  -1.984 
ATOM    233  CA  GLU A  51      10.291 -20.937  -1.274 
ATOM    234  CB  GLU A  51       9.814 -22.052  -0.328 
ATOM    235  CG  GLU A  51       9.046 -21.500   0.875 
ATOM    236  CD  GLU A  51       8.647 -22.660   1.776 
ATOM    237  OE1 GLU A  51       8.797 -23.834   1.341 
ATOM    238  OE2 GLU A  51       8.191 -22.384   2.918 
ATOM    239  C   GLU A  51      11.271 -21.539  -2.238 
ATOM    240  O   GLU A  51      12.477 -21.471  -2.014 
ATOM    241  N   SER A  52      10.782 -22.163  -3.323 
ATOM    242  CA  SER A  52      11.648 -22.819  -4.266 
ATOM    243  CB  SER A  52      10.871 -23.670  -5.287 
ATOM    244  OG  SER A  52      11.770 -24.296  -6.189 
ATOM    245  C   SER A  52      12.484 -21.840  -5.041 
ATOM    246  O   SER A  52      13.695 -22.015  -5.173 
ATOM    247  N   ILE A  53      11.853 -20.774  -5.572 
ATOM    248  CA  ILE A  53      12.510 -19.830  -6.436 
ATOM    249  CB  ILE A  53      11.569 -18.839  -7.063 
ATOM    250  CG1 ILE A  53      12.268 -18.100  -8.213 
ATOM    251  CG2 ILE A  53      11.022 -17.910  -5.967 
ATOM    252  CD1 ILE A  53      11.307 -17.285  -9.080 
ATOM    253  C   ILE A  53      13.564 -19.071  -5.697 
ATOM    254  O   ILE A  53      14.625 -18.777  -6.243 
ATOM    255  N   MET A  54      13.288 -18.724  -4.431 
ATOM    256  CA  MET A  54      14.208 -17.931  -3.681 
ATOM    257  CB  MET A  54      13.657 -17.630  -2.278 
ATOM    258  CG  MET A  54      14.129 -16.292  -1.716 
ATOM    259  SD  MET A  54      13.400 -14.851  -2.557 
ATOM    260  CE  MET A  54      13.965 -13.641  -1.327 
ATOM    261  C   MET A  54      15.482 -18.715  -3.574 
ATOM    262  O   MET A  54      16.577 -18.162  -3.661 
ATOM    263  N   ARG A  55      15.360 -20.040  -3.377 
ATOM    264  CA  ARG A  55      16.487 -20.926  -3.259 
ATOM    265  CB  ARG A  55      16.035 -22.353  -2.921 
ATOM    266  CG  ARG A  55      15.198 -22.413  -1.641 
ATOM    267  CD  ARG A  55      14.502 -23.757  -1.423 
ATOM    268  NE  ARG A  55      15.339 -24.566  -0.498 
ATOM    269  CZ  ARG A  55      15.110 -25.907  -0.399 
ATOM    270  NH1 ARG A  55      14.168 -26.490  -1.198 
ATOM    271  NH2 ARG A  55      15.823 -26.659   0.486 
ATOM    272  C   ARG A  55      17.249 -20.983  -4.555 
ATOM    273  O   ARG A  55      18.476 -20.907  -4.565 
ATOM    274  N   ARG A  56      16.538 -21.101  -5.694 
ATOM    275  CA  ARG A  56      17.186 -21.258  -6.971 
ATOM    276  CB  ARG A  56      16.203 -21.454  -8.140 
ATOM    277  CG  ARG A  56      15.409 -22.759  -8.083 
ATOM    278  CD  ARG A  56      14.767 -23.128  -9.423 
ATOM    279  NE  ARG A  56      13.877 -22.004  -9.821 
ATOM    280  CZ  ARG A  56      12.561 -22.008  -9.459 
ATOM    281  NH1 ARG A  56      12.047 -23.057  -8.752 
ATOM    282  NH2 ARG A  56      11.757 -20.960  -9.804 
ATOM    283  C   ARG A  56      17.993 -20.038  -7.297 
ATOM    284  O   ARG A  56      19.094 -20.132  -7.842 
ATOM    285  N   ARG A  57      17.434 -18.858  -6.981 
ATOM    286  CA  ARG A  57      17.989 -17.566  -7.272 
ATOM    287  CB  ARG A  57      16.981 -16.432  -7.028 
ATOM    288  CG  ARG A  57      15.720 -16.618  -7.872 
ATOM    289  CD  ARG A  57      16.007 -16.749  -9.368 
ATOM    290  NE  ARG A  57      14.774 -17.286 -10.009 
ATOM    291  CZ  ARG A  57      14.462 -16.937 -11.292 
ATOM    292  NH1 ARG A  57      15.255 -16.058 -11.970 
ATOM    293  NH2 ARG A  57      13.356 -17.462 -11.896 
ATOM    294  C   ARG A  57      19.215 -17.308  -6.446 
ATOM    295  O   ARG A  57      20.047 -16.489  -6.833 
ATOM    296  N   GLY A  58      19.345 -17.952  -5.266 
ATOM    297  CA  GLY A  58      20.518 -17.749  -4.452 
ATOM    298  C   GLY A  58      20.249 -16.676  -3.435 
ATOM    299  O   GLY A  58      21.171 -16.056  -2.910 
ATOM    300  N   LEU A  59      18.957 -16.404  -3.197 
ATOM    301  CA  LEU A  59      18.390 -15.442  -2.291 
ATOM    302  CB  LEU A  59      16.997 -14.993  -2.748 
ATOM    303  CG  LEU A  59      17.057 -14.335  -4.141 
ATOM    304  CD1 LEU A  59      15.690 -13.786  -4.573 
ATOM    305  CD2 LEU A  59      18.175 -13.282  -4.214 
ATOM    306  C   LEU A  59      18.342 -15.875  -0.842 
ATOM    307  O   LEU A  59      17.877 -15.107  -0.005 
ATOM    308  N   THR A  60      18.628 -17.158  -0.543 
ATOM    309  CA  THR A  60      18.521 -17.780   0.758 
ATOM    310  CB  THR A  60      18.422 -19.273   0.655 
ATOM    311  OG1 THR A  60      19.592 -19.810   0.057 
ATOM    312  CG2 THR A  60      17.192 -19.608  -0.204 
ATOM    313  C   THR A  60      19.582 -17.448   1.776 
ATOM    314  O   THR A  60      19.306 -17.592   2.964 
ATOM    315  N   SER A  61      20.833 -17.093   1.412 
ATOM    316  CA  SER A  61      21.758 -16.859   2.493 
ATOM    317  CB  SER A  61      22.957 -17.826   2.485 
ATOM    318  OG  SER A  61      22.517 -19.158   2.702 
ATOM    319  C   SER A  61      22.320 -15.475   2.407 
ATOM    320  O   SER A  61      23.186 -15.209   1.575 
ATOM    321  N   PRO A  62      21.889 -14.572   3.254 
ATOM    322  CA  PRO A  62      20.832 -14.844   4.197 
ATOM    323  CD  PRO A  62      22.847 -13.617   3.787 
ATOM    324  CB  PRO A  62      20.985 -13.822   5.320 
ATOM    325  CG  PRO A  62      22.467 -13.428   5.263 
ATOM    326  C   PRO A  62      19.514 -14.718   3.499 
ATOM    327  O   PRO A  62      19.488 -14.279   2.350 
ATOM    328  N   CYS A  63      18.409 -15.091   4.176 
ATOM    329  CA  CYS A  63      17.107 -15.029   3.577 
ATOM    330  CB  CYS A  63      15.980 -15.525   4.508 
ATOM    331  SG  CYS A  63      16.264 -17.191   5.180 
ATOM    332  C   CYS A  63      16.811 -13.590   3.286 
ATOM    333  O   CYS A  63      16.979 -12.728   4.148 
ATOM    334  N   LYS A  64      16.363 -13.286   2.050 
ATOM    335  CA  LYS A  64      16.024 -11.933   1.733 
ATOM    336  CB  LYS A  64      15.958 -11.675   0.217 
ATOM    337  CG  LYS A  64      15.947 -10.196  -0.175 
ATOM    338  CD  LYS A  64      16.188  -9.974  -1.671 
ATOM    339  CE  LYS A  64      16.192  -8.501  -2.084 
ATOM    340  NZ  LYS A  64      16.367  -8.389  -3.549 
ATOM    341  C   LYS A  64      14.671 -11.685   2.334 
ATOM    342  O   LYS A  64      13.782 -12.531   2.250 
ATOM    343  N   ASP A  65      14.485 -10.514   2.975 
ATOM    344  CA  ASP A  65      13.252 -10.245   3.660 
ATOM    345  CB  ASP A  65      13.310  -8.967   4.522 
ATOM    346  CG  ASP A  65      13.625  -7.757   3.647 
ATOM    347  OD1 ASP A  65      14.224  -7.939   2.553 
ATOM    348  OD2 ASP A  65      13.278  -6.626   4.077 
ATOM    349  C   ASP A  65      12.107 -10.144   2.699 
ATOM    350  O   ASP A  65      11.037 -10.700   2.946 
ATOM    351  N   ILE A  66      12.280  -9.419   1.579 
ATOM    352  CA  ILE A  66      11.198  -9.300   0.645 
ATOM    353  CB  ILE A  66      10.432  -8.019   0.848 
ATOM    354  CG1 ILE A  66       9.083  -8.013   0.109 
ATOM    355  CG2 ILE A  66      11.366  -6.859   0.468 
ATOM    356  CD1 ILE A  66       9.205  -8.016  -1.410 
ATOM    357  C   ILE A  66      11.805  -9.311  -0.725 
ATOM    358  O   ILE A  66      12.863  -8.720  -0.940 
ATOM    359  N   ASN A  67      11.179 -10.019  -1.688 
ATOM    360  CA  ASN A  67      11.720 -10.015  -3.017 
ATOM    361  CB  ASN A  67      12.741 -11.139  -3.259 
ATOM    362  CG  ASN A  67      13.477 -10.847  -4.558 
ATOM    363  OD1 ASN A  67      14.272  -9.911  -4.638 
ATOM    364  ND2 ASN A  67      13.214 -11.676  -5.603 
ATOM    365  C   ASN A  67      10.584 -10.205  -3.973 
ATOM    366  O   ASN A  67       9.740 -11.082  -3.786 
ATOM    367  N   THR A  68      10.556  -9.392  -5.048 
ATOM    368  CA  THR A  68       9.471  -9.467  -5.982 
ATOM    369  CB  THR A  68       8.762  -8.158  -6.145 
ATOM    370  OG1 THR A  68       8.269  -7.721  -4.886 
ATOM    371  CG2 THR A  68       7.598  -8.348  -7.130 
ATOM    372  C   THR A  68       9.996  -9.879  -7.324 
ATOM    373  O   THR A  68      11.059  -9.439  -7.762 
ATOM    374  N   PHE A  69       9.236 -10.761  -8.006 
ATOM    375  CA  PHE A  69       9.601 -11.241  -9.309 
ATOM    376  CB  PHE A  69       9.527 -12.774  -9.435 
ATOM    377  CG  PHE A  69      10.543 -13.384  -8.526 
ATOM    378  CD1 PHE A  69      11.831 -13.609  -8.956 
ATOM    379  CD2 PHE A  69      10.207 -13.734  -7.237 
ATOM    380  CE1 PHE A  69      12.768 -14.171  -8.120 
ATOM    381  CE2 PHE A  69      11.140 -14.295  -6.395 
ATOM    382  CZ  PHE A  69      12.423 -14.515  -6.835 
ATOM    383  C   PHE A  69       8.608 -10.690 -10.287 
ATOM    384  O   PHE A  69       7.415 -10.605 -10.001 
ATOM    385  N   ILE A  70       9.099 -10.300 -11.480 
ATOM    386  CA  ILE A  70       8.279  -9.766 -12.530 
ATOM    387  CB  ILE A  70       8.894  -8.585 -13.228 
ATOM    388  CG1 ILE A  70       9.137  -7.438 -12.235 
ATOM    389  CG2 ILE A  70       7.982  -8.201 -14.407 
ATOM    390  CD1 ILE A  70      10.026  -6.325 -12.786 
ATOM    391  C   ILE A  70       8.146 -10.852 -13.550 
ATOM    392  O   ILE A  70       9.106 -11.572 -13.824 
ATOM    393  N   HIS A  71       6.934 -11.011 -14.122 
ATOM    394  CA  HIS A  71       6.704 -12.056 -15.078 
ATOM    395  ND1 HIS A  71       6.623 -14.322 -12.875 
ATOM    396  CG  HIS A  71       5.646 -13.442 -13.288 
ATOM    397  CB  HIS A  71       5.509 -12.942 -14.696 
ATOM    398  NE2 HIS A  71       5.416 -13.823 -11.074 
ATOM    399  CD2 HIS A  71       4.918 -13.148 -12.176 
ATOM    400  CE1 HIS A  71       6.439 -14.514 -11.544 
ATOM    401  C   HIS A  71       6.415 -11.410 -16.399 
ATOM    402  O   HIS A  71       6.310 -10.188 -16.486 
ATOM    403  N   GLY A  72       6.286 -12.218 -17.476 
ATOM    404  CA  GLY A  72       6.017 -11.656 -18.772 
ATOM    405  C   GLY A  72       7.295 -11.593 -19.560 
ATOM    406  O   GLY A  72       8.294 -12.209 -19.193 
ATOM    407  N   ASN A  73       7.269 -10.867 -20.702 
ATOM    408  CA  ASN A  73       8.405 -10.782 -21.584 
ATOM    409  CB  ASN A  73       8.034 -10.508 -23.057 
ATOM    410  CG  ASN A  73       7.346  -9.151 -23.163 
ATOM    411  OD1 ASN A  73       7.968  -8.146 -23.502 
ATOM    412  ND2 ASN A  73       6.017  -9.119 -22.872 
ATOM    413  C   ASN A  73       9.371  -9.723 -21.133 
ATOM    414  O   ASN A  73       8.994  -8.716 -20.538 
ATOM    415  N   LYS A  74      10.668  -9.952 -21.434 
ATOM    416  CA  LYS A  74      11.764  -9.101 -21.052 
ATOM    417  CB  LYS A  74      13.152  -9.709 -21.329 
ATOM    418  CG  LYS A  74      13.502 -10.903 -20.438 
ATOM    419  CD  LYS A  74      14.866 -11.514 -20.762 
ATOM    420  CE  LYS A  74      14.989 -11.999 -22.206 
ATOM    421  NZ  LYS A  74      16.380 -12.427 -22.480 
ATOM    422  C   LYS A  74      11.726  -7.769 -21.741 
ATOM    423  O   LYS A  74      12.108  -6.759 -21.152 
ATOM    424  N   ARG A  75      11.268  -7.726 -23.005 
ATOM    425  CA  ARG A  75      11.336  -6.518 -23.783 
ATOM    426  CB  ARG A  75      10.706  -6.680 -25.174 
ATOM    427  CG  ARG A  75      11.275  -7.856 -25.964 
ATOM    428  CD  ARG A  75      10.777  -7.928 -27.407 
ATOM    429  NE  ARG A  75       9.288  -7.909 -27.372 
ATOM    430  CZ  ARG A  75       8.587  -9.047 -27.093 
ATOM    431  NH1 ARG A  75       9.247 -10.192 -26.754 
ATOM    432  NH2 ARG A  75       7.223  -9.036 -27.147 
ATOM    433  C   ARG A  75      10.568  -5.434 -23.096 
ATOM    434  O   ARG A  75      11.000  -4.283 -23.058 
ATOM    435  N   SER A  76       9.396  -5.775 -22.533 
ATOM    436  CA  SER A  76       8.562  -4.791 -21.905 
ATOM    437  CB  SER A  76       7.236  -5.385 -21.396 
ATOM    438  OG  SER A  76       6.471  -5.878 -22.487 
ATOM    439  C   SER A  76       9.281  -4.196 -20.730 
ATOM    440  O   SER A  76       9.132  -3.009 -20.441 
ATOM    441  N   ILE A  77      10.063  -5.017 -20.003 
ATOM    442  CA  ILE A  77      10.777  -4.552 -18.848 
ATOM    443  CB  ILE A  77      11.426  -5.664 -18.076 
ATOM    444  CG1 ILE A  77      10.357  -6.647 -17.572 
ATOM    445  CG2 ILE A  77      12.260  -5.039 -16.946 
ATOM    446  CD1 ILE A  77      10.932  -7.947 -17.010 
ATOM    447  C   ILE A  77      11.850  -3.586 -19.254 
ATOM    448  O   ILE A  77      12.029  -2.547 -18.626 
ATOM    449  N   LYS A  78      12.600  -3.902 -20.324 
ATOM    450  CA  LYS A  78      13.670  -3.048 -20.763 
ATOM    451  CB  LYS A  78      14.457  -3.613 -21.957 
ATOM    452  CG  LYS A  78      15.314  -4.836 -21.619 
ATOM    453  CD  LYS A  78      15.896  -5.526 -22.854 
ATOM    454  CE  LYS A  78      16.828  -6.696 -22.531 
ATOM    455  NZ  LYS A  78      16.037  -7.912 -22.246 
ATOM    456  C   LYS A  78      13.105  -1.727 -21.186 
ATOM    457  O   LYS A  78      13.736  -0.686 -21.012 
ATOM    458  N   ALA A  79      11.881  -1.748 -21.741 
ATOM    459  CA  ALA A  79      11.200  -0.603 -22.284 
ATOM    460  CB  ALA A  79       9.821  -0.951 -22.871 
ATOM    461  C   ALA A  79      10.987   0.445 -21.231 
ATOM    462  O   ALA A  79      10.878   1.630 -21.545 
ATOM    463  N   ILE A  80      10.868   0.044 -19.956 
ATOM    464  CA  ILE A  80      10.626   1.016 -18.927 
ATOM    465  CB  ILE A  80      10.255   0.446 -17.581 
ATOM    466  CG1 ILE A  80      11.316  -0.473 -16.984 
ATOM    467  CG2 ILE A  80       8.892  -0.240 -17.747 
ATOM    468  CD1 ILE A  80      10.900  -1.026 -15.623 
ATOM    469  C   ILE A  80      11.745   2.022 -18.874 
ATOM    470  O   ILE A  80      11.546   3.160 -18.452 
ATOM    471  N   CYS A  81      12.966   1.624 -19.275 
ATOM    472  CA  CYS A  81      14.117   2.486 -19.280 
ATOM    473  CB  CYS A  81      15.428   1.734 -19.567 
ATOM    474  SG  CYS A  81      15.754   0.459 -18.312 
ATOM    475  C   CYS A  81      13.959   3.596 -20.289 
ATOM    476  O   CYS A  81      14.689   4.586 -20.237 
ATOM    477  N   GLU A  82      13.062   3.434 -21.284 
ATOM    478  CA  GLU A  82      12.862   4.454 -22.277 
ATOM    479  CB  GLU A  82      12.970   3.920 -23.715 
ATOM    480  CG  GLU A  82      11.961   2.809 -24.013 
ATOM    481  CD  GLU A  82      12.156   2.352 -25.452 
ATOM    482  OE1 GLU A  82      12.213   3.228 -26.356 
ATOM    483  OE2 GLU A  82      12.249   1.114 -25.666 
ATOM    484  C   GLU A  82      11.484   5.028 -22.107 
ATOM    485  O   GLU A  82      10.696   4.562 -21.287 
ATOM    486  N   ASN A  83      11.173   6.085 -22.884 
ATOM    487  CA  ASN A  83       9.911   6.767 -22.808 
ATOM    488  CB  ASN A  83       9.851   8.042 -23.664 
ATOM    489  CG  ASN A  83      10.676   9.103 -22.944 
ATOM    490  OD1 ASN A  83      10.664   9.185 -21.715 
ATOM    491  ND2 ASN A  83      11.416   9.938 -23.723 
ATOM    492  C   ASN A  83       8.817   5.839 -23.229 
ATOM    493  O   ASN A  83       7.665   6.001 -22.831 
ATOM    494  N   LYS A  84       9.156   4.826 -24.043 
ATOM    495  CA  LYS A  84       8.180   3.925 -24.580 
ATOM    496  CB  LYS A  84       8.857   2.817 -25.416 
ATOM    497  CG  LYS A  84       7.921   1.834 -26.122 
ATOM    498  CD  LYS A  84       7.153   0.911 -25.178 
ATOM    499  CE  LYS A  84       6.396  -0.197 -25.909 
ATOM    500  NZ  LYS A  84       7.357  -1.190 -26.441 
ATOM    501  C   LYS A  84       7.386   3.298 -23.466 
ATOM    502  O   LYS A  84       6.161   3.232 -23.563 
ATOM    503  N   ASN A  85       8.029   2.807 -22.383 
ATOM    504  CA  ASN A  85       7.206   2.217 -21.358 
ATOM    505  CB  ASN A  85       7.343   0.680 -21.318 
ATOM    506  CG  ASN A  85       6.232   0.074 -20.468 
ATOM    507  OD1 ASN A  85       5.067   0.455 -20.576 
ATOM    508  ND2 ASN A  85       6.604  -0.897 -19.592 
ATOM    509  C   ASN A  85       7.600   2.737 -20.000 
ATOM    510  O   ASN A  85       7.516   2.004 -19.015 
ATOM    511  N   GLY A  86       7.987   4.025 -19.869 
ATOM    512  CA  GLY A  86       8.358   4.440 -18.541 
ATOM    513  C   GLY A  86       8.406   5.935 -18.432 
ATOM    514  O   GLY A  86       8.529   6.651 -19.426 
ATOM    515  N   ASN A  87       8.313   6.432 -17.176 
ATOM    516  CA  ASN A  87       8.388   7.834 -16.866 
ATOM    517  CB  ASN A  87       7.070   8.434 -16.338 
ATOM    518  CG  ASN A  87       6.033   8.383 -17.450 
ATOM    519  OD1 ASN A  87       5.564   7.312 -17.828 
ATOM    520  ND2 ASN A  87       5.650   9.574 -17.983 
ATOM    521  C   ASN A  87       9.381   7.966 -15.753 
ATOM    522  O   ASN A  87       9.660   7.005 -15.039 
ATOM    523  N   PRO A  88       9.943   9.130 -15.590 
ATOM    524  CA  PRO A  88      10.890   9.367 -14.542 
ATOM    525  CD  PRO A  88       9.915  10.189 -16.582 
ATOM    526  CB  PRO A  88      11.522  10.727 -14.851 
ATOM    527  CG  PRO A  88      10.555  11.384 -15.857 
ATOM    528  C   PRO A  88      10.168   9.304 -13.236 
ATOM    529  O   PRO A  88       9.050   9.812 -13.144 
ATOM    530  N   HIS A  89      10.804   8.706 -12.212 
ATOM    531  CA  HIS A  89      10.210   8.527 -10.923 
ATOM    532  ND1 HIS A  89       7.895   6.729  -9.424 
ATOM    533  CG  HIS A  89       9.268   6.743  -9.344 
ATOM    534  CB  HIS A  89      10.169   7.046 -10.506 
ATOM    535  NE2 HIS A  89       8.415   6.182  -7.333 
ATOM    536  CD2 HIS A  89       9.569   6.408  -8.061 
ATOM    537  CE1 HIS A  89       7.434   6.387  -8.195 
ATOM    538  C   HIS A  89      11.094   9.291 -10.006 
ATOM    539  O   HIS A  89      12.249   9.524 -10.348 
ATOM    540  N   ARG A  90      10.614   9.570  -8.777 
ATOM    541  CA  ARG A  90      11.134  10.633  -7.973 
ATOM    542  CB  ARG A  90      10.638  10.532  -6.524 
ATOM    543  CG  ARG A  90       9.118  10.621  -6.401 
ATOM    544  CD  ARG A  90       8.581  12.052  -6.436 
ATOM    545  NE  ARG A  90       7.099  11.972  -6.308 
ATOM    546  CZ  ARG A  90       6.398  13.027  -5.801 
ATOM    547  NH1 ARG A  90       7.050  14.164  -5.418 
ATOM    548  NH2 ARG A  90       5.043  12.938  -5.660 
ATOM    549  C   ARG A  90      12.627  10.723  -7.915 
ATOM    550  O   ARG A  90      13.186  11.625  -8.535 
ATOM    551  N   GLU A  91      13.353   9.801  -7.262 
ATOM    552  CA  GLU A  91      14.755  10.115  -7.224 
ATOM    553  CB  GLU A  91      15.367  10.061  -5.812 
ATOM    554  CG  GLU A  91      14.958  11.232  -4.914 
ATOM    555  CD  GLU A  91      13.537  11.000  -4.427 
ATOM    556  OE1 GLU A  91      13.280   9.918  -3.836 
ATOM    557  OE2 GLU A  91      12.688  11.907  -4.644 
ATOM    558  C   GLU A  91      15.504   9.143  -8.074 
ATOM    559  O   GLU A  91      15.859   8.056  -7.623 
ATOM    560  N   ASN A  92      15.780   9.542  -9.330 
ATOM    561  CA  ASN A  92      16.570   8.776 -10.253 
ATOM    562  CB  ASN A  92      18.015   8.583  -9.762 
ATOM    563  CG  ASN A  92      18.669   9.953  -9.678 
ATOM    564  OD1 ASN A  92      18.547  10.766 -10.593 
ATOM    565  ND2 ASN A  92      19.371  10.227  -8.547 
ATOM    566  C   ASN A  92      15.991   7.412 -10.460 
ATOM    567  O   ASN A  92      16.733   6.456 -10.678 
ATOM    568  N   LEU A  93      14.653   7.283 -10.421 
ATOM    569  CA  LEU A  93      14.046   5.998 -10.644 
ATOM    570  CB  LEU A  93      13.196   5.499  -9.462 
ATOM    571  CG  LEU A  93      14.013   5.127  -8.208 
ATOM    572  CD1 LEU A  93      13.097   4.644  -7.072 
ATOM    573  CD2 LEU A  93      15.107   4.099  -8.543 
ATOM    574  C   LEU A  93      13.141   6.137 -11.825 
ATOM    575  O   LEU A  93      12.979   7.226 -12.373 
ATOM    576  N   ARG A  94      12.563   5.007 -12.286 
ATOM    577  CA  ARG A  94      11.651   5.047 -13.395 
ATOM    578  CB  ARG A  94      12.264   4.533 -14.706 
ATOM    579  CG  ARG A  94      13.421   5.410 -15.185 
ATOM    580  CD  ARG A  94      13.981   5.008 -16.550 
ATOM    581  NE  ARG A  94      12.929   5.315 -17.557 
ATOM    582  CZ  ARG A  94      12.803   6.585 -18.040 
ATOM    583  NH1 ARG A  94      13.625   7.577 -17.590 
ATOM    584  NH2 ARG A  94      11.843   6.868 -18.966 
ATOM    585  C   ARG A  94      10.481   4.169 -13.054 
ATOM    586  O   ARG A  94      10.637   3.137 -12.403 
ATOM    587  N   ILE A  95       9.268   4.577 -13.488 
ATOM    588  CA  ILE A  95       8.059   3.839 -13.228 
ATOM    589  CB  ILE A  95       7.025   4.653 -12.501 
ATOM    590  CG1 ILE A  95       5.820   3.791 -12.084 
ATOM    591  CG2 ILE A  95       6.656   5.846 -13.397 
ATOM    592  CD1 ILE A  95       6.118   2.807 -10.956 
ATOM    593  C   ILE A  95       7.471   3.433 -14.552 
ATOM    594  O   ILE A  95       7.417   4.230 -15.487 
ATOM    595  N   SER A  96       7.017   2.167 -14.668 
ATOM    596  CA  SER A  96       6.520   1.669 -15.924 
ATOM    597  CB  SER A  96       6.521   0.132 -16.021 
ATOM    598  OG  SER A  96       5.638  -0.423 -15.057 
ATOM    599  C   SER A  96       5.122   2.137 -16.200 
ATOM    600  O   SER A  96       4.324   2.355 -15.289 
ATOM    601  N   LYS A  97       4.824   2.366 -17.497 
ATOM    602  CA  LYS A  97       3.513   2.735 -17.955 
ATOM    603  CB  LYS A  97       3.499   3.283 -19.390 
ATOM    604  CG  LYS A  97       4.096   4.687 -19.504 
ATOM    605  CD  LYS A  97       4.273   5.153 -20.949 
ATOM    606  CE  LYS A  97       4.718   6.611 -21.063 
ATOM    607  NZ  LYS A  97       6.152   6.728 -20.709 
ATOM    608  C   LYS A  97       2.610   1.543 -17.924 
ATOM    609  O   LYS A  97       1.429   1.655 -17.600 
ATOM    610  N   SER A  98       3.157   0.372 -18.304 
ATOM    611  CA  SER A  98       2.430  -0.864 -18.402 
ATOM    612  CB  SER A  98       3.113  -1.826 -19.387 
ATOM    613  OG  SER A  98       2.438  -3.069 -19.433 
ATOM    614  C   SER A  98       2.391  -1.529 -17.062 
ATOM    615  O   SER A  98       3.191  -1.233 -16.178 
ATOM    616  N   SER A  99       1.438  -2.468 -16.892 
ATOM    617  CA  SER A  99       1.316  -3.181 -15.654 
ATOM    618  CB  SER A  99      -0.138  -3.329 -15.182 
ATOM    619  OG  SER A  99      -0.171  -4.036 -13.953 
ATOM    620  C   SER A  99       1.866  -4.551 -15.901 
ATOM    621  O   SER A  99       1.756  -5.075 -17.006 
ATOM    622  N   PHE A 100       2.499  -5.160 -14.875 
ATOM    623  CA  PHE A 100       3.096  -6.452 -15.063 
ATOM    624  CB  PHE A 100       4.625  -6.462 -14.858 
ATOM    625  CG  PHE A 100       5.327  -5.637 -15.887 
ATOM    626  CD1 PHE A 100       5.439  -4.271 -15.743 
ATOM    627  CD2 PHE A 100       5.897  -6.234 -16.988 
ATOM    628  CE1 PHE A 100       6.097  -3.516 -16.687 
ATOM    629  CE2 PHE A 100       6.556  -5.484 -17.934 
ATOM    630  CZ  PHE A 100       6.657  -4.121 -17.787 
ATOM    631  C   PHE A 100       2.572  -7.384 -14.016 
ATOM    632  O   PHE A 100       2.195  -6.966 -12.922 
ATOM    633  N   GLN A 101       2.513  -8.691 -14.344 
ATOM    634  CA  GLN A 101       2.171  -9.658 -13.345 
ATOM    635  CB  GLN A 101       1.839 -11.052 -13.904 
ATOM    636  CG  GLN A 101       0.489 -11.131 -14.617 
ATOM    637  CD  GLN A 101      -0.593 -11.194 -13.547 
ATOM    638  OE1 GLN A 101      -0.366 -11.697 -12.449 
ATOM    639  NE2 GLN A 101      -1.804 -10.667 -13.873 
ATOM    640  C   GLN A 101       3.394  -9.793 -12.496 
ATOM    641  O   GLN A 101       4.508  -9.873 -13.015 
ATOM    642  N   VAL A 102       3.218  -9.802 -11.161 
ATOM    643  CA  VAL A 102       4.354  -9.886 -10.293 
ATOM    644  CB  VAL A 102       4.759  -8.562  -9.714 
ATOM    645  CG1 VAL A 102       5.195  -7.637 -10.861 
ATOM    646  CG2 VAL A 102       3.584  -8.007  -8.887 
ATOM    647  C   VAL A 102       4.011 -10.774  -9.139 
ATOM    648  O   VAL A 102       2.841 -11.025  -8.854 
ATOM    649  N   THR A 103       5.050 -11.314  -8.467 
ATOM    650  CA  THR A 103       4.829 -12.120  -7.304 
ATOM    651  CB  THR A 103       5.112 -13.577  -7.530 
ATOM    652  OG1 THR A 103       4.295 -14.080  -8.577 
ATOM    653  CG2 THR A 103       4.826 -14.343  -6.226 
ATOM    654  C   THR A 103       5.781 -11.637  -6.255 
ATOM    655  O   THR A 103       6.988 -11.574  -6.489 
ATOM    656  N   THR A 104       5.262 -11.297  -5.057 
ATOM    657  CA  THR A 104       6.109 -10.812  -4.005 
ATOM    658  CB  THR A 104       5.546  -9.614  -3.295 
ATOM    659  OG1 THR A 104       5.356  -8.546  -4.210 
ATOM    660  CG2 THR A 104       6.514  -9.193  -2.176 
ATOM    661  C   THR A 104       6.242 -11.896  -2.986 
ATOM    662  O   THR A 104       5.251 -12.502  -2.581 
ATOM    663  N   CYS A 105       7.490 -12.172  -2.555 
ATOM    664  CA  CYS A 105       7.738 -13.200  -1.586 
ATOM    665  CB  CYS A 105       8.849 -14.165  -2.029 
ATOM    666  SG  CYS A 105       8.448 -14.908  -3.639 
ATOM    667  C   CYS A 105       8.189 -12.511  -0.339 
ATOM    668  O   CYS A 105       9.178 -11.779  -0.349 
ATOM    669  N   LYS A 106       7.459 -12.730   0.774 
ATOM    670  CA  LYS A 106       7.781 -12.086   2.014 
ATOM    671  CB  LYS A 106       6.585 -11.338   2.628 
ATOM    672  CG  LYS A 106       6.127 -10.139   1.793 
ATOM    673  CD  LYS A 106       4.735  -9.634   2.178 
ATOM    674  CE  LYS A 106       4.309  -8.374   1.425 
ATOM    675  NZ  LYS A 106       5.014  -7.194   1.974 
ATOM    676  C   LYS A 106       8.204 -13.134   2.988 
ATOM    677  O   LYS A 106       7.514 -14.131   3.203 
ATOM    678  N   LEU A 107       9.370 -12.908   3.618 
ATOM    679  CA  LEU A 107       9.910 -13.866   4.533 
ATOM    680  CB  LEU A 107      11.381 -13.570   4.883 
ATOM    681  CG  LEU A 107      12.026 -14.570   5.857 
ATOM    682  CD1 LEU A 107      12.138 -15.973   5.238 
ATOM    683  CD2 LEU A 107      13.375 -14.044   6.370 
ATOM    684  C   LEU A 107       9.105 -13.824   5.787 
ATOM    685  O   LEU A 107       8.661 -12.764   6.225 
ATOM    686  N   HIS A 108       8.855 -15.005   6.380 
ATOM    687  CA  HIS A 108       8.191 -15.020   7.648 
ATOM    688  ND1 HIS A 108       6.503 -17.160   5.722 
ATOM    689  CG  HIS A 108       6.507 -16.861   7.063 
ATOM    690  CB  HIS A 108       6.725 -15.489   7.618 
ATOM    691  NE2 HIS A 108       6.076 -19.059   6.793 
ATOM    692  CD2 HIS A 108       6.247 -18.033   7.703 
ATOM    693  CE1 HIS A 108       6.239 -18.488   5.615 
ATOM    694  C   HIS A 108       8.993 -15.906   8.534 
ATOM    695  O   HIS A 108       9.644 -16.843   8.076 
ATOM    696  N   GLY A 109       8.958 -15.620   9.846 
ATOM    697  CA  GLY A 109       9.793 -16.334  10.759 
ATOM    698  C   GLY A 109      10.861 -15.362  11.144 
ATOM    699  O   GLY A 109      11.206 -14.465  10.376 
ATOM    700  N   GLY A 110      11.378 -15.513  12.376 
ATOM    701  CA  GLY A 110      12.344 -14.642  12.983 
ATOM    702  C   GLY A 110      13.717 -14.700  12.379 
ATOM    703  O   GLY A 110      14.419 -13.689  12.376 
ATOM    704  N   SER A 111      14.166 -15.876  11.892 
ATOM    705  CA  SER A 111      15.555 -15.993  11.521 
ATOM    706  CB  SER A 111      16.129 -17.404  11.740 
ATOM    707  OG  SER A 111      17.494 -17.439  11.353 
ATOM    708  C   SER A 111      15.827 -15.629  10.092 
ATOM    709  O   SER A 111      15.060 -15.888   9.167 
ATOM    710  N   PRO A 112      16.953 -14.967   9.967 
ATOM    711  CA  PRO A 112      17.492 -14.571   8.686 
ATOM    712  CD  PRO A 112      17.334 -14.031  11.015 
ATOM    713  CB  PRO A 112      18.504 -13.462   8.973 
ATOM    714  CG  PRO A 112      18.025 -12.860  10.301 
ATOM    715  C   PRO A 112      18.112 -15.709   7.930 
ATOM    716  O   PRO A 112      18.498 -15.507   6.778 
ATOM    717  N   TRP A 113      18.254 -16.900   8.543 
ATOM    718  CA  TRP A 113      18.952 -17.947   7.848 
ATOM    719  CB  TRP A 113      20.140 -18.493   8.653 
ATOM    720  CG  TRP A 113      21.239 -17.473   8.801 
ATOM    721  CD2 TRP A 113      22.171 -17.157   7.757 
ATOM    722  CD1 TRP A 113      21.549 -16.668   9.857 
ATOM    723  NE1 TRP A 113      22.625 -15.874   9.541 
ATOM    724  CE2 TRP A 113      23.017 -16.164   8.250 
ATOM    725  CE3 TRP A 113      22.310 -17.654   6.495 
ATOM    726  CZ2 TRP A 113      24.022 -15.652   7.480 
ATOM    727  CZ3 TRP A 113      23.322 -17.137   5.721 
ATOM    728  CH2 TRP A 113      24.162 -16.156   6.206 
ATOM    729  C   TRP A 113      18.019 -19.078   7.526 
ATOM    730  O   TRP A 113      16.980 -19.259   8.157 
ATOM    731  N   PRO A 114      18.387 -19.844   6.525 
ATOM    732  CA  PRO A 114      17.605 -20.941   6.018 
ATOM    733  CD  PRO A 114      19.726 -19.807   5.959 
ATOM    734  CB  PRO A 114      18.412 -21.510   4.849 
ATOM    735  CG  PRO A 114      19.865 -21.131   5.190 
ATOM    736  C   PRO A 114      17.349 -21.963   7.077 
ATOM    737  O   PRO A 114      18.132 -22.055   8.021 
ATOM    738  N   PRO A 115      16.287 -22.717   6.949 
ATOM    739  CA  PRO A 115      15.417 -22.592   5.810 
ATOM    740  CD  PRO A 115      16.308 -24.080   7.460 
ATOM    741  CB  PRO A 115      14.554 -23.850   5.796 
ATOM    742  CG  PRO A 115      15.436 -24.898   6.494 
ATOM    743  C   PRO A 115      14.624 -21.326   5.826 
ATOM    744  O   PRO A 115      14.324 -20.822   6.907 
ATOM    745  N   CYS A 116      14.262 -20.805   4.637 
ATOM    746  CA  CYS A 116      13.552 -19.559   4.576 
ATOM    747  CB  CYS A 116      14.136 -18.609   3.509 
ATOM    748  SG  CYS A 116      15.947 -18.432   3.606 
ATOM    749  C   CYS A 116      12.141 -19.851   4.153 
ATOM    750  O   CYS A 116      11.913 -20.416   3.083 
ATOM    751  N   GLN A 117      11.145 -19.461   4.980 
ATOM    752  CA  GLN A 117       9.776 -19.689   4.605 
ATOM    753  CB  GLN A 117       8.829 -20.057   5.761 
ATOM    754  CG  GLN A 117       9.262 -21.272   6.578 
ATOM    755  CD  GLN A 117       9.944 -20.724   7.818 
ATOM    756  OE1 GLN A 117      10.525 -19.641   7.791 
ATOM    757  NE2 GLN A 117       9.847 -21.480   8.943 
ATOM    758  C   GLN A 117       9.264 -18.399   4.045 
ATOM    759  O   GLN A 117       9.593 -17.322   4.542 
ATOM    760  N   TYR A 118       8.444 -18.476   2.979 
ATOM    761  CA  TYR A 118       7.961 -17.279   2.352 
ATOM    762  CB  TYR A 118       8.554 -17.047   0.952 
ATOM    763  CG  TYR A 118      10.003 -16.728   1.079 
ATOM    764  CD1 TYR A 118      10.406 -15.445   1.371 
ATOM    765  CD2 TYR A 118      10.958 -17.702   0.895 
ATOM    766  CE1 TYR A 118      11.740 -15.138   1.486 
ATOM    767  CE2 TYR A 118      12.294 -17.401   1.008 
ATOM    768  CZ  TYR A 118      12.686 -16.117   1.304 
ATOM    769  OH  TYR A 118      14.057 -15.806   1.420 
ATOM    770  C   TYR A 118       6.480 -17.356   2.150 
ATOM    771  O   TYR A 118       5.907 -18.436   2.018 
ATOM    772  N   ARG A 119       5.827 -16.174   2.139 
ATOM    773  CA  ARG A 119       4.427 -16.059   1.843 
ATOM    774  CB  ARG A 119       3.652 -15.202   2.858 
ATOM    775  CG  ARG A 119       3.673 -15.788   4.269 
ATOM    776  CD  ARG A 119       2.594 -16.840   4.518 
ATOM    777  NE  ARG A 119       2.885 -17.449   5.844 
ATOM    778  CZ  ARG A 119       1.863 -17.879   6.638 
ATOM    779  NH1 ARG A 119       0.571 -17.731   6.223 
ATOM    780  NH2 ARG A 119       2.135 -18.448   7.848 
ATOM    781  C   ARG A 119       4.365 -15.344   0.526 
ATOM    782  O   ARG A 119       5.061 -14.349   0.325 
ATOM    783  N   ALA A 120       3.524 -15.828  -0.411 
ATOM    784  CA  ALA A 120       3.516 -15.241  -1.722 
ATOM    785  CB  ALA A 120       3.540 -16.279  -2.857 
ATOM    786  C   ALA A 120       2.290 -14.411  -1.918 
ATOM    787  O   ALA A 120       1.191 -14.774  -1.498 
ATOM    788  N   THR A 121       2.473 -13.235  -2.553 
ATOM    789  CA  THR A 121       1.362 -12.387  -2.858 
ATOM    790  CB  THR A 121       1.414 -11.077  -2.132 
ATOM    791  OG1 THR A 121       1.493 -11.279  -0.729 
ATOM    792  CG2 THR A 121       0.136 -10.304  -2.467 
ATOM    793  C   THR A 121       1.454 -12.058  -4.319 
ATOM    794  O   THR A 121       2.368 -11.355  -4.746 
ATOM    795  N   ALA A 122       0.503 -12.561  -5.131 
ATOM    796  CA  ALA A 122       0.506 -12.258  -6.535 
ATOM    797  CB  ALA A 122      -0.363 -13.214  -7.372 
ATOM    798  C   ALA A 122      -0.051 -10.879  -6.695 
ATOM    799  O   ALA A 122      -0.797 -10.403  -5.841 
ATOM    800  N   GLY A 123       0.311 -10.190  -7.800 
ATOM    801  CA  GLY A 123      -0.202  -8.866  -8.009 
ATOM    802  C   GLY A 123      -0.066  -8.514  -9.455 
ATOM    803  O   GLY A 123       0.601  -9.210 -10.221 
ATOM    804  N   PHE A 124      -0.738  -7.418  -9.864 
ATOM    805  CA  PHE A 124      -0.677  -6.940 -11.215 
ATOM    806  CB  PHE A 124      -1.952  -7.333 -11.988 
ATOM    807  CG  PHE A 124      -1.880  -6.953 -13.427 
ATOM    808  CD1 PHE A 124      -1.110  -7.677 -14.309 
ATOM    809  CD2 PHE A 124      -2.620  -5.893 -13.902 
ATOM    810  CE1 PHE A 124      -1.058  -7.330 -15.640 
ATOM    811  CE2 PHE A 124      -2.573  -5.544 -15.231 
ATOM    812  CZ  PHE A 124      -1.789  -6.263 -16.103 
ATOM    813  C   PHE A 124      -0.614  -5.444 -11.112 
ATOM    814  O   PHE A 124      -1.586  -4.807 -10.707 
ATOM    815  N   ARG A 125       0.538  -4.838 -11.470 
ATOM    816  CA  ARG A 125       0.653  -3.408 -11.368 
ATOM    817  CB  ARG A 125       0.731  -2.905  -9.919 
ATOM    818  CG  ARG A 125       1.922  -3.477  -9.148 
ATOM    819  CD  ARG A 125       2.201  -2.737  -7.841 
ATOM    820  NE  ARG A 125       2.654  -1.368  -8.212 
ATOM    821  CZ  ARG A 125       2.539  -0.343  -7.320 
ATOM    822  NH1 ARG A 125       2.021  -0.575  -6.078 
ATOM    823  NH2 ARG A 125       2.940   0.912  -7.672 
ATOM    824  C   ARG A 125       1.930  -2.974 -12.029 
ATOM    825  O   ARG A 125       2.704  -3.796 -12.517 
ATOM    826  N   ASN A 126       2.164  -1.643 -12.058 
ATOM    827  CA  ASN A 126       3.348  -1.060 -12.631 
ATOM    828  CB  ASN A 126       3.319   0.475 -12.733 
ATOM    829  CG  ASN A 126       2.288   0.920 -13.750 
ATOM    830  OD1 ASN A 126       1.798   0.128 -14.551 
ATOM    831  ND2 ASN A 126       1.954   2.238 -13.724 
ATOM    832  C   ASN A 126       4.475  -1.326 -11.687 
ATOM    833  O   ASN A 126       4.252  -1.649 -10.522 
ATOM    834  N   VAL A 127       5.728  -1.187 -12.170 
ATOM    835  CA  VAL A 127       6.853  -1.442 -11.318 
ATOM    836  CB  VAL A 127       7.620  -2.670 -11.710 
ATOM    837  CG1 VAL A 127       6.692  -3.888 -11.560 
ATOM    838  CG2 VAL A 127       8.164  -2.479 -13.137 
ATOM    839  C   VAL A 127       7.801  -0.286 -11.389 
ATOM    840  O   VAL A 127       7.791   0.482 -12.349 
ATOM    841  N   VAL A 128       8.640  -0.129 -10.338 
ATOM    842  CA  VAL A 128       9.608   0.932 -10.290 
ATOM    843  CB  VAL A 128       9.558   1.739  -9.024 
ATOM    844  CG1 VAL A 128      10.684   2.788  -9.058 
ATOM    845  CG2 VAL A 128       8.156   2.343  -8.876 
ATOM    846  C   VAL A 128      10.968   0.306 -10.332 
ATOM    847  O   VAL A 128      11.242  -0.659  -9.620 
ATOM    848  N   VAL A 129      11.864   0.853 -11.180 
ATOM    849  CA  VAL A 129      13.192   0.316 -11.293 
ATOM    850  CB  VAL A 129      13.377  -0.597 -12.470 
ATOM    851  CG1 VAL A 129      12.475  -1.829 -12.285 
ATOM    852  CG2 VAL A 129      13.103   0.196 -13.761 
ATOM    853  C   VAL A 129      14.143   1.454 -11.487 
ATOM    854  O   VAL A 129      13.740   2.610 -11.599 
ATOM    855  N   ALA A 130      15.453   1.141 -11.469 
ATOM    856  CA  ALA A 130      16.471   2.102 -11.776 
ATOM    857  CB  ALA A 130      17.570   2.201 -10.704 
ATOM    858  C   ALA A 130      17.107   1.586 -13.029 
ATOM    859  O   ALA A 130      17.251   0.376 -13.195 
ATOM    860  N   CYS A 131      17.489   2.483 -13.964 
ATOM    861  CA  CYS A 131      18.044   1.992 -15.195 
ATOM    862  CB  CYS A 131      17.222   2.356 -16.450 
ATOM    863  SG  CYS A 131      15.649   1.450 -16.538 
ATOM    864  C   CYS A 131      19.424   2.528 -15.408 
ATOM    865  O   CYS A 131      19.772   3.615 -14.946 
ATOM    866  N   GLU A 132      20.255   1.724 -16.108 
ATOM    867  CA  GLU A 132      21.592   2.093 -16.475 
ATOM    868  CB  GLU A 132      22.653   1.496 -15.531 
ATOM    869  CG  GLU A 132      24.095   1.876 -15.875 
ATOM    870  CD  GLU A 132      25.017   1.153 -14.901 
ATOM    871  OE1 GLU A 132      24.867  -0.090 -14.759 
ATOM    872  OE2 GLU A 132      25.883   1.833 -14.288 
ATOM    873  C   GLU A 132      21.835   1.497 -17.828 
ATOM    874  O   GLU A 132      21.581   0.315 -18.054 
ATOM    875  N   ASN A 133      22.341   2.307 -18.771 
ATOM    876  CA  ASN A 133      22.633   1.807 -20.081 
ATOM    877  CB  ASN A 133      23.666   0.669 -20.045 
ATOM    878  CG  ASN A 133      24.142   0.395 -21.460 
ATOM    879  OD1 ASN A 133      23.716   1.047 -22.412 
ATOM    880  ND2 ASN A 133      25.042  -0.612 -21.602 
ATOM    881  C   ASN A 133      21.369   1.284 -20.700 
ATOM    882  O   ASN A 133      21.405   0.415 -21.569 
ATOM    883  N   GLY A 134      20.206   1.809 -20.274 
ATOM    884  CA  GLY A 134      18.973   1.431 -20.908 
ATOM    885  C   GLY A 134      18.488   0.100 -20.407 
ATOM    886  O   GLY A 134      17.601  -0.497 -21.016 
ATOM    887  N   LEU A 135      19.052  -0.410 -19.291 
ATOM    888  CA  LEU A 135      18.626  -1.689 -18.777 
ATOM    889  CB  LEU A 135      19.722  -2.763 -18.865 
ATOM    890  CG  LEU A 135      20.118  -3.122 -20.306 
ATOM    891  CD1 LEU A 135      21.217  -4.195 -20.327 
ATOM    892  CD2 LEU A 135      18.890  -3.538 -21.130 
ATOM    893  C   LEU A 135      18.301  -1.547 -17.317 
ATOM    894  O   LEU A 135      18.890  -0.715 -16.629 
ATOM    895  N   PRO A 136      17.352  -2.313 -16.825 
ATOM    896  CA  PRO A 136      17.021  -2.252 -15.420 
ATOM    897  CD  PRO A 136      16.196  -2.669 -17.633 
ATOM    898  CB  PRO A 136      15.657  -2.921 -15.271 
ATOM    899  CG  PRO A 136      15.011  -2.730 -16.653 
ATOM    900  C   PRO A 136      18.077  -2.865 -14.544 
ATOM    901  O   PRO A 136      18.366  -4.050 -14.698 
ATOM    902  N   VAL A 137      18.700  -2.052 -13.670 
ATOM    903  CA  VAL A 137      19.685  -2.428 -12.695 
ATOM    904  CB  VAL A 137      20.708  -1.352 -12.497 
ATOM    905  CG1 VAL A 137      21.444  -1.158 -13.835 
ATOM    906  CG2 VAL A 137      20.006  -0.082 -11.995 
ATOM    907  C   VAL A 137      19.111  -2.788 -11.354 
ATOM    908  O   VAL A 137      19.737  -3.522 -10.593 
ATOM    909  N   HIS A 138      17.948  -2.222 -10.978 
ATOM    910  CA  HIS A 138      17.482  -2.425  -9.634 
ATOM    911  ND1 HIS A 138      17.868  -2.477  -6.392 
ATOM    912  CG  HIS A 138      17.517  -1.474  -7.267 
ATOM    913  CB  HIS A 138      18.027  -1.352  -8.671 
ATOM    914  NE2 HIS A 138      16.458  -1.147  -5.302 
ATOM    915  CD2 HIS A 138      16.654  -0.671  -6.586 
ATOM    916  CE1 HIS A 138      17.208  -2.233  -5.232 
ATOM    917  C   HIS A 138      15.989  -2.347  -9.596 
ATOM    918  O   HIS A 138      15.368  -1.672 -10.416 
ATOM    919  N   LEU A 139      15.380  -3.059  -8.624 
ATOM    920  CA  LEU A 139      13.959  -3.022  -8.464 
ATOM    921  CB  LEU A 139      13.328  -4.424  -8.387 
ATOM    922  CG  LEU A 139      11.796  -4.427  -8.219 
ATOM    923  CD1 LEU A 139      11.097  -3.859  -9.466 
ATOM    924  CD2 LEU A 139      11.275  -5.821  -7.830 
ATOM    925  C   LEU A 139      13.692  -2.338  -7.155 
ATOM    926  O   LEU A 139      14.328  -2.642  -6.146 
ATOM    927  N   ASP A 140      12.744  -1.377  -7.146 
ATOM    928  CA  ASP A 140      12.392  -0.683  -5.938 
ATOM    929  CB  ASP A 140      11.787   0.709  -6.222 
ATOM    930  CG  ASP A 140      11.444   1.439  -4.927 
ATOM    931  OD1 ASP A 140      10.721   0.858  -4.076 
ATOM    932  OD2 ASP A 140      11.902   2.602  -4.774 
ATOM    933  C   ASP A 140      11.357  -1.523  -5.257 
ATOM    934  O   ASP A 140      10.230  -1.654  -5.728 
ATOM    935  N   GLN A 141      11.749  -2.130  -4.123 
ATOM    936  CA  GLN A 141      10.948  -3.011  -3.316 
ATOM    937  CB  GLN A 141      11.779  -3.783  -2.278 
ATOM    938  CG  GLN A 141      12.762  -4.776  -2.905 
ATOM    939  CD  GLN A 141      11.952  -5.908  -3.523 
ATOM    940  OE1 GLN A 141      12.497  -6.786  -4.190 
ATOM    941  NE2 GLN A 141      10.610  -5.884  -3.303 
ATOM    942  C   GLN A 141       9.851  -2.293  -2.576 
ATOM    943  O   GLN A 141       8.819  -2.893  -2.282 
ATOM    944  N   SER A 142      10.034  -0.997  -2.253 
ATOM    945  CA  SER A 142       9.150  -0.301  -1.351 
ATOM    946  CB  SER A 142       9.491   1.193  -1.188 
ATOM    947  OG  SER A 142       9.124   1.919  -2.352 
ATOM    948  C   SER A 142       7.710  -0.375  -1.771 
ATOM    949  O   SER A 142       6.824  -0.464  -0.923 
ATOM    950  N   ILE A 143       7.420  -0.350  -3.080 
ATOM    951  CA  ILE A 143       6.051  -0.356  -3.517 
ATOM    952  CB  ILE A 143       5.929  -0.210  -5.009 
ATOM    953  CG1 ILE A 143       6.581  -1.395  -5.742 
ATOM    954  CG2 ILE A 143       6.534   1.151  -5.388 
ATOM    955  CD1 ILE A 143       6.281  -1.418  -7.241 
ATOM    956  C   ILE A 143       5.389  -1.633  -3.085 
ATOM    957  O   ILE A 143       4.203  -1.660  -2.760 
ATOM    958  N   PHE A 144       6.139  -2.743  -3.129 
ATOM    959  CA  PHE A 144       5.663  -4.054  -2.785 
ATOM    960  CB  PHE A 144       6.569  -5.164  -3.332 
ATOM    961  CG  PHE A 144       6.507  -4.997  -4.812 
ATOM    962  CD1 PHE A 144       5.397  -5.403  -5.519 
ATOM    963  CD2 PHE A 144       7.560  -4.429  -5.496 
ATOM    964  CE1 PHE A 144       5.340  -5.244  -6.884 
ATOM    965  CE2 PHE A 144       7.507  -4.271  -6.860 
ATOM    966  CZ  PHE A 144       6.396  -4.677  -7.557 
ATOM    967  C   PHE A 144       5.482  -4.230  -1.309 
ATOM    968  O   PHE A 144       4.699  -5.077  -0.876 
ATOM    969  N   ARG A 145       6.264  -3.500  -0.495 
ATOM    970  CA  ARG A 145       6.177  -3.640   0.929 
ATOM    971  CB  ARG A 145       7.187  -2.736   1.646 
ATOM    972  CG  ARG A 145       8.616  -2.950   1.149 
ATOM    973  CD  ARG A 145       9.671  -2.223   1.979 
ATOM    974  NE  ARG A 145       9.994  -3.112   3.127 
ATOM    975  CZ  ARG A 145      10.901  -4.116   2.955 
ATOM    976  NH1 ARG A 145      11.537  -4.250   1.755 
ATOM    977  NH2 ARG A 145      11.162  -4.987   3.973 
ATOM    978  C   ARG A 145       4.810  -3.223   1.343 
ATOM    979  O   ARG A 145       4.160  -3.893   2.145 
ATOM    980  N   ARG A 146       4.339  -2.101   0.769 
ATOM    981  CA  ARG A 146       3.061  -1.554   1.109 
ATOM    982  CB  ARG A 146       2.944  -0.061   0.750 
ATOM    983  CG  ARG A 146       4.017   0.799   1.422 
ATOM    984  CD  ARG A 146       3.933   2.291   1.088 
ATOM    985  NE  ARG A 146       5.205   2.914   1.552 
ATOM    986  CZ  ARG A 146       6.283   2.930   0.714 
ATOM    987  NH1 ARG A 146       6.168   2.412  -0.544 
ATOM    988  NH2 ARG A 146       7.470   3.456   1.131 
ATOM    989  C   ARG A 146       2.016  -2.301   0.298 
ATOM    990  O   ARG A 146       1.257  -1.625  -0.446 
ATOM    991  OXT ARG A 146       1.959  -3.554   0.415 
TER
HEADER lig_87.pdb
ATOM      1  P    DC A   1      71.226-864.222  29.063 
ATOM      2  OP1  DC A   1      70.467-865.008  30.061 
ATOM      3  OP2  DC A   1      70.452-863.222  28.297 
ATOM      4  O5'  DC A   1      72.471-863.509  29.773 
ATOM      5  C5'  DC A   1      73.704-864.238  29.917 
ATOM      6  C4'  DC A   1      74.878-863.346  29.563 
ATOM      7  O4'  DC A   1      75.194-863.384  28.142 
ATOM      8  C3'  DC A   1      74.696-861.858  29.861 
ATOM      9  O3'  DC A   1      75.937-861.322  30.303 
ATOM     10  C2'  DC A   1      74.351-861.232  28.510 
ATOM     11  C1'  DC A   1      75.336-862.049  27.680 
ATOM     12  N1   DC A   1      75.046-862.033  26.219 
ATOM     13  C2   DC A   1      76.127-862.063  25.341 
ATOM     14  O2   DC A   1      77.271-862.102  25.807 
ATOM     15  N3   DC A   1      75.883-862.048  24.006 
ATOM     16  C4   DC A   1      74.628-862.005  23.541 
ATOM     17  N4   DC A   1      74.443-861.993  22.230 
ATOM     18  C5   DC A   1      73.502-861.973  24.426 
ATOM     19  C6   DC A   1      73.766-861.988  25.757 
ATOM     20  P    DA A   2      75.940-860.247  31.489 
ATOM     21  OP1  DA A   2      75.899-860.947  32.793 
ATOM     22  OP2  DA A   2      74.874-859.248  31.255 
ATOM     23  O5'  DA A   2      77.371-859.562  31.291 
ATOM     24  C5'  DA A   2      78.448-860.341  30.737 
ATOM     25  C4'  DA A   2      79.202-859.523  29.706 
ATOM     26  O4'  DA A   2      78.627-859.643  28.373 
ATOM     27  C3'  DA A   2      79.245-858.016  29.954 
ATOM     28  O3'  DA A   2      80.516-857.519  29.553 
ATOM     29  C2'  DA A   2      78.181-857.439  29.021 
ATOM     30  C1'  DA A   2      78.484-858.340  27.828 
ATOM     31  N9   DA A   2      77.395-858.379  26.814 
ATOM     32  C8   DA A   2      76.046-858.308  27.014 
ATOM     33  N7   DA A   2      75.348-858.369  25.923 
ATOM     34  C5   DA A   2      76.304-858.489  24.922 
ATOM     35  C6   DA A   2      76.205-858.599  23.526 
ATOM     36  N6   DA A   2      75.037-858.605  22.865 
ATOM     37  N1   DA A   2      77.352-858.701  22.829 
ATOM     38  C2   DA A   2      78.508-858.694  23.491 
ATOM     39  N3   DA A   2      78.723-858.597  24.785 
ATOM     40  C4   DA A   2      77.560-858.496  25.458 
ATOM     41  P    DT A   3      81.224-856.390  30.440 
ATOM     42  OP1  DT A   3      81.945-857.025  31.566 
ATOM     43  OP2  DT A   3      80.233-855.354  30.807 
ATOM     44  O5'  DT A   3      82.276-855.784  29.400 
ATOM     45  C5'  DT A   3      82.816-856.639  28.374 
ATOM     46  C4'  DT A   3      82.833-855.908  27.046 
ATOM     47  O4'  DT A   3      81.586-856.063  26.311 
ATOM     48  C3'  DT A   3      83.030-854.394  27.122 
ATOM     49  O3'  DT A   3      83.831-853.978  26.023 
ATOM     50  C2'  DT A   3      81.627-853.812  26.949 
ATOM     51  C1'  DT A   3      81.166-854.782  25.866 
ATOM     52  N1   DT A   3      79.688-854.818  25.684 
ATOM     53  C2   DT A   3      79.220-855.020  24.408 
ATOM     54  O2   DT A   3      79.956-855.167  23.446 
ATOM     55  N3   DT A   3      77.845-855.045  24.276 
ATOM     56  C4   DT A   3      76.923-854.890  25.291 
ATOM     57  O4   DT A   3      75.715-854.932  25.052 
ATOM     58  C5   DT A   3      77.511-854.683  26.594 
ATOM     59  C7   DT A   3      76.577-854.504  27.755 
ATOM     60  C6   DT A   3      78.844-854.653  26.750 
ATOM     61  P    DG A   4      84.937-852.844  26.253 
ATOM     62  OP1  DG A   4      86.173-853.458  26.785 
ATOM     63  OP2  DG A   4      84.360-851.745  27.059 
ATOM     64  O5'  DG A   4      85.187-852.338  24.756 
ATOM     65  C5'  DG A   4      85.016-853.266  23.668 
ATOM     66  C4'  DG A   4      84.260-852.600  22.535 
ATOM     67  O4'  DG A   4      82.817-852.731  22.677 
ATOM     68  C3'  DG A   4      84.481-851.096  22.381 
ATOM     69  O3'  DG A   4      84.492-850.771  20.996 
ATOM     70  C2'  DG A   4      83.248-850.456  23.021 
ATOM     71  C1'  DG A   4      82.230-851.454  22.477 
ATOM     72  N9   DG A   4      80.924-851.427  23.194 
ATOM     73  C8   DG A   4      80.667-851.191  24.527 
ATOM     74  N7   DG A   4      79.395-851.239  24.841 
ATOM     75  C5   DG A   4      78.765-851.526  23.631 
ATOM     76  C6   DG A   4      77.388-851.699  23.337 
ATOM     77  O6   DG A   4      76.425-851.636  24.095 
ATOM     78  N1   DG A   4      77.187-851.978  21.978 
ATOM     79  C2   DG A   4      78.185-852.077  21.029 
ATOM     80  N2   DG A   4      77.786-852.351  19.784 
ATOM     81  N3   DG A   4      79.477-851.914  21.306 
ATOM     82  C4   DG A   4      79.690-851.642  22.620 
ATOM     83  P    DA A   5      85.535-849.681  20.463 
ATOM     84  OP1  DA A   5      86.844-850.328  20.213 
ATOM     85  OP2  DA A   5      85.550-848.519  21.378 
ATOM     86  O5'  DA A   5      84.869-849.259  19.071 
ATOM     87  C5'  DA A   5      84.082-850.228  18.352 
ATOM     88  C4'  DA A   5      82.814-849.582  17.831 
ATOM     89  O4'  DA A   5      81.725-849.636  18.798 
ATOM     90  C3'  DA A   5      82.919-848.098  17.478 
ATOM     91  O3'  DA A   5      82.120-847.840  16.330 
ATOM     92  C2'  DA A   5      82.301-847.371  18.672 
ATOM     93  C1'  DA A   5      81.146-848.344  18.893 
ATOM     94  N9   DA A   5      80.508-848.221  20.232 
ATOM     95  C8   DA A   5      81.094-847.912  21.427 
ATOM     96  N7   DA A   5      80.265-847.880  22.425 
ATOM     97  C5   DA A   5      79.040-848.191  21.852 
ATOM     98  C6   DA A   5      77.748-848.320  22.390 
ATOM     99  N6   DA A   5      77.467-848.142  23.689 
ATOM    100  N1   DA A   5      76.754-848.638  21.542 
ATOM    101  C2   DA A   5      77.039-848.814  20.254 
ATOM    102  N3   DA A   5      78.199-848.721  19.639 
ATOM    103  C4   DA A   5      79.177-848.401  20.511 
ATOM    104  P    DA A   6      82.667-846.828  15.216 
ATOM    105  OP1  DA A   6      83.574-847.547  14.294 
ATOM    106  OP2  DA A   6      83.227-845.626  15.871 
ATOM    107  O5'  DA A   6      81.315-846.441  14.451 
ATOM    108  C5'  DA A   6      80.247-847.404  14.392 
ATOM    109  C4'  DA A   6      78.920-846.724  14.667 
ATOM    110  O4'  DA A   6      78.603-846.681  16.088 
ATOM    111  C3'  DA A   6      78.816-845.266  14.222 
ATOM    112  O3'  DA A   6      77.499-845.025  13.740 
ATOM    113  C2'  DA A   6      79.022-844.454  15.500 
ATOM    114  C1'  DA A   6      78.204-845.359  16.418 
ATOM    115  N9   DA A   6      78.471-845.142  17.867 
ATOM    116  C8   DA A   6      79.648-844.806  18.470 
ATOM    117  N7   DA A   6      79.562-844.687  19.759 
ATOM    118  C5   DA A   6      78.230-844.966  20.032 
ATOM    119  C6   DA A   6      77.496-845.007  21.229 
ATOM    120  N6   DA A   6      78.030-844.755  22.433 
ATOM    121  N1   DA A   6      76.189-845.318  21.144 
ATOM    122  C2   DA A   6      75.665-845.568  19.945 
ATOM    123  N3   DA A   6      76.247-845.559  18.766 
ATOM    124  C4   DA A   6      77.554-845.245  18.878 
ATOM    125  P    DG A   7      77.302-844.093  12.454 
ATOM    126  OP1  DG A   7      77.489-844.898  11.225 
ATOM    127  OP2  DG A   7      78.153-842.889  12.577 
ATOM    128  O5'  DG A   7      75.763-843.679  12.596 
ATOM    129  C5'  DG A   7      74.851-844.592  13.236 
ATOM    130  C4'  DG A   7      73.944-843.837  14.187 
ATOM    131  O4'  DG A   7      74.519-843.711  15.520 
ATOM    132  C3'  DG A   7      73.614-842.398  13.791 
ATOM    133  O3'  DG A   7      72.268-842.117  14.154 
ATOM    134  C2'  DG A   7      74.539-841.538  14.653 
ATOM    135  C1'  DG A   7      74.402-842.358  15.932 
ATOM    136  N9   DG A   7      75.469-842.086  16.935 
ATOM    137  C8   DG A   7      76.796-841.773  16.732 
ATOM    138  N7   DG A   7      77.477-841.591  17.838 
ATOM    139  C5   DG A   7      76.534-841.797  18.844 
ATOM    140  C6   DG A   7      76.676-841.738  20.255 
ATOM    141  O6   DG A   7      77.680-841.487  20.917 
ATOM    142  N1   DG A   7      75.464-842.014  20.903 
ATOM    143  C2   DG A   7      74.272-842.310  20.271 
ATOM    144  N2   DG A   7      73.228-842.545  21.069 
ATOM    145  N3   DG A   7      74.140-842.366  18.948 
ATOM    146  C4   DG A   7      75.306-842.100  18.304 
ATOM    147  P    DA A   8      71.365-841.240  13.165 
ATOM    148  OP1  DA A   8      70.789-842.110  12.115 
ATOM    149  OP2  DA A   8      72.140-840.074  12.689 
ATOM    150  O5'  DA A   8      70.205-840.747  14.151 
ATOM    151  C5'  DA A   8      69.829-841.584  15.262 
ATOM    152  C4'  DA A   8      69.659-840.742  16.511 
ATOM    153  O4'  DA A   8      70.906-840.581  17.247 
ATOM    154  C3'  DA A   8      69.176-839.310  16.287 
ATOM    155  O3'  DA A   8      68.300-838.948  17.348 
ATOM    156  C2'  DA A   8      70.439-838.454  16.388 
ATOM    157  C1'  DA A   8      71.068-839.206  17.558 
ATOM    158  N9   DA A   8      72.523-838.938  17.728 
ATOM    159  C8   DA A   8      73.462-838.703  16.765 
ATOM    160  N7   DA A   8      74.655-838.501  17.232 
ATOM    161  C5   DA A   8      74.498-838.610  18.607 
ATOM    162  C6   DA A   8      75.403-838.499  19.675 
ATOM    163  N6   DA A   8      76.709-838.240  19.515 
ATOM    164  N1   DA A   8      74.916-838.663  20.919 
ATOM    165  C2   DA A   8      73.618-838.920  21.072 
ATOM    166  N3   DA A   8      72.683-839.046  20.157 
ATOM    167  C4   DA A   8      73.197-838.877  18.921 
ATOM    168  P    DA A   9      66.998-838.076  17.016 
ATOM    169  OP1  DA A   9      65.908-838.967  16.560 
ATOM    170  OP2  DA A   9      67.362-836.972  16.101 
ATOM    171  O5'  DA A   9      66.641-837.483  18.459 
ATOM    172  C5'  DA A   9      66.978-838.247  19.631 
ATOM    173  C4'  DA A   9      67.580-837.340  20.686 
ATOM    174  O4'  DA A   9      69.022-837.204  20.543 
ATOM    175  C3'  DA A   9      67.072-835.898  20.691 
ATOM    176  O3'  DA A   9      66.986-835.446  22.037 
ATOM    177  C2'  DA A   9      68.165-835.100  19.980 
ATOM    178  C1'  DA A   9      69.351-835.825  20.609 
ATOM    179  N9   DA A   9      70.634-835.619  19.882 
ATOM    180  C8   DA A   9      70.833-835.474  18.539 
ATOM    181  N7   DA A   9      72.076-835.308  18.207 
ATOM    182  C5   DA A   9      72.753-835.344  19.419 
ATOM    183  C6   DA A   9      74.113-835.225  19.748 
ATOM    184  N6   DA A   9      75.080-835.037  18.839 
ATOM    185  N1   DA A   9      74.444-835.307  21.050 
ATOM    186  C2   DA A   9      73.479-835.495  21.948 
ATOM    187  N3   DA A   9      72.183-835.619  21.761 
ATOM    188  C4   DA A   9      71.878-835.533  20.450 
ATOM    189  P    DA A  10      65.747-834.530  22.471 
ATOM    190  OP1  DA A  10      64.586-835.388  22.796 
ATOM    191  OP2  DA A  10      65.517-833.489  21.445 
ATOM    192  O5'  DA A  10      66.308-833.852  23.808 
ATOM    193  C5'  DA A  10      67.259-834.575  24.611 
ATOM    194  C4'  DA A  10      68.374-833.649  25.054 
ATOM    195  O4'  DA A  10      69.462-833.588  24.087 
ATOM    196  C3'  DA A  10      67.982-832.186  25.259 
ATOM    197  O3'  DA A  10      68.704-831.666  26.368 
ATOM    198  C2'  DA A  10      68.459-831.475  23.992 
ATOM    199  C1'  DA A  10      69.782-832.225  23.858 
ATOM    200  N9   DA A  10      70.398-832.115  22.506 
ATOM    201  C8   DA A  10      69.775-832.044  21.294 
ATOM    202  N7   DA A  10      70.591-831.953  20.289 
ATOM    203  C5   DA A  10      71.848-831.964  20.877 
ATOM    204  C6   DA A  10      73.145-831.895  20.343 
ATOM    205  N6   DA A  10      73.401-831.796  19.031 
ATOM    206  N1   DA A  10      74.175-831.930  21.209 
ATOM    207  C2   DA A  10      73.916-832.029  22.512 
ATOM    208  N3   DA A  10      72.755-832.100  23.124 
ATOM    209  C4   DA A  10      71.740-832.062  22.235 
ATOM    210  P    DG A  11      67.962-830.673  27.381 
ATOM    211  OP1  DG A  11      67.203-831.458  28.379 
ATOM    212  OP2  DG A  11      67.188-829.672  26.616 
ATOM    213  O5'  DG A  11      69.207-829.960  28.091 
ATOM    214  C5'  DG A  11      70.441-830.689  28.235 
ATOM    215  C4'  DG A  11      71.614-829.797  27.881 
ATOM    216  O4'  DG A  11      71.930-829.834  26.460 
ATOM    217  C3'  DG A  11      71.432-828.308  28.179 
ATOM    218  O3'  DG A  11      72.673-827.772  28.621 
ATOM    219  C2'  DG A  11      71.087-827.682  26.828 
ATOM    220  C1'  DG A  11      72.072-828.499  25.998 
ATOM    221  N9   DG A  11      71.782-828.483  24.537 
ATOM    222  C8   DG A  11      70.565-828.440  23.890 
ATOM    223  N7   DG A  11      70.656-828.436  22.583 
ATOM    224  C5   DG A  11      72.028-828.479  22.346 
ATOM    225  C6   DG A  11      72.744-828.496  21.120 
ATOM    226  O6   DG A  11      72.306-828.477  19.972 
ATOM    227  N1   DG A  11      74.128-828.542  21.336 
ATOM    228  C2   DG A  11      74.741-828.568  22.573 
ATOM    229  N2   DG A  11      76.075-828.612  22.567 
ATOM    230  N3   DG A  11      74.068-828.553  23.723 
ATOM    231  C4   DG A  11      72.725-828.508  23.531 
ATOM    232  P    DA A  12      72.676-826.697  29.807 
ATOM    233  OP1  DA A  12      72.635-827.397  31.111 
ATOM    234  OP2  DA A  12      71.610-825.698  29.573 
ATOM    235  O5'  DA A  12      74.107-826.012  29.609 
ATOM    236  C5'  DA A  12      75.184-826.791  29.055 
ATOM    237  C4'  DA A  12      75.938-825.974  28.024 
ATOM    238  O4'  DA A  12      75.363-826.093  26.691 
ATOM    239  C3'  DA A  12      75.981-824.466  28.272 
ATOM    240  O3'  DA A  12      77.252-823.969  27.871 
ATOM    241  C2'  DA A  12      74.917-823.889  27.340 
ATOM    242  C1'  DA A  12      75.220-824.790  26.147 
ATOM    243  N9   DA A  12      74.131-824.830  25.132 
ATOM    244  C8   DA A  12      72.782-824.759  25.332 
ATOM    245  N7   DA A  12      72.084-824.819  24.241 
ATOM    246  C5   DA A  12      73.040-824.939  23.240 
ATOM    247  C6   DA A  12      72.941-825.049  21.844 
ATOM    248  N6   DA A  12      71.773-825.056  21.183 
ATOM    249  N1   DA A  12      74.088-825.151  21.147 
ATOM    250  C2   DA A  12      75.244-825.144  21.809 
ATOM    251  N3   DA A  12      75.459-825.048  23.103 
ATOM    252  C4   DA A  12      74.296-824.946  23.776 
ATOM    253  P    DC A  13      77.960-822.841  28.758 
ATOM    254  OP1  DC A  13      78.681-823.476  29.884 
ATOM    255  OP2  DC A  13      76.969-821.804  29.125 
ATOM    256  O5'  DC A  13      79.012-822.234  27.718 
ATOM    257  C5'  DC A  13      79.552-823.089  26.692 
ATOM    258  C4'  DC A  13      79.569-822.358  25.364 
ATOM    259  O4'  DC A  13      78.322-822.514  24.629 
ATOM    260  C3'  DC A  13      79.766-820.845  25.440 
ATOM    261  O3'  DC A  13      80.567-820.428  24.341 
ATOM    262  C2'  DC A  13      78.363-820.262  25.267 
ATOM    263  C1'  DC A  13      77.902-821.233  24.184 
ATOM    264  N1   DC A  13      76.424-821.268  24.002 
ATOM    265  C2   DC A  13      75.934-821.472  22.715 
ATOM    266  O2   DC A  13      76.738-821.614  21.785 
ATOM    267  N3   DC A  13      74.589-821.506  22.526 
ATOM    268  C4   DC A  13      73.752-821.348  23.559 
ATOM    269  N4   DC A  13      72.449-821.390  23.325 
ATOM    270  C5   DC A  13      74.235-821.137  24.891 
ATOM    271  C6   DC A  13      75.582-821.105  25.058 
ATOM    272  P    DG A  14      81.673-819.294  24.571 
ATOM    273  OP1  DG A  14      82.909-819.909  25.103 
ATOM    274  OP2  DG A  14      81.096-818.195  25.377 
ATOM    275  O5'  DG A  14      81.923-818.789  23.074 
ATOM    276  C5'  DG A  14      81.752-819.716  21.986 
ATOM    277  C4'  DG A  14      80.996-819.051  20.853 
ATOM    278  O4'  DG A  14      79.553-819.181  20.996 
ATOM    279  C3'  DG A  14      81.217-817.546  20.699 
ATOM    280  O3'  DG A  14      81.228-817.221  19.314 
ATOM    281  C2'  DG A  14      79.984-816.906  21.339 
ATOM    282  C1'  DG A  14      78.966-817.904  20.795 
ATOM    283  N9   DG A  14      77.660-817.877  21.512 
ATOM    284  C8   DG A  14      77.403-817.641  22.845 
ATOM    285  N7   DG A  14      76.131-817.689  23.159 
ATOM    286  C5   DG A  14      75.501-817.976  21.949 
ATOM    287  C6   DG A  14      74.124-818.150  21.655 
ATOM    288  O6   DG A  14      73.161-818.086  22.413 
ATOM    289  N1   DG A  14      73.923-818.429  20.296 
ATOM    290  C2   DG A  14      74.922-818.527  19.347 
ATOM    291  N2   DG A  14      74.522-818.801  18.102 
ATOM    292  N3   DG A  14      76.213-818.364  19.624 
ATOM    293  C4   DG A  14      76.426-818.093  20.938 
ATOM    294  P    DT A  15      82.271-816.131  18.781 
ATOM    295  OP1  DT A  15      83.580-816.778  18.531 
ATOM    296  OP2  DT A  15      82.286-814.969  19.696 
ATOM    297  O5'  DT A  15      81.605-815.710  17.389 
ATOM    298  C5'  DT A  15      80.818-816.678  16.671 
ATOM    299  C4'  DT A  15      79.550-816.032  16.149 
ATOM    300  O4'  DT A  15      78.461-816.086  17.116 
ATOM    301  C3'  DT A  15      79.655-814.549  15.796 
ATOM    302  O3'  DT A  15      78.856-814.291  14.648 
ATOM    303  C2'  DT A  15      79.037-813.822  16.990 
ATOM    304  C1'  DT A  15      77.882-814.794  17.211 
ATOM    305  N1   DT A  15      77.244-814.671  18.550 
ATOM    306  C2   DT A  15      75.889-814.892  18.620 
ATOM    307  O2   DT A  15      75.212-815.178  17.648 
ATOM    308  N3   DT A  15      75.332-814.769  19.879 
ATOM    309  C4   DT A  15      76.002-814.451  21.043 
ATOM    310  O4   DT A  15      75.394-814.369  22.112 
ATOM    311  C5   DT A  15      77.418-814.237  20.868 
ATOM    312  C7   DT A  15      78.222-813.887  22.087 
ATOM    313  C6   DT A  15      77.987-814.350  19.657 
ATOM    314  P    DG A  16      79.403-813.278  13.534 
ATOM    315  OP1  DG A  16      80.310-813.998  12.612 
ATOM    316  OP2  DG A  16      79.963-812.076  14.189 
ATOM    317  O5'  DG A  16      78.051-812.892  12.769 
ATOM    318  C5'  DG A  16      76.983-813.855  12.710 
ATOM    319  C4'  DG A  16      75.656-813.174  12.985 
ATOM    320  O4'  DG A  16      75.339-813.131  14.406 
ATOM    321  C3'  DG A  16      75.552-811.716  12.540 
ATOM    322  O3'  DG A  16      74.235-811.475  12.058 
ATOM    323  C2'  DG A  16      75.758-810.904  13.818 
ATOM    324  C1'  DG A  16      74.940-811.809  14.736 
ATOM    325  N9   DG A  16      75.207-811.593  16.185 
ATOM    326  C8   DG A  16      76.386-811.253  16.811 
ATOM    327  N7   DG A  16      76.285-811.137  18.114 
ATOM    328  C5   DG A  16      74.943-811.420  18.367 
ATOM    329  C6   DG A  16      74.232-811.452  19.595 
ATOM    330  O6   DG A  16      74.648-811.235  20.730 
ATOM    331  N1   DG A  16      72.885-811.784  19.397 
ATOM    332  C2   DG A  16      72.301-812.050  18.174 
ATOM    333  N2   DG A  16      71.000-812.349  18.199 
ATOM    334  N3   DG A  16      72.969-812.020  17.023 
ATOM    335  C4   DG A  16      74.277-811.699  17.197 
ATOM    336  P    DC A  17      74.038-810.543  10.772 
ATOM    337  OP1  DC A  17      74.226-811.348   9.544 
ATOM    338  OP2  DC A  17      74.889-809.340  10.896 
ATOM    339  O5'  DC A  17      72.499-810.130  10.914 
ATOM    340  C5'  DC A  17      71.587-811.042  11.554 
ATOM    341  C4'  DC A  17      70.680-810.287  12.505 
ATOM    342  O4'  DC A  17      71.255-810.162  13.838 
ATOM    343  C3'  DC A  17      70.350-808.848  12.109 
ATOM    344  O3'  DC A  17      69.004-808.568  12.472 
ATOM    345  C2'  DC A  17      71.275-807.988  12.971 
ATOM    346  C1'  DC A  17      71.138-808.808  14.250 
ATOM    347  N1   DC A  17      72.205-808.536  15.253 
ATOM    348  C2   DC A  17      71.860-808.594  16.601 
ATOM    349  O2   DC A  17      70.693-808.866  16.906 
ATOM    350  N3   DC A  17      72.818-808.349  17.530 
ATOM    351  C4   DC A  17      74.071-808.057  17.158 
ATOM    352  N4   DC A  17      74.970-807.826  18.102 
ATOM    353  C5   DC A  17      74.447-807.992  15.777 
ATOM    354  C6   DC A  17      73.475-808.240  14.864 
ATOM    355  P    DG A  18      68.101-807.690  11.483 
ATOM    356  OP1  DG A  18      67.525-808.560  10.433 
ATOM    357  OP2  DG A  18      68.876-806.524  11.007 
ATOM    358  O5'  DG A  18      66.941-807.197  12.469 
ATOM    359  C5'  DG A  18      66.565-808.034  13.580 
ATOM    360  C4'  DG A  18      66.395-807.192  14.829 
ATOM    361  O4'  DG A  18      67.642-807.031  15.565 
ATOM    362  C3'  DG A  18      65.912-805.760  14.605 
ATOM    363  O3'  DG A  18      65.036-805.399  15.666 
ATOM    364  C2'  DG A  18      67.175-804.905  14.706 
ATOM    365  C1'  DG A  18      67.804-805.656  15.876 
ATOM    366  N9   DG A  18      69.259-805.388  16.046 
ATOM    367  C8   DG A  18      70.220-805.149  15.088 
ATOM    368  N7   DG A  18      71.421-804.947  15.574 
ATOM    369  C5   DG A  18      71.243-805.060  16.952 
ATOM    370  C6   DG A  18      72.184-804.941  18.007 
ATOM    371  O6   DG A  18      73.388-804.707  17.942 
ATOM    372  N1   DG A  18      71.579-805.128  19.258 
ATOM    373  C2   DG A  18      70.239-805.396  19.461 
ATOM    374  N2   DG A  18      69.857-805.543  20.732 
ATOM    375  N3   DG A  18      69.357-805.509  18.470 
ATOM    376  C4   DG A  18      69.928-805.329  17.251 
ATOM    377  P    DG A  19      63.734-804.527  15.335 
ATOM    378  OP1  DG A  19      62.644-805.417  14.878 
ATOM    379  OP2  DG A  19      64.098-803.423  14.419 
ATOM    380  O5'  DG A  19      63.377-803.933  16.777 
ATOM    381  C5'  DG A  19      63.714-804.697  17.949 
ATOM    382  C4'  DG A  19      64.316-803.790  19.004 
ATOM    383  O4'  DG A  19      65.758-803.654  18.861 
ATOM    384  C3'  DG A  19      63.808-802.349  19.009 
ATOM    385  O3'  DG A  19      63.722-801.896  20.355 
ATOM    386  C2'  DG A  19      64.901-801.551  18.298 
ATOM    387  C1'  DG A  19      66.087-802.275  18.927 
ATOM    388  N9   DG A  19      67.370-802.069  18.200 
ATOM    389  C8   DG A  19      67.590-801.921  16.847 
ATOM    390  N7   DG A  19      68.850-801.754  16.526 
ATOM    391  C5   DG A  19      69.512-801.793  17.753 
ATOM    392  C6   DG A  19      70.894-801.669  18.050 
ATOM    393  O6   DG A  19      71.834-801.497  17.280 
ATOM    394  N1   DG A  19      71.132-801.768  19.429 
ATOM    395  C2   DG A  19      70.163-801.962  20.392 
ATOM    396  N2   DG A  19      70.595-802.030  21.654 
ATOM    397  N3   DG A  19      68.866-802.079  20.112 
ATOM    398  C4   DG A  19      68.618-801.985  18.780 
ATOM    399  P    DA A  20      62.483-800.980  20.789 
ATOM    400  OP1  DA A  20      61.322-801.838  21.114 
ATOM    401  OP2  DA A  20      62.253-799.939  19.763 
ATOM    402  O5'  DA A  20      63.044-800.302  22.126 
ATOM    403  C5'  DA A  20      63.995-801.025  22.929 
ATOM    404  C4'  DA A  20      65.110-800.099  23.372 
ATOM    405  O4'  DA A  20      66.198-800.039  22.405 
ATOM    406  C3'  DA A  20      64.718-798.636  23.577 
ATOM    407  O3'  DA A  20      65.440-798.117  24.686 
ATOM    408  C2'  DA A  20      65.195-797.926  22.310 
ATOM    409  C1'  DA A  20      66.518-798.675  22.176 
ATOM    410  N9   DA A  20      67.134-798.565  20.824 
ATOM    411  C8   DA A  20      66.511-798.494  19.612 
ATOM    412  N7   DA A  20      67.327-798.403  18.607 
ATOM    413  C5   DA A  20      68.584-798.414  19.195 
ATOM    414  C6   DA A  20      69.881-798.345  18.661 
ATOM    415  N6   DA A  20      70.137-798.246  17.349 
ATOM    416  N1   DA A  20      70.911-798.380  19.527 
ATOM    417  C2   DA A  20      70.652-798.479  20.830 
ATOM    418  N3   DA A  20      69.491-798.550  21.442 
ATOM    419  C4   DA A  20      68.476-798.512  20.553 
ATOM    420  P    DT A  21      64.698-797.123  25.699 
ATOM    421  OP1  DT A  21      63.939-797.908  26.697 
ATOM    422  OP2  DT A  21      63.924-796.122  24.934 
ATOM    423  O5'  DT A  21      65.943-796.410  26.409 
ATOM    424  C5'  DT A  21      67.177-797.139  26.553 
ATOM    425  C4'  DT A  21      68.350-796.247  26.199 
ATOM    426  O4'  DT A  21      68.667-796.284  24.778 
ATOM    427  C3'  DT A  21      68.168-794.759  26.497 
ATOM    428  O3'  DT A  21      69.409-794.223  26.939 
ATOM    429  C2'  DT A  21      67.823-794.133  25.146 
ATOM    430  C1'  DT A  21      68.808-794.950  24.316 
ATOM    431  N1   DT A  21      68.518-794.933  22.855 
ATOM    432  C2   DT A  21      69.595-794.964  22.002 
ATOM    433  O2   DT A  21      70.749-795.003  22.393 
ATOM    434  N3   DT A  21      69.287-794.947  20.655 
ATOM    435  C4   DT A  21      68.023-794.903  20.106 
ATOM    436  O4   DT A  21      67.872-794.892  18.882 
ATOM    437  C5   DT A  21      66.957-794.874  21.079 
ATOM    438  C7   DT A  21      65.548-794.825  20.565 
ATOM    439  C6   DT A  21      67.227-794.889  22.395 
ATOM    440  P    DC A  22      69.412-793.148  28.125 
ATOM    441  OP1  DC A  22      69.371-793.848  29.429 
ATOM    442  OP2  DC A  22      68.346-792.148  27.892 
ATOM    443  O5'  DC A  22      70.843-792.462  27.927 
ATOM    444  C5'  DC A  22      71.920-793.241  27.373 
ATOM    445  C4'  DC A  22      72.674-792.424  26.342 
ATOM    446  O4'  DC A  22      72.099-792.544  25.009 
ATOM    447  C3'  DC A  22      72.717-790.916  26.590 
ATOM    448  O3'  DC A  22      73.988-790.420  26.189 
ATOM    449  C2'  DC A  22      71.653-790.339  25.658 
ATOM    450  C1'  DC A  22      71.956-791.241  24.465 
ATOM    451  N1   DC A  22      70.867-791.280  23.450 
ATOM    452  C2   DC A  22      71.230-791.403  22.112 
ATOM    453  O2   DC A  22      72.430-791.475  21.824 
ATOM    454  N3   DC A  22      70.251-791.440  21.171 
ATOM    455  C4   DC A  22      68.962-791.360  21.525 
ATOM    456  N4   DC A  22      68.045-791.400  20.570 
ATOM    457  C5   DC A  22      68.567-791.232  22.896 
ATOM    458  C6   DC A  22      69.560-791.196  23.820 
ATOM    459  P    DC A  23      74.696-789.291  27.076 
ATOM    460  OP1  DC A  23      75.418-789.926  28.202 
ATOM    461  OP2  DC A  23      73.705-788.254  27.443 
ATOM    462  O5'  DC A  23      75.748-788.685  26.036 
ATOM    463  C5'  DC A  23      76.288-789.540  25.010 
ATOM    464  C4'  DC A  23      76.305-788.809  23.682 
ATOM    465  O4'  DC A  23      75.058-788.964  22.947 
ATOM    466  C3'  DC A  23      76.502-787.295  23.758 
ATOM    467  O3'  DC A  23      77.303-786.879  22.659 
ATOM    468  C2'  DC A  23      75.099-786.713  23.585 
ATOM    469  C1'  DC A  23      74.638-787.683  22.502 
ATOM    470  N1   DC A  23      73.160-787.718  22.320 
ATOM    471  C2   DC A  23      72.670-787.922  21.033 
ATOM    472  O2   DC A  23      73.474-788.064  20.104 
ATOM    473  N3   DC A  23      71.325-787.957  20.844 
ATOM    474  C4   DC A  23      70.488-787.798  21.877 
ATOM    475  N4   DC A  23      69.185-787.840  21.643 
ATOM    476  C5   DC A  23      70.972-787.587  23.209 
ATOM    477  C6   DC A  23      72.318-787.555  23.376 
ATOM    478  P    DT A  24      78.409-785.745  22.889 
ATOM    479  OP1  DT A  24      79.645-786.359  23.421 
ATOM    480  OP2  DT A  24      77.832-784.646  23.695 
ATOM    481  O5'  DT A  24      78.659-785.239  21.392 
ATOM    482  C5'  DT A  24      78.488-786.166  20.304 
ATOM    483  C4'  DT A  24      77.732-785.501  19.171 
ATOM    484  O4'  DT A  24      76.289-785.631  19.314 
ATOM    485  C3'  DT A  24      77.953-783.996  19.017 
ATOM    486  O3'  DT A  24      77.964-783.671  17.632 
ATOM    487  C2'  DT A  24      76.720-783.357  19.657 
ATOM    488  C1'  DT A  24      75.702-784.354  19.113 
ATOM    489  N1   DT A  24      74.396-784.328  19.830 
ATOM    490  C2   DT A  24      73.269-784.567  19.084 
ATOM    491  O2   DT A  24      73.301-784.795  17.887 
ATOM    492  N3   DT A  24      72.076-784.534  19.782 
ATOM    493  C4   DT A  24      71.925-784.287  21.131 
ATOM    494  O4   DT A  24      70.804-784.282  21.645 
ATOM    495  C5   DT A  24      73.165-784.046  21.829 
ATOM    496  C7   DT A  24      73.090-783.769  23.302 
ATOM    497  C6   DT A  24      74.338-784.073  21.175 
ATOM    498  P    DG A  25      79.007-782.582  17.099 
ATOM    499  OP1  DG A  25      80.316-783.228  16.849 
ATOM    500  OP2  DG A  25      79.022-781.420  18.014 
ATOM    501  O5'  DG A  25      78.341-782.160  15.707 
ATOM    502  C5'  DG A  25      77.554-783.129  14.989 
ATOM    503  C4'  DG A  25      76.286-782.482  14.467 
ATOM    504  O4'  DG A  25      75.197-782.537  15.434 
ATOM    505  C3'  DG A  25      76.391-780.999  14.114 
ATOM    506  O3'  DG A  25      75.592-780.741  12.966 
ATOM    507  C2'  DG A  25      75.773-780.272  15.308 
ATOM    508  C1'  DG A  25      74.618-781.244  15.529 
ATOM    509  N9   DG A  25      73.980-781.122  16.868 
ATOM    510  C8   DG A  25      74.553-780.811  18.082 
ATOM    511  N7   DG A  25      73.706-780.783  19.082 
ATOM    512  C5   DG A  25      72.484-781.096  18.490 
ATOM    513  C6   DG A  25      71.193-781.218  19.066 
ATOM    514  O6   DG A  25      70.857-781.072  20.238 
ATOM    515  N1   DG A  25      70.231-781.551  18.101 
ATOM    516  C2   DG A  25      70.484-781.742  16.758 
ATOM    517  N2   DG A  25      69.429-782.055  16.001 
ATOM    518  N3   DG A  25      71.696-781.628  16.218 
ATOM    519  C4   DG A  25      72.640-781.305  17.139 
ATOM    520  P    DC A  26      76.139-779.729  11.852 
ATOM    521  OP1  DC A  26      77.046-780.448  10.930 
ATOM    522  OP2  DC A  26      76.700-778.526  12.507 
ATOM    523  O5'  DC A  26      74.787-779.342  11.087 
ATOM    524  C5'  DC A  26      73.719-780.305  11.028 
ATOM    525  C4'  DC A  26      72.392-779.625  11.303 
ATOM    526  O4'  DC A  26      72.075-779.581  12.724 
ATOM    527  C3'  DC A  26      72.288-778.166  10.858 
ATOM    528  O3'  DC A  26      70.971-777.925  10.376 
ATOM    529  C2'  DC A  26      72.494-777.355  12.136 
ATOM    530  C1'  DC A  26      71.676-778.259  13.054 
ATOM    531  N1   DC A  26      71.943-778.043  14.503 
ATOM    532  C2   DC A  26      70.879-778.194  15.389 
ATOM    533  O2   DC A  26      69.769-778.498  14.940 
ATOM    534  N3   DC A  26      71.103-778.000  16.714 
ATOM    535  C4   DC A  26      72.322-777.671  17.160 
ATOM    536  N4   DC A  26      72.488-777.493  18.461 
ATOM    537  C5   DC A  26      73.429-777.511  16.265 
ATOM    538  C6   DC A  26      73.186-777.708  14.944 
ATOM    539  P    DT A  27      70.774-776.994   9.090 
ATOM    540  OP1  DT A  27      70.962-777.799   7.862 
ATOM    541  OP2  DT A  27      71.625-775.790   9.214 
ATOM    542  O5'  DT A  27      69.235-776.580   9.232 
ATOM    543  C5'  DT A  27      68.323-777.493   9.872 
ATOM    544  C4'  DT A  27      67.416-776.738  10.823 
ATOM    545  O4'  DT A  27      67.991-776.612  12.156 
ATOM    546  C3'  DT A  27      67.087-775.299  10.427 
ATOM    547  O3'  DT A  27      65.740-775.018  10.790 
ATOM    548  C2'  DT A  27      68.011-774.438  11.289 
ATOM    549  C1'  DT A  27      67.874-775.259  12.568 
ATOM    550  N1   DT A  27      68.941-774.987  13.571 
ATOM    551  C2   DT A  27      68.585-775.047  14.896 
ATOM    552  O2   DT A  27      67.454-775.310  15.267 
ATOM    553  N3   DT A  27      69.600-774.789  15.796 
ATOM    554  C4   DT A  27      70.910-774.483  15.488 
ATOM    555  O4   DT A  27      71.731-774.271  16.382 
ATOM    556  C5   DT A  27      71.187-774.442  14.072 
ATOM    557  C7   DT A  27      72.590-774.116  13.648 
ATOM    558  C6   DT A  27      70.219-774.689  13.174 
ATOM    559  P    DG A  28      64.837-774.141   9.801 
ATOM    560  OP1  DG A  28      64.261-775.011   8.751 
ATOM    561  OP2  DG A  28      65.612-772.974   9.325 
ATOM    562  O5'  DG A  28      63.677-773.648  10.787 
ATOM    563  C5'  DG A  28      63.301-774.485  11.898 
ATOM    564  C4'  DG A  28      63.131-773.643  13.147 
ATOM    565  O4'  DG A  28      64.379-773.482  13.883 
ATOM    566  C3'  DG A  28      62.648-772.210  12.924 
ATOM    567  O3'  DG A  28      61.772-771.849  13.984 
ATOM    568  C2'  DG A  28      63.911-771.355  13.024 
ATOM    569  C1'  DG A  28      64.540-772.106  14.194 
ATOM    570  N9   DG A  28      65.995-771.839  14.365 
ATOM    571  C8   DG A  28      66.956-771.599  13.406 
ATOM    572  N7   DG A  28      68.157-771.397  13.892 
ATOM    573  C5   DG A  28      67.979-771.511  15.270 
ATOM    574  C6   DG A  28      68.920-771.391  16.325 
ATOM    575  O6   DG A  28      70.124-771.158  16.260 
ATOM    576  N1   DG A  28      68.315-771.578  17.576 
ATOM    577  C2   DG A  28      66.975-771.846  17.779 
ATOM    578  N2   DG A  28      66.593-771.993  19.050 
ATOM    579  N3   DG A  28      66.093-771.959  16.788 
ATOM    580  C4   DG A  28      66.664-771.779  15.569 
ATOM    581  P    DG A  29      60.470-770.977  13.653 
ATOM    582  OP1  DG A  29      59.380-771.868  13.196 
ATOM    583  OP2  DG A  29      60.834-769.873  12.737 
ATOM    584  O5'  DG A  29      60.113-770.383  15.095 
ATOM    585  C5'  DG A  29      60.450-771.148  16.267 
ATOM    586  C4'  DG A  29      61.052-770.241  17.322 
ATOM    587  O4'  DG A  29      62.494-770.104  17.179 
ATOM    588  C3'  DG A  29      60.544-768.799  17.327 
ATOM    589  O3'  DG A  29      60.458-768.346  18.673 
ATOM    590  C2'  DG A  29      61.637-768.001  16.616 
ATOM    591  C1'  DG A  29      62.823-768.725  17.245 
ATOM    592  N9   DG A  29      64.106-768.519  16.518 
ATOM    593  C8   DG A  29      64.326-768.371  15.165 
ATOM    594  N7   DG A  29      65.586-768.204  14.844 
ATOM    595  C5   DG A  29      66.248-768.244  16.071 
ATOM    596  C6   DG A  29      67.630-768.119  16.368 
ATOM    597  O6   DG A  29      68.570-767.947  15.598 
ATOM    598  N1   DG A  29      67.868-768.218  17.747 
ATOM    599  C2   DG A  29      66.899-768.412  18.710 
ATOM    600  N2   DG A  29      67.331-768.480  19.972 
ATOM    601  N3   DG A  29      65.602-768.529  18.430 
ATOM    602  C4   DG A  29      65.354-768.435  17.098 
ATOM    603  P    DT A  30      59.219-767.430  19.107 
ATOM    604  OP1  DT A  30      58.058-768.288  19.432 
ATOM    605  OP2  DT A  30      58.990-766.389  18.081 
ATOM    606  O5'  DT A  30      59.780-766.752  20.444 
ATOM    607  C5'  DT A  30      60.731-767.476  21.247 
ATOM    608  C4'  DT A  30      61.846-766.549  21.690 
ATOM    609  O4'  DT A  30      62.934-766.489  20.723 
ATOM    610  C3'  DT A  30      61.454-765.086  21.895 
ATOM    611  O3'  DT A  30      62.176-764.567  23.004 
ATOM    612  C2'  DT A  30      61.931-764.376  20.628 
ATOM    613  C1'  DT A  30      63.254-765.125  20.494 
ATOM    614  N1   DT A  30      63.870-765.015  19.142 
ATOM    615  C2   DT A  30      65.243-764.977  19.082 
ATOM    616  O2   DT A  30      65.952-765.030  20.072 
ATOM    617  N3   DT A  30      65.777-764.874  17.812 
ATOM    618  C4   DT A  30      65.071-764.808  16.629 
ATOM    619  O4   DT A  30      65.662-764.717  15.550 
ATOM    620  C5   DT A  30      63.638-764.855  16.795 
ATOM    621  C7   DT A  30      62.793-764.788  15.556 
ATOM    622  C6   DT A  30      63.091-764.954  18.017 
ATOM    623  P    DA A  31      61.434-763.573  24.017 
ATOM    624  OP1  DA A  31      60.675-764.359  25.015 
ATOM    625  OP2  DA A  31      60.660-762.573  23.252 
ATOM    626  O5'  DA A  31      62.679-762.860  24.727 
ATOM    627  C5'  DA A  31      63.913-763.589  24.872 
ATOM    628  C4'  DA A  31      65.086-762.697  24.517 
ATOM    629  O4'  DA A  31      65.403-762.734  23.096 
ATOM    630  C3'  DA A  31      64.904-761.209  24.815 
ATOM    631  O3'  DA A  31      66.145-760.673  25.257 
ATOM    632  C2'  DA A  31      64.559-760.583  23.464 
ATOM    633  C1'  DA A  31      65.544-761.400  22.634 
ATOM    634  N9   DA A  31      65.254-761.384  21.173 
ATOM    635  C8   DA A  31      64.039-761.341  20.549 
ATOM    636  N7   DA A  31      64.115-761.336  19.255 
ATOM    637  C5   DA A  31      65.478-761.380  18.998 
ATOM    638  C6   DA A  31      66.216-761.398  17.804 
ATOM    639  N6   DA A  31      65.656-761.373  16.586 
ATOM    640  N1   DA A  31      67.558-761.441  17.907 
ATOM    641  C2   DA A  31      68.110-761.465  19.119 
ATOM    642  N3   DA A  31      67.525-761.452  20.297 
ATOM    643  C4   DA A  31      66.184-761.408  20.166 
ATOM    644  P    DG A  32      66.148-759.598  26.444 
ATOM    645  OP1  DG A  32      66.107-760.298  27.747 
ATOM    646  OP2  DG A  32      65.082-758.599  26.210 
ATOM    647  O5'  DG A  32      67.579-758.912  26.245 
ATOM    648  C5'  DG A  32      68.656-759.692  25.691 
ATOM    649  C4'  DG A  32      69.410-758.874  24.660 
ATOM    650  O4'  DG A  32      68.835-758.994  23.327 
ATOM    651  C3'  DG A  32      69.453-757.367  24.908 
ATOM    652  O3'  DG A  32      70.724-756.870  24.507 
ATOM    653  C2'  DG A  32      68.389-756.790  23.976 
ATOM    654  C1'  DG A  32      68.692-757.691  22.783 
ATOM    655  N9   DG A  32      67.603-757.730  21.768 
ATOM    656  C8   DG A  32      66.239-757.660  21.951 
ATOM    657  N7   DG A  32      65.547-757.722  20.840 
ATOM    658  C5   DG A  32      66.520-757.842  19.850 
ATOM    659  C6   DG A  32      66.384-757.951  18.442 
ATOM    660  O6   DG A  32      65.357-757.965  17.768 
ATOM    661  N1   DG A  32      67.632-758.053  17.812 
ATOM    662  C2   DG A  32      68.852-758.049  18.459 
ATOM    663  N2   DG A  32      69.930-758.157  17.678 
ATOM    664  N3   DG A  32      68.980-757.947  19.780 
ATOM    665  C4   DG A  32      67.778-757.848  20.406 
ATOM    666  P    DG A  33      71.432-755.741  25.395 
ATOM    667  OP1  DG A  33      72.154-756.376  26.520 
ATOM    668  OP2  DG A  33      70.441-754.705  25.761 
ATOM    669  O5'  DG A  33      72.484-755.135  24.354 
ATOM    670  C5'  DG A  33      73.024-755.990  23.328 
ATOM    671  C4'  DG A  33      73.041-755.259  22.000 
ATOM    672  O4'  DG A  33      71.794-755.414  21.265 
ATOM    673  C3'  DG A  33      73.238-753.745  22.076 
ATOM    674  O3'  DG A  33      74.039-753.329  20.977 
ATOM    675  C2'  DG A  33      71.835-753.163  21.903 
ATOM    676  C1'  DG A  33      71.374-754.133  20.821 
ATOM    677  N9   DG A  33      69.896-754.169  20.638 
ATOM    678  C8   DG A  33      68.899-754.024  21.577 
ATOM    679  N7   DG A  33      67.686-754.107  21.086 
ATOM    680  C5   DG A  33      67.895-754.320  19.723 
ATOM    681  C6   DG A  33      66.958-754.489  18.671 
ATOM    682  O6   DG A  33      65.731-754.486  18.724 
ATOM    683  N1   DG A  33      67.600-754.679  17.439 
ATOM    684  C2   DG A  33      68.969-754.703  17.251 
ATOM    685  N2   DG A  33      69.384-754.899  15.996 
ATOM    686  N3   DG A  33      69.847-754.545  18.238 
ATOM    687  C4   DG A  33      69.240-754.359  19.440 
ATOM    688  P    DA A  34      75.145-752.195  21.208 
ATOM    689  OP1  DA A  34      76.382-752.810  21.739 
ATOM    690  OP2  DA A  34      74.568-751.096  22.013 
ATOM    691  O5'  DA A  34      75.395-751.689  19.710 
ATOM    692  C5'  DA A  34      75.224-752.617  18.622 
ATOM    693  C4'  DA A  34      74.468-751.951  17.490 
ATOM    694  O4'  DA A  34      73.025-752.082  17.632 
ATOM    695  C3'  DA A  34      74.689-750.447  17.335 
ATOM    696  O3'  DA A  34      74.700-750.122  15.950 
ATOM    697  C2'  DA A  34      73.456-749.807  17.975 
ATOM    698  C1'  DA A  34      72.438-750.805  17.431 
ATOM    699  N9   DA A  34      71.132-750.778  18.148 
ATOM    700  C8   DA A  34      70.896-750.542  19.473 
ATOM    701  N7   DA A  34      69.642-750.586  19.797 
ATOM    702  C5   DA A  34      68.996-750.872  18.602 
ATOM    703  C6   DA A  34      67.642-751.050  18.276 
ATOM    704  N6   DA A  34      66.647-750.962  19.170 
ATOM    705  N1   DA A  34      67.344-751.322  16.991 
ATOM    706  C2   DA A  34      68.337-751.409  16.107 
ATOM    707  N3   DA A  34      69.630-751.263  16.293 
ATOM    708  C4   DA A  34      69.901-750.990  17.586 
ATOM    709  P    DG A  35      75.743-749.032  15.417 
ATOM    710  OP1  DG A  35      77.052-749.679  15.167 
ATOM    711  OP2  DG A  35      75.758-747.870  16.332 
ATOM    712  O5'  DG A  35      75.077-748.610  14.025 
ATOM    713  C5'  DG A  35      74.290-749.579  13.307 
ATOM    714  C4'  DG A  35      73.022-748.933  12.785 
ATOM    715  O4'  DG A  35      71.933-748.987  13.752 
ATOM    716  C3'  DG A  35      73.127-747.449  12.432 
ATOM    717  O3'  DG A  35      72.328-747.191  11.284 
ATOM    718  C2'  DG A  35      72.509-746.722  13.626 
ATOM    719  C1'  DG A  35      71.354-747.695  13.847 
ATOM    720  N9   DG A  35      70.716-747.572  15.187 
ATOM    721  C8   DG A  35      71.289-747.261  16.400 
ATOM    722  N7   DG A  35      70.442-747.233  17.400 
ATOM    723  C5   DG A  35      69.220-747.547  16.808 
ATOM    724  C6   DG A  35      67.929-747.668  17.384 
ATOM    725  O6   DG A  35      67.593-747.523  18.556 
ATOM    726  N1   DG A  35      66.967-748.002  16.420 
ATOM    727  C2   DG A  35      67.220-748.192  15.076 
ATOM    728  N2   DG A  35      66.166-748.506  14.320 
ATOM    729  N3   DG A  35      68.432-748.078  14.536 
ATOM    730  C4   DG A  35      69.376-747.755  15.457 
ATOM    731  P    DA A  36      72.875-746.179  10.170 
ATOM    732  OP1  DA A  36      73.782-746.898   9.248 
ATOM    733  OP2  DA A  36      73.436-744.977  10.825 
ATOM    734  O5'  DA A  36      71.523-745.792   9.405 
ATOM    735  C5'  DA A  36      70.455-746.755   9.346 
ATOM    736  C4'  DA A  36      69.128-746.075   9.621 
ATOM    737  O4'  DA A  36      68.811-746.031  11.042 
ATOM    738  C3'  DA A  36      69.024-744.617   9.176 
ATOM    739  O3'  DA A  36      67.707-744.375   8.694 
ATOM    740  C2'  DA A  36      69.230-743.805  10.454 
ATOM    741  C1'  DA A  36      68.412-744.710  11.372 
ATOM    742  N9   DA A  36      68.679-744.493  12.821 
ATOM    743  C8   DA A  36      69.856-744.156  13.425 
ATOM    744  N7   DA A  36      69.770-744.038  14.713 
ATOM    745  C5   DA A  36      68.438-744.317  14.986 
ATOM    746  C6   DA A  36      67.704-744.358  16.183 
ATOM    747  N6   DA A  36      68.238-744.106  17.387 
ATOM    748  N1   DA A  36      66.397-744.669  16.098 
ATOM    749  C2   DA A  36      65.873-744.919  14.899 
ATOM    750  N3   DA A  36      66.455-744.910  13.720 
ATOM    751  C4   DA A  36      67.762-744.596  13.833 
ATOM    752  P    DA A  37      67.510-743.444   7.408 
ATOM    753  OP1  DA A  37      67.698-744.249   6.180 
ATOM    754  OP2  DA A  37      68.361-742.240   7.532 
ATOM    755  O5'  DA A  37      65.971-743.030   7.550 
ATOM    756  C5'  DA A  37      65.059-743.943   8.190 
ATOM    757  C4'  DA A  37      64.152-743.188   9.141 
ATOM    758  O4'  DA A  37      64.727-743.062  10.474 
ATOM    759  C3'  DA A  37      63.823-741.749   8.745 
ATOM    760  O3'  DA A  37      62.476-741.468   9.108 
ATOM    761  C2'  DA A  37      64.747-740.889   9.607 
ATOM    762  C1'  DA A  37      64.610-741.709  10.886 
ATOM    763  N9   DA A  37      65.677-741.437  11.889 
ATOM    764  C8   DA A  37      66.989-741.128  11.668 
ATOM    765  N7   DA A  37      67.674-740.945  12.755 
ATOM    766  C5   DA A  37      66.750-741.147  13.771 
ATOM    767  C6   DA A  37      66.857-741.096  15.171 
ATOM    768  N6   DA A  37      67.996-740.813  15.817 
ATOM    769  N1   DA A  37      65.743-741.348  15.885 
ATOM    770  C2   DA A  37      64.613-741.629  15.237 
ATOM    771  N3   DA A  37      64.396-741.704  13.942 
ATOM    772  C4   DA A  37      65.525-741.448  13.250 
ATOM    773  P    DC A  38      61.573-740.591   8.119 
ATOM    774  OP1  DC A  38      60.997-741.461   7.069 
ATOM    775  OP2  DC A  38      62.348-739.425   7.643 
ATOM    776  O5'  DC A  38      60.413-740.098   9.105 
ATOM    777  C5'  DC A  38      60.038-740.935  10.216 
ATOM    778  C4'  DC A  38      59.867-740.093  11.465 
ATOM    779  O4'  DC A  38      61.115-739.932  12.201 
ATOM    780  C3'  DC A  38      59.384-738.661  11.242 
ATOM    781  O3'  DC A  38      58.508-738.299  12.302 
ATOM    782  C2'  DC A  38      60.647-737.805  11.342 
ATOM    783  C1'  DC A  38      61.276-738.557  12.512 
ATOM    784  N1   DC A  38      62.731-738.289  12.683 
ATOM    785  C2   DC A  38      63.239-738.266  13.979 
ATOM    786  O2   DC A  38      62.469-738.467  14.926 
ATOM    787  N3   DC A  38      64.563-738.023  14.157 
ATOM    788  C4   DC A  38      65.365-737.809  13.105 
ATOM    789  N4   DC A  38      66.649-737.576  13.331 
ATOM    790  C5   DC A  38      64.862-737.828  11.764 
ATOM    791  C6   DC A  38      63.536-738.072  11.608 
ATOM    792  P    DC A  39      57.206-737.427  11.971 
ATOM    793  OP1  DC A  39      56.116-738.318  11.514 
ATOM    794  OP2  DC A  39      57.570-736.323  11.055 
ATOM    795  O5'  DC A  39      56.849-736.834  13.413 
ATOM    796  C5'  DC A  39      57.186-737.598  14.585 
ATOM    797  C4'  DC A  39      57.788-736.691  15.640 
ATOM    798  O4'  DC A  39      59.231-736.555  15.497 
ATOM    799  C3'  DC A  39      57.280-735.249  15.645 
ATOM    800  O3'  DC A  39      57.194-734.797  16.991 
ATOM    801  C2'  DC A  39      58.373-734.451  14.934 
ATOM    802  C1'  DC A  39      59.559-735.176  15.563 
ATOM    803  N1   DC A  39      60.842-734.969  14.836 
ATOM    804  C2   DC A  39      62.012-734.909  15.588 
ATOM    805  O2   DC A  39      61.940-735.029  16.816 
ATOM    806  N3   DC A  39      63.193-734.721  14.942 
ATOM    807  C4   DC A  39      63.230-734.596  13.610 
ATOM    808  N4   DC A  39      64.405-734.415  13.028 
ATOM    809  C5   DC A  39      62.037-734.655  12.819 
ATOM    810  C6   DC A  39      60.867-734.843  13.482 
ATOM    811  P    DT A  40      55.955-733.881  17.425 
ATOM    812  OP1  DT A  40      54.794-734.739  17.750 
ATOM    813  OP2  DT A  40      55.726-732.840  16.399 
ATOM    814  O5'  DT A  40      56.516-733.203  18.762 
ATOM    815  C5'  DT A  40      57.467-733.926  19.566 
ATOM    816  C4'  DT A  40      58.582-733.000  20.008 
ATOM    817  O4'  DT A  40      59.670-732.939  19.041 
ATOM    818  C3'  DT A  40      58.190-731.537  20.213 
ATOM    819  O3'  DT A  40      58.912-731.017  21.322 
ATOM    820  C2'  DT A  40      58.667-730.826  18.947 
ATOM    821  C1'  DT A  40      59.990-731.576  18.812 
ATOM    822  N1   DT A  40      60.606-731.466  17.460 
ATOM    823  C2   DT A  40      61.979-731.428  17.400 
ATOM    824  O2   DT A  40      62.688-731.480  18.390 
ATOM    825  N3   DT A  40      62.513-731.325  16.130 
ATOM    826  C4   DT A  40      61.807-731.259  14.947 
ATOM    827  O4   DT A  40      62.398-731.168  13.869 
ATOM    828  C5   DT A  40      60.374-731.305  15.113 
ATOM    829  C7   DT A  40      59.529-731.238  13.874 
ATOM    830  C6   DT A  40      59.827-731.405  16.335 
ATOM    831  P    DA A  41      58.170-730.024  22.335 
ATOM    832  OP1  DA A  41      57.411-730.809  23.333 
ATOM    833  OP2  DA A  41      57.396-729.023  21.570 
ATOM    834  O5'  DA A  41      59.415-729.311  23.045 
ATOM    835  C5'  DA A  41      60.649-730.040  23.190 
ATOM    836  C4'  DA A  41      61.822-729.148  22.835 
ATOM    837  O4'  DA A  41      62.139-729.185  21.414 
ATOM    838  C3'  DA A  41      61.640-727.659  23.133 
ATOM    839  O3'  DA A  41      62.881-727.123  23.576 
ATOM    840  C2'  DA A  41      61.295-727.033  21.782 
ATOM    841  C1'  DA A  41      62.280-727.850  20.952 
ATOM    842  N9   DA A  41      61.990-727.834  19.491 
ATOM    843  C8   DA A  41      60.775-727.791  18.868 
ATOM    844  N7   DA A  41      60.851-727.787  17.573 
ATOM    845  C5   DA A  41      62.214-727.830  17.316 
ATOM    846  C6   DA A  41      62.952-727.848  16.122 
ATOM    847  N6   DA A  41      62.392-727.824  14.904 
ATOM    848  N1   DA A  41      64.294-727.891  16.225 
ATOM    849  C2   DA A  41      64.846-727.916  17.437 
ATOM    850  N3   DA A  41      64.261-727.903  18.615 
ATOM    851  C4   DA A  41      62.920-727.859  18.484 
ATOM    852  P    DG A  42      62.884-726.048  24.762 
ATOM    853  OP1  DG A  42      62.843-726.749  26.065 
ATOM    854  OP2  DG A  42      61.818-725.049  24.528 
ATOM    855  O5'  DG A  42      64.315-725.363  24.563 
ATOM    856  C5'  DG A  42      65.392-726.142  24.009 
ATOM    857  C4'  DG A  42      66.146-725.325  22.978 
ATOM    858  O4'  DG A  42      65.571-725.444  21.645 
ATOM    859  C3'  DG A  42      66.189-723.817  23.226 
ATOM    860  O3'  DG A  42      67.460-723.320  22.825 
ATOM    861  C2'  DG A  42      65.125-723.240  22.294 
ATOM    862  C1'  DG A  42      65.429-724.141  21.101 
ATOM    863  N9   DG A  42      64.339-724.181  20.086 
ATOM    864  C8   DG A  42      62.975-724.110  20.269 
ATOM    865  N7   DG A  42      62.283-724.173  19.158 
ATOM    866  C5   DG A  42      63.256-724.292  18.168 
ATOM    867  C6   DG A  42      63.120-724.402  16.760 
ATOM    868  O6   DG A  42      62.093-724.416  16.086 
ATOM    869  N1   DG A  42      64.368-724.503  16.130 
ATOM    870  C2   DG A  42      65.588-724.500  16.777 
ATOM    871  N2   DG A  42      66.666-724.607  15.996 
ATOM    872  N3   DG A  42      65.716-724.398  18.098 
ATOM    873  C4   DG A  42      64.514-724.298  18.724 
ATOM    874  P    DA A  43      68.168-722.192  23.713 
ATOM    875  OP1  DA A  43      68.890-722.827  24.839 
ATOM    876  OP2  DA A  43      67.177-721.155  24.079 
ATOM    877  O5'  DA A  43      69.220-721.585  22.672 
ATOM    878  C5'  DA A  43      69.760-722.440  21.646 
ATOM    879  C4'  DA A  43      69.777-721.709  20.318 
ATOM    880  O4'  DA A  43      68.530-721.865  19.583 
ATOM    881  C3'  DA A  43      69.974-720.196  20.394 
ATOM    882  O3'  DA A  43      70.775-719.779  19.295 
ATOM    883  C2'  DA A  43      68.571-719.613  20.221 
ATOM    884  C1'  DA A  43      68.110-720.584  19.139 
ATOM    885  N9   DA A  43      66.632-720.619  18.956 
ATOM    886  C8   DA A  43      65.656-720.474  19.900 
ATOM    887  N7   DA A  43      64.452-720.553  19.427 
ATOM    888  C5   DA A  43      64.639-720.766  18.068 
ATOM    889  C6   DA A  43      63.740-720.937  17.003 
ATOM    890  N6   DA A  43      62.407-720.919  17.149 
ATOM    891  N1   DA A  43      64.261-721.127  15.776 
ATOM    892  C2   DA A  43      65.586-721.144  15.637 
ATOM    893  N3   DA A  43      66.519-720.996  16.552 
ATOM    894  C4   DA A  43      65.971-720.807  17.770 
ATOM    895  P    DG A  44      71.881-718.645  19.526 
ATOM    896  OP1  DG A  44      73.118-719.260  20.057 
ATOM    897  OP2  DG A  44      71.304-717.546  20.331 
ATOM    898  O5'  DG A  44      72.131-718.140  18.028 
ATOM    899  C5'  DG A  44      71.960-719.067  16.940 
ATOM    900  C4'  DG A  44      71.204-718.402  15.808 
ATOM    901  O4'  DG A  44      69.761-718.532  15.950 
ATOM    902  C3'  DG A  44      71.425-716.897  15.653 
ATOM    903  O3'  DG A  44      71.436-716.572  14.268 
ATOM    904  C2'  DG A  44      70.192-716.258  16.293 
ATOM    905  C1'  DG A  44      69.174-717.255  15.749 
ATOM    906  N9   DG A  44      67.868-717.228  16.466 
ATOM    907  C8   DG A  44      67.611-716.992  17.799 
ATOM    908  N7   DG A  44      66.339-717.040  18.114 
ATOM    909  C5   DG A  44      65.710-717.327  16.903 
ATOM    910  C6   DG A  44      64.332-717.501  16.609 
ATOM    911  O6   DG A  44      63.369-717.437  17.368 
ATOM    912  N1   DG A  44      64.131-717.780  15.250 
ATOM    913  C2   DG A  44      65.130-717.878  14.301 
ATOM    914  N2   DG A  44      64.730-718.152  13.056 
ATOM    915  N3   DG A  44      66.421-717.715  14.578 
ATOM    916  C4   DG A  44      66.634-717.444  15.892 
ATOM    917  P    DT A  45      72.479-715.482  13.735 
ATOM    918  OP1  DT A  45      73.788-716.129  13.485 
ATOM    919  OP2  DT A  45      72.494-714.320  14.650 
ATOM    920  O5'  DT A  45      71.813-715.061  12.343 
ATOM    921  C5'  DT A  45      71.026-716.029  11.625 
ATOM    922  C4'  DT A  45      69.758-715.383  11.103 
ATOM    923  O4'  DT A  45      68.669-715.437  12.070 
ATOM    924  C3'  DT A  45      69.863-713.900  10.750 
ATOM    925  O3'  DT A  45      69.064-713.641   9.602 
ATOM    926  C2'  DT A  45      69.245-713.172  11.944 
ATOM    927  C1'  DT A  45      68.090-714.145  12.165 
ATOM    928  N1   DT A  45      67.452-714.022  13.505 
ATOM    929  C2   DT A  45      66.097-714.243  13.574 
ATOM    930  O2   DT A  45      65.420-714.529  12.602 
ATOM    931  N3   DT A  45      65.540-714.120  14.833 
ATOM    932  C4   DT A  45      66.210-713.802  15.997 
ATOM    933  O4   DT A  45      65.602-713.720  17.066 
ATOM    934  C5   DT A  45      67.627-713.588  15.822 
ATOM    935  C7   DT A  45      68.430-713.238  17.041 
ATOM    936  C6   DT A  45      68.195-713.701  14.611 
ATOM    937  P    DT A  46      69.611-712.629   8.488 
ATOM    938  OP1  DT A  46      70.518-713.349   7.566 
ATOM    939  OP2  DT A  46      70.172-711.427   9.143 
ATOM    940  O5'  DT A  46      68.259-712.243   7.723 
ATOM    941  C5'  DT A  46      67.191-713.206   7.664 
ATOM    942  C4'  DT A  46      65.864-712.525   7.939 
ATOM    943  O4'  DT A  46      65.547-712.482   9.360 
ATOM    944  C3'  DT A  46      65.760-711.067   7.494 
ATOM    945  O3'  DT A  46      64.443-710.826   7.012 
ATOM    946  C2'  DT A  46      65.966-710.255   8.772 
ATOM    947  C1'  DT A  46      65.148-711.160   9.690 
ATOM    948  N1   DT A  46      65.415-710.944  11.139 
ATOM    949  C2   DT A  46      64.356-711.096  12.000 
ATOM    950  O2   DT A  46      63.235-711.395  11.626 
ATOM    951  N3   DT A  46      64.641-710.887  13.335 
ATOM    952  C4   DT A  46      65.869-710.547  13.866 
ATOM    953  O4   DT A  46      66.003-710.385  15.081 
ATOM    954  C5   DT A  46      66.918-710.409  12.884 
ATOM    955  C7   DT A  46      68.287-710.040  13.378 
ATOM    956  C6   DT A  46      66.668-710.607  11.579 
ATOM    957  P    DG A  47      64.246-709.894   5.726 
ATOM    958  OP1  DG A  47      64.434-710.699   4.498 
ATOM    959  OP2  DG A  47      65.097-708.691   5.850 
ATOM    960  O5'  DG A  47      62.707-709.481   5.868 
ATOM    961  C5'  DG A  47      61.795-710.393   6.509 
ATOM    962  C4'  DG A  47      60.888-709.638   7.459 
ATOM    963  O4'  DG A  47      61.463-709.513   8.792 
ATOM    964  C3'  DG A  47      60.559-708.199   7.063 
ATOM    965  O3'  DG A  47      59.212-707.919   7.426 
ATOM    966  C2'  DG A  47      61.483-707.339   7.925 
ATOM    967  C1'  DG A  47      61.346-708.159   9.204 
ATOM    968  N9   DG A  47      62.413-707.887  10.207 
ATOM    969  C8   DG A  47      63.740-707.574  10.004 
ATOM    970  N7   DG A  47      64.421-707.392  11.110 
ATOM    971  C5   DG A  47      63.478-707.599  12.116 
ATOM    972  C6   DG A  47      63.620-707.539  13.527 
ATOM    973  O6   DG A  47      64.624-707.289  14.190 
ATOM    974  N1   DG A  47      62.408-707.816  14.175 
ATOM    975  C2   DG A  47      61.216-708.111  13.543 
ATOM    976  N2   DG A  47      60.172-708.346  14.341 
ATOM    977  N3   DG A  47      61.085-708.167  12.220 
ATOM    978  C4   DG A  47      62.250-707.901  11.576 
ATOM    979  P    DG A  48      58.309-707.041   6.437 
ATOM    980  OP1  DG A  48      57.733-707.911   5.388 
ATOM    981  OP2  DG A  48      59.084-705.875   5.961 
ATOM    982  O5'  DG A  48      57.149-706.548   7.424 
ATOM    983  C5'  DG A  48      56.774-707.385   8.534 
ATOM    984  C4'  DG A  48      56.603-706.543   9.783 
ATOM    985  O4'  DG A  48      57.851-706.382  10.519 
ATOM    986  C3'  DG A  48      56.120-705.111   9.560 
ATOM    987  O3'  DG A  48      55.244-704.750  10.620 
ATOM    988  C2'  DG A  48      57.384-704.256   9.660 
ATOM    989  C1'  DG A  48      58.012-705.007  10.830 
ATOM    990  N9   DG A  48      59.467-704.739  11.001 
ATOM    991  C8   DG A  48      60.428-704.500  10.042 
ATOM    992  N7   DG A  48      61.629-704.298  10.528 
ATOM    993  C5   DG A  48      61.451-704.411  11.906 
ATOM    994  C6   DG A  48      62.393-704.292  12.961 
ATOM    995  O6   DG A  48      63.596-704.058  12.896 
ATOM    996  N1   DG A  48      61.787-704.479  14.212 
ATOM    997  C2   DG A  48      60.447-704.747  14.415 
ATOM    998  N2   DG A  48      60.065-704.894  15.686 
ATOM    999  N3   DG A  48      59.565-704.860  13.424 
ATOM   1000  C4   DG A  48      60.136-704.680  12.205 
ATOM   1001  P    DG A  49      53.942-703.878  10.289 
ATOM   1002  OP1  DG A  49      52.852-704.768   9.832 
ATOM   1003  OP2  DG A  49      54.306-702.774   9.373 
ATOM   1004  O5'  DG A  49      53.585-703.284  11.731 
ATOM   1005  C5'  DG A  49      53.922-704.048  12.903 
ATOM   1006  C4'  DG A  49      54.524-703.141  13.958 
ATOM   1007  O4'  DG A  49      55.967-703.005  13.815 
ATOM   1008  C3'  DG A  49      54.016-701.700  13.963 
ATOM   1009  O3'  DG A  49      53.930-701.247  15.309 
ATOM   1010  C2'  DG A  49      55.109-700.902  13.252 
ATOM   1011  C1'  DG A  49      56.295-701.626  13.881 
ATOM   1012  N9   DG A  49      57.578-701.420  13.154 
ATOM   1013  C8   DG A  49      57.798-701.272  11.801 
ATOM   1014  N7   DG A  49      59.058-701.105  11.480 
ATOM   1015  C5   DG A  49      59.720-701.144  12.707 
ATOM   1016  C6   DG A  49      61.102-701.020  13.004 
ATOM   1017  O6   DG A  49      62.042-700.848  12.234 
ATOM   1018  N1   DG A  49      61.340-701.119  14.383 
ATOM   1019  C2   DG A  49      60.371-701.313  15.346 
ATOM   1020  N2   DG A  49      60.803-701.381  16.608 
ATOM   1021  N3   DG A  49      59.074-701.430  15.067 
ATOM   1022  C4   DG A  49      58.826-701.336  13.734 
ATOM   1023  P    DA A  50      52.691-700.331  15.743 
ATOM   1024  OP1  DA A  50      51.530-701.189  16.068 
ATOM   1025  OP2  DA A  50      52.462-699.290  14.717 
ATOM   1026  O5'  DA A  50      53.252-699.653  17.080 
ATOM   1027  C5'  DA A  50      54.203-700.376  17.884 
ATOM   1028  C4'  DA A  50      55.318-699.450  18.326 
ATOM   1029  O4'  DA A  50      56.406-699.390  17.359 
ATOM   1030  C3'  DA A  50      54.926-697.987  18.531 
ATOM   1031  O3'  DA A  50      55.648-697.468  19.640 
ATOM   1032  C2'  DA A  50      55.403-697.277  17.265 
ATOM   1033  C1'  DA A  50      56.726-698.026  17.130 
ATOM   1034  N9   DA A  50      57.342-697.916  15.778 
ATOM   1035  C8   DA A  50      56.719-697.845  14.566 
ATOM   1036  N7   DA A  50      57.535-697.754  13.562 
ATOM   1037  C5   DA A  50      58.792-697.765  14.149 
ATOM   1038  C6   DA A  50      60.089-697.696  13.615 
ATOM   1039  N6   DA A  50      60.345-697.597  12.303 
ATOM   1040  N1   DA A  50      61.119-697.731  14.481 
ATOM   1041  C2   DA A  50      60.860-697.830  15.784 
ATOM   1042  N3   DA A  50      59.699-697.901  16.396 
ATOM   1043  C4   DA A  50      58.684-697.863  15.507 
ATOM   1044  P    DA A  51      54.906-696.474  20.653 
ATOM   1045  OP1  DA A  51      54.147-697.260  21.651 
ATOM   1046  OP2  DA A  51      54.132-695.473  19.888 
ATOM   1047  O5'  DA A  51      56.151-695.761  21.363 
ATOM   1048  C5'  DA A  51      57.385-696.490  21.508 
ATOM   1049  C4'  DA A  51      58.558-695.598  21.153 
ATOM   1050  O4'  DA A  51      58.875-695.635  19.732 
ATOM   1051  C3'  DA A  51      58.376-694.110  21.451 
ATOM   1052  O3'  DA A  51      59.617-693.573  21.894 
ATOM   1053  C2'  DA A  51      58.031-693.484  20.100 
ATOM   1054  C1'  DA A  51      59.016-694.301  19.270 
ATOM   1055  N9   DA A  51      58.726-694.284  17.809 
ATOM   1056  C8   DA A  51      57.511-694.242  17.186 
ATOM   1057  N7   DA A  51      57.587-694.237  15.891 
ATOM   1058  C5   DA A  51      58.950-694.280  15.634 
ATOM   1059  C6   DA A  51      59.689-694.298  14.440 
ATOM   1060  N6   DA A  51      59.128-694.274  13.222 
ATOM   1061  N1   DA A  51      61.030-694.342  14.543 
ATOM   1062  C2   DA A  51      61.582-694.366  15.755 
ATOM   1063  N3   DA A  51      60.997-694.353  16.933 
ATOM   1064  C4   DA A  51      59.656-694.309  16.802 
ATOM   1065  P    DG A  52      59.620-692.499  23.080 
ATOM   1066  OP1  DG A  52      59.579-693.199  24.383 
ATOM   1067  OP2  DG A  52      58.554-691.500  22.846 
ATOM   1068  O5'  DG A  52      61.051-691.813  22.881 
ATOM   1069  C5'  DG A  52      62.128-692.592  22.327 
ATOM   1070  C4'  DG A  52      62.882-691.775  21.296 
ATOM   1071  O4'  DG A  52      62.307-691.895  19.963 
ATOM   1072  C3'  DG A  52      62.925-690.267  21.544 
ATOM   1073  O3'  DG A  52      64.196-689.771  21.143 
ATOM   1074  C2'  DG A  52      61.861-689.690  20.612 
ATOM   1075  C1'  DG A  52      62.165-690.592  19.419 
ATOM   1076  N9   DG A  52      61.075-690.631  18.404 
ATOM   1077  C8   DG A  52      59.711-690.560  18.587 
ATOM   1078  N7   DG A  52      59.019-690.623  17.476 
ATOM   1079  C5   DG A  52      59.993-690.743  16.486 
ATOM   1080  C6   DG A  52      59.856-690.852  15.078 
ATOM   1081  O6   DG A  52      58.829-690.866  14.404 
ATOM   1082  N1   DG A  52      61.104-690.953  14.448 
ATOM   1083  C2   DG A  52      62.324-690.950  15.095 
ATOM   1084  N2   DG A  52      63.402-691.057  14.314 
ATOM   1085  N3   DG A  52      62.452-690.848  16.416 
ATOM   1086  C4   DG A  52      61.250-690.749  17.042 
ATOM   1087  P    DA A  53      64.904-688.642  22.031 
ATOM   1088  OP1  DA A  53      65.626-689.277  23.157 
ATOM   1089  OP2  DA A  53      63.913-687.605  22.397 
ATOM   1090  O5'  DA A  53      65.956-688.036  20.990 
ATOM   1091  C5'  DA A  53      66.496-688.891  19.964 
ATOM   1092  C4'  DA A  53      66.513-688.160  18.636 
ATOM   1093  O4'  DA A  53      65.266-688.315  17.901 
ATOM   1094  C3'  DA A  53      66.710-686.646  18.712 
ATOM   1095  O3'  DA A  53      67.511-686.230  17.613 
ATOM   1096  C2'  DA A  53      65.307-686.064  18.539 
ATOM   1097  C1'  DA A  53      64.846-687.034  17.457 
ATOM   1098  N9   DA A  53      63.368-687.069  17.274 
ATOM   1099  C8   DA A  53      62.392-686.925  18.218 
ATOM   1100  N7   DA A  53      61.188-687.003  17.745 
ATOM   1101  C5   DA A  53      61.375-687.216  16.386 
ATOM   1102  C6   DA A  53      60.476-687.387  15.321 
ATOM   1103  N6   DA A  53      59.143-687.370  15.467 
ATOM   1104  N1   DA A  53      60.998-687.577  14.095 
ATOM   1105  C2   DA A  53      62.322-687.594  13.955 
ATOM   1106  N3   DA A  53      63.255-687.446  14.870 
ATOM   1107  C4   DA A  53      62.707-687.257  16.088 
ATOM   1108  P    DC A  54      68.617-685.096  17.844 
ATOM   1109  OP1  DC A  54      69.854-685.710  18.375 
ATOM   1110  OP2  DC A  54      68.040-683.997  18.649 
ATOM   1111  O5'  DC A  54      68.867-684.590  16.346 
ATOM   1112  C5'  DC A  54      68.696-685.517  15.259 
ATOM   1113  C4'  DC A  54      67.940-684.852  14.126 
ATOM   1114  O4'  DC A  54      66.497-684.982  14.268 
ATOM   1115  C3'  DC A  54      68.161-683.347  13.971 
ATOM   1116  O3'  DC A  54      68.172-683.022  12.586 
ATOM   1117  C2'  DC A  54      66.928-682.708  14.611 
ATOM   1118  C1'  DC A  54      65.910-683.705  14.067 
ATOM   1119  N1   DC A  54      64.604-683.679  14.784 
ATOM   1120  C2   DC A  54      63.451-683.920  14.042 
ATOM   1121  O2   DC A  54      63.558-684.144  12.831 
ATOM   1122  N3   DC A  54      62.252-683.899  14.676 
ATOM   1123  C4   DC A  54      62.178-683.652  15.990 
ATOM   1124  N4   DC A  54      60.985-683.643  16.564 
ATOM   1125  C5   DC A  54      63.352-683.401  16.772 
ATOM   1126  C6   DC A  54      64.542-683.426  16.119 
ATOM   1127  P    DG A  55      69.215-681.933  12.053 
ATOM   1128  OP1  DG A  55      70.524-682.579  11.803 
ATOM   1129  OP2  DG A  55      69.230-680.771  12.968 
ATOM   1130  O5'  DG A  55      68.549-681.511  10.661 
ATOM   1131  C5'  DG A  55      67.762-682.479   9.943 
ATOM   1132  C4'  DG A  55      66.494-681.833   9.421 
ATOM   1133  O4'  DG A  55      65.405-681.888  10.388 
ATOM   1134  C3'  DG A  55      66.599-680.350   9.069 
ATOM   1135  O3'  DG A  55      65.800-680.092   7.920 
ATOM   1136  C2'  DG A  55      65.981-679.623  10.262 
ATOM   1137  C1'  DG A  55      64.826-680.595  10.483 
ATOM   1138  N9   DG A  55      64.188-680.473  11.823 
ATOM   1139  C8   DG A  55      64.762-680.162  13.036 
ATOM   1140  N7   DG A  55      63.914-680.134  14.036 
ATOM   1141  C5   DG A  55      62.692-680.447  13.444 
ATOM   1142  C6   DG A  55      61.401-680.569  14.020 
ATOM   1143  O6   DG A  55      61.065-680.423  15.192 
ATOM   1144  N1   DG A  55      60.439-680.902  13.056 
ATOM   1145  C2   DG A  55      60.692-681.093  11.712 
ATOM   1146  N2   DG A  55      59.638-681.406  10.956 
ATOM   1147  N3   DG A  55      61.904-680.979  11.172 
ATOM   1148  C4   DG A  55      62.848-680.656  12.093 
ATOM   1149  P    DT A  56      66.347-679.079   6.806 
ATOM   1150  OP1  DT A  56      67.254-679.799   5.884 
ATOM   1151  OP2  DT A  56      66.908-677.877   7.461 
ATOM   1152  O5'  DT A  56      64.995-678.693   6.041 
ATOM   1153  C5'  DT A  56      63.927-679.656   5.982 
ATOM   1154  C4'  DT A  56      62.600-678.976   6.257 
ATOM   1155  O4'  DT A  56      62.283-678.932   7.678 
ATOM   1156  C3'  DT A  56      62.496-677.517   5.812 
ATOM   1157  O3'  DT A  56      61.179-677.276   5.330 
ATOM   1158  C2'  DT A  56      62.702-676.706   7.091 
ATOM   1159  C1'  DT A  56      61.884-677.610   8.008 
ATOM   1160  N1   DT A  56      62.151-677.394   9.457 
ATOM   1161  C2   DT A  56      61.092-677.547  10.318 
ATOM   1162  O2   DT A  56      59.971-677.845   9.944 
ATOM   1163  N3   DT A  56      61.377-677.337  11.653 
ATOM   1164  C4   DT A  56      62.605-676.997  12.185 
ATOM   1165  O4   DT A  56      62.739-676.836  13.399 
ATOM   1166  C5   DT A  56      63.654-676.860  11.202 
ATOM   1167  C7   DT A  56      65.023-676.490  11.696 
ATOM   1168  C6   DT A  56      63.404-677.057   9.897 
ATOM   1169  P    DC A  57      60.982-676.345   4.044 
ATOM   1170  OP1  DC A  57      61.170-677.150   2.816 
ATOM   1171  OP2  DC A  57      61.833-675.141   4.168 
ATOM   1172  O5'  DC A  57      59.443-675.931   4.187 
ATOM   1173  C5'  DC A  57      58.531-676.844   4.827 
ATOM   1174  C4'  DC A  57      57.624-676.089   5.777 
ATOM   1175  O4'  DC A  57      58.199-675.963   7.110 
ATOM   1176  C3'  DC A  57      57.295-674.650   5.381 
ATOM   1177  O3'  DC A  57      55.948-674.369   5.744 
ATOM   1178  C2'  DC A  57      58.219-673.789   6.243 
ATOM   1179  C1'  DC A  57      58.082-674.610   7.522 
ATOM   1180  N1   DC A  57      59.149-674.338   8.525 
ATOM   1181  C2   DC A  57      58.804-674.395   9.873 
ATOM   1182  O2   DC A  57      57.637-674.668  10.178 
ATOM   1183  N3   DC A  57      59.762-674.150  10.802 
ATOM   1184  C4   DC A  57      61.015-673.859  10.430 
ATOM   1185  N4   DC A  57      61.914-673.627  11.375 
ATOM   1186  C5   DC A  57      61.391-673.794   9.049 
ATOM   1187  C6   DC A  57      60.419-674.042   8.136 
ATOM   1188  P    DA A  58      55.045-673.492   4.755 
ATOM   1189  OP1  DA A  58      54.469-674.362   3.706 
ATOM   1190  OP2  DA A  58      55.820-672.325   4.279 
ATOM   1191  O5'  DA A  58      53.885-672.999   5.742 
ATOM   1192  C5'  DA A  58      53.510-673.836   6.852 
ATOM   1193  C4'  DA A  58      53.339-672.994   8.102 
ATOM   1194  O4'  DA A  58      54.587-672.833   8.837 
ATOM   1195  C3'  DA A  58      52.856-671.561   7.878 
ATOM   1196  O3'  DA A  58      51.980-671.200   8.938 
ATOM   1197  C2'  DA A  58      54.120-670.706   7.978 
ATOM   1198  C1'  DA A  58      54.748-671.457   9.148 
ATOM   1199  N9   DA A  58      56.203-671.189   9.319 
ATOM   1200  C8   DA A  58      57.142-670.954   8.355 
ATOM   1201  N7   DA A  58      58.335-670.752   8.822 
ATOM   1202  C5   DA A  58      58.178-670.862  10.197 
ATOM   1203  C6   DA A  58      59.083-670.750  11.265 
ATOM   1204  N6   DA A  58      60.389-670.491  11.105 
ATOM   1205  N1   DA A  58      58.596-670.914  12.510 
ATOM   1206  C2   DA A  58      57.299-671.172  12.662 
ATOM   1207  N3   DA A  58      56.363-671.298  11.747 
ATOM   1208  C4   DA A  58      56.877-671.129  10.511 
ATOM   1209  P    DC A  59      50.678-670.328   8.607 
ATOM   1210  OP1  DC A  59      49.588-671.219   8.150 
ATOM   1211  OP2  DC A  59      51.042-669.224   7.691 
ATOM   1212  O5'  DC A  59      50.321-669.734  10.049 
ATOM   1213  C5'  DC A  59      50.658-670.499  11.221 
ATOM   1214  C4'  DC A  59      51.260-669.592  12.276 
ATOM   1215  O4'  DC A  59      52.703-669.455  12.133 
ATOM   1216  C3'  DC A  59      50.752-668.150  12.282 
ATOM   1217  O3'  DC A  59      50.666-667.697  13.628 
ATOM   1218  C2'  DC A  59      51.845-667.352  11.570 
ATOM   1219  C1'  DC A  59      53.031-668.076  12.200 
ATOM   1220  N1   DC A  59      54.314-667.870  11.472 
ATOM   1221  C2   DC A  59      55.484-667.810  12.224 
ATOM   1222  O2   DC A  59      55.412-667.930  13.452 
ATOM   1223  N3   DC A  59      56.665-667.622  11.578 
ATOM   1224  C4   DC A  59      56.702-667.497  10.246 
ATOM   1225  N4   DC A  59      57.877-667.315   9.664 
ATOM   1226  C5   DC A  59      55.509-667.555   9.455 
ATOM   1227  C6   DC A  59      54.339-667.743  10.118 
ATOM   1228  P    DT A  60      49.427-666.781  14.061 
ATOM   1229  OP1  DT A  60      48.266-667.639  14.386 
ATOM   1230  OP2  DT A  60      49.198-665.740  13.035 
ATOM   1231  O5'  DT A  60      49.988-666.103  15.398 
ATOM   1232  C5'  DT A  60      50.939-666.827  16.202 
ATOM   1233  C4'  DT A  60      52.054-665.900  16.644 
ATOM   1234  O4'  DT A  60      53.142-665.840  15.677 
ATOM   1235  C3'  DT A  60      51.662-664.437  16.849 
ATOM   1236  O3'  DT A  60      52.384-663.918  17.958 
ATOM   1237  C2'  DT A  60      52.139-663.727  15.583 
ATOM   1238  C1'  DT A  60      53.462-664.476  15.448 
ATOM   1239  N1   DT A  60      54.078-664.366  14.096 
ATOM   1240  C2   DT A  60      55.451-664.328  14.036 
ATOM   1241  O2   DT A  60      56.160-664.381  15.026 
ATOM   1242  N3   DT A  60      55.985-664.225  12.766 
ATOM   1243  C4   DT A  60      55.279-664.159  11.583 
ATOM   1244  O4   DT A  60      55.870-664.068  10.505 
ATOM   1245  C5   DT A  60      53.846-664.206  11.749 
ATOM   1246  C7   DT A  60      53.001-664.139  10.510 
ATOM   1247  C6   DT A  60      53.299-664.305  12.972 
ATOM   1248  P    DG A  61      51.642-662.924  18.971 
ATOM   1249  OP1  DG A  61      50.883-663.710  19.969 
ATOM   1250  OP2  DG A  61      50.868-661.924  18.206 
ATOM   1251  O5'  DG A  61      52.887-662.211  19.682 
ATOM   1252  C5'  DG A  61      54.121-662.940  19.826 
ATOM   1253  C4'  DG A  61      55.294-662.048  19.471 
ATOM   1254  O4'  DG A  61      55.611-662.086  18.050 
ATOM   1255  C3'  DG A  61      55.112-660.560  19.769 
ATOM   1256  O3'  DG A  61      56.353-660.024  20.212 
ATOM   1257  C2'  DG A  61      54.767-659.934  18.418 
ATOM   1258  C1'  DG A  61      55.752-660.751  17.588 
ATOM   1259  N9   DG A  61      55.462-660.735  16.127 
ATOM   1260  C8   DG A  61      54.246-660.691  15.480 
ATOM   1261  N7   DG A  61      54.336-660.688  14.173 
ATOM   1262  C5   DG A  61      55.709-660.731  13.936 
ATOM   1263  C6   DG A  61      56.424-660.748  12.710 
ATOM   1264  O6   DG A  61      55.986-660.729  11.562 
ATOM   1265  N1   DG A  61      57.808-660.794  12.926 
ATOM   1266  C2   DG A  61      58.421-660.820  14.164 
ATOM   1267  N2   DG A  61      59.755-660.863  14.157 
ATOM   1268  N3   DG A  61      57.748-660.805  15.313 
ATOM   1269  C4   DG A  61      56.405-660.760  15.121 
ATOM   1270  P    DA A  62      56.356-658.949  21.398 
ATOM   1271  OP1  DA A  62      56.315-659.649  22.701 
ATOM   1272  OP2  DA A  62      55.290-657.950  21.164 
ATOM   1273  O5'  DA A  62      57.787-658.263  21.200 
ATOM   1274  C5'  DA A  62      58.864-659.043  20.645 
ATOM   1275  C4'  DA A  62      59.618-658.225  19.614 
ATOM   1276  O4'  DA A  62      59.043-658.345  18.281 
ATOM   1277  C3'  DA A  62      59.661-656.718  19.863 
ATOM   1278  O3'  DA A  62      60.932-656.221  19.461 
ATOM   1279  C2'  DA A  62      58.597-656.141  18.930 
ATOM   1280  C1'  DA A  62      58.901-657.042  17.737 
ATOM   1281  N9   DA A  62      57.811-657.081  16.722 
ATOM   1282  C8   DA A  62      56.462-657.010  16.923 
ATOM   1283  N7   DA A  62      55.765-657.070  15.831 
ATOM   1284  C5   DA A  62      56.720-657.191  14.831 
ATOM   1285  C6   DA A  62      56.621-657.301  13.434 
ATOM   1286  N6   DA A  62      55.453-657.307  12.774 
ATOM   1287  N1   DA A  62      57.768-657.403  12.737 
ATOM   1288  C2   DA A  62      58.924-657.396  13.399 
ATOM   1289  N3   DA A  62      59.139-657.299  14.693 
ATOM   1290  C4   DA A  62      57.976-657.198  15.366 
ATOM   1291  P    DT A  63      61.640-655.092  20.349 
ATOM   1292  OP1  DT A  63      62.362-655.727  21.475 
ATOM   1293  OP2  DT A  63      60.649-654.056  20.715 
ATOM   1294  O5'  DT A  63      62.692-654.486  19.308 
ATOM   1295  C5'  DT A  63      63.232-655.341  18.282 
ATOM   1296  C4'  DT A  63      63.249-654.610  16.954 
ATOM   1297  O4'  DT A  63      62.002-654.765  16.219 
ATOM   1298  C3'  DT A  63      63.446-653.096  17.030 
ATOM   1299  O3'  DT A  63      64.247-652.680  15.931 
ATOM   1300  C2'  DT A  63      62.043-652.514  16.857 
ATOM   1301  C1'  DT A  63      61.582-653.484  15.775 
ATOM   1302  N1   DT A  63      60.104-653.520  15.592 
ATOM   1303  C2   DT A  63      59.636-653.722  14.316 
ATOM   1304  O2   DT A  63      60.372-653.869  13.355 
ATOM   1305  N3   DT A  63      58.261-653.747  14.185 
ATOM   1306  C4   DT A  63      57.339-653.592  15.200 
ATOM   1307  O4   DT A  63      56.131-653.634  14.960 
ATOM   1308  C5   DT A  63      57.927-653.385  16.503 
ATOM   1309  C7   DT A  63      56.993-653.206  17.663 
ATOM   1310  C6   DT A  63      59.260-653.355  16.658 
ATOM   1311  P    DT A  64      65.353-651.546  16.162 
ATOM   1312  OP1  DT A  64      66.590-652.161  16.693 
ATOM   1313  OP2  DT A  64      64.776-650.447  16.967 
ATOM   1314  O5'  DT A  64      65.603-651.040  14.665 
ATOM   1315  C5'  DT A  64      65.432-651.968  13.577 
ATOM   1316  C4'  DT A  64      64.676-651.302  12.444 
ATOM   1317  O4'  DT A  64      63.233-651.432  12.586 
ATOM   1318  C3'  DT A  64      64.897-649.798  12.289 
ATOM   1319  O3'  DT A  64      64.908-649.473  10.904 
ATOM   1320  C2'  DT A  64      63.664-649.158  12.929 
ATOM   1321  C1'  DT A  64      62.646-650.156  12.385 
ATOM   1322  N1   DT A  64      61.340-650.129  13.102 
ATOM   1323  C2   DT A  64      60.213-650.369  12.356 
ATOM   1324  O2   DT A  64      60.245-650.597  11.159 
ATOM   1325  N3   DT A  64      59.020-650.335  13.054 
ATOM   1326  C4   DT A  64      58.869-650.088  14.403 
ATOM   1327  O4   DT A  64      57.748-650.084  14.917 
ATOM   1328  C5   DT A  64      60.109-649.848  15.101 
ATOM   1329  C7   DT A  64      60.035-649.570  16.574 
ATOM   1330  C6   DT A  64      61.282-649.874  14.447 
ATOM   1331  P    DA A  65      65.951-648.383  10.371 
ATOM   1332  OP1  DA A  65      67.260-649.030  10.121 
ATOM   1333  OP2  DA A  65      65.966-647.221  11.286 
ATOM   1334  O5'  DA A  65      65.285-647.961   8.979 
ATOM   1335  C5'  DA A  65      64.498-648.930   8.261 
ATOM   1336  C4'  DA A  65      63.230-648.284   7.740 
ATOM   1337  O4'  DA A  65      62.141-648.338   8.706 
ATOM   1338  C3'  DA A  65      63.335-646.800   7.387 
ATOM   1339  O3'  DA A  65      62.536-646.542   6.238 
ATOM   1340  C2'  DA A  65      62.717-646.073   8.580 
ATOM   1341  C1'  DA A  65      61.562-647.046   8.801 
ATOM   1342  N9   DA A  65      60.924-646.923  10.141 
ATOM   1343  C8   DA A  65      61.510-646.614  11.335 
ATOM   1344  N7   DA A  65      60.681-646.582  12.333 
ATOM   1345  C5   DA A  65      59.456-646.893  11.761 
ATOM   1346  C6   DA A  65      58.165-647.022  12.299 
ATOM   1347  N6   DA A  65      57.883-646.844  13.598 
ATOM   1348  N1   DA A  65      57.170-647.340  11.450 
ATOM   1349  C2   DA A  65      57.456-647.516  10.162 
ATOM   1350  N3   DA A  65      58.615-647.423   9.548 
ATOM   1351  C4   DA A  65      59.594-647.103  10.419 
ATOM   1352  P    DT A  66      63.083-645.530   5.124 
ATOM   1353  OP1  DT A  66      63.990-646.249   4.202 
ATOM   1354  OP2  DT A  66      63.644-644.328   5.779 
ATOM   1355  O5'  DT A  66      61.731-645.143   4.359 
ATOM   1356  C5'  DT A  66      60.663-646.106   4.300 
ATOM   1357  C4'  DT A  66      59.336-645.426   4.575 
ATOM   1358  O4'  DT A  66      59.019-645.383   5.996 
ATOM   1359  C3'  DT A  66      59.232-643.968   4.130 
ATOM   1360  O3'  DT A  66      57.915-643.726   3.648 
ATOM   1361  C2'  DT A  66      59.438-643.156   5.409 
ATOM   1362  C1'  DT A  66      58.620-644.061   6.326 
ATOM   1363  N1   DT A  66      58.887-643.844   7.775 
ATOM   1364  C2   DT A  66      57.828-643.997   8.636 
ATOM   1365  O2   DT A  66      56.707-644.296   8.262 
ATOM   1366  N3   DT A  66      58.113-643.788   9.971 
ATOM   1367  C4   DT A  66      59.341-643.447  10.503 
ATOM   1368  O4   DT A  66      59.475-643.286  11.717 
ATOM   1369  C5   DT A  66      60.390-643.310   9.520 
ATOM   1370  C7   DT A  66      61.759-642.941  10.014 
ATOM   1371  C6   DT A  66      60.140-643.507   8.215 
ATOM   1372  P    DG A  67      57.718-642.795   2.362 
ATOM   1373  OP1  DG A  67      57.906-643.600   1.134 
ATOM   1374  OP2  DG A  67      58.569-641.591   2.486 
ATOM   1375  O5'  DG A  67      56.179-642.381   2.505 
ATOM   1376  C5'  DG A  67      55.267-643.294   3.145 
ATOM   1377  C4'  DG A  67      54.360-642.539   4.095 
ATOM   1378  O4'  DG A  67      54.935-642.413   5.428 
ATOM   1379  C3'  DG A  67      54.031-641.100   3.699 
ATOM   1380  O3'  DG A  67      52.684-640.819   4.062 
ATOM   1381  C2'  DG A  67      54.955-640.240   4.561 
ATOM   1382  C1'  DG A  67      54.818-641.060   5.840 
ATOM   1383  N9   DG A  67      55.885-640.788   6.843 
ATOM   1384  C8   DG A  67      57.212-640.475   6.640 
ATOM   1385  N7   DG A  67      57.893-640.293   7.746 
ATOM   1386  C5   DG A  67      56.950-640.499   8.752 
ATOM   1387  C6   DG A  67      57.092-640.440  10.163 
ATOM   1388  O6   DG A  67      58.096-640.189  10.826 
ATOM   1389  N1   DG A  67      55.880-640.716  10.811 
ATOM   1390  C2   DG A  67      54.688-641.012  10.179 
ATOM   1391  N2   DG A  67      53.644-641.247  10.977 
ATOM   1392  N3   DG A  67      54.557-641.068   8.856 
ATOM   1393  C4   DG A  67      55.722-640.802   8.212 
ATOM   1394  P    DT A  68      51.781-639.942   3.073 
ATOM   1395  OP1  DT A  68      51.205-640.812   2.024 
ATOM   1396  OP2  DT A  68      52.556-638.776   2.597 
ATOM   1397  O5'  DT A  68      50.621-639.449   4.060 
ATOM   1398  C5'  DT A  68      50.246-640.286   5.170 
ATOM   1399  C4'  DT A  68      50.076-639.444   6.420 
ATOM   1400  O4'  DT A  68      51.323-639.283   7.155 
ATOM   1401  C3'  DT A  68      49.592-638.012   6.196 
ATOM   1402  O3'  DT A  68      48.716-637.650   7.256 
ATOM   1403  C2'  DT A  68      50.856-637.156   6.296 
ATOM   1404  C1'  DT A  68      51.484-637.908   7.466 
ATOM   1405  N1   DT A  68      52.939-637.640   7.637 
ATOM   1406  C2   DT A  68      53.425-637.621   8.922 
ATOM   1407  O2   DT A  68      52.722-637.811   9.900 
ATOM   1408  N3   DT A  68      54.778-637.368   9.042 
ATOM   1409  C4   DT A  68      55.662-637.140   8.007 
ATOM   1410  O4   DT A  68      56.854-636.925   8.239 
ATOM   1411  C5   DT A  68      55.059-637.180   6.697 
ATOM   1412  C7   DT A  68      55.952-636.941   5.514 
ATOM   1413  C6   DT A  68      53.747-637.422   6.551 
ATOM   1414  P    DC A  69      47.414-636.778   6.925 
ATOM   1415  OP1  DC A  69      46.324-637.669   6.468 
ATOM   1416  OP2  DC A  69      47.778-635.674   6.009 
ATOM   1417  O5'  DC A  69      47.057-636.185   8.367 
ATOM   1418  C5'  DC A  69      47.394-636.949   9.539 
ATOM   1419  C4'  DC A  69      47.996-636.042  10.594 
ATOM   1420  O4'  DC A  69      49.439-635.906  10.451 
ATOM   1421  C3'  DC A  69      47.488-634.600  10.600 
ATOM   1422  O3'  DC A  69      47.402-634.148  11.946 
ATOM   1423  C2'  DC A  69      48.581-633.802   9.888 
ATOM   1424  C1'  DC A  69      49.767-634.526  10.518 
ATOM   1425  N1   DC A  69      51.050-634.320   9.790 
ATOM   1426  C2   DC A  69      52.220-634.260  10.542 
ATOM   1427  O2   DC A  69      52.148-634.380  11.770 
ATOM   1428  N3   DC A  69      53.401-634.072   9.896 
ATOM   1429  C4   DC A  69      53.438-633.947   8.564 
ATOM   1430  N4   DC A  69      54.613-633.766   7.982 
ATOM   1431  C5   DC A  69      52.245-634.006   7.773 
ATOM   1432  C6   DC A  69      51.075-634.194   8.436 
ATOM   1433  P    DT A  70      46.163-633.232  12.379 
ATOM   1434  OP1  DT A  70      45.003-634.090  12.705 
ATOM   1435  OP2  DT A  70      45.934-632.191  11.353 
ATOM   1436  O5'  DT A  70      46.724-632.554  13.716 
ATOM   1437  C5'  DT A  70      47.675-633.277  14.520 
ATOM   1438  C4'  DT A  70      48.790-632.351  14.962 
ATOM   1439  O4'  DT A  70      49.878-632.290  13.995 
ATOM   1440  C3'  DT A  70      48.398-630.888  15.167 
ATOM   1441  O3'  DT A  70      49.121-630.368  16.276 
ATOM   1442  C2'  DT A  70      48.875-630.177  13.901 
ATOM   1443  C1'  DT A  70      50.198-630.927  13.766 
ATOM   1444  N1   DT A  70      50.814-630.817  12.414 
ATOM   1445  C2   DT A  70      52.187-630.779  12.354 
ATOM   1446  O2   DT A  70      52.896-630.831  13.344 
ATOM   1447  N3   DT A  70      52.721-630.676  11.084 
ATOM   1448  C4   DT A  70      52.015-630.610   9.901 
ATOM   1449  O4   DT A  70      52.606-630.519   8.823 
ATOM   1450  C5   DT A  70      50.582-630.656  10.067 
ATOM   1451  C7   DT A  70      49.737-630.589   8.828 
ATOM   1452  C6   DT A  70      50.035-630.756  11.290 
ATOM   1453  P    DG A  71      48.379-629.375  17.289 
ATOM   1454  OP1  DG A  71      47.619-630.160  18.288 
ATOM   1455  OP2  DG A  71      47.604-628.374  16.524 
ATOM   1456  O5'  DG A  71      49.623-628.662  18.000 
ATOM   1457  C5'  DG A  71      50.857-629.391  18.144 
ATOM   1458  C4'  DG A  71      52.030-628.499  17.789 
ATOM   1459  O4'  DG A  71      52.347-628.536  16.368 
ATOM   1460  C3'  DG A  71      51.848-627.010  18.087 
ATOM   1461  O3'  DG A  71      53.089-626.474  18.530 
ATOM   1462  C2'  DG A  71      51.503-626.384  16.736 
ATOM   1463  C1'  DG A  71      52.488-627.201  15.906 
ATOM   1464  N9   DG A  71      52.198-627.185  14.445 
ATOM   1465  C8   DG A  71      50.982-627.142  13.798 
ATOM   1466  N7   DG A  71      51.072-627.138  12.491 
ATOM   1467  C5   DG A  71      52.445-627.181  12.254 
ATOM   1468  C6   DG A  71      53.160-627.198  11.028 
ATOM   1469  O6   DG A  71      52.722-627.179   9.880 
ATOM   1470  N1   DG A  71      54.544-627.244  11.244 
ATOM   1471  C2   DG A  71      55.157-627.270  12.482 
ATOM   1472  N2   DG A  71      56.491-627.314  12.475 
ATOM   1473  N3   DG A  71      54.484-627.255  13.631 
ATOM   1474  C4   DG A  71      53.141-627.210  13.439 
ATOM   1475  P    DG A  72      53.092-625.399  19.716 
ATOM   1476  OP1  DG A  72      53.051-626.100  21.019 
ATOM   1477  OP2  DG A  72      52.026-624.400  19.482 
ATOM   1478  O5'  DG A  72      54.523-624.714  19.518 
ATOM   1479  C5'  DG A  72      55.600-625.493  18.963 
ATOM   1480  C4'  DG A  72      56.354-624.676  17.932 
ATOM   1481  O4'  DG A  72      55.779-624.795  16.599 
ATOM   1482  C3'  DG A  72      56.397-623.168  18.181 
ATOM   1483  O3'  DG A  72      57.668-622.671  17.779 
ATOM   1484  C2'  DG A  72      55.333-622.591  17.248 
ATOM   1485  C1'  DG A  72      55.637-623.492  16.055 
ATOM   1486  N9   DG A  72      54.547-623.532  15.040 
ATOM   1487  C8   DG A  72      53.183-623.461  15.224 
ATOM   1488  N7   DG A  72      52.491-623.524  14.112 
ATOM   1489  C5   DG A  72      53.465-623.643  13.122 
ATOM   1490  C6   DG A  72      53.328-623.753  11.714 
ATOM   1491  O6   DG A  72      52.301-623.766  11.040 
ATOM   1492  N1   DG A  72      54.576-623.854  11.084 
ATOM   1493  C2   DG A  72      55.796-623.851  11.731 
ATOM   1494  N2   DG A  72      56.874-623.958  10.950 
ATOM   1495  N3   DG A  72      55.924-623.749  13.053 
ATOM   1496  C4   DG A  72      54.722-623.649  13.678 
ATOM   1497  P    DT A  73      58.376-621.543  18.667 
ATOM   1498  OP1  DT A  73      59.098-622.178  19.793 
ATOM   1499  OP2  DT A  73      57.385-620.506  19.033 
ATOM   1500  O5'  DT A  73      59.428-620.936  17.626 
ATOM   1501  C5'  DT A  73      59.968-621.791  16.600 
ATOM   1502  C4'  DT A  73      59.985-621.060  15.272 
ATOM   1503  O4'  DT A  73      58.738-621.216  14.537 
ATOM   1504  C3'  DT A  73      60.182-619.547  15.348 
ATOM   1505  O3'  DT A  73      60.983-619.130  14.249 
ATOM   1506  C2'  DT A  73      58.779-618.964  15.175 
ATOM   1507  C1'  DT A  73      58.318-619.935  14.093 
ATOM   1508  N1   DT A  73      56.840-619.970  13.910 
ATOM   1509  C2   DT A  73      56.372-620.172  12.634 
ATOM   1510  O2   DT A  73      57.108-620.320  11.673 
ATOM   1511  N3   DT A  73      54.997-620.198  12.503 
ATOM   1512  C4   DT A  73      54.075-620.042  13.518 
ATOM   1513  O4   DT A  73      52.867-620.084  13.278 
ATOM   1514  C5   DT A  73      54.663-619.835  14.821 
ATOM   1515  C7   DT A  73      53.729-619.657  15.981 
ATOM   1516  C6   DT A  73      55.996-619.805  14.976 
ATOM   1517  P    DC A  74      62.089-617.996  14.480 
ATOM   1518  OP1  DC A  74      63.326-618.611  15.012 
ATOM   1519  OP2  DC A  74      61.512-616.897  15.285 
ATOM   1520  O5'  DC A  74      62.339-617.491  12.983 
ATOM   1521  C5'  DC A  74      62.168-618.418  11.895 
ATOM   1522  C4'  DC A  74      61.412-617.753  10.762 
ATOM   1523  O4'  DC A  74      59.969-617.883  10.904 
ATOM   1524  C3'  DC A  74      61.633-616.248  10.607 
ATOM   1525  O3'  DC A  74      61.644-615.923   9.222 
ATOM   1526  C2'  DC A  74      60.400-615.609  11.247 
ATOM   1527  C1'  DC A  74      59.382-616.606  10.704 
ATOM   1528  N1   DC A  74      58.076-616.579  11.420 
ATOM   1529  C2   DC A  74      56.923-616.820  10.678 
ATOM   1530  O2   DC A  74      57.030-617.045   9.467 
ATOM   1531  N3   DC A  74      55.724-616.800  11.313 
ATOM   1532  C4   DC A  74      55.650-616.553  12.627 
ATOM   1533  N4   DC A  74      54.457-616.544  13.200 
ATOM   1534  C5   DC A  74      56.825-616.302  13.408 
ATOM   1535  C6   DC A  74      58.014-616.326  12.755 
ATOM   1536  P    DA A  75      62.687-614.833   8.689 
ATOM   1537  OP1  DA A  75      63.996-615.480   8.439 
ATOM   1538  OP2  DA A  75      62.703-613.671   9.604 
ATOM   1539  O5'  DA A  75      62.021-614.412   7.297 
ATOM   1540  C5'  DA A  75      61.234-615.380   6.579 
ATOM   1541  C4'  DA A  75      59.966-614.734   6.058 
ATOM   1542  O4'  DA A  75      58.877-614.788   7.024 
ATOM   1543  C3'  DA A  75      60.071-613.251   5.705 
ATOM   1544  O3'  DA A  75      59.272-612.993   4.556 
ATOM   1545  C2'  DA A  75      59.453-612.524   6.898 
ATOM   1546  C1'  DA A  75      58.298-613.496   7.119 
ATOM   1547  N9   DA A  75      57.660-613.373   8.459 
ATOM   1548  C8   DA A  75      58.246-613.064   9.654 
ATOM   1549  N7   DA A  75      57.417-613.032  10.651 
ATOM   1550  C5   DA A  75      56.192-613.343  10.079 
ATOM   1551  C6   DA A  75      54.901-613.472  10.617 
ATOM   1552  N6   DA A  75      54.619-613.295  11.916 
ATOM   1553  N1   DA A  75      53.906-613.790   9.768 
ATOM   1554  C2   DA A  75      54.192-613.966   8.480 
ATOM   1555  N3   DA A  75      55.351-613.873   7.866 
ATOM   1556  C4   DA A  75      56.330-613.553   8.737 
ATOM   1557  P    DG A  76      59.819-611.980   3.442 
ATOM   1558  OP1  DG A  76      60.726-612.700   2.520 
ATOM   1559  OP2  DG A  76      60.380-610.778   4.097 
ATOM   1560  O5'  DG A  76      58.468-611.594   2.677 
ATOM   1561  C5'  DG A  76      57.399-612.557   2.618 
ATOM   1562  C4'  DG A  76      56.072-611.876   2.894 
ATOM   1563  O4'  DG A  76      55.755-611.833   4.314 
ATOM   1564  C3'  DG A  76      55.968-610.418   2.448 
ATOM   1565  O3'  DG A  76      54.651-610.177   1.966 
ATOM   1566  C2'  DG A  76      56.174-609.606   3.727 
ATOM   1567  C1'  DG A  76      55.356-610.511   4.644 
ATOM   1568  N9   DG A  76      55.623-610.295   6.093 
ATOM   1569  C8   DG A  76      56.802-609.955   6.719 
ATOM   1570  N7   DG A  76      56.701-609.839   8.022 
ATOM   1571  C5   DG A  76      55.360-610.122   8.275 
ATOM   1572  C6   DG A  76      54.648-610.154   9.503 
ATOM   1573  O6   DG A  76      55.064-609.937  10.638 
ATOM   1574  N1   DG A  76      53.301-610.486   9.306 
ATOM   1575  C2   DG A  76      52.717-610.752   8.082 
ATOM   1576  N2   DG A  76      51.416-611.051   8.107 
ATOM   1577  N3   DG A  76      53.385-610.722   6.931 
ATOM   1578  C4   DG A  76      54.693-610.401   7.105 
ATOM   1579  P    DT A  77      54.454-609.245   0.680 
ATOM   1580  OP1  DT A  77      54.642-610.050  -0.548 
ATOM   1581  OP2  DT A  77      55.305-608.042   0.804 
ATOM   1582  O5'  DT A  77      52.915-608.832   0.823 
ATOM   1583  C5'  DT A  77      52.003-609.744   1.463 
ATOM   1584  C4'  DT A  77      51.096-608.989   2.413 
ATOM   1585  O4'  DT A  77      51.671-608.864   3.746 
ATOM   1586  C3'  DT A  77      50.767-607.550   2.017 
ATOM   1587  O3'  DT A  77      49.420-607.270   2.380 
ATOM   1588  C2'  DT A  77      51.691-606.690   2.879 
ATOM   1589  C1'  DT A  77      51.554-607.510   4.158 
ATOM   1590  N1   DT A  77      52.621-607.239   5.161 
ATOM   1591  C2   DT A  77      52.265-607.299   6.486 
ATOM   1592  O2   DT A  77      51.134-607.562   6.858 
ATOM   1593  N3   DT A  77      53.280-607.041   7.387 
ATOM   1594  C4   DT A  77      54.590-606.735   7.078 
ATOM   1595  O4   DT A  77      55.411-606.522   7.972 
ATOM   1596  C5   DT A  77      54.867-606.694   5.662 
ATOM   1597  C7   DT A  77      56.270-606.368   5.238 
ATOM   1598  C6   DT A  77      53.899-606.941   4.764 
ATOM   1599  P    DG A  78      48.517-606.392   1.391 
ATOM   1600  OP1  DG A  78      47.941-607.262   0.342 
ATOM   1601  OP2  DG A  78      49.292-605.226   0.915 
ATOM   1602  O5'  DG A  78      47.357-605.899   2.378 
ATOM   1603  C5'  DG A  78      46.982-606.736   3.488 
ATOM   1604  C4'  DG A  78      46.812-605.894   4.738 
ATOM   1605  O4'  DG A  78      48.059-605.733   5.473 
ATOM   1606  C3'  DG A  78      46.328-604.462   4.514 
ATOM   1607  O3'  DG A  78      45.452-604.101   5.574 
ATOM   1608  C2'  DG A  78      47.592-603.607   4.614 
ATOM   1609  C1'  DG A  78      48.220-604.358   5.784 
ATOM   1610  N9   DG A  78      49.675-604.090   5.955 
ATOM   1611  C8   DG A  78      50.636-603.850   4.996 
ATOM   1612  N7   DG A  78      51.837-603.649   5.482 
ATOM   1613  C5   DG A  78      51.659-603.762   6.860 
ATOM   1614  C6   DG A  78      52.601-603.643   7.915 
ATOM   1615  O6   DG A  78      53.804-603.409   7.850 
ATOM   1616  N1   DG A  78      51.995-603.830   9.166 
ATOM   1617  C2   DG A  78      50.656-604.098   9.369 
ATOM   1618  N2   DG A  78      50.273-604.245  10.640 
ATOM   1619  N3   DG A  78      49.773-604.211   8.378 
ATOM   1620  C4   DG A  78      50.344-604.031   7.160 
ATOM   1621  P    DA A  79      44.151-603.229   5.243 
ATOM   1622  OP1  DA A  79      43.060-604.119   4.786 
ATOM   1623  OP2  DA A  79      44.514-602.125   4.327 
ATOM   1624  O5'  DA A  79      43.793-602.635   6.685 
ATOM   1625  C5'  DA A  79      44.130-603.399   7.858 
ATOM   1626  C4'  DA A  79      44.732-602.492   8.912 
ATOM   1627  O4'  DA A  79      46.175-602.356   8.769 
ATOM   1628  C3'  DA A  79      44.224-601.051   8.918 
ATOM   1629  O3'  DA A  79      44.138-600.598  10.264 
ATOM   1630  C2'  DA A  79      45.317-600.253   8.206 
ATOM   1631  C1'  DA A  79      46.503-600.977   8.836 
ATOM   1632  N9   DA A  79      47.786-600.771   8.108 
ATOM   1633  C8   DA A  79      47.986-600.627   6.765 
ATOM   1634  N7   DA A  79      49.228-600.460   6.433 
ATOM   1635  C5   DA A  79      49.905-600.496   7.645 
ATOM   1636  C6   DA A  79      51.265-600.378   7.974 
ATOM   1637  N6   DA A  79      52.233-600.189   7.066 
ATOM   1638  N1   DA A  79      51.596-600.459   9.277 
ATOM   1639  C2   DA A  79      50.631-600.647  10.175 
ATOM   1640  N3   DA A  79      49.335-600.771   9.987 
ATOM   1641  C4   DA A  79      49.030-600.686   8.676 
ATOM   1642  P    DA A  80      42.899-599.682  10.697 
ATOM   1643  OP1  DA A  80      41.739-600.540  11.023 
ATOM   1644  OP2  DA A  80      42.670-598.641   9.671 
ATOM   1645  O5'  DA A  80      43.460-599.004  12.034 
ATOM   1646  C5'  DA A  80      44.411-599.727  12.838 
ATOM   1647  C4'  DA A  80      45.526-598.801  13.280 
ATOM   1648  O4'  DA A  80      46.614-598.740  12.313 
ATOM   1649  C3'  DA A  80      45.134-597.338  13.485 
ATOM   1650  O3'  DA A  80      45.857-596.819  14.594 
ATOM   1651  C2'  DA A  80      45.611-596.628  12.219 
ATOM   1652  C1'  DA A  80      46.934-597.377  12.084 
ATOM   1653  N9   DA A  80      47.550-597.267  10.732 
ATOM   1654  C8   DA A  80      46.927-597.196   9.520 
ATOM   1655  N7   DA A  80      47.743-597.105   8.516 
ATOM   1656  C5   DA A  80      49.001-597.116   9.103 
ATOM   1657  C6   DA A  80      50.297-597.047   8.569 
ATOM   1658  N6   DA A  80      50.553-596.948   7.257 
ATOM   1659  N1   DA A  80      51.327-597.082   9.435 
ATOM   1660  C2   DA A  80      51.068-597.181  10.738 
ATOM   1661  N3   DA A  80      49.907-597.252  11.350 
ATOM   1662  C4   DA A  80      48.892-597.214  10.461 
ATOM   1663  P    DG A  81      45.115-595.825  15.607 
ATOM   1664  OP1  DG A  81      44.355-596.610  16.606 
ATOM   1665  OP2  DG A  81      44.340-594.824  14.842 
ATOM   1666  O5'  DG A  81      46.359-595.112  16.318 
ATOM   1667  C5'  DG A  81      47.593-595.841  16.462 
ATOM   1668  C4'  DG A  81      48.766-594.949  16.107 
ATOM   1669  O4'  DG A  81      49.083-594.986  14.686 
ATOM   1670  C3'  DG A  81      48.584-593.461  16.405 
ATOM   1671  O3'  DG A  81      49.825-592.924  16.848 
ATOM   1672  C2'  DG A  81      48.239-592.835  15.054 
ATOM   1673  C1'  DG A  81      49.224-593.652  14.224 
ATOM   1674  N9   DG A  81      48.934-593.635  12.763 
ATOM   1675  C8   DG A  81      47.718-593.592  12.116 
ATOM   1676  N7   DG A  81      47.808-593.589  10.809 
ATOM   1677  C5   DG A  81      49.181-593.632  10.572 
ATOM   1678  C6   DG A  81      49.896-593.649   9.346 
ATOM   1679  O6   DG A  81      49.458-593.629   8.198 
ATOM   1680  N1   DG A  81      51.280-593.694   9.562 
ATOM   1681  C2   DG A  81      51.893-593.721  10.800 
ATOM   1682  N2   DG A  81      53.227-593.764  10.794 
ATOM   1683  N3   DG A  81      51.220-593.705  11.949 
ATOM   1684  C4   DG A  81      49.877-593.661  11.757 
ATOM   1685  P    DA A  82      49.828-591.850  18.034 
ATOM   1686  OP1  DA A  82      49.787-592.550  19.337 
ATOM   1687  OP2  DA A  82      48.762-590.850  17.800 
ATOM   1688  O5'  DA A  82      51.259-591.164  17.836 
ATOM   1689  C5'  DA A  82      52.336-591.943  17.281 
ATOM   1690  C4'  DA A  82      53.090-591.126  16.250 
ATOM   1691  O4'  DA A  82      52.515-591.246  14.917 
ATOM   1692  C3'  DA A  82      53.133-589.618  16.499 
ATOM   1693  O3'  DA A  82      54.404-589.121  16.097 
ATOM   1694  C2'  DA A  82      52.069-589.041  15.566 
ATOM   1695  C1'  DA A  82      52.373-589.943  14.373 
ATOM   1696  N9   DA A  82      51.283-589.982  13.358 
ATOM   1697  C8   DA A  82      49.934-589.911  13.559 
ATOM   1698  N7   DA A  82      49.237-589.971  12.467 
ATOM   1699  C5   DA A  82      50.192-590.091  11.467 
ATOM   1700  C6   DA A  82      50.093-590.201  10.070 
ATOM   1701  N6   DA A  82      48.925-590.208   9.410 
ATOM   1702  N1   DA A  82      51.240-590.304   9.373 
ATOM   1703  C2   DA A  82      52.396-590.297  10.035 
ATOM   1704  N3   DA A  82      52.611-590.200  11.329 
ATOM   1705  C4   DA A  82      51.448-590.098  12.002 
ATOM   1706  P    DA A  83      55.112-587.993  16.985 
ATOM   1707  OP1  DA A  83      55.834-588.628  18.111 
ATOM   1708  OP2  DA A  83      54.121-586.956  17.351 
ATOM   1709  O5'  DA A  83      56.164-587.387  15.944 
ATOM   1710  C5'  DA A  83      56.704-588.242  14.918 
ATOM   1711  C4'  DA A  83      56.721-587.511  13.590 
ATOM   1712  O4'  DA A  83      55.474-587.666  12.855 
ATOM   1713  C3'  DA A  83      56.918-585.997  13.666 
ATOM   1714  O3'  DA A  83      57.719-585.581  12.567 
ATOM   1715  C2'  DA A  83      55.515-585.415  13.493 
ATOM   1716  C1'  DA A  83      55.054-586.385  12.411 
ATOM   1717  N9   DA A  83      53.576-586.420  12.228 
ATOM   1718  C8   DA A  83      52.600-586.276  13.172 
ATOM   1719  N7   DA A  83      51.396-586.354  12.699 
ATOM   1720  C5   DA A  83      51.583-586.567  11.340 
ATOM   1721  C6   DA A  83      50.684-586.738  10.275 
ATOM   1722  N6   DA A  83      49.351-586.721  10.421 
ATOM   1723  N1   DA A  83      51.206-586.928   9.049 
ATOM   1724  C2   DA A  83      52.531-586.945   8.909 
ATOM   1725  N3   DA A  83      53.464-586.797   9.824 
ATOM   1726  C4   DA A  83      52.915-586.608  11.042 
ATOM   1727  P    DT A  84      58.825-584.447  12.798 
ATOM   1728  OP1  DT A  84      60.062-585.061  13.330 
ATOM   1729  OP2  DT A  84      58.248-583.348  13.603 
ATOM   1730  O5'  DT A  84      59.075-583.941  11.301 
ATOM   1731  C5'  DT A  84      58.904-584.868  10.213 
ATOM   1732  C4'  DT A  84      58.148-584.203   9.080 
ATOM   1733  O4'  DT A  84      56.705-584.333   9.222 
ATOM   1734  C3'  DT A  84      58.369-582.698   8.925 
ATOM   1735  O3'  DT A  84      58.380-582.373   7.540 
ATOM   1736  C2'  DT A  84      57.136-582.059   9.565 
ATOM   1737  C1'  DT A  84      56.118-583.056   9.022 
ATOM   1738  N1   DT A  84      54.812-583.030   9.738 
ATOM   1739  C2   DT A  84      53.685-583.269   8.992 
ATOM   1740  O2   DT A  84      53.717-583.497   7.795 
ATOM   1741  N3   DT A  84      52.492-583.236   9.690 
ATOM   1742  C4   DT A  84      52.341-582.989  11.040 
ATOM   1743  O4   DT A  84      51.220-582.984  11.553 
ATOM   1744  C5   DT A  84      53.581-582.749  11.738 
ATOM   1745  C7   DT A  84      53.507-582.471  13.210 
ATOM   1746  C6   DT A  84      54.754-582.775  11.083 
ATOM   1747  P    DT A  85      59.423-581.284   7.007 
ATOM   1748  OP1  DT A  85      60.732-581.930   6.757 
ATOM   1749  OP2  DT A  85      59.439-580.122   7.922 
ATOM   1750  O5'  DT A  85      58.757-580.862   5.615 
ATOM   1751  C5'  DT A  85      57.970-581.831   4.897 
ATOM   1752  C4'  DT A  85      56.702-581.184   4.376 
ATOM   1753  O4'  DT A  85      55.613-581.239   5.342 
ATOM   1754  C3'  DT A  85      56.807-579.701   4.023 
ATOM   1755  O3'  DT A  85      56.008-579.443   2.874 
ATOM   1756  C2'  DT A  85      56.189-578.974   5.217 
ATOM   1757  C1'  DT A  85      55.034-579.946   5.437 
ATOM   1758  N1   DT A  85      54.396-579.824   6.777 
ATOM   1759  C2   DT A  85      53.041-580.044   6.846 
ATOM   1760  O2   DT A  85      52.365-580.330   5.874 
ATOM   1761  N3   DT A  85      52.484-579.921   8.105 
ATOM   1762  C4   DT A  85      53.154-579.603   9.269 
ATOM   1763  O4   DT A  85      52.546-579.521  10.338 
ATOM   1764  C5   DT A  85      54.571-579.390   9.095 
ATOM   1765  C7   DT A  85      55.374-579.039  10.313 
ATOM   1766  C6   DT A  85      55.139-579.503   7.883 
ATOM   1767  P    DT A  86      56.555-578.430   1.760 
ATOM   1768  OP1  DT A  86      57.462-579.150   0.838 
ATOM   1769  OP2  DT A  86      57.116-577.228   2.415 
ATOM   1770  O5'  DT A  86      55.204-578.044   0.995 
ATOM   1771  C5'  DT A  86      54.135-579.007   0.936 
ATOM   1772  C4'  DT A  86      52.808-578.327   1.212 
ATOM   1773  O4'  DT A  86      52.491-578.283   2.632 
ATOM   1774  C3'  DT A  86      52.704-576.868   0.766 
ATOM   1775  O3'  DT A  86      51.387-576.627   0.284 
ATOM   1776  C2'  DT A  86      52.910-576.057   2.045 
ATOM   1777  C1'  DT A  86      52.092-576.961   2.962 
ATOM   1778  N1   DT A  86      52.359-576.745   4.411 
ATOM   1779  C2   DT A  86      51.300-576.898   5.272 
ATOM   1780  O2   DT A  86      50.179-577.196   4.898 
ATOM   1781  N3   DT A  86      51.586-576.688   6.607 
ATOM   1782  C4   DT A  86      52.813-576.348   7.139 
ATOM   1783  O4   DT A  86      52.948-576.187   8.353 
ATOM   1784  C5   DT A  86      53.863-576.211   6.156 
ATOM   1785  C7   DT A  86      55.231-575.841   6.650 
ATOM   1786  C6   DT A  86      53.612-576.408   4.852 
ATOM   1787  P    DC A  87      51.190-575.696  -1.002 
ATOM   1788  OP1  DC A  87      51.378-576.501  -2.230 
ATOM   1789  OP2  DC A  87      52.041-574.492  -0.878 
ATOM   1790  O5'  DC A  87      49.651-575.282  -0.859 
ATOM   1791  C5'  DC A  87      48.739-576.195  -0.219 
ATOM   1792  C4'  DC A  87      47.832-575.440   0.731 
ATOM   1793  O4'  DC A  87      48.407-575.314   2.064 
ATOM   1794  C3'  DC A  87      47.503-574.001   0.335 
ATOM   1795  O3'  DC A  87      46.157-573.720   0.698 
ATOM   1796  C2'  DC A  87      48.427-573.140   1.197 
ATOM   1797  C1'  DC A  87      48.290-573.961   2.476 
ATOM   1798  N1   DC A  87      49.357-573.689   3.479 
ATOM   1799  C2   DC A  87      49.012-573.746   4.827 
ATOM   1800  O2   DC A  87      47.845-574.019   5.132 
ATOM   1801  N3   DC A  87      49.971-573.501   5.756 
ATOM   1802  C4   DC A  87      51.223-573.210   5.384 
ATOM   1803  N4   DC A  87      52.122-572.978   6.329 
ATOM   1804  C5   DC A  87      51.599-573.145   4.004 
ATOM   1805  C6   DC A  87      50.627-573.393   3.090 
ATOM   1806  P    DC A  88      45.253-572.843  -0.291 
ATOM   1807  OP1  DC A  88      44.677-573.713  -1.340 
ATOM   1808  OP2  DC A  88      46.028-571.676  -0.767 
ATOM   1809  O5'  DC A  88      44.093-572.350   0.696 
ATOM   1810  C5'  DC A  88      43.718-573.187   1.806 
ATOM   1811  C4'  DC A  88      43.548-572.345   3.056 
ATOM   1812  O4'  DC A  88      44.795-572.184   3.791 
ATOM   1813  C3'  DC A  88      43.064-570.912   2.832 
ATOM   1814  O3'  DC A  88      42.188-570.551   3.892 
ATOM   1815  C2'  DC A  88      44.328-570.057   2.932 
ATOM   1816  C1'  DC A  88      44.956-570.808   4.102 
ATOM   1817  N1   DC A  88      46.411-570.541   4.273 
ATOM   1818  C2   DC A  88      46.920-570.517   5.570 
ATOM   1819  O2   DC A  88      46.149-570.719   6.516 
ATOM   1820  N3   DC A  88      48.243-570.274   5.747 
ATOM   1821  C4   DC A  88      49.045-570.061   4.695 
ATOM   1822  N4   DC A  88      50.329-569.828   4.921 
ATOM   1823  C5   DC A  88      48.542-570.079   3.354 
ATOM   1824  C6   DC A  88      47.216-570.324   3.198 
ATOM   1825  P    DA A  89      40.887-569.679   3.561 
ATOM   1826  OP1  DA A  89      39.796-570.570   3.104 
ATOM   1827  OP2  DA A  89      41.250-568.575   2.645 
ATOM   1828  O5'  DA A  89      40.529-569.085   5.003 
ATOM   1829  C5'  DA A  89      40.866-569.850   6.176 
ATOM   1830  C4'  DA A  89      41.468-568.943   7.230 
ATOM   1831  O4'  DA A  89      42.911-568.806   7.087 
ATOM   1832  C3'  DA A  89      40.961-567.501   7.236 
ATOM   1833  O3'  DA A  89      40.875-567.048   8.582 
ATOM   1834  C2'  DA A  89      42.053-566.703   6.524 
ATOM   1835  C1'  DA A  89      43.239-567.427   7.154 
ATOM   1836  N9   DA A  89      44.522-567.221   6.426 
ATOM   1837  C8   DA A  89      44.722-567.077   5.083 
ATOM   1838  N7   DA A  89      45.964-566.910   4.751 
ATOM   1839  C5   DA A  89      46.641-566.947   5.963 
ATOM   1840  C6   DA A  89      48.001-566.828   6.292 
ATOM   1841  N6   DA A  89      48.969-566.640   5.384 
ATOM   1842  N1   DA A  89      48.332-566.910   7.595 
ATOM   1843  C2   DA A  89      47.367-567.097   8.493 
ATOM   1844  N3   DA A  89      46.071-567.222   8.305 
ATOM   1845  C4   DA A  89      45.766-567.136   6.994 
ATOM   1846  P    DG A  90      39.635-566.132   9.015 
ATOM   1847  OP1  DG A  90      38.475-566.990   9.341 
ATOM   1848  OP2  DG A  90      39.406-565.091   7.989 
ATOM   1849  O5'  DG A  90      40.196-565.454  10.352 
ATOM   1850  C5'  DG A  90      41.147-566.178  11.156 
ATOM   1851  C4'  DG A  90      42.262-565.251  11.598 
ATOM   1852  O4'  DG A  90      43.350-565.191  10.632 
ATOM   1853  C3'  DG A  90      41.870-563.788  11.803 
ATOM   1854  O3'  DG A  90      42.593-563.269  12.912 
ATOM   1855  C2'  DG A  90      42.347-563.078  10.537 
ATOM   1856  C1'  DG A  90      43.670-563.827  10.402 
ATOM   1857  N9   DG A  90      44.286-563.717   9.050 
ATOM   1858  C8   DG A  90      43.675-563.644   7.818 
ATOM   1859  N7   DG A  90      44.512-563.553   6.812 
ATOM   1860  C5   DG A  90      45.765-563.566   7.422 
ATOM   1861  C6   DG A  90      47.061-563.493   6.848 
ATOM   1862  O6   DG A  90      47.374-563.403   5.664 
ATOM   1863  N1   DG A  90      48.059-563.538   7.831 
ATOM   1864  C2   DG A  90      47.835-563.640   9.189 
ATOM   1865  N2   DG A  90      48.923-563.668   9.963 
ATOM   1866  N3   DG A  90      46.618-563.708   9.728 
ATOM   1867  C4   DG A  90      45.639-563.665   8.787 
ATOM   1868  P    DA A  91      41.851-562.275  13.925 
ATOM   1869  OP1  DA A  91      41.091-563.061  14.924 
ATOM   1870  OP2  DA A  91      41.076-561.275  13.160 
ATOM   1871  O5'  DA A  91      43.095-561.562  14.636 
ATOM   1872  C5'  DA A  91      44.329-562.291  14.780 
ATOM   1873  C4'  DA A  91      45.502-561.399  14.425 
ATOM   1874  O4'  DA A  91      45.819-561.437  13.004 
ATOM   1875  C3'  DA A  91      45.320-559.911  14.723 
ATOM   1876  O3'  DA A  91      46.561-559.375  15.166 
ATOM   1877  C2'  DA A  91      44.975-559.285  13.372 
ATOM   1878  C1'  DA A  91      45.960-560.102  12.542 
ATOM   1879  N9   DA A  91      45.670-560.086  11.081 
ATOM   1880  C8   DA A  91      44.455-560.043  10.458 
ATOM   1881  N7   DA A  91      44.531-560.038   9.163 
ATOM   1882  C5   DA A  91      45.894-560.082   8.906 
ATOM   1883  C6   DA A  91      46.633-560.100   7.712 
ATOM   1884  N6   DA A  91      46.072-560.075   6.495 
ATOM   1885  N1   DA A  91      47.974-560.143   7.815 
ATOM   1886  C2   DA A  91      48.526-560.167   9.027 
ATOM   1887  N3   DA A  91      47.941-560.154  10.206 
ATOM   1888  C4   DA A  91      46.600-560.110  10.074 
ATOM   1889  P    DA A  92      46.564-558.300  16.352 
ATOM   1890  OP1  DA A  92      46.523-559.000  17.655 
ATOM   1891  OP2  DA A  92      45.498-557.301  16.118 
ATOM   1892  O5'  DA A  92      47.995-557.615  16.154 
ATOM   1893  C5'  DA A  92      49.072-558.394  15.599 
ATOM   1894  C4'  DA A  92      49.826-557.576  14.568 
ATOM   1895  O4'  DA A  92      49.251-557.696  13.235 
ATOM   1896  C3'  DA A  92      49.869-556.069  14.817 
ATOM   1897  O3'  DA A  92      51.140-555.572  14.415 
ATOM   1898  C2'  DA A  92      48.805-555.492  13.884 
ATOM   1899  C1'  DA A  92      49.109-556.393  12.691 
ATOM   1900  N9   DA A  92      48.019-556.432  11.676 
ATOM   1901  C8   DA A  92      46.670-556.361  11.877 
ATOM   1902  N7   DA A  92      45.973-556.422  10.785 
ATOM   1903  C5   DA A  92      46.928-556.542   9.785 
ATOM   1904  C6   DA A  92      46.829-556.652   8.388 
ATOM   1905  N6   DA A  92      45.661-556.658   7.728 
ATOM   1906  N1   DA A  92      47.976-556.754   7.691 
ATOM   1907  C2   DA A  92      49.132-556.747   8.353 
ATOM   1908  N3   DA A  92      49.347-556.650   9.647 
ATOM   1909  C4   DA A  92      48.184-556.549  10.320 
ATOM   1910  P    DG A  93      51.848-554.443  15.303 
ATOM   1911  OP1  DG A  93      52.570-555.078  16.429 
ATOM   1912  OP2  DG A  93      50.858-553.407  15.669 
ATOM   1913  O5'  DG A  93      52.900-553.837  14.262 
ATOM   1914  C5'  DG A  93      53.440-554.692  13.236 
ATOM   1915  C4'  DG A  93      53.457-553.961  11.908 
ATOM   1916  O4'  DG A  93      52.210-554.116  11.173 
ATOM   1917  C3'  DG A  93      53.654-552.447  11.984 
ATOM   1918  O3'  DG A  93      54.455-552.031  10.885 
ATOM   1919  C2'  DG A  93      52.251-551.865  11.811 
ATOM   1920  C1'  DG A  93      51.790-552.835  10.729 
ATOM   1921  N9   DG A  93      50.312-552.871  10.546 
ATOM   1922  C8   DG A  93      49.315-552.726  11.485 
ATOM   1923  N7   DG A  93      48.102-552.809  10.994 
ATOM   1924  C5   DG A  93      48.311-553.022   9.631 
ATOM   1925  C6   DG A  93      47.374-553.191   8.579 
ATOM   1926  O6   DG A  93      46.148-553.188   8.632 
ATOM   1927  N1   DG A  93      48.017-553.381   7.347 
ATOM   1928  C2   DG A  93      49.385-553.405   7.159 
ATOM   1929  N2   DG A  93      49.800-553.601   5.905 
ATOM   1930  N3   DG A  93      50.263-553.247   8.147 
ATOM   1931  C4   DG A  93      49.656-553.061   9.348 
ATOM   1932  P    DA A  94      55.561-550.897  11.116 
ATOM   1933  OP1  DA A  94      56.798-551.512  11.648 
ATOM   1934  OP2  DA A  94      54.984-549.798  11.922 
ATOM   1935  O5'  DA A  94      55.811-550.391   9.619 
ATOM   1936  C5'  DA A  94      55.640-551.319   8.531 
ATOM   1937  C4'  DA A  94      54.884-550.653   7.398 
ATOM   1938  O4'  DA A  94      53.441-550.784   7.540 
ATOM   1939  C3'  DA A  94      55.106-549.149   7.243 
ATOM   1940  O3'  DA A  94      55.116-548.824   5.858 
ATOM   1941  C2'  DA A  94      53.873-548.509   7.883 
ATOM   1942  C1'  DA A  94      52.854-549.507   7.340 
ATOM   1943  N9   DA A  94      51.548-549.480   8.056 
ATOM   1944  C8   DA A  94      51.312-549.245   9.381 
ATOM   1945  N7   DA A  94      50.058-549.288   9.705 
ATOM   1946  C5   DA A  94      49.412-549.574   8.510 
ATOM   1947  C6   DA A  94      48.058-549.752   8.184 
ATOM   1948  N6   DA A  94      47.063-549.664   9.079 
ATOM   1949  N1   DA A  94      47.761-550.024   6.899 
ATOM   1950  C2   DA A  94      48.754-550.111   6.016 
ATOM   1951  N3   DA A  94      50.046-549.965   6.201 
ATOM   1952  C4   DA A  94      50.317-549.692   7.495 
ATOM   1953  P    DG A  95      56.159-547.734   5.325 
ATOM   1954  OP1  DG A  95      57.468-548.381   5.075 
ATOM   1955  OP2  DG A  95      56.175-546.572   6.241 
ATOM   1956  O5'  DG A  95      55.493-547.312   3.933 
ATOM   1957  C5'  DG A  95      54.706-548.281   3.215 
ATOM   1958  C4'  DG A  95      53.438-547.635   2.694 
ATOM   1959  O4'  DG A  95      52.349-547.689   3.660 
ATOM   1960  C3'  DG A  95      53.543-546.151   2.341 
ATOM   1961  O3'  DG A  95      52.744-545.893   1.192 
ATOM   1962  C2'  DG A  95      52.925-545.424   3.535 
ATOM   1963  C1'  DG A  95      51.770-546.397   3.755 
ATOM   1964  N9   DG A  95      51.132-546.274   5.095 
ATOM   1965  C8   DG A  95      51.706-545.963   6.308 
ATOM   1966  N7   DG A  95      50.858-545.935   7.309 
ATOM   1967  C5   DG A  95      49.636-546.249   6.716 
ATOM   1968  C6   DG A  95      48.345-546.370   7.292 
ATOM   1969  O6   DG A  95      48.009-546.225   8.464 
ATOM   1970  N1   DG A  95      47.383-546.704   6.328 
ATOM   1971  C2   DG A  95      47.636-546.894   4.984 
ATOM   1972  N2   DG A  95      46.582-547.208   4.228 
ATOM   1973  N3   DG A  95      48.848-546.780   4.444 
ATOM   1974  C4   DG A  95      49.792-546.457   5.365 
ATOM   1975  P    DG A  96      53.291-544.881   0.078 
ATOM   1976  OP1  DG A  96      54.198-545.600  -0.844 
ATOM   1977  OP2  DG A  96      53.852-543.679   0.734 
ATOM   1978  O5'  DG A  96      51.940-544.494  -0.687 
ATOM   1979  C5'  DG A  96      50.871-545.457  -0.746 
ATOM   1980  C4'  DG A  96      49.544-544.777  -0.470 
ATOM   1981  O4'  DG A  96      49.227-544.734   0.950 
ATOM   1982  C3'  DG A  96      49.440-543.319  -0.916 
ATOM   1983  O3'  DG A  96      48.123-543.077  -1.398 
ATOM   1984  C2'  DG A  96      49.646-542.507   0.363 
ATOM   1985  C1'  DG A  96      48.828-543.412   1.280 
ATOM   1986  N9   DG A  96      49.095-543.195   2.729 
ATOM   1987  C8   DG A  96      50.274-542.855   3.355 
ATOM   1988  N7   DG A  96      50.173-542.739   4.658 
ATOM   1989  C5   DG A  96      48.832-543.022   4.911 
ATOM   1990  C6   DG A  96      48.120-543.055   6.139 
ATOM   1991  O6   DG A  96      48.536-542.838   7.274 
ATOM   1992  N1   DG A  96      46.773-543.387   5.942 
ATOM   1993  C2   DG A  96      46.189-543.653   4.718 
ATOM   1994  N2   DG A  96      44.888-543.951   4.743 
ATOM   1995  N3   DG A  96      46.857-543.623   3.567 
ATOM   1996  C4   DG A  96      48.166-543.302   3.741 
ATOM   1997  P    DT A  97      47.926-542.146  -2.684 
ATOM   1998  OP1  DT A  97      48.114-542.951  -3.912 
ATOM   1999  OP2  DT A  97      48.777-540.942  -2.560 
ATOM   2000  O5'  DT A  97      46.387-541.732  -2.541 
ATOM   2001  C5'  DT A  97      45.475-542.645  -1.901 
ATOM   2002  C4'  DT A  97      44.568-541.890  -0.951 
ATOM   2003  O4'  DT A  97      45.143-541.764   0.382 
ATOM   2004  C3'  DT A  97      44.239-540.451  -1.347 
ATOM   2005  O3'  DT A  97      42.893-540.170  -0.984 
ATOM   2006  C2'  DT A  97      45.163-539.591  -0.485 
ATOM   2007  C1'  DT A  97      45.026-540.411   0.794 
ATOM   2008  N1   DT A  97      46.093-540.139   1.797 
ATOM   2009  C2   DT A  97      45.737-540.200   3.122 
ATOM   2010  O2   DT A  97      44.606-540.462   3.494 
ATOM   2011  N3   DT A  97      46.752-539.941   4.023 
ATOM   2012  C4   DT A  97      48.062-539.635   3.714 
ATOM   2013  O4   DT A  97      48.883-539.423   4.608 
ATOM   2014  C5   DT A  97      48.339-539.595   2.298 
ATOM   2015  C7   DT A  97      49.742-539.268   1.874 
ATOM   2016  C6   DT A  97      47.371-539.842   1.400 
ATOM   2017  P    DT A  98      41.989-539.293  -1.972 
ATOM   2018  OP1  DT A  98      41.413-540.163  -3.022 
ATOM   2019  OP2  DT A  98      42.764-538.127  -2.449 
ATOM   2020  O5'  DT A  98      40.829-538.800  -0.986 
ATOM   2021  C5'  DT A  98      40.454-539.637   0.124 
ATOM   2022  C4'  DT A  98      40.284-538.795   1.374 
ATOM   2023  O4'  DT A  98      41.531-538.634   2.109 
ATOM   2024  C3'  DT A  98      39.800-537.363   1.150 
ATOM   2025  O3'  DT A  98      38.924-537.001   2.211 
ATOM   2026  C2'  DT A  98      41.064-536.507   1.251 
ATOM   2027  C1'  DT A  98      41.692-537.259   2.420 
ATOM   2028  N1   DT A  98      43.147-536.991   2.591 
ATOM   2029  C2   DT A  98      43.634-536.972   3.877 
ATOM   2030  O2   DT A  98      42.930-537.162   4.854 
ATOM   2031  N3   DT A  98      44.986-536.719   3.996 
ATOM   2032  C4   DT A  98      45.870-536.491   2.962 
ATOM   2033  O4   DT A  98      47.063-536.276   3.193 
ATOM   2034  C5   DT A  98      45.267-536.531   1.651 
ATOM   2035  C7   DT A  98      46.160-536.292   0.468 
ATOM   2036  C6   DT A  98      43.955-536.773   1.505 
ATOM   2037  P    DC A  99      37.623-536.129   1.879 
ATOM   2038  OP1  DC A  99      36.532-537.020   1.422 
ATOM   2039  OP2  DC A  99      37.986-535.025   0.963 
ATOM   2040  O5'  DC A  99      37.265-535.536   3.321 
ATOM   2041  C5'  DC A  99      37.602-536.300   4.494 
ATOM   2042  C4'  DC A  99      38.204-535.393   5.548 
ATOM   2043  O4'  DC A  99      39.647-535.257   5.405 
ATOM   2044  C3'  DC A  99      37.697-533.951   5.554 
ATOM   2045  O3'  DC A  99      37.611-533.499   6.900 
ATOM   2046  C2'  DC A  99      38.789-533.153   4.842 
ATOM   2047  C1'  DC A  99      39.975-533.878   5.472 
ATOM   2048  N1   DC A  99      41.258-533.672   4.744 
ATOM   2049  C2   DC A  99      42.429-533.611   5.496 
ATOM   2050  O2   DC A  99      42.356-533.731   6.724 
ATOM   2051  N3   DC A  99      43.609-533.423   4.850 
ATOM   2052  C4   DC A  99      43.646-533.298   3.518 
ATOM   2053  N4   DC A  99      44.821-533.117   2.936 
ATOM   2054  C5   DC A  99      42.453-533.357   2.727 
ATOM   2055  C6   DC A  99      41.283-533.545   3.390 
ATOM   2056  P    DC A 100      36.371-532.583   7.333 
ATOM   2057  OP1  DC A 100      35.211-533.441   7.659 
ATOM   2058  OP2  DC A 100      36.142-531.542   6.307 
ATOM   2059  O5'  DC A 100      36.932-531.905   8.670 
ATOM   2060  C5'  DC A 100      37.883-532.628   9.474 
ATOM   2061  C4'  DC A 100      38.998-531.702   9.916 
ATOM   2062  O4'  DC A 100      40.086-531.641   8.950 
ATOM   2063  C3'  DC A 100      38.606-530.239  10.121 
ATOM   2064  O3'  DC A 100      39.329-529.719  11.231 
ATOM   2065  C2'  DC A 100      39.083-529.528   8.855 
ATOM   2066  C1'  DC A 100      40.406-530.278   8.720 
ATOM   2067  N1   DC A 100      41.022-530.168   7.369 
ATOM   2068  C2   DC A 100      42.412-530.128   7.290 
ATOM   2069  O2   DC A 100      43.071-530.186   8.335 
ATOM   2070  N3   DC A 100      42.994-530.027   6.067 
ATOM   2071  C4   DC A 100      42.245-529.967   4.958 
ATOM   2072  N4   DC A 100      42.859-529.870   3.790 
ATOM   2073  C5   DC A 100      40.814-530.006   5.017 
ATOM   2074  C6   DC A 100      40.252-530.107   6.249 
ATOM   2075  P    DT A 101      38.587-528.726  12.243 
ATOM   2076  OP1  DT A 101      37.827-529.511  13.242 
ATOM   2077  OP2  DT A 101      37.812-527.725  11.478 
ATOM   2078  O5'  DT A 101      39.831-528.013  12.954 
ATOM   2079  C5'  DT A 101      41.065-528.742  13.098 
ATOM   2080  C4'  DT A 101      42.238-527.850  12.743 
ATOM   2081  O4'  DT A 101      42.555-527.887  11.322 
ATOM   2082  C3'  DT A 101      42.056-526.361  13.041 
ATOM   2083  O3'  DT A 101      43.297-525.825  13.484 
ATOM   2084  C2'  DT A 101      41.711-525.735  11.690 
ATOM   2085  C1'  DT A 101      42.696-526.552  10.860 
ATOM   2086  N1   DT A 101      42.406-526.536   9.399 
ATOM   2087  C2   DT A 101      43.483-526.567   8.547 
ATOM   2088  O2   DT A 101      44.637-526.606   8.937 
ATOM   2089  N3   DT A 101      43.176-526.549   7.200 
ATOM   2090  C4   DT A 101      41.911-526.506   6.650 
ATOM   2091  O4   DT A 101      41.760-526.494   5.427 
ATOM   2092  C5   DT A 101      40.845-526.476   7.623 
ATOM   2093  C7   DT A 101      39.436-526.428   7.109 
ATOM   2094  C6   DT A 101      41.115-526.492   8.939 
ATOM   2095  P    DC A 102      43.300-524.750  14.670 
ATOM   2096  OP1  DC A 102      43.259-525.451  15.973 
ATOM   2097  OP2  DC A 102      42.234-523.751  14.436 
ATOM   2098  O5'  DC A 102      44.731-524.065  14.472 
ATOM   2099  C5'  DC A 102      45.808-524.844  13.917 
ATOM   2100  C4'  DC A 102      46.562-524.027  12.886 
ATOM   2101  O4'  DC A 102      45.987-524.146  11.553 
ATOM   2102  C3'  DC A 102      46.605-522.519  13.135 
ATOM   2103  O3'  DC A 102      47.876-522.022  12.733 
ATOM   2104  C2'  DC A 102      45.541-521.942  12.202 
ATOM   2105  C1'  DC A 102      45.845-522.843  11.009 
ATOM   2106  N1   DC A 102      44.755-522.883   9.994 
ATOM   2107  C2   DC A 102      45.118-523.006   8.656 
ATOM   2108  O2   DC A 102      46.318-523.078   8.368 
ATOM   2109  N3   DC A 102      44.139-523.043   7.715 
ATOM   2110  C4   DC A 102      42.850-522.962   8.069 
ATOM   2111  N4   DC A 102      41.933-523.003   7.114 
ATOM   2112  C5   DC A 102      42.455-522.834   9.440 
ATOM   2113  C6   DC A 102      43.448-522.799  10.364 
ATOM   2114  P    DC A 103      48.584-520.894  13.621 
ATOM   2115  OP1  DC A 103      49.306-521.529  14.747 
ATOM   2116  OP2  DC A 103      47.594-519.857  13.987 
ATOM   2117  O5'  DC A 103      49.636-520.287  12.580 
ATOM   2118  C5'  DC A 103      50.176-521.142  11.554 
ATOM   2119  C4'  DC A 103      50.193-520.411  10.226 
ATOM   2120  O4'  DC A 103      48.946-520.567   9.491 
ATOM   2121  C3'  DC A 103      50.390-518.898  10.302 
ATOM   2122  O3'  DC A 103      51.191-518.481   9.203 
ATOM   2123  C2'  DC A 103      48.987-518.315  10.129 
ATOM   2124  C1'  DC A 103      48.526-519.286   9.047 
ATOM   2125  N1   DC A 103      47.048-519.321   8.864 
ATOM   2126  C2   DC A 103      46.558-519.525   7.577 
ATOM   2127  O2   DC A 103      47.362-519.667   6.648 
ATOM   2128  N3   DC A 103      45.213-519.559   7.388 
ATOM   2129  C4   DC A 103      44.376-519.401   8.421 
ATOM   2130  N4   DC A 103      43.073-519.443   8.187 
ATOM   2131  C5   DC A 103      44.860-519.190   9.753 
ATOM   2132  C6   DC A 103      46.206-519.158   9.920 
ATOM   2133  P    DC A 104      52.297-517.347   9.434 
ATOM   2134  OP1  DC A 104      53.534-517.962   9.966 
ATOM   2135  OP2  DC A 104      51.720-516.248  10.240 
ATOM   2136  O5'  DC A 104      52.547-516.842   7.937 
ATOM   2137  C5'  DC A 104      52.376-517.769   6.849 
ATOM   2138  C4'  DC A 104      51.621-517.104   5.716 
ATOM   2139  O4'  DC A 104      50.177-517.234   5.858 
ATOM   2140  C3'  DC A 104      51.842-515.599   5.561 
ATOM   2141  O3'  DC A 104      51.852-515.274   4.176 
ATOM   2142  C2'  DC A 104      50.609-514.960   6.201 
ATOM   2143  C1'  DC A 104      49.590-515.957   5.658 
ATOM   2144  N1   DC A 104      48.284-515.930   6.374 
ATOM   2145  C2   DC A 104      47.131-516.171   5.632 
ATOM   2146  O2   DC A 104      47.238-516.396   4.421 
ATOM   2147  N3   DC A 104      45.932-516.151   6.267 
ATOM   2148  C4   DC A 104      45.858-515.904   7.581 
ATOM   2149  N4   DC A 104      44.665-515.895   8.154 
ATOM   2150  C5   DC A 104      47.033-515.653   8.362 
ATOM   2151  C6   DC A 104      48.222-515.677   7.710 
ATOM   2152  P    DC A 105      52.895-514.184   3.643 
ATOM   2153  OP1  DC A 105      54.204-514.831   3.393 
ATOM   2154  OP2  DC A 105      52.911-513.022   4.559 
ATOM   2155  O5'  DC A 105      52.229-513.763   2.251 
ATOM   2156  C5'  DC A 105      51.442-514.731   1.533 
ATOM   2157  C4'  DC A 105      50.174-514.085   1.012 
ATOM   2158  O4'  DC A 105      49.085-514.139   1.978 
ATOM   2159  C3'  DC A 105      50.279-512.602   0.659 
ATOM   2160  O3'  DC A 105      49.480-512.344  -0.490 
ATOM   2161  C2'  DC A 105      49.661-511.875   1.853 
ATOM   2162  C1'  DC A 105      48.506-512.847   2.074 
ATOM   2163  N1   DC A 105      47.868-512.724   3.413 
ATOM   2164  C2   DC A 105      46.496-512.945   3.501 
ATOM   2165  O2   DC A 105      45.870-513.231   2.473 
ATOM   2166  N3   DC A 105      45.894-512.837   4.714 
ATOM   2167  C4   DC A 105      46.606-512.525   5.803 
ATOM   2168  N4   DC A 105      45.973-512.432   6.963 
ATOM   2169  C5   DC A 105      48.019-512.293   5.734 
ATOM   2170  C6   DC A 105      48.601-512.406   4.514 
ATOM   2171  P    DG A 106      50.027-511.331  -1.603 
ATOM   2172  OP1  DG A 106      50.934-512.051  -2.526 
ATOM   2173  OP2  DG A 106      50.588-510.129  -0.948 
ATOM   2174  O5'  DG A 106      48.676-510.945  -2.369 
ATOM   2175  C5'  DG A 106      47.607-511.908  -2.428 
ATOM   2176  C4'  DG A 106      46.280-511.227  -2.152 
ATOM   2177  O4'  DG A 106      45.963-511.184  -0.732 
ATOM   2178  C3'  DG A 106      46.176-509.769  -2.598 
ATOM   2179  O3'  DG A 106      44.859-509.528  -3.080 
ATOM   2180  C2'  DG A 106      46.382-508.957  -1.319 
ATOM   2181  C1'  DG A 106      45.564-509.862  -0.402 
ATOM   2182  N9   DG A 106      45.831-509.646   1.047 
ATOM   2183  C8   DG A 106      47.011-509.306   1.673 
ATOM   2184  N7   DG A 106      46.909-509.190   2.976 
ATOM   2185  C5   DG A 106      45.568-509.473   3.229 
ATOM   2186  C6   DG A 106      44.856-509.505   4.457 
ATOM   2187  O6   DG A 106      45.272-509.288   5.592 
ATOM   2188  N1   DG A 106      43.509-509.837   4.260 
ATOM   2189  C2   DG A 106      42.925-510.103   3.036 
ATOM   2190  N2   DG A 106      41.624-510.402   3.061 
ATOM   2191  N3   DG A 106      43.593-510.073   1.885 
ATOM   2192  C4   DG A 106      44.902-509.752   2.059 
ATOM   2193  P    DG A 107      44.662-508.596  -4.366 
ATOM   2194  OP1  DG A 107      44.850-509.401  -5.594 
ATOM   2195  OP2  DG A 107      45.513-507.393  -4.242 
ATOM   2196  O5'  DG A 107      43.123-508.183  -4.223 
ATOM   2197  C5'  DG A 107      42.211-509.095  -3.583 
ATOM   2198  C4'  DG A 107      41.304-508.340  -2.633 
ATOM   2199  O4'  DG A 107      41.879-508.215  -1.300 
ATOM   2200  C3'  DG A 107      40.975-506.901  -3.029 
ATOM   2201  O3'  DG A 107      39.629-506.621  -2.666 
ATOM   2202  C2'  DG A 107      41.899-506.041  -2.167 
ATOM   2203  C1'  DG A 107      41.762-506.861  -0.888 
ATOM   2204  N9   DG A 107      42.829-506.589   0.115 
ATOM   2205  C8   DG A 107      44.156-506.276  -0.088 
ATOM   2206  N7   DG A 107      44.837-506.094   1.018 
ATOM   2207  C5   DG A 107      43.894-506.301   2.024 
ATOM   2208  C6   DG A 107      44.036-506.241   3.435 
ATOM   2209  O6   DG A 107      45.040-505.991   4.098 
ATOM   2210  N1   DG A 107      42.824-506.518   4.084 
ATOM   2211  C2   DG A 107      41.632-506.813   3.451 
ATOM   2212  N2   DG A 107      40.588-507.048   4.250 
ATOM   2213  N3   DG A 107      41.501-506.869   2.128 
ATOM   2214  C4   DG A 107      42.666-506.603   1.484 
ATOM   2215  P    DG A 108      38.725-505.743  -3.654 
ATOM   2216  OP1  DG A 108      38.149-506.613  -4.704 
ATOM   2217  OP2  DG A 108      39.500-504.577  -4.131 
ATOM   2218  O5'  DG A 108      37.565-505.250  -2.668 
ATOM   2219  C5'  DG A 108      37.190-506.087  -1.558 
ATOM   2220  C4'  DG A 108      37.020-505.245  -0.308 
ATOM   2221  O4'  DG A 108      38.267-505.084   0.427 
ATOM   2222  C3'  DG A 108      36.536-503.813  -0.532 
ATOM   2223  O3'  DG A 108      35.660-503.452   0.529 
ATOM   2224  C2'  DG A 108      37.800-502.958  -0.431 
ATOM   2225  C1'  DG A 108      38.428-503.709   0.738 
ATOM   2226  N9   DG A 108      39.883-503.441   0.909 
ATOM   2227  C8   DG A 108      40.844-503.201  -0.050 
ATOM   2228  N7   DG A 108      42.045-503.000   0.436 
ATOM   2229  C5   DG A 108      41.867-503.113   1.815 
ATOM   2230  C6   DG A 108      42.809-502.994   2.869 
ATOM   2231  O6   DG A 108      44.012-502.760   2.804 
ATOM   2232  N1   DG A 108      42.203-503.181   4.120 
ATOM   2233  C2   DG A 108      40.864-503.449   4.323 
ATOM   2234  N2   DG A 108      40.481-503.596   5.595 
ATOM   2235  N3   DG A 108      39.981-503.562   3.332 
ATOM   2236  C4   DG A 108      40.553-503.382   2.114 
ATOM   2237  P    DC A 109      34.359-502.580   0.197 
ATOM   2238  OP1  DC A 109      33.268-503.470  -0.259 
ATOM   2239  OP2  DC A 109      34.722-501.476  -0.719 
ATOM   2240  O5'  DC A 109      34.001-501.986   1.639 
ATOM   2241  C5'  DC A 109      34.338-502.750   2.812 
ATOM   2242  C4'  DC A 109      34.940-501.843   3.866 
ATOM   2243  O4'  DC A 109      36.383-501.707   3.723 
ATOM   2244  C3'  DC A 109      34.433-500.402   3.872 
ATOM   2245  O3'  DC A 109      34.347-499.949   5.218 
ATOM   2246  C2'  DC A 109      35.525-499.604   3.160 
ATOM   2247  C1'  DC A 109      36.711-500.328   3.790 
ATOM   2248  N1   DC A 109      37.994-500.122   3.062 
ATOM   2249  C2   DC A 109      39.165-500.062   3.814 
ATOM   2250  O2   DC A 109      39.092-500.181   5.042 
ATOM   2251  N3   DC A 109      40.345-499.874   3.168 
ATOM   2252  C4   DC A 109      40.382-499.749   1.836 
ATOM   2253  N4   DC A 109      41.557-499.567   1.254 
ATOM   2254  C5   DC A 109      39.189-499.807   1.045 
ATOM   2255  C6   DC A 109      38.019-499.995   1.708 
ATOM   2256  P    DA A 110      33.107-499.033   5.651 
ATOM   2257  OP1  DA A 110      31.947-499.891   5.977 
ATOM   2258  OP2  DA A 110      32.878-497.992   4.625 
ATOM   2259  O5'  DA A 110      33.668-498.355   6.988 
ATOM   2260  C5'  DA A 110      34.619-499.078   7.792 
ATOM   2261  C4'  DA A 110      35.734-498.152   8.234 
ATOM   2262  O4'  DA A 110      36.822-498.091   7.268 
ATOM   2263  C3'  DA A 110      35.342-496.689   8.439 
ATOM   2264  O3'  DA A 110      36.065-496.170   9.549 
ATOM   2265  C2'  DA A 110      35.820-495.979   7.173 
ATOM   2266  C1'  DA A 110      37.142-496.728   7.038 
ATOM   2267  N9   DA A 110      37.758-496.618   5.687 
ATOM   2268  C8   DA A 110      37.136-496.547   4.474 
ATOM   2269  N7   DA A 110      37.951-496.456   3.470 
ATOM   2270  C5   DA A 110      39.209-496.467   4.058 
ATOM   2271  C6   DA A 110      40.505-496.398   3.523 
ATOM   2272  N6   DA A 110      40.761-496.299   2.211 
ATOM   2273  N1   DA A 110      41.536-496.433   4.389 
ATOM   2274  C2   DA A 110      41.276-496.532   5.692 
ATOM   2275  N3   DA A 110      40.115-496.603   6.304 
ATOM   2276  C4   DA A 110      39.100-496.565   5.415 
ATOM   2277  P    DG A 111      35.323-495.176  10.561 
ATOM   2278  OP1  DG A 111      34.563-495.961  11.560 
ATOM   2279  OP2  DG A 111      34.548-494.175   9.796 
ATOM   2280  O5'  DG A 111      36.567-494.463  11.272 
ATOM   2281  C5'  DG A 111      37.801-495.192  11.416 
ATOM   2282  C4'  DG A 111      38.974-494.300  11.061 
ATOM   2283  O4'  DG A 111      39.291-494.337   9.640 
ATOM   2284  C3'  DG A 111      38.792-492.812  11.359 
ATOM   2285  O3'  DG A 111      40.033-492.275  11.802 
ATOM   2286  C2'  DG A 111      38.447-492.186  10.008 
ATOM   2287  C1'  DG A 111      39.432-493.003   9.178 
ATOM   2288  N9   DG A 111      39.142-492.987   7.717 
ATOM   2289  C8   DG A 111      37.926-492.943   7.070 
ATOM   2290  N7   DG A 111      38.016-492.939   5.763 
ATOM   2291  C5   DG A 111      39.389-492.983   5.526 
ATOM   2292  C6   DG A 111      40.104-493.000   4.300 
ATOM   2293  O6   DG A 111      39.666-492.980   3.152 
ATOM   2294  N1   DG A 111      41.488-493.045   4.516 
ATOM   2295  C2   DG A 111      42.101-493.072   5.754 
ATOM   2296  N2   DG A 111      43.435-493.115   5.748 
ATOM   2297  N3   DG A 111      41.428-493.056   6.904 
ATOM   2298  C4   DG A 111      40.085-493.012   6.712 
ATOM   2299  P    DA A 112      40.036-491.201  12.988 
ATOM   2300  OP1  DA A 112      39.995-491.901  14.291 
ATOM   2301  OP2  DA A 112      38.970-490.201  12.754 
ATOM   2302  O5'  DA A 112      41.467-490.515  12.790 
ATOM   2303  C5'  DA A 112      42.544-491.294  12.235 
ATOM   2304  C4'  DA A 112      43.298-490.477  11.204 
ATOM   2305  O4'  DA A 112      42.723-490.597   9.871 
ATOM   2306  C3'  DA A 112      43.341-488.969  11.453 
ATOM   2307  O3'  DA A 112      44.612-488.472  11.052 
ATOM   2308  C2'  DA A 112      42.277-488.392  10.520 
ATOM   2309  C1'  DA A 112      42.581-489.294   9.327 
ATOM   2310  N9   DA A 112      41.491-489.333   8.312 
ATOM   2311  C8   DA A 112      40.142-489.262   8.513 
ATOM   2312  N7   DA A 112      39.445-489.322   7.421 
ATOM   2313  C5   DA A 112      40.400-489.442   6.421 
ATOM   2314  C6   DA A 112      40.301-489.552   5.024 
ATOM   2315  N6   DA A 112      39.134-489.559   4.364 
ATOM   2316  N1   DA A 112      41.448-489.655   4.327 
ATOM   2317  C2   DA A 112      42.604-489.648   4.989 
ATOM   2318  N3   DA A 112      42.819-489.551   6.283 
ATOM   2319  C4   DA A 112      41.656-489.449   6.957 
ATOM   2320  P    DA A 113      45.320-487.344  11.939 
ATOM   2321  OP1  DA A 113      46.042-487.979  13.065 
ATOM   2322  OP2  DA A 113      44.330-486.307  12.306 
ATOM   2323  O5'  DA A 113      46.372-486.738  10.898 
ATOM   2324  C5'  DA A 113      46.912-487.593   9.872 
ATOM   2325  C4'  DA A 113      46.929-486.862   8.544 
ATOM   2326  O4'  DA A 113      45.682-487.017   7.809 
ATOM   2327  C3'  DA A 113      47.126-485.348   8.620 
ATOM   2328  O3'  DA A 113      47.927-484.932   7.521 
ATOM   2329  C2'  DA A 113      45.723-484.766   8.447 
ATOM   2330  C1'  DA A 113      45.262-485.736   7.365 
ATOM   2331  N9   DA A 113      43.784-485.771   7.182 
ATOM   2332  C8   DA A 113      42.808-485.627   8.126 
ATOM   2333  N7   DA A 113      41.604-485.705   7.653 
ATOM   2334  C5   DA A 113      41.791-485.918   6.295 
ATOM   2335  C6   DA A 113      40.892-486.089   5.229 
ATOM   2336  N6   DA A 113      39.559-486.072   5.375 
ATOM   2337  N1   DA A 113      41.414-486.279   4.003 
ATOM   2338  C2   DA A 113      42.739-486.296   3.863 
ATOM   2339  N3   DA A 113      43.672-486.148   4.778 
ATOM   2340  C4   DA A 113      43.123-485.959   5.997 
ATOM   2341  P    DG A 114      49.033-483.798   7.752 
ATOM   2342  OP1  DG A 114      50.270-484.412   8.284 
ATOM   2343  OP2  DG A 114      48.456-482.699   8.558 
ATOM   2344  O5'  DG A 114      49.283-483.292   6.255 
ATOM   2345  C5'  DG A 114      49.112-484.219   5.167 
ATOM   2346  C4'  DG A 114      48.357-483.554   4.034 
ATOM   2347  O4'  DG A 114      46.913-483.684   4.176 
ATOM   2348  C3'  DG A 114      48.578-482.049   3.879 
ATOM   2349  O3'  DG A 114      48.588-481.724   2.494 
ATOM   2350  C2'  DG A 114      47.345-481.410   4.519 
ATOM   2351  C1'  DG A 114      46.327-482.407   3.976 
ATOM   2352  N9   DG A 114      45.020-482.381   4.692 
ATOM   2353  C8   DG A 114      44.763-482.145   6.026 
ATOM   2354  N7   DG A 114      43.492-482.192   6.340 
ATOM   2355  C5   DG A 114      42.862-482.479   5.130 
ATOM   2356  C6   DG A 114      41.484-482.653   4.836 
ATOM   2357  O6   DG A 114      40.521-482.589   5.594 
ATOM   2358  N1   DG A 114      41.283-482.932   3.477 
ATOM   2359  C2   DG A 114      42.282-483.030   2.527 
ATOM   2360  N2   DG A 114      41.882-483.305   1.283 
ATOM   2361  N3   DG A 114      43.573-482.868   2.805 
ATOM   2362  C4   DG A 114      43.786-482.596   4.118 
ATOM   2363  P    DA A 115      49.631-480.635   1.961 
ATOM   2364  OP1  DA A 115      50.940-481.281   1.711 
ATOM   2365  OP2  DA A 115      49.647-479.473   2.877 
ATOM   2366  O5'  DA A 115      48.965-480.213   0.569 
ATOM   2367  C5'  DA A 115      48.178-481.182  -0.149 
ATOM   2368  C4'  DA A 115      46.910-480.535  -0.670 
ATOM   2369  O4'  DA A 115      45.821-480.590   0.296 
ATOM   2370  C3'  DA A 115      47.015-479.052  -1.023 
ATOM   2371  O3'  DA A 115      46.216-478.794  -2.172 
ATOM   2372  C2'  DA A 115      46.397-478.325   0.171 
ATOM   2373  C1'  DA A 115      45.242-479.297   0.392 
ATOM   2374  N9   DA A 115      44.604-479.175   1.731 
ATOM   2375  C8   DA A 115      45.190-478.866   2.926 
ATOM   2376  N7   DA A 115      44.361-478.834   3.923 
ATOM   2377  C5   DA A 115      43.136-479.145   3.351 
ATOM   2378  C6   DA A 115      41.845-479.273   3.889 
ATOM   2379  N6   DA A 115      41.563-479.096   5.188 
ATOM   2380  N1   DA A 115      40.850-479.592   3.041 
ATOM   2381  C2   DA A 115      41.136-479.767   1.752 
ATOM   2382  N3   DA A 115      42.296-479.674   1.138 
ATOM   2383  C4   DA A 115      43.274-479.354   2.009 
ATOM   2384  P    DA A 116      46.763-477.781  -3.285 
ATOM   2385  OP1  DA A 116      47.670-478.501  -4.208 
ATOM   2386  OP2  DA A 116      47.324-476.579  -2.630 
ATOM   2387  O5'  DA A 116      45.412-477.395  -4.051 
ATOM   2388  C5'  DA A 116      44.343-478.358  -4.109 
ATOM   2389  C4'  DA A 116      43.016-477.678  -3.834 
ATOM   2390  O4'  DA A 116      42.699-477.634  -2.414 
ATOM   2391  C3'  DA A 116      42.912-476.219  -4.280 
ATOM   2392  O3'  DA A 116      41.595-475.978  -4.762 
ATOM   2393  C2'  DA A 116      43.118-475.408  -3.001 
ATOM   2394  C1'  DA A 116      42.300-476.312  -2.084 
ATOM   2395  N9   DA A 116      42.568-476.096  -0.635 
ATOM   2396  C8   DA A 116      43.745-475.759  -0.031 
ATOM   2397  N7   DA A 116      43.659-475.641   1.258 
ATOM   2398  C5   DA A 116      42.326-475.920   1.530 
ATOM   2399  C6   DA A 116      41.592-475.961   2.727 
ATOM   2400  N6   DA A 116      42.126-475.709   3.931 
ATOM   2401  N1   DA A 116      40.285-476.272   2.642 
ATOM   2402  C2   DA A 116      39.761-476.521   1.443 
ATOM   2403  N3   DA A 116      40.343-476.513   0.264 
ATOM   2404  C4   DA A 116      41.650-476.199   0.377 
ATOM   2405  P    DA A 117      41.398-475.047  -6.048 
ATOM   2406  OP1  DA A 117      41.586-475.852  -7.276 
ATOM   2407  OP2  DA A 117      42.249-473.843  -5.924 
ATOM   2408  O5'  DA A 117      39.859-474.633  -5.905 
ATOM   2409  C5'  DA A 117      38.947-475.546  -5.265 
ATOM   2410  C4'  DA A 117      38.040-474.791  -4.314 
ATOM   2411  O4'  DA A 117      38.615-474.665  -2.982 
ATOM   2412  C3'  DA A 117      37.711-473.352  -4.711 
ATOM   2413  O3'  DA A 117      36.365-473.071  -4.348 
ATOM   2414  C2'  DA A 117      38.635-472.491  -3.849 
ATOM   2415  C1'  DA A 117      38.498-473.312  -2.570 
ATOM   2416  N9   DA A 117      39.565-473.040  -1.567 
ATOM   2417  C8   DA A 117      40.878-472.731  -1.787 
ATOM   2418  N7   DA A 117      41.562-472.548  -0.701 
ATOM   2419  C5   DA A 117      40.638-472.750   0.315 
ATOM   2420  C6   DA A 117      40.745-472.699   1.715 
ATOM   2421  N6   DA A 117      41.884-472.416   2.362 
ATOM   2422  N1   DA A 117      39.632-472.951   2.429 
ATOM   2423  C2   DA A 117      38.502-473.232   1.781 
ATOM   2424  N3   DA A 117      38.284-473.307   0.487 
ATOM   2425  C4   DA A 117      39.413-473.051  -0.206 
ATOM   2426  P    DT A 118      35.461-472.194  -5.336 
ATOM   2427  OP1  DT A 118      34.885-473.064  -6.386 
ATOM   2428  OP2  DT A 118      36.236-471.027  -5.813 
ATOM   2429  O5'  DT A 118      34.301-471.701  -4.350 
ATOM   2430  C5'  DT A 118      33.926-472.538  -3.240 
ATOM   2431  C4'  DT A 118      33.756-471.696  -1.990 
ATOM   2432  O4'  DT A 118      35.003-471.535  -1.255 
ATOM   2433  C3'  DT A 118      33.272-470.263  -2.214 
ATOM   2434  O3'  DT A 118      32.396-469.902  -1.153 
ATOM   2435  C2'  DT A 118      34.536-469.408  -2.113 
ATOM   2436  C1'  DT A 118      35.164-470.159  -0.944 
ATOM   2437  N1   DT A 118      36.619-469.891  -0.773 
ATOM   2438  C2   DT A 118      37.106-469.872   0.513 
ATOM   2439  O2   DT A 118      36.402-470.063   1.490 
ATOM   2440  N3   DT A 118      38.458-469.620   0.632 
ATOM   2441  C4   DT A 118      39.342-469.392  -0.402 
ATOM   2442  O4   DT A 118      40.535-469.177  -0.171 
ATOM   2443  C5   DT A 118      38.739-469.432  -1.713 
ATOM   2444  C7   DT A 118      39.632-469.193  -2.896 
ATOM   2445  C6   DT A 118      37.427-469.674  -1.859 
ATOM   2446  P    DC A 119      31.095-469.030  -1.485 
ATOM   2447  OP1  DC A 119      30.004-469.921  -1.941 
ATOM   2448  OP2  DC A 119      31.458-467.926  -2.401 
ATOM   2449  O5'  DC A 119      30.737-468.436  -0.043 
ATOM   2450  C5'  DC A 119      31.074-469.201   1.130 
ATOM   2451  C4'  DC A 119      31.676-468.294   2.185 
ATOM   2452  O4'  DC A 119      33.119-468.157   2.041 
ATOM   2453  C3'  DC A 119      31.169-466.852   2.190 
ATOM   2454  O3'  DC A 119      31.083-466.399   3.536 
ATOM   2455  C2'  DC A 119      32.261-466.054   1.479 
ATOM   2456  C1'  DC A 119      33.447-466.778   2.108 
ATOM   2457  N1   DC A 119      34.730-466.572   1.380 
ATOM   2458  C2   DC A 119      35.901-466.512   2.132 
ATOM   2459  O2   DC A 119      35.828-466.632   3.361 
ATOM   2460  N3   DC A 119      37.081-466.324   1.486 
ATOM   2461  C4   DC A 119      37.118-466.199   0.154 
ATOM   2462  N4   DC A 119      38.293-466.017  -0.428 
ATOM   2463  C5   DC A 119      35.925-466.257  -0.637 
ATOM   2464  C6   DC A 119      34.755-466.445   0.026 
ATOM   2465  P    DA A 120      29.843-465.483   3.969 
ATOM   2466  OP1  DA A 120      28.683-466.341   4.295 
ATOM   2467  OP2  DA A 120      29.614-464.442   2.943 
ATOM   2468  O5'  DA A 120      30.404-464.805   5.306 
ATOM   2469  C5'  DA A 120      31.355-465.529   6.110 
ATOM   2470  C4'  DA A 120      32.470-464.602   6.552 
ATOM   2471  O4'  DA A 120      33.558-464.542   5.586 
ATOM   2472  C3'  DA A 120      32.078-463.139   6.757 
ATOM   2473  O3'  DA A 120      32.801-462.620   7.867 
ATOM   2474  C2'  DA A 120      32.556-462.429   5.491 
ATOM   2475  C1'  DA A 120      33.878-463.178   5.356 
ATOM   2476  N9   DA A 120      34.494-463.068   4.005 
ATOM   2477  C8   DA A 120      33.872-462.998   2.792 
ATOM   2478  N7   DA A 120      34.687-462.906   1.788 
ATOM   2479  C5   DA A 120      35.945-462.917   2.376 
ATOM   2480  C6   DA A 120      37.241-462.848   1.841 
ATOM   2481  N6   DA A 120      37.497-462.749   0.529 
ATOM   2482  N1   DA A 120      38.272-462.884   2.707 
ATOM   2483  C2   DA A 120      38.012-462.982   4.010 
ATOM   2484  N3   DA A 120      36.851-463.054   4.623 
ATOM   2485  C4   DA A 120      35.836-463.016   3.733 
ATOM   2486  P    DC A 121      32.059-461.626   8.879 
ATOM   2487  OP1  DC A 121      31.299-462.412   9.878 
ATOM   2488  OP2  DC A 121      31.284-460.626   8.114 
ATOM   2489  O5'  DC A 121      33.303-460.913   9.590 
ATOM   2490  C5'  DC A 121      34.537-461.642   9.734 
ATOM   2491  C4'  DC A 121      35.710-460.750   9.379 
ATOM   2492  O4'  DC A 121      36.027-460.788   7.958 
ATOM   2493  C3'  DC A 121      35.528-459.262   9.677 
ATOM   2494  O3'  DC A 121      36.769-458.726  10.120 
ATOM   2495  C2'  DC A 121      35.183-458.636   8.326 
ATOM   2496  C1'  DC A 121      36.168-459.453   7.496 
ATOM   2497  N1   DC A 121      35.878-459.437   6.035 
ATOM   2498  C2   DC A 121      36.959-459.467   5.158 
ATOM   2499  O2   DC A 121      38.104-459.507   5.623 
ATOM   2500  N3   DC A 121      36.716-459.452   3.822 
ATOM   2501  C4   DC A 121      35.460-459.409   3.358 
ATOM   2502  N4   DC A 121      35.275-459.397   2.046 
ATOM   2503  C5   DC A 121      34.334-459.377   4.243 
ATOM   2504  C6   DC A 121      34.598-459.392   5.574 
ATOM   2505  P    DC A 122      36.772-457.651  11.306 
ATOM   2506  OP1  DC A 122      36.731-458.351  12.609 
ATOM   2507  OP2  DC A 122      35.706-456.652  11.072 
ATOM   2508  O5'  DC A 122      38.203-456.965  11.108 
ATOM   2509  C5'  DC A 122      39.280-457.745  10.553 
ATOM   2510  C4'  DC A 122      40.034-456.927   9.522 
ATOM   2511  O4'  DC A 122      39.459-457.047   8.189 
ATOM   2512  C3'  DC A 122      40.077-455.420   9.771 
ATOM   2513  O3'  DC A 122      41.348-454.923   9.370 
ATOM   2514  C2'  DC A 122      39.013-454.843   8.838 
ATOM   2515  C1'  DC A 122      39.317-455.744   7.645 
ATOM   2516  N1   DC A 122      38.227-455.783   6.630 
ATOM   2517  C2   DC A 122      38.590-455.907   5.292 
ATOM   2518  O2   DC A 122      39.790-455.978   5.004 
ATOM   2519  N3   DC A 122      37.611-455.943   4.351 
ATOM   2520  C4   DC A 122      36.322-455.863   4.705 
ATOM   2521  N4   DC A 122      35.405-455.903   3.750 
ATOM   2522  C5   DC A 122      35.927-455.735   6.076 
ATOM   2523  C6   DC A 122      36.920-455.700   7.000 
ATOM   2524  P    DA A 123      42.056-453.794  10.257 
ATOM   2525  OP1  DA A 123      42.778-454.429  11.383 
ATOM   2526  OP2  DA A 123      41.066-452.758  10.624 
ATOM   2527  O5'  DA A 123      43.108-453.188   9.216 
ATOM   2528  C5'  DA A 123      43.648-454.043   8.190 
ATOM   2529  C4'  DA A 123      43.665-453.312   6.862 
ATOM   2530  O4'  DA A 123      42.418-453.467   6.127 
ATOM   2531  C3'  DA A 123      43.862-451.798   6.938 
ATOM   2532  O3'  DA A 123      44.663-451.382   5.840 
ATOM   2533  C2'  DA A 123      42.459-451.216   6.765 
ATOM   2534  C1'  DA A 123      41.998-452.186   5.683 
ATOM   2535  N9   DA A 123      40.520-452.222   5.500 
ATOM   2536  C8   DA A 123      39.544-452.077   6.444 
ATOM   2537  N7   DA A 123      38.340-452.156   5.971 
ATOM   2538  C5   DA A 123      38.527-452.369   4.613 
ATOM   2539  C6   DA A 123      37.628-452.540   3.547 
ATOM   2540  N6   DA A 123      36.295-452.522   3.694 
ATOM   2541  N1   DA A 123      38.150-452.729   2.321 
ATOM   2542  C2   DA A 123      39.475-452.746   2.181 
ATOM   2543  N3   DA A 123      40.408-452.599   3.097 
ATOM   2544  C4   DA A 123      39.859-452.410   4.315 
ATOM   2545  P    DT A 124      45.769-450.248   6.070 
ATOM   2546  OP1  DT A 124      47.006-450.863   6.602 
ATOM   2547  OP2  DT A 124      45.192-449.149   6.876 
ATOM   2548  O5'  DT A 124      46.019-449.742   4.573 
ATOM   2549  C5'  DT A 124      45.848-450.670   3.485 
ATOM   2550  C4'  DT A 124      45.093-450.004   2.352 
ATOM   2551  O4'  DT A 124      43.649-450.135   2.494 
ATOM   2552  C3'  DT A 124      45.314-448.500   2.198 
ATOM   2553  O3'  DT A 124      45.324-448.175   0.813 
ATOM   2554  C2'  DT A 124      44.081-447.860   2.837 
ATOM   2555  C1'  DT A 124      43.063-448.858   2.294 
ATOM   2556  N1   DT A 124      41.757-448.831   3.010 
ATOM   2557  C2   DT A 124      40.629-449.071   2.264 
ATOM   2558  O2   DT A 124      40.661-449.299   1.067 
ATOM   2559  N3   DT A 124      39.437-449.037   2.963 
ATOM   2560  C4   DT A 124      39.285-448.790   4.312 
ATOM   2561  O4   DT A 124      38.164-448.786   4.825 
ATOM   2562  C5   DT A 124      40.525-448.550   5.010 
ATOM   2563  C7   DT A 124      40.451-448.272   6.482 
ATOM   2564  C6   DT A 124      41.699-448.576   4.355 
ATOM   2565  P    DT A 125      46.367-447.085   0.279 
ATOM   2566  OP1  DT A 125      47.676-447.732   0.029 
ATOM   2567  OP2  DT A 125      46.383-445.923   1.195 
ATOM   2568  O5'  DT A 125      45.701-446.663  -1.113 
ATOM   2569  C5'  DT A 125      44.914-447.632  -1.831 
ATOM   2570  C4'  DT A 125      43.646-446.986  -2.352 
ATOM   2571  O4'  DT A 125      42.557-447.040  -1.386 
ATOM   2572  C3'  DT A 125      43.752-445.502  -2.705 
ATOM   2573  O3'  DT A 125      42.952-445.244  -3.854 
ATOM   2574  C2'  DT A 125      43.133-444.775  -1.511 
ATOM   2575  C1'  DT A 125      41.978-445.748  -1.290 
ATOM   2576  N1   DT A 125      41.340-445.625   0.049 
ATOM   2577  C2   DT A 125      39.985-445.846   0.119 
ATOM   2578  O2   DT A 125      39.309-446.131  -0.854 
ATOM   2579  N3   DT A 125      39.428-445.722   1.377 
ATOM   2580  C4   DT A 125      40.098-445.405   2.541 
ATOM   2581  O4   DT A 125      39.490-445.323   3.611 
ATOM   2582  C5   DT A 125      41.515-445.191   2.367 
ATOM   2583  C7   DT A 125      42.318-444.840   3.585 
ATOM   2584  C6   DT A 125      42.083-445.304   1.155 
ATOM   2585  P    DC A 126      43.499-444.232  -4.967 
ATOM   2586  OP1  DC A 126      44.406-444.951  -5.890 
ATOM   2587  OP2  DC A 126      44.060-443.030  -4.312 
ATOM   2588  O5'  DC A 126      42.148-443.845  -5.733 
ATOM   2589  C5'  DC A 126      41.079-444.808  -5.791 
ATOM   2590  C4'  DC A 126      39.752-444.128  -5.516 
ATOM   2591  O4'  DC A 126      39.435-444.085  -4.096 
ATOM   2592  C3'  DC A 126      39.648-442.670  -5.962 
ATOM   2593  O3'  DC A 126      38.331-442.428  -6.444 
ATOM   2594  C2'  DC A 126      39.854-441.858  -4.683 
ATOM   2595  C1'  DC A 126      39.036-442.763  -3.766 
ATOM   2596  N1   DC A 126      39.304-442.547  -2.317 
ATOM   2597  C2   DC A 126      38.240-442.697  -1.431 
ATOM   2598  O2   DC A 126      37.129-443.002  -1.880 
ATOM   2599  N3   DC A 126      38.463-442.503  -0.105 
ATOM   2600  C4   DC A 126      39.682-442.174   0.340 
ATOM   2601  N4   DC A 126      39.848-441.996   1.642 
ATOM   2602  C5   DC A 126      40.789-442.014  -0.554 
ATOM   2603  C6   DC A 126      40.546-442.211  -1.875 
ATOM   2604  P    DC A 127      38.134-441.497  -7.730 
ATOM   2605  OP1  DC A 127      38.322-442.302  -8.958 
ATOM   2606  OP2  DC A 127      38.985-440.293  -7.606 
ATOM   2607  O5'  DC A 127      36.595-441.083  -7.587 
ATOM   2608  C5'  DC A 127      35.683-441.996  -6.947 
ATOM   2609  C4'  DC A 127      34.776-441.241  -5.996 
ATOM   2610  O4'  DC A 127      35.351-441.115  -4.664 
ATOM   2611  C3'  DC A 127      34.447-439.802  -6.393 
ATOM   2612  O3'  DC A 127      33.101-439.521  -6.030 
ATOM   2613  C2'  DC A 127      35.371-438.942  -5.531 
ATOM   2614  C1'  DC A 127      35.234-439.762  -4.252 
ATOM   2615  N1   DC A 127      36.301-439.490  -3.249 
ATOM   2616  C2   DC A 127      35.956-439.548  -1.901 
ATOM   2617  O2   DC A 127      34.789-439.820  -1.596 
ATOM   2618  N3   DC A 127      36.915-439.302  -0.972 
ATOM   2619  C4   DC A 127      38.167-439.011  -1.344 
ATOM   2620  N4   DC A 127      39.067-438.779  -0.399 
ATOM   2621  C5   DC A 127      38.543-438.946  -2.724 
ATOM   2622  C6   DC A 127      37.571-439.194  -3.638 
ATOM   2623  P    DA A 128      32.197-438.644  -7.018 
ATOM   2624  OP1  DA A 128      31.621-439.514  -8.068 
ATOM   2625  OP2  DA A 128      32.972-437.478  -7.495 
ATOM   2626  O5'  DA A 128      31.037-438.151  -6.032 
ATOM   2627  C5'  DA A 128      30.662-438.988  -4.921 
ATOM   2628  C4'  DA A 128      30.492-438.146  -3.672 
ATOM   2629  O4'  DA A 128      31.739-437.985  -2.937 
ATOM   2630  C3'  DA A 128      30.008-436.714  -3.896 
ATOM   2631  O3'  DA A 128      29.132-436.352  -2.835 
ATOM   2632  C2'  DA A 128      31.272-435.858  -3.795 
ATOM   2633  C1'  DA A 128      31.900-436.610  -2.626 
ATOM   2634  N9   DA A 128      33.355-436.342  -2.455 
ATOM   2635  C8   DA A 128      34.294-436.107  -3.418 
ATOM   2636  N7   DA A 128      35.487-435.905  -2.951 
ATOM   2637  C5   DA A 128      35.330-436.014  -1.577 
ATOM   2638  C6   DA A 128      36.235-435.903  -0.508 
ATOM   2639  N6   DA A 128      37.541-435.644  -0.668 
ATOM   2640  N1   DA A 128      35.748-436.067   0.736 
ATOM   2641  C2   DA A 128      34.451-436.324   0.889 
ATOM   2642  N3   DA A 128      33.516-436.450  -0.026 
ATOM   2643  C4   DA A 128      34.029-436.281  -1.263 
ATOM   2644  P    DG A 129      27.831-435.480  -3.167 
ATOM   2645  OP1  DG A 129      26.740-436.371  -3.623 
ATOM   2646  OP2  DG A 129      28.194-434.376  -4.083 
ATOM   2647  O5'  DG A 129      27.473-434.887  -1.725 
ATOM   2648  C5'  DG A 129      27.810-435.651  -0.552 
ATOM   2649  C4'  DG A 129      28.412-434.744   0.503 
ATOM   2650  O4'  DG A 129      29.855-434.608   0.359 
ATOM   2651  C3'  DG A 129      27.905-433.302   0.508 
ATOM   2652  O3'  DG A 129      27.819-432.850   1.854 
ATOM   2653  C2'  DG A 129      28.997-432.504  -0.203 
ATOM   2654  C1'  DG A 129      30.183-433.229   0.426 
ATOM   2655  N9   DG A 129      31.466-433.023  -0.302 
ATOM   2656  C8   DG A 129      31.686-432.875  -1.654 
ATOM   2657  N7   DG A 129      32.947-432.708  -1.975 
ATOM   2658  C5   DG A 129      33.608-432.747  -0.749 
ATOM   2659  C6   DG A 129      34.990-432.623  -0.451 
ATOM   2660  O6   DG A 129      35.930-432.450  -1.221 
ATOM   2661  N1   DG A 129      35.229-432.722   0.927 
ATOM   2662  C2   DG A 129      34.259-432.915   1.891 
ATOM   2663  N2   DG A 129      34.691-432.983   3.152 
ATOM   2664  N3   DG A 129      32.962-433.033   1.611 
ATOM   2665  C4   DG A 129      32.714-432.938   0.278 
ATOM   2666  P    DC A 130      26.579-431.934   2.287 
ATOM   2667  OP1  DC A 130      25.419-432.792   2.613 
ATOM   2668  OP2  DC A 130      26.350-430.893   1.261 
ATOM   2669  O5'  DC A 130      27.140-431.256   3.624 
ATOM   2670  C5'  DC A 130      28.091-431.979   4.428 
ATOM   2671  C4'  DC A 130      29.206-431.053   4.870 
ATOM   2672  O4'  DC A 130      30.294-430.992   3.904 
ATOM   2673  C3'  DC A 130      28.814-429.590   5.076 
ATOM   2674  O3'  DC A 130      29.537-429.070   6.185 
ATOM   2675  C2'  DC A 130      29.292-428.879   3.809 
ATOM   2676  C1'  DC A 130      30.614-429.629   3.674 
ATOM   2677  N1   DC A 130      31.230-429.519   2.323 
ATOM   2678  C2   DC A 130      32.621-429.479   2.244 
ATOM   2679  O2   DC A 130      33.279-429.537   3.289 
ATOM   2680  N3   DC A 130      33.202-429.378   1.021 
ATOM   2681  C4   DC A 130      32.453-429.318  -0.087 
ATOM   2682  N4   DC A 130      33.067-429.221  -1.256 
ATOM   2683  C5   DC A 130      31.022-429.357  -0.029 
ATOM   2684  C6   DC A 130      30.460-429.458   1.203 
ATOM   2685  P    DT A 131      28.795-428.077   7.198 
ATOM   2686  OP1  DT A 131      28.035-428.862   8.196 
ATOM   2687  OP2  DT A 131      28.020-427.076   6.432 
ATOM   2688  O5'  DT A 131      30.039-427.364   7.908 
ATOM   2689  C5'  DT A 131      31.273-428.093   8.052 
ATOM   2690  C4'  DT A 131      32.446-427.201   7.697 
ATOM   2691  O4'  DT A 131      32.763-427.238   6.277 
ATOM   2692  C3'  DT A 131      32.264-425.712   7.995 
ATOM   2693  O3'  DT A 131      33.505-425.176   8.438 
ATOM   2694  C2'  DT A 131      31.919-425.086   6.644 
ATOM   2695  C1'  DT A 131      32.904-425.903   5.814 
ATOM   2696  N1   DT A 131      32.614-425.887   4.353 
ATOM   2697  C2   DT A 131      33.691-425.918   3.501 
ATOM   2698  O2   DT A 131      34.845-425.957   3.891 
ATOM   2699  N3   DT A 131      33.384-425.900   2.154 
ATOM   2700  C4   DT A 131      32.119-425.857   1.604 
ATOM   2701  O4   DT A 131      31.968-425.845   0.381 
ATOM   2702  C5   DT A 131      31.053-425.827   2.577 
ATOM   2703  C7   DT A 131      29.644-425.779   2.063 
ATOM   2704  C6   DT A 131      31.323-425.843   3.893 
ATOM   2705  P    DG A 132      33.508-424.101   9.624 
ATOM   2706  OP1  DG A 132      33.467-424.802  10.927 
ATOM   2707  OP2  DG A 132      32.442-423.102   9.390 
ATOM   2708  O5'  DG A 132      34.939-423.416   9.426 
ATOM   2709  C5'  DG A 132      36.016-424.195   8.871 
ATOM   2710  C4'  DG A 132      36.770-423.378   7.840 
ATOM   2711  O4'  DG A 132      36.195-423.497   6.508 
ATOM   2712  C3'  DG A 132      36.813-421.870   8.089 
ATOM   2713  O3'  DG A 132      38.084-421.373   7.688 
ATOM   2714  C2'  DG A 132      35.749-421.293   7.156 
ATOM   2715  C1'  DG A 132      36.053-422.194   5.963 
ATOM   2716  N9   DG A 132      34.963-422.234   4.948 
ATOM   2717  C8   DG A 132      33.599-422.163   5.132 
ATOM   2718  N7   DG A 132      32.907-422.226   4.021 
ATOM   2719  C5   DG A 132      33.881-422.346   3.031 
ATOM   2720  C6   DG A 132      33.744-422.455   1.622 
ATOM   2721  O6   DG A 132      32.718-422.469   0.948 
ATOM   2722  N1   DG A 132      34.992-422.556   0.992 
ATOM   2723  C2   DG A 132      36.213-422.553   1.639 
ATOM   2724  N2   DG A 132      37.290-422.660   0.858 
ATOM   2725  N3   DG A 132      36.340-422.451   2.961 
ATOM   2726  C4   DG A 132      35.139-422.351   3.586 
ATOM   2727  P    DA A 133      38.792-420.245   8.575 
ATOM   2728  OP1  DA A 133      39.514-420.880   9.701 
ATOM   2729  OP2  DA A 133      37.802-419.208   8.942 
ATOM   2730  O5'  DA A 133      39.844-419.638   7.534 
ATOM   2731  C5'  DA A 133      40.384-420.493   6.509 
ATOM   2732  C4'  DA A 133      40.401-419.762   5.180 
ATOM   2733  O4'  DA A 133      39.154-419.918   4.445 
ATOM   2734  C3'  DA A 133      40.598-418.249   5.257 
ATOM   2735  O3'  DA A 133      41.399-417.832   4.158 
ATOM   2736  C2'  DA A 133      39.195-417.666   5.083 
ATOM   2737  C1'  DA A 133      38.734-418.637   4.001 
ATOM   2738  N9   DA A 133      37.256-418.672   3.818 
ATOM   2739  C8   DA A 133      36.280-418.527   4.762 
ATOM   2740  N7   DA A 133      35.076-418.606   4.289 
ATOM   2741  C5   DA A 133      35.263-418.819   2.931 
ATOM   2742  C6   DA A 133      34.364-418.990   1.865 
ATOM   2743  N6   DA A 133      33.031-418.972   2.012 
ATOM   2744  N1   DA A 133      34.886-419.180   0.639 
ATOM   2745  C2   DA A 133      36.211-419.197   0.499 
ATOM   2746  N3   DA A 133      37.144-419.049   1.415 
ATOM   2747  C4   DA A 133      36.596-418.860   2.633 
ATOM   2748  P    DT A 134      42.505-416.698   4.388 
ATOM   2749  OP1  DT A 134      43.742-417.313   4.920 
ATOM   2750  OP2  DT A 134      41.928-415.599   5.194 
ATOM   2751  O5'  DT A 134      42.755-416.193   2.891 
ATOM   2752  C5'  DT A 134      42.584-417.120   1.803 
ATOM   2753  C4'  DT A 134      41.829-416.455   0.670 
ATOM   2754  O4'  DT A 134      40.385-416.585   0.812 
ATOM   2755  C3'  DT A 134      42.050-414.950   0.516 
ATOM   2756  O3'  DT A 134      42.060-414.625  -0.869 
ATOM   2757  C2'  DT A 134      40.817-414.311   1.155 
ATOM   2758  C1'  DT A 134      39.799-415.308   0.612 
ATOM   2759  N1   DT A 134      38.493-415.281   1.328 
ATOM   2760  C2   DT A 134      37.365-415.521   0.582 
ATOM   2761  O2   DT A 134      37.397-415.749  -0.615 
ATOM   2762  N3   DT A 134      36.173-415.487   1.281 
ATOM   2763  C4   DT A 134      36.021-415.240   2.630 
ATOM   2764  O4   DT A 134      34.900-415.236   3.143 
ATOM   2765  C5   DT A 134      37.261-415.000   3.328 
ATOM   2766  C7   DT A 134      37.187-414.722   4.800 
ATOM   2767  C6   DT A 134      38.435-415.026   2.673 
ATOM   2768  P    DG A 135      43.103-413.535  -1.403 
ATOM   2769  OP1  DG A 135      44.412-414.182  -1.653 
ATOM   2770  OP2  DG A 135      43.119-412.373  -0.487 
ATOM   2771  O5'  DG A 135      42.437-413.114  -2.795 
ATOM   2772  C5'  DG A 135      41.650-414.082  -3.513 
ATOM   2773  C4'  DG A 135      40.382-413.436  -4.034 
ATOM   2774  O4'  DG A 135      39.293-413.490  -3.068 
ATOM   2775  C3'  DG A 135      40.488-411.953  -4.387 
ATOM   2776  O3'  DG A 135      39.688-411.695  -5.536 
ATOM   2777  C2'  DG A 135      39.869-411.226  -3.193 
ATOM   2778  C1'  DG A 135      38.714-412.198  -2.972 
ATOM   2779  N9   DG A 135      38.076-412.075  -1.633 
ATOM   2780  C8   DG A 135      38.650-411.764  -0.420 
ATOM   2781  N7   DG A 135      37.803-411.736   0.581 
ATOM   2782  C5   DG A 135      36.580-412.050  -0.012 
ATOM   2783  C6   DG A 135      35.290-412.172   0.564 
ATOM   2784  O6   DG A 135      34.953-412.026   1.737 
ATOM   2785  N1   DG A 135      34.327-412.505  -0.400 
ATOM   2786  C2   DG A 135      34.580-412.696  -1.744 
ATOM   2787  N2   DG A 135      33.526-413.009  -2.500 
ATOM   2788  N3   DG A 135      35.792-412.582  -2.284 
ATOM   2789  C4   DG A 135      36.736-412.258  -1.363 
ATOM   2790  P    DT A 136      40.235-410.682  -6.649 
ATOM   2791  OP1  DT A 136      41.142-411.402  -7.571 
ATOM   2792  OP2  DT A 136      40.796-409.480  -5.994 
ATOM   2793  O5'  DT A 136      38.884-410.296  -7.415 
ATOM   2794  C5'  DT A 136      37.816-411.259  -7.473 
ATOM   2795  C4'  DT A 136      36.488-410.578  -7.198 
ATOM   2796  O4'  DT A 136      36.171-410.535  -5.778 
ATOM   2797  C3'  DT A 136      36.384-409.120  -7.644 
ATOM   2798  O3'  DT A 136      35.067-408.879  -8.126 
ATOM   2799  C2'  DT A 136      36.590-408.308  -6.365 
ATOM   2800  C1'  DT A 136      35.772-409.213  -5.448 
ATOM   2801  N1   DT A 136      36.040-408.997  -3.999 
ATOM   2802  C2   DT A 136      34.980-409.149  -3.138 
ATOM   2803  O2   DT A 136      33.859-409.448  -3.512 
ATOM   2804  N3   DT A 136      35.266-408.940  -1.803 
ATOM   2805  C4   DT A 136      36.493-408.600  -1.271 
ATOM   2806  O4   DT A 136      36.628-408.438  -0.057 
ATOM   2807  C5   DT A 136      37.543-408.462  -2.254 
ATOM   2808  C7   DT A 136      38.911-408.093  -1.760 
ATOM   2809  C6   DT A 136      37.292-408.660  -3.558 
ATOM   2810  P    DC A 137      34.870-407.947  -9.412 
ATOM   2811  OP1  DC A 137      35.058-408.752 -10.640 
ATOM   2812  OP2  DC A 137      35.721-406.744  -9.288 
ATOM   2813  O5'  DC A 137      33.331-407.534  -9.269 
ATOM   2814  C5'  DC A 137      32.419-408.446  -8.629 
ATOM   2815  C4'  DC A 137      31.512-407.691  -7.678 
ATOM   2816  O4'  DC A 137      32.087-407.566  -6.346 
ATOM   2817  C3'  DC A 137      31.183-406.252  -8.075 
ATOM   2818  O3'  DC A 137      29.837-405.972  -7.712 
ATOM   2819  C2'  DC A 137      32.107-405.392  -7.212 
ATOM   2820  C1'  DC A 137      31.970-406.212  -5.934 
ATOM   2821  N1   DC A 137      33.037-405.940  -4.931 
ATOM   2822  C2   DC A 137      32.692-405.998  -3.583 
ATOM   2823  O2   DC A 137      31.525-406.270  -3.278 
ATOM   2824  N3   DC A 137      33.651-405.753  -2.654 
ATOM   2825  C4   DC A 137      34.903-405.461  -3.026 
ATOM   2826  N4   DC A 137      35.803-405.230  -2.081 
ATOM   2827  C5   DC A 137      35.279-405.396  -4.406 
ATOM   2828  C6   DC A 137      34.307-405.644  -5.320 
ATOM   2829  P    DA A 138      28.933-405.094  -8.700 
ATOM   2830  OP1  DA A 138      28.357-405.964  -9.750 
ATOM   2831  OP2  DA A 138      29.708-403.928  -9.177 
ATOM   2832  O5'  DA A 138      27.773-404.601  -7.714 
ATOM   2833  C5'  DA A 138      27.398-405.438  -6.603 
ATOM   2834  C4'  DA A 138      27.228-404.596  -5.354 
ATOM   2835  O4'  DA A 138      28.475-404.435  -4.619 
ATOM   2836  C3'  DA A 138      26.744-403.164  -5.578 
ATOM   2837  O3'  DA A 138      25.868-402.803  -4.517 
ATOM   2838  C2'  DA A 138      28.008-402.309  -5.477 
ATOM   2839  C1'  DA A 138      28.636-403.060  -4.307 
ATOM   2840  N9   DA A 138      30.091-402.792  -4.137 
ATOM   2841  C8   DA A 138      31.030-402.557  -5.100 
ATOM   2842  N7   DA A 138      32.223-402.355  -4.633 
ATOM   2843  C5   DA A 138      32.066-402.464  -3.259 
ATOM   2844  C6   DA A 138      32.972-402.353  -2.190 
ATOM   2845  N6   DA A 138      34.277-402.094  -2.350 
ATOM   2846  N1   DA A 138      32.484-402.517  -0.946 
ATOM   2847  C2   DA A 138      31.187-402.774  -0.793 
ATOM   2848  N3   DA A 138      30.252-402.900  -1.708 
ATOM   2849  C4   DA A 138      30.765-402.731  -2.944 
ATOM   2850  P    DC A 139      24.567-401.931  -4.849 
ATOM   2851  OP1  DC A 139      23.476-402.821  -5.305 
ATOM   2852  OP2  DC A 139      24.930-400.827  -5.764 
ATOM   2853  O5'  DC A 139      24.209-401.337  -3.407 
ATOM   2854  C5'  DC A 139      24.546-402.101  -2.234 
ATOM   2855  C4'  DC A 139      25.148-401.194  -1.179 
ATOM   2856  O4'  DC A 139      26.591-401.058  -1.322 
ATOM   2857  C3'  DC A 139      24.641-399.753  -1.174 
ATOM   2858  O3'  DC A 139      24.555-399.300   0.172 
ATOM   2859  C2'  DC A 139      25.733-398.955  -1.885 
ATOM   2860  C1'  DC A 139      26.919-399.679  -1.256 
ATOM   2861  N1   DC A 139      28.202-399.473  -1.984 
ATOM   2862  C2   DC A 139      29.373-399.413  -1.232 
ATOM   2863  O2   DC A 139      29.300-399.532  -0.003 
ATOM   2864  N3   DC A 139      30.554-399.225  -1.878 
ATOM   2865  C4   DC A 139      30.590-399.100  -3.209 
ATOM   2866  N4   DC A 139      31.765-398.918  -3.792 
ATOM   2867  C5   DC A 139      29.397-399.158  -4.001 
ATOM   2868  C6   DC A 139      28.227-399.346  -3.338 
ATOM   2869  P    DC A 140      23.315-398.384   0.605 
ATOM   2870  OP1  DC A 140      22.155-399.242   0.931 
ATOM   2871  OP2  DC A 140      23.086-397.343  -0.421 
ATOM   2872  O5'  DC A 140      23.876-397.706   1.942 
ATOM   2873  C5'  DC A 140      24.827-398.429   2.746 
ATOM   2874  C4'  DC A 140      25.942-397.503   3.188 
ATOM   2875  O4'  DC A 140      27.030-397.443   2.222 
ATOM   2876  C3'  DC A 140      25.550-396.040   3.394 
ATOM   2877  O3'  DC A 140      26.273-395.521   4.503 
ATOM   2878  C2'  DC A 140      26.028-395.330   2.127 
ATOM   2879  C1'  DC A 140      27.350-396.079   1.992 
ATOM   2880  N1   DC A 140      27.967-395.969   0.641 
ATOM   2881  C2   DC A 140      29.357-395.929   0.563 
ATOM   2882  O2   DC A 140      30.015-395.987   1.607 
ATOM   2883  N3   DC A 140      29.938-395.828  -0.661 
ATOM   2884  C4   DC A 140      29.189-395.769  -1.769 
ATOM   2885  N4   DC A 140      29.803-395.671  -2.938 
ATOM   2886  C5   DC A 140      27.758-395.807  -1.711 
ATOM   2887  C6   DC A 140      27.196-395.908  -0.479 
ATOM   2888  P    DC A 141      25.531-394.527   5.516 
ATOM   2889  OP1  DC A 141      24.771-395.312   6.514 
ATOM   2890  OP2  DC A 141      24.756-393.526   4.750 
ATOM   2891  O5'  DC A 141      26.775-393.814   6.226 
ATOM   2892  C5'  DC A 141      28.009-394.543   6.370 
ATOM   2893  C4'  DC A 141      29.182-393.651   6.015 
ATOM   2894  O4'  DC A 141      29.499-393.688   4.595 
ATOM   2895  C3'  DC A 141      29.000-392.163   6.313 
ATOM   2896  O3'  DC A 141      30.241-391.626   6.756 
ATOM   2897  C2'  DC A 141      28.655-391.537   4.962 
ATOM   2898  C1'  DC A 141      29.640-392.354   4.132 
ATOM   2899  N1   DC A 141      29.350-392.337   2.671 
ATOM   2900  C2   DC A 141      30.431-392.368   1.794 
ATOM   2901  O2   DC A 141      31.576-392.407   2.259 
ATOM   2902  N3   DC A 141      30.188-392.353   0.458 
ATOM   2903  C4   DC A 141      28.932-392.310  -0.006 
ATOM   2904  N4   DC A 141      28.747-392.297  -1.317 
ATOM   2905  C5   DC A 141      27.806-392.278   0.879 
ATOM   2906  C6   DC A 141      28.070-392.293   2.210 
ATOM   2907  P    DC A 142      30.244-390.552   7.942 
ATOM   2908  OP1  DC A 142      30.203-391.252   9.245 
ATOM   2909  OP2  DC A 142      29.178-389.552   7.708 
ATOM   2910  O5'  DC A 142      31.675-389.866   7.744 
ATOM   2911  C5'  DC A 142      32.752-390.645   7.189 
ATOM   2912  C4'  DC A 142      33.506-389.828   6.158 
ATOM   2913  O4'  DC A 142      32.931-389.948   4.826 
ATOM   2914  C3'  DC A 142      33.549-388.320   6.407 
ATOM   2915  O3'  DC A 142      34.820-387.823   6.006 
ATOM   2916  C2'  DC A 142      32.485-387.743   5.474 
ATOM   2917  C1'  DC A 142      32.789-388.645   4.281 
ATOM   2918  N1   DC A 142      31.699-388.684   3.266 
ATOM   2919  C2   DC A 142      32.062-388.807   1.928 
ATOM   2920  O2   DC A 142      33.263-388.879   1.640 
ATOM   2921  N3   DC A 142      31.084-388.844   0.987 
ATOM   2922  C4   DC A 142      29.794-388.764   1.341 
ATOM   2923  N4   DC A 142      28.877-388.804   0.386 
ATOM   2924  C5   DC A 142      29.399-388.636   2.712 
ATOM   2925  C6   DC A 142      30.392-388.600   3.637 
ATOM   2926  P    DA A 143      35.528-386.695   6.893 
ATOM   2927  OP1  DA A 143      36.250-387.330   8.019 
ATOM   2928  OP2  DA A 143      34.538-385.658   7.260 
ATOM   2929  O5'  DA A 143      36.580-386.089   5.852 
ATOM   2930  C5'  DA A 143      37.120-386.944   4.827 
ATOM   2931  C4'  DA A 143      37.137-386.213   3.498 
ATOM   2932  O4'  DA A 143      35.890-386.368   2.763 
ATOM   2933  C3'  DA A 143      37.334-384.699   3.575 
ATOM   2934  O3'  DA A 143      38.135-384.283   2.476 
ATOM   2935  C2'  DA A 143      35.931-384.117   3.401 
ATOM   2936  C1'  DA A 143      35.470-385.087   2.319 
ATOM   2937  N9   DA A 143      33.992-385.122   2.136 
ATOM   2938  C8   DA A 143      33.016-384.978   3.080 
ATOM   2939  N7   DA A 143      31.812-385.056   2.607 
ATOM   2940  C5   DA A 143      31.999-385.269   1.249 
ATOM   2941  C6   DA A 143      31.100-385.440   0.183 
ATOM   2942  N6   DA A 143      29.768-385.423   0.330 
ATOM   2943  N1   DA A 143      31.622-385.630  -1.043 
ATOM   2944  C2   DA A 143      32.947-385.647  -1.183 
ATOM   2945  N3   DA A 143      33.880-385.499  -0.267 
ATOM   2946  C4   DA A 143      33.332-385.310   0.951 
ATOM   2947  P    DG A 144      39.241-383.149   2.706 
ATOM   2948  OP1  DG A 144      40.478-383.763   3.238 
ATOM   2949  OP2  DG A 144      38.664-382.050   3.512 
ATOM   2950  O5'  DG A 144      39.491-382.643   1.209 
ATOM   2951  C5'  DG A 144      39.320-383.570   0.121 
ATOM   2952  C4'  DG A 144      38.565-382.905  -1.012 
ATOM   2953  O4'  DG A 144      37.121-383.035  -0.870 
ATOM   2954  C3'  DG A 144      38.786-381.400  -1.166 
ATOM   2955  O3'  DG A 144      38.796-381.075  -2.551 
ATOM   2956  C2'  DG A 144      37.553-380.761  -0.526 
ATOM   2957  C1'  DG A 144      36.535-381.758  -1.070 
ATOM   2958  N9   DG A 144      35.229-381.732  -0.353 
ATOM   2959  C8   DG A 144      34.971-381.496   0.980 
ATOM   2960  N7   DG A 144      33.700-381.543   1.294 
ATOM   2961  C5   DG A 144      33.070-381.830   0.084 
ATOM   2962  C6   DG A 144      31.692-382.004  -0.210 
ATOM   2963  O6   DG A 144      30.729-381.940   0.548 
ATOM   2964  N1   DG A 144      31.491-382.283  -1.569 
ATOM   2965  C2   DG A 144      32.490-382.381  -2.519 
ATOM   2966  N2   DG A 144      32.090-382.656  -3.763 
ATOM   2967  N3   DG A 144      33.781-382.219  -2.241 
ATOM   2968  C4   DG A 144      33.994-381.947  -0.928 
ATOM   2969  P    DA A 145      39.839-379.986  -3.085 
ATOM   2970  OP1  DA A 145      41.148-380.632  -3.335 
ATOM   2971  OP2  DA A 145      39.855-378.824  -2.169 
ATOM   2972  O5'  DA A 145      39.173-379.564  -4.477 
ATOM   2973  C5'  DA A 145      38.386-380.533  -5.195 
ATOM   2974  C4'  DA A 145      37.118-379.886  -5.716 
ATOM   2975  O4'  DA A 145      36.029-379.941  -4.750 
ATOM   2976  C3'  DA A 145      37.224-378.403  -6.069 
ATOM   2977  O3'  DA A 145      36.424-378.145  -7.218 
ATOM   2978  C2'  DA A 145      36.605-377.676  -4.875 
ATOM   2979  C1'  DA A 145      35.450-378.648  -4.654 
ATOM   2980  N9   DA A 145      34.812-378.526  -3.315 
ATOM   2981  C8   DA A 145      35.398-378.217  -2.120 
ATOM   2982  N7   DA A 145      34.570-378.185  -1.123 
ATOM   2983  C5   DA A 145      33.344-378.496  -1.695 
ATOM   2984  C6   DA A 145      32.053-378.624  -1.157 
ATOM   2985  N6   DA A 145      31.771-378.447   0.142 
ATOM   2986  N1   DA A 145      31.058-378.943  -2.005 
ATOM   2987  C2   DA A 145      31.344-379.118  -3.294 
ATOM   2988  N3   DA A 145      32.504-379.025  -3.908 
ATOM   2989  C4   DA A 145      33.482-378.705  -3.036 
ATOM   2990  P    DG A 146      36.971-377.133  -8.331 
ATOM   2991  OP1  DG A 146      37.878-377.852  -9.253 
ATOM   2992  OP2  DG A 146      37.532-375.930  -7.676 
ATOM   2993  O5'  DG A 146      35.620-376.746  -9.097 
ATOM   2994  C5'  DG A 146      34.552-377.709  -9.155 
ATOM   2995  C4'  DG A 146      33.224-377.029  -8.880 
ATOM   2996  O4'  DG A 146      32.907-376.985  -7.460 
ATOM   2997  C3'  DG A 146      33.120-375.570  -9.326 
ATOM   2998  O3'  DG A 146      31.803-375.329  -9.808 
ATOM   2999  C2'  DG A 146      33.326-374.759  -8.047 
ATOM   3000  C1'  DG A 146      32.508-375.663  -7.130 
ATOM   3001  N9   DG A 146      32.776-375.447  -5.681 
ATOM   3002  C8   DG A 146      33.955-375.107  -5.055 
ATOM   3003  N7   DG A 146      33.853-374.991  -3.752 
ATOM   3004  C5   DG A 146      32.512-375.274  -3.499 
ATOM   3005  C6   DG A 146      31.800-375.307  -2.271 
ATOM   3006  O6   DG A 146      32.216-375.090  -1.136 
ATOM   3007  N1   DG A 146      30.453-375.639  -2.468 
ATOM   3008  C2   DG A 146      29.870-375.905  -3.691 
ATOM   3009  N2   DG A 146      28.568-376.203  -3.667 
ATOM   3010  N3   DG A 146      30.537-375.874  -4.843 
ATOM   3011  C4   DG A 146      31.846-375.553  -4.668 
ATOM   3012  P    DA A 147      31.606-374.398 -11.093 
ATOM   3013  OP1  DA A 147      31.794-375.203 -12.322 
ATOM   3014  OP2  DA A 147      32.457-373.194 -10.970 
ATOM   3015  O5'  DA A 147      30.067-373.984 -10.951 
ATOM   3016  C5'  DA A 147      29.155-374.897 -10.311 
ATOM   3017  C4'  DA A 147      28.248-374.142  -9.360 
ATOM   3018  O4'  DA A 147      28.823-374.016  -8.028 
ATOM   3019  C3'  DA A 147      27.919-372.703  -9.757 
ATOM   3020  O3'  DA A 147      26.573-372.422  -9.394 
ATOM   3021  C2'  DA A 147      28.843-371.842  -8.894 
ATOM   3022  C1'  DA A 147      28.706-372.663  -7.616 
ATOM   3023  N9   DA A 147      29.773-372.391  -6.613 
ATOM   3024  C8   DA A 147      31.086-372.082  -6.833 
ATOM   3025  N7   DA A 147      31.771-371.899  -5.747 
ATOM   3026  C5   DA A 147      30.846-372.101  -4.730 
ATOM   3027  C6   DA A 147      30.953-372.050  -3.331 
ATOM   3028  N6   DA A 147      32.092-371.767  -2.684 
ATOM   3029  N1   DA A 147      29.840-372.302  -2.617 
ATOM   3030  C2   DA A 147      28.710-372.583  -3.265 
ATOM   3031  N3   DA A 147      28.492-372.658  -4.559 
ATOM   3032  C4   DA A 147      29.621-372.402  -5.251 
ATOM   3033  P    DG A 148      25.669-371.545 -10.382 
ATOM   3034  OP1  DG A 148      25.093-372.415 -11.432 
ATOM   3035  OP2  DG A 148      26.444-370.378 -10.859 
ATOM   3036  O5'  DG A 148      24.509-371.052  -9.396 
ATOM   3037  C5'  DG A 148      24.134-371.889  -8.285 
ATOM   3038  C4'  DG A 148      23.964-371.047  -7.036 
ATOM   3039  O4'  DG A 148      25.211-370.886  -6.301 
ATOM   3040  C3'  DG A 148      23.480-369.614  -7.260 
ATOM   3041  O3'  DG A 148      22.604-369.253  -6.199 
ATOM   3042  C2'  DG A 148      24.744-368.759  -7.159 
ATOM   3043  C1'  DG A 148      25.372-369.510  -5.989 
ATOM   3044  N9   DG A 148      26.827-369.242  -5.819 
ATOM   3045  C8   DG A 148      27.789-369.003  -6.778 
ATOM   3046  N7   DG A 148      28.989-368.801  -6.292 
ATOM   3047  C5   DG A 148      28.811-368.915  -4.913 
ATOM   3048  C6   DG A 148      29.753-368.795  -3.858 
ATOM   3049  O6   DG A 148      30.956-368.562  -3.923 
ATOM   3050  N1   DG A 148      29.147-368.983  -2.608 
ATOM   3051  C2   DG A 148      27.808-369.251  -2.404 
ATOM   3052  N2   DG A 148      27.425-369.397  -1.133 
ATOM   3053  N3   DG A 148      26.925-369.363  -3.396 
ATOM   3054  C4   DG A 148      27.497-369.183  -4.614 
ATOM   3055  P    DA A 149      21.303-368.381  -6.531 
ATOM   3056  OP1  DA A 149      20.212-369.272  -6.987 
ATOM   3057  OP2  DA A 149      21.666-367.277  -7.446 
ATOM   3058  O5'  DA A 149      20.945-367.787  -5.089 
ATOM   3059  C5'  DA A 149      21.282-368.552  -3.916 
ATOM   3060  C4'  DA A 149      21.884-367.645  -2.861 
ATOM   3061  O4'  DA A 149      23.327-367.508  -3.004 
ATOM   3062  C3'  DA A 149      21.377-366.203  -2.856 
ATOM   3063  O3'  DA A 149      21.291-365.750  -1.510 
ATOM   3064  C2'  DA A 149      22.469-365.405  -3.567 
ATOM   3065  C1'  DA A 149      23.655-366.129  -2.938 
ATOM   3066  N9   DA A 149      24.938-365.923  -3.666 
ATOM   3067  C8   DA A 149      25.138-365.779  -5.009 
ATOM   3068  N7   DA A 149      26.381-365.612  -5.341 
ATOM   3069  C5   DA A 149      27.057-365.649  -4.129 
ATOM   3070  C6   DA A 149      28.418-365.530  -3.799 
ATOM   3071  N6   DA A 149      29.385-365.342  -4.708 
ATOM   3072  N1   DA A 149      28.748-365.612  -2.497 
ATOM   3073  C2   DA A 149      27.783-365.799  -1.599 
ATOM   3074  N3   DA A 149      26.487-365.924  -1.786 
ATOM   3075  C4   DA A 149      26.182-365.838  -3.098 
ATOM   3076  P    DG A 150      20.051-364.834  -1.077 
ATOM   3077  OP1  DG A 150      18.891-365.692  -0.751 
ATOM   3078  OP2  DG A 150      19.822-363.793  -2.102 
ATOM   3079  O5'  DG A 150      20.612-364.156   0.260 
ATOM   3080  C5'  DG A 150      21.563-364.880   1.064 
ATOM   3081  C4'  DG A 150      22.678-363.953   1.506 
ATOM   3082  O4'  DG A 150      23.766-363.893   0.540 
ATOM   3083  C3'  DG A 150      22.286-362.490   1.712 
ATOM   3084  O3'  DG A 150      23.009-361.971   2.821 
ATOM   3085  C2'  DG A 150      22.764-361.780   0.445 
ATOM   3086  C1'  DG A 150      24.086-362.529   0.310 
ATOM   3087  N9   DG A 150      24.703-362.419  -1.041 
ATOM   3088  C8   DG A 150      24.091-362.346  -2.274 
ATOM   3089  N7   DG A 150      24.928-362.255  -3.280 
ATOM   3090  C5   DG A 150      26.181-362.268  -2.670 
ATOM   3091  C6   DG A 150      27.477-362.195  -3.244 
ATOM   3092  O6   DG A 150      27.790-362.105  -4.428 
ATOM   3093  N1   DG A 150      28.475-362.240  -2.261 
ATOM   3094  C2   DG A 150      28.251-362.342  -0.902 
ATOM   3095  N2   DG A 150      29.339-362.370  -0.129 
ATOM   3096  N3   DG A 150      27.035-362.410  -0.364 
ATOM   3097  C4   DG A 150      26.055-362.367  -1.305 
ATOM   3098  P    DT A 151      22.267-360.977   3.834 
ATOM   3099  OP1  DT A 151      21.507-361.763   4.832 
ATOM   3100  OP2  DT A 151      21.492-359.977   3.068 
ATOM   3101  O5'  DT A 151      23.511-360.264   4.544 
ATOM   3102  C5'  DT A 151      24.745-360.993   4.688 
ATOM   3103  C4'  DT A 151      25.918-360.101   4.333 
ATOM   3104  O4'  DT A 151      26.235-360.139   2.913 
ATOM   3105  C3'  DT A 151      25.736-358.613   4.631 
ATOM   3106  O3'  DT A 151      26.977-358.077   5.074 
ATOM   3107  C2'  DT A 151      25.391-357.987   3.280 
ATOM   3108  C1'  DT A 151      26.376-358.804   2.450 
ATOM   3109  N1   DT A 151      26.086-358.788   0.989 
ATOM   3110  C2   DT A 151      27.163-358.818   0.137 
ATOM   3111  O2   DT A 151      28.317-358.857   0.527 
ATOM   3112  N3   DT A 151      26.856-358.801  -1.210 
ATOM   3113  C4   DT A 151      25.591-358.758  -1.760 
ATOM   3114  O4   DT A 151      25.440-358.746  -2.983 
ATOM   3115  C5   DT A 151      24.525-358.728  -0.786 
ATOM   3116  C7   DT A 151      23.116-358.680  -1.300 
ATOM   3117  C6   DT A 151      24.796-358.743   0.529 
ATOM   3118  P    DT A 152      26.980-357.002   6.260 
ATOM   3119  OP1  DT A 152      26.939-357.702   7.563 
ATOM   3120  OP2  DT A 152      25.914-356.003   6.026 
ATOM   3121  O5'  DT A 152      28.411-356.316   6.062 
ATOM   3122  C5'  DT A 152      29.488-357.096   5.507 
ATOM   3123  C4'  DT A 152      30.242-356.278   4.476 
ATOM   3124  O4'  DT A 152      29.667-356.398   3.144 
ATOM   3125  C3'  DT A 152      30.285-354.771   4.725 
ATOM   3126  O3'  DT A 152      31.556-354.274   4.324 
ATOM   3127  C2'  DT A 152      29.221-354.194   3.792 
ATOM   3128  C1'  DT A 152      29.525-355.095   2.599 
ATOM   3129  N1   DT A 152      28.435-355.134   1.585 
ATOM   3130  C2   DT A 152      28.810-355.256   0.268 
ATOM   3131  O2   DT A 152      29.974-355.332  -0.085 
ATOM   3132  N3   DT A 152      27.772-355.288  -0.643 
ATOM   3133  C4   DT A 152      26.425-355.211  -0.353 
ATOM   3134  O4   DT A 152      25.587-355.250  -1.257 
ATOM   3135  C5   DT A 152      26.132-355.084   1.054 
ATOM   3136  C7   DT A 152      24.689-354.993   1.456 
ATOM   3137  C6   DT A 152      27.120-355.050   1.962 
ATOM   3138  P    DC A 153      32.264-353.145   5.211 
ATOM   3139  OP1  DC A 153      32.986-353.780   6.337 
ATOM   3140  OP2  DC A 153      31.274-352.109   5.578 
ATOM   3141  O5'  DC A 153      33.316-352.539   4.170 
ATOM   3142  C5'  DC A 153      33.856-353.394   3.145 
ATOM   3143  C4'  DC A 153      33.873-352.663   1.816 
ATOM   3144  O4'  DC A 153      32.626-352.818   1.082 
ATOM   3145  C3'  DC A 153      34.070-351.149   1.893 
ATOM   3146  O3'  DC A 153      34.871-350.733   0.794 
ATOM   3147  C2'  DC A 153      32.668-350.567   1.719 
ATOM   3148  C1'  DC A 153      32.206-351.537   0.637 
ATOM   3149  N1   DC A 153      30.728-351.573   0.454 
ATOM   3150  C2   DC A 153      30.238-351.776  -0.833 
ATOM   3151  O2   DC A 153      31.042-351.919  -1.762 
ATOM   3152  N3   DC A 153      28.893-351.811  -1.021 
ATOM   3153  C4   DC A 153      28.056-351.653   0.011 
ATOM   3154  N4   DC A 153      26.753-351.695  -0.223 
ATOM   3155  C5   DC A 153      28.540-351.441   1.344 
ATOM   3156  C6   DC A 153      29.886-351.410   1.510 
ATOM   3157  P    DC A 154      35.977-349.599   1.024 
ATOM   3158  OP1  DC A 154      37.214-350.214   1.556 
ATOM   3159  OP2  DC A 154      35.400-348.500   1.830 
ATOM   3160  O5'  DC A 154      36.228-349.093  -0.473 
ATOM   3161  C5'  DC A 154      36.056-350.021  -1.561 
ATOM   3162  C4'  DC A 154      35.301-349.355  -2.694 
ATOM   3163  O4'  DC A 154      33.857-349.486  -2.552 
ATOM   3164  C3'  DC A 154      35.522-347.851  -2.848 
ATOM   3165  O3'  DC A 154      35.532-347.526  -4.233 
ATOM   3166  C2'  DC A 154      34.289-347.211  -2.208 
ATOM   3167  C1'  DC A 154      33.271-348.209  -2.752 
ATOM   3168  N1   DC A 154      31.965-348.182  -2.035 
ATOM   3169  C2   DC A 154      30.812-348.423  -2.778 
ATOM   3170  O2   DC A 154      30.918-348.647  -3.989 
ATOM   3171  N3   DC A 154      29.612-348.402  -2.143 
ATOM   3172  C4   DC A 154      29.539-348.155  -0.829 
ATOM   3173  N4   DC A 154      28.345-348.146  -0.256 
ATOM   3174  C5   DC A 154      30.713-347.904  -0.047 
ATOM   3175  C6   DC A 154      31.902-347.929  -0.700 
ATOM   3176  P    DA A 155      36.575-346.436  -4.767 
ATOM   3177  OP1  DA A 155      37.884-347.083  -5.017 
ATOM   3178  OP2  DA A 155      36.591-345.274  -3.851 
ATOM   3179  O5'  DA A 155      35.909-346.014  -6.159 
ATOM   3180  C5'  DA A 155      35.122-346.983  -6.877 
ATOM   3181  C4'  DA A 155      33.854-346.337  -7.398 
ATOM   3182  O4'  DA A 155      32.765-346.391  -6.432 
ATOM   3183  C3'  DA A 155      33.960-344.853  -7.751 
ATOM   3184  O3'  DA A 155      33.160-344.595  -8.900 
ATOM   3185  C2'  DA A 155      33.341-344.126  -6.557 
ATOM   3186  C1'  DA A 155      32.186-345.099  -6.336 
ATOM   3187  N9   DA A 155      31.548-344.976  -4.997 
ATOM   3188  C8   DA A 155      32.134-344.667  -3.802 
ATOM   3189  N7   DA A 155      31.306-344.635  -2.805 
ATOM   3190  C5   DA A 155      30.080-344.946  -3.377 
ATOM   3191  C6   DA A 155      28.789-345.075  -2.839 
ATOM   3192  N6   DA A 155      28.507-344.897  -1.540 
ATOM   3193  N1   DA A 155      27.794-345.393  -3.687 
ATOM   3194  C2   DA A 155      28.080-345.569  -4.976 
ATOM   3195  N3   DA A 155      29.240-345.476  -5.590 
ATOM   3196  C4   DA A 155      30.218-345.156  -4.718 
ATOM   3197  P    DA A 156      33.707-343.583 -10.013 
ATOM   3198  OP1  DA A 156      34.614-344.302 -10.935 
ATOM   3199  OP2  DA A 156      34.268-342.381  -9.358 
ATOM   3200  O5'  DA A 156      32.356-343.196 -10.779 
ATOM   3201  C5'  DA A 156      31.288-344.159 -10.837 
ATOM   3202  C4'  DA A 156      29.960-343.479 -10.562 
ATOM   3203  O4'  DA A 156      29.643-343.436  -9.142 
ATOM   3204  C3'  DA A 156      29.856-342.021 -11.008 
ATOM   3205  O3'  DA A 156      28.539-341.779 -11.489 
ATOM   3206  C2'  DA A 156      30.062-341.209  -9.729 
ATOM   3207  C1'  DA A 156      29.244-342.114  -8.812 
ATOM   3208  N9   DA A 156      29.512-341.897  -7.362 
ATOM   3209  C8   DA A 156      30.689-341.561  -6.759 
ATOM   3210  N7   DA A 156      30.603-341.442  -5.470 
ATOM   3211  C5   DA A 156      29.270-341.721  -5.198 
ATOM   3212  C6   DA A 156      28.537-341.762  -4.000 
ATOM   3213  N6   DA A 156      29.070-341.510  -2.797 
ATOM   3214  N1   DA A 156      27.230-342.073  -4.085 
ATOM   3215  C2   DA A 156      26.705-342.323  -5.285 
ATOM   3216  N3   DA A 156      27.287-342.314  -6.463 
ATOM   3217  C4   DA A 156      28.594-342.000  -6.351 
ATOM   3218  P    DC A 157      28.342-340.848 -12.775 
ATOM   3219  OP1  DC A 157      28.530-341.653 -14.004 
ATOM   3220  OP2  DC A 157      29.193-339.644 -12.652 
ATOM   3221  O5'  DC A 157      26.803-340.434 -12.633 
ATOM   3222  C5'  DC A 157      25.892-341.347 -11.993 
ATOM   3223  C4'  DC A 157      24.984-340.592 -11.042 
ATOM   3224  O4'  DC A 157      25.559-340.466  -9.710 
ATOM   3225  C3'  DC A 157      24.655-339.153 -11.439 
ATOM   3226  O3'  DC A 157      23.309-338.872 -11.076 
ATOM   3227  C2'  DC A 157      25.579-338.293 -10.576 
ATOM   3228  C1'  DC A 157      25.442-339.113  -9.298 
ATOM   3229  N1   DC A 157      26.509-338.841  -8.295 
ATOM   3230  C2   DC A 157      26.164-338.899  -6.947 
ATOM   3231  O2   DC A 157      24.998-339.171  -6.642 
ATOM   3232  N3   DC A 157      27.123-338.653  -6.018 
ATOM   3233  C4   DC A 157      28.376-338.362  -6.390 
ATOM   3234  N4   DC A 157      29.275-338.130  -5.445 
ATOM   3235  C5   DC A 157      28.751-338.297  -7.770 
ATOM   3236  C6   DC A 157      27.779-338.545  -8.684 
ATOM   3237  P    DA A 158      22.405-337.995 -12.064 
ATOM   3238  OP1  DA A 158      21.829-338.865 -13.114 
ATOM   3239  OP2  DA A 158      23.180-336.829 -12.541 
ATOM   3240  O5'  DA A 158      21.245-337.502 -11.078 
ATOM   3241  C5'  DA A 158      20.870-338.339  -9.967 
ATOM   3242  C4'  DA A 158      20.700-337.497  -8.718 
ATOM   3243  O4'  DA A 158      21.947-337.336  -7.983 
ATOM   3244  C3'  DA A 158      20.216-336.065  -8.942 
ATOM   3245  O3'  DA A 158      19.340-335.703  -7.881 
ATOM   3246  C2'  DA A 158      21.480-335.209  -8.841 
ATOM   3247  C1'  DA A 158      22.109-335.961  -7.671 
ATOM   3248  N9   DA A 158      23.563-335.693  -7.501 
ATOM   3249  C8   DA A 158      24.502-335.458  -8.464 
ATOM   3250  N7   DA A 158      25.696-335.256  -7.997 
ATOM   3251  C5   DA A 158      25.538-335.365  -6.623 
ATOM   3252  C6   DA A 158      26.444-335.254  -5.554 
ATOM   3253  N6   DA A 158      27.749-334.995  -5.714 
ATOM   3254  N1   DA A 158      25.956-335.418  -4.310 
ATOM   3255  C2   DA A 158      24.659-335.675  -4.157 
ATOM   3256  N3   DA A 158      23.724-335.801  -5.072 
ATOM   3257  C4   DA A 158      24.237-335.632  -6.308 
ATOM   3258  P    DC A 159      18.039-334.831  -8.213 
ATOM   3259  OP1  DC A 159      16.948-335.722  -8.669 
ATOM   3260  OP2  DC A 159      18.402-333.727  -9.128 
ATOM   3261  O5'  DC A 159      17.681-334.238  -6.771 
ATOM   3262  C5'  DC A 159      18.018-335.002  -5.598 
ATOM   3263  C4'  DC A 159      18.620-334.095  -4.543 
ATOM   3264  O4'  DC A 159      20.063-333.959  -4.686 
ATOM   3265  C3'  DC A 159      18.113-332.653  -4.538 
ATOM   3266  O3'  DC A 159      18.027-332.201  -3.192 
ATOM   3267  C2'  DC A 159      19.205-331.855  -5.249 
ATOM   3268  C1'  DC A 159      20.391-332.580  -4.620 
ATOM   3269  N1   DC A 159      21.674-332.374  -5.348 
ATOM   3270  C2   DC A 159      22.845-332.313  -4.596 
ATOM   3271  O2   DC A 159      22.772-332.433  -3.367 
ATOM   3272  N3   DC A 159      24.026-332.125  -5.241 
ATOM   3273  C4   DC A 159      24.062-332.000  -6.573 
ATOM   3274  N4   DC A 159      25.237-331.819  -7.156 
ATOM   3275  C5   DC A 159      22.869-332.059  -7.365 
ATOM   3276  C6   DC A 159      21.700-332.247  -6.702 
ATOM   3277  P    DA A 160      16.787-331.285  -2.759 
ATOM   3278  OP1  DA A 160      15.627-332.143  -2.433 
ATOM   3279  OP2  DA A 160      16.558-330.244  -3.784 
ATOM   3280  O5'  DA A 160      17.348-330.607  -1.422 
ATOM   3281  C5'  DA A 160      18.299-331.330  -0.618 
ATOM   3282  C4'  DA A 160      19.414-330.404  -0.176 
ATOM   3283  O4'  DA A 160      20.502-330.343  -1.142 
ATOM   3284  C3'  DA A 160      19.022-328.941   0.030 
ATOM   3285  O3'  DA A 160      19.745-328.421   1.139 
ATOM   3286  C2'  DA A 160      19.500-328.230  -1.237 
ATOM   3287  C1'  DA A 160      20.822-328.980  -1.372 
ATOM   3288  N9   DA A 160      21.439-328.870  -2.723 
ATOM   3289  C8   DA A 160      20.816-328.799  -3.936 
ATOM   3290  N7   DA A 160      21.631-328.708  -4.940 
ATOM   3291  C5   DA A 160      22.889-328.719  -4.352 
ATOM   3292  C6   DA A 160      24.185-328.650  -4.887 
ATOM   3293  N6   DA A 160      24.441-328.551  -6.199 
ATOM   3294  N1   DA A 160      25.216-328.685  -4.021 
ATOM   3295  C2   DA A 160      24.956-328.784  -2.718 
ATOM   3296  N3   DA A 160      23.795-328.855  -2.105 
ATOM   3297  C4   DA A 160      22.780-328.817  -2.995 
ATOM   3298  P    DC A 161      19.003-327.428   2.152 
ATOM   3299  OP1  DC A 161      18.243-328.213   3.150 
ATOM   3300  OP2  DC A 161      18.228-326.427   1.386 
ATOM   3301  O5'  DC A 161      20.247-326.715   2.862 
ATOM   3302  C5'  DC A 161      21.481-327.444   3.006 
ATOM   3303  C4'  DC A 161      22.654-326.552   2.651 
ATOM   3304  O4'  DC A 161      22.971-326.589   1.231 
ATOM   3305  C3'  DC A 161      22.472-325.063   2.949 
ATOM   3306  O3'  DC A 161      23.713-324.527   3.392 
ATOM   3307  C2'  DC A 161      22.127-324.437   1.598 
ATOM   3308  C1'  DC A 161      23.112-325.254   0.768 
ATOM   3309  N1   DC A 161      22.822-325.238  -0.693 
ATOM   3310  C2   DC A 161      23.903-325.268  -1.570 
ATOM   3311  O2   DC A 161      25.048-325.308  -1.105 
ATOM   3312  N3   DC A 161      23.660-325.253  -2.906 
ATOM   3313  C4   DC A 161      22.404-325.211  -3.370 
ATOM   3314  N4   DC A 161      22.219-325.198  -4.681 
ATOM   3315  C5   DC A 161      21.278-325.178  -2.485 
ATOM   3316  C6   DC A 161      21.542-325.194  -1.154 
ATOM   3317  P    DA A 162      23.716-323.452   4.578 
ATOM   3318  OP1  DA A 162      23.675-324.153   5.881 
ATOM   3319  OP2  DA A 162      22.650-322.453   4.344 
ATOM   3320  O5'  DA A 162      25.147-322.767   4.380 
ATOM   3321  C5'  DA A 162      26.224-323.546   3.825 
ATOM   3322  C4'  DA A 162      26.978-322.729   2.794 
ATOM   3323  O4'  DA A 162      26.403-322.848   1.462 
ATOM   3324  C3'  DA A 162      27.021-321.221   3.043 
ATOM   3325  O3'  DA A 162      28.292-320.724   2.642 
ATOM   3326  C2'  DA A 162      25.957-320.644   2.110 
ATOM   3327  C1'  DA A 162      26.261-321.545   0.917 
ATOM   3328  N9   DA A 162      25.171-321.585  -0.097 
ATOM   3329  C8   DA A 162      23.822-321.514   0.103 
ATOM   3330  N7   DA A 162      23.125-321.574  -0.989 
ATOM   3331  C5   DA A 162      24.080-321.694  -1.989 
ATOM   3332  C6   DA A 162      23.981-321.804  -3.386 
ATOM   3333  N6   DA A 162      22.814-321.811  -4.046 
ATOM   3334  N1   DA A 162      25.128-321.906  -4.082 
ATOM   3335  C2   DA A 162      26.284-321.899  -3.420 
ATOM   3336  N3   DA A 162      26.499-321.803  -2.127 
ATOM   3337  C4   DA A 162      25.336-321.701  -1.453 
ATOM   3338  P    DT A 163      29.000-319.596   3.529 
ATOM   3339  OP1  DT A 163      29.722-320.231   4.655 
ATOM   3340  OP2  DT A 163      28.010-318.559   3.896 
ATOM   3341  O5'  DT A 163      30.052-318.989   2.489 
ATOM   3342  C5'  DT A 163      30.592-319.844   1.463 
ATOM   3343  C4'  DT A 163      30.609-319.113   0.135 
ATOM   3344  O4'  DT A 163      29.362-319.269  -0.600 
ATOM   3345  C3'  DT A 163      30.806-317.600   0.211 
ATOM   3346  O3'  DT A 163      31.607-317.183  -0.888 
ATOM   3347  C2'  DT A 163      29.404-317.017   0.037 
ATOM   3348  C1'  DT A 163      28.942-317.988  -1.045 
ATOM   3349  N1   DT A 163      27.464-318.023  -1.228 
ATOM   3350  C2   DT A 163      26.996-318.225  -2.504 
ATOM   3351  O2   DT A 163      27.732-318.373  -3.465 
ATOM   3352  N3   DT A 163      25.621-318.251  -2.635 
ATOM   3353  C4   DT A 163      24.699-318.095  -1.620 
ATOM   3354  O4   DT A 163      23.491-318.137  -1.859 
ATOM   3355  C5   DT A 163      25.287-317.888  -0.317 
ATOM   3356  C7   DT A 163      24.353-317.710   0.844 
ATOM   3357  C6   DT A 163      26.621-317.859  -0.161 
ATOM   3358  P    DT A 164      32.713-316.049  -0.658 
ATOM   3359  OP1  DT A 164      33.950-316.664  -0.126 
ATOM   3360  OP2  DT A 164      32.136-314.950   0.148 
ATOM   3361  O5'  DT A 164      32.964-315.544  -2.155 
ATOM   3362  C5'  DT A 164      32.792-316.471  -3.243 
ATOM   3363  C4'  DT A 164      32.037-315.806  -4.376 
ATOM   3364  O4'  DT A 164      30.593-315.936  -4.234 
ATOM   3365  C3'  DT A 164      32.258-314.301  -4.530 
ATOM   3366  O3'  DT A 164      32.268-313.976  -5.915 
ATOM   3367  C2'  DT A 164      31.025-313.662  -3.890 
ATOM   3368  C1'  DT A 164      30.007-314.659  -4.434 
ATOM   3369  N1   DT A 164      28.701-314.632  -3.717 
ATOM   3370  C2   DT A 164      27.573-314.872  -4.464 
ATOM   3371  O2   DT A 164      27.605-315.100  -5.661 
ATOM   3372  N3   DT A 164      26.381-314.838  -3.765 
ATOM   3373  C4   DT A 164      26.229-314.591  -2.416 
ATOM   3374  O4   DT A 164      25.108-314.587  -1.903 
ATOM   3375  C5   DT A 164      27.469-314.351  -1.718 
ATOM   3376  C7   DT A 164      27.395-314.073  -0.246 
ATOM   3377  C6   DT A 164      28.643-314.377  -2.372 
ATOM   3378  P    DA A 165      33.312-312.886  -6.449 
ATOM   3379  OP1  DA A 165      34.620-313.533  -6.699 
ATOM   3380  OP2  DA A 165      33.327-311.724  -5.533 
ATOM   3381  O5'  DA A 165      32.645-312.465  -7.840 
ATOM   3382  C5'  DA A 165      31.858-313.433  -8.559 
ATOM   3383  C4'  DA A 165      30.590-312.787  -9.080 
ATOM   3384  O4'  DA A 165      29.501-312.841  -8.114 
ATOM   3385  C3'  DA A 165      30.696-311.304  -9.433 
ATOM   3386  O3'  DA A 165      29.897-311.046 -10.582 
ATOM   3387  C2'  DA A 165      30.077-310.577  -8.239 
ATOM   3388  C1'  DA A 165      28.922-311.549  -8.018 
ATOM   3389  N9   DA A 165      28.284-311.426  -6.679 
ATOM   3390  C8   DA A 165      28.870-311.117  -5.484 
ATOM   3391  N7   DA A 165      28.042-311.085  -4.487 
ATOM   3392  C5   DA A 165      26.816-311.396  -5.059 
ATOM   3393  C6   DA A 165      25.525-311.525  -4.521 
ATOM   3394  N6   DA A 165      25.243-311.348  -3.222 
ATOM   3395  N1   DA A 165      24.530-311.843  -5.369 
ATOM   3396  C2   DA A 165      24.816-312.019  -6.658 
ATOM   3397  N3   DA A 165      25.976-311.926  -7.272 
ATOM   3398  C4   DA A 165      26.954-311.606  -6.400 
ATOM   3399  P    DT A 166      30.443-310.033 -11.695 
ATOM   3400  OP1  DT A 166      31.350-310.753 -12.617 
ATOM   3401  OP2  DT A 166      31.004-308.831 -11.040 
ATOM   3402  O5'  DT A 166      29.092-309.647 -12.461 
ATOM   3403  C5'  DT A 166      28.024-310.610 -12.519 
ATOM   3404  C4'  DT A 166      26.696-309.929 -12.244 
ATOM   3405  O4'  DT A 166      26.379-309.886 -10.824 
ATOM   3406  C3'  DT A 166      26.592-308.471 -12.690 
ATOM   3407  O3'  DT A 166      25.275-308.230 -13.171 
ATOM   3408  C2'  DT A 166      26.798-307.659 -11.411 
ATOM   3409  C1'  DT A 166      25.980-308.564 -10.494 
ATOM   3410  N1   DT A 166      26.248-308.348  -9.044 
ATOM   3411  C2   DT A 166      25.188-308.500  -8.184 
ATOM   3412  O2   DT A 166      24.067-308.799  -8.558 
ATOM   3413  N3   DT A 166      25.474-308.291  -6.849 
ATOM   3414  C4   DT A 166      26.701-307.951  -6.317 
ATOM   3415  O4   DT A 166      26.836-307.789  -5.103 
ATOM   3416  C5   DT A 166      27.751-307.813  -7.300 
ATOM   3417  C7   DT A 166      29.119-307.444  -6.805 
ATOM   3418  C6   DT A 166      27.500-308.011  -8.604 
ATOM   3419  P    DA A 167      25.078-307.298 -14.457 
ATOM   3420  OP1  DA A 167      25.266-308.103 -15.686 
ATOM   3421  OP2  DA A 167      25.929-306.095 -14.334 
ATOM   3422  O5'  DA A 167      23.539-306.885 -14.315 
ATOM   3423  C5'  DA A 167      22.628-307.797 -13.675 
ATOM   3424  C4'  DA A 167      21.721-307.042 -12.724 
ATOM   3425  O4'  DA A 167      22.295-306.917 -11.392 
ATOM   3426  C3'  DA A 167      21.391-305.603 -13.120 
ATOM   3427  O3'  DA A 167      20.045-305.323 -12.758 
ATOM   3428  C2'  DA A 167      22.315-304.743 -12.258 
ATOM   3429  C1'  DA A 167      22.178-305.563 -10.980 
ATOM   3430  N9   DA A 167      23.245-305.292  -9.977 
ATOM   3431  C8   DA A 167      24.558-304.983 -10.197 
ATOM   3432  N7   DA A 167      25.243-304.799  -9.111 
ATOM   3433  C5   DA A 167      24.318-305.001  -8.094 
ATOM   3434  C6   DA A 167      24.425-304.951  -6.695 
ATOM   3435  N6   DA A 167      25.564-304.668  -6.048 
ATOM   3436  N1   DA A 167      23.312-305.202  -5.981 
ATOM   3437  C2   DA A 167      22.182-305.484  -6.628 
ATOM   3438  N3   DA A 167      21.964-305.559  -7.923 
ATOM   3439  C4   DA A 167      23.093-305.302  -8.615 
ATOM   3440  P    DG A 168      19.141-304.445 -13.746 
ATOM   3441  OP1  DG A 168      18.565-305.315 -14.796 
ATOM   3442  OP2  DG A 168      19.917-303.279 -14.223 
ATOM   3443  O5'  DG A 168      17.981-303.952 -12.760 
ATOM   3444  C5'  DG A 168      17.606-304.789 -11.649 
ATOM   3445  C4'  DG A 168      17.436-303.947 -10.400 
ATOM   3446  O4'  DG A 168      18.683-303.786  -9.665 
ATOM   3447  C3'  DG A 168      16.952-302.515 -10.624 
ATOM   3448  O3'  DG A 168      16.076-302.154  -9.563 
ATOM   3449  C2'  DG A 168      18.216-301.660 -10.523 
ATOM   3450  C1'  DG A 168      18.845-302.411  -9.353 
ATOM   3451  N9   DG A 168      20.299-302.143  -9.183 
ATOM   3452  C8   DG A 168      21.261-301.904 -10.141 
ATOM   3453  N7   DG A 168      22.461-301.702  -9.655 
ATOM   3454  C5   DG A 168      22.283-301.815  -8.277 
ATOM   3455  C6   DG A 168      23.225-301.696  -7.222 
ATOM   3456  O6   DG A 168      24.428-301.462  -7.287 
ATOM   3457  N1   DG A 168      22.619-301.883  -5.972 
ATOM   3458  C2   DG A 168      21.280-302.151  -5.768 
ATOM   3459  N2   DG A 168      20.897-302.298  -4.497 
ATOM   3460  N3   DG A 168      20.397-302.264  -6.759 
ATOM   3461  C4   DG A 168      20.969-302.084  -7.978 
ATOM   3462  P    DA A 169      14.775-301.282  -9.895 
ATOM   3463  OP1  DA A 169      13.684-302.172 -10.351 
ATOM   3464  OP2  DA A 169      15.138-300.178 -10.810 
ATOM   3465  O5'  DA A 169      14.417-300.688  -8.453 
ATOM   3466  C5'  DA A 169      14.754-301.452  -7.280 
ATOM   3467  C4'  DA A 169      15.356-300.545  -6.225 
ATOM   3468  O4'  DA A 169      16.799-300.409  -6.368 
ATOM   3469  C3'  DA A 169      14.849-299.104  -6.220 
ATOM   3470  O3'  DA A 169      14.763-298.651  -4.874 
ATOM   3471  C2'  DA A 169      15.941-298.306  -6.931 
ATOM   3472  C1'  DA A 169      17.127-299.030  -6.302 
ATOM   3473  N9   DA A 169      18.410-298.824  -7.030 
ATOM   3474  C8   DA A 169      18.610-298.680  -8.373 
ATOM   3475  N7   DA A 169      19.853-298.513  -8.704 
ATOM   3476  C5   DA A 169      20.529-298.549  -7.493 
ATOM   3477  C6   DA A 169      21.890-298.431  -7.163 
ATOM   3478  N6   DA A 169      22.857-298.242  -8.072 
ATOM   3479  N1   DA A 169      22.221-298.512  -5.861 
ATOM   3480  C2   DA A 169      21.255-298.700  -4.963 
ATOM   3481  N3   DA A 169      19.959-298.824  -5.150 
ATOM   3482  C4   DA A 169      19.654-298.739  -6.462 
ATOM   3483  P    DT A 170      13.523-297.735  -4.441 
ATOM   3484  OP1  DT A 170      12.363-298.593  -4.115 
ATOM   3485  OP2  DT A 170      13.294-296.694  -5.466 
ATOM   3486  O5'  DT A 170      14.084-297.057  -3.104 
ATOM   3487  C5'  DT A 170      15.035-297.780  -2.300 
ATOM   3488  C4'  DT A 170      16.150-296.854  -1.858 
ATOM   3489  O4'  DT A 170      17.238-296.794  -2.824 
ATOM   3490  C3'  DT A 170      15.758-295.391  -1.652 
ATOM   3491  O3'  DT A 170      16.481-294.872  -0.543 
ATOM   3492  C2'  DT A 170      16.236-294.681  -2.919 
ATOM   3493  C1'  DT A 170      17.558-295.430  -3.054 
ATOM   3494  N1   DT A 170      18.175-295.320  -4.405 
ATOM   3495  C2   DT A 170      19.547-295.282  -4.466 
ATOM   3496  O2   DT A 170      20.256-295.335  -3.476 
ATOM   3497  N3   DT A 170      20.082-295.179  -5.735 
ATOM   3498  C4   DT A 170      19.376-295.113  -6.918 
ATOM   3499  O4   DT A 170      19.966-295.022  -7.997 
ATOM   3500  C5   DT A 170      17.942-295.160  -6.753 
ATOM   3501  C7   DT A 170      17.097-295.093  -7.991 
ATOM   3502  C6   DT A 170      17.395-295.259  -5.530 
ATOM   3503  P    DT A 171      15.739-293.878   0.470 
ATOM   3504  OP1  DT A 171      14.979-294.664   1.468 
ATOM   3505  OP2  DT A 171      14.964-292.877  -0.296 
ATOM   3506  O5'  DT A 171      16.983-293.165   1.180 
ATOM   3507  C5'  DT A 171      18.217-293.894   1.324 
ATOM   3508  C4'  DT A 171      19.390-293.002   0.969 
ATOM   3509  O4'  DT A 171      19.707-293.039  -0.451 
ATOM   3510  C3'  DT A 171      19.208-291.514   1.267 
ATOM   3511  O3'  DT A 171      20.449-290.977   1.710 
ATOM   3512  C2'  DT A 171      18.863-290.888  -0.083 
ATOM   3513  C1'  DT A 171      19.848-291.705  -0.914 
ATOM   3514  N1   DT A 171      19.558-291.689  -2.375 
ATOM   3515  C2   DT A 171      20.635-291.719  -3.227 
ATOM   3516  O2   DT A 171      21.789-291.758  -2.836 
ATOM   3517  N3   DT A 171      20.328-291.702  -4.574 
ATOM   3518  C4   DT A 171      19.063-291.658  -5.124 
ATOM   3519  O4   DT A 171      18.912-291.647  -6.347 
ATOM   3520  C5   DT A 171      17.997-291.629  -4.150 
ATOM   3521  C7   DT A 171      16.588-291.580  -4.664 
ATOM   3522  C6   DT A 171      18.268-291.644  -2.835 
ATOM   3523  P    DA A 172      20.452-289.903   2.896 
ATOM   3524  OP1  DA A 172      20.411-290.603   4.199 
ATOM   3525  OP2  DA A 172      19.386-288.904   2.662 
ATOM   3526  O5'  DA A 172      21.883-289.217   2.698 
ATOM   3527  C5'  DA A 172      22.960-289.996   2.143 
ATOM   3528  C4'  DA A 172      23.714-289.179   1.112 
ATOM   3529  O4'  DA A 172      23.139-289.299  -0.220 
ATOM   3530  C3'  DA A 172      23.757-287.671   1.361 
ATOM   3531  O3'  DA A 172      25.028-287.174   0.960 
ATOM   3532  C2'  DA A 172      22.693-287.094   0.428 
ATOM   3533  C1'  DA A 172      22.997-287.996  -0.765 
ATOM   3534  N9   DA A 172      21.907-288.035  -1.779 
ATOM   3535  C8   DA A 172      20.558-287.964  -1.579 
ATOM   3536  N7   DA A 172      19.861-288.024  -2.671 
ATOM   3537  C5   DA A 172      20.816-288.144  -3.671 
ATOM   3538  C6   DA A 172      20.717-288.254  -5.067 
ATOM   3539  N6   DA A 172      19.550-288.261  -5.728 
ATOM   3540  N1   DA A 172      21.864-288.357  -5.764 
ATOM   3541  C2   DA A 172      23.020-288.350  -5.102 
ATOM   3542  N3   DA A 172      23.235-288.253  -3.809 
ATOM   3543  C4   DA A 172      22.072-288.151  -3.135 
ATOM   3544  P    DC A 173      25.736-286.046   1.847 
ATOM   3545  OP1  DC A 173      26.458-286.681   2.973 
ATOM   3546  OP2  DC A 173      24.746-285.009   2.214 
ATOM   3547  O5'  DC A 173      26.788-285.440   0.807 
ATOM   3548  C5'  DC A 173      27.328-286.295  -0.219 
ATOM   3549  C4'  DC A 173      27.345-285.564  -1.547 
ATOM   3550  O4'  DC A 173      26.098-285.719  -2.282 
ATOM   3551  C3'  DC A 173      27.542-284.050  -1.471 
ATOM   3552  O3'  DC A 173      28.343-283.634  -2.570 
ATOM   3553  C2'  DC A 173      26.140-283.468  -1.645 
ATOM   3554  C1'  DC A 173      25.678-284.438  -2.727 
ATOM   3555  N1   DC A 173      24.200-284.473  -2.910 
ATOM   3556  C2   DC A 173      23.710-284.677  -4.197 
ATOM   3557  O2   DC A 173      24.514-284.820  -5.126 
ATOM   3558  N3   DC A 173      22.365-284.712  -4.385 
ATOM   3559  C4   DC A 173      21.528-284.553  -3.353 
ATOM   3560  N4   DC A 173      20.226-284.595  -3.587 
ATOM   3561  C5   DC A 173      22.012-284.342  -2.020 
ATOM   3562  C6   DC A 173      23.358-284.310  -1.854 
ATOM   3563  P    DT A 174      29.449-282.500  -2.340 
ATOM   3564  OP1  DT A 174      30.686-283.114  -1.808 
ATOM   3565  OP2  DT A 174      28.872-281.401  -1.534 
ATOM   3566  O5'  DT A 174      29.700-281.994  -3.837 
ATOM   3567  C5'  DT A 174      29.528-282.921  -4.925 
ATOM   3568  C4'  DT A 174      28.773-282.256  -6.058 
ATOM   3569  O4'  DT A 174      27.329-282.386  -5.916 
ATOM   3570  C3'  DT A 174      28.994-280.751  -6.212 
ATOM   3571  O3'  DT A 174      29.004-280.426  -7.597 
ATOM   3572  C2'  DT A 174      27.761-280.112  -5.572 
ATOM   3573  C1'  DT A 174      26.743-281.109  -6.116 
ATOM   3574  N1   DT A 174      25.437-281.083  -5.399 
ATOM   3575  C2   DT A 174      24.309-281.322  -6.146 
ATOM   3576  O2   DT A 174      24.341-281.550  -7.343 
ATOM   3577  N3   DT A 174      23.117-281.289  -5.447 
ATOM   3578  C4   DT A 174      22.965-281.042  -4.098 
ATOM   3579  O4   DT A 174      21.844-281.037  -3.584 
ATOM   3580  C5   DT A 174      24.205-280.802  -3.400 
ATOM   3581  C7   DT A 174      24.131-280.524  -1.927 
ATOM   3582  C6   DT A 174      25.379-280.828  -4.054 
ATOM   3583  P    DC A 175      30.048-279.337  -8.130 
ATOM   3584  OP1  DC A 175      31.356-279.983  -8.381 
ATOM   3585  OP2  DC A 175      30.063-278.175  -7.215 
ATOM   3586  O5'  DC A 175      29.381-278.915  -9.522 
ATOM   3587  C5'  DC A 175      28.594-279.884 -10.241 
ATOM   3588  C4'  DC A 175      27.326-279.237 -10.762 
ATOM   3589  O4'  DC A 175      26.237-279.292  -9.796 
ATOM   3590  C3'  DC A 175      27.432-277.754 -11.115 
ATOM   3591  O3'  DC A 175      26.633-277.496 -12.264 
ATOM   3592  C2'  DC A 175      26.813-277.027  -9.921 
ATOM   3593  C1'  DC A 175      25.658-277.999  -9.700 
ATOM   3594  N1   DC A 175      25.020-277.877  -8.361 
ATOM   3595  C2   DC A 175      23.648-278.097  -8.272 
ATOM   3596  O2   DC A 175      23.022-278.384  -9.301 
ATOM   3597  N3   DC A 175      23.047-277.989  -7.060 
ATOM   3598  C4   DC A 175      23.759-277.677  -5.971 
ATOM   3599  N4   DC A 175      23.126-277.584  -4.811 
ATOM   3600  C5   DC A 175      25.171-277.446  -6.039 
ATOM   3601  C6   DC A 175      25.753-277.558  -7.260 
ATOM   3602  P    DA A 176      27.179-276.483 -13.377 
ATOM   3603  OP1  DA A 176      28.086-277.203 -14.299 
ATOM   3604  OP2  DA A 176      27.740-275.281 -12.722 
ATOM   3605  O5'  DA A 176      25.828-276.097 -14.143 
ATOM   3606  C5'  DA A 176      24.760-277.060 -14.201 
ATOM   3607  C4'  DA A 176      23.432-276.380 -13.926 
ATOM   3608  O4'  DA A 176      23.115-276.336 -12.506 
ATOM   3609  C3'  DA A 176      23.328-274.921 -14.372 
ATOM   3610  O3'  DA A 176      22.011-274.680 -14.853 
ATOM   3611  C2'  DA A 176      23.534-274.110 -13.093 
ATOM   3612  C1'  DA A 176      22.716-275.014 -12.176 
ATOM   3613  N9   DA A 176      22.984-274.798 -10.726 
ATOM   3614  C8   DA A 176      24.161-274.461 -10.123 
ATOM   3615  N7   DA A 176      24.075-274.343  -8.834 
ATOM   3616  C5   DA A 176      22.742-274.622  -8.562 
ATOM   3617  C6   DA A 176      22.009-274.663  -7.364 
ATOM   3618  N6   DA A 176      22.542-274.411  -6.161 
ATOM   3619  N1   DA A 176      20.702-274.974  -7.449 
ATOM   3620  C2   DA A 176      20.177-275.224  -8.649 
ATOM   3621  N3   DA A 176      20.759-275.215  -9.827 
ATOM   3622  C4   DA A 176      22.066-274.901  -9.715 
ATOM   3623  P    DG A 177      21.814-273.749 -16.139 
ATOM   3624  OP1  DG A 177      22.002-274.554 -17.368 
ATOM   3625  OP2  DG A 177      22.665-272.545 -16.016 
ATOM   3626  O5'  DG A 177      20.275-273.335 -15.997 
ATOM   3627  C5'  DG A 177      19.364-274.248 -15.357 
ATOM   3628  C4'  DG A 177      18.457-273.493 -14.406 
ATOM   3629  O4'  DG A 177      19.031-273.367 -13.074 
ATOM   3630  C3'  DG A 177      18.127-272.054 -14.802 
ATOM   3631  O3'  DG A 177      16.781-271.773 -14.440 
ATOM   3632  C2'  DG A 177      19.051-271.193 -13.940 
ATOM   3633  C1'  DG A 177      18.914-272.014 -12.662 
ATOM   3634  N9   DG A 177      19.981-271.742 -11.659 
ATOM   3635  C8   DG A 177      21.308-271.429 -11.861 
ATOM   3636  N7   DG A 177      21.989-271.247 -10.756 
ATOM   3637  C5   DG A 177      21.046-271.453  -9.750 
ATOM   3638  C6   DG A 177      21.189-271.394  -8.338 
ATOM   3639  O6   DG A 177      22.192-271.143  -7.676 
ATOM   3640  N1   DG A 177      19.977-271.670  -7.690 
ATOM   3641  C2   DG A 177      18.784-271.966  -8.322 
ATOM   3642  N2   DG A 177      17.740-272.200  -7.524 
ATOM   3643  N3   DG A 177      18.653-272.022  -9.646 
ATOM   3644  C4   DG A 177      19.819-271.755 -10.290 
ATOM   3645  P    DA A 178      15.877-270.896 -15.428 
ATOM   3646  OP1  DA A 178      15.301-271.766 -16.478 
ATOM   3647  OP2  DA A 178      16.653-269.729 -15.904 
ATOM   3648  O5'  DA A 178      14.717-270.403 -14.442 
ATOM   3649  C5'  DA A 178      14.342-271.240 -13.331 
ATOM   3650  C4'  DA A 178      14.172-270.398 -12.082 
ATOM   3651  O4'  DA A 178      15.419-270.237 -11.347 
ATOM   3652  C3'  DA A 178      13.688-268.965 -12.306 
ATOM   3653  O3'  DA A 178      12.812-268.604 -11.245 
ATOM   3654  C2'  DA A 178      14.952-268.110 -12.205 
ATOM   3655  C1'  DA A 178      15.581-268.861 -11.035 
ATOM   3656  N9   DA A 178      17.035-268.594 -10.865 
ATOM   3657  C8   DA A 178      17.974-268.358 -11.828 
ATOM   3658  N7   DA A 178      19.168-268.156 -11.361 
ATOM   3659  C5   DA A 178      19.010-268.266  -9.986 
ATOM   3660  C6   DA A 178      19.916-268.154  -8.918 
ATOM   3661  N6   DA A 178      21.221-267.895  -9.078 
ATOM   3662  N1   DA A 178      19.428-268.318  -7.674 
ATOM   3663  C2   DA A 178      18.131-268.576  -7.521 
ATOM   3664  N3   DA A 178      17.196-268.702  -8.436 
ATOM   3665  C4   DA A 178      17.709-268.533  -9.672 
ATOM   3666  P    DA A 179      11.511-267.732 -11.577 
ATOM   3667  OP1  DA A 179      10.420-268.623 -12.033 
ATOM   3668  OP2  DA A 179      11.874-266.628 -12.492 
ATOM   3669  O5'  DA A 179      11.153-267.138 -10.135 
ATOM   3670  C5'  DA A 179      11.490-267.903  -8.962 
ATOM   3671  C4'  DA A 179      12.092-266.996  -7.907 
ATOM   3672  O4'  DA A 179      13.535-266.859  -8.050 
ATOM   3673  C3'  DA A 179      11.585-265.554  -7.902 
ATOM   3674  O3'  DA A 179      11.499-265.101  -6.556 
ATOM   3675  C2'  DA A 179      12.677-264.756  -8.613 
ATOM   3676  C1'  DA A 179      13.863-265.480  -7.984 
ATOM   3677  N9   DA A 179      15.146-265.274  -8.712 
ATOM   3678  C8   DA A 179      15.346-265.130 -10.055 
ATOM   3679  N7   DA A 179      16.589-264.963 -10.386 
ATOM   3680  C5   DA A 179      17.265-265.000  -9.175 
ATOM   3681  C6   DA A 179      18.626-264.881  -8.845 
ATOM   3682  N6   DA A 179      19.593-264.693  -9.754 
ATOM   3683  N1   DA A 179      18.957-264.963  -7.543 
ATOM   3684  C2   DA A 179      17.991-265.150  -6.645 
ATOM   3685  N3   DA A 179      16.695-265.275  -6.832 
ATOM   3686  C4   DA A 179      16.390-265.189  -8.143 
ATOM   3687  P    DG A 180      10.259-264.185  -6.123 
ATOM   3688  OP1  DG A 180       9.099-265.043  -5.797 
ATOM   3689  OP2  DG A 180      10.030-263.144  -7.148 
ATOM   3690  O5'  DG A 180      10.820-263.507  -4.786 
ATOM   3691  C5'  DG A 180      11.771-264.231  -3.982 
ATOM   3692  C4'  DG A 180      12.886-263.304  -3.539 
ATOM   3693  O4'  DG A 180      13.974-263.244  -4.506 
ATOM   3694  C3'  DG A 180      12.494-261.841  -3.334 
ATOM   3695  O3'  DG A 180      13.217-261.322  -2.225 
ATOM   3696  C2'  DG A 180      12.972-261.131  -4.601 
ATOM   3697  C1'  DG A 180      14.294-261.880  -4.735 
ATOM   3698  N9   DG A 180      14.911-261.770  -6.087 
ATOM   3699  C8   DG A 180      14.300-261.697  -7.320 
ATOM   3700  N7   DG A 180      15.136-261.606  -8.325 
ATOM   3701  C5   DG A 180      16.389-261.619  -7.716 
ATOM   3702  C6   DG A 180      17.685-261.547  -8.290 
ATOM   3703  O6   DG A 180      17.998-261.456  -9.474 
ATOM   3704  N1   DG A 180      18.683-261.591  -7.307 
ATOM   3705  C2   DG A 180      18.459-261.693  -5.948 
ATOM   3706  N2   DG A 180      19.547-261.721  -5.174 
ATOM   3707  N3   DG A 180      17.243-261.761  -5.410 
ATOM   3708  C4   DG A 180      16.263-261.718  -6.350 
ATOM   3709  P    DC A 181      12.475-260.328  -1.212 
ATOM   3710  OP1  DC A 181      11.715-261.114  -0.214 
ATOM   3711  OP2  DC A 181      11.700-259.328  -1.978 
ATOM   3712  O5'  DC A 181      13.719-259.615  -0.502 
ATOM   3713  C5'  DC A 181      14.953-260.344  -0.358 
ATOM   3714  C4'  DC A 181      16.126-259.452  -0.713 
ATOM   3715  O4'  DC A 181      16.443-259.490  -2.133 
ATOM   3716  C3'  DC A 181      15.944-257.964  -0.415 
ATOM   3717  O3'  DC A 181      17.185-257.428   0.028 
ATOM   3718  C2'  DC A 181      15.599-257.338  -1.765 
ATOM   3719  C1'  DC A 181      16.584-258.155  -2.596 
ATOM   3720  N1   DC A 181      16.294-258.139  -4.057 
ATOM   3721  C2   DC A 181      17.375-258.169  -4.934 
ATOM   3722  O2   DC A 181      18.520-258.209  -4.469 
ATOM   3723  N3   DC A 181      17.132-258.154  -6.269 
ATOM   3724  C4   DC A 181      15.876-258.112  -6.734 
ATOM   3725  N4   DC A 181      15.691-258.099  -8.045 
ATOM   3726  C5   DC A 181      14.750-258.079  -5.849 
ATOM   3727  C6   DC A 181      15.014-258.094  -4.518 
ATOM   3728  P    DA A 182      17.188-256.353   1.214 
ATOM   3729  OP1  DA A 182      17.147-257.053   2.517 
ATOM   3730  OP2  DA A 182      16.122-255.354   0.980 
ATOM   3731  O5'  DA A 182      18.619-255.667   1.016 
ATOM   3732  C5'  DA A 182      19.696-256.447   0.461 
ATOM   3733  C4'  DA A 182      20.450-255.629  -0.569 
ATOM   3734  O4'  DA A 182      19.875-255.749  -1.902 
ATOM   3735  C3'  DA A 182      20.493-254.122  -0.321 
ATOM   3736  O3'  DA A 182      21.764-253.625  -0.722 
ATOM   3737  C2'  DA A 182      19.429-253.545  -1.254 
ATOM   3738  C1'  DA A 182      19.733-254.446  -2.447 
ATOM   3739  N9   DA A 182      18.643-254.485  -3.461 
ATOM   3740  C8   DA A 182      17.294-254.414  -3.261 
ATOM   3741  N7   DA A 182      16.597-254.475  -4.353 
ATOM   3742  C5   DA A 182      17.552-254.595  -5.353 
ATOM   3743  C6   DA A 182      17.453-254.705  -6.749 
ATOM   3744  N6   DA A 182      16.286-254.711  -7.410 
ATOM   3745  N1   DA A 182      18.600-254.807  -7.446 
ATOM   3746  C2   DA A 182      19.756-254.800  -6.784 
ATOM   3747  N3   DA A 182      19.971-254.703  -5.491 
ATOM   3748  C4   DA A 182      18.808-254.602  -4.817 
ATOM   3749  P    DG A 183      22.472-252.496   0.165 
ATOM   3750  OP1  DG A 183      23.194-253.131   1.291 
ATOM   3751  OP2  DG A 183      21.482-251.460   0.532 
ATOM   3752  O5'  DG A 183      23.524-251.890  -0.875 
ATOM   3753  C5'  DG A 183      24.064-252.745  -1.901 
ATOM   3754  C4'  DG A 183      24.081-252.014  -3.229 
ATOM   3755  O4'  DG A 183      22.835-252.169  -3.964 
ATOM   3756  C3'  DG A 183      24.278-250.500  -3.153 
ATOM   3757  O3'  DG A 183      25.079-250.084  -4.252 
ATOM   3758  C2'  DG A 183      22.876-249.918  -3.327 
ATOM   3759  C1'  DG A 183      22.414-250.888  -4.409 
ATOM   3760  N9   DG A 183      20.936-250.924  -4.592 
ATOM   3761  C8   DG A 183      19.939-250.779  -3.652 
ATOM   3762  N7   DG A 183      18.726-250.862  -4.144 
ATOM   3763  C5   DG A 183      18.935-251.075  -5.506 
ATOM   3764  C6   DG A 183      17.998-251.244  -6.558 
ATOM   3765  O6   DG A 183      16.772-251.241  -6.506 
ATOM   3766  N1   DG A 183      18.641-251.434  -7.790 
ATOM   3767  C2   DG A 183      20.009-251.458  -7.978 
ATOM   3768  N2   DG A 183      20.425-251.654  -9.233 
ATOM   3769  N3   DG A 183      20.887-251.300  -6.991 
ATOM   3770  C4   DG A 183      20.280-251.114  -5.789 
ATOM   3771  P    DA A 184      26.185-248.950  -4.022 
ATOM   3772  OP1  DA A 184      27.422-249.564  -3.490 
ATOM   3773  OP2  DA A 184      25.608-247.851  -3.216 
ATOM   3774  O5'  DA A 184      26.436-248.444  -5.519 
ATOM   3775  C5'  DA A 184      26.264-249.372  -6.607 
ATOM   3776  C4'  DA A 184      25.509-248.706  -7.740 
ATOM   3777  O4'  DA A 184      24.065-248.837  -7.598 
ATOM   3778  C3'  DA A 184      25.730-247.202  -7.894 
ATOM   3779  O3'  DA A 184      25.740-246.877  -9.279 
ATOM   3780  C2'  DA A 184      24.497-246.562  -7.254 
ATOM   3781  C1'  DA A 184      23.479-247.560  -7.798 
ATOM   3782  N9   DA A 184      22.173-247.533  -7.081 
ATOM   3783  C8   DA A 184      21.937-247.297  -5.757 
ATOM   3784  N7   DA A 184      20.682-247.341  -5.432 
ATOM   3785  C5   DA A 184      20.036-247.627  -6.627 
ATOM   3786  C6   DA A 184      18.682-247.805  -6.953 
ATOM   3787  N6   DA A 184      17.687-247.717  -6.059 
ATOM   3788  N1   DA A 184      18.385-248.077  -8.238 
ATOM   3789  C2   DA A 184      19.378-248.164  -9.122 
ATOM   3790  N3   DA A 184      20.671-248.018  -8.936 
ATOM   3791  C4   DA A 184      20.941-247.745  -7.643 
ATOM   3792  P    DA A 185      26.784-245.787  -9.812 
ATOM   3793  OP1  DA A 185      28.092-246.434 -10.063 
ATOM   3794  OP2  DA A 185      26.799-244.625  -8.897 
ATOM   3795  O5'  DA A 185      26.117-245.365 -11.204 
ATOM   3796  C5'  DA A 185      25.330-246.334 -11.923 
ATOM   3797  C4'  DA A 185      24.062-245.688 -12.444 
ATOM   3798  O4'  DA A 185      22.973-245.742 -11.478 
ATOM   3799  C3'  DA A 185      24.168-244.204 -12.797 
ATOM   3800  O3'  DA A 185      23.369-243.946 -13.946 
ATOM   3801  C2'  DA A 185      23.549-243.477 -11.603 
ATOM   3802  C1'  DA A 185      22.394-244.450 -11.382 
ATOM   3803  N9   DA A 185      21.756-244.327 -10.043 
ATOM   3804  C8   DA A 185      22.342-244.018  -8.848 
ATOM   3805  N7   DA A 185      21.514-243.986  -7.851 
ATOM   3806  C5   DA A 185      20.288-244.297  -8.423 
ATOM   3807  C6   DA A 185      18.997-244.426  -7.885 
ATOM   3808  N6   DA A 185      18.715-244.248  -6.586 
ATOM   3809  N1   DA A 185      18.002-244.744  -8.733 
ATOM   3810  C2   DA A 185      18.288-244.920 -10.022 
ATOM   3811  N3   DA A 185      19.448-244.827 -10.636 
ATOM   3812  C4   DA A 185      20.426-244.507  -9.764 
ATOM   3813  P    DC A 186      23.915-242.934 -15.059 
ATOM   3814  OP1  DC A 186      24.822-243.653 -15.981 
ATOM   3815  OP2  DC A 186      24.476-241.732 -14.404 
ATOM   3816  O5'  DC A 186      22.564-242.547 -15.825 
ATOM   3817  C5'  DC A 186      21.496-243.510 -15.883 
ATOM   3818  C4'  DC A 186      20.169-242.830 -15.608 
ATOM   3819  O4'  DC A 186      19.851-242.787 -14.188 
ATOM   3820  C3'  DC A 186      20.064-241.372 -16.054 
ATOM   3821  O3'  DC A 186      18.747-241.131 -16.535 
ATOM   3822  C2'  DC A 186      20.270-240.560 -14.775 
ATOM   3823  C1'  DC A 186      19.452-241.465 -13.858 
ATOM   3824  N1   DC A 186      19.720-241.248 -12.408 
ATOM   3825  C2   DC A 186      18.656-241.399 -11.523 
ATOM   3826  O2   DC A 186      17.545-241.704 -11.971 
ATOM   3827  N3   DC A 186      18.879-241.205 -10.197 
ATOM   3828  C4   DC A 186      20.098-240.876  -9.752 
ATOM   3829  N4   DC A 186      20.264-240.698  -8.450 
ATOM   3830  C5   DC A 186      21.205-240.716 -10.646 
ATOM   3831  C6   DC A 186      20.962-240.913 -11.967 
ATOM   3832  P    DA A 187      18.550-240.199 -17.821 
ATOM   3833  OP1  DA A 187      18.738-241.004 -19.050 
ATOM   3834  OP2  DA A 187      19.401-238.996 -17.698 
ATOM   3835  O5'  DA A 187      17.011-239.785 -17.679 
ATOM   3836  C5'  DA A 187      16.100-240.698 -17.039 
ATOM   3837  C4'  DA A 187      15.193-239.943 -16.088 
ATOM   3838  O4'  DA A 187      15.767-239.817 -14.756 
ATOM   3839  C3'  DA A 187      14.863-238.504 -16.484 
ATOM   3840  O3'  DA A 187      13.517-238.223 -16.121 
ATOM   3841  C2'  DA A 187      15.787-237.644 -15.622 
ATOM   3842  C1'  DA A 187      15.650-238.464 -14.344 
ATOM   3843  N9   DA A 187      16.717-238.192 -13.341 
ATOM   3844  C8   DA A 187      18.030-237.883 -13.561 
ATOM   3845  N7   DA A 187      18.715-237.700 -12.475 
ATOM   3846  C5   DA A 187      17.791-237.902 -11.458 
ATOM   3847  C6   DA A 187      17.897-237.852 -10.059 
ATOM   3848  N6   DA A 187      19.036-237.568  -9.412 
ATOM   3849  N1   DA A 187      16.784-238.103  -9.345 
ATOM   3850  C2   DA A 187      15.654-238.384  -9.992 
ATOM   3851  N3   DA A 187      15.436-238.459 -11.287 
ATOM   3852  C4   DA A 187      16.565-238.203 -11.979 
ATOM   3853  P    DG A 188      12.613-237.346 -17.110 
ATOM   3854  OP1  DG A 188      12.037-238.216 -18.160 
ATOM   3855  OP2  DG A 188      13.389-236.180 -17.586 
ATOM   3856  O5'  DG A 188      11.453-236.853 -16.124 
ATOM   3857  C5'  DG A 188      11.078-237.690 -15.013 
ATOM   3858  C4'  DG A 188      10.908-236.848 -13.764 
ATOM   3859  O4'  DG A 188      12.155-236.687 -13.029 
ATOM   3860  C3'  DG A 188      10.425-235.416 -13.988 
ATOM   3861  O3'  DG A 188       9.548-235.054 -12.927 
ATOM   3862  C2'  DG A 188      11.688-234.560 -13.887 
ATOM   3863  C1'  DG A 188      12.317-235.312 -12.717 
ATOM   3864  N9   DG A 188      13.772-235.044 -12.547 
ATOM   3865  C8   DG A 188      14.733-234.804 -13.505 
ATOM   3866  N7   DG A 188      15.933-234.603 -13.019 
ATOM   3867  C5   DG A 188      15.755-234.716 -11.641 
ATOM   3868  C6   DG A 188      16.697-234.597 -10.586 
ATOM   3869  O6   DG A 188      17.900-234.363 -10.651 
ATOM   3870  N1   DG A 188      16.091-234.784  -9.336 
ATOM   3871  C2   DG A 188      14.752-235.052  -9.132 
ATOM   3872  N2   DG A 188      14.369-235.198  -7.861 
ATOM   3873  N3   DG A 188      13.869-235.164 -10.123 
ATOM   3874  C4   DG A 188      14.441-234.985 -11.342 
ATOM   3875  P    DA A 189       8.247-234.182 -13.259 
ATOM   3876  OP1  DA A 189       7.156-235.073 -13.715 
ATOM   3877  OP2  DA A 189       8.610-233.078 -14.174 
ATOM   3878  O5'  DA A 189       7.889-233.589 -11.817 
ATOM   3879  C5'  DA A 189       8.227-234.353 -10.644 
ATOM   3880  C4'  DA A 189       8.828-233.446  -9.589 
ATOM   3881  O4'  DA A 189      10.271-233.310  -9.732 
ATOM   3882  C3'  DA A 189       8.321-232.004  -9.584 
ATOM   3883  O3'  DA A 189       8.235-231.552  -8.238 
ATOM   3884  C2'  DA A 189       9.413-231.206 -10.295 
ATOM   3885  C1'  DA A 189      10.599-231.931  -9.666 
ATOM   3886  N9   DA A 189      11.882-231.724 -10.393 
ATOM   3887  C8   DA A 189      12.082-231.580 -11.737 
ATOM   3888  N7   DA A 189      13.325-231.414 -12.068 
ATOM   3889  C5   DA A 189      14.001-231.450 -10.857 
ATOM   3890  C6   DA A 189      15.362-231.331 -10.527 
ATOM   3891  N6   DA A 189      16.329-231.143 -11.436 
ATOM   3892  N1   DA A 189      15.693-231.413  -9.225 
ATOM   3893  C2   DA A 189      14.727-231.601  -8.327 
ATOM   3894  N3   DA A 189      13.431-231.725  -8.514 
ATOM   3895  C4   DA A 189      13.126-231.639  -9.825 
ATOM   3896  P    DG A 190       6.995-230.636  -7.805 
ATOM   3897  OP1  DG A 190       5.835-231.494  -7.479 
ATOM   3898  OP2  DG A 190       6.766-229.595  -8.830 
ATOM   3899  O5'  DG A 190       7.556-229.958  -6.468 
ATOM   3900  C5'  DG A 190       8.507-230.681  -5.664 
ATOM   3901  C4'  DG A 190       9.622-229.755  -5.221 
ATOM   3902  O4'  DG A 190      10.710-229.694  -6.188 
ATOM   3903  C3'  DG A 190       9.230-228.292  -5.016 
ATOM   3904  O3'  DG A 190       9.953-227.772  -3.907 
ATOM   3905  C2'  DG A 190       9.708-227.581  -6.283 
ATOM   3906  C1'  DG A 190      11.030-228.331  -6.417 
ATOM   3907  N9   DG A 190      11.647-228.221  -7.769 
ATOM   3908  C8   DG A 190      11.036-228.148  -9.002 
ATOM   3909  N7   DG A 190      11.872-228.057 -10.007 
ATOM   3910  C5   DG A 190      13.125-228.069  -9.398 
ATOM   3911  C6   DG A 190      14.421-227.997  -9.972 
ATOM   3912  O6   DG A 190      14.734-227.906 -11.156 
ATOM   3913  N1   DG A 190      15.419-228.042  -8.989 
ATOM   3914  C2   DG A 190      15.195-228.143  -7.630 
ATOM   3915  N2   DG A 190      16.283-228.172  -6.856 
ATOM   3916  N3   DG A 190      13.979-228.211  -7.092 
ATOM   3917  C4   DG A 190      12.999-228.169  -8.032 
ATOM   3918  P    DT A 191       9.211-226.779  -2.894 
ATOM   3919  OP1  DT A 191       8.451-227.564  -1.896 
ATOM   3920  OP2  DT A 191       8.436-225.778  -3.660 
ATOM   3921  O5'  DT A 191      10.455-226.066  -2.184 
ATOM   3922  C5'  DT A 191      11.689-226.795  -2.040 
ATOM   3923  C4'  DT A 191      12.862-225.903  -2.394 
ATOM   3924  O4'  DT A 191      13.179-225.940  -3.815 
ATOM   3925  C3'  DT A 191      12.680-224.414  -2.097 
ATOM   3926  O3'  DT A 191      13.921-223.878  -1.654 
ATOM   3927  C2'  DT A 191      12.335-223.788  -3.447 
ATOM   3928  C1'  DT A 191      13.320-224.605  -4.278 
ATOM   3929  N1   DT A 191      13.030-224.589  -5.739 
ATOM   3930  C2   DT A 191      14.107-224.620  -6.591 
ATOM   3931  O2   DT A 191      15.261-224.659  -6.200 
ATOM   3932  N3   DT A 191      13.800-224.602  -7.938 
ATOM   3933  C4   DT A 191      12.535-224.559  -8.487 
ATOM   3934  O4   DT A 191      12.384-224.547  -9.711 
ATOM   3935  C5   DT A 191      11.469-224.529  -7.514 
ATOM   3936  C7   DT A 191      10.060-224.481  -8.028 
ATOM   3937  C6   DT A 191      11.740-224.545  -6.199 
ATOM   3938  P    DG A 192      13.924-222.803  -0.468 
ATOM   3939  OP1  DG A 192      13.883-223.504   0.835 
ATOM   3940  OP2  DG A 192      12.858-221.804  -0.702 
ATOM   3941  O5'  DG A 192      15.355-222.118  -0.666 
ATOM   3942  C5'  DG A 192      16.432-222.897  -1.220 
ATOM   3943  C4'  DG A 192      17.186-222.080  -2.251 
ATOM   3944  O4'  DG A 192      16.611-222.199  -3.584 
ATOM   3945  C3'  DG A 192      17.229-220.572  -2.003 
ATOM   3946  O3'  DG A 192      18.500-220.075  -2.404 
ATOM   3947  C2'  DG A 192      16.165-219.995  -2.936 
ATOM   3948  C1'  DG A 192      16.469-220.896  -4.129 
ATOM   3949  N9   DG A 192      15.379-220.936  -5.143 
ATOM   3950  C8   DG A 192      14.015-220.865  -4.960 
ATOM   3951  N7   DG A 192      13.323-220.928  -6.071 
ATOM   3952  C5   DG A 192      14.297-221.048  -7.061 
ATOM   3953  C6   DG A 192      14.160-221.157  -8.469 
ATOM   3954  O6   DG A 192      13.134-221.171  -9.144 
ATOM   3955  N1   DG A 192      15.408-221.258  -9.099 
ATOM   3956  C2   DG A 192      16.629-221.255  -8.453 
ATOM   3957  N2   DG A 192      17.706-221.362  -9.234 
ATOM   3958  N3   DG A 192      16.757-221.153  -7.131 
ATOM   3959  C4   DG A 192      15.555-221.053  -6.506 
ATOM   3960  P    DA A 193      19.208-218.947  -1.517 
ATOM   3961  OP1  DA A 193      19.930-219.582  -0.391 
ATOM   3962  OP2  DA A 193      18.218-217.910  -1.150 
ATOM   3963  O5'  DA A 193      20.260-218.340  -2.557 
ATOM   3964  C5'  DA A 193      20.800-219.195  -3.583 
ATOM   3965  C4'  DA A 193      20.817-218.464  -4.911 
ATOM   3966  O4'  DA A 193      19.571-218.620  -5.646 
ATOM   3967  C3'  DA A 193      21.014-216.951  -4.835 
ATOM   3968  O3'  DA A 193      21.815-216.534  -5.934 
ATOM   3969  C2'  DA A 193      19.612-216.368  -5.009 
ATOM   3970  C1'  DA A 193      19.150-217.339  -6.091 
ATOM   3971  N9   DA A 193      17.672-217.374  -6.274 
ATOM   3972  C8   DA A 193      16.697-217.229  -5.329 
ATOM   3973  N7   DA A 193      15.493-217.308  -5.803 
ATOM   3974  C5   DA A 193      15.680-217.521  -7.161 
ATOM   3975  C6   DA A 193      14.780-217.692  -8.226 
ATOM   3976  N6   DA A 193      13.448-217.674  -8.080 
ATOM   3977  N1   DA A 193      15.302-217.882  -9.453 
ATOM   3978  C2   DA A 193      16.627-217.899  -9.593 
ATOM   3979  N3   DA A 193      17.560-217.751  -8.677 
ATOM   3980  C4   DA A 193      17.012-217.562  -7.459 
ATOM   3981  P    DT A 194      22.921-215.400  -5.704 
ATOM   3982  OP1  DT A 194      24.158-216.015  -5.172 
ATOM   3983  OP2  DT A 194      22.344-214.301  -4.898 
ATOM   3984  O5'  DT A 194      23.172-214.895  -7.201 
ATOM   3985  C5'  DT A 194      23.000-215.822  -8.289 
ATOM   3986  C4'  DT A 194      22.245-215.157  -9.422 
ATOM   3987  O4'  DT A 194      20.801-215.287  -9.280 
ATOM   3988  C3'  DT A 194      22.466-213.652  -9.576 
ATOM   3989  O3'  DT A 194      22.476-213.327 -10.961 
ATOM   3990  C2'  DT A 194      21.233-213.013  -8.936 
ATOM   3991  C1'  DT A 194      20.215-214.010  -9.480 
ATOM   3992  N1   DT A 194      18.909-213.983  -8.763 
ATOM   3993  C2   DT A 194      17.781-214.223  -9.510 
ATOM   3994  O2   DT A 194      17.813-214.451 -10.706 
ATOM   3995  N3   DT A 194      16.589-214.189  -8.811 
ATOM   3996  C4   DT A 194      16.437-213.942  -7.462 
ATOM   3997  O4   DT A 194      15.316-213.938  -6.948 
ATOM   3998  C5   DT A 194      17.678-213.702  -6.764 
ATOM   3999  C7   DT A 194      17.603-213.424  -5.291 
ATOM   4000  C6   DT A 194      18.851-213.728  -7.418 
ATOM   4001  P    DG A 195      23.520-212.237 -11.494 
ATOM   4002  OP1  DG A 195      24.828-212.884 -11.745 
ATOM   4003  OP2  DG A 195      23.535-211.075 -10.579 
ATOM   4004  O5'  DG A 195      22.853-211.816 -12.886 
ATOM   4005  C5'  DG A 195      22.066-212.784 -13.605 
ATOM   4006  C4'  DG A 195      20.798-212.138 -14.126 
ATOM   4007  O4'  DG A 195      19.709-212.192 -13.160 
ATOM   4008  C3'  DG A 195      20.904-210.655 -14.479 
ATOM   4009  O3'  DG A 195      20.105-210.397 -15.628 
ATOM   4010  C2'  DG A 195      20.285-209.928 -13.285 
ATOM   4011  C1'  DG A 195      19.130-210.900 -13.064 
ATOM   4012  N9   DG A 195      18.492-210.777 -11.725 
ATOM   4013  C8   DG A 195      19.066-210.466 -10.511 
ATOM   4014  N7   DG A 195      18.219-210.438  -9.511 
ATOM   4015  C5   DG A 195      16.996-210.752 -10.104 
ATOM   4016  C6   DG A 195      15.706-210.874  -9.528 
ATOM   4017  O6   DG A 195      15.369-210.728  -8.355 
ATOM   4018  N1   DG A 195      14.743-211.207 -10.492 
ATOM   4019  C2   DG A 195      14.996-211.398 -11.836 
ATOM   4020  N2   DG A 195      13.942-211.711 -12.592 
ATOM   4021  N3   DG A 195      16.209-211.284 -12.376 
ATOM   4022  C4   DG A 195      17.152-210.960 -11.454 
ATOM   4023  P    DA A 196      20.651-209.384 -16.741 
ATOM   4024  OP1  DA A 196      21.558-210.104 -17.663 
ATOM   4025  OP2  DA A 196      21.212-208.182 -16.086 
ATOM   4026  O5'  DA A 196      19.300-208.998 -17.507 
ATOM   4027  C5'  DA A 196      18.232-209.961 -17.565 
ATOM   4028  C4'  DA A 196      16.905-209.280 -17.290 
ATOM   4029  O4'  DA A 196      16.587-209.237 -15.870 
ATOM   4030  C3'  DA A 196      16.800-207.822 -17.735 
ATOM   4031  O3'  DA A 196      15.483-207.581 -18.217 
ATOM   4032  C2'  DA A 196      17.006-207.010 -16.457 
ATOM   4033  C1'  DA A 196      16.188-207.915 -15.540 
ATOM   4034  N9   DA A 196      16.456-207.699 -14.090 
ATOM   4035  C8   DA A 196      17.633-207.362 -13.487 
ATOM   4036  N7   DA A 196      17.547-207.243 -12.198 
ATOM   4037  C5   DA A 196      16.214-207.522 -11.926 
ATOM   4038  C6   DA A 196      15.481-207.564 -10.728 
ATOM   4039  N6   DA A 196      16.014-207.312  -9.524 
ATOM   4040  N1   DA A 196      14.174-207.874 -10.813 
ATOM   4041  C2   DA A 196      13.649-208.124 -12.013 
ATOM   4042  N3   DA A 196      14.231-208.116 -13.191 
ATOM   4043  C4   DA A 196      15.538-207.802 -13.079 
ATOM   4044  P    DA A 197      15.286-206.649 -19.503 
ATOM   4045  OP1  DA A 197      15.474-207.454 -20.732 
ATOM   4046  OP2  DA A 197      16.137-205.446 -19.380 
ATOM   4047  O5'  DA A 197      13.747-206.236 -19.361 
ATOM   4048  C5'  DA A 197      12.836-207.148 -18.721 
ATOM   4049  C4'  DA A 197      11.929-206.393 -17.770 
ATOM   4050  O4'  DA A 197      12.503-206.268 -16.438 
ATOM   4051  C3'  DA A 197      11.599-204.954 -18.166 
ATOM   4052  O3'  DA A 197      10.253-204.674 -17.803 
ATOM   4053  C2'  DA A 197      12.523-204.094 -17.304 
ATOM   4054  C1'  DA A 197      12.386-204.914 -16.026 
ATOM   4055  N9   DA A 197      13.453-204.642 -15.023 
ATOM   4056  C8   DA A 197      14.766-204.334 -15.243 
ATOM   4057  N7   DA A 197      15.451-204.150 -14.157 
ATOM   4058  C5   DA A 197      14.527-204.352 -13.140 
ATOM   4059  C6   DA A 197      14.633-204.302 -11.741 
ATOM   4060  N6   DA A 197      15.772-204.019 -11.094 
ATOM   4061  N1   DA A 197      13.520-204.553 -11.027 
ATOM   4062  C2   DA A 197      12.390-204.835 -11.674 
ATOM   4063  N3   DA A 197      12.172-204.910 -12.969 
ATOM   4064  C4   DA A 197      13.301-204.653 -13.661 
ATOM   4065  P    DC A 198       9.349-203.796 -18.792 
ATOM   4066  OP1  DC A 198       8.773-204.666 -19.842 
ATOM   4067  OP2  DC A 198      10.125-202.630 -19.268 
ATOM   4068  O5'  DC A 198       8.189-203.303 -17.806 
ATOM   4069  C5'  DC A 198       7.814-204.140 -16.695 
ATOM   4070  C4'  DC A 198       7.644-203.298 -15.446 
ATOM   4071  O4'  DC A 198       8.891-203.137 -14.711 
ATOM   4072  C3'  DC A 198       7.161-201.866 -15.670 
ATOM   4073  O3'  DC A 198       6.284-201.505 -14.609 
ATOM   4074  C2'  DC A 198       8.424-201.011 -15.569 
ATOM   4075  C1'  DC A 198       9.053-201.762 -14.399 
ATOM   4076  N1   DC A 198      10.508-201.494 -14.229 
ATOM   4077  C2   DC A 198      11.016-201.471 -12.932 
ATOM   4078  O2   DC A 198      10.245-201.673 -11.986 
ATOM   4079  N3   DC A 198      12.340-201.228 -12.755 
ATOM   4080  C4   DC A 198      13.141-201.015 -13.807 
ATOM   4081  N4   DC A 198      14.425-200.782 -13.581 
ATOM   4082  C5   DC A 198      12.638-201.033 -15.148 
ATOM   4083  C6   DC A 198      11.312-201.278 -15.304 
ATOM   4084  P    DA A 199       4.983-200.633 -14.941 
ATOM   4085  OP1  DA A 199       3.892-201.523 -15.397 
ATOM   4086  OP2  DA A 199       5.346-199.529 -15.856 
ATOM   4087  O5'  DA A 199       4.625-200.039 -13.499 
ATOM   4088  C5'  DA A 199       4.963-200.803 -12.326 
ATOM   4089  C4'  DA A 199       5.565-199.896 -11.271 
ATOM   4090  O4'  DA A 199       7.007-199.760 -11.414 
ATOM   4091  C3'  DA A 199       5.057-198.455 -11.266 
ATOM   4092  O3'  DA A 199       4.971-198.002  -9.920 
ATOM   4093  C2'  DA A 199       6.149-197.657 -11.977 
ATOM   4094  C1'  DA A 199       7.335-198.381 -11.348 
ATOM   4095  N9   DA A 199       8.618-198.175 -12.075 
ATOM   4096  C8   DA A 199       8.818-198.031 -13.419 
ATOM   4097  N7   DA A 199      10.061-197.864 -13.750 
ATOM   4098  C5   DA A 199      10.737-197.900 -12.539 
ATOM   4099  C6   DA A 199      12.098-197.782 -12.209 
ATOM   4100  N6   DA A 199      13.065-197.593 -13.118 
ATOM   4101  N1   DA A 199      12.429-197.863 -10.907 
ATOM   4102  C2   DA A 199      11.463-198.051 -10.009 
ATOM   4103  N3   DA A 199      10.167-198.175 -10.196 
ATOM   4104  C4   DA A 199       9.862-198.090 -11.507 
ATOM   4105  P    DA A 200       3.731-197.086  -9.486 
ATOM   4106  OP1  DA A 200       2.571-197.944  -9.161 
ATOM   4107  OP2  DA A 200       3.502-196.045 -10.512 
ATOM   4108  O5'  DA A 200       4.293-196.408  -8.150 
ATOM   4109  C5'  DA A 200       5.243-197.131  -7.346 
ATOM   4110  C4'  DA A 200       6.358-196.205  -6.903 
ATOM   4111  O4'  DA A 200       7.446-196.145  -7.870 
ATOM   4112  C3'  DA A 200       5.966-194.742  -6.698 
ATOM   4113  O3'  DA A 200       6.689-194.223  -5.589 
ATOM   4114  C2'  DA A 200       6.444-194.032  -7.965 
ATOM   4115  C1'  DA A 200       7.766-194.781  -8.099 
ATOM   4116  N9   DA A 200       8.383-194.671  -9.451 
ATOM   4117  C8   DA A 200       7.760-194.600 -10.664 
ATOM   4118  N7   DA A 200       8.575-194.509 -11.668 
ATOM   4119  C5   DA A 200       9.833-194.520 -11.080 
ATOM   4120  C6   DA A 200      11.129-194.451 -11.615 
ATOM   4121  N6   DA A 200      11.385-194.352 -12.927 
ATOM   4122  N1   DA A 200      12.160-194.486 -10.748 
ATOM   4123  C2   DA A 200      11.900-194.585  -9.446 
ATOM   4124  N3   DA A 200      10.739-194.656  -8.833 
ATOM   4125  C4   DA A 200       9.725-194.618  -9.722 
ATOM   4126  P    DC A 201       5.947-193.229  -4.576 
ATOM   4127  OP1  DC A 201       5.187-194.014  -3.578 
ATOM   4128  OP2  DC A 201       5.172-192.228  -5.342 
ATOM   4129  O5'  DC A 201       7.192-192.516  -3.866 
ATOM   4130  C5'  DC A 201       8.425-193.245  -3.722 
ATOM   4131  C4'  DC A 201       9.598-192.353  -4.076 
ATOM   4132  O4'  DC A 201       9.915-192.390  -5.497 
ATOM   4133  C3'  DC A 201       9.416-190.865  -3.779 
ATOM   4134  O3'  DC A 201      10.657-190.329  -3.336 
ATOM   4135  C2'  DC A 201       9.071-190.239  -5.129 
ATOM   4136  C1'  DC A 201      10.056-191.056  -5.960 
ATOM   4137  N1   DC A 201       9.766-191.039  -7.421 
ATOM   4138  C2   DC A 201      10.847-191.070  -8.298 
ATOM   4139  O2   DC A 201      11.992-191.109  -7.833 
ATOM   4140  N3   DC A 201      10.604-191.055  -9.633 
ATOM   4141  C4   DC A 201       9.348-191.012 -10.098 
ATOM   4142  N4   DC A 201       9.163-190.999 -11.409 
ATOM   4143  C5   DC A 201       8.223-190.980  -9.213 
ATOM   4144  C6   DC A 201       8.486-190.995  -7.882 
ATOM   4145  P    DT A 202      10.660-189.254  -2.150 
ATOM   4146  OP1  DT A 202      10.619-189.954  -0.847 
ATOM   4147  OP2  DT A 202       9.594-188.255  -2.384 
ATOM   4148  O5'  DT A 202      12.091-188.568  -2.348 
ATOM   4149  C5'  DT A 202      13.168-189.347  -2.902 
ATOM   4150  C4'  DT A 202      13.922-188.530  -3.933 
ATOM   4151  O4'  DT A 202      13.347-188.650  -5.266 
ATOM   4152  C3'  DT A 202      13.965-187.022  -3.685 
ATOM   4153  O3'  DT A 202      15.236-186.526  -4.086 
ATOM   4154  C2'  DT A 202      12.901-186.445  -4.618 
ATOM   4155  C1'  DT A 202      13.205-187.347  -5.811 
ATOM   4156  N1   DT A 202      12.115-187.386  -6.825 
ATOM   4157  C2   DT A 202      12.490-187.508  -8.141 
ATOM   4158  O2   DT A 202      13.654-187.584  -8.495 
ATOM   4159  N3   DT A 202      11.452-187.540  -9.053 
ATOM   4160  C4   DT A 202      10.105-187.462  -8.763 
ATOM   4161  O4   DT A 202       9.267-187.502  -9.667 
ATOM   4162  C5   DT A 202       9.812-187.336  -7.356 
ATOM   4163  C7   DT A 202       8.369-187.245  -6.954 
ATOM   4164  C6   DT A 202      10.800-187.302  -6.448 
ATOM   4165  P    DT A 203      15.944-185.397  -3.199 
ATOM   4166  OP1  DT A 203      16.666-186.032  -2.073 
ATOM   4167  OP2  DT A 203      14.954-184.360  -2.832 
ATOM   4168  O5'  DT A 203      16.996-184.791  -4.239 
ATOM   4169  C5'  DT A 203      17.536-185.646  -5.265 
ATOM   4170  C4'  DT A 203      17.553-184.915  -6.593 
ATOM   4171  O4'  DT A 203      16.307-185.070  -7.328 
ATOM   4172  C3'  DT A 203      17.750-183.401  -6.517 
ATOM   4173  O3'  DT A 203      18.551-182.985  -7.616 
ATOM   4174  C2'  DT A 203      16.348-182.819  -6.691 
ATOM   4175  C1'  DT A 203      15.886-183.789  -7.773 
ATOM   4176  N1   DT A 203      14.408-183.824  -7.956 
ATOM   4177  C2   DT A 203      13.940-184.026  -9.231 
ATOM   4178  O2   DT A 203      14.676-184.174 -10.193 
ATOM   4179  N3   DT A 203      12.566-184.052  -9.363 
ATOM   4180  C4   DT A 203      11.643-183.897  -8.348 
ATOM   4181  O4   DT A 203      10.435-183.939  -8.587 
ATOM   4182  C5   DT A 203      12.231-183.690  -7.045 
ATOM   4183  C7   DT A 203      11.297-183.511  -5.884 
ATOM   4184  C6   DT A 203      13.565-183.660  -6.889 
ATOM   4185  P    DC A 204      19.657-181.851  -7.386 
ATOM   4186  OP1  DC A 204      20.894-182.465  -6.854 
ATOM   4187  OP2  DC A 204      19.080-180.752  -6.580 
ATOM   4188  O5'  DC A 204      19.908-181.345  -8.883 
ATOM   4189  C5'  DC A 204      19.736-182.272  -9.971 
ATOM   4190  C4'  DC A 204      18.981-181.607 -11.104 
ATOM   4191  O4'  DC A 204      17.537-181.737 -10.962 
ATOM   4192  C3'  DC A 204      19.202-180.102 -11.258 
ATOM   4193  O3'  DC A 204      19.212-179.777 -12.643 
ATOM   4194  C2'  DC A 204      17.969-179.463 -10.618 
ATOM   4195  C1'  DC A 204      16.951-180.460 -11.162 
ATOM   4196  N1   DC A 204      15.645-180.434 -10.445 
ATOM   4197  C2   DC A 204      14.492-180.675 -11.188 
ATOM   4198  O2   DC A 204      14.599-180.899 -12.399 
ATOM   4199  N3   DC A 204      13.292-180.654 -10.553 
ATOM   4200  C4   DC A 204      13.219-180.407  -9.239 
ATOM   4201  N4   DC A 204      12.025-180.398  -8.666 
ATOM   4202  C5   DC A 204      14.393-180.156  -8.457 
ATOM   4203  C6   DC A 204      15.582-180.181  -9.110 
ATOM   4204  P    DA A 205      20.256-178.688 -13.176 
ATOM   4205  OP1  DA A 205      21.564-179.334 -13.426 
ATOM   4206  OP2  DA A 205      20.271-177.526 -12.261 
ATOM   4207  O5'  DA A 205      19.589-178.266 -14.568 
ATOM   4208  C5'  DA A 205      18.802-179.235 -15.287 
ATOM   4209  C4'  DA A 205      17.534-178.588 -15.808 
ATOM   4210  O4'  DA A 205      16.445-178.643 -14.842 
ATOM   4211  C3'  DA A 205      17.640-177.105 -16.161 
ATOM   4212  O3'  DA A 205      16.841-176.847 -17.310 
ATOM   4213  C2'  DA A 205      17.022-176.378 -14.967 
ATOM   4214  C1'  DA A 205      15.866-177.350 -14.746 
ATOM   4215  N9   DA A 205      15.228-177.228 -13.407 
ATOM   4216  C8   DA A 205      15.814-176.919 -12.212 
ATOM   4217  N7   DA A 205      14.986-176.887 -11.215 
ATOM   4218  C5   DA A 205      13.760-177.198 -11.787 
ATOM   4219  C6   DA A 205      12.469-177.326 -11.249 
ATOM   4220  N6   DA A 205      12.187-177.149  -9.950 
ATOM   4221  N1   DA A 205      11.474-177.645 -12.097 
ATOM   4222  C2   DA A 205      11.760-177.820 -13.385 
ATOM   4223  N3   DA A 205      12.920-177.727 -14.000 
ATOM   4224  C4   DA A 205      13.898-177.407 -13.128 
ATOM   4225  P    DT A 206      17.387-175.835 -18.423 
ATOM   4226  OP1  DT A 206      18.294-176.554 -19.345 
ATOM   4227  OP2  DT A 206      17.948-174.633 -17.768 
ATOM   4228  O5'  DT A 206      16.036-175.448 -19.188 
ATOM   4229  C5'  DT A 206      14.968-176.411 -19.247 
ATOM   4230  C4'  DT A 206      13.641-175.731 -18.972 
ATOM   4231  O4'  DT A 206      13.323-175.687 -17.551 
ATOM   4232  C3'  DT A 206      13.536-174.272 -19.417 
ATOM   4233  O3'  DT A 206      12.219-174.031 -19.899 
ATOM   4234  C2'  DT A 206      13.743-173.461 -18.139 
ATOM   4235  C1'  DT A 206      12.924-174.366 -17.222 
ATOM   4236  N1   DT A 206      13.192-174.149 -15.772 
ATOM   4237  C2   DT A 206      12.132-174.302 -14.911 
ATOM   4238  O2   DT A 206      11.012-174.600 -15.286 
ATOM   4239  N3   DT A 206      12.418-174.092 -13.576 
ATOM   4240  C4   DT A 206      13.645-173.752 -13.045 
ATOM   4241  O4   DT A 206      13.780-173.591 -11.831 
ATOM   4242  C5   DT A 206      14.695-173.615 -14.028 
ATOM   4243  C7   DT A 206      16.063-173.246 -13.533 
ATOM   4244  C6   DT A 206      14.445-173.812 -15.332 
ATOM   4245  P    DC A 207      12.022-173.100 -21.185 
ATOM   4246  OP1  DC A 207      12.210-173.905 -22.414 
ATOM   4247  OP2  DC A 207      12.873-171.896 -21.062 
ATOM   4248  O5'  DC A 207      10.483-172.686 -21.043 
ATOM   4249  C5'  DC A 207       9.572-173.599 -20.403 
ATOM   4250  C4'  DC A 207       8.665-172.844 -19.452 
ATOM   4251  O4'  DC A 207       9.239-172.718 -18.120 
ATOM   4252  C3'  DC A 207       8.335-171.405 -19.848 
ATOM   4253  O3'  DC A 207       6.989-171.124 -19.485 
ATOM   4254  C2'  DC A 207       9.259-170.544 -18.986 
ATOM   4255  C1'  DC A 207       9.122-171.365 -17.708 
ATOM   4256  N1   DC A 207      10.190-171.093 -16.705 
ATOM   4257  C2   DC A 207       9.845-171.150 -15.357 
ATOM   4258  O2   DC A 207       8.678-171.423 -15.051 
ATOM   4259  N3   DC A 207      10.803-170.905 -14.427 
ATOM   4260  C4   DC A 207      12.056-170.614 -14.799 
ATOM   4261  N4   DC A 207      12.955-170.382 -13.855 
ATOM   4262  C5   DC A 207      12.431-170.549 -16.180 
ATOM   4263  C6   DC A 207      11.459-170.797 -17.094 
ATOM   4264  P    DA A 208       6.085-170.247 -20.474 
ATOM   4265  OP1  DA A 208       5.509-171.117 -21.524 
ATOM   4266  OP2  DA A 208       6.861-169.080 -20.950 
ATOM   4267  O5'  DA A 208       4.925-169.754 -19.488 
ATOM   4268  C5'  DA A 208       4.550-170.591 -18.377 
ATOM   4269  C4'  DA A 208       4.380-169.749 -17.128 
ATOM   4270  O4'  DA A 208       5.627-169.588 -16.392 
ATOM   4271  C3'  DA A 208       3.897-168.316 -17.352 
ATOM   4272  O3'  DA A 208       3.020-167.955 -16.291 
ATOM   4273  C2'  DA A 208       5.160-167.461 -17.251 
ATOM   4274  C1'  DA A 208       5.789-168.212 -16.081 
ATOM   4275  N9   DA A 208       7.244-167.944 -15.911 
ATOM   4276  C8   DA A 208       8.182-167.709 -16.874 
ATOM   4277  N7   DA A 208       9.376-167.507 -16.407 
ATOM   4278  C5   DA A 208       9.219-167.617 -15.032 
ATOM   4279  C6   DA A 208      10.124-167.505 -13.964 
ATOM   4280  N6   DA A 208      11.429-167.246 -14.124 
ATOM   4281  N1   DA A 208       9.636-167.669 -12.720 
ATOM   4282  C2   DA A 208       8.339-167.927 -12.567 
ATOM   4283  N3   DA A 208       7.404-168.053 -13.482 
ATOM   4284  C4   DA A 208       7.917-167.884 -14.718 
ATOM   4285  P    DA A 209       1.719-167.083 -16.623 
ATOM   4286  OP1  DA A 209       0.628-167.974 -17.079 
ATOM   4287  OP2  DA A 209       2.082-165.979 -17.538 
ATOM   4288  O5'  DA A 209       1.361-166.489 -15.181 
ATOM   4289  C5'  DA A 209       1.699-167.254 -14.008 
ATOM   4290  C4'  DA A 209       2.301-166.347 -12.953 
ATOM   4291  O4'  DA A 209       3.743-166.210 -13.096 
ATOM   4292  C3'  DA A 209       1.793-164.905 -12.948 
ATOM   4293  O3'  DA A 209       1.707-164.452 -11.602 
ATOM   4294  C2'  DA A 209       2.885-164.107 -13.659 
ATOM   4295  C1'  DA A 209       4.072-164.831 -13.030 
ATOM   4296  N9   DA A 209       5.354-164.625 -13.757 
ATOM   4297  C8   DA A 209       5.554-164.481 -15.101 
ATOM   4298  N7   DA A 209       6.797-164.314 -15.432 
ATOM   4299  C5   DA A 209       7.473-164.351 -14.220 
ATOM   4300  C6   DA A 209       8.834-164.232 -13.891 
ATOM   4301  N6   DA A 209       9.801-164.044 -14.800 
ATOM   4302  N1   DA A 209       9.165-164.314 -12.589 
ATOM   4303  C2   DA A 209       8.199-164.501 -11.691 
ATOM   4304  N3   DA A 209       6.903-164.626 -11.878 
ATOM   4305  C4   DA A 209       6.598-164.540 -13.189 
ATOM   4306  P    DG A 210       0.468-163.536 -11.168 
ATOM   4307  OP1  DG A 210      -0.693-164.394 -10.843 
ATOM   4308  OP2  DG A 210       0.238-162.495 -12.194 
ATOM   4309  O5'  DG A 210       1.029-162.858  -9.832 
ATOM   4310  C5'  DG A 210       1.979-163.582  -9.028 
ATOM   4311  C4'  DG A 210       3.094-162.655  -8.585 
ATOM   4312  O4'  DG A 210       4.182-162.595  -9.552 
ATOM   4313  C3'  DG A 210       2.702-161.192  -8.380 
ATOM   4314  O3'  DG A 210       3.425-160.673  -7.271 
ATOM   4315  C2'  DG A 210       3.180-160.482  -9.647 
ATOM   4316  C1'  DG A 210       4.502-161.231  -9.781 
ATOM   4317  N9   DG A 210       5.119-161.121 -11.133 
ATOM   4318  C8   DG A 210       4.508-161.048 -12.366 
ATOM   4319  N7   DG A 210       5.344-160.957 -13.371 
ATOM   4320  C5   DG A 210       6.597-160.970 -12.762 
ATOM   4321  C6   DG A 210       7.893-160.897 -13.336 
ATOM   4322  O6   DG A 210       8.206-160.807 -14.520 
ATOM   4323  N1   DG A 210       8.891-160.942 -12.353 
ATOM   4324  C2   DG A 210       8.667-161.044 -10.994 
ATOM   4325  N2   DG A 210       9.755-161.072 -10.220 
ATOM   4326  N3   DG A 210       7.451-161.112 -10.456 
ATOM   4327  C4   DG A 210       6.471-161.069 -11.396 
ATOM   4328  P    DA A 211       2.683-159.679  -6.258 
ATOM   4329  OP1  DA A 211       1.923-160.465  -5.260 
ATOM   4330  OP2  DA A 211       1.908-158.679  -7.024 
ATOM   4331  O5'  DA A 211       3.928-158.966  -5.548 
ATOM   4332  C5'  DA A 211       5.161-159.695  -5.404 
ATOM   4333  C4'  DA A 211       6.334-158.803  -5.758 
ATOM   4334  O4'  DA A 211       6.651-158.841  -7.179 
ATOM   4335  C3'  DA A 211       6.152-157.315  -5.461 
ATOM   4336  O3'  DA A 211       7.393-156.779  -5.018 
ATOM   4337  C2'  DA A 211       5.807-156.689  -6.811 
ATOM   4338  C1'  DA A 211       6.792-157.506  -7.641 
ATOM   4339  N9   DA A 211       6.502-157.490  -9.102 
ATOM   4340  C8   DA A 211       5.288-157.447  -9.726 
ATOM   4341  N7   DA A 211       5.363-157.442 -11.021 
ATOM   4342  C5   DA A 211       6.726-157.486 -11.278 
ATOM   4343  C6   DA A 211       7.465-157.504 -12.471 
ATOM   4344  N6   DA A 211       6.905-157.479 -13.689 
ATOM   4345  N1   DA A 211       8.806-157.547 -12.369 
ATOM   4346  C2   DA A 211       9.358-157.571 -11.156 
ATOM   4347  N3   DA A 211       8.773-157.558  -9.978 
ATOM   4348  C4   DA A 211       7.432-157.514 -10.109 
ATOM   4349  P    DA A 212       7.396-155.704  -3.832 
ATOM   4350  OP1  DA A 212       7.355-156.404  -2.528 
ATOM   4351  OP2  DA A 212       6.330-154.705  -4.066 
ATOM   4352  O5'  DA A 212       8.828-155.018  -4.030 
ATOM   4353  C5'  DA A 212       9.904-155.798  -4.584 
ATOM   4354  C4'  DA A 212      10.658-154.980  -5.615 
ATOM   4355  O4'  DA A 212      10.083-155.100  -6.948 
ATOM   4356  C3'  DA A 212      10.701-153.473  -5.367 
ATOM   4357  O3'  DA A 212      11.973-152.976  -5.768 
ATOM   4358  C2'  DA A 212       9.637-152.896  -6.300 
ATOM   4359  C1'  DA A 212       9.941-153.797  -7.493 
ATOM   4360  N9   DA A 212       8.851-153.836  -8.507 
ATOM   4361  C8   DA A 212       7.503-153.765  -8.307 
ATOM   4362  N7   DA A 212       6.805-153.826  -9.399 
ATOM   4363  C5   DA A 212       7.760-153.946 -10.399 
ATOM   4364  C6   DA A 212       7.661-154.056 -11.795 
ATOM   4365  N6   DA A 212       6.494-154.062 -12.456 
ATOM   4366  N1   DA A 212       8.808-154.158 -12.492 
ATOM   4367  C2   DA A 212       9.964-154.151 -11.830 
ATOM   4368  N3   DA A 212      10.180-154.054 -10.536 
ATOM   4369  C4   DA A 212       9.016-153.953  -9.863 
ATOM   4370  P    DA A 213      12.680-151.847  -4.881 
ATOM   4371  OP1  DA A 213      13.402-152.482  -3.755 
ATOM   4372  OP2  DA A 213      11.690-150.811  -4.514 
ATOM   4373  O5'  DA A 213      13.733-151.241  -5.921 
ATOM   4374  C5'  DA A 213      14.272-152.096  -6.947 
ATOM   4375  C4'  DA A 213      14.290-151.365  -8.275 
ATOM   4376  O4'  DA A 213      13.043-151.520  -9.010 
ATOM   4377  C3'  DA A 213      14.486-149.851  -8.199 
ATOM   4378  O3'  DA A 213      15.287-149.435  -9.298 
ATOM   4379  C2'  DA A 213      13.084-149.269  -8.373 
ATOM   4380  C1'  DA A 213      12.622-150.239  -9.455 
ATOM   4381  N9   DA A 213      11.144-150.275  -9.638 
ATOM   4382  C8   DA A 213      10.169-150.130  -8.693 
ATOM   4383  N7   DA A 213       8.965-150.209  -9.167 
ATOM   4384  C5   DA A 213       9.152-150.422 -10.525 
ATOM   4385  C6   DA A 213       8.252-150.593 -11.590 
ATOM   4386  N6   DA A 213       6.920-150.575 -11.444 
ATOM   4387  N1   DA A 213       8.774-150.782 -12.817 
ATOM   4388  C2   DA A 213      10.099-150.799 -12.956 
ATOM   4389  N3   DA A 213      11.032-150.652 -12.041 
ATOM   4390  C4   DA A 213      10.484-150.463 -10.823 
ATOM   4391  P    DT A 214      16.393-148.301  -9.068 
ATOM   4392  OP1  DT A 214      17.630-148.916  -8.536 
ATOM   4393  OP2  DT A 214      15.816-147.202  -8.262 
ATOM   4394  O5'  DT A 214      16.644-147.795 -10.565 
ATOM   4395  C5'  DT A 214      16.472-148.723 -11.653 
ATOM   4396  C4'  DT A 214      15.717-148.057 -12.786 
ATOM   4397  O4'  DT A 214      14.273-148.188 -12.644 
ATOM   4398  C3'  DT A 214      15.938-146.553 -12.940 
ATOM   4399  O3'  DT A 214      15.948-146.228 -14.325 
ATOM   4400  C2'  DT A 214      14.705-145.913 -12.300 
ATOM   4401  C1'  DT A 214      13.687-146.911 -12.844 
ATOM   4402  N1   DT A 214      12.381-146.884 -12.127 
ATOM   4403  C2   DT A 214      11.253-147.124 -12.873 
ATOM   4404  O2   DT A 214      11.285-147.352 -14.070 
ATOM   4405  N3   DT A 214      10.061-147.090 -12.175 
ATOM   4406  C4   DT A 214       9.909-146.843 -10.826 
ATOM   4407  O4   DT A 214       8.788-146.839 -10.312 
ATOM   4408  C5   DT A 214      11.150-146.603 -10.128 
ATOM   4409  C7   DT A 214      11.075-146.325  -8.655 
ATOM   4410  C6   DT A 214      12.323-146.629 -10.782 
ATOM   4411  P    DA A 215      16.992-145.138 -14.858 
ATOM   4412  OP1  DA A 215      18.300-145.785 -15.108 
ATOM   4413  OP2  DA A 215      17.007-143.976 -13.943 
ATOM   4414  O5'  DA A 215      16.325-144.716 -16.250 
ATOM   4415  C5'  DA A 215      15.538-145.685 -16.969 
ATOM   4416  C4'  DA A 215      14.270-145.039 -17.490 
ATOM   4417  O4'  DA A 215      13.182-145.093 -16.524 
ATOM   4418  C3'  DA A 215      14.376-143.555 -17.843 
ATOM   4419  O3'  DA A 215      13.577-143.297 -18.992 
ATOM   4420  C2'  DA A 215      13.758-142.828 -16.649 
ATOM   4421  C1'  DA A 215      12.603-143.801 -16.428 
ATOM   4422  N9   DA A 215      11.964-143.678 -15.089 
ATOM   4423  C8   DA A 215      12.550-143.369 -13.894 
ATOM   4424  N7   DA A 215      11.722-143.337 -12.897 
ATOM   4425  C5   DA A 215      10.496-143.648 -13.469 
ATOM   4426  C6   DA A 215       9.205-143.777 -12.931 
ATOM   4427  N6   DA A 215       8.923-143.599 -11.632 
ATOM   4428  N1   DA A 215       8.210-144.095 -13.779 
ATOM   4429  C2   DA A 215       8.496-144.271 -15.067 
ATOM   4430  N3   DA A 215       9.656-144.178 -15.682 
ATOM   4431  C4   DA A 215      10.634-143.858 -14.810 
ATOM   4432  P    DT A 216      14.123-142.285 -20.105 
ATOM   4433  OP1  DT A 216      15.030-143.004 -21.027 
ATOM   4434  OP2  DT A 216      14.684-141.083 -19.450 
ATOM   4435  O5'  DT A 216      12.772-141.898 -20.870 
ATOM   4436  C5'  DT A 216      11.704-142.861 -20.929 
ATOM   4437  C4'  DT A 216      10.377-142.181 -20.654 
ATOM   4438  O4'  DT A 216      10.059-142.138 -19.233 
ATOM   4439  C3'  DT A 216      10.272-140.723 -21.099 
ATOM   4440  O3'  DT A 216       8.956-140.482 -21.581 
ATOM   4441  C2'  DT A 216      10.479-139.911 -19.821 
ATOM   4442  C1'  DT A 216       9.660-140.816 -18.904 
ATOM   4443  N1   DT A 216       9.928-140.599 -17.454 
ATOM   4444  C2   DT A 216       8.868-140.752 -16.593 
ATOM   4445  O2   DT A 216       7.748-141.051 -16.968 
ATOM   4446  N3   DT A 216       9.154-140.543 -15.258 
ATOM   4447  C4   DT A 216      10.381-140.202 -14.727 
ATOM   4448  O4   DT A 216      10.516-140.041 -13.513 
ATOM   4449  C5   DT A 216      11.431-140.065 -15.710 
ATOM   4450  C7   DT A 216      12.799-139.696 -15.215 
ATOM   4451  C6   DT A 216      11.181-140.262 -17.014 
ATOM   4452  P    DC A 217       8.758-139.550 -22.867 
ATOM   4453  OP1  DC A 217       8.946-140.355 -24.096 
ATOM   4454  OP2  DC A 217       9.609-138.347 -22.744 
ATOM   4455  O5'  DC A 217       7.219-139.136 -22.725 
ATOM   4456  C5'  DC A 217       6.308-140.049 -22.085 
ATOM   4457  C4'  DC A 217       5.401-139.294 -21.134 
ATOM   4458  O4'  DC A 217       5.975-139.168 -19.802 
ATOM   4459  C3'  DC A 217       5.071-137.855 -21.530 
ATOM   4460  O3'  DC A 217       3.725-137.574 -21.167 
ATOM   4461  C2'  DC A 217       5.995-136.995 -20.668 
ATOM   4462  C1'  DC A 217       5.858-137.815 -19.390 
ATOM   4463  N1   DC A 217       6.926-137.543 -18.387 
ATOM   4464  C2   DC A 217       6.581-137.601 -17.038 
ATOM   4465  O2   DC A 217       5.414-137.873 -16.733 
ATOM   4466  N3   DC A 217       7.539-137.355 -16.109 
ATOM   4467  C4   DC A 217       8.792-137.064 -16.481 
ATOM   4468  N4   DC A 217       9.691-136.832 -15.537 
ATOM   4469  C5   DC A 217       9.167-136.999 -17.862 
ATOM   4470  C6   DC A 217       8.195-137.247 -18.776 
ATOM   4471  P    DT A 218       2.821-136.697 -22.156 
ATOM   4472  OP1  DT A 218       2.245-137.567 -23.206 
ATOM   4473  OP2  DT A 218       3.597-135.531 -22.632 
ATOM   4474  O5'  DT A 218       1.661-136.204 -21.170 
ATOM   4475  C5'  DT A 218       1.286-137.041 -20.059 
ATOM   4476  C4'  DT A 218       1.116-136.199 -18.810 
ATOM   4477  O4'  DT A 218       2.363-136.038 -18.074 
ATOM   4478  C3'  DT A 218       0.633-134.767 -19.034 
ATOM   4479  O3'  DT A 218      -0.243-134.405 -17.973 
ATOM   4480  C2'  DT A 218       1.896-133.911 -18.933 
ATOM   4481  C1'  DT A 218       2.525-134.663 -17.763 
ATOM   4482  N1   DT A 218       3.980-134.395 -17.593 
ATOM   4483  C2   DT A 218       4.466-134.376 -16.307 
ATOM   4484  O2   DT A 218       3.762-134.566 -15.329 
ATOM   4485  N3   DT A 218       5.818-134.123 -16.188 
ATOM   4486  C4   DT A 218       6.703-133.895 -17.222 
ATOM   4487  O4   DT A 218       7.895-133.680 -16.991 
ATOM   4488  C5   DT A 218       6.100-133.935 -18.533 
ATOM   4489  C7   DT A 218       6.993-133.696 -19.716 
ATOM   4490  C6   DT A 218       4.787-134.178 -18.678 
ATOM   4491  P    DC A 219      -1.545-133.533 -18.305 
ATOM   4492  OP1  DC A 219      -2.636-134.424 -18.761 
ATOM   4493  OP2  DC A 219      -1.182-132.429 -19.220 
ATOM   4494  O5'  DC A 219      -1.903-132.940 -16.863 
ATOM   4495  C5'  DC A 219      -1.565-133.704 -15.690 
ATOM   4496  C4'  DC A 219      -0.963-132.797 -14.635 
ATOM   4497  O4'  DC A 219       0.479-132.661 -14.778 
ATOM   4498  C3'  DC A 219      -1.471-131.355 -14.630 
ATOM   4499  O3'  DC A 219      -1.557-130.903 -13.284 
ATOM   4500  C2'  DC A 219      -0.379-130.557 -15.341 
ATOM   4501  C1'  DC A 219       0.808-131.282 -14.712 
ATOM   4502  N1   DC A 219       2.090-131.076 -15.439 
ATOM   4503  C2   DC A 219       3.261-131.015 -14.688 
ATOM   4504  O2   DC A 219       3.188-131.135 -13.459 
ATOM   4505  N3   DC A 219       4.442-130.827 -15.333 
ATOM   4506  C4   DC A 219       4.478-130.702 -16.665 
ATOM   4507  N4   DC A 219       5.653-130.521 -17.248 
ATOM   4508  C5   DC A 219       3.285-130.761 -17.457 
ATOM   4509  C6   DC A 219       2.116-130.949 -16.794 
ATOM   4510  P    DA A 220      -2.796-129.987 -12.850 
ATOM   4511  OP1  DA A 220      -3.957-130.845 -12.525 
ATOM   4512  OP2  DA A 220      -3.026-128.946 -13.876 
ATOM   4513  O5'  DA A 220      -2.235-129.309 -11.514 
ATOM   4514  C5'  DA A 220      -1.285-130.032 -10.710 
ATOM   4515  C4'  DA A 220      -0.170-129.106 -10.267 
ATOM   4516  O4'  DA A 220       0.918-129.045 -11.234 
ATOM   4517  C3'  DA A 220      -0.562-127.643 -10.062 
ATOM   4518  O3'  DA A 220       0.161-127.123  -8.953 
ATOM   4519  C2'  DA A 220      -0.084-126.932 -11.329 
ATOM   4520  C1'  DA A 220       1.238-127.682 -11.463 
ATOM   4521  N9   DA A 220       1.855-127.572 -12.815 
ATOM   4522  C8   DA A 220       1.232-127.501 -14.027 
ATOM   4523  N7   DA A 220       2.048-127.410 -15.032 
ATOM   4524  C5   DA A 220       3.305-127.421 -14.444 
ATOM   4525  C6   DA A 220       4.601-127.352 -14.978 
ATOM   4526  N6   DA A 220       4.857-127.253 -16.290 
ATOM   4527  N1   DA A 220       5.632-127.387 -14.112 
ATOM   4528  C2   DA A 220       5.372-127.486 -12.809 
ATOM   4529  N3   DA A 220       4.211-127.557 -12.197 
ATOM   4530  C4   DA A 220       3.197-127.519 -13.086 
ATOM   4531  P    DG A 221      -0.581-126.130  -7.940 
ATOM   4532  OP1  DG A 221      -1.341-126.915  -6.942 
ATOM   4533  OP2  DG A 221      -1.356-125.129  -8.706 
ATOM   4534  O5'  DG A 221       0.664-125.417  -7.230 
ATOM   4535  C5'  DG A 221       1.897-126.146  -7.086 
ATOM   4536  C4'  DG A 221       3.070-125.254  -7.440 
ATOM   4537  O4'  DG A 221       3.387-125.291  -8.861 
ATOM   4538  C3'  DG A 221       2.888-123.765  -7.143 
ATOM   4539  O3'  DG A 221       4.129-123.229  -6.700 
ATOM   4540  C2'  DG A 221       2.543-123.139  -8.493 
ATOM   4541  C1'  DG A 221       3.528-123.956  -9.323 
ATOM   4542  N9   DG A 221       3.238-123.940 -10.784 
ATOM   4543  C8   DG A 221       2.022-123.897 -11.431 
ATOM   4544  N7   DG A 221       2.112-123.893 -12.738 
ATOM   4545  C5   DG A 221       3.485-123.936 -12.975 
ATOM   4546  C6   DG A 221       4.201-123.953 -14.201 
ATOM   4547  O6   DG A 221       3.763-123.934 -15.349 
ATOM   4548  N1   DG A 221       5.585-123.999 -13.985 
ATOM   4549  C2   DG A 221       6.197-124.025 -12.748 
ATOM   4550  N2   DG A 221       7.532-124.069 -12.754 
ATOM   4551  N3   DG A 221       5.524-124.010 -11.598 
ATOM   4552  C4   DG A 221       4.181-123.965 -11.790 
ATOM   4553  P    DG A 222       4.132-122.154  -5.514 
ATOM   4554  OP1  DG A 222       4.091-122.855  -4.210 
ATOM   4555  OP2  DG A 222       3.067-121.155  -5.748 
ATOM   4556  O5'  DG A 222       5.564-121.469  -5.712 
ATOM   4557  C5'  DG A 222       6.640-122.248  -6.266 
ATOM   4558  C4'  DG A 222       7.394-121.431  -7.297 
ATOM   4559  O4'  DG A 222       6.819-121.550  -8.630 
ATOM   4560  C3'  DG A 222       7.437-119.923  -7.049 
ATOM   4561  O3'  DG A 222       8.709-119.426  -7.450 
ATOM   4562  C2'  DG A 222       6.373-119.346  -7.982 
ATOM   4563  C1'  DG A 222       6.677-120.247  -9.175 
ATOM   4564  N9   DG A 222       5.587-120.287 -10.189 
ATOM   4565  C8   DG A 222       4.223-120.216 -10.006 
ATOM   4566  N7   DG A 222       3.531-120.279 -11.117 
ATOM   4567  C5   DG A 222       4.505-120.399 -12.107 
ATOM   4568  C6   DG A 222       4.368-120.508 -13.515 
ATOM   4569  O6   DG A 222       3.342-120.522 -14.190 
ATOM   4570  N1   DG A 222       5.616-120.609 -14.145 
ATOM   4571  C2   DG A 222       6.837-120.606 -13.498 
ATOM   4572  N2   DG A 222       7.914-120.713 -14.279 
ATOM   4573  N3   DG A 222       6.965-120.504 -12.177 
ATOM   4574  C4   DG A 222       5.763-120.404 -11.552 
ATOM   4575  P    DC A 223       9.416-118.298  -6.563 
ATOM   4576  OP1  DC A 223      10.138-118.933  -5.437 
ATOM   4577  OP2  DC A 223       8.426-117.261  -6.196 
ATOM   4578  O5'  DC A 223      10.469-117.691  -7.603 
ATOM   4579  C5'  DC A 223      11.008-118.546  -8.629 
ATOM   4580  C4'  DC A 223      11.026-117.815  -9.957 
ATOM   4581  O4'  DC A 223       9.779-117.971 -10.692 
ATOM   4582  C3'  DC A 223      11.222-116.302  -9.881 
ATOM   4583  O3'  DC A 223      12.023-115.885 -10.980 
ATOM   4584  C2'  DC A 223       9.820-115.719 -10.055 
ATOM   4585  C1'  DC A 223       9.359-116.690 -11.137 
ATOM   4586  N1   DC A 223       7.880-116.725 -11.319 
ATOM   4587  C2   DC A 223       7.390-116.929 -12.607 
ATOM   4588  O2   DC A 223       8.194-117.071 -13.536 
ATOM   4589  N3   DC A 223       6.045-116.963 -12.795 
ATOM   4590  C4   DC A 223       5.208-116.805 -11.762 
ATOM   4591  N4   DC A 223       3.906-116.847 -11.996 
ATOM   4592  C5   DC A 223       5.692-116.594 -10.430 
ATOM   4593  C6   DC A 223       7.039-116.562 -10.264 
ATOM   4594  P    DT A 224      13.129-114.751 -10.750 
ATOM   4595  OP1  DT A 224      14.366-115.366 -10.218 
ATOM   4596  OP2  DT A 224      12.552-113.652  -9.944 
ATOM   4597  O5'  DT A 224      13.380-114.246 -12.247 
ATOM   4598  C5'  DT A 224      13.208-115.173 -13.335 
ATOM   4599  C4'  DT A 224      12.453-114.508 -14.468 
ATOM   4600  O4'  DT A 224      11.009-114.638 -14.326 
ATOM   4601  C3'  DT A 224      12.674-113.003 -14.622 
ATOM   4602  O3'  DT A 224      12.684-112.678 -16.007 
ATOM   4603  C2'  DT A 224      11.441-112.364 -13.982 
ATOM   4604  C1'  DT A 224      10.423-113.361 -14.526 
ATOM   4605  N1   DT A 224       9.117-113.334 -13.809 
ATOM   4606  C2   DT A 224       7.989-113.574 -14.555 
ATOM   4607  O2   DT A 224       8.021-113.802 -15.752 
ATOM   4608  N3   DT A 224       6.797-113.540 -13.857 
ATOM   4609  C4   DT A 224       6.645-113.293 -12.508 
ATOM   4610  O4   DT A 224       5.524-113.289 -11.994 
ATOM   4611  C5   DT A 224       7.886-113.053 -11.810 
ATOM   4612  C7   DT A 224       7.811-112.775 -10.337 
ATOM   4613  C6   DT A 224       9.059-113.079 -12.464 
ATOM   4614  P    DA A 225      13.728-111.588 -16.540 
ATOM   4615  OP1  DA A 225      15.036-112.235 -16.790 
ATOM   4616  OP2  DA A 225      13.743-110.426 -15.625 
ATOM   4617  O5'  DA A 225      13.061-111.167 -17.932 
ATOM   4618  C5'  DA A 225      12.274-112.135 -18.651 
ATOM   4619  C4'  DA A 225      11.006-111.489 -19.172 
ATOM   4620  O4'  DA A 225       9.918-111.543 -18.205 
ATOM   4621  C3'  DA A 225      11.112-110.006 -19.525 
ATOM   4622  O3'  DA A 225      10.313-109.748 -20.674 
ATOM   4623  C2'  DA A 225      10.494-109.279 -18.331 
ATOM   4624  C1'  DA A 225       9.339-110.251 -18.110 
ATOM   4625  N9   DA A 225       8.700-110.128 -16.771 
ATOM   4626  C8   DA A 225       9.286-109.819 -15.576 
ATOM   4627  N7   DA A 225       8.458-109.787 -14.578 
ATOM   4628  C5   DA A 225       7.232-110.098 -15.151 
ATOM   4629  C6   DA A 225       5.941-110.227 -14.613 
ATOM   4630  N6   DA A 225       5.659-110.050 -13.314 
ATOM   4631  N1   DA A 225       4.946-110.546 -15.461 
ATOM   4632  C2   DA A 225       5.232-110.721 -16.749 
ATOM   4633  N3   DA A 225       6.392-110.628 -17.364 
ATOM   4634  C4   DA A 225       7.370-110.308 -16.492 
ATOM   4635  P    DA A 226      10.860-108.735 -21.787 
ATOM   4636  OP1  DA A 226      11.766-109.455 -22.709 
ATOM   4637  OP2  DA A 226      11.420-107.533 -21.132 
ATOM   4638  O5'  DA A 226       9.508-108.349 -22.552 
ATOM   4639  C5'  DA A 226       8.440-109.312 -22.611 
ATOM   4640  C4'  DA A 226       7.113-108.631 -22.336 
ATOM   4641  O4'  DA A 226       6.795-108.588 -20.915 
ATOM   4642  C3'  DA A 226       7.008-107.173 -22.781 
ATOM   4643  O3'  DA A 226       5.692-106.932 -23.263 
ATOM   4644  C2'  DA A 226       7.215-106.361 -21.503 
ATOM   4645  C1'  DA A 226       6.396-107.266 -20.586 
ATOM   4646  N9   DA A 226       6.664-107.050 -19.136 
ATOM   4647  C8   DA A 226       7.841-106.713 -18.533 
ATOM   4648  N7   DA A 226       7.755-106.594 -17.244 
ATOM   4649  C5   DA A 226       6.422-106.873 -16.971 
ATOM   4650  C6   DA A 226       5.689-106.915 -15.774 
ATOM   4651  N6   DA A 226       6.222-106.663 -14.570 
ATOM   4652  N1   DA A 226       4.382-107.225 -15.859 
ATOM   4653  C2   DA A 226       3.857-107.475 -17.058 
ATOM   4654  N3   DA A 226       4.439-107.467 -18.237 
ATOM   4655  C4   DA A 226       5.746-107.153 -18.125 
ATOM   4656  P    DT A 227       5.494-106.000 -24.549 
ATOM   4657  OP1  DT A 227       5.682-106.805 -25.778 
ATOM   4658  OP2  DT A 227       6.346-104.797 -24.426 
ATOM   4659  O5'  DT A 227       3.955-105.587 -24.407 
ATOM   4660  C5'  DT A 227       3.044-106.499 -23.767 
ATOM   4661  C4'  DT A 227       2.137-105.744 -22.816 
ATOM   4662  O4'  DT A 227       2.711-105.619 -21.483 
ATOM   4663  C3'  DT A 227       1.807-104.305 -23.212 
ATOM   4664  O3'  DT A 227       0.461-104.025 -22.849 
ATOM   4665  C2'  DT A 227       2.731-103.445 -22.350 
ATOM   4666  C1'  DT A 227       2.594-104.265 -21.071 
ATOM   4667  N1   DT A 227       3.662-103.993 -20.068 
ATOM   4668  C2   DT A 227       3.305-104.054 -18.743 
ATOM   4669  O2   DT A 227       2.174-104.317 -18.372 
ATOM   4670  N3   DT A 227       4.320-103.796 -17.843 
ATOM   4671  C4   DT A 227       5.630-103.490 -18.151 
ATOM   4672  O4   DT A 227       6.451-103.277 -17.257 
ATOM   4673  C5   DT A 227       5.908-103.449 -19.567 
ATOM   4674  C7   DT A 227       7.310-103.123 -19.991 
ATOM   4675  C6   DT A 227       4.939-103.696 -20.465 
ATOM   4676  P    DG A 228      -0.443-103.147 -23.838 
ATOM   4677  OP1  DG A 228      -1.019-104.017 -24.888 
ATOM   4678  OP2  DG A 228       0.333-101.981 -24.314 
ATOM   4679  O5'  DG A 228      -1.603-102.654 -22.852 
ATOM   4680  C5'  DG A 228      -1.978-103.491 -21.741 
ATOM   4681  C4'  DG A 228      -2.148-102.649 -20.492 
ATOM   4682  O4'  DG A 228      -0.901-102.488 -19.756 
ATOM   4683  C3'  DG A 228      -2.631-101.217 -20.716 
ATOM   4684  O3'  DG A 228      -3.507-100.856 -19.655 
ATOM   4685  C2'  DG A 228      -1.368-100.362 -20.615 
ATOM   4686  C1'  DG A 228      -0.739-101.113 -19.445 
ATOM   4687  N9   DG A 228       0.716-100.845 -19.275 
ATOM   4688  C8   DG A 228       1.677-100.606 -20.233 
ATOM   4689  N7   DG A 228       2.877-100.404 -19.747 
ATOM   4690  C5   DG A 228       2.699-100.517 -18.369 
ATOM   4691  C6   DG A 228       3.641-100.398 -17.314 
ATOM   4692  O6   DG A 228       4.845-100.164 -17.379 
ATOM   4693  N1   DG A 228       3.035-100.585 -16.064 
ATOM   4694  C2   DG A 228       1.696-100.853 -15.860 
ATOM   4695  N2   DG A 228       1.313-101.000 -14.589 
ATOM   4696  N3   DG A 228       0.814-100.966 -16.851 
ATOM   4697  C4   DG A 228       1.385-100.786 -18.070 
ATOM   4698  P    DT A 229      -4.809 -99.984 -19.987 
ATOM   4699  OP1  DT A 229      -5.900-100.874 -20.443 
ATOM   4700  OP2  DT A 229      -4.446 -98.880 -20.902 
ATOM   4701  O5'  DT A 229      -5.167 -99.390 -18.545 
ATOM   4702  C5'  DT A 229      -4.829-100.154 -17.372 
ATOM   4703  C4'  DT A 229      -4.227 -99.247 -16.317 
ATOM   4704  O4'  DT A 229      -2.785 -99.111 -16.460 
ATOM   4705  C3'  DT A 229      -4.735 -97.806 -16.312 
ATOM   4706  O3'  DT A 229      -4.821 -97.353 -14.966 
ATOM   4707  C2'  DT A 229      -3.643 -97.008 -17.023 
ATOM   4708  C1'  DT A 229      -2.456 -97.732 -16.394 
ATOM   4709  N1   DT A 229      -1.174 -97.526 -17.121 
ATOM   4710  C2   DT A 229      -0.028 -97.469 -16.365 
ATOM   4711  O2   DT A 229      -0.028 -97.579 -15.152 
ATOM   4712  N3   DT A 229       1.143 -97.276 -17.075 
ATOM   4713  C4   DT A 229       1.257 -97.139 -18.443 
ATOM   4714  O4   DT A 229       2.360 -96.971 -18.966 
ATOM   4715  C5   DT A 229      -0.000 -97.213 -19.150 
ATOM   4716  C7   DT A 229       0.035 -97.073 -20.644 
ATOM   4717  C6   DT A 229      -1.152 -97.399 -18.486 
ATOM   4718  P    DC A 230      -6.060 -96.437 -14.532 
ATOM   4719  OP1  DC A 230      -7.221 -97.295 -14.207 
ATOM   4720  OP2  DC A 230      -6.290 -95.396 -15.558 
ATOM   4721  O5'  DC A 230      -5.499 -95.759 -13.196 
ATOM   4722  C5'  DC A 230      -4.549 -96.482 -12.392 
ATOM   4723  C4'  DC A 230      -3.434 -95.556 -11.949 
ATOM   4724  O4'  DC A 230      -2.346 -95.496 -12.916 
ATOM   4725  C3'  DC A 230      -3.826 -94.093 -11.744 
ATOM   4726  O3'  DC A 230      -3.103 -93.574 -10.635 
ATOM   4727  C2'  DC A 230      -3.348 -93.383 -13.011 
ATOM   4728  C1'  DC A 230      -2.026 -94.132 -13.145 
ATOM   4729  N1   DC A 230      -1.409 -94.022 -14.497 
ATOM   4730  C2   DC A 230      -0.019 -93.982 -14.575 
ATOM   4731  O2   DC A 230       0.639 -94.040 -13.530 
ATOM   4732  N3   DC A 230       0.562 -93.881 -15.798 
ATOM   4733  C4   DC A 230      -0.187 -93.822 -16.907 
ATOM   4734  N4   DC A 230       0.427 -93.724 -18.076 
ATOM   4735  C5   DC A 230      -1.618 -93.860 -16.848 
ATOM   4736  C6   DC A 230      -2.180 -93.961 -15.616 
ATOM   4737  P    DG A 231      -3.845 -92.580  -9.622 
ATOM   4738  OP1  DG A 231      -4.605 -93.365  -8.624 
ATOM   4739  OP2  DG A 231      -4.620 -91.579 -10.387 
ATOM   4740  O5'  DG A 231      -2.600 -91.867  -8.912 
ATOM   4741  C5'  DG A 231      -1.367 -92.596  -8.768 
ATOM   4742  C4'  DG A 231      -0.194 -91.704  -9.122 
ATOM   4743  O4'  DG A 231       0.123 -91.741 -10.543 
ATOM   4744  C3'  DG A 231      -0.376 -90.216  -8.824 
ATOM   4745  O3'  DG A 231       0.865 -89.680  -8.382 
ATOM   4746  C2'  DG A 231      -0.721 -89.590 -10.175 
ATOM   4747  C1'  DG A 231       0.264 -90.407 -11.005 
ATOM   4748  N9   DG A 231      -0.026 -90.390 -12.466 
ATOM   4749  C8   DG A 231      -1.242 -90.347 -13.113 
ATOM   4750  N7   DG A 231      -1.152 -90.344 -14.420 
ATOM   4751  C5   DG A 231       0.221 -90.387 -14.657 
ATOM   4752  C6   DG A 231       0.937 -90.404 -15.883 
ATOM   4753  O6   DG A 231       0.499 -90.384 -17.031 
ATOM   4754  N1   DG A 231       2.321 -90.449 -15.667 
ATOM   4755  C2   DG A 231       2.933 -90.476 -14.430 
ATOM   4756  N2   DG A 231       4.268 -90.519 -14.436 
ATOM   4757  N3   DG A 231       2.260 -90.460 -13.280 
ATOM   4758  C4   DG A 231       0.917 -90.416 -13.472 
ATOM   4759  P    DT A 232       0.868 -88.605  -7.196 
ATOM   4760  OP1  DT A 232       0.827 -89.305  -5.892 
ATOM   4761  OP2  DT A 232      -0.197 -87.606  -7.430 
ATOM   4762  O5'  DT A 232       2.300 -87.919  -7.394 
ATOM   4763  C5'  DT A 232       3.376 -88.698  -7.948 
ATOM   4764  C4'  DT A 232       4.130 -87.881  -8.979 
ATOM   4765  O4'  DT A 232       3.555 -88.001 -10.312 
ATOM   4766  C3'  DT A 232       4.173 -86.373  -8.731 
ATOM   4767  O3'  DT A 232       5.445 -85.877  -9.132 
ATOM   4768  C2'  DT A 232       3.109 -85.796  -9.664 
ATOM   4769  C1'  DT A 232       3.413 -86.698 -10.856 
ATOM   4770  N1   DT A 232       2.323 -86.737 -11.871 
ATOM   4771  C2   DT A 232       2.699 -86.859 -13.187 
ATOM   4772  O2   DT A 232       3.862 -86.935 -13.541 
ATOM   4773  N3   DT A 232       1.660 -86.891 -14.099 
ATOM   4774  C4   DT A 232       0.314 -86.813 -13.809 
ATOM   4775  O4   DT A 232      -0.525 -86.853 -14.712 
ATOM   4776  C5   DT A 232       0.020 -86.687 -12.401 
ATOM   4777  C7   DT A 232      -1.423 -86.596 -12.000 
ATOM   4778  C6   DT A 232       1.008 -86.653 -11.494 
ATOM   4779  P    DC A 233       6.152 -84.748  -8.245 
ATOM   4780  OP1  DC A 233       6.874 -85.383  -7.119 
ATOM   4781  OP2  DC A 233       5.162 -83.711  -7.878 
ATOM   4782  O5'  DC A 233       7.205 -84.142  -9.285 
ATOM   4783  C5'  DC A 233       7.745 -84.997 -10.311 
ATOM   4784  C4'  DC A 233       7.762 -84.266 -11.639 
ATOM   4785  O4'  DC A 233       6.515 -84.421 -12.374 
ATOM   4786  C3'  DC A 233       7.958 -82.752 -11.563 
ATOM   4787  O3'  DC A 233       8.759 -82.336 -12.662 
ATOM   4788  C2'  DC A 233       6.556 -82.170 -11.736 
ATOM   4789  C1'  DC A 233       6.095 -83.140 -12.819 
ATOM   4790  N1   DC A 233       4.616 -83.175 -13.001 
ATOM   4791  C2   DC A 233       4.126 -83.379 -14.289 
ATOM   4792  O2   DC A 233       4.930 -83.522 -15.218 
ATOM   4793  N3   DC A 233       2.781 -83.414 -14.477 
ATOM   4794  C4   DC A 233       1.944 -83.255 -13.444 
ATOM   4795  N4   DC A 233       0.642 -83.297 -13.678 
ATOM   4796  C5   DC A 233       2.428 -83.044 -12.112 
ATOM   4797  C6   DC A 233       3.775 -83.012 -11.945 
ATOM   4798  P    DT A 234       9.865 -81.202 -12.432 
ATOM   4799  OP1  DT A 234      11.102 -81.816 -11.900 
ATOM   4800  OP2  DT A 234       9.288 -80.103 -11.626 
ATOM   4801  O5'  DT A 234      10.116 -80.696 -13.929 
ATOM   4802  C5'  DT A 234       9.944 -81.623 -15.017 
ATOM   4803  C4'  DT A 234       9.189 -80.958 -16.150 
ATOM   4804  O4'  DT A 234       7.745 -81.088 -16.008 
ATOM   4805  C3'  DT A 234       9.410 -79.453 -16.304 
ATOM   4806  O3'  DT A 234       9.420 -79.128 -17.689 
ATOM   4807  C2'  DT A 234       8.177 -78.814 -15.664 
ATOM   4808  C1'  DT A 234       7.159 -79.811 -16.208 
ATOM   4809  N1   DT A 234       5.853 -79.785 -15.491 
ATOM   4810  C2   DT A 234       4.725 -80.024 -16.237 
ATOM   4811  O2   DT A 234       4.757 -80.252 -17.434 
ATOM   4812  N3   DT A 234       3.533 -79.991 -15.539 
ATOM   4813  C4   DT A 234       3.381 -79.744 -14.190 
ATOM   4814  O4   DT A 234       2.260 -79.739 -13.676 
ATOM   4815  C5   DT A 234       4.622 -79.504 -13.492 
ATOM   4816  C7   DT A 234       4.547 -79.226 -12.019 
ATOM   4817  C6   DT A 234       5.795 -79.530 -14.146 
ATOM   4818  P    DG A 235      10.464 -78.039 -18.222 
ATOM   4819  OP1  DG A 235      11.772 -78.685 -18.472 
ATOM   4820  OP2  DG A 235      10.479 -76.877 -17.307 
ATOM   4821  O5'  DG A 235       9.797 -77.617 -19.614 
ATOM   4822  C5'  DG A 235       9.010 -78.586 -20.333 
ATOM   4823  C4'  DG A 235       7.742 -77.939 -20.854 
ATOM   4824  O4'  DG A 235       6.654 -77.994 -19.887 
ATOM   4825  C3'  DG A 235       7.848 -76.456 -21.207 
ATOM   4826  O3'  DG A 235       7.049 -76.198 -22.355 
ATOM   4827  C2'  DG A 235       7.230 -75.729 -20.013 
ATOM   4828  C1'  DG A 235       6.075 -76.701 -19.792 
ATOM   4829  N9   DG A 235       5.436 -76.579 -18.453 
ATOM   4830  C8   DG A 235       6.010 -76.268 -17.239 
ATOM   4831  N7   DG A 235       5.163 -76.240 -16.239 
ATOM   4832  C5   DG A 235       3.940 -76.553 -16.832 
ATOM   4833  C6   DG A 235       2.650 -76.675 -16.256 
ATOM   4834  O6   DG A 235       2.313 -76.529 -15.083 
ATOM   4835  N1   DG A 235       1.687 -77.008 -17.220 
ATOM   4836  C2   DG A 235       1.940 -77.199 -18.564 
ATOM   4837  N2   DG A 235       0.886 -77.512 -19.320 
ATOM   4838  N3   DG A 235       3.153 -77.085 -19.103 
ATOM   4839  C4   DG A 235       4.096 -76.762 -18.182 
ATOM   4840  P    DT A 236       7.596 -75.186 -23.469 
ATOM   4841  OP1  DT A 236       8.502 -75.905 -24.391 
ATOM   4842  OP2  DT A 236       8.156 -73.984 -22.814 
ATOM   4843  O5'  DT A 236       6.244 -74.799 -24.234 
ATOM   4844  C5'  DT A 236       5.176 -75.762 -24.293 
ATOM   4845  C4'  DT A 236       3.849 -75.082 -24.018 
ATOM   4846  O4'  DT A 236       3.531 -75.038 -22.597 
ATOM   4847  C3'  DT A 236       3.744 -73.623 -24.463 
ATOM   4848  O3'  DT A 236       2.428 -73.382 -24.945 
ATOM   4849  C2'  DT A 236       3.951 -72.812 -23.185 
ATOM   4850  C1'  DT A 236       3.132 -73.717 -22.267 
ATOM   4851  N1   DT A 236       3.400 -73.500 -20.818 
ATOM   4852  C2   DT A 236       2.340 -73.653 -19.957 
ATOM   4853  O2   DT A 236       1.220 -73.951 -20.332 
ATOM   4854  N3   DT A 236       2.626 -73.443 -18.622 
ATOM   4855  C4   DT A 236       3.853 -73.103 -18.091 
ATOM   4856  O4   DT A 236       3.988 -72.942 -16.876 
ATOM   4857  C5   DT A 236       4.903 -72.966 -19.074 
ATOM   4858  C7   DT A 236       6.271 -72.597 -18.579 
ATOM   4859  C6   DT A 236       4.653 -73.163 -20.378 
ATOM   4860  P    DA A 237       2.230 -72.451 -26.231 
ATOM   4861  OP1  DA A 237       2.418 -73.256 -27.460 
ATOM   4862  OP2  DA A 237       3.082 -71.247 -26.108 
ATOM   4863  O5'  DA A 237       0.691 -72.037 -26.089 
ATOM   4864  C5'  DA A 237      -0.220 -72.950 -25.449 
ATOM   4865  C4'  DA A 237      -1.127 -72.195 -24.498 
ATOM   4866  O4'  DA A 237      -0.553 -72.069 -23.165 
ATOM   4867  C3'  DA A 237      -1.457 -70.756 -24.894 
ATOM   4868  O3'  DA A 237      -2.803 -70.475 -24.531 
ATOM   4869  C2'  DA A 237      -0.533 -69.895 -24.032 
ATOM   4870  C1'  DA A 237      -0.670 -70.716 -22.753 
ATOM   4871  N9   DA A 237       0.398 -70.444 -21.750 
ATOM   4872  C8   DA A 237       1.710 -70.135 -21.971 
ATOM   4873  N7   DA A 237       2.395 -69.952 -20.884 
ATOM   4874  C5   DA A 237       1.471 -70.154 -19.868 
ATOM   4875  C6   DA A 237       1.577 -70.103 -18.468 
ATOM   4876  N6   DA A 237       2.716 -69.820 -17.822 
ATOM   4877  N1   DA A 237       0.464 -70.355 -17.754 
ATOM   4878  C2   DA A 237      -0.666 -70.636 -18.402 
ATOM   4879  N3   DA A 237      -0.884 -70.711 -19.697 
ATOM   4880  C4   DA A 237       0.246 -70.455 -20.389 
ATOM   4881  P    DT A 238      -3.707 -69.598 -25.520 
ATOM   4882  OP1  DT A 238      -4.283 -70.468 -26.570 
ATOM   4883  OP2  DT A 238      -2.931 -68.431 -25.996 
ATOM   4884  O5'  DT A 238      -4.867 -69.105 -24.534 
ATOM   4885  C5'  DT A 238      -5.242 -69.942 -23.423 
ATOM   4886  C4'  DT A 238      -5.412 -69.100 -22.174 
ATOM   4887  O4'  DT A 238      -4.165 -68.939 -21.438 
ATOM   4888  C3'  DT A 238      -5.895 -67.667 -22.398 
ATOM   4889  O3'  DT A 238      -6.771 -67.306 -21.337 
ATOM   4890  C2'  DT A 238      -4.632 -66.812 -22.297 
ATOM   4891  C1'  DT A 238      -4.003 -67.563 -21.127 
ATOM   4892  N1   DT A 238      -2.548 -67.295 -20.957 
ATOM   4893  C2   DT A 238      -2.062 -67.276 -19.671 
ATOM   4894  O2   DT A 238      -2.766 -67.467 -18.693 
ATOM   4895  N3   DT A 238      -0.710 -67.024 -19.552 
ATOM   4896  C4   DT A 238       0.175 -66.796 -20.586 
ATOM   4897  O4   DT A 238       1.367 -66.581 -20.355 
ATOM   4898  C5   DT A 238      -0.428 -66.836 -21.896 
ATOM   4899  C7   DT A 238       0.465 -66.597 -23.080 
ATOM   4900  C6   DT A 238      -1.741 -67.078 -22.042 
ATOM   4901  P    DA A 239      -8.073 -66.434 -21.669 
ATOM   4902  OP1  DA A 239      -9.164 -67.325 -22.125 
ATOM   4903  OP2  DA A 239      -7.710 -65.330 -22.584 
ATOM   4904  O5'  DA A 239      -8.431 -65.840 -20.226 
ATOM   4905  C5'  DA A 239      -8.093 -66.605 -19.054 
ATOM   4906  C4'  DA A 239      -7.491 -65.698 -17.999 
ATOM   4907  O4'  DA A 239      -6.049 -65.561 -18.142 
ATOM   4908  C3'  DA A 239      -7.999 -64.256 -17.994 
ATOM   4909  O3'  DA A 239      -8.085 -63.803 -16.648 
ATOM   4910  C2'  DA A 239      -6.907 -63.458 -18.705 
ATOM   4911  C1'  DA A 239      -5.720 -64.182 -18.076 
ATOM   4912  N9   DA A 239      -4.438 -63.976 -18.803 
ATOM   4913  C8   DA A 239      -4.238 -63.832 -20.146 
ATOM   4914  N7   DA A 239      -2.995 -63.665 -20.478 
ATOM   4915  C5   DA A 239      -2.319 -63.702 -19.266 
ATOM   4916  C6   DA A 239      -0.958 -63.583 -18.937 
ATOM   4917  N6   DA A 239       0.009 -63.395 -19.845 
ATOM   4918  N1   DA A 239      -0.627 -63.665 -17.635 
ATOM   4919  C2   DA A 239      -1.593 -63.852 -16.737 
ATOM   4920  N3   DA A 239      -2.889 -63.977 -16.924 
ATOM   4921  C4   DA A 239      -3.194 -63.891 -18.235 
ATOM   4922  P    DG A 240      -9.324 -62.887 -16.214 
ATOM   4923  OP1  DG A 240     -10.485 -63.745 -15.889 
ATOM   4924  OP2  DG A 240      -9.554 -61.846 -17.240 
ATOM   4925  O5'  DG A 240      -8.763 -62.209 -14.877 
ATOM   4926  C5'  DG A 240      -7.812 -62.933 -14.074 
ATOM   4927  C4'  DG A 240      -6.698 -62.006 -13.631 
ATOM   4928  O4'  DG A 240      -5.609 -61.946 -14.598 
ATOM   4929  C3'  DG A 240      -7.090 -60.543 -13.426 
ATOM   4930  O3'  DG A 240      -6.367 -60.024 -12.317 
ATOM   4931  C2'  DG A 240      -6.612 -59.833 -14.693 
ATOM   4932  C1'  DG A 240      -5.290 -60.582 -14.827 
ATOM   4933  N9   DG A 240      -4.673 -60.472 -16.179 
ATOM   4934  C8   DG A 240      -5.284 -60.399 -17.412 
ATOM   4935  N7   DG A 240      -4.448 -60.308 -18.417 
ATOM   4936  C5   DG A 240      -3.195 -60.321 -17.807 
ATOM   4937  C6   DG A 240      -1.898 -60.249 -18.382 
ATOM   4938  O6   DG A 240      -1.585 -60.158 -19.565 
ATOM   4939  N1   DG A 240      -0.901 -60.293 -17.399 
ATOM   4940  C2   DG A 240      -1.125 -60.395 -16.040 
ATOM   4941  N2   DG A 240      -0.037 -60.423 -15.266 
ATOM   4942  N3   DG A 240      -2.341 -60.463 -15.502 
ATOM   4943  C4   DG A 240      -3.321 -60.420 -16.442 
ATOM   4944  P    DT A 241      -7.109 -59.030 -11.304 
ATOM   4945  OP1  DT A 241      -7.869 -59.816 -10.306 
ATOM   4946  OP2  DT A 241      -7.884 -58.030 -12.069 
ATOM   4947  O5'  DT A 241      -5.864 -58.317 -10.594 
ATOM   4948  C5'  DT A 241      -4.631 -59.046 -10.450 
ATOM   4949  C4'  DT A 241      -3.457 -58.154 -10.804 
ATOM   4950  O4'  DT A 241      -3.141 -58.192 -12.225 
ATOM   4951  C3'  DT A 241      -3.640 -56.666 -10.506 
ATOM   4952  O3'  DT A 241      -2.399 -56.130 -10.064 
ATOM   4953  C2'  DT A 241      -3.985 -56.040 -11.857 
ATOM   4954  C1'  DT A 241      -3.000 -56.857 -12.687 
ATOM   4955  N1   DT A 241      -3.290 -56.841 -14.148 
ATOM   4956  C2   DT A 241      -2.213 -56.871 -15.001 
ATOM   4957  O2   DT A 241      -1.059 -56.910 -14.610 
ATOM   4958  N3   DT A 241      -2.520 -56.854 -16.348 
ATOM   4959  C4   DT A 241      -3.785 -56.811 -16.897 
ATOM   4960  O4   DT A 241      -3.935 -56.799 -18.121 
ATOM   4961  C5   DT A 241      -4.851 -56.781 -15.924 
ATOM   4962  C7   DT A 241      -6.259 -56.733 -16.438 
ATOM   4963  C6   DT A 241      -4.580 -56.796 -14.608 
ATOM   4964  P    DG A 242      -2.396 -55.055  -8.878 
ATOM   4965  OP1  DG A 242      -2.437 -55.755  -7.574 
ATOM   4966  OP2  DG A 242      -3.461 -54.056  -9.112 
ATOM   4967  O5'  DG A 242      -0.964 -54.369  -9.076 
ATOM   4968  C5'  DG A 242       0.112 -55.149  -9.630 
ATOM   4969  C4'  DG A 242       0.866 -54.331 -10.661 
ATOM   4970  O4'  DG A 242       0.291 -54.451 -11.994 
ATOM   4971  C3'  DG A 242       0.909 -52.824 -10.413 
ATOM   4972  O3'  DG A 242       2.181 -52.327 -10.814 
ATOM   4973  C2'  DG A 242      -0.155 -52.247 -11.345 
ATOM   4974  C1'  DG A 242       0.149 -53.148 -12.538 
ATOM   4975  N9   DG A 242      -0.941 -53.187 -13.553 
ATOM   4976  C8   DG A 242      -2.305 -53.117 -13.370 
ATOM   4977  N7   DG A 242      -2.997 -53.179 -14.481 
ATOM   4978  C5   DG A 242      -2.023 -53.299 -15.471 
ATOM   4979  C6   DG A 242      -2.160 -53.408 -16.879 
ATOM   4980  O6   DG A 242      -3.186 -53.422 -17.554 
ATOM   4981  N1   DG A 242      -0.912 -53.510 -17.509 
ATOM   4982  C2   DG A 242       0.309 -53.506 -16.862 
ATOM   4983  N2   DG A 242       1.386 -53.614 -17.643 
ATOM   4984  N3   DG A 242       0.437 -53.404 -15.541 
ATOM   4985  C4   DG A 242      -0.765 -53.305 -14.915 
ATOM   4986  P    DT A 243       2.888 -51.198  -9.927 
ATOM   4987  OP1  DT A 243       3.610 -51.833  -8.801 
ATOM   4988  OP2  DT A 243       1.898 -50.162  -9.560 
ATOM   4989  O5'  DT A 243       3.941 -50.592 -10.967 
ATOM   4990  C5'  DT A 243       4.481 -51.447 -11.993 
ATOM   4991  C4'  DT A 243       4.498 -50.716 -13.321 
ATOM   4992  O4'  DT A 243       3.251 -50.871 -14.056 
ATOM   4993  C3'  DT A 243       4.694 -49.202 -13.245 
ATOM   4994  O3'  DT A 243       5.495 -48.786 -14.344 
ATOM   4995  C2'  DT A 243       3.292 -48.620 -13.418 
ATOM   4996  C1'  DT A 243       2.831 -49.590 -14.501 
ATOM   4997  N1   DT A 243       1.352 -49.626 -14.683 
ATOM   4998  C2   DT A 243       0.885 -49.828 -15.959 
ATOM   4999  O2   DT A 243       1.620 -49.975 -16.921 
ATOM   5000  N3   DT A 243      -0.490 -49.853 -16.091 
ATOM   5001  C4   DT A 243      -1.412 -49.698 -15.076 
ATOM   5002  O4   DT A 243      -2.621 -49.740 -15.315 
ATOM   5003  C5   DT A 243      -0.825 -49.491 -13.773 
ATOM   5004  C7   DT A 243      -1.759 -49.312 -12.612 
ATOM   5005  C6   DT A 243       0.509 -49.461 -13.617 
ATOM   5006  P    DA A 244       6.601 -47.652 -14.114 
ATOM   5007  OP1  DA A 244       7.838 -48.267 -13.582 
ATOM   5008  OP2  DA A 244       6.024 -46.553 -13.308 
ATOM   5009  O5'  DA A 244       6.852 -47.146 -15.611 
ATOM   5010  C5'  DA A 244       6.681 -48.074 -16.699 
ATOM   5011  C4'  DA A 244       5.925 -47.408 -17.832 
ATOM   5012  O4'  DA A 244       4.481 -47.539 -17.689 
ATOM   5013  C3'  DA A 244       6.146 -45.904 -17.986 
ATOM   5014  O3'  DA A 244       6.156 -45.579 -19.371 
ATOM   5015  C2'  DA A 244       4.913 -45.264 -17.346 
ATOM   5016  C1'  DA A 244       3.895 -46.262 -17.890 
ATOM   5017  N9   DA A 244       2.589 -46.235 -17.173 
ATOM   5018  C8   DA A 244       2.353 -45.999 -15.848 
ATOM   5019  N7   DA A 244       1.098 -46.043 -15.524 
ATOM   5020  C5   DA A 244       0.452 -46.329 -16.719 
ATOM   5021  C6   DA A 244      -0.902 -46.507 -17.045 
ATOM   5022  N6   DA A 244      -1.897 -46.419 -16.151 
ATOM   5023  N1   DA A 244      -1.199 -46.779 -18.330 
ATOM   5024  C2   DA A 244      -0.206 -46.866 -19.214 
ATOM   5025  N3   DA A 244       1.087 -46.720 -19.028 
ATOM   5026  C4   DA A 244       1.357 -46.447 -17.735 
ATOM   5027  P    DT A 245       7.200 -44.489 -19.904 
ATOM   5028  OP1  DT A 245       8.508 -45.136 -20.154 
ATOM   5029  OP2  DT A 245       7.215 -43.327 -18.989 
ATOM   5030  O5'  DT A 245       6.533 -44.067 -21.296 
ATOM   5031  C5'  DT A 245       5.746 -45.036 -22.014 
ATOM   5032  C4'  DT A 245       4.478 -44.390 -22.536 
ATOM   5033  O4'  DT A 245       3.390 -44.444 -21.569 
ATOM   5034  C3'  DT A 245       4.584 -42.906 -22.889 
ATOM   5035  O3'  DT A 245       3.785 -42.648 -24.037 
ATOM   5036  C2'  DT A 245       3.966 -42.179 -21.695 
ATOM   5037  C1'  DT A 245       2.811 -43.152 -21.474 
ATOM   5038  N1   DT A 245       2.172 -43.029 -20.135 
ATOM   5039  C2   DT A 245       0.818 -43.250 -20.065 
ATOM   5040  O2   DT A 245       0.141 -43.535 -21.037 
ATOM   5041  N3   DT A 245       0.260 -43.126 -18.806 
ATOM   5042  C4   DT A 245       0.930 -42.809 -17.642 
ATOM   5043  O4   DT A 245       0.322 -42.727 -16.573 
ATOM   5044  C5   DT A 245       2.347 -42.595 -17.817 
ATOM   5045  C7   DT A 245       3.150 -42.244 -16.598 
ATOM   5046  C6   DT A 245       2.915 -42.708 -19.028 
ATOM   5047  P    DG A 246       4.332 -41.636 -25.151 
ATOM   5048  OP1  DG A 246       5.238 -42.355 -26.073 
ATOM   5049  OP2  DG A 246       4.892 -40.434 -24.496 
ATOM   5050  O5'  DG A 246       2.980 -41.249 -25.916 
ATOM   5051  C5'  DG A 246       1.912 -42.212 -25.975 
ATOM   5052  C4'  DG A 246       0.585 -41.532 -25.700 
ATOM   5053  O4'  DG A 246       0.268 -41.489 -24.279 
ATOM   5054  C3'  DG A 246       0.480 -40.074 -26.145 
ATOM   5055  O3'  DG A 246      -0.836 -39.833 -26.627 
ATOM   5056  C2'  DG A 246       0.687 -39.262 -24.867 
ATOM   5057  C1'  DG A 246      -0.131 -40.167 -23.949 
ATOM   5058  N9   DG A 246       0.136 -39.950 -22.500 
ATOM   5059  C8   DG A 246       1.315 -39.610 -21.874 
ATOM   5060  N7   DG A 246       1.213 -39.494 -20.571 
ATOM   5061  C5   DG A 246      -0.128 -39.777 -20.318 
ATOM   5062  C6   DG A 246      -0.839 -39.810 -19.090 
ATOM   5063  O6   DG A 246      -0.424 -39.593 -17.955 
ATOM   5064  N1   DG A 246      -2.187 -40.142 -19.288 
ATOM   5065  C2   DG A 246      -2.770 -40.408 -20.511 
ATOM   5066  N2   DG A 246      -4.071 -40.707 -20.486 
ATOM   5067  N3   DG A 246      -2.103 -40.378 -21.662 
ATOM   5068  C4   DG A 246      -0.794 -40.057 -21.488 
ATOM   5069  P    DC A 247      -1.034 -38.901 -27.913 
ATOM   5070  OP1  DC A 247      -0.846 -39.706 -29.141 
ATOM   5071  OP2  DC A 247      -0.182 -37.698 -27.789 
ATOM   5072  O5'  DC A 247      -2.573 -38.487 -27.771 
ATOM   5073  C5'  DC A 247      -3.484 -39.400 -27.131 
ATOM   5074  C4'  DC A 247      -4.391 -38.645 -26.180 
ATOM   5075  O4'  DC A 247      -3.817 -38.519 -24.847 
ATOM   5076  C3'  DC A 247      -4.721 -37.206 -26.576 
ATOM   5077  O3'  DC A 247      -6.067 -36.926 -26.213 
ATOM   5078  C2'  DC A 247      -3.797 -36.346 -25.714 
ATOM   5079  C1'  DC A 247      -3.934 -37.166 -24.435 
ATOM   5080  N1   DC A 247      -2.866 -36.894 -23.432 
ATOM   5081  C2   DC A 247      -3.211 -36.952 -22.084 
ATOM   5082  O2   DC A 247      -4.378 -37.224 -21.779 
ATOM   5083  N3   DC A 247      -2.253 -36.706 -21.155 
ATOM   5084  C4   DC A 247      -1.000 -36.415 -21.527 
ATOM   5085  N4   DC A 247      -0.101 -36.183 -20.583 
ATOM   5086  C5   DC A 247      -0.624 -36.350 -22.908 
ATOM   5087  C6   DC A 247      -1.597 -36.598 -23.821 
ATOM   5088  P    DC A 248      -6.971 -36.048 -27.202 
ATOM   5089  OP1  DC A 248      -7.547 -36.918 -28.252 
ATOM   5090  OP2  DC A 248      -6.195 -34.882 -27.678 
ATOM   5091  O5'  DC A 248      -8.131 -35.555 -26.216 
ATOM   5092  C5'  DC A 248      -8.506 -36.392 -25.105 
ATOM   5093  C4'  DC A 248      -8.676 -35.550 -23.856 
ATOM   5094  O4'  DC A 248      -7.429 -35.389 -23.120 
ATOM   5095  C3'  DC A 248      -9.159 -34.118 -24.079 
ATOM   5096  O3'  DC A 248     -10.035 -33.756 -23.019 
ATOM   5097  C2'  DC A 248      -7.896 -33.262 -23.979 
ATOM   5098  C1'  DC A 248      -7.267 -34.014 -22.809 
ATOM   5099  N1   DC A 248      -5.812 -33.746 -22.639 
ATOM   5100  C2   DC A 248      -5.304 -33.723 -21.342 
ATOM   5101  O2   DC A 248      -6.074 -33.924 -20.395 
ATOM   5102  N3   DC A 248      -3.980 -33.480 -21.164 
ATOM   5103  C4   DC A 248      -3.178 -33.266 -22.216 
ATOM   5104  N4   DC A 248      -1.894 -33.033 -21.990 
ATOM   5105  C5   DC A 248      -3.682 -33.285 -23.558 
ATOM   5106  C6   DC A 248      -5.008 -33.529 -23.713 
ATOM   5107  P    DG A 249     -11.337 -32.884 -23.350 
ATOM   5108  OP1  DG A 249     -12.427 -33.775 -23.807 
ATOM   5109  OP2  DG A 249     -10.974 -31.780 -24.266 
ATOM   5110  O5'  DG A 249     -11.695 -32.291 -21.908 
ATOM   5111  C5'  DG A 249     -11.357 -33.055 -20.736 
ATOM   5112  C4'  DG A 249     -10.755 -32.148 -19.681 
ATOM   5113  O4'  DG A 249      -9.313 -32.012 -19.824 
ATOM   5114  C3'  DG A 249     -11.263 -30.706 -19.676 
ATOM   5115  O3'  DG A 249     -11.349 -30.254 -18.330 
ATOM   5116  C2'  DG A 249     -10.171 -29.908 -20.387 
ATOM   5117  C1'  DG A 249      -8.984 -30.633 -19.758 
ATOM   5118  N9   DG A 249      -7.702 -30.427 -20.485 
ATOM   5119  C8   DG A 249      -7.481 -30.279 -21.838 
ATOM   5120  N7   DG A 249      -6.221 -30.112 -22.159 
ATOM   5121  C5   DG A 249      -5.559 -30.151 -20.932 
ATOM   5122  C6   DG A 249      -4.178 -30.027 -20.635 
ATOM   5123  O6   DG A 249      -3.238 -29.854 -21.405 
ATOM   5124  N1   DG A 249      -3.939 -30.126 -19.256 
ATOM   5125  C2   DG A 249      -4.909 -30.320 -18.293 
ATOM   5126  N2   DG A 249      -4.477 -30.387 -17.031 
ATOM   5127  N3   DG A 249      -6.206 -30.437 -18.573 
ATOM   5128  C4   DG A 249      -6.454 -30.342 -19.905 
ATOM   5129  P    DT A 250     -12.588 -29.338 -17.896 
ATOM   5130  OP1  DT A 250     -13.749 -30.196 -17.571 
ATOM   5131  OP2  DT A 250     -12.818 -28.297 -18.922 
ATOM   5132  O5'  DT A 250     -12.027 -28.660 -16.559 
ATOM   5133  C5'  DT A 250     -11.076 -29.383 -15.756 
ATOM   5134  C4'  DT A 250      -9.962 -28.457 -15.313 
ATOM   5135  O4'  DT A 250      -8.873 -28.396 -16.280 
ATOM   5136  C3'  DT A 250     -10.354 -26.994 -15.108 
ATOM   5137  O3'  DT A 250      -9.631 -26.474 -13.999 
ATOM   5138  C2'  DT A 250      -9.876 -26.283 -16.375 
ATOM   5139  C1'  DT A 250      -8.554 -27.033 -16.509 
ATOM   5140  N1   DT A 250      -7.937 -26.923 -17.861 
ATOM   5141  C2   DT A 250      -6.565 -26.885 -17.921 
ATOM   5142  O2   DT A 250      -5.856 -26.937 -16.932 
ATOM   5143  N3   DT A 250      -6.030 -26.782 -19.191 
ATOM   5144  C4   DT A 250      -6.736 -26.716 -20.374 
ATOM   5145  O4   DT A 250      -6.145 -26.625 -21.453 
ATOM   5146  C5   DT A 250      -8.170 -26.762 -20.208 
ATOM   5147  C7   DT A 250      -9.014 -26.695 -21.447 
ATOM   5148  C6   DT A 250      -8.717 -26.862 -18.986 
ATOM   5149  P    DT A 251     -10.373 -25.481 -12.986 
ATOM   5150  OP1  DT A 251     -11.133 -26.266 -11.988 
ATOM   5151  OP2  DT A 251     -11.148 -24.480 -13.751 
ATOM   5152  O5'  DT A 251      -9.128 -24.768 -12.276 
ATOM   5153  C5'  DT A 251      -7.895 -25.497 -12.132 
ATOM   5154  C4'  DT A 251      -6.721 -24.605 -12.486 
ATOM   5155  O4'  DT A 251      -6.405 -24.642 -13.907 
ATOM   5156  C3'  DT A 251      -6.904 -23.116 -12.188 
ATOM   5157  O3'  DT A 251      -5.663 -22.580 -11.746 
ATOM   5158  C2'  DT A 251      -7.249 -22.490 -13.539 
ATOM   5159  C1'  DT A 251      -6.264 -23.307 -14.369 
ATOM   5160  N1   DT A 251      -6.554 -23.291 -15.830 
ATOM   5161  C2   DT A 251      -5.477 -23.322 -16.683 
ATOM   5162  O2   DT A 251      -4.323 -23.361 -16.292 
ATOM   5163  N3   DT A 251      -5.784 -23.304 -18.030 
ATOM   5164  C4   DT A 251      -7.049 -23.261 -18.579 
ATOM   5165  O4   DT A 251      -7.199 -23.249 -19.803 
ATOM   5166  C5   DT A 251      -8.115 -23.231 -17.606 
ATOM   5167  C7   DT A 251      -9.523 -23.183 -18.120 
ATOM   5168  C6   DT A 251      -7.844 -23.247 -16.290 
ATOM   5169  P    DA A 252      -5.660 -21.505 -10.559 
ATOM   5170  OP1  DA A 252      -5.701 -22.206  -9.256 
ATOM   5171  OP2  DA A 252      -6.725 -20.506 -10.793 
ATOM   5172  O5'  DA A 252      -4.228 -20.820 -10.758 
ATOM   5173  C5'  DA A 252      -3.152 -21.599 -11.312 
ATOM   5174  C4'  DA A 252      -2.398 -20.782 -12.343 
ATOM   5175  O4'  DA A 252      -2.973 -20.901 -13.676 
ATOM   5176  C3'  DA A 252      -2.355 -19.274 -12.095 
ATOM   5177  O3'  DA A 252      -1.083 -18.777 -12.496 
ATOM   5178  C2'  DA A 252      -3.419 -18.697 -13.027 
ATOM   5179  C1'  DA A 252      -3.115 -19.598 -14.220 
ATOM   5180  N9   DA A 252      -4.205 -19.638 -15.235 
ATOM   5181  C8   DA A 252      -5.553 -19.567 -15.034 
ATOM   5182  N7   DA A 252      -6.251 -19.627 -16.126 
ATOM   5183  C5   DA A 252      -5.295 -19.747 -17.127 
ATOM   5184  C6   DA A 252      -5.395 -19.857 -18.523 
ATOM   5185  N6   DA A 252      -6.562 -19.864 -19.184 
ATOM   5186  N1   DA A 252      -4.248 -19.959 -19.220 
ATOM   5187  C2   DA A 252      -3.092 -19.952 -18.558 
ATOM   5188  N3   DA A 252      -2.876 -19.856 -17.264 
ATOM   5189  C4   DA A 252      -4.040 -19.754 -16.591 
ATOM   5190  P    DA A 253      -0.376 -17.649 -11.609 
ATOM   5191  OP1  DA A 253       0.346 -18.284 -10.483 
ATOM   5192  OP2  DA A 253      -1.366 -16.612 -11.242 
ATOM   5193  O5'  DA A 253       0.677 -17.042 -12.649 
ATOM   5194  C5'  DA A 253       1.217 -17.897 -13.675 
ATOM   5195  C4'  DA A 253       1.234 -17.166 -15.003 
ATOM   5196  O4'  DA A 253      -0.013 -17.322 -15.738 
ATOM   5197  C3'  DA A 253       1.430 -15.653 -14.927 
ATOM   5198  O3'  DA A 253       2.231 -15.237 -16.026 
ATOM   5199  C2'  DA A 253       0.028 -15.070 -15.100 
ATOM   5200  C1'  DA A 253      -0.433 -16.041 -16.183 
ATOM   5201  N9   DA A 253      -1.912 -16.076 -16.365 
ATOM   5202  C8   DA A 253      -2.887 -15.931 -15.421 
ATOM   5203  N7   DA A 253      -4.091 -16.010 -15.894 
ATOM   5204  C5   DA A 253      -3.904 -16.223 -17.253 
ATOM   5205  C6   DA A 253      -4.804 -16.394 -18.318 
ATOM   5206  N6   DA A 253      -6.136 -16.376 -18.172 
ATOM   5207  N1   DA A 253      -4.282 -16.584 -19.545 
ATOM   5208  C2   DA A 253      -2.957 -16.601 -19.684 
ATOM   5209  N3   DA A 253      -2.024 -16.453 -18.769 
ATOM   5210  C4   DA A 253      -2.572 -16.264 -17.551 
ATOM   5211  P    DC A 254       3.337 -14.102 -15.796 
ATOM   5212  OP1  DC A 254       4.574 -14.717 -15.264 
ATOM   5213  OP2  DC A 254       2.760 -13.003 -14.990 
ATOM   5214  O5'  DC A 254       3.588 -13.597 -17.293 
ATOM   5215  C5'  DC A 254       3.417 -14.524 -18.381 
ATOM   5216  C4'  DC A 254       2.661 -13.859 -19.514 
ATOM   5217  O4'  DC A 254       1.217 -13.989 -19.371 
ATOM   5218  C3'  DC A 254       2.882 -12.354 -19.668 
ATOM   5219  O3'  DC A 254       2.892 -12.029 -21.053 
ATOM   5220  C2'  DC A 254       1.649 -11.715 -19.028 
ATOM   5221  C1'  DC A 254       0.631 -12.712 -19.572 
ATOM   5222  N1   DC A 254      -0.675 -12.685 -18.855 
ATOM   5223  C2   DC A 254      -1.828 -12.926 -19.598 
ATOM   5224  O2   DC A 254      -1.721 -13.151 -20.808 
ATOM   5225  N3   DC A 254      -3.028 -12.906 -18.963 
ATOM   5226  C4   DC A 254      -3.101 -12.659 -17.649 
ATOM   5227  N4   DC A 254      -4.295 -12.650 -17.076 
ATOM   5228  C5   DC A 254      -1.927 -12.408 -16.867 
ATOM   5229  C6   DC A 254      -0.738 -12.432 -17.520 
ATOM   5230  P    DA A 255       3.936 -10.939 -21.586 
ATOM   5231  OP1  DA A 255       5.244 -11.586 -21.836 
ATOM   5232  OP2  DA A 255       3.951  -9.777 -20.671 
ATOM   5233  O5'  DA A 255       3.269 -10.518 -22.978 
ATOM   5234  C5'  DA A 255       2.482 -11.486 -23.696 
ATOM   5235  C4'  DA A 255       1.214 -10.840 -24.218 
ATOM   5236  O4'  DA A 255       0.126 -10.894 -23.251 
ATOM   5237  C3'  DA A 255       1.320  -9.357 -24.571 
ATOM   5238  O3'  DA A 255       0.521  -9.099 -25.719 
ATOM   5239  C2'  DA A 255       0.702  -8.630 -23.377 
ATOM   5240  C1'  DA A 255      -0.453  -9.602 -23.156 
ATOM   5241  N9   DA A 255      -1.092  -9.479 -21.817 
ATOM   5242  C8   DA A 255      -0.506  -9.170 -20.622 
ATOM   5243  N7   DA A 255      -1.334  -9.138 -19.624 
ATOM   5244  C5   DA A 255      -2.560  -9.449 -20.197 
ATOM   5245  C6   DA A 255      -3.851  -9.578 -19.658 
ATOM   5246  N6   DA A 255      -4.133  -9.401 -18.360 
ATOM   5247  N1   DA A 255      -4.845  -9.897 -20.507 
ATOM   5248  C2   DA A 255      -4.560 -10.072 -21.795 
ATOM   5249  N3   DA A 255      -3.400  -9.979 -22.409 
ATOM   5250  C4   DA A 255      -2.422  -9.659 -21.538 
ATOM   5251  P    DA A 256       1.068  -8.086 -26.833 
ATOM   5252  OP1  DA A 256       1.974  -8.806 -27.755 
ATOM   5253  OP2  DA A 256       1.628  -6.884 -26.178 
ATOM   5254  O5'  DA A 256      -0.284  -7.700 -27.598 
ATOM   5255  C5'  DA A 256      -1.352  -8.663 -27.657 
ATOM   5256  C4'  DA A 256      -2.679  -7.982 -27.382 
ATOM   5257  O4'  DA A 256      -2.996  -7.939 -25.961 
ATOM   5258  C3'  DA A 256      -2.784  -6.524 -27.827 
ATOM   5259  O3'  DA A 256      -4.100  -6.283 -28.309 
ATOM   5260  C2'  DA A 256      -2.577  -5.712 -26.549 
ATOM   5261  C1'  DA A 256      -3.395  -6.617 -25.631 
ATOM   5262  N9   DA A 256      -3.128  -6.401 -24.182 
ATOM   5263  C8   DA A 256      -1.951  -6.064 -23.579 
ATOM   5264  N7   DA A 256      -2.037  -5.945 -22.290 
ATOM   5265  C5   DA A 256      -3.369  -6.224 -22.017 
ATOM   5266  C6   DA A 256      -4.103  -6.266 -20.820 
ATOM   5267  N6   DA A 256      -3.570  -6.014 -19.616 
ATOM   5268  N1   DA A 256      -5.410  -6.576 -20.905 
ATOM   5269  C2   DA A 256      -5.934  -6.826 -22.104 
ATOM   5270  N3   DA A 256      -5.353  -6.818 -23.283 
ATOM   5271  C4   DA A 256      -4.046  -6.504 -23.170 
ATOM   5272  P    DC A 257      -4.298  -5.351 -29.595 
ATOM   5273  OP1  DC A 257      -4.110  -6.156 -30.823 
ATOM   5274  OP2  DC A 257      -3.446  -4.148 -29.471 
ATOM   5275  O5'  DC A 257      -5.837  -4.938 -29.453 
ATOM   5276  C5'  DC A 257      -6.748  -5.850 -28.813 
ATOM   5277  C4'  DC A 257      -7.655  -5.095 -27.862 
ATOM   5278  O4'  DC A 257      -7.081  -4.970 -26.529 
ATOM   5279  C3'  DC A 257      -7.985  -3.656 -28.258 
ATOM   5280  O3'  DC A 257      -9.331  -3.376 -27.895 
ATOM   5281  C2'  DC A 257      -7.061  -2.796 -27.396 
ATOM   5282  C1'  DC A 257      -7.198  -3.616 -26.117 
ATOM   5283  N1   DC A 257      -6.130  -3.344 -25.114 
ATOM   5284  C2   DC A 257      -6.475  -3.402 -23.766 
ATOM   5285  O2   DC A 257      -7.642  -3.674 -23.461 
ATOM   5286  N3   DC A 257      -5.517  -3.157 -22.837 
ATOM   5287  C4   DC A 257      -4.264  -2.865 -23.209 
ATOM   5288  N4   DC A 257      -3.365  -2.634 -22.264 
ATOM   5289  C5   DC A 257      -3.888  -2.800 -24.590 
ATOM   5290  C6   DC A 257      -4.861  -3.048 -25.503 
ATOM   5291  P    DA A 258     -10.235  -2.498 -28.884 
ATOM   5292  OP1  DA A 258     -10.811  -3.368 -29.934 
ATOM   5293  OP2  DA A 258      -9.459  -1.332 -29.360 
ATOM   5294  O5'  DA A 258     -11.395  -2.005 -27.898 
ATOM   5295  C5'  DA A 258     -11.770  -2.842 -26.787 
ATOM   5296  C4'  DA A 258     -11.940  -2.000 -25.538 
ATOM   5297  O4'  DA A 258     -10.693  -1.839 -24.802 
ATOM   5298  C3'  DA A 258     -12.423  -0.568 -25.761 
ATOM   5299  O3'  DA A 258     -13.299  -0.207 -24.701 
ATOM   5300  C2'  DA A 258     -11.160   0.287 -25.661 
ATOM   5301  C1'  DA A 258     -10.531  -0.464 -24.491 
ATOM   5302  N9   DA A 258      -9.076  -0.196 -24.320 
ATOM   5303  C8   DA A 258      -8.138   0.039 -25.284 
ATOM   5304  N7   DA A 258      -6.944   0.241 -24.817 
ATOM   5305  C5   DA A 258      -7.101   0.132 -23.442 
ATOM   5306  C6   DA A 258      -6.196   0.243 -22.374 
ATOM   5307  N6   DA A 258      -4.890   0.502 -22.534 
ATOM   5308  N1   DA A 258      -6.683   0.079 -21.130 
ATOM   5309  C2   DA A 258      -7.981  -0.178 -20.977 
ATOM   5310  N3   DA A 258      -8.916  -0.304 -21.892 
ATOM   5311  C4   DA A 258      -8.403  -0.135 -23.128 
ATOM   5312  P    DA A 259     -14.601   0.665 -25.032 
ATOM   5313  OP1  DA A 259     -15.691  -0.225 -25.489 
ATOM   5314  OP2  DA A 259     -14.238   1.769 -25.948 
ATOM   5315  O5'  DA A 259     -14.959   1.259 -23.590 
ATOM   5316  C5'  DA A 259     -14.621   0.495 -22.418 
ATOM   5317  C4'  DA A 259     -14.019   1.402 -21.363 
ATOM   5318  O4'  DA A 259     -12.577   1.538 -21.506 
ATOM   5319  C3'  DA A 259     -14.527   2.843 -21.358 
ATOM   5320  O3'  DA A 259     -14.613   3.296 -20.012 
ATOM   5321  C2'  DA A 259     -13.435   3.641 -22.069 
ATOM   5322  C1'  DA A 259     -12.248   2.917 -21.440 
ATOM   5323  N9   DA A 259     -10.966   3.123 -22.167 
ATOM   5324  C8   DA A 259     -10.766   3.267 -23.510 
ATOM   5325  N7   DA A 259      -9.523   3.434 -23.842 
ATOM   5326  C5   DA A 259      -8.847   3.398 -22.630 
ATOM   5327  C6   DA A 259      -7.486   3.516 -22.301 
ATOM   5328  N6   DA A 259      -6.519   3.705 -23.209 
ATOM   5329  N1   DA A 259      -7.155   3.435 -20.998 
ATOM   5330  C2   DA A 259      -8.121   3.247 -20.101 
ATOM   5331  N3   DA A 259      -9.416   3.123 -20.288 
ATOM   5332  C4   DA A 259      -9.722   3.208 -21.599 
ATOM   5333  P    DG A 260     -15.852   4.212 -19.578 
ATOM   5334  OP1  DG A 260     -17.013   3.354 -19.253 
ATOM   5335  OP2  DG A 260     -16.082   5.253 -20.604 
ATOM   5336  O5'  DG A 260     -15.291   4.890 -18.241 
ATOM   5337  C5'  DG A 260     -14.340   4.167 -17.438 
ATOM   5338  C4'  DG A 260     -13.226   5.093 -16.995 
ATOM   5339  O4'  DG A 260     -12.137   5.153 -17.962 
ATOM   5340  C3'  DG A 260     -13.618   6.556 -16.790 
ATOM   5341  O3'  DG A 260     -12.895   7.075 -15.681 
ATOM   5342  C2'  DG A 260     -13.140   7.266 -18.056 
ATOM   5343  C1'  DG A 260     -11.818   6.517 -18.191 
ATOM   5344  N9   DG A 260     -11.201   6.627 -19.543 
ATOM   5345  C8   DG A 260     -11.812   6.700 -20.776 
ATOM   5346  N7   DG A 260     -10.976   6.791 -21.781 
ATOM   5347  C5   DG A 260      -9.723   6.779 -21.171 
ATOM   5348  C6   DG A 260      -8.426   6.851 -21.746 
ATOM   5349  O6   DG A 260      -8.113   6.942 -22.929 
ATOM   5350  N1   DG A 260      -7.428   6.806 -20.763 
ATOM   5351  C2   DG A 260      -7.653   6.704 -19.404 
ATOM   5352  N2   DG A 260      -6.565   6.676 -18.630 
ATOM   5353  N3   DG A 260      -8.869   6.636 -18.866 
ATOM   5354  C4   DG A 260      -9.849   6.679 -19.806 
ATOM   5355  P    DC A 261     -13.637   8.069 -14.668 
ATOM   5356  OP1  DC A 261     -14.397   7.283 -13.670 
ATOM   5357  OP2  DC A 261     -14.412   9.070 -15.433 
ATOM   5358  O5'  DC A 261     -12.392   8.782 -13.958 
ATOM   5359  C5'  DC A 261     -11.159   8.053 -13.813 
ATOM   5360  C4'  DC A 261      -9.985   8.945 -14.168 
ATOM   5361  O4'  DC A 261      -9.669   8.908 -15.589 
ATOM   5362  C3'  DC A 261     -10.168  10.433 -13.870 
ATOM   5363  O3'  DC A 261      -8.927  10.969 -13.428 
ATOM   5364  C2'  DC A 261     -10.512  11.059 -15.221 
ATOM   5365  C1'  DC A 261      -9.528  10.242 -16.051 
ATOM   5366  N1   DC A 261      -9.818  10.259 -17.512 
ATOM   5367  C2   DC A 261      -8.737  10.228 -18.389 
ATOM   5368  O2   DC A 261      -7.592  10.189 -17.924 
ATOM   5369  N3   DC A 261      -8.980  10.243 -19.725 
ATOM   5370  C4   DC A 261     -10.236  10.286 -20.190 
ATOM   5371  N4   DC A 261     -10.420  10.299 -21.501 
ATOM   5372  C5   DC A 261     -11.361  10.318 -19.305 
ATOM   5373  C6   DC A 261     -11.098  10.303 -17.973 
ATOM   5374  P    DA A 262      -8.924  12.044 -12.241 
ATOM   5375  OP1  DA A 262      -8.964  11.344 -10.938 
ATOM   5376  OP2  DA A 262      -9.989  13.043 -12.475 
ATOM   5377  O5'  DA A 262      -7.492  12.730 -12.440 
ATOM   5378  C5'  DA A 262      -6.416  11.951 -12.994 
ATOM   5379  C4'  DA A 262      -5.662  12.768 -14.025 
ATOM   5380  O4'  DA A 262      -6.237  12.648 -15.358 
ATOM   5381  C3'  DA A 262      -5.619  14.276 -13.777 
ATOM   5382  O3'  DA A 262      -4.347  14.772 -14.178 
ATOM   5383  C2'  DA A 262      -6.683  14.853 -14.709 
ATOM   5384  C1'  DA A 262      -6.379  13.951 -15.902 
ATOM   5385  N9   DA A 262      -7.469  13.912 -16.917 
ATOM   5386  C8   DA A 262      -8.817  13.983 -16.716 
ATOM   5387  N7   DA A 262      -9.515  13.923 -17.808 
ATOM   5388  C5   DA A 262      -8.559  13.803 -18.809 
ATOM   5389  C6   DA A 262      -8.659  13.693 -20.205 
ATOM   5390  N6   DA A 262      -9.826  13.686 -20.865 
ATOM   5391  N1   DA A 262      -7.512  13.590 -20.902 
ATOM   5392  C2   DA A 262      -6.356  13.597 -20.240 
ATOM   5393  N3   DA A 262      -6.140  13.694 -18.946 
ATOM   5394  C4   DA A 262      -7.304  13.796 -18.273 
ATOM   5395  P    DT A 263      -3.640  15.901 -13.290 
ATOM   5396  OP1  DT A 263      -2.918  15.266 -12.165 
ATOM   5397  OP2  DT A 263      -4.630  16.938 -12.924 
ATOM   5398  O5'  DT A 263      -2.587  16.507 -14.331 
ATOM   5399  C5'  DT A 263      -2.047  15.652 -15.357 
ATOM   5400  C4'  DT A 263      -2.030  16.383 -16.685 
ATOM   5401  O4'  DT A 263      -3.277  16.228 -17.420 
ATOM   5402  C3'  DT A 263      -1.834  17.897 -16.609 
ATOM   5403  O3'  DT A 263      -1.033  18.313 -17.708 
ATOM   5404  C2'  DT A 263      -3.236  18.479 -16.782 
ATOM   5405  C1'  DT A 263      -3.697  17.509 -17.864 
ATOM   5406  N1   DT A 263      -5.176  17.474 -18.047 
ATOM   5407  C2   DT A 263      -5.643  17.272 -19.323 
ATOM   5408  O2   DT A 263      -4.908  17.124 -20.284 
ATOM   5409  N3   DT A 263      -7.018  17.246 -19.454 
ATOM   5410  C4   DT A 263      -7.940  17.401 -18.439 
ATOM   5411  O4   DT A 263      -9.149  17.359 -18.679 
ATOM   5412  C5   DT A 263      -7.353  17.608 -17.137 
ATOM   5413  C7   DT A 263      -8.287  17.787 -15.976 
ATOM   5414  C6   DT A 263      -6.019  17.638 -16.981 
ATOM   5415  P    DT A 264       0.073  19.447 -17.477 
ATOM   5416  OP1  DT A 264       1.310  18.833 -16.946 
ATOM   5417  OP2  DT A 264      -0.504  20.546 -16.672 
ATOM   5418  O5'  DT A 264       0.324  19.953 -18.975 
ATOM   5419  C5'  DT A 264       0.153  19.026 -20.063 
ATOM   5420  C4'  DT A 264      -0.603  19.691 -21.195 
ATOM   5421  O4'  DT A 264      -2.047  19.561 -21.053 
ATOM   5422  C3'  DT A 264      -0.382  21.196 -21.350 
ATOM   5423  O3'  DT A 264      -0.372  21.521 -22.735 
ATOM   5424  C2'  DT A 264      -1.615  21.835 -20.710 
ATOM   5425  C1'  DT A 264      -2.633  20.838 -21.254 
ATOM   5426  N1   DT A 264      -3.939  20.864 -20.537 
ATOM   5427  C2   DT A 264      -5.067  20.625 -21.283 
ATOM   5428  O2   DT A 264      -5.034  20.397 -22.480 
ATOM   5429  N3   DT A 264      -6.259  20.658 -20.585 
ATOM   5430  C4   DT A 264      -6.411  20.905 -19.236 
ATOM   5431  O4   DT A 264      -7.531  20.910 -18.722 
ATOM   5432  C5   DT A 264      -5.170  21.145 -18.538 
ATOM   5433  C7   DT A 264      -5.245  21.423 -17.065 
ATOM   5434  C6   DT A 264      -3.997  21.119 -19.192 
ATOM   5435  P    DC A 265       0.672  22.610 -23.268 
ATOM   5436  OP1  DC A 265       1.980  21.964 -23.518 
ATOM   5437  OP2  DC A 265       0.687  23.772 -22.353 
ATOM   5438  O5'  DC A 265       0.005  23.032 -24.660 
ATOM   5439  C5'  DC A 265      -0.782  22.063 -25.378 
ATOM   5440  C4'  DC A 265      -2.050  22.710 -25.900 
ATOM   5441  O4'  DC A 265      -3.138  22.655 -24.933 
ATOM   5442  C3'  DC A 265      -1.944  24.193 -26.253 
ATOM   5443  O3'  DC A 265      -2.743  24.451 -27.401 
ATOM   5444  C2'  DC A 265      -2.562  24.920 -25.059 
ATOM   5445  C1'  DC A 265      -3.717  23.948 -24.838 
ATOM   5446  N1   DC A 265      -4.356  24.070 -23.498 
ATOM   5447  C2   DC A 265      -5.728  23.850 -23.410 
ATOM   5448  O2   DC A 265      -6.353  23.563 -24.438 
ATOM   5449  N3   DC A 265      -6.329  23.958 -22.198 
ATOM   5450  C4   DC A 265      -5.617  24.270 -21.108 
ATOM   5451  N4   DC A 265      -6.250  24.363 -19.948 
ATOM   5452  C5   DC A 265      -4.205  24.501 -21.177 
ATOM   5453  C6   DC A 265      -3.623  24.389 -22.397 
ATOM   5454  P    DT A 266      -2.196  25.464 -28.515 
ATOM   5455  OP1  DT A 266      -1.290  24.744 -29.437 
ATOM   5456  OP2  DT A 266      -1.636  26.665 -27.860 
ATOM   5457  O5'  DT A 266      -3.548  25.850 -29.280 
ATOM   5458  C5'  DT A 266      -4.616  24.887 -29.339 
ATOM   5459  C4'  DT A 266      -5.943  25.567 -29.064 
ATOM   5460  O4'  DT A 266      -6.260  25.611 -27.643 
ATOM   5461  C3'  DT A 266      -6.048  27.026 -29.509 
ATOM   5462  O3'  DT A 266      -7.364  27.267 -29.991 
ATOM   5463  C2'  DT A 266      -5.841  27.837 -28.231 
ATOM   5464  C1'  DT A 266      -6.659  26.932 -27.313 
ATOM   5465  N1   DT A 266      -6.392  27.149 -25.864 
ATOM   5466  C2   DT A 266      -7.452  26.996 -25.003 
ATOM   5467  O2   DT A 266      -8.572  26.698 -25.378 
ATOM   5468  N3   DT A 266      -7.166  27.206 -23.668 
ATOM   5469  C4   DT A 266      -5.939  27.546 -23.137 
ATOM   5470  O4   DT A 266      -5.804  27.707 -21.922 
ATOM   5471  C5   DT A 266      -4.889  27.683 -24.119 
ATOM   5472  C7   DT A 266      -3.521  28.052 -23.625 
ATOM   5473  C6   DT A 266      -5.139  27.486 -25.424 
ATOM   5474  P    DA A 267      -7.562  28.198 -31.277 
ATOM   5475  OP1  DA A 267      -7.374  27.393 -32.505 
ATOM   5476  OP2  DA A 267      -6.710  29.402 -31.153 
ATOM   5477  O5'  DA A 267      -9.101  28.612 -31.135 
ATOM   5478  C5'  DA A 267     -10.012  27.699 -30.495 
ATOM   5479  C4'  DA A 267     -10.919  28.454 -29.544 
ATOM   5480  O4'  DA A 267     -10.345  28.580 -28.211 
ATOM   5481  C3'  DA A 267     -11.249  29.893 -29.940 
ATOM   5482  O3'  DA A 267     -12.595  30.174 -29.577 
ATOM   5483  C2'  DA A 267     -10.325  30.754 -29.078 
ATOM   5484  C1'  DA A 267     -10.462  29.933 -27.799 
ATOM   5485  N9   DA A 267      -9.394  30.205 -26.796 
ATOM   5486  C8   DA A 267      -8.082  30.514 -27.017 
ATOM   5487  N7   DA A 267      -7.397  30.697 -25.930 
ATOM   5488  C5   DA A 267      -8.321  30.495 -24.914 
ATOM   5489  C6   DA A 267      -8.215  30.546 -23.514 
ATOM   5490  N6   DA A 267      -7.076  30.829 -22.868 
ATOM   5491  N1   DA A 267      -9.328  30.294 -22.800 
ATOM   5492  C2   DA A 267     -10.458  30.013 -23.448 
ATOM   5493  N3   DA A 267     -10.676  29.938 -24.743 
ATOM   5494  C4   DA A 267      -9.546  30.194 -25.435 
ATOM   5495  P    DT A 268     -13.499  31.051 -30.566 
ATOM   5496  OP1  DT A 268     -14.075  30.181 -31.615 
ATOM   5497  OP2  DT A 268     -12.723  32.218 -31.042 
ATOM   5498  O5'  DT A 268     -14.659  31.544 -29.580 
ATOM   5499  C5'  DT A 268     -15.034  30.707 -28.469 
ATOM   5500  C4'  DT A 268     -15.204  31.549 -27.220 
ATOM   5501  O4'  DT A 268     -13.957  31.710 -26.484 
ATOM   5502  C3'  DT A 268     -15.687  32.982 -27.443 
ATOM   5503  O3'  DT A 268     -16.563  33.343 -26.383 
ATOM   5504  C2'  DT A 268     -14.424  33.837 -27.343 
ATOM   5505  C1'  DT A 268     -13.795  33.086 -26.173 
ATOM   5506  N1   DT A 268     -12.340  33.354 -26.002 
ATOM   5507  C2   DT A 268     -11.854  33.373 -24.717 
ATOM   5508  O2   DT A 268     -12.558  33.182 -23.739 
ATOM   5509  N3   DT A 268     -10.502  33.625 -24.597 
ATOM   5510  C4   DT A 268      -9.617  33.853 -25.632 
ATOM   5511  O4   DT A 268      -8.425  34.068 -25.400 
ATOM   5512  C5   DT A 268     -10.220  33.813 -26.942 
ATOM   5513  C7   DT A 268      -9.327  34.052 -28.125 
ATOM   5514  C6   DT A 268     -11.532  33.571 -27.088 
ATOM   5515  P    DT A 269     -17.865  34.215 -26.714 
ATOM   5516  OP1  DT A 269     -18.955  33.324 -27.171 
ATOM   5517  OP2  DT A 269     -17.502  35.319 -27.630 
ATOM   5518  O5'  DT A 269     -18.223  34.809 -25.272 
ATOM   5519  C5'  DT A 269     -17.885  34.044 -24.100 
ATOM   5520  C4'  DT A 269     -17.283  34.951 -23.045 
ATOM   5521  O4'  DT A 269     -15.841  35.088 -23.188 
ATOM   5522  C3'  DT A 269     -17.791  36.393 -23.040 
ATOM   5523  O3'  DT A 269     -17.877  36.845 -21.694 
ATOM   5524  C2'  DT A 269     -16.699  37.191 -23.751 
ATOM   5525  C1'  DT A 269     -15.512  36.467 -23.122 
ATOM   5526  N1   DT A 269     -14.230  36.673 -23.849 
ATOM   5527  C2   DT A 269     -13.083  36.730 -23.093 
ATOM   5528  O2   DT A 269     -13.084  36.619 -21.880 
ATOM   5529  N3   DT A 269     -11.913  36.923 -23.803 
ATOM   5530  C4   DT A 269     -11.799  37.059 -25.171 
ATOM   5531  O4   DT A 269     -10.696  37.228 -25.694 
ATOM   5532  C5   DT A 269     -13.056  36.986 -25.878 
ATOM   5533  C7   DT A 269     -13.021  37.126 -27.372 
ATOM   5534  C6   DT A 269     -14.208  36.800 -25.214 
ATOM   5535  P    DG A 270     -19.116  37.762 -21.260 
ATOM   5536  OP1  DG A 270     -20.277  36.904 -20.935 
ATOM   5537  OP2  DG A 270     -19.346  38.803 -22.286 
ATOM   5538  O5'  DG A 270     -18.555  38.440 -19.923 
ATOM   5539  C5'  DG A 270     -17.604  37.716 -19.119 
ATOM   5540  C4'  DG A 270     -16.489  38.643 -18.677 
ATOM   5541  O4'  DG A 270     -15.401  38.703 -19.644 
ATOM   5542  C3'  DG A 270     -16.882  40.106 -18.472 
ATOM   5543  O3'  DG A 270     -16.159  40.625 -17.363 
ATOM   5544  C2'  DG A 270     -16.404  40.816 -19.738 
ATOM   5545  C1'  DG A 270     -15.082  40.067 -19.873 
ATOM   5546  N9   DG A 270     -14.465  40.177 -21.225 
ATOM   5547  C8   DG A 270     -15.076  40.250 -22.458 
ATOM   5548  N7   DG A 270     -14.240  40.341 -23.463 
ATOM   5549  C5   DG A 270     -12.987  40.328 -22.853 
ATOM   5550  C6   DG A 270     -11.690  40.400 -23.428 
ATOM   5551  O6   DG A 270     -11.377  40.491 -24.611 
ATOM   5552  N1   DG A 270     -10.692  40.356 -22.444 
ATOM   5553  C2   DG A 270     -10.917  40.254 -21.086 
ATOM   5554  N2   DG A 270      -9.829  40.226 -20.312 
ATOM   5555  N3   DG A 270     -12.133  40.186 -20.548 
ATOM   5556  C4   DG A 270     -13.113  40.229 -21.488 
ATOM   5557  P    DA A 271     -16.901  41.619 -16.350 
ATOM   5558  OP1  DA A 271     -17.661  40.833 -15.352 
ATOM   5559  OP2  DA A 271     -17.676  42.619 -17.115 
ATOM   5560  O5'  DA A 271     -15.656  42.332 -15.640 
ATOM   5561  C5'  DA A 271     -14.423  41.603 -15.495 
ATOM   5562  C4'  DA A 271     -13.249  42.495 -15.850 
ATOM   5563  O4'  DA A 271     -12.933  42.457 -17.271 
ATOM   5564  C3'  DA A 271     -13.432  43.983 -15.552 
ATOM   5565  O3'  DA A 271     -12.191  44.519 -15.109 
ATOM   5566  C2'  DA A 271     -13.776  44.609 -16.903 
ATOM   5567  C1'  DA A 271     -12.792  43.792 -17.733 
ATOM   5568  N9   DA A 271     -13.081  43.808 -19.194 
ATOM   5569  C8   DA A 271     -14.296  43.851 -19.817 
ATOM   5570  N7   DA A 271     -14.221  43.856 -21.112 
ATOM   5571  C5   DA A 271     -12.858  43.812 -21.369 
ATOM   5572  C6   DA A 271     -12.119  43.794 -22.563 
ATOM   5573  N6   DA A 271     -12.679  43.819 -23.781 
ATOM   5574  N1   DA A 271     -10.778  43.751 -22.460 
ATOM   5575  C2   DA A 271     -10.226  43.727 -21.248 
ATOM   5576  N3   DA A 271     -10.811  43.740 -20.070 
ATOM   5577  C4   DA A 271     -12.152  43.784 -20.201 
ATOM   5578  P    DT A 272     -12.188  45.594 -13.923 
ATOM   5579  OP1  DT A 272     -12.228  44.894 -12.620 
ATOM   5580  OP2  DT A 272     -13.253  46.593 -14.157 
ATOM   5581  O5'  DT A 272     -10.756  46.280 -14.122 
ATOM   5582  C5'  DT A 272      -9.680  45.500 -14.676 
ATOM   5583  C4'  DT A 272      -8.926  46.318 -15.707 
ATOM   5584  O4'  DT A 272      -9.501  46.198 -17.040 
ATOM   5585  C3'  DT A 272      -8.883  47.825 -15.459 
ATOM   5586  O3'  DT A 272      -7.611  48.322 -15.860 
ATOM   5587  C2'  DT A 272      -9.947  48.402 -16.391 
ATOM   5588  C1'  DT A 272      -9.643  47.501 -17.584 
ATOM   5589  N1   DT A 272     -10.733  47.462 -18.599 
ATOM   5590  C2   DT A 272     -10.357  47.340 -19.915 
ATOM   5591  O2   DT A 272      -9.194  47.264 -20.269 
ATOM   5592  N3   DT A 272     -11.396  47.308 -20.827 
ATOM   5593  C4   DT A 272     -12.742  47.385 -20.537 
ATOM   5594  O4   DT A 272     -13.581  47.346 -21.440 
ATOM   5595  C5   DT A 272     -13.036  47.512 -19.129 
ATOM   5596  C7   DT A 272     -14.479  47.603 -18.728 
ATOM   5597  C6   DT A 272     -12.048  47.546 -18.222 
ATOM   5598  P    DA A 273      -6.904  49.451 -14.972 
ATOM   5599  OP1  DA A 273      -6.182  48.816 -13.846 
ATOM   5600  OP2  DA A 273      -7.894  50.487 -14.606 
ATOM   5601  O5'  DA A 273      -5.851  50.057 -16.013 
ATOM   5602  C5'  DA A 273      -5.311  49.202 -17.039 
ATOM   5603  C4'  DA A 273      -5.294  49.933 -18.367 
ATOM   5604  O4'  DA A 273      -6.541  49.778 -19.102 
ATOM   5605  C3'  DA A 273      -5.098  51.447 -18.291 
ATOM   5606  O3'  DA A 273      -4.296  51.863 -19.390 
ATOM   5607  C2'  DA A 273      -6.500  52.029 -18.464 
ATOM   5608  C1'  DA A 273      -6.961  51.059 -19.546 
ATOM   5609  N9   DA A 273      -8.440  51.023 -19.729 
ATOM   5610  C8   DA A 273      -9.415  51.168 -18.785 
ATOM   5611  N7   DA A 273     -10.619  51.089 -19.258 
ATOM   5612  C5   DA A 273     -10.432  50.876 -20.617 
ATOM   5613  C6   DA A 273     -11.332  50.705 -21.682 
ATOM   5614  N6   DA A 273     -12.664  50.723 -21.536 
ATOM   5615  N1   DA A 273     -10.810  50.516 -22.909 
ATOM   5616  C2   DA A 273      -9.485  50.499 -23.048 
ATOM   5617  N3   DA A 273      -8.552  50.646 -22.133 
ATOM   5618  C4   DA A 273      -9.100  50.835 -20.915 
ATOM   5619  P    DA A 274      -3.191  52.997 -19.159 
ATOM   5620  OP1  DA A 274      -1.954  52.382 -18.628 
ATOM   5621  OP2  DA A 274      -3.768  54.096 -18.354 
ATOM   5622  O5'  DA A 274      -2.940  53.503 -20.657 
ATOM   5623  C5'  DA A 274      -3.111  52.575 -21.745 
ATOM   5624  C4'  DA A 274      -3.867  53.241 -22.877 
ATOM   5625  O4'  DA A 274      -5.311  53.110 -22.735 
ATOM   5626  C3'  DA A 274      -3.646  54.745 -23.032 
ATOM   5627  O3'  DA A 274      -3.636  55.070 -24.417 
ATOM   5628  C2'  DA A 274      -4.879  55.385 -22.392 
ATOM   5629  C1'  DA A 274      -5.897  54.387 -22.936 
ATOM   5630  N9   DA A 274      -7.203  54.414 -22.219 
ATOM   5631  C8   DA A 274      -7.439  54.650 -20.894 
ATOM   5632  N7   DA A 274      -8.694  54.606 -20.570 
ATOM   5633  C5   DA A 274      -9.340  54.320 -21.765 
ATOM   5634  C6   DA A 274     -10.694  54.142 -22.091 
ATOM   5635  N6   DA A 274     -11.688  54.230 -21.197 
ATOM   5636  N1   DA A 274     -10.991  53.870 -23.376 
ATOM   5637  C2   DA A 274      -9.998  53.783 -24.259 
ATOM   5638  N3   DA A 274      -8.705  53.929 -24.074 
ATOM   5639  C4   DA A 274      -8.435  54.202 -22.781 
ATOM   5640  P    DG A 275      -2.592  56.160 -24.950 
ATOM   5641  OP1  DG A 275      -1.284  55.513 -25.200 
ATOM   5642  OP2  DG A 275      -2.577  57.322 -24.035 
ATOM   5643  O5'  DG A 275      -3.259  56.582 -26.342 
ATOM   5644  C5'  DG A 275      -4.046  55.613 -27.060 
ATOM   5645  C4'  DG A 275      -5.314  56.259 -27.582 
ATOM   5646  O4'  DG A 275      -6.402  56.205 -26.615 
ATOM   5647  C3'  DG A 275      -5.208  57.743 -27.934 
ATOM   5648  O3'  DG A 275      -6.007  58.001 -29.083 
ATOM   5649  C2'  DG A 275      -5.826  58.470 -26.741 
ATOM   5650  C1'  DG A 275      -6.981  57.497 -26.520 
ATOM   5651  N9   DG A 275      -7.620  57.620 -25.180 
ATOM   5652  C8   DG A 275      -7.046  57.931 -23.967 
ATOM   5653  N7   DG A 275      -7.893  57.959 -22.967 
ATOM   5654  C5   DG A 275      -9.115  57.645 -23.559 
ATOM   5655  C6   DG A 275     -10.406  57.523 -22.983 
ATOM   5656  O6   DG A 275     -10.743  57.669 -21.811 
ATOM   5657  N1   DG A 275     -11.369  57.190 -23.947 
ATOM   5658  C2   DG A 275     -11.116  57.000 -25.291 
ATOM   5659  N2   DG A 275     -12.170  56.686 -26.047 
ATOM   5660  N3   DG A 275      -9.903  57.114 -25.831 
ATOM   5661  C4   DG A 275      -8.960  57.437 -24.910 
ATOM   5662  P    DG A 276      -5.460  59.013 -30.197 
ATOM   5663  OP1  DG A 276      -4.554  58.294 -31.119 
ATOM   5664  OP2  DG A 276      -4.900  60.215 -29.542 
ATOM   5665  O5'  DG A 276      -6.812  59.400 -30.962 
ATOM   5666  C5'  DG A 276      -7.880  58.437 -31.021 
ATOM   5667  C4'  DG A 276      -9.207  59.117 -30.746 
ATOM   5668  O4'  DG A 276      -9.524  59.160 -29.325 
ATOM   5669  C3'  DG A 276      -9.312  60.575 -31.191 
ATOM   5670  O3'  DG A 276     -10.628  60.816 -31.673 
ATOM   5671  C2'  DG A 276      -9.105  61.387 -29.913 
ATOM   5672  C1'  DG A 276      -9.923  60.482 -28.995 
ATOM   5673  N9   DG A 276      -9.656  60.699 -27.546 
ATOM   5674  C8   DG A 276      -8.477  61.039 -26.920 
ATOM   5675  N7   DG A 276      -8.579  61.155 -25.617 
ATOM   5676  C5   DG A 276      -9.920  60.872 -25.364 
ATOM   5677  C6   DG A 276     -10.631  60.839 -24.136 
ATOM   5678  O6   DG A 276     -10.216  61.056 -23.001 
ATOM   5679  N1   DG A 276     -11.979  60.507 -24.333 
ATOM   5680  C2   DG A 276     -12.562  60.241 -25.557 
ATOM   5681  N2   DG A 276     -13.863  59.943 -25.532 
ATOM   5682  N3   DG A 276     -11.895  60.271 -26.708 
ATOM   5683  C4   DG A 276     -10.586  60.592 -26.534 
ATOM   5684  P    DT A 277     -10.826  61.748 -32.959 
ATOM   5685  OP1  DT A 277     -10.638  60.943 -34.187 
ATOM   5686  OP2  DT A 277      -9.974  62.951 -32.835 
ATOM   5687  O5'  DT A 277     -12.365  62.162 -32.817 
ATOM   5688  C5'  DT A 277     -13.276  61.249 -32.176 
ATOM   5689  C4'  DT A 277     -14.183  62.004 -31.226 
ATOM   5690  O4'  DT A 277     -13.609  62.130 -29.893 
ATOM   5691  C3'  DT A 277     -14.513  63.443 -31.622 
ATOM   5692  O3'  DT A 277     -15.859  63.723 -31.259 
ATOM   5693  C2'  DT A 277     -13.589  64.303 -30.760 
ATOM   5694  C1'  DT A 277     -13.726  63.483 -29.481 
ATOM   5695  N1   DT A 277     -12.658  63.755 -28.478 
ATOM   5696  C2   DT A 277     -13.015  63.694 -27.153 
ATOM   5697  O2   DT A 277     -14.146  63.432 -26.782 
ATOM   5698  N3   DT A 277     -12.000  63.953 -26.253 
ATOM   5699  C4   DT A 277     -10.690  64.259 -26.561 
ATOM   5700  O4   DT A 277      -9.869  64.471 -25.667 
ATOM   5701  C5   DT A 277     -10.412  64.299 -27.977 
ATOM   5702  C7   DT A 277      -9.010  64.626 -28.401 
ATOM   5703  C6   DT A 277     -11.381  64.052 -28.875 
ATOM   5704  P    DA A 278     -16.762  64.601 -32.248 
ATOM   5705  OP1  DA A 278     -17.339  63.731 -33.297 
ATOM   5706  OP2  DA A 278     -15.987  65.767 -32.724 
ATOM   5707  O5'  DA A 278     -17.923  65.094 -31.261 
ATOM   5708  C5'  DA A 278     -18.298  64.257 -30.151 
ATOM   5709  C4'  DA A 278     -18.468  65.099 -28.902 
ATOM   5710  O4'  DA A 278     -17.221  65.260 -28.166 
ATOM   5711  C3'  DA A 278     -18.951  66.531 -29.125 
ATOM   5712  O3'  DA A 278     -19.827  66.893 -28.065 
ATOM   5713  C2'  DA A 278     -17.688  67.387 -29.025 
ATOM   5714  C1'  DA A 278     -17.059  66.635 -27.855 
ATOM   5715  N9   DA A 278     -15.604  66.903 -27.684 
ATOM   5716  C8   DA A 278     -14.666  67.138 -28.648 
ATOM   5717  N7   DA A 278     -13.472  67.340 -28.181 
ATOM   5718  C5   DA A 278     -13.629  67.231 -26.806 
ATOM   5719  C6   DA A 278     -12.724  67.342 -25.738 
ATOM   5720  N6   DA A 278     -11.418  67.601 -25.898 
ATOM   5721  N1   DA A 278     -13.211  67.178 -24.493 
ATOM   5722  C2   DA A 278     -14.509  66.921 -24.341 
ATOM   5723  N3   DA A 278     -15.444  66.795 -25.256 
ATOM   5724  C4   DA A 278     -14.931  66.964 -26.492 
ATOM   5725  P    DA A 279     -21.129  67.765 -28.396 
ATOM   5726  OP1  DA A 279     -22.219  66.874 -28.853 
ATOM   5727  OP2  DA A 279     -20.766  68.869 -29.312 
ATOM   5728  O5'  DA A 279     -21.486  68.358 -26.954 
ATOM   5729  C5'  DA A 279     -21.149  67.594 -25.782 
ATOM   5730  C4'  DA A 279     -20.547  68.501 -24.727 
ATOM   5731  O4'  DA A 279     -19.105  68.637 -24.870 
ATOM   5732  C3'  DA A 279     -21.055  69.943 -24.722 
ATOM   5733  O3'  DA A 279     -21.141  70.395 -23.376 
ATOM   5734  C2'  DA A 279     -19.963  70.741 -25.433 
ATOM   5735  C1'  DA A 279     -18.776  70.016 -24.803 
ATOM   5736  N9   DA A 279     -17.494  70.223 -25.531 
ATOM   5737  C8   DA A 279     -17.294  70.367 -26.874 
ATOM   5738  N7   DA A 279     -16.051  70.533 -27.206 
ATOM   5739  C5   DA A 279     -15.375  70.497 -25.994 
ATOM   5740  C6   DA A 279     -14.014  70.616 -25.665 
ATOM   5741  N6   DA A 279     -13.047  70.804 -26.573 
ATOM   5742  N1   DA A 279     -13.683  70.534 -24.362 
ATOM   5743  C2   DA A 279     -14.649  70.346 -23.464 
ATOM   5744  N3   DA A 279     -15.944  70.222 -23.652 
ATOM   5745  C4   DA A 279     -16.250  70.308 -24.963 
ATOM   5746  P    DC A 280     -22.380  71.311 -22.942 
ATOM   5747  OP1  DC A 280     -23.541  70.453 -22.617 
ATOM   5748  OP2  DC A 280     -22.610  72.352 -23.968 
ATOM   5749  O5'  DC A 280     -21.819  71.989 -21.605 
ATOM   5750  C5'  DC A 280     -20.868  71.266 -20.801 
ATOM   5751  C4'  DC A 280     -19.753  72.192 -20.359 
ATOM   5752  O4'  DC A 280     -18.665  72.253 -21.326 
ATOM   5753  C3'  DC A 280     -20.146  73.655 -20.154 
ATOM   5754  O3'  DC A 280     -19.423  74.175 -19.045 
ATOM   5755  C2'  DC A 280     -19.668  74.366 -21.420 
ATOM   5756  C1'  DC A 280     -18.346  73.616 -21.555 
ATOM   5757  N1   DC A 280     -17.729  73.726 -22.907 
ATOM   5758  C2   DC A 280     -16.339  73.766 -22.985 
ATOM   5759  O2   DC A 280     -15.681  73.708 -21.940 
ATOM   5760  N3   DC A 280     -15.758  73.867 -24.208 
ATOM   5761  C4   DC A 280     -16.506  73.927 -25.317 
ATOM   5762  N4   DC A 280     -15.893  74.024 -26.486 
ATOM   5763  C5   DC A 280     -17.938  73.888 -25.258 
ATOM   5764  C6   DC A 280     -18.500  73.787 -24.026 
ATOM   5765  P    DA A 281     -20.165  75.168 -18.032 
ATOM   5766  OP1  DA A 281     -20.925  74.383 -17.034 
ATOM   5767  OP2  DA A 281     -20.940  76.169 -18.797 
ATOM   5768  O5'  DA A 281     -18.920  75.881 -17.322 
ATOM   5769  C5'  DA A 281     -17.687  75.152 -17.177 
ATOM   5770  C4'  DA A 281     -16.513  76.044 -17.532 
ATOM   5771  O4'  DA A 281     -16.197  76.007 -18.953 
ATOM   5772  C3'  DA A 281     -16.696  77.533 -17.234 
ATOM   5773  O3'  DA A 281     -15.455  78.069 -16.791 
ATOM   5774  C2'  DA A 281     -17.040  78.159 -18.585 
ATOM   5775  C1'  DA A 281     -16.056  77.342 -19.415 
ATOM   5776  N9   DA A 281     -16.345  77.358 -20.876 
ATOM   5777  C8   DA A 281     -17.560  77.401 -21.499 
ATOM   5778  N7   DA A 281     -17.485  77.405 -22.794 
ATOM   5779  C5   DA A 281     -16.122  77.362 -23.051 
ATOM   5780  C6   DA A 281     -15.383  77.344 -24.245 
ATOM   5781  N6   DA A 281     -15.943  77.368 -25.463 
ATOM   5782  N1   DA A 281     -14.042  77.301 -24.142 
ATOM   5783  C2   DA A 281     -13.490  77.276 -22.930 
ATOM   5784  N3   DA A 281     -14.075  77.289 -21.752 
ATOM   5785  C4   DA A 281     -15.416  77.333 -21.883 
ATOM   5786  P    DA A 282     -15.452  79.144 -15.605 
ATOM   5787  OP1  DA A 282     -15.492  78.443 -14.302 
ATOM   5788  OP2  DA A 282     -16.517  80.143 -15.839 
ATOM   5789  O5'  DA A 282     -14.020  79.829 -15.804 
ATOM   5790  C5'  DA A 282     -12.944  79.050 -16.358 
ATOM   5791  C4'  DA A 282     -12.190  79.867 -17.389 
ATOM   5792  O4'  DA A 282     -12.765  79.748 -18.722 
ATOM   5793  C3'  DA A 282     -12.147  81.375 -17.141 
ATOM   5794  O3'  DA A 282     -10.875  81.872 -17.542 
ATOM   5795  C2'  DA A 282     -13.211  81.952 -18.073 
ATOM   5796  C1'  DA A 282     -12.907  81.051 -19.266 
ATOM   5797  N9   DA A 282     -13.997  81.011 -20.281 
ATOM   5798  C8   DA A 282     -15.345  81.082 -20.080 
ATOM   5799  N7   DA A 282     -16.043  81.022 -21.172 
ATOM   5800  C5   DA A 282     -15.087  80.902 -22.172 
ATOM   5801  C6   DA A 282     -15.187  80.792 -23.569 
ATOM   5802  N6   DA A 282     -16.354  80.785 -24.229 
ATOM   5803  N1   DA A 282     -14.040  80.690 -24.266 
ATOM   5804  C2   DA A 282     -12.884  80.697 -23.604 
ATOM   5805  N3   DA A 282     -12.668  80.793 -22.310 
ATOM   5806  C4   DA A 282     -13.832  80.895 -21.637 
ATOM   5807  P    DG A 283     -10.168  83.000 -16.654 
ATOM   5808  OP1  DG A 283      -9.446  82.365 -15.528 
ATOM   5809  OP2  DG A 283     -11.158  84.037 -16.288 
ATOM   5810  O5'  DG A 283      -9.115  83.607 -17.695 
ATOM   5811  C5'  DG A 283      -8.575  82.752 -18.721 
ATOM   5812  C4'  DG A 283      -8.558  83.482 -20.049 
ATOM   5813  O4'  DG A 283      -9.805  83.327 -20.784 
ATOM   5814  C3'  DG A 283      -8.362  84.996 -19.973 
ATOM   5815  O3'  DG A 283      -7.560  85.413 -21.072 
ATOM   5816  C2'  DG A 283      -9.764  85.578 -20.146 
ATOM   5817  C1'  DG A 283     -10.225  84.608 -21.228 
ATOM   5818  N9   DG A 283     -11.704  84.573 -21.411 
ATOM   5819  C8   DG A 283     -12.701  84.717 -20.472 
ATOM   5820  N7   DG A 283     -13.914  84.635 -20.963 
ATOM   5821  C5   DG A 283     -13.705  84.422 -22.326 
ATOM   5822  C6   DG A 283     -14.641  84.253 -23.378 
ATOM   5823  O6   DG A 283     -15.868  84.256 -23.325 
ATOM   5824  N1   DG A 283     -13.999  84.062 -24.610 
ATOM   5825  C2   DG A 283     -12.630  84.038 -24.798 
ATOM   5826  N2   DG A 283     -12.215  83.843 -26.053 
ATOM   5827  N3   DG A 283     -11.753  84.196 -23.810 
ATOM   5828  C4   DG A 283     -12.359  84.383 -22.609 
ATOM   5829  P    DT A 284      -6.455  86.547 -20.841 
ATOM   5830  OP1  DT A 284      -5.218  85.932 -20.310 
ATOM   5831  OP2  DT A 284      -7.032  87.646 -20.036 
ATOM   5832  O5'  DT A 284      -6.204  87.052 -22.339 
ATOM   5833  C5'  DT A 284      -6.375  86.125 -23.426 
ATOM   5834  C4'  DT A 284      -7.131  86.790 -24.559 
ATOM   5835  O4'  DT A 284      -8.575  86.660 -24.417 
ATOM   5836  C3'  DT A 284      -6.910  88.295 -24.714 
ATOM   5837  O3'  DT A 284      -6.900  88.620 -26.099 
ATOM   5838  C2'  DT A 284      -8.143  88.934 -24.074 
ATOM   5839  C1'  DT A 284      -9.161  87.937 -24.618 
ATOM   5840  N1   DT A 284     -10.467  87.964 -23.901 
ATOM   5841  C2   DT A 284     -11.595  87.724 -24.647 
ATOM   5842  O2   DT A 284     -11.562  87.496 -25.844 
ATOM   5843  N3   DT A 284     -12.787  87.758 -23.949 
ATOM   5844  C4   DT A 284     -12.939  88.005 -22.600 
ATOM   5845  O4   DT A 284     -14.059  88.009 -22.086 
ATOM   5846  C5   DT A 284     -11.698  88.245 -21.902 
ATOM   5847  C7   DT A 284     -11.773  88.523 -20.429 
ATOM   5848  C6   DT A 284     -10.525  88.219 -22.556 
ATOM   5849  P    DC A 285      -5.856  89.710 -26.632 
ATOM   5850  OP1  DC A 285      -4.548  89.063 -26.882 
ATOM   5851  OP2  DC A 285      -5.841  90.872 -25.717 
ATOM   5852  O5'  DC A 285      -6.523  90.131 -28.024 
ATOM   5853  C5'  DC A 285      -7.310  89.163 -28.742 
ATOM   5854  C4'  DC A 285      -8.578  89.809 -29.264 
ATOM   5855  O4'  DC A 285      -9.666  89.755 -28.297 
ATOM   5856  C3'  DC A 285      -8.472  91.292 -29.616 
ATOM   5857  O3'  DC A 285      -9.271  91.550 -30.765 
ATOM   5858  C2'  DC A 285      -9.090  92.019 -28.423 
ATOM   5859  C1'  DC A 285     -10.245  91.047 -28.202 
ATOM   5860  N1   DC A 285     -10.884  91.170 -26.862 
ATOM   5861  C2   DC A 285     -12.256  90.949 -26.774 
ATOM   5862  O2   DC A 285     -12.881  90.663 -27.802 
ATOM   5863  N3   DC A 285     -12.857  91.057 -25.562 
ATOM   5864  C4   DC A 285     -12.145  91.369 -24.472 
ATOM   5865  N4   DC A 285     -12.778  91.462 -23.312 
ATOM   5866  C5   DC A 285     -10.733  91.601 -24.541 
ATOM   5867  C6   DC A 285     -10.151  91.488 -25.761 
ATOM   5868  P    DG A 286      -8.724  92.563 -31.879 
ATOM   5869  OP1  DG A 286      -7.817  91.843 -32.801 
ATOM   5870  OP2  DG A 286      -8.164  93.765 -31.224 
ATOM   5871  O5'  DG A 286     -10.076  92.949 -32.644 
ATOM   5872  C5'  DG A 286     -11.144  91.986 -32.703 
ATOM   5873  C4'  DG A 286     -12.471  92.667 -32.428 
ATOM   5874  O4'  DG A 286     -12.788  92.710 -31.007 
ATOM   5875  C3'  DG A 286     -12.576  94.125 -32.873 
ATOM   5876  O3'  DG A 286     -13.892  94.366 -33.355 
ATOM   5877  C2'  DG A 286     -12.369  94.937 -31.594 
ATOM   5878  C1'  DG A 286     -13.187  94.032 -30.677 
ATOM   5879  N9   DG A 286     -12.920  94.248 -29.228 
ATOM   5880  C8   DG A 286     -11.741  94.588 -28.602 
ATOM   5881  N7   DG A 286     -11.843  94.704 -27.299 
ATOM   5882  C5   DG A 286     -13.184  94.421 -27.046 
ATOM   5883  C6   DG A 286     -13.895  94.389 -25.818 
ATOM   5884  O6   DG A 286     -13.480  94.606 -24.683 
ATOM   5885  N1   DG A 286     -15.243  94.056 -26.015 
ATOM   5886  C2   DG A 286     -15.826  93.791 -27.239 
ATOM   5887  N2   DG A 286     -17.127  93.492 -27.214 
ATOM   5888  N3   DG A 286     -15.159  93.821 -28.390 
ATOM   5889  C4   DG A 286     -13.850  94.142 -28.216 
ATOM   5890  P    DA A 287     -14.090  95.298 -34.641 
ATOM   5891  OP1  DA A 287     -13.902  94.493 -35.869 
ATOM   5892  OP2  DA A 287     -13.238  96.501 -34.517 
ATOM   5893  O5'  DA A 287     -15.629  95.711 -34.498 
ATOM   5894  C5'  DA A 287     -16.540  94.799 -33.858 
ATOM   5895  C4'  DA A 287     -17.447  95.554 -32.908 
ATOM   5896  O4'  DA A 287     -16.873  95.679 -31.575 
ATOM   5897  C3'  DA A 287     -17.777  96.993 -33.304 
ATOM   5898  O3'  DA A 287     -19.123  97.273 -32.941 
ATOM   5899  C2'  DA A 287     -16.853  97.853 -32.442 
ATOM   5900  C1'  DA A 287     -16.990  97.033 -31.163 
ATOM   5901  N9   DA A 287     -15.922  97.305 -30.160 
ATOM   5902  C8   DA A 287     -14.610  97.613 -30.381 
ATOM   5903  N7   DA A 287     -13.925  97.797 -29.294 
ATOM   5904  C5   DA A 287     -14.849  97.595 -28.278 
ATOM   5905  C6   DA A 287     -14.743  97.645 -26.878 
ATOM   5906  N6   DA A 287     -13.604  97.928 -26.232 
ATOM   5907  N1   DA A 287     -15.856  97.394 -26.164 
ATOM   5908  C2   DA A 287     -16.986  97.112 -26.812 
ATOM   5909  N3   DA A 287     -17.204  97.037 -28.107 
ATOM   5910  C4   DA A 287     -16.074  97.294 -28.799 
ATOM   5911  P    DT A 288     -20.026  98.151 -33.930 
ATOM   5912  OP1  DT A 288     -20.603  97.281 -34.979 
ATOM   5913  OP2  DT A 288     -19.251  99.317 -34.406 
ATOM   5914  O5'  DT A 288     -21.187  98.644 -32.943 
ATOM   5915  C5'  DT A 288     -21.562  97.807 -31.833 
ATOM   5916  C4'  DT A 288     -21.732  98.649 -30.583 
ATOM   5917  O4'  DT A 288     -20.485  98.810 -29.848 
ATOM   5918  C3'  DT A 288     -22.215 100.081 -30.807 
ATOM   5919  O3'  DT A 288     -23.091 100.442 -29.747 
ATOM   5920  C2'  DT A 288     -20.952 100.936 -30.707 
ATOM   5921  C1'  DT A 288     -20.323 100.185 -29.537 
ATOM   5922  N1   DT A 288     -18.868 100.453 -29.366 
ATOM   5923  C2   DT A 288     -18.382 100.472 -28.081 
ATOM   5924  O2   DT A 288     -19.085 100.282 -27.103 
ATOM   5925  N3   DT A 288     -17.030 100.724 -27.961 
ATOM   5926  C4   DT A 288     -16.145 100.953 -28.996 
ATOM   5927  O4   DT A 288     -14.953 101.168 -28.764 
ATOM   5928  C5   DT A 288     -16.748 100.913 -30.306 
ATOM   5929  C7   DT A 288     -15.855 101.152 -31.489 
ATOM   5930  C6   DT A 288     -18.060 100.670 -30.452 
ATOM   5931  P    DG A 289     -24.393 101.314 -30.078 
ATOM   5932  OP1  DG A 289     -25.483 100.424 -30.535 
ATOM   5933  OP2  DG A 289     -24.030 102.418 -30.994 
ATOM   5934  O5'  DG A 289     -24.750 101.908 -28.636 
ATOM   5935  C5'  DG A 289     -24.413 101.144 -27.464 
ATOM   5936  C4'  DG A 289     -23.811 102.051 -26.409 
ATOM   5937  O4'  DG A 289     -22.369 102.187 -26.552 
ATOM   5938  C3'  DG A 289     -24.319 103.492 -26.403 
ATOM   5939  O3'  DG A 289     -24.405 103.945 -25.057 
ATOM   5940  C2'  DG A 289     -23.227 104.290 -27.115 
ATOM   5941  C1'  DG A 289     -22.040 103.566 -26.485 
ATOM   5942  N9   DG A 289     -20.758 103.772 -27.213 
ATOM   5943  C8   DG A 289     -20.537 103.920 -28.565 
ATOM   5944  N7   DG A 289     -19.277 104.087 -28.886 
ATOM   5945  C5   DG A 289     -18.615 104.048 -27.660 
ATOM   5946  C6   DG A 289     -17.234 104.172 -27.363 
ATOM   5947  O6   DG A 289     -16.293 104.344 -28.133 
ATOM   5948  N1   DG A 289     -16.995 104.073 -25.984 
ATOM   5949  C2   DG A 289     -17.965 103.879 -25.021 
ATOM   5950  N2   DG A 289     -17.533 103.811 -23.759 
ATOM   5951  N3   DG A 289     -19.262 103.762 -25.300 
ATOM   5952  C4   DG A 289     -19.510 103.856 -26.633 
ATOM   5953  P    DG A 290     -25.644 104.861 -24.624 
ATOM   5954  OP1  DG A 290     -26.805 104.003 -24.299 
ATOM   5955  OP2  DG A 290     -25.874 105.902 -25.650 
ATOM   5956  O5'  DG A 290     -25.083 105.539 -23.287 
ATOM   5957  C5'  DG A 290     -24.132 104.816 -22.483 
ATOM   5958  C4'  DG A 290     -23.017 105.742 -22.041 
ATOM   5959  O4'  DG A 290     -21.929 105.802 -23.008 
ATOM   5960  C3'  DG A 290     -23.410 107.205 -21.836 
ATOM   5961  O3'  DG A 290     -22.687 107.724 -20.727 
ATOM   5962  C2'  DG A 290     -22.932 107.915 -23.102 
ATOM   5963  C1'  DG A 290     -21.609 107.166 -23.237 
ATOM   5964  N9   DG A 290     -20.993 107.276 -24.589 
ATOM   5965  C8   DG A 290     -21.604 107.349 -25.821 
ATOM   5966  N7   DG A 290     -20.768 107.440 -26.827 
ATOM   5967  C5   DG A 290     -19.515 107.428 -26.217 
ATOM   5968  C6   DG A 290     -18.218 107.500 -26.791 
ATOM   5969  O6   DG A 290     -17.905 107.591 -27.975 
ATOM   5970  N1   DG A 290     -17.220 107.455 -25.808 
ATOM   5971  C2   DG A 290     -17.445 107.353 -24.450 
ATOM   5972  N2   DG A 290     -16.357 107.325 -23.676 
ATOM   5973  N3   DG A 290     -18.661 107.285 -23.912 
ATOM   5974  C4   DG A 290     -19.641 107.328 -24.852 
ATOM   5975  P    DA A 291     -23.429 108.718 -19.714 
ATOM   5976  OP1  DA A 291     -24.189 107.932 -18.715 
ATOM   5977  OP2  DA A 291     -24.204 109.719 -20.479 
ATOM   5978  O5'  DA A 291     -22.184 109.431 -19.003 
ATOM   5979  C5'  DA A 291     -20.951 108.702 -18.859 
ATOM   5980  C4'  DA A 291     -19.777 109.594 -19.214 
ATOM   5981  O4'  DA A 291     -19.461 109.557 -20.635 
ATOM   5982  C3'  DA A 291     -19.960 111.082 -18.916 
ATOM   5983  O3'  DA A 291     -18.719 111.618 -18.473 
ATOM   5984  C2'  DA A 291     -20.304 111.708 -20.267 
ATOM   5985  C1'  DA A 291     -19.319 110.891 -21.097 
ATOM   5986  N9   DA A 291     -19.609 110.908 -22.558 
ATOM   5987  C8   DA A 291     -20.824 110.950 -23.181 
ATOM   5988  N7   DA A 291     -20.749 110.955 -24.476 
ATOM   5989  C5   DA A 291     -19.386 110.912 -24.733 
ATOM   5990  C6   DA A 291     -18.647 110.894 -25.927 
ATOM   5991  N6   DA A 291     -19.207 110.918 -27.145 
ATOM   5992  N1   DA A 291     -17.305 110.850 -25.824 
ATOM   5993  C2   DA A 291     -16.754 110.826 -24.612 
ATOM   5994  N3   DA A 291     -17.339 110.839 -23.434 
ATOM   5995  C4   DA A 291     -18.680 110.883 -23.565 
ATOM   5996  P    DT A 292     -18.716 112.693 -17.287 
ATOM   5997  OP1  DT A 292     -18.756 111.993 -15.984 
ATOM   5998  OP2  DT A 292     -19.781 113.692 -17.521 
ATOM   5999  O5'  DT A 292     -17.284 113.379 -17.485 
ATOM   6000  C5'  DT A 292     -16.208 112.600 -18.040 
ATOM   6001  C4'  DT A 292     -15.454 113.417 -19.071 
ATOM   6002  O4'  DT A 292     -16.029 113.297 -20.404 
ATOM   6003  C3'  DT A 292     -15.411 114.925 -18.822 
ATOM   6004  O3'  DT A 292     -14.139 115.421 -19.224 
ATOM   6005  C2'  DT A 292     -16.474 115.502 -19.755 
ATOM   6006  C1'  DT A 292     -16.171 114.600 -20.948 
ATOM   6007  N1   DT A 292     -17.261 114.561 -21.963 
ATOM   6008  C2   DT A 292     -16.885 114.439 -23.279 
ATOM   6009  O2   DT A 292     -15.722 114.363 -23.633 
ATOM   6010  N3   DT A 292     -17.924 114.407 -24.191 
ATOM   6011  C4   DT A 292     -19.270 114.485 -23.901 
ATOM   6012  O4   DT A 292     -20.109 114.445 -24.804 
ATOM   6013  C5   DT A 292     -19.564 114.611 -22.493 
ATOM   6014  C7   DT A 292     -21.007 114.702 -22.092 
ATOM   6015  C6   DT A 292     -18.576 114.645 -21.586 
ATOM   6016  P    DT A 293     -13.432 116.550 -18.336 
ATOM   6017  OP1  DT A 293     -12.710 115.915 -17.210 
ATOM   6018  OP2  DT A 293     -14.422 117.587 -17.970 
ATOM   6019  O5'  DT A 293     -12.379 117.156 -19.377 
ATOM   6020  C5'  DT A 293     -11.839 116.301 -20.403 
ATOM   6021  C4'  DT A 293     -11.822 117.032 -21.731 
ATOM   6022  O4'  DT A 293     -13.069 116.877 -22.466 
ATOM   6023  C3'  DT A 293     -11.626 118.546 -21.655 
ATOM   6024  O3'  DT A 293     -10.824 118.962 -22.754 
ATOM   6025  C2'  DT A 293     -13.028 119.128 -21.828 
ATOM   6026  C1'  DT A 293     -13.489 118.158 -22.910 
ATOM   6027  N1   DT A 293     -14.968 118.123 -23.093 
ATOM   6028  C2   DT A 293     -15.435 117.921 -24.369 
ATOM   6029  O2   DT A 293     -14.700 117.773 -25.330 
ATOM   6030  N3   DT A 293     -16.810 117.895 -24.500 
ATOM   6031  C4   DT A 293     -17.732 118.050 -23.485 
ATOM   6032  O4   DT A 293     -18.941 118.008 -23.725 
ATOM   6033  C5   DT A 293     -17.145 118.257 -22.182 
ATOM   6034  C7   DT A 293     -18.079 118.436 -21.022 
ATOM   6035  C6   DT A 293     -15.811 118.287 -22.027 
ATOM   6036  P    DC A 294      -9.719 120.096 -22.523 
ATOM   6037  OP1  DC A 294      -8.482 119.482 -21.991 
ATOM   6038  OP2  DC A 294     -10.296 121.195 -21.718 
ATOM   6039  O5'  DC A 294      -9.468 120.602 -24.020 
ATOM   6040  C5'  DC A 294      -9.639 119.675 -25.108 
ATOM   6041  C4'  DC A 294     -10.395 120.340 -26.241 
ATOM   6042  O4'  DC A 294     -11.839 120.210 -26.099 
ATOM   6043  C3'  DC A 294     -10.174 121.845 -26.396 
ATOM   6044  O3'  DC A 294     -10.164 122.170 -27.781 
ATOM   6045  C2'  DC A 294     -11.407 122.484 -25.756 
ATOM   6046  C1'  DC A 294     -12.425 121.487 -26.300 
ATOM   6047  N1   DC A 294     -13.731 121.513 -25.583 
ATOM   6048  C2   DC A 294     -14.884 121.272 -26.325 
ATOM   6049  O2   DC A 294     -14.777 121.048 -27.536 
ATOM   6050  N3   DC A 294     -16.084 121.293 -25.690 
ATOM   6051  C4   DC A 294     -16.157 121.540 -24.376 
ATOM   6052  N4   DC A 294     -17.351 121.549 -23.803 
ATOM   6053  C5   DC A 294     -14.983 121.791 -23.595 
ATOM   6054  C6   DC A 294     -13.793 121.766 -24.248 
ATOM   6055  P    DC A 295      -9.120 123.259 -28.314 
ATOM   6056  OP1  DC A 295      -7.812 122.613 -28.564 
ATOM   6057  OP2  DC A 295      -9.105 124.421 -27.399 
ATOM   6058  O5'  DC A 295      -9.787 123.681 -29.706 
ATOM   6059  C5'  DC A 295     -10.574 122.712 -30.424 
ATOM   6060  C4'  DC A 295     -11.842 123.359 -30.945 
ATOM   6061  O4'  DC A 295     -12.930 123.304 -29.979 
ATOM   6062  C3'  DC A 295     -11.736 124.842 -31.298 
ATOM   6063  O3'  DC A 295     -12.535 125.100 -32.447 
ATOM   6064  C2'  DC A 295     -12.354 125.569 -30.105 
ATOM   6065  C1'  DC A 295     -13.509 124.597 -29.884 
ATOM   6066  N1   DC A 295     -14.148 124.719 -28.544 
ATOM   6067  C2   DC A 295     -15.520 124.499 -28.456 
ATOM   6068  O2   DC A 295     -16.145 124.212 -29.484 
ATOM   6069  N3   DC A 295     -16.121 124.607 -27.244 
ATOM   6070  C4   DC A 295     -15.409 124.919 -26.154 
ATOM   6071  N4   DC A 295     -16.042 125.012 -24.994 
ATOM   6072  C5   DC A 295     -13.997 125.150 -26.223 
ATOM   6073  C6   DC A 295     -13.415 125.038 -27.443 
ATOM   6074  P    DT A 296     -11.988 126.112 -33.561 
ATOM   6075  OP1  DT A 296     -11.081 125.393 -34.483 
ATOM   6076  OP2  DT A 296     -11.428 127.314 -32.906 
ATOM   6077  O5'  DT A 296     -13.340 126.499 -34.326 
ATOM   6078  C5'  DT A 296     -14.408 125.536 -34.385 
ATOM   6079  C4'  DT A 296     -15.735 126.216 -34.110 
ATOM   6080  O4'  DT A 296     -16.052 126.260 -32.689 
ATOM   6081  C3'  DT A 296     -15.840 127.675 -34.555 
ATOM   6082  O3'  DT A 296     -17.156 127.916 -35.037 
ATOM   6083  C2'  DT A 296     -15.633 128.486 -33.276 
ATOM   6084  C1'  DT A 296     -16.451 127.581 -32.359 
ATOM   6085  N1   DT A 296     -16.184 127.798 -30.910 
ATOM   6086  C2   DT A 296     -17.244 127.645 -30.049 
ATOM   6087  O2   DT A 296     -18.364 127.347 -30.423 
ATOM   6088  N3   DT A 296     -16.958 127.855 -28.714 
ATOM   6089  C4   DT A 296     -15.730 128.195 -28.182 
ATOM   6090  O4   DT A 296     -15.596 128.356 -26.968 
ATOM   6091  C5   DT A 296     -14.681 128.332 -29.165 
ATOM   6092  C7   DT A 296     -13.313 128.701 -28.671 
ATOM   6093  C6   DT A 296     -14.931 128.135 -30.470 
ATOM   6094  P    DC A 297     -17.354 128.847 -36.323 
ATOM   6095  OP1  DC A 297     -17.166 128.042 -37.551 
ATOM   6096  OP2  DC A 297     -16.502 130.051 -36.199 
ATOM   6097  O5'  DC A 297     -18.893 129.261 -36.180 
ATOM   6098  C5'  DC A 297     -19.804 128.348 -35.540 
ATOM   6099  C4'  DC A 297     -20.711 129.103 -34.590 
ATOM   6100  O4'  DC A 297     -20.137 129.229 -33.257 
ATOM   6101  C3'  DC A 297     -21.041 130.542 -34.986 
ATOM   6102  O3'  DC A 297     -22.387 130.823 -34.623 
ATOM   6103  C2'  DC A 297     -20.117 131.403 -34.124 
ATOM   6104  C1'  DC A 297     -20.254 130.582 -32.845 
ATOM   6105  N1   DC A 297     -19.186 130.854 -31.842 
ATOM   6106  C2   DC A 297     -19.531 130.797 -30.494 
ATOM   6107  O2   DC A 297     -20.698 130.524 -30.189 
ATOM   6108  N3   DC A 297     -18.573 131.042 -29.565 
ATOM   6109  C4   DC A 297     -17.320 131.333 -29.937 
ATOM   6110  N4   DC A 297     -16.421 131.565 -28.992 
ATOM   6111  C5   DC A 297     -16.944 131.398 -31.318 
ATOM   6112  C6   DC A 297     -17.917 131.150 -32.231 
ATOM   6113  P    DT A 298     -23.290 131.700 -35.612 
ATOM   6114  OP1  DT A 298     -23.867 130.830 -36.661 
ATOM   6115  OP2  DT A 298     -22.515 132.867 -36.088 
ATOM   6116  O5'  DT A 298     -24.450 132.193 -34.625 
ATOM   6117  C5'  DT A 298     -24.826 131.356 -33.515 
ATOM   6118  C4'  DT A 298     -24.996 132.198 -32.265 
ATOM   6119  O4'  DT A 298     -23.749 132.359 -31.530 
ATOM   6120  C3'  DT A 298     -25.479 133.631 -32.489 
ATOM   6121  O3'  DT A 298     -26.355 133.992 -31.429 
ATOM   6122  C2'  DT A 298     -24.216 134.486 -32.389 
ATOM   6123  C1'  DT A 298     -23.587 133.735 -31.219 
ATOM   6124  N1   DT A 298     -22.132 134.003 -31.048 
ATOM   6125  C2   DT A 298     -21.646 134.022 -29.763 
ATOM   6126  O2   DT A 298     -22.349 133.831 -28.785 
ATOM   6127  N3   DT A 298     -20.294 134.274 -29.643 
ATOM   6128  C4   DT A 298     -19.409 134.502 -30.678 
ATOM   6129  O4   DT A 298     -18.217 134.717 -30.446 
ATOM   6130  C5   DT A 298     -20.012 134.462 -31.988 
ATOM   6131  C7   DT A 298     -19.119 134.701 -33.171 
ATOM   6132  C6   DT A 298     -21.324 134.220 -32.134 
ATOM   6133  P    DC A 299     -27.657 134.864 -31.760 
ATOM   6134  OP1  DC A 299     -28.747 133.973 -32.217 
ATOM   6135  OP2  DC A 299     -27.294 135.968 -32.676 
ATOM   6136  O5'  DC A 299     -28.014 135.458 -30.318 
ATOM   6137  C5'  DC A 299     -27.677 134.693 -29.145 
ATOM   6138  C4'  DC A 299     -27.075 135.600 -28.091 
ATOM   6139  O4'  DC A 299     -25.633 135.737 -28.234 
ATOM   6140  C3'  DC A 299     -27.583 137.042 -28.085 
ATOM   6141  O3'  DC A 299     -27.669 137.494 -26.739 
ATOM   6142  C2'  DC A 299     -26.490 137.840 -28.797 
ATOM   6143  C1'  DC A 299     -25.304 137.116 -28.167 
ATOM   6144  N1   DC A 299     -24.022 137.322 -28.895 
ATOM   6145  C2   DC A 299     -22.851 137.382 -28.143 
ATOM   6146  O2   DC A 299     -22.924 137.262 -26.915 
ATOM   6147  N3   DC A 299     -21.670 137.570 -28.789 
ATOM   6148  C4   DC A 299     -21.634 137.695 -30.121
[truncated: 415,700 more chars]
