# Supplementary material for: Characterization of lncRNA-protein interactions associated with Prostate cancer and Androgen receptors by molecular docking simulations
Source: Biochem Biophys Rep. 2025 Mar 9;42:101959. doi: 10.1016/j.bbrep.2025.101959 (PMC11929892; doi:10.1016/j.bbrep.2025.101959)
Supplement: Multimedia component 99 [file mmc99.zip › mmc99.pdb]

REMARK Number:    88
REMARK Ligand:     lig_628dcb8434e2f.pdb
REMARK Contact:     0     0     0
REMARK Score:  -138.95
REMARK RMSD:    904.89
MODEL       88
ATOM      1  N   ALA A  24      30.357  -5.473 -24.875 
ATOM      2  CA  ALA A  24      30.515  -4.000 -24.871 
ATOM      3  CB  ALA A  24      29.364  -3.347 -25.653 
ATOM      4  C   ALA A  24      30.496  -3.471 -23.474 
ATOM      5  O   ALA A  24      31.409  -3.720 -22.690 
ATOM      6  N   GLN A  25      29.435  -2.716 -23.129 
ATOM      7  CA  GLN A  25      29.334  -2.167 -21.810 
ATOM      8  CB  GLN A  25      28.209  -1.135 -21.640 
ATOM      9  CG  GLN A  25      28.449   0.131 -22.464 
ATOM     10  CD  GLN A  25      27.291   1.085 -22.227 
ATOM     11  OE1 GLN A  25      26.895   1.324 -21.089 
ATOM     12  NE2 GLN A  25      26.734   1.652 -23.331 
ATOM     13  C   GLN A  25      29.084  -3.296 -20.876 
ATOM     14  O   GLN A  25      28.668  -4.376 -21.290 
ATOM     15  N   ASP A  26      29.382  -3.075 -19.584 
ATOM     16  CA  ASP A  26      29.211  -4.105 -18.606 
ATOM     17  CB  ASP A  26      30.274  -4.043 -17.495 
ATOM     18  CG  ASP A  26      30.054  -5.171 -16.494 
ATOM     19  OD1 ASP A  26      28.986  -5.191 -15.826 
ATOM     20  OD2 ASP A  26      30.966  -6.032 -16.381 
ATOM     21  C   ASP A  26      27.866  -3.939 -17.988 
ATOM     22  O   ASP A  26      27.612  -2.985 -17.253 
ATOM     23  N   ASN A  27      26.945  -4.872 -18.288 
ATOM     24  CA  ASN A  27      25.662  -4.773 -17.669 
ATOM     25  CB  ASN A  27      24.503  -4.752 -18.683 
ATOM     26  CG  ASN A  27      24.583  -3.452 -19.471 
ATOM     27  OD1 ASN A  27      24.658  -2.366 -18.897 
ATOM     28  ND2 ASN A  27      24.568  -3.560 -20.827 
ATOM     29  C   ASN A  27      25.467  -5.984 -16.812 
ATOM     30  O   ASN A  27      24.473  -6.696 -16.949 
ATOM     31  N   SER A  28      26.402  -6.226 -15.873 
ATOM     32  CA  SER A  28      26.317  -7.361 -15.002 
ATOM     33  CB  SER A  28      27.559  -7.517 -14.112 
ATOM     34  OG  SER A  28      28.707  -7.731 -14.919 
ATOM     35  C   SER A  28      25.149  -7.145 -14.100 
ATOM     36  O   SER A  28      24.492  -8.089 -13.668 
ATOM     37  N   ARG A  29      24.868  -5.864 -13.806 
ATOM     38  CA  ARG A  29      23.821  -5.471 -12.913 
ATOM     39  CB  ARG A  29      23.787  -3.948 -12.704 
ATOM     40  CG  ARG A  29      25.152  -3.369 -12.324 
ATOM     41  CD  ARG A  29      25.113  -1.897 -11.913 
ATOM     42  NE  ARG A  29      26.512  -1.383 -11.942 
ATOM     43  CZ  ARG A  29      27.390  -1.720 -10.952 
ATOM     44  NH1 ARG A  29      27.024  -2.618  -9.991 
ATOM     45  NH2 ARG A  29      28.642  -1.178 -10.929 
ATOM     46  C   ARG A  29      22.506  -5.884 -13.504 
ATOM     47  O   ARG A  29      21.579  -6.255 -12.784 
ATOM     48  N   TYR A  30      22.378  -5.784 -14.840 
ATOM     49  CA  TYR A  30      21.164  -6.163 -15.505 
ATOM     50  CB  TYR A  30      21.186  -5.817 -17.003 
ATOM     51  CG  TYR A  30      19.900  -6.271 -17.606 
ATOM     52  CD1 TYR A  30      18.727  -5.600 -17.348 
ATOM     53  CD2 TYR A  30      19.876  -7.357 -18.449 
ATOM     54  CE1 TYR A  30      17.543  -6.018 -17.911 
ATOM     55  CE2 TYR A  30      18.698  -7.778 -19.016 
ATOM     56  CZ  TYR A  30      17.529  -7.109 -18.746 
ATOM     57  OH  TYR A  30      16.316  -7.539 -19.327 
ATOM     58  C   TYR A  30      20.959  -7.638 -15.363 
ATOM     59  O   TYR A  30      19.855  -8.092 -15.068 
ATOM     60  N   THR A  31      22.033  -8.431 -15.551 
ATOM     61  CA  THR A  31      21.926  -9.861 -15.473 
ATOM     62  CB  THR A  31      23.230 -10.559 -15.736 
ATOM     63  OG1 THR A  31      23.715 -10.225 -17.028 
ATOM     64  CG2 THR A  31      23.003 -12.080 -15.628 
ATOM     65  C   THR A  31      21.490 -10.229 -14.091 
ATOM     66  O   THR A  31      20.646 -11.105 -13.907 
ATOM     67  N   HIS A  32      22.064  -9.557 -13.079 
ATOM     68  CA  HIS A  32      21.744  -9.842 -11.711 
ATOM     69  ND1 HIS A  32      22.771 -10.826  -8.882 
ATOM     70  CG  HIS A  32      22.450  -9.554  -9.301 
ATOM     71  CB  HIS A  32      22.623  -9.069 -10.710 
ATOM     72  NE2 HIS A  32      22.010  -9.743  -7.096 
ATOM     73  CD2 HIS A  32      21.986  -8.905  -8.198 
ATOM     74  CE1 HIS A  32      22.488 -10.885  -7.556 
ATOM     75  C   HIS A  32      20.311  -9.481 -11.477 
ATOM     76  O   HIS A  32      19.604 -10.145 -10.722 
ATOM     77  N   PHE A  33      19.841  -8.406 -12.133 
ATOM     78  CA  PHE A  33      18.494  -7.942 -11.975 
ATOM     79  CB  PHE A  33      18.233  -6.698 -12.850 
ATOM     80  CG  PHE A  33      16.831  -6.221 -12.683 
ATOM     81  CD1 PHE A  33      15.822  -6.729 -13.471 
ATOM     82  CD2 PHE A  33      16.525  -5.261 -11.749 
ATOM     83  CE1 PHE A  33      14.528  -6.288 -13.327 
ATOM     84  CE2 PHE A  33      15.232  -4.815 -11.599 
ATOM     85  CZ  PHE A  33      14.232  -5.330 -12.388 
ATOM     86  C   PHE A  33      17.577  -9.044 -12.410 
ATOM     87  O   PHE A  33      16.584  -9.337 -11.745 
ATOM     88  N   LEU A  34      17.891  -9.694 -13.546 
ATOM     89  CA  LEU A  34      17.052 -10.740 -14.056 
ATOM     90  CB  LEU A  34      17.509 -11.262 -15.429 
ATOM     91  CG  LEU A  34      17.352 -10.227 -16.561 
ATOM     92  CD1 LEU A  34      17.815 -10.799 -17.911 
ATOM     93  CD2 LEU A  34      15.914  -9.684 -16.622 
ATOM     94  C   LEU A  34      17.034 -11.895 -13.105 
ATOM     95  O   LEU A  34      15.977 -12.463 -12.835 
ATOM     96  N   THR A  35      18.201 -12.276 -12.555 
ATOM     97  CA  THR A  35      18.222 -13.429 -11.706 
ATOM     98  CB  THR A  35      19.611 -13.827 -11.277 
ATOM     99  OG1 THR A  35      19.582 -15.110 -10.672 
ATOM    100  CG2 THR A  35      20.183 -12.793 -10.291 
ATOM    101  C   THR A  35      17.370 -13.183 -10.496 
ATOM    102  O   THR A  35      16.600 -14.054 -10.093 
ATOM    103  N   GLN A  36      17.510 -12.004  -9.861 
ATOM    104  CA  GLN A  36      16.760 -11.714  -8.673 
ATOM    105  CB  GLN A  36      17.330 -10.515  -7.900 
ATOM    106  CG  GLN A  36      18.719 -10.776  -7.318 
ATOM    107  CD  GLN A  36      19.161  -9.521  -6.583 
ATOM    108  OE1 GLN A  36      18.999  -8.403  -7.076 
ATOM    109  NE2 GLN A  36      19.727  -9.702  -5.360 
ATOM    110  C   GLN A  36      15.306 -11.414  -8.928 
ATOM    111  O   GLN A  36      14.428 -11.820  -8.172 
ATOM    112  N   HIS A  37      15.041 -10.560  -9.926 
ATOM    113  CA  HIS A  37      13.739 -10.030 -10.232 
ATOM    114  ND1 HIS A  37      13.488  -7.875  -7.943 
ATOM    115  CG  HIS A  37      14.262  -7.931  -9.081 
ATOM    116  CB  HIS A  37      13.787  -8.508 -10.384 
ATOM    117  NE2 HIS A  37      15.483  -7.062  -7.395 
ATOM    118  CD2 HIS A  37      15.476  -7.429  -8.730 
ATOM    119  CE1 HIS A  37      14.268  -7.348  -6.966 
ATOM    120  C   HIS A  37      12.906 -10.649 -11.327 
ATOM    121  O   HIS A  37      11.752 -10.256 -11.466 
ATOM    122  N   TYR A  38      13.434 -11.530 -12.202 
ATOM    123  CA  TYR A  38      12.632 -11.883 -13.350 
ATOM    124  CB  TYR A  38      13.334 -11.414 -14.642 
ATOM    125  CG  TYR A  38      12.655 -11.872 -15.887 
ATOM    126  CD1 TYR A  38      11.465 -11.319 -16.304 
ATOM    127  CD2 TYR A  38      13.246 -12.841 -16.668 
ATOM    128  CE1 TYR A  38      10.868 -11.746 -17.467 
ATOM    129  CE2 TYR A  38      12.653 -13.271 -17.830 
ATOM    130  CZ  TYR A  38      11.459 -12.724 -18.231 
ATOM    131  OH  TYR A  38      10.848 -13.164 -19.425 
ATOM    132  C   TYR A  38      12.379 -13.364 -13.432 
ATOM    133  O   TYR A  38      13.285 -14.174 -13.250 
ATOM    134  N   ASP A  39      11.102 -13.741 -13.690 
ATOM    135  CA  ASP A  39      10.698 -15.112 -13.886 
ATOM    136  CB  ASP A  39      10.028 -15.729 -12.643 
ATOM    137  CG  ASP A  39       9.940 -17.238 -12.841 
ATOM    138  OD1 ASP A  39      10.562 -17.742 -13.815 
ATOM    139  OD2 ASP A  39       9.249 -17.904 -12.025 
ATOM    140  C   ASP A  39       9.669 -15.081 -14.984 
ATOM    141  O   ASP A  39       8.529 -14.682 -14.754 
ATOM    142  N   ALA A  40      10.037 -15.519 -16.207 
ATOM    143  CA  ALA A  40       9.168 -15.355 -17.343 
ATOM    144  CB  ALA A  40       9.809 -15.843 -18.652 
ATOM    145  C   ALA A  40       7.861 -16.082 -17.196 
ATOM    146  O   ALA A  40       6.812 -15.469 -17.390 
ATOM    147  N   LYS A  41       7.868 -17.386 -16.837 
ATOM    148  CA  LYS A  41       6.612 -18.091 -16.756 
ATOM    149  CB  LYS A  41       6.394 -19.072 -17.922 
ATOM    150  CG  LYS A  41       6.320 -18.394 -19.293 
ATOM    151  CD  LYS A  41       6.383 -19.380 -20.462 
ATOM    152  CE  LYS A  41       6.315 -18.723 -21.842 
ATOM    153  NZ  LYS A  41       6.395 -19.761 -22.893 
ATOM    154  C   LYS A  41       6.607 -18.900 -15.492 
ATOM    155  O   LYS A  41       6.979 -20.072 -15.469 
ATOM    156  N   PRO A  42       6.164 -18.261 -14.447 
ATOM    157  CA  PRO A  42       6.146 -18.766 -13.096 
ATOM    158  CD  PRO A  42       5.459 -16.998 -14.579 
ATOM    159  CB  PRO A  42       5.693 -17.583 -12.242 
ATOM    160  CG  PRO A  42       4.817 -16.760 -13.203 
ATOM    161  C   PRO A  42       5.350 -19.982 -12.740 
ATOM    162  O   PRO A  42       5.866 -20.776 -11.954 
ATOM    163  N   GLN A  43       4.106 -20.125 -13.253 
ATOM    164  CA  GLN A  43       3.233 -21.210 -12.882 
ATOM    165  CB  GLN A  43       3.921 -22.559 -12.575 
ATOM    166  CG  GLN A  43       2.969 -23.746 -12.437 
ATOM    167  CD  GLN A  43       2.653 -24.258 -13.835 
ATOM    168  OE1 GLN A  43       2.011 -23.577 -14.631 
ATOM    169  NE2 GLN A  43       3.125 -25.496 -14.144 
ATOM    170  C   GLN A  43       2.428 -20.772 -11.677 
ATOM    171  O   GLN A  43       1.781 -19.726 -11.696 
ATOM    172  N   GLY A  44       2.476 -21.564 -10.580 
ATOM    173  CA  GLY A  44       1.617 -21.423  -9.423 
ATOM    174  C   GLY A  44       1.682 -20.099  -8.711 
ATOM    175  O   GLY A  44       0.636 -19.515  -8.436 
ATOM    176  N   ARG A  45       2.881 -19.573  -8.391 
ATOM    177  CA  ARG A  45       2.966 -18.320  -7.681 
ATOM    178  CB  ARG A  45       2.277 -17.177  -8.444 
ATOM    179  CG  ARG A  45       2.951 -16.883  -9.786 
ATOM    180  CD  ARG A  45       2.084 -16.065 -10.743 
ATOM    181  NE  ARG A  45       2.134 -14.640 -10.313 
ATOM    182  CZ  ARG A  45       1.083 -13.819 -10.595 
ATOM    183  NH1 ARG A  45      -0.026 -14.325 -11.205 
ATOM    184  NH2 ARG A  45       1.132 -12.493 -10.270 
ATOM    185  C   ARG A  45       2.353 -18.422  -6.307 
ATOM    186  O   ARG A  45       1.777 -17.453  -5.809 
ATOM    187  N   ASP A  46       2.452 -19.607  -5.663 
ATOM    188  CA  ASP A  46       1.984 -19.790  -4.311 
ATOM    189  CB  ASP A  46       1.250 -21.127  -4.079 
ATOM    190  CG  ASP A  46       2.197 -22.277  -4.390 
ATOM    191  OD1 ASP A  46       3.256 -22.021  -5.022 
ATOM    192  OD2 ASP A  46       1.866 -23.431  -4.005 
ATOM    193  C   ASP A  46       3.161 -19.699  -3.376 
ATOM    194  O   ASP A  46       4.259 -19.317  -3.777 
ATOM    195  N   ASP A  47       2.954 -20.056  -2.089 
ATOM    196  CA  ASP A  47       3.986 -19.963  -1.086 
ATOM    197  CB  ASP A  47       3.505 -20.399   0.311 
ATOM    198  CG  ASP A  47       2.512 -19.366   0.829 
ATOM    199  OD1 ASP A  47       2.392 -18.285   0.192 
ATOM    200  OD2 ASP A  47       1.859 -19.643   1.870 
ATOM    201  C   ASP A  47       5.122 -20.868  -1.453 
ATOM    202  O   ASP A  47       6.290 -20.503  -1.321 
ATOM    203  N   ARG A  48       4.797 -22.077  -1.942 
ATOM    204  CA  ARG A  48       5.781 -23.061  -2.293 
ATOM    205  CB  ARG A  48       5.140 -24.351  -2.823 
ATOM    206  CG  ARG A  48       6.146 -25.430  -3.211 
ATOM    207  CD  ARG A  48       5.521 -26.560  -4.029 
ATOM    208  NE  ARG A  48       5.134 -25.982  -5.348 
ATOM    209  CZ  ARG A  48       4.541 -26.764  -6.297 
ATOM    210  NH1 ARG A  48       4.304 -28.084  -6.046 
ATOM    211  NH2 ARG A  48       4.179 -26.221  -7.497 
ATOM    212  C   ARG A  48       6.632 -22.511  -3.395 
ATOM    213  O   ARG A  48       7.843 -22.722  -3.421 
ATOM    214  N   TYR A  49       6.004 -21.778  -4.332 
ATOM    215  CA  TYR A  49       6.690 -21.207  -5.452 
ATOM    216  CB  TYR A  49       5.716 -20.385  -6.317 
ATOM    217  CG  TYR A  49       6.455 -19.484  -7.246 
ATOM    218  CD1 TYR A  49       6.995 -19.944  -8.423 
ATOM    219  CD2 TYR A  49       6.580 -18.149  -6.930 
ATOM    220  CE1 TYR A  49       7.662 -19.084  -9.266 
ATOM    221  CE2 TYR A  49       7.244 -17.287  -7.767 
ATOM    222  CZ  TYR A  49       7.787 -17.755  -8.938 
ATOM    223  OH  TYR A  49       8.468 -16.868  -9.798 
ATOM    224  C   TYR A  49       7.763 -20.299  -4.937 
ATOM    225  O   TYR A  49       8.907 -20.361  -5.387 
ATOM    226  N   CYS A  50       7.427 -19.442  -3.956 
ATOM    227  CA  CYS A  50       8.387 -18.513  -3.432 
ATOM    228  CB  CYS A  50       7.789 -17.543  -2.401 
ATOM    229  SG  CYS A  50       6.919 -16.168  -3.203 
ATOM    230  C   CYS A  50       9.521 -19.233  -2.772 
ATOM    231  O   CYS A  50      10.680 -18.874  -2.966 
ATOM    232  N   GLU A  51       9.232 -20.282  -1.984 
ATOM    233  CA  GLU A  51      10.291 -20.937  -1.274 
ATOM    234  CB  GLU A  51       9.814 -22.052  -0.328 
ATOM    235  CG  GLU A  51       9.046 -21.500   0.875 
ATOM    236  CD  GLU A  51       8.647 -22.660   1.776 
ATOM    237  OE1 GLU A  51       8.797 -23.834   1.341 
ATOM    238  OE2 GLU A  51       8.191 -22.384   2.918 
ATOM    239  C   GLU A  51      11.271 -21.539  -2.238 
ATOM    240  O   GLU A  51      12.477 -21.471  -2.014 
ATOM    241  N   SER A  52      10.782 -22.163  -3.323 
ATOM    242  CA  SER A  52      11.648 -22.819  -4.266 
ATOM    243  CB  SER A  52      10.871 -23.670  -5.287 
ATOM    244  OG  SER A  52      11.770 -24.296  -6.189 
ATOM    245  C   SER A  52      12.484 -21.840  -5.041 
ATOM    246  O   SER A  52      13.695 -22.015  -5.173 
ATOM    247  N   ILE A  53      11.853 -20.774  -5.572 
ATOM    248  CA  ILE A  53      12.510 -19.830  -6.436 
ATOM    249  CB  ILE A  53      11.569 -18.839  -7.063 
ATOM    250  CG1 ILE A  53      12.268 -18.100  -8.213 
ATOM    251  CG2 ILE A  53      11.022 -17.910  -5.967 
ATOM    252  CD1 ILE A  53      11.307 -17.285  -9.080 
ATOM    253  C   ILE A  53      13.564 -19.071  -5.697 
ATOM    254  O   ILE A  53      14.625 -18.777  -6.243 
ATOM    255  N   MET A  54      13.288 -18.724  -4.431 
ATOM    256  CA  MET A  54      14.208 -17.931  -3.681 
ATOM    257  CB  MET A  54      13.657 -17.630  -2.278 
ATOM    258  CG  MET A  54      14.129 -16.292  -1.716 
ATOM    259  SD  MET A  54      13.400 -14.851  -2.557 
ATOM    260  CE  MET A  54      13.965 -13.641  -1.327 
ATOM    261  C   MET A  54      15.482 -18.715  -3.574 
ATOM    262  O   MET A  54      16.577 -18.162  -3.661 
ATOM    263  N   ARG A  55      15.360 -20.040  -3.377 
ATOM    264  CA  ARG A  55      16.487 -20.926  -3.259 
ATOM    265  CB  ARG A  55      16.035 -22.353  -2.921 
ATOM    266  CG  ARG A  55      15.198 -22.413  -1.641 
ATOM    267  CD  ARG A  55      14.502 -23.757  -1.423 
ATOM    268  NE  ARG A  55      15.339 -24.566  -0.498 
ATOM    269  CZ  ARG A  55      15.110 -25.907  -0.399 
ATOM    270  NH1 ARG A  55      14.168 -26.490  -1.198 
ATOM    271  NH2 ARG A  55      15.823 -26.659   0.486 
ATOM    272  C   ARG A  55      17.249 -20.983  -4.555 
ATOM    273  O   ARG A  55      18.476 -20.907  -4.565 
ATOM    274  N   ARG A  56      16.538 -21.101  -5.694 
ATOM    275  CA  ARG A  56      17.186 -21.258  -6.971 
ATOM    276  CB  ARG A  56      16.203 -21.454  -8.140 
ATOM    277  CG  ARG A  56      15.409 -22.759  -8.083 
ATOM    278  CD  ARG A  56      14.767 -23.128  -9.423 
ATOM    279  NE  ARG A  56      13.877 -22.004  -9.821 
ATOM    280  CZ  ARG A  56      12.561 -22.008  -9.459 
ATOM    281  NH1 ARG A  56      12.047 -23.057  -8.752 
ATOM    282  NH2 ARG A  56      11.757 -20.960  -9.804 
ATOM    283  C   ARG A  56      17.993 -20.038  -7.297 
ATOM    284  O   ARG A  56      19.094 -20.132  -7.842 
ATOM    285  N   ARG A  57      17.434 -18.858  -6.981 
ATOM    286  CA  ARG A  57      17.989 -17.566  -7.272 
ATOM    287  CB  ARG A  57      16.981 -16.432  -7.028 
ATOM    288  CG  ARG A  57      15.720 -16.618  -7.872 
ATOM    289  CD  ARG A  57      16.007 -16.749  -9.368 
ATOM    290  NE  ARG A  57      14.774 -17.286 -10.009 
ATOM    291  CZ  ARG A  57      14.462 -16.937 -11.292 
ATOM    292  NH1 ARG A  57      15.255 -16.058 -11.970 
ATOM    293  NH2 ARG A  57      13.356 -17.462 -11.896 
ATOM    294  C   ARG A  57      19.215 -17.308  -6.446 
ATOM    295  O   ARG A  57      20.047 -16.489  -6.833 
ATOM    296  N   GLY A  58      19.345 -17.952  -5.266 
ATOM    297  CA  GLY A  58      20.518 -17.749  -4.452 
ATOM    298  C   GLY A  58      20.249 -16.676  -3.435 
ATOM    299  O   GLY A  58      21.171 -16.056  -2.910 
ATOM    300  N   LEU A  59      18.957 -16.404  -3.197 
ATOM    301  CA  LEU A  59      18.390 -15.442  -2.291 
ATOM    302  CB  LEU A  59      16.997 -14.993  -2.748 
ATOM    303  CG  LEU A  59      17.057 -14.335  -4.141 
ATOM    304  CD1 LEU A  59      15.690 -13.786  -4.573 
ATOM    305  CD2 LEU A  59      18.175 -13.282  -4.214 
ATOM    306  C   LEU A  59      18.342 -15.875  -0.842 
ATOM    307  O   LEU A  59      17.877 -15.107  -0.005 
ATOM    308  N   THR A  60      18.628 -17.158  -0.543 
ATOM    309  CA  THR A  60      18.521 -17.780   0.758 
ATOM    310  CB  THR A  60      18.422 -19.273   0.655 
ATOM    311  OG1 THR A  60      19.592 -19.810   0.057 
ATOM    312  CG2 THR A  60      17.192 -19.608  -0.204 
ATOM    313  C   THR A  60      19.582 -17.448   1.776 
ATOM    314  O   THR A  60      19.306 -17.592   2.964 
ATOM    315  N   SER A  61      20.833 -17.093   1.412 
ATOM    316  CA  SER A  61      21.758 -16.859   2.493 
ATOM    317  CB  SER A  61      22.957 -17.826   2.485 
ATOM    318  OG  SER A  61      22.517 -19.158   2.702 
ATOM    319  C   SER A  61      22.320 -15.475   2.407 
ATOM    320  O   SER A  61      23.186 -15.209   1.575 
ATOM    321  N   PRO A  62      21.889 -14.572   3.254 
ATOM    322  CA  PRO A  62      20.832 -14.844   4.197 
ATOM    323  CD  PRO A  62      22.847 -13.617   3.787 
ATOM    324  CB  PRO A  62      20.985 -13.822   5.320 
ATOM    325  CG  PRO A  62      22.467 -13.428   5.263 
ATOM    326  C   PRO A  62      19.514 -14.718   3.499 
ATOM    327  O   PRO A  62      19.488 -14.279   2.350 
ATOM    328  N   CYS A  63      18.409 -15.091   4.176 
ATOM    329  CA  CYS A  63      17.107 -15.029   3.577 
ATOM    330  CB  CYS A  63      15.980 -15.525   4.508 
ATOM    331  SG  CYS A  63      16.264 -17.191   5.180 
ATOM    332  C   CYS A  63      16.811 -13.590   3.286 
ATOM    333  O   CYS A  63      16.979 -12.728   4.148 
ATOM    334  N   LYS A  64      16.363 -13.286   2.050 
ATOM    335  CA  LYS A  64      16.024 -11.933   1.733 
ATOM    336  CB  LYS A  64      15.958 -11.675   0.217 
ATOM    337  CG  LYS A  64      15.947 -10.196  -0.175 
ATOM    338  CD  LYS A  64      16.188  -9.974  -1.671 
ATOM    339  CE  LYS A  64      16.192  -8.501  -2.084 
ATOM    340  NZ  LYS A  64      16.367  -8.389  -3.549 
ATOM    341  C   LYS A  64      14.671 -11.685   2.334 
ATOM    342  O   LYS A  64      13.782 -12.531   2.250 
ATOM    343  N   ASP A  65      14.485 -10.514   2.975 
ATOM    344  CA  ASP A  65      13.252 -10.245   3.660 
ATOM    345  CB  ASP A  65      13.310  -8.967   4.522 
ATOM    346  CG  ASP A  65      13.625  -7.757   3.647 
ATOM    347  OD1 ASP A  65      14.224  -7.939   2.553 
ATOM    348  OD2 ASP A  65      13.278  -6.626   4.077 
ATOM    349  C   ASP A  65      12.107 -10.144   2.699 
ATOM    350  O   ASP A  65      11.037 -10.700   2.946 
ATOM    351  N   ILE A  66      12.280  -9.419   1.579 
ATOM    352  CA  ILE A  66      11.198  -9.300   0.645 
ATOM    353  CB  ILE A  66      10.432  -8.019   0.848 
ATOM    354  CG1 ILE A  66       9.083  -8.013   0.109 
ATOM    355  CG2 ILE A  66      11.366  -6.859   0.468 
ATOM    356  CD1 ILE A  66       9.205  -8.016  -1.410 
ATOM    357  C   ILE A  66      11.805  -9.311  -0.725 
ATOM    358  O   ILE A  66      12.863  -8.720  -0.940 
ATOM    359  N   ASN A  67      11.179 -10.019  -1.688 
ATOM    360  CA  ASN A  67      11.720 -10.015  -3.017 
ATOM    361  CB  ASN A  67      12.741 -11.139  -3.259 
ATOM    362  CG  ASN A  67      13.477 -10.847  -4.558 
ATOM    363  OD1 ASN A  67      14.272  -9.911  -4.638 
ATOM    364  ND2 ASN A  67      13.214 -11.676  -5.603 
ATOM    365  C   ASN A  67      10.584 -10.205  -3.973 
ATOM    366  O   ASN A  67       9.740 -11.082  -3.786 
ATOM    367  N   THR A  68      10.556  -9.392  -5.048 
ATOM    368  CA  THR A  68       9.471  -9.467  -5.982 
ATOM    369  CB  THR A  68       8.762  -8.158  -6.145 
ATOM    370  OG1 THR A  68       8.269  -7.721  -4.886 
ATOM    371  CG2 THR A  68       7.598  -8.348  -7.130 
ATOM    372  C   THR A  68       9.996  -9.879  -7.324 
ATOM    373  O   THR A  68      11.059  -9.439  -7.762 
ATOM    374  N   PHE A  69       9.236 -10.761  -8.006 
ATOM    375  CA  PHE A  69       9.601 -11.241  -9.309 
ATOM    376  CB  PHE A  69       9.527 -12.774  -9.435 
ATOM    377  CG  PHE A  69      10.543 -13.384  -8.526 
ATOM    378  CD1 PHE A  69      11.831 -13.609  -8.956 
ATOM    379  CD2 PHE A  69      10.207 -13.734  -7.237 
ATOM    380  CE1 PHE A  69      12.768 -14.171  -8.120 
ATOM    381  CE2 PHE A  69      11.140 -14.295  -6.395 
ATOM    382  CZ  PHE A  69      12.423 -14.515  -6.835 
ATOM    383  C   PHE A  69       8.608 -10.690 -10.287 
ATOM    384  O   PHE A  69       7.415 -10.605 -10.001 
ATOM    385  N   ILE A  70       9.099 -10.300 -11.480 
ATOM    386  CA  ILE A  70       8.279  -9.766 -12.530 
ATOM    387  CB  ILE A  70       8.894  -8.585 -13.228 
ATOM    388  CG1 ILE A  70       9.137  -7.438 -12.235 
ATOM    389  CG2 ILE A  70       7.982  -8.201 -14.407 
ATOM    390  CD1 ILE A  70      10.026  -6.325 -12.786 
ATOM    391  C   ILE A  70       8.146 -10.852 -13.550 
ATOM    392  O   ILE A  70       9.106 -11.572 -13.824 
ATOM    393  N   HIS A  71       6.934 -11.011 -14.122 
ATOM    394  CA  HIS A  71       6.704 -12.056 -15.078 
ATOM    395  ND1 HIS A  71       6.623 -14.322 -12.875 
ATOM    396  CG  HIS A  71       5.646 -13.442 -13.288 
ATOM    397  CB  HIS A  71       5.509 -12.942 -14.696 
ATOM    398  NE2 HIS A  71       5.416 -13.823 -11.074 
ATOM    399  CD2 HIS A  71       4.918 -13.148 -12.176 
ATOM    400  CE1 HIS A  71       6.439 -14.514 -11.544 
ATOM    401  C   HIS A  71       6.415 -11.410 -16.399 
ATOM    402  O   HIS A  71       6.310 -10.188 -16.486 
ATOM    403  N   GLY A  72       6.286 -12.218 -17.476 
ATOM    404  CA  GLY A  72       6.017 -11.656 -18.772 
ATOM    405  C   GLY A  72       7.295 -11.593 -19.560 
ATOM    406  O   GLY A  72       8.294 -12.209 -19.193 
ATOM    407  N   ASN A  73       7.269 -10.867 -20.702 
ATOM    408  CA  ASN A  73       8.405 -10.782 -21.584 
ATOM    409  CB  ASN A  73       8.034 -10.508 -23.057 
ATOM    410  CG  ASN A  73       7.346  -9.151 -23.163 
ATOM    411  OD1 ASN A  73       7.968  -8.146 -23.502 
ATOM    412  ND2 ASN A  73       6.017  -9.119 -22.872 
ATOM    413  C   ASN A  73       9.371  -9.723 -21.133 
ATOM    414  O   ASN A  73       8.994  -8.716 -20.538 
ATOM    415  N   LYS A  74      10.668  -9.952 -21.434 
ATOM    416  CA  LYS A  74      11.764  -9.101 -21.052 
ATOM    417  CB  LYS A  74      13.152  -9.709 -21.329 
ATOM    418  CG  LYS A  74      13.502 -10.903 -20.438 
ATOM    419  CD  LYS A  74      14.866 -11.514 -20.762 
ATOM    420  CE  LYS A  74      14.989 -11.999 -22.206 
ATOM    421  NZ  LYS A  74      16.380 -12.427 -22.480 
ATOM    422  C   LYS A  74      11.726  -7.769 -21.741 
ATOM    423  O   LYS A  74      12.108  -6.759 -21.152 
ATOM    424  N   ARG A  75      11.268  -7.726 -23.005 
ATOM    425  CA  ARG A  75      11.336  -6.518 -23.783 
ATOM    426  CB  ARG A  75      10.706  -6.680 -25.174 
ATOM    427  CG  ARG A  75      11.275  -7.856 -25.964 
ATOM    428  CD  ARG A  75      10.777  -7.928 -27.407 
ATOM    429  NE  ARG A  75       9.288  -7.909 -27.372 
ATOM    430  CZ  ARG A  75       8.587  -9.047 -27.093 
ATOM    431  NH1 ARG A  75       9.247 -10.192 -26.754 
ATOM    432  NH2 ARG A  75       7.223  -9.036 -27.147 
ATOM    433  C   ARG A  75      10.568  -5.434 -23.096 
ATOM    434  O   ARG A  75      11.000  -4.283 -23.058 
ATOM    435  N   SER A  76       9.396  -5.775 -22.533 
ATOM    436  CA  SER A  76       8.562  -4.791 -21.905 
ATOM    437  CB  SER A  76       7.236  -5.385 -21.396 
ATOM    438  OG  SER A  76       6.471  -5.878 -22.487 
ATOM    439  C   SER A  76       9.281  -4.196 -20.730 
ATOM    440  O   SER A  76       9.132  -3.009 -20.441 
ATOM    441  N   ILE A  77      10.063  -5.017 -20.003 
ATOM    442  CA  ILE A  77      10.777  -4.552 -18.848 
ATOM    443  CB  ILE A  77      11.426  -5.664 -18.076 
ATOM    444  CG1 ILE A  77      10.357  -6.647 -17.572 
ATOM    445  CG2 ILE A  77      12.260  -5.039 -16.946 
ATOM    446  CD1 ILE A  77      10.932  -7.947 -17.010 
ATOM    447  C   ILE A  77      11.850  -3.586 -19.254 
ATOM    448  O   ILE A  77      12.029  -2.547 -18.626 
ATOM    449  N   LYS A  78      12.600  -3.902 -20.324 
ATOM    450  CA  LYS A  78      13.670  -3.048 -20.763 
ATOM    451  CB  LYS A  78      14.457  -3.613 -21.957 
ATOM    452  CG  LYS A  78      15.314  -4.836 -21.619 
ATOM    453  CD  LYS A  78      15.896  -5.526 -22.854 
ATOM    454  CE  LYS A  78      16.828  -6.696 -22.531 
ATOM    455  NZ  LYS A  78      16.037  -7.912 -22.246 
ATOM    456  C   LYS A  78      13.105  -1.727 -21.186 
ATOM    457  O   LYS A  78      13.736  -0.686 -21.012 
ATOM    458  N   ALA A  79      11.881  -1.748 -21.741 
ATOM    459  CA  ALA A  79      11.200  -0.603 -22.284 
ATOM    460  CB  ALA A  79       9.821  -0.951 -22.871 
ATOM    461  C   ALA A  79      10.987   0.445 -21.231 
ATOM    462  O   ALA A  79      10.878   1.630 -21.545 
ATOM    463  N   ILE A  80      10.868   0.044 -19.956 
ATOM    464  CA  ILE A  80      10.626   1.016 -18.927 
ATOM    465  CB  ILE A  80      10.255   0.446 -17.581 
ATOM    466  CG1 ILE A  80      11.316  -0.473 -16.984 
ATOM    467  CG2 ILE A  80       8.892  -0.240 -17.747 
ATOM    468  CD1 ILE A  80      10.900  -1.026 -15.623 
ATOM    469  C   ILE A  80      11.745   2.022 -18.874 
ATOM    470  O   ILE A  80      11.546   3.160 -18.452 
ATOM    471  N   CYS A  81      12.966   1.624 -19.275 
ATOM    472  CA  CYS A  81      14.117   2.486 -19.280 
ATOM    473  CB  CYS A  81      15.428   1.734 -19.567 
ATOM    474  SG  CYS A  81      15.754   0.459 -18.312 
ATOM    475  C   CYS A  81      13.959   3.596 -20.289 
ATOM    476  O   CYS A  81      14.689   4.586 -20.237 
ATOM    477  N   GLU A  82      13.062   3.434 -21.284 
ATOM    478  CA  GLU A  82      12.862   4.454 -22.277 
ATOM    479  CB  GLU A  82      12.970   3.920 -23.715 
ATOM    480  CG  GLU A  82      11.961   2.809 -24.013 
ATOM    481  CD  GLU A  82      12.156   2.352 -25.452 
ATOM    482  OE1 GLU A  82      12.213   3.228 -26.356 
ATOM    483  OE2 GLU A  82      12.249   1.114 -25.666 
ATOM    484  C   GLU A  82      11.484   5.028 -22.107 
ATOM    485  O   GLU A  82      10.696   4.562 -21.287 
ATOM    486  N   ASN A  83      11.173   6.085 -22.884 
ATOM    487  CA  ASN A  83       9.911   6.767 -22.808 
ATOM    488  CB  ASN A  83       9.851   8.042 -23.664 
ATOM    489  CG  ASN A  83      10.676   9.103 -22.944 
ATOM    490  OD1 ASN A  83      10.664   9.185 -21.715 
ATOM    491  ND2 ASN A  83      11.416   9.938 -23.723 
ATOM    492  C   ASN A  83       8.817   5.839 -23.229 
ATOM    493  O   ASN A  83       7.665   6.001 -22.831 
ATOM    494  N   LYS A  84       9.156   4.826 -24.043 
ATOM    495  CA  LYS A  84       8.180   3.925 -24.580 
ATOM    496  CB  LYS A  84       8.857   2.817 -25.416 
ATOM    497  CG  LYS A  84       7.921   1.834 -26.122 
ATOM    498  CD  LYS A  84       7.153   0.911 -25.178 
ATOM    499  CE  LYS A  84       6.396  -0.197 -25.909 
ATOM    500  NZ  LYS A  84       7.357  -1.190 -26.441 
ATOM    501  C   LYS A  84       7.386   3.298 -23.466 
ATOM    502  O   LYS A  84       6.161   3.232 -23.563 
ATOM    503  N   ASN A  85       8.029   2.807 -22.383 
ATOM    504  CA  ASN A  85       7.206   2.217 -21.358 
ATOM    505  CB  ASN A  85       7.343   0.680 -21.318 
ATOM    506  CG  ASN A  85       6.232   0.074 -20.468 
ATOM    507  OD1 ASN A  85       5.067   0.455 -20.576 
ATOM    508  ND2 ASN A  85       6.604  -0.897 -19.592 
ATOM    509  C   ASN A  85       7.600   2.737 -20.000 
ATOM    510  O   ASN A  85       7.516   2.004 -19.015 
ATOM    511  N   GLY A  86       7.987   4.025 -19.869 
ATOM    512  CA  GLY A  86       8.358   4.440 -18.541 
ATOM    513  C   GLY A  86       8.406   5.935 -18.432 
ATOM    514  O   GLY A  86       8.529   6.651 -19.426 
ATOM    515  N   ASN A  87       8.313   6.432 -17.176 
ATOM    516  CA  ASN A  87       8.388   7.834 -16.866 
ATOM    517  CB  ASN A  87       7.070   8.434 -16.338 
ATOM    518  CG  ASN A  87       6.033   8.383 -17.450 
ATOM    519  OD1 ASN A  87       5.564   7.312 -17.828 
ATOM    520  ND2 ASN A  87       5.650   9.574 -17.983 
ATOM    521  C   ASN A  87       9.381   7.966 -15.753 
ATOM    522  O   ASN A  87       9.660   7.005 -15.039 
ATOM    523  N   PRO A  88       9.943   9.130 -15.590 
ATOM    524  CA  PRO A  88      10.890   9.367 -14.542 
ATOM    525  CD  PRO A  88       9.915  10.189 -16.582 
ATOM    526  CB  PRO A  88      11.522  10.727 -14.851 
ATOM    527  CG  PRO A  88      10.555  11.384 -15.857 
ATOM    528  C   PRO A  88      10.168   9.304 -13.236 
ATOM    529  O   PRO A  88       9.050   9.812 -13.144 
ATOM    530  N   HIS A  89      10.804   8.706 -12.212 
ATOM    531  CA  HIS A  89      10.210   8.527 -10.923 
ATOM    532  ND1 HIS A  89       7.895   6.729  -9.424 
ATOM    533  CG  HIS A  89       9.268   6.743  -9.344 
ATOM    534  CB  HIS A  89      10.169   7.046 -10.506 
ATOM    535  NE2 HIS A  89       8.415   6.182  -7.333 
ATOM    536  CD2 HIS A  89       9.569   6.408  -8.061 
ATOM    537  CE1 HIS A  89       7.434   6.387  -8.195 
ATOM    538  C   HIS A  89      11.094   9.291 -10.006 
ATOM    539  O   HIS A  89      12.249   9.524 -10.348 
ATOM    540  N   ARG A  90      10.614   9.570  -8.777 
ATOM    541  CA  ARG A  90      11.134  10.633  -7.973 
ATOM    542  CB  ARG A  90      10.638  10.532  -6.524 
ATOM    543  CG  ARG A  90       9.118  10.621  -6.401 
ATOM    544  CD  ARG A  90       8.581  12.052  -6.436 
ATOM    545  NE  ARG A  90       7.099  11.972  -6.308 
ATOM    546  CZ  ARG A  90       6.398  13.027  -5.801 
ATOM    547  NH1 ARG A  90       7.050  14.164  -5.418 
ATOM    548  NH2 ARG A  90       5.043  12.938  -5.660 
ATOM    549  C   ARG A  90      12.627  10.723  -7.915 
ATOM    550  O   ARG A  90      13.186  11.625  -8.535 
ATOM    551  N   GLU A  91      13.353   9.801  -7.262 
ATOM    552  CA  GLU A  91      14.755  10.115  -7.224 
ATOM    553  CB  GLU A  91      15.367  10.061  -5.812 
ATOM    554  CG  GLU A  91      14.958  11.232  -4.914 
ATOM    555  CD  GLU A  91      13.537  11.000  -4.427 
ATOM    556  OE1 GLU A  91      13.280   9.918  -3.836 
ATOM    557  OE2 GLU A  91      12.688  11.907  -4.644 
ATOM    558  C   GLU A  91      15.504   9.143  -8.074 
ATOM    559  O   GLU A  91      15.859   8.056  -7.623 
ATOM    560  N   ASN A  92      15.780   9.542  -9.330 
ATOM    561  CA  ASN A  92      16.570   8.776 -10.253 
ATOM    562  CB  ASN A  92      18.015   8.583  -9.762 
ATOM    563  CG  ASN A  92      18.669   9.953  -9.678 
ATOM    564  OD1 ASN A  92      18.547  10.766 -10.593 
ATOM    565  ND2 ASN A  92      19.371  10.227  -8.547 
ATOM    566  C   ASN A  92      15.991   7.412 -10.460 
ATOM    567  O   ASN A  92      16.733   6.456 -10.678 
ATOM    568  N   LEU A  93      14.653   7.283 -10.421 
ATOM    569  CA  LEU A  93      14.046   5.998 -10.644 
ATOM    570  CB  LEU A  93      13.196   5.499  -9.462 
ATOM    571  CG  LEU A  93      14.013   5.127  -8.208 
ATOM    572  CD1 LEU A  93      13.097   4.644  -7.072 
ATOM    573  CD2 LEU A  93      15.107   4.099  -8.543 
ATOM    574  C   LEU A  93      13.141   6.137 -11.825 
ATOM    575  O   LEU A  93      12.979   7.226 -12.373 
ATOM    576  N   ARG A  94      12.563   5.007 -12.286 
ATOM    577  CA  ARG A  94      11.651   5.047 -13.395 
ATOM    578  CB  ARG A  94      12.264   4.533 -14.706 
ATOM    579  CG  ARG A  94      13.421   5.410 -15.185 
ATOM    580  CD  ARG A  94      13.981   5.008 -16.550 
ATOM    581  NE  ARG A  94      12.929   5.315 -17.557 
ATOM    582  CZ  ARG A  94      12.803   6.585 -18.040 
ATOM    583  NH1 ARG A  94      13.625   7.577 -17.590 
ATOM    584  NH2 ARG A  94      11.843   6.868 -18.966 
ATOM    585  C   ARG A  94      10.481   4.169 -13.054 
ATOM    586  O   ARG A  94      10.637   3.137 -12.403 
ATOM    587  N   ILE A  95       9.268   4.577 -13.488 
ATOM    588  CA  ILE A  95       8.059   3.839 -13.228 
ATOM    589  CB  ILE A  95       7.025   4.653 -12.501 
ATOM    590  CG1 ILE A  95       5.820   3.791 -12.084 
ATOM    591  CG2 ILE A  95       6.656   5.846 -13.397 
ATOM    592  CD1 ILE A  95       6.118   2.807 -10.956 
ATOM    593  C   ILE A  95       7.471   3.433 -14.552 
ATOM    594  O   ILE A  95       7.417   4.230 -15.487 
ATOM    595  N   SER A  96       7.017   2.167 -14.668 
ATOM    596  CA  SER A  96       6.520   1.669 -15.924 
ATOM    597  CB  SER A  96       6.521   0.132 -16.021 
ATOM    598  OG  SER A  96       5.638  -0.423 -15.057 
ATOM    599  C   SER A  96       5.122   2.137 -16.200 
ATOM    600  O   SER A  96       4.324   2.355 -15.289 
ATOM    601  N   LYS A  97       4.824   2.366 -17.497 
ATOM    602  CA  LYS A  97       3.513   2.735 -17.955 
ATOM    603  CB  LYS A  97       3.499   3.283 -19.390 
ATOM    604  CG  LYS A  97       4.096   4.687 -19.504 
ATOM    605  CD  LYS A  97       4.273   5.153 -20.949 
ATOM    606  CE  LYS A  97       4.718   6.611 -21.063 
ATOM    607  NZ  LYS A  97       6.152   6.728 -20.709 
ATOM    608  C   LYS A  97       2.610   1.543 -17.924 
ATOM    609  O   LYS A  97       1.429   1.655 -17.600 
ATOM    610  N   SER A  98       3.157   0.372 -18.304 
ATOM    611  CA  SER A  98       2.430  -0.864 -18.402 
ATOM    612  CB  SER A  98       3.113  -1.826 -19.387 
ATOM    613  OG  SER A  98       2.438  -3.069 -19.433 
ATOM    614  C   SER A  98       2.391  -1.529 -17.062 
ATOM    615  O   SER A  98       3.191  -1.233 -16.178 
ATOM    616  N   SER A  99       1.438  -2.468 -16.892 
ATOM    617  CA  SER A  99       1.316  -3.181 -15.654 
ATOM    618  CB  SER A  99      -0.138  -3.329 -15.182 
ATOM    619  OG  SER A  99      -0.171  -4.036 -13.953 
ATOM    620  C   SER A  99       1.866  -4.551 -15.901 
ATOM    621  O   SER A  99       1.756  -5.075 -17.006 
ATOM    622  N   PHE A 100       2.499  -5.160 -14.875 
ATOM    623  CA  PHE A 100       3.096  -6.452 -15.063 
ATOM    624  CB  PHE A 100       4.625  -6.462 -14.858 
ATOM    625  CG  PHE A 100       5.327  -5.637 -15.887 
ATOM    626  CD1 PHE A 100       5.439  -4.271 -15.743 
ATOM    627  CD2 PHE A 100       5.897  -6.234 -16.988 
ATOM    628  CE1 PHE A 100       6.097  -3.516 -16.687 
ATOM    629  CE2 PHE A 100       6.556  -5.484 -17.934 
ATOM    630  CZ  PHE A 100       6.657  -4.121 -17.787 
ATOM    631  C   PHE A 100       2.572  -7.384 -14.016 
ATOM    632  O   PHE A 100       2.195  -6.966 -12.922 
ATOM    633  N   GLN A 101       2.513  -8.691 -14.344 
ATOM    634  CA  GLN A 101       2.171  -9.658 -13.345 
ATOM    635  CB  GLN A 101       1.839 -11.052 -13.904 
ATOM    636  CG  GLN A 101       0.489 -11.131 -14.617 
ATOM    637  CD  GLN A 101      -0.593 -11.194 -13.547 
ATOM    638  OE1 GLN A 101      -0.366 -11.697 -12.449 
ATOM    639  NE2 GLN A 101      -1.804 -10.667 -13.873 
ATOM    640  C   GLN A 101       3.394  -9.793 -12.496 
ATOM    641  O   GLN A 101       4.508  -9.873 -13.015 
ATOM    642  N   VAL A 102       3.218  -9.802 -11.161 
ATOM    643  CA  VAL A 102       4.354  -9.886 -10.293 
ATOM    644  CB  VAL A 102       4.759  -8.562  -9.714 
ATOM    645  CG1 VAL A 102       5.195  -7.637 -10.861 
ATOM    646  CG2 VAL A 102       3.584  -8.007  -8.887 
ATOM    647  C   VAL A 102       4.011 -10.774  -9.139 
ATOM    648  O   VAL A 102       2.841 -11.025  -8.854 
ATOM    649  N   THR A 103       5.050 -11.314  -8.467 
ATOM    650  CA  THR A 103       4.829 -12.120  -7.304 
ATOM    651  CB  THR A 103       5.112 -13.577  -7.530 
ATOM    652  OG1 THR A 103       4.295 -14.080  -8.577 
ATOM    653  CG2 THR A 103       4.826 -14.343  -6.226 
ATOM    654  C   THR A 103       5.781 -11.637  -6.255 
ATOM    655  O   THR A 103       6.988 -11.574  -6.489 
ATOM    656  N   THR A 104       5.262 -11.297  -5.057 
ATOM    657  CA  THR A 104       6.109 -10.812  -4.005 
ATOM    658  CB  THR A 104       5.546  -9.614  -3.295 
ATOM    659  OG1 THR A 104       5.356  -8.546  -4.210 
ATOM    660  CG2 THR A 104       6.514  -9.193  -2.176 
ATOM    661  C   THR A 104       6.242 -11.896  -2.986 
ATOM    662  O   THR A 104       5.251 -12.502  -2.581 
ATOM    663  N   CYS A 105       7.490 -12.172  -2.555 
ATOM    664  CA  CYS A 105       7.738 -13.200  -1.586 
ATOM    665  CB  CYS A 105       8.849 -14.165  -2.029 
ATOM    666  SG  CYS A 105       8.448 -14.908  -3.639 
ATOM    667  C   CYS A 105       8.189 -12.511  -0.339 
ATOM    668  O   CYS A 105       9.178 -11.779  -0.349 
ATOM    669  N   LYS A 106       7.459 -12.730   0.774 
ATOM    670  CA  LYS A 106       7.781 -12.086   2.014 
ATOM    671  CB  LYS A 106       6.585 -11.338   2.628 
ATOM    672  CG  LYS A 106       6.127 -10.139   1.793 
ATOM    673  CD  LYS A 106       4.735  -9.634   2.178 
ATOM    674  CE  LYS A 106       4.309  -8.374   1.425 
ATOM    675  NZ  LYS A 106       5.014  -7.194   1.974 
ATOM    676  C   LYS A 106       8.204 -13.134   2.988 
ATOM    677  O   LYS A 106       7.514 -14.131   3.203 
ATOM    678  N   LEU A 107       9.370 -12.908   3.618 
ATOM    679  CA  LEU A 107       9.910 -13.866   4.533 
ATOM    680  CB  LEU A 107      11.381 -13.570   4.883 
ATOM    681  CG  LEU A 107      12.026 -14.570   5.857 
ATOM    682  CD1 LEU A 107      12.138 -15.973   5.238 
ATOM    683  CD2 LEU A 107      13.375 -14.044   6.370 
ATOM    684  C   LEU A 107       9.105 -13.824   5.787 
ATOM    685  O   LEU A 107       8.661 -12.764   6.225 
ATOM    686  N   HIS A 108       8.855 -15.005   6.380 
ATOM    687  CA  HIS A 108       8.191 -15.020   7.648 
ATOM    688  ND1 HIS A 108       6.503 -17.160   5.722 
ATOM    689  CG  HIS A 108       6.507 -16.861   7.063 
ATOM    690  CB  HIS A 108       6.725 -15.489   7.618 
ATOM    691  NE2 HIS A 108       6.076 -19.059   6.793 
ATOM    692  CD2 HIS A 108       6.247 -18.033   7.703 
ATOM    693  CE1 HIS A 108       6.239 -18.488   5.615 
ATOM    694  C   HIS A 108       8.993 -15.906   8.534 
ATOM    695  O   HIS A 108       9.644 -16.843   8.076 
ATOM    696  N   GLY A 109       8.958 -15.620   9.846 
ATOM    697  CA  GLY A 109       9.793 -16.334  10.759 
ATOM    698  C   GLY A 109      10.861 -15.362  11.144 
ATOM    699  O   GLY A 109      11.206 -14.465  10.376 
ATOM    700  N   GLY A 110      11.378 -15.513  12.376 
ATOM    701  CA  GLY A 110      12.344 -14.642  12.983 
ATOM    702  C   GLY A 110      13.717 -14.700  12.379 
ATOM    703  O   GLY A 110      14.419 -13.689  12.376 
ATOM    704  N   SER A 111      14.166 -15.876  11.892 
ATOM    705  CA  SER A 111      15.555 -15.993  11.521 
ATOM    706  CB  SER A 111      16.129 -17.404  11.740 
ATOM    707  OG  SER A 111      17.494 -17.439  11.353 
ATOM    708  C   SER A 111      15.827 -15.629  10.092 
ATOM    709  O   SER A 111      15.060 -15.888   9.167 
ATOM    710  N   PRO A 112      16.953 -14.967   9.967 
ATOM    711  CA  PRO A 112      17.492 -14.571   8.686 
ATOM    712  CD  PRO A 112      17.334 -14.031  11.015 
ATOM    713  CB  PRO A 112      18.504 -13.462   8.973 
ATOM    714  CG  PRO A 112      18.025 -12.860  10.301 
ATOM    715  C   PRO A 112      18.112 -15.709   7.930 
ATOM    716  O   PRO A 112      18.498 -15.507   6.778 
ATOM    717  N   TRP A 113      18.254 -16.900   8.543 
ATOM    718  CA  TRP A 113      18.952 -17.947   7.848 
ATOM    719  CB  TRP A 113      20.140 -18.493   8.653 
ATOM    720  CG  TRP A 113      21.239 -17.473   8.801 
ATOM    721  CD2 TRP A 113      22.171 -17.157   7.757 
ATOM    722  CD1 TRP A 113      21.549 -16.668   9.857 
ATOM    723  NE1 TRP A 113      22.625 -15.874   9.541 
ATOM    724  CE2 TRP A 113      23.017 -16.164   8.250 
ATOM    725  CE3 TRP A 113      22.310 -17.654   6.495 
ATOM    726  CZ2 TRP A 113      24.022 -15.652   7.480 
ATOM    727  CZ3 TRP A 113      23.322 -17.137   5.721 
ATOM    728  CH2 TRP A 113      24.162 -16.156   6.206 
ATOM    729  C   TRP A 113      18.019 -19.078   7.526 
ATOM    730  O   TRP A 113      16.980 -19.259   8.157 
ATOM    731  N   PRO A 114      18.387 -19.844   6.525 
ATOM    732  CA  PRO A 114      17.605 -20.941   6.018 
ATOM    733  CD  PRO A 114      19.726 -19.807   5.959 
ATOM    734  CB  PRO A 114      18.412 -21.510   4.849 
ATOM    735  CG  PRO A 114      19.865 -21.131   5.190 
ATOM    736  C   PRO A 114      17.349 -21.963   7.077 
ATOM    737  O   PRO A 114      18.132 -22.055   8.021 
ATOM    738  N   PRO A 115      16.287 -22.717   6.949 
ATOM    739  CA  PRO A 115      15.417 -22.592   5.810 
ATOM    740  CD  PRO A 115      16.308 -24.080   7.460 
ATOM    741  CB  PRO A 115      14.554 -23.850   5.796 
ATOM    742  CG  PRO A 115      15.436 -24.898   6.494 
ATOM    743  C   PRO A 115      14.624 -21.326   5.826 
ATOM    744  O   PRO A 115      14.324 -20.822   6.907 
ATOM    745  N   CYS A 116      14.262 -20.805   4.637 
ATOM    746  CA  CYS A 116      13.552 -19.559   4.576 
ATOM    747  CB  CYS A 116      14.136 -18.609   3.509 
ATOM    748  SG  CYS A 116      15.947 -18.432   3.606 
ATOM    749  C   CYS A 116      12.141 -19.851   4.153 
ATOM    750  O   CYS A 116      11.913 -20.416   3.083 
ATOM    751  N   GLN A 117      11.145 -19.461   4.980 
ATOM    752  CA  GLN A 117       9.776 -19.689   4.605 
ATOM    753  CB  GLN A 117       8.829 -20.057   5.761 
ATOM    754  CG  GLN A 117       9.262 -21.272   6.578 
ATOM    755  CD  GLN A 117       9.944 -20.724   7.818 
ATOM    756  OE1 GLN A 117      10.525 -19.641   7.791 
ATOM    757  NE2 GLN A 117       9.847 -21.480   8.943 
ATOM    758  C   GLN A 117       9.264 -18.399   4.045 
ATOM    759  O   GLN A 117       9.593 -17.322   4.542 
ATOM    760  N   TYR A 118       8.444 -18.476   2.979 
ATOM    761  CA  TYR A 118       7.961 -17.279   2.352 
ATOM    762  CB  TYR A 118       8.554 -17.047   0.952 
ATOM    763  CG  TYR A 118      10.003 -16.728   1.079 
ATOM    764  CD1 TYR A 118      10.406 -15.445   1.371 
ATOM    765  CD2 TYR A 118      10.958 -17.702   0.895 
ATOM    766  CE1 TYR A 118      11.740 -15.138   1.486 
ATOM    767  CE2 TYR A 118      12.294 -17.401   1.008 
ATOM    768  CZ  TYR A 118      12.686 -16.117   1.304 
ATOM    769  OH  TYR A 118      14.057 -15.806   1.420 
ATOM    770  C   TYR A 118       6.480 -17.356   2.150 
ATOM    771  O   TYR A 118       5.907 -18.436   2.018 
ATOM    772  N   ARG A 119       5.827 -16.174   2.139 
ATOM    773  CA  ARG A 119       4.427 -16.059   1.843 
ATOM    774  CB  ARG A 119       3.652 -15.202   2.858 
ATOM    775  CG  ARG A 119       3.673 -15.788   4.269 
ATOM    776  CD  ARG A 119       2.594 -16.840   4.518 
ATOM    777  NE  ARG A 119       2.885 -17.449   5.844 
ATOM    778  CZ  ARG A 119       1.863 -17.879   6.638 
ATOM    779  NH1 ARG A 119       0.571 -17.731   6.223 
ATOM    780  NH2 ARG A 119       2.135 -18.448   7.848 
ATOM    781  C   ARG A 119       4.365 -15.344   0.526 
ATOM    782  O   ARG A 119       5.061 -14.349   0.325 
ATOM    783  N   ALA A 120       3.524 -15.828  -0.411 
ATOM    784  CA  ALA A 120       3.516 -15.241  -1.722 
ATOM    785  CB  ALA A 120       3.540 -16.279  -2.857 
ATOM    786  C   ALA A 120       2.290 -14.411  -1.918 
ATOM    787  O   ALA A 120       1.191 -14.774  -1.498 
ATOM    788  N   THR A 121       2.473 -13.235  -2.553 
ATOM    789  CA  THR A 121       1.362 -12.387  -2.858 
ATOM    790  CB  THR A 121       1.414 -11.077  -2.132 
ATOM    791  OG1 THR A 121       1.493 -11.279  -0.729 
ATOM    792  CG2 THR A 121       0.136 -10.304  -2.467 
ATOM    793  C   THR A 121       1.454 -12.058  -4.319 
ATOM    794  O   THR A 121       2.368 -11.355  -4.746 
ATOM    795  N   ALA A 122       0.503 -12.561  -5.131 
ATOM    796  CA  ALA A 122       0.506 -12.258  -6.535 
ATOM    797  CB  ALA A 122      -0.363 -13.214  -7.372 
ATOM    798  C   ALA A 122      -0.051 -10.879  -6.695 
ATOM    799  O   ALA A 122      -0.797 -10.403  -5.841 
ATOM    800  N   GLY A 123       0.311 -10.190  -7.800 
ATOM    801  CA  GLY A 123      -0.202  -8.866  -8.009 
ATOM    802  C   GLY A 123      -0.066  -8.514  -9.455 
ATOM    803  O   GLY A 123       0.601  -9.210 -10.221 
ATOM    804  N   PHE A 124      -0.738  -7.418  -9.864 
ATOM    805  CA  PHE A 124      -0.677  -6.940 -11.215 
ATOM    806  CB  PHE A 124      -1.952  -7.333 -11.988 
ATOM    807  CG  PHE A 124      -1.880  -6.953 -13.427 
ATOM    808  CD1 PHE A 124      -1.110  -7.677 -14.309 
ATOM    809  CD2 PHE A 124      -2.620  -5.893 -13.902 
ATOM    810  CE1 PHE A 124      -1.058  -7.330 -15.640 
ATOM    811  CE2 PHE A 124      -2.573  -5.544 -15.231 
ATOM    812  CZ  PHE A 124      -1.789  -6.263 -16.103 
ATOM    813  C   PHE A 124      -0.614  -5.444 -11.112 
ATOM    814  O   PHE A 124      -1.586  -4.807 -10.707 
ATOM    815  N   ARG A 125       0.538  -4.838 -11.470 
ATOM    816  CA  ARG A 125       0.653  -3.408 -11.368 
ATOM    817  CB  ARG A 125       0.731  -2.905  -9.919 
ATOM    818  CG  ARG A 125       1.922  -3.477  -9.148 
ATOM    819  CD  ARG A 125       2.201  -2.737  -7.841 
ATOM    820  NE  ARG A 125       2.654  -1.368  -8.212 
ATOM    821  CZ  ARG A 125       2.539  -0.343  -7.320 
ATOM    822  NH1 ARG A 125       2.021  -0.575  -6.078 
ATOM    823  NH2 ARG A 125       2.940   0.912  -7.672 
ATOM    824  C   ARG A 125       1.930  -2.974 -12.029 
ATOM    825  O   ARG A 125       2.704  -3.796 -12.517 
ATOM    826  N   ASN A 126       2.164  -1.643 -12.058 
ATOM    827  CA  ASN A 126       3.348  -1.060 -12.631 
ATOM    828  CB  ASN A 126       3.319   0.475 -12.733 
ATOM    829  CG  ASN A 126       2.288   0.920 -13.750 
ATOM    830  OD1 ASN A 126       1.798   0.128 -14.551 
ATOM    831  ND2 ASN A 126       1.954   2.238 -13.724 
ATOM    832  C   ASN A 126       4.475  -1.326 -11.687 
ATOM    833  O   ASN A 126       4.252  -1.649 -10.522 
ATOM    834  N   VAL A 127       5.728  -1.187 -12.170 
ATOM    835  CA  VAL A 127       6.853  -1.442 -11.318 
ATOM    836  CB  VAL A 127       7.620  -2.670 -11.710 
ATOM    837  CG1 VAL A 127       6.692  -3.888 -11.560 
ATOM    838  CG2 VAL A 127       8.164  -2.479 -13.137 
ATOM    839  C   VAL A 127       7.801  -0.286 -11.389 
ATOM    840  O   VAL A 127       7.791   0.482 -12.349 
ATOM    841  N   VAL A 128       8.640  -0.129 -10.338 
ATOM    842  CA  VAL A 128       9.608   0.932 -10.290 
ATOM    843  CB  VAL A 128       9.558   1.739  -9.024 
ATOM    844  CG1 VAL A 128      10.684   2.788  -9.058 
ATOM    845  CG2 VAL A 128       8.156   2.343  -8.876 
ATOM    846  C   VAL A 128      10.968   0.306 -10.332 
ATOM    847  O   VAL A 128      11.242  -0.659  -9.620 
ATOM    848  N   VAL A 129      11.864   0.853 -11.180 
ATOM    849  CA  VAL A 129      13.192   0.316 -11.293 
ATOM    850  CB  VAL A 129      13.377  -0.597 -12.470 
ATOM    851  CG1 VAL A 129      12.475  -1.829 -12.285 
ATOM    852  CG2 VAL A 129      13.103   0.196 -13.761 
ATOM    853  C   VAL A 129      14.143   1.454 -11.487 
ATOM    854  O   VAL A 129      13.740   2.610 -11.599 
ATOM    855  N   ALA A 130      15.453   1.141 -11.469 
ATOM    856  CA  ALA A 130      16.471   2.102 -11.776 
ATOM    857  CB  ALA A 130      17.570   2.201 -10.704 
ATOM    858  C   ALA A 130      17.107   1.586 -13.029 
ATOM    859  O   ALA A 130      17.251   0.376 -13.195 
ATOM    860  N   CYS A 131      17.489   2.483 -13.964 
ATOM    861  CA  CYS A 131      18.044   1.992 -15.195 
ATOM    862  CB  CYS A 131      17.222   2.356 -16.450 
ATOM    863  SG  CYS A 131      15.649   1.450 -16.538 
ATOM    864  C   CYS A 131      19.424   2.528 -15.408 
ATOM    865  O   CYS A 131      19.772   3.615 -14.946 
ATOM    866  N   GLU A 132      20.255   1.724 -16.108 
ATOM    867  CA  GLU A 132      21.592   2.093 -16.475 
ATOM    868  CB  GLU A 132      22.653   1.496 -15.531 
ATOM    869  CG  GLU A 132      24.095   1.876 -15.875 
ATOM    870  CD  GLU A 132      25.017   1.153 -14.901 
ATOM    871  OE1 GLU A 132      24.867  -0.090 -14.759 
ATOM    872  OE2 GLU A 132      25.883   1.833 -14.288 
ATOM    873  C   GLU A 132      21.835   1.497 -17.828 
ATOM    874  O   GLU A 132      21.581   0.315 -18.054 
ATOM    875  N   ASN A 133      22.341   2.307 -18.771 
ATOM    876  CA  ASN A 133      22.633   1.807 -20.081 
ATOM    877  CB  ASN A 133      23.666   0.669 -20.045 
ATOM    878  CG  ASN A 133      24.142   0.395 -21.460 
ATOM    879  OD1 ASN A 133      23.716   1.047 -22.412 
ATOM    880  ND2 ASN A 133      25.042  -0.612 -21.602 
ATOM    881  C   ASN A 133      21.369   1.284 -20.700 
ATOM    882  O   ASN A 133      21.405   0.415 -21.569 
ATOM    883  N   GLY A 134      20.206   1.809 -20.274 
ATOM    884  CA  GLY A 134      18.973   1.431 -20.908 
ATOM    885  C   GLY A 134      18.488   0.100 -20.407 
ATOM    886  O   GLY A 134      17.601  -0.497 -21.016 
ATOM    887  N   LEU A 135      19.052  -0.410 -19.291 
ATOM    888  CA  LEU A 135      18.626  -1.689 -18.777 
ATOM    889  CB  LEU A 135      19.722  -2.763 -18.865 
ATOM    890  CG  LEU A 135      20.118  -3.122 -20.306 
ATOM    891  CD1 LEU A 135      21.217  -4.195 -20.327 
ATOM    892  CD2 LEU A 135      18.890  -3.538 -21.130 
ATOM    893  C   LEU A 135      18.301  -1.547 -17.317 
ATOM    894  O   LEU A 135      18.890  -0.715 -16.629 
ATOM    895  N   PRO A 136      17.352  -2.313 -16.825 
ATOM    896  CA  PRO A 136      17.021  -2.252 -15.420 
ATOM    897  CD  PRO A 136      16.196  -2.669 -17.633 
ATOM    898  CB  PRO A 136      15.657  -2.921 -15.271 
ATOM    899  CG  PRO A 136      15.011  -2.730 -16.653 
ATOM    900  C   PRO A 136      18.077  -2.865 -14.544 
ATOM    901  O   PRO A 136      18.366  -4.050 -14.698 
ATOM    902  N   VAL A 137      18.700  -2.052 -13.670 
ATOM    903  CA  VAL A 137      19.685  -2.428 -12.695 
ATOM    904  CB  VAL A 137      20.708  -1.352 -12.497 
ATOM    905  CG1 VAL A 137      21.444  -1.158 -13.835 
ATOM    906  CG2 VAL A 137      20.006  -0.082 -11.995 
ATOM    907  C   VAL A 137      19.111  -2.788 -11.354 
ATOM    908  O   VAL A 137      19.737  -3.522 -10.593 
ATOM    909  N   HIS A 138      17.948  -2.222 -10.978 
ATOM    910  CA  HIS A 138      17.482  -2.425  -9.634 
ATOM    911  ND1 HIS A 138      17.868  -2.477  -6.392 
ATOM    912  CG  HIS A 138      17.517  -1.474  -7.267 
ATOM    913  CB  HIS A 138      18.027  -1.352  -8.671 
ATOM    914  NE2 HIS A 138      16.458  -1.147  -5.302 
ATOM    915  CD2 HIS A 138      16.654  -0.671  -6.586 
ATOM    916  CE1 HIS A 138      17.208  -2.233  -5.232 
ATOM    917  C   HIS A 138      15.989  -2.347  -9.596 
ATOM    918  O   HIS A 138      15.368  -1.672 -10.416 
ATOM    919  N   LEU A 139      15.380  -3.059  -8.624 
ATOM    920  CA  LEU A 139      13.959  -3.022  -8.464 
ATOM    921  CB  LEU A 139      13.328  -4.424  -8.387 
ATOM    922  CG  LEU A 139      11.796  -4.427  -8.219 
ATOM    923  CD1 LEU A 139      11.097  -3.859  -9.466 
ATOM    924  CD2 LEU A 139      11.275  -5.821  -7.830 
ATOM    925  C   LEU A 139      13.692  -2.338  -7.155 
ATOM    926  O   LEU A 139      14.328  -2.642  -6.146 
ATOM    927  N   ASP A 140      12.744  -1.377  -7.146 
ATOM    928  CA  ASP A 140      12.392  -0.683  -5.938 
ATOM    929  CB  ASP A 140      11.787   0.709  -6.222 
ATOM    930  CG  ASP A 140      11.444   1.439  -4.927 
ATOM    931  OD1 ASP A 140      10.721   0.858  -4.076 
ATOM    932  OD2 ASP A 140      11.902   2.602  -4.774 
ATOM    933  C   ASP A 140      11.357  -1.523  -5.257 
ATOM    934  O   ASP A 140      10.230  -1.654  -5.728 
ATOM    935  N   GLN A 141      11.749  -2.130  -4.123 
ATOM    936  CA  GLN A 141      10.948  -3.011  -3.316 
ATOM    937  CB  GLN A 141      11.779  -3.783  -2.278 
ATOM    938  CG  GLN A 141      12.762  -4.776  -2.905 
ATOM    939  CD  GLN A 141      11.952  -5.908  -3.523 
ATOM    940  OE1 GLN A 141      12.497  -6.786  -4.190 
ATOM    941  NE2 GLN A 141      10.610  -5.884  -3.303 
ATOM    942  C   GLN A 141       9.851  -2.293  -2.576 
ATOM    943  O   GLN A 141       8.819  -2.893  -2.282 
ATOM    944  N   SER A 142      10.034  -0.997  -2.253 
ATOM    945  CA  SER A 142       9.150  -0.301  -1.351 
ATOM    946  CB  SER A 142       9.491   1.193  -1.188 
ATOM    947  OG  SER A 142       9.124   1.919  -2.352 
ATOM    948  C   SER A 142       7.710  -0.375  -1.771 
ATOM    949  O   SER A 142       6.824  -0.464  -0.923 
ATOM    950  N   ILE A 143       7.420  -0.350  -3.080 
ATOM    951  CA  ILE A 143       6.051  -0.356  -3.517 
ATOM    952  CB  ILE A 143       5.929  -0.210  -5.009 
ATOM    953  CG1 ILE A 143       6.581  -1.395  -5.742 
ATOM    954  CG2 ILE A 143       6.534   1.151  -5.388 
ATOM    955  CD1 ILE A 143       6.281  -1.418  -7.241 
ATOM    956  C   ILE A 143       5.389  -1.633  -3.085 
ATOM    957  O   ILE A 143       4.203  -1.660  -2.760 
ATOM    958  N   PHE A 144       6.139  -2.743  -3.129 
ATOM    959  CA  PHE A 144       5.663  -4.054  -2.785 
ATOM    960  CB  PHE A 144       6.569  -5.164  -3.332 
ATOM    961  CG  PHE A 144       6.507  -4.997  -4.812 
ATOM    962  CD1 PHE A 144       5.397  -5.403  -5.519 
ATOM    963  CD2 PHE A 144       7.560  -4.429  -5.496 
ATOM    964  CE1 PHE A 144       5.340  -5.244  -6.884 
ATOM    965  CE2 PHE A 144       7.507  -4.271  -6.860 
ATOM    966  CZ  PHE A 144       6.396  -4.677  -7.557 
ATOM    967  C   PHE A 144       5.482  -4.230  -1.309 
ATOM    968  O   PHE A 144       4.699  -5.077  -0.876 
ATOM    969  N   ARG A 145       6.264  -3.500  -0.495 
ATOM    970  CA  ARG A 145       6.177  -3.640   0.929 
ATOM    971  CB  ARG A 145       7.187  -2.736   1.646 
ATOM    972  CG  ARG A 145       8.616  -2.950   1.149 
ATOM    973  CD  ARG A 145       9.671  -2.223   1.979 
ATOM    974  NE  ARG A 145       9.994  -3.112   3.127 
ATOM    975  CZ  ARG A 145      10.901  -4.116   2.955 
ATOM    976  NH1 ARG A 145      11.537  -4.250   1.755 
ATOM    977  NH2 ARG A 145      11.162  -4.987   3.973 
ATOM    978  C   ARG A 145       4.810  -3.223   1.343 
ATOM    979  O   ARG A 145       4.160  -3.893   2.145 
ATOM    980  N   ARG A 146       4.339  -2.101   0.769 
ATOM    981  CA  ARG A 146       3.061  -1.554   1.109 
ATOM    982  CB  ARG A 146       2.944  -0.061   0.750 
ATOM    983  CG  ARG A 146       4.017   0.799   1.422 
ATOM    984  CD  ARG A 146       3.933   2.291   1.088 
ATOM    985  NE  ARG A 146       5.205   2.914   1.552 
ATOM    986  CZ  ARG A 146       6.283   2.930   0.714 
ATOM    987  NH1 ARG A 146       6.168   2.412  -0.544 
ATOM    988  NH2 ARG A 146       7.470   3.456   1.131 
ATOM    989  C   ARG A 146       2.016  -2.301   0.298 
ATOM    990  O   ARG A 146       1.257  -1.625  -0.446 
ATOM    991  OXT ARG A 146       1.959  -3.554   0.415 
TER
HEADER lig_88.pdb
ATOM      1  P    DC A   1      19.685  25.867   0.580 
ATOM      2  OP1  DC A   1      18.514  26.643   0.113 
ATOM      3  OP2  DC A   1      19.396  24.748   1.504 
ATOM      4  O5'  DC A   1      20.509  25.324  -0.680 
ATOM      5  C5'  DC A   1      21.502  26.175  -1.284 
ATOM      6  C4'  DC A   1      22.755  25.375  -1.584 
ATOM      7  O4'  DC A   1      23.679  25.347  -0.459 
ATOM      8  C3'  DC A   1      22.538  23.900  -1.920 
ATOM      9  O3'  DC A   1      23.471  23.515  -2.923 
ATOM     10  C2'  DC A   1      22.877  23.155  -0.630 
ATOM     11  C1'  DC A   1      24.086  24.004  -0.248 
ATOM     12  N1   DC A   1      24.491  23.862   1.179 
ATOM     13  C2   DC A   1      25.848  23.935   1.479 
ATOM     14  O2   DC A   1      26.654  24.114   0.559 
ATOM     15  N3   DC A   1      26.238  23.808   2.773 
ATOM     16  C4   DC A   1      25.333  23.615   3.743 
ATOM     17  N4   DC A   1      25.764  23.497   4.989 
ATOM     18  C5   DC A   1      23.932  23.536   3.455 
ATOM     19  C6   DC A   1      23.563  23.666   2.155 
ATOM     20  P    DA A   2      22.994  22.527  -4.089 
ATOM     21  OP1  DA A   2      22.330  23.306  -5.157 
ATOM     22  OP2  DA A   2      22.206  21.418  -3.508 
ATOM     23  O5'  DA A   2      24.395  21.968  -4.622 
ATOM     24  C5'  DA A   2      25.562  22.806  -4.530 
ATOM     25  C4'  DA A   2      26.744  21.996  -4.034 
ATOM     26  O4'  DA A   2      26.830  21.972  -2.580 
ATOM     27  C3'  DA A   2      26.751  20.520  -4.429 
ATOM     28  O3'  DA A   2      28.091  20.120  -4.691 
ATOM     29  C2'  DA A   2      26.258  19.784  -3.184 
ATOM     30  C1'  DA A   2      27.020  20.627  -2.167 
ATOM     31  N9   DA A   2      26.508  20.495  -0.774 
ATOM     32  C8   DA A   2      25.221  20.311  -0.358 
ATOM     33  N7   DA A   2      25.092  20.231   0.931 
ATOM     34  C5   DA A   2      26.389  20.373   1.405 
ATOM     35  C6   DA A   2      26.927  20.379   2.703 
ATOM     36  N6   DA A   2      26.187  20.231   3.811 
ATOM     37  N1   DA A   2      28.258  20.542   2.821 
ATOM     38  C2   DA A   2      28.987  20.690   1.715 
ATOM     39  N3   DA A   2      28.598  20.701   0.459 
ATOM     40  C4   DA A   2      27.263  20.535   0.369 
ATOM     41  P    DT A   3      28.379  19.125  -5.911 
ATOM     42  OP1  DT A   3      28.477  19.900  -7.169 
ATOM     43  OP2  DT A   3      27.388  18.027  -5.902 
ATOM     44  O5'  DT A   3      29.820  18.552  -5.518 
ATOM     45  C5'  DT A   3      30.719  19.384  -4.760 
ATOM     46  C4'  DT A   3      31.376  18.570  -3.662 
ATOM     47  O4'  DT A   3      30.591  18.557  -2.436 
ATOM     48  C3'  DT A   3      31.598  17.090  -3.973 
ATOM     49  O3'  DT A   3      32.831  16.679  -3.396 
ATOM     50  C2'  DT A   3      30.460  16.368  -3.252 
ATOM     51  C1'  DT A   3      30.487  17.215  -1.985 
ATOM     52  N1   DT A   3      29.253  17.098  -1.159 
ATOM     53  C2   DT A   3      29.404  17.169   0.205 
ATOM     54  O2   DT A   3      30.486  17.320   0.746 
ATOM     55  N3   DT A   3      28.239  17.056   0.938 
ATOM     56  C4   DT A   3      26.967  16.882   0.432 
ATOM     57  O4   DT A   3      25.998  16.794   1.188 
ATOM     58  C5   DT A   3      26.910  16.820  -1.010 
ATOM     59  C7   DT A   3      25.563  16.632  -1.643 
ATOM     60  C6   DT A   3      28.028  16.927  -1.747 
ATOM     61  P    DG A   4      33.772  15.672  -4.211 
ATOM     62  OP1  DG A   4      34.598  16.435  -5.173 
ATOM     63  OP2  DG A   4      32.953  14.580  -4.783 
ATOM     64  O5'  DG A   4      34.700  15.093  -3.044 
ATOM     65  C5'  DG A   4      34.991  15.925  -1.905 
ATOM     66  C4'  DG A   4      34.868  15.116  -0.629 
ATOM     67  O4'  DG A   4      33.512  15.119  -0.098 
ATOM     68  C3'  DG A   4      35.216  13.632  -0.745 
ATOM     69  O3'  DG A   4      35.870  13.217   0.448 
ATOM     70  C2'  DG A   4      33.863  12.924  -0.829 
ATOM     71  C1'  DG A   4      33.150  13.781   0.211 
ATOM     72  N9   DG A   4      31.664  13.680   0.154 
ATOM     73  C8   DG A   4      30.844  13.511  -0.940 
ATOM     74  N7   DG A   4      29.568  13.459  -0.647 
ATOM     75  C5   DG A   4      29.540  13.603   0.739 
ATOM     76  C6   DG A   4      28.438  13.626   1.634 
ATOM     77  O6   DG A   4      27.241  13.522   1.383 
ATOM     78  N1   DG A   4      28.860  13.793   2.960 
ATOM     79  C2   DG A   4      30.173  13.921   3.368 
ATOM     80  N2   DG A   4      30.367  14.072   4.681 
ATOM     81  N3   DG A   4      31.205  13.900   2.529 
ATOM     82  C4   DG A   4      30.814  13.738   1.238 
ATOM     83  P    DA A   5      37.099  12.198   0.344 
ATOM     84  OP1  DA A   5      38.342  12.947   0.049 
ATOM     85  OP2  DA A   5      36.760  11.106  -0.595 
ATOM     86  O5'  DA A   5      37.159  11.622   1.836 
ATOM     87  C5'  DA A   5      36.732  12.462   2.925 
ATOM     88  C4'  DA A   5      35.875  11.665   3.888 
ATOM     89  O4'  DA A   5      34.466  11.681   3.521 
ATOM     90  C3'  DA A   5      36.209  10.178   4.003 
ATOM     91  O3'  DA A   5      36.032   9.769   5.354 
ATOM     92  C2'  DA A   5      35.157   9.477   3.143 
ATOM     93  C1'  DA A   5      33.977  10.349   3.562 
ATOM     94  N9   DA A   5      32.809  10.257   2.644 
ATOM     95  C8   DA A   5      32.805  10.086   1.288 
ATOM     96  N7   DA A   5      31.618  10.043   0.768 
ATOM     97  C5   DA A   5      30.770  10.197   1.856 
ATOM     98  C6   DA A   5      29.370  10.240   1.967 
ATOM     99  N6   DA A   5      28.541  10.124   0.920 
ATOM    100  N1   DA A   5      28.853  10.405   3.198 
ATOM    101  C2   DA A   5      29.681  10.519   4.234 
ATOM    102  N3   DA A   5      30.996  10.495   4.253 
ATOM    103  C4   DA A   5      31.489  10.328   3.008 
ATOM    104  P    DA A   6      37.078   8.740   5.996 
ATOM    105  OP1  DA A   6      38.264   9.478   6.484 
ATOM    106  OP2  DA A   6      37.345   7.643   5.040 
ATOM    107  O5'  DA A   6      36.243   8.177   7.240 
ATOM    108  C5'  DA A   6      35.267   9.028   7.868 
ATOM    109  C4'  DA A   6      33.998   8.246   8.146 
ATOM    110  O4'  DA A   6      33.075   8.268   7.020 
ATOM    111  C3'  DA A   6      34.186   6.757   8.439 
ATOM    112  O3'  DA A   6      33.246   6.361   9.430 
ATOM    113  C2'  DA A   6      33.834   6.057   7.127 
ATOM    114  C1'  DA A   6      32.642   6.940   6.769 
ATOM    115  N9   DA A   6      32.235   6.848   5.340 
ATOM    116  C8   DA A   6      33.027   6.665   4.243 
ATOM    117  N7   DA A   6      32.373   6.626   3.124 
ATOM    118  C5   DA A   6      31.049   6.795   3.505 
ATOM    119  C6   DA A   6      29.851   6.847   2.772 
ATOM    120  N6   DA A   6      29.794   6.728   1.438 
ATOM    121  N1   DA A   6      28.710   7.027   3.463 
ATOM    122  C2   DA A   6      28.773   7.145   4.789 
ATOM    123  N3   DA A   6      29.825   7.112   5.576 
ATOM    124  C4   DA A   6      30.954   6.931   4.860 
ATOM    125  P    DG A   7      33.703   5.331  10.566 
ATOM    126  OP1  DG A   7      34.384   6.065  11.656 
ATOM    127  OP2  DG A   7      34.470   4.224   9.952 
ATOM    128  O5'  DG A   7      32.292   4.784  11.084 
ATOM    129  C5'  DG A   7      31.141   5.647  11.015 
ATOM    130  C4'  DG A   7      29.944   4.876  10.498 
ATOM    131  O4'  DG A   7      29.858   4.895   9.044 
ATOM    132  C3'  DG A   7      29.908   3.389  10.849 
ATOM    133  O3'  DG A   7      28.561   3.007  11.099 
ATOM    134  C2'  DG A   7      30.386   2.679   9.582 
ATOM    135  C1'  DG A   7      29.641   3.567   8.591 
ATOM    136  N9   DG A   7      30.151   3.466   7.195 
ATOM    137  C8   DG A   7      31.440   3.266   6.750 
ATOM    138  N7   DG A   7      31.554   3.224   5.445 
ATOM    139  C5   DG A   7      30.249   3.408   4.993 
ATOM    140  C6   DG A   7      29.739   3.457   3.669 
ATOM    141  O6   DG A   7      30.345   3.348   2.606 
ATOM    142  N1   DG A   7      28.352   3.661   3.662 
ATOM    143  C2   DG A   7      27.562   3.799   4.786 
ATOM    144  N2   DG A   7      26.258   3.987   4.567 
ATOM    145  N3   DG A   7      28.041   3.753   6.027 
ATOM    146  C4   DG A   7      29.385   3.556   6.052 
ATOM    147  P    DA A   8      28.252   1.984  12.291 
ATOM    148  OP1  DA A   8      28.168   2.723  13.570 
ATOM    149  OP2  DA A   8      29.221   0.867  12.248 
ATOM    150  O5'  DA A   8      26.800   1.451  11.881 
ATOM    151  C5'  DA A   8      25.917   2.321  11.148 
ATOM    152  C4'  DA A   8      25.245   1.553  10.027 
ATOM    153  O4'  DA A   8      26.031   1.560   8.800 
ATOM    154  C3'  DA A   8      24.994   0.070  10.294 
ATOM    155  O3'  DA A   8      23.753  -0.301   9.705 
ATOM    156  C2'  DA A   8      26.119  -0.654   9.553 
ATOM    157  C1'  DA A   8      26.108   0.230   8.310 
ATOM    158  N9   DA A   8      27.339   0.113   7.481 
ATOM    159  C8   DA A   8      28.624  -0.096   7.894 
ATOM    160  N7   DA A   8      29.485  -0.153   6.925 
ATOM    161  C5   DA A   8      28.717   0.034   5.785 
ATOM    162  C6   DA A   8      29.044   0.080   4.420 
ATOM    163  N6   DA A   8      30.292  -0.064   3.953 
ATOM    164  N1   DA A   8      28.038   0.281   3.548 
ATOM    165  C2   DA A   8      26.800   0.424   4.018 
ATOM    166  N3   DA A   8      26.376   0.399   5.262 
ATOM    167  C4   DA A   8      27.402   0.197   6.114 
ATOM    168  P    DA A   9      22.793  -1.312  10.492 
ATOM    169  OP1  DA A   9      21.981  -0.561  11.476 
ATOM    170  OP2  DA A   9      23.590  -2.436  11.030 
ATOM    171  O5'  DA A   9      21.853  -1.839   9.309 
ATOM    172  C5'  DA A   9      21.581  -0.969   8.194 
ATOM    173  C4'  DA A   9      21.687  -1.742   6.895 
ATOM    174  O4'  DA A   9      23.043  -1.750   6.364 
ATOM    175  C3'  DA A   9      21.311  -3.221   6.969 
ATOM    176  O3'  DA A   9      20.649  -3.588   5.764 
ATOM    177  C2'  DA A   9      22.648  -3.959   7.031 
ATOM    178  C1'  DA A   9      23.380  -3.085   6.017 
ATOM    179  N9   DA A   9      24.862  -3.217   6.070 
ATOM    180  C8   DA A   9      25.656  -3.432   7.160 
ATOM    181  N7   DA A   9      26.921  -3.502   6.883 
ATOM    182  C5   DA A   9      26.972  -3.321   5.507 
ATOM    183  C6   DA A   9      28.040  -3.288   4.595 
ATOM    184  N6   DA A   9      29.322  -3.445   4.951 
ATOM    185  N1   DA A   9      27.740  -3.088   3.298 
ATOM    186  C2   DA A   9      26.464  -2.932   2.950 
ATOM    187  N3   DA A   9      25.389  -2.944   3.708 
ATOM    188  C4   DA A   9      25.716  -3.146   5.001 
ATOM    189  P    DA A  10      19.399  -4.586   5.838 
ATOM    190  OP1  DA A  10      18.173  -3.822   6.155 
ATOM    191  OP2  DA A  10      19.716  -5.711   6.745 
ATOM    192  O5'  DA A  10      19.329  -5.117   4.330 
ATOM    193  C5'  DA A  10      19.772  -4.255   3.265 
ATOM    194  C4'  DA A  10      20.614  -5.040   2.279 
ATOM    195  O4'  DA A  10      22.023  -5.062   2.646 
ATOM    196  C3'  DA A  10      20.251  -6.516   2.121 
ATOM    197  O3'  DA A  10      20.419  -6.889   0.759 
ATOM    198  C2'  DA A  10      21.288  -7.261   2.961 
ATOM    199  C1'  DA A  10      22.485  -6.401   2.567 
ATOM    200  N9   DA A  10      23.652  -6.543   3.482 
ATOM    201  C8   DA A  10      23.651  -6.754   4.831 
ATOM    202  N7   DA A  10      24.837  -6.835   5.350 
ATOM    203  C5   DA A  10      25.689  -6.666   4.267 
ATOM    204  C6   DA A  10      27.088  -6.648   4.157 
ATOM    205  N6   DA A  10      27.916  -6.810   5.199 
ATOM    206  N1   DA A  10      27.611  -6.457   2.930 
ATOM    207  C2   DA A  10      26.784  -6.296   1.898 
ATOM    208  N3   DA A  10      25.470  -6.294   1.879 
ATOM    209  C4   DA A  10      24.972  -6.487   3.119 
ATOM    210  P    DG A  11      19.354  -7.878   0.088 
ATOM    211  OP1  DG A  11      18.183  -7.102  -0.379 
ATOM    212  OP2  DG A  11      19.065  -8.996   1.012 
ATOM    213  O5'  DG A  11      20.178  -8.420  -1.172 
ATOM    214  C5'  DG A  11      21.171  -7.570  -1.776 
ATOM    215  C4'  DG A  11      22.424  -8.369  -2.076 
ATOM    216  O4'  DG A  11      23.347  -8.398  -0.951 
ATOM    217  C3'  DG A  11      22.207  -9.844  -2.412 
ATOM    218  O3'  DG A  11      23.140 -10.230  -3.415 
ATOM    219  C2'  DG A  11      22.546 -10.590  -1.122 
ATOM    220  C1'  DG A  11      23.754  -9.741  -0.740 
ATOM    221  N9   DG A  11      24.159  -9.883   0.687 
ATOM    222  C8   DG A  11      23.372 -10.084   1.800 
ATOM    223  N7   DG A  11      24.045 -10.167   2.922 
ATOM    224  C5   DG A  11      25.372 -10.010   2.524 
ATOM    225  C6   DG A  11      26.563 -10.008   3.296 
ATOM    226  O6   DG A  11      26.694 -10.146   4.510 
ATOM    227  N1   DG A  11      27.694  -9.818   2.490 
ATOM    228  C2   DG A  11      27.677  -9.651   1.120 
ATOM    229  N2   DG A  11      28.865  -9.482   0.534 
ATOM    230  N3   DG A  11      26.558  -9.652   0.396 
ATOM    231  C4   DG A  11      25.452  -9.837   1.162 
ATOM    232  P    DA A  12      22.663 -11.218  -4.581 
ATOM    233  OP1  DA A  12      21.998 -10.438  -5.649 
ATOM    234  OP2  DA A  12      21.874 -12.327  -4.000 
ATOM    235  O5'  DA A  12      24.063 -11.777  -5.114 
ATOM    236  C5'  DA A  12      25.231 -10.938  -5.022 
ATOM    237  C4'  DA A  12      26.413 -11.748  -4.526 
ATOM    238  O4'  DA A  12      26.498 -11.773  -3.072 
ATOM    239  C3'  DA A  12      26.420 -13.225  -4.921 
ATOM    240  O3'  DA A  12      27.760 -13.625  -5.183 
ATOM    241  C2'  DA A  12      25.927 -13.961  -3.676 
ATOM    242  C1'  DA A  12      26.689 -13.117  -2.658 
ATOM    243  N9   DA A  12      26.177 -13.250  -1.266 
ATOM    244  C8   DA A  12      24.890 -13.434  -0.850 
ATOM    245  N7   DA A  12      24.760 -13.514   0.439 
ATOM    246  C5   DA A  12      26.057 -13.371   0.914 
ATOM    247  C6   DA A  12      26.596 -13.366   2.211 
ATOM    248  N6   DA A  12      25.856 -13.513   3.319 
ATOM    249  N1   DA A  12      27.927 -13.202   2.329 
ATOM    250  C2   DA A  12      28.656 -13.055   1.223 
ATOM    251  N3   DA A  12      28.267 -13.044  -0.033 
ATOM    252  C4   DA A  12      26.932 -13.210  -0.123 
ATOM    253  P    DC A  13      28.048 -14.619  -6.403 
ATOM    254  OP1  DC A  13      28.146 -13.845  -7.661 
ATOM    255  OP2  DC A  13      27.057 -15.718  -6.393 
ATOM    256  O5'  DC A  13      29.489 -15.192  -6.010 
ATOM    257  C5'  DC A  13      30.388 -14.361  -5.252 
ATOM    258  C4'  DC A  13      31.044 -15.175  -4.154 
ATOM    259  O4'  DC A  13      30.259 -15.188  -2.928 
ATOM    260  C3'  DC A  13      31.266 -16.655  -4.465 
ATOM    261  O3'  DC A  13      32.500 -17.066  -3.888 
ATOM    262  C2'  DC A  13      30.128 -17.377  -3.744 
ATOM    263  C1'  DC A  13      30.156 -16.530  -2.477 
ATOM    264  N1   DC A  13      28.922 -16.647  -1.651 
ATOM    265  C2   DC A  13      29.058 -16.577  -0.267 
ATOM    266  O2   DC A  13      30.186 -16.422   0.215 
ATOM    267  N3   DC A  13      27.945 -16.682   0.505 
ATOM    268  C4   DC A  13      26.740 -16.849  -0.056 
ATOM    269  N4   DC A  13      25.685 -16.947   0.738 
ATOM    270  C5   DC A  13      26.579 -16.924  -1.478 
ATOM    271  C6   DC A  13      27.703 -16.817  -2.230 
ATOM    272  P    DG A  14      33.440 -18.073  -4.703 
ATOM    273  OP1  DG A  14      34.267 -17.310  -5.665 
ATOM    274  OP2  DG A  14      32.621 -19.164  -5.274 
ATOM    275  O5'  DG A  14      34.369 -18.652  -3.536 
ATOM    276  C5'  DG A  14      34.660 -17.820  -2.397 
ATOM    277  C4'  DG A  14      34.537 -18.629  -1.121 
ATOM    278  O4'  DG A  14      33.180 -18.626  -0.589 
ATOM    279  C3'  DG A  14      34.884 -20.113  -1.237 
ATOM    280  O3'  DG A  14      35.539 -20.528  -0.044 
ATOM    281  C2'  DG A  14      33.532 -20.821  -1.321 
ATOM    282  C1'  DG A  14      32.818 -19.963  -0.281 
ATOM    283  N9   DG A  14      31.333 -20.065  -0.338 
ATOM    284  C8   DG A  14      30.512 -20.234  -1.432 
ATOM    285  N7   DG A  14      29.236 -20.286  -1.139 
ATOM    286  C5   DG A  14      29.209 -20.142   0.248 
ATOM    287  C6   DG A  14      28.107 -20.119   1.142 
ATOM    288  O6   DG A  14      26.909 -20.222   0.891 
ATOM    289  N1   DG A  14      28.528 -19.952   2.468 
ATOM    290  C2   DG A  14      29.842 -19.824   2.877 
ATOM    291  N2   DG A  14      30.035 -19.673   4.189 
ATOM    292  N3   DG A  14      30.874 -19.845   2.037 
ATOM    293  C4   DG A  14      30.483 -20.006   0.746 
ATOM    294  P    DT A  15      36.768 -21.547  -0.148 
ATOM    295  OP1  DT A  15      38.010 -20.798  -0.443 
ATOM    296  OP2  DT A  15      36.429 -22.638  -1.087 
ATOM    297  O5'  DT A  15      36.828 -22.123   1.344 
ATOM    298  C5'  DT A  15      36.401 -21.283   2.433 
ATOM    299  C4'  DT A  15      35.544 -22.080   3.396 
ATOM    300  O4'  DT A  15      34.134 -22.064   3.029 
ATOM    301  C3'  DT A  15      35.878 -23.567   3.511 
ATOM    302  O3'  DT A  15      35.701 -23.976   4.862 
ATOM    303  C2'  DT A  15      34.826 -24.267   2.651 
ATOM    304  C1'  DT A  15      33.645 -23.396   3.070 
ATOM    305  N1   DT A  15      32.477 -23.488   2.152 
ATOM    306  C2   DT A  15      31.228 -23.392   2.717 
ATOM    307  O2   DT A  15      31.051 -23.238   3.913 
ATOM    308  N3   DT A  15      30.169 -23.483   1.835 
ATOM    309  C4   DT A  15      30.255 -23.657   0.468 
ATOM    310  O4   DT A  15      29.233 -23.724  -0.219 
ATOM    311  C5   DT A  15      31.606 -23.747  -0.031 
ATOM    312  C7   DT A  15      31.788 -23.937  -1.509 
ATOM    313  C6   DT A  15      32.654 -23.662   0.804 
ATOM    314  P    DG A  16      36.747 -25.005   5.504 
ATOM    315  OP1  DG A  16      37.933 -24.267   5.993 
ATOM    316  OP2  DG A  16      37.014 -26.102   4.548 
ATOM    317  O5'  DG A  16      35.912 -25.568   6.748 
ATOM    318  C5'  DG A  16      34.936 -24.716   7.376 
ATOM    319  C4'  DG A  16      33.667 -25.499   7.654 
ATOM    320  O4'  DG A  16      32.744 -25.477   6.528 
ATOM    321  C3'  DG A  16      33.855 -26.987   7.947 
ATOM    322  O3'  DG A  16      32.914 -27.384   8.938 
ATOM    323  C2'  DG A  16      33.503 -27.688   6.635 
ATOM    324  C1'  DG A  16      32.310 -26.805   6.277 
ATOM    325  N9   DG A  16      31.903 -26.897   4.848 
ATOM    326  C8   DG A  16      32.687 -27.082   3.730 
ATOM    327  N7   DG A  16      32.013 -27.119   2.605 
ATOM    328  C5   DG A  16      30.689 -26.947   3.008 
ATOM    329  C6   DG A  16      29.498 -26.900   2.237 
ATOM    330  O6   DG A  16      29.365 -26.999   1.021 
ATOM    331  N1   DG A  16      28.370 -26.710   3.048 
ATOM    332  C2   DG A  16      28.391 -26.583   4.424 
ATOM    333  N2   DG A  16      27.206 -26.408   5.013 
ATOM    334  N3   DG A  16      29.509 -26.628   5.146 
ATOM    335  C4   DG A  16      30.611 -26.812   4.374 
ATOM    336  P    DC A  17      33.372 -28.414  10.074 
ATOM    337  OP1  DC A  17      34.052 -27.679  11.164 
ATOM    338  OP2  DC A  17      34.138 -29.521   9.460 
ATOM    339  O5'  DC A  17      31.960 -28.961  10.592 
ATOM    340  C5'  DC A  17      30.810 -28.097  10.523 
ATOM    341  C4'  DC A  17      29.613 -28.869  10.006 
ATOM    342  O4'  DC A  17      29.527 -28.850   8.552 
ATOM    343  C3'  DC A  17      29.577 -30.356  10.357 
ATOM    344  O3'  DC A  17      28.229 -30.738  10.607 
ATOM    345  C2'  DC A  17      30.055 -31.065   9.090 
ATOM    346  C1'  DC A  17      29.309 -30.178   8.099 
ATOM    347  N1   DC A  17      29.819 -30.279   6.703 
ATOM    348  C2   DC A  17      28.898 -30.164   5.664 
ATOM    349  O2   DC A  17      27.707 -29.983   5.942 
ATOM    350  N3   DC A  17      29.343 -30.255   4.385 
ATOM    351  C4   DC A  17      30.642 -30.451   4.127 
ATOM    352  N4   DC A  17      31.027 -30.532   2.862 
ATOM    353  C5   DC A  17      31.606 -30.573   5.180 
ATOM    354  C6   DC A  17      31.141 -30.480   6.452 
ATOM    355  P    DG A  18      27.921 -31.761  11.799 
ATOM    356  OP1  DG A  18      27.837 -31.022  13.079 
ATOM    357  OP2  DG A  18      28.889 -32.878  11.756 
ATOM    358  O5'  DG A  18      26.468 -32.294  11.389 
ATOM    359  C5'  DG A  18      25.586 -31.423  10.656 
ATOM    360  C4'  DG A  18      24.914 -32.192   9.535 
ATOM    361  O4'  DG A  18      25.699 -32.184   8.308 
ATOM    362  C3'  DG A  18      24.663 -33.675   9.802 
ATOM    363  O3'  DG A  18      23.422 -34.046   9.213 
ATOM    364  C2'  DG A  18      25.787 -34.399   9.061 
ATOM    365  C1'  DG A  18      25.776 -33.514   7.818 
ATOM    366  N9   DG A  18      27.008 -33.631   6.989 
ATOM    367  C8   DG A  18      28.311 -33.843   7.388 
ATOM    368  N7   DG A  18      29.170 -33.897   6.399 
ATOM    369  C5   DG A  18      28.381 -33.709   5.265 
ATOM    370  C6   DG A  18      28.747 -33.667   3.895 
ATOM    371  O6   DG A  18      29.860 -33.790   3.391 
ATOM    372  N1   DG A  18      27.631 -33.454   3.072 
ATOM    373  C2   DG A  18      26.333 -33.301   3.517 
ATOM    374  N2   DG A  18      25.408 -33.106   2.573 
ATOM    375  N3   DG A  18      25.991 -33.339   4.803 
ATOM    376  C4   DG A  18      27.061 -33.546   5.613 
ATOM    377  P    DG A  19      22.461 -35.057  10.000 
ATOM    378  OP1  DG A  19      21.650 -34.306  10.984 
ATOM    379  OP2  DG A  19      23.259 -36.181  10.538 
ATOM    380  O5'  DG A  19      21.522 -35.583   8.817 
ATOM    381  C5'  DG A  19      21.249 -34.713   7.702 
ATOM    382  C4'  DG A  19      21.356 -35.487   6.403 
ATOM    383  O4'  DG A  19      22.711 -35.495   5.872 
ATOM    384  C3'  DG A  19      20.979 -36.966   6.477 
ATOM    385  O3'  DG A  19      20.317 -37.333   5.272 
ATOM    386  C2'  DG A  19      22.317 -37.703   6.539 
ATOM    387  C1'  DG A  19      23.048 -36.830   5.525 
ATOM    388  N9   DG A  19      24.530 -36.962   5.578 
ATOM    389  C8   DG A  19      25.347 -37.179   6.666 
ATOM    390  N7   DG A  19      26.623 -37.247   6.372 
ATOM    391  C5   DG A  19      26.654 -37.063   4.990 
ATOM    392  C6   DG A  19      27.755 -37.036   4.096 
ATOM    393  O6   DG A  19      28.950 -37.170   4.344 
ATOM    394  N1   DG A  19      27.338 -36.823   2.775 
ATOM    395  C2   DG A  19      26.028 -36.657   2.371 
ATOM    396  N2   DG A  19      25.837 -36.464   1.064 
ATOM    397  N3   DG A  19      24.994 -36.682   3.211 
ATOM    398  C4   DG A  19      25.383 -36.889   4.496 
ATOM    399  P    DA A  20      19.068 -38.331   5.346 
ATOM    400  OP1  DA A  20      17.841 -37.567   5.663 
ATOM    401  OP2  DA A  20      19.384 -39.456   6.254 
ATOM    402  O5'  DA A  20      18.998 -38.862   3.838 
ATOM    403  C5'  DA A  20      19.441 -37.999   2.773 
ATOM    404  C4'  DA A  20      20.282 -38.784   1.787 
ATOM    405  O4'  DA A  20      21.692 -38.806   2.154 
ATOM    406  C3'  DA A  20      19.919 -40.261   1.629 
ATOM    407  O3'  DA A  20      20.088 -40.633   0.267 
ATOM    408  C2'  DA A  20      20.957 -41.006   2.469 
ATOM    409  C1'  DA A  20      22.154 -40.146   2.075 
ATOM    410  N9   DA A  20      23.321 -40.288   2.990 
ATOM    411  C8   DA A  20      23.320 -40.499   4.339 
ATOM    412  N7   DA A  20      24.505 -40.580   4.858 
ATOM    413  C5   DA A  20      25.357 -40.410   3.775 
ATOM    414  C6   DA A  20      26.757 -40.392   3.665 
ATOM    415  N6   DA A  20      27.584 -40.555   4.707 
ATOM    416  N1   DA A  20      27.280 -40.202   2.438 
ATOM    417  C2   DA A  20      26.453 -40.040   1.406 
ATOM    418  N3   DA A  20      25.138 -40.038   1.388 
ATOM    419  C4   DA A  20      24.641 -40.232   2.627 
ATOM    420  P    DT A  21      19.022 -41.622  -0.404 
ATOM    421  OP1  DT A  21      17.852 -40.847  -0.871 
ATOM    422  OP2  DT A  21      18.734 -42.741   0.520 
ATOM    423  O5'  DT A  21      19.846 -42.165  -1.664 
ATOM    424  C5'  DT A  21      20.839 -41.315  -2.268 
ATOM    425  C4'  DT A  21      22.092 -42.114  -2.568 
ATOM    426  O4'  DT A  21      23.016 -42.142  -1.443 
ATOM    427  C3'  DT A  21      21.876 -43.589  -2.904 
ATOM    428  O3'  DT A  21      22.808 -43.975  -3.907 
ATOM    429  C2'  DT A  21      22.215 -44.334  -1.614 
ATOM    430  C1'  DT A  21      23.423 -43.486  -1.232 
ATOM    431  N1   DT A  21      23.828 -43.628   0.195 
ATOM    432  C2   DT A  21      25.171 -43.553   0.475 
ATOM    433  O2   DT A  21      26.018 -43.379  -0.383 
ATOM    434  N3   DT A  21      25.509 -43.690   1.808 
ATOM    435  C4   DT A  21      24.635 -43.889   2.856 
ATOM    436  O4   DT A  21      25.056 -43.997   4.010 
ATOM    437  C5   DT A  21      23.247 -43.954   2.464 
ATOM    438  C7   DT A  21      22.229 -44.170   3.545 
ATOM    439  C6   DT A  21      22.890 -43.825   1.175 
ATOM    440  P    DC A  22      22.331 -44.962  -5.073 
ATOM    441  OP1  DC A  22      21.667 -44.183  -6.141 
ATOM    442  OP2  DC A  22      21.543 -46.071  -4.492 
ATOM    443  O5'  DC A  22      23.732 -45.521  -5.606 
ATOM    444  C5'  DC A  22      24.899 -44.683  -5.514 
ATOM    445  C4'  DC A  22      26.081 -45.493  -5.018 
ATOM    446  O4'  DC A  22      26.167 -45.518  -3.564 
ATOM    447  C3'  DC A  22      26.088 -46.970  -5.413 
ATOM    448  O3'  DC A  22      27.428 -47.370  -5.675 
ATOM    449  C2'  DC A  22      25.595 -47.706  -4.168 
ATOM    450  C1'  DC A  22      26.357 -46.862  -3.150 
ATOM    451  N1   DC A  22      25.845 -46.994  -1.758 
ATOM    452  C2   DC A  22      26.768 -46.928  -0.718 
ATOM    453  O2   DC A  22      27.963 -46.763  -0.990 
ATOM    454  N3   DC A  22      26.322 -47.047   0.559 
ATOM    455  C4   DC A  22      25.018 -47.225   0.812 
ATOM    456  N4   DC A  22      24.633 -47.335   2.074 
ATOM    457  C5   DC A  22      24.053 -47.297  -0.243 
ATOM    458  C6   DC A  22      24.520 -47.176  -1.512 
ATOM    459  P    DC A  23      27.717 -48.364  -6.895 
ATOM    460  OP1  DC A  23      27.815 -47.590  -8.153 
ATOM    461  OP2  DC A  23      26.725 -49.463  -6.885 
ATOM    462  O5'  DC A  23      29.157 -48.937  -6.502 
ATOM    463  C5'  DC A  23      30.056 -48.106  -5.744 
ATOM    464  C4'  DC A  23      30.713 -48.920  -4.646 
ATOM    465  O4'  DC A  23      29.928 -48.933  -3.420 
ATOM    466  C3'  DC A  23      30.935 -50.399  -4.957 
ATOM    467  O3'  DC A  23      32.168 -50.811  -4.380 
ATOM    468  C2'  DC A  23      29.797 -51.122  -4.236 
ATOM    469  C1'  DC A  23      29.825 -50.274  -2.969 
ATOM    470  N1   DC A  23      28.590 -50.391  -2.143 
ATOM    471  C2   DC A  23      28.726 -50.322  -0.759 
ATOM    472  O2   DC A  23      29.855 -50.167  -0.277 
ATOM    473  N3   DC A  23      27.613 -50.427   0.013 
ATOM    474  C4   DC A  23      26.409 -50.594  -0.548 
ATOM    475  N4   DC A  23      25.354 -50.691   0.246 
ATOM    476  C5   DC A  23      26.247 -50.669  -1.970 
ATOM    477  C6   DC A  23      27.372 -50.562  -2.722 
ATOM    478  P    DT A  24      33.109 -51.817  -5.195 
ATOM    479  OP1  DT A  24      33.936 -51.055  -6.157 
ATOM    480  OP2  DT A  24      32.290 -52.909  -5.766 
ATOM    481  O5'  DT A  24      34.038 -52.397  -4.028 
ATOM    482  C5'  DT A  24      34.328 -51.565  -2.889 
ATOM    483  C4'  DT A  24      34.205 -52.374  -1.613 
ATOM    484  O4'  DT A  24      32.849 -52.371  -1.081 
ATOM    485  C3'  DT A  24      34.553 -53.857  -1.729 
ATOM    486  O3'  DT A  24      35.207 -54.272  -0.536 
ATOM    487  C2'  DT A  24      33.200 -54.566  -1.813 
ATOM    488  C1'  DT A  24      32.487 -53.708  -0.773 
ATOM    489  N1   DT A  24      31.002 -53.810  -0.830 
ATOM    490  C2   DT A  24      30.323 -53.728   0.362 
ATOM    491  O2   DT A  24      30.882 -53.579   1.435 
ATOM    492  N3   DT A  24      28.948 -53.827   0.270 
ATOM    493  C4   DT A  24      28.215 -53.997  -0.887 
ATOM    494  O4   DT A  24      26.985 -54.072  -0.844 
ATOM    495  C5   DT A  24      29.015 -54.071  -2.086 
ATOM    496  C7   DT A  24      28.297 -54.255  -3.390 
ATOM    497  C6   DT A  24      30.354 -53.978  -2.025 
ATOM    498  P    DG A  25      36.436 -55.292  -0.639 
ATOM    499  OP1  DG A  25      37.679 -54.543  -0.935 
ATOM    500  OP2  DG A  25      36.098 -56.383  -1.579 
ATOM    501  O5'  DG A  25      36.497 -55.867   0.852 
ATOM    502  C5'  DG A  25      36.069 -55.028   1.941 
ATOM    503  C4'  DG A  25      35.212 -55.825   2.904 
ATOM    504  O4'  DG A  25      33.803 -55.809   2.537 
ATOM    505  C3'  DG A  25      35.546 -57.312   3.019 
ATOM    506  O3'  DG A  25      35.370 -57.721   4.370 
ATOM    507  C2'  DG A  25      34.494 -58.012   2.159 
ATOM    508  C1'  DG A  25      33.314 -57.141   2.578 
ATOM    509  N9   DG A  25      32.146 -57.233   1.660 
ATOM    510  C8   DG A  25      32.123 -57.406   0.293 
ATOM    511  N7   DG A  25      30.918 -57.446  -0.221 
ATOM    512  C5   DG A  25      30.082 -57.290   0.884 
ATOM    513  C6   DG A  25      28.666 -57.252   0.961 
ATOM    514  O6   DG A  25      27.843 -57.350   0.054 
ATOM    515  N1   DG A  25      28.228 -57.077   2.282 
ATOM    516  C2   DG A  25      29.052 -56.954   3.383 
ATOM    517  N2   DG A  25      28.439 -56.794   4.558 
ATOM    518  N3   DG A  25      30.381 -56.989   3.310 
ATOM    519  C4   DG A  25      30.821 -57.159   2.036 
ATOM    520  P    DC A  26      36.415 -58.750   5.012 
ATOM    521  OP1  DC A  26      37.601 -58.011   5.501 
ATOM    522  OP2  DC A  26      36.682 -59.847   4.056 
ATOM    523  O5'  DC A  26      35.580 -59.313   6.256 
ATOM    524  C5'  DC A  26      34.605 -58.461   6.884 
ATOM    525  C4'  DC A  26      33.336 -59.244   7.162 
ATOM    526  O4'  DC A  26      32.412 -59.221   6.036 
ATOM    527  C3'  DC A  26      33.523 -60.732   7.455 
ATOM    528  O3'  DC A  26      32.583 -61.129   8.446 
ATOM    529  C2'  DC A  26      33.171 -61.433   6.143 
ATOM    530  C1'  DC A  26      31.979 -60.550   5.786 
ATOM    531  N1   DC A  26      31.572 -60.642   4.356 
ATOM    532  C2   DC A  26      30.216 -60.533   4.059 
ATOM    533  O2   DC A  26      29.414 -60.366   4.985 
ATOM    534  N3   DC A  26      29.824 -60.616   2.761 
ATOM    535  C4   DC A  26      30.725 -60.797   1.787 
ATOM    536  N4   DC A  26      30.293 -60.871   0.537 
ATOM    537  C5   DC A  26      32.124 -60.912   2.071 
ATOM    538  C6   DC A  26      32.495 -60.828   3.374 
ATOM    539  P    DT A  27      33.040 -62.159   9.582 
ATOM    540  OP1  DT A  27      33.721 -61.424  10.672 
ATOM    541  OP2  DT A  27      33.807 -63.266   8.968 
ATOM    542  O5'  DT A  27      31.629 -62.705  10.100 
ATOM    543  C5'  DT A  27      30.478 -61.842  10.031 
ATOM    544  C4'  DT A  27      29.281 -62.614   9.514 
ATOM    545  O4'  DT A  27      29.196 -62.595   8.060 
ATOM    546  C3'  DT A  27      29.245 -64.101   9.865 
ATOM    547  O3'  DT A  27      27.898 -64.482  10.115 
ATOM    548  C2'  DT A  27      29.723 -64.810   8.598 
ATOM    549  C1'  DT A  27      28.978 -63.922   7.607 
ATOM    550  N1   DT A  27      29.488 -64.024   6.211 
ATOM    551  C2   DT A  27      28.567 -63.908   5.198 
ATOM    552  O2   DT A  27      27.378 -63.729   5.400 
ATOM    553  N3   DT A  27      29.076 -64.008   3.918 
ATOM    554  C4   DT A  27      30.398 -64.210   3.576 
ATOM    555  O4   DT A  27      30.735 -64.283   2.393 
ATOM    556  C5   DT A  27      31.289 -64.319   4.707 
ATOM    557  C7   DT A  27      32.746 -64.539   4.424 
ATOM    558  C6   DT A  27      30.820 -64.225   5.962 
ATOM    559  P    DG A  28      27.589 -65.506  11.307 
ATOM    560  OP1  DG A  28      27.505 -64.767  12.587 
ATOM    561  OP2  DG A  28      28.558 -66.623  11.265 
ATOM    562  O5'  DG A  28      26.137 -66.039  10.898 
ATOM    563  C5'  DG A  28      25.255 -65.168  10.164 
ATOM    564  C4'  DG A  28      24.583 -65.936   9.043 
ATOM    565  O4'  DG A  28      25.368 -65.929   7.816 
ATOM    566  C3'  DG A  28      24.331 -67.420   9.310 
ATOM    567  O3'  DG A  28      23.091 -67.790   8.722 
ATOM    568  C2'  DG A  28      25.456 -68.143   8.569 
ATOM    569  C1'  DG A  28      25.445 -67.259   7.326 
ATOM    570  N9   DG A  28      26.677 -67.376   6.497 
ATOM    571  C8   DG A  28      27.979 -67.588   6.896 
ATOM    572  N7   DG A  28      28.838 -67.642   5.907 
ATOM    573  C5   DG A  28      28.049 -67.453   4.773 
ATOM    574  C6   DG A  28      28.416 -67.412   3.403 
ATOM    575  O6   DG A  28      29.528 -67.535   2.899 
ATOM    576  N1   DG A  28      27.300 -67.199   2.581 
ATOM    577  C2   DG A  28      26.001 -67.046   3.025 
ATOM    578  N2   DG A  28      25.077 -66.851   2.081 
ATOM    579  N3   DG A  28      25.659 -67.084   4.312 
ATOM    580  C4   DG A  28      26.729 -67.291   5.121 
ATOM    581  P    DG A  29      22.130 -68.802   9.508 
ATOM    582  OP1  DG A  29      21.318 -68.051  10.492 
ATOM    583  OP2  DG A  29      22.928 -69.925  10.046 
ATOM    584  O5'  DG A  29      21.190 -69.328   8.325 
ATOM    585  C5'  DG A  29      20.918 -68.458   7.210 
ATOM    586  C4'  DG A  29      21.024 -69.231   5.911 
ATOM    587  O4'  DG A  29      22.380 -69.240   5.380 
ATOM    588  C3'  DG A  29      20.648 -70.711   5.985 
ATOM    589  O3'  DG A  29      19.986 -71.078   4.780 
ATOM    590  C2'  DG A  29      21.985 -71.448   6.047 
ATOM    591  C1'  DG A  29      22.717 -70.574   5.033 
ATOM    592  N9   DG A  29      24.199 -70.707   5.086 
ATOM    593  C8   DG A  29      25.016 -70.924   6.174 
ATOM    594  N7   DG A  29      26.292 -70.992   5.880 
ATOM    595  C5   DG A  29      26.323 -70.808   4.498 
ATOM    596  C6   DG A  29      27.424 -70.781   3.605 
ATOM    597  O6   DG A  29      28.619 -70.915   3.852 
ATOM    598  N1   DG A  29      27.006 -70.567   2.283 
ATOM    599  C2   DG A  29      25.697 -70.402   1.879 
ATOM    600  N2   DG A  29      25.505 -70.209   0.572 
ATOM    601  N3   DG A  29      24.663 -70.427   2.719 
ATOM    602  C4   DG A  29      25.051 -70.633   4.004 
ATOM    603  P    DT A  30      18.736 -72.076   4.854 
ATOM    604  OP1  DT A  30      17.510 -71.311   5.171 
ATOM    605  OP2  DT A  30      19.053 -73.200   5.762 
ATOM    606  O5'  DT A  30      18.666 -72.606   3.346 
ATOM    607  C5'  DT A  30      19.109 -71.744   2.281 
ATOM    608  C4'  DT A  30      19.951 -72.529   1.295 
ATOM    609  O4'  DT A  30      21.360 -72.551   1.662 
ATOM    610  C3'  DT A  30      19.588 -74.005   1.137 
ATOM    611  O3'  DT A  30      19.756 -74.378  -0.225 
ATOM    612  C2'  DT A  30      20.625 -74.751   1.977 
ATOM    613  C1'  DT A  30      21.823 -73.891   1.583 
ATOM    614  N1   DT A  30      22.989 -74.033   2.498 
ATOM    615  C2   DT A  30      24.240 -73.945   1.936 
ATOM    616  O2   DT A  30      24.419 -73.759   0.745 
ATOM    617  N3   DT A  30      25.297 -74.082   2.815 
ATOM    618  C4   DT A  30      25.208 -74.294   4.175 
ATOM    619  O4   DT A  30      26.227 -74.401   4.861 
ATOM    620  C5   DT A  30      23.855 -74.372   4.673 
ATOM    621  C7   DT A  30      23.668 -74.602   6.144 
ATOM    622  C6   DT A  30      22.809 -74.242   3.840 
ATOM    623  P    DA A  31      18.691 -75.367  -0.896 
ATOM    624  OP1  DA A  31      17.520 -74.592  -1.363 
ATOM    625  OP2  DA A  31      18.402 -76.486   0.028 
ATOM    626  O5'  DA A  31      19.515 -75.910  -2.156 
ATOM    627  C5'  DA A  31      20.508 -75.060  -2.760 
ATOM    628  C4'  DA A  31      21.761 -75.859  -3.060 
ATOM    629  O4'  DA A  31      22.684 -75.887  -1.935 
ATOM    630  C3'  DA A  31      21.544 -77.334  -3.396 
ATOM    631  O3'  DA A  31      22.477 -77.720  -4.399 
ATOM    632  C2'  DA A  31      21.883 -78.079  -2.106 
ATOM    633  C1'  DA A  31      23.092 -77.231  -1.724 
ATOM    634  N9   DA A  31      23.497 -77.372  -0.297 
ATOM    635  C8   DA A  31      22.700 -77.572   0.795 
ATOM    636  N7   DA A  31      23.354 -77.656   1.912 
ATOM    637  C5   DA A  31      24.681 -77.502   1.536 
ATOM    638  C6   DA A  31      25.879 -77.494   2.269 
ATOM    639  N6   DA A  31      25.933 -77.653   3.599 
ATOM    640  N1   DA A  31      27.023 -77.317   1.583 
ATOM    641  C2   DA A  31      26.964 -77.160   0.262 
ATOM    642  N3   DA A  31      25.910 -77.149  -0.526 
ATOM    643  C4   DA A  31      24.779 -77.328   0.185 
ATOM    644  P    DG A  32      22.000 -78.707  -5.565 
ATOM    645  OP1  DG A  32      21.335 -77.928  -6.633 
ATOM    646  OP2  DG A  32      21.212 -79.816  -4.984 
ATOM    647  O5'  DG A  32      23.400 -79.266  -6.098 
ATOM    648  C5'  DG A  32      24.568 -78.428  -6.006 
ATOM    649  C4'  DG A  32      25.750 -79.238  -5.510 
ATOM    650  O4'  DG A  32      25.836 -79.263  -4.056 
ATOM    651  C3'  DG A  32      25.757 -80.714  -5.905 
ATOM    652  O3'  DG A  32      27.097 -81.115  -6.167 
ATOM    653  C2'  DG A  32      25.264 -81.451  -4.660 
ATOM    654  C1'  DG A  32      26.026 -80.607  -3.642 
ATOM    655  N9   DG A  32      25.514 -80.739  -2.250 
ATOM    656  C8   DG A  32      24.221 -80.926  -1.811 
ATOM    657  N7   DG A  32      24.105 -81.004  -0.508 
ATOM    658  C5   DG A  32      25.414 -80.859  -0.050 
ATOM    659  C6   DG A  32      25.925 -80.859   1.274 
ATOM    660  O6   DG A  32      25.316 -80.987   2.333 
ATOM    661  N1   DG A  32      27.315 -80.682   1.287 
ATOM    662  C2   DG A  32      28.108 -80.527   0.167 
ATOM    663  N2   DG A  32      29.415 -80.371   0.391 
ATOM    664  N3   DG A  32      27.629 -80.527  -1.076 
ATOM    665  C4   DG A  32      26.281 -80.698  -1.105 
ATOM    666  P    DG A  33      27.385 -82.109  -7.387 
ATOM    667  OP1  DG A  33      27.483 -81.335  -8.645 
ATOM    668  OP2  DG A  33      26.394 -83.208  -7.377 
ATOM    669  O5'  DG A  33      28.826 -82.682  -6.994 
ATOM    670  C5'  DG A  33      29.725 -81.851  -6.236 
ATOM    671  C4'  DG A  33      30.381 -82.664  -5.138 
ATOM    672  O4'  DG A  33      29.597 -82.677  -3.912 
ATOM    673  C3'  DG A  33      30.604 -84.144  -5.448 
ATOM    674  O3'  DG A  33      31.837 -84.556  -4.872 
ATOM    675  C2'  DG A  33      29.466 -84.867  -4.728 
ATOM    676  C1'  DG A  33      29.493 -84.019  -3.461 
ATOM    677  N9   DG A  33      28.259 -84.136  -2.634 
ATOM    678  C8   DG A  33      26.954 -84.310  -3.039 
ATOM    679  N7   DG A  33      26.093 -84.376  -2.053 
ATOM    680  C5   DG A  33      26.885 -84.237  -0.913 
ATOM    681  C6   DG A  33      26.519 -84.228   0.458 
ATOM    682  O6   DG A  33      25.403 -84.344   0.958 
ATOM    683  N1   DG A  33      27.638 -84.061   1.286 
ATOM    684  C2   DG A  33      28.940 -83.920   0.845 
ATOM    685  N2   DG A  33      29.867 -83.771   1.795 
ATOM    686  N3   DG A  33      29.282 -83.928  -0.441 
ATOM    687  C4   DG A  33      28.208 -84.090  -1.258 
ATOM    688  P    DA A  34      32.778 -85.562  -5.687 
ATOM    689  OP1  DA A  34      33.604 -84.799  -6.649 
ATOM    690  OP2  DA A  34      31.959 -86.654  -6.258 
ATOM    691  O5'  DA A  34      33.706 -86.141  -4.520 
ATOM    692  C5'  DA A  34      33.997 -85.310  -3.381 
ATOM    693  C4'  DA A  34      33.874 -86.118  -2.105 
ATOM    694  O4'  DA A  34      32.518 -86.116  -1.573 
ATOM    695  C3'  DA A  34      34.222 -87.602  -2.221 
ATOM    696  O3'  DA A  34      34.876 -88.017  -1.028 
ATOM    697  C2'  DA A  34      32.869 -88.311  -2.305 
ATOM    698  C1'  DA A  34      32.156 -87.453  -1.265 
ATOM    699  N9   DA A  34      30.670 -87.554  -1.321 
ATOM    700  C8   DA A  34      29.873 -87.722  -2.418 
ATOM    701  N7   DA A  34      28.607 -87.775  -2.141 
ATOM    702  C5   DA A  34      28.558 -87.633  -0.762 
ATOM    703  C6   DA A  34      27.491 -87.606   0.151 
ATOM    704  N6   DA A  34      26.206 -87.727  -0.209 
ATOM    705  N1   DA A  34      27.795 -87.450   1.454 
ATOM    706  C2   DA A  34      29.074 -87.329   1.805 
ATOM    707  N3   DA A  34      30.148 -87.340   1.048 
ATOM    708  C4   DA A  34      29.817 -87.498  -0.251 
ATOM    709  P    DG A  35      36.105 -89.037  -1.131 
ATOM    710  OP1  DG A  35      37.348 -88.288  -1.427 
ATOM    711  OP2  DG A  35      35.766 -90.128  -2.071 
ATOM    712  O5'  DG A  35      36.165 -89.612   0.360 
ATOM    713  C5'  DG A  35      35.738 -88.773   1.450 
ATOM    714  C4'  DG A  35      34.881 -89.570   2.413 
ATOM    715  O4'  DG A  35      33.471 -89.553   2.045 
ATOM    716  C3'  DG A  35      35.215 -91.057   2.527 
ATOM    717  O3'  DG A  35      35.038 -91.466   3.878 
ATOM    718  C2'  DG A  35      34.163 -91.757   1.667 
ATOM    719  C1'  DG A  35      32.983 -90.885   2.086 
ATOM    720  N9   DG A  35      31.815 -90.978   1.168 
ATOM    721  C8   DG A  35      31.792 -91.150  -0.199 
ATOM    722  N7   DG A  35      30.586 -91.191  -0.713 
ATOM    723  C5   DG A  35      29.750 -91.035   0.392 
ATOM    724  C6   DG A  35      28.334 -90.997   0.469 
ATOM    725  O6   DG A  35      27.511 -91.095  -0.438 
ATOM    726  N1   DG A  35      27.897 -90.822   1.790 
ATOM    727  C2   DG A  35      28.720 -90.699   2.891 
ATOM    728  N2   DG A  35      28.108 -90.538   4.066 
ATOM    729  N3   DG A  35      30.050 -90.734   2.818 
ATOM    730  C4   DG A  35      30.490 -90.904   1.544 
ATOM    731  P    DA A  36      36.084 -92.495   4.520 
ATOM    732  OP1  DA A  36      37.270 -91.756   5.009 
ATOM    733  OP2  DA A  36      36.351 -93.591   3.564 
ATOM    734  O5'  DA A  36      35.249 -93.058   5.764 
ATOM    735  C5'  DA A  36      34.273 -92.206   6.392 
ATOM    736  C4'  DA A  36      33.004 -92.989   6.670 
ATOM    737  O4'  DA A  36      32.081 -92.966   5.544 
ATOM    738  C3'  DA A  36      33.192 -94.477   6.963 
ATOM    739  O3'  DA A  36      32.252 -94.873   7.954 
ATOM    740  C2'  DA A  36      32.840 -95.178   5.651 
ATOM    741  C1'  DA A  36      31.648 -94.295   5.294 
ATOM    742  N9   DA A  36      31.240 -94.387   3.864 
ATOM    743  C8   DA A  36      32.033 -94.570   2.767 
ATOM    744  N7   DA A  36      31.378 -94.609   1.648 
ATOM    745  C5   DA A  36      30.054 -94.439   2.029 
ATOM    746  C6   DA A  36      28.857 -94.387   1.297 
ATOM    747  N6   DA A  36      28.800 -94.506  -0.038 
ATOM    748  N1   DA A  36      27.716 -94.208   1.988 
ATOM    749  C2   DA A  36      27.779 -94.090   3.313 
ATOM    750  N3   DA A  36      28.831 -94.122   4.100 
ATOM    751  C4   DA A  36      29.960 -94.303   3.385 
ATOM    752  P    DA A  37      32.709 -95.904   9.090 
ATOM    753  OP1  DA A  37      33.389 -95.169  10.181 
ATOM    754  OP2  DA A  37      33.476 -97.010   8.476 
ATOM    755  O5'  DA A  37      31.297 -96.450   9.608 
ATOM    756  C5'  DA A  37      30.147 -95.587   9.539 
ATOM    757  C4'  DA A  37      28.950 -96.359   9.022 
ATOM    758  O4'  DA A  37      28.864 -96.340   7.568 
ATOM    759  C3'  DA A  37      28.914 -97.846   9.373 
ATOM    760  O3'  DA A  37      27.567 -98.227   9.623 
ATOM    761  C2'  DA A  37      29.392 -98.555   8.106 
ATOM    762  C1'  DA A  37      28.647 -97.667   7.115 
ATOM    763  N9   DA A  37      29.156 -97.769   5.719 
ATOM    764  C8   DA A  37      30.441 -97.966   5.297 
ATOM    765  N7   DA A  37      30.568 -98.011   4.007 
ATOM    766  C5   DA A  37      29.274 -97.829   3.537 
ATOM    767  C6   DA A  37      28.737 -97.775   2.240 
ATOM    768  N6   DA A  37      29.473 -97.905   1.128 
ATOM    769  N1   DA A  37      27.410 -97.582   2.128 
ATOM    770  C2   DA A  37      26.682 -97.453   3.237 
ATOM    771  N3   DA A  37      27.071 -97.486   4.493 
ATOM    772  C4   DA A  37      28.404 -97.681   4.578 
ATOM    773  P    DC A  38      27.258 -99.251  10.815 
ATOM    774  OP1  DC A  38      27.174 -98.511  12.095 
ATOM    775  OP2  DC A  38      28.227-100.368  10.773 
ATOM    776  O5'  DC A  38      25.806 -99.784  10.406 
ATOM    777  C5'  DC A  38      24.923 -98.913   9.672 
ATOM    778  C4'  DC A  38      24.251 -99.681   8.551 
ATOM    779  O4'  DC A  38      25.036 -99.674   7.324 
ATOM    780  C3'  DC A  38      24.000-101.165   8.818 
ATOM    781  O3'  DC A  38      22.759-101.535   8.230 
ATOM    782  C2'  DC A  38      25.125-101.888   8.077 
ATOM    783  C1'  DC A  38      25.113-101.004   6.834 
ATOM    784  N1   DC A  38      26.345-101.121   6.005 
ATOM    785  C2   DC A  38      26.211-101.008   4.623 
ATOM    786  O2   DC A  38      25.086-100.817   4.147 
ATOM    787  N3   DC A  38      27.322-101.113   3.850 
ATOM    788  C4   DC A  38      28.524-101.320   4.405 
ATOM    789  N4   DC A  38      29.576-101.415   3.607 
ATOM    790  C5   DC A  38      28.682-101.439   5.824 
ATOM    791  C6   DC A  38      27.560-101.332   6.579 
ATOM    792  P    DC A  39      21.798-102.546   9.016 
ATOM    793  OP1  DC A  39      20.987-101.796  10.000 
ATOM    794  OP2  DC A  39      22.596-103.670   9.554 
ATOM    795  O5'  DC A  39      20.859-103.073   7.833 
ATOM    796  C5'  DC A  39      20.586-102.203   6.718 
ATOM    797  C4'  DC A  39      20.693-102.976   5.419 
ATOM    798  O4'  DC A  39      22.049-102.985   4.888 
ATOM    799  C3'  DC A  39      20.317-104.456   5.493 
ATOM    800  O3'  DC A  39      19.655-104.823   4.288 
ATOM    801  C2'  DC A  39      21.654-105.193   5.555 
ATOM    802  C1'  DC A  39      22.385-104.319   4.541 
ATOM    803  N1   DC A  39      23.868-104.452   4.594 
ATOM    804  C2   DC A  39      24.572-104.350   3.397 
ATOM    805  O2   DC A  39      23.944-104.155   2.349 
ATOM    806  N3   DC A  39      25.925-104.469   3.424 
ATOM    807  C4   DC A  39      26.568-104.679   4.579 
ATOM    808  N4   DC A  39      27.887-104.788   4.554 
ATOM    809  C5   DC A  39      25.862-104.787   5.821 
ATOM    810  C6   DC A  39      24.511-104.666   5.773 
ATOM    811  P    DT A  40      18.405-105.821   4.362 
ATOM    812  OP1  DT A  40      17.178-105.056   4.679 
ATOM    813  OP2  DT A  40      18.722-106.945   5.270 
ATOM    814  O5'  DT A  40      18.335-106.351   2.854 
ATOM    815  C5'  DT A  40      18.778-105.489   1.789 
ATOM    816  C4'  DT A  40      19.620-106.274   0.803 
ATOM    817  O4'  DT A  40      21.029-106.296   1.170 
ATOM    818  C3'  DT A  40      19.257-107.750   0.645 
ATOM    819  O3'  DT A  40      19.425-108.123  -0.716 
ATOM    820  C2'  DT A  40      20.294-108.496   1.485 
ATOM    821  C1'  DT A  40      21.491-107.636   1.091 
ATOM    822  N1   DT A  40      22.658-107.777   2.006 
ATOM    823  C2   DT A  40      23.909-107.690   1.444 
ATOM    824  O2   DT A  40      24.088-107.504   0.253 
ATOM    825  N3   DT A  40      24.965-107.827   2.323 
ATOM    826  C4   DT A  40      24.877-108.039   3.683 
ATOM    827  O4   DT A  40      25.896-108.146   4.369 
ATOM    828  C5   DT A  40      23.523-108.117   4.181 
ATOM    829  C7   DT A  40      23.337-108.346   5.652 
ATOM    830  C6   DT A  40      22.477-107.987   3.348 
ATOM    831  P    DA A  41      18.360-109.112  -1.388 
ATOM    832  OP1  DA A  41      17.189-108.337  -1.855 
ATOM    833  OP2  DA A  41      18.071-110.231  -0.464 
ATOM    834  O5'  DA A  41      19.184-109.655  -2.648 
ATOM    835  C5'  DA A  41      20.177-108.805  -3.252 
ATOM    836  C4'  DA A  41      21.430-109.604  -3.552 
ATOM    837  O4'  DA A  41      22.353-109.632  -2.426 
ATOM    838  C3'  DA A  41      21.213-111.079  -3.888 
ATOM    839  O3'  DA A  41      22.145-111.464  -4.891 
ATOM    840  C2'  DA A  41      21.552-111.824  -2.598 
ATOM    841  C1'  DA A  41      22.760-110.975  -2.216 
ATOM    842  N9   DA A  41      23.165-111.117  -0.789 
ATOM    843  C8   DA A  41      22.369-111.316   0.303 
ATOM    844  N7   DA A  41      23.023-111.401   1.420 
ATOM    845  C5   DA A  41      24.350-111.247   1.044 
ATOM    846  C6   DA A  41      25.547-111.239   1.777 
ATOM    847  N6   DA A  41      25.602-111.398   3.107 
ATOM    848  N1   DA A  41      26.692-111.062   1.091 
ATOM    849  C2   DA A  41      26.632-110.904  -0.230 
ATOM    850  N3   DA A  41      25.579-110.894  -1.018 
ATOM    851  C4   DA A  41      24.447-111.073  -0.307 
ATOM    852  P    DG A  42      21.669-112.452  -6.057 
ATOM    853  OP1  DG A  42      21.004-111.673  -7.125 
ATOM    854  OP2  DG A  42      20.880-113.561  -5.476 
ATOM    855  O5'  DG A  42      23.069-113.011  -6.590 
ATOM    856  C5'  DG A  42      24.236-112.173  -6.498 
ATOM    857  C4'  DG A  42      25.419-112.983  -6.002 
ATOM    858  O4'  DG A  42      25.504-113.008  -4.548 
ATOM    859  C3'  DG A  42      25.426-114.459  -6.397 
ATOM    860  O3'  DG A  42      26.765-114.860  -6.658 
ATOM    861  C2'  DG A  42      24.933-115.196  -5.152 
ATOM    862  C1'  DG A  42      25.695-114.352  -4.134 
ATOM    863  N9   DG A  42      25.183-114.484  -2.742 
ATOM    864  C8   DG A  42      23.890-114.671  -2.303 
ATOM    865  N7   DG A  42      23.774-114.749  -1.000 
ATOM    866  C5   DG A  42      25.083-114.604  -0.542 
ATOM    867  C6   DG A  42      25.593-114.603   0.782 
ATOM    868  O6   DG A  42      24.985-114.732   1.841 
ATOM    869  N1   DG A  42      26.984-114.427   0.795 
ATOM    870  C2   DG A  42      27.777-114.272  -0.325 
ATOM    871  N2   DG A  42      29.084-114.116  -0.101 
ATOM    872  N3   DG A  42      27.297-114.272  -1.568 
ATOM    873  C4   DG A  42      25.950-114.442  -1.597 
ATOM    874  P    DA A  43      27.054-115.854  -7.879 
ATOM    875  OP1  DA A  43      27.152-115.079  -9.137 
ATOM    876  OP2  DA A  43      26.062-116.952  -7.869 
ATOM    877  O5'  DA A  43      28.495-116.427  -7.486 
ATOM    878  C5'  DA A  43      29.394-115.596  -6.727 
ATOM    879  C4'  DA A  43      30.050-116.409  -5.630 
ATOM    880  O4'  DA A  43      29.265-116.422  -4.404 
ATOM    881  C3'  DA A  43      30.272-117.889  -5.940 
ATOM    882  O3'  DA A  43      31.506-118.301  -5.364 
ATOM    883  C2'  DA A  43      29.134-118.611  -5.220 
ATOM    884  C1'  DA A  43      29.162-117.764  -3.952 
ATOM    885  N9   DA A  43      27.927-117.881  -3.126 
ATOM    886  C8   DA A  43      26.639-118.053  -3.545 
ATOM    887  N7   DA A  43      25.778-118.121  -2.579 
ATOM    888  C5   DA A  43      26.549-117.983  -1.433 
ATOM    889  C6   DA A  43      26.222-117.970  -0.067 
ATOM    890  N6   DA A  43      24.971-118.103   0.396 
ATOM    891  N1   DA A  43      27.231-117.814   0.810 
ATOM    892  C2   DA A  43      28.473-117.682   0.344 
ATOM    893  N3   DA A  43      28.896-117.679  -0.901 
ATOM    894  C4   DA A  43      27.867-117.836  -1.758 
ATOM    895  P    DG A  44      32.446-119.307  -6.179 
ATOM    896  OP1  DG A  44      33.273-118.544  -7.141 
ATOM    897  OP2  DG A  44      31.627-120.399  -6.750 
ATOM    898  O5'  DG A  44      33.375-119.886  -5.012 
ATOM    899  C5'  DG A  44      33.665-119.055  -3.873 
ATOM    900  C4'  DG A  44      33.542-119.863  -2.597 
ATOM    901  O4'  DG A  44      32.186-119.861  -2.065 
ATOM    902  C3'  DG A  44      33.890-121.347  -2.713 
ATOM    903  O3'  DG A  44      34.545-121.762  -1.520 
ATOM    904  C2'  DG A  44      32.538-122.056  -2.797 
ATOM    905  C1'  DG A  44      31.824-121.198  -1.757 
ATOM    906  N9   DG A  44      30.339-121.299  -1.813 
ATOM    907  C8   DG A  44      29.518-121.468  -2.908 
ATOM    908  N7   DG A  44      28.242-121.520  -2.615 
ATOM    909  C5   DG A  44      28.214-121.376  -1.228 
ATOM    910  C6   DG A  44      27.113-121.353  -0.334 
ATOM    911  O6   DG A  44      25.915-121.457  -0.585 
ATOM    912  N1   DG A  44      27.534-121.187   0.992 
ATOM    913  C2   DG A  44      28.848-121.059   1.401 
ATOM    914  N2   DG A  44      29.041-120.908   2.714 
ATOM    915  N3   DG A  44      29.880-121.079   0.561 
ATOM    916  C4   DG A  44      29.489-121.241  -0.730 
ATOM    917  P    DT A  45      35.773-122.782  -1.623 
ATOM    918  OP1  DT A  45      37.016-122.032  -1.919 
ATOM    919  OP2  DT A  45      35.435-123.873  -2.563 
ATOM    920  O5'  DT A  45      35.834-123.357  -0.132 
ATOM    921  C5'  DT A  45      35.407-122.518   0.958 
ATOM    922  C4'  DT A  45      34.550-123.314   1.921 
ATOM    923  O4'  DT A  45      33.140-123.298   1.553 
ATOM    924  C3'  DT A  45      34.883-124.801   2.035 
ATOM    925  O3'  DT A  45      34.707-125.211   3.386 
ATOM    926  C2'  DT A  45      33.832-125.502   1.175 
ATOM    927  C1'  DT A  45      32.651-124.630   1.594 
ATOM    928  N1   DT A  45      31.483-124.722   0.676 
ATOM    929  C2   DT A  45      30.234-124.626   1.241 
ATOM    930  O2   DT A  45      30.057-124.472   2.437 
ATOM    931  N3   DT A  45      29.175-124.717   0.359 
ATOM    932  C4   DT A  45      29.260-124.891  -1.008 
ATOM    933  O4   DT A  45      28.239-124.958  -1.695 
ATOM    934  C5   DT A  45      30.612-124.981  -1.507 
ATOM    935  C7   DT A  45      30.794-125.171  -2.984 
ATOM    936  C6   DT A  45      31.660-124.896  -0.672 
ATOM    937  P    DT A  46      35.753-126.239   4.028 
ATOM    938  OP1  DT A  46      36.939-125.501   4.517 
ATOM    939  OP2  DT A  46      36.019-127.336   3.072 
ATOM    940  O5'  DT A  46      34.918-126.802   5.272 
ATOM    941  C5'  DT A  46      33.942-125.951   5.900 
ATOM    942  C4'  DT A  46      32.673-126.734   6.178 
ATOM    943  O4'  DT A  46      31.749-126.711   5.052 
ATOM    944  C3'  DT A  46      32.861-128.222   6.471 
ATOM    945  O3'  DT A  46      31.920-128.618   7.462 
ATOM    946  C2'  DT A  46      32.509-128.922   5.159 
ATOM    947  C1'  DT A  46      31.316-128.039   4.802 
ATOM    948  N1   DT A  46      30.909-128.131   3.372 
ATOM    949  C2   DT A  46      29.568-128.022   3.095 
ATOM    950  O2   DT A  46      28.724-127.857   3.959 
ATOM    951  N3   DT A  46      29.229-128.113   1.760 
ATOM    952  C4   DT A  46      30.098-128.300   0.704 
ATOM    953  O4   DT A  46      29.677-128.366  -0.452 
ATOM    954  C5   DT A  46      31.485-128.403   1.095 
ATOM    955  C7   DT A  46      32.498-128.607   0.007 
ATOM    956  C6   DT A  46      31.843-128.318   2.387 
ATOM    957  P    DG A  47      32.378-129.648   8.598 
ATOM    958  OP1  DG A  47      33.058-128.914   9.689 
ATOM    959  OP2  DG A  47      33.144-130.755   7.984 
ATOM    960  O5'  DG A  47      30.966-130.195   9.116 
ATOM    961  C5'  DG A  47      29.816-129.332   9.048 
ATOM    962  C4'  DG A  47      28.619-130.103   8.530 
ATOM    963  O4'  DG A  47      28.533-130.085   7.076 
ATOM    964  C3'  DG A  47      28.582-131.591   8.881 
ATOM    965  O3'  DG A  47      27.235-131.972   9.131 
ATOM    966  C2'  DG A  47      29.061-132.300   7.614 
ATOM    967  C1'  DG A  47      28.315-131.412   6.623 
ATOM    968  N9   DG A  47      28.825-131.514   5.227 
ATOM    969  C8   DG A  47      30.114-131.713   4.783 
ATOM    970  N7   DG A  47      30.229-131.755   3.477 
ATOM    971  C5   DG A  47      28.923-131.571   3.025 
ATOM    972  C6   DG A  47      28.414-131.522   1.701 
ATOM    973  O6   DG A  47      29.020-131.632   0.638 
ATOM    974  N1   DG A  47      27.026-131.318   1.694 
ATOM    975  C2   DG A  47      26.236-131.180   2.819 
ATOM    976  N2   DG A  47      24.933-130.992   2.599 
ATOM    977  N3   DG A  47      26.716-131.226   4.059 
ATOM    978  C4   DG A  47      28.059-131.423   4.084 
ATOM    979  P    DG A  48      26.927-132.995  10.323 
ATOM    980  OP1  DG A  48      26.843-132.256  11.603 
ATOM    981  OP2  DG A  48      27.895-134.113  10.281 
ATOM    982  O5'  DG A  48      25.474-133.528   9.914 
ATOM    983  C5'  DG A  48      24.592-132.658   9.180 
ATOM    984  C4'  DG A  48      23.920-133.426   8.059 
ATOM    985  O4'  DG A  48      24.705-133.419   6.832 
ATOM    986  C3'  DG A  48      23.669-134.910   8.327 
ATOM    987  O3'  DG A  48      22.428-135.280   7.738 
ATOM    988  C2'  DG A  48      24.793-135.633   7.585 
ATOM    989  C1'  DG A  48      24.782-134.749   6.342 
ATOM    990  N9   DG A  48      26.014-134.866   5.513 
ATOM    991  C8   DG A  48      27.316-135.077   5.912 
ATOM    992  N7   DG A  48      28.175-135.131   4.923 
ATOM    993  C5   DG A  48      27.386-134.943   3.789 
ATOM    994  C6   DG A  48      27.753-134.902   2.419 
ATOM    995  O6   DG A  48      28.866-135.024   1.915 
ATOM    996  N1   DG A  48      26.637-134.689   1.597 
ATOM    997  C2   DG A  48      25.339-134.535   2.041 
ATOM    998  N2   DG A  48      24.414-134.341   1.097 
ATOM    999  N3   DG A  48      24.996-134.574   3.328 
ATOM   1000  C4   DG A  48      26.067-134.780   4.138 
ATOM   1001  P    DG A  49      21.467-136.291   8.524 
ATOM   1002  OP1  DG A  49      20.655-135.540   9.508 
ATOM   1003  OP2  DG A  49      22.265-137.415   9.062 
ATOM   1004  O5'  DG A  49      20.528-136.818   7.341 
ATOM   1005  C5'  DG A  49      20.255-135.948   6.226 
ATOM   1006  C4'  DG A  49      20.362-136.721   4.927 
ATOM   1007  O4'  DG A  49      21.717-136.730   4.396 
ATOM   1008  C3'  DG A  49      19.985-138.201   5.001 
ATOM   1009  O3'  DG A  49      19.323-138.568   3.796 
ATOM   1010  C2'  DG A  49      21.323-138.938   5.063 
ATOM   1011  C1'  DG A  49      22.054-138.064   4.049 
ATOM   1012  N9   DG A  49      23.536-138.196   4.102 
ATOM   1013  C8   DG A  49      24.353-138.413   5.191 
ATOM   1014  N7   DG A  49      25.629-138.482   4.896 
ATOM   1015  C5   DG A  49      25.660-138.298   3.514 
ATOM   1016  C6   DG A  49      26.761-138.270   2.621 
ATOM   1017  O6   DG A  49      27.956-138.405   2.868 
ATOM   1018  N1   DG A  49      26.344-138.057   1.299 
ATOM   1019  C2   DG A  49      25.034-137.891   0.895 
ATOM   1020  N2   DG A  49      24.843-137.698  -0.412 
ATOM   1021  N3   DG A  49      24.000-137.916   1.735 
ATOM   1022  C4   DG A  49      24.388-138.123   3.021 
ATOM   1023  P    DA A  50      18.074-139.566   3.870 
ATOM   1024  OP1  DA A  50      16.847-138.801   4.187 
ATOM   1025  OP2  DA A  50      18.390-140.690   4.778 
ATOM   1026  O5'  DA A  50      18.004-140.096   2.362 
ATOM   1027  C5'  DA A  50      18.447-139.234   1.297 
ATOM   1028  C4'  DA A  50      19.288-140.019   0.311 
ATOM   1029  O4'  DA A  50      20.698-140.041   0.678 
ATOM   1030  C3'  DA A  50      18.925-141.495   0.153 
ATOM   1031  O3'  DA A  50      19.094-141.868  -1.208 
ATOM   1032  C2'  DA A  50      19.962-142.241   0.993 
ATOM   1033  C1'  DA A  50      21.160-141.380   0.599 
ATOM   1034  N9   DA A  50      22.327-141.522   1.514 
ATOM   1035  C8   DA A  50      22.326-141.733   2.863 
ATOM   1036  N7   DA A  50      23.511-141.814   3.382 
ATOM   1037  C5   DA A  50      24.363-141.645   2.300 
ATOM   1038  C6   DA A  50      25.763-141.627   2.189 
ATOM   1039  N6   DA A  50      26.590-141.789   3.231 
ATOM   1040  N1   DA A  50      26.285-141.436   0.963 
ATOM   1041  C2   DA A  50      25.459-141.275  -0.070 
ATOM   1042  N3   DA A  50      24.144-141.273  -0.088 
ATOM   1043  C4   DA A  50      23.646-141.466   1.151 
ATOM   1044  P    DA A  51      18.028-142.857  -1.879 
ATOM   1045  OP1  DA A  51      16.857-142.081  -2.347 
ATOM   1046  OP2  DA A  51      17.740-143.976  -0.956 
ATOM   1047  O5'  DA A  51      18.852-143.400  -3.140 
ATOM   1048  C5'  DA A  51      19.845-142.549  -3.744 
ATOM   1049  C4'  DA A  51      21.098-143.348  -4.044 
ATOM   1050  O4'  DA A  51      22.022-143.377  -2.918 
ATOM   1051  C3'  DA A  51      20.881-144.824  -4.380 
ATOM   1052  O3'  DA A  51      21.814-145.209  -5.383 
ATOM   1053  C2'  DA A  51      21.220-145.569  -3.090 
ATOM   1054  C1'  DA A  51      22.429-144.720  -2.707 
ATOM   1055  N9   DA A  51      22.834-144.862  -1.281 
ATOM   1056  C8   DA A  51      22.038-145.061  -0.189 
ATOM   1057  N7   DA A  51      22.692-145.146   0.928 
ATOM   1058  C5   DA A  51      24.019-144.991   0.552 
ATOM   1059  C6   DA A  51      25.216-144.984   1.285 
ATOM   1060  N6   DA A  51      25.270-145.143   2.615 
ATOM   1061  N1   DA A  51      26.361-144.807   0.600 
ATOM   1062  C2   DA A  51      26.301-144.649  -0.722 
ATOM   1063  N3   DA A  51      25.247-144.638  -1.510 
ATOM   1064  C4   DA A  51      24.116-144.818  -0.799 
ATOM   1065  P    DG A  52      21.337-146.197  -6.549 
ATOM   1066  OP1  DG A  52      20.673-145.417  -7.617 
ATOM   1067  OP2  DG A  52      20.549-147.306  -5.967 
ATOM   1068  O5'  DG A  52      22.738-146.756  -7.082 
ATOM   1069  C5'  DG A  52      23.905-145.917  -6.990 
ATOM   1070  C4'  DG A  52      25.087-146.727  -6.494 
ATOM   1071  O4'  DG A  52      25.173-146.752  -5.040 
ATOM   1072  C3'  DG A  52      25.094-148.204  -6.889 
ATOM   1073  O3'  DG A  52      26.434-148.604  -7.150 
ATOM   1074  C2'  DG A  52      24.601-148.940  -5.644 
ATOM   1075  C1'  DG A  52      25.363-148.097  -4.626 
ATOM   1076  N9   DG A  52      24.851-148.229  -3.234 
ATOM   1077  C8   DG A  52      23.558-148.416  -2.795 
ATOM   1078  N7   DG A  52      23.443-148.493  -1.492 
ATOM   1079  C5   DG A  52      24.751-148.349  -1.034 
ATOM   1080  C6   DG A  52      25.262-148.348   0.290 
ATOM   1081  O6   DG A  52      24.653-148.477   1.349 
ATOM   1082  N1   DG A  52      26.652-148.172   0.303 
ATOM   1083  C2   DG A  52      27.445-148.017  -0.817 
ATOM   1084  N2   DG A  52      28.752-147.861  -0.593 
ATOM   1085  N3   DG A  52      26.966-148.017  -2.060 
ATOM   1086  C4   DG A  52      25.618-148.187  -2.089 
ATOM   1087  P    DA A  53      26.722-149.599  -8.371 
ATOM   1088  OP1  DA A  53      26.820-148.824  -9.629 
ATOM   1089  OP2  DA A  53      25.731-150.697  -8.361 
ATOM   1090  O5'  DA A  53      28.163-150.171  -7.978 
ATOM   1091  C5'  DA A  53      29.062-149.340  -7.219 
ATOM   1092  C4'  DA A  53      29.719-150.154  -6.121 
ATOM   1093  O4'  DA A  53      28.934-150.167  -4.896 
ATOM   1094  C3'  DA A  53      29.941-151.634  -6.432 
ATOM   1095  O3'  DA A  53      31.174-152.045  -5.856 
ATOM   1096  C2'  DA A  53      28.803-152.356  -5.712 
ATOM   1097  C1'  DA A  53      28.831-151.509  -4.444 
ATOM   1098  N9   DA A  53      27.596-151.626  -3.618 
ATOM   1099  C8   DA A  53      26.308-151.798  -4.037 
ATOM   1100  N7   DA A  53      25.447-151.866  -3.071 
ATOM   1101  C5   DA A  53      26.217-151.728  -1.925 
ATOM   1102  C6   DA A  53      25.890-151.715  -0.559 
ATOM   1103  N6   DA A  53      24.639-151.848  -0.096 
ATOM   1104  N1   DA A  53      26.900-151.559   0.318 
ATOM   1105  C2   DA A  53      28.141-151.427  -0.148 
ATOM   1106  N3   DA A  53      28.565-151.424  -1.393 
ATOM   1107  C4   DA A  53      27.535-151.581  -2.250 
ATOM   1108  P    DC A  54      32.115-153.052  -6.671 
ATOM   1109  OP1  DC A  54      32.941-152.289  -7.633 
ATOM   1110  OP2  DC A  54      31.296-154.144  -7.242 
ATOM   1111  O5'  DC A  54      33.044-153.631  -5.504 
ATOM   1112  C5'  DC A  54      33.334-152.799  -4.365 
ATOM   1113  C4'  DC A  54      33.211-153.608  -3.089 
ATOM   1114  O4'  DC A  54      31.855-153.605  -2.557 
ATOM   1115  C3'  DC A  54      33.559-155.092  -3.205 
ATOM   1116  O3'  DC A  54      34.213-155.507  -2.012 
ATOM   1117  C2'  DC A  54      32.206-155.800  -3.289 
ATOM   1118  C1'  DC A  54      31.493-154.942  -2.249 
ATOM   1119  N1   DC A  54      30.007-155.044  -2.305 
ATOM   1120  C2   DC A  54      29.305-154.964  -1.106 
ATOM   1121  O2   DC A  54      29.937-154.812  -0.054 
ATOM   1122  N3   DC A  54      27.951-155.055  -1.137 
ATOM   1123  C4   DC A  54      27.304-155.219  -2.297 
ATOM   1124  N4   DC A  54      25.982-155.302  -2.275 
ATOM   1125  C5   DC A  54      28.008-155.304  -3.542 
ATOM   1126  C6   DC A  54      29.361-155.211  -3.490 
ATOM   1127  P    DG A  55      35.442-156.526  -2.115 
ATOM   1128  OP1  DG A  55      36.685-155.777  -2.411 
ATOM   1129  OP2  DG A  55      35.104-157.618  -3.055 
ATOM   1130  O5'  DG A  55      35.502-157.102  -0.624 
ATOM   1131  C5'  DG A  55      35.075-156.262   0.466 
ATOM   1132  C4'  DG A  55      34.218-157.059   1.429 
ATOM   1133  O4'  DG A  55      32.809-157.043   1.061 
ATOM   1134  C3'  DG A  55      34.552-158.546   1.543 
ATOM   1135  O3'  DG A  55      34.376-158.955   2.894 
ATOM   1136  C2'  DG A  55      33.500-159.247   0.683 
ATOM   1137  C1'  DG A  55      32.320-158.375   1.102 
ATOM   1138  N9   DG A  55      31.152-158.467   0.184 
ATOM   1139  C8   DG A  55      31.129-158.640  -1.183 
ATOM   1140  N7   DG A  55      29.924-158.681  -1.697 
ATOM   1141  C5   DG A  55      29.088-158.525  -0.592 
ATOM   1142  C6   DG A  55      27.672-158.487  -0.515 
ATOM   1143  O6   DG A  55      26.848-158.584  -1.422 
ATOM   1144  N1   DG A  55      27.234-158.312   0.806 
ATOM   1145  C2   DG A  55      28.058-158.189   1.907 
ATOM   1146  N2   DG A  55      27.445-158.028   3.082 
ATOM   1147  N3   DG A  55      29.387-158.224   1.834 
ATOM   1148  C4   DG A  55      29.827-158.394   0.561 
ATOM   1149  P    DT A  56      35.421-159.984   3.536 
ATOM   1150  OP1  DT A  56      36.607-159.246   4.025 
ATOM   1151  OP2  DT A  56      35.688-161.081   2.580 
ATOM   1152  O5'  DT A  56      34.586-160.547   4.780 
ATOM   1153  C5'  DT A  56      33.610-159.696   5.408 
ATOM   1154  C4'  DT A  56      32.341-160.478   5.686 
ATOM   1155  O4'  DT A  56      31.418-160.456   4.561 
ATOM   1156  C3'  DT A  56      32.529-161.967   5.979 
ATOM   1157  O3'  DT A  56      31.589-162.363   6.970 
ATOM   1158  C2'  DT A  56      32.177-162.667   4.667 
ATOM   1159  C1'  DT A  56      30.985-161.784   4.310 
ATOM   1160  N1   DT A  56      30.578-161.876   2.880 
ATOM   1161  C2   DT A  56      29.236-161.767   2.603 
ATOM   1162  O2   DT A  56      28.393-161.601   3.467 
ATOM   1163  N3   DT A  56      28.897-161.858   1.268 
ATOM   1164  C4   DT A  56      29.767-162.044   0.212 
ATOM   1165  O4   DT A  56      29.345-162.110  -0.944 
ATOM   1166  C5   DT A  56      31.154-162.148   0.603 
ATOM   1167  C7   DT A  56      32.167-162.352  -0.485 
ATOM   1168  C6   DT A  56      31.511-162.063   1.895 
ATOM   1169  P    DC A  57      32.046-163.393   8.106 
ATOM   1170  OP1  DC A  57      32.727-162.659   9.197 
ATOM   1171  OP2  DC A  57      32.813-164.500   7.492 
ATOM   1172  O5'  DC A  57      30.635-163.940   8.624 
ATOM   1173  C5'  DC A  57      29.484-163.077   8.556 
ATOM   1174  C4'  DC A  57      28.287-163.848   8.038 
ATOM   1175  O4'  DC A  57      28.201-163.829   6.584 
ATOM   1176  C3'  DC A  57      28.251-165.335   8.390 
ATOM   1177  O3'  DC A  57      26.904-165.717   8.639 
ATOM   1178  C2'  DC A  57      28.729-166.045   7.122 
ATOM   1179  C1'  DC A  57      27.984-165.157   6.131 
ATOM   1180  N1   DC A  57      28.494-165.258   4.735 
ATOM   1181  C2   DC A  57      27.573-165.143   3.697 
ATOM   1182  O2   DC A  57      26.381-164.963   3.974 
ATOM   1183  N3   DC A  57      28.018-165.234   2.418 
ATOM   1184  C4   DC A  57      29.317-165.430   2.159 
ATOM   1185  N4   DC A  57      29.701-165.511   0.894 
ATOM   1186  C5   DC A  57      30.280-165.552   3.212 
ATOM   1187  C6   DC A  57      29.816-165.459   4.484 
ATOM   1188  P    DA A  58      26.595-166.740   9.831 
ATOM   1189  OP1  DA A  58      26.511-166.001  11.111 
ATOM   1190  OP2  DA A  58      27.564-167.857   9.789 
ATOM   1191  O5'  DA A  58      25.143-167.273   9.422 
ATOM   1192  C5'  DA A  58      24.260-166.403   8.688 
ATOM   1193  C4'  DA A  58      23.588-167.171   7.567 
ATOM   1194  O4'  DA A  58      24.374-167.164   6.340 
ATOM   1195  C3'  DA A  58      23.337-168.654   7.835 
ATOM   1196  O3'  DA A  58      22.097-169.025   7.246 
ATOM   1197  C2'  DA A  58      24.462-169.378   7.093 
ATOM   1198  C1'  DA A  58      24.451-168.493   5.850 
ATOM   1199  N9   DA A  58      25.683-168.610   5.021 
ATOM   1200  C8   DA A  58      26.967-168.820   5.435 
ATOM   1201  N7   DA A  58      27.828-168.877   4.466 
ATOM   1202  C5   DA A  58      27.060-168.690   3.325 
ATOM   1203  C6   DA A  58      27.387-168.644   1.960 
ATOM   1204  N6   DA A  58      28.635-168.788   1.493 
ATOM   1205  N1   DA A  58      26.381-168.443   1.088 
ATOM   1206  C2   DA A  58      25.143-168.300   1.558 
ATOM   1207  N3   DA A  58      24.719-168.325   2.802 
ATOM   1208  C4   DA A  58      25.745-168.527   3.654 
ATOM   1209  P    DC A  59      21.136-170.036   8.032 
ATOM   1210  OP1  DC A  59      20.324-169.285   9.016 
ATOM   1211  OP2  DC A  59      21.933-171.160   8.570 
ATOM   1212  O5'  DC A  59      20.196-170.562   6.849 
ATOM   1213  C5'  DC A  59      19.924-169.693   5.734 
ATOM   1214  C4'  DC A  59      20.030-170.466   4.435 
ATOM   1215  O4'  DC A  59      21.386-170.474   3.904 
ATOM   1216  C3'  DC A  59      19.654-171.945   4.509 
ATOM   1217  O3'  DC A  59      18.992-172.312   3.304 
ATOM   1218  C2'  DC A  59      20.991-172.682   4.572 
ATOM   1219  C1'  DC A  59      21.723-171.809   3.557 
ATOM   1220  N1   DC A  59      23.205-171.941   3.610 
ATOM   1221  C2   DC A  59      23.909-171.840   2.413 
ATOM   1222  O2   DC A  59      23.281-171.645   1.366 
ATOM   1223  N3   DC A  59      25.262-171.958   2.440 
ATOM   1224  C4   DC A  59      25.905-172.168   3.595 
ATOM   1225  N4   DC A  59      27.225-172.277   3.570 
ATOM   1226  C5   DC A  59      25.199-172.277   4.837 
ATOM   1227  C6   DC A  59      23.848-172.156   4.789 
ATOM   1228  P    DT A  60      17.742-173.310   3.378 
ATOM   1229  OP1  DT A  60      16.516-172.546   3.695 
ATOM   1230  OP2  DT A  60      18.059-174.435   4.286 
ATOM   1231  O5'  DT A  60      17.672-173.841   1.870 
ATOM   1232  C5'  DT A  60      18.115-172.978   0.805 
ATOM   1233  C4'  DT A  60      18.957-173.763  -0.181 
ATOM   1234  O4'  DT A  60      20.366-173.786   0.186 
ATOM   1235  C3'  DT A  60      18.594-175.240  -0.338 
ATOM   1236  O3'  DT A  60      18.762-175.613  -1.700 
ATOM   1237  C2'  DT A  60      19.631-175.985   0.501 
ATOM   1238  C1'  DT A  60      20.828-175.125   0.107 
ATOM   1239  N1   DT A  60      21.995-175.267   1.023 
ATOM   1240  C2   DT A  60      23.246-175.179   0.460 
ATOM   1241  O2   DT A  60      23.425-174.993  -0.731 
ATOM   1242  N3   DT A  60      24.302-175.316   1.339 
ATOM   1243  C4   DT A  60      24.214-175.528   2.699 
ATOM   1244  O4   DT A  60      25.233-175.635   3.385 
ATOM   1245  C5   DT A  60      22.861-175.606   3.197 
ATOM   1246  C7   DT A  60      22.674-175.836   4.668 
ATOM   1247  C6   DT A  60      21.815-175.477   2.364 
ATOM   1248  P    DG A  61      17.697-176.602  -2.371 
ATOM   1249  OP1  DG A  61      16.526-175.826  -2.839 
ATOM   1250  OP2  DG A  61      17.408-177.720  -1.448 
ATOM   1251  O5'  DG A  61      18.521-177.144  -3.632 
ATOM   1252  C5'  DG A  61      19.514-176.294  -4.236 
ATOM   1253  C4'  DG A  61      20.767-177.093  -4.536 
ATOM   1254  O4'  DG A  61      21.690-177.122  -3.410 
ATOM   1255  C3'  DG A  61      20.550-178.568  -4.872 
ATOM   1256  O3'  DG A  61      21.483-178.954  -5.875 
ATOM   1257  C2'  DG A  61      20.889-179.314  -3.582 
ATOM   1258  C1'  DG A  61      22.098-178.465  -3.199 
ATOM   1259  N9   DG A  61      22.502-178.607  -1.773 
ATOM   1260  C8   DG A  61      21.715-178.808  -0.660 
ATOM   1261  N7   DG A  61      22.388-178.891   0.462 
ATOM   1262  C5   DG A  61      23.715-178.734   0.064 
ATOM   1263  C6   DG A  61      24.906-178.732   0.836 
ATOM   1264  O6   DG A  61      25.037-178.870   2.050 
ATOM   1265  N1   DG A  61      26.037-178.542   0.031 
ATOM   1266  C2   DG A  61      26.020-178.375  -1.340 
ATOM   1267  N2   DG A  61      27.208-178.206  -1.926 
ATOM   1268  N3   DG A  61      24.901-178.376  -2.063 
ATOM   1269  C4   DG A  61      23.795-178.560  -1.297 
ATOM   1270  P    DA A  62      21.006-179.942  -7.041 
ATOM   1271  OP1  DA A  62      20.341-179.162  -8.109 
ATOM   1272  OP2  DA A  62      20.218-181.050  -6.459 
ATOM   1273  O5'  DA A  62      22.406-180.501  -7.574 
ATOM   1274  C5'  DA A  62      23.574-179.662  -7.482 
ATOM   1275  C4'  DA A  62      24.756-180.472  -6.986 
ATOM   1276  O4'  DA A  62      24.842-180.497  -5.532 
ATOM   1277  C3'  DA A  62      24.763-181.949  -7.380 
ATOM   1278  O3'  DA A  62      26.103-182.349  -7.642 
ATOM   1279  C2'  DA A  62      24.270-182.685  -6.136 
ATOM   1280  C1'  DA A  62      25.032-181.841  -5.118 
ATOM   1281  N9   DA A  62      24.520-181.974  -3.726 
ATOM   1282  C8   DA A  62      23.233-182.158  -3.309 
ATOM   1283  N7   DA A  62      23.104-182.238  -2.021 
ATOM   1284  C5   DA A  62      24.400-182.095  -1.546 
ATOM   1285  C6   DA A  62      24.939-182.089  -0.249 
ATOM   1286  N6   DA A  62      24.199-182.237   0.860 
ATOM   1287  N1   DA A  62      26.270-181.926  -0.131 
ATOM   1288  C2   DA A  62      26.999-181.779  -1.236 
ATOM   1289  N3   DA A  62      26.610-181.768  -2.493 
ATOM   1290  C4   DA A  62      25.275-181.934  -2.582 
ATOM   1291  P    DT A  63      26.391-183.343  -8.863 
ATOM   1292  OP1  DT A  63      26.489-182.569 -10.121 
ATOM   1293  OP2  DT A  63      25.400-184.442  -8.853 
ATOM   1294  O5'  DT A  63      27.832-183.916  -8.470 
ATOM   1295  C5'  DT A  63      28.731-183.085  -7.711 
ATOM   1296  C4'  DT A  63      29.387-183.899  -6.613 
ATOM   1297  O4'  DT A  63      28.602-183.912  -5.387 
ATOM   1298  C3'  DT A  63      29.610-185.379  -6.924 
ATOM   1299  O3'  DT A  63      30.843-185.790  -6.348 
ATOM   1300  C2'  DT A  63      28.472-186.101  -6.204 
ATOM   1301  C1'  DT A  63      28.499-185.254  -4.936 
ATOM   1302  N1   DT A  63      27.265-185.371  -4.110 
ATOM   1303  C2   DT A  63      27.416-185.300  -2.747 
ATOM   1304  O2   DT A  63      28.498-185.148  -2.205 
ATOM   1305  N3   DT A  63      26.250-185.413  -2.013 
ATOM   1306  C4   DT A  63      24.978-185.586  -2.520 
ATOM   1307  O4   DT A  63      24.009-185.675  -1.764 
ATOM   1308  C5   DT A  63      24.922-185.649  -3.962 
ATOM   1309  C7   DT A  63      23.575-185.836  -4.595 
ATOM   1310  C6   DT A  63      26.040-185.542  -4.699 
ATOM   1311  P    DT A  64      31.784-186.797  -7.163 
ATOM   1312  OP1  DT A  64      32.610-186.034  -8.124 
ATOM   1313  OP2  DT A  64      30.964-187.888  -7.734 
ATOM   1314  O5'  DT A  64      32.712-187.376  -5.996 
ATOM   1315  C5'  DT A  64      33.003-186.544  -4.857 
ATOM   1316  C4'  DT A  64      32.880-187.353  -3.581 
ATOM   1317  O4'  DT A  64      31.524-187.350  -3.049 
ATOM   1318  C3'  DT A  64      33.227-188.837  -3.697 
ATOM   1319  O3'  DT A  64      33.882-189.252  -2.503 
ATOM   1320  C2'  DT A  64      31.875-189.545  -3.781 
ATOM   1321  C1'  DT A  64      31.161-188.687  -2.741 
ATOM   1322  N1   DT A  64      29.676-188.789  -2.797 
ATOM   1323  C2   DT A  64      28.998-188.708  -1.606 
ATOM   1324  O2   DT A  64      29.557-188.559  -0.533 
ATOM   1325  N3   DT A  64      27.622-188.807  -1.698 
ATOM   1326  C4   DT A  64      26.889-188.976  -2.855 
ATOM   1327  O4   DT A  64      25.660-189.051  -2.811 
ATOM   1328  C5   DT A  64      27.690-189.050  -4.054 
ATOM   1329  C7   DT A  64      26.971-189.234  -5.358 
ATOM   1330  C6   DT A  64      29.029-188.957  -3.993 
ATOM   1331  P    DA A  65      35.111-190.271  -2.607 
ATOM   1332  OP1  DA A  65      36.353-189.522  -2.903 
ATOM   1333  OP2  DA A  65      34.772-191.362  -3.547 
ATOM   1334  O5'  DA A  65      35.171-190.847  -1.116 
ATOM   1335  C5'  DA A  65      34.744-190.007  -0.026 
ATOM   1336  C4'  DA A  65      33.887-190.804   0.937 
ATOM   1337  O4'  DA A  65      32.477-190.788   0.569 
ATOM   1338  C3'  DA A  65      34.221-192.291   1.051 
ATOM   1339  O3'  DA A  65      34.044-192.700   2.402 
ATOM   1340  C2'  DA A  65      33.169-192.991   0.191 
ATOM   1341  C1'  DA A  65      31.989-192.120   0.610 
ATOM   1342  N9   DA A  65      30.820-192.212  -0.308 
ATOM   1343  C8   DA A  65      30.817-192.383  -1.663 
ATOM   1344  N7   DA A  65      29.630-192.426  -2.183 
ATOM   1345  C5   DA A  65      28.782-192.271  -1.096 
ATOM   1346  C6   DA A  65      27.382-192.229  -0.984 
ATOM   1347  N6   DA A  65      26.552-192.345  -2.031 
ATOM   1348  N1   DA A  65      26.864-192.064   0.246 
ATOM   1349  C2   DA A  65      27.693-191.949   1.282 
ATOM   1350  N3   DA A  65      29.008-191.974   1.301 
ATOM   1351  C4   DA A  65      29.501-192.140   0.057 
ATOM   1352  P    DT A  66      35.090-193.729   3.044 
ATOM   1353  OP1  DT A  66      36.276-192.991   3.533 
ATOM   1354  OP2  DT A  66      35.357-194.826   2.088 
ATOM   1355  O5'  DT A  66      34.255-194.292   4.288 
ATOM   1356  C5'  DT A  66      33.279-193.440   4.916 
ATOM   1357  C4'  DT A  66      32.010-194.223   5.194 
ATOM   1358  O4'  DT A  66      31.087-194.201   4.069 
ATOM   1359  C3'  DT A  66      32.198-195.711   5.487 
ATOM   1360  O3'  DT A  66      31.258-196.108   6.478 
ATOM   1361  C2'  DT A  66      31.846-196.412   4.175 
ATOM   1362  C1'  DT A  66      30.653-195.529   3.818 
ATOM   1363  N1   DT A  66      30.246-195.621   2.388 
ATOM   1364  C2   DT A  66      28.905-195.512   2.112 
ATOM   1365  O2   DT A  66      28.062-195.346   2.975 
ATOM   1366  N3   DT A  66      28.566-195.603   0.776 
ATOM   1367  C4   DT A  66      29.435-195.789  -0.280 
ATOM   1368  O4   DT A  66      29.014-195.855  -1.436 
ATOM   1369  C5   DT A  66      30.822-195.893   0.111 
ATOM   1370  C7   DT A  66      31.836-196.097  -0.977 
ATOM   1371  C6   DT A  66      31.180-195.808   1.403 
ATOM   1372  P    DG A  67      31.715-197.138   7.614 
ATOM   1373  OP1  DG A  67      32.395-196.403   8.705 
ATOM   1374  OP2  DG A  67      32.481-198.245   7.001 
ATOM   1375  O5'  DG A  67      30.303-197.685   8.132 
ATOM   1376  C5'  DG A  67      29.153-196.821   8.064 
ATOM   1377  C4'  DG A  67      27.956-197.593   7.546 
ATOM   1378  O4'  DG A  67      27.870-197.574   6.092 
ATOM   1379  C3'  DG A  67      27.920-199.080   7.898 
ATOM   1380  O3'  DG A  67      26.573-199.462   8.147 
ATOM   1381  C2'  DG A  67      28.398-199.789   6.630 
ATOM   1382  C1'  DG A  67      27.652-198.902   5.639 
ATOM   1383  N9   DG A  67      28.162-199.003   4.243 
ATOM   1384  C8   DG A  67      29.451-199.202   3.799 
ATOM   1385  N7   DG A  67      29.566-199.245   2.493 
ATOM   1386  C5   DG A  67      28.260-199.061   2.041 
ATOM   1387  C6   DG A  67      27.751-199.012   0.717 
ATOM   1388  O6   DG A  67      28.357-199.121  -0.346 
ATOM   1389  N1   DG A  67      26.364-198.808   0.710 
ATOM   1390  C2   DG A  67      25.573-198.670   1.835 
ATOM   1391  N2   DG A  67      24.270-198.482   1.615 
ATOM   1392  N3   DG A  67      26.053-198.715   3.075 
ATOM   1393  C4   DG A  67      27.396-198.913   3.100 
ATOM   1394  P    DT A  68      26.264-200.485   9.339 
ATOM   1395  OP1  DT A  68      26.180-199.746  10.619 
ATOM   1396  OP2  DT A  68      27.233-201.602   9.297 
ATOM   1397  O5'  DT A  68      24.811-201.018   8.930 
ATOM   1398  C5'  DT A  68      23.929-200.147   8.196 
ATOM   1399  C4'  DT A  68      23.257-200.916   7.075 
ATOM   1400  O4'  DT A  68      24.042-200.908   5.848 
ATOM   1401  C3'  DT A  68      23.006-202.399   7.343 
ATOM   1402  O3'  DT A  68      21.765-202.770   6.754 
ATOM   1403  C2'  DT A  68      24.130-203.123   6.601 
ATOM   1404  C1'  DT A  68      24.119-202.238   5.358 
ATOM   1405  N1   DT A  68      25.351-202.355   4.529 
ATOM   1406  C2   DT A  68      25.202-202.242   3.168 
ATOM   1407  O2   DT A  68      24.123-202.054   2.632 
ATOM   1408  N3   DT A  68      26.365-202.357   2.432 
ATOM   1409  C4   DT A  68      27.633-202.569   2.933 
ATOM   1410  O4   DT A  68      28.601-202.655   2.173 
ATOM   1411  C5   DT A  68      27.688-202.675   4.371 
ATOM   1412  C7   DT A  68      29.032-202.907   5.000 
ATOM   1413  C6   DT A  68      26.574-202.568   5.112 
ATOM   1414  P    DC A  69      20.804-203.781   7.540 
ATOM   1415  OP1  DC A  69      19.993-203.030   8.524 
ATOM   1416  OP2  DC A  69      21.602-204.905   8.078 
ATOM   1417  O5'  DC A  69      19.865-204.307   6.357 
ATOM   1418  C5'  DC A  69      19.592-203.437   5.243 
ATOM   1419  C4'  DC A  69      19.699-204.210   3.943 
ATOM   1420  O4'  DC A  69      21.055-204.219   3.412 
ATOM   1421  C3'  DC A  69      19.322-205.690   4.017 
ATOM   1422  O3'  DC A  69      18.661-206.057   2.812 
ATOM   1423  C2'  DC A  69      20.660-206.427   4.080 
ATOM   1424  C1'  DC A  69      21.391-205.554   3.065 
ATOM   1425  N1   DC A  69      22.873-205.686   3.118 
ATOM   1426  C2   DC A  69      23.578-205.584   1.921 
ATOM   1427  O2   DC A  69      22.950-205.390   0.874 
ATOM   1428  N3   DC A  69      24.931-205.703   1.948 
ATOM   1429  C4   DC A  69      25.574-205.913   3.103 
ATOM   1430  N4   DC A  69      26.893-206.022   3.078 
ATOM   1431  C5   DC A  69      24.868-206.021   4.345 
ATOM   1432  C6   DC A  69      23.517-205.900   4.298 
ATOM   1433  P    DT A  70      17.411-207.055   2.886 
ATOM   1434  OP1  DT A  70      16.184-206.291   3.203 
ATOM   1435  OP2  DT A  70      17.728-208.180   3.794 
ATOM   1436  O5'  DT A  70      17.341-207.585   1.378 
ATOM   1437  C5'  DT A  70      17.784-206.723   0.313 
ATOM   1438  C4'  DT A  70      18.625-207.508  -0.673 
ATOM   1439  O4'  DT A  70      20.035-207.530  -0.306 
ATOM   1440  C3'  DT A  70      18.262-208.985  -0.830 
ATOM   1441  O3'  DT A  70      18.431-209.357  -2.192 
ATOM   1442  C2'  DT A  70      19.300-209.730   0.009 
ATOM   1443  C1'  DT A  70      20.497-208.870  -0.384 
ATOM   1444  N1   DT A  70      21.664-209.012   0.531 
ATOM   1445  C2   DT A  70      22.914-208.924  -0.032 
ATOM   1446  O2   DT A  70      23.094-208.738  -1.223 
ATOM   1447  N3   DT A  70      23.971-209.061   0.847 
ATOM   1448  C4   DT A  70      23.883-209.273   2.207 
ATOM   1449  O4   DT A  70      24.902-209.380   2.893 
ATOM   1450  C5   DT A  70      22.529-209.351   2.705 
ATOM   1451  C7   DT A  70      22.342-209.581   4.176 
ATOM   1452  C6   DT A  70      21.483-209.222   1.872 
ATOM   1453  P    DG A  71      17.365-210.346  -2.863 
ATOM   1454  OP1  DG A  71      16.195-209.571  -3.331 
ATOM   1455  OP2  DG A  71      17.077-211.465  -1.940 
ATOM   1456  O5'  DG A  71      18.190-210.889  -4.124 
ATOM   1457  C5'  DG A  71      19.182-210.039  -4.728 
ATOM   1458  C4'  DG A  71      20.435-210.838  -5.028 
ATOM   1459  O4'  DG A  71      21.359-210.866  -3.902 
ATOM   1460  C3'  DG A  71      20.219-212.313  -5.364 
ATOM   1461  O3'  DG A  71      21.151-212.699  -6.367 
ATOM   1462  C2'  DG A  71      20.558-213.058  -4.073 
ATOM   1463  C1'  DG A  71      21.766-212.210  -3.691 
ATOM   1464  N9   DG A  71      22.171-212.352  -2.265 
ATOM   1465  C8   DG A  71      21.384-212.553  -1.151 
ATOM   1466  N7   DG A  71      22.057-212.636  -0.030 
ATOM   1467  C5   DG A  71      23.383-212.479  -0.428 
ATOM   1468  C6   DG A  71      24.575-212.477   0.344 
ATOM   1469  O6   DG A  71      24.706-212.615   1.558 
ATOM   1470  N1   DG A  71      25.706-212.287  -0.461 
ATOM   1471  C2   DG A  71      25.689-212.119  -1.832 
ATOM   1472  N2   DG A  71      26.877-211.950  -2.418 
ATOM   1473  N3   DG A  71      24.570-212.121  -2.555 
ATOM   1474  C4   DG A  71      23.464-212.305  -1.789 
ATOM   1475  P    DG A  72      20.674-213.686  -7.533 
ATOM   1476  OP1  DG A  72      20.010-212.907  -8.601 
ATOM   1477  OP2  DG A  72      19.886-214.795  -6.951 
ATOM   1478  O5'  DG A  72      22.075-214.245  -8.066 
ATOM   1479  C5'  DG A  72      23.242-213.407  -7.973 
ATOM   1480  C4'  DG A  72      24.424-214.217  -7.478 
ATOM   1481  O4'  DG A  72      24.510-214.242  -6.024 
ATOM   1482  C3'  DG A  72      24.431-215.694  -7.872 
ATOM   1483  O3'  DG A  72      25.771-216.094  -8.134 
ATOM   1484  C2'  DG A  72      23.938-216.430  -6.628 
ATOM   1485  C1'  DG A  72      24.701-215.586  -5.610 
ATOM   1486  N9   DG A  72      24.188-215.718  -4.218 
ATOM   1487  C8   DG A  72      22.895-215.905  -3.779 
ATOM   1488  N7   DG A  72      22.780-215.983  -2.476 
ATOM   1489  C5   DG A  72      24.088-215.839  -2.018 
ATOM   1490  C6   DG A  72      24.599-215.838  -0.694 
ATOM   1491  O6   DG A  72      23.990-215.966   0.365 
ATOM   1492  N1   DG A  72      25.990-215.662  -0.681 
ATOM   1493  C2   DG A  72      26.783-215.506  -1.801 
ATOM   1494  N2   DG A  72      28.090-215.350  -1.577 
ATOM   1495  N3   DG A  72      26.303-215.506  -3.043 
ATOM   1496  C4   DG A  72      24.956-215.677  -3.073 
ATOM   1497  P    DT A  73      26.060-217.088  -9.355 
ATOM   1498  OP1  DT A  73      26.158-216.314 -10.613 
ATOM   1499  OP2  DT A  73      25.068-218.187  -9.345 
ATOM   1500  O5'  DT A  73      27.500-217.661  -8.962 
ATOM   1501  C5'  DT A  73      28.399-216.830  -8.203 
ATOM   1502  C4'  DT A  73      29.056-217.643  -7.105 
ATOM   1503  O4'  DT A  73      28.271-217.657  -5.879 
ATOM   1504  C3'  DT A  73      29.278-219.123  -7.416 
ATOM   1505  O3'  DT A  73      30.511-219.535  -6.840 
ATOM   1506  C2'  DT A  73      28.140-219.846  -6.696 
ATOM   1507  C1'  DT A  73      28.168-218.998  -5.428 
ATOM   1508  N1   DT A  73      26.933-219.115  -4.602 
ATOM   1509  C2   DT A  73      27.084-219.045  -3.239 
ATOM   1510  O2   DT A  73      28.166-218.893  -2.697 
ATOM   1511  N3   DT A  73      25.919-219.158  -2.505 
ATOM   1512  C4   DT A  73      24.647-219.331  -3.012 
ATOM   1513  O4   DT A  73      23.678-219.420  -2.256 
ATOM   1514  C5   DT A  73      24.591-219.393  -4.454 
ATOM   1515  C7   DT A  73      23.243-219.581  -5.087 
ATOM   1516  C6   DT A  73      25.708-219.287  -5.191 
ATOM   1517  P    DC A  74      31.452-220.541  -7.655 
ATOM   1518  OP1  DC A  74      32.279-219.778  -8.616 
ATOM   1519  OP2  DC A  74      30.633-221.633  -8.226 
ATOM   1520  O5'  DC A  74      32.381-221.121  -6.487 
ATOM   1521  C5'  DC A  74      32.671-220.289  -5.349 
ATOM   1522  C4'  DC A  74      32.548-221.097  -4.073 
ATOM   1523  O4'  DC A  74      31.192-221.095  -3.541 
ATOM   1524  C3'  DC A  74      32.896-222.581  -4.189 
ATOM   1525  O3'  DC A  74      33.550-222.996  -2.995 
ATOM   1526  C2'  DC A  74      31.543-223.290  -4.273 
ATOM   1527  C1'  DC A  74      30.830-222.432  -3.232 
ATOM   1528  N1   DC A  74      29.345-222.534  -3.289 
ATOM   1529  C2   DC A  74      28.642-222.453  -2.090 
ATOM   1530  O2   DC A  74      29.274-222.302  -1.038 
ATOM   1531  N3   DC A  74      27.288-222.544  -2.121 
ATOM   1532  C4   DC A  74      26.641-222.708  -3.281 
ATOM   1533  N4   DC A  74      25.319-222.792  -3.259 
ATOM   1534  C5   DC A  74      27.345-222.794  -4.526 
ATOM   1535  C6   DC A  74      28.698-222.701  -4.474 
ATOM   1536  P    DA A  75      34.779-224.016  -3.099 
ATOM   1537  OP1  DA A  75      36.022-223.267  -3.395 
ATOM   1538  OP2  DA A  75      34.441-225.107  -4.039 
ATOM   1539  O5'  DA A  75      34.840-224.591  -1.607 
ATOM   1540  C5'  DA A  75      34.413-223.752  -0.518 
ATOM   1541  C4'  DA A  75      33.555-224.549   0.445 
ATOM   1542  O4'  DA A  75      32.146-224.533   0.077 
ATOM   1543  C3'  DA A  75      33.889-226.036   0.559 
ATOM   1544  O3'  DA A  75      33.713-226.445   1.911 
ATOM   1545  C2'  DA A  75      32.838-226.736  -0.301 
ATOM   1546  C1'  DA A  75      31.657-225.865   0.118 
ATOM   1547  N9   DA A  75      30.489-225.957  -0.800 
ATOM   1548  C8   DA A  75      30.486-226.128  -2.155 
ATOM   1549  N7   DA A  75      29.298-226.171  -2.675 
ATOM   1550  C5   DA A  75      28.450-226.016  -1.588 
ATOM   1551  C6   DA A  75      27.051-225.974  -1.476 
ATOM   1552  N6   DA A  75      26.221-226.090  -2.523 
ATOM   1553  N1   DA A  75      26.533-225.809  -0.245 
ATOM   1554  C2   DA A  75      27.361-225.694   0.790 
ATOM   1555  N3   DA A  75      28.677-225.718   0.809 
ATOM   1556  C4   DA A  75      29.169-225.885  -0.435 
ATOM   1557  P    DG A  76      34.758-227.474   2.552 
ATOM   1558  OP1  DG A  76      35.944-226.735   3.041 
ATOM   1559  OP2  DG A  76      35.025-228.571   1.596 
ATOM   1560  O5'  DG A  76      33.923-228.037   3.796 
ATOM   1561  C5'  DG A  76      32.948-227.185   4.424 
ATOM   1562  C4'  DG A  76      31.679-227.968   4.702 
ATOM   1563  O4'  DG A  76      30.755-227.945   3.577 
ATOM   1564  C3'  DG A  76      31.866-229.456   4.995 
ATOM   1565  O3'  DG A  76      30.926-229.853   5.986 
ATOM   1566  C2'  DG A  76      31.514-230.157   3.683 
ATOM   1567  C1'  DG A  76      30.322-229.274   3.326 
ATOM   1568  N9   DG A  76      29.915-229.366   1.896 
ATOM   1569  C8   DG A  76      30.699-229.550   0.778 
ATOM   1570  N7   DG A  76      30.024-229.587  -0.346 
ATOM   1571  C5   DG A  76      28.701-229.416   0.056 
ATOM   1572  C6   DG A  76      27.510-229.368  -0.714 
ATOM   1573  O6   DG A  76      27.377-229.468  -1.931 
ATOM   1574  N1   DG A  76      26.382-229.179   0.097 
ATOM   1575  C2   DG A  76      26.403-229.052   1.472 
ATOM   1576  N2   DG A  76      25.218-228.877   2.062 
ATOM   1577  N3   DG A  76      27.520-229.097   2.194 
ATOM   1578  C4   DG A  76      28.623-229.280   1.422 
ATOM   1579  P    DT A  77      31.383-230.883   7.122 
ATOM   1580  OP1  DT A  77      32.064-230.148   8.213 
ATOM   1581  OP2  DT A  77      32.150-231.990   6.509 
ATOM   1582  O5'  DT A  77      29.972-231.429   7.640 
ATOM   1583  C5'  DT A  77      28.822-230.566   7.572 
ATOM   1584  C4'  DT A  77      27.624-231.338   7.054 
ATOM   1585  O4'  DT A  77      27.539-231.319   5.600 
ATOM   1586  C3'  DT A  77      27.588-232.825   7.406 
ATOM   1587  O3'  DT A  77      26.241-233.206   7.655 
ATOM   1588  C2'  DT A  77      28.066-233.534   6.138 
ATOM   1589  C1'  DT A  77      27.321-232.646   5.147 
ATOM   1590  N1   DT A  77      27.831-232.748   3.751 
ATOM   1591  C2   DT A  77      26.910-232.632   2.739 
ATOM   1592  O2   DT A  77      25.721-232.453   2.940 
ATOM   1593  N3   DT A  77      27.419-232.732   1.458 
ATOM   1594  C4   DT A  77      28.741-232.934   1.117 
ATOM   1595  O4   DT A  77      29.078-233.007  -0.067 
ATOM   1596  C5   DT A  77      29.632-233.043   2.247 
ATOM   1597  C7   DT A  77      31.090-233.263   1.964 
ATOM   1598  C6   DT A  77      29.163-232.949   3.503 
ATOM   1599  P    DG A  78      25.933-234.230   8.847 
ATOM   1600  OP1  DG A  78      25.849-233.491  10.127 
ATOM   1601  OP2  DG A  78      26.901-235.347   8.805 
ATOM   1602  O5'  DG A  78      24.480-234.763   8.438 
ATOM   1603  C5'  DG A  78      23.598-233.892   7.704 
ATOM   1604  C4'  DG A  78      22.926-234.660   6.583 
ATOM   1605  O4'  DG A  78      23.711-234.653   5.356 
ATOM   1606  C3'  DG A  78      22.674-236.144   6.851 
ATOM   1607  O3'  DG A  78      21.434-236.514   6.262 
ATOM   1608  C2'  DG A  78      23.799-236.867   6.109 
ATOM   1609  C1'  DG A  78      23.788-235.983   4.866 
ATOM   1610  N9   DG A  78      25.020-236.100   4.037 
ATOM   1611  C8   DG A  78      26.322-236.312   4.436 
ATOM   1612  N7   DG A  78      27.181-236.366   3.447 
ATOM   1613  C5   DG A  78      26.392-236.177   2.313 
ATOM   1614  C6   DG A  78      26.759-236.136   0.943 
ATOM   1615  O6   DG A  78      27.872-236.259   0.439 
ATOM   1616  N1   DG A  78      25.643-235.923   0.121 
ATOM   1617  C2   DG A  78      24.344-235.770   0.565 
ATOM   1618  N2   DG A  78      23.420-235.575  -0.379 
ATOM   1619  N3   DG A  78      24.002-235.808   1.852 
ATOM   1620  C4   DG A  78      25.073-236.014   2.662 
ATOM   1621  P    DA A  79      20.473-237.526   7.048 
ATOM   1622  OP1  DA A  79      19.661-236.775   8.032 
ATOM   1623  OP2  DA A  79      21.271-238.649   7.587 
ATOM   1624  O5'  DA A  79      19.533-238.052   5.865 
ATOM   1625  C5'  DA A  79      19.261-237.182   4.751 
ATOM   1626  C4'  DA A  79      19.367-237.955   3.451 
ATOM   1627  O4'  DA A  79      20.723-237.964   2.920 
ATOM   1628  C3'  DA A  79      18.991-239.435   3.525 
ATOM   1629  O3'  DA A  79      18.329-239.802   2.321 
ATOM   1630  C2'  DA A  79      20.329-240.172   3.588 
ATOM   1631  C1'  DA A  79      21.060-239.298   2.573 
ATOM   1632  N9   DA A  79      22.542-239.431   2.626 
ATOM   1633  C8   DA A  79      23.336-239.645   3.716 
ATOM   1634  N7   DA A  79      24.601-239.716   3.439 
ATOM   1635  C5   DA A  79      24.652-239.534   2.064 
ATOM   1636  C6   DA A  79      25.720-239.501   1.151 
ATOM   1637  N6   DA A  79      27.002-239.658   1.508 
ATOM   1638  N1   DA A  79      25.420-239.302  -0.146 
ATOM   1639  C2   DA A  79      24.144-239.146  -0.494 
ATOM   1640  N3   DA A  79      23.069-239.157   0.264 
ATOM   1641  C4   DA A  79      23.396-239.359   1.557 
ATOM   1642  P    DA A  80      17.079-240.800   2.394 
ATOM   1643  OP1  DA A  80      15.853-240.035   2.711 
ATOM   1644  OP2  DA A  80      17.396-241.924   3.302 
ATOM   1645  O5'  DA A  80      17.010-241.330   0.886 
ATOM   1646  C5'  DA A  80      17.452-240.468  -0.179 
ATOM   1647  C4'  DA A  80      18.294-241.253  -1.165 
ATOM   1648  O4'  DA A  80      19.703-241.275  -0.798 
ATOM   1649  C3'  DA A  80      17.931-242.729  -1.322 
ATOM   1650  O3'  DA A  80      18.100-243.102  -2.684 
ATOM   1651  C2'  DA A  80      18.968-243.475  -0.483 
ATOM   1652  C1'  DA A  80      20.166-242.615  -0.876 
ATOM   1653  N9   DA A  80      21.332-242.757   0.039 
ATOM   1654  C8   DA A  80      21.331-242.967   1.387 
ATOM   1655  N7   DA A  80      22.517-243.048   1.906 
ATOM   1656  C5   DA A  80      23.369-242.879   0.824 
ATOM   1657  C6   DA A  80      24.769-242.861   0.713 
ATOM   1658  N6   DA A  80      25.596-243.023   1.755 
ATOM   1659  N1   DA A  80      25.291-242.670  -0.513 
ATOM   1660  C2   DA A  80      24.465-242.509  -1.545 
ATOM   1661  N3   DA A  80      23.150-242.507  -1.564 
ATOM   1662  C4   DA A  80      22.652-242.700  -0.324 
ATOM   1663  P    DG A  81      17.034-244.091  -3.355 
ATOM   1664  OP1  DG A  81      15.863-243.316  -3.823 
ATOM   1665  OP2  DG A  81      16.745-245.210  -2.432 
ATOM   1666  O5'  DG A  81      17.858-244.634  -4.616 
ATOM   1667  C5'  DG A  81      18.851-243.784  -5.219 
ATOM   1668  C4'  DG A  81      20.104-244.583  -5.520 
ATOM   1669  O4'  DG A  81      21.027-244.611  -4.394 
ATOM   1670  C3'  DG A  81      19.887-246.058  -5.856 
ATOM   1671  O3'  DG A  81      20.820-246.444  -6.858 
ATOM   1672  C2'  DG A  81      20.226-246.803  -4.565 
ATOM   1673  C1'  DG A  81      21.435-245.955  -4.183 
ATOM   1674  N9   DG A  81      21.840-246.096  -2.757 
ATOM   1675  C8   DG A  81      21.053-246.298  -1.643 
ATOM   1676  N7   DG A  81      21.725-246.381  -0.522 
ATOM   1677  C5   DG A  81      23.052-246.224  -0.920 
ATOM   1678  C6   DG A  81      24.243-246.222  -0.148 
ATOM   1679  O6   DG A  81      24.375-246.360   1.066 
ATOM   1680  N1   DG A  81      25.375-246.031  -0.953 
ATOM   1681  C2   DG A  81      25.357-245.864  -2.324 
ATOM   1682  N2   DG A  81      26.545-245.695  -2.910 
ATOM   1683  N3   DG A  81      24.239-245.866  -3.047 
ATOM   1684  C4   DG A  81      23.133-246.050  -2.281 
ATOM   1685  P    DA A  82      20.343-247.431  -8.024 
ATOM   1686  OP1  DA A  82      19.678-246.652  -9.093 
ATOM   1687  OP2  DA A  82      19.555-248.540  -7.443 
ATOM   1688  O5'  DA A  82      21.743-247.990  -8.558 
ATOM   1689  C5'  DA A  82      22.911-247.152  -8.465 
ATOM   1690  C4'  DA A  82      24.093-247.962  -7.969 
ATOM   1691  O4'  DA A  82      24.179-247.987  -6.516 
ATOM   1692  C3'  DA A  82      24.100-249.438  -8.364 
ATOM   1693  O3'  DA A  82      25.440-249.839  -8.626 
ATOM   1694  C2'  DA A  82      23.607-250.175  -7.119 
ATOM   1695  C1'  DA A  82      24.369-249.331  -6.102 
ATOM   1696  N9   DA A  82      23.857-249.463  -4.709 
ATOM   1697  C8   DA A  82      22.570-249.648  -4.293 
ATOM   1698  N7   DA A  82      22.441-249.727  -3.005 
ATOM   1699  C5   DA A  82      23.738-249.585  -2.530 
ATOM   1700  C6   DA A  82      24.276-249.579  -1.233 
ATOM   1701  N6   DA A  82      23.536-249.727  -0.124 
ATOM   1702  N1   DA A  82      25.607-249.416  -1.115 
ATOM   1703  C2   DA A  82      26.336-249.269  -2.220 
ATOM   1704  N3   DA A  82      25.947-249.258  -3.476 
ATOM   1705  C4   DA A  82      24.612-249.423  -3.566 
ATOM   1706  P    DA A  83      25.728-250.833  -9.847 
ATOM   1707  OP1  DA A  83      25.826-250.058 -11.105 
ATOM   1708  OP2  DA A  83      24.737-251.932  -9.837 
ATOM   1709  O5'  DA A  83      27.169-251.406  -9.454 
ATOM   1710  C5'  DA A  83      28.068-250.575  -8.695 
ATOM   1711  C4'  DA A  83      28.725-251.388  -7.597 
ATOM   1712  O4'  DA A  83      27.940-251.401  -6.371 
ATOM   1713  C3'  DA A  83      28.947-252.868  -7.908 
ATOM   1714  O3'  DA A  83      30.180-253.280  -7.332 
ATOM   1715  C2'  DA A  83      27.809-253.591  -7.188 
ATOM   1716  C1'  DA A  83      27.836-252.743  -5.920 
ATOM   1717  N9   DA A  83      26.602-252.860  -5.094 
ATOM   1718  C8   DA A  83      25.314-253.032  -5.513 
ATOM   1719  N7   DA A  83      24.453-253.100  -4.547 
ATOM   1720  C5   DA A  83      25.223-252.962  -3.401 
ATOM   1721  C6   DA A  83      24.896-252.949  -2.035 
ATOM   1722  N6   DA A  83      23.645-253.082  -1.571 
ATOM   1723  N1   DA A  83      25.906-252.794  -1.158 
ATOM   1724  C2   DA A  83      27.147-252.661  -1.623 
ATOM   1725  N3   DA A  83      27.571-252.658  -2.869 
ATOM   1726  C4   DA A  83      26.541-252.815  -3.726 
ATOM   1727  P    DT A  84      31.121-254.286  -8.146 
ATOM   1728  OP1  DT A  84      31.947-253.523  -9.108 
ATOM   1729  OP2  DT A  84      30.302-255.378  -8.718 
ATOM   1730  O5'  DT A  84      32.049-254.865  -6.979 
ATOM   1731  C5'  DT A  84      32.340-254.034  -5.841 
ATOM   1732  C4'  DT A  84      32.217-254.842  -4.565 
ATOM   1733  O4'  DT A  84      30.861-254.840  -4.033 
ATOM   1734  C3'  DT A  84      32.565-256.326  -4.680 
ATOM   1735  O3'  DT A  84      33.219-256.741  -3.487 
ATOM   1736  C2'  DT A  84      31.212-257.035  -4.765 
ATOM   1737  C1'  DT A  84      30.499-256.177  -3.724 
ATOM   1738  N1   DT A  84      29.013-256.278  -3.781 
ATOM   1739  C2   DT A  84      28.335-256.197  -2.590 
ATOM   1740  O2   DT A  84      28.894-256.048  -1.517 
ATOM   1741  N3   DT A  84      26.960-256.296  -2.682 
ATOM   1742  C4   DT A  84      26.227-256.465  -3.839 
ATOM   1743  O4   DT A  84      24.997-256.541  -3.795 
ATOM   1744  C5   DT A  84      27.027-256.540  -5.038 
ATOM   1745  C7   DT A  84      26.308-256.724  -6.342 
ATOM   1746  C6   DT A  84      28.366-256.447  -4.977 
ATOM   1747  P    DT A  85      34.448-257.761  -3.591 
ATOM   1748  OP1  DT A  85      35.691-257.012  -3.886 
ATOM   1749  OP2  DT A  85      34.109-258.852  -4.531 
ATOM   1750  O5'  DT A  85      34.508-258.336  -2.099 
ATOM   1751  C5'  DT A  85      34.081-257.497  -1.010 
ATOM   1752  C4'  DT A  85      33.224-258.293  -0.047 
ATOM   1753  O4'  DT A  85      31.815-258.277  -0.414 
ATOM   1754  C3'  DT A  85      33.558-259.781   0.067 
ATOM   1755  O3'  DT A  85      33.381-260.190   1.419 
ATOM   1756  C2'  DT A  85      32.506-260.481  -0.793 
ATOM   1757  C1'  DT A  85      31.326-259.609  -0.374 
ATOM   1758  N1   DT A  85      30.158-259.701  -1.292 
ATOM   1759  C2   DT A  85      28.909-259.605  -0.726 
ATOM   1760  O2   DT A  85      28.732-259.451   0.469 
ATOM   1761  N3   DT A  85      27.849-259.696  -1.609 
ATOM   1762  C4   DT A  85      27.935-259.870  -2.976 
ATOM   1763  O4   DT A  85      26.914-259.937  -3.663 
ATOM   1764  C5   DT A  85      29.286-259.960  -3.475 
ATOM   1765  C7   DT A  85      29.468-260.150  -4.952 
ATOM   1766  C6   DT A  85      30.335-259.876  -2.640 
ATOM   1767  P    DT A  86      34.427-261.219   2.060 
ATOM   1768  OP1  DT A  86      35.613-260.480   2.549 
ATOM   1769  OP2  DT A  86      34.694-262.315   1.104 
ATOM   1770  O5'  DT A  86      33.592-261.782   3.304 
ATOM   1771  C5'  DT A  86      32.616-260.930   3.932 
ATOM   1772  C4'  DT A  86      31.347-261.713   4.210 
ATOM   1773  O4'  DT A  86      30.424-261.690   3.085 
ATOM   1774  C3'  DT A  86      31.535-263.201   4.503 
ATOM   1775  O3'  DT A  86      30.595-263.597   5.495 
ATOM   1776  C2'  DT A  86      31.183-263.901   3.191 
ATOM   1777  C1'  DT A  86      29.991-263.018   2.834 
ATOM   1778  N1   DT A  86      29.584-263.111   1.404 
ATOM   1779  C2   DT A  86      28.242-263.001   1.128 
ATOM   1780  O2   DT A  86      27.399-262.836   1.991 
ATOM   1781  N3   DT A  86      27.903-263.093  -0.208 
ATOM   1782  C4   DT A  86      28.773-263.279  -1.264 
ATOM   1783  O4   DT A  86      28.351-263.345  -2.420 
ATOM   1784  C5   DT A  86      30.159-263.382  -0.873 
ATOM   1785  C7   DT A  86      31.173-263.586  -1.961 
ATOM   1786  C6   DT A  86      30.517-263.298   0.419 
ATOM   1787  P    DC A  87      31.052-264.627   6.630 
ATOM   1788  OP1  DC A  87      31.732-263.893   7.721 
ATOM   1789  OP2  DC A  87      31.819-265.734   6.017 
ATOM   1790  O5'  DC A  87      29.640-265.174   7.148 
ATOM   1791  C5'  DC A  87      28.490-264.311   7.080 
ATOM   1792  C4'  DC A  87      27.293-265.083   6.562 
ATOM   1793  O4'  DC A  87      27.207-265.064   5.108 
ATOM   1794  C3'  DC A  87      27.257-266.570   6.914 
ATOM   1795  O3'  DC A  87      25.910-266.951   7.163 
ATOM   1796  C2'  DC A  87      27.735-267.279   5.646 
ATOM   1797  C1'  DC A  87      26.990-266.391   4.655 
ATOM   1798  N1   DC A  87      27.500-266.493   3.259 
ATOM   1799  C2   DC A  87      26.579-266.378   2.221 
ATOM   1800  O2   DC A  87      25.387-266.197   2.499 
ATOM   1801  N3   DC A  87      27.024-266.468   0.942 
ATOM   1802  C4   DC A  87      28.323-266.664   0.683 
ATOM   1803  N4   DC A  87      28.707-266.746  -0.581 
ATOM   1804  C5   DC A  87      29.286-266.786   1.736 
ATOM   1805  C6   DC A  87      28.821-266.693   3.008 
ATOM   1806  P    DC A  88      25.601-267.975   8.355 
ATOM   1807  OP1  DC A  88      25.517-267.235   9.635 
ATOM   1808  OP2  DC A  88      26.570-269.092   8.313 
ATOM   1809  O5'  DC A  88      24.149-268.507   7.946 
ATOM   1810  C5'  DC A  88      23.266-267.637   7.212 
ATOM   1811  C4'  DC A  88      22.594-268.405   6.091 
ATOM   1812  O4'  DC A  88      23.379-268.398   4.864 
ATOM   1813  C3'  DC A  88      22.343-269.889   6.359 
ATOM   1814  O3'  DC A  88      21.102-270.259   5.770 
ATOM   1815  C2'  DC A  88      23.468-270.612   5.618 
ATOM   1816  C1'  DC A  88      23.457-269.728   4.374 
ATOM   1817  N1   DC A  88      24.688-269.845   3.546 
ATOM   1818  C2   DC A  88      24.554-269.732   2.163 
ATOM   1819  O2   DC A  88      23.429-269.541   1.687 
ATOM   1820  N3   DC A  88      25.665-269.837   1.390 
ATOM   1821  C4   DC A  88      26.867-270.044   1.945 
ATOM   1822  N4   DC A  88      27.919-270.139   1.147 
ATOM   1823  C5   DC A  88      27.025-270.163   3.364 
ATOM   1824  C6   DC A  88      25.903-270.056   4.120 
ATOM   1825  P    DA A  89      20.141-271.270   6.556 
ATOM   1826  OP1  DA A  89      19.330-270.520   7.540 
ATOM   1827  OP2  DA A  89      20.939-272.394   7.095 
ATOM   1828  O5'  DA A  89      19.202-271.797   5.373 
ATOM   1829  C5'  DA A  89      18.929-270.927   4.259 
ATOM   1830  C4'  DA A  89      19.036-271.700   2.959 
ATOM   1831  O4'  DA A  89      20.392-271.709   2.428 
ATOM   1832  C3'  DA A  89      18.660-273.180   3.033 
ATOM   1833  O3'  DA A  89      17.998-273.547   1.829 
ATOM   1834  C2'  DA A  89      19.997-273.917   3.096 
ATOM   1835  C1'  DA A  89      20.728-273.043   2.081 
ATOM   1836  N9   DA A  89      22.211-273.175   2.134 
ATOM   1837  C8   DA A  89      23.005-273.390   3.224 
ATOM   1838  N7   DA A  89      24.270-273.461   2.947 
ATOM   1839  C5   DA A  89      24.321-273.279   1.572 
ATOM   1840  C6   DA A  89      25.389-273.246   0.659 
ATOM   1841  N6   DA A  89      26.671-273.403   1.016 
ATOM   1842  N1   DA A  89      25.088-273.046  -0.638 
ATOM   1843  C2   DA A  89      23.812-272.891  -0.986 
ATOM   1844  N3   DA A  89      22.738-272.902  -0.228 
ATOM   1845  C4   DA A  89      23.065-273.104   1.065 
ATOM   1846  P    DG A  90      16.748-274.545   1.903 
ATOM   1847  OP1  DG A  90      15.521-273.780   2.219 
ATOM   1848  OP2  DG A  90      17.065-275.669   2.810 
ATOM   1849  O5'  DG A  90      16.678-275.075   0.394 
ATOM   1850  C5'  DG A  90      17.121-274.213  -0.671 
ATOM   1851  C4'  DG A  90      17.963-274.998  -1.657 
ATOM   1852  O4'  DG A  90      19.372-275.020  -1.289 
ATOM   1853  C3'  DG A  90      17.600-276.474  -1.814 
ATOM   1854  O3'  DG A  90      17.768-276.847  -3.176 
ATOM   1855  C2'  DG A  90      18.637-277.220  -0.974 
ATOM   1856  C1'  DG A  90      19.834-276.360  -1.368 
ATOM   1857  N9   DG A  90      21.001-276.501  -0.453 
ATOM   1858  C8   DG A  90      21.020-276.714   0.908 
ATOM   1859  N7   DG A  90      22.225-276.794   1.419 
ATOM   1860  C5   DG A  90      23.063-276.622   0.319 
ATOM   1861  C6   DG A  90      24.480-276.610   0.243 
ATOM   1862  O6   DG A  90      25.300-276.750   1.146 
ATOM   1863  N1   DG A  90      24.920-276.405  -1.072 
ATOM   1864  C2   DG A  90      24.100-276.234  -2.169 
ATOM   1865  N2   DG A  90      24.716-276.051  -3.339 
ATOM   1866  N3   DG A  90      22.770-276.245  -2.097 
ATOM   1867  C4   DG A  90      22.326-276.443  -0.828 
ATOM   1868  P    DA A  91      16.703-277.836  -3.847 
ATOM   1869  OP1  DA A  91      15.532-277.060  -4.315 
ATOM   1870  OP2  DA A  91      16.414-278.955  -2.924 
ATOM   1871  O5'  DA A  91      17.527-278.379  -5.107 
ATOM   1872  C5'  DA A  91      18.520-277.529  -5.711 
ATOM   1873  C4'  DA A  91      19.773-278.328  -6.012 
ATOM   1874  O4'  DA A  91      20.696-278.356  -4.886 
ATOM   1875  C3'  DA A  91      19.556-279.803  -6.348 
ATOM   1876  O3'  DA A  91      20.488-280.188  -7.350 
ATOM   1877  C2'  DA A  91      19.895-280.548  -5.057 
ATOM   1878  C1'  DA A  91      21.103-279.699  -4.675 
ATOM   1879  N9   DA A  91      21.508-279.841  -3.249 
ATOM   1880  C8   DA A  91      20.712-280.040  -2.157 
ATOM   1881  N7   DA A  91      21.366-280.125  -1.040 
ATOM   1882  C5   DA A  91      22.693-279.970  -1.415 
ATOM   1883  C6   DA A  91      23.890-279.963  -0.682 
ATOM   1884  N6   DA A  91      23.945-280.122   0.648 
ATOM   1885  N1   DA A  91      25.035-279.786  -1.368 
ATOM   1886  C2   DA A  91      24.975-279.628  -2.690 
ATOM   1887  N3   DA A  91      23.922-279.617  -3.477 
ATOM   1888  C4   DA A  91      22.790-279.797  -2.766 
ATOM   1889  P    DA A  92      20.012-281.176  -8.516 
ATOM   1890  OP1  DA A  92      19.347-280.397  -9.585 
ATOM   1891  OP2  DA A  92      19.223-282.285  -7.935 
ATOM   1892  O5'  DA A  92      21.412-281.735  -9.050 
ATOM   1893  C5'  DA A  92      22.579-280.897  -8.957 
ATOM   1894  C4'  DA A  92      23.762-281.707  -8.461 
ATOM   1895  O4'  DA A  92      23.847-281.732  -7.008 
ATOM   1896  C3'  DA A  92      23.769-283.183  -8.856 
ATOM   1897  O3'  DA A  92      25.108-283.584  -9.118 
ATOM   1898  C2'  DA A  92      23.276-283.920  -7.611 
ATOM   1899  C1'  DA A  92      24.038-283.076  -6.594 
ATOM   1900  N9   DA A  92      23.526-283.208  -5.201 
ATOM   1901  C8   DA A  92      22.239-283.393  -4.785 
ATOM   1902  N7   DA A  92      22.109-283.472  -3.497 
ATOM   1903  C5   DA A  92      23.406-283.330  -3.022 
ATOM   1904  C6   DA A  92      23.945-283.324  -1.725 
ATOM   1905  N6   DA A  92      23.205-283.472  -0.616 
ATOM   1906  N1   DA A  92      25.276-283.161  -1.607 
ATOM   1907  C2   DA A  92      26.005-283.014  -2.712 
ATOM   1908  N3   DA A  92      25.615-283.002  -3.968 
ATOM   1909  C4   DA A  92      24.281-283.168  -4.058 
ATOM   1910  P    DG A  93      25.397-284.578 -10.339 
ATOM   1911  OP1  DG A  93      25.495-283.803 -11.597 
ATOM   1912  OP2  DG A  93      24.406-285.676 -10.329 
ATOM   1913  O5'  DG A  93      26.838-285.151  -9.946 
ATOM   1914  C5'  DG A  93      27.737-284.319  -9.187 
ATOM   1915  C4'  DG A  93      28.393-285.133  -8.089 
ATOM   1916  O4'  DG A  93      27.608-285.146  -6.863 
ATOM   1917  C3'  DG A  93      28.615-286.613  -8.400 
ATOM   1918  O3'  DG A  93      29.849-287.024  -7.824 
ATOM   1919  C2'  DG A  93      27.477-287.335  -7.680 
ATOM   1920  C1'  DG A  93      27.505-286.488  -6.412 
ATOM   1921  N9   DG A  93      26.271-286.605  -5.586 
ATOM   1922  C8   DG A  93      24.966-286.779  -5.991 
ATOM   1923  N7   DG A  93      24.104-286.845  -5.004 
ATOM   1924  C5   DG A  93      24.896-286.706  -3.864 
ATOM   1925  C6   DG A  93      24.530-286.697  -2.493 
ATOM   1926  O6   DG A  93      23.415-286.812  -1.993 
ATOM   1927  N1   DG A  93      25.650-286.530  -1.666 
ATOM   1928  C2   DG A  93      26.952-286.389  -2.107 
ATOM   1929  N2   DG A  93      27.879-286.240  -1.157 
ATOM   1930  N3   DG A  93      27.294-286.397  -3.393 
ATOM   1931  C4   DG A  93      26.219-286.558  -4.209 
ATOM   1932  P    DA A  94      30.789-288.031  -8.638 
ATOM   1933  OP1  DA A  94      31.616-287.268  -9.600 
ATOM   1934  OP2  DA A  94      29.970-289.123  -9.210 
ATOM   1935  O5'  DA A  94      31.718-288.610  -7.471 
ATOM   1936  C5'  DA A  94      32.009-287.779  -6.333 
ATOM   1937  C4'  DA A  94      31.885-288.587  -5.057 
ATOM   1938  O4'  DA A  94      30.529-288.584  -4.525 
ATOM   1939  C3'  DA A  94      32.233-290.071  -5.172 
ATOM   1940  O3'  DA A  94      32.888-290.486  -3.979 
ATOM   1941  C2'  DA A  94      30.881-290.780  -5.256 
ATOM   1942  C1'  DA A  94      30.167-289.922  -4.216 
ATOM   1943  N9   DA A  94      28.682-290.023  -4.273 
ATOM   1944  C8   DA A  94      27.884-290.190  -5.369 
ATOM   1945  N7   DA A  94      26.619-290.244  -5.093 
ATOM   1946  C5   DA A  94      26.570-290.102  -3.713 
ATOM   1947  C6   DA A  94      25.503-290.074  -2.801 
ATOM   1948  N6   DA A  94      24.218-290.196  -3.161 
ATOM   1949  N1   DA A  94      25.806-289.918  -1.498 
ATOM   1950  C2   DA A  94      27.085-289.798  -1.147 
ATOM   1951  N3   DA A  94      28.160-289.809  -1.904 
ATOM   1952  C4   DA A  94      27.829-289.966  -3.202 
ATOM   1953  P    DG A  95      34.117-291.506  -4.083 
ATOM   1954  OP1  DG A  95      35.359-290.756  -4.378 
ATOM   1955  OP2  DG A  95      33.778-292.597  -5.023 
ATOM   1956  O5'  DG A  95      34.177-292.081  -2.591 
ATOM   1957  C5'  DG A  95      33.750-291.242  -1.502 
ATOM   1958  C4'  DG A  95      32.893-292.038  -0.539 
ATOM   1959  O4'  DG A  95      31.483-292.022  -0.906 
ATOM   1960  C3'  DG A  95      33.227-293.525  -0.425 
ATOM   1961  O3'  DG A  95      33.050-293.935   0.927 
ATOM   1962  C2'  DG A  95      32.175-294.226  -1.285 
ATOM   1963  C1'  DG A  95      30.994-293.354  -0.866 
ATOM   1964  N9   DG A  95      29.826-293.446  -1.784 
ATOM   1965  C8   DG A  95      29.804-293.619  -3.150 
ATOM   1966  N7   DG A  95      28.598-293.660  -3.664 
ATOM   1967  C5   DG A  95      27.762-293.504  -2.560 
ATOM   1968  C6   DG A  95      26.346-293.466  -2.483 
ATOM   1969  O6   DG A  95      25.523-293.564  -3.390 
ATOM   1970  N1   DG A  95      25.908-293.291  -1.162 
ATOM   1971  C2   DG A  95      26.732-293.168  -0.061 
ATOM   1972  N2   DG A  95      26.120-293.007   1.114 
ATOM   1973  N3   DG A  95      28.062-293.203  -0.134 
ATOM   1974  C4   DG A  95      28.501-293.373  -1.407 
ATOM   1975  P    DG A  96      34.096-294.963   1.568 
ATOM   1976  OP1  DG A  96      35.282-294.225   2.057 
ATOM   1977  OP2  DG A  96      34.363-296.060   0.612 
ATOM   1978  O5'  DG A  96      33.261-295.526   2.813 
ATOM   1979  C5'  DG A  96      32.285-294.675   3.440 
ATOM   1980  C4'  DG A  96      31.016-295.457   3.718 
ATOM   1981  O4'  DG A  96      30.092-295.435   2.593 
ATOM   1982  C3'  DG A  96      31.204-296.946   4.011 
ATOM   1983  O3'  DG A  96      30.263-297.342   5.003 
ATOM   1984  C2'  DG A  96      30.852-297.646   2.699 
ATOM   1985  C1'  DG A  96      29.659-296.763   2.342 
ATOM   1986  N9   DG A  96      29.252-296.855   0.912 
ATOM   1987  C8   DG A  96      30.036-297.040  -0.206 
ATOM   1988  N7   DG A  96      29.362-297.077  -1.330 
ATOM   1989  C5   DG A  96      28.038-296.906  -0.927 
ATOM   1990  C6   DG A  96      26.847-296.858  -1.698 
ATOM   1991  O6   DG A  96      26.714-296.958  -2.915 
ATOM   1992  N1   DG A  96      25.719-296.668  -0.887 
ATOM   1993  C2   DG A  96      25.740-296.542   0.488 
ATOM   1994  N2   DG A  96      24.555-296.367   1.078 
ATOM   1995  N3   DG A  96      26.858-296.586   1.211 
ATOM   1996  C4   DG A  96      27.960-296.770   0.438 
ATOM   1997  P    DT A  97      30.721-298.372   6.138 
ATOM   1998  OP1  DT A  97      31.401-297.638   7.229 
ATOM   1999  OP2  DT A  97      31.487-299.479   5.525 
ATOM   2000  O5'  DT A  97      29.309-298.919   6.656 
ATOM   2001  C5'  DT A  97      28.159-298.056   6.588 
ATOM   2002  C4'  DT A  97      26.962-298.827   6.070 
ATOM   2003  O4'  DT A  97      26.876-298.808   4.616 
ATOM   2004  C3'  DT A  97      26.926-300.314   6.422 
ATOM   2005  O3'  DT A  97      25.578-300.696   6.671 
ATOM   2006  C2'  DT A  97      27.404-301.024   5.155 
ATOM   2007  C1'  DT A  97      26.658-300.136   4.163 
ATOM   2008  N1   DT A  97      27.168-300.238   2.767 
ATOM   2009  C2   DT A  97      26.247-300.122   1.755 
ATOM   2010  O2   DT A  97      25.058-299.943   1.956 
ATOM   2011  N3   DT A  97      26.757-300.222   0.475 
ATOM   2012  C4   DT A  97      28.079-300.423   0.133 
ATOM   2013  O4   DT A  97      28.415-300.496  -1.050 
ATOM   2014  C5   DT A  97      28.969-300.532   1.263 
ATOM   2015  C7   DT A  97      30.427-300.753   0.981 
ATOM   2016  C6   DT A  97      28.501-300.439   2.519 
ATOM   2017  P    DT A  98      25.270-301.719   7.863 
ATOM   2018  OP1  DT A  98      25.186-300.980   9.143 
ATOM   2019  OP2  DT A  98      26.238-302.836   7.821 
ATOM   2020  O5'  DT A  98      23.817-302.252   7.454 
ATOM   2021  C5'  DT A  98      22.935-301.382   6.720 
ATOM   2022  C4'  DT A  98      22.263-302.150   5.599 
ATOM   2023  O4'  DT A  98      23.048-302.143   4.372 
ATOM   2024  C3'  DT A  98      22.012-303.634   5.867 
ATOM   2025  O3'  DT A  98      20.771-304.004   5.278 
ATOM   2026  C2'  DT A  98      23.136-304.357   5.126 
ATOM   2027  C1'  DT A  98      23.125-303.473   3.882 
ATOM   2028  N1   DT A  98      24.357-303.590   3.054 
ATOM   2029  C2   DT A  98      24.208-303.476   1.692 
ATOM   2030  O2   DT A  98      23.129-303.288   1.156 
ATOM   2031  N3   DT A  98      25.371-303.591   0.956 
ATOM   2032  C4   DT A  98      26.639-303.804   1.457 
ATOM   2033  O4   DT A  98      27.607-303.889   0.697 
ATOM   2034  C5   DT A  98      26.694-303.909   2.895 
ATOM   2035  C7   DT A  98      28.038-304.142   3.524 
ATOM   2036  C6   DT A  98      25.580-303.802   3.636 
ATOM   2037  P    DC A  99      19.810-305.015   6.064 
ATOM   2038  OP1  DC A  99      18.999-304.264   7.048 
ATOM   2039  OP2  DC A  99      20.608-306.139   6.603 
ATOM   2040  O5'  DC A  99      18.871-305.542   4.881 
ATOM   2041  C5'  DC A  99      18.598-304.672   3.767 
ATOM   2042  C4'  DC A  99      18.705-305.445   2.467 
ATOM   2043  O4'  DC A  99      20.060-305.453   1.936 
ATOM   2044  C3'  DC A  99      18.328-306.924   2.541 
ATOM   2045  O3'  DC A  99      17.666-307.292   1.337 
ATOM   2046  C2'  DC A  99      19.666-307.662   2.604 
ATOM   2047  C1'  DC A  99      20.397-306.788   1.589 
ATOM   2048  N1   DC A  99      21.879-306.920   1.642 
ATOM   2049  C2   DC A  99      22.584-306.819   0.445 
ATOM   2050  O2   DC A  99      21.956-306.624  -0.602 
ATOM   2051  N3   DC A  99      23.937-306.937   0.473 
ATOM   2052  C4   DC A  99      24.580-307.148   1.628 
ATOM   2053  N4   DC A  99      25.899-307.256   1.602 
ATOM   2054  C5   DC A  99      23.874-307.256   2.870 
ATOM   2055  C6   DC A  99      22.522-307.135   2.822 
ATOM   2056  P    DC A 100      16.417-308.289   1.411 
ATOM   2057  OP1  DC A 100      15.190-307.525   1.727 
ATOM   2058  OP2  DC A 100      16.733-309.414   2.318 
ATOM   2059  O5'  DC A 100      16.347-308.820  -0.098 
ATOM   2060  C5'  DC A 100      16.790-307.958  -1.163 
ATOM   2061  C4'  DC A 100      17.631-308.743  -2.149 
ATOM   2062  O4'  DC A 100      19.041-308.765  -1.781 
ATOM   2063  C3'  DC A 100      17.268-310.219  -2.306 
ATOM   2064  O3'  DC A 100      17.437-310.592  -3.668 
ATOM   2065  C2'  DC A 100      18.305-310.965  -1.466 
ATOM   2066  C1'  DC A 100      19.503-310.104  -1.860 
ATOM   2067  N1   DC A 100      20.670-310.246  -0.945 
ATOM   2068  C2   DC A 100      21.944-310.160  -1.500 
ATOM   2069  O2   DC A 100      22.053-309.970  -2.717 
ATOM   2070  N3   DC A 100      23.021-310.287  -0.683 
ATOM   2071  C4   DC A 100      22.860-310.492   0.631 
ATOM   2072  N4   DC A 100      23.941-310.609   1.386 
ATOM   2073  C5   DC A 100      21.558-310.585   1.221 
ATOM   2074  C6   DC A 100      20.494-310.455   0.388 
ATOM   2075  P    DT A 101      16.371-311.581  -4.339 
ATOM   2076  OP1  DT A 101      15.201-310.805  -4.807 
ATOM   2077  OP2  DT A 101      16.083-312.700  -3.416 
ATOM   2078  O5'  DT A 101      17.195-312.123  -5.599 
ATOM   2079  C5'  DT A 101      18.188-311.273  -6.203 
ATOM   2080  C4'  DT A 101      19.441-312.072  -6.503 
ATOM   2081  O4'  DT A 101      20.365-312.101  -5.378 
ATOM   2082  C3'  DT A 101      19.225-313.548  -6.840 
ATOM   2083  O3'  DT A 101      20.157-313.933  -7.842 
ATOM   2084  C2'  DT A 101      19.564-314.293  -5.549 
ATOM   2085  C1'  DT A 101      20.772-313.444  -5.167 
ATOM   2086  N1   DT A 101      21.177-313.586  -3.741 
ATOM   2087  C2   DT A 101      22.520-313.511  -3.461 
ATOM   2088  O2   DT A 101      23.367-313.337  -4.319 
ATOM   2089  N3   DT A 101      22.858-313.648  -2.128 
ATOM   2090  C4   DT A 101      21.983-313.848  -1.079 
ATOM   2091  O4   DT A 101      22.404-313.956   0.075 
ATOM   2092  C5   DT A 101      20.596-313.912  -1.471 
ATOM   2093  C7   DT A 101      19.578-314.128  -0.391 
ATOM   2094  C6   DT A 101      20.239-313.783  -2.760 
ATOM   2095  P    DC A 102      19.680-314.921  -9.008 
ATOM   2096  OP1  DC A 102      19.016-314.141 -10.077 
ATOM   2097  OP2  DC A 102      18.892-316.030  -8.427 
ATOM   2098  O5'  DC A 102      21.081-315.480  -9.542 
ATOM   2099  C5'  DC A 102      22.248-314.641  -9.449 
ATOM   2100  C4'  DC A 102      23.430-315.451  -8.953 
ATOM   2101  O4'  DC A 102      23.516-315.476  -7.500 
ATOM   2102  C3'  DC A 102      23.437-316.928  -9.348 
ATOM   2103  O3'  DC A 102      24.777-317.328  -9.610 
ATOM   2104  C2'  DC A 102      22.944-317.664  -8.103 
ATOM   2105  C1'  DC A 102      23.706-316.821  -7.086 
ATOM   2106  N1   DC A 102      23.194-316.953  -5.693 
ATOM   2107  C2   DC A 102      24.117-316.886  -4.653 
ATOM   2108  O2   DC A 102      25.312-316.721  -4.926 
ATOM   2109  N3   DC A 102      23.671-317.005  -3.376 
ATOM   2110  C4   DC A 102      22.367-317.183  -3.123 
ATOM   2111  N4   DC A 102      21.982-317.294  -1.861 
ATOM   2112  C5   DC A 102      21.402-317.255  -4.179 
ATOM   2113  C6   DC A 102      21.869-317.134  -5.448 
ATOM   2114  P    DC A 103      25.066-318.323 -10.831 
ATOM   2115  OP1  DC A 103      25.163-317.548 -12.089 
ATOM   2116  OP2  DC A 103      24.074-319.421 -10.821 
ATOM   2117  O5'  DC A 103      26.506-318.895 -10.438 
ATOM   2118  C5'  DC A 103      27.405-318.064  -9.679 
ATOM   2119  C4'  DC A 103      28.062-318.878  -8.581 
ATOM   2120  O4'  DC A 103      27.277-318.891  -7.355 
ATOM   2121  C3'  DC A 103      28.284-320.358  -8.892 
ATOM   2122  O3'  DC A 103      29.517-320.769  -8.315 
ATOM   2123  C2'  DC A 103      27.146-321.080  -8.171 
ATOM   2124  C1'  DC A 103      27.174-320.233  -6.904 
ATOM   2125  N1   DC A 103      25.939-320.350  -6.078 
ATOM   2126  C2   DC A 103      26.075-320.280  -4.694 
ATOM   2127  O2   DC A 103      27.204-320.125  -4.213 
ATOM   2128  N3   DC A 103      24.962-320.385  -3.923 
ATOM   2129  C4   DC A 103      23.758-320.552  -4.483 
ATOM   2130  N4   DC A 103      22.703-320.650  -3.689 
ATOM   2131  C5   DC A 103      23.596-320.627  -5.905 
ATOM   2132  C6   DC A 103      24.721-320.520  -6.658 
ATOM   2133  P    DC A 104      30.458-321.776  -9.130 
ATOM   2134  OP1  DC A 104      31.284-321.013 -10.092 
ATOM   2135  OP2  DC A 104      29.639-322.868  -9.702 
ATOM   2136  O5'  DC A 104      31.387-322.355  -7.963 
ATOM   2137  C5'  DC A 104      31.677-321.523  -6.825 
ATOM   2138  C4'  DC A 104      31.554-322.332  -5.548 
ATOM   2139  O4'  DC A 104      30.198-322.329  -5.017 
ATOM   2140  C3'  DC A 104      31.902-323.816  -5.664 
ATOM   2141  O3'  DC A 104      32.556-324.231  -4.471 
ATOM   2142  C2'  DC A 104      30.549-324.524  -5.748 
ATOM   2143  C1'  DC A 104      29.836-323.666  -4.708 
ATOM   2144  N1   DC A 104      28.351-323.768  -4.765 
ATOM   2145  C2   DC A 104      27.648-323.688  -3.565 
ATOM   2146  O2   DC A 104      28.280-323.536  -2.514 
ATOM   2147  N3   DC A 104      26.294-323.779  -3.596 
ATOM   2148  C4   DC A 104      25.647-323.943  -4.757 
ATOM   2149  N4   DC A 104      24.325-324.026  -4.734 
ATOM   2150  C5   DC A 104      26.351-324.028  -6.002 
ATOM   2151  C6   DC A 104      27.704-323.935  -5.950 
ATOM   2152  P    DC A 105      33.785-325.250  -4.575 
ATOM   2153  OP1  DC A 105      35.028-324.501  -4.870 
ATOM   2154  OP2  DC A 105      33.447-326.342  -5.515 
ATOM   2155  O5'  DC A 105      33.845-325.826  -3.083 
ATOM   2156  C5'  DC A 105      33.418-324.986  -1.994 
ATOM   2157  C4'  DC A 105      32.561-325.783  -1.031 
ATOM   2158  O4'  DC A 105      31.152-325.767  -1.398 
ATOM   2159  C3'  DC A 105      32.895-327.270  -0.917 
ATOM   2160  O3'  DC A 105      32.719-327.679   0.435 
ATOM   2161  C2'  DC A 105      31.843-327.971  -1.777 
ATOM   2162  C1'  DC A 105      30.663-327.099  -1.357 
ATOM   2163  N1   DC A 105      29.495-327.191  -2.276 
ATOM   2164  C2   DC A 105      28.222-327.096  -1.719 
ATOM   2165  O2   DC A 105      28.116-326.939  -0.496 
ATOM   2166  N3   DC A 105      27.143-327.178  -2.539 
ATOM   2167  C4   DC A 105      27.300-327.348  -3.857 
ATOM   2168  N4   DC A 105      26.216-327.422  -4.616 
ATOM   2169  C5   DC A 105      28.601-327.449  -4.451 
ATOM   2170  C6   DC A 105      29.665-327.364  -3.614 
ATOM   2171  P    DG A 106      33.764-328.708   1.076 
ATOM   2172  OP1  DG A 106      34.950-327.970   1.565 
ATOM   2173  OP2  DG A 106      34.031-329.805   0.121 
ATOM   2174  O5'  DG A 106      32.929-329.271   2.321 
ATOM   2175  C5'  DG A 106      31.953-328.420   2.948 
ATOM   2176  C4'  DG A 106      30.685-329.202   3.226 
ATOM   2177  O4'  DG A 106      29.761-329.180   2.101 
ATOM   2178  C3'  DG A 106      30.872-330.691   3.519 
ATOM   2179  O3'  DG A 106      29.932-331.087   4.511 
ATOM   2180  C2'  DG A 106      30.520-331.391   2.207 
ATOM   2181  C1'  DG A 106      29.328-330.508   1.850 
ATOM   2182  N9   DG A 106      28.921-330.600   0.420 
ATOM   2183  C8   DG A 106      29.705-330.785  -0.698 
ATOM   2184  N7   DG A 106      29.030-330.822  -1.822 
ATOM   2185  C5   DG A 106      27.707-330.651  -1.419 
ATOM   2186  C6   DG A 106      26.515-330.603  -2.190 
ATOM   2187  O6   DG A 106      26.383-330.703  -3.407 
ATOM   2188  N1   DG A 106      25.388-330.413  -1.379 
ATOM   2189  C2   DG A 106      25.409-330.287  -0.004 
ATOM   2190  N2   DG A 106      24.224-330.111   0.586 
ATOM   2191  N3   DG A 106      26.526-330.331   0.719 
ATOM   2192  C4   DG A 106      27.629-330.515  -0.053 
ATOM   2193  P    DG A 107      30.389-332.117   5.646 
ATOM   2194  OP1  DG A 107      31.070-331.382   6.737 
ATOM   2195  OP2  DG A 107      31.156-333.224   5.033 
ATOM   2196  O5'  DG A 107      28.978-332.664   6.164 
ATOM   2197  C5'  DG A 107      27.827-331.800   6.096 
ATOM   2198  C4'  DG A 107      26.630-332.572   5.578 
ATOM   2199  O4'  DG A 107      26.544-332.553   4.124 
ATOM   2200  C3'  DG A 107      26.594-334.059   5.930 
ATOM   2201  O3'  DG A 107      25.247-334.441   6.179 
ATOM   2202  C2'  DG A 107      27.072-334.769   4.663 
ATOM   2203  C1'  DG A 107      26.327-333.881   3.671 
ATOM   2204  N9   DG A 107      26.837-333.982   2.275 
ATOM   2205  C8   DG A 107      28.126-334.182   1.831 
ATOM   2206  N7   DG A 107      28.241-334.224   0.526 
ATOM   2207  C5   DG A 107      26.935-334.040   0.073 
ATOM   2208  C6   DG A 107      26.425-333.991  -1.251 
ATOM   2209  O6   DG A 107      27.031-334.100  -2.313 
ATOM   2210  N1   DG A 107      25.038-333.787  -1.258 
ATOM   2211  C2   DG A 107      24.248-333.649  -0.133 
ATOM   2212  N2   DG A 107      22.944-333.461  -0.352 
ATOM   2213  N3   DG A 107      24.727-333.695   1.108 
ATOM   2214  C4   DG A 107      26.071-333.892   1.133 
ATOM   2215  P    DG A 108      24.938-335.464   7.371 
ATOM   2216  OP1  DG A 108      24.854-334.725   8.651 
ATOM   2217  OP2  DG A 108      25.907-336.581   7.329 
ATOM   2218  O5'  DG A 108      23.486-335.997   6.962 
ATOM   2219  C5'  DG A 108      22.604-335.127   6.228 
ATOM   2220  C4'  DG A 108      21.932-335.895   5.107 
ATOM   2221  O4'  DG A 108      22.717-335.888   3.880 
ATOM   2222  C3'  DG A 108      21.680-337.378   5.375 
ATOM   2223  O3'  DG A 108      20.440-337.749   4.786 
ATOM   2224  C2'  DG A 108      22.805-338.102   4.634 
ATOM   2225  C1'  DG A 108      22.794-337.217   3.390 
ATOM   2226  N9   DG A 108      24.026-337.334   2.562 
ATOM   2227  C8   DG A 108      25.328-337.546   2.960 
ATOM   2228  N7   DG A 108      26.187-337.600   1.971 
ATOM   2229  C5   DG A 108      25.398-337.412   0.837 
ATOM   2230  C6   DG A 108      25.764-337.370  -0.533 
ATOM   2231  O6   DG A 108      26.877-337.493  -1.037 
ATOM   2232  N1   DG A 108      24.649-337.157  -1.355 
ATOM   2233  C2   DG A 108      23.350-337.004  -0.910 
ATOM   2234  N2   DG A 108      22.426-336.809  -1.854 
ATOM   2235  N3   DG A 108      23.008-337.043   0.376 
ATOM   2236  C4   DG A 108      24.078-337.249   1.186 
ATOM   2237  P    DC A 109      19.479-338.760   5.572 
ATOM   2238  OP1  DC A 109      18.667-338.009   6.556 
ATOM   2239  OP2  DC A 109      20.276-339.884   6.111 
ATOM   2240  O5'  DC A 109      18.539-339.286   4.389 
ATOM   2241  C5'  DC A 109      18.267-338.417   3.275 
ATOM   2242  C4'  DC A 109      18.373-339.190   1.975 
ATOM   2243  O4'  DC A 109      19.729-339.198   1.445 
ATOM   2244  C3'  DC A 109      17.997-340.669   2.049 
ATOM   2245  O3'  DC A 109      17.335-341.036   0.845 
ATOM   2246  C2'  DC A 109      19.334-341.406   2.112 
ATOM   2247  C1'  DC A 109      20.066-340.533   1.097 
ATOM   2248  N1   DC A 109      21.548-340.665   1.150 
ATOM   2249  C2   DC A 109      22.252-340.564  -0.047 
ATOM   2250  O2   DC A 109      21.624-340.369  -1.094 
ATOM   2251  N3   DC A 109      23.606-340.682  -0.019 
ATOM   2252  C4   DC A 109      24.248-340.892   1.136 
ATOM   2253  N4   DC A 109      25.568-341.001   1.110 
ATOM   2254  C5   DC A 109      23.542-341.001   2.378 
ATOM   2255  C6   DC A 109      22.191-340.880   2.330 
ATOM   2256  P    DA A 110      16.085-342.034   0.919 
ATOM   2257  OP1  DA A 110      14.859-341.270   1.236 
ATOM   2258  OP2  DA A 110      16.402-343.159   1.826 
ATOM   2259  O5'  DA A 110      16.015-342.565  -0.590 
ATOM   2260  C5'  DA A 110      16.458-341.702  -1.655 
ATOM   2261  C4'  DA A 110      17.300-342.487  -2.641 
ATOM   2262  O4'  DA A 110      18.709-342.510  -2.273 
ATOM   2263  C3'  DA A 110      16.937-343.964  -2.798 
ATOM   2264  O3'  DA A 110      17.105-344.337  -4.160 
ATOM   2265  C2'  DA A 110      17.974-344.709  -1.958 
ATOM   2266  C1'  DA A 110      19.171-343.849  -2.352 
ATOM   2267  N9   DA A 110      20.338-343.991  -1.437 
ATOM   2268  C8   DA A 110      20.337-344.202  -0.089 
ATOM   2269  N7   DA A 110      21.523-344.283   0.431 
ATOM   2270  C5   DA A 110      22.375-344.113  -0.652 
ATOM   2271  C6   DA A 110      23.775-344.096  -0.763 
ATOM   2272  N6   DA A 110      24.602-344.258   0.279 
ATOM   2273  N1   DA A 110      24.297-343.905  -1.989 
ATOM   2274  C2   DA A 110      23.470-343.744  -3.021 
ATOM   2275  N3   DA A 110      22.156-343.741  -3.040 
ATOM   2276  C4   DA A 110      21.658-343.935  -1.800 
ATOM   2277  P    DG A 111      16.040-345.325  -4.831 
ATOM   2278  OP1  DG A 111      14.869-344.550  -5.299 
ATOM   2279  OP2  DG A 111      15.751-346.444  -3.907 
ATOM   2280  O5'  DG A 111      16.864-345.868  -6.091 
ATOM   2281  C5'  DG A 111      17.857-345.018  -6.695 
ATOM   2282  C4'  DG A 111      19.110-345.817  -6.995 
ATOM   2283  O4'  DG A 111      20.033-345.846  -5.870 
ATOM   2284  C3'  DG A 111      18.893-347.292  -7.332 
ATOM   2285  O3'  DG A 111      19.826-347.678  -8.334 
ATOM   2286  C2'  DG A 111      19.232-348.038  -6.041 
ATOM   2287  C1'  DG A 111      20.441-347.189  -5.659 
ATOM   2288  N9   DG A 111      20.845-347.331  -4.233 
ATOM   2289  C8   DG A 111      20.058-347.532  -3.119 
ATOM   2290  N7   DG A 111      20.731-347.615  -1.998 
ATOM   2291  C5   DG A 111      22.058-347.458  -2.396 
ATOM   2292  C6   DG A 111      23.249-347.456  -1.623 
ATOM   2293  O6   DG A 111      23.381-347.594  -0.410 
ATOM   2294  N1   DG A 111      24.380-347.266  -2.429 
ATOM   2295  C2   DG A 111      24.363-347.099  -3.799 
ATOM   2296  N2   DG A 111      25.551-346.930  -4.385 
ATOM   2297  N3   DG A 111      23.244-347.100  -4.523 
ATOM   2298  C4   DG A 111      22.139-347.284  -3.757 
ATOM   2299  P    DA A 112      19.349-348.665  -9.500 
ATOM   2300  OP1  DA A 112      18.684-347.886 -10.569 
ATOM   2301  OP2  DA A 112      18.561-349.774  -8.919 
ATOM   2302  O5'  DA A 112      20.749-349.225 -10.033 
ATOM   2303  C5'  DA A 112      21.917-348.386  -9.941 
ATOM   2304  C4'  DA A 112      23.099-349.196  -9.445 
ATOM   2305  O4'  DA A 112      23.185-349.221  -7.992 
ATOM   2306  C3'  DA A 112      23.106-350.673  -9.840 
ATOM   2307  O3'  DA A 112      24.446-351.073 -10.102 
ATOM   2308  C2'  DA A 112      22.613-351.409  -8.595 
ATOM   2309  C1'  DA A 112      23.375-350.565  -7.578 
ATOM   2310  N9   DA A 112      22.863-350.698  -6.185 
ATOM   2311  C8   DA A 112      21.576-350.882  -5.769 
ATOM   2312  N7   DA A 112      21.447-350.962  -4.481 
ATOM   2313  C5   DA A 112      22.744-350.819  -4.006 
ATOM   2314  C6   DA A 112      23.282-350.813  -2.709 
ATOM   2315  N6   DA A 112      22.542-350.961  -1.600 
ATOM   2316  N1   DA A 112      24.613-350.650  -2.591 
ATOM   2317  C2   DA A 112      25.342-350.503  -3.696 
ATOM   2318  N3   DA A 112      24.953-350.492  -4.952 
ATOM   2319  C4   DA A 112      23.618-350.658  -5.042 
ATOM   2320  P    DA A 113      24.734-352.067 -11.323 
ATOM   2321  OP1  DA A 113      24.832-351.293 -12.581 
ATOM   2322  OP2  DA A 113      23.743-353.166 -11.313 
ATOM   2323  O5'  DA A 113      26.175-352.640 -10.930 
ATOM   2324  C5'  DA A 113      27.074-351.809 -10.171 
ATOM   2325  C4'  DA A 113      27.730-352.623  -9.073 
ATOM   2326  O4'  DA A 113      26.945-352.636  -7.847 
ATOM   2327  C3'  DA A 113      27.953-354.102  -9.384 
ATOM   2328  O3'  DA A 113      29.186-354.514  -8.807 
ATOM   2329  C2'  DA A 113      26.815-354.825  -8.663 
ATOM   2330  C1'  DA A 113      26.842-353.978  -7.396 
ATOM   2331  N9   DA A 113      25.608-354.094  -6.570 
ATOM   2332  C8   DA A 113      24.320-354.267  -6.989 
ATOM   2333  N7   DA A 113      23.458-354.334  -6.022 
ATOM   2334  C5   DA A 113      24.229-354.197  -4.876 
ATOM   2335  C6   DA A 113      23.902-354.183  -3.510 
ATOM   2336  N6   DA A 113      22.651-354.317  -3.047 
ATOM   2337  N1   DA A 113      24.912-354.028  -2.634 
ATOM   2338  C2   DA A 113      26.153-353.895  -3.099 
ATOM   2339  N3   DA A 113      26.577-353.892  -4.345 
ATOM   2340  C4   DA A 113      25.547-354.050  -5.202 
ATOM   2341  P    DG A 114      30.127-355.521  -9.622 
ATOM   2342  OP1  DG A 114      30.953-354.758 -10.584 
ATOM   2343  OP2  DG A 114      29.307-356.612 -10.194 
ATOM   2344  O5'  DG A 114      31.055-356.100  -8.455 
ATOM   2345  C5'  DG A 114      31.346-355.268  -7.316 
ATOM   2346  C4'  DG A 114      31.223-356.077  -6.040 
ATOM   2347  O4'  DG A 114      29.867-356.074  -5.509 
ATOM   2348  C3'  DG A 114      31.571-357.561  -6.156 
ATOM   2349  O3'  DG A 114      32.225-357.976  -4.963 
ATOM   2350  C2'  DG A 114      30.218-358.269  -6.240 
ATOM   2351  C1'  DG A 114      29.505-357.411  -5.200 
ATOM   2352  N9   DG A 114      28.019-357.513  -5.257 
ATOM   2353  C8   DG A 114      27.198-357.682  -6.351 
ATOM   2354  N7   DG A 114      25.922-357.734  -6.058 
ATOM   2355  C5   DG A 114      25.895-357.590  -4.672 
ATOM   2356  C6   DG A 114      24.793-357.567  -3.778 
ATOM   2357  O6   DG A 114      23.596-357.670  -4.028 
ATOM   2358  N1   DG A 114      25.215-357.400  -2.451 
ATOM   2359  C2   DG A 114      26.528-357.272  -2.043 
ATOM   2360  N2   DG A 114      26.721-357.121  -0.730 
ATOM   2361  N3   DG A 114      27.560-357.293  -2.883 
ATOM   2362  C4   DG A 114      27.169-357.454  -4.173 
ATOM   2363  P    DA A 115      33.454-358.995  -5.067 
ATOM   2364  OP1  DA A 115      34.697-358.246  -5.362 
ATOM   2365  OP2  DA A 115      33.115-360.086  -6.007 
ATOM   2366  O5'  DA A 115      33.514-359.571  -3.575 
ATOM   2367  C5'  DA A 115      33.087-358.731  -2.486 
ATOM   2368  C4'  DA A 115      32.230-359.528  -1.523 
ATOM   2369  O4'  DA A 115      30.820-359.512  -1.890 
ATOM   2370  C3'  DA A 115      32.564-361.015  -1.409 
ATOM   2371  O3'  DA A 115      32.387-361.424  -0.057 
ATOM   2372  C2'  DA A 115      31.512-361.715  -2.268 
ATOM   2373  C1'  DA A 115      30.332-360.844  -1.849 
ATOM   2374  N9   DA A 115      29.163-360.936  -2.768 
ATOM   2375  C8   DA A 115      29.160-361.107  -4.123 
ATOM   2376  N7   DA A 115      27.973-361.150  -4.643 
ATOM   2377  C5   DA A 115      27.125-360.995  -3.555 
ATOM   2378  C6   DA A 115      25.725-360.953  -3.444 
ATOM   2379  N6   DA A 115      24.895-361.069  -4.491 
ATOM   2380  N1   DA A 115      25.207-360.788  -2.213 
ATOM   2381  C2   DA A 115      26.036-360.673  -1.177 
ATOM   2382  N3   DA A 115      27.351-360.697  -1.159 
ATOM   2383  C4   DA A 115      27.844-360.864  -2.403 
ATOM   2384  P    DA A 116      33.433-362.453   0.585 
ATOM   2385  OP1  DA A 116      34.619-361.714   1.073 
ATOM   2386  OP2  DA A 116      33.700-363.550  -0.371 
ATOM   2387  O5'  DA A 116      32.598-363.016   1.829 
ATOM   2388  C5'  DA A 116      31.622-362.164   2.456 
ATOM   2389  C4'  DA A 116      30.353-362.947   2.734 
ATOM   2390  O4'  DA A 116      29.430-362.925   1.609 
ATOM   2391  C3'  DA A 116      30.541-364.435   3.027 
ATOM   2392  O3'  DA A 116      29.601-364.832   4.019 
ATOM   2393  C2'  DA A 116      30.189-365.136   1.715 
ATOM   2394  C1'  DA A 116      28.997-364.253   1.358 
ATOM   2395  N9   DA A 116      28.589-364.345  -0.072 
ATOM   2396  C8   DA A 116      29.382-364.528  -1.168 
ATOM   2397  N7   DA A 116      28.727-364.567  -2.288 
ATOM   2398  C5   DA A 116      27.403-364.398  -1.906 
ATOM   2399  C6   DA A 116      26.206-364.345  -2.639 
ATOM   2400  N6   DA A 116      26.148-364.464  -3.973 
ATOM   2401  N1   DA A 116      25.064-364.166  -1.948 
ATOM   2402  C2   DA A 116      25.128-364.048  -0.622 
ATOM   2403  N3   DA A 116      26.180-364.081   0.165 
ATOM   2404  C4   DA A 116      27.309-364.261  -0.551 
ATOM   2405  P    DA A 117      30.058-365.862   5.154 
ATOM   2406  OP1  DA A 117      30.738-365.127   6.245 
ATOM   2407  OP2  DA A 117      30.824-366.969   4.541 
ATOM   2408  O5'  DA A 117      28.646-366.409   5.672 
ATOM   2409  C5'  DA A 117      27.496-365.545   5.604 
ATOM   2410  C4'  DA A 117      26.299-366.317   5.086 
ATOM   2411  O4'  DA A 117      26.213-366.298   3.632 
ATOM   2412  C3'  DA A 117      26.263-367.804   5.438 
ATOM   2413  O3'  DA A 117      24.916-368.185   5.687 
ATOM   2414  C2'  DA A 117      26.741-368.513   4.171 
ATOM   2415  C1'  DA A 117      25.995-367.626   3.179 
ATOM   2416  N9   DA A 117      26.505-367.727   1.784 
ATOM   2417  C8   DA A 117      27.790-367.925   1.362 
ATOM   2418  N7   DA A 117      27.917-367.969   0.072 
ATOM   2419  C5   DA A 117      26.623-367.787  -0.399 
ATOM   2420  C6   DA A 117      26.086-367.733  -1.695 
ATOM   2421  N6   DA A 117      26.822-367.863  -2.808 
ATOM   2422  N1   DA A 117      24.759-367.541  -1.807 
ATOM   2423  C2   DA A 117      24.031-367.412  -0.698 
ATOM   2424  N3   DA A 117      24.420-367.445   0.558 
ATOM   2425  C4   DA A 117      25.753-367.639   0.642 
ATOM   2426  P    DT A 118      24.607-369.209   6.880 
ATOM   2427  OP1  DT A 118      24.523-368.470   8.159 
ATOM   2428  OP2  DT A 118      25.576-370.326   6.837 
ATOM   2429  O5'  DT A 118      23.155-369.742   6.470 
ATOM   2430  C5'  DT A 118      22.272-368.871   5.736 
ATOM   2431  C4'  DT A 118      21.600-369.639   4.615 
ATOM   2432  O4'  DT A 118      22.385-369.632   3.388 
ATOM   2433  C3'  DT A 118      21.349-371.123   4.883 
ATOM   2434  O3'  DT A 118      20.108-371.493   4.294 
ATOM   2435  C2'  DT A 118      22.474-371.847   4.142 
ATOM   2436  C1'  DT A 118      22.462-370.962   2.898 
ATOM   2437  N1   DT A 118      23.694-371.079   2.070 
ATOM   2438  C2   DT A 118      23.545-370.966   0.708 
ATOM   2439  O2   DT A 118      22.466-370.777   0.172 
ATOM   2440  N3   DT A 118      24.708-371.081  -0.028 
ATOM   2441  C4   DT A 118      25.976-371.293   0.473 
ATOM   2442  O4   DT A 118      26.944-371.379  -0.287 
ATOM   2443  C5   DT A 118      26.031-371.399   1.912 
ATOM   2444  C7   DT A 118      27.375-371.631   2.540 
ATOM   2445  C6   DT A 118      24.917-371.292   2.652 
ATOM   2446  P    DC A 119      19.147-372.505   5.081 
ATOM   2447  OP1  DC A 119      18.336-371.754   6.064 
ATOM   2448  OP2  DC A 119      19.945-373.629   5.619 
ATOM   2449  O5'  DC A 119      18.208-373.031   3.897 
ATOM   2450  C5'  DC A 119      17.935-372.161   2.783 
ATOM   2451  C4'  DC A 119      18.042-372.934   1.483 
ATOM   2452  O4'  DC A 119      19.398-372.943   0.953 
ATOM   2453  C3'  DC A 119      17.666-374.414   1.557 
ATOM   2454  O3'  DC A 119      17.004-374.781   0.353 
ATOM   2455  C2'  DC A 119      19.003-375.151   1.620 
ATOM   2456  C1'  DC A 119      19.734-374.277   0.605 
ATOM   2457  N1   DC A 119      21.217-374.410   0.658 
ATOM   2458  C2   DC A 119      21.921-374.308  -0.539 
ATOM   2459  O2   DC A 119      21.293-374.114  -1.586 
ATOM   2460  N3   DC A 119      23.274-374.427  -0.511 
ATOM   2461  C4   DC A 119      23.917-374.637   0.644 
ATOM   2462  N4   DC A 119      25.236-374.746   0.618 
ATOM   2463  C5   DC A 119      23.211-374.745   1.886 
ATOM   2464  C6   DC A 119      21.860-374.624   1.838 
ATOM   2465  P    DA A 120      15.754-375.779   0.427 
ATOM   2466  OP1  DA A 120      14.527-375.014   0.744 
ATOM   2467  OP2  DA A 120      16.071-376.904   1.334 
ATOM   2468  O5'  DA A 120      15.684-376.309  -1.082 
ATOM   2469  C5'  DA A 120      16.127-375.447  -2.146 
ATOM   2470  C4'  DA A 120      16.968-376.232  -3.133 
ATOM   2471  O4'  DA A 120      18.378-376.254  -2.765 
ATOM   2472  C3'  DA A 120      16.605-377.708  -3.290 
ATOM   2473  O3'  DA A 120      16.774-378.081  -4.652 
ATOM   2474  C2'  DA A 120      17.643-378.454  -2.450 
ATOM   2475  C1'  DA A 120      18.840-377.594  -2.844 
ATOM   2476  N9   DA A 120      20.007-377.736  -1.929 
ATOM   2477  C8   DA A 120      20.006-377.946  -0.580 
ATOM   2478  N7   DA A 120      21.192-378.028  -0.061 
ATOM   2479  C5   DA A 120      22.044-377.858  -1.144 
ATOM   2480  C6   DA A 120      23.443-377.840  -1.255 
ATOM   2481  N6   DA A 120      24.270-378.003  -0.213 
ATOM   2482  N1   DA A 120      23.966-377.650  -2.481 
ATOM   2483  C2   DA A 120      23.139-377.488  -3.513 
ATOM   2484  N3   DA A 120      21.824-377.486  -3.532 
ATOM   2485  C4   DA A 120      21.327-377.679  -2.292 
ATOM   2486  P    DC A 121      15.708-379.070  -5.323 
ATOM   2487  OP1  DC A 121      14.538-378.295  -5.791 
ATOM   2488  OP2  DC A 121      15.420-380.189  -4.399 
ATOM   2489  O5'  DC A 121      16.533-379.613  -6.583 
ATOM   2490  C5'  DC A 121      17.526-378.763  -7.187 
ATOM   2491  C4'  DC A 121      18.779-379.562  -7.487 
ATOM   2492  O4'  DC A 121      19.702-379.590  -6.362 
ATOM   2493  C3'  DC A 121      18.562-381.037  -7.823 
ATOM   2494  O3'  DC A 121      19.494-381.423  -8.826 
ATOM   2495  C2'  DC A 121      18.901-381.782  -6.533 
ATOM   2496  C1'  DC A 121      20.109-380.934  -6.151 
ATOM   2497  N1   DC A 121      20.514-381.076  -4.725 
ATOM   2498  C2   DC A 121      21.872-381.002  -4.424 
ATOM   2499  O2   DC A 121      22.677-380.824  -5.345 
ATOM   2500  N3   DC A 121      22.261-381.130  -3.130 
ATOM   2501  C4   DC A 121      21.357-381.322  -2.161 
ATOM   2502  N4   DC A 121      21.787-381.441  -0.914 
ATOM   2503  C5   DC A 121      19.956-381.401  -2.448 
ATOM   2504  C6   DC A 121      19.586-381.272  -3.748 
ATOM   2505  P    DC A 122      19.018-382.410  -9.992 
ATOM   2506  OP1  DC A 122      18.353-381.631 -11.060 
ATOM   2507  OP2  DC A 122      18.229-383.519  -9.411 
ATOM   2508  O5'  DC A 122      20.418-382.969 -10.525 
ATOM   2509  C5'  DC A 122      21.585-382.131 -10.433 
ATOM   2510  C4'  DC A 122      22.767-382.941  -9.937 
ATOM   2511  O4'  DC A 122      22.853-382.966  -8.483 
ATOM   2512  C3'  DC A 122      22.774-384.417 -10.332 
ATOM   2513  O3'  DC A 122      24.114-384.818 -10.594 
ATOM   2514  C2'  DC A 122      22.282-385.154  -9.087 
ATOM   2515  C1'  DC A 122      23.044-384.310  -8.070 
ATOM   2516  N1   DC A 122      22.531-384.442  -6.677 
ATOM   2517  C2   DC A 122      23.455-384.376  -5.637 
ATOM   2518  O2   DC A 122      24.649-384.210  -5.910 
ATOM   2519  N3   DC A 122      23.008-384.495  -4.360 
ATOM   2520  C4   DC A 122      21.704-384.673  -4.107 
ATOM   2521  N4   DC A 122      21.319-384.783  -2.845 
ATOM   2522  C5   DC A 122      20.739-384.745  -5.163 
ATOM   2523  C6   DC A 122      21.206-384.624  -6.431 
ATOM   2524  P    DA A 123      24.403-385.812 -11.814 
ATOM   2525  OP1  DA A 123      24.501-385.038 -13.072 
ATOM   2526  OP2  DA A 123      23.411-386.911 -11.805 
ATOM   2527  O5'  DA A 123      25.843-386.385 -11.422 
ATOM   2528  C5'  DA A 123      26.743-385.554 -10.663 
ATOM   2529  C4'  DA A 123      27.399-386.367  -9.565 
ATOM   2530  O4'  DA A 123      26.614-386.381  -8.339 
ATOM   2531  C3'  DA A 123      27.621-387.847  -9.876 
ATOM   2532  O3'  DA A 123      28.855-388.259  -9.299 
ATOM   2533  C2'  DA A 123      26.483-388.570  -9.155 
ATOM   2534  C1'  DA A 123      26.511-387.722  -7.888 
ATOM   2535  N9   DA A 123      25.276-387.839  -7.062 
ATOM   2536  C8   DA A 123      23.988-388.012  -7.481 
ATOM   2537  N7   DA A 123      23.127-388.079  -6.514 
ATOM   2538  C5   DA A 123      23.897-387.941  -5.368 
ATOM   2539  C6   DA A 123      23.571-387.928  -4.002 
ATOM   2540  N6   DA A 123      22.320-388.062  -3.539 
ATOM   2541  N1   DA A 123      24.580-387.773  -3.125 
ATOM   2542  C2   DA A 123      25.822-387.640  -3.591 
ATOM   2543  N3   DA A 123      26.245-387.637  -4.836 
ATOM   2544  C4   DA A 123      25.216-387.795  -5.694 
ATOM   2545  P    DT A 124      29.795-389.265 -10.114 
ATOM   2546  OP1  DT A 124      30.622-388.502 -11.076 
ATOM   2547  OP2  DT A 124      28.976-390.357 -10.686 
ATOM   2548  O5'  DT A 124      30.724-389.845  -8.947 
ATOM   2549  C5'  DT A 124      31.014-389.013  -7.808 
ATOM   2550  C4'  DT A 124      30.891-389.821  -6.532 
ATOM   2551  O4'  DT A 124      29.535-389.819  -6.001 
ATOM   2552  C3'  DT A 124      31.239-391.305  -6.648 
ATOM   2553  O3'  DT A 124      31.893-391.720  -5.455 
ATOM   2554  C2'  DT A 124      29.887-392.014  -6.732 
ATOM   2555  C1'  DT A 124      29.173-391.156  -5.692 
ATOM   2556  N1   DT A 124      27.688-391.258  -5.749 
ATOM   2557  C2   DT A 124      27.010-391.176  -4.557 
ATOM   2558  O2   DT A 124      27.568-391.027  -3.485 
ATOM   2559  N3   DT A 124      25.634-391.275  -4.650 
ATOM   2560  C4   DT A 124      24.901-391.444  -5.806 
ATOM   2561  O4   DT A 124      23.671-391.520  -5.763 
ATOM   2562  C5   DT A 124      25.701-391.519  -7.005 
ATOM   2563  C7   DT A 124      24.983-391.703  -8.309 
ATOM   2564  C6   DT A 124      27.041-391.426  -6.945 
ATOM   2565  P    DT A 125      33.122-392.740  -5.559 
ATOM   2566  OP1  DT A 125      34.365-391.991  -5.854 
ATOM   2567  OP2  DT A 125      32.784-393.831  -6.499 
ATOM   2568  O5'  DT A 125      33.183-393.315  -4.067 
ATOM   2569  C5'  DT A 125      32.756-392.476  -2.978 
ATOM   2570  C4'  DT A 125      31.898-393.273  -2.015 
ATOM   2571  O4'  DT A 125      30.489-393.257  -2.382 
ATOM   2572  C3'  DT A 125      32.232-394.760  -1.901 
ATOM   2573  O3'  DT A 125      32.056-395.169  -0.549 
ATOM   2574  C2'  DT A 125      31.181-395.460  -2.760 
ATOM   2575  C1'  DT A 125      30.000-394.589  -2.341 
ATOM   2576  N1   DT A 125      28.832-394.681  -3.259 
ATOM   2577  C2   DT A 125      27.583-394.585  -2.694 
ATOM   2578  O2   DT A 125      27.406-394.430  -1.498 
ATOM   2579  N3   DT A 125      26.523-394.675  -3.577 
ATOM   2580  C4   DT A 125      26.609-394.849  -4.943 
ATOM   2581  O4   DT A 125      25.588-394.916  -5.631 
ATOM   2582  C5   DT A 125      27.961-394.939  -5.442 
ATOM   2583  C7   DT A 125      28.142-395.130  -6.920 
ATOM   2584  C6   DT A 125      29.009-394.855  -4.608 
ATOM   2585  P    DC A 126      33.102-396.198   0.093 
ATOM   2586  OP1  DC A 126      34.287-395.459   0.581 
ATOM   2587  OP2  DC A 126      33.368-397.295  -0.863 
ATOM   2588  O5'  DC A 126      32.267-396.761   1.337 
ATOM   2589  C5'  DC A 126      31.291-395.909   1.965 
ATOM   2590  C4'  DC A 126      30.022-396.692   2.243 
ATOM   2591  O4'  DC A 126      29.098-396.669   1.117 
ATOM   2592  C3'  DC A 126      30.209-398.180   2.535 
ATOM   2593  O3'  DC A 126      29.269-398.576   3.527 
ATOM   2594  C2'  DC A 126      29.858-398.881   1.223 
ATOM   2595  C1'  DC A 126      28.665-397.998   0.866 
ATOM   2596  N1   DC A 126      28.258-398.090  -0.564 
ATOM   2597  C2   DC A 126      26.902-397.981  -0.860 
ATOM   2598  O2   DC A 126      26.101-397.814   0.065 
ATOM   2599  N3   DC A 126      26.511-398.063  -2.159 
ATOM   2600  C4   DC A 126      27.411-398.245  -3.133 
ATOM   2601  N4   DC A 126      26.979-398.319  -4.382 
ATOM   2602  C5   DC A 126      28.810-398.360  -2.848 
ATOM   2603  C6   DC A 126      29.182-398.276  -1.545 
ATOM   2604  P    DC A 127      29.727-399.607   4.662 
ATOM   2605  OP1  DC A 127      30.407-398.872   5.753 
ATOM   2606  OP2  DC A 127      30.493-400.713   4.049 
ATOM   2607  O5'  DC A 127      28.315-400.153   5.180 
ATOM   2608  C5'  DC A 127      27.165-399.290   5.112 
ATOM   2609  C4'  DC A 127      25.967-400.062   4.594 
ATOM   2610  O4'  DC A 127      25.882-400.043   3.141 
ATOM   2611  C3'  DC A 127      25.931-401.549   4.946 
ATOM   2612  O3'  DC A 127      24.584-401.930   5.196 
ATOM   2613  C2'  DC A 127      26.410-402.258   3.679 
ATOM   2614  C1'  DC A 127      25.664-401.370   2.688 
ATOM   2615  N1   DC A 127      26.174-401.472   1.292 
ATOM   2616  C2   DC A 127      25.253-401.357   0.253 
ATOM   2617  O2   DC A 127      24.062-401.176   0.531 
ATOM   2618  N3   DC A 127      25.698-401.447  -1.026 
ATOM   2619  C4   DC A 127      26.997-401.643  -1.284 
ATOM   2620  N4   DC A 127      27.382-401.725  -2.549 
ATOM   2621  C5   DC A 127      27.961-401.765  -0.232 
ATOM   2622  C6   DC A 127      27.496-401.672   1.040 
ATOM   2623  P    DA A 128      24.276-402.954   6.388 
ATOM   2624  OP1  DA A 128      24.192-402.214   7.667 
ATOM   2625  OP2  DA A 128      25.244-404.071   6.345 
ATOM   2626  O5'  DA A 128      22.823-403.487   5.978 
ATOM   2627  C5'  DA A 128      21.941-402.616   5.244 
ATOM   2628  C4'  DA A 128      21.269-403.384   4.123 
ATOM   2629  O4'  DA A 128      22.054-403.377   2.896 
ATOM   2630  C3'  DA A 128      21.017-404.868   4.391 
ATOM   2631  O3'  DA A 128      19.777-405.238   3.802 
ATOM   2632  C2'  DA A 128      22.142-405.591   3.650 
ATOM   2633  C1'  DA A 128      22.131-404.707   2.406 
ATOM   2634  N9   DA A 128      23.363-404.824   1.578 
ATOM   2635  C8   DA A 128      24.647-405.034   1.991 
ATOM   2636  N7   DA A 128      25.508-405.090   1.022 
ATOM   2637  C5   DA A 128      24.740-404.904  -0.118 
ATOM   2638  C6   DA A 128      25.067-404.857  -1.484 
ATOM   2639  N6   DA A 128      26.316-405.002  -1.951 
ATOM   2640  N1   DA A 128      24.061-404.657  -2.355 
ATOM   2641  C2   DA A 128      22.823-404.513  -1.885 
ATOM   2642  N3   DA A 128      22.399-404.538  -0.641 
ATOM   2643  C4   DA A 128      23.425-404.741   0.211 
ATOM   2644  P    DG A 129      18.816-406.249   4.589 
ATOM   2645  OP1  DG A 129      18.004-405.499   5.573 
ATOM   2646  OP2  DG A 129      19.614-407.373   5.127 
ATOM   2647  O5'  DG A 129      17.876-406.776   3.405 
ATOM   2648  C5'  DG A 129      17.604-405.906   2.291 
ATOM   2649  C4'  DG A 129      17.711-406.679   0.991 
ATOM   2650  O4'  DG A 129      19.066-406.688   0.461 
ATOM   2651  C3'  DG A 129      17.334-408.159   1.065 
ATOM   2652  O3'  DG A 129      16.672-408.526  -0.139 
ATOM   2653  C2'  DG A 129      18.672-408.896   1.128 
ATOM   2654  C1'  DG A 129      19.403-408.022   0.113 
ATOM   2655  N9   DG A 129      20.885-408.155   0.166 
ATOM   2656  C8   DG A 129      21.702-408.372   1.255 
ATOM   2657  N7   DG A 129      22.978-408.440   0.961 
ATOM   2658  C5   DG A 129      23.009-408.256  -0.421 
ATOM   2659  C6   DG A 129      24.110-408.229  -1.315 
ATOM   2660  O6   DG A 129      25.305-408.363  -1.068 
ATOM   2661  N1   DG A 129      23.692-408.015  -2.637 
ATOM   2662  C2   DG A 129      22.383-407.850  -3.040 
ATOM   2663  N2   DG A 129      22.192-407.657  -4.348 
ATOM   2664  N3   DG A 129      21.349-407.875  -2.200 
ATOM   2665  C4   DG A 129      21.737-408.081  -0.915 
ATOM   2666  P    DC A 130      15.423-409.524  -0.065 
ATOM   2667  OP1  DC A 130      14.196-408.759   0.252 
ATOM   2668  OP2  DC A 130      15.739-410.648   0.842 
ATOM   2669  O5'  DC A 130      15.353-410.054  -1.574 
ATOM   2670  C5'  DC A 130      15.795-409.192  -2.638 
ATOM   2671  C4'  DC A 130      16.637-409.977  -3.624 
ATOM   2672  O4'  DC A 130      18.046-409.999  -3.257 
ATOM   2673  C3'  DC A 130      16.274-411.453  -3.782 
ATOM   2674  O3'  DC A 130      16.443-411.826  -5.144 
ATOM   2675  C2'  DC A 130      17.311-412.199  -2.942 
ATOM   2676  C1'  DC A 130      18.509-411.339  -3.336 
ATOM   2677  N1   DC A 130      19.676-411.480  -2.421 
ATOM   2678  C2   DC A 130      20.950-411.394  -2.976 
ATOM   2679  O2   DC A 130      21.059-411.204  -4.193 
ATOM   2680  N3   DC A 130      22.027-411.521  -2.159 
ATOM   2681  C4   DC A 130      21.866-411.726  -0.845 
ATOM   2682  N4   DC A 130      22.947-411.844  -0.090 
ATOM   2683  C5   DC A 130      20.564-411.819  -0.254 
ATOM   2684  C6   DC A 130      19.500-411.689  -1.088 
ATOM   2685  P    DT A 131      15.377-412.815  -5.815 
ATOM   2686  OP1  DT A 131      14.206-412.040  -6.283 
ATOM   2687  OP2  DT A 131      15.088-413.934  -4.891 
ATOM   2688  O5'  DT A 131      16.201-413.358  -7.075 
ATOM   2689  C5'  DT A 131      17.194-412.508  -7.679 
ATOM   2690  C4'  DT A 131      18.447-413.307  -7.979 
ATOM   2691  O4'  DT A 131      19.371-413.335  -6.854 
ATOM   2692  C3'  DT A 131      18.230-414.782  -8.315 
ATOM   2693  O3'  DT A 131      19.163-415.168  -9.318 
ATOM   2694  C2'  DT A 131      18.569-415.527  -7.025 
ATOM   2695  C1'  DT A 131      19.778-414.679  -6.643 
ATOM   2696  N1   DT A 131      20.183-414.820  -5.216 
ATOM   2697  C2   DT A 131      21.525-414.746  -4.936 
ATOM   2698  O2   DT A 131      22.373-414.571  -5.795 
ATOM   2699  N3   DT A 131      21.863-414.882  -3.604 
ATOM   2700  C4   DT A 131      20.989-415.082  -2.555 
ATOM   2701  O4   DT A 131      21.410-415.190  -1.401 
ATOM   2702  C5   DT A 131      19.602-415.147  -2.947 
ATOM   2703  C7   DT A 131      18.583-415.363  -1.866 
ATOM   2704  C6   DT A 131      19.245-415.017  -4.236 
ATOM   2705  P    DG A 132      18.686-416.155 -10.484 
ATOM   2706  OP1  DG A 132      18.022-415.376 -11.552 
ATOM   2707  OP2  DG A 132      17.898-417.264  -9.903 
ATOM   2708  O5'  DG A 132      20.087-416.714 -11.017 
ATOM   2709  C5'  DG A 132      21.254-415.876 -10.925 
ATOM   2710  C4'  DG A 132      22.436-416.686 -10.429 
ATOM   2711  O4'  DG A 132      22.522-416.711  -8.975 
ATOM   2712  C3'  DG A 132      22.443-418.162 -10.824 
ATOM   2713  O3'  DG A 132      23.783-418.563 -11.086 
ATOM   2714  C2'  DG A 132      21.950-418.899  -9.579 
ATOM   2715  C1'  DG A 132      22.712-418.055  -8.562 
ATOM   2716  N9   DG A 132      22.200-418.187  -7.169 
ATOM   2717  C8   DG A 132      20.907-418.374  -6.731 
ATOM   2718  N7   DG A 132      20.792-418.452  -5.428 
ATOM   2719  C5   DG A 132      22.100-418.307  -4.970 
ATOM   2720  C6   DG A 132      22.611-418.307  -3.646 
ATOM   2721  O6   DG A 132      22.002-418.435  -2.587 
ATOM   2722  N1   DG A 132      24.001-418.130  -3.632 
ATOM   2723  C2   DG A 132      24.794-417.975  -4.753 
ATOM   2724  N2   DG A 132      26.101-417.819  -4.529 
ATOM   2725  N3   DG A 132      24.315-417.975  -5.995 
ATOM   2726  C4   DG A 132      22.967-418.145  -6.024 
ATOM   2727  P    DA A 133      24.071-419.557 -12.306 
ATOM   2728  OP1  DA A 133      24.169-418.782 -13.564 
ATOM   2729  OP2  DA A 133      23.080-420.655 -12.297 
ATOM   2730  O5'  DA A 133      25.512-420.130 -11.913 
ATOM   2731  C5'  DA A 133      26.411-419.299 -11.155 
ATOM   2732  C4'  DA A 133      27.068-420.112 -10.057 
ATOM   2733  O4'  DA A 133      26.283-420.125  -8.831 
ATOM   2734  C3'  DA A 133      27.290-421.592 -10.368 
ATOM   2735  O3'  DA A 133      28.523-422.004  -9.791 
ATOM   2736  C2'  DA A 133      26.152-422.314  -9.647 
ATOM   2737  C1'  DA A 133      26.179-421.467  -8.380 
ATOM   2738  N9   DA A 133      24.945-421.584  -7.554 
ATOM   2739  C8   DA A 133      23.657-421.756  -7.973 
ATOM   2740  N7   DA A 133      22.796-421.824  -7.006 
ATOM   2741  C5   DA A 133      23.566-421.686  -5.860 
ATOM   2742  C6   DA A 133      23.239-421.673  -4.494 
ATOM   2743  N6   DA A 133      21.988-421.806  -4.031 
ATOM   2744  N1   DA A 133      24.249-421.518  -3.617 
ATOM   2745  C2   DA A 133      25.490-421.385  -4.083 
ATOM   2746  N3   DA A 133      25.914-421.382  -5.328 
ATOM   2747  C4   DA A 133      24.884-421.539  -6.186 
ATOM   2748  P    DT A 134      29.464-423.010 -10.606 
ATOM   2749  OP1  DT A 134      30.290-422.247 -11.568 
ATOM   2750  OP2  DT A 134      28.645-424.102 -11.178 
ATOM   2751  O5'  DT A 134      30.392-423.589  -9.439 
ATOM   2752  C5'  DT A 134      30.683-422.758  -8.300 
ATOM   2753  C4'  DT A 134      30.560-423.566  -7.024 
ATOM   2754  O4'  DT A 134      29.204-423.564  -6.493 
ATOM   2755  C3'  DT A 134      30.908-425.050  -7.140 
ATOM   2756  O3'  DT A 134      31.562-425.465  -5.947 
ATOM   2757  C2'  DT A 134      29.555-425.759  -7.224 
ATOM   2758  C1'  DT A 134      28.842-424.901  -6.184 
ATOM   2759  N1   DT A 134      27.356-425.002  -6.241 
ATOM   2760  C2   DT A 134      26.678-424.921  -5.049 
ATOM   2761  O2   DT A 134      27.237-424.772  -3.977 
ATOM   2762  N3   DT A 134      25.303-425.020  -5.141 
ATOM   2763  C4   DT A 134      24.570-425.189  -6.298 
ATOM   2764  O4   DT A 134      23.340-425.265  -6.255 
ATOM   2765  C5   DT A 134      25.370-425.264  -7.497 
ATOM   2766  C7   DT A 134      24.651-425.448  -8.801 
ATOM   2767  C6   DT A 134      26.709-425.171  -7.437 
ATOM   2768  P    DG A 135      32.791-426.485  -6.051 
ATOM   2769  OP1  DG A 135      34.034-425.736  -6.346 
ATOM   2770  OP2  DG A 135      32.453-427.576  -6.990 
ATOM   2771  O5'  DG A 135      32.851-427.060  -4.559 
ATOM   2772  C5'  DG A 135      32.424-426.221  -3.470 
ATOM   2773  C4'  DG A 135      31.567-427.017  -2.507 
ATOM   2774  O4'  DG A 135      30.158-427.001  -2.874 
ATOM   2775  C3'  DG A 135      31.901-428.505  -2.392 
ATOM   2776  O3'  DG A 135      31.724-428.914  -1.041 
ATOM   2777  C2'  DG A 135      30.849-429.205  -3.252 
ATOM   2778  C1'  DG A 135      29.669-428.333  -2.833 
ATOM   2779  N9   DG A 135      28.501-428.425  -3.751 
ATOM   2780  C8   DG A 135      28.478-428.598  -5.118 
ATOM   2781  N7   DG A 135      27.273-428.639  -5.632 
ATOM   2782  C5   DG A 135      26.437-428.483  -4.527 
ATOM   2783  C6   DG A 135      25.021-428.445  -4.451 
ATOM   2784  O6   DG A 135      24.197-428.543  -5.358 
ATOM   2785  N1   DG A 135      24.583-428.270  -3.130 
ATOM   2786  C2   DG A 135      25.407-428.147  -2.028 
ATOM   2787  N2   DG A 135      24.794-427.986  -0.854 
ATOM   2788  N3   DG A 135      26.736-428.182  -2.102 
ATOM   2789  C4   DG A 135      27.176-428.352  -3.375 
ATOM   2790  P    DT A 136      32.770-429.942  -0.399 
ATOM   2791  OP1  DT A 136      33.956-429.204   0.089 
ATOM   2792  OP2  DT A 136      33.037-431.039  -1.355 
ATOM   2793  O5'  DT A 136      31.935-430.505   0.845 
ATOM   2794  C5'  DT A 136      30.959-429.654   1.473 
ATOM   2795  C4'  DT A 136      29.690-430.437   1.751 
ATOM   2796  O4'  DT A 136      28.767-430.414   0.625 
ATOM   2797  C3'  DT A 136      29.878-431.925   2.044 
ATOM   2798  O3'  DT A 136      28.938-432.321   3.035 
ATOM   2799  C2'  DT A 136      29.526-432.625   0.732 
ATOM   2800  C1'  DT A 136      28.334-431.742   0.374 
ATOM   2801  N1   DT A 136      27.927-431.835  -1.056 
ATOM   2802  C2   DT A 136      26.585-431.725  -1.332 
ATOM   2803  O2   DT A 136      25.742-431.560  -0.468 
ATOM   2804  N3   DT A 136      26.246-431.817  -2.668 
ATOM   2805  C4   DT A 136      27.116-432.003  -3.723 
ATOM   2806  O4   DT A 136      26.694-432.069  -4.879 
ATOM   2807  C5   DT A 136      28.502-432.106  -3.332 
ATOM   2808  C7   DT A 136      29.516-432.310  -4.420 
ATOM   2809  C6   DT A 136      28.860-432.021  -2.041 
ATOM   2810  P    DC A 137      29.395-433.351   4.170 
ATOM   2811  OP1  DC A 137      30.076-432.617   5.261 
ATOM   2812  OP2  DC A 137      30.162-434.458   3.557 
ATOM   2813  O5'  DC A 137      27.984-433.898   4.689 
ATOM   2814  C5'  DC A 137      26.833-433.035   4.620 
ATOM   2815  C4'  DC A 137      25.636-433.807   4.102 
ATOM   2816  O4'  DC A 137      25.550-433.788   2.649 
ATOM   2817  C3'  DC A 137      25.600-435.294   4.454 
ATOM   2818  O3'  DC A 137      24.253-435.675   4.704 
ATOM   2819  C2'  DC A 137      26.078-436.003   3.187 
ATOM   2820  C1'  DC A 137      25.333-435.115   2.196 
ATOM   2821  N1   DC A 137      25.843-435.217   0.800 
ATOM   2822  C2   DC A 137      24.922-435.102  -0.239 
ATOM   2823  O2   DC A 137      23.730-434.921   0.039 
ATOM   2824  N3   DC A 137      25.367-435.192  -1.518 
ATOM   2825  C4   DC A 137      26.666-435.388  -1.776 
ATOM   2826  N4   DC A 137      27.050-435.470  -3.041 
ATOM   2827  C5   DC A 137      27.629-435.510  -0.723 
ATOM   2828  C6   DC A 137      27.165-435.417   0.548 
ATOM   2829  P    DA A 138      23.944-436.699   5.896 
ATOM   2830  OP1  DA A 138      23.860-435.959   7.175 
ATOM   2831  OP2  DA A 138      24.913-437.816   5.853 
ATOM   2832  O5'  DA A 138      22.492-437.231   5.486 
ATOM   2833  C5'  DA A 138      21.609-436.361   4.752 
ATOM   2834  C4'  DA A 138      20.937-437.129   3.631 
ATOM   2835  O4'  DA A 138      21.723-437.122   2.405 
ATOM   2836  C3'  DA A 138      20.686-438.613   3.899 
ATOM   2837  O3'  DA A 138      19.445-438.983   3.310 
ATOM   2838  C2'  DA A 138      21.811-439.336   3.158 
ATOM   2839  C1'  DA A 138      21.800-438.452   1.914 
ATOM   2840  N9   DA A 138      23.031-438.569   1.086 
ATOM   2841  C8   DA A 138      24.316-438.778   1.499 
ATOM   2842  N7   DA A 138      25.177-438.835   0.530 
ATOM   2843  C5   DA A 138      24.409-438.649  -0.610 
ATOM   2844  C6   DA A 138      24.736-438.602  -1.975 
ATOM   2845  N6   DA A 138      25.984-438.746  -2.443 
ATOM   2846  N1   DA A 138      23.730-438.401  -2.847 
ATOM   2847  C2   DA A 138      22.492-438.258  -2.377 
ATOM   2848  N3   DA A 138      22.068-438.283  -1.133 
ATOM   2849  C4   DA A 138      23.094-438.485  -0.281 
ATOM   2850  P    DC A 139      18.485-439.994   4.097 
ATOM   2851  OP1  DC A 139      17.673-439.243   5.081 
ATOM   2852  OP2  DC A 139      19.282-441.118   4.635 
ATOM   2853  O5'  DC A 139      17.545-440.521   2.914 
ATOM   2854  C5'  DC A 139      17.273-439.651   1.799 
ATOM   2855  C4'  DC A 139      17.379-440.424   0.500 
ATOM   2856  O4'  DC A 139      18.735-440.433  -0.031 
ATOM   2857  C3'  DC A 139      17.003-441.904   0.573 
ATOM   2858  O3'  DC A 139      16.341-442.271  -0.631 
ATOM   2859  C2'  DC A 139      18.340-442.641   0.636 
ATOM   2860  C1'  DC A 139      19.072-441.767  -0.378 
ATOM   2861  N1   DC A 139      20.554-441.899  -0.326 
ATOM   2862  C2   DC A 139      21.258-441.798  -1.522 
ATOM   2863  O2   DC A 139      20.630-441.603  -2.570 
ATOM   2864  N3   DC A 139      22.611-441.917  -1.495 
ATOM   2865  C4   DC A 139      23.254-442.127  -0.340 
ATOM   2866  N4   DC A 139      24.574-442.235  -0.366 
ATOM   2867  C5   DC A 139      22.548-442.235   0.902 
ATOM   2868  C6   DC A 139      21.197-442.114   0.854 
ATOM   2869  P    DC A 140      15.091-443.269  -0.557 
ATOM   2870  OP1  DC A 140      13.865-442.504  -0.240 
ATOM   2871  OP2  DC A 140      15.408-444.393   0.350 
ATOM   2872  O5'  DC A 140      15.021-443.799  -2.065 
ATOM   2873  C5'  DC A 140      15.464-442.937  -3.130 
ATOM   2874  C4'  DC A 140      16.306-443.722  -4.116 
ATOM   2875  O4'  DC A 140      17.715-443.744  -3.749 
ATOM   2876  C3'  DC A 140      15.943-445.198  -4.274 
ATOM   2877  O3'  DC A 140      16.111-445.571  -5.636 
ATOM   2878  C2'  DC A 140      16.980-445.944  -3.434 
ATOM   2879  C1'  DC A 140      18.177-445.083  -3.828 
ATOM   2880  N1   DC A 140      19.344-445.225  -2.913 
ATOM   2881  C2   DC A 140      20.619-445.139  -3.468 
ATOM   2882  O2   DC A 140      20.728-444.949  -4.685 
ATOM   2883  N3   DC A 140      21.696-445.266  -2.651 
ATOM   2884  C4   DC A 140      21.535-445.471  -1.337 
ATOM   2885  N4   DC A 140      22.616-445.589  -0.582 
ATOM   2886  C5   DC A 140      20.233-445.564  -0.746 
ATOM   2887  C6   DC A 140      19.169-445.434  -1.580 
ATOM   2888  P    DC A 141      15.046-446.560  -6.307 
ATOM   2889  OP1  DC A 141      13.875-445.784  -6.774 
ATOM   2890  OP2  DC A 141      14.757-447.679  -5.383 
ATOM   2891  O5'  DC A 141      15.870-447.103  -7.567 
ATOM   2892  C5'  DC A 141      16.863-446.253  -8.171 
ATOM   2893  C4'  DC A 141      18.116-447.052  -8.471 
ATOM   2894  O4'  DC A 141      19.039-447.080  -7.346 
ATOM   2895  C3'  DC A 141      17.899-448.527  -8.807 
ATOM   2896  O3'  DC A 141      18.832-448.912  -9.810 
ATOM   2897  C2'  DC A 141      18.238-449.272  -7.517 
ATOM   2898  C1'  DC A 141      19.446-448.423  -7.135 
ATOM   2899  N1   DC A 141      19.851-448.565  -5.708 
ATOM   2900  C2   DC A 141      21.209-448.492  -5.408 
ATOM   2901  O2   DC A 141      22.015-448.313  -6.329 
ATOM   2902  N3   DC A 141      21.598-448.619  -4.114 
ATOM   2903  C4   DC A 141      20.694-448.812  -3.144 
ATOM   2904  N4   DC A 141      21.124-448.930  -1.898 
ATOM   2905  C5   DC A 141      19.293-448.891  -3.432 
ATOM   2906  C6   DC A 141      18.924-448.761  -4.732 
ATOM   2907  P    DC A 142      18.355-449.900 -10.976 
ATOM   2908  OP1  DC A 142      17.690-449.121 -12.044 
ATOM   2909  OP2  DC A 142      17.566-451.009 -10.395 
ATOM   2910  O5'  DC A 142      19.755-450.459 -11.509 
ATOM   2911  C5'  DC A 142      20.923-449.621 -11.417 
ATOM   2912  C4'  DC A 142      22.105-450.431 -10.921 
ATOM   2913  O4'  DC A 142      22.190-450.456  -9.467 
ATOM   2914  C3'  DC A 142      22.112-451.907 -11.316 
ATOM   2915  O3'  DC A 142      23.452-452.307 -11.578 
ATOM   2916  C2'  DC A 142      21.619-452.643 -10.071 
ATOM   2917  C1'  DC A 142      22.381-451.800  -9.054 
ATOM   2918  N1   DC A 142      21.869-451.932  -7.661 
ATOM   2919  C2   DC A 142      22.792-451.865  -6.621 
ATOM   2920  O2   DC A 142      23.986-451.700  -6.894 
ATOM   2921  N3   DC A 142      22.345-451.984  -5.344 
ATOM   2922  C4   DC A 142      21.042-452.162  -5.091 
ATOM   2923  N4   DC A 142      20.656-452.273  -3.829 
ATOM   2924  C5   DC A 142      20.076-452.234  -6.147 
ATOM   2925  C6   DC A 142      20.543-452.114  -7.415 
ATOM   2926  P    DA A 143      23.740-453.302 -12.798 
ATOM   2927  OP1  DA A 143      23.838-452.527 -14.056 
ATOM   2928  OP2  DA A 143      22.749-454.400 -12.789 
ATOM   2929  O5'  DA A 143      25.181-453.875 -12.405 
ATOM   2930  C5'  DA A 143      26.080-453.043 -11.647 
ATOM   2931  C4'  DA A 143      26.736-453.857 -10.549 
ATOM   2932  O4'  DA A 143      25.951-453.870  -9.323 
ATOM   2933  C3'  DA A 143      26.958-455.337 -10.860 
ATOM   2934  O3'  DA A 143      28.192-455.748 -10.283 
ATOM   2935  C2'  DA A 143      25.820-456.059 -10.139 
ATOM   2936  C1'  DA A 143      25.848-455.212  -8.872 
ATOM   2937  N9   DA A 143      24.614-455.329  -8.046 
ATOM   2938  C8   DA A 143      23.325-455.501  -8.464 
ATOM   2939  N7   DA A 143      22.464-455.569  -7.498 
ATOM   2940  C5   DA A 143      23.235-455.431  -6.352 
ATOM   2941  C6   DA A 143      22.908-455.418  -4.986 
ATOM   2942  N6   DA A 143      21.657-455.551  -4.523 
ATOM   2943  N1   DA A 143      23.918-455.262  -4.109 
ATOM   2944  C2   DA A 143      25.159-455.130  -4.575 
ATOM   2945  N3   DA A 143      25.582-455.127  -5.820 
ATOM   2946  C4   DA A 143      24.553-455.284  -6.678 
ATOM   2947  P    DG A 144      29.132-456.755 -11.098 
ATOM   2948  OP1  DG A 144      29.959-455.992 -12.060 
ATOM   2949  OP2  DG A 144      28.313-457.847 -11.670 
ATOM   2950  O5'  DG A 144      30.061-457.334  -9.931 
ATOM   2951  C5'  DG A 144      30.352-456.502  -8.792 
ATOM   2952  C4'  DG A 144      30.229-457.311  -7.516 
ATOM   2953  O4'  DG A 144      28.872-457.308  -6.985 
ATOM   2954  C3'  DG A 144      30.576-458.795  -7.632 
ATOM   2955  O3'  DG A 144      31.231-459.210  -6.439 
ATOM   2956  C2'  DG A 144      29.224-459.504  -7.716 
ATOM   2957  C1'  DG A 144      28.510-458.646  -6.676 
ATOM   2958  N9   DG A 144      27.025-458.747  -6.733 
ATOM   2959  C8   DG A 144      26.204-458.916  -7.827 
ATOM   2960  N7   DG A 144      24.928-458.968  -7.534 
ATOM   2961  C5   DG A 144      24.901-458.824  -6.148 
ATOM   2962  C6   DG A 144      23.799-458.801  -5.253 
ATOM   2963  O6   DG A 144      22.601-458.905  -5.504 
ATOM   2964  N1   DG A 144      24.220-458.634  -3.927 
ATOM   2965  C2   DG A 144      25.534-458.506  -3.519 
ATOM   2966  N2   DG A 144      25.727-458.355  -2.206 
ATOM   2967  N3   DG A 144      26.566-458.527  -4.358 
ATOM   2968  C4   DG A 144      26.175-458.689  -5.649 
ATOM   2969  P    DA A 145      32.460-460.229  -6.543 
ATOM   2970  OP1  DA A 145      33.702-459.480  -6.838 
ATOM   2971  OP2  DA A 145      32.121-461.321  -7.482 
ATOM   2972  O5'  DA A 145      32.520-460.805  -5.051 
ATOM   2973  C5'  DA A 145      32.093-459.966  -3.962 
ATOM   2974  C4'  DA A 145      31.236-460.762  -2.999 
ATOM   2975  O4'  DA A 145      29.826-460.746  -3.366 
ATOM   2976  C3'  DA A 145      31.570-462.249  -2.884 
ATOM   2977  O3'  DA A 145      31.393-462.658  -1.533 
ATOM   2978  C2'  DA A 145      30.518-462.950  -3.744 
ATOM   2979  C1'  DA A 145      29.337-462.078  -3.325 
ATOM   2980  N9   DA A 145      28.169-462.170  -4.243 
ATOM   2981  C8   DA A 145      28.166-462.341  -5.599 
ATOM   2982  N7   DA A 145      26.979-462.384  -6.119 
ATOM   2983  C5   DA A 145      26.131-462.230  -5.031 
ATOM   2984  C6   DA A 145      24.731-462.188  -4.920 
ATOM   2985  N6   DA A 145      23.901-462.303  -5.967 
ATOM   2986  N1   DA A 145      24.213-462.022  -3.689 
ATOM   2987  C2   DA A 145      25.042-461.908  -2.653 
ATOM   2988  N3   DA A 145      26.357-461.932  -2.634 
ATOM   2989  C4   DA A 145      26.850-462.099  -3.879 
ATOM   2990  P    DG A 146      32.439-463.687  -0.891 
ATOM   2991  OP1  DG A 146      33.625-462.949  -0.403 
ATOM   2992  OP2  DG A 146      32.706-464.784  -1.847 
ATOM   2993  O5'  DG A 146      31.604-464.250   0.353 
ATOM   2994  C5'  DG A 146      30.628-463.399   0.981 
ATOM   2995  C4'  DG A 146      29.359-464.181   1.259 
ATOM   2996  O4'  DG A 146      28.436-464.159   0.133 
ATOM   2997  C3'  DG A 146      29.547-465.670   1.552 
ATOM   2998  O3'  DG A 146      28.606-466.066   2.543 
ATOM   2999  C2'  DG A 146      29.195-466.370   0.240 
ATOM   3000  C1'  DG A 146      28.002-465.487  -0.118 
ATOM   3001  N9   DG A 146      27.595-465.579  -1.548 
ATOM   3002  C8   DG A 146      28.379-465.764  -2.665 
ATOM   3003  N7   DG A 146      27.705-465.801  -3.790 
ATOM   3004  C5   DG A 146      26.381-465.630  -3.387 
ATOM   3005  C6   DG A 146      25.190-465.582  -4.158 
ATOM   3006  O6   DG A 146      25.057-465.682  -5.374 
ATOM   3007  N1   DG A 146      24.062-465.392  -3.347 
ATOM   3008  C2   DG A 146      24.083-465.266  -1.971 
ATOM   3009  N2   DG A 146      22.898-465.091  -1.382 
ATOM   3010  N3   DG A 146      25.201-465.310  -1.249 
ATOM   3011  C4   DG A 146      26.303-465.494  -2.021 
ATOM   3012  P    DA A 147      29.064-467.096   3.679 
ATOM   3013  OP1  DA A 147      29.744-466.362   4.769 
ATOM   3014  OP2  DA A 147      29.830-468.203   3.065 
ATOM   3015  O5'  DA A 147      27.652-467.643   4.197 
ATOM   3016  C5'  DA A 147      26.502-466.780   4.128 
ATOM   3017  C4'  DA A 147      25.305-467.551   3.610 
ATOM   3018  O4'  DA A 147      25.219-467.532   2.157 
ATOM   3019  C3'  DA A 147      25.269-469.038   3.962 
ATOM   3020  O3'  DA A 147      23.921-469.420   4.212 
ATOM   3021  C2'  DA A 147      25.747-469.748   2.695 
ATOM   3022  C1'  DA A 147      25.001-468.860   1.704 
ATOM   3023  N9   DA A 147      25.511-468.961   0.308 
ATOM   3024  C8   DA A 147      26.795-469.159  -0.114 
ATOM   3025  N7   DA A 147      26.923-469.203  -1.404 
ATOM   3026  C5   DA A 147      25.629-469.022  -1.874 
ATOM   3027  C6   DA A 147      25.092-468.968  -3.171 
ATOM   3028  N6   DA A 147      25.828-469.098  -4.284 
ATOM   3029  N1   DA A 147      23.764-468.775  -3.283 
ATOM   3030  C2   DA A 147      23.037-468.646  -2.174 
ATOM   3031  N3   DA A 147      23.426-468.679  -0.918 
ATOM   3032  C4   DA A 147      24.758-468.873  -0.833 
ATOM   3033  P    DG A 148      23.613-470.443   5.404 
ATOM   3034  OP1  DG A 148      23.529-469.704   6.683 
ATOM   3035  OP2  DG A 148      24.582-471.560   5.361 
ATOM   3036  O5'  DG A 148      22.160-470.976   4.994 
ATOM   3037  C5'  DG A 148      21.278-470.106   4.261 
ATOM   3038  C4'  DG A 148      20.606-470.874   3.140 
ATOM   3039  O4'  DG A 148      21.391-470.867   1.913 
ATOM   3040  C3'  DG A 148      20.355-472.358   3.407 
ATOM   3041  O3'  DG A 148      19.114-472.728   2.818 
ATOM   3042  C2'  DG A 148      21.479-473.081   2.666 
ATOM   3043  C1'  DG A 148      21.468-472.197   1.422 
ATOM   3044  N9   DG A 148      22.700-472.314   0.594 
ATOM   3045  C8   DG A 148      24.003-472.525   0.992 
ATOM   3046  N7   DG A 148      24.862-472.579   0.004 
ATOM   3047  C5   DG A 148      24.073-472.391  -1.130 
ATOM   3048  C6   DG A 148      24.439-472.350  -2.501 
ATOM   3049  O6   DG A 148      25.552-472.472  -3.004 
ATOM   3050  N1   DG A 148      23.323-472.137  -3.323 
ATOM   3051  C2   DG A 148      22.025-471.983  -2.878 
ATOM   3052  N2   DG A 148      21.100-471.788  -3.822 
ATOM   3053  N3   DG A 148      21.683-472.022  -1.592 
ATOM   3054  C4   DG A 148      22.753-472.228  -0.782 
ATOM   3055  P    DA A 149      18.153-473.739   3.605 
ATOM   3056  OP1  DA A 149      17.342-472.988   4.589 
ATOM   3057  OP2  DA A 149      18.951-474.863   4.143 
ATOM   3058  O5'  DA A 149      17.214-474.266   2.422 
ATOM   3059  C5'  DA A 149      16.941-473.396   1.307 
ATOM   3060  C4'  DA A 149      17.048-474.169   0.008 
ATOM   3061  O4'  DA A 149      18.403-474.177  -0.523 
ATOM   3062  C3'  DA A 149      16.671-475.648   0.082 
ATOM   3063  O3'  DA A 149      16.009-476.015  -1.123 
ATOM   3064  C2'  DA A 149      18.009-476.386   0.144 
ATOM   3065  C1'  DA A 149      18.740-475.512  -0.870 
ATOM   3066  N9   DA A 149      20.222-475.644  -0.817 
ATOM   3067  C8   DA A 149      21.016-475.859   0.272 
ATOM   3068  N7   DA A 149      22.282-475.929  -0.005 
ATOM   3069  C5   DA A 149      22.333-475.748  -1.380 
ATOM   3070  C6   DA A 149      23.400-475.715  -2.292 
ATOM   3071  N6   DA A 149      24.683-475.872  -1.936 
ATOM   3072  N1   DA A 149      23.100-475.515  -3.589 
ATOM   3073  C2   DA A 149      21.824-475.359  -3.937 
ATOM   3074  N3   DA A 149      20.749-475.371  -3.179 
ATOM   3075  C4   DA A 149      21.076-475.573  -1.886 
ATOM   3076  P    DG A 150      14.760-477.013  -1.049 
ATOM   3077  OP1  DG A 150      13.533-476.249  -0.732 
ATOM   3078  OP2  DG A 150      15.076-478.138  -0.142 
ATOM   3079  O5'  DG A 150      14.690-477.544  -2.557 
ATOM   3080  C5'  DG A 150      15.133-476.682  -3.622 
ATOM   3081  C4'  DG A 150      15.974-477.466  -4.608 
ATOM   3082  O4'  DG A 150      17.384-477.489  -4.241 
ATOM   3083  C3'  DG A 150      15.611-478.943  -4.766 
ATOM   3084  O3'  DG A 150      15.780-479.316  -6.128 
ATOM   3085  C2'  DG A 150      16.649-479.688  -3.926 
ATOM   3086  C1'  DG A 150      17.846-478.828  -4.320 
ATOM   3087  N9   DG A 150      19.013-478.970  -3.405 
ATOM   3088  C8   DG A 150      19.032-479.183  -2.044 
ATOM   3089  N7   DG A 150      20.236-479.263  -1.533 
ATOM   3090  C5   DG A 150      21.075-479.091  -2.633 
ATOM   3091  C6   DG A 150      22.492-479.078  -2.708 
ATOM   3092  O6   DG A 150      23.312-479.219  -1.805 
ATOM   3093  N1   DG A 150      22.932-478.874  -4.023 
ATOM   3094  C2   DG A 150      22.111-478.703  -5.120 
ATOM   3095  N2   DG A 150      22.727-478.519  -6.291 
ATOM   3096  N3   DG A 150      20.782-478.713  -5.049 
ATOM   3097  C4   DG A 150      20.338-478.912  -3.780 
ATOM   3098  P    DT A 151      14.714-480.305  -6.799 
ATOM   3099  OP1  DT A 151      13.544-479.529  -7.266 
ATOM   3100  OP2  DT A 151      14.426-481.423  -5.875 
ATOM   3101  O5'  DT A 151      15.538-480.847  -8.059 
ATOM   3102  C5'  DT A 151      16.531-479.997  -8.663 
ATOM   3103  C4'  DT A 151      17.784-480.796  -8.963 
ATOM   3104  O4'  DT A 151      18.708-480.825  -7.838 
ATOM   3105  C3'  DT A 151      17.568-482.271  -9.299 
ATOM   3106  O3'  DT A 151      18.500-482.657 -10.302 
ATOM   3107  C2'  DT A 151      17.907-483.017  -8.009 
ATOM   3108  C1'  DT A 151      19.115-482.168  -7.627 
ATOM   3109  N1   DT A 151      19.520-482.310  -6.200 
ATOM   3110  C2   DT A 151      20.863-482.235  -5.920 
ATOM   3111  O2   DT A 151      21.710-482.061  -6.779 
ATOM   3112  N3   DT A 151      21.201-482.372  -4.587 
ATOM   3113  C4   DT A 151      20.327-482.572  -3.539 
ATOM   3114  O4   DT A 151      20.748-482.680  -2.385 
ATOM   3115  C5   DT A 151      18.939-482.636  -3.931 
ATOM   3116  C7   DT A 151      17.921-482.852  -2.850 
ATOM   3117  C6   DT A 151      18.582-482.507  -5.220 
ATOM   3118  P    DT A 152      18.023-483.645 -11.468 
ATOM   3119  OP1  DT A 152      17.359-482.865 -12.536 
ATOM   3120  OP2  DT A 152      17.235-484.754 -10.887 
ATOM   3121  O5'  DT A 152      19.424-484.204 -12.001 
ATOM   3122  C5'  DT A 152      20.591-483.365 -11.909 
ATOM   3123  C4'  DT A 152      21.773-484.175 -11.413 
ATOM   3124  O4'  DT A 152      21.859-484.200  -9.959 
ATOM   3125  C3'  DT A 152      21.780-485.652 -11.808 
ATOM   3126  O3'  DT A 152      23.120-486.052 -12.070 
ATOM   3127  C2'  DT A 152      21.287-486.388 -10.563 
ATOM   3128  C1'  DT A 152      22.049-485.544  -9.546 
ATOM   3129  N1   DT A 152      21.537-485.677  -8.153 
ATOM   3130  C2   DT A 152      22.461-485.609  -7.138 
ATOM   3131  O2   DT A 152      23.653-485.447  -7.335 
ATOM   3132  N3   DT A 152      21.948-485.736  -5.861 
ATOM   3133  C4   DT A 152      20.623-485.921  -5.526 
ATOM   3134  O4   DT A 152      20.284-486.022  -4.344 
ATOM   3135  C5   DT A 152      19.731-485.980  -6.659 
ATOM   3136  C7   DT A 152      18.270-486.180  -6.381 
ATOM   3137  C6   DT A 152      20.201-485.859  -7.910 
ATOM   3138  P    DC A 153      23.409-487.046 -13.290 
ATOM   3139  OP1  DC A 153      23.507-486.272 -14.548 
ATOM   3140  OP2  DC A 153      22.417-488.145 -13.281 
ATOM   3141  O5'  DC A 153      24.849-487.619 -12.897 
ATOM   3142  C5'  DC A 153      25.748-486.788 -12.139 
ATOM   3143  C4'  DC A 153      26.405-487.602 -11.041 
ATOM   3144  O4'  DC A 153      25.620-487.615  -9.815 
ATOM   3145  C3'  DC A 153      26.627-489.082 -11.352 
ATOM   3146  O3'  DC A 153      27.860-489.493 -10.775 
ATOM   3147  C2'  DC A 153      25.489-489.804 -10.631 
ATOM   3148  C1'  DC A 153      25.517-488.957  -9.364 
ATOM   3149  N1   DC A 153      24.282-489.074  -8.538 
ATOM   3150  C2   DC A 153      24.418-489.004  -7.154 
ATOM   3151  O2   DC A 153      25.547-488.849  -6.672 
ATOM   3152  N3   DC A 153      23.305-489.109  -6.382 
ATOM   3153  C4   DC A 153      22.101-489.276  -6.943 
ATOM   3154  N4   DC A 153      21.046-489.374  -6.149 
ATOM   3155  C5   DC A 153      21.939-489.351  -8.365 
ATOM   3156  C6   DC A 153      23.064-489.244  -9.117 
ATOM   3157  P    DC A 154      28.801-490.500 -11.590 
ATOM   3158  OP1  DC A 154      29.628-489.737 -12.552 
ATOM   3159  OP2  DC A 154      27.982-491.592 -12.161 
ATOM   3160  O5'  DC A 154      29.730-491.079 -10.423 
ATOM   3161  C5'  DC A 154      30.020-490.247  -9.284 
ATOM   3162  C4'  DC A 154      29.897-491.056  -8.008 
ATOM   3163  O4'  DC A 154      28.541-491.053  -7.477 
ATOM   3164  C3'  DC A 154      30.245-492.540  -8.124 
ATOM   3165  O3'  DC A 154      30.899-492.955  -6.931 
ATOM   3166  C2'  DC A 154      28.892-493.248  -8.208 
ATOM   3167  C1'  DC A 154      28.179-492.390  -7.168 
ATOM   3168  N1   DC A 154      26.694-492.492  -7.225 
ATOM   3169  C2   DC A 154      25.991-492.412  -6.025 
ATOM   3170  O2   DC A 154      26.623-492.260  -4.973 
ATOM   3171  N3   DC A 154      24.637-492.503  -6.056 
ATOM   3172  C4   DC A 154      23.990-492.667  -7.217 
ATOM   3173  N4   DC A 154      22.668-492.750  -7.194 
ATOM   3174  C5   DC A 154      24.694-492.752  -8.462 
ATOM   3175  C6   DC A 154      26.047-492.659  -8.410 
ATOM   3176  P    DA A 155      32.128-493.974  -7.035 
ATOM   3177  OP1  DA A 155      33.371-493.225  -7.330 
ATOM   3178  OP2  DA A 155      31.790-495.065  -7.974 
ATOM   3179  O5'  DA A 155      32.189-494.550  -5.543 
ATOM   3180  C5'  DA A 155      31.761-493.710  -4.454 
ATOM   3181  C4'  DA A 155      30.904-494.507  -3.491 
ATOM   3182  O4'  DA A 155      29.495-494.491  -3.858 
ATOM   3183  C3'  DA A 155      31.238-495.994  -3.376 
ATOM   3184  O3'  DA A 155      31.062-496.403  -2.025 
ATOM   3185  C2'  DA A 155      30.186-496.694  -4.236 
ATOM   3186  C1'  DA A 155      29.006-495.823  -3.817 
ATOM   3187  N9   DA A 155      27.838-495.915  -4.735 
ATOM   3188  C8   DA A 155      27.835-496.086  -6.091 
ATOM   3189  N7   DA A 155      26.647-496.129  -6.611 
ATOM   3190  C5   DA A 155      25.799-495.974  -5.523 
ATOM   3191  C6   DA A 155      24.400-495.932  -5.412 
ATOM   3192  N6   DA A 155      23.570-496.048  -6.459 
ATOM   3193  N1   DA A 155      23.882-495.767  -4.181 
ATOM   3194  C2   DA A 155      24.710-495.652  -3.145 
ATOM   3195  N3   DA A 155      26.026-495.677  -3.126 
ATOM   3196  C4   DA A 155      26.518-495.843  -4.371 
ATOM   3197  P    DA A 156      32.107-497.432  -1.383 
ATOM   3198  OP1  DA A 156      33.293-496.694  -0.894 
ATOM   3199  OP2  DA A 156      32.374-498.529  -2.339 
ATOM   3200  O5'  DA A 156      31.272-497.995  -0.139 
ATOM   3201  C5'  DA A 156      30.297-497.143   0.489 
ATOM   3202  C4'  DA A 156      29.028-497.926   0.767 
ATOM   3203  O4'  DA A 156      28.104-497.904  -0.359 
ATOM   3204  C3'  DA A 156      29.215-499.414   1.060 
ATOM   3205  O3'  DA A 156      28.275-499.811   2.051 
ATOM   3206  C2'  DA A 156      28.863-500.115  -0.252 
ATOM   3207  C1'  DA A 156      27.671-499.232  -0.610 
ATOM   3208  N9   DA A 156      27.264-499.324  -2.039 
ATOM   3209  C8   DA A 156      28.056-499.507  -3.136 
ATOM   3210  N7   DA A 156      27.402-499.546  -4.255 
ATOM   3211  C5   DA A 156      26.078-499.377  -3.874 
ATOM   3212  C6   DA A 156      24.880-499.324  -4.607 
ATOM   3213  N6   DA A 156      24.823-499.443  -5.941 
ATOM   3214  N1   DA A 156      23.739-499.145  -3.916 
ATOM   3215  C2   DA A 156      23.802-499.027  -2.590 
ATOM   3216  N3   DA A 156      24.855-499.060  -1.803 
ATOM   3217  C4   DA A 156      25.984-499.241  -2.519 
ATOM   3218  P    DC A 157      28.732-500.841   3.187 
ATOM   3219  OP1  DC A 157      29.413-500.106   4.277 
ATOM   3220  OP2  DC A 157      29.499-501.948   2.573 
ATOM   3221  O5'  DC A 157      27.321-501.388   3.705 
ATOM   3222  C5'  DC A 157      26.170-500.524   3.636 
ATOM   3223  C4'  DC A 157      24.973-501.296   3.119 
ATOM   3224  O4'  DC A 157      24.888-501.277   1.665 
ATOM   3225  C3'  DC A 157      24.937-502.783   3.470 
ATOM   3226  O3'  DC A 157      23.590-503.165   3.720 
ATOM   3227  C2'  DC A 157      25.415-503.492   2.203 
ATOM   3228  C1'  DC A 157      24.670-502.605   1.212 
ATOM   3229  N1   DC A 157      25.180-502.706  -0.184 
ATOM   3230  C2   DC A 157      24.259-502.591  -1.223 
ATOM   3231  O2   DC A 157      23.068-502.410  -0.945 
ATOM   3232  N3   DC A 157      24.704-502.682  -2.502 
ATOM   3233  C4   DC A 157      26.003-502.878  -2.760 
ATOM   3234  N4   DC A 157      26.387-502.959  -4.025 
ATOM   3235  C5   DC A 157      26.966-503.000  -1.707 
ATOM   3236  C6   DC A 157      26.502-502.907  -0.435 
ATOM   3237  P    DA A 158      23.281-504.188   4.912 
ATOM   3238  OP1  DA A 158      23.197-503.449   6.192 
ATOM   3239  OP2  DA A 158      24.250-505.305   4.869 
ATOM   3240  O5'  DA A 158      21.829-504.721   4.502 
ATOM   3241  C5'  DA A 158      20.947-503.851   3.769 
ATOM   3242  C4'  DA A 158      20.275-504.619   2.648 
ATOM   3243  O4'  DA A 158      21.060-504.612   1.421 
ATOM   3244  C3'  DA A 158      20.023-506.102   2.915 
ATOM   3245  O3'  DA A 158      18.783-506.473   2.326 
ATOM   3246  C2'  DA A 158      21.148-506.826   2.174 
ATOM   3247  C1'  DA A 158      21.137-505.941   0.931 
ATOM   3248  N9   DA A 158      22.369-506.058   0.102 
ATOM   3249  C8   DA A 158      23.653-506.268   0.515 
ATOM   3250  N7   DA A 158      24.514-506.324  -0.454 
ATOM   3251  C5   DA A 158      23.746-506.138  -1.594 
ATOM   3252  C6   DA A 158      24.073-506.091  -2.959 
ATOM   3253  N6   DA A 158      25.321-506.236  -3.426 
ATOM   3254  N1   DA A 158      23.067-505.891  -3.831 
ATOM   3255  C2   DA A 158      21.829-505.748  -3.361 
ATOM   3256  N3   DA A 158      21.405-505.772  -2.117 
ATOM   3257  C4   DA A 158      22.431-505.975  -1.265 
ATOM   3258  P    DC A 159      17.822-507.484   3.113 
ATOM   3259  OP1  DC A 159      17.010-506.733   4.097 
ATOM   3260  OP2  DC A 159      18.620-508.608   3.651 
ATOM   3261  O5'  DC A 159      16.882-508.010   1.930 
ATOM   3262  C5'  DC A 159      16.610-507.140   0.815 
ATOM   3263  C4'  DC A 159      16.716-507.914  -0.484 
ATOM   3264  O4'  DC A 159      18.072-507.922  -1.015 
ATOM   3265  C3'  DC A 159      16.340-509.393  -0.410 
ATOM   3266  O3'  DC A 159      15.678-509.760  -1.615 
ATOM   3267  C2'  DC A 159      17.677-510.130  -0.348 
ATOM   3268  C1'  DC A 159      18.409-509.257  -1.362 
ATOM   3269  N1   DC A 159      19.891-509.389  -1.309 
ATOM   3270  C2   DC A 159      20.595-509.287  -2.506 
ATOM   3271  O2   DC A 159      19.967-509.093  -3.554 
ATOM   3272  N3   DC A 159      21.949-509.406  -2.479 
ATOM   3273  C4   DC A 159      22.591-509.616  -1.324 
ATOM   3274  N4   DC A 159      23.911-509.725  -1.349 
ATOM   3275  C5   DC A 159      21.885-509.724  -0.082 
ATOM   3276  C6   DC A 159      20.534-509.604  -0.130 
ATOM   3277  P    DA A 160      14.428-510.758  -1.541 
ATOM   3278  OP1  DA A 160      13.202-509.994  -1.224 
ATOM   3279  OP2  DA A 160      14.745-511.883  -0.634 
ATOM   3280  O5'  DA A 160      14.358-511.289  -3.049 
ATOM   3281  C5'  DA A 160      14.801-510.426  -4.114 
ATOM   3282  C4'  DA A 160      15.643-511.211  -5.100 
ATOM   3283  O4'  DA A 160      17.052-511.233  -4.733 
ATOM   3284  C3'  DA A 160      15.280-512.688  -5.258 
ATOM   3285  O3'  DA A 160      15.448-513.061  -6.620 
ATOM   3286  C2'  DA A 160      16.317-513.433  -4.418 
ATOM   3287  C1'  DA A 160      17.515-512.573  -4.812 
ATOM   3288  N9   DA A 160      18.681-512.715  -3.897 
ATOM   3289  C8   DA A 160      18.680-512.926  -2.548 
ATOM   3290  N7   DA A 160      19.866-513.007  -2.029 
ATOM   3291  C5   DA A 160      20.718-512.837  -3.112 
ATOM   3292  C6   DA A 160      22.118-512.820  -3.222 
ATOM   3293  N6   DA A 160      22.945-512.982  -2.180 
ATOM   3294  N1   DA A 160      22.640-512.629  -4.449 
ATOM   3295  C2   DA A 160      21.813-512.468  -5.481 
ATOM   3296  N3   DA A 160      20.499-512.465  -5.499 
ATOM   3297  C4   DA A 160      20.001-512.659  -4.260 
ATOM   3298  P    DC A 161      14.383-514.049  -7.291 
ATOM   3299  OP1  DC A 161      13.212-513.274  -7.758 
ATOM   3300  OP2  DC A 161      14.094-515.168  -6.367 
ATOM   3301  O5'  DC A 161      15.207-514.592  -8.551 
ATOM   3302  C5'  DC A 161      16.200-513.742  -9.155 
ATOM   3303  C4'  DC A 161      17.453-514.541  -9.455 
ATOM   3304  O4'  DC A 161      18.376-514.570  -8.330 
ATOM   3305  C3'  DC A 161      17.236-516.016  -9.791 
ATOM   3306  O3'  DC A 161      18.169-516.402 -10.794 
ATOM   3307  C2'  DC A 161      17.575-516.762  -8.501 
ATOM   3308  C1'  DC A 161      18.784-515.913  -8.119 
ATOM   3309  N1   DC A 161      19.189-516.055  -6.692 
ATOM   3310  C2   DC A 161      20.546-515.981  -6.392 
ATOM   3311  O2   DC A 161      21.352-515.803  -7.312 
ATOM   3312  N3   DC A 161      20.936-516.109  -5.098 
ATOM   3313  C4   DC A 161      20.031-516.301  -4.128 
ATOM   3314  N4   DC A 161      20.462-516.420  -2.882 
ATOM   3315  C5   DC A 161      18.630-516.380  -4.416 
ATOM   3316  C6   DC A 161      18.261-516.251  -5.715 
ATOM   3317  P    DA A 162      17.692-517.389 -11.960 
ATOM   3318  OP1  DA A 162      17.027-516.610 -13.028 
ATOM   3319  OP2  DA A 162      16.904-518.498 -11.379 
ATOM   3320  O5'  DA A 162      19.092-517.948 -12.493 
ATOM   3321  C5'  DA A 162      20.260-517.110 -12.401 
ATOM   3322  C4'  DA A 162      21.442-517.920 -11.905 
ATOM   3323  O4'  DA A 162      21.528-517.945 -10.451 
ATOM   3324  C3'  DA A 162      21.449-519.397 -12.300 
ATOM   3325  O3'  DA A 162      22.789-519.797 -12.562 
ATOM   3326  C2'  DA A 162      20.956-520.133 -11.055 
ATOM   3327  C1'  DA A 162      21.718-519.289 -10.037 
ATOM   3328  N9   DA A 162      21.206-519.421  -8.645 
ATOM   3329  C8   DA A 162      19.919-519.606  -8.229 
ATOM   3330  N7   DA A 162      19.790-519.686  -6.940 
ATOM   3331  C5   DA A 162      21.087-519.543  -6.465 
ATOM   3332  C6   DA A 162      21.625-519.537  -5.168 
ATOM   3333  N6   DA A 162      20.885-519.685  -4.060 
ATOM   3334  N1   DA A 162      22.956-519.374  -5.050 
ATOM   3335  C2   DA A 162      23.685-519.227  -6.156 
ATOM   3336  N3   DA A 162      23.296-519.216  -7.412 
ATOM   3337  C4   DA A 162      21.961-519.382  -7.502 
ATOM   3338  P    DT A 163      23.077-520.791 -13.782 
ATOM   3339  OP1  DT A 163      23.175-520.017 -15.040 
ATOM   3340  OP2  DT A 163      22.086-521.890 -13.772 
ATOM   3341  O5'  DT A 163      24.518-521.364 -13.389 
ATOM   3342  C5'  DT A 163      25.417-520.533 -12.631 
ATOM   3343  C4'  DT A 163      26.073-521.346 -11.533 
ATOM   3344  O4'  DT A 163      25.289-521.360 -10.307 
ATOM   3345  C3'  DT A 163      26.296-522.826 -11.844 
ATOM   3346  O3'  DT A 163      27.529-523.238 -11.267 
ATOM   3347  C2'  DT A 163      25.158-523.549 -11.123 
ATOM   3348  C1'  DT A 163      25.185-522.701  -9.856 
ATOM   3349  N1   DT A 163      23.951-522.818  -9.030 
ATOM   3350  C2   DT A 163      24.102-522.748  -7.666 
ATOM   3351  O2   DT A 163      25.184-522.596  -7.125 
ATOM   3352  N3   DT A 163      22.937-522.861  -6.933 
ATOM   3353  C4   DT A 163      21.665-523.034  -7.439 
ATOM   3354  O4   DT A 163      20.696-523.123  -6.683 
ATOM   3355  C5   DT A 163      21.608-523.097  -8.881 
ATOM   3356  C7   DT A 163      20.261-523.284  -9.514 
ATOM   3357  C6   DT A 163      22.726-522.990  -9.618 
ATOM   3358  P    DT A 164      28.470-524.244 -12.082 
ATOM   3359  OP1  DT A 164      29.296-523.482 -13.044 
ATOM   3360  OP2  DT A 164      27.651-525.336 -12.653 
ATOM   3361  O5'  DT A 164      29.398-524.824 -10.915 
ATOM   3362  C5'  DT A 164      29.689-523.992  -9.776 
ATOM   3363  C4'  DT A 164      29.566-524.801  -8.500 
ATOM   3364  O4'  DT A 164      28.210-524.798  -7.968 
ATOM   3365  C3'  DT A 164      29.914-526.284  -8.616 
ATOM   3366  O3'  DT A 164      30.568-526.699  -7.423 
ATOM   3367  C2'  DT A 164      28.561-526.993  -8.700 
ATOM   3368  C1'  DT A 164      27.848-526.135  -7.660 
ATOM   3369  N1   DT A 164      26.362-526.237  -7.717 
ATOM   3370  C2   DT A 164      25.684-526.155  -6.525 
ATOM   3371  O2   DT A 164      26.243-526.006  -5.452 
ATOM   3372  N3   DT A 164      24.308-526.255  -6.617 
ATOM   3373  C4   DT A 164      23.576-526.424  -7.774 
ATOM   3374  O4   DT A 164      22.346-526.499  -7.731 
ATOM   3375  C5   DT A 164      24.376-526.498  -8.973 
ATOM   3376  C7   DT A 164      23.657-526.682 -10.277 
ATOM   3377  C6   DT A 164      25.715-526.405  -8.912 
ATOM   3378  P    DA A 165      31.797-527.719  -7.527 
ATOM   3379  OP1  DA A 165      33.040-526.970  -7.822 
ATOM   3380  OP2  DA A 165      31.458-528.810  -8.466 
ATOM   3381  O5'  DA A 165      31.857-528.294  -6.035 
ATOM   3382  C5'  DA A 165      31.430-527.455  -4.946 
ATOM   3383  C4'  DA A 165      30.573-528.252  -3.983 
ATOM   3384  O4'  DA A 165      29.163-528.236  -4.350 
ATOM   3385  C3'  DA A 165      30.907-529.739  -3.868 
ATOM   3386  O3'  DA A 165      30.730-530.148  -2.517 
ATOM   3387  C2'  DA A 165      29.855-530.439  -4.728 
ATOM   3388  C1'  DA A 165      28.675-529.568  -4.309 
ATOM   3389  N9   DA A 165      27.507-529.660  -5.227 
ATOM   3390  C8   DA A 165      27.503-529.831  -6.583 
ATOM   3391  N7   DA A 165      26.316-529.874  -7.103 
ATOM   3392  C5   DA A 165      25.468-529.719  -6.015 
ATOM   3393  C6   DA A 165      24.068-529.677  -5.904 
ATOM   3394  N6   DA A 165      23.238-529.793  -6.951 
ATOM   3395  N1   DA A 165      23.550-529.512  -4.673 
ATOM   3396  C2   DA A 165      24.379-529.397  -3.637 
ATOM   3397  N3   DA A 165      25.694-529.421  -3.618 
ATOM   3398  C4   DA A 165      26.187-529.588  -4.863 
ATOM   3399  P    DT A 166      31.776-531.177  -1.875 
ATOM   3400  OP1  DT A 166      32.962-530.438  -1.386 
ATOM   3401  OP2  DT A 166      32.043-532.274  -2.831 
ATOM   3402  O5'  DT A 166      30.941-531.740  -0.631 
ATOM   3403  C5'  DT A 166      29.965-530.888  -0.003 
ATOM   3404  C4'  DT A 166      28.696-531.671   0.275 
ATOM   3405  O4'  DT A 166      27.773-531.648  -0.851 
ATOM   3406  C3'  DT A 166      28.884-533.159   0.568 
ATOM   3407  O3'  DT A 166      27.944-533.556   1.559 
ATOM   3408  C2'  DT A 166      28.532-533.860  -0.744 
ATOM   3409  C1'  DT A 166      27.340-532.977  -1.101 
ATOM   3410  N1   DT A 166      26.932-533.069  -2.531 
ATOM   3411  C2   DT A 166      25.591-532.960  -2.808 
ATOM   3412  O2   DT A 166      24.748-532.794  -1.944 
ATOM   3413  N3   DT A 166      25.252-533.051  -4.144 
ATOM   3414  C4   DT A 166      26.122-533.237  -5.199 
ATOM   3415  O4   DT A 166      25.700-533.303  -6.355 
ATOM   3416  C5   DT A 166      27.508-533.340  -4.808 
ATOM   3417  C7   DT A 166      28.522-533.545  -5.896 
ATOM   3418  C6   DT A 166      27.866-533.256  -3.517 
ATOM   3419  P    DA A 167      28.401-534.586   2.695 
ATOM   3420  OP1  DA A 167      29.081-533.851   3.785 
ATOM   3421  OP2  DA A 167      29.168-535.693   2.081 
ATOM   3422  O5'  DA A 167      26.989-535.133   3.213 
ATOM   3423  C5'  DA A 167      25.839-534.269   3.144 
ATOM   3424  C4'  DA A 167      24.642-535.041   2.627 
ATOM   3425  O4'  DA A 167      24.556-535.022   1.173 
ATOM   3426  C3'  DA A 167      24.606-536.528   2.978 
ATOM   3427  O3'  DA A 167      23.259-536.909   3.228 
ATOM   3428  C2'  DA A 167      25.084-537.237   1.711 
ATOM   3429  C1'  DA A 167      24.339-536.349   0.720 
ATOM   3430  N9   DA A 167      24.848-536.451  -0.676 
ATOM   3431  C8   DA A 167      26.133-536.649  -1.098 
ATOM   3432  N7   DA A 167      26.260-536.693  -2.388 
ATOM   3433  C5   DA A 167      24.966-536.511  -2.858 
ATOM   3434  C6   DA A 167      24.429-536.457  -4.155 
ATOM   3435  N6   DA A 167      25.165-536.587  -5.267 
ATOM   3436  N1   DA A 167      23.102-536.265  -4.267 
ATOM   3437  C2   DA A 167      22.374-536.136  -3.158 
ATOM   3438  N3   DA A 167      22.763-536.169  -1.902 
ATOM   3439  C4   DA A 167      24.096-536.363  -1.817 
ATOM   3440  P    DG A 168      22.950-537.933   4.420 
ATOM   3441  OP1  DG A 168      22.866-537.194   5.700 
ATOM   3442  OP2  DG A 168      23.919-539.050   4.377 
ATOM   3443  O5'  DG A 168      21.498-538.466   4.011 
ATOM   3444  C5'  DG A 168      20.615-537.595   3.277 
ATOM   3445  C4'  DG A 168      19.943-538.363   2.156 
ATOM   3446  O4'  DG A 168      20.728-538.356   0.929 
ATOM   3447  C3'  DG A 168      19.692-539.847   2.423 
ATOM   3448  O3'  DG A 168      18.451-540.217   1.835 
ATOM   3449  C2'  DG A 168      20.817-540.570   1.682 
ATOM   3450  C1'  DG A 168      20.805-539.686   0.439 
ATOM   3451  N9   DG A 168      22.037-539.803  -0.390 
ATOM   3452  C8   DG A 168      23.340-540.015   0.009 
ATOM   3453  N7   DG A 168      24.199-540.069  -0.980 
ATOM   3454  C5   DG A 168      23.410-539.880  -2.114 
ATOM   3455  C6   DG A 168      23.776-539.839  -3.484 
ATOM   3456  O6   DG A 168      24.889-539.962  -3.988 
ATOM   3457  N1   DG A 168      22.660-539.626  -4.307 
ATOM   3458  C2   DG A 168      21.362-539.473  -3.862 
ATOM   3459  N2   DG A 168      20.438-539.278  -4.806 
ATOM   3460  N3   DG A 168      21.020-539.511  -2.575 
ATOM   3461  C4   DG A 168      22.090-539.718  -1.766 
ATOM   3462  P    DA A 169      17.490-541.229   2.621 
ATOM   3463  OP1  DA A 169      16.679-540.478   3.605 
ATOM   3464  OP2  DA A 169      18.288-542.352   3.159 
ATOM   3465  O5'  DA A 169      16.551-541.755   1.438 
ATOM   3466  C5'  DA A 169      16.278-540.885   0.323 
ATOM   3467  C4'  DA A 169      16.385-541.658  -0.976 
ATOM   3468  O4'  DA A 169      17.741-541.667  -1.507 
ATOM   3469  C3'  DA A 169      16.009-543.138  -0.902 
ATOM   3470  O3'  DA A 169      15.347-543.505  -2.107 
ATOM   3471  C2'  DA A 169      17.346-543.875  -0.840 
ATOM   3472  C1'  DA A 169      18.077-543.001  -1.854 
ATOM   3473  N9   DA A 169      19.560-543.134  -1.801 
ATOM   3474  C8   DA A 169      20.354-543.349  -0.711 
ATOM   3475  N7   DA A 169      21.619-543.419  -0.988 
ATOM   3476  C5   DA A 169      21.670-543.237  -2.364 
ATOM   3477  C6   DA A 169      22.738-543.204  -3.276 
ATOM   3478  N6   DA A 169      24.020-543.361  -2.920 
ATOM   3479  N1   DA A 169      22.437-543.005  -4.573 
ATOM   3480  C2   DA A 169      21.161-542.849  -4.921 
ATOM   3481  N3   DA A 169      20.087-542.861  -4.163 
ATOM   3482  C4   DA A 169      20.414-543.062  -2.870 
ATOM   3483  P    DT A 170      14.097-544.503  -2.033 
ATOM   3484  OP1  DT A 170      12.870-543.738  -1.716 
ATOM   3485  OP2  DT A 170      14.414-545.628  -1.125 
ATOM   3486  O5'  DT A 170      14.027-545.033  -3.541 
ATOM   3487  C5'  DT A 170      14.470-544.171  -4.606 
ATOM   3488  C4'  DT A 170      15.312-544.956  -5.592 
ATOM   3489  O4'  DT A 170      16.721-544.978  -5.225 
ATOM   3490  C3'  DT A 170      14.949-546.432  -5.750 
ATOM   3491  O3'  DT A 170      15.117-546.805  -7.112 
ATOM   3492  C2'  DT A 170      15.986-547.178  -4.910 
ATOM   3493  C1'  DT A 170      17.183-546.318  -5.304 
ATOM   3494  N1   DT A 170      18.350-546.460  -4.389 
ATOM   3495  C2   DT A 170      19.601-546.372  -4.951 
ATOM   3496  O2   DT A 170      19.780-546.186  -6.142 
ATOM   3497  N3   DT A 170      20.657-546.509  -4.072 
ATOM   3498  C4   DT A 170      20.569-546.721  -2.712 
ATOM   3499  O4   DT A 170      21.588-546.828  -2.026 
ATOM   3500  C5   DT A 170      19.215-546.799  -2.215 
ATOM   3501  C7   DT A 170      19.029-547.029  -0.743 
ATOM   3502  C6   DT A 170      18.169-546.669  -3.047 
ATOM   3503  P    DT A 171      14.052-547.794  -7.783 
ATOM   3504  OP1  DT A 171      12.881-547.019  -8.250 
ATOM   3505  OP2  DT A 171      13.763-548.913  -6.859 
ATOM   3506  O5'  DT A 171      14.876-548.337  -9.043 
ATOM   3507  C5'  DT A 171      15.869-547.487  -9.647 
ATOM   3508  C4'  DT A 171      17.122-548.286  -9.947 
ATOM   3509  O4'  DT A 171      18.045-548.314  -8.822 
ATOM   3510  C3'  DT A 171      16.905-549.761 -10.283 
ATOM   3511  O3'  DT A 171      17.837-550.147 -11.286 
ATOM   3512  C2'  DT A 171      17.244-550.506  -8.993 
ATOM   3513  C1'  DT A 171      18.452-549.658  -8.611 
ATOM   3514  N1   DT A 171      18.857-549.799  -7.184 
ATOM   3515  C2   DT A 171      20.200-549.725  -6.904 
ATOM   3516  O2   DT A 171      21.048-549.550  -7.762 
ATOM   3517  N3   DT A 171      20.538-549.861  -5.571 
ATOM   3518  C4   DT A 171      19.664-550.061  -4.523 
ATOM   3519  O4   DT A 171      20.085-550.169  -3.369 
ATOM   3520  C5   DT A 171      18.276-550.126  -4.915 
ATOM   3521  C7   DT A 171      17.258-550.342  -3.834 
ATOM   3522  C6   DT A 171      17.920-549.997  -6.204 
ATOM   3523  P    DA A 172      17.361-551.134 -12.452 
ATOM   3524  OP1  DA A 172      16.696-550.355 -13.520 
ATOM   3525  OP2  DA A 172      16.572-552.243 -11.871 
ATOM   3526  O5'  DA A 172      18.761-551.693 -12.985 
ATOM   3527  C5'  DA A 172      19.928-550.855 -12.893 
ATOM   3528  C4'  DA A 172      21.111-551.665 -12.397 
ATOM   3529  O4'  DA A 172      21.196-551.690 -10.943 
ATOM   3530  C3'  DA A 172      21.118-553.141 -12.792 
ATOM   3531  O3'  DA A 172      22.457-553.542 -13.054 
ATOM   3532  C2'  DA A 172      20.625-553.878 -11.547 
ATOM   3533  C1'  DA A 172      21.387-553.034 -10.529 
ATOM   3534  N9   DA A 172      20.875-553.166  -9.137 
ATOM   3535  C8   DA A 172      19.588-553.351  -8.720 
ATOM   3536  N7   DA A 172      19.458-553.430  -7.432 
ATOM   3537  C5   DA A 172      20.755-553.288  -6.957 
ATOM   3538  C6   DA A 172      21.294-553.282  -5.660 
ATOM   3539  N6   DA A 172      20.554-553.430  -4.551 
ATOM   3540  N1   DA A 172      22.625-553.119  -5.542 
ATOM   3541  C2   DA A 172      23.354-552.972  -6.648 
ATOM   3542  N3   DA A 172      22.964-552.961  -7.904 
ATOM   3543  C4   DA A 172      21.630-553.126  -7.994 
ATOM   3544  P    DC A 173      22.746-554.536 -14.274 
ATOM   3545  OP1  DC A 173      22.844-553.762 -15.532 
ATOM   3546  OP2  DC A 173      21.754-555.635 -14.264 
ATOM   3547  O5'  DC A 173      24.187-555.109 -13.881 
ATOM   3548  C5'  DC A 173      25.086-554.278 -13.123 
ATOM   3549  C4'  DC A 173      25.742-555.091 -12.025 
ATOM   3550  O4'  DC A 173      24.957-555.104 -10.799 
ATOM   3551  C3'  DC A 173      25.964-556.571 -12.336 
ATOM   3552  O3'  DC A 173      27.198-556.983 -11.759 
ATOM   3553  C2'  DC A 173      24.826-557.294 -11.615 
ATOM   3554  C1'  DC A 173      24.854-556.446 -10.348 
ATOM   3555  N1   DC A 173      23.619-556.563  -9.521 
ATOM   3556  C2   DC A 173      23.756-556.494  -8.138 
ATOM   3557  O2   DC A 173      24.884-556.339  -7.656 
ATOM   3558  N3   DC A 173      22.642-556.599  -7.366 
ATOM   3559  C4   DC A 173      21.438-556.766  -7.927 
ATOM   3560  N4   DC A 173      20.383-556.863  -7.133 
ATOM   3561  C5   DC A 173      21.276-556.841  -9.349 
ATOM   3562  C6   DC A 173      22.401-556.734 -10.101 
ATOM   3563  P    DT A 174      28.138-557.989 -12.574 
ATOM   3564  OP1  DT A 174      28.965-557.226 -13.536 
ATOM   3565  OP2  DT A 174      27.319-559.081 -13.145 
ATOM   3566  O5'  DT A 174      29.067-558.568 -11.407 
ATOM   3567  C5'  DT A 174      29.357-557.737 -10.268 
ATOM   3568  C4'  DT A 174      29.234-558.545  -8.992 
ATOM   3569  O4'  DT A 174      27.878-558.543  -8.460 
ATOM   3570  C3'  DT A 174      29.582-560.029  -9.108 
ATOM   3571  O3'  DT A 174      30.237-560.444  -7.915 
ATOM   3572  C2'  DT A 174      28.230-560.738  -9.192 
ATOM   3573  C1'  DT A 174      27.516-559.880  -8.152 
ATOM   3574  N1   DT A 174      26.031-559.981  -8.208 
ATOM   3575  C2   DT A 174      25.353-559.900  -7.017 
ATOM   3576  O2   DT A 174      25.911-559.751  -5.944 
ATOM   3577  N3   DT A 174      23.977-559.999  -7.109 
ATOM   3578  C4   DT A 174      23.244-560.168  -8.266 
ATOM   3579  O4   DT A 174      22.014-560.244  -8.223 
ATOM   3580  C5   DT A 174      24.045-560.243  -9.465 
ATOM   3581  C7   DT A 174      23.326-560.427 -10.769 
ATOM   3582  C6   DT A 174      25.384-560.150  -9.404 
ATOM   3583  P    DC A 175      31.465-561.464  -8.018 
ATOM   3584  OP1  DC A 175      32.708-560.715  -8.314 
ATOM   3585  OP2  DC A 175      31.127-562.555  -8.958 
ATOM   3586  O5'  DC A 175      31.526-562.039  -6.527 
ATOM   3587  C5'  DC A 175      31.099-561.200  -5.438 
ATOM   3588  C4'  DC A 175      30.242-561.997  -4.475 
ATOM   3589  O4'  DC A 175      28.832-561.980  -4.842 
ATOM   3590  C3'  DC A 175      30.575-563.484  -4.360 
ATOM   3591  O3'  DC A 175      30.399-563.893  -3.009 
ATOM   3592  C2'  DC A 175      29.524-564.184  -5.220 
ATOM   3593  C1'  DC A 175      28.343-563.312  -4.801 
ATOM   3594  N1   DC A 175      27.175-563.405  -5.719 
ATOM   3595  C2   DC A 175      25.902-563.309  -5.163 
ATOM   3596  O2   DC A 175      25.796-563.153  -3.940 
ATOM   3597  N3   DC A 175      24.824-563.392  -5.983 
ATOM   3598  C4   DC A 175      24.980-563.561  -7.301 
ATOM   3599  N4   DC A 175      23.897-563.635  -8.059 
ATOM   3600  C5   DC A 175      26.281-563.662  -7.894 
ATOM   3601  C6   DC A 175      27.346-563.578  -7.058 
ATOM   3602  P    DA A 176      31.445-564.922  -2.367 
ATOM   3603  OP1  DA A 176      32.631-564.183  -1.878 
ATOM   3604  OP2  DA A 176      31.711-566.019  -3.323 
ATOM   3605  O5'  DA A 176      30.610-565.485  -1.123 
ATOM   3606  C5'  DA A 176      29.634-564.633  -0.495 
ATOM   3607  C4'  DA A 176      28.365-565.416  -0.217 
ATOM   3608  O4'  DA A 176      27.441-565.393  -1.343 
ATOM   3609  C3'  DA A 176      28.553-566.904   0.076 
ATOM   3610  O3'  DA A 176      27.612-567.300   1.067 
ATOM   3611  C2'  DA A 176      28.201-567.605  -1.236 
ATOM   3612  C1'  DA A 176      27.008-566.722  -1.593 
ATOM   3613  N9   DA A 176      26.601-566.814  -3.023 
ATOM   3614  C8   DA A 176      27.393-566.997  -4.120 
ATOM   3615  N7   DA A 176      26.739-567.036  -5.239 
ATOM   3616  C5   DA A 176      25.415-566.866  -4.858 
ATOM   3617  C6   DA A 176      24.217-566.814  -5.590 
ATOM   3618  N6   DA A 176      24.160-566.933  -6.925 
ATOM   3619  N1   DA A 176      23.076-566.635  -4.900 
ATOM   3620  C2   DA A 176      23.140-566.517  -3.574 
ATOM   3621  N3   DA A 176      24.192-566.549  -2.787 
ATOM   3622  C4   DA A 176      25.321-566.730  -3.502 
ATOM   3623  P    DG A 177      28.070-568.331   2.203 
ATOM   3624  OP1  DG A 177      28.750-567.596   3.293 
ATOM   3625  OP2  DG A 177      28.836-569.437   1.589 
ATOM   3626  O5'  DG A 177      26.658-568.877   2.721 
ATOM   3627  C5'  DG A 177      25.508-568.014   2.652 
ATOM   3628  C4'  DG A 177      24.311-568.786   2.135 
ATOM   3629  O4'  DG A 177      24.225-568.767   0.681 
ATOM   3630  C3'  DG A 177      24.274-570.273   2.486 
ATOM   3631  O3'  DG A 177      22.927-570.654   2.736 
ATOM   3632  C2'  DG A 177      24.753-570.982   1.219 
ATOM   3633  C1'  DG A 177      24.007-570.094   0.228 
ATOM   3634  N9   DG A 177      24.517-570.196  -1.168 
ATOM   3635  C8   DG A 177      25.806-570.395  -1.612 
ATOM   3636  N7   DG A 177      25.921-570.437  -2.918 
ATOM   3637  C5   DG A 177      24.615-570.254  -3.370 
ATOM   3638  C6   DG A 177      24.106-570.204  -4.694 
ATOM   3639  O6   DG A 177      24.712-570.314  -5.757 
ATOM   3640  N1   DG A 177      22.718-570.001  -4.701 
ATOM   3641  C2   DG A 177      21.928-569.862  -3.577 
ATOM   3642  N2   DG A 177      20.625-569.674  -3.796 
ATOM   3643  N3   DG A 177      22.408-569.908  -2.336 
ATOM   3644  C4   DG A 177      23.751-570.106  -2.311 
ATOM   3645  P    DA A 178      22.619-571.678   3.928 
ATOM   3646  OP1  DA A 178      22.535-570.938   5.208 
ATOM   3647  OP2  DA A 178      23.587-572.795   3.886 
ATOM   3648  O5'  DA A 178      21.166-572.211   3.519 
ATOM   3649  C5'  DA A 178      20.284-571.340   2.785 
ATOM   3650  C4'  DA A 178      19.612-572.108   1.664 
ATOM   3651  O4'  DA A 178      20.397-572.101   0.437 
ATOM   3652  C3'  DA A 178      19.361-573.592   1.931 
ATOM   3653  O3'  DA A 178      18.120-573.962   1.343 
ATOM   3654  C2'  DA A 178      20.485-574.315   1.190 
ATOM   3655  C1'  DA A 178      20.474-573.431  -0.053 
ATOM   3656  N9   DA A 178      21.706-573.548  -0.882 
ATOM   3657  C8   DA A 178      22.990-573.758  -0.469 
ATOM   3658  N7   DA A 178      23.852-573.814  -1.437 
ATOM   3659  C5   DA A 178      23.083-573.628  -2.578 
ATOM   3660  C6   DA A 178      23.410-573.581  -3.943 
ATOM   3661  N6   DA A 178      24.659-573.726  -4.410 
ATOM   3662  N1   DA A 178      22.404-573.380  -4.815 
ATOM   3663  C2   DA A 178      21.166-573.237  -4.345 
ATOM   3664  N3   DA A 178      20.742-573.262  -3.101 
ATOM   3665  C4   DA A 178      21.768-573.465  -2.249 
ATOM   3666  P    DA A 179      17.159-574.973   2.129 
ATOM   3667  OP1  DA A 179      16.347-574.223   3.113 
ATOM   3668  OP2  DA A 179      17.957-576.097   2.667 
ATOM   3669  O5'  DA A 179      16.220-575.500   0.946 
ATOM   3670  C5'  DA A 179      15.947-574.630  -0.169 
ATOM   3671  C4'  DA A 179      16.054-575.403  -1.468 
ATOM   3672  O4'  DA A 179      17.409-575.412  -1.999 
ATOM   3673  C3'  DA A 179      15.677-576.883  -1.394 
ATOM   3674  O3'  DA A 179      15.015-577.250  -2.599 
ATOM   3675  C2'  DA A 179      17.015-577.620  -1.332 
ATOM   3676  C1'  DA A 179      17.746-576.746  -2.346 
ATOM   3677  N9   DA A 179      19.228-576.879  -2.293 
ATOM   3678  C8   DA A 179      20.022-577.093  -1.203 
ATOM   3679  N7   DA A 179      21.287-577.164  -1.480 
ATOM   3680  C5   DA A 179      21.338-576.982  -2.856 
ATOM   3681  C6   DA A 179      22.406-576.949  -3.768 
ATOM   3682  N6   DA A 179      23.689-577.106  -3.412 
ATOM   3683  N1   DA A 179      22.106-576.749  -5.065 
ATOM   3684  C2   DA A 179      20.830-576.594  -5.413 
ATOM   3685  N3   DA A 179      19.755-576.605  -4.655 
ATOM   3686  C4   DA A 179      20.082-576.807  -3.362 
ATOM   3687  P    DG A 180      13.766-578.248  -2.525 
ATOM   3688  OP1  DG A 180      12.539-577.483  -2.208 
ATOM   3689  OP2  DG A 180      14.082-579.372  -1.617 
ATOM   3690  O5'  DG A 180      13.696-578.778  -4.033 
ATOM   3691  C5'  DG A 180      14.139-577.916  -5.098 
ATOM   3692  C4'  DG A 180      14.980-578.701  -6.084 
ATOM   3693  O4'  DG A 180      16.390-578.723  -5.717 
ATOM   3694  C3'  DG A 180      14.617-580.177  -6.242 
ATOM   3695  O3'  DG A 180      14.786-580.550  -7.604 
ATOM   3696  C2'  DG A 180      15.654-580.923  -5.402 
ATOM   3697  C1'  DG A 180      16.852-580.063  -5.796 
ATOM   3698  N9   DG A 180      18.019-580.204  -4.881 
ATOM   3699  C8   DG A 180      18.037-580.417  -3.519 
ATOM   3700  N7   DG A 180      19.242-580.497  -3.008 
ATOM   3701  C5   DG A 180      20.080-580.325  -4.109 
ATOM   3702  C6   DG A 180      21.498-580.313  -4.184 
ATOM   3703  O6   DG A 180      22.318-580.453  -3.281 
ATOM   3704  N1   DG A 180      21.938-580.108  -5.499 
ATOM   3705  C2   DG A 180      21.117-579.937  -6.596 
ATOM   3706  N2   DG A 180      21.733-579.754  -7.767 
ATOM   3707  N3   DG A 180      19.787-579.948  -6.525 
ATOM   3708  C4   DG A 180      19.344-580.146  -5.256 
ATOM   3709  P    DC A 181      13.720-581.539  -8.275 
ATOM   3710  OP1  DC A 181      12.549-580.764  -8.742 
ATOM   3711  OP2  DC A 181      13.432-582.658  -7.351 
ATOM   3712  O5'  DC A 181      14.544-582.082  -9.535 
ATOM   3713  C5'  DC A 181      15.537-581.232 -10.139 
ATOM   3714  C4'  DC A 181      16.790-582.031 -10.439 
ATOM   3715  O4'  DC A 181      17.714-582.059  -9.313 
ATOM   3716  C3'  DC A 181      16.573-583.506 -10.775 
ATOM   3717  O3'  DC A 181      17.506-583.891 -11.778 
ATOM   3718  C2'  DC A 181      16.912-584.251  -9.485 
ATOM   3719  C1'  DC A 181      18.121-583.402  -9.103 
ATOM   3720  N1   DC A 181      18.526-583.544  -7.676 
ATOM   3721  C2   DC A 181      19.883-583.471  -7.376 
ATOM   3722  O2   DC A 181      20.689-583.292  -8.296 
ATOM   3723  N3   DC A 181      20.273-583.599  -6.081 
ATOM   3724  C4   DC A 181      19.368-583.791  -5.112 
ATOM   3725  N4   DC A 181      19.799-583.909  -3.866 
ATOM   3726  C5   DC A 181      17.968-583.870  -5.400 
ATOM   3727  C6   DC A 181      17.598-583.740  -6.699 
ATOM   3728  P    DA A 182      17.029-584.879 -12.944 
ATOM   3729  OP1  DA A 182      16.365-584.100 -14.012 
ATOM   3730  OP2  DA A 182      16.241-585.988 -12.363 
ATOM   3731  O5'  DA A 182      18.430-585.438 -13.477 
ATOM   3732  C5'  DA A 182      19.597-584.600 -13.385 
ATOM   3733  C4'  DA A 182      20.779-585.410 -12.889 
ATOM   3734  O4'  DA A 182      20.865-585.435 -11.435 
ATOM   3735  C3'  DA A 182      20.786-586.886 -13.284 
ATOM   3736  O3'  DA A 182      22.126-587.287 -13.546 
ATOM   3737  C2'  DA A 182      20.293-587.623 -12.039 
ATOM   3738  C1'  DA A 182      21.055-586.779 -11.021 
ATOM   3739  N9   DA A 182      20.543-586.911  -9.629 
ATOM   3740  C8   DA A 182      19.256-587.096  -9.212 
ATOM   3741  N7   DA A 182      19.127-587.175  -7.924 
ATOM   3742  C5   DA A 182      20.424-587.033  -7.449 
ATOM   3743  C6   DA A 182      20.962-587.027  -6.152 
ATOM   3744  N6   DA A 182      20.223-587.175  -5.043 
ATOM   3745  N1   DA A 182      22.293-586.864  -6.034 
ATOM   3746  C2   DA A 182      23.022-586.717  -7.140 
ATOM   3747  N3   DA A 182      22.633-586.706  -8.396 
ATOM   3748  C4   DA A 182      21.298-586.871  -8.485 
ATOM   3749  P    DG A 183      22.414-588.281 -14.766 
ATOM   3750  OP1  DG A 183      22.512-587.506 -16.024 
ATOM   3751  OP2  DG A 183      21.423-589.379 -14.756 
ATOM   3752  O5'  DG A 183      23.855-588.854 -14.373 
ATOM   3753  C5'  DG A 183      24.754-588.023 -13.615 
ATOM   3754  C4'  DG A 183      25.411-588.836 -12.517 
ATOM   3755  O4'  DG A 183      24.626-588.849 -11.291 
ATOM   3756  C3'  DG A 183      25.633-590.316 -12.827 
ATOM   3757  O3'  DG A 183      26.866-590.728 -12.251 
ATOM   3758  C2'  DG A 183      24.495-591.038 -12.107 
ATOM   3759  C1'  DG A 183      24.523-590.191 -10.839 
ATOM   3760  N9   DG A 183      23.288-590.308 -10.013 
ATOM   3761  C8   DG A 183      21.983-590.482 -10.418 
ATOM   3762  N7   DG A 183      21.122-590.548  -9.432 
ATOM   3763  C5   DG A 183      21.914-590.409  -8.292 
ATOM   3764  C6   DG A 183      21.548-590.400  -6.921 
ATOM   3765  O6   DG A 183      20.433-590.515  -6.421 
ATOM   3766  N1   DG A 183      22.667-590.233  -6.093 
ATOM   3767  C2   DG A 183      23.969-590.092  -6.534 
ATOM   3768  N2   DG A 183      24.897-589.943  -5.584 
ATOM   3769  N3   DG A 183      24.311-590.100  -7.820 
ATOM   3770  C4   DG A 183      23.237-590.261  -8.637 
ATOM   3771  P    DA A 184      27.807-591.734 -13.066 
ATOM   3772  OP1  DA A 184      28.633-590.971 -14.028 
ATOM   3773  OP2  DA A 184      26.988-592.826 -13.637 
ATOM   3774  O5'  DA A 184      28.736-592.313 -11.899 
ATOM   3775  C5'  DA A 184      29.026-591.482 -10.760 
ATOM   3776  C4'  DA A 184      28.903-592.290  -9.484 
ATOM   3777  O4'  DA A 184      27.547-592.288  -8.952 
ATOM   3778  C3'  DA A 184      29.251-593.774  -9.600 
ATOM   3779  O3'  DA A 184      29.905-594.189  -8.407 
ATOM   3780  C2'  DA A 184      27.898-594.483  -9.684 
ATOM   3781  C1'  DA A 184      27.185-593.625  -8.644 
ATOM   3782  N9   DA A 184      25.699-593.726  -8.700 
ATOM   3783  C8   DA A 184      24.902-593.894  -9.797 
ATOM   3784  N7   DA A 184      23.636-593.947  -9.520 
ATOM   3785  C5   DA A 184      23.588-593.805  -8.141 
ATOM   3786  C6   DA A 184      22.521-593.778  -7.228 
ATOM   3787  N6   DA A 184      21.235-593.899  -7.588 
ATOM   3788  N1   DA A 184      22.824-593.622  -5.925 
ATOM   3789  C2   DA A 184      24.103-593.501  -5.574 
ATOM   3790  N3   DA A 184      25.177-593.512  -6.331 
ATOM   3791  C4   DA A 184      24.847-593.670  -7.630 
ATOM   3792  P    DA A 185      31.134-595.209  -8.510 
ATOM   3793  OP1  DA A 185      32.377-594.459  -8.806 
ATOM   3794  OP2  DA A 185      30.796-596.300  -9.450 
ATOM   3795  O5'  DA A 185      31.194-595.784  -7.019 
ATOM   3796  C5'  DA A 185      30.767-594.945  -5.929 
ATOM   3797  C4'  DA A 185      29.910-595.741  -4.966 
ATOM   3798  O4'  DA A 185      28.501-595.725  -5.334 
ATOM   3799  C3'  DA A 185      30.244-597.229  -4.852 
ATOM   3800  O3'  DA A 185      30.068-597.638  -3.501 
ATOM   3801  C2'  DA A 185      29.192-597.929  -5.712 
ATOM   3802  C1'  DA A 185      28.012-597.057  -5.293 
ATOM   3803  N9   DA A 185      26.844-597.149  -6.211 
ATOM   3804  C8   DA A 185      26.840-597.321  -7.567 
ATOM   3805  N7   DA A 185      25.653-597.363  -8.086 
ATOM   3806  C5   DA A 185      24.805-597.209  -6.999 
ATOM   3807  C6   DA A 185      23.405-597.167  -6.888 
ATOM   3808  N6   DA A 185      22.576-597.282  -7.934 
ATOM   3809  N1   DA A 185      22.888-597.002  -5.657 
ATOM   3810  C2   DA A 185      23.716-596.887  -4.621 
ATOM   3811  N3   DA A 185      25.031-596.911  -4.602 
ATOM   3812  C4   DA A 185      25.524-597.078  -5.846 
ATOM   3813  P    DC A 186      31.113-598.666  -2.859 
ATOM   3814  OP1  DC A 186      32.299-597.928  -2.370 
ATOM   3815  OP2  DC A 186      31.380-599.763  -3.815 
ATOM   3816  O5'  DC A 186      30.278-599.229  -1.615 
ATOM   3817  C5'  DC A 186      29.302-598.378  -0.987 
ATOM   3818  C4'  DC A 186      28.034-599.161  -0.709 
ATOM   3819  O4'  DC A 186      27.110-599.138  -1.835 
ATOM   3820  C3'  DC A 186      28.221-600.649  -0.416 
ATOM   3821  O3'  DC A 186      27.281-601.045   0.575 
ATOM   3822  C2'  DC A 186      27.869-601.349  -1.728 
ATOM   3823  C1'  DC A 186      26.677-600.466  -2.085 
ATOM   3824  N1   DC A 186      26.270-600.558  -3.515 
ATOM   3825  C2   DC A 186      24.914-600.450  -3.812 
ATOM   3826  O2   DC A 186      24.112-600.283  -2.886 
ATOM   3827  N3   DC A 186      24.522-600.532  -5.110 
ATOM   3828  C4   DC A 186      25.423-600.714  -6.084 
ATOM   3829  N4   DC A 186      24.991-600.787  -7.334 
ATOM   3830  C5   DC A 186      26.822-600.829  -5.800 
ATOM   3831  C6   DC A 186      27.193-600.744  -4.497 
ATOM   3832  P    DA A 187      27.738-602.075   1.711 
ATOM   3833  OP1  DA A 187      28.419-601.341   2.802 
ATOM   3834  OP2  DA A 187      28.505-603.182   1.097 
ATOM   3835  O5'  DA A 187      26.327-602.622   2.229 
ATOM   3836  C5'  DA A 187      25.176-601.759   2.160 
ATOM   3837  C4'  DA A 187      23.979-602.531   1.643 
ATOM   3838  O4'  DA A 187      23.893-602.512   0.189 
ATOM   3839  C3'  DA A 187      23.943-604.018   1.994 
ATOM   3840  O3'  DA A 187      22.596-604.399   2.244 
ATOM   3841  C2'  DA A 187      24.421-604.727   0.727 
ATOM   3842  C1'  DA A 187      23.676-603.839  -0.264 
ATOM   3843  N9   DA A 187      24.186-603.941  -1.660 
ATOM   3844  C8   DA A 187      25.470-604.138  -2.082 
ATOM   3845  N7   DA A 187      25.597-604.183  -3.372 
ATOM   3846  C5   DA A 187      24.303-604.001  -3.842 
ATOM   3847  C6   DA A 187      23.767-603.947  -5.139 
ATOM   3848  N6   DA A 187      24.502-604.077  -6.251 
ATOM   3849  N1   DA A 187      22.439-603.754  -5.251 
ATOM   3850  C2   DA A 187      21.712-603.625  -4.142 
ATOM   3851  N3   DA A 187      22.101-603.658  -2.886 
ATOM   3852  C4   DA A 187      23.433-603.853  -2.801 
ATOM   3853  P    DG A 188      22.287-605.422   3.436 
ATOM   3854  OP1  DG A 188      22.203-604.683   4.716 
ATOM   3855  OP2  DG A 188      23.256-606.540   3.394 
ATOM   3856  O5'  DG A 188      20.835-605.955   3.027 
ATOM   3857  C5'  DG A 188      19.952-605.085   2.293 
ATOM   3858  C4'  DG A 188      19.280-605.853   1.172 
ATOM   3859  O4'  DG A 188      20.066-605.846  -0.055 
ATOM   3860  C3'  DG A 188      19.029-607.337   1.439 
ATOM   3861  O3'  DG A 188      17.789-607.707   0.851 
ATOM   3862  C2'  DG A 188      20.154-608.060   0.698 
ATOM   3863  C1'  DG A 188      20.143-607.176  -0.545 
ATOM   3864  N9   DG A 188      21.375-607.293  -1.374 
ATOM   3865  C8   DG A 188      22.677-607.504  -0.975 
ATOM   3866  N7   DG A 188      23.536-607.558  -1.964 
ATOM   3867  C5   DG A 188      22.747-607.370  -3.098 
ATOM   3868  C6   DG A 188      23.113-607.329  -4.468 
ATOM   3869  O6   DG A 188      24.226-607.451  -4.972 
ATOM   3870  N1   DG A 188      21.998-607.116  -5.290 
ATOM   3871  C2   DG A 188      20.699-606.962  -4.846 
ATOM   3872  N2   DG A 188      19.775-606.768  -5.790 
ATOM   3873  N3   DG A 188      20.357-607.001  -3.559 
ATOM   3874  C4   DG A 188      21.427-607.207  -2.750 
ATOM   3875  P    DA A 189      16.828-608.718   1.637 
ATOM   3876  OP1  DA A 189      16.016-607.967   2.621 
ATOM   3877  OP2  DA A 189      17.625-609.842   2.175 
ATOM   3878  O5'  DA A 189      15.888-609.245   0.454 
ATOM   3879  C5'  DA A 189      15.616-608.375  -0.661 
ATOM   3880  C4'  DA A 189      15.722-609.148  -1.960 
ATOM   3881  O4'  DA A 189      17.078-609.156  -2.491 
ATOM   3882  C3'  DA A 189      15.346-610.628  -1.886 
ATOM   3883  O3'  DA A 189      14.684-610.995  -3.091 
ATOM   3884  C2'  DA A 189      16.683-611.365  -1.824 
ATOM   3885  C1'  DA A 189      17.415-610.491  -2.838 
ATOM   3886  N9   DA A 189      18.897-610.623  -2.785 
ATOM   3887  C8   DA A 189      19.691-610.838  -1.695 
ATOM   3888  N7   DA A 189      20.956-610.908  -1.972 
ATOM   3889  C5   DA A 189      21.007-610.727  -3.348 
ATOM   3890  C6   DA A 189      22.075-610.694  -4.260 
ATOM   3891  N6   DA A 189      23.357-610.851  -3.904 
ATOM   3892  N1   DA A 189      21.775-610.494  -5.557 
ATOM   3893  C2   DA A 189      20.499-610.339  -5.905 
ATOM   3894  N3   DA A 189      19.424-610.350  -5.147 
ATOM   3895  C4   DA A 189      19.751-610.552  -3.854 
ATOM   3896  P    DG A 190      13.434-611.993  -3.017 
ATOM   3897  OP1  DG A 190      12.208-611.228  -2.700 
ATOM   3898  OP2  DG A 190      13.751-613.117  -2.109 
ATOM   3899  O5'  DG A 190      13.364-612.523  -4.525 
ATOM   3900  C5'  DG A 190      13.807-611.661  -5.590 
ATOM   3901  C4'  DG A 190      14.649-612.446  -6.576 
ATOM   3902  O4'  DG A 190      16.058-612.468  -6.209 
ATOM   3903  C3'  DG A 190      14.286-613.922  -6.734 
ATOM   3904  O3'  DG A 190      14.454-614.295  -8.095 
ATOM   3905  C2'  DG A 190      15.323-614.668  -5.894 
ATOM   3906  C1'  DG A 190      16.520-613.807  -6.288 
ATOM   3907  N9   DG A 190      17.687-613.949  -5.373 
ATOM   3908  C8   DG A 190      17.706-614.162  -4.011 
ATOM   3909  N7   DG A 190      18.911-614.242  -3.500 
ATOM   3910  C5   DG A 190      19.749-614.070  -4.601 
ATOM   3911  C6   DG A 190      21.166-614.058  -4.676 
ATOM   3912  O6   DG A 190      21.986-614.198  -3.773 
ATOM   3913  N1   DG A 190      21.607-613.853  -5.991 
ATOM   3914  C2   DG A 190      20.786-613.682  -7.088 
ATOM   3915  N2   DG A 190      21.402-613.499  -8.259 
ATOM   3916  N3   DG A 190      19.456-613.693  -7.016 
ATOM   3917  C4   DG A 190      19.013-613.891  -5.748 
ATOM   3918  P    DT A 191      13.389-615.284  -8.767 
ATOM   3919  OP1  DT A 191      12.218-614.508  -9.234 
ATOM   3920  OP2  DT A 191      13.100-616.403  -7.843 
ATOM   3921  O5'  DT A 191      14.213-615.827 -10.027 
ATOM   3922  C5'  DT A 191      15.206-614.976 -10.631 
ATOM   3923  C4'  DT A 191      16.459-615.775 -10.931 
ATOM   3924  O4'  DT A 191      17.382-615.804  -9.805 
ATOM   3925  C3'  DT A 191      16.242-617.251 -11.267 
ATOM   3926  O3'  DT A 191      17.175-617.636 -12.270 
ATOM   3927  C2'  DT A 191      16.581-617.996  -9.977 
ATOM   3928  C1'  DT A 191      17.790-617.147  -9.595 
ATOM   3929  N1   DT A 191      18.194-617.289  -8.168 
ATOM   3930  C2   DT A 191      19.537-617.214  -7.888 
ATOM   3931  O2   DT A 191      20.385-617.040  -8.746 
ATOM   3932  N3   DT A 191      19.875-617.351  -6.555 
ATOM   3933  C4   DT A 191      19.001-617.551  -5.507 
ATOM   3934  O4   DT A 191      19.422-617.659  -4.353 
ATOM   3935  C5   DT A 191      17.613-617.615  -5.899 
ATOM   3936  C7   DT A 191      16.595-617.831  -4.818 
ATOM   3937  C6   DT A 191      17.257-617.486  -7.187 
ATOM   3938  P    DG A 192      16.698-618.624 -13.436 
ATOM   3939  OP1  DG A 192      16.033-617.844 -14.504 
ATOM   3940  OP2  DG A 192      15.910-619.733 -12.855 
ATOM   3941  O5'  DG A 192      18.098-619.183 -13.969 
ATOM   3942  C5'  DG A 192      19.266-618.344 -13.877 
ATOM   3943  C4'  DG A 192      20.448-619.154 -13.381 
ATOM   3944  O4'  DG A 192      20.534-619.179 -11.927 
ATOM   3945  C3'  DG A 192      20.455-620.631 -13.776 
ATOM   3946  O3'  DG A 192      21.795-621.031 -14.037 
ATOM   3947  C2'  DG A 192      19.962-621.367 -12.531 
ATOM   3948  C1'  DG A 192      20.724-620.524 -11.513 
ATOM   3949  N9   DG A 192      20.212-620.656 -10.121 
ATOM   3950  C8   DG A 192      18.919-620.843  -9.682 
ATOM   3951  N7   DG A 192      18.803-620.920  -8.379 
ATOM   3952  C5   DG A 192      20.112-620.776  -7.921 
ATOM   3953  C6   DG A 192      20.622-620.775  -6.597 
ATOM   3954  O6   DG A 192      20.014-620.904  -5.538 
ATOM   3955  N1   DG A 192      22.013-620.599  -6.584 
ATOM   3956  C2   DG A 192      22.806-620.444  -7.704 
ATOM   3957  N2   DG A 192      24.113-620.288  -7.480 
ATOM   3958  N3   DG A 192      22.326-620.444  -8.947 
ATOM   3959  C4   DG A 192      20.979-620.614  -8.976 
ATOM   3960  P    DA A 193      22.083-622.026 -15.258 
ATOM   3961  OP1  DA A 193      22.181-621.251 -16.516 
ATOM   3962  OP2  DA A 193      21.092-623.124 -15.248 
ATOM   3963  O5'  DA A 193      23.524-622.599 -14.865 
ATOM   3964  C5'  DA A 193      24.423-621.767 -14.106 
ATOM   3965  C4'  DA A 193      25.079-622.581 -13.009 
ATOM   3966  O4'  DA A 193      24.294-622.594 -11.783 
ATOM   3967  C3'  DA A 193      25.302-624.061 -13.319 
ATOM   3968  O3'  DA A 193      26.535-624.472 -12.743 
ATOM   3969  C2'  DA A 193      24.164-624.783 -12.599 
ATOM   3970  C1'  DA A 193      24.191-623.936 -11.331 
ATOM   3971  N9   DA A 193      22.957-624.053 -10.505 
ATOM   3972  C8   DA A 193      21.669-624.225 -10.924 
ATOM   3973  N7   DA A 193      20.807-624.293  -9.958 
ATOM   3974  C5   DA A 193      21.578-624.155  -8.812 
ATOM   3975  C6   DA A 193      21.251-624.142  -7.446 
ATOM   3976  N6   DA A 193      20.000-624.275  -6.983 
ATOM   3977  N1   DA A 193      22.261-623.986  -6.569 
ATOM   3978  C2   DA A 193      23.502-623.854  -7.035 
ATOM   3979  N3   DA A 193      23.925-623.851  -8.280 
ATOM   3980  C4   DA A 193      22.896-624.008  -9.137 
ATOM   3981  P    DT A 194      27.476-625.479 -13.558 
ATOM   3982  OP1  DT A 194      28.302-624.716 -14.520 
ATOM   3983  OP2  DT A 194      26.656-626.571 -14.129 
ATOM   3984  O5'  DT A 194      28.404-626.058 -12.391 
ATOM   3985  C5'  DT A 194      28.695-625.226 -11.252 
ATOM   3986  C4'  DT A 194      28.572-626.035  -9.976 
ATOM   3987  O4'  DT A 194      27.216-626.032  -9.444 
ATOM   3988  C3'  DT A 194      28.919-627.519 -10.092 
ATOM   3989  O3'  DT A 194      29.574-627.934  -8.899 
ATOM   3990  C2'  DT A 194      27.567-628.227 -10.176 
ATOM   3991  C1'  DT A 194      26.853-627.369  -9.136 
ATOM   3992  N1   DT A 194      25.368-627.471  -9.192 
ATOM   3993  C2   DT A 194      24.690-627.390  -8.001 
ATOM   3994  O2   DT A 194      25.249-627.241  -6.928 
ATOM   3995  N3   DT A 194      23.314-627.489  -8.093 
ATOM   3996  C4   DT A 194      22.581-627.658  -9.250 
ATOM   3997  O4   DT A 194      21.352-627.733  -9.207 
ATOM   3998  C5   DT A 194      23.382-627.732 -10.449 
ATOM   3999  C7   DT A 194      22.663-627.916 -11.753 
ATOM   4000  C6   DT A 194      24.721-627.639 -10.388 
ATOM   4001  P    DG A 195      30.803-628.953  -9.002 
ATOM   4002  OP1  DG A 195      32.045-628.204  -9.298 
ATOM   4003  OP2  DG A 195      30.464-630.045  -9.942 
ATOM   4004  O5'  DG A 195      30.863-629.529  -7.511 
ATOM   4005  C5'  DG A 195      30.436-628.689  -6.421 
ATOM   4006  C4'  DG A 195      29.579-629.486  -5.458 
ATOM   4007  O4'  DG A 195      28.169-629.470  -5.826 
ATOM   4008  C3'  DG A 195      29.913-630.973  -5.344 
ATOM   4009  O3'  DG A 195      29.736-631.382  -3.993 
ATOM   4010  C2'  DG A 195      28.861-631.674  -6.204 
ATOM   4011  C1'  DG A 195      27.681-630.802  -5.785 
ATOM   4012  N9   DG A 195      26.512-630.894  -6.703 
ATOM   4013  C8   DG A 195      26.490-631.067  -8.070 
ATOM   4014  N7   DG A 195      25.284-631.108  -8.584 
ATOM   4015  C5   DG A 195      24.448-630.952  -7.479 
ATOM   4016  C6   DG A 195      23.032-630.914  -7.402 
ATOM   4017  O6   DG A 195      22.209-631.011  -8.309 
ATOM   4018  N1   DG A 195      22.595-630.739  -6.081 
ATOM   4019  C2   DG A 195      23.418-630.616  -4.980 
ATOM   4020  N2   DG A 195      22.806-630.455  -3.805 
ATOM   4021  N3   DG A 195      24.748-630.651  -5.053 
ATOM   4022  C4   DG A 195      25.187-630.821  -6.326 
ATOM   4023  P    DA A 196      30.782-632.411  -3.351 
ATOM   4024  OP1  DA A 196      31.968-631.673  -2.862 
ATOM   4025  OP2  DA A 196      31.049-633.508  -4.307 
ATOM   4026  O5'  DA A 196      29.947-632.974  -2.107 
ATOM   4027  C5'  DA A 196      28.971-632.123  -1.479 
ATOM   4028  C4'  DA A 196      27.702-632.905  -1.201 
ATOM   4029  O4'  DA A 196      26.779-632.883  -2.327 
ATOM   4030  C3'  DA A 196      27.890-634.394  -0.908 
ATOM   4031  O3'  DA A 196      26.950-634.790   0.083 
ATOM   4032  C2'  DA A 196      27.538-635.094  -2.220 
ATOM   4033  C1'  DA A 196      26.345-634.211  -2.577 
ATOM   4034  N9   DA A 196      25.938-634.303  -4.007 
ATOM   4035  C8   DA A 196      26.730-634.486  -5.104 
ATOM   4036  N7   DA A 196      26.076-634.525  -6.223 
ATOM   4037  C5   DA A 196      24.752-634.356  -5.842 
ATOM   4038  C6   DA A 196      23.555-634.303  -6.574 
ATOM   4039  N6   DA A 196      23.497-634.422  -7.908 
ATOM   4040  N1   DA A 196      22.413-634.124  -5.883 
ATOM   4041  C2   DA A 196      22.477-634.006  -4.558 
ATOM   4042  N3   DA A 196      23.529-634.039  -3.771 
ATOM   4043  C4   DA A 196      24.658-634.220  -4.486 
ATOM   4044  P    DA A 197      27.407-635.820   1.219 
ATOM   4045  OP1  DA A 197      28.087-635.086   2.310 
ATOM   4046  OP2  DA A 197      28.173-636.927   0.605 
ATOM   4047  O5'  DA A 197      25.995-636.367   1.737 
ATOM   4048  C5'  DA A 197      24.845-635.503   1.669 
ATOM   4049  C4'  DA A 197      23.648-636.275   1.151 
ATOM   4050  O4'  DA A 197      23.562-636.256  -0.303 
ATOM   4051  C3'  DA A 197      23.612-637.762   1.503 
ATOM   4052  O3'  DA A 197      22.265-638.144   1.752 
ATOM   4053  C2'  DA A 197      24.090-638.472   0.235 
ATOM   4054  C1'  DA A 197      23.344-637.584  -0.756 
ATOM   4055  N9   DA A 197      23.854-637.685  -2.152 
ATOM   4056  C8   DA A 197      25.138-637.883  -2.574 
ATOM   4057  N7   DA A 197      25.266-637.927  -3.864 
ATOM   4058  C5   DA A 197      23.972-637.746  -4.334 
ATOM   4059  C6   DA A 197      23.435-637.692  -5.631 
ATOM   4060  N6   DA A 197      24.171-637.822  -6.743 
ATOM   4061  N1   DA A 197      22.107-637.499  -5.743 
ATOM   4062  C2   DA A 197      21.380-637.370  -4.634 
ATOM   4063  N3   DA A 197      21.769-637.403  -3.378 
ATOM   4064  C4   DA A 197      23.102-637.597  -3.293 
ATOM   4065  P    DC A 198      21.956-639.167   2.944 
ATOM   4066  OP1  DC A 198      21.872-638.428   4.224 
ATOM   4067  OP2  DC A 198      22.925-640.284   2.902 
ATOM   4068  O5'  DC A 198      20.503-639.700   2.535 
ATOM   4069  C5'  DC A 198      19.621-638.830   1.801 
ATOM   4070  C4'  DC A 198      18.949-639.598   0.680 
ATOM   4071  O4'  DC A 198      19.734-639.591  -0.547 
ATOM   4072  C3'  DC A 198      18.698-641.081   0.948 
ATOM   4073  O3'  DC A 198      17.457-641.452   0.359 
ATOM   4074  C2'  DC A 198      19.822-641.805   0.206 
ATOM   4075  C1'  DC A 198      19.811-640.920  -1.037 
ATOM   4076  N1   DC A 198      21.043-641.038  -1.866 
ATOM   4077  C2   DC A 198      20.909-640.925  -3.248 
ATOM   4078  O2   DC A 198      19.784-640.734  -3.724 
ATOM   4079  N3   DC A 198      22.020-641.030  -4.021 
ATOM   4080  C4   DC A 198      23.221-641.237  -3.466 
ATOM   4081  N4   DC A 198      24.274-641.331  -4.264 
ATOM   4082  C5   DC A 198      23.380-641.356  -2.047 
ATOM   4083  C6   DC A 198      22.258-641.249  -1.292 
ATOM   4084  P    DA A 199      16.496-642.463   1.145 
ATOM   4085  OP1  DA A 199      15.685-641.712   2.129 
ATOM   4086  OP2  DA A 199      17.294-643.587   1.683 
ATOM   4087  O5'  DA A 199      15.557-642.990  -0.038 
ATOM   4088  C5'  DA A 199      15.284-642.120  -1.153 
ATOM   4089  C4'  DA A 199      15.391-642.893  -2.452 
ATOM   4090  O4'  DA A 199      16.747-642.901  -2.983 
ATOM   4091  C3'  DA A 199      15.014-644.372  -2.378 
ATOM   4092  O3'  DA A 199      14.353-644.739  -3.583 
ATOM   4093  C2'  DA A 199      16.352-645.109  -2.316 
ATOM   4094  C1'  DA A 199      17.083-644.236  -3.330 
ATOM   4095  N9   DA A 199      18.565-644.368  -3.277 
ATOM   4096  C8   DA A 199      19.360-644.583  -2.187 
ATOM   4097  N7   DA A 199      20.625-644.653  -2.464 
ATOM   4098  C5   DA A 199      20.676-644.472  -3.840 
ATOM   4099  C6   DA A 199      21.743-644.439  -4.752 
ATOM   4100  N6   DA A 199      23.026-644.596  -4.395 
ATOM   4101  N1   DA A 199      21.443-644.239  -6.049 
ATOM   4102  C2   DA A 199      20.167-644.083  -6.397 
ATOM   4103  N3   DA A 199      19.092-644.095  -5.639 
ATOM   4104  C4   DA A 199      19.420-644.297  -4.346 
ATOM   4105  P    DA A 200      13.103-645.737  -3.509 
ATOM   4106  OP1  DA A 200      11.876-644.973  -3.192 
ATOM   4107  OP2  DA A 200      13.420-646.862  -2.601 
ATOM   4108  O5'  DA A 200      13.033-646.268  -5.017 
ATOM   4109  C5'  DA A 200      13.476-645.405  -6.082 
ATOM   4110  C4'  DA A 200      14.317-646.190  -7.068 
ATOM   4111  O4'  DA A 200      15.727-646.213  -6.701 
ATOM   4112  C3'  DA A 200      13.954-647.667  -7.225 
ATOM   4113  O3'  DA A 200      14.123-648.040  -8.587 
ATOM   4114  C2'  DA A 200      14.992-648.412  -6.386 
ATOM   4115  C1'  DA A 200      16.189-647.552  -6.780 
ATOM   4116  N9   DA A 200      17.356-647.694  -5.864 
ATOM   4117  C8   DA A 200      17.355-647.905  -4.516 
ATOM   4118  N7   DA A 200      18.541-647.986  -3.997 
ATOM   4119  C5   DA A 200      19.393-647.817  -5.079 
ATOM   4120  C6   DA A 200      20.792-647.799  -5.190 
ATOM   4121  N6   DA A 200      21.619-647.961  -4.148 
ATOM   4122  N1   DA A 200      21.315-647.608  -6.416 
ATOM   4123  C2   DA A 200      20.488-647.447  -7.449 
ATOM   4124  N3   DA A 200      19.173-647.445  -7.467 
ATOM   4125  C4   DA A 200      18.676-647.638  -6.228 
ATOM   4126  P    DC A 201      13.057-649.029  -9.258 
ATOM   4127  OP1  DC A 201      11.887-648.253  -9.726 
ATOM   4128  OP2  DC A 201      12.769-650.147  -8.335 
ATOM   4129  O5'  DC A 201      13.882-649.571 -10.519 
ATOM   4130  C5'  DC A 201      14.874-648.721 -11.123 
ATOM   4131  C4'  DC A 201      16.127-649.520 -11.423 
ATOM   4132  O4'  DC A 201      17.051-649.549 -10.297 
ATOM   4133  C3'  DC A 201      15.911-650.995 -11.759 
ATOM   4134  O3'  DC A 201      16.843-651.381 -12.762 
ATOM   4135  C2'  DC A 201      16.250-651.741 -10.469 
ATOM   4136  C1'  DC A 201      17.458-650.892 -10.086 
ATOM   4137  N1   DC A 201      17.863-651.034  -8.660 
ATOM   4138  C2   DC A 201      19.221-650.961  -8.360 
ATOM   4139  O2   DC A 201      20.026-650.782  -9.280 
ATOM   4140  N3   DC A 201      19.610-651.088  -7.065 
ATOM   4141  C4   DC A 201      18.705-651.280  -6.096 
ATOM   4142  N4   DC A 201      19.136-651.399  -4.849 
ATOM   4143  C5   DC A 201      17.305-651.360  -6.383 
ATOM   4144  C6   DC A 201      16.935-651.230  -7.683 
ATOM   4145  P    DT A 202      16.366-652.369 -13.928 
ATOM   4146  OP1  DT A 202      15.702-651.589 -14.996 
ATOM   4147  OP2  DT A 202      15.578-653.477 -13.346 
ATOM   4148  O5'  DT A 202      17.767-652.928 -14.461 
ATOM   4149  C5'  DT A 202      18.934-652.089 -14.369 
ATOM   4150  C4'  DT A 202      20.116-652.899 -13.873 
ATOM   4151  O4'  DT A 202      20.202-652.924 -12.419 
ATOM   4152  C3'  DT A 202      20.123-654.376 -14.268 
ATOM   4153  O3'  DT A 202      21.463-654.776 -14.529 
ATOM   4154  C2'  DT A 202      19.630-655.112 -13.023 
ATOM   4155  C1'  DT A 202      20.393-654.268 -12.005 
ATOM   4156  N1   DT A 202      19.880-654.401 -10.613 
ATOM   4157  C2   DT A 202      20.804-654.333  -9.598 
ATOM   4158  O2   DT A 202      21.996-654.171  -9.795 
ATOM   4159  N3   DT A 202      20.292-654.460  -8.320 
ATOM   4160  C4   DT A 202      18.966-654.645  -7.985 
ATOM   4161  O4   DT A 202      18.627-654.746  -6.804 
ATOM   4162  C5   DT A 202      18.074-654.704  -9.118 
ATOM   4163  C7   DT A 202      16.613-654.903  -8.840 
ATOM   4164  C6   DT A 202      18.544-654.583 -10.370 
ATOM   4165  P    DT A 203      21.752-655.770 -15.750 
ATOM   4166  OP1  DT A 203      21.850-654.996 -17.008 
ATOM   4167  OP2  DT A 203      20.760-656.869 -15.740 
ATOM   4168  O5'  DT A 203      23.192-656.343 -15.357 
ATOM   4169  C5'  DT A 203      24.091-655.512 -14.598 
ATOM   4170  C4'  DT A 203      24.748-656.326 -13.500 
ATOM   4171  O4'  DT A 203      23.963-656.339 -12.275 
ATOM   4172  C3'  DT A 203      24.970-657.806 -13.811 
ATOM   4173  O3'  DT A 203      26.203-658.217 -13.235 
ATOM   4174  C2'  DT A 203      23.832-658.528 -13.091 
ATOM   4175  C1'  DT A 203      23.860-657.681 -11.823 
ATOM   4176  N1   DT A 203      22.625-657.798 -10.997 
ATOM   4177  C2   DT A 203      22.776-657.727  -9.634 
ATOM   4178  O2   DT A 203      23.859-657.575  -9.092 
ATOM   4179  N3   DT A 203      21.611-657.840  -8.900 
ATOM   4180  C4   DT A 203      20.339-658.013  -9.407 
ATOM   4181  O4   DT A 203      19.370-658.102  -8.651 
ATOM   4182  C5   DT A 203      20.283-658.076 -10.849 
ATOM   4183  C7   DT A 203      18.935-658.263 -11.482 
ATOM   4184  C6   DT A 203      21.400-657.969 -11.586 
ATOM   4185  P    DC A 204      27.144-659.224 -14.050 
ATOM   4186  OP1  DC A 204      27.971-658.461 -15.012 
ATOM   4187  OP2  DC A 204      26.325-660.315 -14.621 
ATOM   4188  O5'  DC A 204      28.073-659.803 -12.883 
ATOM   4189  C5'  DC A 204      28.363-658.971 -11.744 
ATOM   4190  C4'  DC A 204      28.240-659.780 -10.468 
ATOM   4191  O4'  DC A 204      26.884-659.777  -9.936 
ATOM   4192  C3'  DC A 204      28.588-661.264 -10.584 
ATOM   4193  O3'  DC A 204      29.242-661.679  -9.391 
ATOM   4194  C2'  DC A 204      27.235-661.972 -10.668 
ATOM   4195  C1'  DC A 204      26.522-661.114  -9.628 
ATOM   4196  N1   DC A 204      25.037-661.216  -9.684 
ATOM   4197  C2   DC A 204      24.334-661.135  -8.485 
ATOM   4198  O2   DC A 204      24.966-660.984  -7.433 
ATOM   4199  N3   DC A 204      22.980-661.227  -8.516 
ATOM   4200  C4   DC A 204      22.333-661.390  -9.676 
ATOM   4201  N4   DC A 204      21.011-661.474  -9.654 
ATOM   4202  C5   DC A 204      23.037-661.476 -10.921 
ATOM   4203  C6   DC A 204      24.390-661.383 -10.869 
ATOM   4204  P    DA A 205      30.471-662.698  -9.494 
ATOM   4205  OP1  DA A 205      31.714-661.949  -9.790 
ATOM   4206  OP2  DA A 205      30.133-663.789 -10.434 
ATOM   4207  O5'  DA A 205      30.532-663.274  -8.003 
ATOM   4208  C5'  DA A 205      30.105-662.434  -6.913 
ATOM   4209  C4'  DA A 205      29.247-663.231  -5.950 
ATOM   4210  O4'  DA A 205      27.838-663.215  -6.318 
ATOM   4211  C3'  DA A 205      29.581-664.718  -5.836 
ATOM   4212  O3'  DA A 205      29.405-665.127  -4.485 
ATOM   4213  C2'  DA A 205      28.530-665.418  -6.696 
ATOM   4214  C1'  DA A 205      27.349-664.547  -6.277 
ATOM   4215  N9   DA A 205      26.181-664.639  -7.195 
ATOM   4216  C8   DA A 205      26.178-664.810  -8.550 
ATOM   4217  N7   DA A 205      24.990-664.853  -9.070 
ATOM   4218  C5   DA A 205      24.142-664.698  -7.983 
ATOM   4219  C6   DA A 205      22.743-664.656  -7.871 
ATOM   4220  N6   DA A 205      21.913-664.772  -8.918 
ATOM   4221  N1   DA A 205      22.225-664.491  -6.641 
ATOM   4222  C2   DA A 205      23.053-664.376  -5.605 
ATOM   4223  N3   DA A 205      24.369-664.401  -5.586 
ATOM   4224  C4   DA A 205      24.861-664.567  -6.830 
ATOM   4225  P    DT A 206      30.450-666.156  -3.843 
ATOM   4226  OP1  DT A 206      31.636-665.418  -3.354 
ATOM   4227  OP2  DT A 206      30.717-667.253  -4.799 
ATOM   4228  O5'  DT A 206      29.615-666.719  -2.599 
ATOM   4229  C5'  DT A 206      28.640-665.867  -1.971 
ATOM   4230  C4'  DT A 206      27.371-666.650  -1.693 
ATOM   4231  O4'  DT A 206      26.447-666.628  -2.818 
ATOM   4232  C3'  DT A 206      27.558-668.138  -1.400 
ATOM   4233  O3'  DT A 206      26.618-668.535  -0.409 
ATOM   4234  C2'  DT A 206      27.206-668.839  -2.712 
ATOM   4235  C1'  DT A 206      26.014-667.956  -3.069 
ATOM   4236  N1   DT A 206      25.607-668.048  -4.499 
ATOM   4237  C2   DT A 206      24.266-667.939  -4.776 
ATOM   4238  O2   DT A 206      23.422-667.773  -3.912 
ATOM   4239  N3   DT A 206      23.926-668.030  -6.111 
ATOM   4240  C4   DT A 206      24.796-668.216  -7.167 
ATOM   4241  O4   DT A 206      24.374-668.282  -8.323 
ATOM   4242  C5   DT A 206      26.183-668.320  -6.776 
ATOM   4243  C7   DT A 206      27.196-668.524  -7.864 
ATOM   4244  C6   DT A 206      26.540-668.235  -5.484 
ATOM   4245  P    DC A 207      27.075-669.565   0.727 
ATOM   4246  OP1  DC A 207      27.756-668.830   1.818 
ATOM   4247  OP2  DC A 207      27.842-670.672   0.113 
ATOM   4248  O5'  DC A 207      25.664-670.112   1.245 
ATOM   4249  C5'  DC A 207      24.514-669.248   1.177 
ATOM   4250  C4'  DC A 207      23.316-670.020   0.659 
ATOM   4251  O4'  DC A 207      23.231-670.001  -0.795 
ATOM   4252  C3'  DC A 207      23.280-671.507   1.011 
ATOM   4253  O3'  DC A 207      21.933-671.889   1.260 
ATOM   4254  C2'  DC A 207      23.758-672.216  -0.257 
ATOM   4255  C1'  DC A 207      23.013-671.329  -1.248 
ATOM   4256  N1   DC A 207      23.523-671.430  -2.644 
ATOM   4257  C2   DC A 207      22.602-671.315  -3.682 
ATOM   4258  O2   DC A 207      21.411-671.134  -3.405 
ATOM   4259  N3   DC A 207      23.047-671.406  -4.961 
ATOM   4260  C4   DC A 207      24.346-671.602  -5.220 
ATOM   4261  N4   DC A 207      24.731-671.683  -6.485 
ATOM   4262  C5   DC A 207      25.309-671.724  -4.167 
ATOM   4263  C6   DC A 207      24.845-671.631  -2.895 
ATOM   4264  P    DA A 208      21.625-672.912   2.452 
ATOM   4265  OP1  DA A 208      21.541-672.173   3.732 
ATOM   4266  OP2  DA A 208      22.593-674.029   2.410 
ATOM   4267  O5'  DA A 208      20.172-673.445   2.043 
ATOM   4268  C5'  DA A 208      19.290-672.574   1.309 
ATOM   4269  C4'  DA A 208      18.618-673.343   0.188 
ATOM   4270  O4'  DA A 208      19.403-673.335  -1.039 
ATOM   4271  C3'  DA A 208      18.366-674.826   0.456 
ATOM   4272  O3'  DA A 208      17.126-675.197  -0.133 
ATOM   4273  C2'  DA A 208      19.491-675.550  -0.286 
ATOM   4274  C1'  DA A 208      19.480-674.665  -1.529 
ATOM   4275  N9   DA A 208      20.712-674.782  -2.358 
ATOM   4276  C8   DA A 208      21.996-674.992  -1.944 
ATOM   4277  N7   DA A 208      22.857-675.048  -2.913 
ATOM   4278  C5   DA A 208      22.089-674.862  -4.054 
ATOM   4279  C6   DA A 208      22.416-674.815  -5.419 
ATOM   4280  N6   DA A 208      23.665-674.960  -5.886 
ATOM   4281  N1   DA A 208      21.410-674.615  -6.291 
ATOM   4282  C2   DA A 208      20.172-674.471  -5.821 
ATOM   4283  N3   DA A 208      19.748-674.496  -4.577 
ATOM   4284  C4   DA A 208      20.774-674.699  -3.725 
ATOM   4285  P    DA A 209      16.165-676.208   0.653 
ATOM   4286  OP1  DA A 209      15.353-675.457   1.637 
ATOM   4287  OP2  DA A 209      16.963-677.332   1.191 
ATOM   4288  O5'  DA A 209      15.225-676.734  -0.530 
ATOM   4289  C5'  DA A 209      14.953-675.864  -1.645 
ATOM   4290  C4'  DA A 209      15.059-676.638  -2.944 
ATOM   4291  O4'  DA A 209      16.415-676.646  -3.475 
ATOM   4292  C3'  DA A 209      14.683-678.117  -2.870 
ATOM   4293  O3'  DA A 209      14.021-678.484  -4.075 
ATOM   4294  C2'  DA A 209      16.021-678.854  -2.807 
ATOM   4295  C1'  DA A 209      16.752-677.981  -3.822 
ATOM   4296  N9   DA A 209      18.234-678.113  -3.769 
ATOM   4297  C8   DA A 209      19.028-678.328  -2.679 
ATOM   4298  N7   DA A 209      20.293-678.398  -2.956 
ATOM   4299  C5   DA A 209      20.344-678.216  -4.332 
ATOM   4300  C6   DA A 209      21.412-678.184  -5.244 
ATOM   4301  N6   DA A 209      22.694-678.340  -4.887 
ATOM   4302  N1   DA A 209      21.112-677.984  -6.541 
ATOM   4303  C2   DA A 209      19.836-677.828  -6.889 
ATOM   4304  N3   DA A 209      18.761-677.840  -6.131 
ATOM   4305  C4   DA A 209      19.088-678.042  -4.838 
ATOM   4306  P    DG A 210      12.771-679.482  -4.001 
ATOM   4307  OP1  DG A 210      11.545-678.718  -3.684 
ATOM   4308  OP2  DG A 210      13.088-680.607  -3.093 
ATOM   4309  O5'  DG A 210      12.702-680.013  -5.509 
ATOM   4310  C5'  DG A 210      13.144-679.150  -6.574 
ATOM   4311  C4'  DG A 210      13.986-679.935  -7.560 
ATOM   4312  O4'  DG A 210      15.395-679.957  -7.193 
ATOM   4313  C3'  DG A 210      13.623-681.412  -7.717 
ATOM   4314  O3'  DG A 210      13.792-681.784  -9.079 
ATOM   4315  C2'  DG A 210      14.660-682.157  -6.878 
ATOM   4316  C1'  DG A 210      15.858-681.297  -7.271 
ATOM   4317  N9   DG A 210      17.024-681.439  -6.356 
ATOM   4318  C8   DG A 210      17.043-681.652  -4.995 
ATOM   4319  N7   DG A 210      18.248-681.731  -4.484 
ATOM   4320  C5   DG A 210      19.086-681.559  -5.584 
ATOM   4321  C6   DG A 210      20.504-681.547  -5.660 
ATOM   4322  O6   DG A 210      21.324-681.687  -4.757 
ATOM   4323  N1   DG A 210      20.944-681.342  -6.975 
ATOM   4324  C2   DG A 210      20.123-681.171  -8.072 
ATOM   4325  N2   DG A 210      20.739-680.988  -9.243 
ATOM   4326  N3   DG A 210      18.793-681.182  -8.000 
ATOM   4327  C4   DG A 210      18.350-681.380  -6.731 
ATOM   4328  P    DA A 211      12.726-682.773  -9.750 
ATOM   4329  OP1  DA A 211      11.555-681.998 -10.218 
ATOM   4330  OP2  DA A 211      12.437-683.892  -8.827 
ATOM   4331  O5'  DA A 211      13.550-683.316 -11.011 
ATOM   4332  C5'  DA A 211      14.543-682.466 -11.615 
ATOM   4333  C4'  DA A 211      15.796-683.265 -11.915 
ATOM   4334  O4'  DA A 211      16.719-683.294 -10.789 
ATOM   4335  C3'  DA A 211      15.579-684.740 -12.251 
ATOM   4336  O3'  DA A 211      16.512-685.126 -13.254 
ATOM   4337  C2'  DA A 211      15.918-685.485 -10.961 
ATOM   4338  C1'  DA A 211      17.127-684.637 -10.578 
ATOM   4339  N9   DA A 211      17.532-684.779  -9.152 
ATOM   4340  C8   DA A 211      16.735-684.978  -8.060 
ATOM   4341  N7   DA A 211      17.390-685.062  -6.943 
ATOM   4342  C5   DA A 211      18.716-684.908  -7.319 
ATOM   4343  C6   DA A 211      19.914-684.900  -6.586 
ATOM   4344  N6   DA A 211      19.968-685.059  -5.256 
ATOM   4345  N1   DA A 211      21.059-684.724  -7.271 
ATOM   4346  C2   DA A 211      20.999-684.566  -8.593 
ATOM   4347  N3   DA A 211      19.945-684.555  -9.380 
ATOM   4348  C4   DA A 211      18.814-684.734  -8.670 
ATOM   4349  P    DA A 212      16.035-686.113 -14.420 
ATOM   4350  OP1  DA A 212      15.370-685.334 -15.488 
ATOM   4351  OP2  DA A 212      15.247-687.222 -13.838 
ATOM   4352  O5'  DA A 212      17.435-686.672 -14.953 
ATOM   4353  C5'  DA A 212      18.603-685.834 -14.861 
ATOM   4354  C4'  DA A 212      19.785-686.644 -14.365 
ATOM   4355  O4'  DA A 212      19.871-686.669 -12.911 
ATOM   4356  C3'  DA A 212      19.792-688.121 -14.759 
ATOM   4357  O3'  DA A 212      21.132-688.521 -15.021 
ATOM   4358  C2'  DA A 212      19.299-688.857 -13.515 
ATOM   4359  C1'  DA A 212      20.061-688.013 -12.497 
ATOM   4360  N9   DA A 212      19.549-688.145 -11.105 
ATOM   4361  C8   DA A 212      18.262-688.330 -10.688 
ATOM   4362  N7   DA A 212      18.133-688.409  -9.400 
ATOM   4363  C5   DA A 212      19.430-688.267  -8.925 
ATOM   4364  C6   DA A 212      19.968-688.261  -7.628 
ATOM   4365  N6   DA A 212      19.228-688.409  -6.519 
ATOM   4366  N1   DA A 212      21.299-688.098  -7.510 
ATOM   4367  C2   DA A 212      22.028-687.951  -8.615 
ATOM   4368  N3   DA A 212      21.639-687.940  -9.872 
ATOM   4369  C4   DA A 212      20.304-688.106  -9.961 
ATOM   4370  P    DA A 213      21.420-689.515 -16.242 
ATOM   4371  OP1  DA A 213      21.518-688.741 -17.500 
ATOM   4372  OP2  DA A 213      20.429-690.614 -16.232 
ATOM   4373  O5'  DA A 213      22.861-690.088 -15.849 
ATOM   4374  C5'  DA A 213      23.760-689.257 -15.090 
ATOM   4375  C4'  DA A 213      24.417-690.070 -13.992 
ATOM   4376  O4'  DA A 213      23.632-690.084 -12.766 
ATOM   4377  C3'  DA A 213      24.639-691.550 -14.303 
ATOM   4378  O3'  DA A 213      25.872-691.962 -13.727 
ATOM   4379  C2'  DA A 213      23.501-692.273 -13.583 
ATOM   4380  C1'  DA A 213      23.528-691.425 -12.315 
ATOM   4381  N9   DA A 213      22.294-691.542 -11.489 
ATOM   4382  C8   DA A 213      21.006-691.715 -11.908 
ATOM   4383  N7   DA A 213      20.145-691.782 -10.942 
ATOM   4384  C5   DA A 213      20.915-691.645  -9.796 
ATOM   4385  C6   DA A 213      20.588-691.631  -8.430 
ATOM   4386  N6   DA A 213      19.337-691.765  -7.967 
ATOM   4387  N1   DA A 213      21.598-691.476  -7.553 
ATOM   4388  C2   DA A 213      22.839-691.343  -8.018 
ATOM   4389  N3   DA A 213      23.263-691.340  -9.264 
ATOM   4390  C4   DA A 213      22.233-691.498 -10.121 
ATOM   4391  P    DT A 214      26.813-692.968 -14.542 
ATOM   4392  OP1  DT A 214      27.639-692.205 -15.503 
ATOM   4393  OP2  DT A 214      25.994-694.060 -15.113 
ATOM   4394  O5'  DT A 214      27.741-693.548 -13.375 
ATOM   4395  C5'  DT A 214      28.032-692.716 -12.236 
ATOM   4396  C4'  DT A 214      27.909-693.524 -10.960 
ATOM   4397  O4'  DT A 214      26.553-693.522 -10.428 
ATOM   4398  C3'  DT A 214      28.257-695.008 -11.076 
ATOM   4399  O3'  DT A 214      28.911-695.423  -9.882 
ATOM   4400  C2'  DT A 214      26.904-695.717 -11.160 
ATOM   4401  C1'  DT A 214      26.191-694.859 -10.119 
ATOM   4402  N1   DT A 214      24.705-694.961 -10.176 
ATOM   4403  C2   DT A 214      24.027-694.879  -8.985 
ATOM   4404  O2   DT A 214      24.586-694.730  -7.912 
ATOM   4405  N3   DT A 214      22.652-694.979  -9.077 
ATOM   4406  C4   DT A 214      21.919-695.147 -10.234 
ATOM   4407  O4   DT A 214      20.689-695.223 -10.190 
ATOM   4408  C5   DT A 214      22.719-695.222 -11.433 
ATOM   4409  C7   DT A 214      22.000-695.406 -12.737 
ATOM   4410  C6   DT A 214      24.058-695.129 -11.372 
ATOM   4411  P    DA A 215      30.140-696.443  -9.986 
ATOM   4412  OP1  DA A 215      31.383-695.694 -10.282 
ATOM   4413  OP2  DA A 215      29.801-697.534 -10.926 
ATOM   4414  O5'  DA A 215      30.200-697.018  -8.495 
ATOM   4415  C5'  DA A 215      29.773-696.179  -7.405 
ATOM   4416  C4'  DA A 215      28.916-696.976  -6.442 
ATOM   4417  O4'  DA A 215      27.507-696.960  -6.810 
ATOM   4418  C3'  DA A 215      29.250-698.463  -6.328 
ATOM   4419  O3'  DA A 215      29.073-698.872  -4.976 
ATOM   4420  C2'  DA A 215      28.198-699.163  -7.188 
ATOM   4421  C1'  DA A 215      27.018-698.292  -6.769 
ATOM   4422  N9   DA A 215      25.850-698.384  -7.687 
ATOM   4423  C8   DA A 215      25.846-698.555  -9.042 
ATOM   4424  N7   DA A 215      24.659-698.598  -9.562 
ATOM   4425  C5   DA A 215      23.811-698.443  -8.475 
ATOM   4426  C6   DA A 215      22.411-698.401  -8.363 
ATOM   4427  N6   DA A 215      21.581-698.517  -9.410 
ATOM   4428  N1   DA A 215      21.893-698.236  -7.133 
ATOM   4429  C2   DA A 215      22.722-698.121  -6.097 
ATOM   4430  N3   DA A 215      24.037-698.145  -6.078 
ATOM   4431  C4   DA A 215      24.530-698.312  -7.322 
ATOM   4432  P    DT A 216      30.119-699.901  -4.335 
ATOM   4433  OP1  DT A 216      31.305-699.162  -3.846 
ATOM   4434  OP2  DT A 216      30.386-700.998  -5.291 
ATOM   4435  O5'  DT A 216      29.284-700.464  -3.091 
ATOM   4436  C5'  DT A 216      28.308-699.612  -2.463 
ATOM   4437  C4'  DT A 216      27.039-700.395  -2.185 
ATOM   4438  O4'  DT A 216      26.116-700.372  -3.310 
ATOM   4439  C3'  DT A 216      27.227-701.883  -1.892 
ATOM   4440  O3'  DT A 216      26.287-702.280  -0.901 
ATOM   4441  C2'  DT A 216      26.875-702.584  -3.204 
ATOM   4442  C1'  DT A 216      25.683-701.701  -3.561 
ATOM   4443  N1   DT A 216      25.276-701.793  -4.991 
ATOM   4444  C2   DT A 216      23.934-701.684  -5.267 
ATOM   4445  O2   DT A 216      23.091-701.518  -4.404 
ATOM   4446  N3   DT A 216      23.595-701.775  -6.603 
ATOM   4447  C4   DT A 216      24.465-701.961  -7.659 
ATOM   4448  O4   DT A 216      24.043-702.027  -8.815 
ATOM   4449  C5   DT A 216      25.851-702.064  -7.268 
ATOM   4450  C7   DT A 216      26.865-702.269  -8.356 
ATOM   4451  C6   DT A 216      26.209-701.980  -5.976 
ATOM   4452  P    DC A 217      26.744-703.310   0.235 
ATOM   4453  OP1  DC A 217      27.424-702.575   1.326 
ATOM   4454  OP2  DC A 217      27.511-704.417  -0.378 
ATOM   4455  O5'  DC A 217      25.332-703.856   0.753 
ATOM   4456  C5'  DC A 217      24.182-702.993   0.685 
ATOM   4457  C4'  DC A 217      22.985-703.765   0.167 
ATOM   4458  O4'  DC A 217      22.899-703.746  -1.287 
ATOM   4459  C3'  DC A 217      22.949-705.252   0.519 
ATOM   4460  O3'  DC A 217      21.602-705.633   0.768 
ATOM   4461  C2'  DC A 217      23.427-705.961  -0.749 
ATOM   4462  C1'  DC A 217      22.682-705.073  -1.740 
ATOM   4463  N1   DC A 217      23.192-705.175  -3.136 
ATOM   4464  C2   DC A 217      22.271-705.060  -4.174 
ATOM   4465  O2   DC A 217      21.079-704.879  -3.897 
ATOM   4466  N3   DC A 217      22.716-705.151  -5.453 
ATOM   4467  C4   DC A 217      24.015-705.347  -5.712 
ATOM   4468  N4   DC A 217      24.399-705.428  -6.977 
ATOM   4469  C5   DC A 217      24.978-705.468  -4.659 
ATOM   4470  C6   DC A 217      24.513-705.375  -3.387 
ATOM   4471  P    DT A 218      21.293-706.657   1.960 
ATOM   4472  OP1  DT A 218      21.209-705.918   3.240 
ATOM   4473  OP2  DT A 218      22.262-707.774   1.918 
ATOM   4474  O5'  DT A 218      19.841-707.190   1.551 
ATOM   4475  C5'  DT A 218      18.958-706.319   0.817 
ATOM   4476  C4'  DT A 218      18.286-707.087  -0.304 
ATOM   4477  O4'  DT A 218      19.071-707.080  -1.531 
ATOM   4478  C3'  DT A 218      18.035-708.571  -0.036 
ATOM   4479  O3'  DT A 218      16.794-708.941  -0.625 
ATOM   4480  C2'  DT A 218      19.160-709.294  -0.778 
ATOM   4481  C1'  DT A 218      19.149-708.410  -2.021 
ATOM   4482  N1   DT A 218      20.380-708.527  -2.850 
ATOM   4483  C2   DT A 218      20.232-708.414  -4.211 
ATOM   4484  O2   DT A 218      19.152-708.225  -4.747 
ATOM   4485  N3   DT A 218      21.394-708.529  -4.947 
ATOM   4486  C4   DT A 218      22.662-708.741  -4.446 
ATOM   4487  O4   DT A 218      23.630-708.827  -5.206 
ATOM   4488  C5   DT A 218      22.717-708.847  -3.008 
ATOM   4489  C7   DT A 218      24.061-709.079  -2.379 
ATOM   4490  C6   DT A 218      21.603-708.740  -2.267 
ATOM   4491  P    DC A 219      15.833-709.953   0.161 
ATOM   4492  OP1  DC A 219      15.022-709.202   1.145 
ATOM   4493  OP2  DC A 219      16.631-711.076   0.699 
ATOM   4494  O5'  DC A 219      14.894-710.479  -1.022 
ATOM   4495  C5'  DC A 219      14.621-709.609  -2.136 
ATOM   4496  C4'  DC A 219      14.728-710.382  -3.436 
ATOM   4497  O4'  DC A 219      16.084-710.391  -3.967 
ATOM   4498  C3'  DC A 219      14.352-711.862  -3.362 
ATOM   4499  O3'  DC A 219      13.690-712.229  -4.567 
ATOM   4500  C2'  DC A 219      15.689-712.599  -3.299 
ATOM   4501  C1'  DC A 219      16.420-711.725  -4.314 
ATOM   4502  N1   DC A 219      17.903-711.858  -4.261 
ATOM   4503  C2   DC A 219      18.607-711.756  -5.458 
ATOM   4504  O2   DC A 219      17.979-711.562  -6.505 
ATOM   4505  N3   DC A 219      19.960-711.875  -5.431 
ATOM   4506  C4   DC A 219      20.603-712.085  -4.276 
ATOM   4507  N4   DC A 219      21.922-712.194  -4.301 
ATOM   4508  C5   DC A 219      19.897-712.193  -3.034 
ATOM   4509  C6   DC A 219      18.546-712.072  -3.081 
ATOM   4510  P    DA A 220      12.440-713.227  -4.493 
ATOM   4511  OP1  DA A 220      11.213-712.462  -4.176 
ATOM   4512  OP2  DA A 220      12.757-714.351  -3.585 
ATOM   4513  O5'  DA A 220      12.370-713.757  -6.001 
ATOM   4514  C5'  DA A 220      12.813-712.895  -7.066 
ATOM   4515  C4'  DA A 220      13.655-713.680  -8.052 
ATOM   4516  O4'  DA A 220      15.064-713.702  -7.685 
ATOM   4517  C3'  DA A 220      13.292-715.156  -8.209 
ATOM   4518  O3'  DA A 220      13.460-715.529  -9.571 
ATOM   4519  C2'  DA A 220      14.329-715.902  -7.370 
ATOM   4520  C1'  DA A 220      15.526-715.042  -7.763 
ATOM   4521  N9   DA A 220      16.693-715.184  -6.848 
ATOM   4522  C8   DA A 220      16.692-715.394  -5.500 
ATOM   4523  N7   DA A 220      17.878-715.475  -4.981 
ATOM   4524  C5   DA A 220      18.730-715.306  -6.063 
ATOM   4525  C6   DA A 220      20.129-715.288  -6.174 
ATOM   4526  N6   DA A 220      20.957-715.451  -5.132 
ATOM   4527  N1   DA A 220      20.652-715.097  -7.400 
ATOM   4528  C2   DA A 220      19.825-714.936  -8.432 
ATOM   4529  N3   DA A 220      18.511-714.934  -8.451 
ATOM   4530  C4   DA A 220      18.013-715.127  -7.212 
ATOM   4531  P    DG A 221      12.395-716.518 -10.242 
ATOM   4532  OP1  DG A 221      11.224-715.743 -10.710 
ATOM   4533  OP2  DG A 221      12.106-717.637  -9.319 
ATOM   4534  O5'  DG A 221      13.219-717.061 -11.503 
ATOM   4535  C5'  DG A 221      14.212-716.211 -12.107 
ATOM   4536  C4'  DG A 221      15.465-717.010 -12.407 
ATOM   4537  O4'  DG A 221      16.388-717.038 -11.281 
ATOM   4538  C3'  DG A 221      15.248-718.485 -12.743 
ATOM   4539  O3'  DG A 221      16.180-718.871 -13.746 
ATOM   4540  C2'  DG A 221      15.587-719.230 -11.452 
ATOM   4541  C1'  DG A 221      16.795-718.382 -11.070 
ATOM   4542  N9   DG A 221      17.200-718.523  -9.644 
ATOM   4543  C8   DG A 221      16.413-718.725  -8.530 
ATOM   4544  N7   DG A 221      17.086-718.808  -7.409 
ATOM   4545  C5   DG A 221      18.413-718.651  -7.807 
ATOM   4546  C6   DG A 221      19.604-718.649  -7.035 
ATOM   4547  O6   DG A 221      19.735-718.787  -5.821 
ATOM   4548  N1   DG A 221      20.735-718.458  -7.840 
ATOM   4549  C2   DG A 221      20.718-718.291  -9.211 
ATOM   4550  N2   DG A 221      21.906-718.122  -9.797 
ATOM   4551  N3   DG A 221      19.599-718.293  -9.934 
ATOM   4552  C4   DG A 221      18.493-718.477  -9.168 
ATOM   4553  P    DG A 222      15.704-719.858 -14.911 
ATOM   4554  OP1  DG A 222      15.039-719.079 -15.980 
ATOM   4555  OP2  DG A 222      14.915-720.967 -14.330 
ATOM   4556  O5'  DG A 222      17.104-720.417 -15.445 
ATOM   4557  C5'  DG A 222      18.271-719.579 -15.352 
ATOM   4558  C4'  DG A 222      19.454-720.389 -14.857 
ATOM   4559  O4'  DG A 222      19.539-720.414 -13.403 
ATOM   4560  C3'  DG A 222      19.461-721.865 -15.251 
ATOM   4561  O3'  DG A 222      20.800-722.266 -15.513 
ATOM   4562  C2'  DG A 222      18.968-722.602 -14.006 
ATOM   4563  C1'  DG A 222      19.730-721.758 -12.989 
ATOM   4564  N9   DG A 222      19.218-721.890 -11.597 
ATOM   4565  C8   DG A 222      17.925-722.077 -11.158 
ATOM   4566  N7   DG A 222      17.809-722.155  -9.855 
ATOM   4567  C5   DG A 222      19.118-722.010  -9.397 
ATOM   4568  C6   DG A 222      19.628-722.010  -8.073 
ATOM   4569  O6   DG A 222      19.020-722.138  -7.014 
ATOM   4570  N1   DG A 222      21.019-721.833  -8.060 
ATOM   4571  C2   DG A 222      21.812-721.678  -9.180 
ATOM   4572  N2   DG A 222      23.119-721.522  -8.956 
ATOM   4573  N3   DG A 222      21.332-721.678 -10.422 
ATOM   4574  C4   DG A 222      19.985-721.849 -10.452 
ATOM   4575  P    DC A 223      21.089-723.260 -16.734 
ATOM   4576  OP1  DC A 223      21.187-722.485 -17.992 
ATOM   4577  OP2  DC A 223      20.098-724.359 -16.724 
ATOM   4578  O5'  DC A 223      22.530-723.833 -16.341 
ATOM   4579  C5'  DC A 223      23.429-723.002 -15.582 
ATOM   4580  C4'  DC A 223      24.085-723.815 -14.484 
ATOM   4581  O4'  DC A 223      23.300-723.828 -13.258 
ATOM   4582  C3'  DC A 223      24.307-725.295 -14.795 
ATOM   4583  O3'  DC A 223      25.541-725.707 -14.219 
ATOM   4584  C2'  DC A 223      23.169-726.018 -14.075 
ATOM   4585  C1'  DC A 223      23.197-725.170 -12.807 
ATOM   4586  N1   DC A 223      21.963-725.287 -11.981 
ATOM   4587  C2   DC A 223      22.099-725.218 -10.597 
ATOM   4588  O2   DC A 223      23.227-725.063 -10.116 
ATOM   4589  N3   DC A 223      20.985-725.323  -9.826 
ATOM   4590  C4   DC A 223      19.781-725.490 -10.386 
ATOM   4591  N4   DC A 223      18.726-725.587  -9.592 
ATOM   4592  C5   DC A 223      19.620-725.565 -11.808 
ATOM   4593  C6   DC A 223      20.744-725.458 -12.561 
ATOM   4594  P    DT A 224      26.481-726.713 -15.034 
ATOM   4595  OP1  DT A 224      27.308-725.950 -15.995 
ATOM   4596  OP2  DT A 224      25.662-727.805 -15.605 
ATOM   4597  O5'  DT A 224      27.410-727.292 -13.866 
ATOM   4598  C5'  DT A 224      27.701-726.461 -12.728 
ATOM   4599  C4'  DT A 224      27.577-727.269 -11.452 
ATOM   4600  O4'  DT A 224      26.221-727.267 -10.920 
ATOM   4601  C3'  DT A 224      27.925-728.753 -11.568 
ATOM   4602  O3'  DT A 224      28.580-729.168 -10.374 
ATOM   4603  C2'  DT A 224      26.573-729.462 -11.652 
ATOM   4604  C1'  DT A 224      25.859-728.604 -10.611 
ATOM   4605  N1   DT A 224      24.374-728.705 -10.668 
ATOM   4606  C2   DT A 224      23.696-728.624  -9.477 
ATOM   4607  O2   DT A 224      24.255-728.475  -8.404 
ATOM   4608  N3   DT A 224      22.320-728.723  -9.569 
ATOM   4609  C4   DT A 224      21.587-728.892 -10.726 
ATOM   4610  O4   DT A 224      20.357-728.968 -10.682 
ATOM   4611  C5   DT A 224      22.388-728.967 -11.925 
ATOM   4612  C7   DT A 224      21.669-729.151 -13.229 
ATOM   4613  C6   DT A 224      23.727-728.874 -11.864 
ATOM   4614  P    DA A 225      29.809-730.188 -10.478 
ATOM   4615  OP1  DA A 225      31.051-729.439 -10.773 
ATOM   4616  OP2  DA A 225      29.470-731.279 -11.418 
ATOM   4617  O5'  DA A 225      29.869-730.763  -8.986 
ATOM   4618  C5'  DA A 225      29.442-729.924  -7.897 
ATOM   4619  C4'  DA A 225      28.585-730.721  -6.934 
ATOM   4620  O4'  DA A 225      27.175-730.704  -7.302 
ATOM   4621  C3'  DA A 225      28.919-732.208  -6.820 
ATOM   4622  O3'  DA A 225      28.742-732.617  -5.468 
ATOM   4623  C2'  DA A 225      27.867-732.908  -7.680 
ATOM   4624  C1'  DA A 225      26.686-732.036  -7.261 
ATOM   4625  N9   DA A 225      25.518-732.129  -8.179 
ATOM   4626  C8   DA A 225      25.515-732.300  -9.534 
ATOM   4627  N7   DA A 225      24.328-732.343 -10.054 
ATOM   4628  C5   DA A 225      23.480-732.188  -8.967 
ATOM   4629  C6   DA A 225      22.080-732.146  -8.855 
ATOM   4630  N6   DA A 225      21.250-732.261  -9.902 
ATOM   4631  N1   DA A 225      21.562-731.981  -7.624 
ATOM   4632  C2   DA A 225      22.390-731.866  -6.589 
ATOM   4633  N3   DA A 225      23.706-731.890  -6.570 
ATOM   4634  C4   DA A 225      24.199-732.057  -7.814 
ATOM   4635  P    DA A 226      29.788-733.646  -4.827 
ATOM   4636  OP1  DA A 226      30.974-732.907  -4.338 
ATOM   4637  OP2  DA A 226      30.055-734.742  -5.783 
ATOM   4638  O5'  DA A 226      28.953-734.209  -3.583 
ATOM   4639  C5'  DA A 226      27.977-733.357  -2.955 
ATOM   4640  C4'  DA A 226      26.708-734.140  -2.677 
ATOM   4641  O4'  DA A 226      25.784-734.117  -3.802 
ATOM   4642  C3'  DA A 226      26.896-735.628  -2.384 
ATOM   4643  O3'  DA A 226      25.955-736.024  -1.393 
ATOM   4644  C2'  DA A 226      26.544-736.328  -3.696 
ATOM   4645  C1'  DA A 226      25.351-735.445  -4.053 
ATOM   4646  N9   DA A 226      24.944-735.538  -5.483 
ATOM   4647  C8   DA A 226      25.736-735.721  -6.580 
ATOM   4648  N7   DA A 226      25.082-735.760  -7.699 
ATOM   4649  C5   DA A 226      23.758-735.590  -7.318 
ATOM   4650  C6   DA A 226      22.560-735.538  -8.050 
ATOM   4651  N6   DA A 226      22.503-735.657  -9.384 
ATOM   4652  N1   DA A 226      21.419-735.359  -7.359 
ATOM   4653  C2   DA A 226      21.483-735.241  -6.033 
ATOM   4654  N3   DA A 226      22.535-735.273  -5.246 
ATOM   4655  C4   DA A 226      23.664-735.454  -5.962 
ATOM   4656  P    DT A 227      26.413-737.055  -0.257 
ATOM   4657  OP1  DT A 227      27.093-736.320   0.834 
ATOM   4658  OP2  DT A 227      27.179-738.161  -0.870 
ATOM   4659  O5'  DT A 227      25.001-737.601   0.261 
ATOM   4660  C5'  DT A 227      23.851-736.738   0.193 
ATOM   4661  C4'  DT A 227      22.654-737.510  -0.325 
ATOM   4662  O4'  DT A 227      22.568-737.491  -1.779 
ATOM   4663  C3'  DT A 227      22.618-738.997   0.027 
ATOM   4664  O3'  DT A 227      21.270-739.378   0.276 
ATOM   4665  C2'  DT A 227      23.096-739.706  -1.241 
ATOM   4666  C1'  DT A 227      22.350-738.818  -2.232 
ATOM   4667  N1   DT A 227      22.860-738.920  -3.628 
ATOM   4668  C2   DT A 227      21.939-738.804  -4.640 
ATOM   4669  O2   DT A 227      20.750-738.625  -4.439 
ATOM   4670  N3   DT A 227      22.449-738.904  -5.921 
ATOM   4671  C4   DT A 227      23.771-739.105  -6.262 
ATOM   4672  O4   DT A 227      24.107-739.178  -7.446 
ATOM   4673  C5   DT A 227      24.661-739.215  -5.132 
ATOM   4674  C7   DT A 227      26.119-739.435  -5.415 
ATOM   4675  C6   DT A 227      24.193-739.121  -3.876 
ATOM   4676  P    DG A 228      20.962-740.402   1.468 
ATOM   4677  OP1  DG A 228      20.878-739.662   2.748 
ATOM   4678  OP2  DG A 228      21.930-741.519   1.426 
ATOM   4679  O5'  DG A 228      19.509-740.935   1.059 
ATOM   4680  C5'  DG A 228      18.627-740.064   0.325 
ATOM   4681  C4'  DG A 228      17.955-740.832  -0.796 
ATOM   4682  O4'  DG A 228      18.740-740.825  -2.023 
ATOM   4683  C3'  DG A 228      17.704-742.316  -0.528 
ATOM   4684  O3'  DG A 228      16.463-742.686  -1.117 
ATOM   4685  C2'  DG A 228      18.828-743.039  -1.270 
ATOM   4686  C1'  DG A 228      18.817-742.155  -2.513 
ATOM   4687  N9   DG A 228      20.049-742.272  -3.341 
ATOM   4688  C8   DG A 228      21.351-742.483  -2.943 
ATOM   4689  N7   DG A 228      22.210-742.537  -3.932 
ATOM   4690  C5   DG A 228      21.422-742.349  -5.066 
ATOM   4691  C6   DG A 228      21.788-742.308  -6.436 
ATOM   4692  O6   DG A 228      22.901-742.430  -6.940 
ATOM   4693  N1   DG A 228      20.672-742.095  -7.258 
ATOM   4694  C2   DG A 228      19.374-741.942  -6.814 
ATOM   4695  N2   DG A 228      18.449-741.747  -7.758 
ATOM   4696  N3   DG A 228      19.032-741.980  -5.527 
ATOM   4697  C4   DG A 228      20.102-742.186  -4.717 
ATOM   4698  P    DT A 229      15.502-743.697  -0.331 
ATOM   4699  OP1  DT A 229      14.691-742.947   0.653 
ATOM   4700  OP2  DT A 229      16.300-744.821   0.208 
ATOM   4701  O5'  DT A 229      14.563-744.224  -1.514 
ATOM   4702  C5'  DT A 229      14.290-743.354  -2.628 
ATOM   4703  C4'  DT A 229      14.397-744.127  -3.928 
ATOM   4704  O4'  DT A 229      15.752-744.136  -4.459 
ATOM   4705  C3'  DT A 229      14.020-745.607  -3.854 
ATOM   4706  O3'  DT A 229      13.358-745.974  -5.058 
ATOM   4707  C2'  DT A 229      15.358-746.344  -3.791 
ATOM   4708  C1'  DT A 229      16.089-745.470  -4.806 
ATOM   4709  N1   DT A 229      17.571-745.602  -4.753 
ATOM   4710  C2   DT A 229      18.252-745.500  -5.943 
ATOM   4711  O2   DT A 229      17.696-745.309  -7.010 
ATOM   4712  N3   DT A 229      19.625-745.629  -5.854 
ATOM   4713  C4   DT A 229      20.354-745.846  -4.702 
ATOM   4714  O4   DT A 229      21.582-745.944  -4.747 
ATOM   4715  C5   DT A 229      19.552-745.939  -3.505 
ATOM   4716  C7   DT A 229      20.267-746.175  -2.208 
ATOM   4717  C6   DT A 229      18.216-745.818  -3.562 
ATOM   4718  P    DC A 230      12.109-746.972  -4.985 
ATOM   4719  OP1  DC A 230      10.882-746.207  -4.668 
ATOM   4720  OP2  DC A 230      12.425-748.096  -4.077 
ATOM   4721  O5'  DC A 230      12.039-747.502  -6.493 
ATOM   4722  C5'  DC A 230      12.482-746.640  -7.558 
ATOM   4723  C4'  DC A 230      13.323-747.425  -8.544 
ATOM   4724  O4'  DC A 230      14.733-747.447  -8.176 
ATOM   4725  C3'  DC A 230      12.960-748.901  -8.701 
ATOM   4726  O3'  DC A 230      13.129-749.274 -10.063 
ATOM   4727  C2'  DC A 230      13.997-749.647  -7.862 
ATOM   4728  C1'  DC A 230      15.195-748.787  -8.255 
ATOM   4729  N1   DC A 230      16.362-748.928  -7.340 
ATOM   4730  C2   DC A 230      17.636-748.842  -7.895 
ATOM   4731  O2   DC A 230      17.745-748.652  -9.112 
ATOM   4732  N3   DC A 230      18.713-748.969  -7.078 
ATOM   4733  C4   DC A 230      18.552-749.174  -5.764 
ATOM   4734  N4   DC A 230      19.633-749.292  -5.009 
ATOM   4735  C5   DC A 230      17.250-749.267  -5.174 
ATOM   4736  C6   DC A 230      16.186-749.137  -6.007 
ATOM   4737  P    DG A 231      12.063-750.263 -10.734 
ATOM   4738  OP1  DG A 231      10.893-749.488 -11.202 
ATOM   4739  OP2  DG A 231      11.775-751.382  -9.811 
ATOM   4740  O5'  DG A 231      12.887-750.806 -11.995 
ATOM   4741  C5'  DG A 231      13.880-749.956 -12.598 
ATOM   4742  C4'  DG A 231      15.133-750.755 -12.899 
ATOM   4743  O4'  DG A 231      16.057-750.783 -11.773 
ATOM   4744  C3'  DG A 231      14.917-752.230 -13.235 
ATOM   4745  O3'  DG A 231      15.849-752.615 -14.237 
ATOM   4746  C2'  DG A 231      15.256-752.975 -11.944 
ATOM   4747  C1'  DG A 231      16.464-752.126 -11.562 
ATOM   4748  N9   DG A 231      16.869-752.268 -10.136 
ATOM   4749  C8   DG A 231      16.082-752.470  -9.022 
ATOM   4750  N7   DG A 231      16.755-752.553  -7.901 
ATOM   4751  C5   DG A 231      18.081-752.396  -8.299 
ATOM   4752  C6   DG A 231      19.273-752.394  -7.526 
ATOM   4753  O6   DG A 231      19.404-752.532  -6.313 
ATOM   4754  N1   DG A 231      20.404-752.203  -8.332 
ATOM   4755  C2   DG A 231      20.387-752.036  -9.703 
ATOM   4756  N2   DG A 231      21.575-751.867 -10.289 
ATOM   4757  N3   DG A 231      19.268-752.037 -10.426 
ATOM   4758  C4   DG A 231      18.162-752.222  -9.660 
ATOM   4759  P    DT A 232      15.372-753.603 -15.403 
ATOM   4760  OP1  DT A 232      14.708-752.824 -16.472 
ATOM   4761  OP2  DT A 232      14.584-754.712 -14.822 
ATOM   4762  O5'  DT A 232      16.773-754.162 -15.937 
ATOM   4763  C5'  DT A 232      17.940-753.324 -15.844 
ATOM   4764  C4'  DT A 232      19.122-754.134 -15.348 
ATOM   4765  O4'  DT A 232      19.208-754.159 -13.895 
ATOM   4766  C3'  DT A 232      19.129-755.610 -15.743 
ATOM   4767  O3'  DT A 232      20.469-756.010 -16.005 
ATOM   4768  C2'  DT A 232      18.636-756.347 -14.498 
ATOM   4769  C1'  DT A 232      19.398-755.503 -13.481 
ATOM   4770  N1   DT A 232      18.886-755.635 -12.088 
ATOM   4771  C2   DT A 232      19.810-755.567 -11.074 
ATOM   4772  O2   DT A 232      21.002-755.406 -11.271 
ATOM   4773  N3   DT A 232      19.297-755.695  -9.796 
ATOM   4774  C4   DT A 232      17.972-755.879  -9.461 
ATOM   4775  O4   DT A 232      17.633-755.980  -8.279 
ATOM   4776  C5   DT A 232      17.080-755.938 -10.594 
ATOM   4777  C7   DT A 232      15.619-756.138 -10.316 
ATOM   4778  C6   DT A 232      17.550-755.818 -11.846 
ATOM   4779  P    DC A 233      20.758-757.005 -17.226 
ATOM   4780  OP1  DC A 233      20.855-756.230 -18.484 
ATOM   4781  OP2  DC A 233      19.766-758.103 -17.216 
ATOM   4782  O5'  DC A 233      22.198-757.578 -16.833 
ATOM   4783  C5'  DC A 233      23.097-756.746 -16.074 
ATOM   4784  C4'  DC A 233      23.754-757.560 -14.976 
ATOM   4785  O4'  DC A 233      22.969-757.573 -13.750 
ATOM   4786  C3'  DC A 233      23.976-759.040 -15.287 
ATOM   4787  O3'  DC A 233      25.209-759.451 -14.711 
ATOM   4788  C2'  DC A 233      22.838-759.762 -14.567 
ATOM   4789  C1'  DC A 233      22.866-758.915 -13.299 
ATOM   4790  N1   DC A 233      21.631-759.032 -12.473 
ATOM   4791  C2   DC A 233      21.767-758.962 -11.089 
ATOM   4792  O2   DC A 233      22.896-758.807 -10.608 
ATOM   4793  N3   DC A 233      20.654-759.068 -10.318 
ATOM   4794  C4   DC A 233      19.450-759.235 -10.878 
ATOM   4795  N4   DC A 233      18.395-759.332 -10.084 
ATOM   4796  C5   DC A 233      19.288-759.310 -12.300 
ATOM   4797  C6   DC A 233      20.413-759.203 -13.053 
ATOM   4798  P    DT A 234      26.150-760.458 -15.525 
ATOM   4799  OP1  DT A 234      26.976-759.695 -16.487 
ATOM   4800  OP2  DT A 234      25.331-761.550 -16.097 
ATOM   4801  O5'  DT A 234      27.079-761.037 -14.358 
ATOM   4802  C5'  DT A 234      27.369-760.206 -13.220 
ATOM   4803  C4'  DT A 234      27.246-761.014 -11.944 
ATOM   4804  O4'  DT A 234      25.890-761.011 -11.412 
ATOM   4805  C3'  DT A 234      27.594-762.498 -12.059 
ATOM   4806  O3'  DT A 234      28.248-762.913 -10.866 
ATOM   4807  C2'  DT A 234      26.241-763.207 -12.144 
ATOM   4808  C1'  DT A 234      25.528-762.349 -11.103 
ATOM   4809  N1   DT A 234      24.043-762.450 -11.160 
ATOM   4810  C2   DT A 234      23.364-762.369  -9.969 
ATOM   4811  O2   DT A 234      23.923-762.220  -8.896 
ATOM   4812  N3   DT A 234      21.989-762.468 -10.061 
ATOM   4813  C4   DT A 234      21.256-762.637 -11.218 
ATOM   4814  O4   DT A 234      20.026-762.713 -11.174 
ATOM   4815  C5   DT A 234      22.056-762.711 -12.417 
ATOM   4816  C7   DT A 234      21.338-762.895 -13.721 
ATOM   4817  C6   DT A 234      23.395-762.618 -12.356 
ATOM   4818  P    DG A 235      29.477-763.933 -10.970 
ATOM   4819  OP1  DG A 235      30.720-763.183 -11.265 
ATOM   4820  OP2  DG A 235      29.139-765.024 -11.910 
ATOM   4821  O5'  DG A 235      29.537-764.508  -9.478 
ATOM   4822  C5'  DG A 235      29.110-763.669  -8.389 
ATOM   4823  C4'  DG A 235      28.253-764.465  -7.426 
ATOM   4824  O4'  DG A 235      26.844-764.449  -7.793 
ATOM   4825  C3'  DG A 235      28.587-765.952  -7.312 
ATOM   4826  O3'  DG A 235      28.411-766.362  -5.960 
ATOM   4827  C2'  DG A 235      27.535-766.653  -8.172 
ATOM   4828  C1'  DG A 235      26.355-765.781  -7.753 
ATOM   4829  N9   DG A 235      25.187-765.873  -8.671 
ATOM   4830  C8   DG A 235      25.164-766.046 -10.038 
ATOM   4831  N7   DG A 235      23.959-766.087 -10.551 
ATOM   4832  C5   DG A 235      23.123-765.931  -9.447 
ATOM   4833  C6   DG A 235      21.707-765.893  -9.370 
ATOM   4834  O6   DG A 235      20.884-765.991 -10.277 
ATOM   4835  N1   DG A 235      21.269-765.718  -8.049 
ATOM   4836  C2   DG A 235      22.093-765.595  -6.948 
ATOM   4837  N2   DG A 235      21.480-765.434  -5.773 
ATOM   4838  N3   DG A 235      23.422-765.630  -7.021 
ATOM   4839  C4   DG A 235      23.862-765.800  -8.294 
ATOM   4840  P    DT A 236      29.456-767.390  -5.319 
ATOM   4841  OP1  DT A 236      30.642-766.652  -4.830 
ATOM   4842  OP2  DT A 236      29.723-768.487  -6.275 
ATOM   4843  O5'  DT A 236      28.621-767.953  -4.075 
ATOM   4844  C5'  DT A 236      27.645-767.102  -3.447 
ATOM   4845  C4'  DT A 236      26.377-767.885  -3.169 
ATOM   4846  O4'  DT A 236      25.453-767.862  -4.294 
ATOM   4847  C3'  DT A 236      26.564-769.373  -2.876 
ATOM   4848  O3'  DT A 236      25.624-769.769  -1.884 
ATOM   4849  C2'  DT A 236      26.212-770.073  -4.188 
ATOM   4850  C1'  DT A 236      25.020-769.190  -4.545 
ATOM   4851  N1   DT A 236      24.613-769.282  -5.975 
ATOM   4852  C2   DT A 236      23.272-769.173  -6.251 
ATOM   4853  O2   DT A 236      22.428-769.008  -5.388 
ATOM   4854  N3   DT A 236      22.932-769.264  -7.587 
ATOM   4855  C4   DT A 236      23.802-769.451  -8.643 
ATOM   4856  O4   DT A 236      23.380-769.517  -9.799 
ATOM   4857  C5   DT A 236      25.189-769.554  -8.252 
ATOM   4858  C7   DT A 236      26.202-769.758  -9.340 
ATOM   4859  C6   DT A 236      25.546-769.469  -6.960 
ATOM   4860  P    DA A 237      26.081-770.799  -0.749 
ATOM   4861  OP1  DA A 237      26.762-770.065   0.342 
ATOM   4862  OP2  DA A 237      26.848-771.906  -1.362 
ATOM   4863  O5'  DA A 237      24.670-771.346  -0.231 
ATOM   4864  C5'  DA A 237      23.519-770.483  -0.299 
ATOM   4865  C4'  DA A 237      22.322-771.254  -0.817 
ATOM   4866  O4'  DA A 237      22.236-771.235  -2.271 
ATOM   4867  C3'  DA A 237      22.286-772.742  -0.465 
ATOM   4868  O3'  DA A 237      20.939-773.123  -0.216 
ATOM   4869  C2'  DA A 237      22.764-773.451  -1.732 
ATOM   4870  C1'  DA A 237      22.019-772.563  -2.724 
ATOM   4871  N9   DA A 237      22.529-772.665  -4.120 
ATOM   4872  C8   DA A 237      23.813-772.862  -4.541 
ATOM   4873  N7   DA A 237      23.940-772.906  -5.832 
ATOM   4874  C5   DA A 237      22.646-772.725  -6.302 
ATOM   4875  C6   DA A 237      22.110-772.671  -7.599 
ATOM   4876  N6   DA A 237      22.845-772.801  -8.711 
ATOM   4877  N1   DA A 237      20.782-772.478  -7.710 
ATOM   4878  C2   DA A 237      20.055-772.349  -6.601 
ATOM   4879  N3   DA A 237      20.444-772.382  -5.346 
ATOM   4880  C4   DA A 237      21.776-772.577  -5.261 
ATOM   4881  P    DT A 238      20.630-774.146   0.976 
ATOM   4882  OP1  DT A 238      20.546-773.407   2.256 
ATOM   4883  OP2  DT A 238      21.599-775.263   0.934 
ATOM   4884  O5'  DT A 238      19.178-774.679   0.567 
ATOM   4885  C5'  DT A 238      18.296-773.809  -0.167 
ATOM   4886  C4'  DT A 238      17.624-774.577  -1.288 
ATOM   4887  O4'  DT A 238      18.409-774.570  -2.515 
ATOM   4888  C3'  DT A 238      17.372-776.061  -1.020 
ATOM   4889  O3'  DT A 238      16.132-776.431  -1.609 
ATOM   4890  C2'  DT A 238      18.497-776.784  -1.761 
ATOM   4891  C1'  DT A 238      18.486-775.900  -3.005 
ATOM   4892  N1   DT A 238      19.718-776.017  -3.833 
ATOM   4893  C2   DT A 238      19.569-775.903  -5.195 
ATOM   4894  O2   DT A 238      18.490-775.715  -5.731 
ATOM   4895  N3   DT A 238      20.731-776.018  -5.931 
ATOM   4896  C4   DT A 238      22.000-776.231  -5.430 
ATOM   4897  O4   DT A 238      22.967-776.316  -6.190 
ATOM   4898  C5   DT A 238      22.055-776.336  -3.992 
ATOM   4899  C7   DT A 238      23.398-776.569  -3.363 
ATOM   4900  C6   DT A 238      20.940-776.229  -3.251 
ATOM   4901  P    DA A 239      15.171-777.442  -0.823 
ATOM   4902  OP1  DA A 239      14.359-776.691   0.161 
ATOM   4903  OP2  DA A 239      15.968-778.566  -0.284 
ATOM   4904  O5'  DA A 239      14.231-777.969  -2.006 
ATOM   4905  C5'  DA A 239      13.959-777.099  -3.120 
ATOM   4906  C4'  DA A 239      14.065-777.872  -4.420 
ATOM   4907  O4'  DA A 239      15.421-777.880  -4.951 
ATOM   4908  C3'  DA A 239      13.689-779.352  -4.346 
ATOM   4909  O3'  DA A 239      13.027-779.719  -5.550 
ATOM   4910  C2'  DA A 239      15.026-780.089  -4.283 
ATOM   4911  C1'  DA A 239      15.758-779.215  -5.298 
ATOM   4912  N9   DA A 239      17.240-779.347  -5.245 
ATOM   4913  C8   DA A 239      18.034-779.562  -4.155 
ATOM   4914  N7   DA A 239      19.299-779.632  -4.432 
ATOM   4915  C5   DA A 239      19.350-779.451  -5.807 
ATOM   4916  C6   DA A 239      20.418-779.418  -6.720 
ATOM   4917  N6   DA A 239      21.700-779.575  -6.363 
ATOM   4918  N1   DA A 239      20.118-779.218  -8.017 
ATOM   4919  C2   DA A 239      18.842-779.062  -8.365 
ATOM   4920  N3   DA A 239      17.767-779.074  -7.607 
ATOM   4921  C4   DA A 239      18.094-779.276  -6.314 
ATOM   4922  P    DG A 240      11.777-780.716  -5.476 
ATOM   4923  OP1  DG A 240      10.551-779.952  -5.160 
ATOM   4924  OP2  DG A 240      12.094-781.841  -4.569 
ATOM   4925  O5'  DG A 240      11.707-781.247  -6.985 
ATOM   4926  C5'  DG A 240      12.150-780.385  -8.050 
ATOM   4927  C4'  DG A 240      12.992-781.170  -9.036 
ATOM   4928  O4'  DG A 240      14.401-781.192  -8.668 
ATOM   4929  C3'  DG A 240      12.629-782.646  -9.193 
ATOM   4930  O3'  DG A 240      12.797-783.019 -10.555 
ATOM   4931  C2'  DG A 240      13.666-783.392  -8.353 
ATOM   4932  C1'  DG A 240      14.863-782.531  -8.747 
ATOM   4933  N9   DG A 240      16.030-782.673  -7.832 
ATOM   4934  C8   DG A 240      16.049-782.886  -6.471 
ATOM   4935  N7   DG A 240      17.254-782.966  -5.960 
ATOM   4936  C5   DG A 240      18.092-782.794  -7.060 
ATOM   4937  C6   DG A 240      19.510-782.782  -7.136 
ATOM   4938  O6   DG A 240      20.329-782.922  -6.233 
ATOM   4939  N1   DG A 240      19.950-782.577  -8.451 
ATOM   4940  C2   DG A 240      19.129-782.406  -9.548 
ATOM   4941  N2   DG A 240      19.745-782.223 -10.718 
ATOM   4942  N3   DG A 240      17.799-782.417  -9.476 
ATOM   4943  C4   DG A 240      17.356-782.615  -8.207 
ATOM   4944  P    DT A 241      11.732-784.008 -11.226 
ATOM   4945  OP1  DT A 241      10.561-783.232 -11.694 
ATOM   4946  OP2  DT A 241      11.443-785.127 -10.303 
ATOM   4947  O5'  DT A 241      12.556-784.551 -12.486 
ATOM   4948  C5'  DT A 241      13.549-783.700 -13.090 
ATOM   4949  C4'  DT A 241      14.802-784.499 -13.391 
ATOM   4950  O4'  DT A 241      15.725-784.528 -12.265 
ATOM   4951  C3'  DT A 241      14.585-785.975 -13.727 
ATOM   4952  O3'  DT A 241      15.518-786.360 -14.729 
ATOM   4953  C2'  DT A 241      14.924-786.720 -12.436 
ATOM   4954  C1'  DT A 241      16.133-785.871 -12.054 
ATOM   4955  N1   DT A 241      16.537-786.013 -10.628 
ATOM   4956  C2   DT A 241      17.880-785.938 -10.348 
ATOM   4957  O2   DT A 241      18.728-785.764 -11.206 
ATOM   4958  N3   DT A 241      18.218-786.075  -9.015 
ATOM   4959  C4   DT A 241      17.344-786.275  -7.966 
ATOM   4960  O4   DT A 241      17.765-786.383  -6.813 
ATOM   4961  C5   DT A 241      15.956-786.339  -8.358 
ATOM   4962  C7   DT A 241      14.938-786.555  -7.278 
ATOM   4963  C6   DT A 241      15.600-786.210  -9.647 
ATOM   4964  P    DG A 242      15.041-787.348 -15.895 
ATOM   4965  OP1  DG A 242      14.376-786.568 -16.964 
ATOM   4966  OP2  DG A 242      14.253-788.457 -15.314 
ATOM   4967  O5'  DG A 242      16.441-787.907 -16.429 
ATOM   4968  C5'  DG A 242      17.609-787.068 -16.336 
ATOM   4969  C4'  DG A 242      18.791-787.878 -15.840 
ATOM   4970  O4'  DG A 242      18.877-787.903 -14.387 
ATOM   4971  C3'  DG A 242      18.798-789.355 -16.235 
ATOM   4972  O3'  DG A 242      20.138-789.755 -16.497 
ATOM   4973  C2'  DG A 242      18.305-790.091 -14.990 
ATOM   4974  C1'  DG A 242      19.067-789.248 -13.973 
ATOM   4975  N9   DG A 242      18.555-789.380 -12.580 
ATOM   4976  C8   DG A 242      17.262-789.567 -12.142 
ATOM   4977  N7   DG A 242      17.146-789.644 -10.839 
ATOM   4978  C5   DG A 242      18.455-789.500 -10.381 
ATOM   4979  C6   DG A 242      18.965-789.499  -9.057 
ATOM   4980  O6   DG A 242      18.357-789.628  -7.998 
ATOM   4981  N1   DG A 242      20.356-789.323  -9.044 
ATOM   4982  C2   DG A 242      21.149-789.167 -10.164 
ATOM   4983  N2   DG A 242      22.456-789.011  -9.940 
ATOM   4984  N3   DG A 242      20.670-789.168 -11.406 
ATOM   4985  C4   DG A 242      19.322-789.338 -11.436 
ATOM   4986  P    DT A 243      20.426-790.750 -17.718 
ATOM   4987  OP1  DT A 243      20.524-789.975 -18.976 
ATOM   4988  OP2  DT A 243      19.435-791.848 -17.708 
ATOM   4989  O5'  DT A 243      21.867-791.322 -17.325 
ATOM   4990  C5'  DT A 243      22.766-790.491 -16.566 
ATOM   4991  C4'  DT A 243      23.422-791.305 -15.468 
ATOM   4992  O4'  DT A 243      22.637-791.318 -14.242 
ATOM   4993  C3'  DT A 243      23.645-792.785 -15.779 
ATOM   4994  O3'  DT A 243      24.878-793.196 -15.203 
ATOM   4995  C2'  DT A 243      22.507-793.507 -15.058 
ATOM   4996  C1'  DT A 243      22.534-792.660 -13.791 
ATOM   4997  N1   DT A 243      21.300-792.777 -12.965 
ATOM   4998  C2   DT A 243      21.451-792.706 -11.601 
ATOM   4999  O2   DT A 243      22.533-792.555 -11.060 
ATOM   5000  N3   DT A 243      20.285-792.819 -10.868 
ATOM   5001  C4   DT A 243      19.013-792.992 -11.375 
ATOM   5002  O4   DT A 243      18.044-793.081 -10.618 
ATOM   5003  C5   DT A 243      18.957-793.055 -12.817 
ATOM   5004  C7   DT A 243      17.610-793.242 -13.450 
ATOM   5005  C6   DT A 243      20.075-792.948 -13.553 
ATOM   5006  P    DA A 244      25.819-794.203 -16.017 
ATOM   5007  OP1  DA A 244      26.645-793.440 -16.979 
ATOM   5008  OP2  DA A 244      24.999-795.295 -16.589 
ATOM   5009  O5'  DA A 244      26.747-794.782 -14.850 
ATOM   5010  C5'  DA A 244      27.038-793.950 -13.712 
ATOM   5011  C4'  DA A 244      26.915-794.759 -12.436 
ATOM   5012  O4'  DA A 244      25.559-794.756 -11.904 
ATOM   5013  C3'  DA A 244      27.263-796.243 -12.551 
ATOM   5014  O3'  DA A 244      27.917-796.658 -11.358 
ATOM   5015  C2'  DA A 244      25.910-796.951 -12.635 
ATOM   5016  C1'  DA A 244      25.197-796.093 -11.595 
ATOM   5017  N9   DA A 244      23.711-796.195 -11.652 
ATOM   5018  C8   DA A 244      22.914-796.362 -12.748 
ATOM   5019  N7   DA A 244      21.648-796.416 -12.472 
ATOM   5020  C5   DA A 244      21.599-796.273 -11.092 
ATOM   5021  C6   DA A 244      20.532-796.246 -10.180 
ATOM   5022  N6   DA A 244      19.247-796.367 -10.540 
ATOM   5023  N1   DA A 244      20.836-796.090  -8.877 
ATOM   5024  C2   DA A 244      22.115-795.970  -8.526 
ATOM   5025  N3   DA A 244      23.189-795.980  -9.283 
ATOM   5026  C4   DA A 244      22.858-796.138 -10.581 
ATOM   5027  P    DT A 245      29.146-797.677 -11.462 
ATOM   5028  OP1  DT A 245      30.389-796.928 -11.757 
ATOM   5029  OP2  DT A 245      28.807-798.769 -12.402 
ATOM   5030  O5'  DT A 245      29.206-798.253  -9.970 
ATOM   5031  C5'  DT A 245      28.779-797.413  -8.881 
ATOM   5032  C4'  DT A 245      27.922-798.210  -7.918 
ATOM   5033  O4'  DT A 245      26.512-798.194  -8.285 
ATOM   5034  C3'  DT A 245      28.256-799.697  -7.804 
ATOM   5035  O3'  DT A 245      28.079-800.106  -6.452 
ATOM   5036  C2'  DT A 245      27.204-800.398  -8.664 
ATOM   5037  C1'  DT A 245      26.024-799.526  -8.245 
ATOM   5038  N1   DT A 245      24.855-799.618  -9.163 
ATOM   5039  C2   DT A 245      23.607-799.522  -8.597 
ATOM   5040  O2   DT A 245      23.430-799.368  -7.402 
ATOM   5041  N3   DT A 245      22.547-799.613  -9.480 
ATOM   5042  C4   DT A 245      22.633-799.787 -10.846 
ATOM   5043  O4   DT A 245      21.612-799.854 -11.534 
ATOM   5044  C5   DT A 245      23.984-799.877 -11.346 
ATOM   5045  C7   DT A 245      24.166-800.067 -12.823 
ATOM   5046  C6   DT A 245      25.033-799.792 -10.511 
ATOM   5047  P    DG A 246      29.125-801.135  -5.811 
ATOM   5048  OP1  DG A 246      30.311-800.397  -5.322 
ATOM   5049  OP2  DG A 246      29.392-802.232  -6.766 
ATOM   5050  O5'  DG A 246      28.290-801.698  -4.566 
ATOM   5051  C5'  DG A 246      27.314-800.847  -3.939 
ATOM   5052  C4'  DG A 246      26.045-801.629  -3.661 
ATOM   5053  O4'  DG A 246      25.122-801.607  -4.786 
ATOM   5054  C3'  DG A 246      26.233-803.118  -3.368 
ATOM   5055  O3'  DG A 246      25.293-803.514  -2.376 
ATOM   5056  C2'  DG A 246      25.881-803.818  -4.680 
ATOM   5057  C1'  DG A 246      24.689-802.935  -5.037 
ATOM   5058  N9   DG A 246      24.281-803.027  -6.467 
ATOM   5059  C8   DG A 246      25.065-803.212  -7.585 
ATOM   5060  N7   DG A 246      24.391-803.249  -8.709 
ATOM   5061  C5   DG A 246      23.067-803.078  -8.306 
ATOM   5062  C6   DG A 246      21.876-803.030  -9.077 
ATOM   5063  O6   DG A 246      21.743-803.130 -10.294 
ATOM   5064  N1   DG A 246      20.749-802.840  -8.266 
ATOM   5065  C2   DG A 246      20.770-802.714  -6.891 
ATOM   5066  N2   DG A 246      19.584-802.538  -6.301 
ATOM   5067  N3   DG A 246      21.887-802.758  -6.168 
ATOM   5068  C4   DG A 246      22.990-802.942  -6.941 
ATOM   5069  P    DC A 247      25.750-804.544  -1.241 
ATOM   5070  OP1  DC A 247      26.430-803.810  -0.150 
ATOM   5071  OP2  DC A 247      26.516-805.651  -1.854 
ATOM   5072  O5'  DC A 247      24.338-805.091  -0.723 
ATOM   5073  C5'  DC A 247      23.188-804.227  -0.791 
ATOM   5074  C4'  DC A 247      21.991-804.999  -1.309 
ATOM   5075  O4'  DC A 247      21.905-804.980  -2.763 
ATOM   5076  C3'  DC A 247      21.955-806.486  -0.957 
ATOM   5077  O3'  DC A 247      20.608-806.868  -0.708 
ATOM   5078  C2'  DC A 247      22.433-807.196  -2.224 
ATOM   5079  C1'  DC A 247      21.687-806.308  -3.216 
ATOM   5080  N1   DC A 247      22.197-806.409  -4.612 
ATOM   5081  C2   DC A 247      21.276-806.294  -5.650 
ATOM   5082  O2   DC A 247      20.085-806.114  -5.372 
ATOM   5083  N3   DC A 247      21.721-806.385  -6.929 
ATOM   5084  C4   DC A 247      23.020-806.581  -7.188 
ATOM   5085  N4   DC A 247      23.405-806.662  -8.452 
ATOM   5086  C5   DC A 247      23.984-806.703  -6.135 
ATOM   5087  C6   DC A 247      23.519-806.610  -4.863 
ATOM   5088  P    DC A 248      20.299-807.891   0.484 
ATOM   5089  OP1  DC A 248      20.215-807.152   1.764 
ATOM   5090  OP2  DC A 248      21.268-809.008   0.442 
ATOM   5091  O5'  DC A 248      18.847-808.424   0.075 
ATOM   5092  C5'  DC A 248      17.964-807.554  -0.659 
ATOM   5093  C4'  DC A 248      17.292-808.322  -1.780 
ATOM   5094  O4'  DC A 248      18.077-808.315  -3.007 
ATOM   5095  C3'  DC A 248      17.041-809.805  -1.512 
ATOM   5096  O3'  DC A 248      15.800-810.176  -2.101 
ATOM   5097  C2'  DC A 248      18.166-810.529  -2.253 
ATOM   5098  C1'  DC A 248      18.154-809.644  -3.497 
ATOM   5099  N1   DC A 248      19.386-809.761  -4.325 
ATOM   5100  C2   DC A 248      19.252-809.649  -5.707 
ATOM   5101  O2   DC A 248      18.127-809.458  -6.184 
ATOM   5102  N3   DC A 248      20.363-809.754  -6.481 
ATOM   5103  C4   DC A 248      21.564-809.961  -5.926 
ATOM   5104  N4   DC A 248      22.617-810.055  -6.724 
ATOM   5105  C5   DC A 248      21.723-810.080  -4.507 
ATOM   5106  C6   DC A 248      20.601-809.973  -3.751 
ATOM   5107  P    DG A 249      14.839-811.187  -1.315 
ATOM   5108  OP1  DG A 249      14.028-810.436  -0.331 
ATOM   5109  OP2  DG A 249      15.637-812.311  -0.776 
ATOM   5110  O5'  DG A 249      13.900-811.714  -2.498 
ATOM   5111  C5'  DG A 249      13.627-810.844  -3.612 
ATOM   5112  C4'  DG A 249      13.734-811.617  -4.912 
ATOM   5113  O4'  DG A 249      15.090-811.625  -5.442 
ATOM   5114  C3'  DG A 249      13.358-813.096  -4.838 
ATOM   5115  O3'  DG A 249      12.696-813.463  -6.042 
ATOM   5116  C2'  DG A 249      14.695-813.833  -4.775 
ATOM   5117  C1'  DG A 249      15.426-812.960  -5.790 
ATOM   5118  N9   DG A 249      16.909-813.092  -5.737 
ATOM   5119  C8   DG A 249      17.725-813.309  -4.648 
ATOM   5120  N7   DG A 249      19.001-813.377  -4.942 
ATOM   5121  C5   DG A 249      19.032-813.193  -6.324 
ATOM   5122  C6   DG A 249      20.133-813.166  -7.218 
ATOM   5123  O6   DG A 249      21.328-813.301  -6.971 
ATOM   5124  N1   DG A 249      19.716-812.953  -8.540 
ATOM   5125  C2   DG A 249      18.406-812.787  -8.944 
ATOM   5126  N2   DG A 249      18.215-812.594 -10.251 
ATOM   5127  N3   DG A 249      17.372-812.812  -8.104 
ATOM   5128  C4   DG A 249      17.761-813.019  -6.818 
ATOM   5129  P    DT A 250      11.446-814.461  -5.968 
ATOM   5130  OP1  DT A 250      10.219-813.697  -5.652 
ATOM   5131  OP2  DT A 250      11.763-815.586  -5.061 
ATOM   5132  O5'  DT A 250      11.376-814.992  -7.477 
ATOM   5133  C5'  DT A 250      11.819-814.129  -8.542 
ATOM   5134  C4'  DT A 250      12.660-814.914  -9.528 
ATOM   5135  O4'  DT A 250      14.070-814.937  -9.160 
ATOM   5136  C3'  DT A 250      12.297-816.391  -9.685 
ATOM   5137  O3'  DT A 250      12.466-816.764 -11.047 
ATOM   5138  C2'  DT A 250      13.335-817.136  -8.845 
ATOM   5139  C1'  DT A 250      14.532-816.276  -9.239 
ATOM   5140  N1   DT A 250      15.699-816.418  -8.324 
ATOM   5141  C2   DT A 250      16.950-816.330  -8.887 
ATOM   5142  O2   DT A 250      17.129-816.144 -10.078 
ATOM   5143  N3   DT A 250      18.006-816.467  -8.008 
ATOM   5144  C4   DT A 250      17.918-816.679  -6.648 
ATOM   5145  O4   DT A 250      18.937-816.786  -5.962 
ATOM   5146  C5   DT A 250      16.564-816.757  -6.150 
ATOM   5147  C7   DT A 250      16.378-816.987  -4.679 
ATOM   5148  C6   DT A 250      15.518-816.628  -6.983 
ATOM   5149  P    DT A 251      11.400-817.753 -11.718 
ATOM   5150  OP1  DT A 251      10.230-816.977 -12.186 
ATOM   5151  OP2  DT A 251      11.112-818.871 -10.795 
ATOM   5152  O5'  DT A 251      12.225-818.295 -12.978 
ATOM   5153  C5'  DT A 251      13.218-817.445 -13.582 
ATOM   5154  C4'  DT A 251      14.471-818.244 -13.882 
ATOM   5155  O4'  DT A 251      15.394-818.273 -12.757 
ATOM   5156  C3'  DT A 251      14.254-819.719 -14.219 
ATOM   5157  O3'  DT A 251      15.186-820.105 -15.221 
ATOM   5158  C2'  DT A 251      14.593-820.465 -12.928 
ATOM   5159  C1'  DT A 251      15.801-819.616 -12.546 
ATOM   5160  N1   DT A 251      16.206-819.758 -11.120 
ATOM   5161  C2   DT A 251      17.549-819.683 -10.840 
ATOM   5162  O2   DT A 251      18.397-819.509 -11.698 
ATOM   5163  N3   DT A 251      17.887-819.820  -9.507 
ATOM   5164  C4   DT A 251      17.013-820.020  -8.458 
ATOM   5165  O4   DT A 251      17.434-820.127  -7.304 
ATOM   5166  C5   DT A 251      15.625-820.084  -8.850 
ATOM   5167  C7   DT A 251      14.607-820.300  -7.770 
ATOM   5168  C6   DT A 251      15.268-819.955 -10.139 
ATOM   5169  P    DA A 252      14.710-821.093 -16.387 
ATOM   5170  OP1  DA A 252      14.045-820.313 -17.456 
ATOM   5171  OP2  DA A 252      13.921-822.201 -15.806 
ATOM   5172  O5'  DA A 252      16.110-821.652 -16.920 
ATOM   5173  C5'  DA A 252      17.277-820.813 -16.828 
ATOM   5174  C4'  DA A 252      18.459-821.623 -16.332 
ATOM   5175  O4'  DA A 252      18.545-821.648 -14.879 
ATOM   5176  C3'  DA A 252      18.466-823.100 -16.727 
ATOM   5177  O3'  DA A 252      19.806-823.500 -16.989 
ATOM   5178  C2'  DA A 252      17.974-823.836 -15.482 
ATOM   5179  C1'  DA A 252      18.736-822.992 -14.465 
ATOM   5180  N9   DA A 252      18.223-823.125 -13.072 
ATOM   5181  C8   DA A 252      16.937-823.309 -12.656 
ATOM   5182  N7   DA A 252      16.807-823.389 -11.368 
ATOM   5183  C5   DA A 252      18.104-823.246 -10.893 
ATOM   5184  C6   DA A 252      18.643-823.240  -9.596 
ATOM   5185  N6   DA A 252      17.903-823.388  -8.487 
ATOM   5186  N1   DA A 252      19.974-823.077  -9.478 
ATOM   5187  C2   DA A 252      20.703-822.930 -10.583 
ATOM   5188  N3   DA A 252      20.313-822.919 -11.839 
ATOM   5189  C4   DA A 252      18.978-823.085 -11.929 
ATOM   5190  P    DA A 253      20.095-824.494 -18.210 
ATOM   5191  OP1  DA A 253      20.193-823.720 -19.468 
ATOM   5192  OP2  DA A 253      19.103-825.593 -18.200 
ATOM   5193  O5'  DA A 253      21.535-825.067 -17.817 
ATOM   5194  C5'  DA A 253      22.435-824.236 -17.058 
ATOM   5195  C4'  DA A 253      23.091-825.050 -15.960 
ATOM   5196  O4'  DA A 253      22.306-825.063 -14.734 
ATOM   5197  C3'  DA A 253      23.313-826.529 -16.271 
ATOM   5198  O3'  DA A 253      24.547-826.941 -15.694 
ATOM   5199  C2'  DA A 253      22.175-827.252 -15.550 
ATOM   5200  C1'  DA A 253      22.203-826.405 -14.283 
ATOM   5201  N9   DA A 253      20.968-826.521 -13.457 
ATOM   5202  C8   DA A 253      19.680-826.694 -13.876 
ATOM   5203  N7   DA A 253      18.819-826.761 -12.909 
ATOM   5204  C5   DA A 253      19.589-826.624 -11.763 
ATOM   5205  C6   DA A 253      19.263-826.610 -10.397 
ATOM   5206  N6   DA A 253      18.012-826.744  -9.934 
ATOM   5207  N1   DA A 253      20.272-826.455  -9.521 
ATOM   5208  C2   DA A 253      21.514-826.322  -9.986 
ATOM   5209  N3   DA A 253      21.937-826.319 -11.232 
ATOM   5210  C4   DA A 253      20.908-826.477 -12.089 
ATOM   5211  P    DC A 254      25.487-827.948 -16.509 
ATOM   5212  OP1  DC A 254      26.314-827.185 -17.471 
ATOM   5213  OP2  DC A 254      24.668-829.039 -17.081 
ATOM   5214  O5'  DC A 254      26.416-828.527 -15.342 
ATOM   5215  C5'  DC A 254      26.706-827.695 -14.204 
ATOM   5216  C4'  DC A 254      26.583-828.504 -12.927 
ATOM   5217  O4'  DC A 254      25.227-828.501 -12.396 
ATOM   5218  C3'  DC A 254      26.931-829.988 -13.043 
ATOM   5219  O3'  DC A 254      27.585-830.402 -11.850 
ATOM   5220  C2'  DC A 254      25.579-830.696 -13.127 
ATOM   5221  C1'  DC A 254      24.865-829.838 -12.087 
ATOM   5222  N1   DC A 254      23.380-829.940 -12.144 
ATOM   5223  C2   DC A 254      22.677-829.859 -10.944 
ATOM   5224  O2   DC A 254      23.309-829.708  -9.893 
ATOM   5225  N3   DC A 254      21.323-829.951 -10.975 
ATOM   5226  C4   DC A 254      20.676-830.114 -12.136 
ATOM   5227  N4   DC A 254      19.354-830.198 -12.113 
ATOM   5228  C5   DC A 254      21.380-830.200 -13.381 
ATOM   5229  C6   DC A 254      22.733-830.107 -13.329 
ATOM   5230  P    DA A 255      28.814-831.422 -11.954 
ATOM   5231  OP1  DA A 255      30.057-830.673 -12.249 
ATOM   5232  OP2  DA A 255      28.476-832.513 -12.894 
ATOM   5233  O5'  DA A 255      28.875-831.998 -10.462 
ATOM   5234  C5'  DA A 255      28.448-831.158  -9.373 
ATOM   5235  C4'  DA A 255      27.590-831.955  -8.410 
ATOM   5236  O4'  DA A 255      26.181-831.939  -8.777 
ATOM   5237  C3'  DA A 255      27.924-833.442  -8.296 
ATOM   5238  O3'  DA A 255      27.748-833.851  -6.944 
ATOM   5239  C2'  DA A 255      26.873-834.142  -9.156 
ATOM   5240  C1'  DA A 255      25.692-833.271  -8.736 
ATOM   5241  N9   DA A 255      24.524-833.363  -9.655 
ATOM   5242  C8   DA A 255      24.521-833.534 -11.010 
ATOM   5243  N7   DA A 255      23.333-833.577 -11.530 
ATOM   5244  C5   DA A 255      22.486-833.422 -10.442 
ATOM   5245  C6   DA A 255      21.086-833.380 -10.331 
ATOM   5246  N6   DA A 255      20.256-833.496 -11.378 
ATOM   5247  N1   DA A 255      20.568-833.215  -9.100 
ATOM   5248  C2   DA A 255      21.396-833.100  -8.064 
ATOM   5249  N3   DA A 255      22.712-833.125  -8.046 
ATOM   5250  C4   DA A 255      23.204-833.291  -9.290 
ATOM   5251  P    DA A 256      28.794-834.880  -6.303 
ATOM   5252  OP1  DA A 256      29.979-834.141  -5.814 
ATOM   5253  OP2  DA A 256      29.060-835.977  -7.258 
ATOM   5254  O5'  DA A 256      27.959-835.443  -5.058 
ATOM   5255  C5'  DA A 256      26.983-834.591  -4.431 
ATOM   5256  C4'  DA A 256      25.714-835.374  -4.153 
ATOM   5257  O4'  DA A 256      24.790-835.352  -5.278 
ATOM   5258  C3'  DA A 256      25.901-836.862  -3.860 
ATOM   5259  O3'  DA A 256      24.961-837.259  -2.868 
ATOM   5260  C2'  DA A 256      25.550-837.563  -5.172 
ATOM   5261  C1'  DA A 256      24.357-836.680  -5.529 
ATOM   5262  N9   DA A 256      23.950-836.772  -6.959 
ATOM   5263  C8   DA A 256      24.742-836.955  -8.055 
ATOM   5264  N7   DA A 256      24.088-836.994  -9.175 
ATOM   5265  C5   DA A 256      22.764-836.825  -8.793 
ATOM   5266  C6   DA A 256      21.566-836.772  -9.526 
ATOM   5267  N6   DA A 256      21.509-836.891 -10.860 
ATOM   5268  N1   DA A 256      20.425-836.593  -8.835 
ATOM   5269  C2   DA A 256      20.488-836.475  -7.509 
ATOM   5270  N3   DA A 256      21.541-836.508  -6.722 
ATOM   5271  C4   DA A 256      22.670-836.688  -7.438 
ATOM   5272  P    DC A 257      25.419-838.289  -1.733 
ATOM   5273  OP1  DC A 257      26.099-837.554  -0.642 
ATOM   5274  OP2  DC A 257      26.185-839.396  -2.346 
ATOM   5275  O5'  DC A 257      24.007-838.836  -1.215 
ATOM   5276  C5'  DC A 257      22.857-837.972  -1.283 
ATOM   5277  C4'  DC A 257      21.659-838.744  -1.801 
ATOM   5278  O4'  DC A 257      21.574-838.725  -3.255 
ATOM   5279  C3'  DC A 257      21.623-840.231  -1.449 
ATOM   5280  O3'  DC A 257      20.276-840.612  -1.200 
ATOM   5281  C2'  DC A 257      22.102-840.940  -2.716 
ATOM   5282  C1'  DC A 257      21.356-840.052  -3.708 
ATOM   5283  N1   DC A 257      21.866-840.154  -5.104 
ATOM   5284  C2   DC A 257      20.945-840.039  -6.142 
ATOM   5285  O2   DC A 257      19.754-839.858  -5.864 
ATOM   5286  N3   DC A 257      21.390-840.130  -7.421 
ATOM   5287  C4   DC A 257      22.689-840.326  -7.679 
ATOM   5288  N4   DC A 257      23.074-840.407  -8.944 
ATOM   5289  C5   DC A 257      23.653-840.448  -6.627 
ATOM   5290  C6   DC A 257      23.188-840.354  -5.355 
ATOM   5291  P    DA A 258      19.968-841.636  -0.008 
ATOM   5292  OP1  DA A 258      19.884-840.897   1.272 
ATOM   5293  OP2  DA A 258      20.936-842.753  -0.050 
ATOM   5294  O5'  DA A 258      18.515-842.169  -0.417 
ATOM   5295  C5'  DA A 258      17.633-841.298  -1.151 
ATOM   5296  C4'  DA A 258      16.961-842.067  -2.272 
ATOM   5297  O4'  DA A 258      17.746-842.059  -3.499 
ATOM   5298  C3'  DA A 258      16.709-843.550  -2.004 
ATOM   5299  O3'  DA A 258      15.469-843.921  -2.593 
ATOM   5300  C2'  DA A 258      17.834-844.274  -2.745 
ATOM   5301  C1'  DA A 258      17.823-843.389  -3.989 
ATOM   5302  N9   DA A 258      19.055-843.506  -4.817 
ATOM   5303  C8   DA A 258      20.339-843.716  -4.404 
ATOM   5304  N7   DA A 258      21.200-843.772  -5.373 
ATOM   5305  C5   DA A 258      20.432-843.586  -6.513 
ATOM   5306  C6   DA A 258      20.759-843.539  -7.879 
ATOM   5307  N6   DA A 258      22.008-843.684  -8.346 
ATOM   5308  N1   DA A 258      19.753-843.339  -8.750 
ATOM   5309  C2   DA A 258      18.515-843.195  -8.280 
ATOM   5310  N3   DA A 258      18.091-843.220  -7.037 
ATOM   5311  C4   DA A 258      19.117-843.423  -6.184 
ATOM   5312  P    DA A 259      14.508-844.932  -1.806 
ATOM   5313  OP1  DA A 259      13.696-844.181  -0.823 
ATOM   5314  OP2  DA A 259      15.306-846.056  -1.268 
ATOM   5315  O5'  DA A 259      13.568-845.458  -2.990 
ATOM   5316  C5'  DA A 259      13.296-844.588  -4.104 
ATOM   5317  C4'  DA A 259      13.403-845.361  -5.404 
ATOM   5318  O4'  DA A 259      14.758-845.370  -5.934 
ATOM   5319  C3'  DA A 259      13.026-846.841  -5.330 
ATOM   5320  O3'  DA A 259      12.364-847.208  -6.534 
ATOM   5321  C2'  DA A 259      14.364-847.578  -5.267 
ATOM   5322  C1'  DA A 259      15.095-846.704  -6.282 
ATOM   5323  N9   DA A 259      16.577-846.837  -6.229 
ATOM   5324  C8   DA A 259      17.371-847.052  -5.139 
ATOM   5325  N7   DA A 259      18.636-847.122  -5.416 
ATOM   5326  C5   DA A 259      18.687-846.940  -6.791 
ATOM   5327  C6   DA A 259      19.755-846.908  -7.704 
ATOM   5328  N6   DA A 259      21.038-847.064  -7.347 
ATOM   5329  N1   DA A 259      19.455-846.708  -9.001 
ATOM   5330  C2   DA A 259      18.179-846.552  -9.349 
ATOM   5331  N3   DA A 259      17.104-846.564  -8.591 
ATOM   5332  C4   DA A 259      17.431-846.766  -7.298 
ATOM   5333  P    DG A 260      11.115-848.206  -6.460 
ATOM   5334  OP1  DG A 260       9.888-847.442  -6.143 
ATOM   5335  OP2  DG A 260      11.431-849.331  -5.553 
ATOM   5336  O5'  DG A 260      11.045-848.736  -7.969 
ATOM   5337  C5'  DG A 260      11.487-847.874  -9.033 
ATOM   5338  C4'  DG A 260      12.329-848.659 -10.020 
ATOM   5339  O4'  DG A 260      13.738-848.681  -9.652 
ATOM   5340  C3'  DG A 260      11.966-850.135 -10.177 
ATOM   5341  O3'  DG A 260      12.135-850.508 -11.539 
ATOM   5342  C2'  DG A 260      13.003-850.881  -9.337 
ATOM   5343  C1'  DG A 260      14.201-850.021  -9.731 
ATOM   5344  N9   DG A 260      15.368-850.163  -8.816 
ATOM   5345  C8   DG A 260      15.386-850.376  -7.455 
ATOM   5346  N7   DG A 260      16.591-850.455  -6.944 
ATOM   5347  C5   DG A 260      17.429-850.283  -8.044 
ATOM   5348  C6   DG A 260      18.847-850.271  -8.120 
ATOM   5349  O6   DG A 260      19.667-850.411  -7.217 
ATOM   5350  N1   DG A 260      19.287-850.066  -9.434 
ATOM   5351  C2   DG A 260      18.466-849.895 -10.531 
ATOM   5352  N2   DG A 260      19.082-849.712 -11.702 
ATOM   5353  N3   DG A 260      17.136-849.906 -10.460 
ATOM   5354  C4   DG A 260      16.693-850.104  -9.191 
ATOM   5355  P    DC A 261      11.069-851.497 -12.210 
ATOM   5356  OP1  DC A 261       9.898-850.722 -12.678 
ATOM   5357  OP2  DC A 261      10.780-852.616 -11.286 
ATOM   5358  O5'  DC A 261      11.893-852.040 -13.470 
ATOM   5359  C5'  DC A 261      12.886-851.190 -14.074 
ATOM   5360  C4'  DC A 261      14.139-851.989 -14.374 
ATOM   5361  O4'  DC A 261      15.063-852.017 -13.249 
ATOM   5362  C3'  DC A 261      13.922-853.464 -14.711 
ATOM   5363  O3'  DC A 261      14.855-853.850 -15.713 
ATOM   5364  C2'  DC A 261      14.261-854.209 -13.420 
ATOM   5365  C1'  DC A 261      15.470-853.361 -13.038 
ATOM   5366  N1   DC A 261      15.875-853.503 -11.612 
ATOM   5367  C2   DC A 261      17.232-853.429 -11.311 
ATOM   5368  O2   DC A 261      18.038-853.251 -12.232 
ATOM   5369  N3   DC A 261      17.622-853.557 -10.017 
ATOM   5370  C4   DC A 261      16.717-853.749  -9.048 
ATOM   5371  N4   DC A 261      17.148-853.868  -7.801 
ATOM   5372  C5   DC A 261      15.316-853.828  -9.335 
ATOM   5373  C6   DC A 261      14.947-853.699 -10.635 
ATOM   5374  P    DA A 262      14.378-854.837 -16.879 
ATOM   5375  OP1  DA A 262      13.714-854.058 -17.948 
ATOM   5376  OP2  DA A 262      13.590-855.946 -16.298 
ATOM   5377  O5'  DA A 262      15.779-855.396 -17.412 
ATOM   5378  C5'  DA A 262      16.946-854.558 -17.320 
ATOM   5379  C4'  DA A 262      18.128-855.368 -16.824 
ATOM   5380  O4'  DA A 262      18.214-855.393 -15.371 
ATOM   5381  C3'  DA A 262      18.135-856.844 -17.219 
ATOM   5382  O3'  DA A 262      19.475-857.245 -17.481 
ATOM   5383  C2'  DA A 262      17.642-857.581 -15.974 
ATOM   5384  C1'  DA A 262      18.404-856.737 -14.957 
ATOM   5385  N9   DA A 262      17.892-856.869 -13.564 
ATOM   5386  C8   DA A 262      16.605-857.054 -13.148 
ATOM   5387  N7   DA A 262      16.476-857.133 -11.860 
ATOM   5388  C5   DA A 262      17.773-856.991 -11.385 
ATOM   5389  C6   DA A 262      18.311-856.985 -10.088 
ATOM   5390  N6   DA A 262      17.571-857.133  -8.979 
ATOM   5391  N1   DA A 262      19.642-856.822  -9.970 
ATOM   5392  C2   DA A 262      20.371-856.675 -11.075 
ATOM   5393  N3   DA A 262      19.982-856.664 -12.331 
ATOM   5394  C4   DA A 262      18.647-856.829 -12.421 
ATOM   5395  P    DT A 263      19.763-858.239 -18.701 
ATOM   5396  OP1  DT A 263      19.861-857.465 -19.959 
ATOM   5397  OP2  DT A 263      18.772-859.338 -18.692 
ATOM   5398  O5'  DT A 263      21.204-858.812 -18.309 
ATOM   5399  C5'  DT A 263      22.103-857.981 -17.550 
ATOM   5400  C4'  DT A 263      22.760-858.794 -16.452 
ATOM   5401  O4'  DT A 263      21.975-858.807 -15.226 
ATOM   5402  C3'  DT A 263      22.982-860.274 -16.763 
ATOM   5403  O3'  DT A 263      24.215-860.686 -16.186 
ATOM   5404  C2'  DT A 263      21.844-860.997 -16.042 
ATOM   5405  C1'  DT A 263      21.871-860.149 -14.775 
ATOM   5406  N1   DT A 263      20.637-860.266 -13.949 
ATOM   5407  C2   DT A 263      20.788-860.196 -12.585 
ATOM   5408  O2   DT A 263      21.870-860.044 -12.044 
ATOM   5409  N3   DT A 263      19.623-860.309 -11.852 
ATOM   5410  C4   DT A 263      18.351-860.482 -12.359 
ATOM   5411  O4   DT A 263      17.382-860.571 -11.602 
ATOM   5412  C5   DT A 263      18.294-860.544 -13.800 
ATOM   5413  C7   DT A 263      16.947-860.732 -14.434 
ATOM   5414  C6   DT A 263      19.412-860.438 -14.537 
ATOM   5415  P    DT A 264      25.156-861.692 -17.001 
ATOM   5416  OP1  DT A 264      25.982-860.929 -17.963 
ATOM   5417  OP2  DT A 264      24.337-862.784 -17.573 
ATOM   5418  O5'  DT A 264      26.084-862.272 -15.834 
ATOM   5419  C5'  DT A 264      26.375-861.440 -14.695 
ATOM   5420  C4'  DT A 264      26.252-862.248 -13.419 
ATOM   5421  O4'  DT A 264      24.896-862.246 -12.888 
ATOM   5422  C3'  DT A 264      26.600-863.732 -13.535 
ATOM   5423  O3'  DT A 264      27.254-864.147 -12.342 
ATOM   5424  C2'  DT A 264      25.247-864.441 -13.619 
ATOM   5425  C1'  DT A 264      24.534-863.583 -12.579 
ATOM   5426  N1   DT A 264      23.048-863.685 -12.636 
ATOM   5427  C2   DT A 264      22.370-863.603 -11.444 
ATOM   5428  O2   DT A 264      22.929-863.454 -10.372 
ATOM   5429  N3   DT A 264      20.995-863.702 -11.537 
ATOM   5430  C4   DT A 264      20.262-863.871 -12.693 
ATOM   5431  O4   DT A 264      19.032-863.947 -12.650 
ATOM   5432  C5   DT A 264      21.062-863.946 -13.892 
ATOM   5433  C7   DT A 264      20.343-864.130 -15.197 
ATOM   5434  C6   DT A 264      22.401-863.853 -13.832 
ATOM   5435  P    DC A 265      28.483-865.167 -12.446 
ATOM   5436  OP1  DC A 265      29.726-864.418 -12.741 
ATOM   5437  OP2  DC A 265      28.145-866.258 -13.386 
ATOM   5438  O5'  DC A 265      28.543-865.742 -10.954 
ATOM   5439  C5'  DC A 265      28.116-864.903  -9.865 
ATOM   5440  C4'  DC A 265      27.259-865.700  -8.902 
ATOM   5441  O4'  DC A 265      25.850-865.683  -9.269 
ATOM   5442  C3'  DC A 265      27.593-867.187  -8.788 
ATOM   5443  O3'  DC A 265      27.416-867.596  -7.436 
ATOM   5444  C2'  DC A 265      26.541-867.887  -9.647 
ATOM   5445  C1'  DC A 265      25.361-867.016  -9.228 
ATOM   5446  N1   DC A 265      24.193-867.108 -10.147 
ATOM   5447  C2   DC A 265      22.919-867.012  -9.590 
ATOM   5448  O2   DC A 265      22.813-866.856  -8.367 
ATOM   5449  N3   DC A 265      21.841-867.095 -10.410 
ATOM   5450  C4   DC A 265      21.998-867.264 -11.728 
ATOM   5451  N4   DC A 265      20.914-867.338 -12.487 
ATOM   5452  C5   DC A 265      23.298-867.365 -12.322 
ATOM   5453  C6   DC A 265      24.363-867.281 -11.485 
ATOM   5454  P    DT A 266      28.462-868.625  -6.794 
ATOM   5455  OP1  DT A 266      29.648-867.886  -6.306 
ATOM   5456  OP2  DT A 266      28.729-869.722  -7.750 
ATOM   5457  O5'  DT A 266      27.627-869.188  -5.550 
ATOM   5458  C5'  DT A 266      26.651-868.336  -4.923 
ATOM   5459  C4'  DT A 266      25.382-869.119  -4.645 
ATOM   5460  O4'  DT A 266      24.459-869.096  -5.770 
ATOM   5461  C3'  DT A 266      25.570-870.607  -4.352 
ATOM   5462  O3'  DT A 266      24.630-871.003  -3.360 
ATOM   5463  C2'  DT A 266      25.218-871.308  -5.664 
ATOM   5464  C1'  DT A 266      24.026-870.425  -6.021 
ATOM   5465  N1   DT A 266      23.619-870.517  -7.451 
ATOM   5466  C2   DT A 266      22.277-870.408  -7.727 
ATOM   5467  O2   DT A 266      21.434-870.242  -6.864 
ATOM   5468  N3   DT A 266      21.938-870.499  -9.063 
ATOM   5469  C4   DT A 266      22.808-870.685 -10.118 
ATOM   5470  O4   DT A 266      22.386-870.751 -11.274 
ATOM   5471  C5   DT A 266      24.194-870.788  -9.727 
ATOM   5472  C7   DT A 266      25.208-870.993 -10.816 
ATOM   5473  C6   DT A 266      24.552-870.704  -8.436 
ATOM   5474  P    DA A 267      25.087-872.034  -2.225 
ATOM   5475  OP1  DA A 267      25.768-871.299  -1.134 
ATOM   5476  OP2  DA A 267      25.854-873.140  -2.838 
ATOM   5477  O5'  DA A 267      23.676-872.580  -1.707 
ATOM   5478  C5'  DA A 267      22.525-871.717  -1.775 
ATOM   5479  C4'  DA A 267      21.328-872.489  -2.293 
ATOM   5480  O4'  DA A 267      21.242-872.470  -3.747 
ATOM   5481  C3'  DA A 267      21.292-873.976  -1.941 
ATOM   5482  O3'  DA A 267      19.945-874.357  -1.691 
ATOM   5483  C2'  DA A 267      21.770-874.685  -3.208 
ATOM   5484  C1'  DA A 267      21.025-873.797  -4.200 
ATOM   5485  N9   DA A 267      21.535-873.899  -5.595 
ATOM   5486  C8   DA A 267      22.819-874.096  -6.017 
ATOM   5487  N7   DA A 267      22.946-874.141  -7.307 
ATOM   5488  C5   DA A 267      21.652-873.959  -7.778 
ATOM   5489  C6   DA A 267      21.115-873.905  -9.074 
ATOM   5490  N6   DA A 267      21.851-874.035 -10.187 
ATOM   5491  N1   DA A 267      19.788-873.712  -9.186 
ATOM   5492  C2   DA A 267      19.060-873.583  -8.077 
ATOM   5493  N3   DA A 267      19.450-873.617  -6.821 
ATOM   5494  C4   DA A 267      20.782-873.811  -6.737 
ATOM   5495  P    DT A 268      19.636-875.381  -0.499 
ATOM   5496  OP1  DT A 268      19.552-874.641   0.780 
ATOM   5497  OP2  DT A 268      20.605-876.498  -0.542 
ATOM   5498  O5'  DT A 268      18.184-875.914  -0.909 
ATOM   5499  C5'  DT A 268      17.301-875.043  -1.643 
ATOM   5500  C4'  DT A 268      16.629-875.811  -2.764 
ATOM   5501  O4'  DT A 268      17.415-875.804  -3.991 
ATOM   5502  C3'  DT A 268      16.378-877.295  -2.496 
ATOM   5503  O3'  DT A 268      15.137-877.665  -3.085 
ATOM   5504  C2'  DT A 268      17.503-878.018  -3.237 
ATOM   5505  C1'  DT A 268      17.492-877.134  -4.481 
ATOM   5506  N1   DT A 268      18.723-877.251  -5.309 
ATOM   5507  C2   DT A 268      18.575-877.138  -6.671 
ATOM   5508  O2   DT A 268      17.495-876.949  -7.207 
ATOM   5509  N3   DT A 268      19.737-877.252  -7.407 
ATOM   5510  C4   DT A 268      21.006-877.465  -6.906 
ATOM   5511  O4   DT A 268      21.973-877.551  -7.666 
ATOM   5512  C5   DT A 268      21.061-877.571  -5.467 
ATOM   5513  C7   DT A 268      22.404-877.803  -4.839 
ATOM   5514  C6   DT A 268      19.946-877.464  -4.727 
ATOM   5515  P    DT A 269      14.177-878.677  -2.298 
ATOM   5516  OP1  DT A 269      13.365-877.926  -1.315 
ATOM   5517  OP2  DT A 269      14.974-879.800  -1.760 
ATOM   5518  O5'  DT A 269      13.237-879.203  -3.482 
ATOM   5519  C5'  DT A 269      12.965-878.333  -4.596 
ATOM   5520  C4'  DT A 269      13.071-879.106  -5.896 
ATOM   5521  O4'  DT A 269      14.427-879.115  -6.426 
ATOM   5522  C3'  DT A 269      12.695-880.586  -5.822 
ATOM   5523  O3'  DT A 269      12.033-880.953  -7.026 
ATOM   5524  C2'  DT A 269      14.032-881.323  -5.759 
ATOM   5525  C1'  DT A 269      14.764-880.449  -6.774 
ATOM   5526  N1   DT A 269      16.246-880.582  -6.721 
ATOM   5527  C2   DT A 269      16.926-880.479  -7.910 
ATOM   5528  O2   DT A 269      16.370-880.288  -8.977 
ATOM   5529  N3   DT A 269      18.299-880.608  -7.822 
ATOM   5530  C4   DT A 269      19.028-880.825  -6.670 
ATOM   5531  O4   DT A 269      20.256-880.923  -6.715 
ATOM   5532  C5   DT A 269      18.226-880.918  -5.473 
ATOM   5533  C7   DT A 269      18.942-881.154  -4.175 
ATOM   5534  C6   DT A 269      16.890-880.797  -5.530 
ATOM   5535  P    DG A 270      10.783-881.951  -6.952 
ATOM   5536  OP1  DG A 270       9.557-881.186  -6.635 
ATOM   5537  OP2  DG A 270      11.100-883.075  -6.045 
ATOM   5538  O5'  DG A 270      10.713-882.481  -8.461 
ATOM   5539  C5'  DG A 270      11.156-881.619  -9.525 
ATOM   5540  C4'  DG A 270      11.998-882.404 -10.511 
ATOM   5541  O4'  DG A 270      13.407-882.426 -10.144 
ATOM   5542  C3'  DG A 270      11.635-883.880 -10.669 
ATOM   5543  O3'  DG A 270      11.803-884.253 -12.031 
ATOM   5544  C2'  DG A 270      12.672-884.626  -9.829 
ATOM   5545  C1'  DG A 270      13.869-883.766 -10.223 
ATOM   5546  N9   DG A 270      15.036-883.908  -9.308 
ATOM   5547  C8   DG A 270      15.055-884.121  -7.947 
ATOM   5548  N7   DG A 270      16.260-884.200  -7.436 
ATOM   5549  C5   DG A 270      17.098-884.028  -8.536 
ATOM   5550  C6   DG A 270      18.515-884.016  -8.612 
ATOM   5551  O6   DG A 270      19.335-884.156  -7.708 
ATOM   5552  N1   DG A 270      18.955-883.811  -9.926 
ATOM   5553  C2   DG A 270      18.135-883.640 -11.023 
ATOM   5554  N2   DG A 270      18.751-883.457 -12.194 
ATOM   5555  N3   DG A 270      16.805-883.651 -10.952 
ATOM   5556  C4   DG A 270      16.361-883.849  -9.683 
ATOM   5557  P    DA A 271      10.738-885.242 -12.702 
ATOM   5558  OP1  DA A 271       9.567-884.467 -13.170 
ATOM   5559  OP2  DA A 271      10.449-886.361 -11.778 
ATOM   5560  O5'  DA A 271      11.562-885.785 -13.962 
ATOM   5561  C5'  DA A 271      12.555-884.935 -14.566 
ATOM   5562  C4'  DA A 271      13.808-885.734 -14.866 
ATOM   5563  O4'  DA A 271      14.731-885.762 -13.741 
ATOM   5564  C3'  DA A 271      13.591-887.209 -15.202 
ATOM   5565  O3'  DA A 271      14.524-887.594 -16.205 
ATOM   5566  C2'  DA A 271      13.930-887.954 -13.912 
ATOM   5567  C1'  DA A 271      15.138-887.106 -13.530 
ATOM   5568  N9   DA A 271      15.543-887.247 -12.104 
ATOM   5569  C8   DA A 271      14.747-887.447 -11.012 
ATOM   5570  N7   DA A 271      15.401-887.531  -9.895 
ATOM   5571  C5   DA A 271      16.728-887.377 -10.270 
ATOM   5572  C6   DA A 271      17.926-887.369  -9.537 
ATOM   5573  N6   DA A 271      17.980-887.528  -8.207 
ATOM   5574  N1   DA A 271      19.070-887.192 -10.223 
ATOM   5575  C2   DA A 271      19.010-887.034 -11.544 
ATOM   5576  N3   DA A 271      17.957-887.024 -12.332 
ATOM   5577  C4   DA A 271      16.825-887.203 -11.621 
ATOM   5578  P    DT A 272      14.047-888.582 -17.371 
ATOM   5579  OP1  DT A 272      13.382-887.803 -18.439 
ATOM   5580  OP2  DT A 272      13.258-889.691 -16.790 
ATOM   5581  O5'  DT A 272      15.447-889.141 -17.904 
ATOM   5582  C5'  DT A 272      16.615-888.303 -17.812 
ATOM   5583  C4'  DT A 272      17.797-889.113 -17.316 
ATOM   5584  O4'  DT A 272      17.882-889.138 -15.862 
ATOM   5585  C3'  DT A 272      17.804-890.589 -17.711 
ATOM   5586  O3'  DT A 272      19.144-890.990 -17.973 
ATOM   5587  C2'  DT A 272      17.311-891.326 -16.466 
ATOM   5588  C1'  DT A 272      18.073-890.482 -15.449 
ATOM   5589  N1   DT A 272      17.561-890.614 -14.056 
ATOM   5590  C2   DT A 272      18.484-890.546 -13.041 
ATOM   5591  O2   DT A 272      19.676-890.385 -13.238 
ATOM   5592  N3   DT A 272      17.972-890.674 -11.764 
ATOM   5593  C4   DT A 272      16.646-890.859 -11.429 
ATOM   5594  O4   DT A 272      16.308-890.959 -10.247 
ATOM   5595  C5   DT A 272      15.754-890.917 -12.562 
ATOM   5596  C7   DT A 272      14.293-891.117 -12.284 
ATOM   5597  C6   DT A 272      16.224-890.797 -13.813 
ATOM   5598  P    DA A 273      19.432-891.984 -19.193 
ATOM   5599  OP1  DA A 273      19.530-891.209 -20.451 
ATOM   5600  OP2  DA A 273      18.441-893.083 -19.184 
ATOM   5601  O5'  DA A 273      20.873-892.557 -18.801 
ATOM   5602  C5'  DA A 273      21.772-891.726 -18.042 
ATOM   5603  C4'  DA A 273      22.428-892.539 -16.944 
ATOM   5604  O4'  DA A 273      21.643-892.552 -15.718 
ATOM   5605  C3'  DA A 273      22.650-894.019 -17.255 
ATOM   5606  O3'  DA A 273      23.884-894.431 -16.678 
ATOM   5607  C2'  DA A 273      21.512-894.742 -16.534 
ATOM   5608  C1'  DA A 273      21.540-893.894 -15.267 
ATOM   5609  N9   DA A 273      20.306-894.011 -14.441 
ATOM   5610  C8   DA A 273      19.017-894.183 -14.860 
ATOM   5611  N7   DA A 273      18.156-894.251 -13.893 
ATOM   5612  C5   DA A 273      18.927-894.113 -12.747 
ATOM   5613  C6   DA A 273      18.600-894.100 -11.381 
ATOM   5614  N6   DA A 273      17.349-894.233 -10.918 
ATOM   5615  N1   DA A 273      19.610-893.945 -10.504 
ATOM   5616  C2   DA A 273      20.851-893.812 -10.970 
ATOM   5617  N3   DA A 273      21.274-893.809 -12.215 
ATOM   5618  C4   DA A 273      20.245-893.966 -13.073 
ATOM   5619  P    DA A 274      24.824-895.437 -17.493 
ATOM   5620  OP1  DA A 274      25.651-894.674 -18.455 
ATOM   5621  OP2  DA A 274      24.005-896.529 -18.065 
ATOM   5622  O5'  DA A 274      25.753-896.016 -16.326 
ATOM   5623  C5'  DA A 274      26.044-895.185 -15.187 
ATOM   5624  C4'  DA A 274      25.921-895.993 -13.911 
ATOM   5625  O4'  DA A 274      24.564-895.991 -13.380 
ATOM   5626  C3'  DA A 274      26.268-897.477 -14.027 
ATOM   5627  O3'  DA A 274      26.923-897.892 -12.834 
ATOM   5628  C2'  DA A 274      24.916-898.186 -14.111 
ATOM   5629  C1'  DA A 274      24.202-897.328 -13.071 
ATOM   5630  N9   DA A 274      22.717-897.429 -13.128 
ATOM   5631  C8   DA A 274      21.919-897.597 -14.224 
ATOM   5632  N7   DA A 274      20.654-897.650 -13.948 
ATOM   5633  C5   DA A 274      20.605-897.508 -12.568 
ATOM   5634  C6   DA A 274      19.538-897.481 -11.656 
ATOM   5635  N6   DA A 274      18.253-897.602 -12.015 
ATOM   5636  N1   DA A 274      19.841-897.325 -10.352 
ATOM   5637  C2   DA A 274      21.121-897.204 -10.001 
ATOM   5638  N3   DA A 274      22.195-897.215 -10.759 
ATOM   5639  C4   DA A 274      21.864-897.373 -12.057 
ATOM   5640  P    DG A 275      28.152-898.912 -12.938 
ATOM   5641  OP1  DG A 275      29.394-898.163 -13.233 
ATOM   5642  OP2  DG A 275      27.813-900.003 -13.878 
ATOM   5643  O5'  DG A 275      28.212-899.487 -11.446 
ATOM   5644  C5'  DG A 275      27.785-898.648 -10.357 
ATOM   5645  C4'  DG A 275      26.928-899.444  -9.394 
ATOM   5646  O4'  DG A 275      25.518-899.428  -9.761 
ATOM   5647  C3'  DG A 275      27.262-900.932  -9.280 
ATOM   5648  O3'  DG A 275      27.085-901.341  -7.928 
ATOM   5649  C2'  DG A 275      26.210-901.632 -10.139 
ATOM   5650  C1'  DG A 275      25.029-900.760  -9.720 
ATOM   5651  N9   DG A 275      23.861-900.852 -10.638 
ATOM   5652  C8   DG A 275      23.839-901.025 -12.005 
ATOM   5653  N7   DG A 275      22.633-901.066 -12.519 
ATOM   5654  C5   DG A 275      21.797-900.910 -11.414 
ATOM   5655  C6   DG A 275      20.381-900.872 -11.338 
ATOM   5656  O6   DG A 275      19.558-900.970 -12.245 
ATOM   5657  N1   DG A 275      19.943-900.697 -10.017 
ATOM   5658  C2   DG A 275      20.767-900.574  -8.915 
ATOM   5659  N2   DG A 275      20.155-900.413  -7.741 
ATOM   5660  N3   DG A 275      22.097-900.609  -8.989 
ATOM   5661  C4   DG A 275      22.536-900.779 -10.262 
ATOM   5662  P    DG A 276      28.131-902.370  -7.286 
ATOM   5663  OP1  DG A 276      29.317-901.631  -6.798 
ATOM   5664  OP2  DG A 276      28.398-903.466  -8.242 
ATOM   5665  O5'  DG A 276      27.296-902.932  -6.042 
ATOM   5666  C5'  DG A 276      26.320-902.081  -5.414 
ATOM   5667  C4'  DG A 276      25.051-902.864  -5.136 
ATOM   5668  O4'  DG A 276      24.128-902.841  -6.262 
ATOM   5669  C3'  DG A 276      25.239-904.352  -4.843 
ATOM   5670  O3'  DG A 276      24.298-904.748  -3.852 
ATOM   5671  C2'  DG A 276      24.887-905.052  -6.156 
ATOM   5672  C1'  DG A 276      23.694-904.169  -6.513 
ATOM   5673  N9   DG A 276      23.287-904.262  -7.943 
ATOM   5674  C8   DG A 276      24.071-904.446  -9.060 
ATOM   5675  N7   DG A 276      23.397-904.483 -10.185 
ATOM   5676  C5   DG A 276      22.073-904.312  -9.782 
ATOM   5677  C6   DG A 276      20.882-904.264 -10.553 
ATOM   5678  O6   DG A 276      20.749-904.364 -11.770 
ATOM   5679  N1   DG A 276      19.754-904.075  -9.742 
ATOM   5680  C2   DG A 276      19.775-903.948  -8.367 
ATOM   5681  N2   DG A 276      18.590-903.773  -7.777 
ATOM   5682  N3   DG A 276      20.893-903.992  -7.644 
ATOM   5683  C4   DG A 276      21.995-904.176  -8.416 
ATOM   5684  P    DT A 277      24.756-905.778  -2.717 
ATOM   5685  OP1  DT A 277      25.436-905.044  -1.626 
ATOM   5686  OP2  DT A 277      25.522-906.885  -3.330 
ATOM   5687  O5'  DT A 277      23.344-906.325  -2.199 
ATOM   5688  C5'  DT A 277      22.194-905.462  -2.267 
ATOM   5689  C4'  DT A 277      20.997-906.234  -2.785 
ATOM   5690  O4'  DT A 277      20.911-906.215  -4.238 
ATOM   5691  C3'  DT A 277      20.961-907.721  -2.433 
ATOM   5692  O3'  DT A 277      19.613-908.102  -2.183 
ATOM   5693  C2'  DT A 277      21.439-908.430  -3.700 
ATOM   5694  C1'  DT A 277      20.693-907.542  -4.691 
ATOM   5695  N1   DT A 277      21.203-907.644  -6.087 
ATOM   5696  C2   DT A 277      20.283-907.528  -7.100 
ATOM   5697  O2   DT A 277      19.093-907.349  -6.898 
ATOM   5698  N3   DT A 277      20.792-907.628  -8.380 
ATOM   5699  C4   DT A 277      22.114-907.829  -8.722 
ATOM   5700  O4   DT A 277      22.450-907.902  -9.905 
ATOM   5701  C5   DT A 277      23.004-907.939  -7.591 
ATOM   5702  C7   DT A 277      24.462-908.159  -7.874 
ATOM   5703  C6   DT A 277      22.536-907.845  -6.336 
ATOM   5704  P    DA A 278      19.305-909.126  -0.991 
ATOM   5705  OP1  DA A 278      19.221-908.386   0.288 
ATOM   5706  OP2  DA A 278      20.274-910.243  -1.034 
ATOM   5707  O5'  DA A 278      17.852-909.658  -1.401 
ATOM   5708  C5'  DA A 278      16.970-908.788  -2.135 
ATOM   5709  C4'  DA A 278      16.298-909.556  -3.256 
ATOM   5710  O4'  DA A 278      17.083-909.549  -4.483 
ATOM   5711  C3'  DA A 278      16.047-911.040  -2.988 
ATOM   5712  O3'  DA A 278      14.806-911.410  -3.577 
ATOM   5713  C2'  DA A 278      17.171-911.763  -3.729 
ATOM   5714  C1'  DA A 278      17.160-910.879  -4.973 
ATOM   5715  N9   DA A 278      18.392-910.996  -5.801 
ATOM   5716  C8   DA A 278      19.676-911.205  -5.388 
ATOM   5717  N7   DA A 278      20.538-911.262  -6.357 
ATOM   5718  C5   DA A 278      19.769-911.076  -7.497 
ATOM   5719  C6   DA A 278      20.096-911.029  -8.862 
ATOM   5720  N6   DA A 278      21.345-911.173  -9.330 
ATOM   5721  N1   DA A 278      19.090-910.828  -9.734 
ATOM   5722  C2   DA A 278      17.853-910.685  -9.264 
ATOM   5723  N3   DA A 278      17.428-910.710  -8.020 
ATOM   5724  C4   DA A 278      18.454-910.912  -7.168 
ATOM   5725  P    DA A 279      13.845-912.421  -2.790 
ATOM   5726  OP1  DA A 279      13.034-911.671  -1.806 
ATOM   5727  OP2  DA A 279      14.643-913.545  -2.252 
ATOM   5728  O5'  DA A 279      12.906-912.948  -3.974 
ATOM   5729  C5'  DA A 279      12.633-912.078  -5.088 
ATOM   5730  C4'  DA A 279      12.740-912.851  -6.388 
ATOM   5731  O4'  DA A 279      14.095-912.860  -6.918 
ATOM   5732  C3'  DA A 279      12.363-914.331  -6.314 
ATOM   5733  O3'  DA A 279      11.701-914.698  -7.518 
ATOM   5734  C2'  DA A 279      13.701-915.068  -6.251 
ATOM   5735  C1'  DA A 279      14.432-914.194  -7.266 
ATOM   5736  N9   DA A 279      15.914-914.326  -7.213 
ATOM   5737  C8   DA A 279      16.708-914.541  -6.123 
ATOM   5738  N7   DA A 279      17.974-914.612  -6.400 
ATOM   5739  C5   DA A 279      18.025-914.430  -7.775 
ATOM   5740  C6   DA A 279      19.092-914.397  -8.688 
ATOM   5741  N6   DA A 279      20.375-914.554  -8.331 
ATOM   5742  N1   DA A 279      18.792-914.197  -9.985 
ATOM   5743  C2   DA A 279      17.516-914.042 -10.332 
ATOM   5744  N3   DA A 279      16.441-914.053  -9.575 
ATOM   5745  C4   DA A 279      16.768-914.255  -8.282 
ATOM   5746  P    DC A 280      10.452-915.696  -7.444 
ATOM   5747  OP1  DC A 280       9.225-914.931  -7.127 
ATOM   5748  OP2  DC A 280      10.768-916.820  -6.537 
ATOM   5749  O5'  DC A 280      10.382-916.226  -8.953 
ATOM   5750  C5'  DC A 280      10.825-915.364 -10.017 
ATOM   5751  C4'  DC A 280      11.666-916.149 -11.003 
ATOM   5752  O4'  DC A 280      13.076-916.171 -10.636 
ATOM   5753  C3'  DC A 280      11.303-917.625 -11.161 
ATOM   5754  O3'  DC A 280      11.472-917.998 -12.523 
ATOM   5755  C2'  DC A 280      12.341-918.371 -10.321 
ATOM   5756  C1'  DC A 280      13.538-917.510 -10.715 
ATOM   5757  N1   DC A 280      14.705-917.652  -9.800 
ATOM   5758  C2   DC A 280      15.979-917.566 -10.355 
ATOM   5759  O2   DC A 280      16.088-917.376 -11.572 
ATOM   5760  N3   DC A 280      17.056-917.693  -9.538 
ATOM   5761  C4   DC A 280      16.896-917.898  -8.224 
ATOM   5762  N4   DC A 280      17.976-918.016  -7.469 
ATOM   5763  C5   DC A 280      15.593-917.991  -7.633 
ATOM   5764  C6   DC A 280      14.529-917.861  -8.467 
ATOM   5765  P    DA A 281      10.406-918.987 -13.194 
ATOM   5766  OP1  DA A 281       9.236-918.211 -13.662 
ATOM   5767  OP2  DA A 281      10.118-920.106 -12.270 
ATOM   5768  O5'  DA A 281      11.230-919.530 -14.454 
ATOM   5769  C5'  DA A 281      12.223-918.680 -15.058 
ATOM   5770  C4'  DA A 281      13.476-919.479 -15.358 
ATOM   5771  O4'  DA A 281      14.400-919.507 -14.233 
ATOM   5772  C3'  DA A 281      13.260-920.954 -15.694 
ATOM   5773  O3'  DA A 281      14.192-921.339 -16.697 
ATOM   5774  C2'  DA A 281      13.599-921.699 -14.404 
ATOM   5775  C1'  DA A 281      14.807-920.850 -14.022 
ATOM   5776  N9   DA A 281      15.212-920.992 -12.595 
ATOM   5777  C8   DA A 281      14.416-921.191 -11.503 
ATOM   5778  N7   DA A 281      15.070-921.276 -10.387 
ATOM   5779  C5   DA A 281      16.397-921.121 -10.762 
ATOM   5780  C6   DA A 281      17.594-921.114 -10.029 
ATOM   5781  N6   DA A 281      17.649-921.273  -8.699 
ATOM   5782  N1   DA A 281      18.739-920.937 -10.715 
ATOM   5783  C2   DA A 281      18.679-920.779 -12.036 
ATOM   5784  N3   DA A 281      17.626-920.768 -12.824 
ATOM   5785  C4   DA A 281      16.494-920.948 -12.113 
ATOM   5786  P    DA A 282      13.715-922.327 -17.863 
ATOM   5787  OP1  DA A 282      13.051-921.548 -18.931 
ATOM   5788  OP2  DA A 282      12.927-923.436 -17.282 
ATOM   5789  O5'  DA A 282      15.116-922.886 -18.396 
ATOM   5790  C5'  DA A 282      16.283-922.048 -18.304 
ATOM   5791  C4'  DA A 282      17.465-922.858 -17.808 
ATOM   5792  O4'  DA A 282      17.551-922.883 -16.354 
ATOM   5793  C3'  DA A 282      17.472-924.334 -18.203 
ATOM   5794  O3'  DA A 282      18.812-924.734 -18.465 
ATOM   5795  C2'  DA A 282      16.979-925.070 -16.958 
ATOM   5796  C1'  DA A 282      17.741-924.227 -15.941 
ATOM   5797  N9   DA A 282      17.229-924.359 -14.548 
ATOM   5798  C8   DA A 282      15.942-924.543 -14.132 
ATOM   5799  N7   DA A 282      15.813-924.623 -12.844 
ATOM   5800  C5   DA A 282      17.110-924.481 -12.369 
ATOM   5801  C6   DA A 282      17.649-924.475 -11.072 
ATOM   5802  N6   DA A 282      16.909-924.623  -9.963 
ATOM   5803  N1   DA A 282      18.979-924.312 -10.954 
ATOM   5804  C2   DA A 282      19.708-924.165 -12.059 
ATOM   5805  N3   DA A 282      19.319-924.153 -13.315 
ATOM   5806  C4   DA A 282      17.984-924.319 -13.405 
ATOM   5807  P    DG A 283      19.101-925.729 -19.685 
ATOM   5808  OP1  DG A 283      19.199-924.954 -20.943 
ATOM   5809  OP2  DG A 283      18.109-926.827 -19.676 
ATOM   5810  O5'  DG A 283      20.541-926.302 -19.292 
ATOM   5811  C5'  DG A 283      21.440-925.470 -18.534 
ATOM   5812  C4'  DG A 283      22.097-926.284 -17.436 
ATOM   5813  O4'  DG A 283      21.312-926.297 -16.210 
ATOM   5814  C3'  DG A 283      22.319-927.764 -17.747 
ATOM   5815  O3'  DG A 283      23.552-928.175 -17.170 
ATOM   5816  C2'  DG A 283      21.181-928.486 -17.026 
ATOM   5817  C1'  DG A 283      21.209-927.639 -15.759 
ATOM   5818  N9   DG A 283      19.974-927.756 -14.933 
ATOM   5819  C8   DG A 283      18.669-927.930 -15.337 
ATOM   5820  N7   DG A 283      17.808-927.996 -14.351 
ATOM   5821  C5   DG A 283      18.600-927.856 -13.211 
ATOM   5822  C6   DG A 283      18.234-927.848 -11.840 
ATOM   5823  O6   DG A 283      17.119-927.963 -11.340 
ATOM   5824  N1   DG A 283      19.353-927.681 -11.012 
ATOM   5825  C2   DG A 283      20.655-927.540 -11.454 
ATOM   5826  N2   DG A 283      21.583-927.391 -10.504 
ATOM   5827  N3   DG A 283      20.997-927.548 -12.740 
ATOM   5828  C4   DG A 283      19.923-927.709 -13.556 
ATOM   5829  P    DT A 284      24.493-929.182 -17.985 
ATOM   5830  OP1  DT A 284      25.320-928.419 -18.947 
ATOM   5831  OP2  DT A 284      23.674-930.274 -18.557 
ATOM   5832  O5'  DT A 284      25.422-929.761 -16.818 
ATOM   5833  C5'  DT A 284      25.712-928.929 -15.679 
ATOM   5834  C4'  DT A 284      25.589-929.738 -14.403 
ATOM   5835  O4'  DT A 284      24.233-929.735 -13.872 
ATOM   5836  C3'  DT A 284      25.937-931.222 -14.519 
ATOM   5837  O3'  DT A 284      26.591-931.637 -13.326 
ATOM   5838  C2'  DT A 284      24.584-931.931 -14.603 
ATOM   5839  C1'  DT A 284      23.871-931.073 -13.563 
ATOM   5840  N1   DT A 284      22.386-931.174 -13.620 
ATOM   5841  C2   DT A 284      21.707-931.093 -12.428 
ATOM   5842  O2   DT A 284      22.266-930.944 -11.355 
ATOM   5843  N3   DT A 284      20.332-931.192 -12.520 
ATOM   5844  C4   DT A 284      19.599-931.361 -13.677 
ATOM   5845  O4   DT A 284      18.369-931.437 -13.634 
ATOM   5846  C5   DT A 284      20.399-931.435 -14.876 
ATOM   5847  C7   DT A 284      19.681-931.619 -16.180 
ATOM   5848  C6   DT A 284      21.738-931.342 -14.816 
ATOM   5849  P    DC A 285      27.820-932.656 -13.430 
ATOM   5850  OP1  DC A 285      29.063-931.907 -13.725 
ATOM   5851  OP2  DC A 285      27.482-933.748 -14.369 
ATOM   5852  O5'  DC A 285      27.881-933.232 -11.938 
ATOM   5853  C5'  DC A 285      27.453-932.392 -10.849 
ATOM   5854  C4'  DC A 285      26.596-933.189  -9.886 
ATOM   5855  O4'  DC A 285      25.187-933.173 -10.253 
ATOM   5856  C3'  DC A 285      26.930-934.676  -9.771 
ATOM   5857  O3'  DC A 285      26.754-935.085  -8.420 
ATOM   5858  C2'  DC A 285      25.878-935.377 -10.631 
ATOM   5859  C1'  DC A 285      24.698-934.505 -10.212 
ATOM   5860  N1   DC A 285      23.530-934.597 -11.130 
ATOM   5861  C2   DC A 285      22.257-934.502 -10.574 
ATOM   5862  O2   DC A 285      22.151-934.346  -9.351 
ATOM   5863  N3   DC A 285      21.178-934.584 -11.394 
ATOM   5864  C4   DC A 285      21.335-934.754 -12.712 
ATOM   5865  N4   DC A 285      20.251-934.828 -13.470 
ATOM   5866  C5   DC A 285      22.636-934.855 -13.306 
ATOM   5867  C6   DC A 285      23.700-934.770 -12.469 
ATOM   5868  P    DG A 286      27.799-936.114  -7.778 
ATOM   5869  OP1  DG A 286      28.985-935.376  -7.290 
ATOM   5870  OP2  DG A 286      28.066-937.211  -8.734 
ATOM   5871  O5'  DG A 286      26.964-936.677  -6.534 
ATOM   5872  C5'  DG A 286      25.989-935.826  -5.906 
ATOM   5873  C4'  DG A 286      24.720-936.608  -5.628 
ATOM   5874  O4'  DG A 286      23.796-936.586  -6.754 
ATOM   5875  C3'  DG A 286      24.907-938.097  -5.335 
ATOM   5876  O3'  DG A 286      23.967-938.493  -4.344 
ATOM   5877  C2'  DG A 286      24.555-938.797  -6.647 
ATOM   5878  C1'  DG A 286      23.363-937.914  -7.005 
ATOM   5879  N9   DG A 286      22.956-938.006  -8.435 
ATOM   5880  C8   DG A 286      23.740-938.191  -9.552 
ATOM   5881  N7   DG A 286      23.065-938.228 -10.677 
ATOM   5882  C5   DG A 286      21.742-938.057 -10.274 
ATOM   5883  C6   DG A 286      20.551-938.009 -11.045 
ATOM   5884  O6   DG A 286      20.418-938.109 -12.262 
ATOM   5885  N1   DG A 286      19.423-937.819 -10.234 
ATOM   5886  C2   DG A 286      19.444-937.693  -8.858 
ATOM   5887  N2   DG A 286      18.259-937.518  -8.269 
ATOM   5888  N3   DG A 286      20.561-937.737  -8.136 
ATOM   5889  C4   DG A 286      21.664-937.921  -8.908 
ATOM   5890  P    DA A 287      24.424-939.523  -3.209 
ATOM   5891  OP1  DA A 287      25.105-938.789  -2.118 
ATOM   5892  OP2  DA A 287      25.191-940.630  -3.822 
ATOM   5893  O5'  DA A 287      23.013-940.070  -2.690 
ATOM   5894  C5'  DA A 287      21.862-939.207  -2.759 
ATOM   5895  C4'  DA A 287      20.665-939.978  -3.277 
ATOM   5896  O4'  DA A 287      20.580-939.959  -4.730 
ATOM   5897  C3'  DA A 287      20.629-941.465  -2.925 
ATOM   5898  O3'  DA A 287      19.282-941.847  -2.675 
ATOM   5899  C2'  DA A 287      21.107-942.175  -4.192 
ATOM   5900  C1'  DA A 287      20.362-941.287  -5.183 
ATOM   5901  N9   DA A 287      20.872-941.389  -6.579 
ATOM   5902  C8   DA A 287      22.156-941.586  -7.001 
ATOM   5903  N7   DA A 287      22.283-941.630  -8.291 
ATOM   5904  C5   DA A 287      20.989-941.449  -8.761 
ATOM   5905  C6   DA A 287      20.453-941.395 -10.058 
ATOM   5906  N6   DA A 287      21.189-941.525 -11.171 
ATOM   5907  N1   DA A 287      19.125-941.202 -10.170 
ATOM   5908  C2   DA A 287      18.398-941.073  -9.061 
ATOM   5909  N3   DA A 287      18.787-941.106  -7.805 
ATOM   5910  C4   DA A 287      20.119-941.301  -7.720 
ATOM   5911  P    DT A 288      18.973-942.870  -1.483 
ATOM   5912  OP1  DT A 288      18.889-942.131  -0.204 
ATOM   5913  OP2  DT A 288      19.942-943.987  -1.526 
ATOM   5914  O5'  DT A 288      17.521-943.403  -1.893 
ATOM   5915  C5'  DT A 288      16.639-942.533  -2.626 
ATOM   5916  C4'  DT A 288      15.967-943.301  -3.747 
ATOM   5917  O4'  DT A 288      16.752-943.294  -4.974 
ATOM   5918  C3'  DT A 288      15.715-944.785  -3.480 
ATOM   5919  O3'  DT A 288      14.475-945.155  -4.069 
ATOM   5920  C2'  DT A 288      16.840-945.508  -4.221 
ATOM   5921  C1'  DT A 288      16.829-944.624  -5.465 
ATOM   5922  N1   DT A 288      18.061-944.741  -6.293 
ATOM   5923  C2   DT A 288      17.912-944.627  -7.655 
ATOM   5924  O2   DT A 288      16.833-944.439  -8.190 
ATOM   5925  N3   DT A 288      19.075-944.742  -8.391 
ATOM   5926  C4   DT A 288      20.343-944.955  -7.890 
ATOM   5927  O4   DT A 288      21.310-945.040  -8.649 
ATOM   5928  C5   DT A 288      20.398-945.060  -6.451 
ATOM   5929  C7   DT A 288      21.741-945.293  -5.823 
ATOM   5930  C6   DT A 288      19.283-944.953  -5.711 
ATOM   5931  P    DG A 289      13.514-946.166  -3.282 
ATOM   5932  OP1  DG A 289      12.702-945.415  -2.298 
ATOM   5933  OP2  DG A 289      14.312-947.290  -2.744 
ATOM   5934  O5'  DG A 289      12.574-946.693  -4.465 
ATOM   5935  C5'  DG A 289      12.302-945.823  -5.580 
ATOM   5936  C4'  DG A 289      12.408-946.596  -6.879 
ATOM   5937  O4'  DG A 289      13.764-946.604  -7.410 
ATOM   5938  C3'  DG A 289      12.032-948.076  -6.806 
ATOM   5939  O3'  DG A 289      11.370-948.442  -8.010 
ATOM   5940  C2'  DG A 289      13.369-948.813  -6.743 
ATOM   5941  C1'  DG A 289      14.101-947.939  -7.757 
ATOM   5942  N9   DG A 289      15.583-948.071  -7.704 
ATOM   5943  C8   DG A 289      16.400-948.288  -6.616 
ATOM   5944  N7   DG A 289      17.676-948.356  -6.910 
ATOM   5945  C5   DG A 289      17.707-948.172  -8.292 
ATOM   5946  C6   DG A 289      18.808-948.145  -9.186 
ATOM   5947  O6   DG A 289      20.003-948.280  -8.939 
ATOM   5948  N1   DG A 289      18.390-947.932 -10.507 
ATOM   5949  C2   DG A 289      17.081-947.766 -10.911 
ATOM   5950  N2   DG A 289      16.889-947.573 -12.218 
ATOM   5951  N3   DG A 289      16.047-947.791 -10.071 
ATOM   5952  C4   DG A 289      16.435-947.998  -8.786 
ATOM   5953  P    DG A 290      10.120-949.440  -7.936 
ATOM   5954  OP1  DG A 290       8.894-948.676  -7.619 
ATOM   5955  OP2  DG A 290      10.437-950.565  -7.029 
ATOM   5956  O5'  DG A 290      10.050-949.971  -9.444 
ATOM   5957  C5'  DG A 290      10.493-949.109 -10.509 
ATOM   5958  C4'  DG A 290      11.335-949.894 -11.495 
ATOM   5959  O4'  DG A 290      12.744-949.916 -11.128 
ATOM   5960  C3'  DG A 290      10.972-951.370 -11.653 
ATOM   5961  O3'  DG A 290      11.140-951.743 -13.015 
ATOM   5962  C2'  DG A 290      12.009-952.115 -10.813 
ATOM   5963  C1'  DG A 290      13.207-951.255 -11.207 
ATOM   5964  N9   DG A 290      14.373-951.397 -10.292 
ATOM   5965  C8   DG A 290      14.392-951.610  -8.931 
ATOM   5966  N7   DG A 290      15.597-951.689  -8.420 
ATOM   5967  C5   DG A 290      16.435-951.518  -9.520 
ATOM   5968  C6   DG A 290      17.853-951.505  -9.595 
ATOM   5969  O6   DG A 290      18.672-951.646  -8.692 
ATOM   5970  N1   DG A 290      18.293-951.301 -10.910 
ATOM   5971  C2   DG A 290      17.472-951.130 -12.007 
ATOM   5972  N2   DG A 290      18.088-950.946 -13.178 
ATOM   5973  N3   DG A 290      16.142-951.141 -11.936 
ATOM   5974  C4   DG A 290      15.699-951.339 -10.667 
ATOM   5975  P    DA A 291      10.075-952.732 -13.686 
ATOM   5976  OP1  DA A 291       8.904-951.956 -14.153 
ATOM   5977  OP2  DA A 291       9.786-953.850 -12.762 
ATOM   5978  O5'  DA A 291      10.899-953.275 -14.946 
ATOM   5979  C5'  DA A 291      11.892-952.424 -15.550 
ATOM   5980  C4'  DA A 291      13.145-953.223 -15.850 
ATOM   5981  O4'  DA A 291      14.068-953.252 -14.725 
ATOM   5982  C3'  DA A 291      12.928-954.698 -16.186 
ATOM   5983  O3'  DA A 291      13.861-955.084 -17.189 
ATOM   5984  C2'  DA A 291      13.267-955.444 -14.896 
ATOM   5985  C1'  DA A 291      14.476-954.595 -14.514 
ATOM   5986  N9   DA A 291      14.881-954.737 -13.087 
ATOM   5987  C8   DA A 291      14.084-954.936 -11.995 
ATOM   5988  N7   DA A 291      14.738-955.021 -10.879 
ATOM   5989  C5   DA A 291      16.065-954.866 -11.254 
ATOM   5990  C6   DA A 291      17.263-954.859 -10.521 
ATOM   5991  N6   DA A 291      17.317-955.018  -9.191 
ATOM   5992  N1   DA A 291      18.407-954.682 -11.207 
ATOM   5993  C2   DA A 291      18.348-954.524 -12.528 
ATOM   5994  N3   DA A 291      17.294-954.513 -13.316 
ATOM   5995  C4   DA A 291      16.163-954.693 -12.605 
ATOM   5996  P    DT A 292      13.384-956.072 -18.355 
ATOM   5997  OP1  DT A 292      12.719-955.292 -19.423 
ATOM   5998  OP2  DT A 292      12.596-957.181 -17.774 
ATOM   5999  O5'  DT A 292      14.784-956.631 -18.888 
ATOM   6000  C5'  DT A 292      15.952-955.792 -18.796 
ATOM   6001  C4'  DT A 292      17.134-956.602 -18.300 
ATOM   6002  O4'  DT A 292      17.220-956.627 -16.846 
ATOM   6003  C3'  DT A 292      17.141-958.079 -18.695 
ATOM   6004  O3'  DT A 292      18.481-958.479 -18.957 
ATOM   6005  C2'  DT A 292      16.648-958.815 -17.450 
ATOM   6006  C1'  DT A 292      17.410-957.971 -16.433 
ATOM   6007  N1   DT A 292      16.898-958.104 -15.040 
ATOM   6008  C2   DT A 292      17.822-958.036 -14.025 
ATOM   6009  O2   DT A 292      19.013-957.874 -14.222 
ATOM   6010  N3   DT A 292      17.309-958.163 -12.748 
ATOM   6011  C4   DT A 292      15.984-958.348 -12.413 
ATOM   6012  O4   DT A 292      15.645-958.449 -11.231 
ATOM   6013  C5   DT A 292      15.092-958.407 -13.546 
ATOM   6014  C7   DT A 292      13.630-958.607 -13.268 
ATOM   6015  C6   DT A 292      15.562-958.286 -14.797 
ATOM   6016  P    DT A 293      18.769-959.473 -20.177 
ATOM   6017  OP1  DT A 293      18.867-958.699 -21.435 
ATOM   6018  OP2  DT A 293      17.778-960.572 -20.168 
ATOM   6019  O5'  DT A 293      20.210-960.046 -19.784 
ATOM   6020  C5'  DT A 293      21.109-959.215 -19.026 
ATOM   6021  C4'  DT A 293      21.765-960.029 -17.928 
ATOM   6022  O4'  DT A 293      20.981-960.042 -16.702 
ATOM   6023  C3'  DT A 293      21.988-961.509 -18.239 
ATOM   6024  O3'  DT A 293      23.221-961.920 -17.662 
ATOM   6025  C2'  DT A 293      20.850-962.231 -17.518 
ATOM   6026  C1'  DT A 293      20.877-961.384 -16.251 
ATOM   6027  N1   DT A 293      19.643-961.501 -15.425 
ATOM   6028  C2   DT A 293      19.794-961.430 -14.061 
ATOM   6029  O2   DT A 293      20.876-961.278 -13.520 
ATOM   6030  N3   DT A 293      18.629-961.543 -13.328 
ATOM   6031  C4   DT A 293      17.357-961.716 -13.834 
ATOM   6032  O4   DT A 293      16.388-961.805 -13.078 
ATOM   6033  C5   DT A 293      17.300-961.779 -15.276 
ATOM   6034  C7   DT A 293      15.953-961.966 -15.909 
ATOM   6035  C6   DT A 293      18.418-961.672 -16.013 
ATOM   6036  P    DC A 294      24.162-962.927 -18.477 
ATOM   6037  OP1  DC A 294      24.988-962.164 -19.439 
ATOM   6038  OP2  DC A 294      23.343-964.019 -19.049 
ATOM   6039  O5'  DC A 294      25.090-963.506 -17.310 
ATOM   6040  C5'  DC A 294      25.381-962.674 -16.171 
ATOM   6041  C4'  DC A 294      25.258-963.483 -14.895 
ATOM   6042  O4'  DC A 294      23.902-963.480 -14.364 
ATOM   6043  C3'  DC A 294      25.606-964.967 -15.011 
ATOM   6044  O3'  DC A 294      26.260-965.382 -13.818 
ATOM   6045  C2'  DC A 294      24.253-965.675 -15.095 
ATOM   6046  C1'  DC A 294      23.540-964.817 -14.055 
ATOM   6047  N1   DC A 294      22.054-964.919 -14.112 
ATOM   6048  C2   DC A 294      21.352-964.839 -12.912 
ATOM   6049  O2   DC A 294      21.983-964.687 -11.861 
ATOM   6050  N3   DC A 294      19.998-964.930 -12.943 
ATOM   6051  C4   DC A 294      19.350-965.094 -14.104 
ATOM   6052  N4   DC A 294      18.029-965.177 -14.081 
ATOM   6053  C5   DC A 294      20.054-965.179 -15.349 
ATOM   6054  C6   DC A 294      21.407-965.086 -15.297 
ATOM   6055  P    DC A 295      27.489-966.401 -13.922 
ATOM   6056  OP1  DC A 295      28.732-965.652 -14.217 
ATOM   6057  OP2  DC A 295      27.150-967.492 -14.861 
ATOM   6058  O5'  DC A 295      27.549-966.977 -12.430 
ATOM   6059  C5'  DC A 295      27.122-966.137 -11.341 
ATOM   6060  C4'  DC A 295      26.265-966.934 -10.378 
ATOM   6061  O4'  DC A 295      24.855-966.918 -10.745 
ATOM   6062  C3'  DC A 295      26.599-968.421 -10.263 
ATOM   6063  O3'  DC A 295      26.422-968.830  -8.912 
ATOM   6064  C2'  DC A 295      25.547-969.121 -11.123 
ATOM   6065  C1'  DC A 295      24.367-968.250 -10.704 
ATOM   6066  N1   DC A 295      23.199-968.342 -11.622 
ATOM   6067  C2   DC A 295      21.925-968.247 -11.066 
ATOM   6068  O2   DC A 295      21.819-968.090  -9.843 
ATOM   6069  N3   DC A 295      20.847-968.329 -11.886 
ATOM   6070  C4   DC A 295      21.004-968.498 -13.204 
ATOM   6071  N4   DC A 295      19.920-968.573 -13.962 
ATOM   6072  C5   DC A 295      22.304-968.600 -13.798 
ATOM   6073  C6   DC A 295      23.369-968.515 -12.961 
ATOM   6074  P    DT A 296      27.468-969.859  -8.270 
ATOM   6075  OP1  DT A 296      28.654-969.121  -7.782 
ATOM   6076  OP2  DT A 296      27.735-970.956  -9.226 
ATOM   6077  O5'  DT A 296      26.633-970.422  -7.026 
ATOM   6078  C5'  DT A 296      25.657-969.570  -6.398 
ATOM   6079  C4'  DT A 296      24.388-970.353  -6.120 
ATOM   6080  O4'  DT A 296      23.465-970.331  -7.246 
ATOM   6081  C3'  DT A 296      24.576-971.842  -5.827 
ATOM   6082  O3'  DT A 296      23.636-972.238  -4.836 
ATOM   6083  C2'  DT A 296      24.224-972.542  -7.139 
ATOM   6084  C1'  DT A 296      23.032-971.659  -7.497 
ATOM   6085  N1   DT A 296      22.624-971.751  -8.926 
ATOM   6086  C2   DT A 296      21.283-971.642  -9.203 
ATOM   6087  O2   DT A 296      20.440-971.476  -8.339 
ATOM   6088  N3   DT A 296      20.944-971.733 -10.539 
ATOM   6089  C4   DT A 296      21.814-971.919 -11.594 
ATOM   6090  O4   DT A 296      21.392-971.985 -12.750 
ATOM   6091  C5   DT A 296      23.200-972.023 -11.203 
ATOM   6092  C7   DT A 296      24.214-972.227 -12.291 
ATOM   6093  C6   DT A 296      23.558-971.938  -9.912 
ATOM   6094  P    DC A 297      24.093-973.268  -3.700 
ATOM   6095  OP1  DC A 297      24.773-972.533  -2.610 
ATOM   6096  OP2  DC A 297      24.860-974.375  -4.314 
ATOM   6097  O5'  DC A 297      22.681-973.815  -3.182 
ATOM   6098  C5'  DC A 297      21.531-972.951  -3.251 
ATOM   6099  C4'  DC A 297      20.334-973.723  -3.768 
ATOM   6100  O4'  DC A 297      20.248-973.704  -5.222 
ATOM   6101  C3'  DC A 297      20.298-975.210  -3.417 
ATOM   6102  O3'  DC A 297      18.951-975.592  -3.167 
ATOM   6103  C2'  DC A 297      20.776-975.919  -4.684 
ATOM   6104  C1'  DC A 297      20.031-975.032  -5.675 
ATOM   6105  N1   DC A 297      20.540-975.133  -7.071 
ATOM   6106  C2   DC A 297      19.620-975.018  -8.110 
ATOM   6107  O2   DC A 297      18.428-974.837  -7.832 
ATOM   6108  N3   DC A 297      20.064-975.109  -9.389 
ATOM   6109  C4   DC A 297      21.364-975.305  -9.647 
ATOM   6110  N4   DC A 297      21.748-975.386 -10.912 
ATOM   6111  C5   DC A 297      22.327-975.427  -8.594 
ATOM   6112  C6   DC A 297      21.862-975.334  -7.323 
ATOM   6113  P    DT A 298      18.642-976.615  -1.975 
ATOM   6114  OP1  DT A 298      18.558-975.876  -0.696 
ATOM   6115  OP2  DT A 298      19.611-977.732  -2.018 
ATOM   6116  O5'  DT A 298      17.190-977.148  -2.385 
ATOM   6117  C5'  DT A 298      16.307-976.277  -3.118 
ATOM   6118  C4'  DT A 298      15.635-977.046  -4.239 
ATOM   6119  O4'  DT A 298      16.420-977.039  -5.466 
ATOM   6120  C3'  DT A 298      15.384-978.529  -3.972 
ATOM   6121  O3'  DT A 298      14.143-978.900  -4.561 
ATOM   6122  C2'  DT A 298      16.509-979.253  -4.713 
ATOM   6123  C1'  DT A 298      16.497-978.368  -5.956 
ATOM   6124  N1   DT A 298      17.729-978.485  -6.785 
ATOM   6125  C2   DT A 298      17.580-978.372  -8.147 
ATOM   6126  O2   DT A 298      16.501-978.184  -8.682 
ATOM   6127  N3   DT A 298      18.743-978.487  -8.883 
ATOM   6128  C4   DT A 298      20.011-978.700  -8.382 
ATOM   6129  O4   DT A 298      20.979-978.785  -9.141 
ATOM   6130  C5   DT A 298      20.066-978.805  -6.943 
ATOM   6131  C7   DT A 298      21.410-979.037  -6.315 
ATOM   6132  C6   DT A 298      18.952-978.698  -6.203 
ATOM   6133  P    DC A 299      13.182-979.911  -3.774 
ATOM   6134  OP1  DC A 299      12.371-979.160  -2.790 
ATOM   6135  OP2  DC A 299      13.980-981.035  -3.236 
ATOM   6136  O5'  DC A 299      12.243-980.437  -4.957 
ATOM   6137  C5'  DC A 299      11.970-979.567  -6.072 
ATOM   6138  C4'  DC A 299      12.077-980.341  -7.371 
ATOM   6139  O4'  DC A 299      13.433-980.349  -7.902 
ATOM   6140  C3'  DC A 299      11.701-981.820  -7.297 
ATOM   6141  O3'  DC A 299      11.039-982.187  -8.502 
ATOM   6142  C2'  DC A 299      13.038-982.557  -7.235 
ATOM   6143  C1'  DC A 299      13.769-981.684  -8.249 
ATOM   6144  N1   DC A 299      15.252-981.816  -8.196 
ATOM   6145  C2   DC A 299      15.956-981.714  -9.393 
ATOM   6146  O2   DC A 299      15.328-981.520 -10.441 
ATOM   6147  N3   DC A 299      17.309-981.833  -9.366 
ATOM   6148  C4   DC A 299      17.952-982.043  -8.211
[truncated: 415,700 more chars]
