# Supplementary material for: Characterization of lncRNA-protein interactions associated with Prostate cancer and Androgen receptors by molecular docking simulations
Source: Biochem Biophys Rep. 2025 Mar 9;42:101959. doi: 10.1016/j.bbrep.2025.101959 (PMC11929892; doi:10.1016/j.bbrep.2025.101959)
Supplement: Multimedia component 100 [file mmc100.zip › mmc100.pdb]

REMARK Number:    89
REMARK Ligand:     lig_628dcb8434e2f.pdb
REMARK Contact:     0     0     0
REMARK Score:  -138.76
REMARK RMSD:    657.67
MODEL       89
ATOM      1  N   ALA A  24      30.357  -5.473 -24.875 
ATOM      2  CA  ALA A  24      30.515  -4.000 -24.871 
ATOM      3  CB  ALA A  24      29.364  -3.347 -25.653 
ATOM      4  C   ALA A  24      30.496  -3.471 -23.474 
ATOM      5  O   ALA A  24      31.409  -3.720 -22.690 
ATOM      6  N   GLN A  25      29.435  -2.716 -23.129 
ATOM      7  CA  GLN A  25      29.334  -2.167 -21.810 
ATOM      8  CB  GLN A  25      28.209  -1.135 -21.640 
ATOM      9  CG  GLN A  25      28.449   0.131 -22.464 
ATOM     10  CD  GLN A  25      27.291   1.085 -22.227 
ATOM     11  OE1 GLN A  25      26.895   1.324 -21.089 
ATOM     12  NE2 GLN A  25      26.734   1.652 -23.331 
ATOM     13  C   GLN A  25      29.084  -3.296 -20.876 
ATOM     14  O   GLN A  25      28.668  -4.376 -21.290 
ATOM     15  N   ASP A  26      29.382  -3.075 -19.584 
ATOM     16  CA  ASP A  26      29.211  -4.105 -18.606 
ATOM     17  CB  ASP A  26      30.274  -4.043 -17.495 
ATOM     18  CG  ASP A  26      30.054  -5.171 -16.494 
ATOM     19  OD1 ASP A  26      28.986  -5.191 -15.826 
ATOM     20  OD2 ASP A  26      30.966  -6.032 -16.381 
ATOM     21  C   ASP A  26      27.866  -3.939 -17.988 
ATOM     22  O   ASP A  26      27.612  -2.985 -17.253 
ATOM     23  N   ASN A  27      26.945  -4.872 -18.288 
ATOM     24  CA  ASN A  27      25.662  -4.773 -17.669 
ATOM     25  CB  ASN A  27      24.503  -4.752 -18.683 
ATOM     26  CG  ASN A  27      24.583  -3.452 -19.471 
ATOM     27  OD1 ASN A  27      24.658  -2.366 -18.897 
ATOM     28  ND2 ASN A  27      24.568  -3.560 -20.827 
ATOM     29  C   ASN A  27      25.467  -5.984 -16.812 
ATOM     30  O   ASN A  27      24.473  -6.696 -16.949 
ATOM     31  N   SER A  28      26.402  -6.226 -15.873 
ATOM     32  CA  SER A  28      26.317  -7.361 -15.002 
ATOM     33  CB  SER A  28      27.559  -7.517 -14.112 
ATOM     34  OG  SER A  28      28.707  -7.731 -14.919 
ATOM     35  C   SER A  28      25.149  -7.145 -14.100 
ATOM     36  O   SER A  28      24.492  -8.089 -13.668 
ATOM     37  N   ARG A  29      24.868  -5.864 -13.806 
ATOM     38  CA  ARG A  29      23.821  -5.471 -12.913 
ATOM     39  CB  ARG A  29      23.787  -3.948 -12.704 
ATOM     40  CG  ARG A  29      25.152  -3.369 -12.324 
ATOM     41  CD  ARG A  29      25.113  -1.897 -11.913 
ATOM     42  NE  ARG A  29      26.512  -1.383 -11.942 
ATOM     43  CZ  ARG A  29      27.390  -1.720 -10.952 
ATOM     44  NH1 ARG A  29      27.024  -2.618  -9.991 
ATOM     45  NH2 ARG A  29      28.642  -1.178 -10.929 
ATOM     46  C   ARG A  29      22.506  -5.884 -13.504 
ATOM     47  O   ARG A  29      21.579  -6.255 -12.784 
ATOM     48  N   TYR A  30      22.378  -5.784 -14.840 
ATOM     49  CA  TYR A  30      21.164  -6.163 -15.505 
ATOM     50  CB  TYR A  30      21.186  -5.817 -17.003 
ATOM     51  CG  TYR A  30      19.900  -6.271 -17.606 
ATOM     52  CD1 TYR A  30      18.727  -5.600 -17.348 
ATOM     53  CD2 TYR A  30      19.876  -7.357 -18.449 
ATOM     54  CE1 TYR A  30      17.543  -6.018 -17.911 
ATOM     55  CE2 TYR A  30      18.698  -7.778 -19.016 
ATOM     56  CZ  TYR A  30      17.529  -7.109 -18.746 
ATOM     57  OH  TYR A  30      16.316  -7.539 -19.327 
ATOM     58  C   TYR A  30      20.959  -7.638 -15.363 
ATOM     59  O   TYR A  30      19.855  -8.092 -15.068 
ATOM     60  N   THR A  31      22.033  -8.431 -15.551 
ATOM     61  CA  THR A  31      21.926  -9.861 -15.473 
ATOM     62  CB  THR A  31      23.230 -10.559 -15.736 
ATOM     63  OG1 THR A  31      23.715 -10.225 -17.028 
ATOM     64  CG2 THR A  31      23.003 -12.080 -15.628 
ATOM     65  C   THR A  31      21.490 -10.229 -14.091 
ATOM     66  O   THR A  31      20.646 -11.105 -13.907 
ATOM     67  N   HIS A  32      22.064  -9.557 -13.079 
ATOM     68  CA  HIS A  32      21.744  -9.842 -11.711 
ATOM     69  ND1 HIS A  32      22.771 -10.826  -8.882 
ATOM     70  CG  HIS A  32      22.450  -9.554  -9.301 
ATOM     71  CB  HIS A  32      22.623  -9.069 -10.710 
ATOM     72  NE2 HIS A  32      22.010  -9.743  -7.096 
ATOM     73  CD2 HIS A  32      21.986  -8.905  -8.198 
ATOM     74  CE1 HIS A  32      22.488 -10.885  -7.556 
ATOM     75  C   HIS A  32      20.311  -9.481 -11.477 
ATOM     76  O   HIS A  32      19.604 -10.145 -10.722 
ATOM     77  N   PHE A  33      19.841  -8.406 -12.133 
ATOM     78  CA  PHE A  33      18.494  -7.942 -11.975 
ATOM     79  CB  PHE A  33      18.233  -6.698 -12.850 
ATOM     80  CG  PHE A  33      16.831  -6.221 -12.683 
ATOM     81  CD1 PHE A  33      15.822  -6.729 -13.471 
ATOM     82  CD2 PHE A  33      16.525  -5.261 -11.749 
ATOM     83  CE1 PHE A  33      14.528  -6.288 -13.327 
ATOM     84  CE2 PHE A  33      15.232  -4.815 -11.599 
ATOM     85  CZ  PHE A  33      14.232  -5.330 -12.388 
ATOM     86  C   PHE A  33      17.577  -9.044 -12.410 
ATOM     87  O   PHE A  33      16.584  -9.337 -11.745 
ATOM     88  N   LEU A  34      17.891  -9.694 -13.546 
ATOM     89  CA  LEU A  34      17.052 -10.740 -14.056 
ATOM     90  CB  LEU A  34      17.509 -11.262 -15.429 
ATOM     91  CG  LEU A  34      17.352 -10.227 -16.561 
ATOM     92  CD1 LEU A  34      17.815 -10.799 -17.911 
ATOM     93  CD2 LEU A  34      15.914  -9.684 -16.622 
ATOM     94  C   LEU A  34      17.034 -11.895 -13.105 
ATOM     95  O   LEU A  34      15.977 -12.463 -12.835 
ATOM     96  N   THR A  35      18.201 -12.276 -12.555 
ATOM     97  CA  THR A  35      18.222 -13.429 -11.706 
ATOM     98  CB  THR A  35      19.611 -13.827 -11.277 
ATOM     99  OG1 THR A  35      19.582 -15.110 -10.672 
ATOM    100  CG2 THR A  35      20.183 -12.793 -10.291 
ATOM    101  C   THR A  35      17.370 -13.183 -10.496 
ATOM    102  O   THR A  35      16.600 -14.054 -10.093 
ATOM    103  N   GLN A  36      17.510 -12.004  -9.861 
ATOM    104  CA  GLN A  36      16.760 -11.714  -8.673 
ATOM    105  CB  GLN A  36      17.330 -10.515  -7.900 
ATOM    106  CG  GLN A  36      18.719 -10.776  -7.318 
ATOM    107  CD  GLN A  36      19.161  -9.521  -6.583 
ATOM    108  OE1 GLN A  36      18.999  -8.403  -7.076 
ATOM    109  NE2 GLN A  36      19.727  -9.702  -5.360 
ATOM    110  C   GLN A  36      15.306 -11.414  -8.928 
ATOM    111  O   GLN A  36      14.428 -11.820  -8.172 
ATOM    112  N   HIS A  37      15.041 -10.560  -9.926 
ATOM    113  CA  HIS A  37      13.739 -10.030 -10.232 
ATOM    114  ND1 HIS A  37      13.488  -7.875  -7.943 
ATOM    115  CG  HIS A  37      14.262  -7.931  -9.081 
ATOM    116  CB  HIS A  37      13.787  -8.508 -10.384 
ATOM    117  NE2 HIS A  37      15.483  -7.062  -7.395 
ATOM    118  CD2 HIS A  37      15.476  -7.429  -8.730 
ATOM    119  CE1 HIS A  37      14.268  -7.348  -6.966 
ATOM    120  C   HIS A  37      12.906 -10.649 -11.327 
ATOM    121  O   HIS A  37      11.752 -10.256 -11.466 
ATOM    122  N   TYR A  38      13.434 -11.530 -12.202 
ATOM    123  CA  TYR A  38      12.632 -11.883 -13.350 
ATOM    124  CB  TYR A  38      13.334 -11.414 -14.642 
ATOM    125  CG  TYR A  38      12.655 -11.872 -15.887 
ATOM    126  CD1 TYR A  38      11.465 -11.319 -16.304 
ATOM    127  CD2 TYR A  38      13.246 -12.841 -16.668 
ATOM    128  CE1 TYR A  38      10.868 -11.746 -17.467 
ATOM    129  CE2 TYR A  38      12.653 -13.271 -17.830 
ATOM    130  CZ  TYR A  38      11.459 -12.724 -18.231 
ATOM    131  OH  TYR A  38      10.848 -13.164 -19.425 
ATOM    132  C   TYR A  38      12.379 -13.364 -13.432 
ATOM    133  O   TYR A  38      13.285 -14.174 -13.250 
ATOM    134  N   ASP A  39      11.102 -13.741 -13.690 
ATOM    135  CA  ASP A  39      10.698 -15.112 -13.886 
ATOM    136  CB  ASP A  39      10.028 -15.729 -12.643 
ATOM    137  CG  ASP A  39       9.940 -17.238 -12.841 
ATOM    138  OD1 ASP A  39      10.562 -17.742 -13.815 
ATOM    139  OD2 ASP A  39       9.249 -17.904 -12.025 
ATOM    140  C   ASP A  39       9.669 -15.081 -14.984 
ATOM    141  O   ASP A  39       8.529 -14.682 -14.754 
ATOM    142  N   ALA A  40      10.037 -15.519 -16.207 
ATOM    143  CA  ALA A  40       9.168 -15.355 -17.343 
ATOM    144  CB  ALA A  40       9.809 -15.843 -18.652 
ATOM    145  C   ALA A  40       7.861 -16.082 -17.196 
ATOM    146  O   ALA A  40       6.812 -15.469 -17.390 
ATOM    147  N   LYS A  41       7.868 -17.386 -16.837 
ATOM    148  CA  LYS A  41       6.612 -18.091 -16.756 
ATOM    149  CB  LYS A  41       6.394 -19.072 -17.922 
ATOM    150  CG  LYS A  41       6.320 -18.394 -19.293 
ATOM    151  CD  LYS A  41       6.383 -19.380 -20.462 
ATOM    152  CE  LYS A  41       6.315 -18.723 -21.842 
ATOM    153  NZ  LYS A  41       6.395 -19.761 -22.893 
ATOM    154  C   LYS A  41       6.607 -18.900 -15.492 
ATOM    155  O   LYS A  41       6.979 -20.072 -15.469 
ATOM    156  N   PRO A  42       6.164 -18.261 -14.447 
ATOM    157  CA  PRO A  42       6.146 -18.766 -13.096 
ATOM    158  CD  PRO A  42       5.459 -16.998 -14.579 
ATOM    159  CB  PRO A  42       5.693 -17.583 -12.242 
ATOM    160  CG  PRO A  42       4.817 -16.760 -13.203 
ATOM    161  C   PRO A  42       5.350 -19.982 -12.740 
ATOM    162  O   PRO A  42       5.866 -20.776 -11.954 
ATOM    163  N   GLN A  43       4.106 -20.125 -13.253 
ATOM    164  CA  GLN A  43       3.233 -21.210 -12.882 
ATOM    165  CB  GLN A  43       3.921 -22.559 -12.575 
ATOM    166  CG  GLN A  43       2.969 -23.746 -12.437 
ATOM    167  CD  GLN A  43       2.653 -24.258 -13.835 
ATOM    168  OE1 GLN A  43       2.011 -23.577 -14.631 
ATOM    169  NE2 GLN A  43       3.125 -25.496 -14.144 
ATOM    170  C   GLN A  43       2.428 -20.772 -11.677 
ATOM    171  O   GLN A  43       1.781 -19.726 -11.696 
ATOM    172  N   GLY A  44       2.476 -21.564 -10.580 
ATOM    173  CA  GLY A  44       1.617 -21.423  -9.423 
ATOM    174  C   GLY A  44       1.682 -20.099  -8.711 
ATOM    175  O   GLY A  44       0.636 -19.515  -8.436 
ATOM    176  N   ARG A  45       2.881 -19.573  -8.391 
ATOM    177  CA  ARG A  45       2.966 -18.320  -7.681 
ATOM    178  CB  ARG A  45       2.277 -17.177  -8.444 
ATOM    179  CG  ARG A  45       2.951 -16.883  -9.786 
ATOM    180  CD  ARG A  45       2.084 -16.065 -10.743 
ATOM    181  NE  ARG A  45       2.134 -14.640 -10.313 
ATOM    182  CZ  ARG A  45       1.083 -13.819 -10.595 
ATOM    183  NH1 ARG A  45      -0.026 -14.325 -11.205 
ATOM    184  NH2 ARG A  45       1.132 -12.493 -10.270 
ATOM    185  C   ARG A  45       2.353 -18.422  -6.307 
ATOM    186  O   ARG A  45       1.777 -17.453  -5.809 
ATOM    187  N   ASP A  46       2.452 -19.607  -5.663 
ATOM    188  CA  ASP A  46       1.984 -19.790  -4.311 
ATOM    189  CB  ASP A  46       1.250 -21.127  -4.079 
ATOM    190  CG  ASP A  46       2.197 -22.277  -4.390 
ATOM    191  OD1 ASP A  46       3.256 -22.021  -5.022 
ATOM    192  OD2 ASP A  46       1.866 -23.431  -4.005 
ATOM    193  C   ASP A  46       3.161 -19.699  -3.376 
ATOM    194  O   ASP A  46       4.259 -19.317  -3.777 
ATOM    195  N   ASP A  47       2.954 -20.056  -2.089 
ATOM    196  CA  ASP A  47       3.986 -19.963  -1.086 
ATOM    197  CB  ASP A  47       3.505 -20.399   0.311 
ATOM    198  CG  ASP A  47       2.512 -19.366   0.829 
ATOM    199  OD1 ASP A  47       2.392 -18.285   0.192 
ATOM    200  OD2 ASP A  47       1.859 -19.643   1.870 
ATOM    201  C   ASP A  47       5.122 -20.868  -1.453 
ATOM    202  O   ASP A  47       6.290 -20.503  -1.321 
ATOM    203  N   ARG A  48       4.797 -22.077  -1.942 
ATOM    204  CA  ARG A  48       5.781 -23.061  -2.293 
ATOM    205  CB  ARG A  48       5.140 -24.351  -2.823 
ATOM    206  CG  ARG A  48       6.146 -25.430  -3.211 
ATOM    207  CD  ARG A  48       5.521 -26.560  -4.029 
ATOM    208  NE  ARG A  48       5.134 -25.982  -5.348 
ATOM    209  CZ  ARG A  48       4.541 -26.764  -6.297 
ATOM    210  NH1 ARG A  48       4.304 -28.084  -6.046 
ATOM    211  NH2 ARG A  48       4.179 -26.221  -7.497 
ATOM    212  C   ARG A  48       6.632 -22.511  -3.395 
ATOM    213  O   ARG A  48       7.843 -22.722  -3.421 
ATOM    214  N   TYR A  49       6.004 -21.778  -4.332 
ATOM    215  CA  TYR A  49       6.690 -21.207  -5.452 
ATOM    216  CB  TYR A  49       5.716 -20.385  -6.317 
ATOM    217  CG  TYR A  49       6.455 -19.484  -7.246 
ATOM    218  CD1 TYR A  49       6.995 -19.944  -8.423 
ATOM    219  CD2 TYR A  49       6.580 -18.149  -6.930 
ATOM    220  CE1 TYR A  49       7.662 -19.084  -9.266 
ATOM    221  CE2 TYR A  49       7.244 -17.287  -7.767 
ATOM    222  CZ  TYR A  49       7.787 -17.755  -8.938 
ATOM    223  OH  TYR A  49       8.468 -16.868  -9.798 
ATOM    224  C   TYR A  49       7.763 -20.299  -4.937 
ATOM    225  O   TYR A  49       8.907 -20.361  -5.387 
ATOM    226  N   CYS A  50       7.427 -19.442  -3.956 
ATOM    227  CA  CYS A  50       8.387 -18.513  -3.432 
ATOM    228  CB  CYS A  50       7.789 -17.543  -2.401 
ATOM    229  SG  CYS A  50       6.919 -16.168  -3.203 
ATOM    230  C   CYS A  50       9.521 -19.233  -2.772 
ATOM    231  O   CYS A  50      10.680 -18.874  -2.966 
ATOM    232  N   GLU A  51       9.232 -20.282  -1.984 
ATOM    233  CA  GLU A  51      10.291 -20.937  -1.274 
ATOM    234  CB  GLU A  51       9.814 -22.052  -0.328 
ATOM    235  CG  GLU A  51       9.046 -21.500   0.875 
ATOM    236  CD  GLU A  51       8.647 -22.660   1.776 
ATOM    237  OE1 GLU A  51       8.797 -23.834   1.341 
ATOM    238  OE2 GLU A  51       8.191 -22.384   2.918 
ATOM    239  C   GLU A  51      11.271 -21.539  -2.238 
ATOM    240  O   GLU A  51      12.477 -21.471  -2.014 
ATOM    241  N   SER A  52      10.782 -22.163  -3.323 
ATOM    242  CA  SER A  52      11.648 -22.819  -4.266 
ATOM    243  CB  SER A  52      10.871 -23.670  -5.287 
ATOM    244  OG  SER A  52      11.770 -24.296  -6.189 
ATOM    245  C   SER A  52      12.484 -21.840  -5.041 
ATOM    246  O   SER A  52      13.695 -22.015  -5.173 
ATOM    247  N   ILE A  53      11.853 -20.774  -5.572 
ATOM    248  CA  ILE A  53      12.510 -19.830  -6.436 
ATOM    249  CB  ILE A  53      11.569 -18.839  -7.063 
ATOM    250  CG1 ILE A  53      12.268 -18.100  -8.213 
ATOM    251  CG2 ILE A  53      11.022 -17.910  -5.967 
ATOM    252  CD1 ILE A  53      11.307 -17.285  -9.080 
ATOM    253  C   ILE A  53      13.564 -19.071  -5.697 
ATOM    254  O   ILE A  53      14.625 -18.777  -6.243 
ATOM    255  N   MET A  54      13.288 -18.724  -4.431 
ATOM    256  CA  MET A  54      14.208 -17.931  -3.681 
ATOM    257  CB  MET A  54      13.657 -17.630  -2.278 
ATOM    258  CG  MET A  54      14.129 -16.292  -1.716 
ATOM    259  SD  MET A  54      13.400 -14.851  -2.557 
ATOM    260  CE  MET A  54      13.965 -13.641  -1.327 
ATOM    261  C   MET A  54      15.482 -18.715  -3.574 
ATOM    262  O   MET A  54      16.577 -18.162  -3.661 
ATOM    263  N   ARG A  55      15.360 -20.040  -3.377 
ATOM    264  CA  ARG A  55      16.487 -20.926  -3.259 
ATOM    265  CB  ARG A  55      16.035 -22.353  -2.921 
ATOM    266  CG  ARG A  55      15.198 -22.413  -1.641 
ATOM    267  CD  ARG A  55      14.502 -23.757  -1.423 
ATOM    268  NE  ARG A  55      15.339 -24.566  -0.498 
ATOM    269  CZ  ARG A  55      15.110 -25.907  -0.399 
ATOM    270  NH1 ARG A  55      14.168 -26.490  -1.198 
ATOM    271  NH2 ARG A  55      15.823 -26.659   0.486 
ATOM    272  C   ARG A  55      17.249 -20.983  -4.555 
ATOM    273  O   ARG A  55      18.476 -20.907  -4.565 
ATOM    274  N   ARG A  56      16.538 -21.101  -5.694 
ATOM    275  CA  ARG A  56      17.186 -21.258  -6.971 
ATOM    276  CB  ARG A  56      16.203 -21.454  -8.140 
ATOM    277  CG  ARG A  56      15.409 -22.759  -8.083 
ATOM    278  CD  ARG A  56      14.767 -23.128  -9.423 
ATOM    279  NE  ARG A  56      13.877 -22.004  -9.821 
ATOM    280  CZ  ARG A  56      12.561 -22.008  -9.459 
ATOM    281  NH1 ARG A  56      12.047 -23.057  -8.752 
ATOM    282  NH2 ARG A  56      11.757 -20.960  -9.804 
ATOM    283  C   ARG A  56      17.993 -20.038  -7.297 
ATOM    284  O   ARG A  56      19.094 -20.132  -7.842 
ATOM    285  N   ARG A  57      17.434 -18.858  -6.981 
ATOM    286  CA  ARG A  57      17.989 -17.566  -7.272 
ATOM    287  CB  ARG A  57      16.981 -16.432  -7.028 
ATOM    288  CG  ARG A  57      15.720 -16.618  -7.872 
ATOM    289  CD  ARG A  57      16.007 -16.749  -9.368 
ATOM    290  NE  ARG A  57      14.774 -17.286 -10.009 
ATOM    291  CZ  ARG A  57      14.462 -16.937 -11.292 
ATOM    292  NH1 ARG A  57      15.255 -16.058 -11.970 
ATOM    293  NH2 ARG A  57      13.356 -17.462 -11.896 
ATOM    294  C   ARG A  57      19.215 -17.308  -6.446 
ATOM    295  O   ARG A  57      20.047 -16.489  -6.833 
ATOM    296  N   GLY A  58      19.345 -17.952  -5.266 
ATOM    297  CA  GLY A  58      20.518 -17.749  -4.452 
ATOM    298  C   GLY A  58      20.249 -16.676  -3.435 
ATOM    299  O   GLY A  58      21.171 -16.056  -2.910 
ATOM    300  N   LEU A  59      18.957 -16.404  -3.197 
ATOM    301  CA  LEU A  59      18.390 -15.442  -2.291 
ATOM    302  CB  LEU A  59      16.997 -14.993  -2.748 
ATOM    303  CG  LEU A  59      17.057 -14.335  -4.141 
ATOM    304  CD1 LEU A  59      15.690 -13.786  -4.573 
ATOM    305  CD2 LEU A  59      18.175 -13.282  -4.214 
ATOM    306  C   LEU A  59      18.342 -15.875  -0.842 
ATOM    307  O   LEU A  59      17.877 -15.107  -0.005 
ATOM    308  N   THR A  60      18.628 -17.158  -0.543 
ATOM    309  CA  THR A  60      18.521 -17.780   0.758 
ATOM    310  CB  THR A  60      18.422 -19.273   0.655 
ATOM    311  OG1 THR A  60      19.592 -19.810   0.057 
ATOM    312  CG2 THR A  60      17.192 -19.608  -0.204 
ATOM    313  C   THR A  60      19.582 -17.448   1.776 
ATOM    314  O   THR A  60      19.306 -17.592   2.964 
ATOM    315  N   SER A  61      20.833 -17.093   1.412 
ATOM    316  CA  SER A  61      21.758 -16.859   2.493 
ATOM    317  CB  SER A  61      22.957 -17.826   2.485 
ATOM    318  OG  SER A  61      22.517 -19.158   2.702 
ATOM    319  C   SER A  61      22.320 -15.475   2.407 
ATOM    320  O   SER A  61      23.186 -15.209   1.575 
ATOM    321  N   PRO A  62      21.889 -14.572   3.254 
ATOM    322  CA  PRO A  62      20.832 -14.844   4.197 
ATOM    323  CD  PRO A  62      22.847 -13.617   3.787 
ATOM    324  CB  PRO A  62      20.985 -13.822   5.320 
ATOM    325  CG  PRO A  62      22.467 -13.428   5.263 
ATOM    326  C   PRO A  62      19.514 -14.718   3.499 
ATOM    327  O   PRO A  62      19.488 -14.279   2.350 
ATOM    328  N   CYS A  63      18.409 -15.091   4.176 
ATOM    329  CA  CYS A  63      17.107 -15.029   3.577 
ATOM    330  CB  CYS A  63      15.980 -15.525   4.508 
ATOM    331  SG  CYS A  63      16.264 -17.191   5.180 
ATOM    332  C   CYS A  63      16.811 -13.590   3.286 
ATOM    333  O   CYS A  63      16.979 -12.728   4.148 
ATOM    334  N   LYS A  64      16.363 -13.286   2.050 
ATOM    335  CA  LYS A  64      16.024 -11.933   1.733 
ATOM    336  CB  LYS A  64      15.958 -11.675   0.217 
ATOM    337  CG  LYS A  64      15.947 -10.196  -0.175 
ATOM    338  CD  LYS A  64      16.188  -9.974  -1.671 
ATOM    339  CE  LYS A  64      16.192  -8.501  -2.084 
ATOM    340  NZ  LYS A  64      16.367  -8.389  -3.549 
ATOM    341  C   LYS A  64      14.671 -11.685   2.334 
ATOM    342  O   LYS A  64      13.782 -12.531   2.250 
ATOM    343  N   ASP A  65      14.485 -10.514   2.975 
ATOM    344  CA  ASP A  65      13.252 -10.245   3.660 
ATOM    345  CB  ASP A  65      13.310  -8.967   4.522 
ATOM    346  CG  ASP A  65      13.625  -7.757   3.647 
ATOM    347  OD1 ASP A  65      14.224  -7.939   2.553 
ATOM    348  OD2 ASP A  65      13.278  -6.626   4.077 
ATOM    349  C   ASP A  65      12.107 -10.144   2.699 
ATOM    350  O   ASP A  65      11.037 -10.700   2.946 
ATOM    351  N   ILE A  66      12.280  -9.419   1.579 
ATOM    352  CA  ILE A  66      11.198  -9.300   0.645 
ATOM    353  CB  ILE A  66      10.432  -8.019   0.848 
ATOM    354  CG1 ILE A  66       9.083  -8.013   0.109 
ATOM    355  CG2 ILE A  66      11.366  -6.859   0.468 
ATOM    356  CD1 ILE A  66       9.205  -8.016  -1.410 
ATOM    357  C   ILE A  66      11.805  -9.311  -0.725 
ATOM    358  O   ILE A  66      12.863  -8.720  -0.940 
ATOM    359  N   ASN A  67      11.179 -10.019  -1.688 
ATOM    360  CA  ASN A  67      11.720 -10.015  -3.017 
ATOM    361  CB  ASN A  67      12.741 -11.139  -3.259 
ATOM    362  CG  ASN A  67      13.477 -10.847  -4.558 
ATOM    363  OD1 ASN A  67      14.272  -9.911  -4.638 
ATOM    364  ND2 ASN A  67      13.214 -11.676  -5.603 
ATOM    365  C   ASN A  67      10.584 -10.205  -3.973 
ATOM    366  O   ASN A  67       9.740 -11.082  -3.786 
ATOM    367  N   THR A  68      10.556  -9.392  -5.048 
ATOM    368  CA  THR A  68       9.471  -9.467  -5.982 
ATOM    369  CB  THR A  68       8.762  -8.158  -6.145 
ATOM    370  OG1 THR A  68       8.269  -7.721  -4.886 
ATOM    371  CG2 THR A  68       7.598  -8.348  -7.130 
ATOM    372  C   THR A  68       9.996  -9.879  -7.324 
ATOM    373  O   THR A  68      11.059  -9.439  -7.762 
ATOM    374  N   PHE A  69       9.236 -10.761  -8.006 
ATOM    375  CA  PHE A  69       9.601 -11.241  -9.309 
ATOM    376  CB  PHE A  69       9.527 -12.774  -9.435 
ATOM    377  CG  PHE A  69      10.543 -13.384  -8.526 
ATOM    378  CD1 PHE A  69      11.831 -13.609  -8.956 
ATOM    379  CD2 PHE A  69      10.207 -13.734  -7.237 
ATOM    380  CE1 PHE A  69      12.768 -14.171  -8.120 
ATOM    381  CE2 PHE A  69      11.140 -14.295  -6.395 
ATOM    382  CZ  PHE A  69      12.423 -14.515  -6.835 
ATOM    383  C   PHE A  69       8.608 -10.690 -10.287 
ATOM    384  O   PHE A  69       7.415 -10.605 -10.001 
ATOM    385  N   ILE A  70       9.099 -10.300 -11.480 
ATOM    386  CA  ILE A  70       8.279  -9.766 -12.530 
ATOM    387  CB  ILE A  70       8.894  -8.585 -13.228 
ATOM    388  CG1 ILE A  70       9.137  -7.438 -12.235 
ATOM    389  CG2 ILE A  70       7.982  -8.201 -14.407 
ATOM    390  CD1 ILE A  70      10.026  -6.325 -12.786 
ATOM    391  C   ILE A  70       8.146 -10.852 -13.550 
ATOM    392  O   ILE A  70       9.106 -11.572 -13.824 
ATOM    393  N   HIS A  71       6.934 -11.011 -14.122 
ATOM    394  CA  HIS A  71       6.704 -12.056 -15.078 
ATOM    395  ND1 HIS A  71       6.623 -14.322 -12.875 
ATOM    396  CG  HIS A  71       5.646 -13.442 -13.288 
ATOM    397  CB  HIS A  71       5.509 -12.942 -14.696 
ATOM    398  NE2 HIS A  71       5.416 -13.823 -11.074 
ATOM    399  CD2 HIS A  71       4.918 -13.148 -12.176 
ATOM    400  CE1 HIS A  71       6.439 -14.514 -11.544 
ATOM    401  C   HIS A  71       6.415 -11.410 -16.399 
ATOM    402  O   HIS A  71       6.310 -10.188 -16.486 
ATOM    403  N   GLY A  72       6.286 -12.218 -17.476 
ATOM    404  CA  GLY A  72       6.017 -11.656 -18.772 
ATOM    405  C   GLY A  72       7.295 -11.593 -19.560 
ATOM    406  O   GLY A  72       8.294 -12.209 -19.193 
ATOM    407  N   ASN A  73       7.269 -10.867 -20.702 
ATOM    408  CA  ASN A  73       8.405 -10.782 -21.584 
ATOM    409  CB  ASN A  73       8.034 -10.508 -23.057 
ATOM    410  CG  ASN A  73       7.346  -9.151 -23.163 
ATOM    411  OD1 ASN A  73       7.968  -8.146 -23.502 
ATOM    412  ND2 ASN A  73       6.017  -9.119 -22.872 
ATOM    413  C   ASN A  73       9.371  -9.723 -21.133 
ATOM    414  O   ASN A  73       8.994  -8.716 -20.538 
ATOM    415  N   LYS A  74      10.668  -9.952 -21.434 
ATOM    416  CA  LYS A  74      11.764  -9.101 -21.052 
ATOM    417  CB  LYS A  74      13.152  -9.709 -21.329 
ATOM    418  CG  LYS A  74      13.502 -10.903 -20.438 
ATOM    419  CD  LYS A  74      14.866 -11.514 -20.762 
ATOM    420  CE  LYS A  74      14.989 -11.999 -22.206 
ATOM    421  NZ  LYS A  74      16.380 -12.427 -22.480 
ATOM    422  C   LYS A  74      11.726  -7.769 -21.741 
ATOM    423  O   LYS A  74      12.108  -6.759 -21.152 
ATOM    424  N   ARG A  75      11.268  -7.726 -23.005 
ATOM    425  CA  ARG A  75      11.336  -6.518 -23.783 
ATOM    426  CB  ARG A  75      10.706  -6.680 -25.174 
ATOM    427  CG  ARG A  75      11.275  -7.856 -25.964 
ATOM    428  CD  ARG A  75      10.777  -7.928 -27.407 
ATOM    429  NE  ARG A  75       9.288  -7.909 -27.372 
ATOM    430  CZ  ARG A  75       8.587  -9.047 -27.093 
ATOM    431  NH1 ARG A  75       9.247 -10.192 -26.754 
ATOM    432  NH2 ARG A  75       7.223  -9.036 -27.147 
ATOM    433  C   ARG A  75      10.568  -5.434 -23.096 
ATOM    434  O   ARG A  75      11.000  -4.283 -23.058 
ATOM    435  N   SER A  76       9.396  -5.775 -22.533 
ATOM    436  CA  SER A  76       8.562  -4.791 -21.905 
ATOM    437  CB  SER A  76       7.236  -5.385 -21.396 
ATOM    438  OG  SER A  76       6.471  -5.878 -22.487 
ATOM    439  C   SER A  76       9.281  -4.196 -20.730 
ATOM    440  O   SER A  76       9.132  -3.009 -20.441 
ATOM    441  N   ILE A  77      10.063  -5.017 -20.003 
ATOM    442  CA  ILE A  77      10.777  -4.552 -18.848 
ATOM    443  CB  ILE A  77      11.426  -5.664 -18.076 
ATOM    444  CG1 ILE A  77      10.357  -6.647 -17.572 
ATOM    445  CG2 ILE A  77      12.260  -5.039 -16.946 
ATOM    446  CD1 ILE A  77      10.932  -7.947 -17.010 
ATOM    447  C   ILE A  77      11.850  -3.586 -19.254 
ATOM    448  O   ILE A  77      12.029  -2.547 -18.626 
ATOM    449  N   LYS A  78      12.600  -3.902 -20.324 
ATOM    450  CA  LYS A  78      13.670  -3.048 -20.763 
ATOM    451  CB  LYS A  78      14.457  -3.613 -21.957 
ATOM    452  CG  LYS A  78      15.314  -4.836 -21.619 
ATOM    453  CD  LYS A  78      15.896  -5.526 -22.854 
ATOM    454  CE  LYS A  78      16.828  -6.696 -22.531 
ATOM    455  NZ  LYS A  78      16.037  -7.912 -22.246 
ATOM    456  C   LYS A  78      13.105  -1.727 -21.186 
ATOM    457  O   LYS A  78      13.736  -0.686 -21.012 
ATOM    458  N   ALA A  79      11.881  -1.748 -21.741 
ATOM    459  CA  ALA A  79      11.200  -0.603 -22.284 
ATOM    460  CB  ALA A  79       9.821  -0.951 -22.871 
ATOM    461  C   ALA A  79      10.987   0.445 -21.231 
ATOM    462  O   ALA A  79      10.878   1.630 -21.545 
ATOM    463  N   ILE A  80      10.868   0.044 -19.956 
ATOM    464  CA  ILE A  80      10.626   1.016 -18.927 
ATOM    465  CB  ILE A  80      10.255   0.446 -17.581 
ATOM    466  CG1 ILE A  80      11.316  -0.473 -16.984 
ATOM    467  CG2 ILE A  80       8.892  -0.240 -17.747 
ATOM    468  CD1 ILE A  80      10.900  -1.026 -15.623 
ATOM    469  C   ILE A  80      11.745   2.022 -18.874 
ATOM    470  O   ILE A  80      11.546   3.160 -18.452 
ATOM    471  N   CYS A  81      12.966   1.624 -19.275 
ATOM    472  CA  CYS A  81      14.117   2.486 -19.280 
ATOM    473  CB  CYS A  81      15.428   1.734 -19.567 
ATOM    474  SG  CYS A  81      15.754   0.459 -18.312 
ATOM    475  C   CYS A  81      13.959   3.596 -20.289 
ATOM    476  O   CYS A  81      14.689   4.586 -20.237 
ATOM    477  N   GLU A  82      13.062   3.434 -21.284 
ATOM    478  CA  GLU A  82      12.862   4.454 -22.277 
ATOM    479  CB  GLU A  82      12.970   3.920 -23.715 
ATOM    480  CG  GLU A  82      11.961   2.809 -24.013 
ATOM    481  CD  GLU A  82      12.156   2.352 -25.452 
ATOM    482  OE1 GLU A  82      12.213   3.228 -26.356 
ATOM    483  OE2 GLU A  82      12.249   1.114 -25.666 
ATOM    484  C   GLU A  82      11.484   5.028 -22.107 
ATOM    485  O   GLU A  82      10.696   4.562 -21.287 
ATOM    486  N   ASN A  83      11.173   6.085 -22.884 
ATOM    487  CA  ASN A  83       9.911   6.767 -22.808 
ATOM    488  CB  ASN A  83       9.851   8.042 -23.664 
ATOM    489  CG  ASN A  83      10.676   9.103 -22.944 
ATOM    490  OD1 ASN A  83      10.664   9.185 -21.715 
ATOM    491  ND2 ASN A  83      11.416   9.938 -23.723 
ATOM    492  C   ASN A  83       8.817   5.839 -23.229 
ATOM    493  O   ASN A  83       7.665   6.001 -22.831 
ATOM    494  N   LYS A  84       9.156   4.826 -24.043 
ATOM    495  CA  LYS A  84       8.180   3.925 -24.580 
ATOM    496  CB  LYS A  84       8.857   2.817 -25.416 
ATOM    497  CG  LYS A  84       7.921   1.834 -26.122 
ATOM    498  CD  LYS A  84       7.153   0.911 -25.178 
ATOM    499  CE  LYS A  84       6.396  -0.197 -25.909 
ATOM    500  NZ  LYS A  84       7.357  -1.190 -26.441 
ATOM    501  C   LYS A  84       7.386   3.298 -23.466 
ATOM    502  O   LYS A  84       6.161   3.232 -23.563 
ATOM    503  N   ASN A  85       8.029   2.807 -22.383 
ATOM    504  CA  ASN A  85       7.206   2.217 -21.358 
ATOM    505  CB  ASN A  85       7.343   0.680 -21.318 
ATOM    506  CG  ASN A  85       6.232   0.074 -20.468 
ATOM    507  OD1 ASN A  85       5.067   0.455 -20.576 
ATOM    508  ND2 ASN A  85       6.604  -0.897 -19.592 
ATOM    509  C   ASN A  85       7.600   2.737 -20.000 
ATOM    510  O   ASN A  85       7.516   2.004 -19.015 
ATOM    511  N   GLY A  86       7.987   4.025 -19.869 
ATOM    512  CA  GLY A  86       8.358   4.440 -18.541 
ATOM    513  C   GLY A  86       8.406   5.935 -18.432 
ATOM    514  O   GLY A  86       8.529   6.651 -19.426 
ATOM    515  N   ASN A  87       8.313   6.432 -17.176 
ATOM    516  CA  ASN A  87       8.388   7.834 -16.866 
ATOM    517  CB  ASN A  87       7.070   8.434 -16.338 
ATOM    518  CG  ASN A  87       6.033   8.383 -17.450 
ATOM    519  OD1 ASN A  87       5.564   7.312 -17.828 
ATOM    520  ND2 ASN A  87       5.650   9.574 -17.983 
ATOM    521  C   ASN A  87       9.381   7.966 -15.753 
ATOM    522  O   ASN A  87       9.660   7.005 -15.039 
ATOM    523  N   PRO A  88       9.943   9.130 -15.590 
ATOM    524  CA  PRO A  88      10.890   9.367 -14.542 
ATOM    525  CD  PRO A  88       9.915  10.189 -16.582 
ATOM    526  CB  PRO A  88      11.522  10.727 -14.851 
ATOM    527  CG  PRO A  88      10.555  11.384 -15.857 
ATOM    528  C   PRO A  88      10.168   9.304 -13.236 
ATOM    529  O   PRO A  88       9.050   9.812 -13.144 
ATOM    530  N   HIS A  89      10.804   8.706 -12.212 
ATOM    531  CA  HIS A  89      10.210   8.527 -10.923 
ATOM    532  ND1 HIS A  89       7.895   6.729  -9.424 
ATOM    533  CG  HIS A  89       9.268   6.743  -9.344 
ATOM    534  CB  HIS A  89      10.169   7.046 -10.506 
ATOM    535  NE2 HIS A  89       8.415   6.182  -7.333 
ATOM    536  CD2 HIS A  89       9.569   6.408  -8.061 
ATOM    537  CE1 HIS A  89       7.434   6.387  -8.195 
ATOM    538  C   HIS A  89      11.094   9.291 -10.006 
ATOM    539  O   HIS A  89      12.249   9.524 -10.348 
ATOM    540  N   ARG A  90      10.614   9.570  -8.777 
ATOM    541  CA  ARG A  90      11.134  10.633  -7.973 
ATOM    542  CB  ARG A  90      10.638  10.532  -6.524 
ATOM    543  CG  ARG A  90       9.118  10.621  -6.401 
ATOM    544  CD  ARG A  90       8.581  12.052  -6.436 
ATOM    545  NE  ARG A  90       7.099  11.972  -6.308 
ATOM    546  CZ  ARG A  90       6.398  13.027  -5.801 
ATOM    547  NH1 ARG A  90       7.050  14.164  -5.418 
ATOM    548  NH2 ARG A  90       5.043  12.938  -5.660 
ATOM    549  C   ARG A  90      12.627  10.723  -7.915 
ATOM    550  O   ARG A  90      13.186  11.625  -8.535 
ATOM    551  N   GLU A  91      13.353   9.801  -7.262 
ATOM    552  CA  GLU A  91      14.755  10.115  -7.224 
ATOM    553  CB  GLU A  91      15.367  10.061  -5.812 
ATOM    554  CG  GLU A  91      14.958  11.232  -4.914 
ATOM    555  CD  GLU A  91      13.537  11.000  -4.427 
ATOM    556  OE1 GLU A  91      13.280   9.918  -3.836 
ATOM    557  OE2 GLU A  91      12.688  11.907  -4.644 
ATOM    558  C   GLU A  91      15.504   9.143  -8.074 
ATOM    559  O   GLU A  91      15.859   8.056  -7.623 
ATOM    560  N   ASN A  92      15.780   9.542  -9.330 
ATOM    561  CA  ASN A  92      16.570   8.776 -10.253 
ATOM    562  CB  ASN A  92      18.015   8.583  -9.762 
ATOM    563  CG  ASN A  92      18.669   9.953  -9.678 
ATOM    564  OD1 ASN A  92      18.547  10.766 -10.593 
ATOM    565  ND2 ASN A  92      19.371  10.227  -8.547 
ATOM    566  C   ASN A  92      15.991   7.412 -10.460 
ATOM    567  O   ASN A  92      16.733   6.456 -10.678 
ATOM    568  N   LEU A  93      14.653   7.283 -10.421 
ATOM    569  CA  LEU A  93      14.046   5.998 -10.644 
ATOM    570  CB  LEU A  93      13.196   5.499  -9.462 
ATOM    571  CG  LEU A  93      14.013   5.127  -8.208 
ATOM    572  CD1 LEU A  93      13.097   4.644  -7.072 
ATOM    573  CD2 LEU A  93      15.107   4.099  -8.543 
ATOM    574  C   LEU A  93      13.141   6.137 -11.825 
ATOM    575  O   LEU A  93      12.979   7.226 -12.373 
ATOM    576  N   ARG A  94      12.563   5.007 -12.286 
ATOM    577  CA  ARG A  94      11.651   5.047 -13.395 
ATOM    578  CB  ARG A  94      12.264   4.533 -14.706 
ATOM    579  CG  ARG A  94      13.421   5.410 -15.185 
ATOM    580  CD  ARG A  94      13.981   5.008 -16.550 
ATOM    581  NE  ARG A  94      12.929   5.315 -17.557 
ATOM    582  CZ  ARG A  94      12.803   6.585 -18.040 
ATOM    583  NH1 ARG A  94      13.625   7.577 -17.590 
ATOM    584  NH2 ARG A  94      11.843   6.868 -18.966 
ATOM    585  C   ARG A  94      10.481   4.169 -13.054 
ATOM    586  O   ARG A  94      10.637   3.137 -12.403 
ATOM    587  N   ILE A  95       9.268   4.577 -13.488 
ATOM    588  CA  ILE A  95       8.059   3.839 -13.228 
ATOM    589  CB  ILE A  95       7.025   4.653 -12.501 
ATOM    590  CG1 ILE A  95       5.820   3.791 -12.084 
ATOM    591  CG2 ILE A  95       6.656   5.846 -13.397 
ATOM    592  CD1 ILE A  95       6.118   2.807 -10.956 
ATOM    593  C   ILE A  95       7.471   3.433 -14.552 
ATOM    594  O   ILE A  95       7.417   4.230 -15.487 
ATOM    595  N   SER A  96       7.017   2.167 -14.668 
ATOM    596  CA  SER A  96       6.520   1.669 -15.924 
ATOM    597  CB  SER A  96       6.521   0.132 -16.021 
ATOM    598  OG  SER A  96       5.638  -0.423 -15.057 
ATOM    599  C   SER A  96       5.122   2.137 -16.200 
ATOM    600  O   SER A  96       4.324   2.355 -15.289 
ATOM    601  N   LYS A  97       4.824   2.366 -17.497 
ATOM    602  CA  LYS A  97       3.513   2.735 -17.955 
ATOM    603  CB  LYS A  97       3.499   3.283 -19.390 
ATOM    604  CG  LYS A  97       4.096   4.687 -19.504 
ATOM    605  CD  LYS A  97       4.273   5.153 -20.949 
ATOM    606  CE  LYS A  97       4.718   6.611 -21.063 
ATOM    607  NZ  LYS A  97       6.152   6.728 -20.709 
ATOM    608  C   LYS A  97       2.610   1.543 -17.924 
ATOM    609  O   LYS A  97       1.429   1.655 -17.600 
ATOM    610  N   SER A  98       3.157   0.372 -18.304 
ATOM    611  CA  SER A  98       2.430  -0.864 -18.402 
ATOM    612  CB  SER A  98       3.113  -1.826 -19.387 
ATOM    613  OG  SER A  98       2.438  -3.069 -19.433 
ATOM    614  C   SER A  98       2.391  -1.529 -17.062 
ATOM    615  O   SER A  98       3.191  -1.233 -16.178 
ATOM    616  N   SER A  99       1.438  -2.468 -16.892 
ATOM    617  CA  SER A  99       1.316  -3.181 -15.654 
ATOM    618  CB  SER A  99      -0.138  -3.329 -15.182 
ATOM    619  OG  SER A  99      -0.171  -4.036 -13.953 
ATOM    620  C   SER A  99       1.866  -4.551 -15.901 
ATOM    621  O   SER A  99       1.756  -5.075 -17.006 
ATOM    622  N   PHE A 100       2.499  -5.160 -14.875 
ATOM    623  CA  PHE A 100       3.096  -6.452 -15.063 
ATOM    624  CB  PHE A 100       4.625  -6.462 -14.858 
ATOM    625  CG  PHE A 100       5.327  -5.637 -15.887 
ATOM    626  CD1 PHE A 100       5.439  -4.271 -15.743 
ATOM    627  CD2 PHE A 100       5.897  -6.234 -16.988 
ATOM    628  CE1 PHE A 100       6.097  -3.516 -16.687 
ATOM    629  CE2 PHE A 100       6.556  -5.484 -17.934 
ATOM    630  CZ  PHE A 100       6.657  -4.121 -17.787 
ATOM    631  C   PHE A 100       2.572  -7.384 -14.016 
ATOM    632  O   PHE A 100       2.195  -6.966 -12.922 
ATOM    633  N   GLN A 101       2.513  -8.691 -14.344 
ATOM    634  CA  GLN A 101       2.171  -9.658 -13.345 
ATOM    635  CB  GLN A 101       1.839 -11.052 -13.904 
ATOM    636  CG  GLN A 101       0.489 -11.131 -14.617 
ATOM    637  CD  GLN A 101      -0.593 -11.194 -13.547 
ATOM    638  OE1 GLN A 101      -0.366 -11.697 -12.449 
ATOM    639  NE2 GLN A 101      -1.804 -10.667 -13.873 
ATOM    640  C   GLN A 101       3.394  -9.793 -12.496 
ATOM    641  O   GLN A 101       4.508  -9.873 -13.015 
ATOM    642  N   VAL A 102       3.218  -9.802 -11.161 
ATOM    643  CA  VAL A 102       4.354  -9.886 -10.293 
ATOM    644  CB  VAL A 102       4.759  -8.562  -9.714 
ATOM    645  CG1 VAL A 102       5.195  -7.637 -10.861 
ATOM    646  CG2 VAL A 102       3.584  -8.007  -8.887 
ATOM    647  C   VAL A 102       4.011 -10.774  -9.139 
ATOM    648  O   VAL A 102       2.841 -11.025  -8.854 
ATOM    649  N   THR A 103       5.050 -11.314  -8.467 
ATOM    650  CA  THR A 103       4.829 -12.120  -7.304 
ATOM    651  CB  THR A 103       5.112 -13.577  -7.530 
ATOM    652  OG1 THR A 103       4.295 -14.080  -8.577 
ATOM    653  CG2 THR A 103       4.826 -14.343  -6.226 
ATOM    654  C   THR A 103       5.781 -11.637  -6.255 
ATOM    655  O   THR A 103       6.988 -11.574  -6.489 
ATOM    656  N   THR A 104       5.262 -11.297  -5.057 
ATOM    657  CA  THR A 104       6.109 -10.812  -4.005 
ATOM    658  CB  THR A 104       5.546  -9.614  -3.295 
ATOM    659  OG1 THR A 104       5.356  -8.546  -4.210 
ATOM    660  CG2 THR A 104       6.514  -9.193  -2.176 
ATOM    661  C   THR A 104       6.242 -11.896  -2.986 
ATOM    662  O   THR A 104       5.251 -12.502  -2.581 
ATOM    663  N   CYS A 105       7.490 -12.172  -2.555 
ATOM    664  CA  CYS A 105       7.738 -13.200  -1.586 
ATOM    665  CB  CYS A 105       8.849 -14.165  -2.029 
ATOM    666  SG  CYS A 105       8.448 -14.908  -3.639 
ATOM    667  C   CYS A 105       8.189 -12.511  -0.339 
ATOM    668  O   CYS A 105       9.178 -11.779  -0.349 
ATOM    669  N   LYS A 106       7.459 -12.730   0.774 
ATOM    670  CA  LYS A 106       7.781 -12.086   2.014 
ATOM    671  CB  LYS A 106       6.585 -11.338   2.628 
ATOM    672  CG  LYS A 106       6.127 -10.139   1.793 
ATOM    673  CD  LYS A 106       4.735  -9.634   2.178 
ATOM    674  CE  LYS A 106       4.309  -8.374   1.425 
ATOM    675  NZ  LYS A 106       5.014  -7.194   1.974 
ATOM    676  C   LYS A 106       8.204 -13.134   2.988 
ATOM    677  O   LYS A 106       7.514 -14.131   3.203 
ATOM    678  N   LEU A 107       9.370 -12.908   3.618 
ATOM    679  CA  LEU A 107       9.910 -13.866   4.533 
ATOM    680  CB  LEU A 107      11.381 -13.570   4.883 
ATOM    681  CG  LEU A 107      12.026 -14.570   5.857 
ATOM    682  CD1 LEU A 107      12.138 -15.973   5.238 
ATOM    683  CD2 LEU A 107      13.375 -14.044   6.370 
ATOM    684  C   LEU A 107       9.105 -13.824   5.787 
ATOM    685  O   LEU A 107       8.661 -12.764   6.225 
ATOM    686  N   HIS A 108       8.855 -15.005   6.380 
ATOM    687  CA  HIS A 108       8.191 -15.020   7.648 
ATOM    688  ND1 HIS A 108       6.503 -17.160   5.722 
ATOM    689  CG  HIS A 108       6.507 -16.861   7.063 
ATOM    690  CB  HIS A 108       6.725 -15.489   7.618 
ATOM    691  NE2 HIS A 108       6.076 -19.059   6.793 
ATOM    692  CD2 HIS A 108       6.247 -18.033   7.703 
ATOM    693  CE1 HIS A 108       6.239 -18.488   5.615 
ATOM    694  C   HIS A 108       8.993 -15.906   8.534 
ATOM    695  O   HIS A 108       9.644 -16.843   8.076 
ATOM    696  N   GLY A 109       8.958 -15.620   9.846 
ATOM    697  CA  GLY A 109       9.793 -16.334  10.759 
ATOM    698  C   GLY A 109      10.861 -15.362  11.144 
ATOM    699  O   GLY A 109      11.206 -14.465  10.376 
ATOM    700  N   GLY A 110      11.378 -15.513  12.376 
ATOM    701  CA  GLY A 110      12.344 -14.642  12.983 
ATOM    702  C   GLY A 110      13.717 -14.700  12.379 
ATOM    703  O   GLY A 110      14.419 -13.689  12.376 
ATOM    704  N   SER A 111      14.166 -15.876  11.892 
ATOM    705  CA  SER A 111      15.555 -15.993  11.521 
ATOM    706  CB  SER A 111      16.129 -17.404  11.740 
ATOM    707  OG  SER A 111      17.494 -17.439  11.353 
ATOM    708  C   SER A 111      15.827 -15.629  10.092 
ATOM    709  O   SER A 111      15.060 -15.888   9.167 
ATOM    710  N   PRO A 112      16.953 -14.967   9.967 
ATOM    711  CA  PRO A 112      17.492 -14.571   8.686 
ATOM    712  CD  PRO A 112      17.334 -14.031  11.015 
ATOM    713  CB  PRO A 112      18.504 -13.462   8.973 
ATOM    714  CG  PRO A 112      18.025 -12.860  10.301 
ATOM    715  C   PRO A 112      18.112 -15.709   7.930 
ATOM    716  O   PRO A 112      18.498 -15.507   6.778 
ATOM    717  N   TRP A 113      18.254 -16.900   8.543 
ATOM    718  CA  TRP A 113      18.952 -17.947   7.848 
ATOM    719  CB  TRP A 113      20.140 -18.493   8.653 
ATOM    720  CG  TRP A 113      21.239 -17.473   8.801 
ATOM    721  CD2 TRP A 113      22.171 -17.157   7.757 
ATOM    722  CD1 TRP A 113      21.549 -16.668   9.857 
ATOM    723  NE1 TRP A 113      22.625 -15.874   9.541 
ATOM    724  CE2 TRP A 113      23.017 -16.164   8.250 
ATOM    725  CE3 TRP A 113      22.310 -17.654   6.495 
ATOM    726  CZ2 TRP A 113      24.022 -15.652   7.480 
ATOM    727  CZ3 TRP A 113      23.322 -17.137   5.721 
ATOM    728  CH2 TRP A 113      24.162 -16.156   6.206 
ATOM    729  C   TRP A 113      18.019 -19.078   7.526 
ATOM    730  O   TRP A 113      16.980 -19.259   8.157 
ATOM    731  N   PRO A 114      18.387 -19.844   6.525 
ATOM    732  CA  PRO A 114      17.605 -20.941   6.018 
ATOM    733  CD  PRO A 114      19.726 -19.807   5.959 
ATOM    734  CB  PRO A 114      18.412 -21.510   4.849 
ATOM    735  CG  PRO A 114      19.865 -21.131   5.190 
ATOM    736  C   PRO A 114      17.349 -21.963   7.077 
ATOM    737  O   PRO A 114      18.132 -22.055   8.021 
ATOM    738  N   PRO A 115      16.287 -22.717   6.949 
ATOM    739  CA  PRO A 115      15.417 -22.592   5.810 
ATOM    740  CD  PRO A 115      16.308 -24.080   7.460 
ATOM    741  CB  PRO A 115      14.554 -23.850   5.796 
ATOM    742  CG  PRO A 115      15.436 -24.898   6.494 
ATOM    743  C   PRO A 115      14.624 -21.326   5.826 
ATOM    744  O   PRO A 115      14.324 -20.822   6.907 
ATOM    745  N   CYS A 116      14.262 -20.805   4.637 
ATOM    746  CA  CYS A 116      13.552 -19.559   4.576 
ATOM    747  CB  CYS A 116      14.136 -18.609   3.509 
ATOM    748  SG  CYS A 116      15.947 -18.432   3.606 
ATOM    749  C   CYS A 116      12.141 -19.851   4.153 
ATOM    750  O   CYS A 116      11.913 -20.416   3.083 
ATOM    751  N   GLN A 117      11.145 -19.461   4.980 
ATOM    752  CA  GLN A 117       9.776 -19.689   4.605 
ATOM    753  CB  GLN A 117       8.829 -20.057   5.761 
ATOM    754  CG  GLN A 117       9.262 -21.272   6.578 
ATOM    755  CD  GLN A 117       9.944 -20.724   7.818 
ATOM    756  OE1 GLN A 117      10.525 -19.641   7.791 
ATOM    757  NE2 GLN A 117       9.847 -21.480   8.943 
ATOM    758  C   GLN A 117       9.264 -18.399   4.045 
ATOM    759  O   GLN A 117       9.593 -17.322   4.542 
ATOM    760  N   TYR A 118       8.444 -18.476   2.979 
ATOM    761  CA  TYR A 118       7.961 -17.279   2.352 
ATOM    762  CB  TYR A 118       8.554 -17.047   0.952 
ATOM    763  CG  TYR A 118      10.003 -16.728   1.079 
ATOM    764  CD1 TYR A 118      10.406 -15.445   1.371 
ATOM    765  CD2 TYR A 118      10.958 -17.702   0.895 
ATOM    766  CE1 TYR A 118      11.740 -15.138   1.486 
ATOM    767  CE2 TYR A 118      12.294 -17.401   1.008 
ATOM    768  CZ  TYR A 118      12.686 -16.117   1.304 
ATOM    769  OH  TYR A 118      14.057 -15.806   1.420 
ATOM    770  C   TYR A 118       6.480 -17.356   2.150 
ATOM    771  O   TYR A 118       5.907 -18.436   2.018 
ATOM    772  N   ARG A 119       5.827 -16.174   2.139 
ATOM    773  CA  ARG A 119       4.427 -16.059   1.843 
ATOM    774  CB  ARG A 119       3.652 -15.202   2.858 
ATOM    775  CG  ARG A 119       3.673 -15.788   4.269 
ATOM    776  CD  ARG A 119       2.594 -16.840   4.518 
ATOM    777  NE  ARG A 119       2.885 -17.449   5.844 
ATOM    778  CZ  ARG A 119       1.863 -17.879   6.638 
ATOM    779  NH1 ARG A 119       0.571 -17.731   6.223 
ATOM    780  NH2 ARG A 119       2.135 -18.448   7.848 
ATOM    781  C   ARG A 119       4.365 -15.344   0.526 
ATOM    782  O   ARG A 119       5.061 -14.349   0.325 
ATOM    783  N   ALA A 120       3.524 -15.828  -0.411 
ATOM    784  CA  ALA A 120       3.516 -15.241  -1.722 
ATOM    785  CB  ALA A 120       3.540 -16.279  -2.857 
ATOM    786  C   ALA A 120       2.290 -14.411  -1.918 
ATOM    787  O   ALA A 120       1.191 -14.774  -1.498 
ATOM    788  N   THR A 121       2.473 -13.235  -2.553 
ATOM    789  CA  THR A 121       1.362 -12.387  -2.858 
ATOM    790  CB  THR A 121       1.414 -11.077  -2.132 
ATOM    791  OG1 THR A 121       1.493 -11.279  -0.729 
ATOM    792  CG2 THR A 121       0.136 -10.304  -2.467 
ATOM    793  C   THR A 121       1.454 -12.058  -4.319 
ATOM    794  O   THR A 121       2.368 -11.355  -4.746 
ATOM    795  N   ALA A 122       0.503 -12.561  -5.131 
ATOM    796  CA  ALA A 122       0.506 -12.258  -6.535 
ATOM    797  CB  ALA A 122      -0.363 -13.214  -7.372 
ATOM    798  C   ALA A 122      -0.051 -10.879  -6.695 
ATOM    799  O   ALA A 122      -0.797 -10.403  -5.841 
ATOM    800  N   GLY A 123       0.311 -10.190  -7.800 
ATOM    801  CA  GLY A 123      -0.202  -8.866  -8.009 
ATOM    802  C   GLY A 123      -0.066  -8.514  -9.455 
ATOM    803  O   GLY A 123       0.601  -9.210 -10.221 
ATOM    804  N   PHE A 124      -0.738  -7.418  -9.864 
ATOM    805  CA  PHE A 124      -0.677  -6.940 -11.215 
ATOM    806  CB  PHE A 124      -1.952  -7.333 -11.988 
ATOM    807  CG  PHE A 124      -1.880  -6.953 -13.427 
ATOM    808  CD1 PHE A 124      -1.110  -7.677 -14.309 
ATOM    809  CD2 PHE A 124      -2.620  -5.893 -13.902 
ATOM    810  CE1 PHE A 124      -1.058  -7.330 -15.640 
ATOM    811  CE2 PHE A 124      -2.573  -5.544 -15.231 
ATOM    812  CZ  PHE A 124      -1.789  -6.263 -16.103 
ATOM    813  C   PHE A 124      -0.614  -5.444 -11.112 
ATOM    814  O   PHE A 124      -1.586  -4.807 -10.707 
ATOM    815  N   ARG A 125       0.538  -4.838 -11.470 
ATOM    816  CA  ARG A 125       0.653  -3.408 -11.368 
ATOM    817  CB  ARG A 125       0.731  -2.905  -9.919 
ATOM    818  CG  ARG A 125       1.922  -3.477  -9.148 
ATOM    819  CD  ARG A 125       2.201  -2.737  -7.841 
ATOM    820  NE  ARG A 125       2.654  -1.368  -8.212 
ATOM    821  CZ  ARG A 125       2.539  -0.343  -7.320 
ATOM    822  NH1 ARG A 125       2.021  -0.575  -6.078 
ATOM    823  NH2 ARG A 125       2.940   0.912  -7.672 
ATOM    824  C   ARG A 125       1.930  -2.974 -12.029 
ATOM    825  O   ARG A 125       2.704  -3.796 -12.517 
ATOM    826  N   ASN A 126       2.164  -1.643 -12.058 
ATOM    827  CA  ASN A 126       3.348  -1.060 -12.631 
ATOM    828  CB  ASN A 126       3.319   0.475 -12.733 
ATOM    829  CG  ASN A 126       2.288   0.920 -13.750 
ATOM    830  OD1 ASN A 126       1.798   0.128 -14.551 
ATOM    831  ND2 ASN A 126       1.954   2.238 -13.724 
ATOM    832  C   ASN A 126       4.475  -1.326 -11.687 
ATOM    833  O   ASN A 126       4.252  -1.649 -10.522 
ATOM    834  N   VAL A 127       5.728  -1.187 -12.170 
ATOM    835  CA  VAL A 127       6.853  -1.442 -11.318 
ATOM    836  CB  VAL A 127       7.620  -2.670 -11.710 
ATOM    837  CG1 VAL A 127       6.692  -3.888 -11.560 
ATOM    838  CG2 VAL A 127       8.164  -2.479 -13.137 
ATOM    839  C   VAL A 127       7.801  -0.286 -11.389 
ATOM    840  O   VAL A 127       7.791   0.482 -12.349 
ATOM    841  N   VAL A 128       8.640  -0.129 -10.338 
ATOM    842  CA  VAL A 128       9.608   0.932 -10.290 
ATOM    843  CB  VAL A 128       9.558   1.739  -9.024 
ATOM    844  CG1 VAL A 128      10.684   2.788  -9.058 
ATOM    845  CG2 VAL A 128       8.156   2.343  -8.876 
ATOM    846  C   VAL A 128      10.968   0.306 -10.332 
ATOM    847  O   VAL A 128      11.242  -0.659  -9.620 
ATOM    848  N   VAL A 129      11.864   0.853 -11.180 
ATOM    849  CA  VAL A 129      13.192   0.316 -11.293 
ATOM    850  CB  VAL A 129      13.377  -0.597 -12.470 
ATOM    851  CG1 VAL A 129      12.475  -1.829 -12.285 
ATOM    852  CG2 VAL A 129      13.103   0.196 -13.761 
ATOM    853  C   VAL A 129      14.143   1.454 -11.487 
ATOM    854  O   VAL A 129      13.740   2.610 -11.599 
ATOM    855  N   ALA A 130      15.453   1.141 -11.469 
ATOM    856  CA  ALA A 130      16.471   2.102 -11.776 
ATOM    857  CB  ALA A 130      17.570   2.201 -10.704 
ATOM    858  C   ALA A 130      17.107   1.586 -13.029 
ATOM    859  O   ALA A 130      17.251   0.376 -13.195 
ATOM    860  N   CYS A 131      17.489   2.483 -13.964 
ATOM    861  CA  CYS A 131      18.044   1.992 -15.195 
ATOM    862  CB  CYS A 131      17.222   2.356 -16.450 
ATOM    863  SG  CYS A 131      15.649   1.450 -16.538 
ATOM    864  C   CYS A 131      19.424   2.528 -15.408 
ATOM    865  O   CYS A 131      19.772   3.615 -14.946 
ATOM    866  N   GLU A 132      20.255   1.724 -16.108 
ATOM    867  CA  GLU A 132      21.592   2.093 -16.475 
ATOM    868  CB  GLU A 132      22.653   1.496 -15.531 
ATOM    869  CG  GLU A 132      24.095   1.876 -15.875 
ATOM    870  CD  GLU A 132      25.017   1.153 -14.901 
ATOM    871  OE1 GLU A 132      24.867  -0.090 -14.759 
ATOM    872  OE2 GLU A 132      25.883   1.833 -14.288 
ATOM    873  C   GLU A 132      21.835   1.497 -17.828 
ATOM    874  O   GLU A 132      21.581   0.315 -18.054 
ATOM    875  N   ASN A 133      22.341   2.307 -18.771 
ATOM    876  CA  ASN A 133      22.633   1.807 -20.081 
ATOM    877  CB  ASN A 133      23.666   0.669 -20.045 
ATOM    878  CG  ASN A 133      24.142   0.395 -21.460 
ATOM    879  OD1 ASN A 133      23.716   1.047 -22.412 
ATOM    880  ND2 ASN A 133      25.042  -0.612 -21.602 
ATOM    881  C   ASN A 133      21.369   1.284 -20.700 
ATOM    882  O   ASN A 133      21.405   0.415 -21.569 
ATOM    883  N   GLY A 134      20.206   1.809 -20.274 
ATOM    884  CA  GLY A 134      18.973   1.431 -20.908 
ATOM    885  C   GLY A 134      18.488   0.100 -20.407 
ATOM    886  O   GLY A 134      17.601  -0.497 -21.016 
ATOM    887  N   LEU A 135      19.052  -0.410 -19.291 
ATOM    888  CA  LEU A 135      18.626  -1.689 -18.777 
ATOM    889  CB  LEU A 135      19.722  -2.763 -18.865 
ATOM    890  CG  LEU A 135      20.118  -3.122 -20.306 
ATOM    891  CD1 LEU A 135      21.217  -4.195 -20.327 
ATOM    892  CD2 LEU A 135      18.890  -3.538 -21.130 
ATOM    893  C   LEU A 135      18.301  -1.547 -17.317 
ATOM    894  O   LEU A 135      18.890  -0.715 -16.629 
ATOM    895  N   PRO A 136      17.352  -2.313 -16.825 
ATOM    896  CA  PRO A 136      17.021  -2.252 -15.420 
ATOM    897  CD  PRO A 136      16.196  -2.669 -17.633 
ATOM    898  CB  PRO A 136      15.657  -2.921 -15.271 
ATOM    899  CG  PRO A 136      15.011  -2.730 -16.653 
ATOM    900  C   PRO A 136      18.077  -2.865 -14.544 
ATOM    901  O   PRO A 136      18.366  -4.050 -14.698 
ATOM    902  N   VAL A 137      18.700  -2.052 -13.670 
ATOM    903  CA  VAL A 137      19.685  -2.428 -12.695 
ATOM    904  CB  VAL A 137      20.708  -1.352 -12.497 
ATOM    905  CG1 VAL A 137      21.444  -1.158 -13.835 
ATOM    906  CG2 VAL A 137      20.006  -0.082 -11.995 
ATOM    907  C   VAL A 137      19.111  -2.788 -11.354 
ATOM    908  O   VAL A 137      19.737  -3.522 -10.593 
ATOM    909  N   HIS A 138      17.948  -2.222 -10.978 
ATOM    910  CA  HIS A 138      17.482  -2.425  -9.634 
ATOM    911  ND1 HIS A 138      17.868  -2.477  -6.392 
ATOM    912  CG  HIS A 138      17.517  -1.474  -7.267 
ATOM    913  CB  HIS A 138      18.027  -1.352  -8.671 
ATOM    914  NE2 HIS A 138      16.458  -1.147  -5.302 
ATOM    915  CD2 HIS A 138      16.654  -0.671  -6.586 
ATOM    916  CE1 HIS A 138      17.208  -2.233  -5.232 
ATOM    917  C   HIS A 138      15.989  -2.347  -9.596 
ATOM    918  O   HIS A 138      15.368  -1.672 -10.416 
ATOM    919  N   LEU A 139      15.380  -3.059  -8.624 
ATOM    920  CA  LEU A 139      13.959  -3.022  -8.464 
ATOM    921  CB  LEU A 139      13.328  -4.424  -8.387 
ATOM    922  CG  LEU A 139      11.796  -4.427  -8.219 
ATOM    923  CD1 LEU A 139      11.097  -3.859  -9.466 
ATOM    924  CD2 LEU A 139      11.275  -5.821  -7.830 
ATOM    925  C   LEU A 139      13.692  -2.338  -7.155 
ATOM    926  O   LEU A 139      14.328  -2.642  -6.146 
ATOM    927  N   ASP A 140      12.744  -1.377  -7.146 
ATOM    928  CA  ASP A 140      12.392  -0.683  -5.938 
ATOM    929  CB  ASP A 140      11.787   0.709  -6.222 
ATOM    930  CG  ASP A 140      11.444   1.439  -4.927 
ATOM    931  OD1 ASP A 140      10.721   0.858  -4.076 
ATOM    932  OD2 ASP A 140      11.902   2.602  -4.774 
ATOM    933  C   ASP A 140      11.357  -1.523  -5.257 
ATOM    934  O   ASP A 140      10.230  -1.654  -5.728 
ATOM    935  N   GLN A 141      11.749  -2.130  -4.123 
ATOM    936  CA  GLN A 141      10.948  -3.011  -3.316 
ATOM    937  CB  GLN A 141      11.779  -3.783  -2.278 
ATOM    938  CG  GLN A 141      12.762  -4.776  -2.905 
ATOM    939  CD  GLN A 141      11.952  -5.908  -3.523 
ATOM    940  OE1 GLN A 141      12.497  -6.786  -4.190 
ATOM    941  NE2 GLN A 141      10.610  -5.884  -3.303 
ATOM    942  C   GLN A 141       9.851  -2.293  -2.576 
ATOM    943  O   GLN A 141       8.819  -2.893  -2.282 
ATOM    944  N   SER A 142      10.034  -0.997  -2.253 
ATOM    945  CA  SER A 142       9.150  -0.301  -1.351 
ATOM    946  CB  SER A 142       9.491   1.193  -1.188 
ATOM    947  OG  SER A 142       9.124   1.919  -2.352 
ATOM    948  C   SER A 142       7.710  -0.375  -1.771 
ATOM    949  O   SER A 142       6.824  -0.464  -0.923 
ATOM    950  N   ILE A 143       7.420  -0.350  -3.080 
ATOM    951  CA  ILE A 143       6.051  -0.356  -3.517 
ATOM    952  CB  ILE A 143       5.929  -0.210  -5.009 
ATOM    953  CG1 ILE A 143       6.581  -1.395  -5.742 
ATOM    954  CG2 ILE A 143       6.534   1.151  -5.388 
ATOM    955  CD1 ILE A 143       6.281  -1.418  -7.241 
ATOM    956  C   ILE A 143       5.389  -1.633  -3.085 
ATOM    957  O   ILE A 143       4.203  -1.660  -2.760 
ATOM    958  N   PHE A 144       6.139  -2.743  -3.129 
ATOM    959  CA  PHE A 144       5.663  -4.054  -2.785 
ATOM    960  CB  PHE A 144       6.569  -5.164  -3.332 
ATOM    961  CG  PHE A 144       6.507  -4.997  -4.812 
ATOM    962  CD1 PHE A 144       5.397  -5.403  -5.519 
ATOM    963  CD2 PHE A 144       7.560  -4.429  -5.496 
ATOM    964  CE1 PHE A 144       5.340  -5.244  -6.884 
ATOM    965  CE2 PHE A 144       7.507  -4.271  -6.860 
ATOM    966  CZ  PHE A 144       6.396  -4.677  -7.557 
ATOM    967  C   PHE A 144       5.482  -4.230  -1.309 
ATOM    968  O   PHE A 144       4.699  -5.077  -0.876 
ATOM    969  N   ARG A 145       6.264  -3.500  -0.495 
ATOM    970  CA  ARG A 145       6.177  -3.640   0.929 
ATOM    971  CB  ARG A 145       7.187  -2.736   1.646 
ATOM    972  CG  ARG A 145       8.616  -2.950   1.149 
ATOM    973  CD  ARG A 145       9.671  -2.223   1.979 
ATOM    974  NE  ARG A 145       9.994  -3.112   3.127 
ATOM    975  CZ  ARG A 145      10.901  -4.116   2.955 
ATOM    976  NH1 ARG A 145      11.537  -4.250   1.755 
ATOM    977  NH2 ARG A 145      11.162  -4.987   3.973 
ATOM    978  C   ARG A 145       4.810  -3.223   1.343 
ATOM    979  O   ARG A 145       4.160  -3.893   2.145 
ATOM    980  N   ARG A 146       4.339  -2.101   0.769 
ATOM    981  CA  ARG A 146       3.061  -1.554   1.109 
ATOM    982  CB  ARG A 146       2.944  -0.061   0.750 
ATOM    983  CG  ARG A 146       4.017   0.799   1.422 
ATOM    984  CD  ARG A 146       3.933   2.291   1.088 
ATOM    985  NE  ARG A 146       5.205   2.914   1.552 
ATOM    986  CZ  ARG A 146       6.283   2.930   0.714 
ATOM    987  NH1 ARG A 146       6.168   2.412  -0.544 
ATOM    988  NH2 ARG A 146       7.470   3.456   1.131 
ATOM    989  C   ARG A 146       2.016  -2.301   0.298 
ATOM    990  O   ARG A 146       1.257  -1.625  -0.446 
ATOM    991  OXT ARG A 146       1.959  -3.554   0.415 
TER
HEADER lig_89.pdb
ATOM      1  P    DC A   1     129.868 456.682 251.560 
ATOM      2  OP1  DC A   1     129.020 457.876 251.347 
ATOM      3  OP2  DC A   1     129.152 455.416 251.829 
ATOM      4  O5'  DC A   1     130.850 456.490 250.311 
ATOM      5  C5'  DC A   1     132.106 457.194 250.294 
ATOM      6  C4'  DC A   1     133.213 456.267 249.830 
ATOM      7  O4'  DC A   1     133.813 455.526 250.930 
ATOM      8  C3'  DC A   1     132.800 455.183 248.836 
ATOM      9  O3'  DC A   1     133.853 454.991 247.899 
ATOM     10  C2'  DC A   1     132.665 453.915 249.679 
ATOM     11  C1'  DC A   1     133.887 454.157 250.559 
ATOM     12  N1   DC A   1     133.899 453.341 251.805 
ATOM     13  C2   DC A   1     135.131 452.900 252.280 
ATOM     14  O2   DC A   1     136.154 453.201 251.655 
ATOM     15  N3   DC A   1     135.164 452.154 253.414 
ATOM     16  C4   DC A   1     134.032 451.848 254.063 
ATOM     17  N4   DC A   1     134.117 451.118 255.164 
ATOM     18  C5   DC A   1     132.755 452.291 253.591 
ATOM     19  C6   DC A   1     132.743 453.036 252.456 
ATOM     20  P    DA A   2     133.488 454.741 246.361 
ATOM     21  OP1  DA A   2     133.267 456.039 245.686 
ATOM     22  OP2  DA A   2     132.382 453.763 246.267 
ATOM     23  O5'  DA A   2     134.839 454.076 245.820 
ATOM     24  C5'  DA A   2     136.090 454.438 246.434 
ATOM     25  C4'  DA A   2     136.935 453.199 246.658 
ATOM     26  O4'  DA A   2     136.661 452.563 247.939 
ATOM     27  C3'  DA A   2     136.749 452.074 245.641 
ATOM     28  O3'  DA A   2     138.007 451.454 245.403 
ATOM     29  C2'  DA A   2     135.835 451.068 246.339 
ATOM     30  C1'  DA A   2     136.479 451.173 247.719 
ATOM     31  N9   DA A   2     135.630 450.638 248.819 
ATOM     32  C8   DA A   2     134.270 450.671 248.934 
ATOM     33  N7   DA A   2     133.820 450.116 250.017 
ATOM     34  C5   DA A   2     134.966 449.681 250.669 
ATOM     35  C6   DA A   2     135.166 449.008 251.886 
ATOM     36  N6   DA A   2     134.166 448.638 252.699 
ATOM     37  N1   DA A   2     136.434 448.726 252.238 
ATOM     38  C2   DA A   2     137.423 449.097 251.425 
ATOM     39  N3   DA A   2     137.359 449.726 250.272 
ATOM     40  C4   DA A   2     136.079 449.995 249.944 
ATOM     41  P    DT A   3     138.382 451.004 243.914 
ATOM     42  OP1  DT A   3     138.930 452.160 243.169 
ATOM     43  OP2  DT A   3     137.222 450.325 243.294 
ATOM     44  O5'  DT A   3     139.544 449.940 244.188 
ATOM     45  C5'  DT A   3     140.378 450.101 245.352 
ATOM     46  C4'  DT A   3     140.577 448.763 246.036 
ATOM     47  O4'  DT A   3     139.533 448.476 247.008 
ATOM     48  C3'  DT A   3     140.574 447.540 245.119 
ATOM     49  O3'  DT A   3     141.527 446.601 245.602 
ATOM     50  C2'  DT A   3     139.177 446.941 245.278 
ATOM     51  C1'  DT A   3     139.063 447.155 246.783 
ATOM     52  N1   DT A   3     137.667 447.067 247.297 
ATOM     53  C2   DT A   3     137.495 446.532 248.551 
ATOM     54  O2   DT A   3     138.423 446.139 249.238 
ATOM     55  N3   DT A   3     136.188 446.465 248.993 
ATOM     56  C4   DT A   3     135.068 446.878 248.302 
ATOM     57  O4   DT A   3     133.947 446.768 248.802 
ATOM     58  C5   DT A   3     135.351 447.425 246.996 
ATOM     59  C7   DT A   3     134.186 447.899 246.176 
ATOM     60  C6   DT A   3     136.612 447.502 246.540 
ATOM     61  P    DG A   4     142.421 445.791 244.549 
ATOM     62  OP1  DG A   4     143.588 446.612 244.156 
ATOM     63  OP2  DG A   4     141.567 445.305 243.443 
ATOM     64  O5'  DG A   4     142.908 444.552 245.436 
ATOM     65  C5'  DG A   4     143.072 444.731 246.856 
ATOM     66  C4'  DG A   4     142.489 443.545 247.597 
ATOM     67  O4'  DG A   4     141.072 443.714 247.890 
ATOM     68  C3'  DG A   4     142.557 442.204 246.867 
ATOM     69  O3'  DG A   4     142.810 441.174 247.816 
ATOM     70  C2'  DG A   4     141.153 442.003 246.295 
ATOM     71  C1'  DG A   4     140.392 442.528 247.508 
ATOM     72  N9   DG A   4     138.974 442.882 247.218 
ATOM     73  C8   DG A   4     138.425 443.411 246.069 
ATOM     74  N7   DG A   4     137.131 443.606 246.137 
ATOM     75  C5   DG A   4     136.798 443.177 247.421 
ATOM     76  C6   DG A   4     135.539 443.144 248.076 
ATOM     77  O6   DG A   4     134.442 443.494 247.651 
ATOM     78  N1   DG A   4     135.652 442.632 249.376 
ATOM     79  C2   DG A   4     136.827 442.207 249.965 
ATOM     80  N2   DG A   4     136.723 441.751 251.216 
ATOM     81  N3   DG A   4     138.007 442.239 249.350 
ATOM     82  C4   DG A   4     137.915 442.733 248.088 
ATOM     83  P    DA A   5     143.803 439.983 247.422 
ATOM     84  OP1  DA A   5     145.202 440.404 247.664 
ATOM     85  OP2  DA A   5     143.495 439.512 246.054 
ATOM     86  O5'  DA A   5     143.388 438.861 248.484 
ATOM     87  C5'  DA A   5     142.883 439.269 249.769 
ATOM     88  C4'  DA A   5     141.680 438.427 250.144 
ATOM     89  O4'  DA A   5     140.432 438.988 249.644 
ATOM     90  C3'  DA A   5     141.679 436.994 249.614 
ATOM     91  O3'  DA A   5     141.104 436.139 250.596 
ATOM     92  C2'  DA A   5     140.750 437.030 248.400 
ATOM     93  C1'  DA A   5     139.697 437.951 249.011 
ATOM     94  N9   DA A   5     138.790 438.573 248.008 
ATOM     95  C8   DA A   5     139.081 438.975 246.735 
ATOM     96  N7   DA A   5     138.070 439.484 246.102 
ATOM     97  C5   DA A   5     137.031 439.416 247.020 
ATOM     98  C6   DA A   5     135.682 439.802 246.954 
ATOM     99  N6   DA A   5     135.124 440.361 245.871 
ATOM    100  N1   DA A   5     134.925 439.592 248.047 
ATOM    101  C2   DA A   5     135.485 439.038 249.120 
ATOM    102  N3   DA A   5     136.726 438.638 249.297 
ATOM    103  C4   DA A   5     137.462 438.859 248.189 
ATOM    104  P    DA A   6     141.742 434.690 250.831 
ATOM    105  OP1  DA A   6     142.896 434.799 251.752 
ATOM    106  OP2  DA A   6     142.012 434.049 249.526 
ATOM    107  O5'  DA A   6     140.538 433.931 251.563 
ATOM    108  C5'  DA A   6     139.625 434.691 252.376 
ATOM    109  C4'  DA A   6     138.199 434.256 252.100 
ATOM    110  O4'  DA A   6     137.597 434.993 250.997 
ATOM    111  C3'  DA A   6     138.015 432.790 251.707 
ATOM    112  O3'  DA A   6     136.805 432.309 252.278 
ATOM    113  C2'  DA A   6     137.861 432.813 250.187 
ATOM    114  C1'  DA A   6     136.986 434.062 250.117 
ATOM    115  N9   DA A   6     136.927 434.677 248.761 
ATOM    116  C8   DA A   6     137.909 434.740 247.815 
ATOM    117  N7   DA A   6     137.550 435.344 246.725 
ATOM    118  C5   DA A   6     136.232 435.710 246.965 
ATOM    119  C6   DA A   6     135.281 436.391 246.187 
ATOM    120  N6   DA A   6     135.526 436.845 244.950 
ATOM    121  N1   DA A   6     134.065 436.588 246.729 
ATOM    122  C2   DA A   6     133.828 436.135 247.959 
ATOM    123  N3   DA A   6     134.631 435.490 248.775 
ATOM    124  C4   DA A   6     135.842 435.305 248.210 
ATOM    125  P    DG A   7     136.764 430.823 252.871 
ATOM    126  OP1  DG A   7     137.290 430.827 254.255 
ATOM    127  OP2  DG A   7     137.424 429.894 251.928 
ATOM    128  O5'  DG A   7     135.190 430.536 252.895 
ATOM    129  C5'  DG A   7     134.282 431.639 253.077 
ATOM    130  C4'  DG A   7     133.118 431.515 252.114 
ATOM    131  O4'  DG A   7     133.391 432.146 250.830 
ATOM    132  C3'  DG A   7     132.708 430.090 251.744 
ATOM    133  O3'  DG A   7     131.293 430.037 251.615 
ATOM    134  C2'  DG A   7     133.330 429.853 250.367 
ATOM    135  C1'  DG A   7     133.034 431.237 249.799 
ATOM    136  N9   DG A   7     133.836 431.572 248.589 
ATOM    137  C8   DG A   7     135.130 431.215 248.276 
ATOM    138  N7   DG A   7     135.546 431.676 247.121 
ATOM    139  C5   DG A   7     134.450 432.387 246.635 
ATOM    140  C6   DG A   7     134.295 433.111 245.424 
ATOM    141  O6   DG A   7     135.107 433.277 244.517 
ATOM    142  N1   DG A   7     133.018 433.683 245.329 
ATOM    143  C2   DG A   7     132.023 433.569 246.280 
ATOM    144  N2   DG A   7     130.873 434.189 246.002 
ATOM    145  N3   DG A   7     132.170 432.891 247.415 
ATOM    146  C4   DG A   7     133.402 432.330 247.523 
ATOM    147  P    DA A   8     130.511 428.751 252.161 
ATOM    148  OP1  DA A   8     130.267 428.898 253.613 
ATOM    149  OP2  DA A   8     131.224 427.524 251.743 
ATOM    150  O5'  DA A   8     129.125 428.863 251.368 
ATOM    151  C5'  DA A   8     128.634 430.167 251.001 
ATOM    152  C4'  DA A   8     128.116 430.143 249.577 
ATOM    153  O4'  DA A   8     129.160 430.426 248.601 
ATOM    154  C3'  DA A   8     127.522 428.816 249.107 
ATOM    155  O3'  DA A   8     126.413 429.083 248.257 
ATOM    156  C2'  DA A   8     128.629 428.171 248.272 
ATOM    157  C1'  DA A   8     129.092 429.447 247.576 
ATOM    158  N9   DA A   8     130.440 429.334 246.953 
ATOM    159  C8   DA A   8     131.520 428.622 247.390 
ATOM    160  N7   DA A   8     132.561 428.723 246.623 
ATOM    161  C5   DA A   8     132.143 429.565 245.602 
ATOM    162  C6   DA A   8     132.793 430.067 244.462 
ATOM    163  N6   DA A   8     134.064 429.779 244.148 
ATOM    164  N1   DA A   8     132.086 430.879 243.654 
ATOM    165  C2   DA A   8     130.824 431.162 243.971 
ATOM    166  N3   DA A   8     130.116 430.755 245.001 
ATOM    167  C4   DA A   8     130.845 429.944 245.794 
ATOM    168  P    DA A   9     125.112 428.156 248.366 
ATOM    169  OP1  DA A   9     124.250 428.638 249.468 
ATOM    170  OP2  DA A   9     125.520 426.735 248.435 
ATOM    171  O5'  DA A   9     124.402 428.443 246.961 
ATOM    172  C5'  DA A   9     124.582 429.729 246.338 
ATOM    173  C4'  DA A   9     124.846 429.554 244.856 
ATOM    174  O4'  DA A   9     126.261 429.379 244.561 
ATOM    175  C3'  DA A   9     124.181 428.344 244.200 
ATOM    176  O3'  DA A   9     123.771 428.700 242.886 
ATOM    177  C2'  DA A   9     125.293 427.300 244.096 
ATOM    178  C1'  DA A   9     126.404 428.265 243.694 
ATOM    179  N9   DA A   9     127.774 427.711 243.874 
ATOM    180  C8   DA A   9     128.224 426.858 244.841 
ATOM    181  N7   DA A   9     129.479 426.552 244.730 
ATOM    182  C5   DA A   9     129.895 427.254 243.607 
ATOM    183  C6   DA A   9     131.137 427.351 242.957 
ATOM    184  N6   DA A   9     132.239 426.709 243.367 
ATOM    185  N1   DA A   9     131.204 428.136 241.865 
ATOM    186  C2   DA A   9     130.106 428.773 241.462 
ATOM    187  N3   DA A   9     128.899 428.758 241.985 
ATOM    188  C4   DA A   9     128.858 427.965 243.075 
ATOM    189  P    DA A  10     122.370 428.155 242.335 
ATOM    190  OP1  DA A  10     121.277 429.037 242.801 
ATOM    191  OP2  DA A  10     122.232 426.720 242.665 
ATOM    192  O5'  DA A  10     122.564 428.326 240.755 
ATOM    193  C5'  DA A  10     123.411 429.383 240.266 
ATOM    194  C4'  DA A  10     124.296 428.863 239.150 
ATOM    195  O4'  DA A  10     125.542 428.297 239.648 
ATOM    196  C3'  DA A  10     123.700 427.746 238.294 
ATOM    197  O3'  DA A  10     124.116 427.927 236.946 
ATOM    198  C2'  DA A  10     124.337 426.465 238.831 
ATOM    199  C1'  DA A  10     125.739 427.034 239.031 
ATOM    200  N9   DA A  10     126.599 426.211 239.926 
ATOM    201  C8   DA A  10     126.231 425.480 241.018 
ATOM    202  N7   DA A  10     127.217 424.865 241.594 
ATOM    203  C5   DA A  10     128.321 425.211 240.828 
ATOM    204  C6   DA A  10     129.682 424.877 240.921 
ATOM    205  N6   DA A  10     130.185 424.079 241.874 
ATOM    206  N1   DA A  10     130.512 425.393 239.995 
ATOM    207  C2   DA A  10     130.007 426.185 239.051 
ATOM    208  N3   DA A  10     128.762 426.565 238.863 
ATOM    209  C4   DA A  10     127.952 426.035 239.803 
ATOM    210  P    DG A  11     123.072 427.640 235.767 
ATOM    211  OP1  DG A  11     122.224 428.834 235.554 
ATOM    212  OP2  DG A  11     122.356 426.374 236.035 
ATOM    213  O5'  DG A  11     124.054 427.447 234.517 
ATOM    214  C5'  DG A  11     125.310 428.152 234.500 
ATOM    215  C4'  DG A  11     126.417 427.225 234.037 
ATOM    216  O4'  DG A  11     127.017 426.483 235.137 
ATOM    217  C3'  DG A  11     126.003 426.141 233.043 
ATOM    218  O3'  DG A  11     127.057 425.949 232.106 
ATOM    219  C2'  DG A  11     125.868 424.873 233.886 
ATOM    220  C1'  DG A  11     127.090 425.115 234.766 
ATOM    221  N9   DG A  11     127.103 424.299 236.012 
ATOM    222  C8   DG A  11     126.047 423.894 236.799 
ATOM    223  N7   DG A  11     126.399 423.177 237.838 
ATOM    224  C5   DG A  11     127.787 423.100 237.731 
ATOM    225  C6   DG A  11     128.733 422.453 238.569 
ATOM    226  O6   DG A  11     128.538 421.803 239.593 
ATOM    227  N1   DG A  11     130.040 422.626 238.093 
ATOM    228  C2   DG A  11     130.387 423.333 236.958 
ATOM    229  N2   DG A  11     131.691 423.382 236.674 
ATOM    230  N3   DG A  11     129.498 423.941 236.174 
ATOM    231  C4   DG A  11     128.226 423.781 236.621 
ATOM    232  P    DA A  12     126.692 425.698 230.568 
ATOM    233  OP1  DA A  12     126.471 426.997 229.893 
ATOM    234  OP2  DA A  12     125.585 424.721 230.473 
ATOM    235  O5'  DA A  12     128.042 425.034 230.027 
ATOM    236  C5'  DA A  12     129.294 425.396 230.641 
ATOM    237  C4'  DA A  12     130.139 424.157 230.865 
ATOM    238  O4'  DA A  12     129.864 423.521 232.146 
ATOM    239  C3'  DA A  12     129.952 423.032 229.848 
ATOM    240  O3'  DA A  12     131.211 422.412 229.610 
ATOM    241  C2'  DA A  12     129.039 422.025 230.546 
ATOM    242  C1'  DA A  12     129.683 422.131 231.925 
ATOM    243  N9   DA A  12     128.834 421.595 233.026 
ATOM    244  C8   DA A  12     127.474 421.629 233.141 
ATOM    245  N7   DA A  12     127.024 421.074 234.224 
ATOM    246  C5   DA A  12     128.170 420.639 234.876 
ATOM    247  C6   DA A  12     128.370 419.965 236.092 
ATOM    248  N6   DA A  12     127.370 419.595 236.906 
ATOM    249  N1   DA A  12     129.638 419.684 236.444 
ATOM    250  C2   DA A  12     130.627 420.055 235.632 
ATOM    251  N3   DA A  12     130.562 420.684 234.479 
ATOM    252  C4   DA A  12     129.283 420.953 234.151 
ATOM    253  P    DC A  13     131.585 421.962 228.121 
ATOM    254  OP1  DC A  13     132.134 423.118 227.376 
ATOM    255  OP2  DC A  13     130.426 421.283 227.501 
ATOM    256  O5'  DC A  13     132.748 420.898 228.395 
ATOM    257  C5'  DC A  13     133.581 421.059 229.558 
ATOM    258  C4'  DC A  13     133.781 419.721 230.243 
ATOM    259  O4'  DC A  13     132.736 419.434 231.215 
ATOM    260  C3'  DC A  13     133.778 418.498 229.326 
ATOM    261  O3'  DC A  13     134.730 417.559 229.808 
ATOM    262  C2'  DC A  13     132.381 417.899 229.484 
ATOM    263  C1'  DC A  13     132.267 418.113 230.990 
ATOM    264  N1   DC A  13     130.871 418.024 231.504 
ATOM    265  C2   DC A  13     130.680 417.485 232.773 
ATOM    266  O2   DC A  13     131.666 417.106 233.415 
ATOM    267  N3   DC A  13     129.415 417.394 233.260 
ATOM    268  C4   DC A  13     128.373 417.816 232.532 
ATOM    269  N4   DC A  13     127.159 417.707 233.050 
ATOM    270  C5   DC A  13     128.548 418.374 231.224 
ATOM    271  C6   DC A  13     129.819 418.455 230.756 
ATOM    272  P    DG A  14     135.624 416.749 228.756 
ATOM    273  OP1  DG A  14     136.792 417.570 228.363 
ATOM    274  OP2  DG A  14     134.770 416.263 227.650 
ATOM    275  O5'  DG A  14     136.112 415.510 229.643 
ATOM    276  C5'  DG A  14     136.276 415.689 231.062 
ATOM    277  C4'  DG A  14     135.692 414.503 231.804 
ATOM    278  O4'  DG A  14     134.275 414.672 232.097 
ATOM    279  C3'  DG A  14     135.761 413.162 231.074 
ATOM    280  O3'  DG A  14     136.013 412.132 232.023 
ATOM    281  C2'  DG A  14     134.357 412.961 230.501 
ATOM    282  C1'  DG A  14     133.595 413.486 231.714 
ATOM    283  N9   DG A  14     132.177 413.840 231.424 
ATOM    284  C8   DG A  14     131.628 414.368 230.276 
ATOM    285  N7   DG A  14     130.335 414.564 230.344 
ATOM    286  C5   DG A  14     130.002 414.135 231.628 
ATOM    287  C6   DG A  14     128.743 414.102 232.283 
ATOM    288  O6   DG A  14     127.645 414.452 231.858 
ATOM    289  N1   DG A  14     128.856 413.590 233.582 
ATOM    290  C2   DG A  14     130.031 413.165 234.172 
ATOM    291  N2   DG A  14     129.927 412.709 235.423 
ATOM    292  N3   DG A  14     131.211 413.197 233.557 
ATOM    293  C4   DG A  14     131.119 413.690 232.295 
ATOM    294  P    DT A  15     137.007 410.941 231.629 
ATOM    295  OP1  DT A  15     138.406 411.362 231.871 
ATOM    296  OP2  DT A  15     136.699 410.469 230.261 
ATOM    297  O5'  DT A  15     136.591 409.818 232.690 
ATOM    298  C5'  DT A  15     136.087 410.227 233.976 
ATOM    299  C4'  DT A  15     134.883 409.385 234.351 
ATOM    300  O4'  DT A  15     133.636 409.946 233.850 
ATOM    301  C3'  DT A  15     134.882 407.951 233.820 
ATOM    302  O3'  DT A  15     134.308 407.097 234.803 
ATOM    303  C2'  DT A  15     133.953 407.988 232.607 
ATOM    304  C1'  DT A  15     132.901 408.909 233.218 
ATOM    305  N1   DT A  15     131.994 409.531 232.214 
ATOM    306  C2   DT A  15     130.689 409.737 232.593 
ATOM    307  O2   DT A  15     130.262 409.436 233.694 
ATOM    308  N3   DT A  15     129.877 410.315 231.636 
ATOM    309  C4   DT A  15     130.255 410.694 230.363 
ATOM    310  O4   DT A  15     129.438 411.203 229.594 
ATOM    311  C5   DT A  15     131.643 410.438 230.059 
ATOM    312  C7   DT A  15     132.135 410.821 228.694 
ATOM    313  C6   DT A  15     132.454 409.877 230.970 
ATOM    314  P    DG A  16     134.946 405.647 235.038 
ATOM    315  OP1  DG A  16     136.099 405.756 235.959 
ATOM    316  OP2  DG A  16     135.216 405.007 233.732 
ATOM    317  O5'  DG A  16     133.741 404.889 235.770 
ATOM    318  C5'  DG A  16     132.829 405.649 236.582 
ATOM    319  C4'  DG A  16     131.402 405.214 236.307 
ATOM    320  O4'  DG A  16     130.801 405.951 235.204 
ATOM    321  C3'  DG A  16     131.219 403.748 235.914 
ATOM    322  O3'  DG A  16     130.008 403.267 236.485 
ATOM    323  C2'  DG A  16     131.064 403.771 234.393 
ATOM    324  C1'  DG A  16     130.190 405.020 234.324 
ATOM    325  N9   DG A  16     130.130 405.635 232.968 
ATOM    326  C8   DG A  16     131.109 405.707 232.002 
ATOM    327  N7   DG A  16     130.733 406.322 230.906 
ATOM    328  C5   DG A  16     129.411 406.680 231.165 
ATOM    329  C6   DG A  16     128.474 407.371 230.352 
ATOM    330  O6   DG A  16     128.622 407.815 229.217 
ATOM    331  N1   DG A  16     127.244 407.524 231.006 
ATOM    332  C2   DG A  16     126.956 407.070 232.278 
ATOM    333  N2   DG A  16     125.722 407.317 232.723 
ATOM    334  N3   DG A  16     127.835 406.423 233.041 
ATOM    335  C4   DG A  16     129.034 406.266 232.421 
ATOM    336  P    DC A  17     129.967 401.781 237.078 
ATOM    337  OP1  DC A  17     130.494 401.785 238.462 
ATOM    338  OP2  DC A  17     130.627 400.852 236.135 
ATOM    339  O5'  DC A  17     128.393 401.494 237.102 
ATOM    340  C5'  DC A  17     127.485 402.596 237.283 
ATOM    341  C4'  DC A  17     126.322 402.473 236.320 
ATOM    342  O4'  DC A  17     126.595 403.104 235.036 
ATOM    343  C3'  DC A  17     125.912 401.048 235.951 
ATOM    344  O3'  DC A  17     124.496 400.995 235.822 
ATOM    345  C2'  DC A  17     126.533 400.811 234.574 
ATOM    346  C1'  DC A  17     126.238 402.195 234.006 
ATOM    347  N1   DC A  17     127.040 402.530 232.796 
ATOM    348  C2   DC A  17     126.438 403.311 231.813 
ATOM    349  O2   DC A  17     125.274 403.691 231.984 
ATOM    350  N3   DC A  17     127.152 403.626 230.703 
ATOM    351  C4   DC A  17     128.411 403.194 230.555 
ATOM    352  N4   DC A  17     129.066 403.528 229.454 
ATOM    353  C5   DC A  17     129.049 402.389 231.554 
ATOM    354  C6   DC A  17     128.318 402.085 232.656 
ATOM    355  P    DG A  18     123.715 399.708 236.367 
ATOM    356  OP1  DG A  18     123.471 399.855 237.820 
ATOM    357  OP2  DG A  18     124.427 398.481 235.950 
ATOM    358  O5'  DG A  18     122.329 399.821 235.575 
ATOM    359  C5'  DG A  18     121.838 401.125 235.208 
ATOM    360  C4'  DG A  18     121.320 401.101 233.784 
ATOM    361  O4'  DG A  18     122.364 401.384 232.808 
ATOM    362  C3'  DG A  18     120.726 399.774 233.313 
ATOM    363  O3'  DG A  18     119.617 400.041 232.464 
ATOM    364  C2'  DG A  18     121.833 399.128 232.479 
ATOM    365  C1'  DG A  18     122.295 400.405 231.782 
ATOM    366  N9   DG A  18     123.643 400.292 231.160 
ATOM    367  C8   DG A  18     124.744 399.579 231.585 
ATOM    368  N7   DG A  18     125.788 399.691 230.801 
ATOM    369  C5   DG A  18     125.349 400.538 229.784 
ATOM    370  C6   DG A  18     126.036 401.026 228.643 
ATOM    371  O6   DG A  18     127.192 400.810 228.289 
ATOM    372  N1   DG A  18     125.216 401.860 227.869 
ATOM    373  C2   DG A  18     123.905 402.179 228.161 
ATOM    374  N2   DG A  18     123.292 402.992 227.297 
ATOM    375  N3   DG A  18     123.261 401.720 229.233 
ATOM    376  C4   DG A  18     124.042 400.910 229.993 
ATOM    377  P    DG A  19     118.315 399.113 232.573 
ATOM    378  OP1  DG A  19     117.453 399.596 233.675 
ATOM    379  OP2  DG A  19     118.724 397.693 232.641 
ATOM    380  O5'  DG A  19     117.605 399.401 231.168 
ATOM    381  C5'  DG A  19     117.786 400.686 230.545 
ATOM    382  C4'  DG A  19     118.050 400.512 229.063 
ATOM    383  O4'  DG A  19     119.465 400.337 228.768 
ATOM    384  C3'  DG A  19     117.385 399.301 228.407 
ATOM    385  O3'  DG A  19     116.975 399.658 227.092 
ATOM    386  C2'  DG A  19     118.497 398.258 228.302 
ATOM    387  C1'  DG A  19     119.608 399.223 227.900 
ATOM    388  N9   DG A  19     120.978 398.668 228.081 
ATOM    389  C8   DG A  19     121.449 397.808 229.048 
ATOM    390  N7   DG A  19     122.719 397.508 228.924 
ATOM    391  C5   DG A  19     123.118 398.220 227.794 
ATOM    392  C6   DG A  19     124.386 398.296 227.162 
ATOM    393  O6   DG A  19     125.436 397.742 227.475 
ATOM    394  N1   DG A  19     124.350 399.135 226.040 
ATOM    395  C2   DG A  19     123.235 399.813 225.588 
ATOM    396  N2   DG A  19     123.407 400.565 224.498 
ATOM    397  N3   DG A  19     122.045 399.742 226.182 
ATOM    398  C4   DG A  19     122.063 398.931 227.272 
ATOM    399  P    DA A  20     115.574 399.113 226.541 
ATOM    400  OP1  DA A  20     114.481 399.995 227.008 
ATOM    401  OP2  DA A  20     115.436 397.678 226.872 
ATOM    402  O5'  DA A  20     115.768 399.284 224.962 
ATOM    403  C5'  DA A  20     116.615 400.341 224.473 
ATOM    404  C4'  DA A  20     117.499 399.821 223.357 
ATOM    405  O4'  DA A  20     118.746 399.255 223.855 
ATOM    406  C3'  DA A  20     116.904 398.704 222.501 
ATOM    407  O3'  DA A  20     117.320 398.885 221.153 
ATOM    408  C2'  DA A  20     117.541 397.422 223.038 
ATOM    409  C1'  DA A  20     118.942 397.992 223.238 
ATOM    410  N9   DA A  20     119.803 397.168 224.132 
ATOM    411  C8   DA A  20     119.435 396.438 225.225 
ATOM    412  N7   DA A  20     120.420 395.822 225.801 
ATOM    413  C5   DA A  20     121.525 396.169 225.035 
ATOM    414  C6   DA A  20     122.885 395.835 225.128 
ATOM    415  N6   DA A  20     123.388 395.037 226.081 
ATOM    416  N1   DA A  20     123.715 396.351 224.202 
ATOM    417  C2   DA A  20     123.211 397.143 223.257 
ATOM    418  N3   DA A  20     121.966 397.523 223.070 
ATOM    419  C4   DA A  20     121.156 396.993 224.010 
ATOM    420  P    DT A  21     116.276 398.598 219.974 
ATOM    421  OP1  DT A  21     115.428 399.792 219.761 
ATOM    422  OP2  DT A  21     115.560 397.332 220.242 
ATOM    423  O5'  DT A  21     117.257 398.405 218.724 
ATOM    424  C5'  DT A  21     118.513 399.109 218.707 
ATOM    425  C4'  DT A  21     119.620 398.183 218.244 
ATOM    426  O4'  DT A  21     120.221 397.441 219.343 
ATOM    427  C3'  DT A  21     119.207 397.098 217.250 
ATOM    428  O3'  DT A  21     120.260 396.907 216.312 
ATOM    429  C2'  DT A  21     119.072 395.831 218.093 
ATOM    430  C1'  DT A  21     120.294 396.073 218.973 
ATOM    431  N1   DT A  21     120.307 395.257 220.219 
ATOM    432  C2   DT A  21     121.530 394.829 220.675 
ATOM    433  O2   DT A  21     122.577 395.090 220.108 
ATOM    434  N3   DT A  21     121.502 394.074 221.832 
ATOM    435  C4   DT A  21     120.379 393.721 222.551 
ATOM    436  O4   DT A  21     120.480 393.041 223.574 
ATOM    437  C5   DT A  21     119.142 394.216 221.995 
ATOM    438  C7   DT A  21     117.871 393.877 222.717 
ATOM    439  C6   DT A  21     119.140 394.952 220.871 
ATOM    440  P    DC A  22     119.896 396.656 214.774 
ATOM    441  OP1  DC A  22     119.674 397.955 214.100 
ATOM    442  OP2  DC A  22     118.789 395.679 214.680 
ATOM    443  O5'  DC A  22     121.246 395.992 214.233 
ATOM    444  C5'  DC A  22     122.497 396.354 214.848 
ATOM    445  C4'  DC A  22     123.343 395.115 215.072 
ATOM    446  O4'  DC A  22     123.068 394.479 216.353 
ATOM    447  C3'  DC A  22     123.156 393.990 214.054 
ATOM    448  O3'  DC A  22     124.414 393.370 213.817 
ATOM    449  C2'  DC A  22     122.243 392.983 214.753 
ATOM    450  C1'  DC A  22     122.886 393.089 216.132 
ATOM    451  N1   DC A  22     122.037 392.553 217.233 
ATOM    452  C2   DC A  22     122.676 391.929 218.300 
ATOM    453  O2   DC A  22     123.910 391.846 218.291 
ATOM    454  N3   DC A  22     121.920 391.433 219.314 
ATOM    455  C4   DC A  22     120.585 391.543 219.286 
ATOM    456  N4   DC A  22     119.892 391.043 220.298 
ATOM    457  C5   DC A  22     119.909 392.181 218.196 
ATOM    458  C6   DC A  22     120.682 392.670 217.194 
ATOM    459  P    DC A  23     124.789 392.920 212.327 
ATOM    460  OP1  DC A  23     125.337 394.076 211.583 
ATOM    461  OP2  DC A  23     123.629 392.240 211.708 
ATOM    462  O5'  DC A  23     125.951 391.856 212.602 
ATOM    463  C5'  DC A  23     126.785 392.017 213.765 
ATOM    464  C4'  DC A  23     126.985 390.679 214.449 
ATOM    465  O4'  DC A  23     125.940 390.391 215.421 
ATOM    466  C3'  DC A  23     126.982 389.456 213.533 
ATOM    467  O3'  DC A  23     127.934 388.516 214.015 
ATOM    468  C2'  DC A  23     125.585 388.856 213.691 
ATOM    469  C1'  DC A  23     125.470 389.071 215.197 
ATOM    470  N1   DC A  23     124.075 388.982 215.710 
ATOM    471  C2   DC A  23     123.883 388.443 216.979 
ATOM    472  O2   DC A  23     124.870 388.063 217.622 
ATOM    473  N3   DC A  23     122.618 388.352 217.466 
ATOM    474  C4   DC A  23     121.577 388.774 216.739 
ATOM    475  N4   DC A  23     120.363 388.665 217.257 
ATOM    476  C5   DC A  23     121.752 389.332 215.431 
ATOM    477  C6   DC A  23     123.023 389.413 214.963 
ATOM    478  P    DT A  24     128.828 387.707 212.963 
ATOM    479  OP1  DT A  24     129.995 388.527 212.569 
ATOM    480  OP2  DT A  24     127.974 387.221 211.857 
ATOM    481  O5'  DT A  24     129.316 386.468 213.850 
ATOM    482  C5'  DT A  24     129.479 386.647 215.269 
ATOM    483  C4'  DT A  24     128.896 385.460 216.011 
ATOM    484  O4'  DT A  24     127.479 385.629 216.303 
ATOM    485  C3'  DT A  24     128.964 384.119 215.281 
ATOM    486  O3'  DT A  24     129.217 383.090 216.229 
ATOM    487  C2'  DT A  24     127.560 383.919 214.708 
ATOM    488  C1'  DT A  24     126.799 384.444 215.921 
ATOM    489  N1   DT A  24     125.381 384.798 215.631 
ATOM    490  C2   DT A  24     124.464 384.576 216.630 
ATOM    491  O2   DT A  24     124.765 384.112 217.716 
ATOM    492  N3   DT A  24     123.160 384.915 216.324 
ATOM    493  C4   DT A  24     122.710 385.444 215.132 
ATOM    494  O4   DT A  24     121.515 385.708 214.975 
ATOM    495  C5   DT A  24     123.745 385.641 214.146 
ATOM    496  C7   DT A  24     123.341 386.213 212.819 
ATOM    497  C6   DT A  24     125.022 385.319 214.416 
ATOM    498  P    DG A  25     130.210 381.899 215.836 
ATOM    499  OP1  DG A  25     131.610 382.320 216.078 
ATOM    500  OP2  DG A  25     129.902 381.427 214.468 
ATOM    501  O5'  DG A  25     129.795 380.776 216.897 
ATOM    502  C5'  DG A  25     129.290 381.184 218.182 
ATOM    503  C4'  DG A  25     128.087 380.343 218.558 
ATOM    504  O4'  DG A  25     126.839 380.903 218.057 
ATOM    505  C3'  DG A  25     128.086 378.909 218.027 
ATOM    506  O3'  DG A  25     127.512 378.055 219.010 
ATOM    507  C2'  DG A  25     127.157 378.946 216.814 
ATOM    508  C1'  DG A  25     126.104 379.867 217.425 
ATOM    509  N9   DG A  25     125.198 380.489 216.421 
ATOM    510  C8   DG A  25     125.473 380.900 215.135 
ATOM    511  N7   DG A  25     124.443 381.413 214.506 
ATOM    512  C5   DG A  25     123.412 381.336 215.442 
ATOM    513  C6   DG A  25     122.055 381.737 215.341 
ATOM    514  O6   DG A  25     121.473 382.252 214.390 
ATOM    515  N1   DG A  25     121.354 381.477 216.528 
ATOM    516  C2   DG A  25     121.895 380.904 217.662 
ATOM    517  N2   DG A  25     121.061 380.740 218.691 
ATOM    518  N3   DG A  25     123.170 380.528 217.755 
ATOM    519  C4   DG A  25     123.862 380.773 216.613 
ATOM    520  P    DC A  26     128.149 376.605 219.245 
ATOM    521  OP1  DC A  26     129.303 376.714 220.166 
ATOM    522  OP2  DC A  26     128.419 375.964 217.939 
ATOM    523  O5'  DC A  26     126.945 375.846 219.977 
ATOM    524  C5'  DC A  26     126.032 376.607 220.789 
ATOM    525  C4'  DC A  26     124.606 376.172 220.513 
ATOM    526  O4'  DC A  26     124.005 376.909 219.411 
ATOM    527  C3'  DC A  26     124.423 374.706 220.121 
ATOM    528  O3'  DC A  26     123.212 374.224 220.692 
ATOM    529  C2'  DC A  26     124.268 374.729 218.600 
ATOM    530  C1'  DC A  26     123.394 375.978 218.530 
ATOM    531  N1   DC A  26     123.334 376.593 217.175 
ATOM    532  C2   DC A  26     122.138 377.190 216.786 
ATOM    533  O2   DC A  26     121.186 377.186 217.573 
ATOM    534  N3   DC A  26     122.064 377.756 215.553 
ATOM    535  C4   DC A  26     123.119 377.739 214.730 
ATOM    536  N4   DC A  26     122.996 378.304 213.538 
ATOM    537  C5   DC A  26     124.358 377.129 215.111 
ATOM    538  C6   DC A  26     124.413 376.569 216.346 
ATOM    539  P    DT A  27     123.171 372.739 221.285 
ATOM    540  OP1  DT A  27     123.698 372.743 222.668 
ATOM    541  OP2  DT A  27     123.831 371.810 220.342 
ATOM    542  O5'  DT A  27     121.597 372.451 221.309 
ATOM    543  C5'  DT A  27     120.689 373.554 221.490 
ATOM    544  C4'  DT A  27     119.525 373.431 220.527 
ATOM    545  O4'  DT A  27     119.799 374.062 219.243 
ATOM    546  C3'  DT A  27     119.115 372.006 220.158 
ATOM    547  O3'  DT A  27     117.700 371.953 220.028 
ATOM    548  C2'  DT A  27     119.737 371.769 218.781 
ATOM    549  C1'  DT A  27     119.442 373.153 218.213 
ATOM    550  N1   DT A  27     120.244 373.487 217.003 
ATOM    551  C2   DT A  27     119.636 374.259 216.043 
ATOM    552  O2   DT A  27     118.492 374.668 216.146 
ATOM    553  N3   DT A  27     120.409 374.548 214.935 
ATOM    554  C4   DT A  27     121.709 374.139 214.715 
ATOM    555  O4   DT A  27     122.301 374.460 213.683 
ATOM    556  C5   DT A  27     122.261 373.334 215.779 
ATOM    557  C7   DT A  27     123.672 372.846 215.620 
ATOM    558  C6   DT A  27     121.531 373.037 216.867 
ATOM    559  P    DG A  28     116.919 370.666 220.574 
ATOM    560  OP1  DG A  28     116.674 370.813 222.027 
ATOM    561  OP2  DG A  28     117.631 369.439 220.156 
ATOM    562  O5'  DG A  28     115.533 370.779 219.782 
ATOM    563  C5'  DG A  28     115.041 372.082 219.415 
ATOM    564  C4'  DG A  28     114.523 372.059 217.990 
ATOM    565  O4'  DG A  28     115.567 372.342 217.015 
ATOM    566  C3'  DG A  28     113.930 370.732 217.520 
ATOM    567  O3'  DG A  28     112.820 370.999 216.671 
ATOM    568  C2'  DG A  28     115.036 370.086 216.685 
ATOM    569  C1'  DG A  28     115.499 371.363 215.989 
ATOM    570  N9   DG A  28     116.847 371.250 215.367 
ATOM    571  C8   DG A  28     117.947 370.537 215.792 
ATOM    572  N7   DG A  28     118.992 370.649 215.008 
ATOM    573  C5   DG A  28     118.553 371.496 213.991 
ATOM    574  C6   DG A  28     119.240 371.984 212.850 
ATOM    575  O6   DG A  28     120.396 371.768 212.496 
ATOM    576  N1   DG A  28     118.420 372.818 212.076 
ATOM    577  C2   DG A  28     117.108 373.137 212.368 
ATOM    578  N2   DG A  28     116.496 373.950 211.504 
ATOM    579  N3   DG A  28     116.465 372.678 213.440 
ATOM    580  C4   DG A  28     117.246 371.868 214.200 
ATOM    581  P    DG A  29     111.519 370.071 216.780 
ATOM    582  OP1  DG A  29     110.657 370.553 217.882 
ATOM    583  OP2  DG A  29     111.928 368.651 216.848 
ATOM    584  O5'  DG A  29     110.809 370.359 215.375 
ATOM    585  C5'  DG A  29     110.989 371.644 214.752 
ATOM    586  C4'  DG A  29     111.253 371.469 213.270 
ATOM    587  O4'  DG A  29     112.668 371.295 212.975 
ATOM    588  C3'  DG A  29     110.588 370.259 212.614 
ATOM    589  O3'  DG A  29     110.178 370.616 211.299 
ATOM    590  C2'  DG A  29     111.700 369.216 212.509 
ATOM    591  C1'  DG A  29     112.811 370.181 212.107 
ATOM    592  N9   DG A  29     114.181 369.626 212.287 
ATOM    593  C8   DG A  29     114.652 368.765 213.255 
ATOM    594  N7   DG A  29     115.923 368.466 213.131 
ATOM    595  C5   DG A  29     116.322 369.178 212.001 
ATOM    596  C6   DG A  29     117.590 369.254 211.369 
ATOM    597  O6   DG A  29     118.640 368.699 211.682 
ATOM    598  N1   DG A  29     117.554 370.093 210.247 
ATOM    599  C2   DG A  29     116.439 370.771 209.795 
ATOM    600  N2   DG A  29     116.611 371.523 208.705 
ATOM    601  N3   DG A  29     115.249 370.700 210.389 
ATOM    602  C4   DG A  29     115.267 369.889 211.479 
ATOM    603  P    DT A  30     108.778 370.071 210.748 
ATOM    604  OP1  DT A  30     107.685 370.953 211.214 
ATOM    605  OP2  DT A  30     108.639 368.635 211.079 
ATOM    606  O5'  DT A  30     108.972 370.241 209.169 
ATOM    607  C5'  DT A  30     109.818 371.298 208.679 
ATOM    608  C4'  DT A  30     110.703 370.779 207.564 
ATOM    609  O4'  DT A  30     111.950 370.213 208.062 
ATOM    610  C3'  DT A  30     110.107 369.662 206.708 
ATOM    611  O3'  DT A  30     110.524 369.843 205.360 
ATOM    612  C2'  DT A  30     110.744 368.380 207.245 
ATOM    613  C1'  DT A  30     112.146 368.950 207.444 
ATOM    614  N1   DT A  30     113.006 368.126 208.339 
ATOM    615  C2   DT A  30     114.348 368.078 208.046 
ATOM    616  O2   DT A  30     114.843 368.673 207.104 
ATOM    617  N3   DT A  30     115.113 367.304 208.897 
ATOM    618  C4   DT A  30     114.659 366.593 209.988 
ATOM    619  O4   DT A  30     115.441 365.934 210.677 
ATOM    620  C5   DT A  30     113.237 366.705 210.215 
ATOM    621  C7   DT A  30     112.659 365.961 211.383 
ATOM    622  C6   DT A  30     112.469 367.450 209.403 
ATOM    623  P    DA A  31     109.479 369.556 204.180 
ATOM    624  OP1  DA A  31     108.631 370.750 203.967 
ATOM    625  OP2  DA A  31     108.763 368.290 204.449 
ATOM    626  O5'  DA A  31     110.461 369.363 202.931 
ATOM    627  C5'  DA A  31     111.717 370.067 202.914 
ATOM    628  C4'  DA A  31     112.824 369.141 202.451 
ATOM    629  O4'  DA A  31     113.424 368.399 203.550 
ATOM    630  C3'  DA A  31     112.411 368.056 201.456 
ATOM    631  O3'  DA A  31     113.464 367.865 200.519 
ATOM    632  C2'  DA A  31     112.275 366.789 202.300 
ATOM    633  C1'  DA A  31     113.498 367.031 203.180 
ATOM    634  N9   DA A  31     113.510 366.214 204.425 
ATOM    635  C8   DA A  31     112.451 365.823 205.194 
ATOM    636  N7   DA A  31     112.786 365.111 206.225 
ATOM    637  C5   DA A  31     114.168 365.024 206.137 
ATOM    638  C6   DA A  31     115.131 364.395 206.943 
ATOM    639  N6   DA A  31     114.830 363.702 208.051 
ATOM    640  N1   DA A  31     116.419 364.504 206.569 
ATOM    641  C2   DA A  31     116.712 365.195 205.468 
ATOM    642  N3   DA A  31     115.903 365.821 204.641 
ATOM    643  C4   DA A  31     114.621 365.696 205.038 
ATOM    644  P    DG A  32     113.099 367.614 198.981 
ATOM    645  OP1  DG A  32     112.878 368.913 198.306 
ATOM    646  OP2  DG A  32     111.993 366.637 198.887 
ATOM    647  O5'  DG A  32     114.450 366.950 198.440 
ATOM    648  C5'  DG A  32     115.701 367.312 199.054 
ATOM    649  C4'  DG A  32     116.546 366.073 199.278 
ATOM    650  O4'  DG A  32     116.272 365.437 200.560 
ATOM    651  C3'  DG A  32     116.360 364.948 198.261 
ATOM    652  O3'  DG A  32     117.618 364.328 198.023 
ATOM    653  C2'  DG A  32     115.446 363.941 198.960 
ATOM    654  C1'  DG A  32     116.090 364.047 200.339 
ATOM    655  N9   DG A  32     115.241 363.511 201.440 
ATOM    656  C8   DG A  32     113.869 363.535 201.573 
ATOM    657  N7   DG A  32     113.430 362.971 202.671 
ATOM    658  C5   DG A  32     114.591 362.542 203.311 
ATOM    659  C6   DG A  32     114.757 361.861 204.545 
ATOM    660  O6   DG A  32     113.897 361.492 205.340 
ATOM    661  N1   DG A  32     116.110 361.617 204.818 
ATOM    662  C2   DG A  32     117.165 361.983 204.005 
ATOM    663  N2   DG A  32     118.383 361.659 204.444 
ATOM    664  N3   DG A  32     117.009 362.623 202.847 
ATOM    665  C4   DG A  32     115.702 362.866 202.568 
ATOM    666  P    DG A  33     117.992 363.878 196.534 
ATOM    667  OP1  DG A  33     118.541 365.034 195.790 
ATOM    668  OP2  DG A  33     116.833 363.198 195.915 
ATOM    669  O5'  DG A  33     119.155 362.814 196.809 
ATOM    670  C5'  DG A  33     119.989 362.975 197.972 
ATOM    671  C4'  DG A  33     120.188 361.637 198.656 
ATOM    672  O4'  DG A  33     119.144 361.349 199.628 
ATOM    673  C3'  DG A  33     120.185 360.414 197.739 
ATOM    674  O3'  DG A  33     121.138 359.474 198.222 
ATOM    675  C2'  DG A  33     118.788 359.814 197.898 
ATOM    676  C1'  DG A  33     118.674 360.029 199.403 
ATOM    677  N9   DG A  33     117.278 359.940 199.917 
ATOM    678  C8   DG A  33     116.102 360.321 199.311 
ATOM    679  N7   DG A  33     115.032 360.106 200.038 
ATOM    680  C5   DG A  33     115.537 359.541 201.210 
ATOM    681  C6   DG A  33     114.859 359.096 202.374 
ATOM    682  O6   DG A  33     113.656 359.107 202.617 
ATOM    683  N1   DG A  33     115.756 358.589 203.326 
ATOM    684  C2   DG A  33     117.127 358.523 203.171 
ATOM    685  N2   DG A  33     117.809 358.006 204.197 
ATOM    686  N3   DG A  33     117.762 358.942 202.078 
ATOM    687  C4   DG A  33     116.906 359.436 201.145 
ATOM    688  P    DA A  34     122.032 358.665 197.170 
ATOM    689  OP1  DA A  34     123.199 359.485 196.776 
ATOM    690  OP2  DA A  34     121.178 358.178 196.063 
ATOM    691  O5'  DA A  34     122.519 357.426 198.057 
ATOM    692  C5'  DA A  34     122.683 357.604 199.476 
ATOM    693  C4'  DA A  34     122.100 356.418 200.218 
ATOM    694  O4'  DA A  34     120.683 356.587 200.510 
ATOM    695  C3'  DA A  34     122.168 355.077 199.487 
ATOM    696  O3'  DA A  34     122.420 354.048 200.436 
ATOM    697  C2'  DA A  34     120.764 354.877 198.915 
ATOM    698  C1'  DA A  34     120.003 355.402 200.128 
ATOM    699  N9   DA A  34     118.585 355.755 199.838 
ATOM    700  C8   DA A  34     118.059 356.280 198.691 
ATOM    701  N7   DA A  34     116.778 356.478 198.746 
ATOM    702  C5   DA A  34     116.427 356.056 200.020 
ATOM    703  C6   DA A  34     115.198 356.010 200.697 
ATOM    704  N6   DA A  34     114.039 356.413 200.157 
ATOM    705  N1   DA A  34     115.202 355.531 201.956 
ATOM    706  C2   DA A  34     116.356 355.132 202.487 
ATOM    707  N3   DA A  34     117.558 355.128 201.955 
ATOM    708  C4   DA A  34     117.526 355.611 200.696 
ATOM    709  P    DG A  35     123.414 352.857 200.042 
ATOM    710  OP1  DG A  35     124.813 353.278 200.284 
ATOM    711  OP2  DG A  35     123.106 352.385 198.675 
ATOM    712  O5'  DG A  35     122.999 351.734 201.104 
ATOM    713  C5'  DG A  35     122.494 352.142 202.389 
ATOM    714  C4'  DG A  35     121.291 351.301 202.765 
ATOM    715  O4'  DG A  35     120.043 351.861 202.264 
ATOM    716  C3'  DG A  35     121.290 349.867 202.234 
ATOM    717  O3'  DG A  35     120.715 349.013 203.216 
ATOM    718  C2'  DG A  35     120.361 349.904 201.021 
ATOM    719  C1'  DG A  35     119.308 350.825 201.632 
ATOM    720  N9   DG A  35     118.401 351.447 200.628 
ATOM    721  C8   DG A  35     118.676 351.857 199.342 
ATOM    722  N7   DG A  35     117.646 352.371 198.713 
ATOM    723  C5   DG A  35     116.616 352.294 199.648 
ATOM    724  C6   DG A  35     115.259 352.695 199.548 
ATOM    725  O6   DG A  35     114.676 353.210 198.597 
ATOM    726  N1   DG A  35     114.558 352.434 200.735 
ATOM    727  C2   DG A  35     115.099 351.862 201.869 
ATOM    728  N2   DG A  35     114.264 351.698 202.898 
ATOM    729  N3   DG A  35     116.373 351.486 201.962 
ATOM    730  C4   DG A  35     117.065 351.731 200.820 
ATOM    731  P    DA A  36     121.353 347.563 203.452 
ATOM    732  OP1  DA A  36     122.507 347.672 204.372 
ATOM    733  OP2  DA A  36     121.623 346.922 202.146 
ATOM    734  O5'  DA A  36     120.149 346.804 204.184 
ATOM    735  C5'  DA A  36     119.236 347.565 204.996 
ATOM    736  C4'  DA A  36     117.810 347.130 204.720 
ATOM    737  O4'  DA A  36     117.208 347.866 203.618 
ATOM    738  C3'  DA A  36     117.626 345.664 204.327 
ATOM    739  O3'  DA A  36     116.416 345.182 204.898 
ATOM    740  C2'  DA A  36     117.472 345.687 202.807 
ATOM    741  C1'  DA A  36     116.597 346.936 202.737 
ATOM    742  N9   DA A  36     116.538 347.551 201.382 
ATOM    743  C8   DA A  36     117.520 347.613 200.436 
ATOM    744  N7   DA A  36     117.161 348.218 199.346 
ATOM    745  C5   DA A  36     115.843 348.584 199.586 
ATOM    746  C6   DA A  36     114.892 349.265 198.808 
ATOM    747  N6   DA A  36     115.137 349.719 197.570 
ATOM    748  N1   DA A  36     113.676 349.462 199.349 
ATOM    749  C2   DA A  36     113.439 349.009 200.579 
ATOM    750  N3   DA A  36     114.242 348.364 201.396 
ATOM    751  C4   DA A  36     115.453 348.179 200.830 
ATOM    752  P    DA A  37     116.374 343.697 205.492 
ATOM    753  OP1  DA A  37     116.901 343.701 206.875 
ATOM    754  OP2  DA A  37     117.035 342.767 204.549 
ATOM    755  O5'  DA A  37     114.801 343.409 205.516 
ATOM    756  C5'  DA A  37     113.893 344.512 205.697 
ATOM    757  C4'  DA A  37     112.729 344.389 204.734 
ATOM    758  O4'  DA A  37     113.002 345.020 203.450 
ATOM    759  C3'  DA A  37     112.319 342.964 204.364 
ATOM    760  O3'  DA A  37     110.904 342.911 204.235 
ATOM    761  C2'  DA A  37     112.941 342.727 202.988 
ATOM    762  C1'  DA A  37     112.645 344.111 202.420 
ATOM    763  N9   DA A  37     113.447 344.445 201.210 
ATOM    764  C8   DA A  37     114.731 344.083 200.916 
ATOM    765  N7   DA A  37     115.155 344.532 199.775 
ATOM    766  C5   DA A  37     114.074 345.245 199.274 
ATOM    767  C6   DA A  37     113.888 345.970 198.086 
ATOM    768  N6   DA A  37     114.831 346.101 197.142 
ATOM    769  N1   DA A  37     112.691 346.557 197.901 
ATOM    770  C2   DA A  37     111.757 346.425 198.842 
ATOM    771  N3   DA A  37     111.817 345.776 199.985 
ATOM    772  C4   DA A  37     113.025 345.197 200.146 
ATOM    773  P    DC A  38     110.122 341.624 204.781 
ATOM    774  OP1  DC A  38     109.878 341.771 206.234 
ATOM    775  OP2  DC A  38     110.835 340.397 204.363 
ATOM    776  O5'  DC A  38     108.736 341.737 203.989 
ATOM    777  C5'  DC A  38     108.245 343.040 203.622 
ATOM    778  C4'  DC A  38     107.727 343.017 202.197 
ATOM    779  O4'  DC A  38     108.771 343.300 201.222 
ATOM    780  C3'  DC A  38     107.133 341.689 201.727 
ATOM    781  O3'  DC A  38     106.024 341.956 200.878 
ATOM    782  C2'  DC A  38     108.240 341.044 200.892 
ATOM    783  C1'  DC A  38     108.703 342.321 200.196 
ATOM    784  N1   DC A  38     110.051 342.208 199.573 
ATOM    785  C2   DC A  38     110.279 342.904 198.389 
ATOM    786  O2   DC A  38     109.362 343.581 197.909 
ATOM    787  N3   DC A  38     111.501 342.814 197.804 
ATOM    788  C4   DC A  38     112.469 342.070 198.357 
ATOM    789  N4   DC A  38     113.643 342.015 197.748 
ATOM    790  C5   DC A  38     112.254 341.346 199.574 
ATOM    791  C6   DC A  38     111.025 341.449 200.142 
ATOM    792  P    DC A  39     104.723 341.029 200.986 
ATOM    793  OP1  DC A  39     103.861 341.511 202.088 
ATOM    794  OP2  DC A  39     105.131 339.609 201.055 
ATOM    795  O5'  DC A  39     104.013 341.317 199.582 
ATOM    796  C5'  DC A  39     104.193 342.602 198.959 
ATOM    797  C4'  DC A  39     104.457 342.427 197.476 
ATOM    798  O4'  DC A  39     105.872 342.253 197.182 
ATOM    799  C3'  DC A  39     103.792 341.217 196.821 
ATOM    800  O3'  DC A  39     103.382 341.574 195.506 
ATOM    801  C2'  DC A  39     104.904 340.174 196.716 
ATOM    802  C1'  DC A  39     106.015 341.139 196.314 
ATOM    803  N1   DC A  39     107.385 340.584 196.494 
ATOM    804  C2   DC A  39     108.363 340.960 195.577 
ATOM    805  O2   DC A  39     108.058 341.731 194.660 
ATOM    806  N3   DC A  39     109.620 340.464 195.724 
ATOM    807  C4   DC A  39     109.911 339.631 196.731 
ATOM    808  N4   DC A  39     111.150 339.175 196.831 
ATOM    809  C5   DC A  39     108.919 339.232 197.684 
ATOM    810  C6   DC A  39     107.669 339.738 197.520 
ATOM    811  P    DT A  40     101.981 341.029 194.955 
ATOM    812  OP1  DT A  40     100.888 341.911 195.421 
ATOM    813  OP2  DT A  40     101.843 339.593 195.286 
ATOM    814  O5'  DT A  40     102.175 341.199 193.376 
ATOM    815  C5'  DT A  40     103.022 342.256 192.886 
ATOM    816  C4'  DT A  40     103.907 341.737 191.771 
ATOM    817  O4'  DT A  40     105.153 341.171 192.268 
ATOM    818  C3'  DT A  40     103.311 340.620 190.914 
ATOM    819  O3'  DT A  40     103.727 340.801 189.567 
ATOM    820  C2'  DT A  40     103.948 339.338 191.452 
ATOM    821  C1'  DT A  40     105.350 339.908 191.651 
ATOM    822  N1   DT A  40     106.210 339.084 192.546 
ATOM    823  C2   DT A  40     107.552 339.036 192.253 
ATOM    824  O2   DT A  40     108.046 339.630 191.311 
ATOM    825  N3   DT A  40     108.317 338.262 193.104 
ATOM    826  C4   DT A  40     107.863 337.551 194.195 
ATOM    827  O4   DT A  40     108.645 336.892 194.884 
ATOM    828  C5   DT A  40     106.441 337.663 194.421 
ATOM    829  C7   DT A  40     105.863 336.919 195.589 
ATOM    830  C6   DT A  40     105.673 338.408 193.610 
ATOM    831  P    DA A  41     102.683 340.514 188.387 
ATOM    832  OP1  DA A  41     101.835 341.708 188.174 
ATOM    833  OP2  DA A  41     101.967 339.248 188.656 
ATOM    834  O5'  DA A  41     103.665 340.321 187.138 
ATOM    835  C5'  DA A  41     104.921 341.025 187.121 
ATOM    836  C4'  DA A  41     106.028 340.099 186.657 
ATOM    837  O4'  DA A  41     106.628 339.357 187.757 
ATOM    838  C3'  DA A  41     105.614 339.014 185.663 
ATOM    839  O3'  DA A  41     106.667 338.823 184.726 
ATOM    840  C2'  DA A  41     105.479 337.747 186.506 
ATOM    841  C1'  DA A  41     106.701 337.989 187.386 
ATOM    842  N9   DA A  41     106.714 337.172 188.632 
ATOM    843  C8   DA A  41     105.654 336.781 189.400 
ATOM    844  N7   DA A  41     105.990 336.069 190.432 
ATOM    845  C5   DA A  41     107.372 335.982 190.344 
ATOM    846  C6   DA A  41     108.334 335.353 191.150 
ATOM    847  N6   DA A  41     108.034 334.660 192.257 
ATOM    848  N1   DA A  41     109.623 335.462 190.775 
ATOM    849  C2   DA A  41     109.916 336.152 189.675 
ATOM    850  N3   DA A  41     109.107 336.779 188.848 
ATOM    851  C4   DA A  41     107.825 336.654 189.245 
ATOM    852  P    DG A  42     106.303 338.572 183.188 
ATOM    853  OP1  DG A  42     106.082 339.870 182.513 
ATOM    854  OP2  DG A  42     105.196 337.594 183.094 
ATOM    855  O5'  DG A  42     107.653 337.907 182.647 
ATOM    856  C5'  DG A  42     108.905 338.270 183.261 
ATOM    857  C4'  DG A  42     109.750 337.031 183.485 
ATOM    858  O4'  DG A  42     109.475 336.395 184.766 
ATOM    859  C3'  DG A  42     109.563 335.905 182.468 
ATOM    860  O3'  DG A  42     110.822 335.286 182.230 
ATOM    861  C2'  DG A  42     108.650 334.899 183.167 
ATOM    862  C1'  DG A  42     109.294 335.005 184.546 
ATOM    863  N9   DG A  42     108.445 334.469 185.646 
ATOM    864  C8   DG A  42     107.073 334.493 185.779 
ATOM    865  N7   DG A  42     106.633 333.929 186.877 
ATOM    866  C5   DG A  42     107.795 333.500 187.517 
ATOM    867  C6   DG A  42     107.960 332.819 188.751 
ATOM    868  O6   DG A  42     107.101 332.449 189.547 
ATOM    869  N1   DG A  42     109.313 332.575 189.025 
ATOM    870  C2   DG A  42     110.368 332.941 188.212 
ATOM    871  N2   DG A  42     111.587 332.617 188.651 
ATOM    872  N3   DG A  42     110.212 333.580 187.054 
ATOM    873  C4   DG A  42     108.906 333.824 186.775 
ATOM    874  P    DA A  43     111.196 334.835 180.741 
ATOM    875  OP1  DA A  43     111.745 335.992 179.996 
ATOM    876  OP2  DA A  43     110.037 334.156 180.121 
ATOM    877  O5'  DA A  43     112.359 333.772 181.015 
ATOM    878  C5'  DA A  43     113.192 333.933 182.179 
ATOM    879  C4'  DA A  43     113.392 332.595 182.863 
ATOM    880  O4'  DA A  43     112.347 332.307 183.835 
ATOM    881  C3'  DA A  43     113.389 331.372 181.946 
ATOM    882  O3'  DA A  43     114.341 330.432 182.429 
ATOM    883  C2'  DA A  43     111.992 330.772 182.105 
ATOM    884  C1'  DA A  43     111.878 330.987 183.610 
ATOM    885  N9   DA A  43     110.482 330.898 184.124 
ATOM    886  C8   DA A  43     109.325 331.281 183.508 
ATOM    887  N7   DA A  43     108.260 331.073 184.217 
ATOM    888  C5   DA A  43     108.742 330.511 185.390 
ATOM    889  C6   DA A  43     108.104 330.060 186.558 
ATOM    890  N6   DA A  43     106.777 330.109 186.742 
ATOM    891  N1   DA A  43     108.883 329.554 187.533 
ATOM    892  C2   DA A  43     110.201 329.508 187.345 
ATOM    893  N3   DA A  43     110.905 329.897 186.304 
ATOM    894  C4   DA A  43     110.103 330.399 185.342 
ATOM    895  P    DG A  44     115.235 329.622 181.376 
ATOM    896  OP1  DG A  44     116.403 330.443 180.983 
ATOM    897  OP2  DG A  44     114.381 329.136 180.270 
ATOM    898  O5'  DG A  44     115.723 328.383 182.264 
ATOM    899  C5'  DG A  44     115.887 328.562 183.683 
ATOM    900  C4'  DG A  44     115.303 327.376 184.424 
ATOM    901  O4'  DG A  44     113.886 327.545 184.717 
ATOM    902  C3'  DG A  44     115.372 326.035 183.694 
ATOM    903  O3'  DG A  44     115.624 325.006 184.643 
ATOM    904  C2'  DG A  44     113.968 325.835 183.122 
ATOM    905  C1'  DG A  44     113.206 326.360 184.335 
ATOM    906  N9   DG A  44     111.788 326.713 184.045 
ATOM    907  C8   DG A  44     111.239 327.242 182.896 
ATOM    908  N7   DG A  44     109.946 327.438 182.964 
ATOM    909  C5   DG A  44     109.613 327.008 184.248 
ATOM    910  C6   DG A  44     108.354 326.976 184.903 
ATOM    911  O6   DG A  44     107.256 327.325 184.479 
ATOM    912  N1   DG A  44     108.467 326.463 186.203 
ATOM    913  C2   DG A  44     109.642 326.039 186.792 
ATOM    914  N2   DG A  44     109.538 325.583 188.043 
ATOM    915  N3   DG A  44     110.821 326.070 186.177 
ATOM    916  C4   DG A  44     110.730 326.564 184.915 
ATOM    917  P    DT A  45     116.618 323.815 184.249 
ATOM    918  OP1  DT A  45     118.017 324.235 184.491 
ATOM    919  OP2  DT A  45     116.310 323.343 182.881 
ATOM    920  O5'  DT A  45     116.202 322.692 185.311 
ATOM    921  C5'  DT A  45     115.697 323.100 186.596 
ATOM    922  C4'  DT A  45     114.494 322.258 186.971 
ATOM    923  O4'  DT A  45     113.247 322.819 186.471 
ATOM    924  C3'  DT A  45     114.493 320.825 186.441 
ATOM    925  O3'  DT A  45     113.919 319.971 187.423 
ATOM    926  C2'  DT A  45     113.564 320.862 185.228 
ATOM    927  C1'  DT A  45     112.512 321.782 185.838 
ATOM    928  N1   DT A  45     111.605 322.404 184.835 
ATOM    929  C2   DT A  45     110.300 322.611 185.214 
ATOM    930  O2   DT A  45     109.873 322.309 186.314 
ATOM    931  N3   DT A  45     109.488 323.189 184.256 
ATOM    932  C4   DT A  45     109.866 323.568 182.984 
ATOM    933  O4   DT A  45     109.048 324.077 182.214 
ATOM    934  C5   DT A  45     111.254 323.311 182.679 
ATOM    935  C7   DT A  45     111.746 323.694 181.314 
ATOM    936  C6   DT A  45     112.065 322.750 183.591 
ATOM    937  P    DT A  46     114.557 318.521 187.658 
ATOM    938  OP1  DT A  46     115.710 318.630 188.579 
ATOM    939  OP2  DT A  46     114.827 317.880 186.353 
ATOM    940  O5'  DT A  46     113.352 317.762 188.390 
ATOM    941  C5'  DT A  46     112.440 318.523 189.203 
ATOM    942  C4'  DT A  46     111.013 318.087 188.927 
ATOM    943  O4'  DT A  46     110.412 318.824 187.824 
ATOM    944  C3'  DT A  46     110.830 316.622 188.534 
ATOM    945  O3'  DT A  46     109.619 316.140 189.105 
ATOM    946  C2'  DT A  46     110.675 316.645 187.014 
ATOM    947  C1'  DT A  46     109.801 317.893 186.944 
ATOM    948  N1   DT A  46     109.741 318.509 185.589 
ATOM    949  C2   DT A  46     108.555 319.094 185.219 
ATOM    950  O2   DT A  46     107.577 319.125 185.946 
ATOM    951  N3   DT A  46     108.537 319.652 183.956 
ATOM    952  C4   DT A  46     109.582 319.674 183.055 
ATOM    953  O4   DT A  46     109.448 320.204 181.951 
ATOM    954  C5   DT A  46     110.786 319.034 183.534 
ATOM    955  C7   DT A  46     111.972 319.012 182.614 
ATOM    956  C6   DT A  46     110.830 318.483 184.757 
ATOM    957  P    DG A  47     109.578 314.655 189.698 
ATOM    958  OP1  DG A  47     110.105 314.659 191.082 
ATOM    959  OP2  DG A  47     110.238 313.725 188.755 
ATOM    960  O5'  DG A  47     108.004 314.367 189.722 
ATOM    961  C5'  DG A  47     107.096 315.470 189.904 
ATOM    962  C4'  DG A  47     105.933 315.347 188.941 
ATOM    963  O4'  DG A  47     106.206 315.978 187.657 
ATOM    964  C3'  DG A  47     105.523 313.922 188.571 
ATOM    965  O3'  DG A  47     104.107 313.869 188.442 
ATOM    966  C2'  DG A  47     106.144 313.684 187.195 
ATOM    967  C1'  DG A  47     105.849 315.069 186.627 
ATOM    968  N9   DG A  47     106.651 315.403 185.417 
ATOM    969  C8   DG A  47     107.945 315.047 185.103 
ATOM    970  N7   DG A  47     108.361 315.508 183.948 
ATOM    971  C5   DG A  47     107.265 316.219 183.462 
ATOM    972  C6   DG A  47     107.110 316.943 182.251 
ATOM    973  O6   DG A  47     107.921 317.108 181.344 
ATOM    974  N1   DG A  47     105.833 317.514 182.156 
ATOM    975  C2   DG A  47     104.837 317.401 183.107 
ATOM    976  N2   DG A  47     103.688 318.021 182.829 
ATOM    977  N3   DG A  47     104.984 316.722 184.242 
ATOM    978  C4   DG A  47     106.217 316.161 184.350 
ATOM    979  P    DG A  48     103.326 312.582 188.988 
ATOM    980  OP1  DG A  48     103.081 312.729 190.440 
ATOM    981  OP2  DG A  48     104.038 311.355 188.570 
ATOM    982  O5'  DG A  48     101.940 312.695 188.195 
ATOM    983  C5'  DG A  48     101.449 313.998 187.829 
ATOM    984  C4'  DG A  48     100.931 313.975 186.404 
ATOM    985  O4'  DG A  48     101.975 314.257 185.428 
ATOM    986  C3'  DG A  48     100.337 312.647 185.934 
ATOM    987  O3'  DG A  48      99.227 312.914 185.085 
ATOM    988  C2'  DG A  48     101.443 312.002 185.099 
ATOM    989  C1'  DG A  48     101.906 313.279 184.403 
ATOM    990  N9   DG A  48     103.254 313.166 183.780 
ATOM    991  C8   DG A  48     104.355 312.453 184.206 
ATOM    992  N7   DG A  48     105.399 312.565 183.422 
ATOM    993  C5   DG A  48     104.960 313.411 182.404 
ATOM    994  C6   DG A  48     105.647 313.900 181.263 
ATOM    995  O6   DG A  48     106.803 313.684 180.909 
ATOM    996  N1   DG A  48     104.827 314.733 180.490 
ATOM    997  C2   DG A  48     103.516 315.052 180.782 
ATOM    998  N2   DG A  48     102.903 315.866 179.917 
ATOM    999  N3   DG A  48     102.872 314.594 181.853 
ATOM   1000  C4   DG A  48     103.653 313.784 182.613 
ATOM   1001  P    DG A  49      97.926 311.987 185.193 
ATOM   1002  OP1  DG A  49      97.064 312.469 186.295 
ATOM   1003  OP2  DG A  49      98.335 310.566 185.262 
ATOM   1004  O5'  DG A  49      97.216 312.274 183.789 
ATOM   1005  C5'  DG A  49      97.397 313.560 183.166 
ATOM   1006  C4'  DG A  49      97.661 313.385 181.683 
ATOM   1007  O4'  DG A  49      99.076 313.211 181.388 
ATOM   1008  C3'  DG A  49      96.996 312.175 181.028 
ATOM   1009  O3'  DG A  49      96.586 312.531 179.713 
ATOM   1010  C2'  DG A  49      98.108 311.132 180.923 
ATOM   1011  C1'  DG A  49      99.219 312.097 180.521 
ATOM   1012  N9   DG A  49     100.589 311.542 180.701 
ATOM   1013  C8   DG A  49     101.060 310.681 181.669 
ATOM   1014  N7   DG A  49     102.330 310.382 181.545 
ATOM   1015  C5   DG A  49     102.729 311.093 180.414 
ATOM   1016  C6   DG A  49     103.997 311.169 179.783 
ATOM   1017  O6   DG A  49     105.047 310.615 180.096 
ATOM   1018  N1   DG A  49     103.961 312.009 178.660 
ATOM   1019  C2   DG A  49     102.846 312.686 178.208 
ATOM   1020  N2   DG A  49     103.018 313.439 177.119 
ATOM   1021  N3   DG A  49     101.656 312.615 178.802 
ATOM   1022  C4   DG A  49     101.674 311.804 179.892 
ATOM   1023  P    DA A  50      95.185 311.986 179.162 
ATOM   1024  OP1  DA A  50      94.092 312.868 179.628 
ATOM   1025  OP2  DA A  50      95.047 310.551 179.493 
ATOM   1026  O5'  DA A  50      95.379 312.157 177.582 
ATOM   1027  C5'  DA A  50      96.226 313.214 177.093 
ATOM   1028  C4'  DA A  50      97.110 312.695 175.978 
ATOM   1029  O4'  DA A  50      98.357 312.129 176.475 
ATOM   1030  C3'  DA A  50      96.515 311.577 175.121 
ATOM   1031  O3'  DA A  50      96.931 311.758 173.774 
ATOM   1032  C2'  DA A  50      97.152 310.296 175.658 
ATOM   1033  C1'  DA A  50      98.553 310.866 175.858 
ATOM   1034  N9   DA A  50      99.413 310.042 176.753 
ATOM   1035  C8   DA A  50      99.046 309.312 177.846 
ATOM   1036  N7   DA A  50     100.031 308.696 178.421 
ATOM   1037  C5   DA A  50     101.136 309.042 177.655 
ATOM   1038  C6   DA A  50     102.496 308.708 177.748 
ATOM   1039  N6   DA A  50     102.999 307.911 178.701 
ATOM   1040  N1   DA A  50     103.326 309.224 176.822 
ATOM   1041  C2   DA A  50     102.821 310.017 175.878 
ATOM   1042  N3   DA A  50     101.577 310.397 175.691 
ATOM   1043  C4   DA A  50     100.767 309.866 176.631 
ATOM   1044  P    DA A  51      95.887 311.472 172.594 
ATOM   1045  OP1  DA A  51      95.039 312.666 172.381 
ATOM   1046  OP2  DA A  51      95.170 310.206 172.863 
ATOM   1047  O5'  DA A  51      96.868 311.279 171.344 
ATOM   1048  C5'  DA A  51      98.124 311.983 171.328 
ATOM   1049  C4'  DA A  51      99.231 311.057 170.864 
ATOM   1050  O4'  DA A  51      99.832 310.315 171.964 
ATOM   1051  C3'  DA A  51      98.818 309.972 169.870 
ATOM   1052  O3'  DA A  51      99.871 309.781 168.933 
ATOM   1053  C2'  DA A  51      98.683 308.705 170.713 
ATOM   1054  C1'  DA A  51      99.905 308.947 171.593 
ATOM   1055  N9   DA A  51      99.918 308.130 172.839 
ATOM   1056  C8   DA A  51      98.858 307.738 173.607 
ATOM   1057  N7   DA A  51      99.193 307.027 174.639 
ATOM   1058  C5   DA A  51     100.576 306.939 174.551 
ATOM   1059  C6   DA A  51     101.538 306.311 175.357 
ATOM   1060  N6   DA A  51     101.237 305.618 176.464 
ATOM   1061  N1   DA A  51     102.826 306.420 174.982 
ATOM   1062  C2   DA A  51     103.120 307.110 173.881 
ATOM   1063  N3   DA A  51     102.311 307.737 173.054 
ATOM   1064  C4   DA A  51     101.028 307.611 173.452 
ATOM   1065  P    DG A  52      99.507 309.530 167.395 
ATOM   1066  OP1  DG A  52      99.285 310.828 166.720 
ATOM   1067  OP2  DG A  52      98.400 308.552 167.301 
ATOM   1068  O5'  DG A  52     100.857 308.865 166.854 
ATOM   1069  C5'  DG A  52     102.108 309.227 167.468 
ATOM   1070  C4'  DG A  52     102.954 307.989 167.692 
ATOM   1071  O4'  DG A  52     102.679 307.353 168.973 
ATOM   1072  C3'  DG A  52     102.767 306.863 166.675 
ATOM   1073  O3'  DG A  52     104.025 306.244 166.437 
ATOM   1074  C2'  DG A  52     101.854 305.857 167.373 
ATOM   1075  C1'  DG A  52     102.497 305.962 168.753 
ATOM   1076  N9   DG A  52     101.648 305.427 169.853 
ATOM   1077  C8   DG A  52     100.277 305.451 169.986 
ATOM   1078  N7   DG A  52      99.837 304.887 171.084 
ATOM   1079  C5   DG A  52     100.998 304.458 171.724 
ATOM   1080  C6   DG A  52     101.164 303.777 172.958 
ATOM   1081  O6   DG A  52     100.305 303.407 173.754 
ATOM   1082  N1   DG A  52     102.517 303.533 173.232 
ATOM   1083  C2   DG A  52     103.572 303.899 172.418 
ATOM   1084  N2   DG A  52     104.790 303.575 172.857 
ATOM   1085  N3   DG A  52     103.416 304.538 171.260 
ATOM   1086  C4   DG A  52     102.109 304.782 170.981 
ATOM   1087  P    DA A  53     104.400 305.793 164.948 
ATOM   1088  OP1  DA A  53     104.948 306.950 164.203 
ATOM   1089  OP2  DA A  53     103.240 305.114 164.328 
ATOM   1090  O5'  DA A  53     105.562 304.729 165.222 
ATOM   1091  C5'  DA A  53     106.396 304.891 166.385 
ATOM   1092  C4'  DA A  53     106.596 303.553 167.070 
ATOM   1093  O4'  DA A  53     105.551 303.265 168.042 
ATOM   1094  C3'  DA A  53     106.592 302.330 166.153 
ATOM   1095  O3'  DA A  53     107.545 301.390 166.635 
ATOM   1096  C2'  DA A  53     105.196 301.730 166.312 
ATOM   1097  C1'  DA A  53     105.081 301.944 167.817 
ATOM   1098  N9   DA A  53     103.686 301.856 168.331 
ATOM   1099  C8   DA A  53     102.529 302.239 167.715 
ATOM   1100  N7   DA A  53     101.464 302.031 168.424 
ATOM   1101  C5   DA A  53     101.946 301.469 169.597 
ATOM   1102  C6   DA A  53     101.308 301.018 170.765 
ATOM   1103  N6   DA A  53      99.981 301.067 170.949 
ATOM   1104  N1   DA A  53     102.086 300.512 171.740 
ATOM   1105  C2   DA A  53     103.405 300.466 171.552 
ATOM   1106  N3   DA A  53     104.108 300.855 170.511 
ATOM   1107  C4   DA A  53     103.306 301.357 169.549 
ATOM   1108  P    DC A  54     108.439 300.580 165.583 
ATOM   1109  OP1  DC A  54     109.606 301.401 165.190 
ATOM   1110  OP2  DC A  54     107.585 300.094 164.477 
ATOM   1111  O5'  DC A  54     108.927 299.341 166.470 
ATOM   1112  C5'  DC A  54     109.090 299.520 167.889 
ATOM   1113  C4'  DC A  54     108.507 298.334 168.631 
ATOM   1114  O4'  DC A  54     107.090 298.503 168.924 
ATOM   1115  C3'  DC A  54     108.575 296.993 167.901 
ATOM   1116  O3'  DC A  54     108.828 295.964 168.850 
ATOM   1117  C2'  DC A  54     107.171 296.793 167.329 
ATOM   1118  C1'  DC A  54     106.410 297.317 168.542 
ATOM   1119  N1   DC A  54     104.992 297.671 168.252 
ATOM   1120  C2   DC A  54     104.050 297.452 169.254 
ATOM   1121  O2   DC A  54     104.426 296.979 170.332 
ATOM   1122  N3   DC A  54     102.753 297.767 169.008 
ATOM   1123  C4   DC A  54     102.386 298.279 167.826 
ATOM   1124  N4   DC A  54     101.108 298.570 167.636 
ATOM   1125  C5   DC A  54     103.339 298.511 166.782 
ATOM   1126  C6   DC A  54     104.631 298.189 167.046 
ATOM   1127  P    DG A  55     109.821 294.773 168.456 
ATOM   1128  OP1  DG A  55     111.221 295.193 168.698 
ATOM   1129  OP2  DG A  55     109.513 294.301 167.088 
ATOM   1130  O5'  DG A  55     109.406 293.650 169.518 
ATOM   1131  C5'  DG A  55     108.901 294.058 170.803 
ATOM   1132  C4'  DG A  55     107.698 293.216 171.178 
ATOM   1133  O4'  DG A  55     106.450 293.777 170.678 
ATOM   1134  C3'  DG A  55     107.697 291.783 170.647 
ATOM   1135  O3'  DG A  55     107.123 290.929 171.630 
ATOM   1136  C2'  DG A  55     106.768 291.820 169.434 
ATOM   1137  C1'  DG A  55     105.715 292.740 170.045 
ATOM   1138  N9   DG A  55     104.809 293.362 169.042 
ATOM   1139  C8   DG A  55     105.084 293.773 167.755 
ATOM   1140  N7   DG A  55     104.054 294.286 167.127 
ATOM   1141  C5   DG A  55     103.023 294.209 168.062 
ATOM   1142  C6   DG A  55     101.666 294.611 167.962 
ATOM   1143  O6   DG A  55     101.084 295.126 167.010 
ATOM   1144  N1   DG A  55     100.965 294.350 169.148 
ATOM   1145  C2   DG A  55     101.506 293.778 170.282 
ATOM   1146  N2   DG A  55     100.672 293.613 171.311 
ATOM   1147  N3   DG A  55     102.781 293.402 170.376 
ATOM   1148  C4   DG A  55     103.473 293.647 169.234 
ATOM   1149  P    DT A  56     107.760 289.479 171.865 
ATOM   1150  OP1  DT A  56     108.914 289.588 172.786 
ATOM   1151  OP2  DT A  56     108.030 288.838 170.560 
ATOM   1152  O5'  DT A  56     106.556 288.720 172.597 
ATOM   1153  C5'  DT A  56     105.643 289.481 173.410 
ATOM   1154  C4'  DT A  56     104.217 289.045 173.134 
ATOM   1155  O4'  DT A  56     103.616 289.782 172.031 
ATOM   1156  C3'  DT A  56     104.034 287.580 172.741 
ATOM   1157  O3'  DT A  56     102.823 287.098 173.312 
ATOM   1158  C2'  DT A  56     103.879 287.602 171.221 
ATOM   1159  C1'  DT A  56     103.005 288.851 171.151 
ATOM   1160  N1   DT A  56     102.945 289.466 169.795 
ATOM   1161  C2   DT A  56     101.758 290.052 169.426 
ATOM   1162  O2   DT A  56     100.780 290.083 170.152 
ATOM   1163  N3   DT A  56     101.741 290.610 168.163 
ATOM   1164  C4   DT A  56     102.786 290.632 167.262 
ATOM   1165  O4   DT A  56     102.651 291.162 166.158 
ATOM   1166  C5   DT A  56     103.989 289.992 167.741 
ATOM   1167  C7   DT A  56     105.175 289.970 166.821 
ATOM   1168  C6   DT A  56     104.034 289.441 168.964 
ATOM   1169  P    DC A  57     102.782 285.612 173.905 
ATOM   1170  OP1  DC A  57     103.309 285.616 175.289 
ATOM   1171  OP2  DC A  57     103.442 284.683 172.962 
ATOM   1172  O5'  DC A  57     101.208 285.325 173.929 
ATOM   1173  C5'  DC A  57     100.300 286.428 174.111 
ATOM   1174  C4'  DC A  57      99.136 286.305 173.148 
ATOM   1175  O4'  DC A  57      99.410 286.935 171.864 
ATOM   1176  C3'  DC A  57      98.726 284.879 172.778 
ATOM   1177  O3'  DC A  57      97.311 284.826 172.649 
ATOM   1178  C2'  DC A  57      99.348 284.642 171.401 
ATOM   1179  C1'  DC A  57      99.053 286.027 170.833 
ATOM   1180  N1   DC A  57      99.855 286.361 169.623 
ATOM   1181  C2   DC A  57      99.253 287.142 168.640 
ATOM   1182  O2   DC A  57      98.089 287.523 168.811 
ATOM   1183  N3   DC A  57      99.967 287.457 167.530 
ATOM   1184  C4   DC A  57     101.226 287.025 167.382 
ATOM   1185  N4   DC A  57     101.881 287.359 166.281 
ATOM   1186  C5   DC A  57     101.863 286.220 168.381 
ATOM   1187  C6   DC A  57     101.133 285.916 169.484 
ATOM   1188  P    DA A  58      96.529 283.540 173.195 
ATOM   1189  OP1  DA A  58      96.285 283.687 174.647 
ATOM   1190  OP2  DA A  58      97.242 282.313 172.777 
ATOM   1191  O5'  DA A  58      95.144 283.652 172.402 
ATOM   1192  C5'  DA A  58      94.652 284.956 172.035 
ATOM   1193  C4'  DA A  58      94.134 284.933 170.611 
ATOM   1194  O4'  DA A  58      95.178 285.215 169.635 
ATOM   1195  C3'  DA A  58      93.541 283.605 170.140 
ATOM   1196  O3'  DA A  58      92.431 283.872 169.291 
ATOM   1197  C2'  DA A  58      94.647 282.960 169.306 
ATOM   1198  C1'  DA A  58      95.110 284.236 168.610 
ATOM   1199  N9   DA A  58      96.458 284.124 167.987 
ATOM   1200  C8   DA A  58      97.538 283.411 168.424 
ATOM   1201  N7   DA A  58      98.579 283.513 167.657 
ATOM   1202  C5   DA A  58      98.161 284.354 166.636 
ATOM   1203  C6   DA A  58      98.811 284.857 165.496 
ATOM   1204  N6   DA A  58     100.082 284.569 165.182 
ATOM   1205  N1   DA A  58      98.104 285.668 164.688 
ATOM   1206  C2   DA A  58      96.842 285.951 165.005 
ATOM   1207  N3   DA A  58      96.134 285.545 166.035 
ATOM   1208  C4   DA A  58      96.864 284.733 166.828 
ATOM   1209  P    DC A  59      91.130 282.945 169.400 
ATOM   1210  OP1  DC A  59      90.268 283.427 170.502 
ATOM   1211  OP2  DC A  59      91.539 281.524 169.469 
ATOM   1212  O5'  DC A  59      90.420 283.232 167.995 
ATOM   1213  C5'  DC A  59      90.600 284.518 167.372 
ATOM   1214  C4'  DC A  59      90.864 284.343 165.890 
ATOM   1215  O4'  DC A  59      92.279 284.169 165.595 
ATOM   1216  C3'  DC A  59      90.199 283.133 165.234 
ATOM   1217  O3'  DC A  59      89.789 283.489 163.920 
ATOM   1218  C2'  DC A  59      91.311 282.089 165.130 
ATOM   1219  C1'  DC A  59      92.422 283.054 164.727 
ATOM   1220  N1   DC A  59      93.792 282.500 164.908 
ATOM   1221  C2   DC A  59      94.771 282.875 163.991 
ATOM   1222  O2   DC A  59      94.465 283.647 163.074 
ATOM   1223  N3   DC A  59      96.027 282.379 164.138 
ATOM   1224  C4   DC A  59      96.318 281.547 165.144 
ATOM   1225  N4   DC A  59      97.557 281.090 165.245 
ATOM   1226  C5   DC A  59      95.326 281.148 166.098 
ATOM   1227  C6   DC A  59      94.077 281.653 165.934 
ATOM   1228  P    DT A  60      88.388 282.944 163.369 
ATOM   1229  OP1  DT A  60      87.296 283.826 163.835 
ATOM   1230  OP2  DT A  60      88.250 281.509 163.699 
ATOM   1231  O5'  DT A  60      88.583 283.115 161.789 
ATOM   1232  C5'  DT A  60      89.429 284.172 161.300 
ATOM   1233  C4'  DT A  60      90.314 283.652 160.184 
ATOM   1234  O4'  DT A  60      91.561 283.086 160.682 
ATOM   1235  C3'  DT A  60      89.718 282.535 159.328 
ATOM   1236  O3'  DT A  60      90.134 282.716 157.980 
ATOM   1237  C2'  DT A  60      90.355 281.254 159.865 
ATOM   1238  C1'  DT A  60      91.757 281.824 160.065 
ATOM   1239  N1   DT A  60      92.617 281.000 160.959 
ATOM   1240  C2   DT A  60      93.959 280.952 160.667 
ATOM   1241  O2   DT A  60      94.454 281.546 159.725 
ATOM   1242  N3   DT A  60      94.724 280.178 161.517 
ATOM   1243  C4   DT A  60      94.270 279.466 162.608 
ATOM   1244  O4   DT A  60      95.052 278.808 163.297 
ATOM   1245  C5   DT A  60      92.848 279.578 162.835 
ATOM   1246  C7   DT A  60      92.270 278.834 164.003 
ATOM   1247  C6   DT A  60      92.080 280.324 162.023 
ATOM   1248  P    DG A  61      89.090 282.429 156.801 
ATOM   1249  OP1  DG A  61      88.242 283.624 156.588 
ATOM   1250  OP2  DG A  61      88.374 281.163 157.069 
ATOM   1251  O5'  DG A  61      90.072 282.237 155.551 
ATOM   1252  C5'  DG A  61      91.328 282.941 155.534 
ATOM   1253  C4'  DG A  61      92.435 282.015 155.071 
ATOM   1254  O4'  DG A  61      93.035 281.273 156.171 
ATOM   1255  C3'  DG A  61      92.022 280.930 154.077 
ATOM   1256  O3'  DG A  61      93.075 280.738 153.140 
ATOM   1257  C2'  DG A  61      91.886 279.663 154.920 
ATOM   1258  C1'  DG A  61      93.109 279.904 155.800 
ATOM   1259  N9   DG A  61      93.121 279.088 157.046 
ATOM   1260  C8   DG A  61      92.065 278.683 157.833 
ATOM   1261  N7   DG A  61      92.417 277.966 158.872 
ATOM   1262  C5   DG A  61      93.805 277.889 158.765 
ATOM   1263  C6   DG A  61      94.751 277.242 159.603 
ATOM   1264  O6   DG A  61      94.556 276.592 160.627 
ATOM   1265  N1   DG A  61      96.058 277.415 159.127 
ATOM   1266  C2   DG A  61      96.406 278.122 157.992 
ATOM   1267  N2   DG A  61      97.709 278.171 157.708 
ATOM   1268  N3   DG A  61      95.517 278.730 157.208 
ATOM   1269  C4   DG A  61      94.244 278.571 157.655 
ATOM   1270  P    DA A  62      92.710 280.488 151.601 
ATOM   1271  OP1  DA A  62      92.489 281.786 150.927 
ATOM   1272  OP2  DA A  62      91.604 279.510 151.507 
ATOM   1273  O5'  DA A  62      94.061 279.823 151.061 
ATOM   1274  C5'  DA A  62      95.312 280.185 151.675 
ATOM   1275  C4'  DA A  62      96.157 278.946 151.899 
ATOM   1276  O4'  DA A  62      95.883 278.310 153.180 
ATOM   1277  C3'  DA A  62      95.971 277.821 150.881 
ATOM   1278  O3'  DA A  62      97.229 277.201 150.644 
ATOM   1279  C2'  DA A  62      95.057 276.815 151.580 
ATOM   1280  C1'  DA A  62      95.701 276.920 152.959 
ATOM   1281  N9   DA A  62      94.852 276.385 154.060 
ATOM   1282  C8   DA A  62      93.492 276.418 154.175 
ATOM   1283  N7   DA A  62      93.042 275.863 155.258 
ATOM   1284  C5   DA A  62      94.188 275.428 155.910 
ATOM   1285  C6   DA A  62      94.388 274.755 157.126 
ATOM   1286  N6   DA A  62      93.388 274.385 157.940 
ATOM   1287  N1   DA A  62      95.656 274.473 157.478 
ATOM   1288  C2   DA A  62      96.645 274.844 156.666 
ATOM   1289  N3   DA A  62      96.581 275.473 155.513 
ATOM   1290  C4   DA A  62      95.301 275.742 155.184 
ATOM   1291  P    DT A  63      97.603 276.751 149.154 
ATOM   1292  OP1  DT A  63      98.152 277.907 148.410 
ATOM   1293  OP2  DT A  63      96.444 276.072 148.535 
ATOM   1294  O5'  DT A  63      98.766 275.687 149.429 
ATOM   1295  C5'  DT A  63      99.600 275.848 150.592 
ATOM   1296  C4'  DT A  63      99.799 274.510 151.277 
ATOM   1297  O4'  DT A  63      98.755 274.223 152.249 
ATOM   1298  C3'  DT A  63      99.796 273.287 150.360 
ATOM   1299  O3'  DT A  63     100.749 272.348 150.842 
ATOM   1300  C2'  DT A  63      98.399 272.688 150.518 
ATOM   1301  C1'  DT A  63      98.285 272.902 152.024 
ATOM   1302  N1   DT A  63      96.889 272.814 152.538 
ATOM   1303  C2   DT A  63      96.717 272.279 153.791 
ATOM   1304  O2   DT A  63      97.645 271.886 154.479 
ATOM   1305  N3   DT A  63      95.410 272.212 154.234 
ATOM   1306  C4   DT A  63      94.290 272.625 153.543 
ATOM   1307  O4   DT A  63      93.169 272.515 154.043 
ATOM   1308  C5   DT A  63      94.572 273.172 152.236 
ATOM   1309  C7   DT A  63      93.408 273.646 151.417 
ATOM   1310  C6   DT A  63      95.834 273.249 151.781 
ATOM   1311  P    DT A  64     101.643 271.538 149.790 
ATOM   1312  OP1  DT A  64     102.810 272.359 149.396 
ATOM   1313  OP2  DT A  64     100.789 271.052 148.684 
ATOM   1314  O5'  DT A  64     102.130 270.299 150.677 
ATOM   1315  C5'  DT A  64     102.294 270.478 152.096 
ATOM   1316  C4'  DT A  64     101.711 269.292 152.838 
ATOM   1317  O4'  DT A  64     100.294 269.461 153.131 
ATOM   1318  C3'  DT A  64     101.779 267.951 152.108 
ATOM   1319  O3'  DT A  64     102.031 266.921 153.057 
ATOM   1320  C2'  DT A  64     100.375 267.750 151.535 
ATOM   1321  C1'  DT A  64      99.614 268.275 152.748 
ATOM   1322  N1   DT A  64      98.195 268.629 152.458 
ATOM   1323  C2   DT A  64      97.279 268.407 153.457 
ATOM   1324  O2   DT A  64      97.580 267.944 154.543 
ATOM   1325  N3   DT A  64      95.974 268.746 153.151 
ATOM   1326  C4   DT A  64      95.524 269.276 151.959 
ATOM   1327  O4   DT A  64      94.330 269.539 151.802 
ATOM   1328  C5   DT A  64      96.560 269.472 150.973 
ATOM   1329  C7   DT A  64      96.156 270.044 149.646 
ATOM   1330  C6   DT A  64      97.836 269.151 151.243 
ATOM   1331  P    DA A  65     103.025 265.730 152.663 
ATOM   1332  OP1  DA A  65     104.424 266.151 152.905 
ATOM   1333  OP2  DA A  65     102.717 265.259 151.295 
ATOM   1334  O5'  DA A  65     102.610 264.608 153.724 
ATOM   1335  C5'  DA A  65     102.105 265.016 155.010 
ATOM   1336  C4'  DA A  65     100.902 264.174 155.385 
ATOM   1337  O4'  DA A  65      99.654 264.735 154.884 
ATOM   1338  C3'  DA A  65     100.900 262.741 154.854 
ATOM   1339  O3'  DA A  65     100.326 261.886 155.837 
ATOM   1340  C2'  DA A  65      99.972 262.778 153.641 
ATOM   1341  C1'  DA A  65      98.919 263.698 154.252 
ATOM   1342  N9   DA A  65      98.012 264.320 153.248 
ATOM   1343  C8   DA A  65      98.303 264.722 151.975 
ATOM   1344  N7   DA A  65      97.292 265.231 151.343 
ATOM   1345  C5   DA A  65      96.253 265.163 152.261 
ATOM   1346  C6   DA A  65      94.904 265.549 152.195 
ATOM   1347  N6   DA A  65      94.346 266.108 151.111 
ATOM   1348  N1   DA A  65      94.147 265.339 153.287 
ATOM   1349  C2   DA A  65      94.707 264.785 154.361 
ATOM   1350  N3   DA A  65      95.948 264.385 154.538 
ATOM   1351  C4   DA A  65      96.684 264.607 153.430 
ATOM   1352  P    DT A  66     100.964 260.437 156.072 
ATOM   1353  OP1  DT A  66     102.117 260.546 156.993 
ATOM   1354  OP2  DT A  66     101.234 259.796 154.766 
ATOM   1355  O5'  DT A  66      99.760 259.678 156.804 
ATOM   1356  C5'  DT A  66      98.847 260.438 157.616 
ATOM   1357  C4'  DT A  66      97.421 260.003 157.341 
ATOM   1358  O4'  DT A  66      96.819 260.740 156.238 
ATOM   1359  C3'  DT A  66      97.237 258.537 156.948 
ATOM   1360  O3'  DT A  66      96.027 258.056 157.519 
ATOM   1361  C2'  DT A  66      97.083 258.560 155.427 
ATOM   1362  C1'  DT A  66      96.208 259.809 155.357 
ATOM   1363  N1   DT A  66      96.149 260.424 154.002 
ATOM   1364  C2   DT A  66      94.962 261.010 153.633 
ATOM   1365  O2   DT A  66      93.984 261.041 154.359 
ATOM   1366  N3   DT A  66      94.944 261.568 152.370 
ATOM   1367  C4   DT A  66      95.989 261.589 151.468 
ATOM   1368  O4   DT A  66      95.855 262.120 150.365 
ATOM   1369  C5   DT A  66      97.193 260.950 151.947 
ATOM   1370  C7   DT A  66      98.379 260.928 151.028 
ATOM   1371  C6   DT A  66      97.237 260.398 153.171 
ATOM   1372  P    DG A  67      95.985 256.570 158.112 
ATOM   1373  OP1  DG A  67      96.512 256.574 159.496 
ATOM   1374  OP2  DG A  67      96.646 255.641 157.169 
ATOM   1375  O5'  DG A  67      94.412 256.283 158.136 
ATOM   1376  C5'  DG A  67      93.504 257.386 158.317 
ATOM   1377  C4'  DG A  67      92.340 257.262 157.354 
ATOM   1378  O4'  DG A  67      92.613 257.893 156.070 
ATOM   1379  C3'  DG A  67      91.930 255.837 156.985 
ATOM   1380  O3'  DG A  67      90.515 255.784 156.856 
ATOM   1381  C2'  DG A  67      92.552 255.600 155.608 
ATOM   1382  C1'  DG A  67      92.256 256.984 155.040 
ATOM   1383  N9   DG A  67      93.058 257.319 153.830 
ATOM   1384  C8   DG A  67      94.352 256.962 153.516 
ATOM   1385  N7   DG A  67      94.768 257.423 152.362 
ATOM   1386  C5   DG A  67      93.672 258.134 151.876 
ATOM   1387  C6   DG A  67      93.517 258.859 150.664 
ATOM   1388  O6   DG A  67      94.329 259.024 149.757 
ATOM   1389  N1   DG A  67      92.240 259.430 150.570 
ATOM   1390  C2   DG A  67      91.245 259.317 151.520 
ATOM   1391  N2   DG A  67      90.095 259.937 151.242 
ATOM   1392  N3   DG A  67      91.392 258.638 152.656 
ATOM   1393  C4   DG A  67      92.624 258.077 152.764 
ATOM   1394  P    DT A  68      89.733 254.498 157.401 
ATOM   1395  OP1  DT A  68      89.489 254.645 158.854 
ATOM   1396  OP2  DT A  68      90.446 253.271 156.984 
ATOM   1397  O5'  DT A  68      88.347 254.610 156.609 
ATOM   1398  C5'  DT A  68      87.856 255.914 156.242 
ATOM   1399  C4'  DT A  68      87.338 255.890 154.818 
ATOM   1400  O4'  DT A  68      88.382 256.173 153.842 
ATOM   1401  C3'  DT A  68      86.744 254.563 154.347 
ATOM   1402  O3'  DT A  68      85.635 254.830 153.498 
ATOM   1403  C2'  DT A  68      87.851 253.918 153.512 
ATOM   1404  C1'  DT A  68      88.313 255.194 152.816 
ATOM   1405  N1   DT A  68      89.662 255.081 152.194 
ATOM   1406  C2   DT A  68      89.871 255.775 151.025 
ATOM   1407  O2   DT A  68      89.012 256.460 150.498 
ATOM   1408  N3   DT A  68      91.132 255.646 150.477 
ATOM   1409  C4   DT A  68      92.174 254.900 150.987 
ATOM   1410  O4   DT A  68      93.261 254.861 150.405 
ATOM   1411  C5   DT A  68      91.859 254.209 152.215 
ATOM   1412  C7   DT A  68      92.938 253.373 152.839 
ATOM   1413  C6   DT A  68      90.641 254.316 152.770 
ATOM   1414  P    DC A  69      84.334 253.903 153.607 
ATOM   1415  OP1  DC A  69      83.472 254.385 154.709 
ATOM   1416  OP2  DC A  69      84.742 252.482 153.675 
ATOM   1417  O5'  DC A  69      83.624 254.190 152.202 
ATOM   1418  C5'  DC A  69      83.804 255.476 151.579 
ATOM   1419  C4'  DC A  69      84.068 255.301 150.097 
ATOM   1420  O4'  DC A  69      85.483 255.126 149.802 
ATOM   1421  C3'  DC A  69      83.403 254.091 149.441 
ATOM   1422  O3'  DC A  69      82.993 254.447 148.126 
ATOM   1423  C2'  DC A  69      84.515 253.047 149.336 
ATOM   1424  C1'  DC A  69      85.626 254.012 148.934 
ATOM   1425  N1   DC A  69      86.996 253.458 149.114 
ATOM   1426  C2   DC A  69      87.974 253.833 148.197 
ATOM   1427  O2   DC A  69      87.669 254.604 147.281 
ATOM   1428  N3   DC A  69      89.231 253.337 148.344 
ATOM   1429  C4   DC A  69      89.522 252.504 149.351 
ATOM   1430  N4   DC A  69      90.761 252.048 149.452 
ATOM   1431  C5   DC A  69      88.529 252.105 150.304 
ATOM   1432  C6   DC A  69      87.280 252.611 150.141 
ATOM   1433  P    DT A  70      81.592 253.902 147.575 
ATOM   1434  OP1  DT A  70      80.499 254.784 148.042 
ATOM   1435  OP2  DT A  70      81.454 252.467 147.906 
ATOM   1436  O5'  DT A  70      81.786 254.073 145.996 
ATOM   1437  C5'  DT A  70      82.633 255.130 145.507 
ATOM   1438  C4'  DT A  70      83.518 254.610 144.391 
ATOM   1439  O4'  DT A  70      84.764 254.044 144.889 
ATOM   1440  C3'  DT A  70      82.922 253.493 143.535 
ATOM   1441  O3'  DT A  70      83.338 253.674 142.187 
ATOM   1442  C2'  DT A  70      83.559 252.212 144.072 
ATOM   1443  C1'  DT A  70      84.960 252.781 144.272 
ATOM   1444  N1   DT A  70      85.821 251.958 145.166 
ATOM   1445  C2   DT A  70      87.163 251.910 144.873 
ATOM   1446  O2   DT A  70      87.657 252.504 143.931 
ATOM   1447  N3   DT A  70      87.928 251.136 145.724 
ATOM   1448  C4   DT A  70      87.474 250.424 146.815 
ATOM   1449  O4   DT A  70      88.256 249.766 147.504 
ATOM   1450  C5   DT A  70      86.052 250.536 147.042 
ATOM   1451  C7   DT A  70      85.474 249.792 148.210 
ATOM   1452  C6   DT A  70      85.284 251.282 146.230 
ATOM   1453  P    DG A  71      82.294 253.387 141.008 
ATOM   1454  OP1  DG A  71      81.446 254.581 140.794 
ATOM   1455  OP2  DG A  71      81.578 252.121 141.276 
ATOM   1456  O5'  DG A  71      83.276 253.195 139.758 
ATOM   1457  C5'  DG A  71      84.532 253.899 139.741 
ATOM   1458  C4'  DG A  71      85.639 252.972 139.278 
ATOM   1459  O4'  DG A  71      86.239 252.230 140.377 
ATOM   1460  C3'  DG A  71      85.225 251.888 138.283 
ATOM   1461  O3'  DG A  71      86.278 251.696 137.346 
ATOM   1462  C2'  DG A  71      85.090 250.620 139.127 
ATOM   1463  C1'  DG A  71      86.312 250.862 140.007 
ATOM   1464  N9   DG A  71      86.325 250.046 141.253 
ATOM   1465  C8   DG A  71      85.268 249.641 142.040 
ATOM   1466  N7   DG A  71      85.621 248.924 143.078 
ATOM   1467  C5   DG A  71      87.008 248.847 142.972 
ATOM   1468  C6   DG A  71      87.955 248.200 143.809 
ATOM   1469  O6   DG A  71      87.759 247.550 144.834 
ATOM   1470  N1   DG A  71      89.262 248.373 143.334 
ATOM   1471  C2   DG A  71      89.609 249.080 142.199 
ATOM   1472  N2   DG A  71      90.913 249.129 141.915 
ATOM   1473  N3   DG A  71      88.720 249.688 141.415 
ATOM   1474  C4   DG A  71      87.448 249.528 141.862 
ATOM   1475  P    DG A  72      85.914 251.446 135.808 
ATOM   1476  OP1  DG A  72      85.693 252.744 135.133 
ATOM   1477  OP2  DG A  72      84.807 250.468 135.714 
ATOM   1478  O5'  DG A  72      87.264 250.781 135.267 
ATOM   1479  C5'  DG A  72      88.515 251.143 135.882 
ATOM   1480  C4'  DG A  72      89.361 249.904 136.106 
ATOM   1481  O4'  DG A  72      89.086 249.268 137.387 
ATOM   1482  C3'  DG A  72      89.174 248.779 135.088 
ATOM   1483  O3'  DG A  72      90.433 248.159 134.851 
ATOM   1484  C2'  DG A  72      88.261 247.773 135.787 
ATOM   1485  C1'  DG A  72      88.905 247.878 137.166 
ATOM   1486  N9   DG A  72      88.055 247.343 138.267 
ATOM   1487  C8   DG A  72      86.684 247.367 138.400 
ATOM   1488  N7   DG A  72      86.244 246.803 139.498 
ATOM   1489  C5   DG A  72      87.406 246.374 140.138 
ATOM   1490  C6   DG A  72      87.571 245.693 141.372 
ATOM   1491  O6   DG A  72      86.712 245.323 142.168 
ATOM   1492  N1   DG A  72      88.924 245.448 141.645 
ATOM   1493  C2   DG A  72      89.979 245.815 140.832 
ATOM   1494  N2   DG A  72      91.198 245.491 141.271 
ATOM   1495  N3   DG A  72      89.823 246.454 139.674 
ATOM   1496  C4   DG A  72      88.516 246.698 139.395 
ATOM   1497  P    DT A  73      90.807 247.709 133.361 
ATOM   1498  OP1  DT A  73      91.355 248.865 132.617 
ATOM   1499  OP2  DT A  73      89.648 247.030 132.742 
ATOM   1500  O5'  DT A  73      91.969 246.645 133.636 
ATOM   1501  C5'  DT A  73      92.803 246.806 134.799 
ATOM   1502  C4'  DT A  73      93.003 245.468 135.483 
ATOM   1503  O4'  DT A  73      91.958 245.181 136.455 
ATOM   1504  C3'  DT A  73      93.000 244.245 134.567 
ATOM   1505  O3'  DT A  73      93.952 243.306 135.049 
ATOM   1506  C2'  DT A  73      91.603 243.646 134.725 
ATOM   1507  C1'  DT A  73      91.489 243.860 136.231 
ATOM   1508  N1   DT A  73      90.093 243.771 136.744 
ATOM   1509  C2   DT A  73      89.921 243.237 137.998 
ATOM   1510  O2   DT A  73      90.848 242.844 138.685 
ATOM   1511  N3   DT A  73      88.614 243.169 138.441 
ATOM   1512  C4   DT A  73      87.494 243.583 137.750 
ATOM   1513  O4   DT A  73      86.373 243.473 138.250 
ATOM   1514  C5   DT A  73      87.776 244.130 136.443 
ATOM   1515  C7   DT A  73      86.612 244.604 135.624 
ATOM   1516  C6   DT A  73      89.037 244.207 135.988 
ATOM   1517  P    DC A  74      94.846 242.496 133.997 
ATOM   1518  OP1  DC A  74      96.013 243.317 133.603 
ATOM   1519  OP2  DC A  74      93.992 242.010 132.891 
ATOM   1520  O5'  DC A  74      95.334 241.257 134.884 
ATOM   1521  C5'  DC A  74      95.498 241.436 136.303 
ATOM   1522  C4'  DC A  74      94.914 240.250 137.045 
ATOM   1523  O4'  DC A  74      93.497 240.419 137.337 
ATOM   1524  C3'  DC A  74      94.983 238.909 136.315 
ATOM   1525  O3'  DC A  74      95.235 237.879 137.263 
ATOM   1526  C2'  DC A  74      93.579 238.708 135.742 
ATOM   1527  C1'  DC A  74      92.817 239.233 136.955 
ATOM   1528  N1   DC A  74      91.399 239.587 136.665 
ATOM   1529  C2   DC A  74      90.457 239.368 137.667 
ATOM   1530  O2   DC A  74      90.833 238.895 138.745 
ATOM   1531  N3   DC A  74      89.160 239.683 137.422 
ATOM   1532  C4   DC A  74      88.793 240.194 136.240 
ATOM   1533  N4   DC A  74      87.515 240.485 136.049 
ATOM   1534  C5   DC A  74      89.746 240.426 135.195 
ATOM   1535  C6   DC A  74      91.038 240.105 135.460 
ATOM   1536  P    DA A  75      96.229 236.688 136.870 
ATOM   1537  OP1  DA A  75      97.628 237.109 137.112 
ATOM   1538  OP2  DA A  75      95.921 236.217 135.502 
ATOM   1539  O5'  DA A  75      95.813 235.566 137.931 
ATOM   1540  C5'  DA A  75      95.308 235.974 139.216 
ATOM   1541  C4'  DA A  75      94.105 235.132 139.592 
ATOM   1542  O4'  DA A  75      92.857 235.693 139.091 
ATOM   1543  C3'  DA A  75      94.104 233.699 139.061 
ATOM   1544  O3'  DA A  75      93.530 232.844 140.044 
ATOM   1545  C2'  DA A  75      93.175 233.735 137.848 
ATOM   1546  C1'  DA A  75      92.123 234.656 138.459 
ATOM   1547  N9   DA A  75      91.216 235.278 137.455 
ATOM   1548  C8   DA A  75      91.507 235.680 136.182 
ATOM   1549  N7   DA A  75      90.495 236.189 135.549 
ATOM   1550  C5   DA A  75      89.457 236.121 136.467 
ATOM   1551  C6   DA A  75      88.108 236.507 136.402 
ATOM   1552  N6   DA A  75      87.550 237.066 135.318 
ATOM   1553  N1   DA A  75      87.351 236.297 137.494 
ATOM   1554  C2   DA A  75      87.910 235.743 138.567 
ATOM   1555  N3   DA A  75      89.151 235.343 138.745 
ATOM   1556  C4   DA A  75      89.888 235.564 137.637 
ATOM   1557  P    DG A  76      94.168 231.395 140.279 
ATOM   1558  OP1  DG A  76      95.321 231.504 141.200 
ATOM   1559  OP2  DG A  76      94.438 230.754 138.973 
ATOM   1560  O5'  DG A  76      92.963 230.636 141.011 
ATOM   1561  C5'  DG A  76      92.051 231.396 141.823 
ATOM   1562  C4'  DG A  76      90.624 230.961 141.547 
ATOM   1563  O4'  DG A  76      90.023 231.698 140.445 
ATOM   1564  C3'  DG A  76      90.441 229.495 141.154 
ATOM   1565  O3'  DG A  76      89.230 229.014 141.726 
ATOM   1566  C2'  DG A  76      90.286 229.518 139.634 
ATOM   1567  C1'  DG A  76      89.412 230.767 139.564 
ATOM   1568  N9   DG A  76      89.352 231.382 138.209 
ATOM   1569  C8   DG A  76      90.331 231.454 137.242 
ATOM   1570  N7   DG A  76      89.955 232.069 136.146 
ATOM   1571  C5   DG A  76      88.633 232.427 136.406 
ATOM   1572  C6   DG A  76      87.696 233.118 135.593 
ATOM   1573  O6   DG A  76      87.844 233.562 134.458 
ATOM   1574  N1   DG A  76      86.466 233.271 136.247 
ATOM   1575  C2   DG A  76      86.178 232.817 137.519 
ATOM   1576  N2   DG A  76      84.944 233.064 137.963 
ATOM   1577  N3   DG A  76      87.057 232.170 138.281 
ATOM   1578  C4   DG A  76      88.256 232.013 137.662 
ATOM   1579  P    DT A  77      89.189 227.528 142.319 
ATOM   1580  OP1  DT A  77      89.716 227.532 143.702 
ATOM   1581  OP2  DT A  77      89.849 226.599 141.376 
ATOM   1582  O5'  DT A  77      87.615 227.241 142.343 
ATOM   1583  C5'  DT A  77      86.707 228.343 142.524 
ATOM   1584  C4'  DT A  77      85.544 228.220 141.561 
ATOM   1585  O4'  DT A  77      85.817 228.851 140.277 
ATOM   1586  C3'  DT A  77      85.134 226.795 141.192 
ATOM   1587  O3'  DT A  77      83.718 226.742 141.062 
ATOM   1588  C2'  DT A  77      85.755 226.558 139.815 
ATOM   1589  C1'  DT A  77      85.460 227.942 139.247 
ATOM   1590  N1   DT A  77      86.262 228.277 138.037 
ATOM   1591  C2   DT A  77      85.654 229.048 137.077 
ATOM   1592  O2   DT A  77      84.510 229.457 137.180 
ATOM   1593  N3   DT A  77      86.428 229.337 135.969 
ATOM   1594  C4   DT A  77      87.727 228.928 135.749 
ATOM   1595  O4   DT A  77      88.319 229.250 134.717 
ATOM   1596  C5   DT A  77      88.279 228.123 136.813 
ATOM   1597  C7   DT A  77      89.690 227.635 136.654 
ATOM   1598  C6   DT A  77      87.549 227.827 137.901 
ATOM   1599  P    DG A  78      82.937 225.456 141.608 
ATOM   1600  OP1  DG A  78      82.692 225.603 143.061 
ATOM   1601  OP2  DG A  78      83.649 224.228 141.190 
ATOM   1602  O5'  DG A  78      81.551 225.568 140.816 
ATOM   1603  C5'  DG A  78      81.060 226.872 140.449 
ATOM   1604  C4'  DG A  78      80.542 226.848 139.024 
ATOM   1605  O4'  DG A  78      81.586 227.131 138.049 
ATOM   1606  C3'  DG A  78      79.948 225.521 138.554 
ATOM   1607  O3'  DG A  78      78.838 225.788 137.705 
ATOM   1608  C2'  DG A  78      81.054 224.876 137.719 
ATOM   1609  C1'  DG A  78      81.517 226.152 137.023 
ATOM   1610  N9   DG A  78      82.865 226.039 136.401 
ATOM   1611  C8   DG A  78      83.965 225.326 136.826 
ATOM   1612  N7   DG A  78      85.010 225.438 136.042 
ATOM   1613  C5   DG A  78      84.571 226.285 135.025 
ATOM   1614  C6   DG A  78      85.258 226.774 133.884 
ATOM   1615  O6   DG A  78      86.414 226.557 133.530 
ATOM   1616  N1   DG A  78      84.438 227.607 133.110 
ATOM   1617  C2   DG A  78      83.127 227.926 133.402 
ATOM   1618  N2   DG A  78      82.514 228.739 132.538 
ATOM   1619  N3   DG A  78      82.483 227.467 134.474 
ATOM   1620  C4   DG A  78      83.264 226.657 135.234 
ATOM   1621  P    DA A  79      77.537 224.861 137.814 
ATOM   1622  OP1  DA A  79      76.675 225.343 138.916 
ATOM   1623  OP2  DA A  79      77.946 223.440 137.882 
ATOM   1624  O5'  DA A  79      76.827 225.148 136.409 
ATOM   1625  C5'  DA A  79      77.008 226.433 135.786 
ATOM   1626  C4'  DA A  79      77.272 226.259 134.303 
ATOM   1627  O4'  DA A  79      78.687 226.084 134.009 
ATOM   1628  C3'  DA A  79      76.607 225.049 133.648 
ATOM   1629  O3'  DA A  79      76.197 225.405 132.333 
ATOM   1630  C2'  DA A  79      77.719 224.005 133.543 
ATOM   1631  C1'  DA A  79      78.830 224.970 133.141 
ATOM   1632  N9   DA A  79      80.200 224.416 133.321 
ATOM   1633  C8   DA A  79      80.649 223.563 134.288 
ATOM   1634  N7   DA A  79      81.905 223.257 134.177 
ATOM   1635  C5   DA A  79      82.321 223.959 133.054 
ATOM   1636  C6   DA A  79      83.563 224.056 132.404 
ATOM   1637  N6   DA A  79      84.665 223.414 132.815 
ATOM   1638  N1   DA A  79      83.630 224.841 131.312 
ATOM   1639  C2   DA A  79      82.531 225.478 130.910 
ATOM   1640  N3   DA A  79      81.325 225.463 131.432 
ATOM   1641  C4   DA A  79      81.284 224.670 132.523 
ATOM   1642  P    DA A  80      74.796 224.860 131.782 
ATOM   1643  OP1  DA A  80      73.703 225.742 132.248 
ATOM   1644  OP2  DA A  80      74.658 223.425 132.113 
ATOM   1645  O5'  DA A  80      74.990 225.031 130.203 
ATOM   1646  C5'  DA A  80      75.837 226.088 129.713 
ATOM   1647  C4'  DA A  80      76.721 225.568 128.598 
ATOM   1648  O4'  DA A  80      77.968 225.002 129.096 
ATOM   1649  C3'  DA A  80      76.126 224.451 127.742 
ATOM   1650  O3'  DA A  80      76.542 224.632 126.394 
ATOM   1651  C2'  DA A  80      76.763 223.169 128.279 
ATOM   1652  C1'  DA A  80      78.164 223.739 128.478 
ATOM   1653  N9   DA A  80      79.024 222.916 129.373 
ATOM   1654  C8   DA A  80      78.656 222.185 130.466 
ATOM   1655  N7   DA A  80      79.642 221.570 131.042 
ATOM   1656  C5   DA A  80      80.747 221.916 130.276 
ATOM   1657  C6   DA A  80      82.107 221.582 130.369 
ATOM   1658  N6   DA A  80      82.610 220.784 131.322 
ATOM   1659  N1   DA A  80      82.937 222.098 129.443 
ATOM   1660  C2   DA A  80      82.432 222.890 128.498 
ATOM   1661  N3   DA A  80      81.188 223.270 128.311 
ATOM   1662  C4   DA A  80      80.378 222.740 129.251 
ATOM   1663  P    DG A  81      75.498 224.345 125.214 
ATOM   1664  OP1  DG A  81      74.650 225.539 125.001 
ATOM   1665  OP2  DG A  81      74.781 223.079 125.483 
ATOM   1666  O5'  DG A  81      76.479 224.152 123.965 
ATOM   1667  C5'  DG A  81      77.735 224.856 123.948 
ATOM   1668  C4'  DG A  81      78.842 223.930 123.484 
ATOM   1669  O4'  DG A  81      79.443 223.188 124.584 
ATOM   1670  C3'  DG A  81      78.429 222.845 122.490 
ATOM   1671  O3'  DG A  81      79.482 222.654 121.553 
ATOM   1672  C2'  DG A  81      78.294 221.578 123.334 
ATOM   1673  C1'  DG A  81      79.516 221.820 124.213 
ATOM   1674  N9   DG A  81      79.529 221.004 125.459 
ATOM   1675  C8   DG A  81      78.472 220.599 126.246 
ATOM   1676  N7   DG A  81      78.824 219.882 127.285 
ATOM   1677  C5   DG A  81      80.212 219.805 127.179 
ATOM   1678  C6   DG A  81      81.158 219.158 128.016 
ATOM   1679  O6   DG A  81      80.963 218.508 129.040 
ATOM   1680  N1   DG A  81      82.465 219.331 127.540 
ATOM   1681  C2   DG A  81      82.813 220.038 126.406 
ATOM   1682  N2   DG A  81      84.117 220.087 126.121 
ATOM   1683  N3   DG A  81      81.924 220.645 125.622 
ATOM   1684  C4   DG A  81      80.652 220.486 126.069 
ATOM   1685  P    DA A  82      79.117 222.403 120.015 
ATOM   1686  OP1  DA A  82      78.896 223.702 119.340 
ATOM   1687  OP2  DA A  82      78.011 221.426 119.921 
ATOM   1688  O5'  DA A  82      80.468 221.739 119.474 
ATOM   1689  C5'  DA A  82      81.719 222.101 120.088 
ATOM   1690  C4'  DA A  82      82.565 220.862 120.312 
ATOM   1691  O4'  DA A  82      82.290 220.226 121.594 
ATOM   1692  C3'  DA A  82      82.378 219.737 119.295 
ATOM   1693  O3'  DA A  82      83.636 219.117 119.057 
ATOM   1694  C2'  DA A  82      81.465 218.730 119.994 
ATOM   1695  C1'  DA A  82      82.108 218.836 121.373 
ATOM   1696  N9   DA A  82      81.259 218.300 122.474 
ATOM   1697  C8   DA A  82      79.899 218.334 122.589 
ATOM   1698  N7   DA A  82      79.450 217.778 123.671 
ATOM   1699  C5   DA A  82      80.595 217.344 124.324 
ATOM   1700  C6   DA A  82      80.795 216.670 125.540 
ATOM   1701  N6   DA A  82      79.795 216.300 126.354 
ATOM   1702  N1   DA A  82      82.064 216.389 125.892 
ATOM   1703  C2   DA A  82      83.052 216.760 125.080 
ATOM   1704  N3   DA A  82      82.988 217.389 123.927 
ATOM   1705  C4   DA A  82      81.708 217.658 123.598 
ATOM   1706  P    DA A  83      84.011 218.667 117.568 
ATOM   1707  OP1  DA A  83      84.559 219.823 116.824 
ATOM   1708  OP2  DA A  83      82.851 217.987 116.949 
ATOM   1709  O5'  DA A  83      85.173 217.603 117.842 
ATOM   1710  C5'  DA A  83      86.007 217.764 119.006 
ATOM   1711  C4'  DA A  83      86.207 216.426 119.690 
ATOM   1712  O4'  DA A  83      85.162 216.138 120.662 
ATOM   1713  C3'  DA A  83      86.203 215.203 118.773 
ATOM   1714  O3'  DA A  83      87.156 214.263 119.256 
ATOM   1715  C2'  DA A  83      84.806 214.604 118.932 
ATOM   1716  C1'  DA A  83      84.692 214.818 120.437 
ATOM   1717  N9   DA A  83      83.297 214.729 120.951 
ATOM   1718  C8   DA A  83      82.140 215.113 120.336 
ATOM   1719  N7   DA A  83      81.075 214.905 121.044 
ATOM   1720  C5   DA A  83      81.557 214.342 122.217 
ATOM   1721  C6   DA A  83      80.919 213.891 123.385 
ATOM   1722  N6   DA A  83      79.592 213.940 123.569 
ATOM   1723  N1   DA A  83      81.697 213.386 124.360 
ATOM   1724  C2   DA A  83      83.016 213.340 124.172 
ATOM   1725  N3   DA A  83      83.719 213.729 123.131 
ATOM   1726  C4   DA A  83      82.917 214.230 122.169 
ATOM   1727  P    DT A  84      88.050 213.454 118.204 
ATOM   1728  OP1  DT A  84      89.217 214.275 117.810 
ATOM   1729  OP2  DT A  84      87.196 212.968 117.097 
ATOM   1730  O5'  DT A  84      88.537 212.215 119.091 
ATOM   1731  C5'  DT A  84      88.701 212.394 120.510 
ATOM   1732  C4'  DT A  84      88.118 211.208 121.252 
ATOM   1733  O4'  DT A  84      86.701 211.377 121.544 
ATOM   1734  C3'  DT A  84      88.186 209.867 120.521 
ATOM   1735  O3'  DT A  84      88.439 208.837 121.470 
ATOM   1736  C2'  DT A  84      86.782 209.666 119.949 
ATOM   1737  C1'  DT A  84      86.021 210.191 121.162 
ATOM   1738  N1   DT A  84      84.603 210.545 120.872 
ATOM   1739  C2   DT A  84      83.686 210.323 121.870 
ATOM   1740  O2   DT A  84      83.987 209.859 122.957 
ATOM   1741  N3   DT A  84      82.382 210.662 121.565 
ATOM   1742  C4   DT A  84      81.932 211.192 120.372 
ATOM   1743  O4   DT A  84      80.737 211.455 120.216 
ATOM   1744  C5   DT A  84      82.967 211.388 119.386 
ATOM   1745  C7   DT A  84      82.563 211.960 118.060 
ATOM   1746  C6   DT A  84      84.244 211.066 119.657 
ATOM   1747  P    DT A  85      89.432 207.646 121.076 
ATOM   1748  OP1  DT A  85      90.831 208.067 121.318 
ATOM   1749  OP2  DT A  85      89.124 207.174 119.709 
ATOM   1750  O5'  DT A  85      89.017 206.523 122.138 
ATOM   1751  C5'  DT A  85      88.512 206.931 123.423 
ATOM   1752  C4'  DT A  85      87.309 206.090 123.798 
ATOM   1753  O4'  DT A  85      86.061 206.650 123.298 
ATOM   1754  C3'  DT A  85      87.308 204.656 123.268 
ATOM   1755  O3'  DT A  85      86.733 203.802 124.250 
ATOM   1756  C2'  DT A  85      86.379 204.693 122.055 
ATOM   1757  C1'  DT A  85      85.326 205.614 122.666 
ATOM   1758  N1   DT A  85      84.420 206.236 121.662 
ATOM   1759  C2   DT A  85      83.115 206.442 122.041 
ATOM   1760  O2   DT A  85      82.688 206.141 123.142 
ATOM   1761  N3   DT A  85      82.303 207.020 121.083 
ATOM   1762  C4   DT A  85      82.681 207.399 119.811 
ATOM   1763  O4   DT A  85      81.863 207.908 119.041 
ATOM   1764  C5   DT A  85      84.068 207.143 119.507 
ATOM   1765  C7   DT A  85      84.560 207.526 118.142 
ATOM   1766  C6   DT A  85      84.880 206.582 120.418 
ATOM   1767  P    DT A  86      87.371 202.352 124.486 
ATOM   1768  OP1  DT A  86      88.525 202.461 125.406 
ATOM   1769  OP2  DT A  86      87.641 201.712 123.180 
ATOM   1770  O5'  DT A  86      86.167 201.594 125.218 
ATOM   1771  C5'  DT A  86      85.254 202.354 126.030 
ATOM   1772  C4'  DT A  86      83.828 201.919 125.754 
ATOM   1773  O4'  DT A  86      83.227 202.656 124.652 
ATOM   1774  C3'  DT A  86      83.645 200.453 125.361 
ATOM   1775  O3'  DT A  86      82.434 199.971 125.932 
ATOM   1776  C2'  DT A  86      83.490 200.476 123.841 
ATOM   1777  C1'  DT A  86      82.616 201.725 123.771 
ATOM   1778  N1   DT A  86      82.556 202.340 122.416 
ATOM   1779  C2   DT A  86      81.369 202.925 122.046 
ATOM   1780  O2   DT A  86      80.391 202.957 122.773 
ATOM   1781  N3   DT A  86      81.352 203.484 120.783 
ATOM   1782  C4   DT A  86      82.397 203.505 119.882 
ATOM   1783  O4   DT A  86      82.262 204.036 118.778 
ATOM   1784  C5   DT A  86      83.600 202.865 120.361 
ATOM   1785  C7   DT A  86      84.786 202.844 119.441 
ATOM   1786  C6   DT A  86      83.645 202.314 121.584 
ATOM   1787  P    DC A  87      82.393 198.486 126.525 
ATOM   1788  OP1  DC A  87      82.920 198.490 127.909 
ATOM   1789  OP2  DC A  87      83.053 197.557 125.583 
ATOM   1790  O5'  DC A  87      80.819 198.199 126.550 
ATOM   1791  C5'  DC A  87      79.911 199.301 126.731 
ATOM   1792  C4'  DC A  87      78.747 199.178 125.768 
ATOM   1793  O4'  DC A  87      79.021 199.809 124.484 
ATOM   1794  C3'  DC A  87      78.337 197.753 125.398 
ATOM   1795  O3'  DC A  87      76.922 197.700 125.269 
ATOM   1796  C2'  DC A  87      78.959 197.516 124.022 
ATOM   1797  C1'  DC A  87      78.664 198.900 123.454 
ATOM   1798  N1   DC A  87      79.466 199.235 122.244 
ATOM   1799  C2   DC A  87      78.864 200.016 121.260 
ATOM   1800  O2   DC A  87      77.700 200.396 121.432 
ATOM   1801  N3   DC A  87      79.578 200.331 120.150 
ATOM   1802  C4   DC A  87      80.837 199.899 120.003 
ATOM   1803  N4   DC A  87      81.492 200.233 118.901 
ATOM   1804  C5   DC A  87      81.474 199.094 121.001 
ATOM   1805  C6   DC A  87      80.743 198.789 122.104 
ATOM   1806  P    DC A  88      76.140 196.413 125.815 
ATOM   1807  OP1  DC A  88      75.896 196.560 127.268 
ATOM   1808  OP2  DC A  88      76.853 195.186 125.397 
ATOM   1809  O5'  DC A  88      74.755 196.526 125.023 
ATOM   1810  C5'  DC A  88      74.263 197.829 124.656 
ATOM   1811  C4'  DC A  88      73.745 197.806 123.231 
ATOM   1812  O4'  DC A  88      74.789 198.089 122.255 
ATOM   1813  C3'  DC A  88      73.151 196.479 122.761 
ATOM   1814  O3'  DC A  88      72.042 196.746 121.912 
ATOM   1815  C2'  DC A  88      74.258 195.833 121.926 
ATOM   1816  C1'  DC A  88      74.721 197.110 121.230 
ATOM   1817  N1   DC A  88      76.069 196.997 120.607 
ATOM   1818  C2   DC A  88      76.297 197.694 119.423 
ATOM   1819  O2   DC A  88      75.380 198.370 118.942 
ATOM   1820  N3   DC A  88      77.519 197.603 118.838 
ATOM   1821  C4   DC A  88      78.487 196.859 119.391 
ATOM   1822  N4   DC A  88      79.662 196.804 118.782 
ATOM   1823  C5   DC A  88      78.272 196.135 120.608 
ATOM   1824  C6   DC A  88      77.044 196.238 121.176 
ATOM   1825  P    DA A  89      70.741 195.818 122.020 
ATOM   1826  OP1  DA A  89      69.879 196.301 123.122 
ATOM   1827  OP2  DA A  89      71.149 194.398 122.089 
ATOM   1828  O5'  DA A  89      70.031 196.106 120.616 
ATOM   1829  C5'  DA A  89      70.211 197.391 119.993 
ATOM   1830  C4'  DA A  89      70.475 197.216 118.510 
ATOM   1831  O4'  DA A  89      71.890 197.042 118.216 
ATOM   1832  C3'  DA A  89      69.810 196.006 117.855 
ATOM   1833  O3'  DA A  89      69.400 196.363 116.540 
ATOM   1834  C2'  DA A  89      70.922 194.963 117.750 
ATOM   1835  C1'  DA A  89      72.033 195.928 117.348 
ATOM   1836  N9   DA A  89      73.403 195.373 117.528 
ATOM   1837  C8   DA A  89      73.853 194.520 118.495 
ATOM   1838  N7   DA A  89      75.108 194.215 118.384 
ATOM   1839  C5   DA A  89      75.525 194.917 117.261 
ATOM   1840  C6   DA A  89      76.766 195.014 116.611 
ATOM   1841  N6   DA A  89      77.868 194.372 117.022 
ATOM   1842  N1   DA A  89      76.833 195.799 115.519 
ATOM   1843  C2   DA A  89      75.735 196.435 115.117 
ATOM   1844  N3   DA A  89      74.528 196.421 115.639 
ATOM   1845  C4   DA A  89      74.487 195.628 116.730 
ATOM   1846  P    DG A  90      67.999 195.818 115.989 
ATOM   1847  OP1  DG A  90      66.907 196.700 116.455 
ATOM   1848  OP2  DG A  90      67.861 194.383 116.320 
ATOM   1849  O5'  DG A  90      68.194 195.989 114.410 
ATOM   1850  C5'  DG A  90      69.040 197.045 113.920 
ATOM   1851  C4'  DG A  90      69.925 196.526 112.805 
ATOM   1852  O4'  DG A  90      71.171 195.960 113.302 
ATOM   1853  C3'  DG A  90      69.329 195.409 111.948 
ATOM   1854  O3'  DG A  90      69.745 195.590 110.601 
ATOM   1855  C2'  DG A  90      69.966 194.127 112.486 
ATOM   1856  C1'  DG A  90      71.368 194.697 112.685 
ATOM   1857  N9   DG A  90      72.228 193.873 113.580 
ATOM   1858  C8   DG A  90      71.875 193.130 114.685 
ATOM   1859  N7   DG A  90      72.882 192.514 115.257 
ATOM   1860  C5   DG A  90      73.978 192.874 114.475 
ATOM   1861  C6   DG A  90      75.346 192.515 114.599 
ATOM   1862  O6   DG A  90      75.879 191.796 115.438 
ATOM   1863  N1   DG A  90      76.122 193.103 113.590 
ATOM   1864  C2   DG A  90      75.640 193.928 112.594 
ATOM   1865  N2   DG A  90      76.544 194.389 111.726 
ATOM   1866  N3   DG A  90      74.357 194.265 112.478 
ATOM   1867  C4   DG A  90      73.590 193.703 113.449 
ATOM   1868  P    DA A  91      68.701 195.303 109.421 
ATOM   1869  OP1  DA A  91      67.853 196.497 109.208 
ATOM   1870  OP2  DA A  91      67.985 194.037 109.690 
ATOM   1871  O5'  DA A  91      69.683 195.110 108.172 
ATOM   1872  C5'  DA A  91      70.939 195.814 108.155 
ATOM   1873  C4'  DA A  91      72.046 194.888 107.691 
ATOM   1874  O4'  DA A  91      72.646 194.146 108.791 
ATOM   1875  C3'  DA A  91      71.633 193.803 106.697 
ATOM   1876  O3'  DA A  91      72.686 193.612 105.760 
ATOM   1877  C2'  DA A  91      71.497 192.536 107.540 
ATOM   1878  C1'  DA A  91      72.720 192.778 108.420 
ATOM   1879  N9   DA A  91      72.732 191.962 109.666 
ATOM   1880  C8   DA A  91      71.673 191.570 110.434 
ATOM   1881  N7   DA A  91      72.008 190.858 111.466 
ATOM   1882  C5   DA A  91      73.390 190.771 111.378 
ATOM   1883  C6   DA A  91      74.353 190.142 112.184 
ATOM   1884  N6   DA A  91      74.052 189.449 113.291 
ATOM   1885  N1   DA A  91      75.641 190.251 111.809 
ATOM   1886  C2   DA A  91      75.934 190.942 110.708 
ATOM   1887  N3   DA A  91      75.125 191.568 109.881 
ATOM   1888  C4   DA A  91      73.843 191.443 110.279 
ATOM   1889  P    DA A  92      72.321 193.361 104.222 
ATOM   1890  OP1  DA A  92      72.100 194.660 103.547 
ATOM   1891  OP2  DA A  92      71.215 192.384 104.128 
ATOM   1892  O5'  DA A  92      73.672 192.697 103.681 
ATOM   1893  C5'  DA A  92      74.923 193.059 104.295 
ATOM   1894  C4'  DA A  92      75.768 191.820 104.519 
ATOM   1895  O4'  DA A  92      75.494 191.184 105.800 
ATOM   1896  C3'  DA A  92      75.581 190.695 103.502 
ATOM   1897  O3'  DA A  92      76.840 190.075 103.264 
ATOM   1898  C2'  DA A  92      74.668 189.688 104.200 
ATOM   1899  C1'  DA A  92      75.312 189.794 105.580 
ATOM   1900  N9   DA A  92      74.463 189.258 106.680 
ATOM   1901  C8   DA A  92      73.103 189.292 106.795 
ATOM   1902  N7   DA A  92      72.653 188.736 107.878 
ATOM   1903  C5   DA A  92      73.799 188.302 108.531 
ATOM   1904  C6   DA A  92      73.999 187.628 109.747 
ATOM   1905  N6   DA A  92      72.999 187.258 110.560 
ATOM   1906  N1   DA A  92      75.267 187.347 110.099 
ATOM   1907  C2   DA A  92      76.256 187.718 109.286 
ATOM   1908  N3   DA A  92      76.191 188.347 108.133 
ATOM   1909  C4   DA A  92      74.912 188.616 107.805 
ATOM   1910  P    DG A  93      77.214 189.625 101.775 
ATOM   1911  OP1  DG A  93      77.763 190.781 101.030 
ATOM   1912  OP2  DG A  93      76.055 188.945 101.155 
ATOM   1913  O5'  DG A  93      78.377 188.561 102.049 
ATOM   1914  C5'  DG A  93      79.211 188.722 103.213 
ATOM   1915  C4'  DG A  93      79.410 187.384 103.897 
ATOM   1916  O4'  DG A  93      78.366 187.096 104.869 
ATOM   1917  C3'  DG A  93      79.407 186.161 102.980 
ATOM   1918  O3'  DG A  93      80.360 185.221 103.463 
ATOM   1919  C2'  DG A  93      78.010 185.561 103.139 
ATOM   1920  C1'  DG A  93      77.896 185.776 104.644 
ATOM   1921  N9   DG A  93      76.500 185.687 105.158 
ATOM   1922  C8   DG A  93      75.324 186.068 104.552 
ATOM   1923  N7   DG A  93      74.254 185.853 105.279 
ATOM   1924  C5   DG A  93      74.758 185.288 106.450 
ATOM   1925  C6   DG A  93      74.081 184.843 107.615 
ATOM   1926  O6   DG A  93      72.878 184.854 107.858 
ATOM   1927  N1   DG A  93      74.978 184.336 108.566 
ATOM   1928  C2   DG A  93      76.349 184.270 108.411 
ATOM   1929  N2   DG A  93      77.031 183.753 109.437 
ATOM   1930  N3   DG A  93      76.984 184.689 107.319 
ATOM   1931  C4   DG A  93      76.128 185.183 106.386 
ATOM   1932  P    DA A  94      81.254 184.412 102.410 
ATOM   1933  OP1  DA A  94      82.421 185.232 102.017 
ATOM   1934  OP2  DA A  94      80.400 183.926 101.304 
ATOM   1935  O5'  DA A  94      81.741 183.173 103.297 
ATOM   1936  C5'  DA A  94      81.905 183.351 104.717 
ATOM   1937  C4'  DA A  94      81.321 182.165 105.458 
ATOM   1938  O4'  DA A  94      79.905 182.334 105.751 
ATOM   1939  C3'  DA A  94      81.390 180.824 104.728 
ATOM   1940  O3'  DA A  94      81.642 179.795 105.677 
ATOM   1941  C2'  DA A  94      79.986 180.624 104.156 
ATOM   1942  C1'  DA A  94      79.224 181.149 105.369 
ATOM   1943  N9   DA A  94      77.806 181.502 105.079 
ATOM   1944  C8   DA A  94      77.281 182.027 103.932 
ATOM   1945  N7   DA A  94      76.000 182.225 103.986 
ATOM   1946  C5   DA A  94      75.649 181.803 105.261 
ATOM   1947  C6   DA A  94      74.419 181.757 105.938 
ATOM   1948  N6   DA A  94      73.261 182.160 105.398 
ATOM   1949  N1   DA A  94      74.423 181.278 107.197 
ATOM   1950  C2   DA A  94      75.578 180.880 107.728 
ATOM   1951  N3   DA A  94      76.780 180.875 107.196 
ATOM   1952  C4   DA A  94      76.748 181.358 105.937 
ATOM   1953  P    DG A  95      82.636 178.604 105.283 
ATOM   1954  OP1  DG A  95      84.035 179.025 105.525 
ATOM   1955  OP2  DG A  95      82.328 178.132 103.915 
ATOM   1956  O5'  DG A  95      82.221 177.481 106.345 
ATOM   1957  C5'  DG A  95      81.716 177.889 107.630 
ATOM   1958  C4'  DG A  95      80.513 177.048 108.005 
ATOM   1959  O4'  DG A  95      79.265 177.608 107.505 
ATOM   1960  C3'  DG A  95      80.511 175.614 107.475 
ATOM   1961  O3'  DG A  95      79.937 174.760 108.457 
ATOM   1962  C2'  DG A  95      79.582 175.651 106.262 
ATOM   1963  C1'  DG A  95      78.530 176.572 106.872 
ATOM   1964  N9   DG A  95      77.623 177.194 105.869 
ATOM   1965  C8   DG A  95      77.898 177.604 104.583 
ATOM   1966  N7   DG A  95      76.868 178.118 103.954 
ATOM   1967  C5   DG A  95      75.837 178.041 104.889 
ATOM   1968  C6   DG A  95      74.480 178.442 104.789 
ATOM   1969  O6   DG A  95      73.898 178.957 103.838 
ATOM   1970  N1   DG A  95      73.780 178.181 105.976 
ATOM   1971  C2   DG A  95      74.321 177.609 107.110 
ATOM   1972  N2   DG A  95      73.486 177.445 108.138 
ATOM   1973  N3   DG A  95      75.595 177.233 107.203 
ATOM   1974  C4   DG A  95      76.287 177.478 106.061 
ATOM   1975  P    DG A  96      80.575 173.310 108.692 
ATOM   1976  OP1  DG A  96      81.728 173.419 109.613 
ATOM   1977  OP2  DG A  96      80.845 172.669 107.387 
ATOM   1978  O5'  DG A  96      79.371 172.551 109.424 
ATOM   1979  C5'  DG A  96      78.458 173.312 110.237 
ATOM   1980  C4'  DG A  96      77.032 172.877 109.961 
ATOM   1981  O4'  DG A  96      76.430 173.613 108.858 
ATOM   1982  C3'  DG A  96      76.848 171.411 109.568 
ATOM   1983  O3'  DG A  96      75.638 170.929 110.139 
ATOM   1984  C2'  DG A  96      76.694 171.434 108.048 
ATOM   1985  C1'  DG A  96      75.819 172.683 107.978 
ATOM   1986  N9   DG A  96      75.760 173.298 106.623 
ATOM   1987  C8   DG A  96      76.739 173.370 105.656 
ATOM   1988  N7   DG A  96      76.362 173.984 104.560 
ATOM   1989  C5   DG A  96      75.040 174.343 104.820 
ATOM   1990  C6   DG A  96      74.103 175.033 104.007 
ATOM   1991  O6   DG A  96      74.252 175.478 102.871 
ATOM   1992  N1   DG A  96      72.873 175.187 104.660 
ATOM   1993  C2   DG A  96      72.585 174.733 105.933 
ATOM   1994  N2   DG A  96      71.351 174.980 106.377 
ATOM   1995  N3   DG A  96      73.464 174.086 106.695 
ATOM   1996  C4   DG A  96      74.663 173.929 106.075 
ATOM   1997  P    DT A  97      75.596 169.444 110.732 
ATOM   1998  OP1  DT A  97      76.123 169.448 112.116 
ATOM   1999  OP2  DT A  97      76.257 168.514 109.789 
ATOM   2000  O5'  DT A  97      74.023 169.156 110.756 
ATOM   2001  C5'  DT A  97      73.115 170.259 110.938 
ATOM   2002  C4'  DT A  97      71.951 170.136 109.975 
ATOM   2003  O4'  DT A  97      72.224 170.767 108.691 
ATOM   2004  C3'  DT A  97      71.541 168.711 109.605 
ATOM   2005  O3'  DT A  97      70.126 168.658 109.476 
ATOM   2006  C2'  DT A  97      72.163 168.474 108.229 
ATOM   2007  C1'  DT A  97      71.867 169.858 107.660 
ATOM   2008  N1   DT A  97      72.669 170.192 106.451 
ATOM   2009  C2   DT A  97      72.061 170.964 105.490 
ATOM   2010  O2   DT A  97      70.917 171.373 105.594 
ATOM   2011  N3   DT A  97      72.835 171.252 104.383 
ATOM   2012  C4   DT A  97      74.135 170.844 104.163 
ATOM   2013  O4   DT A  97      74.726 171.165 103.131 
ATOM   2014  C5   DT A  97      74.687 170.039 105.226 
ATOM   2015  C7   DT A  97      76.097 169.551 105.067 
ATOM   2016  C6   DT A  97      73.956 169.742 106.314 
ATOM   2017  P    DT A  98      69.344 167.371 110.022 
ATOM   2018  OP1  DT A  98      69.100 167.518 111.474 
ATOM   2019  OP2  DT A  98      70.056 166.144 109.604 
ATOM   2020  O5'  DT A  98      67.958 167.484 109.229 
ATOM   2021  C5'  DT A  98      67.467 168.787 108.862 
ATOM   2022  C4'  DT A  98      66.949 168.764 107.438 
ATOM   2023  O4'  DT A  98      67.993 169.047 106.462 
ATOM   2024  C3'  DT A  98      66.355 167.436 106.968 
ATOM   2025  O3'  DT A  98      65.246 167.703 106.118 
ATOM   2026  C2'  DT A  98      67.462 166.791 106.133 
ATOM   2027  C1'  DT A  98      67.924 168.068 105.437 
ATOM   2028  N1   DT A  98      69.272 167.955 104.814 
ATOM   2029  C2   DT A  98      69.482 168.648 103.646 
ATOM   2030  O2   DT A  98      68.623 169.334 103.118 
ATOM   2031  N3   DT A  98      70.743 168.519 103.097 
ATOM   2032  C4   DT A  98      71.785 167.773 103.608 
ATOM   2033  O4   DT A  98      72.872 167.734 103.026 
ATOM   2034  C5   DT A  98      71.469 167.082 104.835 
ATOM   2035  C7   DT A  98      72.549 166.246 105.459 
ATOM   2036  C6   DT A  98      70.252 167.189 105.391 
ATOM   2037  P    DC A  99      63.945 166.776 106.227 
ATOM   2038  OP1  DC A  99      63.083 167.258 107.329 
ATOM   2039  OP2  DC A  99      64.353 165.356 106.296 
ATOM   2040  O5'  DC A  99      63.235 167.064 104.823 
ATOM   2041  C5'  DC A  99      63.415 168.349 104.199 
ATOM   2042  C4'  DC A  99      63.679 168.174 102.717 
ATOM   2043  O4'  DC A  99      65.094 168.000 102.422 
ATOM   2044  C3'  DC A  99      63.014 166.964 102.062 
ATOM   2045  O3'  DC A  99      62.604 167.321 100.747 
ATOM   2046  C2'  DC A  99      64.126 165.921 101.957 
ATOM   2047  C1'  DC A  99      65.237 166.886 101.555 
ATOM   2048  N1   DC A  99      66.607 166.331 101.735 
ATOM   2049  C2   DC A  99      67.585 166.707 100.818 
ATOM   2050  O2   DC A  99      67.280 167.478  99.901 
ATOM   2051  N3   DC A  99      68.842 166.211 100.965 
ATOM   2052  C4   DC A  99      69.133 165.378 101.971 
ATOM   2053  N4   DC A  99      70.372 164.922 102.072 
ATOM   2054  C5   DC A  99      68.140 164.979 102.925 
ATOM   2055  C6   DC A  99      66.891 165.485 102.761 
ATOM   2056  P    DC A 100      61.203 166.776 100.196 
ATOM   2057  OP1  DC A 100      60.110 167.658 100.662 
ATOM   2058  OP2  DC A 100      61.065 165.340 100.527 
ATOM   2059  O5'  DC A 100      61.397 166.946  98.616 
ATOM   2060  C5'  DC A 100      62.244 168.003  98.127 
ATOM   2061  C4'  DC A 100      63.129 167.484  97.011 
ATOM   2062  O4'  DC A 100      64.375 166.918  97.509 
ATOM   2063  C3'  DC A 100      62.533 166.367  96.155 
ATOM   2064  O3'  DC A 100      62.949 166.548  94.807 
ATOM   2065  C2'  DC A 100      63.170 165.085  96.692 
ATOM   2066  C1'  DC A 100      64.571 165.655  96.892 
ATOM   2067  N1   DC A 100      65.432 164.831  97.787 
ATOM   2068  C2   DC A 100      66.794 164.772  97.503 
ATOM   2069  O2   DC A 100      67.229 165.400  96.531 
ATOM   2070  N3   DC A 100      67.595 164.026  98.306 
ATOM   2071  C4   DC A 100      67.085 163.360  99.350 
ATOM   2072  N4   DC A 100      67.907 162.647 100.104 
ATOM   2073  C5   DC A 100      65.687 163.407  99.659 
ATOM   2074  C6   DC A 100      64.902 164.158  98.844 
ATOM   2075  P    DT A 101      61.905 166.261  93.628 
ATOM   2076  OP1  DT A 101      61.057 167.455  93.415 
ATOM   2077  OP2  DT A 101      61.189 164.995  93.896 
ATOM   2078  O5'  DT A 101      62.887 166.068  92.378 
ATOM   2079  C5'  DT A 101      64.142 166.772  92.362 
ATOM   2080  C4'  DT A 101      65.250 165.846  91.898 
ATOM   2081  O4'  DT A 101      65.850 165.104  92.998 
ATOM   2082  C3'  DT A 101      64.836 164.761  90.904 
ATOM   2083  O3'  DT A 101      65.889 164.570  89.967 
ATOM   2084  C2'  DT A 101      64.701 163.494  91.747 
ATOM   2085  C1'  DT A 101      65.923 163.736  92.627 
ATOM   2086  N1   DT A 101      65.936 162.919  93.873 
ATOM   2087  C2   DT A 101      67.159 162.492  94.329 
ATOM   2088  O2   DT A 101      68.206 162.753  93.762 
ATOM   2089  N3   DT A 101      67.132 161.737  95.486 
ATOM   2090  C4   DT A 101      66.008 161.384  96.205 
ATOM   2091  O4   DT A 101      66.109 160.703  97.228 
ATOM   2092  C5   DT A 101      64.771 161.879  95.649 
ATOM   2093  C7   DT A 101      63.500 161.539  96.371 
ATOM   2094  C6   DT A 101      64.769 162.614  94.525 
ATOM   2095  P    DC A 102      65.525 164.319  88.429 
ATOM   2096  OP1  DC A 102      65.304 165.618  87.754 
ATOM   2097  OP2  DC A 102      64.418 163.342  88.335 
ATOM   2098  O5'  DC A 102      66.875 163.655  87.888 
ATOM   2099  C5'  DC A 102      68.126 164.017  88.502 
ATOM   2100  C4'  DC A 102      68.972 162.778  88.726 
ATOM   2101  O4'  DC A 102      68.697 162.142  90.007 
ATOM   2102  C3'  DC A 102      68.785 161.653  87.709 
ATOM   2103  O3'  DC A 102      70.043 161.033  87.471 
ATOM   2104  C2'  DC A 102      67.872 160.646  88.407 
ATOM   2105  C1'  DC A 102      68.515 160.752  89.787 
ATOM   2106  N1   DC A 102      67.666 160.216  90.887 
ATOM   2107  C2   DC A 102      68.306 159.592  91.955 
ATOM   2108  O2   DC A 102      69.539 159.509  91.946 
ATOM   2109  N3   DC A 102      67.549 159.095  92.968 
ATOM   2110  C4   DC A 102      66.214 159.206  92.940 
ATOM   2111  N4   DC A 102      65.522 158.706  93.952 
ATOM   2112  C5   DC A 102      65.538 159.844  91.851 
ATOM   2113  C6   DC A 102      66.312 160.332  90.848 
ATOM   2114  P    DC A 103      70.418 160.583  85.982 
ATOM   2115  OP1  DC A 103      70.966 161.739  85.237 
ATOM   2116  OP2  DC A 103      69.259 159.903  85.362 
ATOM   2117  O5'  DC A 103      71.580 159.519  86.256 
ATOM   2118  C5'  DC A 103      72.414 159.680  87.419 
ATOM   2119  C4'  DC A 103      72.614 158.342  88.104 
ATOM   2120  O4'  DC A 103      71.569 158.054  89.076 
ATOM   2121  C3'  DC A 103      72.611 157.119  87.187 
ATOM   2122  O3'  DC A 103      73.563 156.179  87.669 
ATOM   2123  C2'  DC A 103      71.214 156.519  87.346 
ATOM   2124  C1'  DC A 103      71.100 156.734  88.851 
ATOM   2125  N1   DC A 103      69.704 156.645  89.365 
ATOM   2126  C2   DC A 103      69.513 156.105  90.634 
ATOM   2127  O2   DC A 103      70.499 155.726  91.276 
ATOM   2128  N3   DC A 103      68.248 156.015  91.121 
ATOM   2129  C4   DC A 103      67.206 156.437  90.393 
ATOM   2130  N4   DC A 103      65.992 156.327  90.911 
ATOM   2131  C5   DC A 103      67.381 156.994  89.085 
ATOM   2132  C6   DC A 103      68.652 157.076  88.617 
ATOM   2133  P    DC A 104      74.457 155.370  86.617 
ATOM   2134  OP1  DC A 104      75.624 156.190  86.224 
ATOM   2135  OP2  DC A 104      73.603 154.883  85.511 
ATOM   2136  O5'  DC A 104      74.945 154.130  87.504 
ATOM   2137  C5'  DC A 104      75.109 154.309  88.923 
ATOM   2138  C4'  DC A 104      74.525 153.123  89.665 
ATOM   2139  O4'  DC A 104      73.108 153.292  89.958 
ATOM   2140  C3'  DC A 104      74.593 151.782  88.935 
ATOM   2141  O3'  DC A 104      74.846 150.753  89.884 
ATOM   2142  C2'  DC A 104      73.190 151.582  88.363 
ATOM   2143  C1'  DC A 104      72.428 152.107  89.576 
ATOM   2144  N1   DC A 104      71.010 152.460  89.285 
ATOM   2145  C2   DC A 104      70.068 152.241  90.288 
ATOM   2146  O2   DC A 104      70.444 151.768  91.366 
ATOM   2147  N3   DC A 104      68.771 152.557  90.042 
ATOM   2148  C4   DC A 104      68.404 153.068  88.860 
ATOM   2149  N4   DC A 104      67.126 153.359  88.670 
ATOM   2150  C5   DC A 104      69.357 153.300  87.816 
ATOM   2151  C6   DC A 104      70.649 152.978  88.080 
ATOM   2152  P    DC A 105      75.840 149.562  89.490 
ATOM   2153  OP1  DC A 105      77.239 149.982  89.732 
ATOM   2154  OP2  DC A 105      75.532 149.090  88.122 
ATOM   2155  O5'  DC A 105      75.424 148.439  90.551 
ATOM   2156  C5'  DC A 105      74.919 148.847  91.837 
ATOM   2157  C4'  DC A 105      73.716 148.006  92.212 
ATOM   2158  O4'  DC A 105      72.468 148.566  91.712 
ATOM   2159  C3'  DC A 105      73.715 146.572  91.681 
ATOM   2160  O3'  DC A 105      73.141 145.718  92.664 
ATOM   2161  C2'  DC A 105      72.786 146.609  90.468 
ATOM   2162  C1'  DC A 105      71.733 147.529  91.079 
ATOM   2163  N1   DC A 105      70.827 148.152  90.075 
ATOM   2164  C2   DC A 105      69.501 148.368  90.443 
ATOM   2165  O2   DC A 105      69.135 148.037  91.578 
ATOM   2166  N3   DC A 105      68.658 148.933  89.542 
ATOM   2167  C4   DC A 105      69.092 149.277  88.324 
ATOM   2168  N4   DC A 105      68.231 149.825  87.480 
ATOM   2169  C5   DC A 105      70.452 149.063  87.924 
ATOM   2170  C6   DC A 105      71.278 148.496  88.839 
ATOM   2171  P    DG A 106      73.779 144.268  92.899 
ATOM   2172  OP1  DG A 106      74.932 144.377  93.820 
ATOM   2173  OP2  DG A 106      74.048 143.627  91.594 
ATOM   2174  O5'  DG A 106      72.574 143.509  93.631 
ATOM   2175  C5'  DG A 106      71.662 144.270  94.444 
ATOM   2176  C4'  DG A 106      70.235 143.835  94.168 
ATOM   2177  O4'  DG A 106      69.634 144.571  93.065 
ATOM   2178  C3'  DG A 106      70.052 142.369  93.775 
ATOM   2179  O3'  DG A 106      68.841 141.887  94.346 
ATOM   2180  C2'  DG A 106      69.897 142.392  92.254 
ATOM   2181  C1'  DG A 106      69.023 143.641  92.185 
ATOM   2182  N9   DG A 106      68.963 144.256  90.829 
ATOM   2183  C8   DG A 106      69.942 144.328  89.863 
ATOM   2184  N7   DG A 106      69.566 144.942  88.767 
ATOM   2185  C5   DG A 106      68.244 145.301  89.026 
ATOM   2186  C6   DG A 106      67.307 145.991  88.213 
ATOM   2187  O6   DG A 106      67.455 146.436  87.078 
ATOM   2188  N1   DG A 106      66.077 146.145  88.867 
ATOM   2189  C2   DG A 106      65.789 145.691  90.139 
ATOM   2190  N2   DG A 106      64.554 145.938  90.584 
ATOM   2191  N3   DG A 106      66.668 145.044  90.902 
ATOM   2192  C4   DG A 106      67.867 144.887  90.282 
ATOM   2193  P    DG A 107      68.800 140.402  94.939 
ATOM   2194  OP1  DG A 107      69.327 140.406  96.323 
ATOM   2195  OP2  DG A 107      69.460 139.472  93.996 
ATOM   2196  O5'  DG A 107      67.226 140.114  94.963 
ATOM   2197  C5'  DG A 107      66.318 141.217  95.145 
ATOM   2198  C4'  DG A 107      65.155 141.094  94.182 
ATOM   2199  O4'  DG A 107      65.428 141.725  92.898 
ATOM   2200  C3'  DG A 107      64.744 139.669  93.812 
ATOM   2201  O3'  DG A 107      63.329 139.616  93.683 
ATOM   2202  C2'  DG A 107      65.366 139.431  92.435 
ATOM   2203  C1'  DG A 107      65.071 140.816  91.867 
ATOM   2204  N9   DG A 107      65.873 141.150  90.657 
ATOM   2205  C8   DG A 107      67.167 140.794  90.344 
ATOM   2206  N7   DG A 107      67.583 141.255  89.189 
ATOM   2207  C5   DG A 107      66.487 141.966  88.703 
ATOM   2208  C6   DG A 107      66.332 142.690  87.492 
ATOM   2209  O6   DG A 107      67.143 142.855  86.584 
ATOM   2210  N1   DG A 107      65.055 143.261  87.397 
ATOM   2211  C2   DG A 107      64.059 143.148  88.348 
ATOM   2212  N2   DG A 107      62.910 143.768  88.070 
ATOM   2213  N3   DG A 107      64.206 142.469  89.483 
ATOM   2214  C4   DG A 107      65.438 141.908  89.591 
ATOM   2215  P    DG A 108      62.548 138.329  94.229 
ATOM   2216  OP1  DG A 108      62.303 138.476  95.681 
ATOM   2217  OP2  DG A 108      63.260 137.102  93.811 
ATOM   2218  O5'  DG A 108      61.162 138.442  93.436 
ATOM   2219  C5'  DG A 108      60.671 139.745  93.069 
ATOM   2220  C4'  DG A 108      60.152 139.722  91.645 
ATOM   2221  O4'  DG A 108      61.197 140.005  90.669 
ATOM   2222  C3'  DG A 108      59.559 138.394  91.174 
ATOM   2223  O3'  DG A 108      58.449 138.661  90.325 
ATOM   2224  C2'  DG A 108      60.665 137.749  90.340 
ATOM   2225  C1'  DG A 108      61.128 139.026  89.644 
ATOM   2226  N9   DG A 108      62.476 138.913  89.021 
ATOM   2227  C8   DG A 108      63.576 138.200  89.446 
ATOM   2228  N7   DG A 108      64.621 138.312  88.662 
ATOM   2229  C5   DG A 108      64.182 139.158  87.645 
ATOM   2230  C6   DG A 108      64.869 139.647  86.504 
ATOM   2231  O6   DG A 108      66.025 139.431  86.150 
ATOM   2232  N1   DG A 108      64.049 140.481  85.730 
ATOM   2233  C2   DG A 108      62.737 140.800  86.022 
ATOM   2234  N2   DG A 108      62.125 141.613  85.158 
ATOM   2235  N3   DG A 108      62.094 140.341  87.094 
ATOM   2236  C4   DG A 108      62.875 139.531  87.854 
ATOM   2237  P    DC A 109      57.148 137.734  90.434 
ATOM   2238  OP1  DC A 109      56.286 138.216  91.536 
ATOM   2239  OP2  DC A 109      57.557 136.314  90.502 
ATOM   2240  O5'  DC A 109      56.438 138.021  89.029 
ATOM   2241  C5'  DC A 109      56.619 139.307  88.406 
ATOM   2242  C4'  DC A 109      56.883 139.132  86.924 
ATOM   2243  O4'  DC A 109      58.298 138.958  86.629 
ATOM   2244  C3'  DC A 109      56.218 137.922  86.268 
ATOM   2245  O3'  DC A 109      55.808 138.279  84.954 
ATOM   2246  C2'  DC A 109      57.329 136.879  86.164 
ATOM   2247  C1'  DC A 109      58.441 137.844  85.761 
ATOM   2248  N1   DC A 109      59.811 137.289  85.942 
ATOM   2249  C2   DC A 109      60.789 137.664  85.025 
ATOM   2250  O2   DC A 109      60.483 138.436  84.108 
ATOM   2251  N3   DC A 109      62.046 137.169  85.172 
ATOM   2252  C4   DC A 109      62.336 136.336  86.178 
ATOM   2253  N4   DC A 109      63.575 135.880  86.279 
ATOM   2254  C5   DC A 109      61.344 135.937  87.132 
ATOM   2255  C6   DC A 109      60.095 136.442  86.968 
ATOM   2256  P    DA A 110      54.407 137.733  84.403 
ATOM   2257  OP1  DA A 110      53.314 138.615  84.869 
ATOM   2258  OP2  DA A 110      54.269 136.298  84.733 
ATOM   2259  O5'  DA A 110      54.601 137.904  82.823 
ATOM   2260  C5'  DA A 110      55.448 138.961  82.334 
ATOM   2261  C4'  DA A 110      56.332 138.442  81.218 
ATOM   2262  O4'  DA A 110      57.579 137.876  81.716 
ATOM   2263  C3'  DA A 110      55.736 137.324  80.362 
ATOM   2264  O3'  DA A 110      56.153 137.505  79.014 
ATOM   2265  C2'  DA A 110      56.374 136.043  80.899 
ATOM   2266  C1'  DA A 110      57.775 136.613  81.099 
ATOM   2267  N9   DA A 110      58.635 135.789  81.993 
ATOM   2268  C8   DA A 110      58.267 135.059  83.086 
ATOM   2269  N7   DA A 110      59.253 134.443  83.662 
ATOM   2270  C5   DA A 110      60.358 134.790  82.896 
ATOM   2271  C6   DA A 110      61.718 134.455  82.989 
ATOM   2272  N6   DA A 110      62.221 133.658  83.942 
ATOM   2273  N1   DA A 110      62.548 134.971  82.063 
ATOM   2274  C2   DA A 110      62.043 135.764  81.119 
ATOM   2275  N3   DA A 110      60.799 136.144  80.931 
ATOM   2276  C4   DA A 110      59.989 135.613  81.871 
ATOM   2277  P    DG A 111      55.109 137.219  77.835 
ATOM   2278  OP1  DG A 111      54.261 138.413  77.622 
ATOM   2279  OP2  DG A 111      54.392 135.953  78.103 
ATOM   2280  O5'  DG A 111      56.090 137.026  76.585 
ATOM   2281  C5'  DG A 111      57.346 137.730  76.568 
ATOM   2282  C4'  DG A 111      58.453 136.804  76.105 
ATOM   2283  O4'  DG A 111      59.054 136.062  77.204 
ATOM   2284  C3'  DG A 111      58.040 135.719  75.111 
ATOM   2285  O3'  DG A 111      59.093 135.528  74.174 
ATOM   2286  C2'  DG A 111      57.905 134.452  75.954 
ATOM   2287  C1'  DG A 111      59.127 134.694  76.834 
ATOM   2288  N9   DG A 111      59.139 133.877  78.080 
ATOM   2289  C8   DG A 111      58.083 133.472  78.867 
ATOM   2290  N7   DG A 111      58.435 132.755  79.906 
ATOM   2291  C5   DG A 111      59.823 132.679  79.799 
ATOM   2292  C6   DG A 111      60.769 132.031  80.637 
ATOM   2293  O6   DG A 111      60.574 131.381  81.661 
ATOM   2294  N1   DG A 111      62.076 132.205  80.161 
ATOM   2295  C2   DG A 111      62.424 132.911  79.026 
ATOM   2296  N2   DG A 111      63.727 132.961  78.742 
ATOM   2297  N3   DG A 111      61.535 133.519  78.242 
ATOM   2298  C4   DG A 111      60.263 133.360  78.689 
ATOM   2299  P    DA A 112      58.728 135.277  72.635 
ATOM   2300  OP1  DA A 112      58.507 136.575  71.961 
ATOM   2301  OP2  DA A 112      57.622 134.299  72.541 
ATOM   2302  O5'  DA A 112      60.079 134.612  72.095 
ATOM   2303  C5'  DA A 112      61.330 134.974  72.709 
ATOM   2304  C4'  DA A 112      62.176 133.736  72.933 
ATOM   2305  O4'  DA A 112      61.901 133.100  74.214 
ATOM   2306  C3'  DA A 112      61.989 132.610  71.915 
ATOM   2307  O3'  DA A 112      63.247 131.991  71.678 
ATOM   2308  C2'  DA A 112      61.076 131.604  72.614 
ATOM   2309  C1'  DA A 112      61.719 131.710  73.993 
ATOM   2310  N9   DA A 112      60.870 131.174  75.094 
ATOM   2311  C8   DA A 112      59.510 131.207  75.209 
ATOM   2312  N7   DA A 112      59.061 130.652  76.292 
ATOM   2313  C5   DA A 112      60.206 130.217  76.944 
ATOM   2314  C6   DA A 112      60.406 129.544  78.160 
ATOM   2315  N6   DA A 112      59.406 129.174  78.974 
ATOM   2316  N1   DA A 112      61.674 129.263  78.512 
ATOM   2317  C2   DA A 112      62.663 129.633  77.700 
ATOM   2318  N3   DA A 112      62.599 130.263  76.547 
ATOM   2319  C4   DA A 112      61.319 130.532  76.218 
ATOM   2320  P    DA A 113      63.622 131.540  70.188 
ATOM   2321  OP1  DA A 113      64.170 132.697  69.444 
ATOM   2322  OP2  DA A 113      62.462 130.861  69.569 
ATOM   2323  O5'  DA A 113      64.784 130.477  70.463 
ATOM   2324  C5'  DA A 113      65.618 130.638  71.626 
ATOM   2325  C4'  DA A 113      65.818 129.300  72.310 
ATOM   2326  O4'  DA A 113      64.773 129.012  73.283 
ATOM   2327  C3'  DA A 113      65.814 128.077  71.394 
ATOM   2328  O3'  DA A 113      66.767 127.137  71.876 
ATOM   2329  C2'  DA A 113      64.417 127.477  71.552 
ATOM   2330  C1'  DA A 113      64.303 127.692  73.058 
ATOM   2331  N9   DA A 113      62.908 127.603  73.572 
ATOM   2332  C8   DA A 113      61.751 127.986  72.956 
ATOM   2333  N7   DA A 113      60.685 127.778  73.665 
ATOM   2334  C5   DA A 113      61.168 127.216  74.838 
ATOM   2335  C6   DA A 113      60.530 126.765  76.005 
ATOM   2336  N6   DA A 113      59.203 126.814  76.189 
ATOM   2337  N1   DA A 113      61.308 126.259  76.980 
ATOM   2338  C2   DA A 113      62.626 126.213  76.792 
ATOM   2339  N3   DA A 113      63.330 126.602  75.751 
ATOM   2340  C4   DA A 113      62.528 127.104  74.790 
ATOM   2341  P    DG A 114      67.661 126.327  70.824 
ATOM   2342  OP1  DG A 114      68.828 127.148  70.430 
ATOM   2343  OP2  DG A 114      66.807 125.841  69.718 
ATOM   2344  O5'  DG A 114      68.148 125.088  71.711 
ATOM   2345  C5'  DG A 114      68.312 125.267  73.130 
ATOM   2346  C4'  DG A 114      67.729 124.081  73.872 
ATOM   2347  O4'  DG A 114      66.312 124.250  74.165 
ATOM   2348  C3'  DG A 114      67.797 122.740  73.142 
ATOM   2349  O3'  DG A 114      68.050 121.711  74.090 
ATOM   2350  C2'  DG A 114      66.393 122.540  72.569 
ATOM   2351  C1'  DG A 114      65.632 123.064  73.782 
ATOM   2352  N9   DG A 114      64.214 123.418  73.492 
ATOM   2353  C8   DG A 114      63.665 123.947  72.344 
ATOM   2354  N7   DG A 114      62.371 124.143  72.412 
ATOM   2355  C5   DG A 114      62.038 123.713  73.696 
ATOM   2356  C6   DG A 114      60.779 123.681  74.350 
ATOM   2357  O6   DG A 114      59.682 124.030  73.926 
ATOM   2358  N1   DG A 114      60.892 123.168  75.650 
ATOM   2359  C2   DG A 114      62.067 122.744  76.240 
ATOM   2360  N2   DG A 114      61.963 122.287  77.491 
ATOM   2361  N3   DG A 114      63.247 122.775  75.625 
ATOM   2362  C4   DG A 114      63.156 123.269  74.363 
ATOM   2363  P    DA A 115      69.043 120.520  73.697 
ATOM   2364  OP1  DA A 115      70.442 120.940  73.939 
ATOM   2365  OP2  DA A 115      68.735 120.048  72.329 
ATOM   2366  O5'  DA A 115      68.628 119.397  74.758 
ATOM   2367  C5'  DA A 115      68.123 119.805  76.044 
ATOM   2368  C4'  DA A 115      66.920 118.963  76.419 
ATOM   2369  O4'  DA A 115      65.672 119.524  75.918 
ATOM   2370  C3'  DA A 115      66.919 117.530  75.888 
ATOM   2371  O3'  DA A 115      66.344 116.676  76.871 
ATOM   2372  C2'  DA A 115      65.990 117.567  74.675 
ATOM   2373  C1'  DA A 115      64.937 118.487  75.286 
ATOM   2374  N9   DA A 115      64.031 119.109  74.282 
ATOM   2375  C8   DA A 115      64.321 119.512  73.009 
ATOM   2376  N7   DA A 115      63.310 120.020  72.377 
ATOM   2377  C5   DA A 115      62.272 119.952  73.295 
ATOM   2378  C6   DA A 115      60.922 120.339  73.229 
ATOM   2379  N6   DA A 115      60.364 120.897  72.145 
ATOM   2380  N1   DA A 115      60.165 120.129  74.321 
ATOM   2381  C2   DA A 115      60.725 119.574  75.395 
ATOM   2382  N3   DA A 115      61.966 119.175  75.572 
ATOM   2383  C4   DA A 115      62.702 119.396  74.464 
ATOM   2384  P    DA A 116      66.982 115.226  77.106 
ATOM   2385  OP1  DA A 116      68.136 115.335  78.027 
ATOM   2386  OP2  DA A 116      67.252 114.585  75.800 
ATOM   2387  O5'  DA A 116      65.778 114.467  77.838 
ATOM   2388  C5'  DA A 116      64.865 115.228  78.650 
ATOM   2389  C4'  DA A 116      63.439 114.792  78.374 
ATOM   2390  O4'  DA A 116      62.838 115.529  77.272 
ATOM   2391  C3'  DA A 116      63.255 113.327  77.982 
ATOM   2392  O3'  DA A 116      62.045 112.845  78.553 
ATOM   2393  C2'  DA A 116      63.101 113.349  76.461 
ATOM   2394  C1'  DA A 116      62.227 114.598  76.391 
ATOM   2395  N9   DA A 116      62.167 115.213  75.036 
ATOM   2396  C8   DA A 116      63.149 115.276  74.090 
ATOM   2397  N7   DA A 116      62.790 115.881  73.000 
ATOM   2398  C5   DA A 116      61.472 116.247  73.240 
ATOM   2399  C6   DA A 116      60.521 116.927  72.462 
ATOM   2400  N6   DA A 116      60.766 117.382  71.224 
ATOM   2401  N1   DA A 116      59.305 117.125  73.003 
ATOM   2402  C2   DA A 116      59.068 116.671  74.234 
ATOM   2403  N3   DA A 116      59.872 116.027  75.050 
ATOM   2404  C4   DA A 116      61.082 115.842  74.485 
ATOM   2405  P    DA A 117      62.004 111.360  79.146 
ATOM   2406  OP1  DA A 117      62.531 111.364  80.530 
ATOM   2407  OP2  DA A 117      62.664 110.430  78.203 
ATOM   2408  O5'  DA A 117      60.430 111.072  79.170 
ATOM   2409  C5'  DA A 117      59.522 112.175  79.351 
ATOM   2410  C4'  DA A 117      58.358 112.052  78.388 
ATOM   2411  O4'  DA A 117      58.632 112.682  77.104 
ATOM   2412  C3'  DA A 117      57.948 110.626  78.019 
ATOM   2413  O3'  DA A 117      56.533 110.573  77.890 
ATOM   2414  C2'  DA A 117      58.570 110.389  76.642 
ATOM   2415  C1'  DA A 117      58.275 111.774  76.074 
ATOM   2416  N9   DA A 117      59.076 112.108  74.864 
ATOM   2417  C8   DA A 117      60.360 111.745  74.571 
ATOM   2418  N7   DA A 117      60.784 112.195  73.430 
ATOM   2419  C5   DA A 117      59.703 112.908  72.929 
ATOM   2420  C6   DA A 117      59.517 113.633  71.740 
ATOM   2421  N6   DA A 117      60.460 113.764  70.797 
ATOM   2422  N1   DA A 117      58.320 114.220  71.556 
ATOM   2423  C2   DA A 117      57.386 114.087  72.497 
ATOM   2424  N3   DA A 117      57.446 113.439  73.639 
ATOM   2425  C4   DA A 117      58.654 112.860  73.800 
ATOM   2426  P    DT A 118      55.751 109.287  78.435 
ATOM   2427  OP1  DT A 118      55.507 109.434  79.888 
ATOM   2428  OP2  DT A 118      56.464 108.060  78.017 
ATOM   2429  O5'  DT A 118      54.365 109.400  77.643 
ATOM   2430  C5'  DT A 118      53.874 110.703  77.276 
ATOM   2431  C4'  DT A 118      53.356 110.680  75.852 
ATOM   2432  O4'  DT A 118      54.400 110.962  74.876 
ATOM   2433  C3'  DT A 118      52.762 109.352  75.381 
ATOM   2434  O3'  DT A 118      51.653 109.619  74.532 
ATOM   2435  C2'  DT A 118      53.869 108.707  74.546 
ATOM   2436  C1'  DT A 118      54.332 109.984  73.850 
ATOM   2437  N1   DT A 118      55.680 109.871  73.228 
ATOM   2438  C2   DT A 118      55.889 110.564  72.059 
ATOM   2439  O2   DT A 118      55.030 111.249  71.532 
ATOM   2440  N3   DT A 118      57.150 110.435  71.511 
ATOM   2441  C4   DT A 118      58.193 109.689  72.021 
ATOM   2442  O4   DT A 118      59.279 109.650  71.439 
ATOM   2443  C5   DT A 118      57.877 108.998  73.248 
ATOM   2444  C7   DT A 118      58.957 108.162  73.872 
ATOM   2445  C6   DT A 118      56.660 109.105  73.804 
ATOM   2446  P    DC A 119      50.352 108.692  74.641 
ATOM   2447  OP1  DC A 119      49.490 109.174  75.743 
ATOM   2448  OP2  DC A 119      50.760 107.271  74.709 
ATOM   2449  O5'  DC A 119      49.642 108.979  73.236 
ATOM   2450  C5'  DC A 119      49.822 110.265  72.613 
ATOM   2451  C4'  DC A 119      50.086 110.090  71.131 
ATOM   2452  O4'  DC A 119      51.501 109.916  70.836 
ATOM   2453  C3'  DC A 119      49.421 108.880  70.475 
ATOM   2454  O3'  DC A 119      49.011 109.236  69.160 
ATOM   2455  C2'  DC A 119      50.533 107.836  70.370 
ATOM   2456  C1'  DC A 119      51.644 108.801  69.968 
ATOM   2457  N1   DC A 119      53.014 108.247  70.148 
ATOM   2458  C2   DC A 119      53.993 108.622  69.231 
ATOM   2459  O2   DC A 119      53.687 109.394  68.314 
ATOM   2460  N3   DC A 119      55.249 108.126  69.378 
ATOM   2461  C4   DC A 119      55.540 107.294  70.385 
ATOM   2462  N4   DC A 119      56.779 106.837  70.486 
ATOM   2463  C5   DC A 119      54.548 106.895  71.338 
ATOM   2464  C6   DC A 119      53.299 107.400  71.175 
ATOM   2465  P    DA A 120      47.610 108.691  68.609 
ATOM   2466  OP1  DA A 120      46.518 109.573  69.075 
ATOM   2467  OP2  DA A 120      47.472 107.256  68.940 
ATOM   2468  O5'  DA A 120      47.805 108.862  67.030 
ATOM   2469  C5'  DA A 120      48.651 109.919  66.541 
ATOM   2470  C4'  DA A 120      49.536 109.399  65.425 
ATOM   2471  O4'  DA A 120      50.782 108.834  65.923 
ATOM   2472  C3'  DA A 120      48.940 108.282  64.569 
ATOM   2473  O3'  DA A 120      49.356 108.463  63.221 
ATOM   2474  C2'  DA A 120      49.577 107.001  65.106 
ATOM   2475  C1'  DA A 120      50.979 107.571  65.306 
ATOM   2476  N9   DA A 120      51.839 106.747  66.200 
ATOM   2477  C8   DA A 120      51.471 106.017  67.293 
ATOM   2478  N7   DA A 120      52.457 105.401  67.869 
ATOM   2479  C5   DA A 120      53.561 105.747  67.103 
ATOM   2480  C6   DA A 120      54.922 105.413  67.196 
ATOM   2481  N6   DA A 120      55.425 104.616  68.149 
ATOM   2482  N1   DA A 120      55.752 105.929  66.270 
ATOM   2483  C2   DA A 120      55.247 106.721  65.325 
ATOM   2484  N3   DA A 120      54.002 107.102  65.138 
ATOM   2485  C4   DA A 120      53.192 106.571  66.078 
ATOM   2486  P    DC A 121      48.312 108.177  62.042 
ATOM   2487  OP1  DC A 121      47.464 109.371  61.828 
ATOM   2488  OP2  DC A 121      47.596 106.910  62.310 
ATOM   2489  O5'  DC A 121      49.294 107.984  60.792 
ATOM   2490  C5'  DC A 121      50.550 108.688  60.775 
ATOM   2491  C4'  DC A 121      51.657 107.762  60.312 
ATOM   2492  O4'  DC A 121      52.257 107.020  61.411 
ATOM   2493  C3'  DC A 121      51.244 106.677  59.317 
ATOM   2494  O3'  DC A 121      52.297 106.486  58.380 
ATOM   2495  C2'  DC A 121      51.108 105.410  60.161 
ATOM   2496  C1'  DC A 121      52.331 105.651  61.041 
ATOM   2497  N1   DC A 121      52.343 104.835  62.287 
ATOM   2498  C2   DC A 121      53.575 104.394  62.762 
ATOM   2499  O2   DC A 121      54.598 104.696  62.137 
ATOM   2500  N3   DC A 121      53.608 103.648  63.896 
ATOM   2501  C4   DC A 121      52.476 103.342  64.545 
ATOM   2502  N4   DC A 121      52.561 102.612  65.646 
ATOM   2503  C5   DC A 121      51.199 103.785  64.072 
ATOM   2504  C6   DC A 121      51.187 104.530  62.937 
ATOM   2505  P    DC A 122      51.932 106.235  56.842 
ATOM   2506  OP1  DC A 122      51.711 107.533  56.167 
ATOM   2507  OP2  DC A 122      50.825 105.257  56.748 
ATOM   2508  O5'  DC A 122      53.283 105.570  56.301 
ATOM   2509  C5'  DC A 122      54.534 105.932  56.916 
ATOM   2510  C4'  DC A 122      55.379 104.694  57.140 
ATOM   2511  O4'  DC A 122      55.105 104.058  58.421 
ATOM   2512  C3'  DC A 122      55.192 103.568  56.122 
ATOM   2513  O3'  DC A 122      56.451 102.949  55.885 
ATOM   2514  C2'  DC A 122      54.279 102.562  56.821 
ATOM   2515  C1'  DC A 122      54.923 102.667  58.200 
ATOM   2516  N1   DC A 122      54.074 102.132  59.301 
ATOM   2517  C2   DC A 122      54.713 101.507  60.368 
ATOM   2518  O2   DC A 122      55.947 101.425  60.359 
ATOM   2519  N3   DC A 122      53.957 101.011  61.382 
ATOM   2520  C4   DC A 122      52.622 101.122  61.353 
ATOM   2521  N4   DC A 122      51.929 100.622  62.366 
ATOM   2522  C5   DC A 122      51.945 101.760  60.264 
ATOM   2523  C6   DC A 122      52.719 102.248  59.262 
ATOM   2524  P    DA A 123      56.825 102.498  54.395 
ATOM   2525  OP1  DA A 123      57.374 103.655  53.651 
ATOM   2526  OP2  DA A 123      55.666 101.819  53.776 
ATOM   2527  O5'  DA A 123      57.988 101.434  54.670 
ATOM   2528  C5'  DA A 123      58.822 101.595  55.833 
ATOM   2529  C4'  DA A 123      59.021 100.258  56.517 
ATOM   2530  O4'  DA A 123      57.976  99.970  57.489 
ATOM   2531  C3'  DA A 123      59.018  99.035  55.601 
ATOM   2532  O3'  DA A 123      59.971  98.095  56.083 
ATOM   2533  C2'  DA A 123      57.621  98.435  55.759 
ATOM   2534  C1'  DA A 123      57.507  98.649  57.264 
ATOM   2535  N9   DA A 123      56.111  98.561  57.778 
ATOM   2536  C8   DA A 123      54.954  98.944  57.163 
ATOM   2537  N7   DA A 123      53.889  98.736  57.871 
ATOM   2538  C5   DA A 123      54.372  98.173  59.045 
ATOM   2539  C6   DA A 123      53.734  97.723  60.212 
ATOM   2540  N6   DA A 123      52.407  97.772  60.396 
ATOM   2541  N1   DA A 123      54.512  97.217  61.187 
ATOM   2542  C2   DA A 123      55.830  97.171  60.999 
ATOM   2543  N3   DA A 123      56.534  97.560  59.958 
ATOM   2544  C4   DA A 123      55.732  98.061  58.996 
ATOM   2545  P    DT A 124      60.865  97.285  55.031 
ATOM   2546  OP1  DT A 124      62.032  98.106  54.637 
ATOM   2547  OP2  DT A 124      60.010  96.799  53.924 
ATOM   2548  O5'  DT A 124      61.352  96.046  55.918 
ATOM   2549  C5'  DT A 124      61.516  96.225  57.337 
ATOM   2550  C4'  DT A 124      60.932  95.039  58.079 
ATOM   2551  O4'  DT A 124      59.516  95.208  58.371 
ATOM   2552  C3'  DT A 124      61.001  93.698  57.348 
ATOM   2553  O3'  DT A 124      61.253  92.668  58.297 
ATOM   2554  C2'  DT A 124      59.597  93.497  56.776 
ATOM   2555  C1'  DT A 124      58.835  94.022  57.989 
ATOM   2556  N1   DT A 124      57.417  94.376  57.699 
ATOM   2557  C2   DT A 124      56.501  94.154  58.698 
ATOM   2558  O2   DT A 124      56.802  93.691  59.784 
ATOM   2559  N3   DT A 124      55.196  94.494  58.392 
ATOM   2560  C4   DT A 124      54.746  95.023  57.200 
ATOM   2561  O4   DT A 124      53.552  95.286  57.043 
ATOM   2562  C5   DT A 124      55.782  95.219  56.214 
ATOM   2563  C7   DT A 124      55.378  95.791  54.887 
ATOM   2564  C6   DT A 124      57.058  94.898  56.484 
ATOM   2565  P    DT A 125      62.247  91.477  57.904 
ATOM   2566  OP1  DT A 125      63.646  91.898  58.146 
ATOM   2567  OP2  DT A 125      61.939  91.006  56.536 
ATOM   2568  O5'  DT A 125      61.831  90.355  58.965 
ATOM   2569  C5'  DT A 125      61.327  90.763  60.250 
ATOM   2570  C4'  DT A 125      60.123  89.921  60.626 
ATOM   2571  O4'  DT A 125      58.876  90.482  60.125 
ATOM   2572  C3'  DT A 125      60.122  88.488  60.095 
ATOM   2573  O3'  DT A 125      59.548  87.633  61.077 
ATOM   2574  C2'  DT A 125      59.193  88.525  58.882 
ATOM   2575  C1'  DT A 125      58.141  89.445  59.493 
ATOM   2576  N1   DT A 125      57.234  90.067  58.489 
ATOM   2577  C2   DT A 125      55.929  90.273  58.868 
ATOM   2578  O2   DT A 125      55.502  89.972  59.969 
ATOM   2579  N3   DT A 125      55.118  90.852  57.910 
ATOM   2580  C4   DT A 125      55.495  91.231  56.638 
ATOM   2581  O4   DT A 125      54.678  91.740  55.868 
ATOM   2582  C5   DT A 125      56.883  90.974  56.334 
ATOM   2583  C7   DT A 125      57.375  91.357  54.969 
ATOM   2584  C6   DT A 125      57.694  90.413  57.245 
ATOM   2585  P    DC A 126      60.186  86.184  61.313 
ATOM   2586  OP1  DC A 126      61.339  86.293  62.234 
ATOM   2587  OP2  DC A 126      60.456  85.543  60.007 
ATOM   2588  O5'  DC A 126      58.982  85.425  62.045 
ATOM   2589  C5'  DC A 126      58.069  86.186  62.857 
ATOM   2590  C4'  DC A 126      56.643  85.750  62.581 
ATOM   2591  O4'  DC A 126      56.041  86.487  61.479 
ATOM   2592  C3'  DC A 126      56.459  84.285  62.188 
ATOM   2593  O3'  DC A 126      55.248  83.803  62.760 
ATOM   2594  C2'  DC A 126      56.305  84.307  60.668 
ATOM   2595  C1'  DC A 126      55.430  85.556  60.598 
ATOM   2596  N1   DC A 126      55.371  86.171  59.243 
ATOM   2597  C2   DC A 126      54.175  86.769  58.853 
ATOM   2598  O2   DC A 126      53.222  86.764  59.641 
ATOM   2599  N3   DC A 126      54.100  87.334  57.621 
ATOM   2600  C4   DC A 126      55.156  87.318  56.797 
ATOM   2601  N4   DC A 126      55.032  87.883  55.606 
ATOM   2602  C5   DC A 126      56.394  86.708  57.179 
ATOM   2603  C6   DC A 126      56.449  86.148  58.414 
ATOM   2604  P    DC A 127      55.207  82.317  63.353 
ATOM   2605  OP1  DC A 127      55.734  82.321  64.736 
ATOM   2606  OP2  DC A 127      55.868  81.388  62.410 
ATOM   2607  O5'  DC A 127      53.634  82.030  63.377 
ATOM   2608  C5'  DC A 127      52.726  83.133  63.558 
ATOM   2609  C4'  DC A 127      51.562  83.010  62.595 
ATOM   2610  O4'  DC A 127      51.835  83.640  61.311 
ATOM   2611  C3'  DC A 127      51.152  81.584  62.225 
ATOM   2612  O3'  DC A 127      49.736  81.531  62.096 
ATOM   2613  C2'  DC A 127      51.774  81.347  60.849 
ATOM   2614  C1'  DC A 127      51.478  82.732  60.281 
ATOM   2615  N1   DC A 127      52.280  83.066  59.071 
ATOM   2616  C2   DC A 127      51.678  83.847  58.088 
ATOM   2617  O2   DC A 127      50.514  84.228  58.259 
ATOM   2618  N3   DC A 127      52.392  84.162  56.977 
ATOM   2619  C4   DC A 127      53.651  83.730  56.830 
ATOM   2620  N4   DC A 127      54.306  84.064  55.728 
ATOM   2621  C5   DC A 127      54.289  82.925  57.829 
ATOM   2622  C6   DC A 127      53.558  82.621  58.931 
ATOM   2623  P    DA A 128      48.955  80.245  62.642 
ATOM   2624  OP1  DA A 128      48.711  80.392  64.095 
ATOM   2625  OP2  DA A 128      49.667  79.018  62.224 
ATOM   2626  O5'  DA A 128      47.569  80.357  61.850 
ATOM   2627  C5'  DA A 128      47.078  81.661  61.483 
ATOM   2628  C4'  DA A 128      46.560  81.638  60.058 
ATOM   2629  O4'  DA A 128      47.604  81.920  59.083 
ATOM   2630  C3'  DA A 128      45.966  80.310  59.588 
ATOM   2631  O3'  DA A 128      44.857  80.577  58.739 
ATOM   2632  C2'  DA A 128      47.073  79.665  58.753 
ATOM   2633  C1'  DA A 128      47.535  80.941  58.057 
ATOM   2634  N9   DA A 128      48.883  80.829  57.435 
ATOM   2635  C8   DA A 128      49.963  80.116  57.871 
ATOM   2636  N7   DA A 128      51.005  80.218  57.104 
ATOM   2637  C5   DA A 128      50.586  81.059  56.083 
ATOM   2638  C6   DA A 128      51.236  81.562  54.944 
ATOM   2639  N6   DA A 128      52.507  81.273  54.629 
ATOM   2640  N1   DA A 128      50.530  82.373  54.135 
ATOM   2641  C2   DA A 128      49.268  82.656  54.453 
ATOM   2642  N3   DA A 128      48.559  82.250  55.482 
ATOM   2643  C4   DA A 128      49.289  81.438  56.276 
ATOM   2644  P    DG A 129      43.556  79.650  58.848 
ATOM   2645  OP1  DG A 129      42.693  80.132  59.950 
ATOM   2646  OP2  DG A 129      43.964  78.229  58.916 
ATOM   2647  O5'  DG A 129      42.846  79.937  57.443 
ATOM   2648  C5'  DG A 129      43.026  81.223  56.820 
ATOM   2649  C4'  DG A 129      43.290  81.048  55.337 
ATOM   2650  O4'  DG A 129      44.705  80.873  55.043 
ATOM   2651  C3'  DG A 129      42.625  79.838  54.682 
ATOM   2652  O3'  DG A 129      42.215  80.194  53.367 
ATOM   2653  C2'  DG A 129      43.737  78.794  54.577 
ATOM   2654  C1'  DG A 129      44.848  79.759  54.175 
ATOM   2655  N9   DG A 129      46.218  79.205  54.355 
ATOM   2656  C8   DG A 129      46.689  78.344  55.323 
ATOM   2657  N7   DG A 129      47.959  78.044  55.199 
ATOM   2658  C5   DG A 129      48.358  78.756  54.069 
ATOM   2659  C6   DG A 129      49.626  78.832  53.437 
ATOM   2660  O6   DG A 129      50.676  78.278  53.750 
ATOM   2661  N1   DG A 129      49.591  79.672  52.314 
ATOM   2662  C2   DG A 129      48.476  80.349  51.863 
ATOM   2663  N2   DG A 129      48.647  81.101  50.773 
ATOM   2664  N3   DG A 129      47.285  80.278  52.457 
ATOM   2665  C4   DG A 129      47.304  79.467  53.547 
ATOM   2666  P    DC A 130      40.814  79.649  52.816 
ATOM   2667  OP1  DC A 130      39.721  80.531  53.282 
ATOM   2668  OP2  DC A 130      40.676  78.214  53.147 
ATOM   2669  O5'  DC A 130      41.008  79.820  51.237 
ATOM   2670  C5'  DC A 130      41.855  80.877  50.747 
ATOM   2671  C4'  DC A 130      42.740  80.357  49.632 
ATOM   2672  O4'  DC A 130      43.986  79.791  50.130 
ATOM   2673  C3'  DC A 130      42.144  79.240  48.775 
ATOM   2674  O3'  DC A 130      42.560  79.421  47.428 
ATOM   2675  C2'  DC A 130      42.781  77.959  49.313 
ATOM   2676  C1'  DC A 130      44.182  78.529  49.512 
ATOM   2677  N1   DC A 130      45.043  77.705  50.407 
ATOM   2678  C2   DC A 130      46.405  77.646  50.123 
ATOM   2679  O2   DC A 130      46.840  78.274  49.151 
ATOM   2680  N3   DC A 130      47.206  76.899  50.927 
ATOM   2681  C4   DC A 130      46.696  76.234  51.971 
ATOM   2682  N4   DC A 130      47.518  75.520  52.724 
ATOM   2683  C5   DC A 130      45.298  76.281  52.279 
ATOM   2684  C6   DC A 130      44.513  77.032  51.464 
ATOM   2685  P    DT A 131      41.516  79.134  46.248 
ATOM   2686  OP1  DT A 131      40.668  80.329  46.035 
ATOM   2687  OP2  DT A 131      40.800  77.868  46.517 
ATOM   2688  O5'  DT A 131      42.497  78.942  44.999 
ATOM   2689  C5'  DT A 131      43.753  79.646  44.982 
ATOM   2690  C4'  DT A 131      44.861  78.720  44.518 
ATOM   2691  O4'  DT A 131      45.461  77.978  45.618 
ATOM   2692  C3'  DT A 131      44.447  77.635  43.524 
ATOM   2693  O3'  DT A 131      45.500  77.443  42.587 
ATOM   2694  C2'  DT A 131      44.312  76.367  44.368 
ATOM   2695  C1'  DT A 131      45.534  76.609  45.247 
ATOM   2696  N1   DT A 131      45.547  75.793  46.493 
ATOM   2697  C2   DT A 131      46.770  75.366  46.949 
ATOM   2698  O2   DT A 131      47.817  75.626  46.383 
ATOM   2699  N3   DT A 131      46.742  74.610  48.106 
ATOM   2700  C4   DT A 131      45.619  74.258  48.826 
ATOM   2701  O4   DT A 131      45.720  73.577  49.849 
ATOM   2702  C5   DT A 131      44.382  74.752  48.269 
ATOM   2703  C7   DT A 131      43.111  74.413  48.991 
ATOM   2704  C6   DT A 131      44.380  75.488  47.146 
ATOM   2705  P    DG A 132      45.136  77.193  41.049 
ATOM   2706  OP1  DG A 132      44.914  78.491  40.374 
ATOM   2707  OP2  DG A 132      44.029  76.215  40.955 
ATOM   2708  O5'  DG A 132      46.486  76.528  40.508 
ATOM   2709  C5'  DG A 132      47.737  76.890  41.122 
ATOM   2710  C4'  DG A 132      48.583  75.651  41.346 
ATOM   2711  O4'  DG A 132      48.308  75.015  42.627 
ATOM   2712  C3'  DG A 132      48.396  74.526  40.329 
ATOM   2713  O3'  DG A 132      49.654  73.906  40.091 
ATOM   2714  C2'  DG A 132      47.483  73.520  41.028 
ATOM   2715  C1'  DG A 132      48.126  73.625  42.407 
ATOM   2716  N9   DG A 132      47.277  73.090  43.507 
ATOM   2717  C8   DG A 132      45.906  73.114  43.640 
ATOM   2718  N7   DG A 132      45.466  72.550  44.738 
ATOM   2719  C5   DG A 132      46.628  72.121  45.378 
ATOM   2720  C6   DG A 132      46.793  71.440  46.612 
ATOM   2721  O6   DG A 132      45.934  71.070  47.408 
ATOM   2722  N1   DG A 132      48.146  71.196  46.886 
ATOM   2723  C2   DG A 132      49.201  71.562  46.073 
ATOM   2724  N2   DG A 132      50.419  71.238  46.512 
ATOM   2725  N3   DG A 132      49.045  72.201  44.915 
ATOM   2726  C4   DG A 132      47.738  72.445  44.636 
ATOM   2727  P    DA A 133      50.029  73.456  38.602 
ATOM   2728  OP1  DA A 133      50.577  74.612  37.857 
ATOM   2729  OP2  DA A 133      48.870  72.777  37.982 
ATOM   2730  O5'  DA A 133      51.191  72.392  38.876 
ATOM   2731  C5'  DA A 133      52.025  72.553  40.040 
ATOM   2732  C4'  DA A 133      52.225  71.215  40.724 
ATOM   2733  O4'  DA A 133      51.180  70.928  41.696 
ATOM   2734  C3'  DA A 133      52.222  69.992  39.807 
ATOM   2735  O3'  DA A 133      53.174  69.053  40.290 
ATOM   2736  C2'  DA A 133      50.825  69.393  39.966 
ATOM   2737  C1'  DA A 133      50.711  69.607  41.471 
ATOM   2738  N9   DA A 133      49.315  69.519  41.985 
ATOM   2739  C8   DA A 133      48.158  69.902  41.370 
ATOM   2740  N7   DA A 133      47.093  69.694  42.078 
ATOM   2741  C5   DA A 133      47.575  69.131  43.251 
ATOM   2742  C6   DA A 133      46.937  68.681  44.419 
ATOM   2743  N6   DA A 133      45.610  68.729  44.603 
ATOM   2744  N1   DA A 133      47.715  68.175  45.394 
ATOM   2745  C2   DA A 133      49.034  68.129  45.206 
ATOM   2746  N3   DA A 133      49.738  68.518  44.165 
ATOM   2747  C4   DA A 133      48.935  69.019  43.203 
ATOM   2748  P    DT A 134      54.068  68.243  39.238 
ATOM   2749  OP1  DT A 134      55.235  69.064  38.844 
ATOM   2750  OP2  DT A 134      53.214  67.757  38.131 
ATOM   2751  O5'  DT A 134      54.556  67.004  40.125 
ATOM   2752  C5'  DT A 134      54.719  67.183  41.544 
ATOM   2753  C4'  DT A 134      54.136  65.997  42.285 
ATOM   2754  O4'  DT A 134      52.719  66.166  42.578 
ATOM   2755  C3'  DT A 134      54.204  64.656  41.555 
ATOM   2756  O3'  DT A 134      54.457  63.626  42.504 
ATOM   2757  C2'  DT A 134      52.801  64.455  40.983 
ATOM   2758  C1'  DT A 134      52.039  64.980  42.196 
ATOM   2759  N1   DT A 134      50.621  65.334  41.906 
ATOM   2760  C2   DT A 134      49.705  65.112  42.904 
ATOM   2761  O2   DT A 134      50.006  64.649  43.991 
ATOM   2762  N3   DT A 134      48.400  65.451  42.598 
ATOM   2763  C4   DT A 134      47.950  65.981  41.406 
ATOM   2764  O4   DT A 134      46.756  66.244  41.250 
ATOM   2765  C5   DT A 134      48.986  66.177  40.420 
ATOM   2766  C7   DT A 134      48.582  66.749  39.093 
ATOM   2767  C6   DT A 134      50.262  65.856  40.691 
ATOM   2768  P    DG A 135      55.451  62.435  42.110 
ATOM   2769  OP1  DG A 135      56.850  62.856  42.352 
ATOM   2770  OP2  DG A 135      55.142  61.964  40.742 
ATOM   2771  O5'  DG A 135      55.035  61.313  43.172 
ATOM   2772  C5'  DG A 135      54.530  61.721  44.457 
ATOM   2773  C4'  DG A 135      53.327  60.879  44.832 
ATOM   2774  O4'  DG A 135      52.079  61.440  44.332 
ATOM   2775  C3'  DG A 135      53.326  59.446  44.302 
ATOM   2776  O3'  DG A 135      52.752  58.591  45.284 
ATOM   2777  C2'  DG A 135      52.397  59.483  43.089 
ATOM   2778  C1'  DG A 135      51.344  60.403  43.699 
ATOM   2779  N9   DG A 135      50.438  61.025  42.696 
ATOM   2780  C8   DG A 135      50.713  61.436  41.410 
ATOM   2781  N7   DG A 135      49.683  61.949  40.781 
ATOM   2782  C5   DG A 135      48.652  61.872  41.716 
ATOM   2783  C6   DG A 135      47.295  62.273  41.616 
ATOM   2784  O6   DG A 135      46.713  62.789  40.665 
ATOM   2785  N1   DG A 135      46.594  62.013  42.803 
ATOM   2786  C2   DG A 135      47.135  61.440  43.937 
ATOM   2787  N2   DG A 135      46.301  61.276  44.965 
ATOM   2788  N3   DG A 135      48.410  61.065  44.030 
ATOM   2789  C4   DG A 135      49.102  61.310  42.888 
ATOM   2790  P    DT A 136      53.389  57.142  45.519 
ATOM   2791  OP1  DT A 136      54.543  57.251  46.440 
ATOM   2792  OP2  DT A 136      53.659  56.501  44.214 
ATOM   2793  O5'  DT A 136      52.185  56.383  46.252 
ATOM   2794  C5'  DT A 136      51.273  57.143  47.064 
ATOM   2795  C4'  DT A 136      49.846  56.708  46.788 
ATOM   2796  O4'  DT A 136      49.245  57.445  45.686 
ATOM   2797  C3'  DT A 136      49.663  55.242  46.395 
ATOM   2798  O3'  DT A 136      48.452  54.761  46.966 
ATOM   2799  C2'  DT A 136      49.508  55.265  44.875 
ATOM   2800  C1'  DT A 136      48.634  56.514  44.805 
ATOM   2801  N1   DT A 136      48.574  57.129  43.450 
ATOM   2802  C2   DT A 136      47.388  57.715  43.080 
ATOM   2803  O2   DT A 136      46.410  57.746  43.807 
ATOM   2804  N3   DT A 136      47.370  58.273  41.817 
ATOM   2805  C4   DT A 136      48.415  58.294  40.916 
ATOM   2806  O4   DT A 136      48.280  58.825  39.812 
ATOM   2807  C5   DT A 136      49.618  57.655  41.395 
ATOM   2808  C7   DT A 136      50.805  57.633  40.475 
ATOM   2809  C6   DT A 136      49.663  57.103  42.618 
ATOM   2810  P    DC A 137      48.411  53.275  47.559 
ATOM   2811  OP1  DC A 137      48.938  53.279  48.943 
ATOM   2812  OP2  DC A 137      49.071  52.346  46.616 
ATOM   2813  O5'  DC A 137      46.837  52.988  47.584 
ATOM   2814  C5'  DC A 137      45.929  54.091  47.765 
ATOM   2815  C4'  DC A 137      44.766  53.967  46.802 
ATOM   2816  O4'  DC A 137      45.039  54.598  45.518 
ATOM   2817  C3'  DC A 137      44.355  52.542  46.432 
ATOM   2818  O3'  DC A 137      42.940  52.489  46.303 
ATOM   2819  C2'  DC A 137      44.977  52.305  45.056 
ATOM   2820  C1'  DC A 137      44.682  53.689  44.488 
ATOM   2821  N1   DC A 137      45.484  54.024  43.278 
ATOM   2822  C2   DC A 137      44.882  54.805  42.294 
ATOM   2823  O2   DC A 137      43.718  55.185  42.465 
ATOM   2824  N3   DC A 137      45.596  55.120  41.184 
ATOM   2825  C4   DC A 137      46.855  54.688  41.037 
ATOM   2826  N4   DC A 137      47.510  55.022  39.935 
ATOM   2827  C5   DC A 137      47.492  53.883  42.035 
ATOM   2828  C6   DC A 137      46.762  53.579  43.138 
ATOM   2829  P    DA A 138      42.159  51.203  46.849 
ATOM   2830  OP1  DA A 138      41.914  51.350  48.302 
ATOM   2831  OP2  DA A 138      42.871  49.976  46.431 
ATOM   2832  O5'  DA A 138      40.773  51.315  46.057 
ATOM   2833  C5'  DA A 138      40.282  52.619  45.690 
ATOM   2834  C4'  DA A 138      39.763  52.595  44.265 
ATOM   2835  O4'  DA A 138      40.807  52.878  43.289 
ATOM   2836  C3'  DA A 138      39.170  51.268  43.795 
ATOM   2837  O3'  DA A 138      38.060  51.535  42.946 
ATOM   2838  C2'  DA A 138      40.276  50.623  42.960 
ATOM   2839  C1'  DA A 138      40.739  51.899  42.264 
ATOM   2840  N9   DA A 138      42.087  51.786  41.641 
ATOM   2841  C8   DA A 138      43.167  51.074  42.078 
ATOM   2842  N7   DA A 138      44.209  51.175  41.311 
ATOM   2843  C5   DA A 138      43.790  52.017  40.290 
ATOM   2844  C6   DA A 138      44.440  52.519  39.151 
ATOM   2845  N6   DA A 138      45.711  52.231  38.836 
ATOM   2846  N1   DA A 138      43.733  53.331  38.342 
ATOM   2847  C2   DA A 138      42.472  53.614  38.660 
ATOM   2848  N3   DA A 138      41.763  53.207  39.689 
ATOM   2849  C4   DA A 138      42.493  52.396  40.482 
ATOM   2850  P    DC A 139      36.759  50.608  43.054 
ATOM   2851  OP1  DC A 139      35.897  51.090  44.156 
ATOM   2852  OP2  DC A 139      37.168  49.187  43.123 
ATOM   2853  O5'  DC A 139      36.049  50.895  41.650 
ATOM   2854  C5'  DC A 139      36.229  52.181  41.027 
ATOM   2855  C4'  DC A 139      36.494  52.006  39.544 
ATOM   2856  O4'  DC A 139      37.909  51.831  39.250 
ATOM   2857  C3'  DC A 139      35.829  50.796  38.889 
ATOM   2858  O3'  DC A 139      35.419  51.152  37.574 
ATOM   2859  C2'  DC A 139      36.940  49.752  38.784 
ATOM   2860  C1'  DC A 139      38.051  50.717  38.382 
ATOM   2861  N1   DC A 139      39.422  50.163  38.562 
ATOM   2862  C2   DC A 139      40.400  50.538  37.645 
ATOM   2863  O2   DC A 139      40.094  51.309  36.728 
ATOM   2864  N3   DC A 139      41.656  50.042  37.792 
ATOM   2865  C4   DC A 139      41.947  49.209  38.798 
ATOM   2866  N4   DC A 139      43.186  48.753  38.899 
ATOM   2867  C5   DC A 139      40.955  48.810  39.752 
ATOM   2868  C6   DC A 139      39.706  49.316  39.588 
ATOM   2869  P    DC A 140      34.018  50.607  37.023 
ATOM   2870  OP1  DC A 140      32.925  51.489  37.489 
ATOM   2871  OP2  DC A 140      33.880  49.172  37.354 
ATOM   2872  O5'  DC A 140      34.212  50.778  35.444 
ATOM   2873  C5'  DC A 140      35.059  51.835  34.954 
ATOM   2874  C4'  DC A 140      35.943  51.315  33.839 
ATOM   2875  O4'  DC A 140      37.190  50.749  34.336 
ATOM   2876  C3'  DC A 140      35.347  50.198  32.982 
ATOM   2877  O3'  DC A 140      35.764  50.379  31.635 
ATOM   2878  C2'  DC A 140      35.985  48.917  33.520 
ATOM   2879  C1'  DC A 140      37.386  49.486  33.719 
ATOM   2880  N1   DC A 140      38.246  48.663  34.614 
ATOM   2881  C2   DC A 140      39.609  48.604  34.330 
ATOM   2882  O2   DC A 140      40.043  49.232  33.358 
ATOM   2883  N3   DC A 140      40.410  47.857  35.134 
ATOM   2884  C4   DC A 140      39.900  47.192  36.178 
ATOM   2885  N4   DC A 140      40.722  46.478  36.931 
ATOM   2886  C5   DC A 140      38.501  47.239  36.486 
ATOM   2887  C6   DC A 140      37.717  47.990  35.671 
ATOM   2888  P    DC A 141      34.720  50.092  30.455 
ATOM   2889  OP1  DC A 141      33.871  51.286  30.242 
ATOM   2890  OP2  DC A 141      34.003  48.826  30.724 
ATOM   2891  O5'  DC A 141      35.701  49.899  29.206 
ATOM   2892  C5'  DC A 141      36.957  50.604  29.189 
ATOM   2893  C4'  DC A 141      38.064  49.677  28.725 
ATOM   2894  O4'  DC A 141      38.664  48.935  29.825 
ATOM   2895  C3'  DC A 141      37.651  48.593  27.731 
ATOM   2896  O3'  DC A 141      38.704  48.401  26.794 
ATOM   2897  C2'  DC A 141      37.516  47.325  28.574 
ATOM   2898  C1'  DC A 141      38.738  47.567  29.454 
ATOM   2899  N1   DC A 141      38.750  46.751  30.700 
ATOM   2900  C2   DC A 141      39.983  46.310  31.175 
ATOM   2901  O2   DC A 141      41.006  46.611  30.550 
ATOM   2902  N3   DC A 141      40.015  45.564  32.309 
ATOM   2903  C4   DC A 141      38.884  45.258  32.958 
ATOM   2904  N4   DC A 141      38.968  44.528  34.059 
ATOM   2905  C5   DC A 141      37.606  45.701  32.486 
ATOM   2906  C6   DC A 141      37.594  46.445  31.351 
ATOM   2907  P    DC A 142      38.339  48.150  25.256 
ATOM   2908  OP1  DC A 142      38.118  49.449  24.581 
ATOM   2909  OP2  DC A 142      37.233  47.173  25.162 
ATOM   2910  O5'  DC A 142      39.690  47.486  24.715 
ATOM   2911  C5'  DC A 142      40.941  47.848  25.329 
ATOM   2912  C4'  DC A 142      41.786  46.609  25.553 
ATOM   2913  O4'  DC A 142      41.512  45.973  26.834 
ATOM   2914  C3'  DC A 142      41.600  45.484  24.536 
ATOM   2915  O3'  DC A 142      42.858  44.864  24.298 
ATOM   2916  C2'  DC A 142      40.686  44.477  25.234 
ATOM   2917  C1'  DC A 142      41.330  44.583  26.614 
ATOM   2918  N1   DC A 142      40.481  44.047  27.714 
ATOM   2919  C2   DC A 142      41.120  43.423  28.782 
ATOM   2920  O2   DC A 142      42.354  43.340  28.773 
ATOM   2921  N3   DC A 142      40.364  42.927  29.795 
ATOM   2922  C4   DC A 142      39.029  43.037  29.767 
ATOM   2923  N4   DC A 142      38.336  42.538  30.779 
ATOM   2924  C5   DC A 142      38.352  43.675  28.678 
ATOM   2925  C6   DC A 142      39.126  44.164  27.675 
ATOM   2926  P    DA A 143      43.233  44.414  22.809 
ATOM   2927  OP1  DA A 143      43.781  45.570  22.064 
ATOM   2928  OP2  DA A 143      42.073  43.735  22.189 
ATOM   2929  O5'  DA A 143      44.395  43.350  23.083 
ATOM   2930  C5'  DA A 143      45.229  43.511  24.247 
ATOM   2931  C4'  DA A 143      45.428  42.173  24.931 
ATOM   2932  O4'  DA A 143      44.384  41.886  25.903 
ATOM   2933  C3'  DA A 143      45.425  40.950  24.014 
ATOM   2934  O3'  DA A 143      46.378  40.011  24.497 
ATOM   2935  C2'  DA A 143      44.028  40.351  24.173 
ATOM   2936  C1'  DA A 143      43.914  40.565  25.678 
ATOM   2937  N9   DA A 143      42.518  40.476  26.192 
ATOM   2938  C8   DA A 143      41.362  40.860  25.576 
ATOM   2939  N7   DA A 143      40.296  40.652  26.285 
ATOM   2940  C5   DA A 143      40.779  40.089  27.458 
ATOM   2941  C6   DA A 143      40.141  39.638  28.626 
ATOM   2942  N6   DA A 143      38.814  39.687  28.810 
ATOM   2943  N1   DA A 143      40.919  39.133  29.601 
ATOM   2944  C2   DA A 143      42.237  39.087  29.413 
ATOM   2945  N3   DA A 143      42.941  39.476  28.372 
ATOM   2946  C4   DA A 143      42.139  39.977  27.410 
ATOM   2947  P    DG A 144      47.272  39.201  23.444 
ATOM   2948  OP1  DG A 144      48.439  40.022  23.051 
ATOM   2949  OP2  DG A 144      46.418  38.715  22.338 
ATOM   2950  O5'  DG A 144      47.759  37.962  24.331 
ATOM   2951  C5'  DG A 144      47.923  38.141  25.751 
ATOM   2952  C4'  DG A 144      47.340  36.955  26.492 
ATOM   2953  O4'  DG A 144      45.923  37.124  26.785 
ATOM   2954  C3'  DG A 144      47.408  35.614  25.762 
ATOM   2955  O3'  DG A 144      47.661  34.584  26.711 
ATOM   2956  C2'  DG A 144      46.004  35.413  25.190 
ATOM   2957  C1'  DG A 144      45.243  35.938  26.403 
ATOM   2958  N9   DG A 144      43.825  36.292  26.113 
ATOM   2959  C8   DG A 144      43.276  36.820  24.964 
ATOM   2960  N7   DG A 144      41.982  37.016  25.032 
ATOM   2961  C5   DG A 144      41.649  36.587  26.316 
ATOM   2962  C6   DG A 144      40.390  36.554  26.971 
ATOM   2963  O6   DG A 144      39.293  36.904  26.546 
ATOM   2964  N1   DG A 144      40.503  36.042  28.271 
ATOM   2965  C2   DG A 144      41.678  35.617  28.860 
ATOM   2966  N2   DG A 144      41.574  35.161  30.111 
ATOM   2967  N3   DG A 144      42.858  35.649  28.245 
ATOM   2968  C4   DG A 144      42.766  36.143  26.983 
ATOM   2969  P    DA A 145      48.654  33.393  26.317 
ATOM   2970  OP1  DA A 145      50.053  33.814  26.559 
ATOM   2971  OP2  DA A 145      48.346  32.921  24.949 
ATOM   2972  O5'  DA A 145      48.239  32.271  27.379 
ATOM   2973  C5'  DA A 145      47.734  32.679  28.664 
ATOM   2974  C4'  DA A 145      46.531  31.837  29.039 
ATOM   2975  O4'  DA A 145      45.283  32.398  28.539 
ATOM   2976  C3'  DA A 145      46.530  30.403  28.509 
ATOM   2977  O3'  DA A 145      45.955  29.549  29.491 
ATOM   2978  C2'  DA A 145      45.601  30.440  27.295 
ATOM   2979  C1'  DA A 145      44.548  31.361  27.906 
ATOM   2980  N9   DA A 145      43.641  31.983  26.903 
ATOM   2981  C8   DA A 145      43.932  32.385  25.630 
ATOM   2982  N7   DA A 145      42.921  32.894  24.997 
ATOM   2983  C5   DA A 145      41.883  32.826  25.915 
ATOM   2984  C6   DA A 145      40.533  33.212  25.849 
ATOM   2985  N6   DA A 145      39.975  33.771  24.766 
ATOM   2986  N1   DA A 145      39.776  33.002  26.942 
ATOM   2987  C2   DA A 145      40.336  32.448  28.015 
ATOM   2988  N3   DA A 145      41.577  32.048  28.192 
ATOM   2989  C4   DA A 145      42.313  32.269  27.084 
ATOM   2990  P    DG A 146      46.593  28.099  29.726 
ATOM   2991  OP1  DG A 146      47.747  28.209  30.647 
ATOM   2992  OP2  DG A 146      46.863  27.459  28.421 
ATOM   2993  O5'  DG A 146      45.389  27.341  30.458 
ATOM   2994  C5'  DG A 146      44.476  28.101  31.271 
ATOM   2995  C4'  DG A 146      43.050  27.666  30.995 
ATOM   2996  O4'  DG A 146      42.448  28.403  29.892 
ATOM   2997  C3'  DG A 146      42.866  26.200  30.602 
ATOM   2998  O3'  DG A 146      41.656  25.719  31.173 
ATOM   2999  C2'  DG A 146      42.712  26.223  29.082 
ATOM   3000  C1'  DG A 146      41.837  27.472  29.012 
ATOM   3001  N9   DG A 146      41.778  28.087  27.656 
ATOM   3002  C8   DG A 146      42.757  28.159  26.690 
ATOM   3003  N7   DG A 146      42.380  28.774  25.594 
ATOM   3004  C5   DG A 146      41.058  29.132  25.854 
ATOM   3005  C6   DG A 146      40.122  29.823  25.041 
ATOM   3006  O6   DG A 146      40.270  30.267  23.905 
ATOM   3007  N1   DG A 146      38.891  29.976  25.694 
ATOM   3008  C2   DG A 146      38.604  29.522  26.967 
ATOM   3009  N2   DG A 146      37.369  29.769  27.411 
ATOM   3010  N3   DG A 146      39.483  28.875  27.729 
ATOM   3011  C4   DG A 146      40.681  28.718  27.109 
ATOM   3012  P    DA A 147      41.615  24.233  31.766 
ATOM   3013  OP1  DA A 147      42.142  24.237  33.150 
ATOM   3014  OP2  DA A 147      42.275  23.304  30.823 
ATOM   3015  O5'  DA A 147      40.041  23.946  31.790 
ATOM   3016  C5'  DA A 147      39.133  25.048  31.972 
ATOM   3017  C4'  DA A 147      37.969  24.925  31.009 
ATOM   3018  O4'  DA A 147      38.243  25.556  29.725 
ATOM   3019  C3'  DA A 147      37.559  23.500  30.639 
ATOM   3020  O3'  DA A 147      36.144  23.447  30.510 
ATOM   3021  C2'  DA A 147      38.181  23.263  29.263 
ATOM   3022  C1'  DA A 147      37.885  24.647  28.694 
ATOM   3023  N9   DA A 147      38.687  24.982  27.484 
ATOM   3024  C8   DA A 147      39.971  24.619  27.191 
ATOM   3025  N7   DA A 147      40.395  25.068  26.050 
ATOM   3026  C5   DA A 147      39.314  25.782  25.549 
ATOM   3027  C6   DA A 147      39.128  26.506  24.360 
ATOM   3028  N6   DA A 147      40.071  26.637  23.417 
ATOM   3029  N1   DA A 147      37.931  27.094  24.176 
ATOM   3030  C2   DA A 147      36.997  26.961  25.117 
ATOM   3031  N3   DA A 147      37.057  26.313  26.260 
ATOM   3032  C4   DA A 147      38.265  25.734  26.420 
ATOM   3033  P    DG A 148      35.362  22.161  31.056 
ATOM   3034  OP1  DG A 148      35.118  22.308  32.508 
ATOM   3035  OP2  DG A 148      36.075  20.933  30.638 
ATOM   3036  O5'  DG A 148      33.976  22.273  30.263 
ATOM   3037  C5'  DG A 148      33.485  23.577  29.896 
ATOM   3038  C4'  DG A 148      32.967  23.553  28.472 
ATOM   3039  O4'  DG A 148      34.011  23.836  27.496 
ATOM   3040  C3'  DG A 148      32.373  22.226  28.002 
ATOM   3041  O3'  DG A 148      31.264  22.493  27.152 
ATOM   3042  C2'  DG A 148      33.480  21.581  27.167 
ATOM   3043  C1'  DG A 148      33.943  22.857  26.471 
ATOM   3044  N9   DG A 148      35.291  22.744  25.848 
ATOM   3045  C8   DG A 148      36.391  22.031  26.273 
ATOM   3046  N7   DG A 148      37.436  22.143  25.490 
ATOM   3047  C5   DG A 148      36.997  22.990  24.472 
ATOM   3048  C6   DG A 148      37.684  23.478  23.331 
ATOM   3049  O6   DG A 148      38.839  23.262  22.977 
ATOM   3050  N1   DG A 148      36.864  24.312  22.558 
ATOM   3051  C2   DG A 148      35.552  24.631  22.849 
ATOM   3052  N2   DG A 148      34.940  25.444  21.985 
ATOM   3053  N3   DG A 148      34.909  24.172  23.921 
ATOM   3054  C4   DG A 148      35.690  23.362  24.681 
ATOM   3055  P    DA A 149      29.963  21.565  27.261 
ATOM   3056  OP1  DA A 149      29.101  22.048  28.363 
ATOM   3057  OP2  DA A 149      30.371  20.145  27.330 
ATOM   3058  O5'  DA A 149      29.253  21.853  25.857 
ATOM   3059  C5'  DA A 149      29.433  23.138  25.233 
ATOM   3060  C4'  DA A 149      29.697  22.964  23.751 
ATOM   3061  O4'  DA A 149      31.112  22.789  23.456 
ATOM   3062  C3'  DA A 149      29.032  21.753  23.095 
ATOM   3063  O3'  DA A 149      28.622  22.110  21.781 
ATOM   3064  C2'  DA A 149      30.144  20.710  22.991 
ATOM   3065  C1'  DA A 149      31.255  21.675  22.589 
ATOM   3066  N9   DA A 149      32.625  21.120  22.769 
ATOM   3067  C8   DA A 149      33.075  20.267  23.736 
ATOM   3068  N7   DA A 149      34.330  19.962  23.625 
ATOM   3069  C5   DA A 149      34.746  20.664  22.502 
ATOM   3070  C6   DA A 149      35.988  20.761  21.852 
ATOM   3071  N6   DA A 149      37.090  20.119  22.262 
ATOM   3072  N1   DA A 149      36.055  21.546  20.760 
ATOM   3073  C2   DA A 149      34.957  22.183  20.357 
ATOM   3074  N3   DA A 149      33.750  22.168  20.880 
ATOM   3075  C4   DA A 149      33.709  21.375  21.970 
ATOM   3076  P    DG A 150      27.221  21.565  21.230 
ATOM   3077  OP1  DG A 150      26.128  22.447  21.696 
ATOM   3078  OP2  DG A 150      27.083  20.130  21.561 
ATOM   3079  O5'  DG A 150      27.415  21.736  19.650 
ATOM   3080  C5'  DG A 150      28.262  22.793  19.161 
ATOM   3081  C4'  DG A 150      29.147  22.273  18.045 
ATOM   3082  O4'  DG A 150      30.393  21.707  18.543 
ATOM   3083  C3'  DG A 150      28.551  21.156  17.189 
ATOM   3084  O3'  DG A 150      28.967  21.337  15.841 
ATOM   3085  C2'  DG A 150      29.188  19.874  17.726 
ATOM   3086  C1'  DG A 150      30.590  20.444  17.926 
ATOM   3087  N9   DG A 150      31.450  19.620  18.821 
ATOM   3088  C8   DG A 150      31.097  18.877  19.926 
ATOM   3089  N7   DG A 150      32.103  18.261  20.498 
ATOM   3090  C5   DG A 150      33.200  18.621  19.716 
ATOM   3091  C6   DG A 150      34.567  18.262  19.840 
ATOM   3092  O6   DG A 150      35.101  17.543  20.679 
ATOM   3093  N1   DG A 150      35.343  18.850  18.831 
ATOM   3094  C2   DG A 150      34.862  19.675  17.835 
ATOM   3095  N2   DG A 150      35.766  20.136  16.966 
ATOM   3096  N3   DG A 150      33.578  20.012  17.719 
ATOM   3097  C4   DG A 150      32.812  19.450  18.690 
ATOM   3098  P    DT A 151      27.923  21.050  14.662 
ATOM   3099  OP1  DT A 151      27.075  22.244  14.449 
ATOM   3100  OP2  DT A 151      27.207  19.784  14.930 
ATOM   3101  O5'  DT A 151      28.905  20.857  13.412 
ATOM   3102  C5'  DT A 151      30.161  21.561  13.396 
ATOM   3103  C4'  DT A 151      31.268  20.635  12.932 
ATOM   3104  O4'  DT A 151      31.868  19.893  14.032 
ATOM   3105  C3'  DT A 151      30.854  19.550  11.938 
ATOM   3106  O3'  DT A 151      31.908  19.359  11.001 
ATOM   3107  C2'  DT A 151      30.719  18.283  12.781 
ATOM   3108  C1'  DT A 151      31.942  18.525  13.661 
ATOM   3109  N1   DT A 151      31.954  17.709  14.907 
ATOM   3110  C2   DT A 151      33.177  17.281  15.363 
ATOM   3111  O2   DT A 151      34.224  17.542  14.796 
ATOM   3112  N3   DT A 151      33.150  16.526  16.520 
ATOM   3113  C4   DT A 151      32.027  16.173  17.239 
ATOM   3114  O4   DT A 151      32.127  15.493  18.262 
ATOM   3115  C5   DT A 151      30.790  16.668  16.683 
ATOM   3116  C7   DT A 151      29.519  16.329  17.405 
ATOM   3117  C6   DT A 151      30.787  17.404  15.559 
ATOM   3118  P    DT A 152      31.543  19.108   9.463 
ATOM   3119  OP1  DT A 152      31.322  20.407   8.788 
ATOM   3120  OP2  DT A 152      30.436  18.131   9.369 
ATOM   3121  O5'  DT A 152      32.893  18.444   8.922 
ATOM   3122  C5'  DT A 152      34.145  18.806   9.536 
ATOM   3123  C4'  DT A 152      34.990  17.567   9.760 
ATOM   3124  O4'  DT A 152      34.716  16.931  11.041 
ATOM   3125  C3'  DT A 152      34.803  16.442   8.743 
ATOM   3126  O3'  DT A 152      36.062  15.822   8.505 
ATOM   3127  C2'  DT A 152      33.890  15.435   9.441 
ATOM   3128  C1'  DT A 152      34.534  15.541  10.821 
ATOM   3129  N1   DT A 152      33.685  15.005  11.921 
ATOM   3130  C2   DT A 152      34.331  14.392  12.967 
ATOM   3131  O2   DT A 152      35.543  14.276  13.022 
ATOM   3132  N3   DT A 152      33.510  13.907  13.968 
ATOM   3133  C4   DT A 152      32.133  13.984  14.007 
ATOM   3134  O4   DT A 152      31.506  13.513  14.958 
ATOM   3135  C5   DT A 152      31.547  14.645  12.865 
ATOM   3136  C7   DT A 152      30.052  14.770  12.828 
ATOM   3137  C6   DT A 152      32.320  15.125  11.878 
ATOM   3138  P    DC A 153      36.436  15.372   7.016 
ATOM   3139  OP1  DC A 153      36.985  16.528   6.271 
ATOM   3140  OP2  DC A 153      35.277  14.692   6.396 
ATOM   3141  O5'  DC A 153      37.599  14.308   7.290 
ATOM   3142  C5'  DC A 153      38.433  14.469   8.453 
ATOM   3143  C4'  DC A 153      38.632  13.131   9.138 
ATOM   3144  O4'  DC A 153      37.587  12.843  10.110 
ATOM   3145  C3'  DC A 153      38.629  11.908   8.221 
ATOM   3146  O3'  DC A 153      39.581  10.968   8.703 
ATOM   3147  C2'  DC A 153      37.232  11.309   8.380 
ATOM   3148  C1'  DC A 153      37.118  11.523   9.885 
ATOM   3149  N1   DC A 153      35.722  11.434  10.399 
ATOM   3150  C2   DC A 153      35.531  10.895  11.668 
ATOM   3151  O2   DC A 153      36.518  10.516  12.310 
ATOM   3152  N3   DC A 153      34.266  10.804  12.155 
ATOM   3153  C4   DC A 153      33.224  11.226  11.427 
ATOM   3154  N4   DC A 153      32.010  11.117  11.945 
ATOM   3155  C5   DC A 153      33.399  11.784  10.119 
ATOM   3156  C6   DC A 153      34.670  11.865   9.651 
ATOM   3157  P    DC A 154      40.476  10.159   7.651 
ATOM   3158  OP1  DC A 154      41.643  10.979   7.258 
ATOM   3159  OP2  DC A 154      39.621   9.673   6.545 
ATOM   3160  O5'  DC A 154      40.963   8.920   8.538 
ATOM   3161  C5'  DC A 154      41.127   9.099   9.957 
ATOM   3162  C4'  DC A 154      40.543   7.913  10.699 
ATOM   3163  O4'  DC A 154      39.127   8.081  10.992 
ATOM   3164  C3'  DC A 154      40.612   6.571   9.969 
ATOM   3165  O3'  DC A 154      40.864   5.542  10.918 
ATOM   3166  C2'  DC A 154      39.208   6.371   9.396 
ATOM   3167  C1'  DC A 154      38.446   6.896  10.610 
ATOM   3168  N1   DC A 154      37.028   7.250  10.319 
ATOM   3169  C2   DC A 154      36.087   7.031  11.322 
ATOM   3170  O2   DC A 154      36.463   6.558  12.400 
ATOM   3171  N3   DC A 154      34.789   7.346  11.076 
ATOM   3172  C4   DC A 154      34.422   7.857   9.894 
ATOM   3173  N4   DC A 154      33.145   8.148   9.704 
ATOM   3174  C5   DC A 154      35.375   8.089   8.850 
ATOM   3175  C6   DC A 154      36.667   7.767   9.114 
ATOM   3176  P    DA A 155      41.858   4.351  10.524 
ATOM   3177  OP1  DA A 155      43.257   4.772  10.766 
ATOM   3178  OP2  DA A 155      41.550   3.879   9.156 
ATOM   3179  O5'  DA A 155      41.442   3.228  11.585 
ATOM   3180  C5'  DA A 155      40.938   3.636  12.871 
ATOM   3181  C4'  DA A 155      39.734   2.795  13.246 
ATOM   3182  O4'  DA A 155      38.487   3.355  12.745 
ATOM   3183  C3'  DA A 155      39.733   1.361  12.715 
ATOM   3184  O3'  DA A 155      39.159   0.507  13.698 
ATOM   3185  C2'  DA A 155      38.804   1.398  11.502 
ATOM   3186  C1'  DA A 155      37.752   2.319  12.113 
ATOM   3187  N9   DA A 155      36.845   2.941  11.109 
ATOM   3188  C8   DA A 155      37.136   3.343   9.837 
ATOM   3189  N7   DA A 155      36.125   3.852   9.204 
ATOM   3190  C5   DA A 155      35.086   3.784  10.122 
ATOM   3191  C6   DA A 155      33.737   4.170  10.056 
ATOM   3192  N6   DA A 155      33.179   4.728   8.973 
ATOM   3193  N1   DA A 155      32.980   3.960  11.148 
ATOM   3194  C2   DA A 155      33.540   3.406  12.222 
ATOM   3195  N3   DA A 155      34.780   3.006  12.399 
ATOM   3196  C4   DA A 155      35.517   3.227  11.291 
ATOM   3197  P    DA A 156      39.797  -0.943  13.933 
ATOM   3198  OP1  DA A 156      40.950  -0.834  14.854 
ATOM   3199  OP2  DA A 156      40.067  -1.584  12.628 
ATOM   3200  O5'  DA A 156      38.592  -1.702  14.665 
ATOM   3201  C5'  DA A 156      37.680  -0.941  15.478 
ATOM   3202  C4'  DA A 156      36.254  -1.376  15.202 
ATOM   3203  O4'  DA A 156      35.652  -0.639  14.099 
ATOM   3204  C3'  DA A 156      36.070  -2.842  14.809 
ATOM   3205  O3'  DA A 156      34.859  -3.324  15.380 
ATOM   3206  C2'  DA A 156      35.915  -2.819  13.288 
ATOM   3207  C1'  DA A 156      35.041  -1.570  13.219 
ATOM   3208  N9   DA A 156      34.982  -0.955  11.863 
ATOM   3209  C8   DA A 156      35.964  -0.892  10.917 
ATOM   3210  N7   DA A 156      35.604  -0.288   9.827 
ATOM   3211  C5   DA A 156      34.287   0.078  10.067 
ATOM   3212  C6   DA A 156      33.336   0.759   9.289 
ATOM   3213  N6   DA A 156      33.581   1.213   8.052 
ATOM   3214  N1   DA A 156      32.119   0.956   9.830 
ATOM   3215  C2   DA A 156      31.882   0.503  11.061 
ATOM   3216  N3   DA A 156      32.686  -0.142  11.877 
ATOM   3217  C4   DA A 156      33.897  -0.327  11.312 
ATOM   3218  P    DC A 157      34.818  -4.809  15.973 
ATOM   3219  OP1  DC A 157      35.345  -4.805  17.357 
ATOM   3220  OP2  DC A 157      35.479  -5.738  15.030 
ATOM   3221  O5'  DC A 157      33.245  -5.096  15.997 
ATOM   3222  C5'  DC A 157      32.337  -3.994  16.178 
ATOM   3223  C4'  DC A 157      31.173  -4.117  15.215 
ATOM   3224  O4'  DC A 157      31.446  -3.486  13.931 
ATOM   3225  C3'  DC A 157      30.763  -5.542  14.846 
ATOM   3226  O3'  DC A 157      29.347  -5.595  14.717 
ATOM   3227  C2'  DC A 157      31.385  -5.779  13.469 
ATOM   3228  C1'  DC A 157      31.089  -4.395  12.901 
ATOM   3229  N1   DC A 157      31.891  -4.061  11.691 
ATOM   3230  C2   DC A 157      31.289  -3.279  10.708 
ATOM   3231  O2   DC A 157      30.125  -2.899  10.879 
ATOM   3232  N3   DC A 157      32.003  -2.965   9.598 
ATOM   3233  C4   DC A 157      33.262  -3.396   9.450 
ATOM   3234  N4   DC A 157      33.917  -3.062   8.349 
ATOM   3235  C5   DC A 157      33.900  -4.201  10.449 
ATOM   3236  C6   DC A 157      33.169  -4.506  11.551 
ATOM   3237  P    DA A 158      28.566  -6.882  15.263 
ATOM   3238  OP1  DA A 158      28.322  -6.735  16.715 
ATOM   3239  OP2  DA A 158      29.278  -8.109  14.845 
ATOM   3240  O5'  DA A 158      27.180  -6.769  14.470 
ATOM   3241  C5'  DA A 158      26.689  -5.466  14.103 
ATOM   3242  C4'  DA A 158      26.171  -5.489  12.679 
ATOM   3243  O4'  DA A 158      27.215  -5.206  11.703 
ATOM   3244  C3'  DA A 158      25.577  -6.816  12.208 
ATOM   3245  O3'  DA A 158      24.468  -6.549  11.359 
ATOM   3246  C2'  DA A 158      26.684  -7.462  11.374 
ATOM   3247  C1'  DA A 158      27.146  -6.185  10.677 
ATOM   3248  N9   DA A 158      28.494  -6.298  10.055 
ATOM   3249  C8   DA A 158      29.574  -7.010  10.492 
ATOM   3250  N7   DA A 158      30.616  -6.909   9.725 
ATOM   3251  C5   DA A 158      30.197  -6.067   8.704 
ATOM   3252  C6   DA A 158      30.847  -5.565   7.564 
ATOM   3253  N6   DA A 158      32.118  -5.853   7.250 
ATOM   3254  N1   DA A 158      30.141  -4.753   6.755 
ATOM   3255  C2   DA A 158      28.879  -4.470   7.073 
ATOM   3256  N3   DA A 158      28.170  -4.877   8.103 
ATOM   3257  C4   DA A 158      28.900  -5.688   8.896 
ATOM   3258  P    DC A 159      23.167  -7.477  11.468 
ATOM   3259  OP1  DC A 159      22.304  -6.994  12.570 
ATOM   3260  OP2  DC A 159      23.575  -8.897  11.536 
ATOM   3261  O5'  DC A 159      22.456  -7.189  10.063 
ATOM   3262  C5'  DC A 159      22.637  -5.904   9.440 
ATOM   3263  C4'  DC A 159      22.901  -6.079   7.958 
ATOM   3264  O4'  DC A 159      24.316  -6.253   7.663 
ATOM   3265  C3'  DC A 159      22.236  -7.289   7.302 
ATOM   3266  O3'  DC A 159      21.826  -6.932   5.987 
ATOM   3267  C2'  DC A 159      23.348  -8.332   7.198 
ATOM   3268  C1'  DC A 159      24.459  -7.367   6.795 
ATOM   3269  N1   DC A 159      25.829  -7.922   6.976 
ATOM   3270  C2   DC A 159      26.807  -7.546   6.059 
ATOM   3271  O2   DC A 159      26.502  -6.775   5.142 
ATOM   3272  N3   DC A 159      28.064  -8.042   6.206 
ATOM   3273  C4   DC A 159      28.354  -8.875   7.212 
ATOM   3274  N4   DC A 159      29.594  -9.331   7.313 
ATOM   3275  C5   DC A 159      27.362  -9.274   8.166 
ATOM   3276  C6   DC A 159      26.113  -8.768   8.002 
ATOM   3277  P    DA A 160      20.425  -7.477   5.437 
ATOM   3278  OP1  DA A 160      19.332  -6.595   5.903 
ATOM   3279  OP2  DA A 160      20.287  -8.913   5.767 
ATOM   3280  O5'  DA A 160      20.619  -7.306   3.857 
ATOM   3281  C5'  DA A 160      21.466  -6.250   3.368 
ATOM   3282  C4'  DA A 160      22.350  -6.769   2.252 
ATOM   3283  O4'  DA A 160      23.597  -7.335   2.750 
ATOM   3284  C3'  DA A 160      21.755  -7.886   1.396 
ATOM   3285  O3'  DA A 160      22.171  -7.705   0.048 
ATOM   3286  C2'  DA A 160      22.392  -9.168   1.933 
ATOM   3287  C1'  DA A 160      23.793  -8.598   2.133 
ATOM   3288  N9   DA A 160      24.654  -9.422   3.027 
ATOM   3289  C8   DA A 160      24.286 -10.152   4.120 
ATOM   3290  N7   DA A 160      25.271 -10.768   4.696 
ATOM   3291  C5   DA A 160      26.376 -10.421   3.930 
ATOM   3292  C6   DA A 160      27.736 -10.755   4.023 
ATOM   3293  N6   DA A 160      28.239 -11.553   4.976 
ATOM   3294  N1   DA A 160      28.567 -10.239   3.097 
ATOM   3295  C2   DA A 160      28.062  -9.447   2.152 
ATOM   3296  N3   DA A 160      26.817  -9.067   1.965 
ATOM   3297  C4   DA A 160      26.007  -9.598   2.905 
ATOM   3298  P    DC A 161      21.127  -7.992  -1.131 
ATOM   3299  OP1  DC A 161      20.279  -6.798  -1.344 
ATOM   3300  OP2  DC A 161      20.411  -9.258  -0.863 
ATOM   3301  O5'  DC A 161      22.108  -8.185  -2.381 
ATOM   3302  C5'  DC A 161      23.364  -7.481  -2.398 
ATOM   3303  C4'  DC A 161      24.471  -8.407  -2.861 
ATOM   3304  O4'  DC A 161      25.072  -9.149  -1.762 
ATOM   3305  C3'  DC A 161      24.058  -9.492  -3.855 
ATOM   3306  O3'  DC A 161      25.111  -9.683  -4.792 
ATOM   3307  C2'  DC A 161      23.923 -10.759  -3.012 
ATOM   3308  C1'  DC A 161      25.145 -10.517  -2.132 
ATOM   3309  N1   DC A 161      25.158 -11.333  -0.886 
ATOM   3310  C2   DC A 161      26.390 -11.775  -0.411 
ATOM   3311  O2   DC A 161      27.413 -11.473  -1.036 
ATOM   3312  N3   DC A 161      26.422 -12.521   0.723 
ATOM   3313  C4   DC A 161      25.291 -12.826   1.372 
ATOM   3314  N4   DC A 161      25.376 -13.557   2.473 
ATOM   3315  C5   DC A 161      24.013 -12.383   0.900 
ATOM   3316  C6   DC A 161      24.002 -11.639  -0.236 
ATOM   3317  P    DA A 162      24.747  -9.934  -6.331 
ATOM   3318  OP1  DA A 162      24.525  -8.635  -7.005 
ATOM   3319  OP2  DA A 162      23.640 -10.911  -6.425 
ATOM   3320  O5'  DA A 162      26.097 -10.598  -6.872 
ATOM   3321  C5'  DA A 162      27.348 -10.236  -6.257 
ATOM   3322  C4'  DA A 162      28.194 -11.475  -6.033 
ATOM   3323  O4'  DA A 162      27.919 -12.111  -4.752 
ATOM   3324  C3'  DA A 162      28.007 -12.600  -7.051 
ATOM   3325  O3'  DA A 162      29.265 -13.220  -7.288 
ATOM   3326  C2'  DA A 162      27.094 -13.607  -6.352 
ATOM   3327  C1'  DA A 162      27.737 -13.501  -4.973 
ATOM   3328  N9   DA A 162      26.888 -14.037  -3.872 
ATOM   3329  C8   DA A 162      25.528 -14.003  -3.757 
ATOM   3330  N7   DA A 162      25.079 -14.559  -2.674 
ATOM   3331  C5   DA A 162      26.225 -14.993  -2.022 
ATOM   3332  C6   DA A 162      26.424 -15.667  -0.806 
ATOM   3333  N6   DA A 162      25.424 -16.037   0.008 
ATOM   3334  N1   DA A 162      27.693 -15.948  -0.454 
ATOM   3335  C2   DA A 162      28.681 -15.577  -1.266 
ATOM   3336  N3   DA A 162      28.617 -14.948  -2.419 
ATOM   3337  C4   DA A 162      27.338 -14.679  -2.748 
ATOM   3338  P    DT A 163      29.640 -13.670  -8.778 
ATOM   3339  OP1  DT A 163      30.188 -12.514  -9.522 
ATOM   3340  OP2  DT A 163      28.480 -14.350  -9.397 
ATOM   3341  O5'  DT A 163      30.802 -14.734  -8.503 
ATOM   3342  C5'  DT A 163      31.636 -14.573  -7.340 
ATOM   3343  C4'  DT A 163      31.836 -15.911  -6.656 
ATOM   3344  O4'  DT A 163      30.791 -16.199  -5.684 
ATOM   3345  C3'  DT A 163      31.833 -17.134  -7.572 
ATOM   3346  O3'  DT A 163      32.785 -18.074  -7.090 
ATOM   3347  C2'  DT A 163      30.436 -17.734  -7.414 
ATOM   3348  C1'  DT A 163      30.321 -17.519  -5.908 
ATOM   3349  N1   DT A 163      28.926 -17.608  -5.395 
ATOM   3350  C2   DT A 163      28.754 -18.143  -4.141 
ATOM   3351  O2   DT A 163      29.681 -18.536  -3.454 
ATOM   3352  N3   DT A 163      27.447 -18.210  -3.698 
ATOM   3353  C4   DT A 163      26.326 -17.796  -4.389 
ATOM   3354  O4   DT A 163      25.205 -17.907  -3.889 
ATOM   3355  C5   DT A 163      26.609 -17.249  -5.696 
ATOM   3356  C7   DT A 163      25.445 -16.775  -6.515 
ATOM   3357  C6   DT A 163      27.870 -17.173  -6.151 
ATOM   3358  P    DT A 164      33.679 -18.883  -8.142 
ATOM   3359  OP1  DT A 164      34.846 -18.063  -8.536 
ATOM   3360  OP2  DT A 164      32.825 -19.369  -9.248 
ATOM   3361  O5'  DT A 164      34.167 -20.122  -7.255 
ATOM   3362  C5'  DT A 164      34.330 -19.944  -5.836 
ATOM   3363  C4'  DT A 164      33.747 -21.130  -5.094 
ATOM   3364  O4'  DT A 164      32.330 -20.961  -4.802 
ATOM   3365  C3'  DT A 164      33.815 -22.471  -5.824 
ATOM   3366  O3'  DT A 164      34.068 -23.500  -4.876 
ATOM   3367  C2'  DT A 164      32.411 -22.671  -6.397 
ATOM   3368  C1'  DT A 164      31.650 -22.146  -5.184 
ATOM   3369  N1   DT A 164      30.232 -21.793  -5.474 
ATOM   3370  C2   DT A 164      29.315 -22.014  -4.475 
ATOM   3371  O2   DT A 164      29.617 -22.478  -3.389 
ATOM   3372  N3   DT A 164      28.011 -21.675  -4.781 
ATOM   3373  C4   DT A 164      27.561 -21.146  -5.973 
ATOM   3374  O4   DT A 164      26.367 -20.882  -6.130 
ATOM   3375  C5   DT A 164      28.597 -20.949  -6.959 
ATOM   3376  C7   DT A 164      28.193 -20.377  -8.286 
ATOM   3377  C6   DT A 164      29.873 -21.271  -6.689 
ATOM   3378  P    DA A 165      35.062 -24.691  -5.269 
ATOM   3379  OP1  DA A 165      36.461 -24.270  -5.027 
ATOM   3380  OP2  DA A 165      34.753 -25.163  -6.637 
ATOM   3381  O5'  DA A 165      34.646 -25.814  -4.208 
ATOM   3382  C5'  DA A 165      34.141 -25.406  -2.922 
ATOM   3383  C4'  DA A 165      32.938 -26.247  -2.547 
ATOM   3384  O4'  DA A 165      31.690 -25.687  -3.048 
ATOM   3385  C3'  DA A 165      32.937 -27.681  -3.078 
ATOM   3386  O3'  DA A 165      32.363 -28.535  -2.095 
ATOM   3387  C2'  DA A 165      32.008 -27.644  -4.291 
ATOM   3388  C1'  DA A 165      30.955 -26.723  -3.680 
ATOM   3389  N9   DA A 165      30.049 -26.101  -4.684 
ATOM   3390  C8   DA A 165      30.340 -25.699  -5.957 
ATOM   3391  N7   DA A 165      29.328 -25.191  -6.590 
ATOM   3392  C5   DA A 165      28.290 -25.258  -5.671 
ATOM   3393  C6   DA A 165      26.941 -24.872  -5.737 
ATOM   3394  N6   DA A 165      26.382 -24.314  -6.821 
ATOM   3395  N1   DA A 165      26.184 -25.082  -4.645 
ATOM   3396  C2   DA A 165      26.743 -25.636  -3.571 
ATOM   3397  N3   DA A 165      27.984 -26.036  -3.394 
ATOM   3398  C4   DA A 165      28.720 -25.815  -4.502 
ATOM   3399  P    DT A 166      33.000 -29.985  -1.860 
ATOM   3400  OP1  DT A 166      34.154 -29.876  -0.939 
ATOM   3401  OP2  DT A 166      33.270 -30.626  -3.166 
ATOM   3402  O5'  DT A 166      31.796 -30.744  -1.128 
ATOM   3403  C5'  DT A 166      30.883 -29.983  -0.316 
ATOM   3404  C4'  DT A 166      29.457 -30.418  -0.592 
ATOM   3405  O4'  DT A 166      28.856 -29.682  -1.694 
ATOM   3406  C3'  DT A 166      29.274 -31.884  -0.984 
ATOM   3407  O3'  DT A 166      28.063 -32.366  -0.413 
ATOM   3408  C2'  DT A 166      29.119 -31.861  -2.505 
ATOM   3409  C1'  DT A 166      28.245 -30.612  -2.575 
ATOM   3410  N1   DT A 166      28.185 -29.997  -3.930 
ATOM   3411  C2   DT A 166      26.998 -29.412  -4.299 
ATOM   3412  O2   DT A 166      26.021 -29.380  -3.573 
ATOM   3413  N3   DT A 166      26.981 -28.853  -5.562 
ATOM   3414  C4   DT A 166      28.026 -28.832  -6.464 
ATOM   3415  O4   DT A 166      27.891 -28.301  -7.568 
ATOM   3416  C5   DT A 166      29.229 -29.472  -5.985 
ATOM   3417  C7   DT A 166      30.416 -29.493  -6.904 
ATOM   3418  C6   DT A 166      29.274 -30.023  -4.761 
ATOM   3419  P    DA A 167      28.022 -33.851   0.180 
ATOM   3420  OP1  DA A 167      28.549 -33.847   1.563 
ATOM   3421  OP2  DA A 167      28.682 -34.781  -0.763 
ATOM   3422  O5'  DA A 167      26.448 -34.139   0.204 
ATOM   3423  C5'  DA A 167      25.540 -33.036   0.385 
ATOM   3424  C4'  DA A 167      24.376 -33.159  -0.578 
ATOM   3425  O4'  DA A 167      24.650 -32.528  -1.862 
ATOM   3426  C3'  DA A 167      23.966 -34.584  -0.947 
ATOM   3427  O3'  DA A 167      22.551 -34.637  -1.077 
ATOM   3428  C2'  DA A 167      24.588 -34.821  -2.324 
ATOM   3429  C1'  DA A 167      24.293 -33.437  -2.892 
ATOM   3430  N9   DA A 167      25.095 -33.103  -4.102 
ATOM   3431  C8   DA A 167      26.378 -33.465  -4.396 
ATOM   3432  N7   DA A 167      26.802 -33.016  -5.536 
ATOM   3433  C5   DA A 167      25.722 -32.303  -6.037 
ATOM   3434  C6   DA A 167      25.535 -31.578  -7.226 
ATOM   3435  N6   DA A 167      26.478 -31.447  -8.169 
ATOM   3436  N1   DA A 167      24.338 -30.991  -7.411 
ATOM   3437  C2   DA A 167      23.404 -31.123  -6.469 
ATOM   3438  N3   DA A 167      23.464 -31.772  -5.327 
ATOM   3439  C4   DA A 167      24.672 -32.351  -5.166 
ATOM   3440  P    DG A 168      21.770 -35.924  -0.531 
ATOM   3441  OP1  DG A 168      21.525 -35.777   0.922 
ATOM   3442  OP2  DG A 168      22.482 -37.151  -0.949 
ATOM   3443  O5'  DG A 168      20.384 -35.811  -1.323 
ATOM   3444  C5'  DG A 168      19.893 -34.508  -1.690 
ATOM   3445  C4'  DG A 168      19.374 -34.531  -3.115 
ATOM   3446  O4'  DG A 168      20.418 -34.248  -4.090 
ATOM   3447  C3'  DG A 168      18.781 -35.859  -3.585 
ATOM   3448  O3'  DG A 168      17.671 -35.592  -4.434 
ATOM   3449  C2'  DG A 168      19.887 -36.504  -4.420 
ATOM   3450  C1'  DG A 168      20.350 -35.227  -5.116 
ATOM   3451  N9   DG A 168      21.698 -35.340  -5.738 
ATOM   3452  C8   DG A 168      22.798 -36.053  -5.313 
ATOM   3453  N7   DG A 168      23.843 -35.941  -6.097 
ATOM   3454  C5   DG A 168      23.404 -35.095  -7.114 
ATOM   3455  C6   DG A 168      24.091 -34.606  -8.255 
ATOM   3456  O6   DG A 168      25.247 -34.822  -8.609 
ATOM   3457  N1   DG A 168      23.271 -33.772  -9.029 
ATOM   3458  C2   DG A 168      21.959 -33.453  -8.737 
ATOM   3459  N2   DG A 168      21.347 -32.640  -9.601 
ATOM   3460  N3   DG A 168      21.316 -33.912  -7.665 
ATOM   3461  C4   DG A 168      22.097 -34.722  -6.905 
ATOM   3462  P    DA A 169      16.370 -36.519  -4.325 
ATOM   3463  OP1  DA A 169      15.508 -36.037  -3.223 
ATOM   3464  OP2  DA A 169      16.779 -37.939  -4.257 
ATOM   3465  O5'  DA A 169      15.660 -36.231  -5.730 
ATOM   3466  C5'  DA A 169      15.840 -34.946  -6.353 
ATOM   3467  C4'  DA A 169      16.104 -35.121  -7.835 
ATOM   3468  O4'  DA A 169      17.519 -35.295  -8.130 
ATOM   3469  C3'  DA A 169      15.439 -36.331  -8.491 
ATOM   3470  O3'  DA A 169      15.029 -35.974  -9.806 
ATOM   3471  C2'  DA A 169      16.551 -37.374  -8.596 
ATOM   3472  C1'  DA A 169      17.662 -36.409  -8.998 
ATOM   3473  N9   DA A 169      19.033 -36.964  -8.818 
ATOM   3474  C8   DA A 169      19.482 -37.817  -7.851 
ATOM   3475  N7   DA A 169      20.738 -38.122  -7.962 
ATOM   3476  C5   DA A 169      21.154 -37.421  -9.085 
ATOM   3477  C6   DA A 169      22.396 -37.323  -9.735 
ATOM   3478  N6   DA A 169      23.498 -37.966  -9.324 
ATOM   3479  N1   DA A 169      22.463 -36.538 -10.827 
ATOM   3480  C2   DA A 169      21.364 -35.902 -11.229 
ATOM   3481  N3   DA A 169      20.157 -35.916 -10.707 
ATOM   3482  C4   DA A 169      20.116 -36.709  -9.616 
ATOM   3483  P    DT A 170      13.629 -36.519 -10.357 
ATOM   3484  OP1  DT A 170      12.536 -35.637  -9.891 
ATOM   3485  OP2  DT A 170      13.490 -37.955 -10.026 
ATOM   3486  O5'  DT A 170      13.823 -36.349 -11.936 
ATOM   3487  C5'  DT A 170      14.670 -35.292 -12.425 
ATOM   3488  C4'  DT A 170      15.554 -35.811 -13.541 
ATOM   3489  O4'  DT A 170      16.801 -36.377 -13.043 
ATOM   3490  C3'  DT A 170      14.958 -36.928 -14.397 
ATOM   3491  O3'  DT A 170      15.375 -36.747 -15.745 
ATOM   3492  C2'  DT A 170      15.596 -38.210 -13.860 
ATOM   3493  C1'  DT A 170      16.997 -37.640 -13.660 
ATOM   3494  N1   DT A 170      17.857 -38.464 -12.766 
ATOM   3495  C2   DT A 170      19.199 -38.512 -13.059 
ATOM   3496  O2   DT A 170      19.694 -37.918 -14.001 
ATOM   3497  N3   DT A 170      19.964 -39.286 -12.208 
ATOM   3498  C4   DT A 170      19.510 -39.997 -11.117 
ATOM   3499  O4   DT A 170      20.292 -40.656 -10.428 
ATOM   3500  C5   DT A 170      18.088 -39.885 -10.890 
ATOM   3501  C7   DT A 170      17.511 -40.629  -9.722 
ATOM   3502  C6   DT A 170      17.321 -39.140 -11.702 
ATOM   3503  P    DT A 171      14.330 -37.034 -16.925 
ATOM   3504  OP1  DT A 171      13.482 -35.840 -17.138 
ATOM   3505  OP2  DT A 171      13.614 -38.300 -16.656 
ATOM   3506  O5'  DT A 171      15.312 -37.227 -18.174 
ATOM   3507  C5'  DT A 171      16.568 -36.523 -18.191 
ATOM   3508  C4'  DT A 171      17.675 -37.449 -18.654 
ATOM   3509  O4'  DT A 171      18.275 -38.191 -17.555 
ATOM   3510  C3'  DT A 171      17.262 -38.534 -19.649 
ATOM   3511  O3'  DT A 171      18.315 -38.725 -20.586 
ATOM   3512  C2'  DT A 171      17.127 -39.801 -18.805 
ATOM   3513  C1'  DT A 171      18.349 -39.559 -17.925 
ATOM   3514  N1   DT A 171      18.361 -40.376 -16.680 
ATOM   3515  C2   DT A 171      19.585 -40.803 -16.223 
ATOM   3516  O2   DT A 171      20.632 -40.542 -16.790 
ATOM   3517  N3   DT A 171      19.557 -41.558 -15.067 
ATOM   3518  C4   DT A 171      18.434 -41.911 -14.347 
ATOM   3519  O4   DT A 171      18.534 -42.592 -13.324 
ATOM   3520  C5   DT A 171      17.197 -41.416 -14.903 
ATOM   3521  C7   DT A 171      15.926 -41.756 -14.182 
ATOM   3522  C6   DT A 171      17.195 -40.681 -16.027 
ATOM   3523  P    DA A 172      17.950 -38.976 -22.124 
ATOM   3524  OP1  DA A 172      17.729 -37.678 -22.799 
ATOM   3525  OP2  DA A 172      16.844 -39.954 -22.218 
ATOM   3526  O5'  DA A 172      19.301 -39.641 -22.665 
ATOM   3527  C5'  DA A 172      20.552 -39.278 -22.050 
ATOM   3528  C4'  DA A 172      21.397 -40.517 -21.827 
ATOM   3529  O4'  DA A 172      21.123 -41.153 -20.545 
ATOM   3530  C3'  DA A 172      21.211 -41.643 -22.844 
ATOM   3531  O3'  DA A 172      22.469 -42.262 -23.081 
ATOM   3532  C2'  DA A 172      20.297 -42.649 -22.145 
ATOM   3533  C1'  DA A 172      20.941 -42.543 -20.766 
ATOM   3534  N9   DA A 172      20.092 -43.079 -19.665 
ATOM   3535  C8   DA A 172      18.732 -43.045 -19.550 
ATOM   3536  N7   DA A 172      18.282 -43.601 -18.468 
ATOM   3537  C5   DA A 172      19.428 -44.036 -17.815 
ATOM   3538  C6   DA A 172      19.628 -44.709 -16.599 
ATOM   3539  N6   DA A 172      18.628 -45.079 -15.785 
ATOM   3540  N1   DA A 172      20.896 -44.990 -16.247 
ATOM   3541  C2   DA A 172      21.885 -44.619 -17.059 
ATOM   3542  N3   DA A 172      21.821 -43.990 -18.212 
ATOM   3543  C4   DA A 172      20.541 -43.721 -18.541 
ATOM   3544  P    DC A 173      22.844 -42.713 -24.571 
ATOM   3545  OP1  DC A 173      23.392 -41.556 -25.315 
ATOM   3546  OP2  DC A 173      21.684 -43.392 -25.190 
ATOM   3547  O5'  DC A 173      24.006 -43.776 -24.296 
ATOM   3548  C5'  DC A 173      24.840 -43.615 -23.133 
ATOM   3549  C4'  DC A 173      25.039 -44.953 -22.449 
ATOM   3550  O4'  DC A 173      23.995 -45.241 -21.477 
ATOM   3551  C3'  DC A 173      25.036 -46.176 -23.365 
ATOM   3552  O3'  DC A 173      25.989 -47.116 -22.883 
ATOM   3553  C2'  DC A 173      23.639 -46.776 -23.207 
ATOM   3554  C1'  DC A 173      23.525 -46.561 -21.702 
ATOM   3555  N1   DC A 173      22.129 -46.650 -21.188 
ATOM   3556  C2   DC A 173      21.938 -47.190 -19.919 
ATOM   3557  O2   DC A 173      22.925 -47.569 -19.276 
ATOM   3558  N3   DC A 173      20.673 -47.280 -19.432 
ATOM   3559  C4   DC A 173      19.631 -46.859 -20.159 
ATOM   3560  N4   DC A 173      18.418 -46.968 -19.641 
ATOM   3561  C5   DC A 173      19.806 -46.301 -21.467 
ATOM   3562  C6   DC A 173      21.078 -46.219 -21.935 
ATOM   3563  P    DT A 174      26.883 -47.925 -23.935 
ATOM   3564  OP1  DT A 174      28.050 -47.105 -24.329 
ATOM   3565  OP2  DT A 174      26.029 -48.412 -25.042 
ATOM   3566  O5'  DT A 174      27.370 -49.165 -23.048 
ATOM   3567  C5'  DT A 174      27.534 -48.986 -21.629 
ATOM   3568  C4'  DT A 174      26.951 -50.172 -20.887 
ATOM   3569  O4'  DT A 174      25.534 -50.003 -20.595 
ATOM   3570  C3'  DT A 174      27.019 -51.513 -21.618 
ATOM   3571  O3'  DT A 174      27.272 -52.542 -20.669 
ATOM   3572  C2'  DT A 174      25.615 -51.713 -22.190 
ATOM   3573  C1'  DT A 174      24.854 -51.188 -20.977 
ATOM   3574  N1   DT A 174      23.436 -50.835 -21.267 
ATOM   3575  C2   DT A 174      22.519 -51.056 -20.268 
ATOM   3576  O2   DT A 174      22.820 -51.520 -19.182 
ATOM   3577  N3   DT A 174      21.215 -50.717 -20.574 
ATOM   3578  C4   DT A 174      20.764 -50.188 -21.767 
ATOM   3579  O4   DT A 174      19.570 -49.924 -21.923 
ATOM   3580  C5   DT A 174      21.800 -49.992 -22.752 
ATOM   3581  C7   DT A 174      21.396 -49.420 -24.079 
ATOM   3582  C6   DT A 174      23.076 -50.313 -22.482 
ATOM   3583  P    DC A 175      28.265 -53.733 -21.063 
ATOM   3584  OP1  DC A 175      29.664 -53.313 -20.821 
ATOM   3585  OP2  DC A 175      27.957 -54.205 -22.430 
ATOM   3586  O5'  DC A 175      27.850 -54.856 -20.001 
ATOM   3587  C5'  DC A 175      27.345 -54.448 -18.716 
ATOM   3588  C4'  DC A 175      26.142 -55.290 -18.340 
ATOM   3589  O4'  DC A 175      24.894 -54.729 -18.841 
ATOM   3590  C3'  DC A 175      26.141 -56.723 -18.871 
ATOM   3591  O3'  DC A 175      25.566 -57.577 -17.889 
ATOM   3592  C2'  DC A 175      25.212 -56.686 -20.084 
ATOM   3593  C1'  DC A 175      24.159 -55.766 -19.473 
ATOM   3594  N1   DC A 175      23.252 -55.144 -20.477 
ATOM   3595  C2   DC A 175      21.926 -54.927 -20.109 
ATOM   3596  O2   DC A 175      21.561 -55.258 -18.975 
ATOM   3597  N3   DC A 175      21.084 -54.362 -21.011 
ATOM   3598  C4   DC A 175      21.518 -54.019 -22.229 
ATOM   3599  N4   DC A 175      20.656 -53.470 -23.073 
ATOM   3600  C5   DC A 175      22.878 -54.232 -22.628 
ATOM   3601  C6   DC A 175      23.704 -54.799 -21.713 
ATOM   3602  P    DA A 176      26.204 -59.027 -17.653 
ATOM   3603  OP1  DA A 176      27.358 -58.918 -16.733 
ATOM   3604  OP2  DA A 176      26.474 -59.668 -18.959 
ATOM   3605  O5'  DA A 176      25.000 -59.786 -16.921 
ATOM   3606  C5'  DA A 176      24.087 -59.025 -16.109 
ATOM   3607  C4'  DA A 176      22.661 -59.461 -16.385 
ATOM   3608  O4'  DA A 176      22.059 -58.724 -17.487 
ATOM   3609  C3'  DA A 176      22.477 -60.926 -16.778 
ATOM   3610  O3'  DA A 176      21.267 -61.408 -16.207 
ATOM   3611  C2'  DA A 176      22.323 -60.903 -18.298 
ATOM   3612  C1'  DA A 176      21.448 -59.655 -18.368 
ATOM   3613  N9   DA A 176      21.389 -59.039 -19.723 
ATOM   3614  C8   DA A 176      22.371 -58.977 -20.669 
ATOM   3615  N7   DA A 176      22.012 -58.372 -21.759 
ATOM   3616  C5   DA A 176      20.694 -58.006 -21.519 
ATOM   3617  C6   DA A 176      19.743 -57.325 -22.297 
ATOM   3618  N6   DA A 176      19.988 -56.871 -23.535 
ATOM   3619  N1   DA A 176      18.527 -57.128 -21.756 
ATOM   3620  C2   DA A 176      18.290 -57.582 -20.526 
ATOM   3621  N3   DA A 176      19.093 -58.226 -19.709 
ATOM   3622  C4   DA A 176      20.304 -58.411 -20.275 
ATOM   3623  P    DG A 177      21.226 -62.893 -15.613 
ATOM   3624  OP1  DG A 177      21.752 -62.889 -14.230 
ATOM   3625  OP2  DG A 177      21.886 -63.823 -16.556 
ATOM   3626  O5'  DG A 177      19.652 -63.181 -15.589 
ATOM   3627  C5'  DG A 177      18.744 -62.078 -15.408 
ATOM   3628  C4'  DG A 177      17.580 -62.201 -16.371 
ATOM   3629  O4'  DG A 177      17.853 -61.570 -17.655 
ATOM   3630  C3'  DG A 177      17.170 -63.626 -16.741 
ATOM   3631  O3'  DG A 177      15.755 -63.679 -16.870 
ATOM   3632  C2'  DG A 177      17.792 -63.864 -18.117 
ATOM   3633  C1'  DG A 177      17.496 -62.479 -18.685 
ATOM   3634  N9   DG A 177      18.298 -62.145 -19.895 
ATOM   3635  C8   DG A 177      19.592 -62.501 -20.209 
ATOM   3636  N7   DG A 177      20.008 -62.040 -21.364 
ATOM   3637  C5   DG A 177      18.912 -61.329 -21.850 
ATOM   3638  C6   DG A 177      18.757 -60.605 -23.061 
ATOM   3639  O6   DG A 177      19.569 -60.440 -23.968 
ATOM   3640  N1   DG A 177      17.480 -60.034 -23.156 
ATOM   3641  C2   DG A 177      16.485 -60.147 -22.205 
ATOM   3642  N2   DG A 177      15.335 -59.527 -22.483 
ATOM   3643  N3   DG A 177      16.632 -60.826 -21.069 
ATOM   3644  C4   DG A 177      17.864 -61.387 -20.962 
ATOM   3645  P    DA A 178      14.973 -64.966 -16.324 
ATOM   3646  OP1  DA A 178      14.729 -64.819 -14.871 
ATOM   3647  OP2  DA A 178      15.686 -66.193 -16.742 
ATOM   3648  O5'  DA A 178      13.587 -64.853 -17.116 
ATOM   3649  C5'  DA A 178      13.096 -63.550 -17.483 
ATOM   3650  C4'  DA A 178      12.578 -63.573 -18.908 
ATOM   3651  O4'  DA A 178      13.622 -63.290 -19.883 
ATOM   3652  C3'  DA A 178      11.984 -64.901 -19.378 
ATOM   3653  O3'  DA A 178      10.875 -64.634 -20.227 
ATOM   3654  C2'  DA A 178      13.091 -65.546 -20.213 
ATOM   3655  C1'  DA A 178      13.554 -64.269 -20.909 
ATOM   3656  N9   DA A 178      14.902 -64.382 -21.531 
ATOM   3657  C8   DA A 178      15.982 -65.094 -21.095 
ATOM   3658  N7   DA A 178      17.023 -64.993 -21.862 
ATOM   3659  C5   DA A 178      16.605 -64.152 -22.883 
ATOM   3660  C6   DA A 178      17.255 -63.649 -24.022 
ATOM   3661  N6   DA A 178      18.526 -63.937 -24.337 
ATOM   3662  N1   DA A 178      16.548 -62.837 -24.831 
ATOM   3663  C2   DA A 178      15.286 -62.554 -24.513 
ATOM   3664  N3   DA A 178      14.578 -62.961 -23.484 
ATOM   3665  C4   DA A 178      15.307 -63.773 -22.690 
ATOM   3666  P    DA A 179       9.574 -65.561 -20.118 
ATOM   3667  OP1  DA A 179       8.712 -65.079 -19.016 
ATOM   3668  OP2  DA A 179       9.982 -66.981 -20.050 
ATOM   3669  O5'  DA A 179       8.864 -65.274 -21.523 
ATOM   3670  C5'  DA A 179       9.044 -63.988 -22.146 
ATOM   3671  C4'  DA A 179       9.308 -64.163 -23.629 
ATOM   3672  O4'  DA A 179      10.723 -64.337 -23.923 
ATOM   3673  C3'  DA A 179       8.643 -65.373 -24.284 
ATOM   3674  O3'  DA A 179       8.233 -65.017 -25.599 
ATOM   3675  C2'  DA A 179       9.755 -66.416 -24.389 
ATOM   3676  C1'  DA A 179      10.866 -65.451 -24.791 
ATOM   3677  N9   DA A 179      12.236 -66.006 -24.611 
ATOM   3678  C8   DA A 179      12.686 -66.859 -23.644 
ATOM   3679  N7   DA A 179      13.941 -67.165 -23.755 
ATOM   3680  C5   DA A 179      14.357 -66.463 -24.878 
ATOM   3681  C6   DA A 179      15.599 -66.365 -25.528 
ATOM   3682  N6   DA A 179      16.701 -67.008 -25.117 
ATOM   3683  N1   DA A 179      15.666 -65.580 -26.620 
ATOM   3684  C2   DA A 179      14.568 -64.944 -27.022 
ATOM   3685  N3   DA A 179      13.361 -64.958 -26.500 
ATOM   3686  C4   DA A 179      13.320 -65.751 -25.409 
ATOM   3687  P    DG A 180       6.832 -65.562 -26.150 
ATOM   3688  OP1  DG A 180       5.739 -64.680 -25.684 
ATOM   3689  OP2  DG A 180       6.694 -66.997 -25.819 
ATOM   3690  O5'  DG A 180       7.026 -65.391 -27.729 
ATOM   3691  C5'  DG A 180       7.873 -64.334 -28.219 
ATOM   3692  C4'  DG A 180       8.758 -64.853 -29.334 
ATOM   3693  O4'  DG A 180      10.004 -65.419 -28.837 
ATOM   3694  C3'  DG A 180       8.162 -65.971 -30.191 
ATOM   3695  O3'  DG A 180       8.578 -65.790 -31.538 
ATOM   3696  C2'  DG A 180       8.799 -67.252 -29.653 
ATOM   3697  C1'  DG A 180      10.201 -66.682 -29.454 
ATOM   3698  N9   DG A 180      11.061 -67.506 -28.559 
ATOM   3699  C8   DG A 180      10.708 -68.249 -27.454 
ATOM   3700  N7   DG A 180      11.714 -68.865 -26.882 
ATOM   3701  C5   DG A 180      12.811 -68.506 -27.664 
ATOM   3702  C6   DG A 180      14.178 -68.864 -27.540 
ATOM   3703  O6   DG A 180      14.712 -69.584 -26.700 
ATOM   3704  N1   DG A 180      14.954 -68.277 -28.548 
ATOM   3705  C2   DG A 180      14.473 -67.451 -29.545 
ATOM   3706  N2   DG A 180      15.377 -66.991 -30.413 
ATOM   3707  N3   DG A 180      13.189 -67.115 -29.661 
ATOM   3708  C4   DG A 180      12.423 -67.677 -28.690 
ATOM   3709  P    DC A 181       7.534 -66.076 -32.718 
ATOM   3710  OP1  DC A 181       6.686 -64.882 -32.931 
ATOM   3711  OP2  DC A 181       6.818 -67.342 -32.449 
ATOM   3712  O5'  DC A 181       8.516 -66.269 -33.967 
ATOM   3713  C5'  DC A 181       9.772 -65.565 -33.984 
ATOM   3714  C4'  DC A 181      10.879 -66.491 -34.448 
ATOM   3715  O4'  DC A 181      11.479 -67.233 -33.348 
ATOM   3716  C3'  DC A 181      10.465 -67.576 -35.442 
ATOM   3717  O3'  DC A 181      11.519 -67.767 -36.379 
ATOM   3718  C2'  DC A 181      10.330 -68.843 -34.598 
ATOM   3719  C1'  DC A 181      11.552 -68.601 -33.719 
ATOM   3720  N1   DC A 181      11.565 -69.418 -32.473 
ATOM   3721  C2   DC A 181      12.797 -69.859 -31.997 
ATOM   3722  O2   DC A 181      13.820 -69.557 -32.623 
ATOM   3723  N3   DC A 181      12.830 -70.605 -30.864 
ATOM   3724  C4   DC A 181      11.698 -70.910 -30.215 
ATOM   3725  N4   DC A 181      11.783 -71.641 -29.113 
ATOM   3726  C5   DC A 181      10.421 -70.467 -30.687 
ATOM   3727  C6   DC A 181      10.409 -69.723 -31.822 
ATOM   3728  P    DA A 182      11.154 -68.018 -37.917 
ATOM   3729  OP1  DA A 182      10.933 -66.720 -38.592 
ATOM   3730  OP2  DA A 182      10.047 -68.996 -38.011 
ATOM   3731  O5'  DA A 182      12.504 -68.683 -38.458 
ATOM   3732  C5'  DA A 182      13.756 -68.321 -37.844 
ATOM   3733  C4'  DA A 182      14.601 -69.559 -37.620 
ATOM   3734  O4'  DA A 182      14.327 -70.195 -36.339 
ATOM   3735  C3'  DA A 182      14.414 -70.685 -38.637 
ATOM   3736  O3'  DA A 182      15.673 -71.304 -38.875 
ATOM   3737  C2'  DA A 182      13.501 -71.691 -37.938 
ATOM   3738  C1'  DA A 182      14.145 -71.585 -36.559 
ATOM   3739  N9   DA A 182      13.296 -72.121 -35.459 
ATOM   3740  C8   DA A 182      11.936 -72.088 -35.343 
ATOM   3741  N7   DA A 182      11.486 -72.643 -34.261 
ATOM   3742  C5   DA A 182      12.632 -73.078 -33.608 
ATOM   3743  C6   DA A 182      12.832 -73.751 -32.392 
ATOM   3744  N6   DA A 182      11.832 -74.121 -31.578 
ATOM   3745  N1   DA A 182      14.100 -74.032 -32.040 
ATOM   3746  C2   DA A 182      15.089 -73.662 -32.853 
ATOM   3747  N3   DA A 182      15.024 -73.032 -34.006 
ATOM   3748  C4   DA A 182      13.745 -72.763 -34.334 
ATOM   3749  P    DG A 183      16.047 -71.755 -40.364 
ATOM   3750  OP1  DG A 183      16.596 -70.598 -41.109 
ATOM   3751  OP2  DG A 183      14.888 -72.434 -40.984 
ATOM   3752  O5'  DG A 183      17.210 -72.819 -40.090 
ATOM   3753  C5'  DG A 183      18.044 -72.657 -38.926 
ATOM   3754  C4'  DG A 183      18.243 -73.995 -38.242 
ATOM   3755  O4'  DG A 183      17.198 -74.283 -37.270 
ATOM   3756  C3'  DG A 183      18.240 -75.218 -39.159 
ATOM   3757  O3'  DG A 183      19.192 -76.158 -38.676 
ATOM   3758  C2'  DG A 183      16.843 -75.818 -39.000 
ATOM   3759  C1'  DG A 183      16.729 -75.603 -37.495 
ATOM   3760  N9   DG A 183      15.333 -75.692 -36.981 
ATOM   3761  C8   DG A 183      14.156 -75.311 -37.587 
ATOM   3762  N7   DG A 183      13.087 -75.526 -36.860 
ATOM   3763  C5   DG A 183      13.591 -76.091 -35.688 
ATOM   3764  C6   DG A 183      12.914 -76.537 -34.524 
ATOM   3765  O6   DG A 183      11.711 -76.525 -34.281 
ATOM   3766  N1   DG A 183      13.811 -77.043 -33.572 
ATOM   3767  C2   DG A 183      15.182 -77.109 -33.728 
ATOM   3768  N2   DG A 183      15.863 -77.626 -32.701 
ATOM   3769  N3   DG A 183      15.817 -76.690 -34.820 
ATOM   3770  C4   DG A 183      14.961 -76.196 -35.753 
ATOM   3771  P    DA A 184      20.087 -76.968 -39.729 
ATOM   3772  OP1  DA A 184      21.254 -76.147 -40.122 
ATOM   3773  OP2  DA A 184      19.232 -77.454 -40.835 
ATOM   3774  O5'  DA A 184      20.574 -78.207 -38.841 
ATOM   3775  C5'  DA A 184      20.738 -78.028 -37.422 
ATOM   3776  C4'  DA A 184      20.154 -79.214 -36.681 
ATOM   3777  O4'  DA A 184      18.737 -79.045 -36.388 
ATOM   3778  C3'  DA A 184      20.223 -80.555 -37.411 
ATOM   3779  O3'  DA A 184      20.475 -81.584 -36.462 
ATOM   3780  C2'  DA A 184      18.819 -80.755 -37.983 
ATOM   3781  C1'  DA A 184      18.057 -80.231 -36.770 
ATOM   3782  N9   DA A 184      16.639 -79.877 -37.060 
ATOM   3783  C8   DA A 184      16.113 -79.352 -38.207 
ATOM   3784  N7   DA A 184      14.833 -79.154 -38.153 
ATOM   3785  C5   DA A 184      14.481 -79.577 -36.878 
ATOM   3786  C6   DA A 184      13.252 -79.622 -36.201 
ATOM   3787  N6   DA A 184      12.094 -79.219 -36.741 
ATOM   3788  N1   DA A 184      13.256 -80.101 -34.942 
ATOM   3789  C2   DA A 184      14.411 -80.500 -34.411 
ATOM   3790  N3   DA A 184      15.613 -80.505 -34.943 
ATOM   3791  C4   DA A 184      15.581 -80.022 -36.202 
ATOM   3792  P    DA A 185      21.469 -82.775 -36.856 
ATOM   3793  OP1  DA A 185      22.868 -82.355 -36.614 
ATOM   3794  OP2  DA A 185      21.161 -83.247 -38.224 
ATOM   3795  O5'  DA A 185      21.053 -83.898 -35.794 
ATOM   3796  C5'  DA A 185      20.549 -83.490 -34.509 
ATOM   3797  C4'  DA A 185      19.345 -84.332 -34.134 
ATOM   3798  O4'  DA A 185      18.098 -83.771 -34.634 
ATOM   3799  C3'  DA A 185      19.344 -85.765 -34.664 
ATOM   3800  O3'  DA A 185      18.770 -86.619 -33.682 
ATOM   3801  C2'  DA A 185      18.415 -85.728 -35.877 
ATOM   3802  C1'  DA A 185      17.363 -84.808 -35.267 
ATOM   3803  N9   DA A 185      16.456 -84.186 -36.270 
ATOM   3804  C8   DA A 185      16.747 -83.784 -37.543 
ATOM   3805  N7   DA A 185      15.736 -83.275 -38.176 
ATOM   3806  C5   DA A 185      14.697 -83.343 -37.258 
ATOM   3807  C6   DA A 185      13.348 -82.957 -37.323 
ATOM   3808  N6   DA A 185      12.790 -82.398 -38.407 
ATOM   3809  N1   DA A 185      12.591 -83.166 -36.231 
ATOM   3810  C2   DA A 185      13.151 -83.721 -35.158 
ATOM   3811  N3   DA A 185      14.391 -84.120 -34.981 
ATOM   3812  C4   DA A 185      15.128 -83.899 -36.089 
ATOM   3813  P    DC A 186      19.408 -88.069 -33.447 
ATOM   3814  OP1  DC A 186      20.561 -87.960 -32.526 
ATOM   3815  OP2  DC A 186      19.678 -88.710 -34.752 
ATOM   3816  O5'  DC A 186      18.203 -88.828 -32.715 
ATOM   3817  C5'  DC A 186      17.291 -88.067 -31.902 
ATOM   3818  C4'  DC A 186      15.865 -88.503 -32.178 
ATOM   3819  O4'  DC A 186      15.263 -87.766 -33.281 
ATOM   3820  C3'  DC A 186      15.681 -89.968 -32.571 
ATOM   3821  O3'  DC A 186      14.470 -90.450 -32.000 
ATOM   3822  C2'  DC A 186      15.526 -89.946 -34.091 
ATOM   3823  C1'  DC A 186      14.652 -88.697 -34.161 
ATOM   3824  N1   DC A 186      14.592 -88.082 -35.516 
ATOM   3825  C2   DC A 186      13.396 -87.484 -35.906 
ATOM   3826  O2   DC A 186      12.444 -87.488 -35.118 
ATOM   3827  N3   DC A 186      13.322 -86.918 -37.139 
ATOM   3828  C4   DC A 186      14.378 -86.935 -37.962 
ATOM   3829  N4   DC A 186      14.254 -86.370 -39.153 
ATOM   3830  C5   DC A 186      15.616 -87.545 -37.580 
ATOM   3831  C6   DC A 186      15.671 -88.105 -36.345 
ATOM   3832  P    DA A 187      14.429 -91.935 -31.407 
ATOM   3833  OP1  DA A 187      14.956 -91.932 -30.023 
ATOM   3834  OP2  DA A 187      15.090 -92.865 -32.350 
ATOM   3835  O5'  DA A 187      12.855 -92.223 -31.383 
ATOM   3836  C5'  DA A 187      11.948 -91.120 -31.201 
ATOM   3837  C4'  DA A 187      10.784 -91.243 -32.164 
ATOM   3838  O4'  DA A 187      11.057 -90.613 -33.448 
ATOM   3839  C3'  DA A 187      10.374 -92.669 -32.534 
ATOM   3840  O3'  DA A 187       8.958 -92.722 -32.663 
ATOM   3841  C2'  DA A 187      10.995 -92.906 -33.910 
ATOM   3842  C1'  DA A 187      10.700 -91.521 -34.478 
ATOM   3843  N9   DA A 187      11.502 -91.187 -35.688 
ATOM   3844  C8   DA A 187      12.786 -91.550 -35.982 
ATOM   3845  N7   DA A 187      13.210 -91.101 -37.123 
ATOM   3846  C5   DA A 187      12.129 -90.387 -37.624 
ATOM   3847  C6   DA A 187      11.943 -89.662 -38.812 
ATOM   3848  N6   DA A 187      12.885 -89.531 -39.756 
ATOM   3849  N1   DA A 187      10.746 -89.075 -38.997 
ATOM   3850  C2   DA A 187       9.812 -89.208 -38.056 
ATOM   3851  N3   DA A 187       9.872 -89.856 -36.913 
ATOM   3852  C4   DA A 187      11.079 -90.435 -36.753 
ATOM   3853  P    DG A 188       8.177 -94.008 -32.117 
ATOM   3854  OP1  DG A 188       7.933 -93.861 -30.665 
ATOM   3855  OP2  DG A 188       8.889 -95.235 -32.535 
ATOM   3856  O5'  DG A 188       6.791 -93.896 -32.910 
ATOM   3857  C5'  DG A 188       6.300 -92.592 -33.276 
ATOM   3858  C4'  DG A 188       5.782 -92.615 -34.701 
ATOM   3859  O4'  DG A 188       6.826 -92.333 -35.677 
ATOM   3860  C3'  DG A 188       5.188 -93.943 -35.171 
ATOM   3861  O3'  DG A 188       4.079 -93.676 -36.020 
ATOM   3862  C2'  DG A 188       6.295 -94.588 -36.006 
ATOM   3863  C1'  DG A 188       6.757 -93.311 -36.702 
ATOM   3864  N9   DG A 188       8.105 -93.424 -37.325 
ATOM   3865  C8   DG A 188       9.206 -94.137 -36.899 
ATOM   3866  N7   DG A 188      10.250 -94.025 -37.683 
ATOM   3867  C5   DG A 188       9.811 -93.179 -38.700 
ATOM   3868  C6   DG A 188      10.499 -92.690 -39.842 
ATOM   3869  O6   DG A 188      11.654 -92.906 -40.196 
ATOM   3870  N1   DG A 188       9.678 -91.857 -40.615 
ATOM   3871  C2   DG A 188       8.367 -91.538 -40.323 
ATOM   3872  N2   DG A 188       7.754 -90.724 -41.188 
ATOM   3873  N3   DG A 188       7.723 -91.997 -39.252 
ATOM   3874  C4   DG A 188       8.505 -92.807 -38.492 
ATOM   3875  P    DA A 189       2.778 -94.603 -35.912 
ATOM   3876  OP1  DA A 189       1.915 -94.121 -34.810 
ATOM   3877  OP2  DA A 189       3.186 -96.024 -35.843 
ATOM   3878  O5'  DA A 189       2.067 -94.316 -37.316 
ATOM   3879  C5'  DA A 189       2.248 -93.030 -37.939 
ATOM   3880  C4'  DA A 189       2.512 -93.205 -39.422 
ATOM   3881  O4'  DA A 189       3.927 -93.379 -39.717 
ATOM   3882  C3'  DA A 189       1.847 -94.415 -40.077 
ATOM   3883  O3'  DA A 189       1.437 -94.059 -41.392 
ATOM   3884  C2'  DA A 189       2.959 -95.459 -40.182 
ATOM   3885  C1'  DA A 189       4.070 -94.494 -40.584 
ATOM   3886  N9   DA A 189       5.440 -95.048 -40.404 
ATOM   3887  C8   DA A 189       5.889 -95.901 -39.437 
ATOM   3888  N7   DA A 189       7.145 -96.207 -39.548 
ATOM   3889  C5   DA A 189       7.561 -95.505 -40.671 
ATOM   3890  C6   DA A 189       8.803 -95.407 -41.321 
ATOM   3891  N6   DA A 189       9.905 -96.050 -40.911 
ATOM   3892  N1   DA A 189       8.870 -94.622 -42.413 
ATOM   3893  C2   DA A 189       7.772 -93.986 -42.816 
ATOM   3894  N3   DA A 189       6.565 -94.001 -42.293 
ATOM   3895  C4   DA A 189       6.524 -94.793 -41.202 
ATOM   3896  P    DG A 190       0.036 -94.604 -41.943 
ATOM   3897  OP1  DG A 190      -1.057 -93.722 -41.477 
ATOM   3898  OP2  DG A 190      -0.102 -96.039 -41.612 
ATOM   3899  O5'  DG A 190       0.230 -94.433 -43.523 
ATOM   3900  C5'  DG A 190       1.077 -93.376 -44.012 
ATOM   3901  C4'  DG A 190       1.961 -93.896 -45.127 
ATOM   3902  O4'  DG A 190       3.208 -94.462 -44.630 
ATOM   3903  C3'  DG A 190       1.366 -95.013 -45.984 
ATOM   3904  O3'  DG A 190       1.782 -94.832 -47.331 
ATOM   3905  C2'  DG A 190       2.003 -96.294 -45.447 
ATOM   3906  C1'  DG A 190       3.404 -95.724 -45.247 
ATOM   3907  N9   DG A 190       4.265 -96.548 -44.352 
ATOM   3908  C8   DG A 190       3.912 -97.291 -43.247 
ATOM   3909  N7   DG A 190       4.918 -97.907 -42.675 
ATOM   3910  C5   DG A 190       6.014 -97.548 -43.457 
ATOM   3911  C6   DG A 190       7.382 -97.906 -43.333 
ATOM   3912  O6   DG A 190       7.916 -98.626 -42.494 
ATOM   3913  N1   DG A 190       8.158 -97.319 -44.342 
ATOM   3914  C2   DG A 190       7.676 -96.493 -45.338 
ATOM   3915  N2   DG A 190       8.580 -96.033 -46.207 
ATOM   3916  N3   DG A 190       6.393 -96.157 -45.454 
ATOM   3917  C4   DG A 190       5.626 -96.719 -44.483 
ATOM   3918  P    DT A 191       0.738 -95.118 -48.511 
ATOM   3919  OP1  DT A 191      -0.110 -93.924 -48.724 
ATOM   3920  OP2  DT A 191       0.022 -96.385 -48.242 
ATOM   3921  O5'  DT A 191       1.719 -95.311 -49.761 
ATOM   3922  C5'  DT A 191       2.975 -94.607 -49.777 
ATOM   3923  C4'  DT A 191       4.082 -95.533 -50.241 
ATOM   3924  O4'  DT A 191       4.683 -96.275 -49.141 
ATOM   3925  C3'  DT A 191       3.669 -96.618 -51.235 
ATOM   3926  O3'  DT A 191       4.722 -96.810 -52.172 
ATOM   3927  C2'  DT A 191       3.534 -97.885 -50.392 
ATOM   3928  C1'  DT A 191       4.756 -97.644 -49.512 
ATOM   3929  N1   DT A 191       4.769 -98.460 -48.266 
ATOM   3930  C2   DT A 191       5.992 -98.887 -47.810 
ATOM   3931  O2   DT A 191       7.039 -98.627 -48.377 
ATOM   3932  N3   DT A 191       5.964 -99.643 -46.653 
ATOM   3933  C4   DT A 191       4.841 -99.995 -45.934 
ATOM   3934  O4   DT A 191       4.942-100.676 -44.911 
ATOM   3935  C5   DT A 191       3.604 -99.501 -46.490 
ATOM   3936  C7   DT A 191       2.333 -99.840 -45.768 
ATOM   3937  C6   DT A 191       3.602 -98.765 -47.614 
ATOM   3938  P    DG A 192       4.358 -97.060 -53.710 
ATOM   3939  OP1  DG A 192       4.136 -95.762 -54.385 
ATOM   3940  OP2  DG A 192       3.251 -98.038 -53.804 
ATOM   3941  O5'  DG A 192       5.708 -97.725 -54.251 
ATOM   3942  C5'  DG A 192       6.959 -97.363 -53.637 
ATOM   3943  C4'  DG A 192       7.805 -98.602 -53.413 
ATOM   3944  O4'  DG A 192       7.530 -99.238 -52.132 
ATOM   3945  C3'  DG A 192       7.618 -99.727 -54.430 
ATOM   3946  O3'  DG A 192       8.876-100.347 -54.668 
ATOM   3947  C2'  DG A 192       6.705-100.733 -53.732 
ATOM   3948  C1'  DG A 192       7.348-100.628 -52.352 
ATOM   3949  N9   DG A 192       6.499-101.163 -51.252 
ATOM   3950  C8   DG A 192       5.128-101.139 -51.119 
ATOM   3951  N7   DG A 192       4.688-101.703 -50.021 
ATOM   3952  C5   DG A 192       5.850-102.132 -49.381 
ATOM   3953  C6   DG A 192       6.015-102.813 -48.147 
ATOM   3954  O6   DG A 192       5.156-103.183 -47.351 
ATOM   3955  N1   DG A 192       7.368-103.057 -47.873 
ATOM   3956  C2   DG A 192       8.423-102.691 -48.687 
ATOM   3957  N2   DG A 192       9.641-103.015 -48.248 
ATOM   3958  N3   DG A 192       8.267-102.052 -49.844 
ATOM   3959  C4   DG A 192       6.960-101.808 -50.124 
ATOM   3960  P    DA A 193       9.251-100.797 -56.157 
ATOM   3961  OP1  DA A 193       9.799 -99.641 -56.902 
ATOM   3962  OP2  DA A 193       8.091-101.476 -56.777 
ATOM   3963  O5'  DA A 193      10.413-101.861 -55.883 
ATOM   3964  C5'  DA A 193      11.247-101.700 -54.719 
ATOM   3965  C4'  DA A 193      11.447-103.038 -54.035 
ATOM   3966  O4'  DA A 193      10.402-103.325 -53.063 
ATOM   3967  C3'  DA A 193      11.444-104.261 -54.952 
ATOM   3968  O3'  DA A 193      12.396-105.200 -54.470 
ATOM   3969  C2'  DA A 193      10.047-104.860 -54.793 
ATOM   3970  C1'  DA A 193       9.932-104.646 -53.288 
ATOM   3971  N9   DA A 193       8.537-104.734 -52.774 
ATOM   3972  C8   DA A 193       7.380-104.351 -53.390 
ATOM   3973  N7   DA A 193       6.315-104.559 -52.681 
ATOM   3974  C5   DA A 193       6.797-105.122 -51.508 
ATOM   3975  C6   DA A 193       6.159-105.572 -50.340 
ATOM   3976  N6   DA A 193       4.832-105.523 -50.156 
ATOM   3977  N1   DA A 193       6.937-106.078 -49.365 
ATOM   3978  C2   DA A 193       8.256-106.124 -49.553 
ATOM   3979  N3   DA A 193       8.960-105.735 -50.594 
ATOM   3980  C4   DA A 193       8.157-105.234 -51.556 
ATOM   3981  P    DT A 194      13.290-106.010 -55.522 
ATOM   3982  OP1  DT A 194      14.457-105.189 -55.915 
ATOM   3983  OP2  DT A 194      12.436-106.496 -56.628 
ATOM   3984  O5'  DT A 194      13.778-107.249 -54.635 
ATOM   3985  C5'  DT A 194      13.941-107.070 -53.216 
ATOM   3986  C4'  DT A 194      13.358-108.256 -52.474 
ATOM   3987  O4'  DT A 194      11.941-108.087 -52.181 
ATOM   3988  C3'  DT A 194      13.426-109.597 -53.204 
ATOM   3989  O3'  DT A 194      13.679-110.627 -52.255 
ATOM   3990  C2'  DT A 194      12.022-109.798 -53.776 
ATOM   3991  C1'  DT A 194      11.261-109.273 -52.563 
ATOM   3992  N1   DT A 194       9.843-108.919 -52.853 
ATOM   3993  C2   DT A 194       8.926-109.141 -51.855 
ATOM   3994  O2   DT A 194       9.228-109.604 -50.769 
ATOM   3995  N3   DT A 194       7.622-108.802 -52.161 
ATOM   3996  C4   DT A 194       7.172-108.272 -53.353 
ATOM   3997  O4   DT A 194       5.978-108.009 -53.510 
ATOM   3998  C5   DT A 194       8.207-108.076 -54.339 
ATOM   3999  C7   DT A 194       7.803-107.504 -55.666 
ATOM   4000  C6   DT A 194       9.484-108.397 -54.068 
ATOM   4001  P    DG A 195      14.673-111.818 -52.649 
ATOM   4002  OP1  DG A 195      16.072-111.397 -52.407 
ATOM   4003  OP2  DG A 195      14.364-112.289 -54.017 
ATOM   4004  O5'  DG A 195      14.257-112.940 -51.587 
ATOM   4005  C5'  DG A 195      13.752-112.532 -50.302 
ATOM   4006  C4'  DG A 195      12.549-113.374 -49.927 
ATOM   4007  O4'  DG A 195      11.301-112.813 -50.427 
ATOM   4008  C3'  DG A 195      12.548-114.807 -50.457 
ATOM   4009  O3'  DG A 195      11.974-115.662 -49.475 
ATOM   4010  C2'  DG A 195      11.619-114.770 -51.671 
ATOM   4011  C1'  DG A 195      10.566-113.850 -51.060 
ATOM   4012  N9   DG A 195       9.660-113.228 -52.063 
ATOM   4013  C8   DG A 195       9.935-112.817 -53.350 
ATOM   4014  N7   DG A 195       8.905-112.304 -53.978 
ATOM   4015  C5   DG A 195       7.874-112.381 -53.043 
ATOM   4016  C6   DG A 195       6.517-111.980 -53.143 
ATOM   4017  O6   DG A 195       5.935-111.464 -54.094 
ATOM   4018  N1   DG A 195       5.816-112.240 -51.957 
ATOM   4019  C2   DG A 195       6.357-112.813 -50.822 
ATOM   4020  N2   DG A 195       5.523-112.977 -49.794 
ATOM   4021  N3   DG A 195       7.632-113.188 -50.729 
ATOM   4022  C4   DG A 195       8.324-112.943 -51.871 
ATOM   4023  P    DA A 196      12.611-117.111 -49.240 
ATOM   4024  OP1  DA A 196      13.765-117.002 -48.319 
ATOM   4025  OP2  DA A 196      12.881-117.752 -50.545 
ATOM   4026  O5'  DA A 196      11.407-117.870 -48.508 
ATOM   4027  C5'  DA A 196      10.494-117.109 -47.695 
ATOM   4028  C4'  DA A 196       9.068-117.545 -47.971 
ATOM   4029  O4'  DA A 196       8.467-116.808 -49.074 
ATOM   4030  C3'  DA A 196       8.885-119.011 -48.364 
ATOM   4031  O3'  DA A 196       7.674-119.492 -47.793 
ATOM   4032  C2'  DA A 196       8.730-118.988 -49.884 
ATOM   4033  C1'  DA A 196       7.856-117.739 -49.954 
ATOM   4034  N9   DA A 196       7.796-117.124 -51.310 
ATOM   4035  C8   DA A 196       8.778-117.061 -52.256 
ATOM   4036  N7   DA A 196       8.419-116.456 -53.346 
ATOM   4037  C5   DA A 196       7.102-116.090 -53.106 
ATOM   4038  C6   DA A 196       6.150-115.410 -53.884 
ATOM   4039  N6   DA A 196       6.395-114.956 -55.121 
ATOM   4040  N1   DA A 196       4.934-115.213 -53.343 
ATOM   4041  C2   DA A 196       4.697-115.666 -52.112 
ATOM   4042  N3   DA A 196       5.501-116.311 -51.296 
ATOM   4043  C4   DA A 196       6.711-116.496 -51.861 
ATOM   4044  P    DA A 197       7.633-120.978 -47.200 
ATOM   4045  OP1  DA A 197       8.160-120.974 -45.816 
ATOM   4046  OP2  DA A 197       8.293-121.907 -48.143 
ATOM   4047  O5'  DA A 197       6.059-121.265 -47.176 
ATOM   4048  C5'  DA A 197       5.151-120.162 -46.994 
ATOM   4049  C4'  DA A 197       3.987-120.286 -47.957 
ATOM   4050  O4'  DA A 197       4.261-119.655 -49.241 
ATOM   4051  C3'  DA A 197       3.577-121.711 -48.327 
ATOM   4052  O3'  DA A 197       2.162-121.764 -48.456 
ATOM   4053  C2'  DA A 197       4.199-121.948 -49.704 
ATOM   4054  C1'  DA A 197       3.904-120.563 -50.272 
ATOM   4055  N9   DA A 197       4.706-120.229 -51.482 
ATOM   4056  C8   DA A 197       5.989-120.592 -51.775 
ATOM   4057  N7   DA A 197       6.413-120.143 -52.916 
ATOM   4058  C5   DA A 197       5.333-119.429 -53.417 
ATOM   4059  C6   DA A 197       5.146-118.704 -54.606 
ATOM   4060  N6   DA A 197       6.089-118.573 -55.549 
ATOM   4061  N1   DA A 197       3.949-118.117 -54.790 
ATOM   4062  C2   DA A 197       3.015-118.250 -53.849 
ATOM   4063  N3   DA A 197       3.075-118.898 -52.706 
ATOM   4064  C4   DA A 197       4.283-119.477 -52.546 
ATOM   4065  P    DC A 198       1.381-123.050 -47.910 
ATOM   4066  OP1  DC A 198       1.136-122.903 -46.458 
ATOM   4067  OP2  DC A 198       2.093-124.277 -48.328 
ATOM   4068  O5'  DC A 198      -0.005-122.938 -48.703 
ATOM   4069  C5'  DC A 198      -0.497-121.634 -49.070 
ATOM   4070  C4'  DC A 198      -1.015-121.658 -50.494 
ATOM   4071  O4'  DC A 198       0.029-121.375 -51.470 
ATOM   4072  C3'  DC A 198      -1.608-122.985 -50.964 
ATOM   4073  O3'  DC A 198      -2.718-122.718 -51.814 
ATOM   4074  C2'  DC A 198      -0.502-123.630 -51.799 
ATOM   4075  C1'  DC A 198      -0.039-122.354 -52.495 
ATOM   4076  N1   DC A 198       1.309-122.467 -53.118 
ATOM   4077  C2   DC A 198       1.537-121.770 -54.303 
ATOM   4078  O2   DC A 198       0.620-121.093 -54.783 
ATOM   4079  N3   DC A 198       2.760-121.860 -54.887 
ATOM   4080  C4   DC A 198       3.727-122.604 -54.334 
ATOM   4081  N4   DC A 198       4.902-122.660 -54.943 
ATOM   4082  C5   DC A 198       3.512-123.329 -53.117 
ATOM   4083  C6   DC A 198       2.284-123.226 -52.549 
ATOM   4084  P    DA A 199      -4.019-123.645 -51.705 
ATOM   4085  OP1  DA A 199      -4.881-123.163 -50.603 
ATOM   4086  OP2  DA A 199      -3.610-125.066 -51.636 
ATOM   4087  O5'  DA A 199      -4.729-123.358 -53.110 
ATOM   4088  C5'  DA A 199      -4.549-122.072 -53.733 
ATOM   4089  C4'  DA A 199      -4.285-122.247 -55.215 
ATOM   4090  O4'  DA A 199      -2.870-122.422 -55.510 
ATOM   4091  C3'  DA A 199      -4.950-123.457 -55.871 
ATOM   4092  O3'  DA A 199      -5.360-123.101 -57.185 
ATOM   4093  C2'  DA A 199      -3.838-124.501 -55.975 
ATOM   4094  C1'  DA A 199      -2.727-123.536 -56.378 
ATOM   4095  N9   DA A 199      -1.357-124.090 -56.197 
ATOM   4096  C8   DA A 199      -0.907-124.943 -55.230 
ATOM   4097  N7   DA A 199       0.349-125.249 -55.341 
ATOM   4098  C5   DA A 199       0.765-124.547 -56.465 
ATOM   4099  C6   DA A 199       2.006-124.449 -57.114 
ATOM   4100  N6   DA A 199       3.109-125.092 -56.704 
ATOM   4101  N1   DA A 199       2.074-123.665 -58.206 
ATOM   4102  C2   DA A 199       0.975-123.028 -58.609 
ATOM   4103  N3   DA A 199      -0.232-123.043 -58.086 
ATOM   4104  C4   DA A 199      -0.273-123.835 -56.996 
ATOM   4105  P    DA A 200      -6.760-123.646 -57.736 
ATOM   4106  OP1  DA A 200      -7.853-122.764 -57.270 
ATOM   4107  OP2  DA A 200      -6.899-125.081 -57.406 
ATOM   4108  O5'  DA A 200      -6.566-123.475 -59.316 
ATOM   4109  C5'  DA A 200      -5.720-122.418 -59.805 
ATOM   4110  C4'  DA A 200      -4.835-122.938 -60.921 
ATOM   4111  O4'  DA A 200      -3.588-123.504 -60.423 
ATOM   4112  C3'  DA A 200      -5.431-124.055 -61.777 
ATOM   4113  O3'  DA A 200      -5.014-123.874 -63.125 
ATOM   4114  C2'  DA A 200      -4.793-125.336 -61.240 
ATOM   4115  C1'  DA A 200      -3.392-124.767 -61.040 
ATOM   4116  N9   DA A 200      -2.532-125.590 -60.145 
ATOM   4117  C8   DA A 200      -2.900-126.321 -59.053 
ATOM   4118  N7   DA A 200      -1.914-126.936 -58.477 
ATOM   4119  C5   DA A 200      -0.810-126.590 -59.243 
ATOM   4120  C6   DA A 200       0.551-126.924 -59.150 
ATOM   4121  N6   DA A 200       1.054-127.721 -58.197 
ATOM   4122  N1   DA A 200       1.381-126.408 -60.076 
ATOM   4123  C2   DA A 200       0.876-125.616 -61.020 
ATOM   4124  N3   DA A 200      -0.368-125.236 -61.208 
ATOM   4125  C4   DA A 200      -1.179-125.766 -60.268 
ATOM   4126  P    DC A 201      -6.059-124.161 -64.304 
ATOM   4127  OP1  DC A 201      -6.907-122.967 -64.517 
ATOM   4128  OP2  DC A 201      -6.775-125.427 -64.036 
ATOM   4129  O5'  DC A 201      -5.077-124.353 -65.554 
ATOM   4130  C5'  DC A 201      -3.821-123.649 -65.571 
ATOM   4131  C4'  DC A 201      -2.714-124.576 -66.034 
ATOM   4132  O4'  DC A 201      -2.114-125.317 -64.934 
ATOM   4133  C3'  DC A 201      -3.127-125.660 -67.028 
ATOM   4134  O3'  DC A 201      -2.074-125.852 -67.965 
ATOM   4135  C2'  DC A 201      -3.263-126.928 -66.185 
ATOM   4136  C1'  DC A 201      -2.040-126.686 -65.305 
ATOM   4137  N1   DC A 201      -2.028-127.502 -64.059 
ATOM   4138  C2   DC A 201      -0.796-127.943 -63.584 
ATOM   4139  O2   DC A 201       0.227-127.642 -64.209 
ATOM   4140  N3   DC A 201      -0.763-128.689 -62.450 
ATOM   4141  C4   DC A 201      -1.895-128.995 -61.801 
ATOM   4142  N4   DC A 201      -1.810-129.725 -60.700 
ATOM   4143  C5   DC A 201      -3.172-128.552 -62.273 
ATOM   4144  C6   DC A 201      -3.184-127.807 -63.408 
ATOM   4145  P    DT A 202      -2.439-126.102 -69.504 
ATOM   4146  OP1  DT A 202      -2.660-124.804 -70.178 
ATOM   4147  OP2  DT A 202      -3.545-127.080 -69.598 
ATOM   4148  O5'  DT A 202      -1.088-126.767 -70.044 
ATOM   4149  C5'  DT A 202       0.163-126.405 -69.430 
ATOM   4150  C4'  DT A 202       1.008-127.644 -69.206 
ATOM   4151  O4'  DT A 202       0.734-128.280 -67.925 
ATOM   4152  C3'  DT A 202       0.822-128.769 -70.224 
ATOM   4153  O3'  DT A 202       2.080-129.389 -70.461 
ATOM   4154  C2'  DT A 202      -0.092-129.775 -69.525 
ATOM   4155  C1'  DT A 202       0.552-129.670 -68.146 
ATOM   4156  N1   DT A 202      -0.297-130.205 -67.045 
ATOM   4157  C2   DT A 202       0.349-130.819 -65.999 
ATOM   4158  O2   DT A 202       1.561-130.935 -65.944 
ATOM   4159  N3   DT A 202      -0.472-131.303 -64.998 
ATOM   4160  C4   DT A 202      -1.849-131.226 -64.959 
ATOM   4161  O4   DT A 202      -2.476-131.698 -64.008 
ATOM   4162  C5   DT A 202      -2.434-130.566 -66.101 
ATOM   4163  C7   DT A 202      -3.929-130.440 -66.138 
ATOM   4164  C6   DT A 202      -1.662-130.086 -67.088 
ATOM   4165  P    DT A 203       2.455-129.839 -71.950 
ATOM   4166  OP1  DT A 203       3.003-128.683 -72.695 
ATOM   4167  OP2  DT A 203       1.295-130.518 -72.570 
ATOM   4168  O5'  DT A 203       3.617-130.903 -71.676 
ATOM   4169  C5'  DT A 203       4.451-130.742 -70.513 
ATOM   4170  C4'  DT A 203       4.650-132.080 -69.828 
ATOM   4171  O4'  DT A 203       3.606-132.367 -68.856 
ATOM   4172  C3'  DT A 203       4.647-133.303 -70.745 
ATOM   4173  O3'  DT A 203       5.600-134.242 -70.263 
ATOM   4174  C2'  DT A 203       3.250-133.902 -70.587 
ATOM   4175  C1'  DT A 203       3.136-133.688 -69.081 
ATOM   4176  N1   DT A 203       1.740-133.777 -68.567 
ATOM   4177  C2   DT A 203       1.568-134.311 -67.314 
ATOM   4178  O2   DT A 203       2.496-134.704 -66.626 
ATOM   4179  N3   DT A 203       0.261-134.379 -66.871 
ATOM   4180  C4   DT A 203      -0.859-133.965 -67.562 
ATOM   4181  O4   DT A 203      -1.980-134.075 -67.062 
ATOM   4182  C5   DT A 203      -0.577-133.418 -68.869 
ATOM   4183  C7   DT A 203      -1.741-132.944 -69.688 
ATOM   4184  C6   DT A 203       0.685-133.341 -69.324 
ATOM   4185  P    DC A 204       6.494-135.052 -71.315 
ATOM   4186  OP1  DC A 204       7.661-134.231 -71.708 
ATOM   4187  OP2  DC A 204       5.640-135.538 -72.421 
ATOM   4188  O5'  DC A 204       6.981-136.291 -70.428 
ATOM   4189  C5'  DC A 204       7.145-136.112 -69.009 
ATOM   4190  C4'  DC A 204       6.562-137.298 -68.267 
ATOM   4191  O4'  DC A 204       5.145-137.129 -67.974 
ATOM   4192  C3'  DC A 204       6.630-138.639 -68.997 
ATOM   4193  O3'  DC A 204       6.883-139.669 -68.048 
ATOM   4194  C2'  DC A 204       5.226-138.840 -69.570 
ATOM   4195  C1'  DC A 204       4.465-138.315 -68.357 
ATOM   4196  N1   DC A 204       3.047-137.961 -68.647 
ATOM   4197  C2   DC A 204       2.105-138.180 -67.645 
ATOM   4198  O2   DC A 204       2.481-138.653 -66.566 
ATOM   4199  N3   DC A 204       0.807-137.865 -67.890 
ATOM   4200  C4   DC A 204       0.441-137.354 -69.072 
ATOM   4201  N4   DC A 204      -0.837-137.063 -69.263 
ATOM   4202  C5   DC A 204       1.394-137.122 -70.116 
ATOM   4203  C6   DC A 204       2.685-137.443 -69.852 
ATOM   4204  P    DA A 205       7.876-140.860 -68.442 
ATOM   4205  OP1  DA A 205       9.275-140.439 -68.200 
ATOM   4206  OP2  DA A 205       7.568-141.331 -69.810 
ATOM   4207  O5'  DA A 205       7.461-141.982 -67.381 
ATOM   4208  C5'  DA A 205       6.956-141.574 -66.095 
ATOM   4209  C4'  DA A 205       5.753-142.416 -65.720 
ATOM   4210  O4'  DA A 205       4.505-141.855 -66.221 
ATOM   4211  C3'  DA A 205       5.752-143.849 -66.251 
ATOM   4212  O3'  DA A 205       5.177-144.704 -65.268 
ATOM   4213  C2'  DA A 205       4.823-143.813 -67.464 
ATOM   4214  C1'  DA A 205       3.770-142.892 -66.853 
ATOM   4215  N9   DA A 205       2.863-142.270 -67.857 
ATOM   4216  C8   DA A 205       3.154-141.868 -69.130 
ATOM   4217  N7   DA A 205       2.143-141.359 -69.762 
ATOM   4218  C5   DA A 205       1.104-141.427 -68.844 
ATOM   4219  C6   DA A 205      -0.245-141.041 -68.910 
ATOM   4220  N6   DA A 205      -0.803-140.482 -69.994 
ATOM   4221  N1   DA A 205      -1.002-141.251 -67.818 
ATOM   4222  C2   DA A 205      -0.442-141.805 -66.744 
ATOM   4223  N3   DA A 205       0.799-142.205 -66.567 
ATOM   4224  C4   DA A 205       1.535-141.984 -67.675 
ATOM   4225  P    DT A 206       5.815-146.153 -65.033 
ATOM   4226  OP1  DT A 206       6.969-146.044 -64.112 
ATOM   4227  OP2  DT A 206       6.085-146.794 -66.339 
ATOM   4228  O5'  DT A 206       4.611-146.912 -64.301 
ATOM   4229  C5'  DT A 206       3.698-146.152 -63.489 
ATOM   4230  C4'  DT A 206       2.272-146.587 -63.764 
ATOM   4231  O4'  DT A 206       1.670-145.850 -64.867 
ATOM   4232  C3'  DT A 206       2.088-148.053 -64.157 
ATOM   4233  O3'  DT A 206       0.878-148.534 -63.586 
ATOM   4234  C2'  DT A 206       1.934-148.030 -65.678 
ATOM   4235  C1'  DT A 206       1.059-146.781 -65.747 
ATOM   4236  N1   DT A 206       1.000-146.166 -67.103 
ATOM   4237  C2   DT A 206      -0.187-145.581 -67.472 
ATOM   4238  O2   DT A 206      -1.165-145.549 -66.746 
ATOM   4239  N3   DT A 206      -0.205-145.022 -68.735 
ATOM   4240  C4   DT A 206       0.841-145.001 -69.636 
ATOM   4241  O4   DT A 206       0.706-144.470 -70.740 
ATOM   4242  C5   DT A 206       2.044-145.640 -69.158 
ATOM   4243  C7   DT A 206       3.230-145.662 -70.077 
ATOM   4244  C6   DT A 206       2.088-146.192 -67.934 
ATOM   4245  P    DC A 207       0.837-150.020 -62.993 
ATOM   4246  OP1  DC A 207       1.363-150.016 -61.609 
ATOM   4247  OP2  DC A 207       1.497-150.949 -63.936 
ATOM   4248  O5'  DC A 207      -0.737-150.307 -62.969 
ATOM   4249  C5'  DC A 207      -1.645-149.204 -62.788 
ATOM   4250  C4'  DC A 207      -2.809-149.328 -63.751 
ATOM   4251  O4'  DC A 207      -2.536-148.697 -65.035 
ATOM   4252  C3'  DC A 207      -3.219-150.753 -64.120 
ATOM   4253  O3'  DC A 207      -4.634-150.806 -64.249 
ATOM   4254  C2'  DC A 207      -2.597-150.990 -65.497 
ATOM   4255  C1'  DC A 207      -2.893-149.606 -66.065 
ATOM   4256  N1   DC A 207      -2.091-149.271 -67.275 
ATOM   4257  C2   DC A 207      -2.693-148.490 -68.258 
ATOM   4258  O2   DC A 207      -3.857-148.110 -68.087 
ATOM   4259  N3   DC A 207      -1.979-148.175 -69.369 
ATOM   4260  C4   DC A 207      -0.720-148.607 -69.516 
ATOM   4261  N4   DC A 207      -0.065-148.273 -70.617 
ATOM   4262  C5   DC A 207      -0.082-149.412 -68.517 
ATOM   4263  C6   DC A 207      -0.813-149.716 -67.415 
ATOM   4264  P    DA A 208      -5.416-152.092 -63.704 
ATOM   4265  OP1  DA A 208      -5.660-151.945 -62.251 
ATOM   4266  OP2  DA A 208      -4.703-153.319 -64.121 
ATOM   4267  O5'  DA A 208      -6.802-151.980 -64.496 
ATOM   4268  C5'  DA A 208      -7.293-150.676 -64.863 
ATOM   4269  C4'  DA A 208      -7.811-150.700 -66.287 
ATOM   4270  O4'  DA A 208      -6.767-150.417 -67.263 
ATOM   4271  C3'  DA A 208      -8.405-152.027 -66.758 
ATOM   4272  O3'  DA A 208      -9.514-151.760 -67.607 
ATOM   4273  C2'  DA A 208      -7.298-152.672 -67.593 
ATOM   4274  C1'  DA A 208      -6.835-151.396 -68.289 
ATOM   4275  N9   DA A 208      -5.487-151.509 -68.911 
ATOM   4276  C8   DA A 208      -4.407-152.221 -68.474 
ATOM   4277  N7   DA A 208      -3.366-152.120 -69.241 
ATOM   4278  C5   DA A 208      -3.784-151.278 -70.263 
ATOM   4279  C6   DA A 208      -3.134-150.776 -71.402 
ATOM   4280  N6   DA A 208      -1.863-151.064 -71.716 
ATOM   4281  N1   DA A 208      -3.841-149.964 -72.211 
ATOM   4282  C2   DA A 208      -5.103-149.681 -71.893 
ATOM   4283  N3   DA A 208      -5.811-150.088 -70.863 
ATOM   4284  C4   DA A 208      -5.082-150.899 -70.070 
ATOM   4285  P    DA A 209     -10.815-152.687 -67.498 
ATOM   4286  OP1  DA A 209     -11.677-152.205 -66.396 
ATOM   4287  OP2  DA A 209     -10.407-154.108 -67.430 
ATOM   4288  O5'  DA A 209     -11.525-152.400 -68.903 
ATOM   4289  C5'  DA A 209     -11.345-151.114 -69.526 
ATOM   4290  C4'  DA A 209     -11.081-151.289 -71.008 
ATOM   4291  O4'  DA A 209      -9.666-151.464 -71.303 
ATOM   4292  C3'  DA A 209     -11.746-152.499 -71.664 
ATOM   4293  O3'  DA A 209     -12.156-152.143 -72.979 
ATOM   4294  C2'  DA A 209     -10.634-153.543 -71.769 
ATOM   4295  C1'  DA A 209      -9.523-152.578 -72.171 
ATOM   4296  N9   DA A 209      -8.153-153.132 -71.991 
ATOM   4297  C8   DA A 209      -7.703-153.985 -71.024 
ATOM   4298  N7   DA A 209      -6.448-154.291 -71.134 
ATOM   4299  C5   DA A 209      -6.032-153.589 -72.258 
ATOM   4300  C6   DA A 209      -4.790-153.492 -72.908 
ATOM   4301  N6   DA A 209      -3.688-154.134 -72.497 
ATOM   4302  N1   DA A 209      -4.723-152.707 -73.999 
ATOM   4303  C2   DA A 209      -5.821-152.070 -74.402 
ATOM   4304  N3   DA A 209      -7.028-152.085 -73.880 
ATOM   4305  C4   DA A 209      -7.069-152.878 -72.789 
ATOM   4306  P    DG A 210     -13.557-152.688 -73.530 
ATOM   4307  OP1  DG A 210     -14.650-151.806 -73.063 
ATOM   4308  OP2  DG A 210     -13.695-154.123 -73.199 
ATOM   4309  O5'  DG A 210     -13.363-152.517 -75.109 
ATOM   4310  C5'  DG A 210     -12.516-151.460 -75.598 
ATOM   4311  C4'  DG A 210     -11.631-151.980 -76.714 
ATOM   4312  O4'  DG A 210     -10.385-152.546 -76.216 
ATOM   4313  C3'  DG A 210     -12.227-153.097 -77.570 
ATOM   4314  O3'  DG A 210     -11.811-152.916 -78.918 
ATOM   4315  C2'  DG A 210     -11.590-154.379 -77.033 
ATOM   4316  C1'  DG A 210     -10.188-153.809 -76.833 
ATOM   4317  N9   DG A 210      -9.328-154.632 -75.939 
ATOM   4318  C8   DG A 210      -9.681-155.375 -74.833 
ATOM   4319  N7   DG A 210      -8.675-155.992 -74.261 
ATOM   4320  C5   DG A 210      -7.579-155.632 -75.044 
ATOM   4321  C6   DG A 210      -6.211-155.991 -74.920 
ATOM   4322  O6   DG A 210      -5.677-156.710 -74.080 
ATOM   4323  N1   DG A 210      -5.435-155.403 -75.928 
ATOM   4324  C2   DG A 210      -5.916-154.577 -76.925 
ATOM   4325  N2   DG A 210      -5.012-154.117 -77.793 
ATOM   4326  N3   DG A 210      -7.200-154.241 -77.040 
ATOM   4327  C4   DG A 210      -7.966-154.803 -76.070 
ATOM   4328  P    DA A 211     -12.855-153.203 -80.097 
ATOM   4329  OP1  DA A 211     -13.703-152.009 -80.310 
ATOM   4330  OP2  DA A 211     -13.571-154.469 -79.829 
ATOM   4331  O5'  DA A 211     -11.873-153.396 -81.347 
ATOM   4332  C5'  DA A 211     -10.617-152.691 -81.364 
ATOM   4333  C4'  DA A 211      -9.510-153.618 -81.827 
ATOM   4334  O4'  DA A 211      -8.910-154.360 -80.728 
ATOM   4335  C3'  DA A 211      -9.924-154.703 -82.821 
ATOM   4336  O3'  DA A 211      -8.870-154.894 -83.759 
ATOM   4337  C2'  DA A 211     -10.059-155.970 -81.978 
ATOM   4338  C1'  DA A 211      -8.837-155.728 -81.098 
ATOM   4339  N9   DA A 211      -8.824-156.544 -79.852 
ATOM   4340  C8   DA A 211      -9.884-156.936 -79.084 
ATOM   4341  N7   DA A 211      -9.548-157.647 -78.053 
ATOM   4342  C5   DA A 211      -8.166-157.735 -78.140 
ATOM   4343  C6   DA A 211      -7.204-158.364 -77.335 
ATOM   4344  N6   DA A 211      -7.504-159.057 -76.227 
ATOM   4345  N1   DA A 211      -5.915-158.254 -77.709 
ATOM   4346  C2   DA A 211      -5.622-157.564 -78.810 
ATOM   4347  N3   DA A 211      -6.431-156.938 -79.637 
ATOM   4348  C4   DA A 211      -7.713-157.063 -79.240 
ATOM   4349  P    DA A 212      -9.235-155.145 -85.297 
ATOM   4350  OP1  DA A 212      -9.456-153.846 -85.971 
ATOM   4351  OP2  DA A 212     -10.342-156.122 -85.391 
ATOM   4352  O5'  DA A 212      -7.885-155.809 -85.838 
ATOM   4353  C5'  DA A 212      -6.633-155.447 -85.223 
ATOM   4354  C4'  DA A 212      -5.788-156.686 -84.999 
ATOM   4355  O4'  DA A 212      -6.063-157.322 -83.718 
ATOM   4356  C3'  DA A 212      -5.975-157.811 -86.017 
ATOM   4357  O3'  DA A 212      -4.716-158.431 -86.254 
ATOM   4358  C2'  DA A 212      -6.888-158.818 -85.318 
ATOM   4359  C1'  DA A 212      -6.244-158.712 -83.939 
ATOM   4360  N9   DA A 212      -7.093-159.248 -82.838 
ATOM   4361  C8   DA A 212      -8.453-159.214 -82.723 
ATOM   4362  N7   DA A 212      -8.903-159.770 -81.641 
ATOM   4363  C5   DA A 212      -7.757-160.204 -80.988 
ATOM   4364  C6   DA A 212      -7.557-160.878 -79.772 
ATOM   4365  N6   DA A 212      -8.557-161.248 -78.958 
ATOM   4366  N1   DA A 212      -6.289-161.159 -79.420 
ATOM   4367  C2   DA A 212      -5.300-160.788 -80.232 
ATOM   4368  N3   DA A 212      -5.365-160.159 -81.385 
ATOM   4369  C4   DA A 212      -6.644-159.890 -81.714 
ATOM   4370  P    DA A 213      -4.342-158.881 -87.744 
ATOM   4371  OP1  DA A 213      -3.793-157.725 -88.488 
ATOM   4372  OP2  DA A 213      -5.501-159.560 -88.363 
ATOM   4373  O5'  DA A 213      -3.179-159.945 -87.469 
ATOM   4374  C5'  DA A 213      -2.346-159.784 -86.306 
ATOM   4375  C4'  DA A 213      -2.146-161.122 -85.622 
ATOM   4376  O4'  DA A 213      -3.191-161.410 -84.650 
ATOM   4377  C3'  DA A 213      -2.149-162.345 -86.538 
ATOM   4378  O3'  DA A 213      -1.197-163.284 -86.056 
ATOM   4379  C2'  DA A 213      -3.546-162.944 -86.380 
ATOM   4380  C1'  DA A 213      -3.660-162.730 -84.874 
ATOM   4381  N9   DA A 213      -5.056-162.819 -84.361 
ATOM   4382  C8   DA A 213      -6.213-162.435 -84.976 
ATOM   4383  N7   DA A 213      -7.278-162.643 -84.268 
ATOM   4384  C5   DA A 213      -6.796-163.206 -83.094 
ATOM   4385  C6   DA A 213      -7.434-163.657 -81.927 
ATOM   4386  N6   DA A 213      -8.761-163.608 -81.743 
ATOM   4387  N1   DA A 213      -6.655-164.162 -80.952 
ATOM   4388  C2   DA A 213      -5.337-164.208 -81.140 
ATOM   4389  N3   DA A 213      -4.633-163.819 -82.181 
ATOM   4390  C4   DA A 213      -5.435-163.318 -83.143 
ATOM   4391  P    DT A 214      -0.303-164.094 -87.108 
ATOM   4392  OP1  DT A 214       0.865-163.273 -87.502 
ATOM   4393  OP2  DT A 214      -1.157-164.580 -88.214 
ATOM   4394  O5'  DT A 214       0.185-165.333 -86.221 
ATOM   4395  C5'  DT A 214       0.349-165.154 -84.802 
ATOM   4396  C4'  DT A 214      -0.235-166.340 -84.060 
ATOM   4397  O4'  DT A 214      -1.652-166.171 -83.768 
ATOM   4398  C3'  DT A 214      -0.166-167.681 -84.790 
ATOM   4399  O3'  DT A 214       0.086-168.711 -83.842 
ATOM   4400  C2'  DT A 214      -1.570-167.882 -85.363 
ATOM   4401  C1'  DT A 214      -2.332-167.357 -84.150 
ATOM   4402  N1   DT A 214      -3.750-167.003 -84.440 
ATOM   4403  C2   DT A 214      -4.666-167.225 -83.441 
ATOM   4404  O2   DT A 214      -4.365-167.689 -82.355 
ATOM   4405  N3   DT A 214      -5.971-166.886 -83.747 
ATOM   4406  C4   DT A 214      -6.421-166.356 -84.939 
ATOM   4407  O4   DT A 214      -7.615-166.093 -85.096 
ATOM   4408  C5   DT A 214      -5.385-166.160 -85.925 
ATOM   4409  C7   DT A 214      -5.789-165.588 -87.252 
ATOM   4410  C6   DT A 214      -4.109-166.482 -85.655 
ATOM   4411  P    DA A 215       1.080-169.902 -84.235 
ATOM   4412  OP1  DA A 215       2.479-169.481 -83.993 
ATOM   4413  OP2  DA A 215       0.772-170.374 -85.603 
ATOM   4414  O5'  DA A 215       0.664-171.025 -83.174 
ATOM   4415  C5'  DA A 215       0.159-170.616 -81.889 
ATOM   4416  C4'  DA A 215      -1.044-171.458 -81.513 
ATOM   4417  O4'  DA A 215      -2.291-170.897 -82.014 
ATOM   4418  C3'  DA A 215      -1.045-172.892 -82.044 
ATOM   4419  O3'  DA A 215      -1.619-173.746 -81.061 
ATOM   4420  C2'  DA A 215      -1.974-172.855 -83.257 
ATOM   4421  C1'  DA A 215      -3.026-171.934 -82.646 
ATOM   4422  N9   DA A 215      -3.933-171.312 -83.650 
ATOM   4423  C8   DA A 215      -3.642-170.910 -84.923 
ATOM   4424  N7   DA A 215      -4.654-170.401 -85.556 
ATOM   4425  C5   DA A 215      -5.692-170.469 -84.638 
ATOM   4426  C6   DA A 215      -7.041-170.083 -84.703 
ATOM   4427  N6   DA A 215      -7.599-169.525 -85.787 
ATOM   4428  N1   DA A 215      -7.798-170.293 -83.611 
ATOM   4429  C2   DA A 215      -7.239-170.847 -82.538 
ATOM   4430  N3   DA A 215      -5.998-171.247 -82.360 
ATOM   4431  C4   DA A 215      -5.261-171.026 -83.468 
ATOM   4432  P    DT A 216      -0.981-175.196 -80.826 
ATOM   4433  OP1  DT A 216       0.172-175.087 -79.905 
ATOM   4434  OP2  DT A 216      -0.711-175.836 -82.132 
ATOM   4435  O5'  DT A 216      -2.186-175.954 -80.094 
ATOM   4436  C5'  DT A 216      -3.098-175.194 -79.282 
ATOM   4437  C4'  DT A 216      -4.525-175.629 -79.558 
ATOM   4438  O4'  DT A 216      -5.126-174.892 -80.660 
ATOM   4439  C3'  DT A 216      -4.708-177.095 -79.950 
ATOM   4440  O3'  DT A 216      -5.919-177.576 -79.379 
ATOM   4441  C2'  DT A 216      -4.863-177.072 -81.471 
ATOM   4442  C1'  DT A 216      -5.737-175.823 -81.541 
ATOM   4443  N1   DT A 216      -5.797-175.208 -82.896 
ATOM   4444  C2   DT A 216      -6.983-174.623 -83.265 
ATOM   4445  O2   DT A 216      -7.961-174.591 -82.539 
ATOM   4446  N3   DT A 216      -7.001-174.064 -84.528 
ATOM   4447  C4   DT A 216      -5.956-174.043 -85.430 
ATOM   4448  O4   DT A 216      -6.090-173.512 -86.534 
ATOM   4449  C5   DT A 216      -4.752-174.683 -84.951 
ATOM   4450  C7   DT A 216      -3.566-174.704 -85.870 
ATOM   4451  C6   DT A 216      -4.708-175.234 -83.727 
ATOM   4452  P    DC A 217      -5.960-179.062 -78.786 
ATOM   4453  OP1  DC A 217      -5.433-179.058 -77.403 
ATOM   4454  OP2  DC A 217      -5.300-179.991 -79.729 
ATOM   4455  O5'  DC A 217      -7.534-179.349 -78.762 
ATOM   4456  C5'  DC A 217      -8.442-178.247 -78.581 
ATOM   4457  C4'  DC A 217      -9.605-178.370 -79.544 
ATOM   4458  O4'  DC A 217      -9.332-177.739 -80.828 
ATOM   4459  C3'  DC A 217     -10.015-179.795 -79.913 
ATOM   4460  O3'  DC A 217     -11.431-179.848 -80.043 
ATOM   4461  C2'  DC A 217      -9.394-180.032 -81.290 
ATOM   4462  C1'  DC A 217      -9.689-178.648 -81.858 
ATOM   4463  N1   DC A 217      -8.887-178.313 -83.068 
ATOM   4464  C2   DC A 217      -9.489-177.532 -84.051 
ATOM   4465  O2   DC A 217     -10.653-177.152 -83.880 
ATOM   4466  N3   DC A 217      -8.775-177.217 -85.162 
ATOM   4467  C4   DC A 217      -7.516-177.649 -85.309 
ATOM   4468  N4   DC A 217      -6.861-177.315 -86.410 
ATOM   4469  C5   DC A 217      -6.878-178.454 -84.310 
ATOM   4470  C6   DC A 217      -7.609-178.758 -83.208 
ATOM   4471  P    DT A 218     -12.212-181.135 -79.497 
ATOM   4472  OP1  DT A 218     -12.456-180.988 -78.044 
ATOM   4473  OP2  DT A 218     -11.500-182.362 -79.915 
ATOM   4474  O5'  DT A 218     -13.598-181.022 -80.289 
ATOM   4475  C5'  DT A 218     -14.089-179.719 -80.656 
ATOM   4476  C4'  DT A 218     -14.607-179.742 -82.081 
ATOM   4477  O4'  DT A 218     -13.563-179.459 -83.056 
ATOM   4478  C3'  DT A 218     -15.201-181.069 -82.551 
ATOM   4479  O3'  DT A 218     -16.310-180.802 -83.400 
ATOM   4480  C2'  DT A 218     -14.095-181.715 -83.386 
ATOM   4481  C1'  DT A 218     -13.632-180.438 -84.082 
ATOM   4482  N1   DT A 218     -12.284-180.551 -84.704 
ATOM   4483  C2   DT A 218     -12.074-179.858 -85.873 
ATOM   4484  O2   DT A 218     -12.934-179.172 -86.400 
ATOM   4485  N3   DT A 218     -10.814-179.987 -86.421 
ATOM   4486  C4   DT A 218      -9.771-180.733 -85.911 
ATOM   4487  O4   DT A 218      -8.684-180.771 -86.493 
ATOM   4488  C5   DT A 218     -10.087-181.424 -84.684 
ATOM   4489  C7   DT A 218      -9.007-182.260 -84.060 
ATOM   4490  C6   DT A 218     -11.304-181.317 -84.128 
ATOM   4491  P    DC A 219     -17.612-181.730 -83.291 
ATOM   4492  OP1  DC A 219     -18.474-181.247 -82.189 
ATOM   4493  OP2  DC A 219     -17.203-183.150 -83.223 
ATOM   4494  O5'  DC A 219     -18.322-181.442 -84.696 
ATOM   4495  C5'  DC A 219     -18.141-180.157 -85.319 
ATOM   4496  C4'  DC A 219     -17.877-180.331 -86.801 
ATOM   4497  O4'  DC A 219     -16.462-180.506 -87.096 
ATOM   4498  C3'  DC A 219     -18.542-181.542 -87.457 
ATOM   4499  O3'  DC A 219     -18.952-181.185 -88.772 
ATOM   4500  C2'  DC A 219     -17.430-182.585 -87.562 
ATOM   4501  C1'  DC A 219     -16.319-181.620 -87.964 
ATOM   4502  N1   DC A 219     -14.949-182.175 -87.784 
ATOM   4503  C2   DC A 219     -13.971-181.799 -88.701 
ATOM   4504  O2   DC A 219     -14.277-181.028 -89.618 
ATOM   4505  N3   DC A 219     -12.714-182.295 -88.554 
ATOM   4506  C4   DC A 219     -12.424-183.128 -87.547 
ATOM   4507  N4   DC A 219     -11.185-183.584 -87.447 
ATOM   4508  C5   DC A 219     -13.416-183.527 -86.594 
ATOM   4509  C6   DC A 219     -14.665-183.021 -86.757 
ATOM   4510  P    DA A 220     -20.353-181.730 -89.323 
ATOM   4511  OP1  DA A 220     -21.446-180.848 -88.857 
ATOM   4512  OP2  DA A 220     -20.491-183.165 -88.992 
ATOM   4513  O5'  DA A 220     -20.159-181.559 -90.902 
ATOM   4514  C5'  DA A 220     -19.312-180.502 -91.392 
ATOM   4515  C4'  DA A 220     -18.428-181.022 -92.507 
ATOM   4516  O4'  DA A 220     -17.181-181.588 -92.009 
ATOM   4517  C3'  DA A 220     -19.023-182.139 -93.363 
ATOM   4518  O3'  DA A 220     -18.607-181.958 -94.711 
ATOM   4519  C2'  DA A 220     -18.386-183.421 -92.826 
ATOM   4520  C1'  DA A 220     -16.985-182.851 -92.627 
ATOM   4521  N9   DA A 220     -16.124-183.675 -91.732 
ATOM   4522  C8   DA A 220     -16.492-184.405 -90.639 
ATOM   4523  N7   DA A 220     -15.507-185.021 -90.063 
ATOM   4524  C5   DA A 220     -14.402-184.674 -90.829 
ATOM   4525  C6   DA A 220     -13.042-185.008 -90.736 
ATOM   4526  N6   DA A 220     -12.539-185.806 -89.783 
ATOM   4527  N1   DA A 220     -12.212-184.492 -91.662 
ATOM   4528  C2   DA A 220     -12.716-183.700 -92.607 
ATOM   4529  N3   DA A 220     -13.961-183.320 -92.794 
ATOM   4530  C4   DA A 220     -14.771-183.851 -91.854 
ATOM   4531  P    DG A 221     -19.651-182.245 -95.891 
ATOM   4532  OP1  DG A 221     -20.499-181.051 -96.104 
ATOM   4533  OP2  DG A 221     -20.367-183.511 -95.622 
ATOM   4534  O5'  DG A 221     -18.670-182.438 -97.140 
ATOM   4535  C5'  DG A 221     -17.414-181.734 -97.157 
ATOM   4536  C4'  DG A 221     -16.307-182.660 -97.621 
ATOM   4537  O4'  DG A 221     -15.706-183.402 -96.521 
ATOM   4538  C3'  DG A 221     -16.720-183.745 -98.615 
ATOM   4539  O3'  DG A 221     -15.667-183.936 -99.552 
ATOM   4540  C2'  DG A 221     -16.855-185.012 -97.771 
ATOM   4541  C1'  DG A 221     -15.633-184.770 -96.891 
ATOM   4542  N9   DG A 221     -15.620-185.586 -95.646 
ATOM   4543  C8   DG A 221     -16.677-185.992 -94.858 
ATOM   4544  N7   DG A 221     -16.325-186.709 -93.820 
ATOM   4545  C5   DG A 221     -14.937-186.785 -93.926 
ATOM   4546  C6   DG A 221     -13.991-187.433 -93.089 
ATOM   4547  O6   DG A 221     -14.186-188.082 -92.065 
ATOM   4548  N1   DG A 221     -12.684-187.259 -93.565 
ATOM   4549  C2   DG A 221     -12.336-186.553 -94.699 
ATOM   4550  N2   DG A 221     -11.032-186.503 -94.984 
ATOM   4551  N3   DG A 221     -13.225-185.945 -95.483 
ATOM   4552  C4   DG A 221     -14.497-186.104 -95.036 
ATOM   4553  P    DG A 222     -16.031-184.187-101.090 
ATOM   4554  OP1  DG A 222     -16.253-182.888-101.765 
ATOM   4555  OP2  DG A 222     -17.138-185.164-101.184 
ATOM   4556  O5'  DG A 222     -14.681-184.851-101.631 
ATOM   4557  C5'  DG A 222     -13.430-184.489-101.017 
ATOM   4558  C4'  DG A 222     -12.584-185.728-100.793 
ATOM   4559  O4'  DG A 222     -12.859-186.364 -99.511 
ATOM   4560  C3'  DG A 222     -12.771-186.853-101.810 
ATOM   4561  O3'  DG A 222     -11.513-187.473-102.048 
ATOM   4562  C2'  DG A 222     -13.684-187.860-101.111 
ATOM   4563  C1'  DG A 222     -13.041-187.754 -99.732 
ATOM   4564  N9   DG A 222     -13.890-188.290 -98.631 
ATOM   4565  C8   DG A 222     -15.261-188.265 -98.498 
ATOM   4566  N7   DG A 222     -15.701-188.829 -97.400 
ATOM   4567  C5   DG A 222     -14.540-189.259 -96.760 
ATOM   4568  C6   DG A 222     -14.374-189.939 -95.526 
ATOM   4569  O6   DG A 222     -15.233-190.309 -94.731 
ATOM   4570  N1   DG A 222     -13.021-190.184 -95.253 
ATOM   4571  C2   DG A 222     -11.966-189.818 -96.066 
ATOM   4572  N2   DG A 222     -10.748-190.142 -95.627 
ATOM   4573  N3   DG A 222     -12.122-189.178 -97.224 
ATOM   4574  C4   DG A 222     -13.429-188.934 -97.503 
ATOM   4575  P    DC A 223     -11.138-187.923-103.537 
ATOM   4576  OP1  DC A 223     -10.590-186.767-104.281 
ATOM   4577  OP2  DC A 223     -12.298-188.603-104.156 
ATOM   4578  O5'  DC A 223      -9.976-188.987-103.262 
ATOM   4579  C5'  DC A 223      -9.142-188.826-102.099 
ATOM   4580  C4'  DC A 223      -8.942-190.164-101.415 
ATOM   4581  O4'  DC A 223      -9.987-190.452-100.443 
ATOM   4582  C3'  DC A 223      -8.945-191.387-102.332 
ATOM   4583  O3'  DC A 223      -7.993-192.327-101.849 
ATOM   4584  C2'  DC A 223     -10.342-191.987-102.173 
ATOM   4585  C1'  DC A 223     -10.457-191.772-100.668 
ATOM   4586  N1   DC A 223     -11.852-191.861-100.154 
ATOM   4587  C2   DC A 223     -12.044-192.400 -98.885 
ATOM   4588  O2   DC A 223     -11.057-192.780 -98.243 
ATOM   4589  N3   DC A 223     -13.309-192.491 -98.398 
ATOM   4590  C4   DC A 223     -14.350-192.069 -99.125 
ATOM   4591  N4   DC A 223     -15.564-192.178 -98.607 
ATOM   4592  C5   DC A 223     -14.175-191.511-100.433 
ATOM   4593  C6   DC A 223     -12.904-191.430-100.901 
ATOM   4594  P    DT A 224      -7.099-193.136-102.901 
ATOM   4595  OP1  DT A 224      -5.932-192.316-103.295 
ATOM   4596  OP2  DT A 224      -7.953-193.622-104.008 
ATOM   4597  O5'  DT A 224      -6.611-194.375-102.014 
ATOM   4598  C5'  DT A 224      -6.448-194.196-100.595 
ATOM   4599  C4'  DT A 224      -7.031-195.383 -99.853 
ATOM   4600  O4'  DT A 224      -8.448-195.214 -99.561 
ATOM   4601  C3'  DT A 224      -6.963-196.724-100.584 
ATOM   4602  O3'  DT A 224      -6.710-197.753 -99.635 
ATOM   4603  C2'  DT A 224      -8.367-196.924-101.156 
ATOM   4604  C1'  DT A 224      -9.128-196.399 -99.943 
ATOM   4605  N1   DT A 224     -10.546-196.046-100.233 
ATOM   4606  C2   DT A 224     -11.463-196.267 -99.235 
ATOM   4607  O2   DT A 224     -11.162-196.731 -98.148 
ATOM   4608  N3   DT A 224     -12.767-195.928 -99.540 
ATOM   4609  C4   DT A 224     -13.217-195.399-100.733 
ATOM   4610  O4   DT A 224     -14.412-195.135-100.889 
ATOM   4611  C5   DT A 224     -12.182-195.202-101.719 
ATOM   4612  C7   DT A 224     -12.586-194.630-103.045 
ATOM   4613  C6   DT A 224     -10.905-195.524-101.448 
ATOM   4614  P    DA A 225      -5.717-198.944-100.029 
ATOM   4615  OP1  DA A 225      -4.317-198.523 -99.787 
ATOM   4616  OP2  DA A 225      -6.025-199.416-101.396 
ATOM   4617  O5'  DA A 225      -6.132-200.067 -98.967 
ATOM   4618  C5'  DA A 225      -6.637-199.659 -97.682 
ATOM   4619  C4'  DA A 225      -7.840-200.500 -97.306 
ATOM   4620  O4'  DA A 225      -9.088-199.940 -97.807 
ATOM   4621  C3'  DA A 225      -7.841-201.934 -97.837 
ATOM   4622  O3'  DA A 225      -8.415-202.788 -96.855 
ATOM   4623  C2'  DA A 225      -8.770-201.897 -99.050 
ATOM   4624  C1'  DA A 225      -9.823-200.976 -98.439 
ATOM   4625  N9   DA A 225     -10.729-200.354 -99.443 
ATOM   4626  C8   DA A 225     -10.439-199.952-100.716 
ATOM   4627  N7   DA A 225     -11.450-199.443-101.349 
ATOM   4628  C5   DA A 225     -12.488-199.511-100.431 
ATOM   4629  C6   DA A 225     -13.837-199.125-100.496 
ATOM   4630  N6   DA A 225     -14.396-198.567-101.580 
ATOM   4631  N1   DA A 225     -14.595-199.335 -99.404 
ATOM   4632  C2   DA A 225     -14.035-199.889 -98.331 
ATOM   4633  N3   DA A 225     -12.794-200.289 -98.153 
ATOM   4634  C4   DA A 225     -12.058-200.068 -99.261 
ATOM   4635  P    DA A 226      -7.778-204.238 -96.619 
ATOM   4636  OP1  DA A 226      -6.624-204.129 -95.699 
ATOM   4637  OP2  DA A 226      -7.508-204.879 -97.925 
ATOM   4638  O5'  DA A 226      -8.982-204.997 -95.887 
ATOM   4639  C5'  DA A 226      -9.895-204.236 -95.075 
ATOM   4640  C4'  DA A 226     -11.321-204.671 -95.351 
ATOM   4641  O4'  DA A 226     -11.922-203.935 -96.453 
ATOM   4642  C3'  DA A 226     -11.504-206.137 -95.744 
ATOM   4643  O3'  DA A 226     -12.715-206.619 -95.173 
ATOM   4644  C2'  DA A 226     -11.659-206.114 -97.264 
ATOM   4645  C1'  DA A 226     -12.533-204.865 -97.334 
ATOM   4646  N9   DA A 226     -12.593-204.250 -98.689 
ATOM   4647  C8   DA A 226     -11.611-204.188 -99.635 
ATOM   4648  N7   DA A 226     -11.970-203.583-100.725 
ATOM   4649  C5   DA A 226     -13.287-203.217-100.485 
ATOM   4650  C6   DA A 226     -14.239-202.536-101.263 
ATOM   4651  N6   DA A 226     -13.994-202.082-102.501 
ATOM   4652  N1   DA A 226     -15.455-202.339-100.722 
ATOM   4653  C2   DA A 226     -15.692-202.792 -99.492 
ATOM   4654  N3   DA A 226     -14.888-203.437 -98.675 
ATOM   4655  C4   DA A 226     -13.678-203.622 -99.241 
ATOM   4656  P    DT A 227     -12.756-208.104 -94.579 
ATOM   4657  OP1  DT A 227     -12.229-208.100 -93.196 
ATOM   4658  OP2  DT A 227     -12.096-209.033 -95.522 
ATOM   4659  O5'  DT A 227     -14.330-208.392 -94.555 
ATOM   4660  C5'  DT A 227     -15.238-207.289 -94.374 
ATOM   4661  C4'  DT A 227     -16.402-207.412 -95.337 
ATOM   4662  O4'  DT A 227     -16.128-206.781 -96.621 
ATOM   4663  C3'  DT A 227     -16.812-208.837 -95.707 
ATOM   4664  O3'  DT A 227     -18.227-208.890 -95.836 
ATOM   4665  C2'  DT A 227     -16.190-209.074 -97.083 
ATOM   4666  C1'  DT A 227     -16.485-207.690 -97.651 
ATOM   4667  N1   DT A 227     -15.683-207.356 -98.861 
ATOM   4668  C2   DT A 227     -16.291-206.584 -99.822 
ATOM   4669  O2   DT A 227     -17.435-206.175 -99.718 
ATOM   4670  N3   DT A 227     -15.518-206.295-100.929 
ATOM   4671  C4   DT A 227     -14.218-206.704-101.149 
ATOM   4672  O4   DT A 227     -13.626-206.383-102.181 
ATOM   4673  C5   DT A 227     -13.666-207.509-100.086 
ATOM   4674  C7   DT A 227     -12.255-207.997-100.244 
ATOM   4675  C6   DT A 227     -14.396-207.806 -98.998 
ATOM   4676  P    DG A 228     -19.008-210.177 -95.290 
ATOM   4677  OP1  DG A 228     -19.253-210.030 -93.837 
ATOM   4678  OP2  DG A 228     -18.296-211.404 -95.708 
ATOM   4679  O5'  DG A 228     -20.394-210.064 -96.082 
ATOM   4680  C5'  DG A 228     -20.886-208.761 -96.449 
ATOM   4681  C4'  DG A 228     -21.404-208.784 -97.874 
ATOM   4682  O4'  DG A 228     -20.360-208.501 -98.849 
ATOM   4683  C3'  DG A 228     -21.997-210.112 -98.344 
ATOM   4684  O3'  DG A 228     -23.107-209.845 -99.193 
ATOM   4685  C2'  DG A 228     -20.891-210.757 -99.179 
ATOM   4686  C1'  DG A 228     -20.428-209.480 -99.875 
ATOM   4687  N9   DG A 228     -19.080-209.593-100.498 
ATOM   4688  C8   DG A 228     -17.980-210.306-100.072 
ATOM   4689  N7   DG A 228     -16.935-210.194-100.856 
ATOM   4690  C5   DG A 228     -17.374-209.347-101.873 
ATOM   4691  C6   DG A 228     -16.687-208.859-103.014 
ATOM   4692  O6   DG A 228     -15.531-209.075-103.369 
ATOM   4693  N1   DG A 228     -17.507-208.025-103.788 
ATOM   4694  C2   DG A 228     -18.819-207.706-103.496 
ATOM   4695  N2   DG A 228     -19.431-206.893-104.361 
ATOM   4696  N3   DG A 228     -19.462-208.165-102.424 
ATOM   4697  C4   DG A 228     -18.681-208.975-101.664 
ATOM   4698  P    DT A 229     -24.408-210.772 -99.085 
ATOM   4699  OP1  DT A 229     -25.270-210.290 -97.983 
ATOM   4700  OP2  DT A 229     -23.999-212.192 -99.016 
ATOM   4701  O5'  DT A 229     -25.118-210.484-100.489 
ATOM   4702  C5'  DT A 229     -24.938-209.199-101.112 
ATOM   4703  C4'  DT A 229     -24.674-209.374-102.595 
ATOM   4704  O4'  DT A 229     -23.259-209.548-102.889 
ATOM   4705  C3'  DT A 229     -25.339-210.584-103.250 
ATOM   4706  O3'  DT A 229     -25.749-210.227-104.565 
ATOM   4707  C2'  DT A 229     -24.227-211.627-103.355 
ATOM   4708  C1'  DT A 229     -23.116-210.662-103.757 
ATOM   4709  N1   DT A 229     -21.746-211.217-103.577 
ATOM   4710  C2   DT A 229     -20.791-210.837-104.490 
ATOM   4711  O2   DT A 229     -21.025-210.081-105.416 
ATOM   4712  N3   DT A 229     -19.533-211.372-104.291 
ATOM   4713  C4   DT A 229     -19.160-212.233-103.279 
ATOM   4714  O4   DT A 229     -18.002-212.647-103.203 
ATOM   4715  C5   DT A 229     -20.231-212.574-102.371 
ATOM   4716  C7   DT A 229     -19.910-213.508-101.241 
ATOM   4717  C6   DT A 229     -21.463-212.069-102.541 
ATOM   4718  P    DC A 230     -27.149-210.772-105.116 
ATOM   4719  OP1  DC A 230     -28.242-209.890-104.650 
ATOM   4720  OP2  DC A 230     -27.288-212.208-104.785 
ATOM   4721  O5'  DC A 230     -26.955-210.602-106.695 
ATOM   4722  C5'  DC A 230     -26.109-209.545-107.185 
ATOM   4723  C4'  DC A 230     -25.224-210.064-108.300 
ATOM   4724  O4'  DC A 230     -23.977-210.630-107.803 
ATOM   4725  C3'  DC A 230     -25.820-211.181-109.157 
ATOM   4726  O3'  DC A 230     -25.404-211.000-110.504 
ATOM   4727  C2'  DC A 230     -25.183-212.463-108.619 
ATOM   4728  C1'  DC A 230     -23.781-211.893-108.420 
ATOM   4729  N1   DC A 230     -22.921-212.717-107.525 
ATOM   4730  C2   DC A 230     -21.558-212.776-107.809 
ATOM   4731  O2   DC A 230     -21.124-212.148-108.781 
ATOM   4732  N3   DC A 230     -20.757-213.522-107.005 
ATOM   4733  C4   DC A 230     -21.267-214.188-105.961 
ATOM   4734  N4   DC A 230     -20.445-214.901-105.208 
ATOM   4735  C5   DC A 230     -22.666-214.141-105.653 
ATOM   4736  C6   DC A 230     -23.450-213.390-106.468 
ATOM   4737  P    DG A 231     -26.448-211.287-111.684 
ATOM   4738  OP1  DG A 231     -27.296-210.093-111.897 
ATOM   4739  OP2  DG A 231     -27.164-212.553-111.415 
ATOM   4740  O5'  DG A 231     -25.466-211.480-112.933 
ATOM   4741  C5'  DG A 231     -24.210-210.776-112.950 
ATOM   4742  C4'  DG A 231     -23.103-211.702-113.414 
ATOM   4743  O4'  DG A 231     -22.503-212.444-112.314 
ATOM   4744  C3'  DG A 231     -23.516-212.787-114.408 
ATOM   4745  O3'  DG A 231     -22.463-212.978-115.345 
ATOM   4746  C2'  DG A 231     -23.652-214.054-113.565 
ATOM   4747  C1'  DG A 231     -22.429-213.812-112.685 
ATOM   4748  N9   DG A 231     -22.417-214.629-111.439 
ATOM   4749  C8   DG A 231     -23.473-215.034-110.652 
ATOM   4750  N7   DG A 231     -23.121-215.751-109.613 
ATOM   4751  C5   DG A 231     -21.733-215.827-109.719 
ATOM   4752  C6   DG A 231     -20.787-216.475-108.882 
ATOM   4753  O6   DG A 231     -20.982-217.124-107.858 
ATOM   4754  N1   DG A 231     -19.480-216.301-109.358 
ATOM   4755  C2   DG A 231     -19.132-215.595-110.492 
ATOM   4756  N2   DG A 231     -17.829-215.545-110.777 
ATOM   4757  N3   DG A 231     -20.021-214.987-111.277 
ATOM   4758  C4   DG A 231     -21.294-215.146-110.830 
ATOM   4759  P    DT A 232     -22.828-213.229-116.883 
ATOM   4760  OP1  DT A 232     -23.049-211.930-117.558 
ATOM   4761  OP2  DT A 232     -23.934-214.206-116.977 
ATOM   4762  O5'  DT A 232     -21.477-213.893-117.424 
ATOM   4763  C5'  DT A 232     -20.226-213.531-116.810 
ATOM   4764  C4'  DT A 232     -19.381-214.770-116.586 
ATOM   4765  O4'  DT A 232     -19.655-215.406-115.305 
ATOM   4766  C3'  DT A 232     -19.567-215.895-117.603 
ATOM   4767  O3'  DT A 232     -18.309-216.515-117.841 
ATOM   4768  C2'  DT A 232     -20.481-216.902-116.904 
ATOM   4769  C1'  DT A 232     -19.837-216.796-115.525 
ATOM   4770  N1   DT A 232     -20.686-217.332-114.425 
ATOM   4771  C2   DT A 232     -20.040-217.945-113.379 
ATOM   4772  O2   DT A 232     -18.828-218.061-113.324 
ATOM   4773  N3   DT A 232     -20.861-218.430-112.378 
ATOM   4774  C4   DT A 232     -22.238-218.353-112.339 
ATOM   4775  O4   DT A 232     -22.865-218.825-111.388 
ATOM   4776  C5   DT A 232     -22.823-217.692-113.481 
ATOM   4777  C7   DT A 232     -24.318-217.567-113.517 
ATOM   4778  C6   DT A 232     -22.051-217.212-114.468 
ATOM   4779  P    DC A 233     -17.935-216.965-119.330 
ATOM   4780  OP1  DC A 233     -17.386-215.809-120.075 
ATOM   4781  OP2  DC A 233     -19.094-217.645-119.950 
ATOM   4782  O5'  DC A 233     -16.772-218.029-119.056 
ATOM   4783  C5'  DC A 233     -15.938-217.868-117.892 
ATOM   4784  C4'  DC A 233     -15.739-219.206-117.208 
ATOM   4785  O4'  DC A 233     -16.783-219.494-116.236 
ATOM   4786  C3'  DC A 233     -15.742-220.429-118.125 
ATOM   4787  O3'  DC A 233     -14.789-221.369-117.642 
ATOM   4788  C2'  DC A 233     -17.139-221.029-117.966 
ATOM   4789  C1'  DC A 233     -17.253-220.814-116.461 
ATOM   4790  N1   DC A 233     -18.649-220.903-115.947 
ATOM   4791  C2   DC A 233     -18.840-221.443-114.678 
ATOM   4792  O2   DC A 233     -17.853-221.822-114.036 
ATOM   4793  N3   DC A 233     -20.105-221.533-114.191 
ATOM   4794  C4   DC A 233     -21.147-221.111-114.918 
ATOM   4795  N4   DC A 233     -22.361-221.221-114.400 
ATOM   4796  C5   DC A 233     -20.972-220.554-116.227 
ATOM   4797  C6   DC A 233     -19.700-220.472-116.695 
ATOM   4798  P    DT A 234     -13.895-222.178-118.695 
ATOM   4799  OP1  DT A 234     -12.728-221.358-119.088 
ATOM   4800  OP2  DT A 234     -14.749-222.665-119.801 
ATOM   4801  O5'  DT A 234     -13.408-223.418-117.808 
ATOM   4802  C5'  DT A 234     -13.244-223.239-116.388 
ATOM   4803  C4'  DT A 234     -13.827-224.425-115.647 
ATOM   4804  O4'  DT A 234     -15.244-224.256-115.354 
ATOM   4805  C3'  DT A 234     -13.759-225.766-116.377 
ATOM   4806  O3'  DT A 234     -13.507-226.795-115.428 
ATOM   4807  C2'  DT A 234     -15.163-225.966-116.949 
ATOM   4808  C1'  DT A 234     -15.924-225.441-115.736 
ATOM   4809  N1   DT A 234     -17.342-225.088-116.026 
ATOM   4810  C2   DT A 234     -18.259-225.309-115.028 
ATOM   4811  O2   DT A 234     -17.958-225.773-113.942 
ATOM   4812  N3   DT A 234     -19.564-224.970-115.334 
ATOM   4813  C4   DT A 234     -20.014-224.441-116.526 
ATOM   4814  O4   DT A 234     -21.208-224.177-116.682 
ATOM   4815  C5   DT A 234     -18.978-224.245-117.512 
ATOM   4816  C7   DT A 234     -19.382-223.673-118.839 
ATOM   4817  C6   DT A 234     -17.702-224.566-117.241 
ATOM   4818  P    DG A 235     -12.513-227.986-115.822 
ATOM   4819  OP1  DG A 235     -11.114-227.566-115.580 
ATOM   4820  OP2  DG A 235     -12.821-228.458-117.190 
ATOM   4821  O5'  DG A 235     -12.928-229.109-114.760 
ATOM   4822  C5'  DG A 235     -13.433-228.701-113.475 
ATOM   4823  C4'  DG A 235     -14.636-229.542-113.100 
ATOM   4824  O4'  DG A 235     -15.884-228.982-113.600 
ATOM   4825  C3'  DG A 235     -14.637-230.976-113.630 
ATOM   4826  O3'  DG A 235     -15.212-231.830-112.648 
ATOM   4827  C2'  DG A 235     -15.566-230.939-114.843 
ATOM   4828  C1'  DG A 235     -16.619-230.018-114.233 
ATOM   4829  N9   DG A 235     -17.526-229.396-115.236 
ATOM   4830  C8   DG A 235     -17.251-228.986-116.522 
ATOM   4831  N7   DG A 235     -18.281-228.472-117.151 
ATOM   4832  C5   DG A 235     -19.311-228.549-116.216 
ATOM   4833  C6   DG A 235     -20.668-228.148-116.316 
ATOM   4834  O6   DG A 235     -21.251-227.633-117.267 
ATOM   4835  N1   DG A 235     -21.369-228.409-115.129 
ATOM   4836  C2   DG A 235     -20.828-228.981-113.995 
ATOM   4837  N2   DG A 235     -21.663-229.145-112.967 
ATOM   4838  N3   DG A 235     -19.554-229.357-113.902 
ATOM   4839  C4   DG A 235     -18.862-229.112-115.044 
ATOM   4840  P    DT A 236     -14.574-233.280-112.413 
ATOM   4841  OP1  DT A 236     -13.420-233.171-111.492 
ATOM   4842  OP2  DT A 236     -14.304-233.921-113.718 
ATOM   4843  O5'  DT A 236     -15.778-234.039-111.681 
ATOM   4844  C5'  DT A 236     -16.691-233.278-110.868 
ATOM   4845  C4'  DT A 236     -18.117-233.713-111.144 
ATOM   4846  O4'  DT A 236     -18.719-232.977-112.247 
ATOM   4847  C3'  DT A 236     -18.301-235.179-111.537 
ATOM   4848  O3'  DT A 236     -19.511-235.661-110.966 
ATOM   4849  C2'  DT A 236     -18.455-235.156-113.057 
ATOM   4850  C1'  DT A 236     -19.330-233.907-113.127 
ATOM   4851  N1   DT A 236     -19.389-233.292-114.482 
ATOM   4852  C2   DT A 236     -20.576-232.707-114.852 
ATOM   4853  O2   DT A 236     -21.554-232.676-114.125 
ATOM   4854  N3   DT A 236     -20.594-232.148-116.115 
ATOM   4855  C4   DT A 236     -19.548-232.127-117.016 
ATOM   4856  O4   DT A 236     -19.683-231.596-118.120 
ATOM   4857  C5   DT A 236     -18.345-232.767-116.537 
ATOM   4858  C7   DT A 236     -17.159-232.788-117.457 
ATOM   4859  C6   DT A 236     -18.301-233.318-115.314 
ATOM   4860  P    DA A 237     -19.553-237.146-110.373 
ATOM   4861  OP1  DA A 237     -19.026-237.142-108.989 
ATOM   4862  OP2  DA A 237     -18.892-238.076-111.316 
ATOM   4863  O5'  DA A 237     -21.126-237.434-110.349 
ATOM   4864  C5'  DA A 237     -22.034-236.331-110.167 
ATOM   4865  C4'  DA A 237     -23.198-236.454-111.130 
ATOM   4866  O4'  DA A 237     -22.925-235.823-112.414 
ATOM   4867  C3'  DA A 237     -23.608-237.879-111.500 
ATOM   4868  O3'  DA A 237     -25.023-237.932-111.629 
ATOM   4869  C2'  DA A 237     -22.986-238.117-112.876 
ATOM   4870  C1'  DA A 237     -23.282-236.732-113.444 
ATOM   4871  N9   DA A 237     -22.480-236.398-114.654 
ATOM   4872  C8   DA A 237     -21.196-236.761-114.948 
ATOM   4873  N7   DA A 237     -20.772-236.311-116.089 
ATOM   4874  C5   DA A 237     -21.853-235.598-116.590 
ATOM   4875  C6   DA A 237     -22.039-234.873-117.778 
ATOM   4876  N6   DA A 237     -21.096-234.742-118.722 
ATOM   4877  N1   DA A 237     -23.236-234.286-117.963 
ATOM   4878  C2   DA A 237     -24.170-234.418-117.022 
ATOM   4879  N3   DA A 237     -24.110-235.067-115.879 
ATOM   4880  C4   DA A 237     -22.902-235.646-115.719 
ATOM   4881  P    DT A 238     -25.805-239.219-111.083 
ATOM   4882  OP1  DT A 238     -26.049-239.072-109.631 
ATOM   4883  OP2  DT A 238     -25.092-240.446-111.501 
ATOM   4884  O5'  DT A 238     -27.191-239.106-111.876 
ATOM   4885  C5'  DT A 238     -27.682-237.803-112.243 
ATOM   4886  C4'  DT A 238     -28.200-237.826-113.667 
ATOM   4887  O4'  DT A 238     -27.156-237.543-114.643 
ATOM   4888  C3'  DT A 238     -28.794-239.154-114.137 
ATOM   4889  O3'  DT A 238     -29.903-238.887-114.986 
ATOM   4890  C2'  DT A 238     -27.687-239.799-114.972 
ATOM   4891  C1'  DT A 238     -27.225-238.522-115.668 
ATOM   4892  N1   DT A 238     -25.876-238.635-116.291 
ATOM   4893  C2   DT A 238     -25.667-237.942-117.459 
ATOM   4894  O2   DT A 238     -26.526-237.256-117.987 
ATOM   4895  N3   DT A 238     -24.406-238.071-118.008 
ATOM   4896  C4   DT A 238     -23.364-238.817-117.497 
ATOM   4897  O4   DT A 238     -22.277-238.856-118.079 
ATOM   4898  C5   DT A 238     -23.679-239.508-116.270 
ATOM   4899  C7   DT A 238     -22.600-240.344-115.646 
ATOM   4900  C6   DT A 238     -24.897-239.401-115.714 
ATOM   4901  P    DA A 239     -31.204-239.814-114.878 
ATOM   4902  OP1  DA A 239     -32.066-239.332-113.776 
ATOM   4903  OP2  DA A 239     -30.796-241.234-114.809 
ATOM   4904  O5'  DA A 239     -31.914-239.527-116.282 
ATOM   4905  C5'  DA A 239     -31.734-238.241-116.905 
ATOM   4906  C4'  DA A 239     -31.470-238.416-118.388 
ATOM   4907  O4'  DA A 239     -30.055-238.590-118.683 
ATOM   4908  C3'  DA A 239     -32.135-239.626-119.043 
ATOM   4909  O3'  DA A 239     -32.545-239.269-120.358 
ATOM   4910  C2'  DA A 239     -31.023-240.669-119.148 
ATOM   4911  C1'  DA A 239     -29.912-239.704-119.550 
ATOM   4912  N9   DA A 239     -28.542-240.259-119.370 
ATOM   4913  C8   DA A 239     -28.092-241.112-118.403 
ATOM   4914  N7   DA A 239     -26.837-241.417-118.514 
ATOM   4915  C5   DA A 239     -26.421-240.716-119.637 
ATOM   4916  C6   DA A 239     -25.179-240.618-120.287 
ATOM   4917  N6   DA A 239     -24.077-241.261-119.877 
ATOM   4918  N1   DA A 239     -25.112-239.833-121.379 
ATOM   4919  C2   DA A 239     -26.210-239.197-121.782 
ATOM   4920  N3   DA A 239     -27.417-239.211-121.259 
ATOM   4921  C4   DA A 239     -27.458-240.004-120.169 
ATOM   4922  P    DG A 240     -33.946-239.814-120.909 
ATOM   4923  OP1  DG A 240     -35.039-238.933-120.443 
ATOM   4924  OP2  DG A 240     -34.084-241.250-120.578 
ATOM   4925  O5'  DG A 240     -33.752-239.644-122.489 
ATOM   4926  C5'  DG A 240     -32.905-238.587-122.978 
ATOM   4927  C4'  DG A 240     -32.020-239.106-124.093 
ATOM   4928  O4'  DG A 240     -30.774-239.672-123.596 
ATOM   4929  C3'  DG A 240     -32.616-240.224-124.950 
ATOM   4930  O3'  DG A 240     -32.200-240.042-126.297 
ATOM   4931  C2'  DG A 240     -31.979-241.505-124.413 
ATOM   4932  C1'  DG A 240     -30.577-240.935-124.213 
ATOM   4933  N9   DG A 240     -29.717-241.759-123.318 
ATOM   4934  C8   DG A 240     -30.070-242.502-122.213 
ATOM   4935  N7   DG A 240     -29.064-243.118-121.641 
ATOM   4936  C5   DG A 240     -27.968-242.758-122.423 
ATOM   4937  C6   DG A 240     -26.600-243.117-122.299 
ATOM   4938  O6   DG A 240     -26.066-243.837-121.460 
ATOM   4939  N1   DG A 240     -25.824-242.529-123.308 
ATOM   4940  C2   DG A 240     -26.305-241.704-124.304 
ATOM   4941  N2   DG A 240     -25.401-241.243-125.173 
ATOM   4942  N3   DG A 240     -27.589-241.367-124.420 
ATOM   4943  C4   DG A 240     -28.356-241.930-123.449 
ATOM   4944  P    DT A 241     -33.244-240.329-127.477 
ATOM   4945  OP1  DT A 241     -34.092-239.135-127.690 
ATOM   4946  OP2  DT A 241     -33.960-241.595-127.208 
ATOM   4947  O5'  DT A 241     -32.262-240.522-128.727 
ATOM   4948  C5'  DT A 241     -31.006-239.818-128.743 
ATOM   4949  C4'  DT A 241     -29.899-240.744-129.207 
ATOM   4950  O4'  DT A 241     -29.299-241.486-128.107 
ATOM   4951  C3'  DT A 241     -30.313-241.829-130.201 
ATOM   4952  O3'  DT A 241     -29.260-242.020-131.138 
ATOM   4953  C2'  DT A 241     -30.448-243.096-129.358 
ATOM   4954  C1'  DT A 241     -29.226-242.854-128.478 
ATOM   4955  N1   DT A 241     -29.213-243.671-127.232 
ATOM   4956  C2   DT A 241     -27.990-244.098-126.776 
ATOM   4957  O2   DT A 241     -26.943-243.837-127.343 
ATOM   4958  N3   DT A 241     -28.017-244.853-125.619 
ATOM   4959  C4   DT A 241     -29.141-245.206-124.900 
ATOM   4960  O4   DT A 241     -29.040-245.887-123.877 
ATOM   4961  C5   DT A 241     -30.377-244.712-125.456 
ATOM   4962  C7   DT A 241     -31.648-245.051-124.734 
ATOM   4963  C6   DT A 241     -30.380-243.976-126.580 
ATOM   4964  P    DG A 242     -29.624-242.271-132.676 
ATOM   4965  OP1  DG A 242     -29.845-240.973-133.351 
ATOM   4966  OP2  DG A 242     -30.731-243.249-132.770 
ATOM   4967  O5'  DG A 242     -28.274-242.936-133.217 
ATOM   4968  C5'  DG A 242     -27.022-242.573-132.603 
ATOM   4969  C4'  DG A 242     -26.177-243.812-132.379 
ATOM   4970  O4'  DG A 242     -26.452-244.448-131.098 
ATOM   4971  C3'  DG A 242     -26.364-244.938-133.396 
ATOM   4972  O3'  DG A 242     -25.105-245.557-133.634 
ATOM   4973  C2'  DG A 242     -27.277-245.944-132.698 
ATOM   4974  C1'  DG A 242     -26.633-245.838-131.318 
ATOM   4975  N9   DG A 242     -27.482-246.374-130.218 
ATOM   4976  C8   DG A 242     -28.854-246.350-130.085 
ATOM   4977  N7   DG A 242     -29.294-246.914-128.987 
ATOM   4978  C5   DG A 242     -28.132-247.343-128.347 
ATOM   4979  C6   DG A 242     -27.967-248.024-127.113 
ATOM   4980  O6   DG A 242     -28.826-248.394-126.317 
ATOM   4981  N1   DG A 242     -26.614-248.268-126.840 
ATOM   4982  C2   DG A 242     -25.559-247.902-127.653 
ATOM   4983  N2   DG A 242     -24.340-248.226-127.214 
ATOM   4984  N3   DG A 242     -25.715-247.263-128.811 
ATOM   4985  C4   DG A 242     -27.022-247.019-129.090 
ATOM   4986  P    DT A 243     -24.731-246.008-135.123 
ATOM   4987  OP1  DT A 243     -24.182-244.851-135.868 
ATOM   4988  OP2  DT A 243     -25.890-246.687-135.743 
ATOM   4989  O5'  DT A 243     -23.569-247.071-134.849 
ATOM   4990  C5'  DT A 243     -22.735-246.910-133.686 
ATOM   4991  C4'  DT A 243     -22.535-248.248-133.001 
ATOM   4992  O4'  DT A 243     -23.580-248.536-132.029 
ATOM   4993  C3'  DT A 243     -22.538-249.471-133.918 
ATOM   4994  O3'  DT A 243     -21.586-250.411-133.436 
ATOM   4995  C2'  DT A 243     -23.935-250.071-133.759 
ATOM   4996  C1'  DT A 243     -24.049-249.856-132.254 
ATOM   4997  N1   DT A 243     -25.445-249.945-131.740 
ATOM   4998  C2   DT A 243     -25.617-250.480-130.486 
ATOM   4999  O2   DT A 243     -24.690-250.873-129.799 
ATOM   5000  N3   DT A 243     -26.924-250.547-130.044 
ATOM   5001  C4   DT A 243     -28.044-250.133-130.735 
ATOM   5002  O4   DT A 243     -29.165-250.244-130.235 
ATOM   5003  C5   DT A 243     -27.762-249.587-132.042 
ATOM   5004  C7   DT A 243     -28.926-249.113-132.861 
ATOM   5005  C6   DT A 243     -26.501-249.510-132.497 
ATOM   5006  P    DA A 244     -20.692-251.221-134.488 
ATOM   5007  OP1  DA A 244     -19.525-250.400-134.881 
ATOM   5008  OP2  DA A 244     -21.546-251.707-135.594 
ATOM   5009  O5'  DA A 244     -20.204-252.460-133.601 
ATOM   5010  C5'  DA A 244     -20.040-252.281-132.182 
ATOM   5011  C4'  DA A 244     -20.624-253.467-131.440 
ATOM   5012  O4'  DA A 244     -22.041-253.298-131.147 
ATOM   5013  C3'  DA A 244     -20.555-254.808-132.170 
ATOM   5014  O3'  DA A 244     -20.303-255.837-131.221 
ATOM   5015  C2'  DA A 244     -21.959-255.008-132.742 
ATOM   5016  C1'  DA A 244     -22.721-254.483-131.529 
ATOM   5017  N9   DA A 244     -24.139-254.130-131.819 
ATOM   5018  C8   DA A 244     -24.665-253.605-132.966 
ATOM   5019  N7   DA A 244     -25.945-253.407-132.912 
ATOM   5020  C5   DA A 244     -26.297-253.830-131.637 
ATOM   5021  C6   DA A 244     -27.526-253.875-130.960 
ATOM   5022  N6   DA A 244     -28.684-253.472-131.500 
ATOM   5023  N1   DA A 244     -27.522-254.354-129.701 
ATOM   5024  C2   DA A 244     -26.367-254.753-129.170 
ATOM   5025  N3   DA A 244     -25.165-254.758-129.702 
ATOM   5026  C4   DA A 244     -25.197-254.275-130.961 
ATOM   5027  P    DT A 245     -19.309-257.028-131.615 
ATOM   5028  OP1  DT A 245     -17.910-256.608-131.373 
ATOM   5029  OP2  DT A 245     -19.617-257.500-132.983 
ATOM   5030  O5'  DT A 245     -19.725-258.151-130.554 
ATOM   5031  C5'  DT A 245     -20.230-257.743-129.268 
ATOM   5032  C4'  DT A 245     -21.433-258.585-128.893 
ATOM   5033  O4'  DT A 245     -22.681-258.024-129.393 
ATOM   5034  C3'  DT A 245     -21.434-260.018-129.424 
ATOM   5035  O3'  DT A 245     -22.008-260.872-128.441 
ATOM   5036  C2'  DT A 245     -22.363-259.981-130.637 
ATOM   5037  C1'  DT A 245     -23.415-259.061-130.026 
ATOM   5038  N1   DT A 245     -24.322-258.439-131.030 
ATOM   5039  C2   DT A 245     -25.627-258.232-130.651 
ATOM   5040  O2   DT A 245     -26.054-258.534-129.550 
ATOM   5041  N3   DT A 245     -26.439-257.654-131.608 
ATOM   5042  C4   DT A 245     -26.061-257.275-132.880 
ATOM   5043  O4   DT A 245     -26.879-256.766-133.650 
ATOM   5044  C5   DT A 245     -24.673-257.532-133.185 
ATOM   5045  C7   DT A 245     -24.181-257.149-134.550 
ATOM   5046  C6   DT A 245     -23.862-258.093-132.274 
ATOM   5047  P    DG A 246     -21.370-262.322-128.206 
ATOM   5048  OP1  DG A 246     -20.217-262.213-127.285 
ATOM   5049  OP2  DG A 246     -21.100-262.963-129.511 
ATOM   5050  O5'  DG A 246     -22.575-263.081-127.474 
ATOM   5051  C5'  DG A 246     -23.487-262.320-126.661 
ATOM   5052  C4'  DG A 246     -24.914-262.756-126.937 
ATOM   5053  O4'  DG A 246     -25.515-262.019-128.040 
ATOM   5054  C3'  DG A 246     -25.097-264.221-127.330 
ATOM   5055  O3'  DG A 246     -26.308-264.703-126.759 
ATOM   5056  C2'  DG A 246     -25.252-264.199-128.850 
ATOM   5057  C1'  DG A 246     -26.126-262.950-128.920 
ATOM   5058  N9   DG A 246     -26.186-262.335-130.276 
ATOM   5059  C8   DG A 246     -25.207-262.262-131.242 
ATOM   5060  N7   DG A 246     -25.583-261.648-132.338 
ATOM   5061  C5   DG A 246     -26.905-261.289-132.079 
ATOM   5062  C6   DG A 246     -27.842-260.599-132.892 
ATOM   5063  O6   DG A 246     -27.694-260.154-134.027 
ATOM   5064  N1   DG A 246     -29.072-260.445-132.238 
ATOM   5065  C2   DG A 246     -29.360-260.899-130.966 
ATOM   5066  N2   DG A 246     -30.594-260.652-130.521 
ATOM   5067  N3   DG A 246     -28.481-261.546-130.203 
ATOM   5068  C4   DG A 246     -27.282-261.704-130.823 
ATOM   5069  P    DC A 247     -26.349-266.188-126.166 
ATOM   5070  OP1  DC A 247     -25.822-266.184-124.782 
ATOM   5071  OP2  DC A 247     -25.689-267.118-127.109 
ATOM   5072  O5'  DC A 247     -27.923-266.476-126.142 
ATOM   5073  C5'  DC A 247     -28.831-265.373-125.960 
ATOM   5074  C4'  DC A 247     -29.994-265.496-126.923 
ATOM   5075  O4'  DC A 247     -29.721-264.865-128.207 
ATOM   5076  C3'  DC A 247     -30.404-266.922-127.293 
ATOM   5077  O3'  DC A 247     -31.820-266.974-127.422 
ATOM   5078  C2'  DC A 247     -29.783-267.159-128.670 
ATOM   5079  C1'  DC A 247     -30.078-265.774-129.238 
ATOM   5080  N1   DC A 247     -29.276-265.440-130.448 
ATOM   5081  C2   DC A 247     -29.878-264.659-131.431 
ATOM   5082  O2   DC A 247     -31.042-264.278-131.260 
ATOM   5083  N3   DC A 247     -29.164-264.344-132.541 
ATOM   5084  C4   DC A 247     -27.905-264.776-132.689 
ATOM   5085  N4   DC A 247     -27.250-264.442-133.790 
ATOM   5086  C5   DC A 247     -27.267-265.581-131.690 
ATOM   5087  C6   DC A 247     -27.998-265.885-130.587 
ATOM   5088  P    DC A 248     -32.601-268.261-126.876 
ATOM   5089  OP1  DC A 248     -32.846-268.114-125.424 
ATOM   5090  OP2  DC A 248     -31.889-269.488-127.294 
ATOM   5091  O5'  DC A 248     -33.987-268.148-127.669 
ATOM   5092  C5'  DC A 248     -34.478-266.845-128.036 
ATOM   5093  C4'  DC A 248     -34.996-266.868-129.460 
ATOM   5094  O4'  DC A 248     -33.952-266.586-130.436 
ATOM   5095  C3'  DC A 248     -35.590-268.196-129.931 
ATOM   5096  O3'  DC A 248     -36.700-267.929-130.780 
ATOM   5097  C2'  DC A 248     -34.484-268.841-130.765 
ATOM   5098  C1'  DC A 248     -34.021-267.564-131.461 
ATOM   5099  N1   DC A 248     -32.673-267.677-132.084 
ATOM   5100  C2   DC A 248     -32.444-266.981-133.269 
ATOM   5101  O2   DC A 248     -33.361-266.304-133.749 
ATOM   5102  N3   DC A 248     -31.222-267.071-133.853 
ATOM   5103  C4   DC A 248     -30.255-267.815-133.300 
ATOM   5104  N4   DC A 248     -29.080-267.871-133.909 
ATOM   5105  C5   DC A 248     -30.470-268.540-132.083 
ATOM   5106  C6   DC A 248     -31.698-268.437-131.515 
ATOM   5107  P    DG A 249     -38.001-268.856-130.671 
ATOM   5108  OP1  DG A 249     -38.863-268.374-129.569 
ATOM   5109  OP2  DG A 249     -37.592-270.276-130.602 
ATOM   5110  O5'  DG A 249     -38.711-268.569-132.076 
ATOM   5111  C5'  DG A 249     -38.530-267.283-132.699 
ATOM   5112  C4'  DG A 249     -38.266-267.458-134.181 
ATOM   5113  O4'  DG A 249     -36.851-267.632-134.476 
ATOM   5114  C3'  DG A 249     -38.931-268.668-134.837 
ATOM   5115  O3'  DG A 249     -39.341-268.312-136.151 
ATOM   5116  C2'  DG A 249     -37.819-269.712-134.941 
ATOM   5117  C1'  DG A 249     -36.708-268.746-135.344 
ATOM   5118  N9   DG A 249     -35.338-269.301-135.163 
ATOM   5119  C8   DG A 249     -34.867-270.162-134.196 
ATOM   5120  N7   DG A 249     -33.597-270.462-134.319 
ATOM   5121  C5   DG A 249     -33.198-269.750-135.450 
ATOM   5122  C6   DG A 249     -31.930-269.674-136.081 
ATOM   5123  O6   DG A 249     -30.880-270.228-135.768 
ATOM   5124  N1   DG A 249     -31.966-268.834-137.204 
ATOM   5125  C2   DG A 249     -33.081-268.157-137.656 
ATOM   5126  N2   DG A 249     -32.909-267.405-138.745 
ATOM   5127  N3   DG A 249     -34.271-268.228-137.062 
ATOM   5128  C4   DG A 249     -34.253-269.039-135.972 
ATOM   5129  P    DT A 250     -40.742-268.857-136.702 
ATOM   5130  OP1  DT A 250     -41.835-267.975-136.236 
ATOM   5131  OP2  DT A 250     -40.880-270.292-136.372 
ATOM   5132  O5'  DT A 250     -40.548-268.686-138.282 
ATOM   5133  C5'  DT A 250     -39.701-267.629-138.771 
ATOM   5134  C4'  DT A 250     -38.817-268.149-139.887 
ATOM   5135  O4'  DT A 250     -37.570-268.714-139.389 
ATOM   5136  C3'  DT A 250     -39.412-269.266-140.743 
ATOM   5137  O3'  DT A 250     -38.996-269.085-142.091 
ATOM   5138  C2'  DT A 250     -38.775-270.547-140.206 
ATOM   5139  C1'  DT A 250     -37.374-269.977-140.006 
ATOM   5140  N1   DT A 250     -36.514-270.801-139.112 
ATOM   5141  C2   DT A 250     -35.172-270.849-139.404 
ATOM   5142  O2   DT A 250     -34.677-270.255-140.346 
ATOM   5143  N3   DT A 250     -34.407-271.623-138.554 
ATOM   5144  C4   DT A 250     -34.861-272.334-137.463 
ATOM   5145  O4   DT A 250     -34.079-272.993-136.774 
ATOM   5146  C5   DT A 250     -36.283-272.223-137.236 
ATOM   5147  C7   DT A 250     -36.860-272.967-136.068 
ATOM   5148  C6   DT A 250     -37.050-271.477-138.048 
ATOM   5149  P    DT A 251     -40.040-269.371-143.270 
ATOM   5150  OP1  DT A 251     -40.888-268.177-143.483 
ATOM   5151  OP2  DT A 251     -40.757-270.637-143.002 
ATOM   5152  O5'  DT A 251     -39.059-269.564-144.520 
ATOM   5153  C5'  DT A 251     -37.803-268.860-144.537 
ATOM   5154  C4'  DT A 251     -36.696-269.786-145.000 
ATOM   5155  O4'  DT A 251     -36.095-270.528-143.900 
ATOM   5156  C3'  DT A 251     -37.109-270.871-145.994 
ATOM   5157  O3'  DT A 251     -36.056-271.062-146.931 
ATOM   5158  C2'  DT A 251     -37.244-272.138-145.151 
ATOM   5159  C1'  DT A 251     -36.022-271.896-144.271 
ATOM   5160  N1   DT A 251     -36.009-272.713-143.025 
ATOM   5161  C2   DT A 251     -34.786-273.140-142.569 
ATOM   5162  O2   DT A 251     -33.739-272.880-143.136 
ATOM   5163  N3   DT A 251     -34.814-273.895-141.412 
ATOM   5164  C4   DT A 251     -35.937-274.248-140.693 
ATOM   5165  O4   DT A 251     -35.837-274.929-139.670 
ATOM   5166  C5   DT A 251     -37.174-273.754-141.249 
ATOM   5167  C7   DT A 251     -38.445-274.093-140.527 
ATOM   5168  C6   DT A 251     -37.176-273.018-142.373 
ATOM   5169  P    DA A 252     -36.421-271.313-148.470 
ATOM   5170  OP1  DA A 252     -36.642-270.015-149.144 
ATOM   5171  OP2  DA A 252     -37.527-272.291-148.564 
ATOM   5172  O5'  DA A 252     -35.070-271.978-149.010 
ATOM   5173  C5'  DA A 252     -33.819-271.616-148.396 
ATOM   5174  C4'  DA A 252     -32.973-272.854-148.172 
ATOM   5175  O4'  DA A 252     -33.248-273.490-146.891 
ATOM   5176  C3'  DA A 252     -33.160-273.980-149.190 
ATOM   5177  O3'  DA A 252     -31.902-274.599-149.427 
ATOM   5178  C2'  DA A 252     -34.073-274.986-148.491 
ATOM   5179  C1'  DA A 252     -33.430-274.881-147.112 
ATOM   5180  N9   DA A 252     -34.279-275.416-146.011 
ATOM   5181  C8   DA A 252     -35.639-275.383-145.896 
ATOM   5182  N7   DA A 252     -36.088-275.938-144.813 
ATOM   5183  C5   DA A 252     -34.942-276.373-144.161 
ATOM   5184  C6   DA A 252     -34.743-277.046-142.945 
ATOM   5185  N6   DA A 252     -35.743-277.416-142.131 
ATOM   5186  N1   DA A 252     -33.474-277.327-142.593 
ATOM   5187  C2   DA A 252     -32.486-276.957-143.405 
ATOM   5188  N3   DA A 252     -32.550-276.327-144.558 
ATOM   5189  C4   DA A 252     -33.830-276.059-144.887 
ATOM   5190  P    DA A 253     -31.527-275.050-150.917 
ATOM   5191  OP1  DA A 253     -30.979-273.893-151.661 
ATOM   5192  OP2  DA A 253     -32.687-275.729-151.536 
ATOM   5193  O5'  DA A 253     -30.365-276.114-150.642 
ATOM   5194  C5'  DA A 253     -29.531-275.952-149.479 
ATOM   5195  C4'  DA A 253     -29.331-277.290-148.794 
ATOM   5196  O4'  DA A 253     -30.376-277.578-147.822 
ATOM   5197  C3'  DA A 253     -29.335-278.513-149.711 
ATOM   5198  O3'  DA A 253     -28.382-279.453-149.229 
ATOM   5199  C2'  DA A 253     -30.731-279.113-149.553 
ATOM   5200  C1'  DA A 253     -30.846-278.899-148.047 
ATOM   5201  N9   DA A 253     -32.241-278.987-147.533 
ATOM   5202  C8   DA A 253     -33.398-278.604-148.149 
ATOM   5203  N7   DA A 253     -34.463-278.812-147.440 
ATOM   5204  C5   DA A 253     -33.981-279.375-146.267 
ATOM   5205  C6   DA A 253     -34.619-279.825-145.100 
ATOM   5206  N6   DA A 253     -35.946-279.776-144.916 
ATOM   5207  N1   DA A 253     -33.841-280.331-144.124 
ATOM   5208  C2   DA A 253     -32.522-280.377-144.313 
ATOM   5209  N3   DA A 253     -31.819-279.988-145.354 
ATOM   5210  C4   DA A 253     -32.621-279.487-146.315 
ATOM   5211  P    DC A 254     -27.488-280.263-150.281 
ATOM   5212  OP1  DC A 254     -26.321-279.442-150.675 
ATOM   5213  OP2  DC A 254     -28.342-280.749-151.387 
ATOM   5214  O5'  DC A 254     -27.001-281.502-149.394 
ATOM   5215  C5'  DC A 254     -26.837-281.323-147.975 
ATOM   5216  C4'  DC A 254     -27.420-282.509-147.233 
ATOM   5217  O4'  DC A 254     -28.837-282.340-146.940 
ATOM   5218  C3'  DC A 254     -27.352-283.850-147.963 
ATOM   5219  O3'  DC A 254     -27.099-284.880-147.014 
ATOM   5220  C2'  DC A 254     -28.756-284.050-148.536 
ATOM   5221  C1'  DC A 254     -29.517-283.526-147.323 
ATOM   5222  N1   DC A 254     -30.935-283.172-147.613 
ATOM   5223  C2   DC A 254     -31.877-283.391-146.611 
ATOM   5224  O2   DC A 254     -31.501-283.864-145.532 
ATOM   5225  N3   DC A 254     -33.174-283.076-146.856 
ATOM   5226  C4   DC A 254     -33.541-282.564-148.038 
ATOM   5227  N4   DC A 254     -34.819-282.273-148.229 
ATOM   5228  C5   DC A 254     -32.588-282.332-149.082 
ATOM   5229  C6   DC A 254     -31.297-282.654-148.818 
ATOM   5230  P    DA A 255     -26.106-286.071-147.408 
ATOM   5231  OP1  DA A 255     -24.706-285.650-147.166 
ATOM   5232  OP2  DA A 255     -26.414-286.542-148.776 
ATOM   5233  O5'  DA A 255     -26.521-287.193-146.347 
ATOM   5234  C5'  DA A 255     -27.026-286.785-145.061 
ATOM   5235  C4'  DA A 255     -28.229-287.627-144.686 
ATOM   5236  O4'  DA A 255     -29.477-287.066-145.187 
ATOM   5237  C3'  DA A 255     -28.230-289.060-145.217 
ATOM   5238  O3'  DA A 255     -28.804-289.914-144.234 
ATOM   5239  C2'  DA A 255     -29.159-289.023-146.430 
ATOM   5240  C1'  DA A 255     -30.212-288.103-145.819 
ATOM   5241  N9   DA A 255     -31.118-287.481-146.823 
ATOM   5242  C8   DA A 255     -30.828-287.079-148.096 
ATOM   5243  N7   DA A 255     -31.839-286.570-148.728 
ATOM   5244  C5   DA A 255     -32.877-286.638-147.810 
ATOM   5245  C6   DA A 255     -34.226-286.252-147.876 
ATOM   5246  N6   DA A 255     -34.785-285.693-148.960 
ATOM   5247  N1   DA A 255     -34.984-286.462-146.784 
ATOM   5248  C2   DA A 255     -34.424-287.016-145.710 
ATOM   5249  N3   DA A 255     -33.183-287.415-145.533 
ATOM   5250  C4   DA A 255     -32.447-287.194-146.641 
ATOM   5251  P    DA A 256     -28.167-291.364-143.999 
ATOM   5252  OP1  DA A 256     -27.013-291.255-143.078 
ATOM   5253  OP2  DA A 256     -27.897-292.005-145.305 
ATOM   5254  O5'  DA A 256     -29.371-292.123-143.267 
ATOM   5255  C5'  DA A 256     -30.284-291.362-142.455 
ATOM   5256  C4'  DA A 256     -31.710-291.798-142.731 
ATOM   5257  O4'  DA A 256     -32.311-291.061-143.833 
ATOM   5258  C3'  DA A 256     -31.893-293.263-143.123 
ATOM   5259  O3'  DA A 256     -33.104-293.745-142.552 
ATOM   5260  C2'  DA A 256     -32.048-293.241-144.644 
ATOM   5261  C1'  DA A 256     -32.922-291.992-144.714 
ATOM   5262  N9   DA A 256     -32.982-291.377-146.069 
ATOM   5263  C8   DA A 256     -32.000-291.314-147.015 
ATOM   5264  N7   DA A 256     -32.359-290.709-148.105 
ATOM   5265  C5   DA A 256     -33.676-290.343-147.865 
ATOM   5266  C6   DA A 256     -34.628-289.663-148.643 
ATOM   5267  N6   DA A 256     -34.383-289.208-149.880 
ATOM   5268  N1   DA A 256     -35.844-289.465-148.102 
ATOM   5269  C2   DA A 256     -36.081-289.919-146.871 
ATOM   5270  N3   DA A 256     -35.277-290.564-146.055 
ATOM   5271  C4   DA A 256     -34.067-290.749-146.620 
ATOM   5272  P    DC A 257     -33.145-295.231-141.959 
ATOM   5273  OP1  DC A 257     -32.618-295.227-140.575 
ATOM   5274  OP2  DC A 257     -32.485-296.160-142.902 
ATOM   5275  O5'  DC A 257     -34.719-295.518-141.935 
ATOM   5276  C5'  DC A 257     -35.627-294.415-141.754 
ATOM   5277  C4'  DC A 257     -36.791-294.538-142.717 
ATOM   5278  O4'  DC A 257     -36.517-293.908-144.001 
ATOM   5279  C3'  DC A 257     -37.201-295.964-143.086 
ATOM   5280  O3'  DC A 257     -38.616-296.017-143.215 
ATOM   5281  C2'  DC A 257     -36.579-296.201-144.463 
ATOM   5282  C1'  DC A 257     -36.874-294.816-145.031 
ATOM   5283  N1   DC A 257     -36.072-294.482-146.241 
ATOM   5284  C2   DC A 257     -36.674-293.701-147.224 
ATOM   5285  O2   DC A 257     -37.838-293.320-147.053 
ATOM   5286  N3   DC A 257     -35.960-293.386-148.335 
ATOM   5287  C4   DC A 257     -34.701-293.818-148.482 
ATOM   5288  N4   DC A 257     -34.046-293.484-149.583 
ATOM   5289  C5   DC A 257     -34.064-294.623-147.483 
ATOM   5290  C6   DC A 257     -34.794-294.927-146.381 
ATOM   5291  P    DA A 258     -39.398-297.303-142.670 
ATOM   5292  OP1  DA A 258     -39.642-297.156-141.217 
ATOM   5293  OP2  DA A 258     -38.685-298.530-143.087 
ATOM   5294  O5'  DA A 258     -40.783-297.191-143.462 
ATOM   5295  C5'  DA A 258     -41.275-295.887-143.829 
ATOM   5296  C4'  DA A 258     -41.793-295.910-145.253 
ATOM   5297  O4'  DA A 258     -40.749-295.628-146.229 
ATOM   5298  C3'  DA A 258     -42.386-297.238-145.724 
ATOM   5299  O3'  DA A 258     -43.496-296.971-146.573 
ATOM   5300  C2'  DA A 258     -41.280-297.883-146.559 
ATOM   5301  C1'  DA A 258     -40.817-296.607-147.255 
ATOM   5302  N9   DA A 258     -39.469-296.719-147.877 
ATOM   5303  C8   DA A 258     -38.389-297.432-147.440 
ATOM   5304  N7   DA A 258     -37.348-297.330-148.207 
ATOM   5305  C5   DA A 258     -37.766-296.489-149.229 
ATOM   5306  C6   DA A 258     -37.116-295.986-150.368 
ATOM   5307  N6   DA A 258     -35.845-296.275-150.682 
ATOM   5308  N1   DA A 258     -37.823-295.175-151.177 
ATOM   5309  C2   DA A 258     -39.085-294.892-150.859 
ATOM   5310  N3   DA A 258     -39.793-295.298-149.829 
ATOM   5311  C4   DA A 258     -39.063-296.110-149.036 
ATOM   5312  P    DA A 259     -44.797-297.898-146.464 
ATOM   5313  OP1  DA A 259     -45.659-297.416-145.362 
ATOM   5314  OP2  DA A 259     -44.388-299.319-146.396 
ATOM   5315  O5'  DA A 259     -45.507-297.611-147.869 
ATOM   5316  C5'  DA A 259     -45.327-296.325-148.492 
ATOM   5317  C4'  DA A 259     -45.063-296.500-149.974 
ATOM   5318  O4'  DA A 259     -43.648-296.674-150.269 
ATOM   5319  C3'  DA A 259     -45.728-297.710-150.630 
ATOM   5320  O3'  DA A 259     -46.138-297.354-151.945 
ATOM   5321  C2'  DA A 259     -44.616-298.754-150.735 
ATOM   5322  C1'  DA A 259     -43.505-297.789-151.137 
ATOM   5323  N9   DA A 259     -42.135-298.343-150.957 
ATOM   5324  C8   DA A 259     -41.685-299.196-149.990 
ATOM   5325  N7   DA A 259     -40.430-299.502-150.101 
ATOM   5326  C5   DA A 259     -40.013-298.800-151.224 
ATOM   5327  C6   DA A 259     -38.772-298.702-151.874 
ATOM   5328  N6   DA A 259     -37.670-299.345-151.463 
ATOM   5329  N1   DA A 259     -38.705-297.918-152.965 
ATOM   5330  C2   DA A 259     -39.803-297.281-153.368 
ATOM   5331  N3   DA A 259     -41.010-297.296-152.846 
ATOM   5332  C4   DA A 259     -41.051-298.088-151.755 
ATOM   5333  P    DG A 260     -47.539-297.899-152.496 
ATOM   5334  OP1  DG A 260     -48.631-297.017-152.029 
ATOM   5335  OP2  DG A 260     -47.677-299.334-152.165 
ATOM   5336  O5'  DG A 260     -47.344-297.728-154.075 
ATOM   5337  C5'  DG A 260     -46.498-296.671-154.564 
ATOM   5338  C4'  DG A 260     -45.613-297.191-155.680 
ATOM   5339  O4'  DG A 260     -44.366-297.757-155.182 
ATOM   5340  C3'  DG A 260     -46.209-298.308-156.536 
ATOM   5341  O3'  DG A 260     -45.793-298.127-157.884 
ATOM   5342  C2'  DG A 260     -45.572-299.589-155.999 
ATOM   5343  C1'  DG A 260     -44.170-299.019-155.799 
ATOM   5344  N9   DG A 260     -43.310-299.843-154.905 
ATOM   5345  C8   DG A 260     -43.662-300.586-153.799 
ATOM   5346  N7   DG A 260     -42.656-301.202-153.227 
ATOM   5347  C5   DG A 260     -41.560-300.843-154.010 
ATOM   5348  C6   DG A 260     -40.192-301.201-153.886 
ATOM   5349  O6   DG A 260     -39.659-301.921-153.046 
ATOM   5350  N1   DG A 260     -39.416-300.614-154.894 
ATOM   5351  C2   DG A 260     -39.898-299.788-155.891 
ATOM   5352  N2   DG A 260     -38.994-299.328-156.759 
ATOM   5353  N3   DG A 260     -41.181-299.452-156.006 
ATOM   5354  C4   DG A 260     -41.948-300.014-155.036 
ATOM   5355  P    DC A 261     -46.837-298.414-159.063 
ATOM   5356  OP1  DC A 261     -47.685-297.219-159.277 
ATOM   5357  OP2  DC A 261     -47.553-299.680-158.795 
ATOM   5358  O5'  DC A 261     -45.855-298.606-160.313 
ATOM   5359  C5'  DC A 261     -44.599-297.902-160.330 
ATOM   5360  C4'  DC A 261     -43.492-298.828-160.793 
ATOM   5361  O4'  DC A 261     -42.892-299.570-159.694 
ATOM   5362  C3'  DC A 261     -43.905-299.913-161.788 
ATOM   5363  O3'  DC A 261     -42.852-300.105-162.725 
ATOM   5364  C2'  DC A 261     -44.041-301.180-160.944 
ATOM   5365  C1'  DC A 261     -42.818-300.939-160.064 
ATOM   5366  N1   DC A 261     -42.806-301.755-158.818 
ATOM   5367  C2   DC A 261     -41.574-302.196-158.343 
ATOM   5368  O2   DC A 261     -40.551-301.895-158.968 
ATOM   5369  N3   DC A 261     -41.541-302.942-157.209 
ATOM   5370  C4   DC A 261     -42.673-303.248-156.560 
ATOM   5371  N4   DC A 261     -42.588-303.978-155.459 
ATOM   5372  C5   DC A 261     -43.950-302.805-157.033 
ATOM   5373  C6   DC A 261     -43.962-302.060-158.168 
ATOM   5374  P    DA A 262     -43.217-300.355-164.263 
ATOM   5375  OP1  DA A 262     -43.438-299.057-164.938 
ATOM   5376  OP2  DA A 262     -44.323-301.333-164.357 
ATOM   5377  O5'  DA A 262     -41.866-301.020-164.804 
ATOM   5378  C5'  DA A 262     -40.615-300.658-164.189 
ATOM   5379  C4'  DA A 262     -39.770-301.897-163.965 
ATOM   5380  O4'  DA A 262     -40.044-302.533-162.684 
ATOM   5381  C3'  DA A 262     -39.957-303.022-164.983 
ATOM   5382  O3'  DA A 262     -38.698-303.642-165.220 
ATOM   5383  C2'  DA A 262     -40.870-304.028-164.284 
ATOM   5384  C1'  DA A 262     -40.226-303.923-162.905 
ATOM   5385  N9   DA A 262     -41.075-304.458-161.804 
ATOM   5386  C8   DA A 262     -42.435-304.425-161.689 
ATOM   5387  N7   DA A 262     -42.885-304.980-160.607 
ATOM   5388  C5   DA A 262     -41.739-305.415-159.954 
ATOM   5389  C6   DA A 262     -41.539-306.088-158.738 
ATOM   5390  N6   DA A 262     -42.539-306.458-157.924 
ATOM   5391  N1   DA A 262     -40.271-306.370-158.386 
ATOM   5392  C2   DA A 262     -39.282-305.999-159.198 
ATOM   5393  N3   DA A 262     -39.347-305.370-160.351 
ATOM   5394  C4   DA A 262     -40.626-305.101-160.680 
ATOM   5395  P    DT A 263     -38.324-304.092-166.710 
ATOM   5396  OP1  DT A 263     -37.775-302.936-167.454 
ATOM   5397  OP2  DT A 263     -39.483-304.771-167.329 
ATOM   5398  O5'  DT A 263     -37.161-305.156-166.435 
ATOM   5399  C5'  DT A 263     -36.327-304.995-165.272 
ATOM   5400  C4'  DT A 263     -36.128-306.333-164.588 
ATOM   5401  O4'  DT A 263     -37.172-306.620-163.616 
ATOM   5402  C3'  DT A 263     -36.131-307.556-165.504 
ATOM   5403  O3'  DT A 263     -35.178-308.495-165.022 
ATOM   5404  C2'  DT A 263     -37.528-308.155-165.346 
ATOM   5405  C1'  DT A 263     -37.642-307.941-163.840 
ATOM   5406  N1   DT A 263     -39.038-308.029-163.327 
ATOM   5407  C2   DT A 263     -39.210-308.564-162.073 
ATOM   5408  O2   DT A 263     -38.282-308.957-161.386 
ATOM   5409  N3   DT A 263     -40.517-308.631-161.630 
ATOM   5410  C4   DT A 263     -41.637-308.218-162.321 
ATOM   5411  O4   DT A 263     -42.758-308.328-161.822 
ATOM   5412  C5   DT A 263     -41.355-307.671-163.628 
ATOM   5413  C7   DT A 263     -42.519-307.197-164.447 
ATOM   5414  C6   DT A 263     -40.093-307.594-164.083 
ATOM   5415  P    DT A 264     -34.284-309.305-166.074 
ATOM   5416  OP1  DT A 264     -33.117-308.484-166.468 
ATOM   5417  OP2  DT A 264     -35.138-309.791-167.180 
ATOM   5418  O5'  DT A 264     -33.797-310.544-165.187 
ATOM   5419  C5'  DT A 264     -33.633-310.365-163.768 
ATOM   5420  C4'  DT A 264     -34.217-311.551-163.026 
ATOM   5421  O4'  DT A 264     -35.633-311.382-162.734 
ATOM   5422  C3'  DT A 264     -34.148-312.892-163.757 
ATOM   5423  O3'  DT A 264     -33.896-313.922-162.808 
ATOM   5424  C2'  DT A 264     -35.552-313.093-164.329 
ATOM   5425  C1'  DT A 264     -36.314-312.568-163.116 
ATOM   5426  N1   DT A 264     -37.732-312.214-163.406 
ATOM   5427  C2   DT A 264     -38.648-312.436-162.407 
ATOM   5428  O2   DT A 264     -38.347-312.899-161.321 
ATOM   5429  N3   DT A 264     -39.953-312.097-162.713 
ATOM   5430  C4   DT A 264     -40.403-311.567-163.905 
ATOM   5431  O4   DT A 264     -41.597-311.304-164.062 
ATOM   5432  C5   DT A 264     -39.367-311.371-164.891 
ATOM   5433  C7   DT A 264     -39.771-310.799-166.218 
ATOM   5434  C6   DT A 264     -38.091-311.692-164.621 
ATOM   5435  P    DC A 265     -32.902-315.113-163.201 
ATOM   5436  OP1  DC A 265     -31.503-314.692-162.959 
ATOM   5437  OP2  DC A 265     -33.210-315.584-164.569 
ATOM   5438  O5'  DC A 265     -33.317-316.235-162.140 
ATOM   5439  C5'  DC A 265     -33.822-315.827-160.855 
ATOM   5440  C4'  DC A 265     -35.025-316.669-160.479 
ATOM   5441  O4'  DC A 265     -36.273-316.108-160.980 
ATOM   5442  C3'  DC A 265     -35.027-318.102-161.010 
ATOM   5443  O3'  DC A 265     -35.601-318.957-160.027 
ATOM   5444  C2'  DC A 265     -35.955-318.065-162.223 
ATOM   5445  C1'  DC A 265     -37.008-317.145-161.612 
ATOM   5446  N1   DC A 265     -37.915-316.523-162.616 
ATOM   5447  C2   DC A 265     -39.241-316.307-162.248 
ATOM   5448  O2   DC A 265     -39.606-316.637-161.114 
ATOM   5449  N3   DC A 265     -40.084-315.741-163.150 
ATOM   5450  C4   DC A 265     -39.649-315.398-164.368 
ATOM   5451  N4   DC A 265     -40.511-314.849-165.211 
ATOM   5452  C5   DC A 265     -38.290-315.612-164.767 
ATOM   5453  C6   DC A 265     -37.463-316.178-163.852 
ATOM   5454  P    DT A 266     -34.963-320.406-159.792 
ATOM   5455  OP1  DT A 266     -33.810-320.297-158.871 
ATOM   5456  OP2  DT A 266     -34.693-321.047-161.098 
ATOM   5457  O5'  DT A 266     -36.167-321.165-159.060 
ATOM   5458  C5'  DT A 266     -37.080-320.405-158.248 
ATOM   5459  C4'  DT A 266     -38.506-320.840-158.524 
ATOM   5460  O4'  DT A 266     -39.108-320.103-159.626 
ATOM   5461  C3'  DT A 266     -38.690-322.306-158.917 
ATOM   5462  O3'  DT A 266     -39.900-322.787-158.345 
ATOM   5463  C2'  DT A 266     -38.844-322.283-160.437 
ATOM   5464  C1'  DT A 266     -39.719-321.034-160.507 
ATOM   5465  N1   DT A 266     -39.778-320.419-161.862 
ATOM   5466  C2   DT A 266     -40.965-319.833-162.231 
ATOM   5467  O2   DT A 266     -41.943-319.802-161.505 
ATOM   5468  N3   DT A 266     -40.983-319.275-163.495 
ATOM   5469  C4   DT A 266     -39.938-319.254-164.396 
ATOM   5470  O4   DT A 266     -40.072-318.723-165.500 
ATOM   5471  C5   DT A 266     -38.734-319.893-163.917 
ATOM   5472  C7   DT A 266     -37.548-319.915-164.836 
ATOM   5473  C6   DT A 266     -38.690-320.445-162.693 
ATOM   5474  P    DA A 267     -39.942-324.273-157.752 
ATOM   5475  OP1  DA A 267     -39.415-324.269-156.369 
ATOM   5476  OP2  DA A 267     -39.281-325.202-158.695 
ATOM   5477  O5'  DA A 267     -41.515-324.560-157.728 
ATOM   5478  C5'  DA A 267     -42.423-323.457-157.547 
ATOM   5479  C4'  DA A 267     -43.587-323.581-158.510 
ATOM   5480  O4'  DA A 267     -43.314-322.950-159.794 
ATOM   5481  C3'  DA A 267     -43.997-325.006-158.880 
ATOM   5482  O3'  DA A 267     -45.412-325.059-159.009 
ATOM   5483  C2'  DA A 267     -43.375-325.243-160.256 
ATOM   5484  C1'  DA A 267     -43.671-323.859-160.824 
ATOM   5485  N9   DA A 267     -42.869-323.524-162.034 
ATOM   5486  C8   DA A 267     -41.585-323.887-162.328 
ATOM   5487  N7   DA A 267     -41.161-323.438-163.469 
ATOM   5488  C5   DA A 267     -42.242-322.724-163.970 
ATOM   5489  C6   DA A 267     -42.428-321.999-165.158 
ATOM   5490  N6   DA A 267     -41.485-321.869-166.101 
ATOM   5491  N1   DA A 267     -43.625-321.412-165.343 
ATOM   5492  C2   DA A 267     -44.559-321.545-164.401 
ATOM   5493  N3   DA A 267     -44.499-322.193-163.259 
ATOM   5494  C4   DA A 267     -43.291-322.772-163.098 
ATOM   5495  P    DT A 268     -46.194-326.345-158.463 
ATOM   5496  OP1  DT A 268     -46.438-326.198-157.010 
ATOM   5497  OP2  DT A 268     -45.481-327.572-158.881 
ATOM   5498  O5'  DT A 268     -47.580-326.233-159.255 
ATOM   5499  C5'  DT A 268     -48.071-324.929-159.622 
ATOM   5500  C4'  DT A 268     -48.589-324.953-161.047 
ATOM   5501  O4'  DT A 268     -47.545-324.670-162.022 
ATOM   5502  C3'  DT A 268     -49.183-326.280-161.517 
ATOM   5503  O3'  DT A 268     -50.292-326.013-162.366 
ATOM   5504  C2'  DT A 268     -48.076-326.925-162.352 
ATOM   5505  C1'  DT A 268     -47.614-325.649-163.048 
ATOM   5506  N1   DT A 268     -46.265-325.762-163.670 
ATOM   5507  C2   DT A 268     -46.056-325.068-164.839 
ATOM   5508  O2   DT A 268     -46.915-324.383-165.366 
ATOM   5509  N3   DT A 268     -44.795-325.197-165.387 
ATOM   5510  C4   DT A 268     -43.753-325.943-164.877 
ATOM   5511  O4   DT A 268     -42.666-325.982-165.459 
ATOM   5512  C5   DT A 268     -44.068-326.634-163.650 
ATOM   5513  C7   DT A 268     -42.989-327.471-163.026 
ATOM   5514  C6   DT A 268     -45.286-326.527-163.094 
ATOM   5515  P    DT A 269     -51.593-326.940-162.257 
ATOM   5516  OP1  DT A 269     -52.455-326.458-161.155 
ATOM   5517  OP2  DT A 269     -51.185-328.361-162.189 
ATOM   5518  O5'  DT A 269     -52.303-326.653-163.662 
ATOM   5519  C5'  DT A 269     -52.123-325.367-164.285 
ATOM   5520  C4'  DT A 269     -51.859-325.542-165.768 
ATOM   5521  O4'  DT A 269     -50.444-325.717-166.062 
ATOM   5522  C3'  DT A 269     -52.524-326.752-166.423 
ATOM   5523  O3'  DT A 269     -52.934-326.396-167.738 
ATOM   5524  C2'  DT A 269     -51.412-327.796-166.528 
ATOM   5525  C1'  DT A 269     -50.301-326.831-166.930 
ATOM   5526  N1   DT A 269     -48.931-327.385-166.750 
ATOM   5527  C2   DT A 269     -47.977-327.005-167.663 
ATOM   5528  O2   DT A 269     -48.210-326.249-168.589 
ATOM   5529  N3   DT A 269     -46.718-327.540-167.464 
ATOM   5530  C4   DT A 269     -46.346-328.402-166.452 
ATOM   5531  O4   DT A 269     -45.187-328.816-166.376 
ATOM   5532  C5   DT A 269     -47.416-328.743-165.544 
ATOM   5533  C7   DT A 269     -47.095-329.677-164.414 
ATOM   5534  C6   DT A 269     -48.648-328.238-165.714 
ATOM   5535  P    DG A 270     -54.335-326.941-168.289 
ATOM   5536  OP1  DG A 270     -55.428-326.059-167.823 
ATOM   5537  OP2  DG A 270     -54.473-328.376-167.958 
ATOM   5538  O5'  DG A 270     -54.141-326.770-169.868 
ATOM   5539  C5'  DG A 270     -53.294-325.713-170.358 
ATOM   5540  C4'  DG A 270     -52.409-326.233-171.473 
ATOM   5541  O4'  DG A 270     -51.163-326.799-170.975 
ATOM   5542  C3'  DG A 270     -53.005-327.350-172.329 
ATOM   5543  O3'  DG A 270     -52.589-327.169-173.677 
ATOM   5544  C2'  DG A 270     -52.368-328.631-171.792 
ATOM   5545  C1'  DG A 270     -50.967-328.062-171.593 
ATOM   5546  N9   DG A 270     -50.106-328.885-170.698 
ATOM   5547  C8   DG A 270     -50.459-329.628-169.592 
ATOM   5548  N7   DG A 270     -49.453-330.245-169.021 
ATOM   5549  C5   DG A 270     -48.357-329.885-169.803 
ATOM   5550  C6   DG A 270     -46.989-330.243-169.679 
ATOM   5551  O6   DG A 270     -46.455-330.963-168.839 
ATOM   5552  N1   DG A 270     -46.213-329.656-170.687 
ATOM   5553  C2   DG A 270     -46.695-328.830-171.684 
ATOM   5554  N2   DG A 270     -45.790-328.370-172.552 
ATOM   5555  N3   DG A 270     -47.978-328.494-171.799 
ATOM   5556  C4   DG A 270     -48.745-329.056-170.829 
ATOM   5557  P    DA A 271     -53.633-327.456-174.857 
ATOM   5558  OP1  DA A 271     -54.481-326.262-175.070 
ATOM   5559  OP2  DA A 271     -54.349-328.722-174.588 
ATOM   5560  O5'  DA A 271     -52.651-327.649-176.106 
ATOM   5561  C5'  DA A 271     -51.396-326.944-176.123 
ATOM   5562  C4'  DA A 271     -50.288-327.871-176.587 
ATOM   5563  O4'  DA A 271     -49.688-328.613-175.487 
ATOM   5564  C3'  DA A 271     -50.702-328.955-177.581 
ATOM   5565  O3'  DA A 271     -49.649-329.147-178.518 
ATOM   5566  C2'  DA A 271     -50.837-330.223-176.737 
ATOM   5567  C1'  DA A 271     -49.615-329.981-175.858 
ATOM   5568  N9   DA A 271     -49.602-330.797-174.612 
ATOM   5569  C8   DA A 271     -50.662-331.189-173.844 
ATOM   5570  N7   DA A 271     -50.326-331.900-172.812 
ATOM   5571  C5   DA A 271     -48.944-331.988-172.900 
ATOM   5572  C6   DA A 271     -47.982-332.617-172.094 
ATOM   5573  N6   DA A 271     -48.282-333.310-170.986 
ATOM   5574  N1   DA A 271     -46.693-332.507-172.468 
ATOM   5575  C2   DA A 271     -46.400-331.817-173.569 
ATOM   5576  N3   DA A 271     -47.209-331.191-174.396 
ATOM   5577  C4   DA A 271     -48.491-331.316-173.999 
ATOM   5578  P    DT A 272     -50.013-329.397-180.056 
ATOM   5579  OP1  DT A 272     -50.234-328.099-180.731 
ATOM   5580  OP2  DT A 272     -51.120-330.375-180.150 
ATOM   5581  O5'  DT A 272     -48.663-330.062-180.597 
ATOM   5582  C5'  DT A 272     -47.412-329.700-179.983 
ATOM   5583  C4'  DT A 272     -46.566-330.939-179.759 
ATOM   5584  O4'  DT A 272     -46.841-331.575-178.477 
ATOM   5585  C3'  DT A 272     -46.753-332.064-180.776 
ATOM   5586  O3'  DT A 272     -45.494-332.684-181.014 
ATOM   5587  C2'  DT A 272     -47.666-333.070-180.077 
ATOM   5588  C1'  DT A 272     -47.022-332.965-178.698 
ATOM   5589  N1   DT A 272     -47.872-333.501-177.598 
ATOM   5590  C2   DT A 272     -47.225-334.114-176.551 
ATOM   5591  O2   DT A 272     -46.014-334.230-176.496 
ATOM   5592  N3   DT A 272     -48.046-334.599-175.550 
ATOM   5593  C4   DT A 272     -49.423-334.521-175.512 
ATOM   5594  O4   DT A 272     -50.050-334.993-174.560 
ATOM   5595  C5   DT A 272     -50.009-333.861-176.654 
ATOM   5596  C7   DT A 272     -51.504-333.735-176.690 
ATOM   5597  C6   DT A 272     -49.236-333.381-177.641 
ATOM   5598  P    DA A 273     -45.120-333.134-182.503 
ATOM   5599  OP1  DA A 273     -44.572-331.978-183.247 
ATOM   5600  OP2  DA A 273     -46.279-333.813-183.122 
ATOM   5601  O5'  DA A 273     -43.958-334.198-182.229 
ATOM   5602  C5'  DA A 273     -43.124-334.037-181.065 
ATOM   5603  C4'  DA A 273     -42.924-335.375-180.381 
ATOM   5604  O4'  DA A 273     -43.969-335.662-179.409 
ATOM   5605  C3'  DA A 273     -42.927-336.598-181.298 
ATOM   5606  O3'  DA A 273     -41.975-337.537-180.815 
ATOM   5607  C2'  DA A 273     -44.324-337.197-181.139 
ATOM   5608  C1'  DA A 273     -44.438-336.983-179.634 
ATOM   5609  N9   DA A 273     -45.834-337.072-179.120 
ATOM   5610  C8   DA A 273     -46.991-336.688-179.735 
ATOM   5611  N7   DA A 273     -48.056-336.896-179.027 
ATOM   5612  C5   DA A 273     -47.574-337.459-177.854 
ATOM   5613  C6   DA A 273     -48.212-337.910-176.686 
ATOM   5614  N6   DA A 273     -49.539-337.861-176.502 
ATOM   5615  N1   DA A 273     -47.433-338.415-175.711 
ATOM   5616  C2   DA A 273     -46.115-338.461-175.899 
ATOM   5617  N3   DA A 273     -45.411-338.072-176.940 
ATOM   5618  C4   DA A 273     -46.214-337.571-177.902 
ATOM   5619  P    DA A 274     -41.081-338.347-181.867 
ATOM   5620  OP1  DA A 274     -39.914-337.526-182.261 
ATOM   5621  OP2  DA A 274     -41.935-338.833-182.974 
ATOM   5622  O5'  DA A 274     -40.593-339.586-180.980 
ATOM   5623  C5'  DA A 274     -40.429-339.407-179.561 
ATOM   5624  C4'  DA A 274     -41.013-340.593-178.819 
ATOM   5625  O4'  DA A 274     -42.430-340.424-178.527 
ATOM   5626  C3'  DA A 274     -40.944-341.934-179.550 
ATOM   5627  O3'  DA A 274     -40.692-342.964-178.601 
ATOM   5628  C2'  DA A 274     -42.348-342.135-180.122 
ATOM   5629  C1'  DA A 274     -43.110-341.610-178.909 
ATOM   5630  N9   DA A 274     -44.528-341.256-179.199 
ATOM   5631  C8   DA A 274     -45.054-340.732-180.346 
ATOM   5632  N7   DA A 274     -46.334-340.534-180.292 
ATOM   5633  C5   DA A 274     -46.686-340.956-179.017 
ATOM   5634  C6   DA A 274     -47.915-341.002-178.340 
ATOM   5635  N6   DA A 274     -49.074-340.599-178.880 
ATOM   5636  N1   DA A 274     -47.911-341.481-177.081 
ATOM   5637  C2   DA A 274     -46.756-341.879-176.550 
ATOM   5638  N3   DA A 274     -45.554-341.884-177.082 
ATOM   5639  C4   DA A 274     -45.586-341.401-178.341 
ATOM   5640  P    DG A 275     -39.698-344.155-178.995 
ATOM   5641  OP1  DG A 275     -38.299-343.734-178.753 
ATOM   5642  OP2  DG A 275     -40.006-344.627-180.362 
ATOM   5643  O5'  DG A 275     -40.114-345.277-177.933 
ATOM   5644  C5'  DG A 275     -40.619-344.869-176.648 
ATOM   5645  C4'  DG A 275     -41.822-345.711-176.273 
ATOM   5646  O4'  DG A 275     -43.070-345.150-176.773 
ATOM   5647  C3'  DG A 275     -41.823-347.145-176.803 
ATOM   5648  O3'  DG A 275     -42.397-347.999-175.821 
ATOM   5649  C2'  DG A 275     -42.752-347.108-178.016 
ATOM   5650  C1'  DG A 275     -43.804-346.187-177.405 
ATOM   5651  N9   DG A 275     -44.711-345.565-178.409 
ATOM   5652  C8   DG A 275     -44.436-345.154-179.695 
ATOM   5653  N7   DG A 275     -45.466-344.641-180.324 
ATOM   5654  C5   DG A 275     -46.497-344.718-179.389 
ATOM   5655  C6   DG A 275     -47.854-344.317-179.489 
ATOM   5656  O6   DG A 275     -48.436-343.802-180.440 
ATOM   5657  N1   DG A 275     -48.555-344.577-178.302 
ATOM   5658  C2   DG A 275     -48.014-345.150-177.168 
ATOM   5659  N2   DG A 275     -48.848-345.314-176.140 
ATOM   5660  N3   DG A 275     -46.739-345.526-177.075 
ATOM   5661  C4   DG A 275     -46.047-345.280-178.217 
ATOM   5662  P    DG A 276     -41.759-349.449-175.585 
ATOM   5663  OP1  DG A 276     -40.606-349.339-174.665 
ATOM   5664  OP2  DG A 276     -41.489-350.089-176.891 
ATOM   5665  O5'  DG A 276     -42.964-350.207-174.853 
ATOM   5666  C5'  DG A 276     -43.876-349.447-174.041 
ATOM   5667  C4'  DG A 276     -45.303-349.882-174.317 
ATOM   5668  O4'  DG A 276     -45.904-349.145-175.419 
ATOM   5669  C3'  DG A 276     -45.486-351.348-174.710 
ATOM   5670  O3'  DG A 276     -46.697-351.829-174.139 
ATOM   5671  C2'  DG A 276     -45.641-351.325-176.230 
ATOM   5672  C1'  DG A 276     -46.515-350.076-176.300 
ATOM   5673  N9   DG A 276     -46.575-349.461-177.655 
ATOM   5674  C8   DG A 276     -45.596-349.389-178.622 
ATOM   5675  N7   DG A 276     -45.972-348.774-179.718 
ATOM   5676  C5   DG A 276     -47.294-348.416-179.458 
ATOM   5677  C6   DG A 276     -48.231-347.725-180.271 
ATOM   5678  O6   DG A 276     -48.083-347.281-181.406 
ATOM   5679  N1   DG A 276     -49.461-347.572-179.618 
ATOM   5680  C2   DG A 276     -49.749-348.026-178.345 
ATOM   5681  N2   DG A 276     -50.983-347.779-177.901 
ATOM   5682  N3   DG A 276     -48.870-348.673-177.583 
ATOM   5683  C4   DG A 276     -47.671-348.830-178.203 
ATOM   5684  P    DT A 277     -46.738-353.315-173.546 
ATOM   5685  OP1  DT A 277     -46.211-353.311-172.162 
ATOM   5686  OP2  DT A 277     -46.078-354.244-174.489 
ATOM   5687  O5'  DT A 277     -48.312-353.602-173.521 
ATOM   5688  C5'  DT A 277     -49.220-352.500-173.340 
ATOM   5689  C4'  DT A 277     -50.383-352.623-174.303 
ATOM   5690  O4'  DT A 277     -50.110-351.992-175.587 
ATOM   5691  C3'  DT A 277     -50.793-354.048-174.673 
ATOM   5692  O3'  DT A 277     -52.209-354.101-174.802 
ATOM   5693  C2'  DT A 277     -50.172-354.285-176.049 
ATOM   5694  C1'  DT A 277     -50.467-352.901-176.617 
ATOM   5695  N1   DT A 277     -49.665-352.566-177.827 
ATOM   5696  C2   DT A 277     -50.273-351.795-178.788 
ATOM   5697  O2   DT A 277     -51.417-351.386-178.684 
ATOM   5698  N3   DT A 277     -49.500-351.506-179.895 
ATOM   5699  C4   DT A 277     -48.200-351.915-180.115 
ATOM   5700  O4   DT A 277     -47.608-351.593-181.147 
ATOM   5701  C5   DT A 277     -47.648-352.720-179.052 
ATOM   5702  C7   DT A 277     -46.237-353.208-179.210 
ATOM   5703  C6   DT A 277     -48.378-353.017-177.964 
ATOM   5704  P    DA A 278     -52.990-355.387-174.256 
ATOM   5705  OP1  DA A 278     -53.235-355.240-172.803 
ATOM   5706  OP2  DA A 278     -52.278-356.615-174.674 
ATOM   5707  O5'  DA A 278     -54.376-355.275-175.048 
ATOM   5708  C5'  DA A 278     -54.867-353.971-175.415 
ATOM   5709  C4'  DA A 278     -55.385-353.995-176.840 
ATOM   5710  O4'  DA A 278     -54.341-353.712-177.816 
ATOM   5711  C3'  DA A 278     -55.979-355.322-177.310 
ATOM   5712  O3'  DA A 278     -57.089-355.055-178.159 
ATOM   5713  C2'  DA A 278     -54.873-355.967-178.145 
ATOM   5714  C1'  DA A 278     -54.410-354.691-178.841 
ATOM   5715  N9   DA A 278     -53.062-354.804-179.464 
ATOM   5716  C8   DA A 278     -51.982-355.516-179.027 
ATOM   5717  N7   DA A 278     -50.940-355.415-179.794 
ATOM   5718  C5   DA A 278     -51.359-354.573-180.815 
ATOM   5719  C6   DA A 278     -50.709-354.071-181.954 
ATOM   5720  N6   DA A 278     -49.438-354.359-182.269 
ATOM   5721  N1   DA A 278     -51.415-353.259-182.763 
ATOM   5722  C2   DA A 278     -52.677-352.976-182.445 
ATOM   5723  N3   DA A 278     -53.386-353.383-181.416 
ATOM   5724  C4   DA A 278     -52.656-354.194-180.623 
ATOM   5725  P    DA A 279     -58.390-355.983-178.051 
ATOM   5726  OP1  DA A 279     -59.252-355.500-176.949 
ATOM   5727  OP2  DA A 279     -57.981-357.403-177.982 
ATOM   5728  O5'  DA A 279     -59.100-355.695-179.455 
ATOM   5729  C5'  DA A 279     -58.919-354.410-180.078 
ATOM   5730  C4'  DA A 279     -58.655-354.584-181.561 
ATOM   5731  O4'  DA A 279     -57.240-354.759-181.855 
ATOM   5732  C3'  DA A 279     -59.320-355.795-182.216 
ATOM   5733  O3'  DA A 279     -59.730-355.438-183.531 
ATOM   5734  C2'  DA A 279     -58.208-356.838-182.321 
ATOM   5735  C1'  DA A 279     -57.097-355.873-182.723 
ATOM   5736  N9   DA A 279     -55.727-356.427-182.543 
ATOM   5737  C8   DA A 279     -55.278-357.280-181.576 
ATOM   5738  N7   DA A 279     -54.022-357.586-181.687 
ATOM   5739  C5   DA A 279     -53.606-356.884-182.810 
ATOM   5740  C6   DA A 279     -52.364-356.787-183.460 
ATOM   5741  N6   DA A 279     -51.262-357.429-183.049 
ATOM   5742  N1   DA A 279     -52.297-356.002-184.552 
ATOM   5743  C2   DA A 279     -53.396-355.365-184.954 
ATOM   5744  N3   DA A 279     -54.602-355.380-184.432 
ATOM   5745  C4   DA A 279     -54.643-356.173-183.341 
ATOM   5746  P    DC A 280     -61.131-355.983-184.082 
ATOM   5747  OP1  DC A 280     -62.224-355.101-183.616 
ATOM   5748  OP2  DC A 280     -61.269-357.418-183.751 
ATOM   5749  O5'  DC A 280     -60.937-355.812-185.661 
ATOM   5750  C5'  DC A 280     -60.090-354.755-186.151 
ATOM   5751  C4'  DC A 280     -59.206-355.275-187.266 
ATOM   5752  O4'  DC A 280     -57.959-355.841-186.769 
ATOM   5753  C3'  DC A 280     -59.802-356.392-188.123 
ATOM   5754  O3'  DC A 280     -59.385-356.211-189.470 
ATOM   5755  C2'  DC A 280     -59.164-357.674-187.585 
ATOM   5756  C1'  DC A 280     -57.763-357.104-187.386 
ATOM   5757  N1   DC A 280     -56.903-357.928-186.491 
ATOM   5758  C2   DC A 280     -55.540-357.986-186.775 
ATOM   5759  O2   DC A 280     -55.106-357.358-187.747 
ATOM   5760  N3   DC A 280     -54.739-358.733-185.971 
ATOM   5761  C4   DC A 280     -55.249-359.398-184.927 
ATOM   5762  N4   DC A 280     -54.427-360.112-184.174 
ATOM   5763  C5   DC A 280     -56.648-359.352-184.619 
ATOM   5764  C6   DC A 280     -57.432-358.601-185.434 
ATOM   5765  P    DA A 281     -60.429-356.498-190.650 
ATOM   5766  OP1  DA A 281     -61.277-355.304-190.863 
ATOM   5767  OP2  DA A 281     -61.146-357.764-190.381 
ATOM   5768  O5'  DA A 281     -59.448-356.691-191.899 
ATOM   5769  C5'  DA A 281     -58.192-355.987-191.916 
ATOM   5770  C4'  DA A 281     -57.085-356.913-192.380 
ATOM   5771  O4'  DA A 281     -56.484-357.655-191.280 
ATOM   5772  C3'  DA A 281     -57.498-357.998-193.374 
ATOM   5773  O3'  DA A 281     -56.445-358.189-194.311 
ATOM   5774  C2'  DA A 281     -57.633-359.265-192.531 
ATOM   5775  C1'  DA A 281     -56.411-359.023-191.651 
ATOM   5776  N9   DA A 281     -56.399-359.839-190.405 
ATOM   5777  C8   DA A 281     -57.458-360.231-189.637 
ATOM   5778  N7   DA A 281     -57.123-360.942-188.605 
ATOM   5779  C5   DA A 281     -55.740-361.030-188.693 
ATOM   5780  C6   DA A 281     -54.778-361.659-187.887 
ATOM   5781  N6   DA A 281     -55.079-362.352-186.780 
ATOM   5782  N1   DA A 281     -53.490-361.549-188.262 
ATOM   5783  C2   DA A 281     -53.197-360.859-189.363 
ATOM   5784  N3   DA A 281     -54.005-360.233-190.190 
ATOM   5785  C4   DA A 281     -55.288-360.358-189.792 
ATOM   5786  P    DA A 282     -56.810-358.440-195.849 
ATOM   5787  OP1  DA A 282     -57.031-357.141-196.524 
ATOM   5788  OP2  DA A 282     -57.916-359.417-195.943 
ATOM   5789  O5'  DA A 282     -55.459-359.104-196.390 
ATOM   5790  C5'  DA A 282     -54.208-358.742-195.776 
ATOM   5791  C4'  DA A 282     -53.362-359.981-195.552 
ATOM   5792  O4'  DA A 282     -53.637-360.617-194.271 
ATOM   5793  C3'  DA A 282     -53.549-361.106-196.569 
ATOM   5794  O3'  DA A 282     -52.291-361.726-196.807 
ATOM   5795  C2'  DA A 282     -54.462-362.113-195.871 
ATOM   5796  C1'  DA A 282     -53.819-362.007-194.491 
ATOM   5797  N9   DA A 282     -54.668-362.543-193.391 
ATOM   5798  C8   DA A 282     -56.028-362.509-193.276 
ATOM   5799  N7   DA A 282     -56.477-363.065-192.193 
ATOM   5800  C5   DA A 282     -55.332-363.499-191.540 
ATOM   5801  C6   DA A 282     -55.132-364.173-190.324 
ATOM   5802  N6   DA A 282     -56.132-364.543-189.511 
ATOM   5803  N1   DA A 282     -53.863-364.454-189.972 
ATOM   5804  C2   DA A 282     -52.875-364.083-190.785 
ATOM   5805  N3   DA A 282     -52.939-363.454-191.938 
ATOM   5806  C4   DA A 282     -54.219-363.185-192.266 
ATOM   5807  P    DG A 283     -51.916-362.176-198.296 
ATOM   5808  OP1  DG A 283     -51.368-361.020-199.041 
ATOM   5809  OP2  DG A 283     -53.076-362.856-198.916 
ATOM   5810  O5'  DG A 283     -50.754-363.240-198.022 
ATOM   5811  C5'  DG A 283     -49.920-363.079-196.858 
ATOM   5812  C4'  DG A 283     -49.720-364.417-196.174 
ATOM   5813  O4'  DG A 283     -50.765-364.705-195.202 
ATOM   5814  C3'  DG A 283     -49.724-365.640-197.091 
ATOM   5815  O3'  DG A 283     -48.771-366.580-196.608 
ATOM   5816  C2'  DG A 283     -51.121-366.239-196.932 
ATOM   5817  C1'  DG A 283     -51.235-366.025-195.427 
ATOM   5818  N9   DG A 283     -52.630-366.114-194.913 
ATOM   5819  C8   DG A 283     -53.807-365.733-195.519 
ATOM   5820  N7   DG A 283     -54.877-365.948-194.792 
ATOM   5821  C5   DG A 283     -54.372-366.512-193.621 
ATOM   5822  C6   DG A 283     -55.049-366.958-192.456 
ATOM   5823  O6   DG A 283     -56.253-366.947-192.213 
ATOM   5824  N1   DG A 283     -54.153-367.465-191.505 
ATOM   5825  C2   DG A 283     -52.781-367.530-191.660 
ATOM   5826  N2   DG A 283     -52.100-368.048-190.634 
ATOM   5827  N3   DG A 283     -52.147-367.112-192.752 
ATOM   5828  C4   DG A 283     -53.003-366.618-193.685 
ATOM   5829  P    DT A 284     -47.877-367.389-197.661 
ATOM   5830  OP1  DT A 284     -46.710-366.569-198.054 
ATOM   5831  OP2  DT A 284     -48.731-367.875-198.767 
ATOM   5832  O5'  DT A 284     -47.390-368.628-196.774 
ATOM   5833  C5'  DT A 284     -47.226-368.449-195.354 
ATOM   5834  C4'  DT A 284     -47.809-369.635-194.613 
ATOM   5835  O4'  DT A 284     -49.226-369.466-194.320 
ATOM   5836  C3'  DT A 284     -47.741-370.977-195.343 
ATOM   5837  O3'  DT A 284     -47.488-372.006-194.394 
ATOM   5838  C2'  DT A 284     -49.145-371.177-195.915 
ATOM   5839  C1'  DT A 284     -49.906-370.652-194.702 
ATOM   5840  N1   DT A 284     -51.324-370.298-194.992 
ATOM   5841  C2   DT A 284     -52.241-370.520-193.994 
ATOM   5842  O2   DT A 284     -51.940-370.984-192.908 
ATOM   5843  N3   DT A 284     -53.545-370.181-194.300 
ATOM   5844  C4   DT A 284     -53.995-369.652-195.492 
ATOM   5845  O4   DT A 284     -55.190-369.388-195.649 
ATOM   5846  C5   DT A 284     -52.960-369.455-196.478 
ATOM   5847  C7   DT A 284     -53.364-368.883-197.805 
ATOM   5848  C6   DT A 284     -51.683-369.777-196.207 
ATOM   5849  P    DC A 285     -46.495-373.197-194.788 
ATOM   5850  OP1  DC A 285     -45.096-372.776-194.546 
ATOM   5851  OP2  DC A 285     -46.803-373.669-196.156 
ATOM   5852  O5'  DC A 285     -46.910-374.320-193.726 
ATOM   5853  C5'  DC A 285     -47.415-373.912-192.441 
ATOM   5854  C4'  DC A 285     -48.618-374.753-192.066 
ATOM   5855  O4'  DC A 285     -49.866-374.193-192.566 
ATOM   5856  C3'  DC A 285     -48.619-376.187-192.596 
ATOM   5857  O3'  DC A 285     -49.194-377.041-191.614 
ATOM   5858  C2'  DC A 285     -49.548-376.150-193.810 
ATOM   5859  C1'  DC A 285     -50.601-375.229-193.199 
ATOM   5860  N1   DC A 285     -51.507-374.607-194.202 
ATOM   5861  C2   DC A 285     -52.833-374.391-193.835 
ATOM   5862  O2   DC A 285     -53.199-374.722-192.700 
ATOM   5863  N3   DC A 285     -53.676-373.826-194.736 
ATOM   5864  C4   DC A 285     -53.242-373.482-195.954 
ATOM   5865  N4   DC A 285     -54.103-372.933-196.798 
ATOM   5866  C5   DC A 285     -51.882-373.696-196.353 
ATOM   5867  C6   DC A 285     -51.056-374.263-195.439 
ATOM   5868  P    DG A 286     -48.556-378.491-191.379 
ATOM   5869  OP1  DG A 286     -47.402-378.382-190.458 
ATOM   5870  OP2  DG A 286     -48.286-379.131-192.684 
ATOM   5871  O5'  DG A 286     -49.760-379.250-190.647 
ATOM   5872  C5'  DG A 286     -50.673-378.489-189.834 
ATOM   5873  C4'  DG A 286     -52.099-378.924-190.110 
ATOM   5874  O4'  DG A 286     -52.700-378.187-191.213 
ATOM   5875  C3'  DG A 286     -52.282-380.390-190.503 
ATOM   5876  O3'  DG A 286     -53.493-380.872-189.932 
ATOM   5877  C2'  DG A 286     -52.437-380.367-192.023 
ATOM   5878  C1'  DG A 286     -53.311-379.118-192.093 
ATOM   5879  N9   DG A 286     -53.371-378.503-193.449 
ATOM   5880  C8   DG A 286     -52.392-378.431-194.415 
ATOM   5881  N7   DG A 286     -52.769-377.816-195.511 
ATOM   5882  C5   DG A 286     -54.090-377.458-195.251 
ATOM   5883  C6   DG A 286     -55.027-376.767-196.064 
ATOM   5884  O6   DG A 286     -54.879-376.323-197.200 
ATOM   5885  N1   DG A 286     -56.258-376.614-195.411 
ATOM   5886  C2   DG A 286     -56.545-377.068-194.138 
ATOM   5887  N2   DG A 286     -57.780-376.821-193.694 
ATOM   5888  N3   DG A 286     -55.666-377.715-193.376 
ATOM   5889  C4   DG A 286     -54.468-377.872-193.996 
ATOM   5890  P    DA A 287     -53.534-382.357-189.339 
ATOM   5891  OP1  DA A 287     -53.007-382.353-187.955 
ATOM   5892  OP2  DA A 287     -52.874-383.286-190.282 
ATOM   5893  O5'  DA A 287     -55.108-382.644-189.315 
ATOM   5894  C5'  DA A 287     -56.016-381.542-189.133 
ATOM   5895  C4'  DA A 287     -57.180-381.665-190.096 
ATOM   5896  O4'  DA A 287     -56.906-381.034-191.380 
ATOM   5897  C3'  DA A 287     -57.590-383.090-190.466 
ATOM   5898  O3'  DA A 287     -59.005-383.143-190.595 
ATOM   5899  C2'  DA A 287     -56.968-383.327-191.842 
ATOM   5900  C1'  DA A 287     -57.263-381.943-192.411 
ATOM   5901  N9   DA A 287     -56.461-381.609-193.621 
ATOM   5902  C8   DA A 287     -55.178-381.971-193.914 
ATOM   5903  N7   DA A 287     -54.754-381.522-195.055 
ATOM   5904  C5   DA A 287     -55.835-380.809-195.556 
ATOM   5905  C6   DA A 287     -56.021-380.084-196.745 
ATOM   5906  N6   DA A 287     -55.078-379.953-197.688 
ATOM   5907  N1   DA A 287     -57.218-379.496-196.929 
ATOM   5908  C2   DA A 287     -58.152-379.629-195.988 
ATOM   5909  N3   DA A 287     -58.092-380.277-194.845 
ATOM   5910  C4   DA A 287     -56.884-380.857-194.685 
ATOM   5911  P    DT A 288     -59.787-384.430-190.049 
ATOM   5912  OP1  DT A 288     -60.031-384.283-188.597 
ATOM   5913  OP2  DT A 288     -59.074-385.657-190.467 
ATOM   5914  O5'  DT A 288     -61.172-384.317-190.842 
ATOM   5915  C5'  DT A 288     -61.664-383.014-191.209 
ATOM   5916  C4'  DT A 288     -62.182-383.037-192.633 
ATOM   5917  O4'  DT A 288     -61.138-382.754-193.609 
ATOM   5918  C3'  DT A 288     -62.776-384.364-193.103 
ATOM   5919  O3'  DT A 288     -63.885-384.097-193.953 
ATOM   5920  C2'  DT A 288     -61.669-385.010-193.938 
ATOM   5921  C1'  DT A 288     -61.206-383.733-194.634 
ATOM   5922  N1   DT A 288     -59.858-383.846-195.257 
ATOM   5923  C2   DT A 288     -59.649-383.153-196.425 
ATOM   5924  O2   DT A 288     -60.508-382.467-196.953 
ATOM   5925  N3   DT A 288     -58.388-383.282-196.974 
ATOM   5926  C4   DT A 288     -57.345-384.028-196.463 
ATOM   5927  O4   DT A 288     -56.259-384.066-197.045 
ATOM   5928  C5   DT A 288     -57.661-384.719-195.236 
ATOM   5929  C7   DT A 288     -56.581-385.555-194.612 
ATOM   5930  C6   DT A 288     -58.878-384.612-194.680 
ATOM   5931  P    DG A 289     -65.186-385.025-193.844 
ATOM   5932  OP1  DG A 289     -66.048-384.542-192.742 
ATOM   5933  OP2  DG A 289     -64.778-386.445-193.775 
ATOM   5934  O5'  DG A 289     -65.896-384.737-195.248 
ATOM   5935  C5'  DG A 289     -65.716-383.452-195.872 
ATOM   5936  C4'  DG A 289     -65.452-383.627-197.354 
ATOM   5937  O4'  DG A 289     -64.037-383.801-197.649 
ATOM   5938  C3'  DG A 289     -66.117-384.837-198.009 
ATOM   5939  O3'  DG A 289     -66.527-384.480-199.324 
ATOM   5940  C2'  DG A 289     -65.005-385.880-198.114 
ATOM   5941  C1'  DG A 289     -63.894-384.915-198.516 
ATOM   5942  N9   DG A 289     -62.524-385.470-198.336 
ATOM   5943  C8   DG A 289     -62.053-386.330-197.368 
ATOM   5944  N7   DG A 289     -60.782-386.630-197.492 
ATOM   5945  C5   DG A 289     -60.383-385.918-198.623 
ATOM   5946  C6   DG A 289     -59.115-385.842-199.254 
ATOM   5947  O6   DG A 289     -58.065-386.397-198.941 
ATOM   5948  N1   DG A 289     -59.151-385.003-200.377 
ATOM   5949  C2   DG A 289     -60.266-384.325-200.829 
ATOM   5950  N2   DG A 289     -60.094-383.573-201.918 
ATOM   5951  N3   DG A 289     -61.456-384.396-200.235 
ATOM   5952  C4   DG A 289     -61.438-385.207-199.145 
ATOM   5953  P    DG A 290     -67.928-385.025-199.875 
ATOM   5954  OP1  DG A 290     -69.020-384.143-199.409 
ATOM   5955  OP2  DG A 290     -68.066-386.460-199.544 
ATOM   5956  O5'  DG A 290     -67.733-384.854-201.455 
ATOM   5957  C5'  DG A 290     -66.887-383.798-201.944 
ATOM   5958  C4'  DG A 290     -66.002-384.317-203.060 
ATOM   5959  O4'  DG A 290     -64.756-384.883-202.562 
ATOM   5960  C3'  DG A 290     -66.598-385.434-203.916 
ATOM   5961  O3'  DG A 290     -66.182-385.253-205.264 
ATOM   5962  C2'  DG A 290     -65.961-386.716-203.379 
ATOM   5963  C1'  DG A 290     -64.559-386.146-203.179 
ATOM   5964  N9   DG A 290     -63.699-386.970-202.284 
ATOM   5965  C8   DG A 290     -64.052-387.713-201.179 
ATOM   5966  N7   DG A 290     -63.045-388.329-200.607 
ATOM   5967  C5   DG A 290     -61.949-387.969-201.389 
ATOM   5968  C6   DG A 290     -60.581-388.328-201.265 
ATOM   5969  O6   DG A 290     -60.048-389.047-200.426 
ATOM   5970  N1   DG A 290     -59.805-387.740-202.274 
ATOM   5971  C2   DG A 290     -60.287-386.915-203.270 
ATOM   5972  N2   DG A 290     -59.383-386.454-204.139 
ATOM   5973  N3   DG A 290     -61.570-386.578-203.386 
ATOM   5974  C4   DG A 290     -62.337-387.140-202.415 
ATOM   5975  P    DA A 291     -67.226-385.540-206.443 
ATOM   5976  OP1  DA A 291     -68.074-384.346-206.656 
ATOM   5977  OP2  DA A 291     -67.942-386.806-206.174 
ATOM   5978  O5'  DA A 291     -66.244-385.733-207.693 
ATOM   5979  C5'  DA A 291     -64.988-385.029-207.709 
ATOM   5980  C4'  DA A 291     -63.881-385.955-208.173 
ATOM   5981  O4'  DA A 291     -63.281-386.697-207.073 
ATOM   5982  C3'  DA A 291     -64.294-387.040-209.167 
ATOM   5983  O3'  DA A 291     -63.241-387.231-210.104 
ATOM   5984  C2'  DA A 291     -64.430-388.307-208.324 
ATOM   5985  C1'  DA A 291     -63.207-388.065-207.444 
ATOM   5986  N9   DA A 291     -63.195-388.881-206.198 
ATOM   5987  C8   DA A 291     -64.254-389.273-205.430 
ATOM   5988  N7   DA A 291     -63.919-389.985-204.399 
ATOM   5989  C5   DA A 291     -62.537-390.072-204.486 
ATOM   5990  C6   DA A 291     -61.574-390.701-203.680 
ATOM   5991  N6   DA A 291     -61.875-391.394-202.573 
ATOM   5992  N1   DA A 291     -60.286-390.592-204.055 
ATOM   5993  C2   DA A 291     -59.993-389.901-205.156 
ATOM   5994  N3   DA A 291     -60.802-389.275-205.983 
ATOM   5995  C4   DA A 291     -62.084-389.400-205.585 
ATOM   5996  P    DT A 292     -63.606-387.482-211.642 
ATOM   5997  OP1  DT A 292     -63.827-386.183-212.317 
ATOM   5998  OP2  DT A 292     -64.712-388.459-211.736 
ATOM   5999  O5'  DT A 292     -62.255-388.146-212.183 
ATOM   6000  C5'  DT A 292     -61.004-387.784-211.569 
ATOM   6001  C4'  DT A 292     -60.159-389.023-211.345 
ATOM   6002  O4'  DT A 292     -60.433-389.659-210.064 
ATOM   6003  C3'  DT A 292     -60.346-390.148-212.362 
ATOM   6004  O3'  DT A 292     -59.087-390.768-212.600 
ATOM   6005  C2'  DT A 292     -61.259-391.155-211.664 
ATOM   6006  C1'  DT A 292     -60.615-391.049-210.284 
ATOM   6007  N1   DT A 292     -61.464-391.585-209.184 
ATOM   6008  C2   DT A 292     -60.818-392.198-208.138 
ATOM   6009  O2   DT A 292     -59.606-392.314-208.083 
ATOM   6010  N3   DT A 292     -61.639-392.683-207.137 
ATOM   6011  C4   DT A 292     -63.016-392.606-207.098 
ATOM   6012  O4   DT A 292     -63.643-393.078-206.147 
ATOM   6013  C5   DT A 292     -63.601-391.945-208.240 
ATOM   6014  C7   DT A 292     -65.097-391.820-208.277 
ATOM   6015  C6   DT A 292     -62.829-391.465-209.227 
ATOM   6016  P    DT A 293     -58.713-391.218-214.089 
ATOM   6017  OP1  DT A 293     -58.164-390.062-214.834 
ATOM   6018  OP2  DT A 293     -59.872-391.898-214.709 
ATOM   6019  O5'  DT A 293     -57.550-392.282-213.815 
ATOM   6020  C5'  DT A 293     -56.716-392.121-212.652 
ATOM   6021  C4'  DT A 293     -56.517-393.459-211.967 
ATOM   6022  O4'  DT A 293     -57.561-393.747-210.995 
ATOM   6023  C3'  DT A 293     -56.520-394.682-212.884 
ATOM   6024  O3'  DT A 293     -55.567-395.622-212.402 
ATOM   6025  C2'  DT A 293     -57.917-395.282-212.725 
ATOM   6026  C1'  DT A 293     -58.031-395.067-211.220 
ATOM   6027  N1   DT A 293     -59.427-395.156-210.706 
ATOM   6028  C2   DT A 293     -59.599-395.691-209.453 
ATOM   6029  O2   DT A 293     -58.671-396.084-208.765 
ATOM   6030  N3   DT A 293     -60.906-395.758-209.010 
ATOM   6031  C4   DT A 293     -62.026-395.344-209.701 
ATOM   6032  O4   DT A 293     -63.147-395.455-209.201 
ATOM   6033  C5   DT A 293     -61.744-394.797-211.008 
ATOM   6034  C7   DT A 293     -62.908-394.323-211.827 
ATOM   6035  C6   DT A 293     -60.483-394.721-211.463 
ATOM   6036  P    DC A 294     -54.673-396.431-213.454 
ATOM   6037  OP1  DC A 294     -53.506-395.611-213.847 
ATOM   6038  OP2  DC A 294     -55.527-396.917-214.560 
ATOM   6039  O5'  DC A 294     -54.186-397.670-212.567 
ATOM   6040  C5'  DC A 294     -54.022-397.492-211.148 
ATOM   6041  C4'  DC A 294     -54.606-398.678-210.406 
ATOM   6042  O4'  DC A 294     -56.022-398.509-210.113 
ATOM   6043  C3'  DC A 294     -54.537-400.019-211.136 
ATOM   6044  O3'  DC A 294     -54.285-401.048-210.187 
ATOM   6045  C2'  DC A 294     -55.941-400.219-211.709 
ATOM   6046  C1'  DC A 294     -56.703-399.694-210.495 
ATOM   6047  N1   DC A 294     -58.121-399.341-210.786 
ATOM   6048  C2   DC A 294     -59.062-399.559-209.783 
ATOM   6049  O2   DC A 294     -58.686-400.033-208.705 
ATOM   6050  N3   DC A 294     -60.360-399.244-210.029 
ATOM   6051  C4   DC A 294     -60.727-398.733-211.211 
ATOM   6052  N4   DC A 294     -62.004-398.442-211.401 
ATOM   6053  C5   DC A 294     -59.773-398.501-212.255 
ATOM   6054  C6   DC A 294     -58.482-398.823-211.991 
ATOM   6055  P    DC A 295     -53.291-402.239-210.581 
ATOM   6056  OP1  DC A 295     -51.892-401.818-210.339 
ATOM   6057  OP2  DC A 295     -53.599-402.711-211.949 
ATOM   6058  O5'  DC A 295     -53.706-403.362-209.520 
ATOM   6059  C5'  DC A 295     -54.211-402.954-208.234 
ATOM   6060  C4'  DC A 295     -55.414-403.795-207.859 
ATOM   6061  O4'  DC A 295     -56.662-403.235-208.359 
ATOM   6062  C3'  DC A 295     -55.416-405.229-208.390 
ATOM   6063  O3'  DC A 295     -55.990-406.083-207.407 
ATOM   6064  C2'  DC A 295     -56.345-405.192-209.603 
ATOM   6065  C1'  DC A 295     -57.397-404.271-208.992 
ATOM   6066  N1   DC A 295     -58.304-403.649-209.996 
ATOM   6067  C2   DC A 295     -59.630-403.433-209.628 
ATOM   6068  O2   DC A 295     -59.995-403.764-208.493 
ATOM   6069  N3   DC A 295     -60.473-402.868-210.529 
ATOM   6070  C4   DC A 295     -60.038-402.524-211.747 
ATOM   6071  N4   DC A 295     -60.900-401.976-212.591 
ATOM   6072  C5   DC A 295     -58.679-402.738-212.147 
ATOM   6073  C6   DC A 295     -57.852-403.305-211.232 
ATOM   6074  P    DT A 296     -55.352-407.533-207.172 
ATOM   6075  OP1  DT A 296     -54.199-407.424-206.251 
ATOM   6076  OP2  DT A 296     -55.082-408.174-208.477 
ATOM   6077  O5'  DT A 296     -56.556-408.292-206.440 
ATOM   6078  C5'  DT A 296     -57.469-407.531-205.627 
ATOM   6079  C4'  DT A 296     -58.895-407.966-205.903 
ATOM   6080  O4'  DT A 296     -59.497-407.230-207.006 
ATOM   6081  C3'  DT A 296     -59.079-409.432-206.296 
ATOM   6082  O3'  DT A 296     -60.289-409.914-205.725 
ATOM   6083  C2'  DT A 296     -59.233-409.409-207.817 
ATOM   6084  C1'  DT A 296     -60.108-408.160-207.886 
ATOM   6085  N1   DT A 296     -60.167-407.545-209.242 
ATOM   6086  C2   DT A 296     -61.354-406.960-209.611 
ATOM   6087  O2   DT A 296     -62.332-406.928-208.885 
ATOM   6088  N3   DT A 296     -61.372-406.401-210.874 
ATOM   6089  C4   DT A 296     -60.327-406.380-211.775 
ATOM   6090  O4   DT A 296     -60.461-405.849-212.879 
ATOM   6091  C5   DT A 296     -59.123-407.020-211.296 
ATOM   6092  C7   DT A 296     -57.937-407.041-212.216 
ATOM   6093  C6   DT A 296     -59.079-407.571-210.073 
ATOM   6094  P    DC A 297     -60.331-411.399-205.132 
ATOM   6095  OP1  DC A 297     -59.804-411.395-203.748 
ATOM   6096  OP2  DC A 297     -59.670-412.329-206.075 
ATOM   6097  O5'  DC A 297     -61.904-411.687-205.108 
ATOM   6098  C5'  DC A 297     -62.812-410.584-204.926 
ATOM   6099  C4'  DC A 297     -63.976-410.707-205.889 
ATOM   6100  O4'  DC A 297     -63.703-410.076-207.173 
ATOM   6101  C3'  DC A 297     -64.386-412.132-206.259 
ATOM   6102  O3'  DC A 297     -65.801-412.185-206.388 
ATOM   6103  C2'  DC A 297     -63.764-412.369-207.636 
ATOM   6104  C1'  DC A 297     -64.060-410.985-208.204 
ATOM   6105  N1   DC A 297     -63.258-410.651-209.414 
ATOM   6106  C2   DC A 297     -63.860-409.869-210.397 
ATOM   6107  O2   DC A 297     -65.024-409.489-210.226 
ATOM   6108  N3   DC A 297     -63.146-409.555-211.507 
ATOM   6109  C4   DC A 297     -61.887-409.986-211.655 
ATOM   6110  N4   DC A 297     -61.232-409.652-212.756 
ATOM   6111  C5   DC A 297     -61.249-410.791-210.656 
ATOM   6112  C6   DC A 297     -61.980-411.096-209.554 
ATOM   6113  P    DT A 298     -66.583-413.472-205.842 
ATOM   6114  OP1  DT A 298     -66.827-413.325-204.390 
ATOM   6115  OP2  DT A 298     -65.871-414.699-206.260 
ATOM   6116  O5'  DT A 298     -67.969-413.359-206.635 
ATOM   6117  C5'  DT A 298     -68.460-412.056-207.002 
ATOM   6118  C4'  DT A 298     -68.978-412.079-208.426 
ATOM   6119  O4'  DT A 298     -67.934-411.796-209.402 
ATOM   6120  C3'  DT A 298     -69.572-413.407-208.897 
ATOM   6121  O3'  DT A 298     -70.681-413.140-209.746 
ATOM   6122  C2'  DT A 298     -68.465-414.052-209.731 
ATOM   6123  C1'  DT A 298     -68.003-412.775-210.427 
ATOM   6124  N1   DT A 298     -66.655-412.888-211.050 
ATOM   6125  C2   DT A 298     -66.445-412.195-212.218 
ATOM   6126  O2   DT A 298     -67.305-411.509-212.746 
ATOM   6127  N3   DT A 298     -65.185-412.324-212.767 
ATOM   6128  C4   DT A 298     -64.142-413.070-212.256 
ATOM   6129  O4   DT A 298     -63.055-413.109-212.839 
ATOM   6130  C5   DT A 298     -64.458-413.761-211.029 
ATOM   6131  C7   DT A 298     -63.378-414.597-210.405 
ATOM   6132  C6   DT A 298     -65.675-413.654-210.474 
ATOM   6133  P    DC A 299     -71.982-414.067-209.637 
ATOM   6134  OP1  DC A 299     -72.845-413.585-208.535 
ATOM   6135  OP2  DC A 299     -71.574-415.487-209.569 
ATOM   6136  O5'  DC A 299     -72.692-413.779-211.042 
ATOM   6137  C5'  DC A 299     -72.512-412.494-211.665 
ATOM   6138  C4'  DC A 299     -72.248-412.669-213.147 
ATOM   6139  O4'  DC A 299     -70.833-412.843-213.442 
ATOM   6140  C3'  DC A 299     -72.913-413.879-213.803 
ATOM   6141  O3'  DC A 299     -73.323-413.522-215.117 
ATOM   6142  C2'  DC A 299     -71.801-414.922-213.907 
ATOM   6143  C1'  DC A 299     -70.690-413.957-214.310 
ATOM   6144  N1   DC A 299     -69.320-414.512-214.129 
ATOM   6145  C2   DC A 299     -68.342-414.136-215.046 
ATOM   6146  O2   DC A 299     -68.647-413.365-215.963 
ATOM   6147  N3   DC A 299     -67.085-414.632-214.899 
ATOM   6148  C4   DC A 299     -66.794-415.465-213.893
[truncated: 415,700 more chars]
