# Supplementary material for: Characterization of lncRNA-protein interactions associated with Prostate cancer and Androgen receptors by molecular docking simulations
Source: Biochem Biophys Rep. 2025 Mar 9;42:101959. doi: 10.1016/j.bbrep.2025.101959 (PMC11929892; doi:10.1016/j.bbrep.2025.101959)
Supplement: Multimedia component 101 [file mmc101.zip › mmc101.pdb]

REMARK Number:    90
REMARK Ligand:     lig_628dcb8434e2f.pdb
REMARK Contact:     0     0     0
REMARK Score:  -138.69
REMARK RMSD:    846.90
MODEL       90
ATOM      1  N   ALA A  24      30.357  -5.473 -24.875 
ATOM      2  CA  ALA A  24      30.515  -4.000 -24.871 
ATOM      3  CB  ALA A  24      29.364  -3.347 -25.653 
ATOM      4  C   ALA A  24      30.496  -3.471 -23.474 
ATOM      5  O   ALA A  24      31.409  -3.720 -22.690 
ATOM      6  N   GLN A  25      29.435  -2.716 -23.129 
ATOM      7  CA  GLN A  25      29.334  -2.167 -21.810 
ATOM      8  CB  GLN A  25      28.209  -1.135 -21.640 
ATOM      9  CG  GLN A  25      28.449   0.131 -22.464 
ATOM     10  CD  GLN A  25      27.291   1.085 -22.227 
ATOM     11  OE1 GLN A  25      26.895   1.324 -21.089 
ATOM     12  NE2 GLN A  25      26.734   1.652 -23.331 
ATOM     13  C   GLN A  25      29.084  -3.296 -20.876 
ATOM     14  O   GLN A  25      28.668  -4.376 -21.290 
ATOM     15  N   ASP A  26      29.382  -3.075 -19.584 
ATOM     16  CA  ASP A  26      29.211  -4.105 -18.606 
ATOM     17  CB  ASP A  26      30.274  -4.043 -17.495 
ATOM     18  CG  ASP A  26      30.054  -5.171 -16.494 
ATOM     19  OD1 ASP A  26      28.986  -5.191 -15.826 
ATOM     20  OD2 ASP A  26      30.966  -6.032 -16.381 
ATOM     21  C   ASP A  26      27.866  -3.939 -17.988 
ATOM     22  O   ASP A  26      27.612  -2.985 -17.253 
ATOM     23  N   ASN A  27      26.945  -4.872 -18.288 
ATOM     24  CA  ASN A  27      25.662  -4.773 -17.669 
ATOM     25  CB  ASN A  27      24.503  -4.752 -18.683 
ATOM     26  CG  ASN A  27      24.583  -3.452 -19.471 
ATOM     27  OD1 ASN A  27      24.658  -2.366 -18.897 
ATOM     28  ND2 ASN A  27      24.568  -3.560 -20.827 
ATOM     29  C   ASN A  27      25.467  -5.984 -16.812 
ATOM     30  O   ASN A  27      24.473  -6.696 -16.949 
ATOM     31  N   SER A  28      26.402  -6.226 -15.873 
ATOM     32  CA  SER A  28      26.317  -7.361 -15.002 
ATOM     33  CB  SER A  28      27.559  -7.517 -14.112 
ATOM     34  OG  SER A  28      28.707  -7.731 -14.919 
ATOM     35  C   SER A  28      25.149  -7.145 -14.100 
ATOM     36  O   SER A  28      24.492  -8.089 -13.668 
ATOM     37  N   ARG A  29      24.868  -5.864 -13.806 
ATOM     38  CA  ARG A  29      23.821  -5.471 -12.913 
ATOM     39  CB  ARG A  29      23.787  -3.948 -12.704 
ATOM     40  CG  ARG A  29      25.152  -3.369 -12.324 
ATOM     41  CD  ARG A  29      25.113  -1.897 -11.913 
ATOM     42  NE  ARG A  29      26.512  -1.383 -11.942 
ATOM     43  CZ  ARG A  29      27.390  -1.720 -10.952 
ATOM     44  NH1 ARG A  29      27.024  -2.618  -9.991 
ATOM     45  NH2 ARG A  29      28.642  -1.178 -10.929 
ATOM     46  C   ARG A  29      22.506  -5.884 -13.504 
ATOM     47  O   ARG A  29      21.579  -6.255 -12.784 
ATOM     48  N   TYR A  30      22.378  -5.784 -14.840 
ATOM     49  CA  TYR A  30      21.164  -6.163 -15.505 
ATOM     50  CB  TYR A  30      21.186  -5.817 -17.003 
ATOM     51  CG  TYR A  30      19.900  -6.271 -17.606 
ATOM     52  CD1 TYR A  30      18.727  -5.600 -17.348 
ATOM     53  CD2 TYR A  30      19.876  -7.357 -18.449 
ATOM     54  CE1 TYR A  30      17.543  -6.018 -17.911 
ATOM     55  CE2 TYR A  30      18.698  -7.778 -19.016 
ATOM     56  CZ  TYR A  30      17.529  -7.109 -18.746 
ATOM     57  OH  TYR A  30      16.316  -7.539 -19.327 
ATOM     58  C   TYR A  30      20.959  -7.638 -15.363 
ATOM     59  O   TYR A  30      19.855  -8.092 -15.068 
ATOM     60  N   THR A  31      22.033  -8.431 -15.551 
ATOM     61  CA  THR A  31      21.926  -9.861 -15.473 
ATOM     62  CB  THR A  31      23.230 -10.559 -15.736 
ATOM     63  OG1 THR A  31      23.715 -10.225 -17.028 
ATOM     64  CG2 THR A  31      23.003 -12.080 -15.628 
ATOM     65  C   THR A  31      21.490 -10.229 -14.091 
ATOM     66  O   THR A  31      20.646 -11.105 -13.907 
ATOM     67  N   HIS A  32      22.064  -9.557 -13.079 
ATOM     68  CA  HIS A  32      21.744  -9.842 -11.711 
ATOM     69  ND1 HIS A  32      22.771 -10.826  -8.882 
ATOM     70  CG  HIS A  32      22.450  -9.554  -9.301 
ATOM     71  CB  HIS A  32      22.623  -9.069 -10.710 
ATOM     72  NE2 HIS A  32      22.010  -9.743  -7.096 
ATOM     73  CD2 HIS A  32      21.986  -8.905  -8.198 
ATOM     74  CE1 HIS A  32      22.488 -10.885  -7.556 
ATOM     75  C   HIS A  32      20.311  -9.481 -11.477 
ATOM     76  O   HIS A  32      19.604 -10.145 -10.722 
ATOM     77  N   PHE A  33      19.841  -8.406 -12.133 
ATOM     78  CA  PHE A  33      18.494  -7.942 -11.975 
ATOM     79  CB  PHE A  33      18.233  -6.698 -12.850 
ATOM     80  CG  PHE A  33      16.831  -6.221 -12.683 
ATOM     81  CD1 PHE A  33      15.822  -6.729 -13.471 
ATOM     82  CD2 PHE A  33      16.525  -5.261 -11.749 
ATOM     83  CE1 PHE A  33      14.528  -6.288 -13.327 
ATOM     84  CE2 PHE A  33      15.232  -4.815 -11.599 
ATOM     85  CZ  PHE A  33      14.232  -5.330 -12.388 
ATOM     86  C   PHE A  33      17.577  -9.044 -12.410 
ATOM     87  O   PHE A  33      16.584  -9.337 -11.745 
ATOM     88  N   LEU A  34      17.891  -9.694 -13.546 
ATOM     89  CA  LEU A  34      17.052 -10.740 -14.056 
ATOM     90  CB  LEU A  34      17.509 -11.262 -15.429 
ATOM     91  CG  LEU A  34      17.352 -10.227 -16.561 
ATOM     92  CD1 LEU A  34      17.815 -10.799 -17.911 
ATOM     93  CD2 LEU A  34      15.914  -9.684 -16.622 
ATOM     94  C   LEU A  34      17.034 -11.895 -13.105 
ATOM     95  O   LEU A  34      15.977 -12.463 -12.835 
ATOM     96  N   THR A  35      18.201 -12.276 -12.555 
ATOM     97  CA  THR A  35      18.222 -13.429 -11.706 
ATOM     98  CB  THR A  35      19.611 -13.827 -11.277 
ATOM     99  OG1 THR A  35      19.582 -15.110 -10.672 
ATOM    100  CG2 THR A  35      20.183 -12.793 -10.291 
ATOM    101  C   THR A  35      17.370 -13.183 -10.496 
ATOM    102  O   THR A  35      16.600 -14.054 -10.093 
ATOM    103  N   GLN A  36      17.510 -12.004  -9.861 
ATOM    104  CA  GLN A  36      16.760 -11.714  -8.673 
ATOM    105  CB  GLN A  36      17.330 -10.515  -7.900 
ATOM    106  CG  GLN A  36      18.719 -10.776  -7.318 
ATOM    107  CD  GLN A  36      19.161  -9.521  -6.583 
ATOM    108  OE1 GLN A  36      18.999  -8.403  -7.076 
ATOM    109  NE2 GLN A  36      19.727  -9.702  -5.360 
ATOM    110  C   GLN A  36      15.306 -11.414  -8.928 
ATOM    111  O   GLN A  36      14.428 -11.820  -8.172 
ATOM    112  N   HIS A  37      15.041 -10.560  -9.926 
ATOM    113  CA  HIS A  37      13.739 -10.030 -10.232 
ATOM    114  ND1 HIS A  37      13.488  -7.875  -7.943 
ATOM    115  CG  HIS A  37      14.262  -7.931  -9.081 
ATOM    116  CB  HIS A  37      13.787  -8.508 -10.384 
ATOM    117  NE2 HIS A  37      15.483  -7.062  -7.395 
ATOM    118  CD2 HIS A  37      15.476  -7.429  -8.730 
ATOM    119  CE1 HIS A  37      14.268  -7.348  -6.966 
ATOM    120  C   HIS A  37      12.906 -10.649 -11.327 
ATOM    121  O   HIS A  37      11.752 -10.256 -11.466 
ATOM    122  N   TYR A  38      13.434 -11.530 -12.202 
ATOM    123  CA  TYR A  38      12.632 -11.883 -13.350 
ATOM    124  CB  TYR A  38      13.334 -11.414 -14.642 
ATOM    125  CG  TYR A  38      12.655 -11.872 -15.887 
ATOM    126  CD1 TYR A  38      11.465 -11.319 -16.304 
ATOM    127  CD2 TYR A  38      13.246 -12.841 -16.668 
ATOM    128  CE1 TYR A  38      10.868 -11.746 -17.467 
ATOM    129  CE2 TYR A  38      12.653 -13.271 -17.830 
ATOM    130  CZ  TYR A  38      11.459 -12.724 -18.231 
ATOM    131  OH  TYR A  38      10.848 -13.164 -19.425 
ATOM    132  C   TYR A  38      12.379 -13.364 -13.432 
ATOM    133  O   TYR A  38      13.285 -14.174 -13.250 
ATOM    134  N   ASP A  39      11.102 -13.741 -13.690 
ATOM    135  CA  ASP A  39      10.698 -15.112 -13.886 
ATOM    136  CB  ASP A  39      10.028 -15.729 -12.643 
ATOM    137  CG  ASP A  39       9.940 -17.238 -12.841 
ATOM    138  OD1 ASP A  39      10.562 -17.742 -13.815 
ATOM    139  OD2 ASP A  39       9.249 -17.904 -12.025 
ATOM    140  C   ASP A  39       9.669 -15.081 -14.984 
ATOM    141  O   ASP A  39       8.529 -14.682 -14.754 
ATOM    142  N   ALA A  40      10.037 -15.519 -16.207 
ATOM    143  CA  ALA A  40       9.168 -15.355 -17.343 
ATOM    144  CB  ALA A  40       9.809 -15.843 -18.652 
ATOM    145  C   ALA A  40       7.861 -16.082 -17.196 
ATOM    146  O   ALA A  40       6.812 -15.469 -17.390 
ATOM    147  N   LYS A  41       7.868 -17.386 -16.837 
ATOM    148  CA  LYS A  41       6.612 -18.091 -16.756 
ATOM    149  CB  LYS A  41       6.394 -19.072 -17.922 
ATOM    150  CG  LYS A  41       6.320 -18.394 -19.293 
ATOM    151  CD  LYS A  41       6.383 -19.380 -20.462 
ATOM    152  CE  LYS A  41       6.315 -18.723 -21.842 
ATOM    153  NZ  LYS A  41       6.395 -19.761 -22.893 
ATOM    154  C   LYS A  41       6.607 -18.900 -15.492 
ATOM    155  O   LYS A  41       6.979 -20.072 -15.469 
ATOM    156  N   PRO A  42       6.164 -18.261 -14.447 
ATOM    157  CA  PRO A  42       6.146 -18.766 -13.096 
ATOM    158  CD  PRO A  42       5.459 -16.998 -14.579 
ATOM    159  CB  PRO A  42       5.693 -17.583 -12.242 
ATOM    160  CG  PRO A  42       4.817 -16.760 -13.203 
ATOM    161  C   PRO A  42       5.350 -19.982 -12.740 
ATOM    162  O   PRO A  42       5.866 -20.776 -11.954 
ATOM    163  N   GLN A  43       4.106 -20.125 -13.253 
ATOM    164  CA  GLN A  43       3.233 -21.210 -12.882 
ATOM    165  CB  GLN A  43       3.921 -22.559 -12.575 
ATOM    166  CG  GLN A  43       2.969 -23.746 -12.437 
ATOM    167  CD  GLN A  43       2.653 -24.258 -13.835 
ATOM    168  OE1 GLN A  43       2.011 -23.577 -14.631 
ATOM    169  NE2 GLN A  43       3.125 -25.496 -14.144 
ATOM    170  C   GLN A  43       2.428 -20.772 -11.677 
ATOM    171  O   GLN A  43       1.781 -19.726 -11.696 
ATOM    172  N   GLY A  44       2.476 -21.564 -10.580 
ATOM    173  CA  GLY A  44       1.617 -21.423  -9.423 
ATOM    174  C   GLY A  44       1.682 -20.099  -8.711 
ATOM    175  O   GLY A  44       0.636 -19.515  -8.436 
ATOM    176  N   ARG A  45       2.881 -19.573  -8.391 
ATOM    177  CA  ARG A  45       2.966 -18.320  -7.681 
ATOM    178  CB  ARG A  45       2.277 -17.177  -8.444 
ATOM    179  CG  ARG A  45       2.951 -16.883  -9.786 
ATOM    180  CD  ARG A  45       2.084 -16.065 -10.743 
ATOM    181  NE  ARG A  45       2.134 -14.640 -10.313 
ATOM    182  CZ  ARG A  45       1.083 -13.819 -10.595 
ATOM    183  NH1 ARG A  45      -0.026 -14.325 -11.205 
ATOM    184  NH2 ARG A  45       1.132 -12.493 -10.270 
ATOM    185  C   ARG A  45       2.353 -18.422  -6.307 
ATOM    186  O   ARG A  45       1.777 -17.453  -5.809 
ATOM    187  N   ASP A  46       2.452 -19.607  -5.663 
ATOM    188  CA  ASP A  46       1.984 -19.790  -4.311 
ATOM    189  CB  ASP A  46       1.250 -21.127  -4.079 
ATOM    190  CG  ASP A  46       2.197 -22.277  -4.390 
ATOM    191  OD1 ASP A  46       3.256 -22.021  -5.022 
ATOM    192  OD2 ASP A  46       1.866 -23.431  -4.005 
ATOM    193  C   ASP A  46       3.161 -19.699  -3.376 
ATOM    194  O   ASP A  46       4.259 -19.317  -3.777 
ATOM    195  N   ASP A  47       2.954 -20.056  -2.089 
ATOM    196  CA  ASP A  47       3.986 -19.963  -1.086 
ATOM    197  CB  ASP A  47       3.505 -20.399   0.311 
ATOM    198  CG  ASP A  47       2.512 -19.366   0.829 
ATOM    199  OD1 ASP A  47       2.392 -18.285   0.192 
ATOM    200  OD2 ASP A  47       1.859 -19.643   1.870 
ATOM    201  C   ASP A  47       5.122 -20.868  -1.453 
ATOM    202  O   ASP A  47       6.290 -20.503  -1.321 
ATOM    203  N   ARG A  48       4.797 -22.077  -1.942 
ATOM    204  CA  ARG A  48       5.781 -23.061  -2.293 
ATOM    205  CB  ARG A  48       5.140 -24.351  -2.823 
ATOM    206  CG  ARG A  48       6.146 -25.430  -3.211 
ATOM    207  CD  ARG A  48       5.521 -26.560  -4.029 
ATOM    208  NE  ARG A  48       5.134 -25.982  -5.348 
ATOM    209  CZ  ARG A  48       4.541 -26.764  -6.297 
ATOM    210  NH1 ARG A  48       4.304 -28.084  -6.046 
ATOM    211  NH2 ARG A  48       4.179 -26.221  -7.497 
ATOM    212  C   ARG A  48       6.632 -22.511  -3.395 
ATOM    213  O   ARG A  48       7.843 -22.722  -3.421 
ATOM    214  N   TYR A  49       6.004 -21.778  -4.332 
ATOM    215  CA  TYR A  49       6.690 -21.207  -5.452 
ATOM    216  CB  TYR A  49       5.716 -20.385  -6.317 
ATOM    217  CG  TYR A  49       6.455 -19.484  -7.246 
ATOM    218  CD1 TYR A  49       6.995 -19.944  -8.423 
ATOM    219  CD2 TYR A  49       6.580 -18.149  -6.930 
ATOM    220  CE1 TYR A  49       7.662 -19.084  -9.266 
ATOM    221  CE2 TYR A  49       7.244 -17.287  -7.767 
ATOM    222  CZ  TYR A  49       7.787 -17.755  -8.938 
ATOM    223  OH  TYR A  49       8.468 -16.868  -9.798 
ATOM    224  C   TYR A  49       7.763 -20.299  -4.937 
ATOM    225  O   TYR A  49       8.907 -20.361  -5.387 
ATOM    226  N   CYS A  50       7.427 -19.442  -3.956 
ATOM    227  CA  CYS A  50       8.387 -18.513  -3.432 
ATOM    228  CB  CYS A  50       7.789 -17.543  -2.401 
ATOM    229  SG  CYS A  50       6.919 -16.168  -3.203 
ATOM    230  C   CYS A  50       9.521 -19.233  -2.772 
ATOM    231  O   CYS A  50      10.680 -18.874  -2.966 
ATOM    232  N   GLU A  51       9.232 -20.282  -1.984 
ATOM    233  CA  GLU A  51      10.291 -20.937  -1.274 
ATOM    234  CB  GLU A  51       9.814 -22.052  -0.328 
ATOM    235  CG  GLU A  51       9.046 -21.500   0.875 
ATOM    236  CD  GLU A  51       8.647 -22.660   1.776 
ATOM    237  OE1 GLU A  51       8.797 -23.834   1.341 
ATOM    238  OE2 GLU A  51       8.191 -22.384   2.918 
ATOM    239  C   GLU A  51      11.271 -21.539  -2.238 
ATOM    240  O   GLU A  51      12.477 -21.471  -2.014 
ATOM    241  N   SER A  52      10.782 -22.163  -3.323 
ATOM    242  CA  SER A  52      11.648 -22.819  -4.266 
ATOM    243  CB  SER A  52      10.871 -23.670  -5.287 
ATOM    244  OG  SER A  52      11.770 -24.296  -6.189 
ATOM    245  C   SER A  52      12.484 -21.840  -5.041 
ATOM    246  O   SER A  52      13.695 -22.015  -5.173 
ATOM    247  N   ILE A  53      11.853 -20.774  -5.572 
ATOM    248  CA  ILE A  53      12.510 -19.830  -6.436 
ATOM    249  CB  ILE A  53      11.569 -18.839  -7.063 
ATOM    250  CG1 ILE A  53      12.268 -18.100  -8.213 
ATOM    251  CG2 ILE A  53      11.022 -17.910  -5.967 
ATOM    252  CD1 ILE A  53      11.307 -17.285  -9.080 
ATOM    253  C   ILE A  53      13.564 -19.071  -5.697 
ATOM    254  O   ILE A  53      14.625 -18.777  -6.243 
ATOM    255  N   MET A  54      13.288 -18.724  -4.431 
ATOM    256  CA  MET A  54      14.208 -17.931  -3.681 
ATOM    257  CB  MET A  54      13.657 -17.630  -2.278 
ATOM    258  CG  MET A  54      14.129 -16.292  -1.716 
ATOM    259  SD  MET A  54      13.400 -14.851  -2.557 
ATOM    260  CE  MET A  54      13.965 -13.641  -1.327 
ATOM    261  C   MET A  54      15.482 -18.715  -3.574 
ATOM    262  O   MET A  54      16.577 -18.162  -3.661 
ATOM    263  N   ARG A  55      15.360 -20.040  -3.377 
ATOM    264  CA  ARG A  55      16.487 -20.926  -3.259 
ATOM    265  CB  ARG A  55      16.035 -22.353  -2.921 
ATOM    266  CG  ARG A  55      15.198 -22.413  -1.641 
ATOM    267  CD  ARG A  55      14.502 -23.757  -1.423 
ATOM    268  NE  ARG A  55      15.339 -24.566  -0.498 
ATOM    269  CZ  ARG A  55      15.110 -25.907  -0.399 
ATOM    270  NH1 ARG A  55      14.168 -26.490  -1.198 
ATOM    271  NH2 ARG A  55      15.823 -26.659   0.486 
ATOM    272  C   ARG A  55      17.249 -20.983  -4.555 
ATOM    273  O   ARG A  55      18.476 -20.907  -4.565 
ATOM    274  N   ARG A  56      16.538 -21.101  -5.694 
ATOM    275  CA  ARG A  56      17.186 -21.258  -6.971 
ATOM    276  CB  ARG A  56      16.203 -21.454  -8.140 
ATOM    277  CG  ARG A  56      15.409 -22.759  -8.083 
ATOM    278  CD  ARG A  56      14.767 -23.128  -9.423 
ATOM    279  NE  ARG A  56      13.877 -22.004  -9.821 
ATOM    280  CZ  ARG A  56      12.561 -22.008  -9.459 
ATOM    281  NH1 ARG A  56      12.047 -23.057  -8.752 
ATOM    282  NH2 ARG A  56      11.757 -20.960  -9.804 
ATOM    283  C   ARG A  56      17.993 -20.038  -7.297 
ATOM    284  O   ARG A  56      19.094 -20.132  -7.842 
ATOM    285  N   ARG A  57      17.434 -18.858  -6.981 
ATOM    286  CA  ARG A  57      17.989 -17.566  -7.272 
ATOM    287  CB  ARG A  57      16.981 -16.432  -7.028 
ATOM    288  CG  ARG A  57      15.720 -16.618  -7.872 
ATOM    289  CD  ARG A  57      16.007 -16.749  -9.368 
ATOM    290  NE  ARG A  57      14.774 -17.286 -10.009 
ATOM    291  CZ  ARG A  57      14.462 -16.937 -11.292 
ATOM    292  NH1 ARG A  57      15.255 -16.058 -11.970 
ATOM    293  NH2 ARG A  57      13.356 -17.462 -11.896 
ATOM    294  C   ARG A  57      19.215 -17.308  -6.446 
ATOM    295  O   ARG A  57      20.047 -16.489  -6.833 
ATOM    296  N   GLY A  58      19.345 -17.952  -5.266 
ATOM    297  CA  GLY A  58      20.518 -17.749  -4.452 
ATOM    298  C   GLY A  58      20.249 -16.676  -3.435 
ATOM    299  O   GLY A  58      21.171 -16.056  -2.910 
ATOM    300  N   LEU A  59      18.957 -16.404  -3.197 
ATOM    301  CA  LEU A  59      18.390 -15.442  -2.291 
ATOM    302  CB  LEU A  59      16.997 -14.993  -2.748 
ATOM    303  CG  LEU A  59      17.057 -14.335  -4.141 
ATOM    304  CD1 LEU A  59      15.690 -13.786  -4.573 
ATOM    305  CD2 LEU A  59      18.175 -13.282  -4.214 
ATOM    306  C   LEU A  59      18.342 -15.875  -0.842 
ATOM    307  O   LEU A  59      17.877 -15.107  -0.005 
ATOM    308  N   THR A  60      18.628 -17.158  -0.543 
ATOM    309  CA  THR A  60      18.521 -17.780   0.758 
ATOM    310  CB  THR A  60      18.422 -19.273   0.655 
ATOM    311  OG1 THR A  60      19.592 -19.810   0.057 
ATOM    312  CG2 THR A  60      17.192 -19.608  -0.204 
ATOM    313  C   THR A  60      19.582 -17.448   1.776 
ATOM    314  O   THR A  60      19.306 -17.592   2.964 
ATOM    315  N   SER A  61      20.833 -17.093   1.412 
ATOM    316  CA  SER A  61      21.758 -16.859   2.493 
ATOM    317  CB  SER A  61      22.957 -17.826   2.485 
ATOM    318  OG  SER A  61      22.517 -19.158   2.702 
ATOM    319  C   SER A  61      22.320 -15.475   2.407 
ATOM    320  O   SER A  61      23.186 -15.209   1.575 
ATOM    321  N   PRO A  62      21.889 -14.572   3.254 
ATOM    322  CA  PRO A  62      20.832 -14.844   4.197 
ATOM    323  CD  PRO A  62      22.847 -13.617   3.787 
ATOM    324  CB  PRO A  62      20.985 -13.822   5.320 
ATOM    325  CG  PRO A  62      22.467 -13.428   5.263 
ATOM    326  C   PRO A  62      19.514 -14.718   3.499 
ATOM    327  O   PRO A  62      19.488 -14.279   2.350 
ATOM    328  N   CYS A  63      18.409 -15.091   4.176 
ATOM    329  CA  CYS A  63      17.107 -15.029   3.577 
ATOM    330  CB  CYS A  63      15.980 -15.525   4.508 
ATOM    331  SG  CYS A  63      16.264 -17.191   5.180 
ATOM    332  C   CYS A  63      16.811 -13.590   3.286 
ATOM    333  O   CYS A  63      16.979 -12.728   4.148 
ATOM    334  N   LYS A  64      16.363 -13.286   2.050 
ATOM    335  CA  LYS A  64      16.024 -11.933   1.733 
ATOM    336  CB  LYS A  64      15.958 -11.675   0.217 
ATOM    337  CG  LYS A  64      15.947 -10.196  -0.175 
ATOM    338  CD  LYS A  64      16.188  -9.974  -1.671 
ATOM    339  CE  LYS A  64      16.192  -8.501  -2.084 
ATOM    340  NZ  LYS A  64      16.367  -8.389  -3.549 
ATOM    341  C   LYS A  64      14.671 -11.685   2.334 
ATOM    342  O   LYS A  64      13.782 -12.531   2.250 
ATOM    343  N   ASP A  65      14.485 -10.514   2.975 
ATOM    344  CA  ASP A  65      13.252 -10.245   3.660 
ATOM    345  CB  ASP A  65      13.310  -8.967   4.522 
ATOM    346  CG  ASP A  65      13.625  -7.757   3.647 
ATOM    347  OD1 ASP A  65      14.224  -7.939   2.553 
ATOM    348  OD2 ASP A  65      13.278  -6.626   4.077 
ATOM    349  C   ASP A  65      12.107 -10.144   2.699 
ATOM    350  O   ASP A  65      11.037 -10.700   2.946 
ATOM    351  N   ILE A  66      12.280  -9.419   1.579 
ATOM    352  CA  ILE A  66      11.198  -9.300   0.645 
ATOM    353  CB  ILE A  66      10.432  -8.019   0.848 
ATOM    354  CG1 ILE A  66       9.083  -8.013   0.109 
ATOM    355  CG2 ILE A  66      11.366  -6.859   0.468 
ATOM    356  CD1 ILE A  66       9.205  -8.016  -1.410 
ATOM    357  C   ILE A  66      11.805  -9.311  -0.725 
ATOM    358  O   ILE A  66      12.863  -8.720  -0.940 
ATOM    359  N   ASN A  67      11.179 -10.019  -1.688 
ATOM    360  CA  ASN A  67      11.720 -10.015  -3.017 
ATOM    361  CB  ASN A  67      12.741 -11.139  -3.259 
ATOM    362  CG  ASN A  67      13.477 -10.847  -4.558 
ATOM    363  OD1 ASN A  67      14.272  -9.911  -4.638 
ATOM    364  ND2 ASN A  67      13.214 -11.676  -5.603 
ATOM    365  C   ASN A  67      10.584 -10.205  -3.973 
ATOM    366  O   ASN A  67       9.740 -11.082  -3.786 
ATOM    367  N   THR A  68      10.556  -9.392  -5.048 
ATOM    368  CA  THR A  68       9.471  -9.467  -5.982 
ATOM    369  CB  THR A  68       8.762  -8.158  -6.145 
ATOM    370  OG1 THR A  68       8.269  -7.721  -4.886 
ATOM    371  CG2 THR A  68       7.598  -8.348  -7.130 
ATOM    372  C   THR A  68       9.996  -9.879  -7.324 
ATOM    373  O   THR A  68      11.059  -9.439  -7.762 
ATOM    374  N   PHE A  69       9.236 -10.761  -8.006 
ATOM    375  CA  PHE A  69       9.601 -11.241  -9.309 
ATOM    376  CB  PHE A  69       9.527 -12.774  -9.435 
ATOM    377  CG  PHE A  69      10.543 -13.384  -8.526 
ATOM    378  CD1 PHE A  69      11.831 -13.609  -8.956 
ATOM    379  CD2 PHE A  69      10.207 -13.734  -7.237 
ATOM    380  CE1 PHE A  69      12.768 -14.171  -8.120 
ATOM    381  CE2 PHE A  69      11.140 -14.295  -6.395 
ATOM    382  CZ  PHE A  69      12.423 -14.515  -6.835 
ATOM    383  C   PHE A  69       8.608 -10.690 -10.287 
ATOM    384  O   PHE A  69       7.415 -10.605 -10.001 
ATOM    385  N   ILE A  70       9.099 -10.300 -11.480 
ATOM    386  CA  ILE A  70       8.279  -9.766 -12.530 
ATOM    387  CB  ILE A  70       8.894  -8.585 -13.228 
ATOM    388  CG1 ILE A  70       9.137  -7.438 -12.235 
ATOM    389  CG2 ILE A  70       7.982  -8.201 -14.407 
ATOM    390  CD1 ILE A  70      10.026  -6.325 -12.786 
ATOM    391  C   ILE A  70       8.146 -10.852 -13.550 
ATOM    392  O   ILE A  70       9.106 -11.572 -13.824 
ATOM    393  N   HIS A  71       6.934 -11.011 -14.122 
ATOM    394  CA  HIS A  71       6.704 -12.056 -15.078 
ATOM    395  ND1 HIS A  71       6.623 -14.322 -12.875 
ATOM    396  CG  HIS A  71       5.646 -13.442 -13.288 
ATOM    397  CB  HIS A  71       5.509 -12.942 -14.696 
ATOM    398  NE2 HIS A  71       5.416 -13.823 -11.074 
ATOM    399  CD2 HIS A  71       4.918 -13.148 -12.176 
ATOM    400  CE1 HIS A  71       6.439 -14.514 -11.544 
ATOM    401  C   HIS A  71       6.415 -11.410 -16.399 
ATOM    402  O   HIS A  71       6.310 -10.188 -16.486 
ATOM    403  N   GLY A  72       6.286 -12.218 -17.476 
ATOM    404  CA  GLY A  72       6.017 -11.656 -18.772 
ATOM    405  C   GLY A  72       7.295 -11.593 -19.560 
ATOM    406  O   GLY A  72       8.294 -12.209 -19.193 
ATOM    407  N   ASN A  73       7.269 -10.867 -20.702 
ATOM    408  CA  ASN A  73       8.405 -10.782 -21.584 
ATOM    409  CB  ASN A  73       8.034 -10.508 -23.057 
ATOM    410  CG  ASN A  73       7.346  -9.151 -23.163 
ATOM    411  OD1 ASN A  73       7.968  -8.146 -23.502 
ATOM    412  ND2 ASN A  73       6.017  -9.119 -22.872 
ATOM    413  C   ASN A  73       9.371  -9.723 -21.133 
ATOM    414  O   ASN A  73       8.994  -8.716 -20.538 
ATOM    415  N   LYS A  74      10.668  -9.952 -21.434 
ATOM    416  CA  LYS A  74      11.764  -9.101 -21.052 
ATOM    417  CB  LYS A  74      13.152  -9.709 -21.329 
ATOM    418  CG  LYS A  74      13.502 -10.903 -20.438 
ATOM    419  CD  LYS A  74      14.866 -11.514 -20.762 
ATOM    420  CE  LYS A  74      14.989 -11.999 -22.206 
ATOM    421  NZ  LYS A  74      16.380 -12.427 -22.480 
ATOM    422  C   LYS A  74      11.726  -7.769 -21.741 
ATOM    423  O   LYS A  74      12.108  -6.759 -21.152 
ATOM    424  N   ARG A  75      11.268  -7.726 -23.005 
ATOM    425  CA  ARG A  75      11.336  -6.518 -23.783 
ATOM    426  CB  ARG A  75      10.706  -6.680 -25.174 
ATOM    427  CG  ARG A  75      11.275  -7.856 -25.964 
ATOM    428  CD  ARG A  75      10.777  -7.928 -27.407 
ATOM    429  NE  ARG A  75       9.288  -7.909 -27.372 
ATOM    430  CZ  ARG A  75       8.587  -9.047 -27.093 
ATOM    431  NH1 ARG A  75       9.247 -10.192 -26.754 
ATOM    432  NH2 ARG A  75       7.223  -9.036 -27.147 
ATOM    433  C   ARG A  75      10.568  -5.434 -23.096 
ATOM    434  O   ARG A  75      11.000  -4.283 -23.058 
ATOM    435  N   SER A  76       9.396  -5.775 -22.533 
ATOM    436  CA  SER A  76       8.562  -4.791 -21.905 
ATOM    437  CB  SER A  76       7.236  -5.385 -21.396 
ATOM    438  OG  SER A  76       6.471  -5.878 -22.487 
ATOM    439  C   SER A  76       9.281  -4.196 -20.730 
ATOM    440  O   SER A  76       9.132  -3.009 -20.441 
ATOM    441  N   ILE A  77      10.063  -5.017 -20.003 
ATOM    442  CA  ILE A  77      10.777  -4.552 -18.848 
ATOM    443  CB  ILE A  77      11.426  -5.664 -18.076 
ATOM    444  CG1 ILE A  77      10.357  -6.647 -17.572 
ATOM    445  CG2 ILE A  77      12.260  -5.039 -16.946 
ATOM    446  CD1 ILE A  77      10.932  -7.947 -17.010 
ATOM    447  C   ILE A  77      11.850  -3.586 -19.254 
ATOM    448  O   ILE A  77      12.029  -2.547 -18.626 
ATOM    449  N   LYS A  78      12.600  -3.902 -20.324 
ATOM    450  CA  LYS A  78      13.670  -3.048 -20.763 
ATOM    451  CB  LYS A  78      14.457  -3.613 -21.957 
ATOM    452  CG  LYS A  78      15.314  -4.836 -21.619 
ATOM    453  CD  LYS A  78      15.896  -5.526 -22.854 
ATOM    454  CE  LYS A  78      16.828  -6.696 -22.531 
ATOM    455  NZ  LYS A  78      16.037  -7.912 -22.246 
ATOM    456  C   LYS A  78      13.105  -1.727 -21.186 
ATOM    457  O   LYS A  78      13.736  -0.686 -21.012 
ATOM    458  N   ALA A  79      11.881  -1.748 -21.741 
ATOM    459  CA  ALA A  79      11.200  -0.603 -22.284 
ATOM    460  CB  ALA A  79       9.821  -0.951 -22.871 
ATOM    461  C   ALA A  79      10.987   0.445 -21.231 
ATOM    462  O   ALA A  79      10.878   1.630 -21.545 
ATOM    463  N   ILE A  80      10.868   0.044 -19.956 
ATOM    464  CA  ILE A  80      10.626   1.016 -18.927 
ATOM    465  CB  ILE A  80      10.255   0.446 -17.581 
ATOM    466  CG1 ILE A  80      11.316  -0.473 -16.984 
ATOM    467  CG2 ILE A  80       8.892  -0.240 -17.747 
ATOM    468  CD1 ILE A  80      10.900  -1.026 -15.623 
ATOM    469  C   ILE A  80      11.745   2.022 -18.874 
ATOM    470  O   ILE A  80      11.546   3.160 -18.452 
ATOM    471  N   CYS A  81      12.966   1.624 -19.275 
ATOM    472  CA  CYS A  81      14.117   2.486 -19.280 
ATOM    473  CB  CYS A  81      15.428   1.734 -19.567 
ATOM    474  SG  CYS A  81      15.754   0.459 -18.312 
ATOM    475  C   CYS A  81      13.959   3.596 -20.289 
ATOM    476  O   CYS A  81      14.689   4.586 -20.237 
ATOM    477  N   GLU A  82      13.062   3.434 -21.284 
ATOM    478  CA  GLU A  82      12.862   4.454 -22.277 
ATOM    479  CB  GLU A  82      12.970   3.920 -23.715 
ATOM    480  CG  GLU A  82      11.961   2.809 -24.013 
ATOM    481  CD  GLU A  82      12.156   2.352 -25.452 
ATOM    482  OE1 GLU A  82      12.213   3.228 -26.356 
ATOM    483  OE2 GLU A  82      12.249   1.114 -25.666 
ATOM    484  C   GLU A  82      11.484   5.028 -22.107 
ATOM    485  O   GLU A  82      10.696   4.562 -21.287 
ATOM    486  N   ASN A  83      11.173   6.085 -22.884 
ATOM    487  CA  ASN A  83       9.911   6.767 -22.808 
ATOM    488  CB  ASN A  83       9.851   8.042 -23.664 
ATOM    489  CG  ASN A  83      10.676   9.103 -22.944 
ATOM    490  OD1 ASN A  83      10.664   9.185 -21.715 
ATOM    491  ND2 ASN A  83      11.416   9.938 -23.723 
ATOM    492  C   ASN A  83       8.817   5.839 -23.229 
ATOM    493  O   ASN A  83       7.665   6.001 -22.831 
ATOM    494  N   LYS A  84       9.156   4.826 -24.043 
ATOM    495  CA  LYS A  84       8.180   3.925 -24.580 
ATOM    496  CB  LYS A  84       8.857   2.817 -25.416 
ATOM    497  CG  LYS A  84       7.921   1.834 -26.122 
ATOM    498  CD  LYS A  84       7.153   0.911 -25.178 
ATOM    499  CE  LYS A  84       6.396  -0.197 -25.909 
ATOM    500  NZ  LYS A  84       7.357  -1.190 -26.441 
ATOM    501  C   LYS A  84       7.386   3.298 -23.466 
ATOM    502  O   LYS A  84       6.161   3.232 -23.563 
ATOM    503  N   ASN A  85       8.029   2.807 -22.383 
ATOM    504  CA  ASN A  85       7.206   2.217 -21.358 
ATOM    505  CB  ASN A  85       7.343   0.680 -21.318 
ATOM    506  CG  ASN A  85       6.232   0.074 -20.468 
ATOM    507  OD1 ASN A  85       5.067   0.455 -20.576 
ATOM    508  ND2 ASN A  85       6.604  -0.897 -19.592 
ATOM    509  C   ASN A  85       7.600   2.737 -20.000 
ATOM    510  O   ASN A  85       7.516   2.004 -19.015 
ATOM    511  N   GLY A  86       7.987   4.025 -19.869 
ATOM    512  CA  GLY A  86       8.358   4.440 -18.541 
ATOM    513  C   GLY A  86       8.406   5.935 -18.432 
ATOM    514  O   GLY A  86       8.529   6.651 -19.426 
ATOM    515  N   ASN A  87       8.313   6.432 -17.176 
ATOM    516  CA  ASN A  87       8.388   7.834 -16.866 
ATOM    517  CB  ASN A  87       7.070   8.434 -16.338 
ATOM    518  CG  ASN A  87       6.033   8.383 -17.450 
ATOM    519  OD1 ASN A  87       5.564   7.312 -17.828 
ATOM    520  ND2 ASN A  87       5.650   9.574 -17.983 
ATOM    521  C   ASN A  87       9.381   7.966 -15.753 
ATOM    522  O   ASN A  87       9.660   7.005 -15.039 
ATOM    523  N   PRO A  88       9.943   9.130 -15.590 
ATOM    524  CA  PRO A  88      10.890   9.367 -14.542 
ATOM    525  CD  PRO A  88       9.915  10.189 -16.582 
ATOM    526  CB  PRO A  88      11.522  10.727 -14.851 
ATOM    527  CG  PRO A  88      10.555  11.384 -15.857 
ATOM    528  C   PRO A  88      10.168   9.304 -13.236 
ATOM    529  O   PRO A  88       9.050   9.812 -13.144 
ATOM    530  N   HIS A  89      10.804   8.706 -12.212 
ATOM    531  CA  HIS A  89      10.210   8.527 -10.923 
ATOM    532  ND1 HIS A  89       7.895   6.729  -9.424 
ATOM    533  CG  HIS A  89       9.268   6.743  -9.344 
ATOM    534  CB  HIS A  89      10.169   7.046 -10.506 
ATOM    535  NE2 HIS A  89       8.415   6.182  -7.333 
ATOM    536  CD2 HIS A  89       9.569   6.408  -8.061 
ATOM    537  CE1 HIS A  89       7.434   6.387  -8.195 
ATOM    538  C   HIS A  89      11.094   9.291 -10.006 
ATOM    539  O   HIS A  89      12.249   9.524 -10.348 
ATOM    540  N   ARG A  90      10.614   9.570  -8.777 
ATOM    541  CA  ARG A  90      11.134  10.633  -7.973 
ATOM    542  CB  ARG A  90      10.638  10.532  -6.524 
ATOM    543  CG  ARG A  90       9.118  10.621  -6.401 
ATOM    544  CD  ARG A  90       8.581  12.052  -6.436 
ATOM    545  NE  ARG A  90       7.099  11.972  -6.308 
ATOM    546  CZ  ARG A  90       6.398  13.027  -5.801 
ATOM    547  NH1 ARG A  90       7.050  14.164  -5.418 
ATOM    548  NH2 ARG A  90       5.043  12.938  -5.660 
ATOM    549  C   ARG A  90      12.627  10.723  -7.915 
ATOM    550  O   ARG A  90      13.186  11.625  -8.535 
ATOM    551  N   GLU A  91      13.353   9.801  -7.262 
ATOM    552  CA  GLU A  91      14.755  10.115  -7.224 
ATOM    553  CB  GLU A  91      15.367  10.061  -5.812 
ATOM    554  CG  GLU A  91      14.958  11.232  -4.914 
ATOM    555  CD  GLU A  91      13.537  11.000  -4.427 
ATOM    556  OE1 GLU A  91      13.280   9.918  -3.836 
ATOM    557  OE2 GLU A  91      12.688  11.907  -4.644 
ATOM    558  C   GLU A  91      15.504   9.143  -8.074 
ATOM    559  O   GLU A  91      15.859   8.056  -7.623 
ATOM    560  N   ASN A  92      15.780   9.542  -9.330 
ATOM    561  CA  ASN A  92      16.570   8.776 -10.253 
ATOM    562  CB  ASN A  92      18.015   8.583  -9.762 
ATOM    563  CG  ASN A  92      18.669   9.953  -9.678 
ATOM    564  OD1 ASN A  92      18.547  10.766 -10.593 
ATOM    565  ND2 ASN A  92      19.371  10.227  -8.547 
ATOM    566  C   ASN A  92      15.991   7.412 -10.460 
ATOM    567  O   ASN A  92      16.733   6.456 -10.678 
ATOM    568  N   LEU A  93      14.653   7.283 -10.421 
ATOM    569  CA  LEU A  93      14.046   5.998 -10.644 
ATOM    570  CB  LEU A  93      13.196   5.499  -9.462 
ATOM    571  CG  LEU A  93      14.013   5.127  -8.208 
ATOM    572  CD1 LEU A  93      13.097   4.644  -7.072 
ATOM    573  CD2 LEU A  93      15.107   4.099  -8.543 
ATOM    574  C   LEU A  93      13.141   6.137 -11.825 
ATOM    575  O   LEU A  93      12.979   7.226 -12.373 
ATOM    576  N   ARG A  94      12.563   5.007 -12.286 
ATOM    577  CA  ARG A  94      11.651   5.047 -13.395 
ATOM    578  CB  ARG A  94      12.264   4.533 -14.706 
ATOM    579  CG  ARG A  94      13.421   5.410 -15.185 
ATOM    580  CD  ARG A  94      13.981   5.008 -16.550 
ATOM    581  NE  ARG A  94      12.929   5.315 -17.557 
ATOM    582  CZ  ARG A  94      12.803   6.585 -18.040 
ATOM    583  NH1 ARG A  94      13.625   7.577 -17.590 
ATOM    584  NH2 ARG A  94      11.843   6.868 -18.966 
ATOM    585  C   ARG A  94      10.481   4.169 -13.054 
ATOM    586  O   ARG A  94      10.637   3.137 -12.403 
ATOM    587  N   ILE A  95       9.268   4.577 -13.488 
ATOM    588  CA  ILE A  95       8.059   3.839 -13.228 
ATOM    589  CB  ILE A  95       7.025   4.653 -12.501 
ATOM    590  CG1 ILE A  95       5.820   3.791 -12.084 
ATOM    591  CG2 ILE A  95       6.656   5.846 -13.397 
ATOM    592  CD1 ILE A  95       6.118   2.807 -10.956 
ATOM    593  C   ILE A  95       7.471   3.433 -14.552 
ATOM    594  O   ILE A  95       7.417   4.230 -15.487 
ATOM    595  N   SER A  96       7.017   2.167 -14.668 
ATOM    596  CA  SER A  96       6.520   1.669 -15.924 
ATOM    597  CB  SER A  96       6.521   0.132 -16.021 
ATOM    598  OG  SER A  96       5.638  -0.423 -15.057 
ATOM    599  C   SER A  96       5.122   2.137 -16.200 
ATOM    600  O   SER A  96       4.324   2.355 -15.289 
ATOM    601  N   LYS A  97       4.824   2.366 -17.497 
ATOM    602  CA  LYS A  97       3.513   2.735 -17.955 
ATOM    603  CB  LYS A  97       3.499   3.283 -19.390 
ATOM    604  CG  LYS A  97       4.096   4.687 -19.504 
ATOM    605  CD  LYS A  97       4.273   5.153 -20.949 
ATOM    606  CE  LYS A  97       4.718   6.611 -21.063 
ATOM    607  NZ  LYS A  97       6.152   6.728 -20.709 
ATOM    608  C   LYS A  97       2.610   1.543 -17.924 
ATOM    609  O   LYS A  97       1.429   1.655 -17.600 
ATOM    610  N   SER A  98       3.157   0.372 -18.304 
ATOM    611  CA  SER A  98       2.430  -0.864 -18.402 
ATOM    612  CB  SER A  98       3.113  -1.826 -19.387 
ATOM    613  OG  SER A  98       2.438  -3.069 -19.433 
ATOM    614  C   SER A  98       2.391  -1.529 -17.062 
ATOM    615  O   SER A  98       3.191  -1.233 -16.178 
ATOM    616  N   SER A  99       1.438  -2.468 -16.892 
ATOM    617  CA  SER A  99       1.316  -3.181 -15.654 
ATOM    618  CB  SER A  99      -0.138  -3.329 -15.182 
ATOM    619  OG  SER A  99      -0.171  -4.036 -13.953 
ATOM    620  C   SER A  99       1.866  -4.551 -15.901 
ATOM    621  O   SER A  99       1.756  -5.075 -17.006 
ATOM    622  N   PHE A 100       2.499  -5.160 -14.875 
ATOM    623  CA  PHE A 100       3.096  -6.452 -15.063 
ATOM    624  CB  PHE A 100       4.625  -6.462 -14.858 
ATOM    625  CG  PHE A 100       5.327  -5.637 -15.887 
ATOM    626  CD1 PHE A 100       5.439  -4.271 -15.743 
ATOM    627  CD2 PHE A 100       5.897  -6.234 -16.988 
ATOM    628  CE1 PHE A 100       6.097  -3.516 -16.687 
ATOM    629  CE2 PHE A 100       6.556  -5.484 -17.934 
ATOM    630  CZ  PHE A 100       6.657  -4.121 -17.787 
ATOM    631  C   PHE A 100       2.572  -7.384 -14.016 
ATOM    632  O   PHE A 100       2.195  -6.966 -12.922 
ATOM    633  N   GLN A 101       2.513  -8.691 -14.344 
ATOM    634  CA  GLN A 101       2.171  -9.658 -13.345 
ATOM    635  CB  GLN A 101       1.839 -11.052 -13.904 
ATOM    636  CG  GLN A 101       0.489 -11.131 -14.617 
ATOM    637  CD  GLN A 101      -0.593 -11.194 -13.547 
ATOM    638  OE1 GLN A 101      -0.366 -11.697 -12.449 
ATOM    639  NE2 GLN A 101      -1.804 -10.667 -13.873 
ATOM    640  C   GLN A 101       3.394  -9.793 -12.496 
ATOM    641  O   GLN A 101       4.508  -9.873 -13.015 
ATOM    642  N   VAL A 102       3.218  -9.802 -11.161 
ATOM    643  CA  VAL A 102       4.354  -9.886 -10.293 
ATOM    644  CB  VAL A 102       4.759  -8.562  -9.714 
ATOM    645  CG1 VAL A 102       5.195  -7.637 -10.861 
ATOM    646  CG2 VAL A 102       3.584  -8.007  -8.887 
ATOM    647  C   VAL A 102       4.011 -10.774  -9.139 
ATOM    648  O   VAL A 102       2.841 -11.025  -8.854 
ATOM    649  N   THR A 103       5.050 -11.314  -8.467 
ATOM    650  CA  THR A 103       4.829 -12.120  -7.304 
ATOM    651  CB  THR A 103       5.112 -13.577  -7.530 
ATOM    652  OG1 THR A 103       4.295 -14.080  -8.577 
ATOM    653  CG2 THR A 103       4.826 -14.343  -6.226 
ATOM    654  C   THR A 103       5.781 -11.637  -6.255 
ATOM    655  O   THR A 103       6.988 -11.574  -6.489 
ATOM    656  N   THR A 104       5.262 -11.297  -5.057 
ATOM    657  CA  THR A 104       6.109 -10.812  -4.005 
ATOM    658  CB  THR A 104       5.546  -9.614  -3.295 
ATOM    659  OG1 THR A 104       5.356  -8.546  -4.210 
ATOM    660  CG2 THR A 104       6.514  -9.193  -2.176 
ATOM    661  C   THR A 104       6.242 -11.896  -2.986 
ATOM    662  O   THR A 104       5.251 -12.502  -2.581 
ATOM    663  N   CYS A 105       7.490 -12.172  -2.555 
ATOM    664  CA  CYS A 105       7.738 -13.200  -1.586 
ATOM    665  CB  CYS A 105       8.849 -14.165  -2.029 
ATOM    666  SG  CYS A 105       8.448 -14.908  -3.639 
ATOM    667  C   CYS A 105       8.189 -12.511  -0.339 
ATOM    668  O   CYS A 105       9.178 -11.779  -0.349 
ATOM    669  N   LYS A 106       7.459 -12.730   0.774 
ATOM    670  CA  LYS A 106       7.781 -12.086   2.014 
ATOM    671  CB  LYS A 106       6.585 -11.338   2.628 
ATOM    672  CG  LYS A 106       6.127 -10.139   1.793 
ATOM    673  CD  LYS A 106       4.735  -9.634   2.178 
ATOM    674  CE  LYS A 106       4.309  -8.374   1.425 
ATOM    675  NZ  LYS A 106       5.014  -7.194   1.974 
ATOM    676  C   LYS A 106       8.204 -13.134   2.988 
ATOM    677  O   LYS A 106       7.514 -14.131   3.203 
ATOM    678  N   LEU A 107       9.370 -12.908   3.618 
ATOM    679  CA  LEU A 107       9.910 -13.866   4.533 
ATOM    680  CB  LEU A 107      11.381 -13.570   4.883 
ATOM    681  CG  LEU A 107      12.026 -14.570   5.857 
ATOM    682  CD1 LEU A 107      12.138 -15.973   5.238 
ATOM    683  CD2 LEU A 107      13.375 -14.044   6.370 
ATOM    684  C   LEU A 107       9.105 -13.824   5.787 
ATOM    685  O   LEU A 107       8.661 -12.764   6.225 
ATOM    686  N   HIS A 108       8.855 -15.005   6.380 
ATOM    687  CA  HIS A 108       8.191 -15.020   7.648 
ATOM    688  ND1 HIS A 108       6.503 -17.160   5.722 
ATOM    689  CG  HIS A 108       6.507 -16.861   7.063 
ATOM    690  CB  HIS A 108       6.725 -15.489   7.618 
ATOM    691  NE2 HIS A 108       6.076 -19.059   6.793 
ATOM    692  CD2 HIS A 108       6.247 -18.033   7.703 
ATOM    693  CE1 HIS A 108       6.239 -18.488   5.615 
ATOM    694  C   HIS A 108       8.993 -15.906   8.534 
ATOM    695  O   HIS A 108       9.644 -16.843   8.076 
ATOM    696  N   GLY A 109       8.958 -15.620   9.846 
ATOM    697  CA  GLY A 109       9.793 -16.334  10.759 
ATOM    698  C   GLY A 109      10.861 -15.362  11.144 
ATOM    699  O   GLY A 109      11.206 -14.465  10.376 
ATOM    700  N   GLY A 110      11.378 -15.513  12.376 
ATOM    701  CA  GLY A 110      12.344 -14.642  12.983 
ATOM    702  C   GLY A 110      13.717 -14.700  12.379 
ATOM    703  O   GLY A 110      14.419 -13.689  12.376 
ATOM    704  N   SER A 111      14.166 -15.876  11.892 
ATOM    705  CA  SER A 111      15.555 -15.993  11.521 
ATOM    706  CB  SER A 111      16.129 -17.404  11.740 
ATOM    707  OG  SER A 111      17.494 -17.439  11.353 
ATOM    708  C   SER A 111      15.827 -15.629  10.092 
ATOM    709  O   SER A 111      15.060 -15.888   9.167 
ATOM    710  N   PRO A 112      16.953 -14.967   9.967 
ATOM    711  CA  PRO A 112      17.492 -14.571   8.686 
ATOM    712  CD  PRO A 112      17.334 -14.031  11.015 
ATOM    713  CB  PRO A 112      18.504 -13.462   8.973 
ATOM    714  CG  PRO A 112      18.025 -12.860  10.301 
ATOM    715  C   PRO A 112      18.112 -15.709   7.930 
ATOM    716  O   PRO A 112      18.498 -15.507   6.778 
ATOM    717  N   TRP A 113      18.254 -16.900   8.543 
ATOM    718  CA  TRP A 113      18.952 -17.947   7.848 
ATOM    719  CB  TRP A 113      20.140 -18.493   8.653 
ATOM    720  CG  TRP A 113      21.239 -17.473   8.801 
ATOM    721  CD2 TRP A 113      22.171 -17.157   7.757 
ATOM    722  CD1 TRP A 113      21.549 -16.668   9.857 
ATOM    723  NE1 TRP A 113      22.625 -15.874   9.541 
ATOM    724  CE2 TRP A 113      23.017 -16.164   8.250 
ATOM    725  CE3 TRP A 113      22.310 -17.654   6.495 
ATOM    726  CZ2 TRP A 113      24.022 -15.652   7.480 
ATOM    727  CZ3 TRP A 113      23.322 -17.137   5.721 
ATOM    728  CH2 TRP A 113      24.162 -16.156   6.206 
ATOM    729  C   TRP A 113      18.019 -19.078   7.526 
ATOM    730  O   TRP A 113      16.980 -19.259   8.157 
ATOM    731  N   PRO A 114      18.387 -19.844   6.525 
ATOM    732  CA  PRO A 114      17.605 -20.941   6.018 
ATOM    733  CD  PRO A 114      19.726 -19.807   5.959 
ATOM    734  CB  PRO A 114      18.412 -21.510   4.849 
ATOM    735  CG  PRO A 114      19.865 -21.131   5.190 
ATOM    736  C   PRO A 114      17.349 -21.963   7.077 
ATOM    737  O   PRO A 114      18.132 -22.055   8.021 
ATOM    738  N   PRO A 115      16.287 -22.717   6.949 
ATOM    739  CA  PRO A 115      15.417 -22.592   5.810 
ATOM    740  CD  PRO A 115      16.308 -24.080   7.460 
ATOM    741  CB  PRO A 115      14.554 -23.850   5.796 
ATOM    742  CG  PRO A 115      15.436 -24.898   6.494 
ATOM    743  C   PRO A 115      14.624 -21.326   5.826 
ATOM    744  O   PRO A 115      14.324 -20.822   6.907 
ATOM    745  N   CYS A 116      14.262 -20.805   4.637 
ATOM    746  CA  CYS A 116      13.552 -19.559   4.576 
ATOM    747  CB  CYS A 116      14.136 -18.609   3.509 
ATOM    748  SG  CYS A 116      15.947 -18.432   3.606 
ATOM    749  C   CYS A 116      12.141 -19.851   4.153 
ATOM    750  O   CYS A 116      11.913 -20.416   3.083 
ATOM    751  N   GLN A 117      11.145 -19.461   4.980 
ATOM    752  CA  GLN A 117       9.776 -19.689   4.605 
ATOM    753  CB  GLN A 117       8.829 -20.057   5.761 
ATOM    754  CG  GLN A 117       9.262 -21.272   6.578 
ATOM    755  CD  GLN A 117       9.944 -20.724   7.818 
ATOM    756  OE1 GLN A 117      10.525 -19.641   7.791 
ATOM    757  NE2 GLN A 117       9.847 -21.480   8.943 
ATOM    758  C   GLN A 117       9.264 -18.399   4.045 
ATOM    759  O   GLN A 117       9.593 -17.322   4.542 
ATOM    760  N   TYR A 118       8.444 -18.476   2.979 
ATOM    761  CA  TYR A 118       7.961 -17.279   2.352 
ATOM    762  CB  TYR A 118       8.554 -17.047   0.952 
ATOM    763  CG  TYR A 118      10.003 -16.728   1.079 
ATOM    764  CD1 TYR A 118      10.406 -15.445   1.371 
ATOM    765  CD2 TYR A 118      10.958 -17.702   0.895 
ATOM    766  CE1 TYR A 118      11.740 -15.138   1.486 
ATOM    767  CE2 TYR A 118      12.294 -17.401   1.008 
ATOM    768  CZ  TYR A 118      12.686 -16.117   1.304 
ATOM    769  OH  TYR A 118      14.057 -15.806   1.420 
ATOM    770  C   TYR A 118       6.480 -17.356   2.150 
ATOM    771  O   TYR A 118       5.907 -18.436   2.018 
ATOM    772  N   ARG A 119       5.827 -16.174   2.139 
ATOM    773  CA  ARG A 119       4.427 -16.059   1.843 
ATOM    774  CB  ARG A 119       3.652 -15.202   2.858 
ATOM    775  CG  ARG A 119       3.673 -15.788   4.269 
ATOM    776  CD  ARG A 119       2.594 -16.840   4.518 
ATOM    777  NE  ARG A 119       2.885 -17.449   5.844 
ATOM    778  CZ  ARG A 119       1.863 -17.879   6.638 
ATOM    779  NH1 ARG A 119       0.571 -17.731   6.223 
ATOM    780  NH2 ARG A 119       2.135 -18.448   7.848 
ATOM    781  C   ARG A 119       4.365 -15.344   0.526 
ATOM    782  O   ARG A 119       5.061 -14.349   0.325 
ATOM    783  N   ALA A 120       3.524 -15.828  -0.411 
ATOM    784  CA  ALA A 120       3.516 -15.241  -1.722 
ATOM    785  CB  ALA A 120       3.540 -16.279  -2.857 
ATOM    786  C   ALA A 120       2.290 -14.411  -1.918 
ATOM    787  O   ALA A 120       1.191 -14.774  -1.498 
ATOM    788  N   THR A 121       2.473 -13.235  -2.553 
ATOM    789  CA  THR A 121       1.362 -12.387  -2.858 
ATOM    790  CB  THR A 121       1.414 -11.077  -2.132 
ATOM    791  OG1 THR A 121       1.493 -11.279  -0.729 
ATOM    792  CG2 THR A 121       0.136 -10.304  -2.467 
ATOM    793  C   THR A 121       1.454 -12.058  -4.319 
ATOM    794  O   THR A 121       2.368 -11.355  -4.746 
ATOM    795  N   ALA A 122       0.503 -12.561  -5.131 
ATOM    796  CA  ALA A 122       0.506 -12.258  -6.535 
ATOM    797  CB  ALA A 122      -0.363 -13.214  -7.372 
ATOM    798  C   ALA A 122      -0.051 -10.879  -6.695 
ATOM    799  O   ALA A 122      -0.797 -10.403  -5.841 
ATOM    800  N   GLY A 123       0.311 -10.190  -7.800 
ATOM    801  CA  GLY A 123      -0.202  -8.866  -8.009 
ATOM    802  C   GLY A 123      -0.066  -8.514  -9.455 
ATOM    803  O   GLY A 123       0.601  -9.210 -10.221 
ATOM    804  N   PHE A 124      -0.738  -7.418  -9.864 
ATOM    805  CA  PHE A 124      -0.677  -6.940 -11.215 
ATOM    806  CB  PHE A 124      -1.952  -7.333 -11.988 
ATOM    807  CG  PHE A 124      -1.880  -6.953 -13.427 
ATOM    808  CD1 PHE A 124      -1.110  -7.677 -14.309 
ATOM    809  CD2 PHE A 124      -2.620  -5.893 -13.902 
ATOM    810  CE1 PHE A 124      -1.058  -7.330 -15.640 
ATOM    811  CE2 PHE A 124      -2.573  -5.544 -15.231 
ATOM    812  CZ  PHE A 124      -1.789  -6.263 -16.103 
ATOM    813  C   PHE A 124      -0.614  -5.444 -11.112 
ATOM    814  O   PHE A 124      -1.586  -4.807 -10.707 
ATOM    815  N   ARG A 125       0.538  -4.838 -11.470 
ATOM    816  CA  ARG A 125       0.653  -3.408 -11.368 
ATOM    817  CB  ARG A 125       0.731  -2.905  -9.919 
ATOM    818  CG  ARG A 125       1.922  -3.477  -9.148 
ATOM    819  CD  ARG A 125       2.201  -2.737  -7.841 
ATOM    820  NE  ARG A 125       2.654  -1.368  -8.212 
ATOM    821  CZ  ARG A 125       2.539  -0.343  -7.320 
ATOM    822  NH1 ARG A 125       2.021  -0.575  -6.078 
ATOM    823  NH2 ARG A 125       2.940   0.912  -7.672 
ATOM    824  C   ARG A 125       1.930  -2.974 -12.029 
ATOM    825  O   ARG A 125       2.704  -3.796 -12.517 
ATOM    826  N   ASN A 126       2.164  -1.643 -12.058 
ATOM    827  CA  ASN A 126       3.348  -1.060 -12.631 
ATOM    828  CB  ASN A 126       3.319   0.475 -12.733 
ATOM    829  CG  ASN A 126       2.288   0.920 -13.750 
ATOM    830  OD1 ASN A 126       1.798   0.128 -14.551 
ATOM    831  ND2 ASN A 126       1.954   2.238 -13.724 
ATOM    832  C   ASN A 126       4.475  -1.326 -11.687 
ATOM    833  O   ASN A 126       4.252  -1.649 -10.522 
ATOM    834  N   VAL A 127       5.728  -1.187 -12.170 
ATOM    835  CA  VAL A 127       6.853  -1.442 -11.318 
ATOM    836  CB  VAL A 127       7.620  -2.670 -11.710 
ATOM    837  CG1 VAL A 127       6.692  -3.888 -11.560 
ATOM    838  CG2 VAL A 127       8.164  -2.479 -13.137 
ATOM    839  C   VAL A 127       7.801  -0.286 -11.389 
ATOM    840  O   VAL A 127       7.791   0.482 -12.349 
ATOM    841  N   VAL A 128       8.640  -0.129 -10.338 
ATOM    842  CA  VAL A 128       9.608   0.932 -10.290 
ATOM    843  CB  VAL A 128       9.558   1.739  -9.024 
ATOM    844  CG1 VAL A 128      10.684   2.788  -9.058 
ATOM    845  CG2 VAL A 128       8.156   2.343  -8.876 
ATOM    846  C   VAL A 128      10.968   0.306 -10.332 
ATOM    847  O   VAL A 128      11.242  -0.659  -9.620 
ATOM    848  N   VAL A 129      11.864   0.853 -11.180 
ATOM    849  CA  VAL A 129      13.192   0.316 -11.293 
ATOM    850  CB  VAL A 129      13.377  -0.597 -12.470 
ATOM    851  CG1 VAL A 129      12.475  -1.829 -12.285 
ATOM    852  CG2 VAL A 129      13.103   0.196 -13.761 
ATOM    853  C   VAL A 129      14.143   1.454 -11.487 
ATOM    854  O   VAL A 129      13.740   2.610 -11.599 
ATOM    855  N   ALA A 130      15.453   1.141 -11.469 
ATOM    856  CA  ALA A 130      16.471   2.102 -11.776 
ATOM    857  CB  ALA A 130      17.570   2.201 -10.704 
ATOM    858  C   ALA A 130      17.107   1.586 -13.029 
ATOM    859  O   ALA A 130      17.251   0.376 -13.195 
ATOM    860  N   CYS A 131      17.489   2.483 -13.964 
ATOM    861  CA  CYS A 131      18.044   1.992 -15.195 
ATOM    862  CB  CYS A 131      17.222   2.356 -16.450 
ATOM    863  SG  CYS A 131      15.649   1.450 -16.538 
ATOM    864  C   CYS A 131      19.424   2.528 -15.408 
ATOM    865  O   CYS A 131      19.772   3.615 -14.946 
ATOM    866  N   GLU A 132      20.255   1.724 -16.108 
ATOM    867  CA  GLU A 132      21.592   2.093 -16.475 
ATOM    868  CB  GLU A 132      22.653   1.496 -15.531 
ATOM    869  CG  GLU A 132      24.095   1.876 -15.875 
ATOM    870  CD  GLU A 132      25.017   1.153 -14.901 
ATOM    871  OE1 GLU A 132      24.867  -0.090 -14.759 
ATOM    872  OE2 GLU A 132      25.883   1.833 -14.288 
ATOM    873  C   GLU A 132      21.835   1.497 -17.828 
ATOM    874  O   GLU A 132      21.581   0.315 -18.054 
ATOM    875  N   ASN A 133      22.341   2.307 -18.771 
ATOM    876  CA  ASN A 133      22.633   1.807 -20.081 
ATOM    877  CB  ASN A 133      23.666   0.669 -20.045 
ATOM    878  CG  ASN A 133      24.142   0.395 -21.460 
ATOM    879  OD1 ASN A 133      23.716   1.047 -22.412 
ATOM    880  ND2 ASN A 133      25.042  -0.612 -21.602 
ATOM    881  C   ASN A 133      21.369   1.284 -20.700 
ATOM    882  O   ASN A 133      21.405   0.415 -21.569 
ATOM    883  N   GLY A 134      20.206   1.809 -20.274 
ATOM    884  CA  GLY A 134      18.973   1.431 -20.908 
ATOM    885  C   GLY A 134      18.488   0.100 -20.407 
ATOM    886  O   GLY A 134      17.601  -0.497 -21.016 
ATOM    887  N   LEU A 135      19.052  -0.410 -19.291 
ATOM    888  CA  LEU A 135      18.626  -1.689 -18.777 
ATOM    889  CB  LEU A 135      19.722  -2.763 -18.865 
ATOM    890  CG  LEU A 135      20.118  -3.122 -20.306 
ATOM    891  CD1 LEU A 135      21.217  -4.195 -20.327 
ATOM    892  CD2 LEU A 135      18.890  -3.538 -21.130 
ATOM    893  C   LEU A 135      18.301  -1.547 -17.317 
ATOM    894  O   LEU A 135      18.890  -0.715 -16.629 
ATOM    895  N   PRO A 136      17.352  -2.313 -16.825 
ATOM    896  CA  PRO A 136      17.021  -2.252 -15.420 
ATOM    897  CD  PRO A 136      16.196  -2.669 -17.633 
ATOM    898  CB  PRO A 136      15.657  -2.921 -15.271 
ATOM    899  CG  PRO A 136      15.011  -2.730 -16.653 
ATOM    900  C   PRO A 136      18.077  -2.865 -14.544 
ATOM    901  O   PRO A 136      18.366  -4.050 -14.698 
ATOM    902  N   VAL A 137      18.700  -2.052 -13.670 
ATOM    903  CA  VAL A 137      19.685  -2.428 -12.695 
ATOM    904  CB  VAL A 137      20.708  -1.352 -12.497 
ATOM    905  CG1 VAL A 137      21.444  -1.158 -13.835 
ATOM    906  CG2 VAL A 137      20.006  -0.082 -11.995 
ATOM    907  C   VAL A 137      19.111  -2.788 -11.354 
ATOM    908  O   VAL A 137      19.737  -3.522 -10.593 
ATOM    909  N   HIS A 138      17.948  -2.222 -10.978 
ATOM    910  CA  HIS A 138      17.482  -2.425  -9.634 
ATOM    911  ND1 HIS A 138      17.868  -2.477  -6.392 
ATOM    912  CG  HIS A 138      17.517  -1.474  -7.267 
ATOM    913  CB  HIS A 138      18.027  -1.352  -8.671 
ATOM    914  NE2 HIS A 138      16.458  -1.147  -5.302 
ATOM    915  CD2 HIS A 138      16.654  -0.671  -6.586 
ATOM    916  CE1 HIS A 138      17.208  -2.233  -5.232 
ATOM    917  C   HIS A 138      15.989  -2.347  -9.596 
ATOM    918  O   HIS A 138      15.368  -1.672 -10.416 
ATOM    919  N   LEU A 139      15.380  -3.059  -8.624 
ATOM    920  CA  LEU A 139      13.959  -3.022  -8.464 
ATOM    921  CB  LEU A 139      13.328  -4.424  -8.387 
ATOM    922  CG  LEU A 139      11.796  -4.427  -8.219 
ATOM    923  CD1 LEU A 139      11.097  -3.859  -9.466 
ATOM    924  CD2 LEU A 139      11.275  -5.821  -7.830 
ATOM    925  C   LEU A 139      13.692  -2.338  -7.155 
ATOM    926  O   LEU A 139      14.328  -2.642  -6.146 
ATOM    927  N   ASP A 140      12.744  -1.377  -7.146 
ATOM    928  CA  ASP A 140      12.392  -0.683  -5.938 
ATOM    929  CB  ASP A 140      11.787   0.709  -6.222 
ATOM    930  CG  ASP A 140      11.444   1.439  -4.927 
ATOM    931  OD1 ASP A 140      10.721   0.858  -4.076 
ATOM    932  OD2 ASP A 140      11.902   2.602  -4.774 
ATOM    933  C   ASP A 140      11.357  -1.523  -5.257 
ATOM    934  O   ASP A 140      10.230  -1.654  -5.728 
ATOM    935  N   GLN A 141      11.749  -2.130  -4.123 
ATOM    936  CA  GLN A 141      10.948  -3.011  -3.316 
ATOM    937  CB  GLN A 141      11.779  -3.783  -2.278 
ATOM    938  CG  GLN A 141      12.762  -4.776  -2.905 
ATOM    939  CD  GLN A 141      11.952  -5.908  -3.523 
ATOM    940  OE1 GLN A 141      12.497  -6.786  -4.190 
ATOM    941  NE2 GLN A 141      10.610  -5.884  -3.303 
ATOM    942  C   GLN A 141       9.851  -2.293  -2.576 
ATOM    943  O   GLN A 141       8.819  -2.893  -2.282 
ATOM    944  N   SER A 142      10.034  -0.997  -2.253 
ATOM    945  CA  SER A 142       9.150  -0.301  -1.351 
ATOM    946  CB  SER A 142       9.491   1.193  -1.188 
ATOM    947  OG  SER A 142       9.124   1.919  -2.352 
ATOM    948  C   SER A 142       7.710  -0.375  -1.771 
ATOM    949  O   SER A 142       6.824  -0.464  -0.923 
ATOM    950  N   ILE A 143       7.420  -0.350  -3.080 
ATOM    951  CA  ILE A 143       6.051  -0.356  -3.517 
ATOM    952  CB  ILE A 143       5.929  -0.210  -5.009 
ATOM    953  CG1 ILE A 143       6.581  -1.395  -5.742 
ATOM    954  CG2 ILE A 143       6.534   1.151  -5.388 
ATOM    955  CD1 ILE A 143       6.281  -1.418  -7.241 
ATOM    956  C   ILE A 143       5.389  -1.633  -3.085 
ATOM    957  O   ILE A 143       4.203  -1.660  -2.760 
ATOM    958  N   PHE A 144       6.139  -2.743  -3.129 
ATOM    959  CA  PHE A 144       5.663  -4.054  -2.785 
ATOM    960  CB  PHE A 144       6.569  -5.164  -3.332 
ATOM    961  CG  PHE A 144       6.507  -4.997  -4.812 
ATOM    962  CD1 PHE A 144       5.397  -5.403  -5.519 
ATOM    963  CD2 PHE A 144       7.560  -4.429  -5.496 
ATOM    964  CE1 PHE A 144       5.340  -5.244  -6.884 
ATOM    965  CE2 PHE A 144       7.507  -4.271  -6.860 
ATOM    966  CZ  PHE A 144       6.396  -4.677  -7.557 
ATOM    967  C   PHE A 144       5.482  -4.230  -1.309 
ATOM    968  O   PHE A 144       4.699  -5.077  -0.876 
ATOM    969  N   ARG A 145       6.264  -3.500  -0.495 
ATOM    970  CA  ARG A 145       6.177  -3.640   0.929 
ATOM    971  CB  ARG A 145       7.187  -2.736   1.646 
ATOM    972  CG  ARG A 145       8.616  -2.950   1.149 
ATOM    973  CD  ARG A 145       9.671  -2.223   1.979 
ATOM    974  NE  ARG A 145       9.994  -3.112   3.127 
ATOM    975  CZ  ARG A 145      10.901  -4.116   2.955 
ATOM    976  NH1 ARG A 145      11.537  -4.250   1.755 
ATOM    977  NH2 ARG A 145      11.162  -4.987   3.973 
ATOM    978  C   ARG A 145       4.810  -3.223   1.343 
ATOM    979  O   ARG A 145       4.160  -3.893   2.145 
ATOM    980  N   ARG A 146       4.339  -2.101   0.769 
ATOM    981  CA  ARG A 146       3.061  -1.554   1.109 
ATOM    982  CB  ARG A 146       2.944  -0.061   0.750 
ATOM    983  CG  ARG A 146       4.017   0.799   1.422 
ATOM    984  CD  ARG A 146       3.933   2.291   1.088 
ATOM    985  NE  ARG A 146       5.205   2.914   1.552 
ATOM    986  CZ  ARG A 146       6.283   2.930   0.714 
ATOM    987  NH1 ARG A 146       6.168   2.412  -0.544 
ATOM    988  NH2 ARG A 146       7.470   3.456   1.131 
ATOM    989  C   ARG A 146       2.016  -2.301   0.298 
ATOM    990  O   ARG A 146       1.257  -1.625  -0.446 
ATOM    991  OXT ARG A 146       1.959  -3.554   0.415 
TER
HEADER lig_90.pdb
ATOM      1  P    DC A   1      20.660 128.231   5.312 
ATOM      2  OP1  DC A   1      19.398 129.003   5.331 
ATOM      3  OP2  DC A   1      20.749 127.107   6.269 
ATOM      4  O5'  DC A   1      20.943 127.698   3.830 
ATOM      5  C5'  DC A   1      21.628 128.556   2.898 
ATOM      6  C4'  DC A   1      22.674 127.764   2.138 
ATOM      7  O4'  DC A   1      23.957 127.735   2.826 
ATOM      8  C3'  DC A   1      22.350 126.290   1.901 
ATOM      9  O3'  DC A   1      22.831 125.913   0.616 
ATOM     10  C2'  DC A   1      23.157 125.540   2.960 
ATOM     11  C1'  DC A   1      24.418 126.393   2.857 
ATOM     12  N1   DC A   1      25.337 126.247   4.021 
ATOM     13  C2   DC A   1      26.706 126.325   3.781 
ATOM     14  O2   DC A   1      27.099 126.512   2.624 
ATOM     15  N3   DC A   1      27.560 126.193   4.828 
ATOM     16  C4   DC A   1      27.094 125.992   6.068 
ATOM     17  N4   DC A   1      27.968 125.870   7.055 
ATOM     18  C5   DC A   1      25.690 125.908   6.336 
ATOM     19  C6   DC A   1      24.852 126.041   5.276 
ATOM     20  P    DA A   2      21.948 124.929  -0.286 
ATOM     21  OP1  DA A   2      20.924 125.710  -1.016 
ATOM     22  OP2  DA A   2      21.444 123.814   0.545 
ATOM     23  O5'  DA A   2      23.041 124.379  -1.317 
ATOM     24  C5'  DA A   2      24.153 125.223  -1.671 
ATOM     25  C4'  DA A   2      25.437 124.416  -1.669 
ATOM     26  O4'  DA A   2      26.070 124.385  -0.358 
ATOM     27  C3'  DA A   2      25.297 122.941  -2.045 
ATOM     28  O3'  DA A   2      26.436 122.549  -2.801 
ATOM     29  C2'  DA A   2      25.318 122.197  -0.711 
ATOM     30  C1'  DA A   2      26.408 123.040  -0.056 
ATOM     31  N9   DA A   2      26.466 122.898   1.426 
ATOM     32  C8   DA A   2      25.435 122.706   2.300 
ATOM     33  N7   DA A   2      25.807 122.620   3.540 
ATOM     34  C5   DA A   2      27.187 122.766   3.485 
ATOM     35  C6   DA A   2      28.180 122.769   4.479 
ATOM     36  N6   DA A   2      27.919 122.612   5.785 
ATOM     37  N1   DA A   2      29.454 122.938   4.081 
ATOM     38  C2   DA A   2      29.706 123.093   2.782 
ATOM     39  N3   DA A   2      28.867 123.108   1.770 
ATOM     40  C4   DA A   2      27.600 122.937   2.195 
ATOM     41  P    DT A   3      26.240 121.562  -4.045 
ATOM     42  OP1  DT A   3      25.849 122.342  -5.241 
ATOM     43  OP2  DT A   3      25.330 120.458  -3.665 
ATOM     44  O5'  DT A   3      27.723 120.994  -4.235 
ATOM     45  C5'  DT A   3      28.842 121.826  -3.871 
ATOM     46  C4'  DT A   3      29.869 121.010  -3.112 
ATOM     47  O4'  DT A   3      29.611 120.988  -1.679 
ATOM     48  C3'  DT A   3      29.960 119.533  -3.493 
ATOM     49  O3'  DT A   3      31.321 119.125  -3.433 
ATOM     50  C2'  DT A   3      29.185 118.802  -2.397 
ATOM     51  C1'  DT A   3      29.691 119.643  -1.231 
ATOM     52  N1   DT A   3      28.866 119.517   0.003 
ATOM     53  C2   DT A   3      29.525 119.582   1.206 
ATOM     54  O2   DT A   3      30.732 119.736   1.295 
ATOM     55  N3   DT A   3      28.728 119.459   2.327 
ATOM     56  C4   DT A   3      27.359 119.282   2.343 
ATOM     57  O4   DT A   3      26.752 119.186   3.411 
ATOM     58  C5   DT A   3      26.758 119.226   1.031 
ATOM     59  C7   DT A   3      25.271 119.035   0.959 
ATOM     60  C6   DT A   3      27.509 119.342  -0.075 
ATOM     61  P    DG A   4      31.883 118.126  -4.551 
ATOM     62  OP1  DG A   4      32.278 118.898  -5.751 
ATOM     63  OP2  DG A   4      30.910 117.033  -4.774 
ATOM     64  O5'  DG A   4      33.188 117.546  -3.830 
ATOM     65  C5'  DG A   4      33.888 118.374  -2.883 
ATOM     66  C4'  DG A   4      34.263 117.559  -1.661 
ATOM     67  O4'  DG A   4      33.213 117.553  -0.653 
ATOM     68  C3'  DG A   4      34.545 116.077  -1.910 
ATOM     69  O3'  DG A   4      35.606 115.660  -1.059 
ATOM     70  C2'  DG A   4      33.264 115.363  -1.476 
ATOM     71  C1'  DG A   4      32.999 116.212  -0.238 
ATOM     72  N9   DG A   4      31.605 116.104   0.276 
ATOM     73  C8   DG A   4      30.429 115.936  -0.424 
ATOM     74  N7   DG A   4      29.362 115.877   0.333 
ATOM     75  C5   DG A   4      29.864 116.014   1.626 
ATOM     76  C6   DG A   4      29.187 116.028   2.873 
ATOM     77  O6   DG A   4      27.985 115.919   3.098 
ATOM     78  N1   DG A   4      30.082 116.190   3.940 
ATOM     79  C2   DG A   4      31.452 116.323   3.817 
ATOM     80  N2   DG A   4      32.130 116.469   4.958 
ATOM     81  N3   DG A   4      32.085 116.311   2.647 
ATOM     82  C4   DG A   4      31.232 116.153   1.602 
ATOM     83  P    DA A   5      36.705 114.647  -1.630 
ATOM     84  OP1  DA A   5      37.739 115.403  -2.372 
ATOM     85  OP2  DA A   5      36.037 113.558  -2.376 
ATOM     86  O5'  DA A   5      37.331 114.065  -0.278 
ATOM     87  C5'  DA A   5      37.350 114.897   0.897 
ATOM     88  C4'  DA A   5      36.927 114.092   2.109 
ATOM     89  O4'  DA A   5      35.484 114.103   2.307 
ATOM     90  C3'  DA A   5      37.283 112.606   2.079 
ATOM     91  O3'  DA A   5      37.636 112.190   3.393 
ATOM     92  C2'  DA A   5      35.985 111.905   1.681 
ATOM     93  C1'  DA A   5      35.051 112.768   2.524 
ATOM     94  N9   DA A   5      33.621 112.675   2.120 
ATOM     95  C8   DA A   5      33.102 112.510   0.867 
ATOM     96  N7   DA A   5      31.806 112.464   0.839 
ATOM     97  C5   DA A   5      31.436 112.609   2.168 
ATOM     98  C6   DA A   5      30.185 112.644   2.805 
ATOM     99  N6   DA A   5      29.019 112.529   2.153 
ATOM    100  N1   DA A   5      30.175 112.801   4.142 
ATOM    101  C2   DA A   5      31.336 112.915   4.784 
ATOM    102  N3   DA A   5      32.559 112.897   4.300 
ATOM    103  C4   DA A   5      32.540 112.739   2.960 
ATOM    104  P    DA A   6      38.850 111.163   3.581 
ATOM    105  OP1  DA A   6      40.131 111.905   3.585 
ATOM    106  OP2  DA A   6      38.735 110.072   2.589 
ATOM    107  O5'  DA A   6      38.554 110.590   5.046 
ATOM    108  C5'  DA A   6      37.889 111.434   6.004 
ATOM    109  C4'  DA A   6      36.825 110.644   6.740 
ATOM    110  O4'  DA A   6      35.542 110.667   6.052 
ATOM    111  C3'  DA A   6      37.114 109.155   6.930 
ATOM    112  O3'  DA A   6      36.624 108.750   8.202 
ATOM    113  C2'  DA A   6      36.290 108.459   5.847 
ATOM    114  C1'  DA A   6      35.049 109.338   5.977 
ATOM    115  N9   DA A   6      34.128 109.251   4.810 
ATOM    116  C8   DA A   6      34.442 109.077   3.493 
ATOM    117  N7   DA A   6      33.411 109.039   2.707 
ATOM    118  C5   DA A   6      32.332 109.201   3.566 
ATOM    119  C6   DA A   6      30.945 109.251   3.346 
ATOM    120  N6   DA A   6      30.384 109.138   2.134 
ATOM    121  N1   DA A   6      30.153 109.421   4.421 
ATOM    122  C2   DA A   6      30.717 109.534   5.623 
ATOM    123  N3   DA A   6      31.990 109.502   5.949 
ATOM    124  C4   DA A   6      32.761 109.330   4.856 
ATOM    125  P    DG A   7      37.482 107.717   9.072 
ATOM    126  OP1  DG A   7      38.525 108.449   9.825 
ATOM    127  OP2  DG A   7      37.960 106.616   8.205 
ATOM    128  O5'  DG A   7      36.376 107.161  10.085 
ATOM    129  C5'  DG A   7      35.285 108.019  10.466 
ATOM    130  C4'  DG A   7      33.983 107.244  10.439 
ATOM    131  O4'  DG A   7      33.349 107.269   9.128 
ATOM    132  C3'  DG A   7      34.087 105.755  10.769 
ATOM    133  O3'  DG A   7      32.938 105.366  11.511 
ATOM    134  C2'  DG A   7      34.048 105.054   9.411 
ATOM    135  C1'  DG A   7      32.979 105.943   8.784 
ATOM    136  N9   DG A   7      32.918 105.850   7.299 
ATOM    137  C8   DG A   7      33.941 105.659   6.395 
ATOM    138  N7   DG A   7      33.549 105.623   5.144 
ATOM    139  C5   DG A   7      32.169 105.803   5.226 
ATOM    140  C6   DG A   7      31.193 105.856   4.196 
ATOM    141  O6   DG A   7      31.348 105.754   2.982 
ATOM    142  N1   DG A   7      29.907 106.053   4.720 
ATOM    143  C2   DG A   7      29.605 106.182   6.062 
ATOM    144  N2   DG A   7      28.316 106.365   6.357 
ATOM    145  N3   DG A   7      30.522 106.133   7.026 
ATOM    146  C4   DG A   7      31.774 105.942   6.535 
ATOM    147  P    DA A   8      33.110 104.335  12.725 
ATOM    148  OP1  DA A   8      33.519 105.068  13.944 
ATOM    149  OP2  DA A   8      33.993 103.223  12.309 
ATOM    150  O5'  DA A   8      31.613 103.797  12.897 
ATOM    151  C5'  DA A   8      30.515 104.667  12.560 
ATOM    152  C4'  DA A   8      29.468 103.901  11.776 
ATOM    153  O4'  DA A   8      29.726 103.917  10.342 
ATOM    154  C3'  DA A   8      29.342 102.415  12.110 
ATOM    155  O3'  DA A   8      27.972 102.041  12.036 
ATOM    156  C2'  DA A   8      30.101 101.700  10.991 
ATOM    157  C1'  DA A   8      29.614 102.590   9.851 
ATOM    158  N9   DA A   8      30.437 102.483   8.615 
ATOM    159  C8   DA A   8      31.783 102.278   8.506 
ATOM    160  N7   DA A   8      32.210 102.230   7.282 
ATOM    161  C5   DA A   8      31.064 102.418   6.521 
ATOM    162  C6   DA A   8      30.845 102.472   5.135 
ATOM    163  N6   DA A   8      31.822 102.336   4.226 
ATOM    164  N1   DA A   8      29.582 102.672   4.714 
ATOM    165  C2   DA A   8      28.617 102.807   5.621 
ATOM    166  N3   DA A   8      28.699 102.775   6.933 
ATOM    167  C4   DA A   8      29.973 102.573   7.328 
ATOM    168  P    DA A   9      27.386 101.022  13.123 
ATOM    169  OP1  DA A   9      27.009 101.764  14.347 
ATOM    170  OP2  DA A   9      28.332  99.899  13.310 
ATOM    171  O5'  DA A   9      26.068 100.496  12.385 
ATOM    172  C5'  DA A   9      25.389 101.370  11.464 
ATOM    173  C4'  DA A   9      24.994 100.603  10.217 
ATOM    174  O4'  DA A   9      26.044 100.604   9.209 
ATOM    175  C3'  DA A   9      24.678  99.122  10.420 
ATOM    176  O3'  DA A   9      23.608  98.757   9.557 
ATOM    177  C2'  DA A   9      25.940  98.391   9.963 
ATOM    178  C1'  DA A   9      26.227  99.272   8.752 
ATOM    179  N9   DA A   9      27.618  99.147   8.235 
ATOM    180  C8   DA A   9      28.768  98.931   8.938 
ATOM    181  N7   DA A   9      29.832  98.868   8.199 
ATOM    182  C5   DA A   9      29.354  99.056   6.909 
ATOM    183  C6   DA A   9      29.993  99.099   5.659 
ATOM    184  N6   DA A   9      31.315  98.946   5.499 
ATOM    185  N1   DA A   9      29.220  99.303   4.576 
ATOM    186  C2   DA A   9      27.908  99.454   4.742 
ATOM    187  N3   DA A   9      27.203  99.434   5.852 
ATOM    188  C4   DA A   9      27.999  99.227   6.921 
ATOM    189  P    DA A  10      22.483  97.753  10.095 
ATOM    190  OP1  DA A  10      21.468  98.510  10.861 
ATOM    191  OP2  DA A  10      23.125  96.626  10.807 
ATOM    192  O5'  DA A  10      21.845  97.229   8.725 
ATOM    193  C5'  DA A  10      21.846  98.098   7.577 
ATOM    194  C4'  DA A  10      22.250  97.322   6.339 
ATOM    195  O4'  DA A  10      23.693  97.305   6.141 
ATOM    196  C3'  DA A  10      21.858  95.845   6.323 
ATOM    197  O3'  DA A  10      21.496  95.479   4.998 
ATOM    198  C2'  DA A  10      23.139  95.100   6.699 
ATOM    199  C1'  DA A  10      24.094  95.968   5.884 
ATOM    200  N9   DA A  10      25.522  95.827   6.284 
ATOM    201  C8   DA A  10      26.035  95.610   7.530 
ATOM    202  N7   DA A  10      27.330  95.533   7.557 
ATOM    203  C5   DA A  10      27.704  95.711   6.232 
ATOM    204  C6   DA A  10      28.956  95.736   5.596 
ATOM    205  N6   DA A  10      30.118  95.573   6.243 
ATOM    206  N1   DA A  10      28.970  95.935   4.265 
ATOM    207  C2   DA A  10      27.812  96.097   3.627 
ATOM    208  N3   DA A  10      26.590  96.093   4.111 
ATOM    209  C4   DA A  10      26.603  95.892   5.445 
ATOM    210  P    DG A  11      20.257  94.488   4.777 
ATOM    211  OP1  DG A  11      18.995  95.260   4.796 
ATOM    212  OP2  DG A  11      20.346  93.363   5.734 
ATOM    213  O5'  DG A  11      20.540  93.955   3.295 
ATOM    214  C5'  DG A  11      21.225  94.813   2.363 
ATOM    215  C4'  DG A  11      22.271  94.021   1.603 
ATOM    216  O4'  DG A  11      23.554  93.992   2.291 
ATOM    217  C3'  DG A  11      21.947  92.546   1.366 
ATOM    218  O3'  DG A  11      22.427  92.170   0.081 
ATOM    219  C2'  DG A  11      22.754  91.797   2.425 
ATOM    220  C1'  DG A  11      24.015  92.650   2.322 
ATOM    221  N9   DG A  11      24.933  92.503   3.486 
ATOM    222  C8   DG A  11      24.631  92.293   4.814 
ATOM    223  N7   DG A  11      25.681  92.208   5.594 
ATOM    224  C5   DG A  11      26.755  92.373   4.721 
ATOM    225  C6   DG A  11      28.151  92.377   4.980 
ATOM    226  O6   DG A  11      28.735  92.234   6.051 
ATOM    227  N1   DG A  11      28.889  92.577   3.806 
ATOM    228  C2   DG A  11      28.350  92.750   2.546 
ATOM    229  N2   DG A  11      29.224  92.928   1.553 
ATOM    230  N3   DG A  11      27.040  92.747   2.304 
ATOM    231  C4   DG A  11      26.310  92.553   3.433 
ATOM    232  P    DA A  12      21.545  91.186  -0.821 
ATOM    233  OP1  DA A  12      20.521  91.967  -1.550 
ATOM    234  OP2  DA A  12      21.040  90.070   0.010 
ATOM    235  O5'  DA A  12      22.637  90.636  -1.851 
ATOM    236  C5'  DA A  12      23.749  91.479  -2.206 
ATOM    237  C4'  DA A  12      25.033  90.673  -2.204 
ATOM    238  O4'  DA A  12      25.667  90.641  -0.893 
ATOM    239  C3'  DA A  12      24.893  89.198  -2.580 
ATOM    240  O3'  DA A  12      26.033  88.805  -3.336 
ATOM    241  C2'  DA A  12      24.914  88.454  -1.246 
ATOM    242  C1'  DA A  12      26.005  89.296  -0.591 
ATOM    243  N9   DA A  12      26.063  89.155   0.891 
ATOM    244  C8   DA A  12      25.032  88.962   1.765 
ATOM    245  N7   DA A  12      25.404  88.876   3.005 
ATOM    246  C5   DA A  12      26.784  89.023   2.950 
ATOM    247  C6   DA A  12      27.776  89.025   3.944 
ATOM    248  N6   DA A  12      27.516  88.869   5.250 
ATOM    249  N1   DA A  12      29.051  89.194   3.547 
ATOM    250  C2   DA A  12      29.303  89.350   2.248 
ATOM    251  N3   DA A  12      28.464  89.365   1.235 
ATOM    252  C4   DA A  12      27.196  89.193   1.660 
ATOM    253  P    DC A  13      25.837  87.818  -4.580 
ATOM    254  OP1  DC A  13      25.446  88.599  -5.776 
ATOM    255  OP2  DC A  13      24.927  86.715  -4.200 
ATOM    256  O5'  DC A  13      27.320  87.250  -4.770 
ATOM    257  C5'  DC A  13      28.438  88.082  -4.406 
ATOM    258  C4'  DC A  13      29.466  87.267  -3.647 
ATOM    259  O4'  DC A  13      29.208  87.244  -2.214 
ATOM    260  C3'  DC A  13      29.557  85.790  -4.028 
ATOM    261  O3'  DC A  13      30.918  85.381  -3.968 
ATOM    262  C2'  DC A  13      28.782  85.058  -2.932 
ATOM    263  C1'  DC A  13      29.288  85.900  -1.766 
ATOM    264  N1   DC A  13      28.462  85.773  -0.532 
ATOM    265  C2   DC A  13      29.116  85.837   0.695 
ATOM    266  O2   DC A  13      30.342  85.995   0.711 
ATOM    267  N3   DC A  13      28.381  85.723   1.833 
ATOM    268  C4   DC A  13      27.055  85.553   1.773 
ATOM    269  N4   DC A  13      26.382  85.447   2.908 
ATOM    270  C5   DC A  13      26.363  85.484   0.519 
ATOM    271  C6   DC A  13      27.115  85.599  -0.604 
ATOM    272  P    DG A  14      31.480  84.383  -5.086 
ATOM    273  OP1  DG A  14      31.875  85.155  -6.286 
ATOM    274  OP2  DG A  14      30.507  83.290  -5.308 
ATOM    275  O5'  DG A  14      32.785  83.803  -4.365 
ATOM    276  C5'  DG A  14      33.485  84.631  -3.418 
ATOM    277  C4'  DG A  14      33.860  83.816  -2.196 
ATOM    278  O4'  DG A  14      32.809  83.809  -1.188 
ATOM    279  C3'  DG A  14      34.142  82.334  -2.445 
ATOM    280  O3'  DG A  14      35.203  81.917  -1.594 
ATOM    281  C2'  DG A  14      32.861  81.619  -2.011 
ATOM    282  C1'  DG A  14      32.596  82.469  -0.772 
ATOM    283  N9   DG A  14      31.201  82.361  -0.259 
ATOM    284  C8   DG A  14      30.026  82.193  -0.959 
ATOM    285  N7   DG A  14      28.958  82.133  -0.201 
ATOM    286  C5   DG A  14      29.461  82.271   1.092 
ATOM    287  C6   DG A  14      28.784  82.284   2.339 
ATOM    288  O6   DG A  14      27.581  82.176   2.563 
ATOM    289  N1   DG A  14      29.679  82.447   3.405 
ATOM    290  C2   DG A  14      31.048  82.579   3.282 
ATOM    291  N2   DG A  14      31.727  82.725   4.423 
ATOM    292  N3   DG A  14      31.682  82.567   2.112 
ATOM    293  C4   DG A  14      30.829  82.410   1.067 
ATOM    294  P    DT A  15      36.302  80.904  -2.165 
ATOM    295  OP1  DT A  15      37.336  81.660  -2.907 
ATOM    296  OP2  DT A  15      35.633  79.815  -2.911 
ATOM    297  O5'  DT A  15      36.928  80.322  -0.812 
ATOM    298  C5'  DT A  15      36.946  81.154   0.362 
ATOM    299  C4'  DT A  15      36.523  80.349   1.575 
ATOM    300  O4'  DT A  15      35.080  80.360   1.773 
ATOM    301  C3'  DT A  15      36.880  78.862   1.544 
ATOM    302  O3'  DT A  15      37.233  78.446   2.858 
ATOM    303  C2'  DT A  15      35.581  78.161   1.146 
ATOM    304  C1'  DT A  15      34.648  79.025   1.989 
ATOM    305  N1   DT A  15      33.218  78.932   1.585 
ATOM    306  C2   DT A  15      32.279  79.019   2.584 
ATOM    307  O2   DT A  15      32.571  79.167   3.758 
ATOM    308  N3   DT A  15      30.963  78.927   2.172 
ATOM    309  C4   DT A  15      30.522  78.760   0.875 
ATOM    310  O4   DT A  15      29.316  78.691   0.629 
ATOM    311  C5   DT A  15      31.581  78.679  -0.102 
ATOM    312  C7   DT A  15      31.186  78.496  -1.539 
ATOM    313  C6   DT A  15      32.868  78.765   0.270 
ATOM    314  P    DG A  16      38.447  77.420   3.046 
ATOM    315  OP1  DG A  16      39.728  78.161   3.050 
ATOM    316  OP2  DG A  16      38.332  76.328   2.054 
ATOM    317  O5'  DG A  16      38.151  76.847   4.511 
ATOM    318  C5'  DG A  16      37.486  77.691   5.469 
ATOM    319  C4'  DG A  16      36.421  76.901   6.205 
ATOM    320  O4'  DG A  16      35.138  76.924   5.517 
ATOM    321  C3'  DG A  16      36.711  75.412   6.395 
ATOM    322  O3'  DG A  16      36.221  75.007   7.668 
ATOM    323  C2'  DG A  16      35.887  74.716   5.312 
ATOM    324  C1'  DG A  16      34.646  75.595   5.442 
ATOM    325  N9   DG A  16      33.724  75.507   4.275 
ATOM    326  C8   DG A  16      34.023  75.332   2.942 
ATOM    327  N7   DG A  16      32.971  75.297   2.159 
ATOM    328  C5   DG A  16      31.901  75.460   3.037 
ATOM    329  C6   DG A  16      30.505  75.505   2.779 
ATOM    330  O6   DG A  16      29.919  75.410   1.705 
ATOM    331  N1   DG A  16      29.772  75.685   3.960 
ATOM    332  C2   DG A  16      30.316  75.806   5.224 
ATOM    333  N2   DG A  16      29.444  75.973   6.222 
ATOM    334  N3   DG A  16      31.624  75.764   5.466 
ATOM    335  C4   DG A  16      32.349  75.589   4.330 
ATOM    336  P    DC A  17      37.079  73.973   8.537 
ATOM    337  OP1  DC A  17      38.122  74.706   9.290 
ATOM    338  OP2  DC A  17      37.557  72.873   7.671 
ATOM    339  O5'  DC A  17      35.973  73.417   9.551 
ATOM    340  C5'  DC A  17      34.881  74.276   9.931 
ATOM    341  C4'  DC A  17      33.579  73.500   9.905 
ATOM    342  O4'  DC A  17      32.946  73.526   8.593 
ATOM    343  C3'  DC A  17      33.684  72.012  10.234 
ATOM    344  O3'  DC A  17      32.535  71.623  10.976 
ATOM    345  C2'  DC A  17      33.645  71.310   8.876 
ATOM    346  C1'  DC A  17      32.575  72.199   8.250 
ATOM    347  N1   DC A  17      32.515  72.107   6.764 
ATOM    348  C2   DC A  17      31.267  72.222   6.156 
ATOM    349  O2   DC A  17      30.271  72.396   6.868 
ATOM    350  N3   DC A  17      31.191  72.139   4.804 
ATOM    351  C4   DC A  17      32.294  71.951   4.068 
ATOM    352  N4   DC A  17      32.167  71.877   2.752 
ATOM    353  C5   DC A  17      33.586  71.829   4.673 
ATOM    354  C6   DC A  17      33.641  71.914   6.026 
ATOM    355  P    DG A  18      32.707  70.592  12.190 
ATOM    356  OP1  DG A  18      33.116  71.325  13.409 
ATOM    357  OP2  DG A  18      33.589  69.480  11.774 
ATOM    358  O5'  DG A  18      31.210  70.054  12.362 
ATOM    359  C5'  DG A  18      30.112  70.924  12.025 
ATOM    360  C4'  DG A  18      29.065  70.157  11.241 
ATOM    361  O4'  DG A  18      29.323  70.174   9.807 
ATOM    362  C3'  DG A  18      28.939  68.671  11.575 
ATOM    363  O3'  DG A  18      27.569  68.298  11.501 
ATOM    364  C2'  DG A  18      29.698  67.957  10.456 
ATOM    365  C1'  DG A  18      29.211  68.847   9.317 
ATOM    366  N9   DG A  18      30.034  68.740   8.080 
ATOM    367  C8   DG A  18      31.391  68.533   7.951 
ATOM    368  N7   DG A  18      31.808  68.487   6.709 
ATOM    369  C5   DG A  18      30.645  68.677   5.962 
ATOM    370  C6   DG A  18      30.461  68.726   4.556 
ATOM    371  O6   DG A  18      31.299  68.612   3.665 
ATOM    372  N1   DG A  18      29.116  68.938   4.223 
ATOM    373  C2   DG A  18      28.085  69.083   5.130 
ATOM    374  N2   DG A  18      26.870  69.278   4.611 
ATOM    375  N3   DG A  18      28.259  69.037   6.450 
ATOM    376  C4   DG A  18      29.558  68.832   6.789 
ATOM    377  P    DG A  19      26.983  67.278  12.589 
ATOM    378  OP1  DG A  19      26.606  68.021  13.812 
ATOM    379  OP2  DG A  19      27.929  66.156  12.775 
ATOM    380  O5'  DG A  19      25.665  66.753  11.850 
ATOM    381  C5'  DG A  19      24.985  67.627  10.929 
ATOM    382  C4'  DG A  19      24.590  66.860   9.682 
ATOM    383  O4'  DG A  19      25.641  66.860   8.675 
ATOM    384  C3'  DG A  19      24.275  65.378   9.885 
ATOM    385  O3'  DG A  19      23.204  65.014   9.022 
ATOM    386  C2'  DG A  19      25.537  64.647   9.428 
ATOM    387  C1'  DG A  19      25.824  65.529   8.217 
ATOM    388  N9   DG A  19      27.214  65.404   7.700 
ATOM    389  C8   DG A  19      28.385  65.186   8.393 
ATOM    390  N7   DG A  19      29.453  65.125   7.634 
ATOM    391  C5   DG A  19      28.954  65.315   6.347 
ATOM    392  C6   DG A  19      29.631  65.352   5.100 
ATOM    393  O6   DG A  19      30.830  65.222   4.872 
ATOM    394  N1   DG A  19      28.740  65.570   4.039 
ATOM    395  C2   DG A  19      27.375  65.731   4.166 
ATOM    396  N2   DG A  19      26.699  65.929   3.032 
ATOM    397  N3   DG A  19      26.740  65.697   5.337 
ATOM    398  C4   DG A  19      27.590  65.486   6.376 
ATOM    399  P    DA A  20      22.080  64.009   9.561 
ATOM    400  OP1  DA A  20      21.065  64.766  10.326 
ATOM    401  OP2  DA A  20      22.722  62.882  10.272 
ATOM    402  O5'  DA A  20      21.441  63.486   8.190 
ATOM    403  C5'  DA A  20      21.442  64.355   7.042 
ATOM    404  C4'  DA A  20      21.847  63.579   5.804 
ATOM    405  O4'  DA A  20      23.290  63.561   5.606 
ATOM    406  C3'  DA A  20      21.455  62.101   5.788 
ATOM    407  O3'  DA A  20      21.092  61.736   4.463 
ATOM    408  C2'  DA A  20      22.736  61.357   6.164 
ATOM    409  C1'  DA A  20      23.690  62.224   5.349 
ATOM    410  N9   DA A  20      25.118  62.084   5.749 
ATOM    411  C8   DA A  20      25.632  61.867   6.995 
ATOM    412  N7   DA A  20      26.927  61.789   7.022 
ATOM    413  C5   DA A  20      27.301  61.968   5.697 
ATOM    414  C6   DA A  20      28.552  61.993   5.061 
ATOM    415  N6   DA A  20      29.715  61.830   5.708 
ATOM    416  N1   DA A  20      28.567  62.192   3.730 
ATOM    417  C2   DA A  20      27.409  62.354   3.092 
ATOM    418  N3   DA A  20      26.187  62.350   3.576 
ATOM    419  C4   DA A  20      26.200  62.148   4.910 
ATOM    420  P    DT A  21      19.854  60.745   4.243 
ATOM    421  OP1  DT A  21      18.591  61.516   4.262 
ATOM    422  OP2  DT A  21      19.942  59.620   5.200 
ATOM    423  O5'  DT A  21      20.137  60.212   2.760 
ATOM    424  C5'  DT A  21      20.822  61.069   1.828 
ATOM    425  C4'  DT A  21      21.868  60.278   1.068 
ATOM    426  O4'  DT A  21      23.151  60.249   1.756 
ATOM    427  C3'  DT A  21      21.543  58.803   0.831 
ATOM    428  O3'  DT A  21      22.024  58.427  -0.454 
ATOM    429  C2'  DT A  21      22.351  58.053   1.890 
ATOM    430  C1'  DT A  21      23.611  58.906   1.788 
ATOM    431  N1   DT A  21      24.530  58.760   2.951 
ATOM    432  C2   DT A  21      25.878  58.840   2.698 
ATOM    433  O2   DT A  21      26.334  59.022   1.583 
ATOM    434  N3   DT A  21      26.699  58.698   3.801 
ATOM    435  C4   DT A  21      26.291  58.490   5.102 
ATOM    436  O4   DT A  21      27.121  58.378   6.007 
ATOM    437  C5   DT A  21      24.859  58.420   5.268 
ATOM    438  C7   DT A  21      24.331  58.194   6.654 
ATOM    439  C6   DT A  21      24.038  58.554   4.214 
ATOM    440  P    DC A  22      21.141  57.442  -1.356 
ATOM    441  OP1  DC A  22      20.117  58.223  -2.085 
ATOM    442  OP2  DC A  22      20.637  56.327  -0.525 
ATOM    443  O5'  DC A  22      22.234  56.892  -2.386 
ATOM    444  C5'  DC A  22      23.346  57.736  -2.741 
ATOM    445  C4'  DC A  22      24.630  56.929  -2.738 
ATOM    446  O4'  DC A  22      25.264  56.898  -1.427 
ATOM    447  C3'  DC A  22      24.490  55.455  -3.115 
ATOM    448  O3'  DC A  22      25.630  55.062  -3.871 
ATOM    449  C2'  DC A  22      24.511  54.710  -1.781 
ATOM    450  C1'  DC A  22      25.601  55.553  -1.126 
ATOM    451  N1   DC A  22      25.659  55.412   0.356 
ATOM    452  C2   DC A  22      26.909  55.478   0.966 
ATOM    453  O2   DC A  22      27.909  55.650   0.259 
ATOM    454  N3   DC A  22      26.984  55.351   2.316 
ATOM    455  C4   DC A  22      25.876  55.165   3.046 
ATOM    456  N4   DC A  22      26.001  55.047   4.359 
ATOM    457  C5   DC A  22      24.581  55.094   2.438 
ATOM    458  C6   DC A  22      24.528  55.223   1.088 
ATOM    459  P    DC A  23      25.434  54.075  -5.115 
ATOM    460  OP1  DC A  23      25.042  54.856  -6.310 
ATOM    461  OP2  DC A  23      24.524  52.971  -4.735 
ATOM    462  O5'  DC A  23      26.917  53.507  -5.305 
ATOM    463  C5'  DC A  23      28.035  54.339  -4.941 
ATOM    464  C4'  DC A  23      29.063  53.524  -4.181 
ATOM    465  O4'  DC A  23      28.805  53.501  -2.749 
ATOM    466  C3'  DC A  23      29.154  52.046  -4.563 
ATOM    467  O3'  DC A  23      30.515  51.638  -4.503 
ATOM    468  C2'  DC A  23      28.378  51.315  -3.467 
ATOM    469  C1'  DC A  23      28.885  52.157  -2.301 
ATOM    470  N1   DC A  23      28.059  52.030  -1.067 
ATOM    471  C2   DC A  23      28.713  52.094   0.161 
ATOM    472  O2   DC A  23      29.939  52.252   0.176 
ATOM    473  N3   DC A  23      27.978  51.979   1.298 
ATOM    474  C4   DC A  23      26.652  51.809   1.238 
ATOM    475  N4   DC A  23      25.979  51.703   2.373 
ATOM    476  C5   DC A  23      25.960  51.740  -0.015 
ATOM    477  C6   DC A  23      26.712  51.856  -1.139 
ATOM    478  P    DT A  24      31.076  50.640  -5.621 
ATOM    479  OP1  DT A  24      31.471  51.411  -6.820 
ATOM    480  OP2  DT A  24      30.104  49.547  -5.843 
ATOM    481  O5'  DT A  24      32.381  50.060  -4.899 
ATOM    482  C5'  DT A  24      33.082  50.887  -3.953 
ATOM    483  C4'  DT A  24      33.457  50.072  -2.731 
ATOM    484  O4'  DT A  24      32.406  50.066  -1.722 
ATOM    485  C3'  DT A  24      33.738  48.591  -2.980 
ATOM    486  O3'  DT A  24      34.799  48.174  -2.129 
ATOM    487  C2'  DT A  24      32.458  47.876  -2.546 
ATOM    488  C1'  DT A  24      32.193  48.726  -1.307 
ATOM    489  N1   DT A  24      30.798  48.617  -0.794 
ATOM    490  C2   DT A  24      30.625  48.690   0.567 
ATOM    491  O2   DT A  24      31.551  48.836   1.346 
ATOM    492  N3   DT A  24      29.319  48.584   1.006 
ATOM    493  C4   DT A  24      28.201  48.417   0.214 
ATOM    494  O4   DT A  24      27.081  48.336   0.723 
ATOM    495  C5   DT A  24      28.484  48.352  -1.199 
ATOM    496  C7   DT A  24      27.322  48.171  -2.132 
ATOM    497  C6   DT A  24      29.744  48.451  -1.653 
ATOM    498  P    DG A  25      35.899  47.160  -2.700 
ATOM    499  OP1  DG A  25      36.933  47.917  -3.442 
ATOM    500  OP2  DG A  25      35.230  46.072  -3.446 
ATOM    501  O5'  DG A  25      36.525  46.578  -1.347 
ATOM    502  C5'  DG A  25      36.543  47.410  -0.172 
ATOM    503  C4'  DG A  25      36.120  46.605   1.040 
ATOM    504  O4'  DG A  25      34.677  46.616   1.238 
ATOM    505  C3'  DG A  25      36.476  45.119   1.009 
ATOM    506  O3'  DG A  25      36.830  44.703   2.323 
ATOM    507  C2'  DG A  25      35.178  44.418   0.611 
ATOM    508  C1'  DG A  25      34.244  45.282   1.454 
ATOM    509  N9   DG A  25      32.815  45.188   1.050 
ATOM    510  C8   DG A  25      32.273  45.022  -0.206 
ATOM    511  N7   DG A  25      30.963  44.977  -0.221 
ATOM    512  C5   DG A  25      30.611  45.124   1.120 
ATOM    513  C6   DG A  25      29.331  45.155   1.731 
ATOM    514  O6   DG A  25      28.224  45.058   1.206 
ATOM    515  N1   DG A  25      29.430  45.322   3.120 
ATOM    516  C2   DG A  25      30.611  45.444   3.824 
ATOM    517  N2   DG A  25      30.492  45.596   5.145 
ATOM    518  N3   DG A  25      31.812  45.415   3.250 
ATOM    519  C4   DG A  25      31.733  45.254   1.904 
ATOM    520  P    DC A  26      38.044  43.676   2.511 
ATOM    521  OP1  DC A  26      39.325  44.418   2.515 
ATOM    522  OP2  DC A  26      37.929  42.585   1.519 
ATOM    523  O5'  DC A  26      37.748  43.104   3.976 
ATOM    524  C5'  DC A  26      37.083  43.947   4.934 
ATOM    525  C4'  DC A  26      36.018  43.157   5.670 
ATOM    526  O4'  DC A  26      34.735  43.181   4.982 
ATOM    527  C3'  DC A  26      36.307  41.669   5.860 
ATOM    528  O3'  DC A  26      35.817  41.263   7.133 
ATOM    529  C2'  DC A  26      35.484  40.972   4.777 
ATOM    530  C1'  DC A  26      34.243  41.851   4.907 
ATOM    531  N1   DC A  26      33.321  41.764   3.740 
ATOM    532  C2   DC A  26      31.954  41.867   3.984 
ATOM    533  O2   DC A  26      31.566  42.027   5.146 
ATOM    534  N3   DC A  26      31.098  41.789   2.932 
ATOM    535  C4   DC A  26      31.559  41.616   1.687 
ATOM    536  N4   DC A  26      30.683  41.547   0.697 
ATOM    537  C5   DC A  26      32.961  41.507   1.416 
ATOM    538  C6   DC A  26      33.801  41.587   2.480 
ATOM    539  P    DT A  27      36.676  40.230   8.002 
ATOM    540  OP1  DT A  27      37.719  40.963   8.755 
ATOM    541  OP2  DT A  27      37.154  39.130   7.136 
ATOM    542  O5'  DT A  27      35.570  39.674   9.016 
ATOM    543  C5'  DT A  27      34.478  40.532   9.397 
ATOM    544  C4'  DT A  27      33.176  39.757   9.370 
ATOM    545  O4'  DT A  27      32.542  39.782   8.059 
ATOM    546  C3'  DT A  27      33.281  38.268   9.700 
ATOM    547  O3'  DT A  27      32.132  37.879  10.442 
ATOM    548  C2'  DT A  27      33.242  37.567   8.341 
ATOM    549  C1'  DT A  27      32.172  38.456   7.715 
ATOM    550  N1   DT A  27      32.111  38.363   6.229 
ATOM    551  C2   DT A  27      30.874  38.479   5.645 
ATOM    552  O2   DT A  27      29.851  38.651   6.286 
ATOM    553  N3   DT A  27      30.856  38.387   4.267 
ATOM    554  C4   DT A  27      31.949  38.194   3.445 
ATOM    555  O4   DT A  27      31.809  38.128   2.223 
ATOM    556  C5   DT A  27      33.203  38.084   4.150 
ATOM    557  C7   DT A  27      34.444  37.872   3.332 
ATOM    558  C6   DT A  27      33.249  38.169   5.490 
ATOM    559  P    DG A  28      32.304  36.849  11.655 
ATOM    560  OP1  DG A  28      32.712  37.582  12.874 
ATOM    561  OP2  DG A  28      33.186  35.736  11.240 
ATOM    562  O5'  DG A  28      30.806  36.311  11.827 
ATOM    563  C5'  DG A  28      29.709  37.180  11.491 
ATOM    564  C4'  DG A  28      28.662  36.414  10.706 
ATOM    565  O4'  DG A  28      28.920  36.431   9.272 
ATOM    566  C3'  DG A  28      28.536  34.928  11.040 
ATOM    567  O3'  DG A  28      27.165  34.555  10.967 
ATOM    568  C2'  DG A  28      29.295  34.214   9.922 
ATOM    569  C1'  DG A  28      28.808  35.104   8.782 
ATOM    570  N9   DG A  28      29.631  34.996   7.545 
ATOM    571  C8   DG A  28      30.987  34.789   7.416 
ATOM    572  N7   DG A  28      31.405  34.744   6.174 
ATOM    573  C5   DG A  28      30.242  34.934   5.427 
ATOM    574  C6   DG A  28      30.058  34.983   4.021 
ATOM    575  O6   DG A  28      30.895  34.868   3.131 
ATOM    576  N1   DG A  28      28.713  35.194   3.688 
ATOM    577  C2   DG A  28      27.682  35.339   4.595 
ATOM    578  N2   DG A  28      26.466  35.534   4.076 
ATOM    579  N3   DG A  28      27.856  35.293   5.915 
ATOM    580  C4   DG A  28      29.155  35.088   6.254 
ATOM    581  P    DG A  29      26.580  33.535  12.054 
ATOM    582  OP1  DG A  29      26.203  34.277  13.277 
ATOM    583  OP2  DG A  29      27.525  32.413  12.240 
ATOM    584  O5'  DG A  29      25.261  33.009  11.315 
ATOM    585  C5'  DG A  29      24.582  33.883  10.394 
ATOM    586  C4'  DG A  29      24.187  33.117   9.147 
ATOM    587  O4'  DG A  29      25.238  33.117   8.140 
ATOM    588  C3'  DG A  29      23.871  31.635   9.350 
ATOM    589  O3'  DG A  29      22.801  31.270   8.487 
ATOM    590  C2'  DG A  29      25.134  30.904   8.894 
ATOM    591  C1'  DG A  29      25.420  31.786   7.682 
ATOM    592  N9   DG A  29      26.811  31.660   7.165 
ATOM    593  C8   DG A  29      27.982  31.442   7.859 
ATOM    594  N7   DG A  29      29.049  31.382   7.100 
ATOM    595  C5   DG A  29      28.550  31.572   5.812 
ATOM    596  C6   DG A  29      29.228  31.609   4.566 
ATOM    597  O6   DG A  29      30.427  31.479   4.338 
ATOM    598  N1   DG A  29      28.337  31.826   3.504 
ATOM    599  C2   DG A  29      26.972  31.987   3.632 
ATOM    600  N2   DG A  29      26.296  32.186   2.497 
ATOM    601  N3   DG A  29      26.336  31.954   4.802 
ATOM    602  C4   DG A  29      27.186  31.743   5.841 
ATOM    603  P    DT A  30      21.677  30.266   9.026 
ATOM    604  OP1  DT A  30      20.662  31.023   9.791 
ATOM    605  OP2  DT A  30      22.319  29.139   9.737 
ATOM    606  O5'  DT A  30      21.038  29.742   7.655 
ATOM    607  C5'  DT A  30      21.039  30.612   6.507 
ATOM    608  C4'  DT A  30      21.443  29.835   5.270 
ATOM    609  O4'  DT A  30      22.886  29.818   5.072 
ATOM    610  C3'  DT A  30      21.052  28.358   5.253 
ATOM    611  O3'  DT A  30      20.689  27.992   3.928 
ATOM    612  C2'  DT A  30      22.333  27.613   5.630 
ATOM    613  C1'  DT A  30      23.287  28.481   4.814 
ATOM    614  N1   DT A  30      24.715  28.341   5.214 
ATOM    615  C2   DT A  30      25.656  28.437   4.218 
ATOM    616  O2   DT A  30      25.368  28.629   3.049 
ATOM    617  N3   DT A  30      26.969  28.301   4.627 
ATOM    618  C4   DT A  30      27.406  28.082   5.916 
ATOM    619  O4   DT A  30      28.610  27.977   6.161 
ATOM    620  C5   DT A  30      26.345  27.996   6.892 
ATOM    621  C7   DT A  30      26.734  27.758   8.322 
ATOM    622  C6   DT A  30      25.060  28.124   6.522 
ATOM    623  P    DA A  31      19.451  27.001   3.708 
ATOM    624  OP1  DA A  31      18.188  27.773   3.727 
ATOM    625  OP2  DA A  31      19.539  25.877   4.665 
ATOM    626  O5'  DA A  31      19.733  26.468   2.225 
ATOM    627  C5'  DA A  31      20.419  27.326   1.294 
ATOM    628  C4'  DA A  31      21.465  26.534   0.533 
ATOM    629  O4'  DA A  31      22.748  26.505   1.221 
ATOM    630  C3'  DA A  31      21.140  25.060   0.296 
ATOM    631  O3'  DA A  31      21.621  24.683  -0.989 
ATOM    632  C2'  DA A  31      21.948  24.310   1.355 
ATOM    633  C1'  DA A  31      23.208  25.163   1.253 
ATOM    634  N9   DA A  31      24.127  25.016   2.416 
ATOM    635  C8   DA A  31      23.808  24.808   3.728 
ATOM    636  N7   DA A  31      24.839  24.722   4.511 
ATOM    637  C5   DA A  31      25.922  24.884   3.658 
ATOM    638  C6   DA A  31      27.308  24.894   3.879 
ATOM    639  N6   DA A  31      27.866  24.729   5.087 
ATOM    640  N1   DA A  31      28.104  25.080   2.810 
ATOM    641  C2   DA A  31      27.545  25.243   1.612 
ATOM    642  N3   DA A  31      26.270  25.253   1.286 
ATOM    643  C4   DA A  31      25.496  25.065   2.373 
ATOM    644  P    DG A  32      20.738  23.699  -1.891 
ATOM    645  OP1  DG A  32      19.714  24.480  -2.620 
ATOM    646  OP2  DG A  32      20.234  22.583  -1.060 
ATOM    647  O5'  DG A  32      21.831  23.149  -2.921 
ATOM    648  C5'  DG A  32      22.943  23.993  -3.276 
ATOM    649  C4'  DG A  32      24.227  23.186  -3.273 
ATOM    650  O4'  DG A  32      24.861  23.155  -1.962 
ATOM    651  C3'  DG A  32      24.087  21.711  -3.650 
ATOM    652  O3'  DG A  32      25.227  21.319  -4.405 
ATOM    653  C2'  DG A  32      24.108  20.967  -2.316 
ATOM    654  C1'  DG A  32      25.198  21.810  -1.661 
ATOM    655  N9   DG A  32      25.256  21.668  -0.179 
ATOM    656  C8   DG A  32      24.229  21.473   0.719 
ATOM    657  N7   DG A  32      24.619  21.389   1.967 
ATOM    658  C5   DG A  32      26.003  21.538   1.892 
ATOM    659  C6   DG A  32      26.980  21.535   2.921 
ATOM    660  O6   DG A  32      26.821  21.398   4.131 
ATOM    661  N1   DG A  32      28.270  21.717   2.404 
ATOM    662  C2   DG A  32      28.575  21.882   1.067 
ATOM    663  N2   DG A  32      29.868  22.043   0.777 
ATOM    664  N3   DG A  32      27.658  21.885   0.101 
ATOM    665  C4   DG A  32      26.402  21.709   0.587 
ATOM    666  P    DG A  33      25.030  20.331  -5.650 
ATOM    667  OP1  DG A  33      24.639  21.112  -6.845 
ATOM    668  OP2  DG A  33      24.121  19.228  -5.269 
ATOM    669  O5'  DG A  33      26.514  19.764  -5.839 
ATOM    670  C5'  DG A  33      27.632  20.596  -5.476 
ATOM    671  C4'  DG A  33      28.660  19.780  -4.716 
ATOM    672  O4'  DG A  33      28.402  19.758  -3.284 
ATOM    673  C3'  DG A  33      28.750  18.303  -5.097 
ATOM    674  O3'  DG A  33      30.111  17.895  -5.037 
ATOM    675  C2'  DG A  33      27.975  17.572  -4.002 
ATOM    676  C1'  DG A  33      28.482  18.413  -2.835 
ATOM    677  N9   DG A  33      27.656  18.287  -1.602 
ATOM    678  C8   DG A  33      26.296  18.108  -1.479 
ATOM    679  N7   DG A  33      25.876  18.033  -0.239 
ATOM    680  C5   DG A  33      27.042  18.171   0.513 
ATOM    681  C6   DG A  33      27.227  18.172   1.920 
ATOM    682  O6   DG A  33      26.387  18.049   2.807 
ATOM    683  N1   DG A  33      28.577  18.340   2.259 
ATOM    684  C2   DG A  33      29.612  18.489   1.356 
ATOM    685  N2   DG A  33      30.831  18.638   1.881 
ATOM    686  N3   DG A  33      29.438  18.489   0.037 
ATOM    687  C4   DG A  33      28.134  18.326  -0.309 
ATOM    688  P    DA A  34      30.673  16.896  -6.155 
ATOM    689  OP1  DA A  34      31.068  17.668  -7.355 
ATOM    690  OP2  DA A  34      29.701  15.803  -6.378 
ATOM    691  O5'  DA A  34      31.978  16.316  -5.434 
ATOM    692  C5'  DA A  34      32.679  17.144  -4.487 
ATOM    693  C4'  DA A  34      33.054  16.329  -3.266 
ATOM    694  O4'  DA A  34      32.003  16.323  -2.257 
ATOM    695  C3'  DA A  34      33.335  14.847  -3.515 
ATOM    696  O3'  DA A  34      34.396  14.430  -2.664 
ATOM    697  C2'  DA A  34      32.055  14.133  -3.081 
ATOM    698  C1'  DA A  34      31.790  14.982  -1.842 
ATOM    699  N9   DA A  34      30.395  14.874  -1.329 
ATOM    700  C8   DA A  34      29.240  14.708  -2.039 
ATOM    701  N7   DA A  34      28.176  14.647  -1.301 
ATOM    702  C5   DA A  34      28.656  14.783  -0.006 
ATOM    703  C6   DA A  34      28.018  14.800   1.244 
ATOM    704  N6   DA A  34      26.693  14.675   1.401 
ATOM    705  N1   DA A  34      28.795  14.952   2.334 
ATOM    706  C2   DA A  34      30.111  15.077   2.172 
ATOM    707  N3   DA A  34      30.815  15.075   1.062 
ATOM    708  C4   DA A  34      30.015  14.922  -0.013 
ATOM    709  P    DG A  35      35.495  13.417  -3.234 
ATOM    710  OP1  DG A  35      36.529  14.173  -3.977 
ATOM    711  OP2  DG A  35      34.827  12.328  -3.981 
ATOM    712  O5'  DG A  35      36.122  12.835  -1.882 
ATOM    713  C5'  DG A  35      36.140  13.667  -0.707 
ATOM    714  C4'  DG A  35      35.717  12.862   0.505 
ATOM    715  O4'  DG A  35      34.274  12.873   0.703 
ATOM    716  C3'  DG A  35      36.073  11.376   0.474 
ATOM    717  O3'  DG A  35      36.426  10.960   1.788 
ATOM    718  C2'  DG A  35      34.775  10.674   0.076 
ATOM    719  C1'  DG A  35      33.841  11.538   0.919 
ATOM    720  N9   DG A  35      32.411  11.445   0.515 
ATOM    721  C8   DG A  35      31.870  11.278  -0.741 
ATOM    722  N7   DG A  35      30.559  11.234  -0.756 
ATOM    723  C5   DG A  35      30.207  11.381   0.585 
ATOM    724  C6   DG A  35      28.928  11.412   1.196 
ATOM    725  O6   DG A  35      27.821  11.314   0.671 
ATOM    726  N1   DG A  35      29.026  11.579   2.585 
ATOM    727  C2   DG A  35      30.208  11.700   3.290 
ATOM    728  N2   DG A  35      30.089  11.853   4.610 
ATOM    729  N3   DG A  35      31.409  11.672   2.715 
ATOM    730  C4   DG A  35      31.330  11.510   1.369 
ATOM    731  P    DA A  36      37.641   9.933   1.977 
ATOM    732  OP1  DA A  36      38.921  10.675   1.981 
ATOM    733  OP2  DA A  36      37.526   8.842   0.984 
ATOM    734  O5'  DA A  36      37.345   9.360   3.442 
ATOM    735  C5'  DA A  36      36.680  10.204   4.399 
ATOM    736  C4'  DA A  36      35.615   9.414   5.135 
ATOM    737  O4'  DA A  36      34.332   9.437   4.447 
ATOM    738  C3'  DA A  36      35.904   7.925   5.326 
ATOM    739  O3'  DA A  36      35.414   7.520   6.598 
ATOM    740  C2'  DA A  36      35.080   7.229   4.243 
ATOM    741  C1'  DA A  36      33.839   8.108   4.373 
ATOM    742  N9   DA A  36      32.918   8.021   3.205 
ATOM    743  C8   DA A  36      33.233   7.847   1.889 
ATOM    744  N7   DA A  36      32.201   7.809   1.103 
ATOM    745  C5   DA A  36      31.122   7.971   1.961 
ATOM    746  C6   DA A  36      29.735   8.021   1.741 
ATOM    747  N6   DA A  36      29.174   7.908   0.529 
ATOM    748  N1   DA A  36      28.943   8.191   2.816 
ATOM    749  C2   DA A  36      29.507   8.303   4.018 
ATOM    750  N3   DA A  36      30.780   8.272   4.344 
ATOM    751  C4   DA A  36      31.551   8.100   3.251 
ATOM    752  P    DA A  37      36.273   6.487   7.467 
ATOM    753  OP1  DA A  37      37.316   7.219   8.220 
ATOM    754  OP2  DA A  37      36.750   5.386   6.601 
ATOM    755  O5'  DA A  37      35.167   5.931   8.481 
ATOM    756  C5'  DA A  37      34.075   6.789   8.862 
ATOM    757  C4'  DA A  37      32.773   6.014   8.835 
ATOM    758  O4'  DA A  37      32.139   6.039   7.524 
ATOM    759  C3'  DA A  37      32.878   4.525   9.165 
ATOM    760  O3'  DA A  37      31.729   4.136   9.907 
ATOM    761  C2'  DA A  37      32.838   3.824   7.807 
ATOM    762  C1'  DA A  37      31.769   4.713   7.180 
ATOM    763  N9   DA A  37      31.708   4.620   5.694 
ATOM    764  C8   DA A  37      32.735   4.430   4.814 
ATOM    765  N7   DA A  37      32.360   4.393   3.572 
ATOM    766  C5   DA A  37      30.985   4.570   3.632 
ATOM    767  C6   DA A  37      29.994   4.628   2.638 
ATOM    768  N6   DA A  37      30.250   4.506   1.329 
ATOM    769  N1   DA A  37      28.723   4.815   3.042 
ATOM    770  C2   DA A  37      28.474   4.935   4.346 
ATOM    771  N3   DA A  37      29.312   4.898   5.358 
ATOM    772  C4   DA A  37      30.577   4.710   4.927 
ATOM    773  P    DC A  38      31.901   3.105  11.120 
ATOM    774  OP1  DC A  38      32.309   3.838  12.340 
ATOM    775  OP2  DC A  38      32.783   1.993  10.705 
ATOM    776  O5'  DC A  38      30.403   2.567  11.292 
ATOM    777  C5'  DC A  38      29.305   3.437  10.956 
ATOM    778  C4'  DC A  38      28.259   2.671  10.171 
ATOM    779  O4'  DC A  38      28.517   2.687   8.738 
ATOM    780  C3'  DC A  38      28.132   1.185  10.505 
ATOM    781  O3'  DC A  38      26.762   0.811  10.432 
ATOM    782  C2'  DC A  38      28.891   0.470   9.387 
ATOM    783  C1'  DC A  38      28.404   1.360   8.247 
ATOM    784  N1   DC A  38      29.228   1.253   7.011 
ATOM    785  C2   DC A  38      28.576   1.371   5.785 
ATOM    786  O2   DC A  38      27.354   1.559   5.775 
ATOM    787  N3   DC A  38      29.308   1.275   4.645 
ATOM    788  C4   DC A  38      30.631   1.072   4.699 
ATOM    789  N4   DC A  38      31.301   0.986   3.560 
ATOM    790  C5   DC A  38      31.320   0.947   5.950 
ATOM    791  C6   DC A  38      30.570   1.045   7.077 
ATOM    792  P    DC A  39      26.176  -0.208  11.519 
ATOM    793  OP1  DC A  39      25.799   0.534  12.743 
ATOM    794  OP2  DC A  39      27.122  -1.331  11.705 
ATOM    795  O5'  DC A  39      24.858  -0.734  10.780 
ATOM    796  C5'  DC A  39      24.179   0.140   9.859 
ATOM    797  C4'  DC A  39      23.784  -0.627   8.613 
ATOM    798  O4'  DC A  39      24.835  -0.626   7.605 
ATOM    799  C3'  DC A  39      23.468  -2.108   8.816 
ATOM    800  O3'  DC A  39      22.398  -2.473   7.952 
ATOM    801  C2'  DC A  39      24.730  -2.839   8.359 
ATOM    802  C1'  DC A  39      25.017  -1.958   7.147 
ATOM    803  N1   DC A  39      26.408  -2.083   6.630 
ATOM    804  C2   DC A  39      26.602  -1.973   5.256 
ATOM    805  O2   DC A  39      25.622  -1.776   4.528 
ATOM    806  N3   DC A  39      27.864  -2.085   4.764 
ATOM    807  C4   DC A  39      28.899  -2.297   5.586 
ATOM    808  N4   DC A  39      30.109  -2.399   5.058 
ATOM    809  C5   DC A  39      28.720  -2.415   7.002 
ATOM    810  C6   DC A  39      27.453  -2.300   7.474 
ATOM    811  P    DT A  40      21.273  -3.477   8.491 
ATOM    812  OP1  DT A  40      20.258  -2.720   9.256 
ATOM    813  OP2  DT A  40      21.915  -4.605   9.202 
ATOM    814  O5'  DT A  40      20.635  -4.001   7.120 
ATOM    815  C5'  DT A  40      20.636  -3.132   5.972 
ATOM    816  C4'  DT A  40      21.040  -3.908   4.735 
ATOM    817  O4'  DT A  40      22.483  -3.925   4.537 
ATOM    818  C3'  DT A  40      20.648  -5.385   4.719 
ATOM    819  O3'  DT A  40      20.286  -5.751   3.393 
ATOM    820  C2'  DT A  40      21.929  -6.130   5.095 
ATOM    821  C1'  DT A  40      22.884  -5.262   4.279 
ATOM    822  N1   DT A  40      24.312  -5.403   4.680 
ATOM    823  C2   DT A  40      25.253  -5.306   3.683 
ATOM    824  O2   DT A  40      24.964  -5.114   2.515 
ATOM    825  N3   DT A  40      26.565  -5.442   4.092 
ATOM    826  C4   DT A  40      27.003  -5.661   5.382 
ATOM    827  O4   DT A  40      28.207  -5.766   5.626 
ATOM    828  C5   DT A  40      25.942  -5.748   6.357 
ATOM    829  C7   DT A  40      26.331  -5.985   7.787 
ATOM    830  C6   DT A  40      24.657  -5.620   5.987 
ATOM    831  P    DA A  41      19.047  -6.742   3.173 
ATOM    832  OP1  DA A  41      17.785  -5.970   3.192 
ATOM    833  OP2  DA A  41      19.136  -7.867   4.130 
ATOM    834  O5'  DA A  41      19.330  -7.275   1.691 
ATOM    835  C5'  DA A  41      20.015  -6.417   0.759 
ATOM    836  C4'  DA A  41      21.061  -7.209  -0.001 
ATOM    837  O4'  DA A  41      22.344  -7.238   0.687 
ATOM    838  C3'  DA A  41      20.737  -8.684  -0.238 
ATOM    839  O3'  DA A  41      21.218  -9.060  -1.523 
ATOM    840  C2'  DA A  41      21.544  -9.433   0.820 
ATOM    841  C1'  DA A  41      22.805  -8.581   0.718 
ATOM    842  N9   DA A  41      23.724  -8.727   1.881 
ATOM    843  C8   DA A  41      23.404  -8.935   3.193 
ATOM    844  N7   DA A  41      24.435  -9.022   3.976 
ATOM    845  C5   DA A  41      25.518  -8.859   3.124 
ATOM    846  C6   DA A  41      26.905  -8.849   3.345 
ATOM    847  N6   DA A  41      27.463  -9.014   4.552 
ATOM    848  N1   DA A  41      27.701  -8.664   2.275 
ATOM    849  C2   DA A  41      27.141  -8.500   1.078 
ATOM    850  N3   DA A  41      25.867  -8.491   0.751 
ATOM    851  C4   DA A  41      25.093  -8.679   1.839 
ATOM    852  P    DG A  42      20.335 -10.044  -2.425 
ATOM    853  OP1  DG A  42      19.311  -9.263  -3.155 
ATOM    854  OP2  DG A  42      19.831 -11.160  -1.594 
ATOM    855  O5'  DG A  42      21.427 -10.594  -3.456 
ATOM    856  C5'  DG A  42      22.540  -9.751  -3.811 
ATOM    857  C4'  DG A  42      23.824 -10.557  -3.808 
ATOM    858  O4'  DG A  42      24.457 -10.589  -2.497 
ATOM    859  C3'  DG A  42      23.684 -12.032  -4.185 
ATOM    860  O3'  DG A  42      24.823 -12.425  -4.940 
ATOM    861  C2'  DG A  42      23.705 -12.777  -2.850 
ATOM    862  C1'  DG A  42      24.795 -11.934  -2.195 
ATOM    863  N9   DG A  42      24.853 -12.075  -0.714 
ATOM    864  C8   DG A  42      23.825 -12.270   0.184 
ATOM    865  N7   DG A  42      24.216 -12.354   1.432 
ATOM    866  C5   DG A  42      25.600 -12.206   1.357 
ATOM    867  C6   DG A  42      26.576 -12.209   2.386 
ATOM    868  O6   DG A  42      26.418 -12.345   3.597 
ATOM    869  N1   DG A  42      27.866 -12.026   1.869 
ATOM    870  C2   DG A  42      28.172 -11.861   0.532 
ATOM    871  N2   DG A  42      29.465 -11.700   0.242 
ATOM    872  N3   DG A  42      27.255 -11.858  -0.433 
ATOM    873  C4   DG A  42      25.999 -12.035   0.052 
ATOM    874  P    DA A  43      24.627 -13.412  -6.184 
ATOM    875  OP1  DA A  43      24.236 -12.631  -7.380 
ATOM    876  OP2  DA A  43      23.717 -14.515  -5.804 
ATOM    877  O5'  DA A  43      26.110 -13.980  -6.374 
ATOM    878  C5'  DA A  43      27.229 -13.148  -6.011 
ATOM    879  C4'  DA A  43      28.256 -13.963  -5.251 
ATOM    880  O4'  DA A  43      27.998 -13.986  -3.819 
ATOM    881  C3'  DA A  43      28.347 -15.440  -5.632 
ATOM    882  O3'  DA A  43      29.708 -15.849  -5.572 
ATOM    883  C2'  DA A  43      27.572 -16.172  -4.537 
ATOM    884  C1'  DA A  43      28.078 -15.330  -3.370 
ATOM    885  N9   DA A  43      27.253 -15.457  -2.137 
ATOM    886  C8   DA A  43      25.903 -15.633  -2.034 
ATOM    887  N7   DA A  43      25.475 -15.710  -0.812 
ATOM    888  C5   DA A  43      26.624 -15.573  -0.046 
ATOM    889  C6   DA A  43      26.843 -15.568   1.342 
ATOM    890  N6   DA A  43      25.863 -15.710   2.246 
ATOM    891  N1   DA A  43      28.110 -15.412   1.768 
ATOM    892  C2   DA A  43      29.080 -15.271   0.865 
ATOM    893  N3   DA A  43      28.996 -15.260  -0.448 
ATOM    894  C4   DA A  43      27.718 -15.419  -0.849 
ATOM    895  P    DG A  44      30.270 -16.847  -6.690 
ATOM    896  OP1  DG A  44      30.665 -16.075  -7.890 
ATOM    897  OP2  DG A  44      29.297 -17.940  -6.913 
ATOM    898  O5'  DG A  44      31.575 -17.427  -5.969 
ATOM    899  C5'  DG A  44      32.275 -16.599  -5.022 
ATOM    900  C4'  DG A  44      32.650 -17.414  -3.800 
ATOM    901  O4'  DG A  44      31.600 -17.421  -2.792 
ATOM    902  C3'  DG A  44      32.932 -18.896  -4.049 
ATOM    903  O3'  DG A  44      33.993 -19.313  -3.198 
ATOM    904  C2'  DG A  44      31.651 -19.611  -3.616 
ATOM    905  C1'  DG A  44      31.386 -18.761  -2.377 
ATOM    906  N9   DG A  44      29.992 -18.869  -1.863 
ATOM    907  C8   DG A  44      28.816 -19.037  -2.563 
ATOM    908  N7   DG A  44      27.749 -19.097  -1.806 
ATOM    909  C5   DG A  44      28.251 -18.959  -0.513 
ATOM    910  C6   DG A  44      27.574 -18.946   0.734 
ATOM    911  O6   DG A  44      26.372 -19.054   0.958 
ATOM    912  N1   DG A  44      28.469 -18.783   1.800 
ATOM    913  C2   DG A  44      29.839 -18.651   1.678 
ATOM    914  N2   DG A  44      30.517 -18.505   2.819 
ATOM    915  N3   DG A  44      30.472 -18.663   0.508 
ATOM    916  C4   DG A  44      29.619 -18.820  -0.537 
ATOM    917  P    DT A  45      35.092 -20.327  -3.769 
ATOM    918  OP1  DT A  45      36.126 -19.570  -4.512 
ATOM    919  OP2  DT A  45      34.424 -21.415  -4.516 
ATOM    920  O5'  DT A  45      35.718 -20.909  -2.417 
ATOM    921  C5'  DT A  45      35.737 -20.076  -1.242 
ATOM    922  C4'  DT A  45      35.314 -20.882  -0.030 
ATOM    923  O4'  DT A  45      33.871 -20.870   0.168 
ATOM    924  C3'  DT A  45      35.670 -22.368  -0.060 
ATOM    925  O3'  DT A  45      36.023 -22.784   1.254 
ATOM    926  C2'  DT A  45      34.372 -23.069  -0.459 
ATOM    927  C1'  DT A  45      33.438 -22.205   0.384 
ATOM    928  N1   DT A  45      32.008 -22.298  -0.019 
ATOM    929  C2   DT A  45      31.069 -22.211   0.980 
ATOM    930  O2   DT A  45      31.361 -22.063   2.154 
ATOM    931  N3   DT A  45      29.753 -22.303   0.568 
ATOM    932  C4   DT A  45      29.312 -22.470  -0.729 
ATOM    933  O4   DT A  45      28.106 -22.539  -0.976 
ATOM    934  C5   DT A  45      30.371 -22.551  -1.707 
ATOM    935  C7   DT A  45      29.976 -22.734  -3.143 
ATOM    936  C6   DT A  45      31.658 -22.465  -1.334 
ATOM    937  P    DT A  46      37.237 -23.810   1.442 
ATOM    938  OP1  DT A  46      38.518 -23.069   1.446 
ATOM    939  OP2  DT A  46      37.122 -24.902   0.450 
ATOM    940  O5'  DT A  46      36.941 -24.383   2.907 
ATOM    941  C5'  DT A  46      36.276 -23.539   3.865 
ATOM    942  C4'  DT A  46      35.212 -24.329   4.601 
ATOM    943  O4'  DT A  46      33.929 -24.306   3.912 
ATOM    944  C3'  DT A  46      35.501 -25.818   4.791 
ATOM    945  O3'  DT A  46      35.011 -26.224   6.063 
ATOM    946  C2'  DT A  46      34.677 -26.514   3.708 
ATOM    947  C1'  DT A  46      33.436 -25.635   3.838 
ATOM    948  N1   DT A  46      32.515 -25.723   2.671 
ATOM    949  C2   DT A  46      31.169 -25.619   2.927 
ATOM    950  O2   DT A  46      30.718 -25.461   4.048 
ATOM    951  N3   DT A  46      30.346 -25.705   1.821 
ATOM    952  C4   DT A  46      30.748 -25.883   0.513 
ATOM    953  O4   DT A  46      29.918 -25.945  -0.395 
ATOM    954  C5   DT A  46      32.180 -25.981   0.345 
ATOM    955  C7   DT A  46      32.702 -26.175  -1.049 
ATOM    956  C6   DT A  46      33.002 -25.901   1.403 
ATOM    957  P    DG A  47      35.869 -27.257   6.932 
ATOM    958  OP1  DG A  47      36.912 -26.524   7.686 
ATOM    959  OP2  DG A  47      36.347 -28.357   6.066 
ATOM    960  O5'  DG A  47      34.763 -27.813   7.946 
ATOM    961  C5'  DG A  47      33.672 -26.955   8.327 
ATOM    962  C4'  DG A  47      32.370 -27.730   8.300 
ATOM    963  O4'  DG A  47      31.736 -27.704   6.989 
ATOM    964  C3'  DG A  47      32.474 -29.218   8.630 
ATOM    965  O3'  DG A  47      31.325 -29.608   9.372 
ATOM    966  C2'  DG A  47      32.435 -29.920   7.272 
ATOM    967  C1'  DG A  47      31.366 -29.031   6.645 
ATOM    968  N9   DG A  47      31.305 -29.123   5.160 
ATOM    969  C8   DG A  47      32.328 -29.314   4.256 
ATOM    970  N7   DG A  47      31.936 -29.350   3.005 
ATOM    971  C5   DG A  47      30.556 -29.171   3.086 
ATOM    972  C6   DG A  47      29.580 -29.118   2.057 
ATOM    973  O6   DG A  47      29.735 -29.219   0.843 
ATOM    974  N1   DG A  47      28.294 -28.921   2.581 
ATOM    975  C2   DG A  47      27.992 -28.791   3.923 
ATOM    976  N2   DG A  47      26.703 -28.609   4.218 
ATOM    977  N3   DG A  47      28.909 -28.840   4.886 
ATOM    978  C4   DG A  47      30.161 -29.032   4.396 
ATOM    979  P    DG A  48      31.497 -30.638  10.585 
ATOM    980  OP1  DG A  48      31.906 -29.905  11.805 
ATOM    981  OP2  DG A  48      32.380 -31.750  10.170 
ATOM    982  O5'  DG A  48      30.000 -31.176  10.758 
ATOM    983  C5'  DG A  48      28.902 -30.306  10.421 
ATOM    984  C4'  DG A  48      27.855 -31.073   9.636 
ATOM    985  O4'  DG A  48      28.113 -31.056   8.203 
ATOM    986  C3'  DG A  48      27.729 -32.559   9.971 
ATOM    987  O3'  DG A  48      26.359 -32.932   9.897 
ATOM    988  C2'  DG A  48      28.488 -33.273   8.852 
ATOM    989  C1'  DG A  48      28.001 -32.383   7.712 
ATOM    990  N9   DG A  48      28.824 -32.490   6.476 
ATOM    991  C8   DG A  48      30.181 -32.698   6.346 
ATOM    992  N7   DG A  48      30.598 -32.743   5.104 
ATOM    993  C5   DG A  48      29.436 -32.553   4.358 
ATOM    994  C6   DG A  48      29.252 -32.504   2.952 
ATOM    995  O6   DG A  48      30.089 -32.619   2.061 
ATOM    996  N1   DG A  48      27.906 -32.292   2.619 
ATOM    997  C2   DG A  48      26.875 -32.147   3.526 
ATOM    998  N2   DG A  48      25.660 -31.952   3.007 
ATOM    999  N3   DG A  48      27.049 -32.193   4.845 
ATOM   1000  C4   DG A  48      28.348 -32.398   5.184 
ATOM   1001  P    DG A  49      25.773 -33.952  10.984 
ATOM   1002  OP1  DG A  49      25.396 -33.209  12.208 
ATOM   1003  OP2  DG A  49      26.719 -35.074  11.171 
ATOM   1004  O5'  DG A  49      24.455 -34.477  10.246 
ATOM   1005  C5'  DG A  49      23.775 -33.603   9.325 
ATOM   1006  C4'  DG A  49      23.381 -34.370   8.078 
ATOM   1007  O4'  DG A  49      24.431 -34.370   7.070 
ATOM   1008  C3'  DG A  49      23.065 -35.852   8.281 
ATOM   1009  O3'  DG A  49      21.995 -36.216   7.417 
ATOM   1010  C2'  DG A  49      24.327 -36.583   7.824 
ATOM   1011  C1'  DG A  49      24.614 -35.701   6.613 
ATOM   1012  N9   DG A  49      26.005 -35.826   6.096 
ATOM   1013  C8   DG A  49      27.175 -36.044   6.789 
ATOM   1014  N7   DG A  49      28.243 -36.105   6.030 
ATOM   1015  C5   DG A  49      27.744 -35.915   4.742 
ATOM   1016  C6   DG A  49      28.421 -35.878   3.496 
ATOM   1017  O6   DG A  49      29.620 -36.008   3.268 
ATOM   1018  N1   DG A  49      27.530 -35.660   2.435 
ATOM   1019  C2   DG A  49      26.165 -35.499   2.562 
ATOM   1020  N2   DG A  49      25.489 -35.301   1.428 
ATOM   1021  N3   DG A  49      25.530 -35.533   3.732 
ATOM   1022  C4   DG A  49      26.380 -35.744   4.771 
ATOM   1023  P    DA A  50      20.870 -37.221   7.956 
ATOM   1024  OP1  DA A  50      19.855 -36.464   8.722 
ATOM   1025  OP2  DA A  50      21.512 -38.348   8.667 
ATOM   1026  O5'  DA A  50      20.232 -37.744   6.585 
ATOM   1027  C5'  DA A  50      20.233 -36.875   5.437 
ATOM   1028  C4'  DA A  50      20.637 -37.651   4.200 
ATOM   1029  O4'  DA A  50      22.080 -37.669   4.002 
ATOM   1030  C3'  DA A  50      20.245 -39.129   4.184 
ATOM   1031  O3'  DA A  50      19.883 -39.495   2.858 
ATOM   1032  C2'  DA A  50      21.526 -39.873   4.560 
ATOM   1033  C1'  DA A  50      22.481 -39.006   3.745 
ATOM   1034  N9   DA A  50      23.909 -39.146   4.145 
ATOM   1035  C8   DA A  50      24.422 -39.363   5.390 
ATOM   1036  N7   DA A  50      25.717 -39.441   5.418 
ATOM   1037  C5   DA A  50      26.091 -39.262   4.093 
ATOM   1038  C6   DA A  50      27.343 -39.237   3.457 
ATOM   1039  N6   DA A  50      28.505 -39.400   4.104 
ATOM   1040  N1   DA A  50      27.357 -39.038   2.125 
ATOM   1041  C2   DA A  50      26.199 -38.876   1.487 
ATOM   1042  N3   DA A  50      24.977 -38.880   1.972 
ATOM   1043  C4   DA A  50      24.990 -39.082   3.306 
ATOM   1044  P    DA A  51      18.644 -40.486   2.638 
ATOM   1045  OP1  DA A  51      17.382 -39.714   2.657 
ATOM   1046  OP2  DA A  51      18.733 -41.610   3.595 
ATOM   1047  O5'  DA A  51      18.927 -41.018   1.156 
ATOM   1048  C5'  DA A  51      19.612 -40.161   0.224 
ATOM   1049  C4'  DA A  51      20.658 -40.952  -0.536 
ATOM   1050  O4'  DA A  51      21.941 -40.982   0.152 
ATOM   1051  C3'  DA A  51      20.334 -42.427  -0.773 
ATOM   1052  O3'  DA A  51      20.814 -42.803  -2.058 
ATOM   1053  C2'  DA A  51      21.141 -43.177   0.286 
ATOM   1054  C1'  DA A  51      22.402 -42.324   0.183 
ATOM   1055  N9   DA A  51      23.320 -42.470   1.347 
ATOM   1056  C8   DA A  51      23.001 -42.678   2.659 
ATOM   1057  N7   DA A  51      24.032 -42.765   3.441 
ATOM   1058  C5   DA A  51      25.115 -42.602   2.589 
ATOM   1059  C6   DA A  51      26.501 -42.593   2.810 
ATOM   1060  N6   DA A  51      27.059 -42.757   4.018 
ATOM   1061  N1   DA A  51      27.298 -42.407   1.740 
ATOM   1062  C2   DA A  51      26.738 -42.243   0.543 
ATOM   1063  N3   DA A  51      25.464 -42.234   0.216 
ATOM   1064  C4   DA A  51      24.689 -42.422   1.304 
ATOM   1065  P    DG A  52      19.932 -43.788  -2.960 
ATOM   1066  OP1  DG A  52      18.908 -43.007  -3.690 
ATOM   1067  OP2  DG A  52      19.427 -44.903  -2.129 
ATOM   1068  O5'  DG A  52      21.024 -44.338  -3.991 
ATOM   1069  C5'  DG A  52      22.136 -43.494  -4.345 
ATOM   1070  C4'  DG A  52      23.420 -44.301  -4.343 
ATOM   1071  O4'  DG A  52      24.054 -44.332  -3.032 
ATOM   1072  C3'  DG A  52      23.280 -45.775  -4.719 
ATOM   1073  O3'  DG A  52      24.420 -46.168  -5.475 
ATOM   1074  C2'  DG A  52      23.301 -46.520  -3.385 
ATOM   1075  C1'  DG A  52      24.392 -45.677  -2.730 
ATOM   1076  N9   DG A  52      24.450 -45.818  -1.248 
ATOM   1077  C8   DG A  52      23.422 -46.013  -0.351 
ATOM   1078  N7   DG A  52      23.812 -46.098   0.897 
ATOM   1079  C5   DG A  52      25.196 -45.949   0.822 
ATOM   1080  C6   DG A  52      26.173 -45.952   1.851 
ATOM   1081  O6   DG A  52      26.015 -46.088   3.062 
ATOM   1082  N1   DG A  52      27.463 -45.769   1.334 
ATOM   1083  C2   DG A  52      27.769 -45.605  -0.003 
ATOM   1084  N2   DG A  52      29.062 -45.444  -0.293 
ATOM   1085  N3   DG A  52      26.852 -45.601  -0.968 
ATOM   1086  C4   DG A  52      25.595 -45.778  -0.482 
ATOM   1087  P    DA A  53      24.224 -47.155  -6.719 
ATOM   1088  OP1  DA A  53      23.833 -46.374  -7.915 
ATOM   1089  OP2  DA A  53      23.314 -48.259  -6.339 
ATOM   1090  O5'  DA A  53      25.707 -47.723  -6.909 
ATOM   1091  C5'  DA A  53      26.825 -46.891  -6.545 
ATOM   1092  C4'  DA A  53      27.853 -47.706  -5.786 
ATOM   1093  O4'  DA A  53      27.595 -47.729  -4.353 
ATOM   1094  C3'  DA A  53      27.944 -49.184  -6.167 
ATOM   1095  O3'  DA A  53      29.305 -49.592  -6.107 
ATOM   1096  C2'  DA A  53      27.169 -49.915  -5.071 
ATOM   1097  C1'  DA A  53      27.675 -49.073  -3.905 
ATOM   1098  N9   DA A  53      26.849 -49.200  -2.671 
ATOM   1099  C8   DA A  53      25.499 -49.377  -2.568 
ATOM   1100  N7   DA A  53      25.072 -49.453  -1.347 
ATOM   1101  C5   DA A  53      26.221 -49.317  -0.581 
ATOM   1102  C6   DA A  53      26.440 -49.311   0.807 
ATOM   1103  N6   DA A  53      25.460 -49.453   1.711 
ATOM   1104  N1   DA A  53      27.707 -49.155   1.233 
ATOM   1105  C2   DA A  53      28.677 -49.015   0.330 
ATOM   1106  N3   DA A  53      28.593 -49.004  -0.982 
ATOM   1107  C4   DA A  53      27.315 -49.162  -1.383 
ATOM   1108  P    DC A  54      29.867 -50.590  -7.225 
ATOM   1109  OP1  DC A  54      30.262 -49.819  -8.425 
ATOM   1110  OP2  DC A  54      28.894 -51.683  -7.448 
ATOM   1111  O5'  DC A  54      31.172 -51.170  -6.504 
ATOM   1112  C5'  DC A  54      31.872 -50.343  -5.557 
ATOM   1113  C4'  DC A  54      32.247 -51.158  -4.335 
ATOM   1114  O4'  DC A  54      31.196 -51.164  -3.327 
ATOM   1115  C3'  DC A  54      32.529 -52.639  -4.584 
ATOM   1116  O3'  DC A  54      33.590 -53.057  -3.733 
ATOM   1117  C2'  DC A  54      31.248 -53.354  -4.150 
ATOM   1118  C1'  DC A  54      30.983 -52.504  -2.912 
ATOM   1119  N1   DC A  54      29.588 -52.613  -2.398 
ATOM   1120  C2   DC A  54      29.396 -52.541  -1.021 
ATOM   1121  O2   DC A  54      30.381 -52.392  -0.289 
ATOM   1122  N3   DC A  54      28.133 -52.639  -0.534 
ATOM   1123  C4   DC A  54      27.092 -52.801  -1.361 
ATOM   1124  N4   DC A  54      25.880 -52.890  -0.836 
ATOM   1125  C5   DC A  54      27.269 -52.877  -2.781 
ATOM   1126  C6   DC A  54      28.539 -52.778  -3.248 
ATOM   1127  P    DG A  55      34.689 -54.070  -4.304 
ATOM   1128  OP1  DG A  55      35.723 -53.313  -5.046 
ATOM   1129  OP2  DG A  55      34.020 -55.158  -5.050 
ATOM   1130  O5'  DG A  55      35.315 -54.652  -2.952 
ATOM   1131  C5'  DG A  55      35.333 -53.820  -1.777 
ATOM   1132  C4'  DG A  55      34.910 -54.625  -0.564 
ATOM   1133  O4'  DG A  55      33.467 -54.614  -0.366 
ATOM   1134  C3'  DG A  55      35.267 -56.111  -0.595 
ATOM   1135  O3'  DG A  55      35.620 -56.527   0.719 
ATOM   1136  C2'  DG A  55      33.968 -56.812  -0.993 
ATOM   1137  C1'  DG A  55      33.035 -55.948  -0.150 
ATOM   1138  N9   DG A  55      31.605 -56.042  -0.554 
ATOM   1139  C8   DG A  55      31.063 -56.209  -1.810 
ATOM   1140  N7   DG A  55      29.753 -56.253  -1.826 
ATOM   1141  C5   DG A  55      29.401 -56.106  -0.485 
ATOM   1142  C6   DG A  55      28.121 -56.075   0.126 
ATOM   1143  O6   DG A  55      27.015 -56.173  -0.399 
ATOM   1144  N1   DG A  55      28.220 -55.908   1.515 
ATOM   1145  C2   DG A  55      29.401 -55.786   2.220 
ATOM   1146  N2   DG A  55      29.283 -55.634   3.541 
ATOM   1147  N3   DG A  55      30.602 -55.815   1.645 
ATOM   1148  C4   DG A  55      30.523 -55.976   0.300 
ATOM   1149  P    DT A  56      36.834 -57.554   0.907 
ATOM   1150  OP1  DT A  56      38.115 -56.812   0.911 
ATOM   1151  OP2  DT A  56      36.719 -58.645  -0.085 
ATOM   1152  O5'  DT A  56      36.538 -58.127   2.372 
ATOM   1153  C5'  DT A  56      35.873 -57.283   3.330 
ATOM   1154  C4'  DT A  56      34.808 -58.073   4.066 
ATOM   1155  O4'  DT A  56      33.525 -58.049   3.378 
ATOM   1156  C3'  DT A  56      35.098 -59.561   4.256 
ATOM   1157  O3'  DT A  56      34.608 -59.967   5.529 
ATOM   1158  C2'  DT A  56      34.274 -60.258   3.173 
ATOM   1159  C1'  DT A  56      33.033 -59.379   3.303 
ATOM   1160  N1   DT A  56      32.111 -59.466   2.136 
ATOM   1161  C2   DT A  56      30.766 -59.362   2.392 
ATOM   1162  O2   DT A  56      30.315 -59.205   3.513 
ATOM   1163  N3   DT A  56      29.943 -59.449   1.286 
ATOM   1164  C4   DT A  56      30.345 -59.626  -0.022 
ATOM   1165  O4   DT A  56      29.514 -59.689  -0.930 
ATOM   1166  C5   DT A  56      31.776 -59.724  -0.190 
ATOM   1167  C7   DT A  56      32.299 -59.919  -1.584 
ATOM   1168  C6   DT A  56      32.599 -59.644   0.868 
ATOM   1169  P    DC A  57      35.466 -61.000   6.398 
ATOM   1170  OP1  DC A  57      36.509 -60.267   7.151 
ATOM   1171  OP2  DC A  57      35.944 -62.100   5.531 
ATOM   1172  O5'  DC A  57      34.360 -61.556   7.411 
ATOM   1173  C5'  DC A  57      33.268 -60.698   7.792 
ATOM   1174  C4'  DC A  57      31.966 -61.473   7.765 
ATOM   1175  O4'  DC A  57      31.333 -61.448   6.454 
ATOM   1176  C3'  DC A  57      32.071 -62.962   8.095 
ATOM   1177  O3'  DC A  57      30.922 -63.351   8.837 
ATOM   1178  C2'  DC A  57      32.032 -63.663   6.737 
ATOM   1179  C1'  DC A  57      30.962 -62.774   6.110 
ATOM   1180  N1   DC A  57      30.902 -62.867   4.625 
ATOM   1181  C2   DC A  57      29.654 -62.751   4.017 
ATOM   1182  O2   DC A  57      28.658 -62.578   4.729 
ATOM   1183  N3   DC A  57      29.578 -62.834   2.664 
ATOM   1184  C4   DC A  57      30.681 -63.023   1.929 
ATOM   1185  N4   DC A  57      30.554 -63.096   0.612 
ATOM   1186  C5   DC A  57      31.973 -63.145   2.534 
ATOM   1187  C6   DC A  57      32.028 -63.060   3.887 
ATOM   1188  P    DA A  58      31.094 -64.381  10.051 
ATOM   1189  OP1  DA A  58      31.503 -63.648  11.270 
ATOM   1190  OP2  DA A  58      31.976 -65.494   9.635 
ATOM   1191  O5'  DA A  58      29.597 -64.919  10.223 
ATOM   1192  C5'  DA A  58      28.499 -64.050   9.886 
ATOM   1193  C4'  DA A  58      27.452 -64.816   9.102 
ATOM   1194  O4'  DA A  58      27.710 -64.799   7.668 
ATOM   1195  C3'  DA A  58      27.326 -66.302   9.436 
ATOM   1196  O3'  DA A  58      25.956 -66.676   9.362 
ATOM   1197  C2'  DA A  58      28.085 -67.017   8.317 
ATOM   1198  C1'  DA A  58      27.598 -66.126   7.177 
ATOM   1199  N9   DA A  58      28.421 -66.234   5.941 
ATOM   1200  C8   DA A  58      29.766 -66.439   5.832 
ATOM   1201  N7   DA A  58      30.193 -66.487   4.608 
ATOM   1202  C5   DA A  58      29.047 -66.299   3.847 
ATOM   1203  C6   DA A  58      28.829 -66.244   2.461 
ATOM   1204  N6   DA A  58      29.805 -66.381   1.552 
ATOM   1205  N1   DA A  58      27.566 -66.045   2.040 
ATOM   1206  C2   DA A  58      26.601 -65.909   2.947 
ATOM   1207  N3   DA A  58      26.683 -65.942   4.259 
ATOM   1208  C4   DA A  58      27.957 -66.144   4.654 
ATOM   1209  P    DC A  59      25.370 -67.695  10.449 
ATOM   1210  OP1  DC A  59      24.993 -66.953  11.673 
ATOM   1211  OP2  DC A  59      26.316 -68.818  10.636 
ATOM   1212  O5'  DC A  59      24.052 -68.221   9.711 
ATOM   1213  C5'  DC A  59      23.372 -67.347   8.790 
ATOM   1214  C4'  DC A  59      22.977 -68.113   7.543 
ATOM   1215  O4'  DC A  59      24.028 -68.113   6.535 
ATOM   1216  C3'  DC A  59      22.662 -69.595   7.746 
ATOM   1217  O3'  DC A  59      21.591 -69.960   6.883 
ATOM   1218  C2'  DC A  59      23.924 -70.326   7.289 
ATOM   1219  C1'  DC A  59      24.211 -69.444   6.078 
ATOM   1220  N1   DC A  59      25.601 -69.570   5.561 
ATOM   1221  C2   DC A  59      25.796 -69.459   4.186 
ATOM   1222  O2   DC A  59      24.815 -69.263   3.459 
ATOM   1223  N3   DC A  59      27.057 -69.572   3.695 
ATOM   1224  C4   DC A  59      28.092 -69.784   4.516 
ATOM   1225  N4   DC A  59      29.303 -69.886   3.989 
ATOM   1226  C5   DC A  59      27.914 -69.901   5.933 
ATOM   1227  C6   DC A  59      26.646 -69.787   6.405 
ATOM   1228  P    DT A  60      20.467 -70.964   7.421 
ATOM   1229  OP1  DT A  60      19.452 -70.207   8.187 
ATOM   1230  OP2  DT A  60      21.109 -72.091   8.133 
ATOM   1231  O5'  DT A  60      19.828 -71.488   6.051 
ATOM   1232  C5'  DT A  60      19.829 -70.618   4.903 
ATOM   1233  C4'  DT A  60      20.234 -71.395   3.665 
ATOM   1234  O4'  DT A  60      21.677 -71.412   3.467 
ATOM   1235  C3'  DT A  60      19.842 -72.872   3.649 
ATOM   1236  O3'  DT A  60      19.479 -73.238   2.324 
ATOM   1237  C2'  DT A  60      21.123 -73.617   4.025 
ATOM   1238  C1'  DT A  60      22.077 -72.749   3.210 
ATOM   1239  N1   DT A  60      23.505 -72.889   3.610 
ATOM   1240  C2   DT A  60      24.447 -72.793   2.613 
ATOM   1241  O2   DT A  60      24.158 -72.601   1.445 
ATOM   1242  N3   DT A  60      25.759 -72.929   3.022 
ATOM   1243  C4   DT A  60      26.196 -73.148   4.312 
ATOM   1244  O4   DT A  60      27.400 -73.253   4.557 
ATOM   1245  C5   DT A  60      25.135 -73.234   5.288 
ATOM   1246  C7   DT A  60      25.524 -73.472   6.717 
ATOM   1247  C6   DT A  60      23.851 -73.106   4.918 
ATOM   1248  P    DG A  61      18.241 -74.229   2.104 
ATOM   1249  OP1  DG A  61      16.978 -73.457   2.122 
ATOM   1250  OP2  DG A  61      18.329 -75.353   3.061 
ATOM   1251  O5'  DG A  61      18.524 -74.762   0.621 
ATOM   1252  C5'  DG A  61      19.209 -73.904  -0.311 
ATOM   1253  C4'  DG A  61      20.255 -74.696  -1.071 
ATOM   1254  O4'  DG A  61      21.538 -74.725  -0.383 
ATOM   1255  C3'  DG A  61      19.930 -76.170  -1.308 
ATOM   1256  O3'  DG A  61      20.411 -76.547  -2.593 
ATOM   1257  C2'  DG A  61      20.738 -76.920  -0.249 
ATOM   1258  C1'  DG A  61      21.998 -76.067  -0.351 
ATOM   1259  N9   DG A  61      22.917 -76.214   0.812 
ATOM   1260  C8   DG A  61      22.615 -76.424   2.140 
ATOM   1261  N7   DG A  61      23.664 -76.509   2.920 
ATOM   1262  C5   DG A  61      24.739 -76.344   2.047 
ATOM   1263  C6   DG A  61      26.135 -76.340   2.307 
ATOM   1264  O6   DG A  61      26.719 -76.483   3.377 
ATOM   1265  N1   DG A  61      26.872 -76.140   1.132 
ATOM   1266  C2   DG A  61      26.334 -75.967  -0.128 
ATOM   1267  N2   DG A  61      27.208 -75.789  -1.121 
ATOM   1268  N3   DG A  61      25.023 -75.970  -0.370 
ATOM   1269  C4   DG A  61      24.294 -76.163   0.759 
ATOM   1270  P    DA A  62      19.528 -77.531  -3.495 
ATOM   1271  OP1  DA A  62      18.504 -76.750  -4.224 
ATOM   1272  OP2  DA A  62      19.024 -78.647  -2.664 
ATOM   1273  O5'  DA A  62      20.621 -78.081  -4.525 
ATOM   1274  C5'  DA A  62      21.733 -77.238  -4.880 
ATOM   1275  C4'  DA A  62      23.017 -78.044  -4.878 
ATOM   1276  O4'  DA A  62      23.651 -78.075  -3.567 
ATOM   1277  C3'  DA A  62      22.877 -79.519  -5.254 
ATOM   1278  O3'  DA A  62      24.017 -79.911  -6.010 
ATOM   1279  C2'  DA A  62      22.898 -80.263  -3.920 
ATOM   1280  C1'  DA A  62      23.988 -79.421  -3.265 
ATOM   1281  N9   DA A  62      24.046 -79.562  -1.783 
ATOM   1282  C8   DA A  62      23.016 -79.754  -0.909 
ATOM   1283  N7   DA A  62      23.388 -79.840   0.331 
ATOM   1284  C5   DA A  62      24.768 -79.694   0.276 
ATOM   1285  C6   DA A  62      25.760 -79.692   1.270 
ATOM   1286  N6   DA A  62      25.499 -79.848   2.576 
ATOM   1287  N1   DA A  62      27.035 -79.522   0.873 
ATOM   1288  C2   DA A  62      27.287 -79.367  -0.426 
ATOM   1289  N3   DA A  62      26.448 -79.352  -1.439 
ATOM   1290  C4   DA A  62      25.180 -79.523  -1.014 
ATOM   1291  P    DT A  63      23.821 -80.899  -7.254 
ATOM   1292  OP1  DT A  63      23.429 -80.118  -8.450 
ATOM   1293  OP2  DT A  63      22.911 -82.002  -6.874 
ATOM   1294  O5'  DT A  63      25.304 -81.466  -7.444 
ATOM   1295  C5'  DT A  63      26.422 -80.634  -7.080 
ATOM   1296  C4'  DT A  63      27.450 -81.450  -6.321 
ATOM   1297  O4'  DT A  63      27.192 -81.472  -4.888 
ATOM   1298  C3'  DT A  63      27.541 -82.927  -6.702 
ATOM   1299  O3'  DT A  63      28.902 -83.335  -6.642 
ATOM   1300  C2'  DT A  63      26.765 -83.658  -5.606 
ATOM   1301  C1'  DT A  63      27.272 -82.817  -4.440 
ATOM   1302  N1   DT A  63      26.446 -82.943  -3.206 
ATOM   1303  C2   DT A  63      27.106 -82.878  -2.003 
ATOM   1304  O2   DT A  63      28.312 -82.724  -1.914 
ATOM   1305  N3   DT A  63      26.308 -83.001  -0.881 
ATOM   1306  C4   DT A  63      24.940 -83.178  -0.866 
ATOM   1307  O4   DT A  63      24.333 -83.274   0.203 
ATOM   1308  C5   DT A  63      24.338 -83.234  -2.177 
ATOM   1309  C7   DT A  63      22.852 -83.425  -2.250 
ATOM   1310  C6   DT A  63      25.090 -83.118  -3.284 
ATOM   1311  P    DT A  64      29.463 -84.334  -7.760 
ATOM   1312  OP1  DT A  64      29.858 -83.562  -8.959 
ATOM   1313  OP2  DT A  64      28.491 -85.427  -7.982 
ATOM   1314  O5'  DT A  64      30.768 -84.914  -7.039 
ATOM   1315  C5'  DT A  64      31.469 -84.086  -6.092 
ATOM   1316  C4'  DT A  64      31.844 -84.901  -4.870 
ATOM   1317  O4'  DT A  64      30.793 -84.907  -3.862 
ATOM   1318  C3'  DT A  64      32.125 -86.383  -5.119 
ATOM   1319  O3'  DT A  64      33.186 -86.800  -4.268 
ATOM   1320  C2'  DT A  64      30.845 -87.097  -4.685 
ATOM   1321  C1'  DT A  64      30.580 -86.248  -3.446 
ATOM   1322  N1   DT A  64      29.185 -86.356  -2.933 
ATOM   1323  C2   DT A  64      29.012 -86.284  -1.572 
ATOM   1324  O2   DT A  64      29.938 -86.137  -0.793 
ATOM   1325  N3   DT A  64      27.706 -86.389  -1.134 
ATOM   1326  C4   DT A  64      26.588 -86.556  -1.925 
ATOM   1327  O4   DT A  64      25.468 -86.638  -1.416 
ATOM   1328  C5   DT A  64      26.871 -86.621  -3.339 
ATOM   1329  C7   DT A  64      25.709 -86.803  -4.271 
ATOM   1330  C6   DT A  64      28.131 -86.522  -3.793 
ATOM   1331  P    DA A  65      34.286 -87.813  -4.839 
ATOM   1332  OP1  DA A  65      35.320 -87.057  -5.581 
ATOM   1333  OP2  DA A  65      33.617 -88.902  -5.585 
ATOM   1334  O5'  DA A  65      34.912 -88.395  -3.486 
ATOM   1335  C5'  DA A  65      34.930 -87.563  -2.311 
ATOM   1336  C4'  DA A  65      34.507 -88.368  -1.099 
ATOM   1337  O4'  DA A  65      33.064 -88.357  -0.901 
ATOM   1338  C3'  DA A  65      34.863 -89.854  -1.130 
ATOM   1339  O3'  DA A  65      35.217 -90.270   0.184 
ATOM   1340  C2'  DA A  65      33.565 -90.556  -1.528 
ATOM   1341  C1'  DA A  65      32.631 -89.692  -0.685 
ATOM   1342  N9   DA A  65      31.202 -89.785  -1.089 
ATOM   1343  C8   DA A  65      30.682 -89.950  -2.342 
ATOM   1344  N7   DA A  65      29.386 -89.996  -2.370 
ATOM   1345  C5   DA A  65      29.017 -89.851  -1.040 
ATOM   1346  C6   DA A  65      27.765 -89.816  -0.403 
ATOM   1347  N6   DA A  65      26.599 -89.931  -1.055 
ATOM   1348  N1   DA A  65      27.755 -89.659   0.933 
ATOM   1349  C2   DA A  65      28.916 -89.545   1.575 
ATOM   1350  N3   DA A  65      30.139 -89.563   1.091 
ATOM   1351  C4   DA A  65      30.121 -89.722  -0.248 
ATOM   1352  P    DT A  66      36.431 -91.297   0.372 
ATOM   1353  OP1  DT A  66      37.712 -90.555   0.376 
ATOM   1354  OP2  DT A  66      36.316 -92.388  -0.620 
ATOM   1355  O5'  DT A  66      36.135 -91.870   1.837 
ATOM   1356  C5'  DT A  66      35.470 -91.026   2.795 
ATOM   1357  C4'  DT A  66      34.405 -91.816   3.531 
ATOM   1358  O4'  DT A  66      33.122 -91.793   2.843 
ATOM   1359  C3'  DT A  66      34.694 -93.305   3.721 
ATOM   1360  O3'  DT A  66      34.204 -93.710   4.994 
ATOM   1361  C2'  DT A  66      33.871 -94.001   2.638 
ATOM   1362  C1'  DT A  66      32.630 -93.122   2.768 
ATOM   1363  N1   DT A  66      31.708 -93.210   1.601 
ATOM   1364  C2   DT A  66      30.363 -93.105   1.858 
ATOM   1365  O2   DT A  66      29.912 -92.948   2.979 
ATOM   1366  N3   DT A  66      29.540 -93.192   0.752 
ATOM   1367  C4   DT A  66      29.942 -93.369  -0.557 
ATOM   1368  O4   DT A  66      29.111 -93.432  -1.465 
ATOM   1369  C5   DT A  66      31.373 -93.468  -0.725 
ATOM   1370  C7   DT A  66      31.895 -93.662  -2.118 
ATOM   1371  C6   DT A  66      32.196 -93.387   0.333 
ATOM   1372  P    DG A  67      35.063 -94.743   5.863 
ATOM   1373  OP1  DG A  67      36.106 -94.011   6.616 
ATOM   1374  OP2  DG A  67      35.541 -95.844   4.997 
ATOM   1375  O5'  DG A  67      33.957 -95.299   6.877 
ATOM   1376  C5'  DG A  67      32.865 -94.441   7.257 
ATOM   1377  C4'  DG A  67      31.563 -95.216   7.231 
ATOM   1378  O4'  DG A  67      30.929 -95.191   5.920 
ATOM   1379  C3'  DG A  67      31.668 -96.705   7.560 
ATOM   1380  O3'  DG A  67      30.519 -97.094   8.302 
ATOM   1381  C2'  DG A  67      31.629 -97.406   6.202 
ATOM   1382  C1'  DG A  67      30.559 -96.517   5.576 
ATOM   1383  N9   DG A  67      30.498 -96.610   4.090 
ATOM   1384  C8   DG A  67      31.521 -96.801   3.187 
ATOM   1385  N7   DG A  67      31.129 -96.837   1.936 
ATOM   1386  C5   DG A  67      29.749 -96.657   2.017 
ATOM   1387  C6   DG A  67      28.773 -96.604   0.987 
ATOM   1388  O6   DG A  67      28.929 -96.706  -0.227 
ATOM   1389  N1   DG A  67      27.488 -96.407   1.511 
ATOM   1390  C2   DG A  67      27.186 -96.278   2.853 
ATOM   1391  N2   DG A  67      25.897 -96.095   3.149 
ATOM   1392  N3   DG A  67      28.102 -96.327   3.817 
ATOM   1393  C4   DG A  67      29.354 -96.518   3.326 
ATOM   1394  P    DT A  68      30.691 -98.125   9.516 
ATOM   1395  OP1  DT A  68      31.099 -97.392  10.735 
ATOM   1396  OP2  DT A  68      31.573 -99.237   9.100 
ATOM   1397  O5'  DT A  68      29.193 -98.663   9.688 
ATOM   1398  C5'  DT A  68      28.096 -97.793   9.351 
ATOM   1399  C4'  DT A  68      27.049 -98.559   8.567 
ATOM   1400  O4'  DT A  68      27.307 -98.543   7.133 
ATOM   1401  C3'  DT A  68      26.923-100.045   8.901 
ATOM   1402  O3'  DT A  68      25.552-100.419   8.827 
ATOM   1403  C2'  DT A  68      27.682-100.760   7.782 
ATOM   1404  C1'  DT A  68      27.195 -99.870   6.643 
ATOM   1405  N1   DT A  68      28.018 -99.977   5.406 
ATOM   1406  C2   DT A  68      27.361 -99.858   4.205 
ATOM   1407  O2   DT A  68      26.158 -99.672   4.123 
ATOM   1408  N3   DT A  68      28.155 -99.964   3.081 
ATOM   1409  C4   DT A  68      29.519-100.173   3.059 
ATOM   1410  O4   DT A  68      30.124-100.250   1.987 
ATOM   1411  C5   DT A  68      30.119-100.285   4.367 
ATOM   1412  C7   DT A  68      31.601-100.514   4.434 
ATOM   1413  C6   DT A  68      29.371-100.186   5.477 
ATOM   1414  P    DC A  69      24.967-101.438   9.915 
ATOM   1415  OP1  DC A  69      24.590-100.696  11.138 
ATOM   1416  OP2  DC A  69      25.912-102.561  10.101 
ATOM   1417  O5'  DC A  69      23.648-101.964   9.176 
ATOM   1418  C5'  DC A  69      22.969-101.090   8.255 
ATOM   1419  C4'  DC A  69      22.574-101.857   7.008 
ATOM   1420  O4'  DC A  69      23.625-101.856   6.001 
ATOM   1421  C3'  DC A  69      22.258-103.339   7.211 
ATOM   1422  O3'  DC A  69      21.188-103.703   6.348 
ATOM   1423  C2'  DC A  69      23.521-104.069   6.754 
ATOM   1424  C1'  DC A  69      23.807-103.188   5.543 
ATOM   1425  N1   DC A  69      25.198-103.313   5.026 
ATOM   1426  C2   DC A  69      25.392-103.203   3.652 
ATOM   1427  O2   DC A  69      24.412-103.006   2.924 
ATOM   1428  N3   DC A  69      26.654-103.315   3.160 
ATOM   1429  C4   DC A  69      27.689-103.527   3.981 
ATOM   1430  N4   DC A  69      28.900-103.629   3.454 
ATOM   1431  C5   DC A  69      27.511-103.645   5.398 
ATOM   1432  C6   DC A  69      26.243-103.530   5.870 
ATOM   1433  P    DT A  70      20.064-104.707   6.887 
ATOM   1434  OP1  DT A  70      19.049-103.950   7.652 
ATOM   1435  OP2  DT A  70      20.706-105.835   7.598 
ATOM   1436  O5'  DT A  70      19.425-105.231   5.516 
ATOM   1437  C5'  DT A  70      19.426-104.362   4.368 
ATOM   1438  C4'  DT A  70      19.830-105.138   3.131 
ATOM   1439  O4'  DT A  70      21.273-105.155   2.932 
ATOM   1440  C3'  DT A  70      19.439-106.616   3.114 
ATOM   1441  O3'  DT A  70      19.076-106.981   1.789 
ATOM   1442  C2'  DT A  70      20.720-107.360   3.490 
ATOM   1443  C1'  DT A  70      21.674-106.492   2.675 
ATOM   1444  N1   DT A  70      23.102-106.633   3.075 
ATOM   1445  C2   DT A  70      24.043-106.536   2.079 
ATOM   1446  O2   DT A  70      23.755-106.344   0.910 
ATOM   1447  N3   DT A  70      25.356-106.672   2.487 
ATOM   1448  C4   DT A  70      25.793-106.891   3.777 
ATOM   1449  O4   DT A  70      26.997-106.996   4.022 
ATOM   1450  C5   DT A  70      24.732-106.978   4.753 
ATOM   1451  C7   DT A  70      25.121-107.215   6.183 
ATOM   1452  C6   DT A  70      23.447-106.850   4.383 
ATOM   1453  P    DG A  71      17.838-107.972   1.569 
ATOM   1454  OP1  DG A  71      16.575-107.200   1.588 
ATOM   1455  OP2  DG A  71      17.926-109.097   2.526 
ATOM   1456  O5'  DG A  71      18.120-108.505   0.086 
ATOM   1457  C5'  DG A  71      18.806-107.647  -0.846 
ATOM   1458  C4'  DG A  71      19.852-108.439  -1.606 
ATOM   1459  O4'  DG A  71      21.135-108.468  -0.918 
ATOM   1460  C3'  DG A  71      19.527-109.914  -1.843 
ATOM   1461  O3'  DG A  71      20.008-110.290  -3.128 
ATOM   1462  C2'  DG A  71      20.335-110.663  -0.784 
ATOM   1463  C1'  DG A  71      21.595-109.811  -0.886 
ATOM   1464  N9   DG A  71      22.514-109.957   0.277 
ATOM   1465  C8   DG A  71      22.211-110.168   1.605 
ATOM   1466  N7   DG A  71      23.261-110.252   2.385 
ATOM   1467  C5   DG A  71      24.335-110.087   1.512 
ATOM   1468  C6   DG A  71      25.731-110.083   1.772 
ATOM   1469  O6   DG A  71      26.316-110.226   2.843 
ATOM   1470  N1   DG A  71      26.469-109.883   0.597 
ATOM   1471  C2   DG A  71      25.930-109.710  -0.663 
ATOM   1472  N2   DG A  71      26.804-109.533  -1.656 
ATOM   1473  N3   DG A  71      24.620-109.713  -0.905 
ATOM   1474  C4   DG A  71      23.890-109.907   0.224 
ATOM   1475  P    DG A  72      19.125-111.275  -4.030 
ATOM   1476  OP1  DG A  72      18.101-110.494  -4.759 
ATOM   1477  OP2  DG A  72      18.621-112.390  -3.199 
ATOM   1478  O5'  DG A  72      20.218-111.824  -5.060 
ATOM   1479  C5'  DG A  72      21.330-110.981  -5.415 
ATOM   1480  C4'  DG A  72      22.614-111.787  -5.412 
ATOM   1481  O4'  DG A  72      23.248-111.819  -4.101 
ATOM   1482  C3'  DG A  72      22.474-113.262  -5.789 
ATOM   1483  O3'  DG A  72      23.614-113.655  -6.544 
ATOM   1484  C2'  DG A  72      22.495-114.007  -4.455 
ATOM   1485  C1'  DG A  72      23.585-113.164  -3.800 
ATOM   1486  N9   DG A  72      23.643-113.305  -2.318 
ATOM   1487  C8   DG A  72      22.616-113.500  -1.420 
ATOM   1488  N7   DG A  72      23.006-113.584  -0.173 
ATOM   1489  C5   DG A  72      24.390-113.436  -0.247 
ATOM   1490  C6   DG A  72      25.367-113.439   0.782 
ATOM   1491  O6   DG A  72      25.208-113.575   1.992 
ATOM   1492  N1   DG A  72      26.657-113.256   0.265 
ATOM   1493  C2   DG A  72      26.962-113.091  -1.072 
ATOM   1494  N2   DG A  72      28.255-112.930  -1.362 
ATOM   1495  N3   DG A  72      26.045-113.088  -2.038 
ATOM   1496  C4   DG A  72      24.789-113.265  -1.552 
ATOM   1497  P    DT A  73      23.417-114.642  -7.789 
ATOM   1498  OP1  DT A  73      23.026-113.861  -8.984 
ATOM   1499  OP2  DT A  73      22.508-115.745  -7.408 
ATOM   1500  O5'  DT A  73      24.901-115.210  -7.979 
ATOM   1501  C5'  DT A  73      26.019-114.378  -7.615 
ATOM   1502  C4'  DT A  73      27.047-115.193  -6.855 
ATOM   1503  O4'  DT A  73      26.789-115.216  -5.423 
ATOM   1504  C3'  DT A  73      27.137-116.670  -7.237 
ATOM   1505  O3'  DT A  73      28.498-117.079  -7.176 
ATOM   1506  C2'  DT A  73      26.362-117.402  -6.141 
ATOM   1507  C1'  DT A  73      26.869-116.560  -4.975 
ATOM   1508  N1   DT A  73      26.043-116.687  -3.741 
ATOM   1509  C2   DT A  73      26.702-116.622  -2.538 
ATOM   1510  O2   DT A  73      27.909-116.468  -2.449 
ATOM   1511  N3   DT A  73      25.905-116.744  -1.416 
ATOM   1512  C4   DT A  73      24.536-116.921  -1.400 
ATOM   1513  O4   DT A  73      23.929-117.018  -0.332 
ATOM   1514  C5   DT A  73      23.935-116.977  -2.712 
ATOM   1515  C7   DT A  73      22.448-117.168  -2.785 
ATOM   1516  C6   DT A  73      24.687-116.861  -3.819 
ATOM   1517  P    DC A  74      29.060-118.077  -8.295 
ATOM   1518  OP1  DC A  74      29.455-117.306  -9.494 
ATOM   1519  OP2  DC A  74      28.088-119.170  -8.517 
ATOM   1520  O5'  DC A  74      30.365-118.657  -7.573 
ATOM   1521  C5'  DC A  74      31.066-117.829  -6.627 
ATOM   1522  C4'  DC A  74      31.441-118.644  -5.405 
ATOM   1523  O4'  DC A  74      30.390-118.651  -4.396 
ATOM   1524  C3'  DC A  74      31.722-120.126  -5.654 
ATOM   1525  O3'  DC A  74      32.783-120.543  -4.803 
ATOM   1526  C2'  DC A  74      30.442-120.841  -5.220 
ATOM   1527  C1'  DC A  74      30.177-119.991  -3.981 
ATOM   1528  N1   DC A  74      28.782-120.100  -3.468 
ATOM   1529  C2   DC A  74      28.590-120.028  -2.090 
ATOM   1530  O2   DC A  74      29.574-119.878  -1.358 
ATOM   1531  N3   DC A  74      27.326-120.126  -1.603 
ATOM   1532  C4   DC A  74      26.286-120.287  -2.430 
ATOM   1533  N4   DC A  74      25.073-120.377  -1.906 
ATOM   1534  C5   DC A  74      26.462-120.364  -3.850 
ATOM   1535  C6   DC A  74      27.732-120.265  -4.318 
ATOM   1536  P    DA A  75      33.882-121.557  -5.374 
ATOM   1537  OP1  DA A  75      34.916-120.800  -6.116 
ATOM   1538  OP2  DA A  75      33.214-122.645  -6.120 
ATOM   1539  O5'  DA A  75      34.508-122.139  -4.021 
ATOM   1540  C5'  DA A  75      34.527-121.306  -2.846 
ATOM   1541  C4'  DA A  75      34.104-122.112  -1.634 
ATOM   1542  O4'  DA A  75      32.661-122.101  -1.436 
ATOM   1543  C3'  DA A  75      34.460-123.598  -1.665 
ATOM   1544  O3'  DA A  75      34.813-124.014  -0.351 
ATOM   1545  C2'  DA A  75      33.162-124.299  -2.063 
ATOM   1546  C1'  DA A  75      32.228-123.435  -1.220 
ATOM   1547  N9   DA A  75      30.798-123.529  -1.624 
ATOM   1548  C8   DA A  75      30.279-123.694  -2.877 
ATOM   1549  N7   DA A  75      28.983-123.740  -2.905 
ATOM   1550  C5   DA A  75      28.614-123.594  -1.575 
ATOM   1551  C6   DA A  75      27.362-123.559  -0.938 
ATOM   1552  N6   DA A  75      26.196-123.674  -1.590 
ATOM   1553  N1   DA A  75      27.352-123.402   0.398 
ATOM   1554  C2   DA A  75      28.513-123.288   1.041 
ATOM   1555  N3   DA A  75      29.736-123.306   0.556 
ATOM   1556  C4   DA A  75      29.717-123.465  -0.783 
ATOM   1557  P    DG A  76      36.028-125.040  -0.163 
ATOM   1558  OP1  DG A  76      37.308-124.299  -0.159 
ATOM   1559  OP2  DG A  76      35.913-126.132  -1.155 
ATOM   1560  O5'  DG A  76      35.732-125.613   1.302 
ATOM   1561  C5'  DG A  76      35.067-124.769   2.260 
ATOM   1562  C4'  DG A  76      34.002-125.559   2.996 
ATOM   1563  O4'  DG A  76      32.719-125.536   2.308 
ATOM   1564  C3'  DG A  76      34.291-127.048   3.186 
ATOM   1565  O3'  DG A  76      33.801-127.454   4.459 
ATOM   1566  C2'  DG A  76      33.467-127.744   2.103 
ATOM   1567  C1'  DG A  76      32.226-126.865   2.233 
ATOM   1568  N9   DG A  76      31.305-126.953   1.066 
ATOM   1569  C8   DG A  76      31.604-127.128  -0.267 
ATOM   1570  N7   DG A  76      30.552-127.163  -1.050 
ATOM   1571  C5   DG A  76      29.481-127.001  -0.172 
ATOM   1572  C6   DG A  76      28.086-126.955  -0.429 
ATOM   1573  O6   DG A  76      27.500-127.050  -1.504 
ATOM   1574  N1   DG A  76      27.353-126.775   0.751 
ATOM   1575  C2   DG A  76      27.896-126.654   2.016 
ATOM   1576  N2   DG A  76      27.025-126.488   3.014 
ATOM   1577  N3   DG A  76      29.205-126.697   2.257 
ATOM   1578  C4   DG A  76      29.930-126.871   1.122 
ATOM   1579  P    DT A  77      34.660-128.487   5.328 
ATOM   1580  OP1  DT A  77      35.703-127.754   6.081 
ATOM   1581  OP2  DT A  77      35.137-129.587   4.462 
ATOM   1582  O5'  DT A  77      33.554-129.043   6.342 
ATOM   1583  C5'  DT A  77      32.462-128.185   6.723 
ATOM   1584  C4'  DT A  77      31.160-128.960   6.696 
ATOM   1585  O4'  DT A  77      30.526-128.934   5.385 
ATOM   1586  C3'  DT A  77      31.265-130.449   7.026 
ATOM   1587  O3'  DT A  77      30.116-130.838   7.768 
ATOM   1588  C2'  DT A  77      31.225-131.150   5.667 
ATOM   1589  C1'  DT A  77      30.156-130.261   5.041 
ATOM   1590  N1   DT A  77      30.095-130.354   3.555 
ATOM   1591  C2   DT A  77      28.857-130.237   2.971 
ATOM   1592  O2   DT A  77      27.835-130.065   3.612 
ATOM   1593  N3   DT A  77      28.840-130.329   1.593 
ATOM   1594  C4   DT A  77      29.932-130.523   0.772 
ATOM   1595  O4   DT A  77      29.793-130.588  -0.451 
ATOM   1596  C5   DT A  77      31.187-130.633   1.476 
ATOM   1597  C7   DT A  77      32.427-130.845   0.658 
ATOM   1598  C6   DT A  77      31.233-130.547   2.816 
ATOM   1599  P    DG A  78      30.288-131.868   8.981 
ATOM   1600  OP1  DG A  78      30.696-131.135  10.201 
ATOM   1601  OP2  DG A  78      31.170-132.980   8.566 
ATOM   1602  O5'  DG A  78      28.790-132.406   9.153 
ATOM   1603  C5'  DG A  78      27.692-131.536   8.817 
ATOM   1604  C4'  DG A  78      26.646-132.303   8.032 
ATOM   1605  O4'  DG A  78      26.904-132.286   6.598 
ATOM   1606  C3'  DG A  78      26.519-133.789   8.366 
ATOM   1607  O3'  DG A  78      25.149-134.162   8.293 
ATOM   1608  C2'  DG A  78      27.278-134.503   7.248 
ATOM   1609  C1'  DG A  78      26.791-133.613   6.108 
ATOM   1610  N9   DG A  78      27.615-133.720   4.871 
ATOM   1611  C8   DG A  78      28.971-133.928   4.742 
ATOM   1612  N7   DG A  78      29.388-133.973   3.500 
ATOM   1613  C5   DG A  78      28.226-133.783   2.754 
ATOM   1614  C6   DG A  78      28.042-133.734   1.347 
ATOM   1615  O6   DG A  78      28.879-133.849   0.457 
ATOM   1616  N1   DG A  78      26.696-133.522   1.014 
ATOM   1617  C2   DG A  78      25.665-133.377   1.921 
ATOM   1618  N2   DG A  78      24.450-133.183   1.402 
ATOM   1619  N3   DG A  78      25.840-133.423   3.241 
ATOM   1620  C4   DG A  78      27.138-133.628   3.580 
ATOM   1621  P    DA A  79      24.563-135.182   9.380 
ATOM   1622  OP1  DA A  79      24.186-134.439  10.604 
ATOM   1623  OP2  DA A  79      25.509-136.304   9.566 
ATOM   1624  O5'  DA A  79      23.245-135.707   8.641 
ATOM   1625  C5'  DA A  79      22.566-134.833   7.720 
ATOM   1626  C4'  DA A  79      22.171-135.600   6.474 
ATOM   1627  O4'  DA A  79      23.222-135.600   5.466 
ATOM   1628  C3'  DA A  79      21.855-137.082   6.676 
ATOM   1629  O3'  DA A  79      20.785-137.447   5.813 
ATOM   1630  C2'  DA A  79      23.117-137.813   6.220 
ATOM   1631  C1'  DA A  79      23.404-136.931   5.008 
ATOM   1632  N9   DA A  79      24.795-137.056   4.491 
ATOM   1633  C8   DA A  79      25.945-137.272   5.195 
ATOM   1634  N7   DA A  79      27.009-137.335   4.456 
ATOM   1635  C5   DA A  79      26.531-137.147   3.166 
ATOM   1636  C6   DA A  79      27.170-137.105   1.915 
ATOM   1637  N6   DA A  79      28.492-137.257   1.755 
ATOM   1638  N1   DA A  79      26.398-136.901   0.832 
ATOM   1639  C2   DA A  79      25.085-136.749   0.998 
ATOM   1640  N3   DA A  79      24.380-136.770   2.108 
ATOM   1641  C4   DA A  79      25.176-136.976   3.178 
ATOM   1642  P    DA A  80      19.660-138.451   6.352 
ATOM   1643  OP1  DA A  80      18.645-137.694   7.117 
ATOM   1644  OP2  DA A  80      20.302-139.578   7.063 
ATOM   1645  O5'  DA A  80      19.022-138.975   4.981 
ATOM   1646  C5'  DA A  80      19.023-138.105   3.833 
ATOM   1647  C4'  DA A  80      19.427-138.882   2.596 
ATOM   1648  O4'  DA A  80      20.870-138.899   2.398 
ATOM   1649  C3'  DA A  80      19.035-140.359   2.580 
ATOM   1650  O3'  DA A  80      18.673-140.725   1.254 
ATOM   1651  C2'  DA A  80      20.316-141.103   2.956 
ATOM   1652  C1'  DA A  80      21.271-140.236   2.140 
ATOM   1653  N9   DA A  80      22.699-140.376   2.540 
ATOM   1654  C8   DA A  80      23.213-140.593   3.786 
ATOM   1655  N7   DA A  80      24.507-140.671   3.813 
ATOM   1656  C5   DA A  80      24.881-140.492   2.489 
ATOM   1657  C6   DA A  80      26.133-140.467   1.853 
ATOM   1658  N6   DA A  80      27.295-140.630   2.499 
ATOM   1659  N1   DA A  80      26.148-140.268   0.521 
ATOM   1660  C2   DA A  80      24.989-140.106  -0.117 
ATOM   1661  N3   DA A  80      23.767-140.110   0.367 
ATOM   1662  C4   DA A  80      23.780-140.312   1.702 
ATOM   1663  P    DG A  81      17.434-141.716   1.034 
ATOM   1664  OP1  DG A  81      16.172-140.944   1.053 
ATOM   1665  OP2  DG A  81      17.523-142.840   1.991 
ATOM   1666  O5'  DG A  81      17.717-142.249  -0.449 
ATOM   1667  C5'  DG A  81      18.402-141.391  -1.380 
ATOM   1668  C4'  DG A  81      19.448-142.182  -2.141 
ATOM   1669  O4'  DG A  81      20.731-142.212  -1.452 
ATOM   1670  C3'  DG A  81      19.124-143.657  -2.378 
ATOM   1671  O3'  DG A  81      19.605-144.034  -3.663 
ATOM   1672  C2'  DG A  81      19.931-144.407  -1.319 
ATOM   1673  C1'  DG A  81      21.192-143.554  -1.421 
ATOM   1674  N9   DG A  81      22.111-143.700  -0.258 
ATOM   1675  C8   DG A  81      21.808-143.911   1.070 
ATOM   1676  N7   DG A  81      22.858-143.996   1.850 
ATOM   1677  C5   DG A  81      23.932-143.831   0.977 
ATOM   1678  C6   DG A  81      25.328-143.827   1.237 
ATOM   1679  O6   DG A  81      25.913-143.970   2.308 
ATOM   1680  N1   DG A  81      26.066-143.627   0.062 
ATOM   1681  C2   DG A  81      25.527-143.453  -1.197 
ATOM   1682  N2   DG A  81      26.401-143.276  -2.191 
ATOM   1683  N3   DG A  81      24.217-143.457  -1.439 
ATOM   1684  C4   DG A  81      23.487-143.650  -0.311 
ATOM   1685  P    DA A  82      18.722-145.018  -4.565 
ATOM   1686  OP1  DA A  82      17.698-144.237  -5.294 
ATOM   1687  OP2  DA A  82      18.218-146.133  -3.734 
ATOM   1688  O5'  DA A  82      19.814-145.568  -5.595 
ATOM   1689  C5'  DA A  82      20.927-144.724  -5.950 
ATOM   1690  C4'  DA A  82      22.211-145.531  -5.947 
ATOM   1691  O4'  DA A  82      22.844-145.562  -4.636 
ATOM   1692  C3'  DA A  82      22.071-147.005  -6.324 
ATOM   1693  O3'  DA A  82      23.210-147.398  -7.079 
ATOM   1694  C2'  DA A  82      22.092-147.750  -4.990 
ATOM   1695  C1'  DA A  82      23.182-146.907  -4.334 
ATOM   1696  N9   DA A  82      23.240-147.048  -2.853 
ATOM   1697  C8   DA A  82      22.209-147.241  -1.978 
ATOM   1698  N7   DA A  82      22.581-147.327  -0.738 
ATOM   1699  C5   DA A  82      23.961-147.181  -0.793 
ATOM   1700  C6   DA A  82      24.953-147.178   0.200 
ATOM   1701  N6   DA A  82      24.693-147.335   1.507 
ATOM   1702  N1   DA A  82      26.228-147.009  -0.197 
ATOM   1703  C2   DA A  82      26.480-146.854  -1.496 
ATOM   1704  N3   DA A  82      25.641-146.839  -2.509 
ATOM   1705  C4   DA A  82      24.374-147.010  -2.083 
ATOM   1706  P    DA A  83      23.014-148.385  -8.324 
ATOM   1707  OP1  DA A  83      22.623-147.604  -9.519 
ATOM   1708  OP2  DA A  83      22.104-149.489  -7.943 
ATOM   1709  O5'  DA A  83      24.497-148.953  -8.513 
ATOM   1710  C5'  DA A  83      25.616-148.121  -8.150 
ATOM   1711  C4'  DA A  83      26.643-148.936  -7.390 
ATOM   1712  O4'  DA A  83      26.385-148.959  -5.958 
ATOM   1713  C3'  DA A  83      26.734-150.414  -7.771 
ATOM   1714  O3'  DA A  83      28.095-150.822  -7.711 
ATOM   1715  C2'  DA A  83      25.959-151.145  -6.676 
ATOM   1716  C1'  DA A  83      26.465-150.304  -5.509 
ATOM   1717  N9   DA A  83      25.640-150.430  -4.276 
ATOM   1718  C8   DA A  83      24.290-150.607  -4.173 
ATOM   1719  N7   DA A  83      23.862-150.683  -2.951 
ATOM   1720  C5   DA A  83      25.011-150.547  -2.185 
ATOM   1721  C6   DA A  83      25.230-150.541  -0.798 
ATOM   1722  N6   DA A  83      24.250-150.683   0.107 
ATOM   1723  N1   DA A  83      26.497-150.385  -0.371 
ATOM   1724  C2   DA A  83      27.467-150.245  -1.274 
ATOM   1725  N3   DA A  83      27.383-150.234  -2.587 
ATOM   1726  C4   DA A  83      26.105-150.392  -2.988 
ATOM   1727  P    DT A  84      28.657-151.820  -8.829 
ATOM   1728  OP1  DT A  84      29.052-151.049 -10.029 
ATOM   1729  OP2  DT A  84      27.684-152.913  -9.052 
ATOM   1730  O5'  DT A  84      29.962-152.400  -8.108 
ATOM   1731  C5'  DT A  84      30.662-151.573  -7.161 
ATOM   1732  C4'  DT A  84      31.037-152.388  -5.940 
ATOM   1733  O4'  DT A  84      29.987-152.394  -4.931 
ATOM   1734  C3'  DT A  84      31.319-153.869  -6.189 
ATOM   1735  O3'  DT A  84      32.380-154.287  -5.338 
ATOM   1736  C2'  DT A  84      30.038-154.584  -5.755 
ATOM   1737  C1'  DT A  84      29.773-153.734  -4.516 
ATOM   1738  N1   DT A  84      28.379-153.843  -4.003 
ATOM   1739  C2   DT A  84      28.206-153.770  -2.642 
ATOM   1740  O2   DT A  84      29.131-153.624  -1.862 
ATOM   1741  N3   DT A  84      26.899-153.876  -2.203 
ATOM   1742  C4   DT A  84      25.781-154.043  -2.994 
ATOM   1743  O4   DT A  84      24.661-154.125  -2.486 
ATOM   1744  C5   DT A  84      26.064-154.108  -4.408 
ATOM   1745  C7   DT A  84      24.903-154.289  -5.341 
ATOM   1746  C6   DT A  84      27.325-154.009  -4.862 
ATOM   1747  P    DT A  85      33.479-155.300  -5.908 
ATOM   1748  OP1  DT A  85      34.513-154.543  -6.651 
ATOM   1749  OP2  DT A  85      32.811-156.388  -6.655 
ATOM   1750  O5'  DT A  85      34.105-155.882  -4.556 
ATOM   1751  C5'  DT A  85      34.124-155.050  -3.381 
ATOM   1752  C4'  DT A  85      33.701-155.855  -2.169 
ATOM   1753  O4'  DT A  85      32.258-155.844  -1.971 
ATOM   1754  C3'  DT A  85      34.057-157.341  -2.200 
ATOM   1755  O3'  DT A  85      34.410-157.757  -0.885 
ATOM   1756  C2'  DT A  85      32.759-158.042  -2.598 
ATOM   1757  C1'  DT A  85      31.825-157.178  -1.755 
ATOM   1758  N1   DT A  85      30.395-157.272  -2.159 
ATOM   1759  C2   DT A  85      29.456-157.184  -1.159 
ATOM   1760  O2   DT A  85      29.748-157.037   0.015 
ATOM   1761  N3   DT A  85      28.140-157.276  -1.572 
ATOM   1762  C4   DT A  85      27.699-157.443  -2.869 
ATOM   1763  O4   DT A  85      26.493-157.512  -3.115 
ATOM   1764  C5   DT A  85      28.758-157.525  -3.846 
ATOM   1765  C7   DT A  85      28.363-157.707  -5.282 
ATOM   1766  C6   DT A  85      30.045-157.439  -3.473 
ATOM   1767  P    DT A  86      35.624-158.784  -0.697 
ATOM   1768  OP1  DT A  86      36.905-158.042  -0.693 
ATOM   1769  OP2  DT A  86      35.509-159.875  -1.689 
ATOM   1770  O5'  DT A  86      35.328-159.357   0.768 
ATOM   1771  C5'  DT A  86      34.663-158.513   1.725 
ATOM   1772  C4'  DT A  86      33.599-159.303   2.461 
ATOM   1773  O4'  DT A  86      32.316-159.280   1.773 
ATOM   1774  C3'  DT A  86      33.888-160.792   2.652 
ATOM   1775  O3'  DT A  86      33.398-161.197   3.924 
ATOM   1776  C2'  DT A  86      33.064-161.488   1.569 
ATOM   1777  C1'  DT A  86      31.823-160.609   1.699 
ATOM   1778  N1   DT A  86      30.902-160.696   0.531 
ATOM   1779  C2   DT A  86      29.556-160.592   0.788 
ATOM   1780  O2   DT A  86      29.105-160.435   1.909 
ATOM   1781  N3   DT A  86      28.733-160.679  -0.318 
ATOM   1782  C4   DT A  86      29.135-160.856  -1.626 
ATOM   1783  O4   DT A  86      28.305-160.919  -2.535 
ATOM   1784  C5   DT A  86      30.567-160.954  -1.794 
ATOM   1785  C7   DT A  86      31.089-161.149  -3.188 
ATOM   1786  C6   DT A  86      31.389-160.874  -0.736 
ATOM   1787  P    DC A  87      34.256-162.230   4.793 
ATOM   1788  OP1  DC A  87      35.299-161.497   5.547 
ATOM   1789  OP2  DC A  87      34.734-163.330   3.927 
ATOM   1790  O5'  DC A  87      33.150-162.786   5.807 
ATOM   1791  C5'  DC A  87      32.059-161.928   6.188 
ATOM   1792  C4'  DC A  87      30.757-162.703   6.161 
ATOM   1793  O4'  DC A  87      30.123-162.678   4.850 
ATOM   1794  C3'  DC A  87      30.861-164.192   6.491 
ATOM   1795  O3'  DC A  87      29.712-164.581   7.233 
ATOM   1796  C2'  DC A  87      30.822-164.893   5.133 
ATOM   1797  C1'  DC A  87      29.753-164.004   4.506 
ATOM   1798  N1   DC A  87      29.692-164.097   3.021 
ATOM   1799  C2   DC A  87      28.444-163.981   2.413 
ATOM   1800  O2   DC A  87      27.448-163.808   3.125 
ATOM   1801  N3   DC A  87      28.368-164.064   1.060 
ATOM   1802  C4   DC A  87      29.471-164.253   0.324 
ATOM   1803  N4   DC A  87      29.344-164.326  -0.992 
ATOM   1804  C5   DC A  87      30.763-164.375   0.929 
ATOM   1805  C6   DC A  87      30.819-164.290   2.283 
ATOM   1806  P    DC A  88      29.884-165.611   8.446 
ATOM   1807  OP1  DC A  88      30.293-164.879   9.666 
ATOM   1808  OP2  DC A  88      30.767-166.724   8.031 
ATOM   1809  O5'  DC A  88      28.387-166.149   8.618 
ATOM   1810  C5'  DC A  88      27.289-165.280   8.282 
ATOM   1811  C4'  DC A  88      26.242-166.046   7.497 
ATOM   1812  O4'  DC A  88      26.500-166.029   6.064 
ATOM   1813  C3'  DC A  88      26.116-167.532   7.831 
ATOM   1814  O3'  DC A  88      24.746-167.906   7.758 
ATOM   1815  C2'  DC A  88      26.875-168.247   6.713 
ATOM   1816  C1'  DC A  88      26.388-167.357   5.573 
ATOM   1817  N1   DC A  88      27.211-167.464   4.337 
ATOM   1818  C2   DC A  88      26.560-167.346   3.111 
ATOM   1819  O2   DC A  88      25.338-167.158   3.101 
ATOM   1820  N3   DC A  88      27.292-167.441   1.971 
ATOM   1821  C4   DC A  88      28.615-167.645   2.025 
ATOM   1822  N4   DC A  88      29.284-167.731   0.886 
ATOM   1823  C5   DC A  88      29.303-167.770   3.276 
ATOM   1824  C6   DC A  88      28.554-167.672   4.403 
ATOM   1825  P    DA A  89      24.160-168.925   8.845 
ATOM   1826  OP1  DA A  89      23.783-168.183  10.069 
ATOM   1827  OP2  DA A  89      25.106-170.048   9.032 
ATOM   1828  O5'  DA A  89      22.842-169.451   8.106 
ATOM   1829  C5'  DA A  89      22.162-168.577   7.185 
ATOM   1830  C4'  DA A  89      21.768-169.343   5.939 
ATOM   1831  O4'  DA A  89      22.818-169.343   4.931 
ATOM   1832  C3'  DA A  89      21.452-170.825   6.142 
ATOM   1833  O3'  DA A  89      20.382-171.190   5.278 
ATOM   1834  C2'  DA A  89      22.714-171.556   5.685 
ATOM   1835  C1'  DA A  89      23.001-170.674   4.473 
ATOM   1836  N9   DA A  89      24.392-170.800   3.956 
ATOM   1837  C8   DA A  89      25.542-171.016   4.660 
ATOM   1838  N7   DA A  89      26.606-171.079   3.921 
ATOM   1839  C5   DA A  89      26.128-170.890   2.631 
ATOM   1840  C6   DA A  89      26.767-170.848   1.381 
ATOM   1841  N6   DA A  89      28.089-171.001   1.220 
ATOM   1842  N1   DA A  89      25.994-170.644   0.297 
ATOM   1843  C2   DA A  89      24.682-170.493   0.463 
ATOM   1844  N3   DA A  89      23.977-170.513   1.574 
ATOM   1845  C4   DA A  89      24.773-170.719   2.643 
ATOM   1846  P    DG A  90      19.257-172.194   5.817 
ATOM   1847  OP1  DG A  90      18.242-171.437   6.582 
ATOM   1848  OP2  DG A  90      19.899-173.321   6.528 
ATOM   1849  O5'  DG A  90      18.619-172.718   4.446 
ATOM   1850  C5'  DG A  90      18.620-171.849   3.298 
ATOM   1851  C4'  DG A  90      19.024-172.625   2.061 
ATOM   1852  O4'  DG A  90      20.467-172.642   1.863 
ATOM   1853  C3'  DG A  90      18.632-174.102   2.045 
ATOM   1854  O3'  DG A  90      18.269-174.468   0.719 
ATOM   1855  C2'  DG A  90      19.913-174.847   2.421 
ATOM   1856  C1'  DG A  90      20.868-173.979   1.605 
ATOM   1857  N9   DG A  90      22.296-174.119   2.006 
ATOM   1858  C8   DG A  90      22.833-174.339   3.255 
ATOM   1859  N7   DG A  90      24.141-174.415   3.268 
ATOM   1860  C5   DG A  90      24.496-174.234   1.932 
ATOM   1861  C6   DG A  90      25.778-174.214   1.322 
ATOM   1862  O6   DG A  90      26.880-174.355   1.843 
ATOM   1863  N1   DG A  90      25.683-174.001  -0.060 
ATOM   1864  C2   DG A  90      24.505-173.829  -0.760 
ATOM   1865  N2   DG A  90      24.627-173.638  -2.076 
ATOM   1866  N3   DG A  90      23.303-173.847  -0.187 
ATOM   1867  C4   DG A  90      23.378-174.053   1.154 
ATOM   1868  P    DA A  91      17.031-175.459   0.499 
ATOM   1869  OP1  DA A  91      15.769-174.687   0.518 
ATOM   1870  OP2  DA A  91      17.120-176.583   1.456 
ATOM   1871  O5'  DA A  91      17.314-175.992  -0.983 
ATOM   1872  C5'  DA A  91      17.999-175.134  -1.915 
ATOM   1873  C4'  DA A  91      19.045-175.926  -2.675 
ATOM   1874  O4'  DA A  91      20.328-175.955  -1.987 
ATOM   1875  C3'  DA A  91      18.721-177.400  -2.912 
ATOM   1876  O3'  DA A  91      19.201-177.777  -4.197 
ATOM   1877  C2'  DA A  91      19.528-178.150  -1.853 
ATOM   1878  C1'  DA A  91      20.789-177.297  -1.956 
ATOM   1879  N9   DA A  91      21.707-177.444  -0.792 
ATOM   1880  C8   DA A  91      21.388-177.652   0.519 
ATOM   1881  N7   DA A  91      22.419-177.738   1.302 
ATOM   1882  C5   DA A  91      23.502-177.576   0.450 
ATOM   1883  C6   DA A  91      24.888-177.566   0.671 
ATOM   1884  N6   DA A  91      25.446-177.731   1.878 
ATOM   1885  N1   DA A  91      25.685-177.381  -0.399 
ATOM   1886  C2   DA A  91      25.125-177.217  -1.596 
ATOM   1887  N3   DA A  91      23.851-177.207  -1.923 
ATOM   1888  C4   DA A  91      23.076-177.395  -0.835 
ATOM   1889  P    DA A  92      18.319-178.761  -5.099 
ATOM   1890  OP1  DA A  92      17.295-177.980  -5.829 
ATOM   1891  OP2  DA A  92      17.814-179.877  -4.268 
ATOM   1892  O5'  DA A  92      19.411-179.311  -6.130 
ATOM   1893  C5'  DA A  92      20.523-178.468  -6.485 
ATOM   1894  C4'  DA A  92      21.807-179.274  -6.482 
ATOM   1895  O4'  DA A  92      22.441-179.305  -5.171 
ATOM   1896  C3'  DA A  92      21.667-180.749  -6.859 
ATOM   1897  O3'  DA A  92      22.807-181.142  -7.614 
ATOM   1898  C2'  DA A  92      21.688-181.493  -5.524 
ATOM   1899  C1'  DA A  92      22.779-180.651  -4.869 
ATOM   1900  N9   DA A  92      22.837-180.792  -3.387 
ATOM   1901  C8   DA A  92      21.806-180.984  -2.513 
ATOM   1902  N7   DA A  92      22.178-181.070  -1.273 
ATOM   1903  C5   DA A  92      23.558-180.924  -1.328 
ATOM   1904  C6   DA A  92      24.550-180.922  -0.334 
ATOM   1905  N6   DA A  92      24.290-181.078   0.972 
ATOM   1906  N1   DA A  92      25.825-180.753  -0.732 
ATOM   1907  C2   DA A  92      26.077-180.597  -2.031 
ATOM   1908  N3   DA A  92      25.238-180.582  -3.043 
ATOM   1909  C4   DA A  92      23.970-180.753  -2.618 
ATOM   1910  P    DG A  93      22.611-182.129  -8.858 
ATOM   1911  OP1  DG A  93      22.220-181.348 -10.054 
ATOM   1912  OP2  DG A  93      21.701-183.232  -8.478 
ATOM   1913  O5'  DG A  93      24.094-182.696  -9.048 
ATOM   1914  C5'  DG A  93      25.212-181.864  -8.685 
ATOM   1915  C4'  DG A  93      26.240-182.680  -7.925 
ATOM   1916  O4'  DG A  93      25.982-182.703  -6.492 
ATOM   1917  C3'  DG A  93      26.331-184.157  -8.306 
ATOM   1918  O3'  DG A  93      27.692-184.566  -8.246 
ATOM   1919  C2'  DG A  93      25.556-184.888  -7.211 
ATOM   1920  C1'  DG A  93      26.062-184.047  -6.044 
ATOM   1921  N9   DG A  93      25.236-184.173  -4.811 
ATOM   1922  C8   DG A  93      23.876-184.352  -4.688 
ATOM   1923  N7   DG A  93      23.457-184.427  -3.448 
ATOM   1924  C5   DG A  93      24.623-184.289  -2.695 
ATOM   1925  C6   DG A  93      24.807-184.288  -1.289 
ATOM   1926  O6   DG A  93      23.968-184.411  -0.402 
ATOM   1927  N1   DG A  93      26.157-184.120  -0.949 
ATOM   1928  C2   DG A  93      27.192-183.971  -1.853 
ATOM   1929  N2   DG A  93      28.411-183.822  -1.327 
ATOM   1930  N3   DG A  93      27.018-183.971  -3.172 
ATOM   1931  C4   DG A  93      25.714-184.134  -3.518 
ATOM   1932  P    DA A  94      28.254-185.564  -9.364 
ATOM   1933  OP1  DA A  94      28.649-184.792 -10.564 
ATOM   1934  OP2  DA A  94      27.281-186.657  -9.587 
ATOM   1935  O5'  DA A  94      29.559-186.144  -8.643 
ATOM   1936  C5'  DA A  94      30.259-185.316  -7.696 
ATOM   1937  C4'  DA A  94      30.634-186.131  -6.474 
ATOM   1938  O4'  DA A  94      29.583-186.138  -5.466 
ATOM   1939  C3'  DA A  94      30.916-187.613  -6.723 
ATOM   1940  O3'  DA A  94      31.977-188.030  -5.872 
ATOM   1941  C2'  DA A  94      29.635-188.327  -6.290 
ATOM   1942  C1'  DA A  94      29.370-187.478  -5.051 
ATOM   1943  N9   DA A  94      27.975-187.586  -4.537 
ATOM   1944  C8   DA A  94      26.821-187.752  -5.248 
ATOM   1945  N7   DA A  94      25.756-187.813  -4.510 
ATOM   1946  C5   DA A  94      26.237-187.677  -3.215 
ATOM   1947  C6   DA A  94      25.599-187.660  -1.964 
ATOM   1948  N6   DA A  94      24.273-187.785  -1.807 
ATOM   1949  N1   DA A  94      26.375-187.508  -0.874 
ATOM   1950  C2   DA A  94      27.691-187.383  -1.037 
ATOM   1951  N3   DA A  94      28.396-187.385  -2.147 
ATOM   1952  C4   DA A  94      27.595-187.539  -3.222 
ATOM   1953  P    DG A  95      33.076-189.043  -6.443 
ATOM   1954  OP1  DG A  95      34.110-188.287  -7.186 
ATOM   1955  OP2  DG A  95      32.407-190.132  -7.189 
ATOM   1956  O5'  DG A  95      33.702-189.625  -5.091 
ATOM   1957  C5'  DG A  95      33.720-188.793  -3.916 
ATOM   1958  C4'  DG A  95      33.297-189.598  -2.704 
ATOM   1959  O4'  DG A  95      31.854-189.587  -2.506 
ATOM   1960  C3'  DG A  95      33.654-191.084  -2.734 
ATOM   1961  O3'  DG A  95      34.007-191.501  -1.420 
ATOM   1962  C2'  DG A  95      32.355-191.786  -3.132 
ATOM   1963  C1'  DG A  95      31.422-190.922  -2.290 
ATOM   1964  N9   DG A  95      29.992-191.015  -2.693 
ATOM   1965  C8   DG A  95      29.450-191.182  -3.949 
ATOM   1966  N7   DG A  95      28.140-191.226  -3.965 
ATOM   1967  C5   DG A  95      27.788-191.079  -2.624 
ATOM   1968  C6   DG A  95      26.508-191.048  -2.013 
ATOM   1969  O6   DG A  95      25.402-191.146  -2.538 
ATOM   1970  N1   DG A  95      26.607-190.882  -0.624 
ATOM   1971  C2   DG A  95      27.788-190.760   0.081 
ATOM   1972  N2   DG A  95      27.670-190.607   1.402 
ATOM   1973  N3   DG A  95      28.989-190.788  -0.494 
ATOM   1974  C4   DG A  95      28.910-190.950  -1.840 
ATOM   1975  P    DG A  96      35.221-192.527  -1.232 
ATOM   1976  OP1  DG A  96      36.502-191.785  -1.228 
ATOM   1977  OP2  DG A  96      35.106-193.618  -2.224 
ATOM   1978  O5'  DG A  96      34.925-193.100   0.233 
ATOM   1979  C5'  DG A  96      34.260-192.256   1.191 
ATOM   1980  C4'  DG A  96      33.195-193.046   1.927 
ATOM   1981  O4'  DG A  96      31.912-193.023   1.239 
ATOM   1982  C3'  DG A  96      33.485-194.535   2.117 
ATOM   1983  O3'  DG A  96      32.995-194.940   3.389 
ATOM   1984  C2'  DG A  96      32.661-195.231   1.034 
ATOM   1985  C1'  DG A  96      31.420-194.352   1.164 
ATOM   1986  N9   DG A  96      30.498-194.440  -0.003 
ATOM   1987  C8   DG A  96      30.797-194.615  -1.337 
ATOM   1988  N7   DG A  96      29.745-194.650  -2.119 
ATOM   1989  C5   DG A  96      28.675-194.487  -1.241 
ATOM   1990  C6   DG A  96      27.279-194.441  -1.499 
ATOM   1991  O6   DG A  96      26.693-194.536  -2.574 
ATOM   1992  N1   DG A  96      26.546-194.261  -0.318 
ATOM   1993  C2   DG A  96      27.090-194.141   0.946 
ATOM   1994  N2   DG A  96      26.218-193.974   1.944 
ATOM   1995  N3   DG A  96      28.398-194.183   1.187 
ATOM   1996  C4   DG A  96      29.123-194.358   0.052 
ATOM   1997  P    DT A  97      33.853-195.973   4.258 
ATOM   1998  OP1  DT A  97      34.896-195.241   5.012 
ATOM   1999  OP2  DT A  97      34.331-197.074   3.392 
ATOM   2000  O5'  DT A  97      32.747-196.529   5.272 
ATOM   2001  C5'  DT A  97      31.655-195.671   5.653 
ATOM   2002  C4'  DT A  97      30.353-196.446   5.626 
ATOM   2003  O4'  DT A  97      29.720-196.421   4.315 
ATOM   2004  C3'  DT A  97      30.458-197.935   5.956 
ATOM   2005  O3'  DT A  97      29.309-198.324   6.698 
ATOM   2006  C2'  DT A  97      30.419-198.636   4.598 
ATOM   2007  C1'  DT A  97      29.349-197.748   3.971 
ATOM   2008  N1   DT A  97      29.289-197.840   2.486 
ATOM   2009  C2   DT A  97      28.051-197.724   1.901 
ATOM   2010  O2   DT A  97      27.028-197.552   2.542 
ATOM   2011  N3   DT A  97      28.034-197.816   0.523 
ATOM   2012  C4   DT A  97      29.126-198.009  -0.298 
ATOM   2013  O4   DT A  97      28.986-198.075  -1.521 
ATOM   2014  C5   DT A  97      30.381-198.119   0.407 
ATOM   2015  C7   DT A  97      31.621-198.331  -0.412 
ATOM   2016  C6   DT A  97      30.426-198.034   1.747 
ATOM   2017  P    DT A  98      29.481-199.355   7.911 
ATOM   2018  OP1  DT A  98      29.890-198.622   9.131 
ATOM   2019  OP2  DT A  98      30.363-200.467   7.496 
ATOM   2020  O5'  DT A  98      27.984-199.893   8.084 
ATOM   2021  C5'  DT A  98      26.886-199.023   7.747 
ATOM   2022  C4'  DT A  98      25.839-199.789   6.962 
ATOM   2023  O4'  DT A  98      26.097-199.773   5.529 
ATOM   2024  C3'  DT A  98      25.713-201.275   7.297 
ATOM   2025  O3'  DT A  98      24.343-201.649   7.223 
ATOM   2026  C2'  DT A  98      26.472-201.990   6.178 
ATOM   2027  C1'  DT A  98      25.985-201.100   5.038 
ATOM   2028  N1   DT A  98      26.808-201.207   3.802 
ATOM   2029  C2   DT A  98      26.151-201.088   2.600 
ATOM   2030  O2   DT A  98      24.948-200.903   2.518 
ATOM   2031  N3   DT A  98      26.945-201.194   1.476 
ATOM   2032  C4   DT A  98      28.309-201.403   1.454 
ATOM   2033  O4   DT A  98      28.914-201.480   0.383 
ATOM   2034  C5   DT A  98      28.909-201.515   2.762 
ATOM   2035  C7   DT A  98      30.392-201.744   2.830 
ATOM   2036  C6   DT A  98      28.161-201.416   3.873 
ATOM   2037  P    DC A  99      23.757-202.668   8.310 
ATOM   2038  OP1  DC A  99      23.380-201.926   9.534 
ATOM   2039  OP2  DC A  99      24.703-203.791   8.497 
ATOM   2040  O5'  DC A  99      22.439-203.194   7.572 
ATOM   2041  C5'  DC A  99      21.759-202.320   6.651 
ATOM   2042  C4'  DC A  99      21.364-203.087   5.404 
ATOM   2043  O4'  DC A  99      22.415-203.086   4.396 
ATOM   2044  C3'  DC A  99      21.049-204.569   5.607 
ATOM   2045  O3'  DC A  99      19.978-204.933   4.743 
ATOM   2046  C2'  DC A  99      22.311-205.300   5.150 
ATOM   2047  C1'  DC A  99      22.598-204.418   3.939 
ATOM   2048  N1   DC A  99      23.988-204.543   3.422 
ATOM   2049  C2   DC A  99      24.183-204.433   2.047 
ATOM   2050  O2   DC A  99      23.202-204.236   1.320 
ATOM   2051  N3   DC A  99      25.444-204.545   1.556 
ATOM   2052  C4   DC A  99      26.479-204.757   2.377 
ATOM   2053  N4   DC A  99      27.690-204.859   1.850 
ATOM   2054  C5   DC A  99      26.301-204.875   3.794 
ATOM   2055  C6   DC A  99      25.033-204.760   4.265 
ATOM   2056  P    DC A 100      18.854-205.937   5.282 
ATOM   2057  OP1  DC A 100      17.839-205.180   6.048 
ATOM   2058  OP2  DC A 100      19.496-207.065   5.994 
ATOM   2059  O5'  DC A 100      18.215-206.461   3.911 
ATOM   2060  C5'  DC A 100      18.216-205.592   2.763 
ATOM   2061  C4'  DC A 100      18.621-206.368   1.526 
ATOM   2062  O4'  DC A 100      20.064-206.385   1.328 
ATOM   2063  C3'  DC A 100      18.229-207.846   1.510 
ATOM   2064  O3'  DC A 100      17.866-208.211   0.184 
ATOM   2065  C2'  DC A 100      19.510-208.590   1.886 
ATOM   2066  C1'  DC A 100      20.464-207.722   1.071 
ATOM   2067  N1   DC A 100      21.892-207.863   1.471 
ATOM   2068  C2   DC A 100      22.858-207.768   0.472 
ATOM   2069  O2   DC A 100      22.495-207.572  -0.693 
ATOM   2070  N3   DC A 100      24.166-207.894   0.816 
ATOM   2071  C4   DC A 100      24.519-208.105   2.091 
ATOM   2072  N4   DC A 100      25.807-208.221   2.376 
ATOM   2073  C5   DC A 100      23.541-208.207   3.133 
ATOM   2074  C6   DC A 100      22.239-208.079   2.768 
ATOM   2075  P    DT A 101      16.628-209.202  -0.036 
ATOM   2076  OP1  DT A 101      15.365-208.430  -0.017 
ATOM   2077  OP2  DT A 101      16.716-210.327   0.921 
ATOM   2078  O5'  DT A 101      16.911-209.735  -1.518 
ATOM   2079  C5'  DT A 101      17.596-208.878  -2.450 
ATOM   2080  C4'  DT A 101      18.642-209.669  -3.210 
ATOM   2081  O4'  DT A 101      19.925-209.698  -2.522 
ATOM   2082  C3'  DT A 101      18.317-211.144  -3.447 
ATOM   2083  O3'  DT A 101      18.798-211.520  -4.732 
ATOM   2084  C2'  DT A 101      19.125-211.893  -2.388 
ATOM   2085  C1'  DT A 101      20.385-211.041  -2.491 
ATOM   2086  N1   DT A 101      21.304-211.187  -1.327 
ATOM   2087  C2   DT A 101      22.652-211.107  -1.580 
ATOM   2088  O2   DT A 101      23.108-210.925  -2.696 
ATOM   2089  N3   DT A 101      23.473-211.248  -0.478 
ATOM   2090  C4   DT A 101      23.065-211.457   0.824 
ATOM   2091  O4   DT A 101      23.895-211.569   1.729 
ATOM   2092  C5   DT A 101      21.633-211.527   0.990 
ATOM   2093  C7   DT A 101      21.105-211.752   2.376 
ATOM   2094  C6   DT A 101      20.812-211.393  -0.064 
ATOM   2095  P    DC A 102      17.915-212.505  -5.634 
ATOM   2096  OP1  DC A 102      16.891-211.724  -6.364 
ATOM   2097  OP2  DC A 102      17.411-213.620  -4.803 
ATOM   2098  O5'  DC A 102      19.008-213.054  -6.665 
ATOM   2099  C5'  DC A 102      20.120-212.211  -7.019 
ATOM   2100  C4'  DC A 102      21.404-213.017  -7.017 
ATOM   2101  O4'  DC A 102      22.038-213.049  -5.706 
ATOM   2102  C3'  DC A 102      21.264-214.492  -7.393 
ATOM   2103  O3'  DC A 102      22.404-214.885  -8.149 
ATOM   2104  C2'  DC A 102      21.285-215.237  -6.059 
ATOM   2105  C1'  DC A 102      22.375-214.394  -5.404 
ATOM   2106  N1   DC A 102      22.433-214.535  -3.922 
ATOM   2107  C2   DC A 102      23.683-214.469  -3.312 
ATOM   2108  O2   DC A 102      24.683-214.296  -4.019 
ATOM   2109  N3   DC A 102      23.758-214.596  -1.962 
ATOM   2110  C4   DC A 102      22.649-214.781  -1.233 
ATOM   2111  N4   DC A 102      22.775-214.900   0.081 
ATOM   2112  C5   DC A 102      21.355-214.853  -1.841 
ATOM   2113  C6   DC A 102      21.302-214.724  -3.191 
ATOM   2114  P    DC A 103      22.208-215.872  -9.393 
ATOM   2115  OP1  DC A 103      21.816-215.091 -10.589 
ATOM   2116  OP2  DC A 103      21.298-216.975  -9.013 
ATOM   2117  O5'  DC A 103      23.691-216.440  -9.583 
ATOM   2118  C5'  DC A 103      24.809-215.608  -9.219 
ATOM   2119  C4'  DC A 103      25.837-216.423  -8.460 
ATOM   2120  O4'  DC A 103      25.579-216.446  -7.027 
ATOM   2121  C3'  DC A 103      25.928-217.901  -8.841 
ATOM   2122  O3'  DC A 103      27.289-218.309  -8.781 
ATOM   2123  C2'  DC A 103      25.152-218.632  -7.745 
ATOM   2124  C1'  DC A 103      25.659-217.790  -6.579 
ATOM   2125  N1   DC A 103      24.833-217.917  -5.345 
ATOM   2126  C2   DC A 103      25.487-217.853  -4.118 
ATOM   2127  O2   DC A 103      26.713-217.695  -4.102 
ATOM   2128  N3   DC A 103      24.752-217.967  -2.981 
ATOM   2129  C4   DC A 103      23.425-218.138  -3.041 
ATOM   2130  N4   DC A 103      22.753-218.244  -1.905 
ATOM   2131  C5   DC A 103      22.734-218.207  -4.294 
ATOM   2132  C6   DC A 103      23.486-218.091  -5.418 
ATOM   2133  P    DC A 104      27.850-219.307  -9.899 
ATOM   2134  OP1  DC A 104      28.245-218.536 -11.099 
ATOM   2135  OP2  DC A 104      26.878-220.400 -10.122 
ATOM   2136  O5'  DC A 104      29.155-219.887  -9.178 
ATOM   2137  C5'  DC A 104      29.856-219.059  -8.231 
ATOM   2138  C4'  DC A 104      30.231-219.874  -7.009 
ATOM   2139  O4'  DC A 104      29.180-219.881  -6.001 
ATOM   2140  C3'  DC A 104      30.512-221.356  -7.258 
ATOM   2141  O3'  DC A 104      31.573-221.773  -6.407 
ATOM   2142  C2'  DC A 104      29.232-222.071  -6.824 
ATOM   2143  C1'  DC A 104      28.967-221.221  -5.585 
ATOM   2144  N1   DC A 104      27.572-221.330  -5.072 
ATOM   2145  C2   DC A 104      27.380-221.258  -3.695 
ATOM   2146  O2   DC A 104      28.365-221.108  -2.963 
ATOM   2147  N3   DC A 104      26.117-221.356  -3.208 
ATOM   2148  C4   DC A 104      25.076-221.517  -4.035 
ATOM   2149  N4   DC A 104      23.864-221.607  -3.510 
ATOM   2150  C5   DC A 104      25.253-221.594  -5.455 
ATOM   2151  C6   DC A 104      26.523-221.495  -5.922 
ATOM   2152  P    DC A 105      32.673-222.787  -6.978 
ATOM   2153  OP1  DC A 105      33.707-222.030  -7.720 
ATOM   2154  OP2  DC A 105      32.004-223.875  -7.724 
ATOM   2155  O5'  DC A 105      33.299-223.369  -5.626 
ATOM   2156  C5'  DC A 105      33.317-222.536  -4.451 
ATOM   2157  C4'  DC A 105      32.894-223.342  -3.238 
ATOM   2158  O4'  DC A 105      31.451-223.331  -3.040 
ATOM   2159  C3'  DC A 105      33.250-224.828  -3.269 
ATOM   2160  O3'  DC A 105      33.604-225.244  -1.955 
ATOM   2161  C2'  DC A 105      31.952-225.529  -3.667 
ATOM   2162  C1'  DC A 105      31.018-224.665  -2.824 
ATOM   2163  N1   DC A 105      29.589-224.759  -3.228 
ATOM   2164  C2   DC A 105      28.624-224.672  -2.228 
ATOM   2165  O2   DC A 105      28.991-224.522  -1.056 
ATOM   2166  N3   DC A 105      27.314-224.756  -2.575 
ATOM   2167  C4   DC A 105      26.957-224.918  -3.854 
ATOM   2168  N4   DC A 105      25.666-224.994  -4.143 
ATOM   2169  C5   DC A 105      27.933-225.010  -4.900 
ATOM   2170  C6   DC A 105      29.236-224.925  -4.532 
ATOM   2171  P    DG A 106      34.818-226.271  -1.767 
ATOM   2172  OP1  DG A 106      36.099-225.529  -1.763 
ATOM   2173  OP2  DG A 106      34.703-227.362  -2.759 
ATOM   2174  O5'  DG A 106      34.522-226.843  -0.302 
ATOM   2175  C5'  DG A 106      33.857-225.999   0.656 
ATOM   2176  C4'  DG A 106      32.792-226.789   1.392 
ATOM   2177  O4'  DG A 106      31.509-226.766   0.704 
ATOM   2178  C3'  DG A 106      33.081-228.278   1.582 
ATOM   2179  O3'  DG A 106      32.591-228.684   2.855 
ATOM   2180  C2'  DG A 106      32.258-228.974   0.499 
ATOM   2181  C1'  DG A 106      31.017-228.095   0.629 
ATOM   2182  N9   DG A 106      30.095-228.183  -0.538 
ATOM   2183  C8   DG A 106      30.394-228.358  -1.871 
ATOM   2184  N7   DG A 106      29.342-228.393  -2.654 
ATOM   2185  C5   DG A 106      28.271-228.231  -1.776 
ATOM   2186  C6   DG A 106      26.876-228.185  -2.034 
ATOM   2187  O6   DG A 106      26.290-228.280  -3.109 
ATOM   2188  N1   DG A 106      26.143-228.005  -0.853 
ATOM   2189  C2   DG A 106      26.686-227.884   0.411 
ATOM   2190  N2   DG A 106      25.815-227.718   1.409 
ATOM   2191  N3   DG A 106      27.995-227.927   0.653 
ATOM   2192  C4   DG A 106      28.720-228.101  -0.483 
ATOM   2193  P    DG A 107      33.450-229.717   3.724 
ATOM   2194  OP1  DG A 107      34.493-228.984   4.477 
ATOM   2195  OP2  DG A 107      33.927-230.817   2.857 
ATOM   2196  O5'  DG A 107      32.344-230.273   4.737 
ATOM   2197  C5'  DG A 107      31.252-229.415   5.118 
ATOM   2198  C4'  DG A 107      29.950-230.190   5.091 
ATOM   2199  O4'  DG A 107      29.316-230.165   3.780 
ATOM   2200  C3'  DG A 107      30.055-231.679   5.421 
ATOM   2201  O3'  DG A 107      28.906-232.068   6.163 
ATOM   2202  C2'  DG A 107      30.016-232.380   4.063 
ATOM   2203  C1'  DG A 107      28.946-231.491   3.436 
ATOM   2204  N9   DG A 107      28.885-231.584   1.951 
ATOM   2205  C8   DG A 107      29.908-231.775   1.047 
ATOM   2206  N7   DG A 107      29.516-231.810  -0.203 
ATOM   2207  C5   DG A 107      28.136-231.631  -0.122 
ATOM   2208  C6   DG A 107      27.160-231.578  -1.152 
ATOM   2209  O6   DG A 107      27.316-231.679  -2.366 
ATOM   2210  N1   DG A 107      25.875-231.381  -0.628 
ATOM   2211  C2   DG A 107      25.573-231.251   0.714 
ATOM   2212  N2   DG A 107      24.284-231.069   1.009 
ATOM   2213  N3   DG A 107      26.489-231.301   1.678 
ATOM   2214  C4   DG A 107      27.741-231.492   1.187 
ATOM   2215  P    DG A 108      29.078-233.098   7.377 
ATOM   2216  OP1  DG A 108      29.486-232.365   8.596 
ATOM   2217  OP2  DG A 108      29.960-234.210   6.961 
ATOM   2218  O5'  DG A 108      27.580-233.636   7.549 
ATOM   2219  C5'  DG A 108      26.483-232.767   7.212 
ATOM   2220  C4'  DG A 108      25.436-233.533   6.428 
ATOM   2221  O4'  DG A 108      25.694-233.516   4.994 
ATOM   2222  C3'  DG A 108      25.310-235.019   6.762 
ATOM   2223  O3'  DG A 108      23.939-235.392   6.688 
ATOM   2224  C2'  DG A 108      26.069-235.733   5.643 
ATOM   2225  C1'  DG A 108      25.582-234.843   4.503 
ATOM   2226  N9   DG A 108      26.405-234.950   3.267 
ATOM   2227  C8   DG A 108      27.761-235.158   3.137 
ATOM   2228  N7   DG A 108      28.179-235.203   1.896 
ATOM   2229  C5   DG A 108      27.016-235.013   1.149 
ATOM   2230  C6   DG A 108      26.832-234.964  -0.257 
ATOM   2231  O6   DG A 108      27.669-235.079  -1.148 
ATOM   2232  N1   DG A 108      25.487-234.752  -0.590 
ATOM   2233  C2   DG A 108      24.455-234.607   0.317 
ATOM   2234  N2   DG A 108      23.240-234.413  -0.202 
ATOM   2235  N3   DG A 108      24.630-234.653   1.636 
ATOM   2236  C4   DG A 108      25.929-234.858   1.976 
ATOM   2237  P    DC A 109      23.354-236.412   7.776 
ATOM   2238  OP1  DC A 109      22.977-235.669   8.999 
ATOM   2239  OP2  DC A 109      24.299-237.534   7.962 
ATOM   2240  O5'  DC A 109      22.035-236.937   7.037 
ATOM   2241  C5'  DC A 109      21.356-236.064   6.116 
ATOM   2242  C4'  DC A 109      20.961-236.830   4.869 
ATOM   2243  O4'  DC A 109      22.012-236.830   3.861 
ATOM   2244  C3'  DC A 109      20.645-238.312   5.072 
ATOM   2245  O3'  DC A 109      19.575-238.677   4.209 
ATOM   2246  C2'  DC A 109      21.908-239.043   4.615 
ATOM   2247  C1'  DC A 109      22.194-238.161   3.404 
ATOM   2248  N1   DC A 109      23.585-238.286   2.887 
ATOM   2249  C2   DC A 109      23.779-238.176   1.512 
ATOM   2250  O2   DC A 109      22.799-237.980   0.785 
ATOM   2251  N3   DC A 109      25.041-238.288   1.021 
ATOM   2252  C4   DC A 109      26.076-238.501   1.842 
ATOM   2253  N4   DC A 109      27.287-238.603   1.315 
ATOM   2254  C5   DC A 109      25.898-238.618   3.259 
ATOM   2255  C6   DC A 109      24.630-238.503   3.731 
ATOM   2256  P    DA A 110      18.451-239.681   4.748 
ATOM   2257  OP1  DA A 110      17.436-238.924   5.513 
ATOM   2258  OP2  DA A 110      19.093-240.808   5.459 
ATOM   2259  O5'  DA A 110      17.812-240.205   3.377 
ATOM   2260  C5'  DA A 110      17.813-239.335   2.229 
ATOM   2261  C4'  DA A 110      18.217-240.112   0.991 
ATOM   2262  O4'  DA A 110      19.660-240.129   0.793 
ATOM   2263  C3'  DA A 110      17.826-241.589   0.975 
ATOM   2264  O3'  DA A 110      17.463-241.955  -0.350 
ATOM   2265  C2'  DA A 110      19.107-242.333   1.351 
ATOM   2266  C1'  DA A 110      20.061-241.466   0.536 
ATOM   2267  N9   DA A 110      21.489-241.606   0.936 
ATOM   2268  C8   DA A 110      22.003-241.823   2.182 
ATOM   2269  N7   DA A 110      23.297-241.901   2.209 
ATOM   2270  C5   DA A 110      23.672-241.722   0.884 
ATOM   2271  C6   DA A 110      24.923-241.697   0.248 
ATOM   2272  N6   DA A 110      26.086-241.860   0.895 
ATOM   2273  N1   DA A 110      24.938-241.498  -1.083 
ATOM   2274  C2   DA A 110      23.780-241.336  -1.721 
ATOM   2275  N3   DA A 110      22.557-241.340  -1.237 
ATOM   2276  C4   DA A 110      22.571-241.542   0.097 
ATOM   2277  P    DG A 111      16.225-242.946  -0.570 
ATOM   2278  OP1  DG A 111      14.962-242.174  -0.551 
ATOM   2279  OP2  DG A 111      16.313-244.070   0.387 
ATOM   2280  O5'  DG A 111      16.507-243.479  -2.053 
ATOM   2281  C5'  DG A 111      17.193-242.621  -2.985 
ATOM   2282  C4'  DG A 111      18.239-243.412  -3.745 
ATOM   2283  O4'  DG A 111      19.522-243.442  -3.057 
ATOM   2284  C3'  DG A 111      17.914-244.887  -3.982 
ATOM   2285  O3'  DG A 111      18.395-245.264  -5.267 
ATOM   2286  C2'  DG A 111      18.722-245.637  -2.923 
ATOM   2287  C1'  DG A 111      19.982-244.784  -3.025 
ATOM   2288  N9   DG A 111      20.901-244.930  -1.862 
ATOM   2289  C8   DG A 111      20.598-245.141  -0.534 
ATOM   2290  N7   DG A 111      21.648-245.226   0.246 
ATOM   2291  C5   DG A 111      22.722-245.061  -0.627 
ATOM   2292  C6   DG A 111      24.118-245.057  -0.367 
ATOM   2293  O6   DG A 111      24.703-245.200   0.704 
ATOM   2294  N1   DG A 111      24.856-244.857  -1.542 
ATOM   2295  C2   DG A 111      24.317-244.683  -2.802 
ATOM   2296  N2   DG A 111      25.191-244.506  -3.795 
ATOM   2297  N3   DG A 111      23.007-244.687  -3.044 
ATOM   2298  C4   DG A 111      22.277-244.880  -1.915 
ATOM   2299  P    DA A 112      17.512-246.248  -6.169 
ATOM   2300  OP1  DA A 112      16.488-245.467  -6.898 
ATOM   2301  OP2  DA A 112      17.008-247.363  -5.338 
ATOM   2302  O5'  DA A 112      18.605-246.798  -7.199 
ATOM   2303  C5'  DA A 112      19.717-245.954  -7.554 
ATOM   2304  C4'  DA A 112      21.001-246.761  -7.551 
ATOM   2305  O4'  DA A 112      21.635-246.792  -6.240 
ATOM   2306  C3'  DA A 112      20.861-248.235  -7.928 
ATOM   2307  O3'  DA A 112      22.001-248.628  -8.684 
ATOM   2308  C2'  DA A 112      20.882-248.980  -6.594 
ATOM   2309  C1'  DA A 112      21.972-248.137  -5.939 
ATOM   2310  N9   DA A 112      22.030-248.278  -4.457 
ATOM   2311  C8   DA A 112      21.000-248.471  -3.583 
ATOM   2312  N7   DA A 112      21.372-248.557  -2.343 
ATOM   2313  C5   DA A 112      22.751-248.411  -2.398 
ATOM   2314  C6   DA A 112      23.744-248.408  -1.404 
ATOM   2315  N6   DA A 112      23.483-248.565  -0.098 
ATOM   2316  N1   DA A 112      25.019-248.239  -1.801 
ATOM   2317  C2   DA A 112      25.271-248.084  -3.100 
ATOM   2318  N3   DA A 112      24.432-248.069  -4.113 
ATOM   2319  C4   DA A 112      23.164-248.240  -3.688 
ATOM   2320  P    DA A 113      21.804-249.615  -9.928 
ATOM   2321  OP1  DA A 113      21.413-248.835 -11.123 
ATOM   2322  OP2  DA A 113      20.895-250.719  -9.548 
ATOM   2323  O5'  DA A 113      23.288-250.183 -10.118 
ATOM   2324  C5'  DA A 113      24.406-249.351  -9.754 
ATOM   2325  C4'  DA A 113      25.434-250.167  -8.995 
ATOM   2326  O4'  DA A 113      25.176-250.189  -7.562 
ATOM   2327  C3'  DA A 113      25.524-251.644  -9.376 
ATOM   2328  O3'  DA A 113      26.885-252.052  -9.316 
ATOM   2329  C2'  DA A 113      24.749-252.375  -8.280 
ATOM   2330  C1'  DA A 113      25.256-251.534  -7.114 
ATOM   2331  N9   DA A 113      24.430-251.660  -5.880 
ATOM   2332  C8   DA A 113      23.080-251.837  -5.777 
ATOM   2333  N7   DA A 113      22.653-251.913  -4.556 
ATOM   2334  C5   DA A 113      23.801-251.777  -3.790 
ATOM   2335  C6   DA A 113      24.020-251.771  -2.402 
ATOM   2336  N6   DA A 113      23.041-251.913  -1.498 
ATOM   2337  N1   DA A 113      25.288-251.615  -1.976 
ATOM   2338  C2   DA A 113      26.257-251.475  -2.878 
ATOM   2339  N3   DA A 113      26.174-251.464  -4.191 
ATOM   2340  C4   DA A 113      24.895-251.622  -4.592 
ATOM   2341  P    DG A 114      27.447-253.050 -10.434 
ATOM   2342  OP1  DG A 114      27.842-252.279 -11.633 
ATOM   2343  OP2  DG A 114      26.475-254.144 -10.656 
ATOM   2344  O5'  DG A 114      28.752-253.631  -9.713 
ATOM   2345  C5'  DG A 114      29.453-252.803  -8.766 
ATOM   2346  C4'  DG A 114      29.828-253.618  -7.544 
ATOM   2347  O4'  DG A 114      28.777-253.624  -6.535 
ATOM   2348  C3'  DG A 114      30.109-255.099  -7.793 
ATOM   2349  O3'  DG A 114      31.170-255.517  -6.942 
ATOM   2350  C2'  DG A 114      28.829-255.814  -7.359 
ATOM   2351  C1'  DG A 114      28.563-254.964  -6.120 
ATOM   2352  N9   DG A 114      27.169-255.073  -5.607 
ATOM   2353  C8   DG A 114      25.993-255.241  -6.307 
ATOM   2354  N7   DG A 114      24.926-255.300  -5.549 
ATOM   2355  C5   DG A 114      25.429-255.163  -4.256 
ATOM   2356  C6   DG A 114      24.751-255.149  -3.009 
ATOM   2357  O6   DG A 114      23.549-255.257  -2.785 
ATOM   2358  N1   DG A 114      25.646-254.987  -1.943 
ATOM   2359  C2   DG A 114      27.016-254.854  -2.066 
ATOM   2360  N2   DG A 114      27.695-254.708  -0.925 
ATOM   2361  N3   DG A 114      27.650-254.866  -3.236 
ATOM   2362  C4   DG A 114      26.796-255.024  -4.281 
ATOM   2363  P    DA A 115      32.269-256.530  -7.513 
ATOM   2364  OP1  DA A 115      33.303-255.773  -8.255 
ATOM   2365  OP2  DA A 115      31.601-257.618  -8.259 
ATOM   2366  O5'  DA A 115      32.895-257.112  -6.160 
ATOM   2367  C5'  DA A 115      32.914-256.280  -4.985 
ATOM   2368  C4'  DA A 115      32.491-257.085  -3.773 
ATOM   2369  O4'  DA A 115      31.048-257.074  -3.575 
ATOM   2370  C3'  DA A 115      32.847-258.571  -3.804 
ATOM   2371  O3'  DA A 115      33.200-258.987  -2.490 
ATOM   2372  C2'  DA A 115      31.549-259.272  -4.202 
ATOM   2373  C1'  DA A 115      30.615-258.408  -3.359 
ATOM   2374  N9   DA A 115      29.185-258.502  -3.763 
ATOM   2375  C8   DA A 115      28.666-258.667  -5.016 
ATOM   2376  N7   DA A 115      27.370-258.713  -5.044 
ATOM   2377  C5   DA A 115      27.001-258.568  -3.714 
ATOM   2378  C6   DA A 115      25.749-258.533  -3.077 
ATOM   2379  N6   DA A 115      24.583-258.647  -3.729 
ATOM   2380  N1   DA A 115      25.739-258.376  -1.741 
ATOM   2381  C2   DA A 115      26.900-258.262  -1.099 
ATOM   2382  N3   DA A 115      28.123-258.280  -1.583 
ATOM   2383  C4   DA A 115      28.104-258.438  -2.922 
ATOM   2384  P    DA A 116      34.415-260.014  -2.302 
ATOM   2385  OP1  DA A 116      35.695-259.272  -2.298 
ATOM   2386  OP2  DA A 116      34.300-261.105  -3.294 
ATOM   2387  O5'  DA A 116      34.119-260.587  -0.837 
ATOM   2388  C5'  DA A 116      33.454-259.743   0.121 
ATOM   2389  C4'  DA A 116      32.389-260.533   0.857 
ATOM   2390  O4'  DA A 116      31.106-260.510   0.169 
ATOM   2391  C3'  DA A 116      32.678-262.022   1.047 
ATOM   2392  O3'  DA A 116      32.188-262.427   2.320 
ATOM   2393  C2'  DA A 116      31.854-262.718  -0.036 
ATOM   2394  C1'  DA A 116      30.613-261.839   0.094 
ATOM   2395  N9   DA A 116      29.692-261.926  -1.073 
ATOM   2396  C8   DA A 116      30.006-262.100  -2.390 
ATOM   2397  N7   DA A 116      28.975-262.137  -3.175 
ATOM   2398  C5   DA A 116      27.896-261.976  -2.317 
ATOM   2399  C6   DA A 116      26.509-261.926  -2.537 
ATOM   2400  N6   DA A 116      25.948-262.039  -3.749 
ATOM   2401  N1   DA A 116      25.717-261.756  -1.462 
ATOM   2402  C2   DA A 116      26.281-261.643  -0.260 
ATOM   2403  N3   DA A 116      27.554-261.675   0.066 
ATOM   2404  C4   DA A 116      28.325-261.847  -1.027 
ATOM   2405  P    DA A 117      33.047-263.460   3.189 
ATOM   2406  OP1  DA A 117      34.090-262.727   3.942 
ATOM   2407  OP2  DA A 117      33.524-264.560   2.323 
ATOM   2408  O5'  DA A 117      31.941-264.016   4.203 
ATOM   2409  C5'  DA A 117      30.849-263.158   4.583 
ATOM   2410  C4'  DA A 117      29.547-263.933   4.557 
ATOM   2411  O4'  DA A 117      28.913-263.908   3.246 
ATOM   2412  C3'  DA A 117      29.652-265.422   4.886 
ATOM   2413  O3'  DA A 117      28.503-265.811   5.628 
ATOM   2414  C2'  DA A 117      29.612-266.123   3.528 
ATOM   2415  C1'  DA A 117      28.543-265.234   2.902 
ATOM   2416  N9   DA A 117      28.482-265.327   1.416 
ATOM   2417  C8   DA A 117      29.509-265.516   0.535 
ATOM   2418  N7   DA A 117      29.134-265.554  -0.706 
ATOM   2419  C5   DA A 117      27.759-265.377  -0.646 
ATOM   2420  C6   DA A 117      26.768-265.319  -1.640 
ATOM   2421  N6   DA A 117      27.024-265.440  -2.950 
ATOM   2422  N1   DA A 117      25.497-265.132  -1.236 
ATOM   2423  C2   DA A 117      25.248-265.012   0.067 
ATOM   2424  N3   DA A 117      26.086-265.049   1.080 
ATOM   2425  C4   DA A 117      27.351-265.237   0.649 
ATOM   2426  P    DT A 118      28.675-266.842   6.842 
ATOM   2427  OP1  DT A 118      29.083-266.109   8.061 
ATOM   2428  OP2  DT A 118      29.557-267.954   6.426 
ATOM   2429  O5'  DT A 118      27.177-267.379   7.014 
ATOM   2430  C5'  DT A 118      26.079-266.510   6.678 
ATOM   2431  C4'  DT A 118      25.033-267.276   5.893 
ATOM   2432  O4'  DT A 118      25.291-267.259   4.459 
ATOM   2433  C3'  DT A 118      24.906-268.762   6.227 
ATOM   2434  O3'  DT A 118      23.536-269.136   6.154 
ATOM   2435  C2'  DT A 118      25.665-269.477   5.108 
ATOM   2436  C1'  DT A 118      25.178-268.587   3.969 
ATOM   2437  N1   DT A 118      26.002-268.694   2.732 
ATOM   2438  C2   DT A 118      25.344-268.575   1.531 
ATOM   2439  O2   DT A 118      24.142-268.389   1.449 
ATOM   2440  N3   DT A 118      26.139-268.681   0.407 
ATOM   2441  C4   DT A 118      27.503-268.890   0.385 
ATOM   2442  O4   DT A 118      28.108-268.967  -0.687 
ATOM   2443  C5   DT A 118      28.103-269.002   1.693 
ATOM   2444  C7   DT A 118      29.585-269.230   1.760 
ATOM   2445  C6   DT A 118      27.354-268.903   2.803 
ATOM   2446  P    DC A 119      22.950-270.155   7.241 
ATOM   2447  OP1  DC A 119      22.573-269.413   8.464 
ATOM   2448  OP2  DC A 119      23.896-271.278   7.427 
ATOM   2449  O5'  DC A 119      21.632-270.681   6.502 
ATOM   2450  C5'  DC A 119      20.953-269.807   5.581 
ATOM   2451  C4'  DC A 119      20.558-270.574   4.334 
ATOM   2452  O4'  DC A 119      21.609-270.573   3.327 
ATOM   2453  C3'  DC A 119      20.242-272.055   4.537 
ATOM   2454  O3'  DC A 119      19.172-272.420   3.674 
ATOM   2455  C2'  DC A 119      21.504-272.786   4.081 
ATOM   2456  C1'  DC A 119      21.791-271.904   2.869 
ATOM   2457  N1   DC A 119      23.182-272.030   2.352 
ATOM   2458  C2   DC A 119      23.376-271.919   0.978 
ATOM   2459  O2   DC A 119      22.396-271.723   0.250 
ATOM   2460  N3   DC A 119      24.638-272.032   0.486 
ATOM   2461  C4   DC A 119      25.673-272.244   1.307 
ATOM   2462  N4   DC A 119      26.883-272.346   0.780 
ATOM   2463  C5   DC A 119      25.494-272.361   2.724 
ATOM   2464  C6   DC A 119      24.227-272.247   3.196 
ATOM   2465  P    DA A 120      18.047-273.424   4.213 
ATOM   2466  OP1  DA A 120      17.032-272.667   4.978 
ATOM   2467  OP2  DA A 120      18.689-274.551   4.924 
ATOM   2468  O5'  DA A 120      17.409-273.948   2.842 
ATOM   2469  C5'  DA A 120      17.410-273.079   1.694 
ATOM   2470  C4'  DA A 120      17.814-273.855   0.457 
ATOM   2471  O4'  DA A 120      19.257-273.872   0.258 
ATOM   2472  C3'  DA A 120      17.422-275.332   0.440 
ATOM   2473  O3'  DA A 120      17.060-275.698  -0.885 
ATOM   2474  C2'  DA A 120      18.703-276.077   0.817 
ATOM   2475  C1'  DA A 120      19.658-275.209   0.001 
ATOM   2476  N9   DA A 120      21.086-275.349   0.401 
ATOM   2477  C8   DA A 120      21.600-275.566   1.647 
ATOM   2478  N7   DA A 120      22.894-275.644   1.674 
ATOM   2479  C5   DA A 120      23.268-275.466   0.350 
ATOM   2480  C6   DA A 120      24.520-275.441  -0.287 
ATOM   2481  N6   DA A 120      25.682-275.604   0.360 
ATOM   2482  N1   DA A 120      24.535-275.242  -1.618 
ATOM   2483  C2   DA A 120      23.376-275.080  -2.256 
ATOM   2484  N3   DA A 120      22.154-275.084  -1.772 
ATOM   2485  C4   DA A 120      22.167-275.285  -0.438 
ATOM   2486  P    DC A 121      15.821-276.689  -1.105 
ATOM   2487  OP1  DC A 121      14.559-275.917  -1.086 
ATOM   2488  OP2  DC A 121      15.910-277.813  -0.148 
ATOM   2489  O5'  DC A 121      16.104-277.222  -2.588 
ATOM   2490  C5'  DC A 121      16.789-276.364  -3.520 
ATOM   2491  C4'  DC A 121      17.835-277.156  -4.280 
ATOM   2492  O4'  DC A 121      19.118-277.185  -3.592 
ATOM   2493  C3'  DC A 121      17.511-278.630  -4.517 
ATOM   2494  O3'  DC A 121      17.992-279.007  -5.802 
ATOM   2495  C2'  DC A 121      18.318-279.380  -3.458 
ATOM   2496  C1'  DC A 121      19.579-278.527  -3.560 
ATOM   2497  N1   DC A 121      20.498-278.674  -2.397 
ATOM   2498  C2   DC A 121      21.867-278.595  -2.636 
ATOM   2499  O2   DC A 121      22.260-278.409  -3.793 
ATOM   2500  N3   DC A 121      22.721-278.727  -1.589 
ATOM   2501  C4   DC A 121      22.255-278.928  -0.349 
ATOM   2502  N4   DC A 121      23.129-279.050   0.638 
ATOM   2503  C5   DC A 121      20.851-279.013  -0.082 
ATOM   2504  C6   DC A 121      20.013-278.879  -1.141 
ATOM   2505  P    DC A 122      17.109-279.991  -6.704 
ATOM   2506  OP1  DC A 122      16.085-279.210  -7.433 
ATOM   2507  OP2  DC A 122      16.605-281.107  -5.873 
ATOM   2508  O5'  DC A 122      18.201-280.541  -7.734 
ATOM   2509  C5'  DC A 122      19.314-279.698  -8.089 
ATOM   2510  C4'  DC A 122      20.598-280.504  -8.086 
ATOM   2511  O4'  DC A 122      21.231-280.536  -6.775 
ATOM   2512  C3'  DC A 122      20.458-281.979  -8.463 
ATOM   2513  O3'  DC A 122      21.597-282.372  -9.218 
ATOM   2514  C2'  DC A 122      20.479-282.723  -7.129 
ATOM   2515  C1'  DC A 122      21.569-281.881  -6.474 
ATOM   2516  N1   DC A 122      21.627-282.022  -4.992 
ATOM   2517  C2   DC A 122      22.877-281.955  -4.382 
ATOM   2518  O2   DC A 122      23.877-281.783  -5.088 
ATOM   2519  N3   DC A 122      22.951-282.083  -3.032 
ATOM   2520  C4   DC A 122      21.843-282.268  -2.302 
ATOM   2521  N4   DC A 122      21.968-282.386  -0.989 
ATOM   2522  C5   DC A 122      20.548-282.340  -2.910 
ATOM   2523  C6   DC A 122      20.495-282.211  -4.260 
ATOM   2524  P    DA A 123      21.401-283.359 -10.463 
ATOM   2525  OP1  DA A 123      21.010-282.578 -11.658 
ATOM   2526  OP2  DA A 123      20.491-284.462 -10.082 
ATOM   2527  O5'  DA A 123      22.884-283.927 -10.652 
ATOM   2528  C5'  DA A 123      24.003-283.094 -10.289 
ATOM   2529  C4'  DA A 123      25.030-283.910  -9.529 
ATOM   2530  O4'  DA A 123      24.772-283.933  -8.097 
ATOM   2531  C3'  DA A 123      25.121-285.387  -9.910 
ATOM   2532  O3'  DA A 123      26.482-285.796  -9.850 
ATOM   2533  C2'  DA A 123      24.346-286.118  -8.815 
ATOM   2534  C1'  DA A 123      24.852-285.277  -7.649 
ATOM   2535  N9   DA A 123      24.027-285.404  -6.415 
ATOM   2536  C8   DA A 123      22.677-285.580  -6.312 
ATOM   2537  N7   DA A 123      22.249-285.656  -5.091 
ATOM   2538  C5   DA A 123      23.398-285.520  -4.324 
ATOM   2539  C6   DA A 123      23.617-285.515  -2.937 
ATOM   2540  N6   DA A 123      22.637-285.656  -2.032 
ATOM   2541  N1   DA A 123      24.884-285.359  -2.510 
ATOM   2542  C2   DA A 123      25.854-285.218  -3.413 
ATOM   2543  N3   DA A 123      25.770-285.207  -4.726 
ATOM   2544  C4   DA A 123      24.492-285.366  -5.127 
ATOM   2545  P    DT A 124      27.044-286.794 -10.969 
ATOM   2546  OP1  DT A 124      27.439-286.022 -12.168 
ATOM   2547  OP2  DT A 124      26.071-287.887 -11.191 
ATOM   2548  O5'  DT A 124      28.349-287.374 -10.247 
ATOM   2549  C5'  DT A 124      29.049-286.546  -9.300 
ATOM   2550  C4'  DT A 124      29.424-287.361  -8.079 
ATOM   2551  O4'  DT A 124      28.374-287.368  -7.070 
ATOM   2552  C3'  DT A 124      29.706-288.843  -8.328 
ATOM   2553  O3'  DT A 124      30.767-289.260  -7.477 
ATOM   2554  C2'  DT A 124      28.425-289.558  -7.894 
ATOM   2555  C1'  DT A 124      28.160-288.708  -6.655 
ATOM   2556  N1   DT A 124      26.766-288.816  -6.142 
ATOM   2557  C2   DT A 124      26.593-288.744  -4.781 
ATOM   2558  O2   DT A 124      27.518-288.597  -4.002 
ATOM   2559  N3   DT A 124      25.286-288.849  -4.342 
ATOM   2560  C4   DT A 124      24.168-289.016  -5.133 
ATOM   2561  O4   DT A 124      23.048-289.098  -4.625 
ATOM   2562  C5   DT A 124      24.451-289.081  -6.547 
ATOM   2563  C7   DT A 124      23.290-289.263  -7.480 
ATOM   2564  C6   DT A 124      25.712-288.982  -7.001 
ATOM   2565  P    DT A 125      31.866-290.273  -8.048 
ATOM   2566  OP1  DT A 125      32.900-289.517  -8.790 
ATOM   2567  OP2  DT A 125      31.198-291.362  -8.794 
ATOM   2568  O5'  DT A 125      32.492-290.855  -6.695 
ATOM   2569  C5'  DT A 125      32.511-290.023  -5.520 
ATOM   2570  C4'  DT A 125      32.088-290.828  -4.308 
ATOM   2571  O4'  DT A 125      30.645-290.817  -4.110 
ATOM   2572  C3'  DT A 125      32.444-292.314  -4.339 
ATOM   2573  O3'  DT A 125      32.797-292.731  -3.025 
ATOM   2574  C2'  DT A 125      31.146-293.016  -4.737 
ATOM   2575  C1'  DT A 125      30.212-292.152  -3.894 
ATOM   2576  N1   DT A 125      28.782-292.245  -4.298 
ATOM   2577  C2   DT A 125      27.843-292.158  -3.298 
ATOM   2578  O2   DT A 125      28.135-292.010  -2.125 
ATOM   2579  N3   DT A 125      26.527-292.250  -3.711 
ATOM   2580  C4   DT A 125      26.086-292.417  -5.008 
ATOM   2581  O4   DT A 125      24.880-292.486  -5.254 
ATOM   2582  C5   DT A 125      27.145-292.498  -5.985 
ATOM   2583  C7   DT A 125      26.750-292.681  -7.421 
ATOM   2584  C6   DT A 125      28.432-292.412  -5.613 
ATOM   2585  P    DC A 126      34.011-293.757  -2.837 
ATOM   2586  OP1  DC A 126      35.292-293.015  -2.832 
ATOM   2587  OP2  DC A 126      33.896-294.848  -3.829 
ATOM   2588  O5'  DC A 126      33.715-294.330  -1.371 
ATOM   2589  C5'  DC A 126      33.050-293.486  -0.414 
ATOM   2590  C4'  DC A 126      31.986-294.276   0.322 
ATOM   2591  O4'  DC A 126      30.703-294.253  -0.366 
ATOM   2592  C3'  DC A 126      32.275-295.765   0.512 
ATOM   2593  O3'  DC A 126      31.785-296.170   1.785 
ATOM   2594  C2'  DC A 126      31.451-296.461  -0.570 
ATOM   2595  C1'  DC A 126      30.210-295.582  -0.441 
ATOM   2596  N1   DC A 126      29.289-295.670  -1.608 
ATOM   2597  C2   DC A 126      27.922-295.566  -1.364 
ATOM   2598  O2   DC A 126      27.533-295.407  -0.202 
ATOM   2599  N3   DC A 126      27.065-295.644  -2.416 
ATOM   2600  C4   DC A 126      27.527-295.817  -3.660 
ATOM   2601  N4   DC A 126      26.651-295.887  -4.651 
ATOM   2602  C5   DC A 126      28.929-295.927  -3.931 
ATOM   2603  C6   DC A 126      29.769-295.846  -2.868 
ATOM   2604  P    DC A 127      32.643-297.204   2.654 
ATOM   2605  OP1  DC A 127      33.686-296.471   3.407 
ATOM   2606  OP2  DC A 127      33.121-298.304   1.788 
ATOM   2607  O5'  DC A 127      31.537-297.760   3.668 
ATOM   2608  C5'  DC A 127      30.446-296.901   4.049 
ATOM   2609  C4'  DC A 127      29.144-297.677   4.022 
ATOM   2610  O4'  DC A 127      28.510-297.651   2.711 
ATOM   2611  C3'  DC A 127      29.248-299.165   4.352 
ATOM   2612  O3'  DC A 127      28.099-299.554   5.094 
ATOM   2613  C2'  DC A 127      29.209-299.866   2.993 
ATOM   2614  C1'  DC A 127      28.140-298.978   2.367 
ATOM   2615  N1   DC A 127      28.079-299.070   0.881 
ATOM   2616  C2   DC A 127      26.831-298.955   0.273 
ATOM   2617  O2   DC A 127      25.835-298.781   0.985 
ATOM   2618  N3   DC A 127      26.755-299.037  -1.079 
ATOM   2619  C4   DC A 127      27.858-299.226  -1.815 
ATOM   2620  N4   DC A 127      27.731-299.300  -3.131 
ATOM   2621  C5   DC A 127      29.150-299.348  -1.210 
ATOM   2622  C6   DC A 127      29.206-299.263   0.144 
ATOM   2623  P    DA A 128      28.271-300.585   6.307 
ATOM   2624  OP1  DA A 128      28.680-299.852   7.527 
ATOM   2625  OP2  DA A 128      29.154-301.697   5.892 
ATOM   2626  O5'  DA A 128      26.774-301.123   6.479 
ATOM   2627  C5'  DA A 128      25.676-300.253   6.143 
ATOM   2628  C4'  DA A 128      24.629-301.019   5.358 
ATOM   2629  O4'  DA A 128      24.887-301.003   3.924 
ATOM   2630  C3'  DA A 128      24.503-302.505   5.692 
ATOM   2631  O3'  DA A 128      23.133-302.879   5.619 
ATOM   2632  C2'  DA A 128      25.262-303.220   4.574 
ATOM   2633  C1'  DA A 128      24.775-302.330   3.434 
ATOM   2634  N9   DA A 128      25.598-302.437   2.197 
ATOM   2635  C8   DA A 128      26.944-302.643   2.088 
ATOM   2636  N7   DA A 128      27.371-302.690   0.864 
ATOM   2637  C5   DA A 128      26.225-302.503   0.104 
ATOM   2638  C6   DA A 128      26.006-302.448  -1.283 
ATOM   2639  N6   DA A 128      26.983-302.584  -2.191 
ATOM   2640  N1   DA A 128      24.743-302.248  -1.703 
ATOM   2641  C2   DA A 128      23.778-302.113  -0.796 
ATOM   2642  N3   DA A 128      23.860-302.146   0.515 
ATOM   2643  C4   DA A 128      25.134-302.347   0.911 
ATOM   2644  P    DG A 129      22.547-303.898   6.706 
ATOM   2645  OP1  DG A 129      22.170-303.156   7.930 
ATOM   2646  OP2  DG A 129      23.493-305.021   6.892 
ATOM   2647  O5'  DG A 129      21.229-304.424   5.967 
ATOM   2648  C5'  DG A 129      20.549-303.550   5.046 
ATOM   2649  C4'  DG A 129      20.155-304.317   3.800 
ATOM   2650  O4'  DG A 129      21.205-304.317   2.792 
ATOM   2651  C3'  DG A 129      19.839-305.799   4.002 
ATOM   2652  O3'  DG A 129      18.769-306.163   3.139 
ATOM   2653  C2'  DG A 129      21.101-306.530   3.546 
ATOM   2654  C1'  DG A 129      21.388-305.648   2.334 
ATOM   2655  N9   DG A 129      22.779-305.773   1.817 
ATOM   2656  C8   DG A 129      23.949-305.991   2.511 
ATOM   2657  N7   DG A 129      25.017-306.052   1.752 
ATOM   2658  C5   DG A 129      24.518-305.862   0.464 
ATOM   2659  C6   DG A 129      25.195-305.825  -0.782 
ATOM   2660  O6   DG A 129      26.394-305.955  -1.010 
ATOM   2661  N1   DG A 129      24.304-305.607  -1.844 
ATOM   2662  C2   DG A 129      22.939-305.446  -1.716 
ATOM   2663  N2   DG A 129      22.263-305.248  -2.851 
ATOM   2664  N3   DG A 129      22.304-305.480  -0.546 
ATOM   2665  C4   DG A 129      23.154-305.691   0.493 
ATOM   2666  P    DC A 130      17.644-307.168   3.678 
ATOM   2667  OP1  DC A 130      16.629-306.410   4.443 
ATOM   2668  OP2  DC A 130      18.286-308.295   4.389 
ATOM   2669  O5'  DC A 130      17.006-307.691   2.307 
ATOM   2670  C5'  DC A 130      17.007-306.822   1.159 
ATOM   2671  C4'  DC A 130      17.411-307.598  -0.078 
ATOM   2672  O4'  DC A 130      18.854-307.615  -0.276 
ATOM   2673  C3'  DC A 130      17.019-309.076  -0.094 
ATOM   2674  O3'  DC A 130      16.656-309.441  -1.420 
ATOM   2675  C2'  DC A 130      18.300-309.820   0.282 
ATOM   2676  C1'  DC A 130      19.255-308.952  -0.534 
ATOM   2677  N1   DC A 130      20.683-309.093  -0.134 
ATOM   2678  C2   DC A 130      21.649-308.998  -1.132 
ATOM   2679  O2   DC A 130      21.285-308.802  -2.297 
ATOM   2680  N3   DC A 130      22.957-309.124  -0.788 
ATOM   2681  C4   DC A 130      23.309-309.335   0.486 
ATOM   2682  N4   DC A 130      24.597-309.451   0.771 
ATOM   2683  C5   DC A 130      22.331-309.437   1.528 
ATOM   2684  C6   DC A 130      21.029-309.309   1.164 
ATOM   2685  P    DT A 131      15.418-310.432  -1.640 
ATOM   2686  OP1  DT A 131      14.156-309.660  -1.621 
ATOM   2687  OP2  DT A 131      15.507-311.557  -0.683 
ATOM   2688  O5'  DT A 131      15.701-310.965  -3.123 
ATOM   2689  C5'  DT A 131      16.386-310.108  -4.054 
ATOM   2690  C4'  DT A 131      17.432-310.899  -4.814 
ATOM   2691  O4'  DT A 131      18.715-310.928  -4.126 
ATOM   2692  C3'  DT A 131      17.108-312.374  -5.052 
ATOM   2693  O3'  DT A 131      17.588-312.750  -6.337 
ATOM   2694  C2'  DT A 131      17.915-313.123  -3.993 
ATOM   2695  C1'  DT A 131      19.176-312.271  -4.095 
ATOM   2696  N1   DT A 131      20.094-312.417  -2.932 
ATOM   2697  C2   DT A 131      21.442-312.337  -3.184 
ATOM   2698  O2   DT A 131      21.898-312.155  -4.300 
ATOM   2699  N3   DT A 131      22.263-312.479  -2.082 
ATOM   2700  C4   DT A 131      21.856-312.687  -0.781 
ATOM   2701  O4   DT A 131      22.685-312.799   0.125 
ATOM   2702  C5   DT A 131      20.423-312.757  -0.614 
ATOM   2703  C7   DT A 131      19.895-312.983   0.772 
ATOM   2704  C6   DT A 131      19.602-312.623  -1.669 
ATOM   2705  P    DG A 132      16.706-313.735  -7.239 
ATOM   2706  OP1  DG A 132      15.682-312.954  -7.968 
ATOM   2707  OP2  DG A 132      16.201-314.850  -6.407 
ATOM   2708  O5'  DG A 132      17.798-314.284  -8.269 
ATOM   2709  C5'  DG A 132      18.910-313.441  -8.624 
ATOM   2710  C4'  DG A 132      20.194-314.247  -8.621 
ATOM   2711  O4'  DG A 132      20.828-314.279  -7.310 
ATOM   2712  C3'  DG A 132      20.054-315.722  -8.998 
ATOM   2713  O3'  DG A 132      21.194-316.115  -9.753 
ATOM   2714  C2'  DG A 132      20.075-316.467  -7.663 
ATOM   2715  C1'  DG A 132      21.166-315.624  -7.008 
ATOM   2716  N9   DG A 132      21.224-315.765  -5.527 
ATOM   2717  C8   DG A 132      20.196-315.960  -4.629 
ATOM   2718  N7   DG A 132      20.586-316.045  -3.381 
ATOM   2719  C5   DG A 132      21.970-315.896  -3.456 
ATOM   2720  C6   DG A 132      22.947-315.899  -2.427 
ATOM   2721  O6   DG A 132      22.789-316.035  -1.217 
ATOM   2722  N1   DG A 132      24.237-315.716  -2.944 
ATOM   2723  C2   DG A 132      24.543-315.552  -4.281 
ATOM   2724  N2   DG A 132      25.836-315.390  -4.571 
ATOM   2725  N3   DG A 132      23.626-315.548  -5.246 
ATOM   2726  C4   DG A 132      22.369-315.725  -4.761 
ATOM   2727  P    DA A 133      20.998-317.102 -10.998 
ATOM   2728  OP1  DA A 133      20.607-316.321 -12.193 
ATOM   2729  OP2  DA A 133      20.088-318.205 -10.617 
ATOM   2730  O5'  DA A 133      22.481-317.670 -11.187 
ATOM   2731  C5'  DA A 133      23.599-316.838 -10.824 
ATOM   2732  C4'  DA A 133      24.627-317.653 -10.064 
ATOM   2733  O4'  DA A 133      24.369-317.676  -8.632 
ATOM   2734  C3'  DA A 133      24.718-319.131 -10.445 
ATOM   2735  O3'  DA A 133      26.079-319.539 -10.385 
ATOM   2736  C2'  DA A 133      23.943-319.862  -9.350 
ATOM   2737  C1'  DA A 133      24.449-319.020  -8.183 
ATOM   2738  N9   DA A 133      23.623-319.147  -6.950 
ATOM   2739  C8   DA A 133      22.273-319.323  -6.847 
ATOM   2740  N7   DA A 133      21.846-319.400  -5.625 
ATOM   2741  C5   DA A 133      22.995-319.264  -4.859 
ATOM   2742  C6   DA A 133      23.214-319.258  -3.472 
ATOM   2743  N6   DA A 133      22.234-319.400  -2.567 
ATOM   2744  N1   DA A 133      24.481-319.102  -3.045 
ATOM   2745  C2   DA A 133      25.451-318.961  -3.948 
ATOM   2746  N3   DA A 133      25.367-318.951  -5.261 
ATOM   2747  C4   DA A 133      24.089-319.109  -5.662 
ATOM   2748  P    DT A 134      26.641-320.537 -11.503 
ATOM   2749  OP1  DT A 134      27.036-319.766 -12.703 
ATOM   2750  OP2  DT A 134      25.668-321.630 -11.726 
ATOM   2751  O5'  DT A 134      27.946-321.117 -10.782 
ATOM   2752  C5'  DT A 134      28.646-320.289  -9.835 
ATOM   2753  C4'  DT A 134      29.021-321.104  -8.614 
ATOM   2754  O4'  DT A 134      27.970-321.111  -7.605 
ATOM   2755  C3'  DT A 134      29.303-322.586  -8.862 
ATOM   2756  O3'  DT A 134      30.364-323.003  -8.012 
ATOM   2757  C2'  DT A 134      28.022-323.301  -8.429 
ATOM   2758  C1'  DT A 134      27.757-322.451  -7.190 
ATOM   2759  N1   DT A 134      26.362-322.560  -6.676 
ATOM   2760  C2   DT A 134      26.190-322.487  -5.316 
ATOM   2761  O2   DT A 134      27.115-322.341  -4.536 
ATOM   2762  N3   DT A 134      24.883-322.593  -4.877 
ATOM   2763  C4   DT A 134      23.765-322.760  -5.668 
ATOM   2764  O4   DT A 134      22.645-322.841  -5.160 
ATOM   2765  C5   DT A 134      24.048-322.825  -7.082 
ATOM   2766  C7   DT A 134      22.887-323.006  -8.015 
ATOM   2767  C6   DT A 134      25.309-322.725  -7.536 
ATOM   2768  P    DG A 135      31.463-324.017  -8.582 
ATOM   2769  OP1  DG A 135      32.497-323.260  -9.325 
ATOM   2770  OP2  DG A 135      30.794-325.105  -9.329 
ATOM   2771  O5'  DG A 135      32.089-324.599  -7.230 
ATOM   2772  C5'  DG A 135      32.107-323.766  -6.055 
ATOM   2773  C4'  DG A 135      31.684-324.572  -4.843 
ATOM   2774  O4'  DG A 135      30.241-324.561  -4.645 
ATOM   2775  C3'  DG A 135      32.041-326.058  -4.874 
ATOM   2776  O3'  DG A 135      32.394-326.474  -3.559 
ATOM   2777  C2'  DG A 135      30.742-326.759  -5.272 
ATOM   2778  C1'  DG A 135      29.809-325.895  -4.429 
ATOM   2779  N9   DG A 135      28.379-325.989  -4.833 
ATOM   2780  C8   DG A 135      27.837-326.155  -6.089 
ATOM   2781  N7   DG A 135      26.527-326.199  -6.104 
ATOM   2782  C5   DG A 135      26.175-326.052  -4.763 
ATOM   2783  C6   DG A 135      24.895-326.022  -4.152 
ATOM   2784  O6   DG A 135      23.789-326.119  -4.677 
ATOM   2785  N1   DG A 135      24.994-325.855  -2.763 
ATOM   2786  C2   DG A 135      26.175-325.733  -2.058 
ATOM   2787  N2   DG A 135      26.057-325.581  -0.738 
ATOM   2788  N3   DG A 135      27.376-325.761  -2.633 
ATOM   2789  C4   DG A 135      27.297-325.923  -3.979 
ATOM   2790  P    DT A 136      33.608-327.501  -3.371 
ATOM   2791  OP1  DT A 136      34.889-326.759  -3.367 
ATOM   2792  OP2  DT A 136      33.493-328.592  -4.363 
ATOM   2793  O5'  DT A 136      33.312-328.073  -1.906 
ATOM   2794  C5'  DT A 136      32.647-327.229  -0.949 
ATOM   2795  C4'  DT A 136      31.582-328.020  -0.212 
ATOM   2796  O4'  DT A 136      30.299-327.996  -0.901 
ATOM   2797  C3'  DT A 136      31.872-329.508  -0.022 
ATOM   2798  O3'  DT A 136      31.382-329.914   1.250 
ATOM   2799  C2'  DT A 136      31.048-330.204  -1.105 
ATOM   2800  C1'  DT A 136      29.807-329.326  -0.975 
ATOM   2801  N1   DT A 136      28.885-329.413  -2.142 
ATOM   2802  C2   DT A 136      27.540-329.309  -1.886 
ATOM   2803  O2   DT A 136      27.089-329.151  -0.765 
ATOM   2804  N3   DT A 136      26.717-329.396  -2.992 
ATOM   2805  C4   DT A 136      27.119-329.573  -4.300 
ATOM   2806  O4   DT A 136      26.288-329.635  -5.209 
ATOM   2807  C5   DT A 136      28.550-329.671  -4.468 
ATOM   2808  C7   DT A 136      29.073-329.865  -5.862 
ATOM   2809  C6   DT A 136      29.373-329.591  -3.410 
ATOM   2810  P    DC A 137      32.240-330.947   2.119 
ATOM   2811  OP1  DC A 137      33.283-330.214   2.873 
ATOM   2812  OP2  DC A 137      32.718-332.047   1.253 
ATOM   2813  O5'  DC A 137      31.134-331.503   3.133 
ATOM   2814  C5'  DC A 137      30.042-330.645   3.514 
ATOM   2815  C4'  DC A 137      28.740-331.420   3.487 
ATOM   2816  O4'  DC A 137      28.107-331.395   2.176 
ATOM   2817  C3'  DC A 137      28.845-332.909   3.817 
ATOM   2818  O3'  DC A 137      27.696-333.298   4.559 
ATOM   2819  C2'  DC A 137      28.806-333.610   2.459 
ATOM   2820  C1'  DC A 137      27.736-332.721   1.832 
ATOM   2821  N1   DC A 137      27.676-332.814   0.347 
ATOM   2822  C2   DC A 137      26.428-332.698  -0.261 
ATOM   2823  O2   DC A 137      25.432-332.524   0.451 
ATOM   2824  N3   DC A 137      26.352-332.781  -1.614 
ATOM   2825  C4   DC A 137      27.455-332.969  -2.350 
ATOM   2826  N4   DC A 137      27.328-333.043  -3.666 
ATOM   2827  C5   DC A 137      28.747-333.091  -1.745 
ATOM   2828  C6   DC A 137      28.802-333.007  -0.391 
ATOM   2829  P    DA A 138      27.868-334.328   5.772 
ATOM   2830  OP1  DA A 138      28.277-333.595   6.992 
ATOM   2831  OP2  DA A 138      28.750-335.440   5.357 
ATOM   2832  O5'  DA A 138      26.371-334.866   5.944 
ATOM   2833  C5'  DA A 138      25.273-333.997   5.608 
ATOM   2834  C4'  DA A 138      24.226-334.763   4.823 
ATOM   2835  O4'  DA A 138      24.484-334.746   3.390 
ATOM   2836  C3'  DA A 138      24.100-336.249   5.157 
ATOM   2837  O3'  DA A 138      22.729-336.622   5.084 
ATOM   2838  C2'  DA A 138      24.859-336.963   4.039 
ATOM   2839  C1'  DA A 138      24.372-336.073   2.899 
ATOM   2840  N9   DA A 138      25.195-336.181   1.663 
ATOM   2841  C8   DA A 138      26.540-336.386   1.554 
ATOM   2842  N7   DA A 138      26.967-336.434   0.329 
ATOM   2843  C5   DA A 138      25.821-336.246  -0.431 
ATOM   2844  C6   DA A 138      25.603-336.191  -1.817 
ATOM   2845  N6   DA A 138      26.579-336.328  -2.726 
ATOM   2846  N1   DA A 138      24.340-335.992  -2.238 
ATOM   2847  C2   DA A 138      23.375-335.856  -1.331 
ATOM   2848  N3   DA A 138      23.457-335.889  -0.020 
ATOM   2849  C4   DA A 138      24.731-336.091   0.376 
ATOM   2850  P    DC A 139      22.144-337.642   6.171 
ATOM   2851  OP1  DC A 139      21.767-336.900   7.395 
ATOM   2852  OP2  DC A 139      23.090-338.764   6.358 
ATOM   2853  O5'  DC A 139      20.826-338.167   5.432 
ATOM   2854  C5'  DC A 139      20.146-337.294   4.511 
ATOM   2855  C4'  DC A 139      19.751-338.060   3.265 
ATOM   2856  O4'  DC A 139      20.802-338.060   2.257 
ATOM   2857  C3'  DC A 139      19.436-339.542   3.468 
ATOM   2858  O3'  DC A 139      18.365-339.907   2.604 
ATOM   2859  C2'  DC A 139      20.698-340.273   3.011 
ATOM   2860  C1'  DC A 139      20.985-339.391   1.800 
ATOM   2861  N1   DC A 139      22.375-339.516   1.282 
ATOM   2862  C2   DC A 139      22.570-339.406  -0.092 
ATOM   2863  O2   DC A 139      21.589-339.210  -0.820 
ATOM   2864  N3   DC A 139      23.831-339.518  -0.584 
ATOM   2865  C4   DC A 139      24.866-339.731   0.238 
ATOM   2866  N4   DC A 139      26.077-339.833  -0.290 
ATOM   2867  C5   DC A 139      24.688-339.848   1.654 
ATOM   2868  C6   DC A 139      23.420-339.733   2.126 
ATOM   2869  P    DC A 140      17.241-340.911   3.143 
ATOM   2870  OP1  DC A 140      16.226-340.154   3.908 
ATOM   2871  OP2  DC A 140      17.883-342.038   3.854 
ATOM   2872  O5'  DC A 140      16.602-341.435   1.772 
ATOM   2873  C5'  DC A 140      16.603-340.565   0.624 
ATOM   2874  C4'  DC A 140      17.007-341.342  -0.613 
ATOM   2875  O4'  DC A 140      18.451-341.359  -0.811 
ATOM   2876  C3'  DC A 140      16.616-342.819  -0.629 
ATOM   2877  O3'  DC A 140      16.253-343.185  -1.955 
ATOM   2878  C2'  DC A 140      17.897-343.563  -0.253 
ATOM   2879  C1'  DC A 140      18.851-342.696  -1.068 
ATOM   2880  N1   DC A 140      20.279-342.836  -0.668 
ATOM   2881  C2   DC A 140      21.245-342.741  -1.667 
ATOM   2882  O2   DC A 140      20.882-342.545  -2.832 
ATOM   2883  N3   DC A 140      22.553-342.867  -1.323 
ATOM   2884  C4   DC A 140      22.906-343.078  -0.049 
ATOM   2885  N4   DC A 140      24.194-343.194   0.237 
ATOM   2886  C5   DC A 140      21.928-343.180   0.994 
ATOM   2887  C6   DC A 140      20.626-343.052   0.629 
ATOM   2888  P    DC A 141      15.015-344.176  -2.175 
ATOM   2889  OP1  DC A 141      13.752-343.404  -2.156 
ATOM   2890  OP2  DC A 141      15.103-345.300  -1.218 
ATOM   2891  O5'  DC A 141      15.298-344.709  -3.657 
ATOM   2892  C5'  DC A 141      15.983-343.851  -4.589 
ATOM   2893  C4'  DC A 141      17.029-344.642  -5.349 
ATOM   2894  O4'  DC A 141      18.312-344.672  -4.661 
ATOM   2895  C3'  DC A 141      16.704-346.117  -5.586 
ATOM   2896  O3'  DC A 141      17.185-346.494  -6.871 
ATOM   2897  C2'  DC A 141      17.512-346.867  -4.527 
ATOM   2898  C1'  DC A 141      18.772-346.014  -4.630 
ATOM   2899  N1   DC A 141      19.691-346.160  -3.466 
ATOM   2900  C2   DC A 141      21.060-346.082  -3.706 
ATOM   2901  O2   DC A 141      21.454-345.895  -4.863 
ATOM   2902  N3   DC A 141      21.914-346.214  -2.659 
ATOM   2903  C4   DC A 141      21.448-346.415  -1.419 
ATOM   2904  N4   DC A 141      22.322-346.537  -0.432 
ATOM   2905  C5   DC A 141      20.044-346.499  -1.151 
ATOM   2906  C6   DC A 141      19.207-346.366  -2.211 
ATOM   2907  P    DC A 142      16.302-347.478  -7.773 
ATOM   2908  OP1  DC A 142      15.278-346.697  -8.503 
ATOM   2909  OP2  DC A 142      15.798-348.593  -6.942 
ATOM   2910  O5'  DC A 142      17.395-348.028  -8.804 
ATOM   2911  C5'  DC A 142      18.507-347.184  -9.158 
ATOM   2912  C4'  DC A 142      19.791-347.991  -9.156 
ATOM   2913  O4'  DC A 142      20.425-348.022  -7.845 
ATOM   2914  C3'  DC A 142      19.651-349.465  -9.533 
ATOM   2915  O3'  DC A 142      20.791-349.858 -10.288 
ATOM   2916  C2'  DC A 142      19.672-350.210  -8.198 
ATOM   2917  C1'  DC A 142      20.762-349.367  -7.543 
ATOM   2918  N1   DC A 142      20.820-349.508  -6.061 
ATOM   2919  C2   DC A 142      22.070-349.442  -5.452 
ATOM   2920  O2   DC A 142      23.070-349.270  -6.158 
ATOM   2921  N3   DC A 142      22.145-349.569  -4.101 
ATOM   2922  C4   DC A 142      21.036-349.755  -3.372 
ATOM   2923  N4   DC A 142      21.162-349.873  -2.058 
ATOM   2924  C5   DC A 142      19.742-349.827  -3.980 
ATOM   2925  C6   DC A 142      19.689-349.698  -5.330 
ATOM   2926  P    DA A 143      20.595-350.845 -11.532 
ATOM   2927  OP1  DA A 143      20.203-350.065 -12.728 
ATOM   2928  OP2  DA A 143      19.685-351.949 -11.152 
ATOM   2929  O5'  DA A 143      22.078-351.413 -11.722 
ATOM   2930  C5'  DA A 143      23.196-350.581 -11.359 
ATOM   2931  C4'  DA A 143      24.224-351.397 -10.599 
ATOM   2932  O4'  DA A 143      23.966-351.419  -9.166 
ATOM   2933  C3'  DA A 143      24.315-352.874 -10.980 
ATOM   2934  O3'  DA A 143      25.676-353.282 -10.920 
ATOM   2935  C2'  DA A 143      23.539-353.605  -9.884 
ATOM   2936  C1'  DA A 143      24.046-352.764  -8.718 
ATOM   2937  N9   DA A 143      23.220-352.890  -7.485 
ATOM   2938  C8   DA A 143      21.870-353.067  -7.381 
ATOM   2939  N7   DA A 143      21.443-353.143  -6.160 
ATOM   2940  C5   DA A 143      22.592-353.007  -5.394 
ATOM   2941  C6   DA A 143      22.811-353.002  -4.006 
ATOM   2942  N6   DA A 143      21.831-353.143  -3.102 
ATOM   2943  N1   DA A 143      24.078-352.845  -3.580 
ATOM   2944  C2   DA A 143      25.047-352.705  -4.483 
ATOM   2945  N3   DA A 143      24.964-352.694  -5.796 
ATOM   2946  C4   DA A 143      23.686-352.852  -6.197 
ATOM   2947  P    DG A 144      26.237-354.280 -12.038 
ATOM   2948  OP1  DG A 144      26.632-353.509 -13.238 
ATOM   2949  OP2  DG A 144      25.265-355.374 -12.261 
ATOM   2950  O5'  DG A 144      27.542-354.861 -11.317 
ATOM   2951  C5'  DG A 144      28.243-354.033 -10.370 
ATOM   2952  C4'  DG A 144      28.618-354.848  -9.148 
ATOM   2953  O4'  DG A 144      27.567-354.854  -8.140 
ATOM   2954  C3'  DG A 144      28.899-356.329  -9.397 
ATOM   2955  O3'  DG A 144      29.960-356.747  -8.546 
ATOM   2956  C2'  DG A 144      27.619-357.044  -8.963 
ATOM   2957  C1'  DG A 144      27.354-356.195  -7.725 
ATOM   2958  N9   DG A 144      25.959-356.303  -7.211 
ATOM   2959  C8   DG A 144      24.784-356.471  -7.911 
ATOM   2960  N7   DG A 144      23.716-356.530  -7.154 
ATOM   2961  C5   DG A 144      24.219-356.393  -5.861 
ATOM   2962  C6   DG A 144      23.541-356.379  -4.614 
ATOM   2963  O6   DG A 144      22.339-356.488  -4.389 
ATOM   2964  N1   DG A 144      24.436-356.217  -3.547 
ATOM   2965  C2   DG A 144      25.806-356.084  -3.670 
ATOM   2966  N2   DG A 144      26.485-355.938  -2.529 
ATOM   2967  N3   DG A 144      26.440-356.096  -4.840 
ATOM   2968  C4   DG A 144      25.587-356.254  -5.885 
ATOM   2969  P    DA A 145      31.060-357.760  -9.117 
ATOM   2970  OP1  DA A 145      32.094-357.003  -9.860 
ATOM   2971  OP2  DA A 145      30.391-358.848  -9.863 
ATOM   2972  O5'  DA A 145      31.686-358.342  -7.765 
ATOM   2973  C5'  DA A 145      31.704-357.510  -6.590 
ATOM   2974  C4'  DA A 145      31.281-358.315  -5.378 
ATOM   2975  O4'  DA A 145      29.838-358.304  -5.180 
ATOM   2976  C3'  DA A 145      31.637-359.801  -5.408 
ATOM   2977  O3'  DA A 145      31.991-360.217  -4.094 
ATOM   2978  C2'  DA A 145      30.339-360.502  -5.806 
ATOM   2979  C1'  DA A 145      29.405-359.638  -4.964 
ATOM   2980  N9   DA A 145      27.976-359.732  -5.367 
ATOM   2981  C8   DA A 145      27.456-359.897  -6.620 
ATOM   2982  N7   DA A 145      26.160-359.943  -6.648 
ATOM   2983  C5   DA A 145      25.791-359.798  -5.319 
ATOM   2984  C6   DA A 145      24.539-359.763  -4.682 
ATOM   2985  N6   DA A 145      23.373-359.878  -5.334 
ATOM   2986  N1   DA A 145      24.529-359.606  -3.345 
ATOM   2987  C2   DA A 145      25.690-359.492  -2.703 
ATOM   2988  N3   DA A 145      26.913-359.510  -3.187 
ATOM   2989  C4   DA A 145      26.895-359.668  -4.527 
ATOM   2990  P    DG A 146      33.205-361.244  -3.906 
ATOM   2991  OP1  DG A 146      34.486-360.502  -3.902 
ATOM   2992  OP2  DG A 146      33.090-362.335  -4.898 
ATOM   2993  O5'  DG A 146      32.909-361.817  -2.441 
ATOM   2994  C5'  DG A 146      32.244-360.973  -1.483 
ATOM   2995  C4'  DG A 146      31.179-361.763  -0.747 
ATOM   2996  O4'  DG A 146      29.896-361.740  -1.435 
ATOM   2997  C3'  DG A 146      31.468-363.252  -0.557 
ATOM   2998  O3'  DG A 146      30.978-363.657   0.715 
ATOM   2999  C2'  DG A 146      30.645-363.948  -1.640 
ATOM   3000  C1'  DG A 146      29.404-363.069  -1.510 
ATOM   3001  N9   DG A 146      28.482-363.156  -2.677 
ATOM   3002  C8   DG A 146      28.781-363.332  -4.011 
ATOM   3003  N7   DG A 146      27.729-363.367  -4.793 
ATOM   3004  C5   DG A 146      26.658-363.204  -3.915 
ATOM   3005  C6   DG A 146      25.263-363.158  -4.173 
ATOM   3006  O6   DG A 146      24.677-363.253  -5.248 
ATOM   3007  N1   DG A 146      24.530-362.978  -2.992 
ATOM   3008  C2   DG A 146      25.073-362.858  -1.728 
ATOM   3009  N2   DG A 146      24.202-362.691  -0.730 
ATOM   3010  N3   DG A 146      26.382-362.900  -1.487 
ATOM   3011  C4   DG A 146      27.107-363.075  -2.622 
ATOM   3012  P    DA A 147      31.837-364.690   1.584 
ATOM   3013  OP1  DA A 147      32.880-363.958   2.338 
ATOM   3014  OP2  DA A 147      32.314-365.790   0.718 
ATOM   3015  O5'  DA A 147      30.731-365.246   2.598 
ATOM   3016  C5'  DA A 147      29.639-364.388   2.979 
ATOM   3017  C4'  DA A 147      28.337-365.163   2.952 
ATOM   3018  O4'  DA A 147      27.703-365.138   1.641 
ATOM   3019  C3'  DA A 147      28.442-366.652   3.282 
ATOM   3020  O3'  DA A 147      27.293-367.041   4.024 
ATOM   3021  C2'  DA A 147      28.403-367.353   1.924 
ATOM   3022  C1'  DA A 147      27.333-366.464   1.297 
ATOM   3023  N9   DA A 147      27.272-366.557  -0.188 
ATOM   3024  C8   DA A 147      28.299-366.746  -1.069 
ATOM   3025  N7   DA A 147      27.925-366.784  -2.310 
ATOM   3026  C5   DA A 147      26.549-366.607  -2.251 
ATOM   3027  C6   DA A 147      25.558-366.549  -3.244 
ATOM   3028  N6   DA A 147      25.814-366.670  -4.554 
ATOM   3029  N1   DA A 147      24.288-366.362  -2.840 
ATOM   3030  C2   DA A 147      24.038-366.242  -1.537 
ATOM   3031  N3   DA A 147      24.877-366.279  -0.525 
ATOM   3032  C4   DA A 147      26.141-366.467  -0.956 
ATOM   3033  P    DG A 148      27.465-368.072   5.237 
ATOM   3034  OP1  DG A 148      27.873-367.339   6.457 
ATOM   3035  OP2  DG A 148      28.347-369.184   4.822 
ATOM   3036  O5'  DG A 148      25.967-368.609   5.410 
ATOM   3037  C5'  DG A 148      24.870-367.740   5.073 
ATOM   3038  C4'  DG A 148      23.823-368.506   4.288 
ATOM   3039  O4'  DG A 148      24.081-368.490   2.855 
ATOM   3040  C3'  DG A 148      23.697-369.992   4.623 
ATOM   3041  O3'  DG A 148      22.326-370.366   4.549 
ATOM   3042  C2'  DG A 148      24.456-370.707   3.504 
ATOM   3043  C1'  DG A 148      23.969-369.817   2.364 
ATOM   3044  N9   DG A 148      24.792-369.924   1.128 
ATOM   3045  C8   DG A 148      26.148-370.131   0.998 
ATOM   3046  N7   DG A 148      26.566-370.176  -0.244 
ATOM   3047  C5   DG A 148      25.403-369.987  -0.990 
ATOM   3048  C6   DG A 148      25.219-369.937  -2.396 
ATOM   3049  O6   DG A 148      26.056-370.052  -3.287 
ATOM   3050  N1   DG A 148      23.874-369.726  -2.729 
ATOM   3051  C2   DG A 148      22.842-369.581  -1.822 
ATOM   3052  N2   DG A 148      21.627-369.386  -2.341 
ATOM   3053  N3   DG A 148      23.017-369.627  -0.503 
ATOM   3054  C4   DG A 148      24.316-369.832  -0.163 
ATOM   3055  P    DA A 149      21.741-371.385   5.636 
ATOM   3056  OP1  DA A 149      21.364-370.643   6.860 
ATOM   3057  OP2  DA A 149      22.686-372.508   5.823 
ATOM   3058  O5'  DA A 149      20.422-371.911   4.898 
ATOM   3059  C5'  DA A 149      19.743-371.037   3.977 
ATOM   3060  C4'  DA A 149      19.348-371.804   2.730 
ATOM   3061  O4'  DA A 149      20.399-371.803   1.722 
ATOM   3062  C3'  DA A 149      19.032-373.285   2.933 
ATOM   3063  O3'  DA A 149      17.962-373.650   2.070 
ATOM   3064  C2'  DA A 149      20.295-374.016   2.476 
ATOM   3065  C1'  DA A 149      20.581-373.134   1.265 
ATOM   3066  N9   DA A 149      21.972-373.260   0.748 
ATOM   3067  C8   DA A 149      23.122-373.476   1.451 
ATOM   3068  N7   DA A 149      24.186-373.539   0.712 
ATOM   3069  C5   DA A 149      23.708-373.351  -0.578 
ATOM   3070  C6   DA A 149      24.347-373.308  -1.828 
ATOM   3071  N6   DA A 149      25.669-373.461  -1.988 
ATOM   3072  N1   DA A 149      23.575-373.104  -2.911 
ATOM   3073  C2   DA A 149      22.262-372.953  -2.745 
ATOM   3074  N3   DA A 149      21.558-372.973  -1.635 
ATOM   3075  C4   DA A 149      22.354-373.180  -0.566 
ATOM   3076  P    DG A 150      16.838-374.654   2.608 
ATOM   3077  OP1  DG A 150      15.823-373.897   3.374 
ATOM   3078  OP2  DG A 150      17.480-375.781   3.320 
ATOM   3079  O5'  DG A 150      16.199-375.178   1.237 
ATOM   3080  C5'  DG A 150      16.200-374.309   0.089 
ATOM   3081  C4'  DG A 150      16.604-375.085  -1.148 
ATOM   3082  O4'  DG A 150      18.047-375.102  -1.346 
ATOM   3083  C3'  DG A 150      16.213-376.562  -1.164 
ATOM   3084  O3'  DG A 150      15.850-376.928  -2.490 
ATOM   3085  C2'  DG A 150      17.494-377.307  -0.788 
ATOM   3086  C1'  DG A 150      18.448-376.439  -1.603 
ATOM   3087  N9   DG A 150      19.876-376.580  -1.203 
ATOM   3088  C8   DG A 150      20.413-376.799   0.047 
ATOM   3089  N7   DG A 150      21.722-376.875   0.059 
ATOM   3090  C5   DG A 150      22.077-376.694  -1.277 
ATOM   3091  C6   DG A 150      23.358-376.674  -1.887 
ATOM   3092  O6   DG A 150      24.461-376.815  -1.365 
ATOM   3093  N1   DG A 150      23.263-376.461  -3.269 
ATOM   3094  C2   DG A 150      22.085-376.289  -3.969 
ATOM   3095  N2   DG A 150      22.208-376.098  -5.285 
ATOM   3096  N3   DG A 150      20.884-376.307  -3.396 
ATOM   3097  C4   DG A 150      20.958-376.513  -2.055 
ATOM   3098  P    DT A 151      14.612-377.919  -2.710 
ATOM   3099  OP1  DT A 151      13.349-377.147  -2.691 
ATOM   3100  OP2  DT A 151      14.700-379.044  -1.753 
ATOM   3101  O5'  DT A 151      14.894-378.452  -4.192 
ATOM   3102  C5'  DT A 151      15.580-377.594  -5.124 
ATOM   3103  C4'  DT A 151      16.626-378.386  -5.884 
ATOM   3104  O4'  DT A 151      17.909-378.415  -5.196 
ATOM   3105  C3'  DT A 151      16.301-379.861  -6.121 
ATOM   3106  O3'  DT A 151      16.782-380.237  -7.406 
ATOM   3107  C2'  DT A 151      17.109-380.610  -5.062 
ATOM   3108  C1'  DT A 151      18.369-379.757  -5.165 
ATOM   3109  N1   DT A 151      19.288-379.904  -4.001 
ATOM   3110  C2   DT A 151      20.636-379.824  -4.254 
ATOM   3111  O2   DT A 151      21.091-379.642  -5.370 
ATOM   3112  N3   DT A 151      21.457-379.965  -3.152 
ATOM   3113  C4   DT A 151      21.049-380.174  -1.850 
ATOM   3114  O4   DT A 151      21.879-380.285  -0.945 
ATOM   3115  C5   DT A 151      19.617-380.244  -1.684 
ATOM   3116  C7   DT A 151      19.088-380.469  -0.298 
ATOM   3117  C6   DT A 151      18.796-380.110  -2.738 
ATOM   3118  P    DT A 152      15.899-381.221  -8.308 
ATOM   3119  OP1  DT A 152      14.875-380.440  -9.037 
ATOM   3120  OP2  DT A 152      15.395-382.337  -7.477 
ATOM   3121  O5'  DT A 152      16.992-381.771  -9.339 
ATOM   3122  C5'  DT A 152      18.104-380.928  -9.693 
ATOM   3123  C4'  DT A 152      19.388-381.734  -9.691 
ATOM   3124  O4'  DT A 152      20.022-381.766  -8.380 
ATOM   3125  C3'  DT A 152      19.248-383.209 -10.067 
ATOM   3126  O3'  DT A 152      20.388-383.602 -10.823 
ATOM   3127  C2'  DT A 152      19.269-383.953  -8.733 
ATOM   3128  C1'  DT A 152      20.359-383.111  -8.078 
ATOM   3129  N1   DT A 152      20.417-383.252  -6.596 
ATOM   3130  C2   DT A 152      21.658-383.184  -6.010 
ATOM   3131  O2   DT A 152      22.684-383.016  -6.646 
ATOM   3132  N3   DT A 152      21.671-383.320  -4.634 
ATOM   3133  C4   DT A 152      20.575-383.513  -3.820 
ATOM   3134  O4   DT A 152      20.712-383.621  -2.599 
ATOM   3135  C5   DT A 152      19.318-383.571  -4.528 
ATOM   3136  C7   DT A 152      18.074-383.779  -3.715 
ATOM   3137  C6   DT A 152      19.275-383.442  -5.863 
ATOM   3138  P    DC A 153      20.191-384.589 -12.067 
ATOM   3139  OP1  DC A 153      19.800-383.808 -13.263 
ATOM   3140  OP2  DC A 153      19.282-385.692 -11.687 
ATOM   3141  O5'  DC A 153      21.675-385.157 -12.257 
ATOM   3142  C5'  DC A 153      22.793-384.325 -11.893 
ATOM   3143  C4'  DC A 153      23.821-385.140 -11.134 
ATOM   3144  O4'  DC A 153      23.563-385.163  -9.701 
ATOM   3145  C3'  DC A 153      23.911-386.617 -11.515 
ATOM   3146  O3'  DC A 153      25.272-387.026 -11.455 
ATOM   3147  C2'  DC A 153      23.136-387.349 -10.419 
ATOM   3148  C1'  DC A 153      23.643-386.507  -9.253 
ATOM   3149  N1   DC A 153      22.817-386.634  -8.019 
ATOM   3150  C2   DC A 153      23.470-386.570  -6.792 
ATOM   3151  O2   DC A 153      24.697-386.412  -6.776 
ATOM   3152  N3   DC A 153      22.736-386.684  -5.655 
ATOM   3153  C4   DC A 153      21.409-386.854  -5.715 
ATOM   3154  N4   DC A 153      20.737-386.960  -4.579 
ATOM   3155  C5   DC A 153      20.718-386.923  -6.968 
ATOM   3156  C6   DC A 153      21.470-386.807  -8.091 
ATOM   3157  P    DC A 154      25.834-388.024 -12.573 
ATOM   3158  OP1  DC A 154      26.229-387.252 -13.773 
ATOM   3159  OP2  DC A 154      24.862-389.117 -12.796 
ATOM   3160  O5'  DC A 154      27.139-388.604 -11.852 
ATOM   3161  C5'  DC A 154      27.840-387.776 -10.905 
ATOM   3162  C4'  DC A 154      28.215-388.591  -9.683 
ATOM   3163  O4'  DC A 154      27.164-388.598  -8.675 
ATOM   3164  C3'  DC A 154      28.496-390.073  -9.932 
ATOM   3165  O3'  DC A 154      29.557-390.490  -9.081 
ATOM   3166  C2'  DC A 154      27.216-390.788  -9.498 
ATOM   3167  C1'  DC A 154      26.950-389.938  -8.259 
ATOM   3168  N1   DC A 154      25.556-390.046  -7.746 
ATOM   3169  C2   DC A 154      25.364-389.975  -6.369 
ATOM   3170  O2   DC A 154      26.348-389.825  -5.637 
ATOM   3171  N3   DC A 154      24.100-390.073  -5.882 
ATOM   3172  C4   DC A 154      23.060-390.234  -6.709 
ATOM   3173  N4   DC A 154      21.847-390.324  -6.184 
ATOM   3174  C5   DC A 154      23.236-390.311  -8.128 
ATOM   3175  C6   DC A 154      24.506-390.211  -8.596 
ATOM   3176  P    DA A 155      30.656-391.503  -9.652 
ATOM   3177  OP1  DA A 155      31.690-390.747 -10.394 
ATOM   3178  OP2  DA A 155      29.988-392.592 -10.398 
ATOM   3179  O5'  DA A 155      31.282-392.085  -8.300 
ATOM   3180  C5'  DA A 155      31.301-391.253  -7.125 
ATOM   3181  C4'  DA A 155      30.878-392.058  -5.912 
ATOM   3182  O4'  DA A 155      29.435-392.047  -5.714 
ATOM   3183  C3'  DA A 155      31.234-393.544  -5.943 
ATOM   3184  O3'  DA A 155      31.587-393.961  -4.629 
ATOM   3185  C2'  DA A 155      29.936-394.246  -6.341 
ATOM   3186  C1'  DA A 155      29.002-393.382  -5.498 
ATOM   3187  N9   DA A 155      27.572-393.475  -5.902 
ATOM   3188  C8   DA A 155      27.053-393.640  -7.155 
ATOM   3189  N7   DA A 155      25.757-393.686  -7.183 
ATOM   3190  C5   DA A 155      25.388-393.541  -5.853 
ATOM   3191  C6   DA A 155      24.136-393.506  -5.216 
ATOM   3192  N6   DA A 155      22.970-393.621  -5.868 
ATOM   3193  N1   DA A 155      24.126-393.349  -3.880 
ATOM   3194  C2   DA A 155      25.287-393.235  -3.238 
ATOM   3195  N3   DA A 155      26.510-393.253  -3.722 
ATOM   3196  C4   DA A 155      26.491-393.412  -5.061 
ATOM   3197  P    DA A 156      32.802-394.987  -4.441 
ATOM   3198  OP1  DA A 156      34.082-394.246  -4.437 
ATOM   3199  OP2  DA A 156      32.687-396.078  -5.433 
ATOM   3200  O5'  DA A 156      32.506-395.560  -2.976 
ATOM   3201  C5'  DA A 156      31.841-394.716  -2.018 
ATOM   3202  C4'  DA A 156      30.776-395.506  -1.282 
ATOM   3203  O4'  DA A 156      29.493-395.483  -1.970 
ATOM   3204  C3'  DA A 156      31.065-396.995  -1.092 
ATOM   3205  O3'  DA A 156      30.575-397.400   0.181 
ATOM   3206  C2'  DA A 156      30.241-397.691  -2.175 
ATOM   3207  C1'  DA A 156      29.000-396.812  -2.045 
ATOM   3208  N9   DA A 156      28.079-396.900  -3.212 
ATOM   3209  C8   DA A 156      28.393-397.074  -4.529 
ATOM   3210  N7   DA A 156      27.362-397.111  -5.314 
ATOM   3211  C5   DA A 156      26.283-396.950  -4.456 
ATOM   3212  C6   DA A 156      24.896-396.900  -4.676 
ATOM   3213  N6   DA A 156      24.335-397.013  -5.888 
ATOM   3214  N1   DA A 156      24.104-396.729  -3.601 
ATOM   3215  C2   DA A 156      24.668-396.617  -2.399 
ATOM   3216  N3   DA A 156      25.941-396.648  -2.073 
ATOM   3217  C4   DA A 156      26.712-396.820  -3.166 
ATOM   3218  P    DC A 157      31.434-398.434   1.050 
ATOM   3219  OP1  DC A 157      32.477-397.701   1.803 
ATOM   3220  OP2  DC A 157      31.911-399.534   0.183 
ATOM   3221  O5'  DC A 157      30.328-398.990   2.064 
ATOM   3222  C5'  DC A 157      29.236-398.131   2.444 
ATOM   3223  C4'  DC A 157      27.934-398.907   2.417 
ATOM   3224  O4'  DC A 157      27.300-398.881   1.106 
ATOM   3225  C3'  DC A 157      28.039-400.395   2.747 
ATOM   3226  O3'  DC A 157      26.890-400.784   3.489 
ATOM   3227  C2'  DC A 157      27.999-401.096   1.389 
ATOM   3228  C1'  DC A 157      26.930-400.208   0.762 
ATOM   3229  N1   DC A 157      26.869-400.300  -0.723 
ATOM   3230  C2   DC A 157      25.621-400.185  -1.331 
ATOM   3231  O2   DC A 157      24.626-400.011  -0.619 
ATOM   3232  N3   DC A 157      25.545-400.267  -2.684 
ATOM   3233  C4   DC A 157      26.648-400.456  -3.419 
ATOM   3234  N4   DC A 157      26.521-400.530  -4.735 
ATOM   3235  C5   DC A 157      27.941-400.578  -2.814 
ATOM   3236  C6   DC A 157      27.996-400.493  -1.461 
ATOM   3237  P    DA A 158      27.062-401.815   4.703 
ATOM   3238  OP1  DA A 158      27.470-401.082   5.922 
ATOM   3239  OP2  DA A 158      27.944-402.927   4.287 
ATOM   3240  O5'  DA A 158      25.564-402.353   4.875 
ATOM   3241  C5'  DA A 158      24.466-401.483   4.538 
ATOM   3242  C4'  DA A 158      23.420-402.249   3.754 
ATOM   3243  O4'  DA A 158      23.678-402.233   2.320 
ATOM   3244  C3'  DA A 158      23.293-403.736   4.088 
ATOM   3245  O3'  DA A 158      21.923-404.109   4.014 
ATOM   3246  C2'  DA A 158      24.052-404.450   2.969 
ATOM   3247  C1'  DA A 158      23.565-403.560   1.829 
ATOM   3248  N9   DA A 158      24.389-403.667   0.593 
ATOM   3249  C8   DA A 158      25.734-403.873   0.484 
ATOM   3250  N7   DA A 158      26.161-403.920  -0.740 
ATOM   3251  C5   DA A 158      25.015-403.733  -1.500 
ATOM   3252  C6   DA A 158      24.797-403.678  -2.887 
ATOM   3253  N6   DA A 158      25.773-403.814  -3.796 
ATOM   3254  N1   DA A 158      23.534-403.478  -3.308 
ATOM   3255  C2   DA A 158      22.568-403.343  -2.401 
ATOM   3256  N3   DA A 158      22.651-403.376  -1.089 
ATOM   3257  C4   DA A 158      23.925-403.577  -0.694 
ATOM   3258  P    DC A 159      21.337-405.129   5.102 
ATOM   3259  OP1  DC A 159      20.960-404.386   6.325 
ATOM   3260  OP2  DC A 159      22.283-406.251   5.288 
ATOM   3261  O5'  DC A 159      20.019-405.654   4.363 
ATOM   3262  C5'  DC A 159      19.340-404.780   3.442 
ATOM   3263  C4'  DC A 159      18.945-405.547   2.195 
ATOM   3264  O4'  DC A 159      19.996-405.547   1.188 
ATOM   3265  C3'  DC A 159      18.629-407.029   2.398 
ATOM   3266  O3'  DC A 159      17.559-407.393   1.535 
ATOM   3267  C2'  DC A 159      19.891-407.760   1.941 
ATOM   3268  C1'  DC A 159      20.178-406.878   0.730 
ATOM   3269  N1   DC A 159      21.569-407.003   0.213 
ATOM   3270  C2   DC A 159      21.763-406.893  -1.162 
ATOM   3271  O2   DC A 159      20.783-406.696  -1.889 
ATOM   3272  N3   DC A 159      23.025-407.005  -1.653 
ATOM   3273  C4   DC A 159      24.060-407.217  -0.832 
ATOM   3274  N4   DC A 159      25.270-407.320  -1.359 
ATOM   3275  C5   DC A 159      23.881-407.335   0.585 
ATOM   3276  C6   DC A 159      22.614-407.220   1.057 
ATOM   3277  P    DA A 160      16.434-408.398   2.074 
ATOM   3278  OP1  DA A 160      15.419-407.640   2.839 
ATOM   3279  OP2  DA A 160      17.076-409.525   2.785 
ATOM   3280  O5'  DA A 160      15.796-408.921   0.703 
ATOM   3281  C5'  DA A 160      15.797-408.052  -0.445 
ATOM   3282  C4'  DA A 160      16.201-408.828  -1.683 
ATOM   3283  O4'  DA A 160      17.644-408.846  -1.881 
ATOM   3284  C3'  DA A 160      15.809-410.306  -1.699 
ATOM   3285  O3'  DA A 160      15.447-410.671  -3.024 
ATOM   3286  C2'  DA A 160      17.090-411.050  -1.323 
ATOM   3287  C1'  DA A 160      18.045-410.182  -2.138 
ATOM   3288  N9   DA A 160      19.473-410.323  -1.738 
ATOM   3289  C8   DA A 160      19.987-410.540  -0.492 
ATOM   3290  N7   DA A 160      21.281-410.618  -0.465 
ATOM   3291  C5   DA A 160      21.655-410.439  -1.790 
ATOM   3292  C6   DA A 160      22.907-410.414  -2.426 
ATOM   3293  N6   DA A 160      24.069-410.577  -1.779 
ATOM   3294  N1   DA A 160      22.922-410.215  -3.757 
ATOM   3295  C2   DA A 160      21.763-410.053  -4.395 
ATOM   3296  N3   DA A 160      20.541-410.057  -3.911 
ATOM   3297  C4   DA A 160      20.554-410.259  -2.577 
ATOM   3298  P    DC A 161      14.208-411.662  -3.244 
ATOM   3299  OP1  DC A 161      12.946-410.890  -3.225 
ATOM   3300  OP2  DC A 161      14.297-412.787  -2.287 
ATOM   3301  O5'  DC A 161      14.491-412.195  -4.727 
ATOM   3302  C5'  DC A 161      15.176-411.338  -5.659 
ATOM   3303  C4'  DC A 161      16.222-412.129  -6.419 
ATOM   3304  O4'  DC A 161      17.505-412.159  -5.731 
ATOM   3305  C3'  DC A 161      15.898-413.604  -6.656 
ATOM   3306  O3'  DC A 161      16.378-413.980  -7.941 
ATOM   3307  C2'  DC A 161      16.705-414.353  -5.597 
ATOM   3308  C1'  DC A 161      17.966-413.501  -5.699 
ATOM   3309  N1   DC A 161      18.884-413.647  -4.536 
ATOM   3310  C2   DC A 161      20.254-413.569  -4.776 
ATOM   3311  O2   DC A 161      20.647-413.382  -5.933 
ATOM   3312  N3   DC A 161      21.108-413.701  -3.728 
ATOM   3313  C4   DC A 161      20.642-413.902  -2.489 
ATOM   3314  N4   DC A 161      21.515-414.024  -1.501 
ATOM   3315  C5   DC A 161      19.238-413.986  -2.221 
ATOM   3316  C6   DC A 161      18.400-413.852  -3.280 
ATOM   3317  P    DA A 162      15.496-414.965  -8.843 
ATOM   3318  OP1  DA A 162      14.472-414.184  -9.572 
ATOM   3319  OP2  DA A 162      14.992-416.080  -8.012 
ATOM   3320  O5'  DA A 162      16.588-415.514  -9.873 
ATOM   3321  C5'  DA A 162      17.701-414.671 -10.228 
ATOM   3322  C4'  DA A 162      18.985-415.478 -10.225 
ATOM   3323  O4'  DA A 162      19.618-415.509  -8.914 
ATOM   3324  C3'  DA A 162      18.845-416.952 -10.602 
ATOM   3325  O3'  DA A 162      19.984-417.345 -11.358 
ATOM   3326  C2'  DA A 162      18.866-417.697  -9.268 
ATOM   3327  C1'  DA A 162      19.956-416.854  -8.613 
ATOM   3328  N9   DA A 162      20.014-416.995  -7.131 
ATOM   3329  C8   DA A 162      18.983-417.188  -6.256 
ATOM   3330  N7   DA A 162      19.355-417.274  -5.017 
ATOM   3331  C5   DA A 162      20.735-417.127  -5.072 
ATOM   3332  C6   DA A 162      21.727-417.125  -4.078 
ATOM   3333  N6   DA A 162      21.467-417.282  -2.772 
ATOM   3334  N1   DA A 162      23.002-416.956  -4.475 
ATOM   3335  C2   DA A 162      23.254-416.800  -5.774 
ATOM   3336  N3   DA A 162      22.415-416.785  -6.787 
ATOM   3337  C4   DA A 162      21.148-416.957  -6.362 
ATOM   3338  P    DT A 163      19.788-418.332 -12.602 
ATOM   3339  OP1  DT A 163      19.397-417.551 -13.797 
ATOM   3340  OP2  DT A 163      18.878-419.436 -12.222 
ATOM   3341  O5'  DT A 163      21.271-418.900 -12.792 
ATOM   3342  C5'  DT A 163      22.390-418.068 -12.428 
ATOM   3343  C4'  DT A 163      23.417-418.883 -11.668 
ATOM   3344  O4'  DT A 163      23.159-418.906 -10.236 
ATOM   3345  C3'  DT A 163      23.508-420.361 -12.050 
ATOM   3346  O3'  DT A 163      24.869-420.769 -11.990 
ATOM   3347  C2'  DT A 163      22.733-421.092 -10.954 
ATOM   3348  C1'  DT A 163      23.239-420.250  -9.788 
ATOM   3349  N1   DT A 163      22.414-420.377  -8.554 
ATOM   3350  C2   DT A 163      23.073-420.312  -7.351 
ATOM   3351  O2   DT A 163      24.280-420.158  -7.262 
ATOM   3352  N3   DT A 163      22.276-420.434  -6.229 
ATOM   3353  C4   DT A 163      20.907-420.611  -6.213 
ATOM   3354  O4   DT A 163      20.300-420.708  -5.145 
ATOM   3355  C5   DT A 163      20.305-420.667  -7.525 
ATOM   3356  C7   DT A 163      18.819-420.858  -7.598 
ATOM   3357  C6   DT A 163      21.057-420.552  -8.632 
ATOM   3358  P    DT A 164      25.431-421.767 -13.108 
ATOM   3359  OP1  DT A 164      25.826-420.996 -14.307 
ATOM   3360  OP2  DT A 164      24.458-422.860 -13.330 
ATOM   3361  O5'  DT A 164      26.736-422.347 -12.387 
ATOM   3362  C5'  DT A 164      27.436-421.520 -11.440 
ATOM   3363  C4'  DT A 164      27.811-422.335 -10.218 
ATOM   3364  O4'  DT A 164      26.761-422.341  -9.209 
ATOM   3365  C3'  DT A 164      28.093-423.816 -10.467 
ATOM   3366  O3'  DT A 164      29.154-424.233  -9.616 
ATOM   3367  C2'  DT A 164      26.812-424.531 -10.033 
ATOM   3368  C1'  DT A 164      26.547-423.681  -8.794 
ATOM   3369  N1   DT A 164      25.153-423.790  -8.281 
ATOM   3370  C2   DT A 164      24.980-423.717  -6.920 
ATOM   3371  O2   DT A 164      25.905-423.571  -6.141 
ATOM   3372  N3   DT A 164      23.673-423.823  -6.482 
ATOM   3373  C4   DT A 164      22.555-423.990  -7.273 
ATOM   3374  O4   DT A 164      21.435-424.071  -6.764 
ATOM   3375  C5   DT A 164      22.838-424.055  -8.686 
ATOM   3376  C7   DT A 164      21.677-424.236  -9.619 
ATOM   3377  C6   DT A 164      24.099-423.956  -9.141 
ATOM   3378  P    DA A 165      30.253-425.247 -10.187 
ATOM   3379  OP1  DA A 165      31.287-424.490 -10.929 
ATOM   3380  OP2  DA A 165      29.585-426.335 -10.933 
ATOM   3381  O5'  DA A 165      30.879-425.829  -8.834 
ATOM   3382  C5'  DA A 165      30.898-424.997  -7.659 
ATOM   3383  C4'  DA A 165      30.475-425.802  -6.447 
ATOM   3384  O4'  DA A 165      29.032-425.791  -6.249 
ATOM   3385  C3'  DA A 165      30.831-427.288  -6.478 
ATOM   3386  O3'  DA A 165      31.184-427.704  -5.164 
ATOM   3387  C2'  DA A 165      29.533-427.989  -6.876 
ATOM   3388  C1'  DA A 165      28.599-427.125  -6.033 
ATOM   3389  N9   DA A 165      27.169-427.219  -6.437 
ATOM   3390  C8   DA A 165      26.650-427.384  -7.690 
ATOM   3391  N7   DA A 165      25.354-427.430  -7.718 
ATOM   3392  C5   DA A 165      24.984-427.284  -6.388 
ATOM   3393  C6   DA A 165      23.733-427.250  -5.751 
ATOM   3394  N6   DA A 165      22.567-427.364  -6.403 
ATOM   3395  N1   DA A 165      23.723-427.093  -4.415 
ATOM   3396  C2   DA A 165      24.883-426.979  -3.773 
ATOM   3397  N3   DA A 165      26.107-426.997  -4.257 
ATOM   3398  C4   DA A 165      26.088-427.155  -5.596 
ATOM   3399  P    DT A 166      32.398-428.731  -4.976 
ATOM   3400  OP1  DT A 166      33.679-427.989  -4.972 
ATOM   3401  OP2  DT A 166      32.283-429.822  -5.968 
ATOM   3402  O5'  DT A 166      32.102-429.303  -3.511 
ATOM   3403  C5'  DT A 166      31.437-428.460  -2.553 
ATOM   3404  C4'  DT A 166      30.373-429.250  -1.817 
ATOM   3405  O4'  DT A 166      29.090-429.226  -2.505 
ATOM   3406  C3'  DT A 166      30.662-430.738  -1.627 
ATOM   3407  O3'  DT A 166      30.172-431.144  -0.354 
ATOM   3408  C2'  DT A 166      29.838-431.435  -2.710 
ATOM   3409  C1'  DT A 166      28.597-430.556  -2.580 
ATOM   3410  N1   DT A 166      27.676-430.643  -3.747 
ATOM   3411  C2   DT A 166      26.330-430.539  -3.490 
ATOM   3412  O2   DT A 166      25.879-430.381  -2.369 
ATOM   3413  N3   DT A 166      25.507-430.626  -4.596 
ATOM   3414  C4   DT A 166      25.909-430.803  -5.905 
ATOM   3415  O4   DT A 166      25.079-430.865  -6.813 
ATOM   3416  C5   DT A 166      27.341-430.901  -6.073 
ATOM   3417  C7   DT A 166      27.863-431.095  -7.466 
ATOM   3418  C6   DT A 166      28.163-430.821  -5.015 
ATOM   3419  P    DA A 167      31.030-432.177   0.515 
ATOM   3420  OP1  DA A 167      32.073-431.444   1.268 
ATOM   3421  OP2  DA A 167      31.508-433.277  -0.351 
ATOM   3422  O5'  DA A 167      29.924-432.733   1.529 
ATOM   3423  C5'  DA A 167      28.833-431.875   1.909 
ATOM   3424  C4'  DA A 167      27.531-432.650   1.883 
ATOM   3425  O4'  DA A 167      26.897-432.625   0.572 
ATOM   3426  C3'  DA A 167      27.635-434.139   2.212 
ATOM   3427  O3'  DA A 167      26.486-434.528   2.955 
ATOM   3428  C2'  DA A 167      27.596-434.840   0.854 
ATOM   3429  C1'  DA A 167      26.527-433.951   0.228 
ATOM   3430  N9   DA A 167      26.466-434.044  -1.258 
ATOM   3431  C8   DA A 167      27.493-434.233  -2.138 
ATOM   3432  N7   DA A 167      27.118-434.271  -3.380 
ATOM   3433  C5   DA A 167      25.742-434.093  -3.320 
ATOM   3434  C6   DA A 167      24.752-434.036  -4.314 
ATOM   3435  N6   DA A 167      25.008-434.157  -5.624 
ATOM   3436  N1   DA A 167      23.481-433.849  -3.910 
ATOM   3437  C2   DA A 167      23.231-433.729  -2.607 
ATOM   3438  N3   DA A 167      24.070-433.766  -1.594 
ATOM   3439  C4   DA A 167      25.334-433.954  -2.025 
ATOM   3440  P    DG A 168      26.658-435.558   4.168 
ATOM   3441  OP1  DG A 168      27.067-434.825   5.387 
ATOM   3442  OP2  DG A 168      27.541-436.671   3.752 
ATOM   3443  O5'  DG A 168      25.161-436.096   4.340 
ATOM   3444  C5'  DG A 168      24.063-435.227   4.004 
ATOM   3445  C4'  DG A 168      23.016-435.993   3.219 
ATOM   3446  O4'  DG A 168      23.274-435.976   1.785 
ATOM   3447  C3'  DG A 168      22.890-437.479   3.553 
ATOM   3448  O3'  DG A 168      21.520-437.852   3.480 
ATOM   3449  C2'  DG A 168      23.649-438.193   2.434 
ATOM   3450  C1'  DG A 168      23.162-437.303   1.295 
ATOM   3451  N9   DG A 168      23.985-437.411   0.058 
ATOM   3452  C8   DG A 168      25.342-437.618  -0.071 
ATOM   3453  N7   DG A 168      25.759-437.663  -1.313 
ATOM   3454  C5   DG A 168      24.597-437.473  -2.060 
ATOM   3455  C6   DG A 168      24.413-437.424  -3.466 
ATOM   3456  O6   DG A 168      25.250-437.539  -4.356 
ATOM   3457  N1   DG A 168      23.067-437.212  -3.799 
ATOM   3458  C2   DG A 168      22.036-437.068  -2.892 
ATOM   3459  N2   DG A 168      20.821-436.873  -3.411 
ATOM   3460  N3   DG A 168      22.210-437.113  -1.572 
ATOM   3461  C4   DG A 168      23.509-437.318  -1.233 
ATOM   3462  P    DA A 169      20.934-438.872   4.567 
ATOM   3463  OP1  DA A 169      20.557-438.130   5.790 
ATOM   3464  OP2  DA A 169      21.880-439.994   4.753 
ATOM   3465  O5'  DA A 169      19.616-439.397   3.828 
ATOM   3466  C5'  DA A 169      18.936-438.524   2.907 
ATOM   3467  C4'  DA A 169      18.542-439.290   1.660 
ATOM   3468  O4'  DA A 169      19.592-439.290   0.653 
ATOM   3469  C3'  DA A 169      18.226-440.772   1.863 
ATOM   3470  O3'  DA A 169      17.156-441.137   1.000 
ATOM   3471  C2'  DA A 169      19.488-441.503   1.407 
ATOM   3472  C1'  DA A 169      19.775-440.621   0.195 
ATOM   3473  N9   DA A 169      21.166-440.747  -0.322 
ATOM   3474  C8   DA A 169      22.316-440.962   0.382 
ATOM   3475  N7   DA A 169      23.380-441.026  -0.357 
ATOM   3476  C5   DA A 169      22.902-440.837  -1.647 
ATOM   3477  C6   DA A 169      23.541-440.795  -2.898 
ATOM   3478  N6   DA A 169      24.863-440.947  -3.058 
ATOM   3479  N1   DA A 169      22.768-440.591  -3.981 
ATOM   3480  C2   DA A 169      21.456-440.440  -3.815 
ATOM   3481  N3   DA A 169      20.751-440.460  -2.705 
ATOM   3482  C4   DA A 169      21.547-440.666  -1.635 
ATOM   3483  P    DT A 170      16.031-442.141   1.539 
ATOM   3484  OP1  DT A 170      15.016-441.384   2.304 
ATOM   3485  OP2  DT A 170      16.673-443.268   2.250 
ATOM   3486  O5'  DT A 170      15.393-442.665   0.168 
ATOM   3487  C5'  DT A 170      15.394-441.795  -0.980 
ATOM   3488  C4'  DT A 170      15.798-442.572  -2.217 
ATOM   3489  O4'  DT A 170      17.241-442.589  -2.415 
ATOM   3490  C3'  DT A 170      15.406-444.049  -2.234 
ATOM   3491  O3'  DT A 170      15.043-444.415  -3.559 
ATOM   3492  C2'  DT A 170      16.687-444.793  -1.857 
ATOM   3493  C1'  DT A 170      17.642-443.926  -2.673 
ATOM   3494  N1   DT A 170      19.070-444.066  -2.273 
ATOM   3495  C2   DT A 170      20.011-443.970  -3.269 
ATOM   3496  O2   DT A 170      19.722-443.778  -4.438 
ATOM   3497  N3   DT A 170      21.323-444.106  -2.861 
ATOM   3498  C4   DT A 170      21.761-444.325  -1.571 
ATOM   3499  O4   DT A 170      22.965-444.430  -1.326 
ATOM   3500  C5   DT A 170      20.700-444.411  -0.595 
ATOM   3501  C7   DT A 170      21.089-444.649   0.835 
ATOM   3502  C6   DT A 170      19.415-444.283  -0.965 
ATOM   3503  P    DT A 171      13.805-445.406  -3.779 
ATOM   3504  OP1  DT A 171      12.543-444.634  -3.760 
ATOM   3505  OP2  DT A 171      13.894-446.530  -2.822 
ATOM   3506  O5'  DT A 171      14.088-445.939  -5.262 
ATOM   3507  C5'  DT A 171      14.773-445.081  -6.194 
ATOM   3508  C4'  DT A 171      15.819-445.873  -6.954 
ATOM   3509  O4'  DT A 171      17.102-445.902  -6.266 
ATOM   3510  C3'  DT A 171      15.495-447.347  -7.191 
ATOM   3511  O3'  DT A 171      15.975-447.724  -8.476 
ATOM   3512  C2'  DT A 171      16.302-448.097  -6.132 
ATOM   3513  C1'  DT A 171      17.563-447.244  -6.234 
ATOM   3514  N1   DT A 171      18.481-447.391  -5.071 
ATOM   3515  C2   DT A 171      19.829-447.311  -5.324 
ATOM   3516  O2   DT A 171      20.285-447.128  -6.439 
ATOM   3517  N3   DT A 171      20.650-447.452  -4.221 
ATOM   3518  C4   DT A 171      20.243-447.661  -2.920 
ATOM   3519  O4   DT A 171      21.072-447.772  -2.014 
ATOM   3520  C5   DT A 171      18.810-447.730  -2.753 
ATOM   3521  C7   DT A 171      18.282-447.956  -1.367 
ATOM   3522  C6   DT A 171      17.989-447.597  -3.808 
ATOM   3523  P    DA A 172      15.093-448.708  -9.378 
ATOM   3524  OP1  DA A 172      14.069-447.927 -10.107 
ATOM   3525  OP2  DA A 172      14.588-449.823  -8.547 
ATOM   3526  O5'  DA A 172      16.185-449.258 -10.408 
ATOM   3527  C5'  DA A 172      17.297-448.414 -10.763 
ATOM   3528  C4'  DA A 172      18.581-449.221 -10.760 
ATOM   3529  O4'  DA A 172      19.215-449.252  -9.449 
ATOM   3530  C3'  DA A 172      18.441-450.696 -11.137 
ATOM   3531  O3'  DA A 172      19.581-451.088 -11.892 
ATOM   3532  C2'  DA A 172      18.462-451.440  -9.803 
ATOM   3533  C1'  DA A 172      19.553-450.597  -9.148 
ATOM   3534  N9   DA A 172      19.611-450.739  -7.666 
ATOM   3535  C8   DA A 172      18.580-450.931  -6.791 
ATOM   3536  N7   DA A 172      18.952-451.017  -5.552 
ATOM   3537  C5   DA A 172      20.332-450.871  -5.606 
ATOM   3538  C6   DA A 172      21.324-450.868  -4.613 
ATOM   3539  N6   DA A 172      21.064-451.025  -3.306 
ATOM   3540  N1   DA A 172      22.599-450.699  -5.010 
ATOM   3541  C2   DA A 172      22.851-450.544  -6.309 
ATOM   3542  N3   DA A 172      22.012-450.529  -7.322 
ATOM   3543  C4   DA A 172      20.744-450.700  -6.897 
ATOM   3544  P    DC A 173      19.385-452.075 -13.137 
ATOM   3545  OP1  DC A 173      18.994-451.295 -14.332 
ATOM   3546  OP2  DC A 173      18.475-453.179 -12.756 
ATOM   3547  O5'  DC A 173      20.868-452.643 -13.326 
ATOM   3548  C5'  DC A 173      21.986-451.811 -12.963 
ATOM   3549  C4'  DC A 173      23.014-452.627 -12.203 
ATOM   3550  O4'  DC A 173      22.756-452.649 -10.771 
ATOM   3551  C3'  DC A 173      23.105-454.104 -12.584 
ATOM   3552  O3'  DC A 173      24.466-454.512 -12.524 
ATOM   3553  C2'  DC A 173      22.330-454.835 -11.489 
ATOM   3554  C1'  DC A 173      22.836-453.994 -10.323 
ATOM   3555  N1   DC A 173      22.010-454.120  -9.089 
ATOM   3556  C2   DC A 173      22.664-454.057  -7.861 
ATOM   3557  O2   DC A 173      23.890-453.898  -7.845 
ATOM   3558  N3   DC A 173      21.929-454.171  -6.724 
ATOM   3559  C4   DC A 173      20.603-454.341  -6.784 
ATOM   3560  N4   DC A 173      19.930-454.447  -5.648 
ATOM   3561  C5   DC A 173      19.911-454.410  -8.037 
ATOM   3562  C6   DC A 173      20.663-454.294  -9.161 
ATOM   3563  P    DT A 174      25.028-455.511 -13.643 
ATOM   3564  OP1  DT A 174      25.423-454.739 -14.842 
ATOM   3565  OP2  DT A 174      24.055-456.604 -13.865 
ATOM   3566  O5'  DT A 174      26.333-456.091 -12.921 
ATOM   3567  C5'  DT A 174      27.033-455.263 -11.974 
ATOM   3568  C4'  DT A 174      27.408-456.078 -10.753 
ATOM   3569  O4'  DT A 174      26.357-456.084  -9.744 
ATOM   3570  C3'  DT A 174      27.690-457.560 -11.002 
ATOM   3571  O3'  DT A 174      28.751-457.977 -10.151 
ATOM   3572  C2'  DT A 174      26.409-458.274 -10.568 
ATOM   3573  C1'  DT A 174      26.144-457.425  -9.329 
ATOM   3574  N1   DT A 174      24.749-457.533  -8.816 
ATOM   3575  C2   DT A 174      24.577-457.461  -7.455 
ATOM   3576  O2   DT A 174      25.502-457.314  -6.676 
ATOM   3577  N3   DT A 174      23.270-457.566  -7.016 
ATOM   3578  C4   DT A 174      22.152-457.733  -7.807 
ATOM   3579  O4   DT A 174      21.032-457.815  -7.299 
ATOM   3580  C5   DT A 174      22.435-457.798  -9.221 
ATOM   3581  C7   DT A 174      21.274-457.979 -10.154 
ATOM   3582  C6   DT A 174      23.696-457.699  -9.675 
ATOM   3583  P    DC A 175      29.850-458.990 -10.721 
ATOM   3584  OP1  DC A 175      30.884-458.234 -11.464 
ATOM   3585  OP2  DC A 175      29.181-460.079 -11.468 
ATOM   3586  O5'  DC A 175      30.476-459.572  -9.369 
ATOM   3587  C5'  DC A 175      30.494-458.740  -8.194 
ATOM   3588  C4'  DC A 175      30.071-459.545  -6.982 
ATOM   3589  O4'  DC A 175      28.628-459.534  -6.784 
ATOM   3590  C3'  DC A 175      30.428-461.031  -7.013 
ATOM   3591  O3'  DC A 175      30.781-461.447  -5.699 
ATOM   3592  C2'  DC A 175      29.129-461.733  -7.411 
ATOM   3593  C1'  DC A 175      28.196-460.869  -6.568 
ATOM   3594  N1   DC A 175      26.766-460.962  -6.972 
ATOM   3595  C2   DC A 175      25.801-460.875  -5.971 
ATOM   3596  O2   DC A 175      26.169-460.725  -4.800 
ATOM   3597  N3   DC A 175      24.491-460.959  -6.319 
ATOM   3598  C4   DC A 175      24.134-461.122  -7.598 
ATOM   3599  N4   DC A 175      22.843-461.198  -7.886 
ATOM   3600  C5   DC A 175      25.110-461.214  -8.643 
ATOM   3601  C6   DC A 175      26.413-461.128  -8.275 
ATOM   3602  P    DA A 176      31.995-462.474  -5.511 
ATOM   3603  OP1  DA A 176      33.276-461.732  -5.506 
ATOM   3604  OP2  DA A 176      31.880-463.565  -6.503 
ATOM   3605  O5'  DA A 176      31.699-463.047  -4.045 
ATOM   3606  C5'  DA A 176      31.034-462.203  -3.088 
ATOM   3607  C4'  DA A 176      29.969-462.993  -2.352 
ATOM   3608  O4'  DA A 176      28.686-462.970  -3.040 
ATOM   3609  C3'  DA A 176      30.259-464.482  -2.162 
ATOM   3610  O3'  DA A 176      29.769-464.887  -0.889 
ATOM   3611  C2'  DA A 176      29.435-465.178  -3.244 
ATOM   3612  C1'  DA A 176      28.194-464.299  -3.115 
ATOM   3613  N9   DA A 176      27.272-464.386  -4.282 
ATOM   3614  C8   DA A 176      27.587-464.560  -5.599 
ATOM   3615  N7   DA A 176      26.556-464.598  -6.384 
ATOM   3616  C5   DA A 176      25.476-464.436  -5.526 
ATOM   3617  C6   DA A 176      24.090-464.386  -5.746 
ATOM   3618  N6   DA A 176      23.529-464.499  -6.958 
ATOM   3619  N1   DA A 176      23.298-464.216  -4.671 
ATOM   3620  C2   DA A 176      23.862-464.104  -3.469 
ATOM   3621  N3   DA A 176      25.135-464.135  -3.143 
ATOM   3622  C4   DA A 176      25.906-464.307  -4.236 
ATOM   3623  P    DG A 177      30.627-465.920  -0.020 
ATOM   3624  OP1  DG A 177      31.670-465.188   0.733 
ATOM   3625  OP2  DG A 177      31.105-467.021  -0.886 
ATOM   3626  O5'  DG A 177      29.521-466.476   0.994 
ATOM   3627  C5'  DG A 177      28.429-465.618   1.375 
ATOM   3628  C4'  DG A 177      27.127-466.393   1.348 
ATOM   3629  O4'  DG A 177      26.494-466.368   0.037 
ATOM   3630  C3'  DG A 177      27.232-467.882   1.678 
ATOM   3631  O3'  DG A 177      26.083-468.271   2.420 
ATOM   3632  C2'  DG A 177      27.193-468.583   0.320 
ATOM   3633  C1'  DG A 177      26.123-467.694  -0.307 
ATOM   3634  N9   DG A 177      26.063-467.787  -1.793 
ATOM   3635  C8   DG A 177      27.085-467.978  -2.696 
ATOM   3636  N7   DG A 177      26.694-468.014  -3.947 
ATOM   3637  C5   DG A 177      25.314-467.834  -3.866 
ATOM   3638  C6   DG A 177      24.337-467.781  -4.895 
ATOM   3639  O6   DG A 177      24.493-467.883  -6.110 
ATOM   3640  N1   DG A 177      23.052-467.584  -4.371 
ATOM   3641  C2   DG A 177      22.750-467.455  -3.030 
ATOM   3642  N2   DG A 177      21.461-467.272  -2.734 
ATOM   3643  N3   DG A 177      23.666-467.504  -2.066 
ATOM   3644  C4   DG A 177      24.918-467.695  -2.556 
ATOM   3645  P    DA A 178      26.255-469.302   3.633 
ATOM   3646  OP1  DA A 178      26.664-468.569   4.853 
ATOM   3647  OP2  DA A 178      27.137-470.414   3.218 
ATOM   3648  O5'  DA A 178      24.758-469.840   3.805 
ATOM   3649  C5'  DA A 178      23.660-468.970   3.469 
ATOM   3650  C4'  DA A 178      22.613-469.736   2.684 
ATOM   3651  O4'  DA A 178      22.871-469.720   1.250 
ATOM   3652  C3'  DA A 178      22.487-471.222   3.018 
ATOM   3653  O3'  DA A 178      21.116-471.596   2.945 
ATOM   3654  C2'  DA A 178      23.246-471.937   1.900 
ATOM   3655  C1'  DA A 178      22.759-471.047   0.760 
ATOM   3656  N9   DA A 178      23.582-471.154  -0.476 
ATOM   3657  C8   DA A 178      24.927-471.359  -0.586 
ATOM   3658  N7   DA A 178      25.354-471.407  -1.810 
ATOM   3659  C5   DA A 178      24.208-471.219  -2.570 
ATOM   3660  C6   DA A 178      23.990-471.165  -3.957 
ATOM   3661  N6   DA A 178      24.966-471.301  -4.865 
ATOM   3662  N1   DA A 178      22.727-470.965  -4.377 
ATOM   3663  C2   DA A 178      21.762-470.830  -3.470 
ATOM   3664  N3   DA A 178      21.844-470.863  -2.159 
ATOM   3665  C4   DA A 178      23.118-471.064  -1.763 
ATOM   3666  P    DA A 179      20.531-472.615   4.032 
ATOM   3667  OP1  DA A 179      20.154-471.873   5.256 
ATOM   3668  OP2  DA A 179      21.477-473.738   4.218 
ATOM   3669  O5'  DA A 179      19.213-473.141   3.293 
ATOM   3670  C5'  DA A 179      18.533-472.267   2.372 
ATOM   3671  C4'  DA A 179      18.138-473.034   1.126 
ATOM   3672  O4'  DA A 179      19.189-473.033   0.118 
ATOM   3673  C3'  DA A 179      17.823-474.515   1.328 
ATOM   3674  O3'  DA A 179      16.752-474.880   0.465 
ATOM   3675  C2'  DA A 179      19.085-475.246   0.872 
ATOM   3676  C1'  DA A 179      19.372-474.365  -0.340 
ATOM   3677  N9   DA A 179      20.762-474.490  -0.857 
ATOM   3678  C8   DA A 179      21.913-474.706  -0.153 
ATOM   3679  N7   DA A 179      22.977-474.769  -0.892 
ATOM   3680  C5   DA A 179      22.499-474.581  -2.182 
ATOM   3681  C6   DA A 179      23.138-474.539  -3.432 
ATOM   3682  N6   DA A 179      24.460-474.691  -3.593 
ATOM   3683  N1   DA A 179      22.365-474.334  -4.516 
ATOM   3684  C2   DA A 179      21.052-474.183  -4.350 
ATOM   3685  N3   DA A 179      20.348-474.203  -3.239 
ATOM   3686  C4   DA A 179      21.144-474.410  -2.170 
ATOM   3687  P    DG A 180      15.628-475.884   1.004 
ATOM   3688  OP1  DG A 180      14.613-475.127   1.769 
ATOM   3689  OP2  DG A 180      16.270-477.012   1.715 
ATOM   3690  O5'  DG A 180      14.989-476.408  -0.367 
ATOM   3691  C5'  DG A 180      14.990-475.539  -1.515 
ATOM   3692  C4'  DG A 180      15.394-476.315  -2.752 
ATOM   3693  O4'  DG A 180      16.838-476.332  -2.950 
ATOM   3694  C3'  DG A 180      15.003-477.792  -2.768 
ATOM   3695  O3'  DG A 180      14.640-478.158  -4.094 
ATOM   3696  C2'  DG A 180      16.284-478.537  -2.392 
ATOM   3697  C1'  DG A 180      17.238-477.669  -3.208 
ATOM   3698  N9   DG A 180      18.666-477.810  -2.808 
ATOM   3699  C8   DG A 180      19.203-478.029  -1.558 
ATOM   3700  N7   DG A 180      20.512-478.105  -1.545 
ATOM   3701  C5   DG A 180      20.867-477.924  -2.881 
ATOM   3702  C6   DG A 180      22.148-477.904  -3.491 
ATOM   3703  O6   DG A 180      23.251-478.045  -2.970 
ATOM   3704  N1   DG A 180      22.053-477.691  -4.873 
ATOM   3705  C2   DG A 180      20.876-477.519  -5.573 
ATOM   3706  N2   DG A 180      20.998-477.328  -6.889 
ATOM   3707  N3   DG A 180      19.674-477.537  -5.000 
ATOM   3708  C4   DG A 180      19.748-477.743  -3.659 
ATOM   3709  P    DC A 181      13.402-479.149  -4.314 
ATOM   3710  OP1  DC A 181      12.139-478.377  -4.295 
ATOM   3711  OP2  DC A 181      13.490-480.274  -3.357 
ATOM   3712  O5'  DC A 181      13.685-479.682  -5.797 
ATOM   3713  C5'  DC A 181      14.370-478.824  -6.728 
ATOM   3714  C4'  DC A 181      15.416-479.616  -7.488 
ATOM   3715  O4'  DC A 181      16.699-479.645  -6.800 
ATOM   3716  C3'  DC A 181      15.091-481.091  -7.726 
ATOM   3717  O3'  DC A 181      15.572-481.467  -9.010 
ATOM   3718  C2'  DC A 181      15.899-481.840  -6.667 
ATOM   3719  C1'  DC A 181      17.159-480.987  -6.769 
ATOM   3720  N1   DC A 181      18.078-481.134  -5.606 
ATOM   3721  C2   DC A 181      19.447-481.055  -5.845 
ATOM   3722  O2   DC A 181      19.841-480.869  -7.002 
ATOM   3723  N3   DC A 181      20.301-481.187  -4.798 
ATOM   3724  C4   DC A 181      19.835-481.388  -3.558 
ATOM   3725  N4   DC A 181      20.709-481.510  -2.571 
ATOM   3726  C5   DC A 181      18.431-481.473  -3.290 
ATOM   3727  C6   DC A 181      17.593-481.339  -4.350 
ATOM   3728  P    DA A 182      14.689-482.451  -9.913 
ATOM   3729  OP1  DA A 182      13.665-481.670 -10.642 
ATOM   3730  OP2  DA A 182      14.185-483.567  -9.081 
ATOM   3731  O5'  DA A 182      15.782-483.001 -10.943 
ATOM   3732  C5'  DA A 182      16.894-482.158 -11.298 
ATOM   3733  C4'  DA A 182      18.178-482.964 -11.295 
ATOM   3734  O4'  DA A 182      18.812-482.996  -9.984 
ATOM   3735  C3'  DA A 182      18.038-484.439 -11.672 
ATOM   3736  O3'  DA A 182      19.178-484.832 -12.427 
ATOM   3737  C2'  DA A 182      18.059-485.183 -10.337 
ATOM   3738  C1'  DA A 182      19.149-484.341  -9.682 
ATOM   3739  N9   DA A 182      19.207-484.482  -8.201 
ATOM   3740  C8   DA A 182      18.177-484.675  -7.326 
ATOM   3741  N7   DA A 182      18.549-484.761  -6.086 
ATOM   3742  C5   DA A 182      19.928-484.614  -6.141 
ATOM   3743  C6   DA A 182      20.921-484.612  -5.147 
ATOM   3744  N6   DA A 182      20.660-484.768  -3.841 
ATOM   3745  N1   DA A 182      22.196-484.443  -5.545 
ATOM   3746  C2   DA A 182      22.448-484.287  -6.844 
ATOM   3747  N3   DA A 182      21.609-484.272  -7.856 
ATOM   3748  C4   DA A 182      20.341-484.444  -7.431 
ATOM   3749  P    DG A 183      18.982-485.819 -13.672 
ATOM   3750  OP1  DG A 183      18.590-485.038 -14.867 
ATOM   3751  OP2  DG A 183      18.072-486.922 -13.291 
ATOM   3752  O5'  DG A 183      20.465-486.387 -13.861 
ATOM   3753  C5'  DG A 183      21.583-485.555 -13.498 
ATOM   3754  C4'  DG A 183      22.611-486.370 -12.738 
ATOM   3755  O4'  DG A 183      22.353-486.393 -11.306 
ATOM   3756  C3'  DG A 183      22.702-487.847 -13.119 
ATOM   3757  O3'  DG A 183      24.063-488.256 -13.059 
ATOM   3758  C2'  DG A 183      21.926-488.579 -12.024 
ATOM   3759  C1'  DG A 183      22.433-487.737 -10.857 
ATOM   3760  N9   DG A 183      21.607-487.864  -9.624 
ATOM   3761  C8   DG A 183      20.247-488.042  -9.501 
ATOM   3762  N7   DG A 183      19.827-488.117  -8.261 
ATOM   3763  C5   DG A 183      20.994-487.979  -7.509 
ATOM   3764  C6   DG A 183      21.178-487.978  -6.102 
ATOM   3765  O6   DG A 183      20.338-488.101  -5.215 
ATOM   3766  N1   DG A 183      22.528-487.810  -5.763 
ATOM   3767  C2   DG A 183      23.563-487.661  -6.666 
ATOM   3768  N2   DG A 183      24.782-487.512  -6.141 
ATOM   3769  N3   DG A 183      23.389-487.661  -7.985 
ATOM   3770  C4   DG A 183      22.085-487.824  -8.331 
ATOM   3771  P    DA A 184      24.624-489.254 -14.177 
ATOM   3772  OP1  DA A 184      25.019-488.482 -15.377 
ATOM   3773  OP2  DA A 184      23.652-490.347 -14.400 
ATOM   3774  O5'  DA A 184      25.929-489.834 -13.456 
ATOM   3775  C5'  DA A 184      26.630-489.006 -12.509 
ATOM   3776  C4'  DA A 184      27.005-489.821 -11.288 
ATOM   3777  O4'  DA A 184      25.954-489.828 -10.279 
ATOM   3778  C3'  DA A 184      27.286-491.303 -11.536 
ATOM   3779  O3'  DA A 184      28.347-491.720 -10.686 
ATOM   3780  C2'  DA A 184      26.006-492.018 -11.103 
ATOM   3781  C1'  DA A 184      25.741-491.168  -9.864 
ATOM   3782  N9   DA A 184      24.346-491.276  -9.350 
ATOM   3783  C8   DA A 184      23.191-491.442 -10.061 
ATOM   3784  N7   DA A 184      22.127-491.503  -9.323 
ATOM   3785  C5   DA A 184      22.608-491.368  -8.028 
ATOM   3786  C6   DA A 184      21.969-491.350  -6.778 
ATOM   3787  N6   DA A 184      20.644-491.476  -6.621 
ATOM   3788  N1   DA A 184      22.746-491.198  -5.688 
ATOM   3789  C2   DA A 184      24.062-491.073  -5.850 
ATOM   3790  N3   DA A 184      24.766-491.075  -6.960 
ATOM   3791  C4   DA A 184      23.966-491.229  -8.035 
ATOM   3792  P    DA A 185      29.447-492.733 -11.256 
ATOM   3793  OP1  DA A 185      30.481-491.977 -11.999 
ATOM   3794  OP2  DA A 185      28.778-493.822 -12.003 
ATOM   3795  O5'  DA A 185      30.073-493.315  -9.904 
ATOM   3796  C5'  DA A 185      30.091-492.483  -8.729 
ATOM   3797  C4'  DA A 185      29.668-493.288  -7.517 
ATOM   3798  O4'  DA A 185      28.225-493.277  -7.319 
ATOM   3799  C3'  DA A 185      30.024-494.775  -7.548 
ATOM   3800  O3'  DA A 185      30.378-495.191  -6.233 
ATOM   3801  C2'  DA A 185      28.726-495.476  -7.946 
ATOM   3802  C1'  DA A 185      27.792-494.612  -7.103 
ATOM   3803  N9   DA A 185      26.363-494.705  -7.507 
ATOM   3804  C8   DA A 185      25.843-494.870  -8.759 
ATOM   3805  N7   DA A 185      24.547-494.916  -8.787 
ATOM   3806  C5   DA A 185      24.178-494.771  -7.458 
ATOM   3807  C6   DA A 185      22.926-494.736  -6.821 
ATOM   3808  N6   DA A 185      21.760-494.851  -7.473 
ATOM   3809  N1   DA A 185      22.916-494.579  -5.485 
ATOM   3810  C2   DA A 185      24.077-494.465  -4.842 
ATOM   3811  N3   DA A 185      25.300-494.483  -5.327 
ATOM   3812  C4   DA A 185      25.282-494.642  -6.666 
ATOM   3813  P    DC A 186      31.592-496.217  -6.045 
ATOM   3814  OP1  DC A 186      32.873-495.476  -6.041 
ATOM   3815  OP2  DC A 186      31.477-497.308  -7.037 
ATOM   3816  O5'  DC A 186      31.296-496.790  -4.580 
ATOM   3817  C5'  DC A 186      30.631-495.946  -3.623 
ATOM   3818  C4'  DC A 186      29.566-496.736  -2.886 
ATOM   3819  O4'  DC A 186      28.283-496.713  -3.575 
ATOM   3820  C3'  DC A 186      29.855-498.225  -2.696 
ATOM   3821  O3'  DC A 186      29.365-498.630  -1.424 
ATOM   3822  C2'  DC A 186      29.032-498.921  -3.779 
ATOM   3823  C1'  DC A 186      27.791-498.042  -3.649 
ATOM   3824  N1   DC A 186      26.869-498.130  -4.816 
ATOM   3825  C2   DC A 186      25.502-498.026  -4.573 
ATOM   3826  O2   DC A 186      25.114-497.867  -3.410 
ATOM   3827  N3   DC A 186      24.645-498.104  -5.624 
ATOM   3828  C4   DC A 186      25.107-498.277  -6.869 
ATOM   3829  N4   DC A 186      24.231-498.347  -7.860 
ATOM   3830  C5   DC A 186      26.509-498.387  -7.140 
ATOM   3831  C6   DC A 186      27.349-498.307  -6.077 
ATOM   3832  P    DA A 187      30.224-499.664  -0.555 
ATOM   3833  OP1  DA A 187      31.267-498.931   0.199 
ATOM   3834  OP2  DA A 187      30.701-500.764  -1.421 
ATOM   3835  O5'  DA A 187      29.118-500.220   0.459 
ATOM   3836  C5'  DA A 187      28.026-499.361   0.840 
ATOM   3837  C4'  DA A 187      26.724-500.137   0.813 
ATOM   3838  O4'  DA A 187      26.090-500.111  -0.498 
ATOM   3839  C3'  DA A 187      26.829-501.625   1.143 
ATOM   3840  O3'  DA A 187      25.680-502.014   1.885 
ATOM   3841  C2'  DA A 187      26.790-502.327  -0.215 
ATOM   3842  C1'  DA A 187      25.720-501.438  -0.842 
ATOM   3843  N9   DA A 187      25.659-501.530  -2.327 
ATOM   3844  C8   DA A 187      26.686-501.720  -3.208 
ATOM   3845  N7   DA A 187      26.312-501.758  -4.450 
ATOM   3846  C5   DA A 187      24.936-501.580  -4.390 
ATOM   3847  C6   DA A 187      23.945-501.523  -5.384 
ATOM   3848  N6   DA A 187      24.201-501.644  -6.693 
ATOM   3849  N1   DA A 187      22.675-501.336  -4.979 
ATOM   3850  C2   DA A 187      22.425-501.215  -3.676 
ATOM   3851  N3   DA A 187      23.264-501.252  -2.664 
ATOM   3852  C4   DA A 187      24.528-501.441  -3.095 
ATOM   3853  P    DG A 188      25.852-503.045   3.098 
ATOM   3854  OP1  DG A 188      26.260-502.312   4.318 
ATOM   3855  OP2  DG A 188      26.734-504.157   2.683 
ATOM   3856  O5'  DG A 188      24.354-503.583   3.271 
ATOM   3857  C5'  DG A 188      23.257-502.713   2.934 
ATOM   3858  C4'  DG A 188      22.210-503.480   2.149 
ATOM   3859  O4'  DG A 188      22.468-503.463   0.716 
ATOM   3860  C3'  DG A 188      22.084-504.966   2.483 
ATOM   3861  O3'  DG A 188      20.713-505.339   2.410 
ATOM   3862  C2'  DG A 188      22.843-505.680   1.365 
ATOM   3863  C1'  DG A 188      22.356-504.790   0.225 
ATOM   3864  N9   DG A 188      23.179-504.897  -1.011 
ATOM   3865  C8   DG A 188      24.535-505.105  -1.141 
ATOM   3866  N7   DG A 188      24.953-505.150  -2.383 
ATOM   3867  C5   DG A 188      23.790-504.960  -3.129 
ATOM   3868  C6   DG A 188      23.606-504.911  -4.535 
ATOM   3869  O6   DG A 188      24.443-505.025  -5.426 
ATOM   3870  N1   DG A 188      22.261-504.699  -4.868 
ATOM   3871  C2   DG A 188      21.229-504.554  -3.961 
ATOM   3872  N2   DG A 188      20.014-504.359  -4.480 
ATOM   3873  N3   DG A 188      21.404-504.600  -2.642 
ATOM   3874  C4   DG A 188      22.703-504.805  -2.303 
ATOM   3875  P    DA A 189      20.128-506.359   3.497 
ATOM   3876  OP1  DA A 189      19.751-505.616   4.721 
ATOM   3877  OP2  DA A 189      21.073-507.481   3.684 
ATOM   3878  O5'  DA A 189      18.809-506.884   2.758 
ATOM   3879  C5'  DA A 189      18.130-506.010   1.837 
ATOM   3880  C4'  DA A 189      17.735-506.777   0.591 
ATOM   3881  O4'  DA A 189      18.786-506.777  -0.417 
ATOM   3882  C3'  DA A 189      17.419-508.259   0.794 
ATOM   3883  O3'  DA A 189      16.349-508.623  -0.070 
ATOM   3884  C2'  DA A 189      18.682-508.990   0.337 
ATOM   3885  C1'  DA A 189      18.968-508.108  -0.874 
ATOM   3886  N9   DA A 189      20.359-508.233  -1.391 
ATOM   3887  C8   DA A 189      21.509-508.449  -0.688 
ATOM   3888  N7   DA A 189      22.573-508.512  -1.427 
ATOM   3889  C5   DA A 189      22.095-508.324  -2.717 
ATOM   3890  C6   DA A 189      22.734-508.282  -3.967 
ATOM   3891  N6   DA A 189      24.056-508.434  -4.128 
ATOM   3892  N1   DA A 189      21.962-508.077  -5.051 
ATOM   3893  C2   DA A 189      20.649-507.926  -4.885 
ATOM   3894  N3   DA A 189      19.945-507.947  -3.774 
ATOM   3895  C4   DA A 189      20.741-508.153  -2.705 
ATOM   3896  P    DG A 190      15.225-509.628   0.469 
ATOM   3897  OP1  DG A 190      14.210-508.871   1.235 
ATOM   3898  OP2  DG A 190      15.867-510.755   1.180 
ATOM   3899  O5'  DG A 190      14.586-510.151  -0.902 
ATOM   3900  C5'  DG A 190      14.587-509.282  -2.050 
ATOM   3901  C4'  DG A 190      14.991-510.058  -3.287 
ATOM   3902  O4'  DG A 190      16.434-510.076  -3.485 
ATOM   3903  C3'  DG A 190      14.600-511.536  -3.303 
ATOM   3904  O3'  DG A 190      14.237-511.902  -4.629 
ATOM   3905  C2'  DG A 190      15.881-512.280  -2.927 
ATOM   3906  C1'  DG A 190      16.835-511.413  -3.742 
ATOM   3907  N9   DG A 190      18.263-511.553  -3.342 
ATOM   3908  C8   DG A 190      18.800-511.772  -2.093 
ATOM   3909  N7   DG A 190      20.109-511.848  -2.080 
ATOM   3910  C5   DG A 190      20.464-511.667  -3.416 
ATOM   3911  C6   DG A 190      21.745-511.648  -4.026 
ATOM   3912  O6   DG A 190      22.848-511.788  -3.505 
ATOM   3913  N1   DG A 190      21.650-511.435  -5.408 
ATOM   3914  C2   DG A 190      20.472-511.262  -6.108 
ATOM   3915  N2   DG A 190      20.595-511.071  -7.424 
ATOM   3916  N3   DG A 190      19.271-511.280  -5.535 
ATOM   3917  C4   DG A 190      19.345-511.486  -4.194 
ATOM   3918  P    DT A 191      12.999-512.892  -4.849 
ATOM   3919  OP1  DT A 191      11.736-512.121  -4.830 
ATOM   3920  OP2  DT A 191      13.087-514.017  -3.892 
ATOM   3921  O5'  DT A 191      13.281-513.425  -6.331 
ATOM   3922  C5'  DT A 191      13.967-512.568  -7.263 
ATOM   3923  C4'  DT A 191      15.013-513.359  -8.023 
ATOM   3924  O4'  DT A 191      16.296-513.389  -7.335 
ATOM   3925  C3'  DT A 191      14.688-514.834  -8.260 
ATOM   3926  O3'  DT A 191      15.169-515.210  -9.545 
ATOM   3927  C2'  DT A 191      15.495-515.583  -7.201 
ATOM   3928  C1'  DT A 191      16.756-514.731  -7.304 
ATOM   3929  N1   DT A 191      17.675-514.877  -6.140 
ATOM   3930  C2   DT A 191      19.023-514.797  -6.393 
ATOM   3931  O2   DT A 191      19.478-514.615  -7.509 
ATOM   3932  N3   DT A 191      19.844-514.939  -5.291 
ATOM   3933  C4   DT A 191      19.436-515.147  -3.989 
ATOM   3934  O4   DT A 191      20.266-515.259  -3.084 
ATOM   3935  C5   DT A 191      18.004-515.217  -3.823 
ATOM   3936  C7   DT A 191      17.475-515.443  -2.437 
ATOM   3937  C6   DT A 191      17.183-515.083  -4.878 
ATOM   3938  P    DG A 192      14.286-516.195 -10.447 
ATOM   3939  OP1  DG A 192      13.262-515.414 -11.177 
ATOM   3940  OP2  DG A 192      13.782-517.310  -9.616 
ATOM   3941  O5'  DG A 192      15.379-516.745 -11.478 
ATOM   3942  C5'  DG A 192      16.491-515.901 -11.832 
ATOM   3943  C4'  DG A 192      17.775-516.708 -11.830 
ATOM   3944  O4'  DG A 192      18.409-516.739 -10.519 
ATOM   3945  C3'  DG A 192      17.635-518.182 -12.207 
ATOM   3946  O3'  DG A 192      18.774-518.575 -12.962 
ATOM   3947  C2'  DG A 192      17.656-518.927 -10.872 
ATOM   3948  C1'  DG A 192      18.746-518.084 -10.217 
ATOM   3949  N9   DG A 192      18.804-518.225  -8.735 
ATOM   3950  C8   DG A 192      17.777-518.420  -7.838 
ATOM   3951  N7   DG A 192      18.167-518.505  -6.590 
ATOM   3952  C5   DG A 192      19.551-518.356  -6.665 
ATOM   3953  C6   DG A 192      20.528-518.359  -5.636 
ATOM   3954  O6   DG A 192      20.369-518.495  -4.425 
ATOM   3955  N1   DG A 192      21.818-518.176  -6.153 
ATOM   3956  C2   DG A 192      22.123-518.012  -7.490 
ATOM   3957  N2   DG A 192      23.416-517.850  -7.780 
ATOM   3958  N3   DG A 192      21.206-518.008  -8.455 
ATOM   3959  C4   DG A 192      19.950-518.185  -7.970 
ATOM   3960  P    DA A 193      18.578-519.562 -14.206 
ATOM   3961  OP1  DA A 193      18.187-518.781 -15.402 
ATOM   3962  OP2  DA A 193      17.669-520.666 -13.826 
ATOM   3963  O5'  DA A 193      20.062-520.130 -14.396 
ATOM   3964  C5'  DA A 193      21.180-519.298 -14.033 
ATOM   3965  C4'  DA A 193      22.208-520.113 -13.273 
ATOM   3966  O4'  DA A 193      21.950-520.136 -11.840 
ATOM   3967  C3'  DA A 193      22.298-521.591 -13.654 
ATOM   3968  O3'  DA A 193      23.659-521.999 -13.594 
ATOM   3969  C2'  DA A 193      21.523-522.322 -12.558 
ATOM   3970  C1'  DA A 193      22.030-521.480 -11.392 
ATOM   3971  N9   DA A 193      21.204-521.607 -10.158 
ATOM   3972  C8   DA A 193      19.854-521.784 -10.055 
ATOM   3973  N7   DA A 193      19.426-521.860  -8.834 
ATOM   3974  C5   DA A 193      20.575-521.724  -8.068 
ATOM   3975  C6   DA A 193      20.794-521.718  -6.680 
ATOM   3976  N6   DA A 193      19.815-521.860  -5.776 
ATOM   3977  N1   DA A 193      22.062-521.562  -6.254 
ATOM   3978  C2   DA A 193      23.031-521.421  -7.157 
ATOM   3979  N3   DA A 193      22.948-521.411  -8.470 
ATOM   3980  C4   DA A 193      21.669-521.569  -8.871 
ATOM   3981  P    DT A 194      24.221-522.997 -14.712 
ATOM   3982  OP1  DT A 194      24.616-522.226 -15.912 
ATOM   3983  OP2  DT A 194      23.249-524.090 -14.935 
ATOM   3984  O5'  DT A 194      25.526-523.577 -13.991 
ATOM   3985  C5'  DT A 194      26.227-522.750 -13.044 
ATOM   3986  C4'  DT A 194      26.602-523.565 -11.822 
ATOM   3987  O4'  DT A 194      25.551-523.571 -10.814 
ATOM   3988  C3'  DT A 194      26.883-525.046 -12.071 
ATOM   3989  O3'  DT A 194      27.944-525.464 -11.220 
ATOM   3990  C2'  DT A 194      25.603-525.761 -11.637 
ATOM   3991  C1'  DT A 194      25.337-524.911 -10.399 
ATOM   3992  N1   DT A 194      23.943-525.020  -9.885 
ATOM   3993  C2   DT A 194      23.770-524.947  -8.525 
ATOM   3994  O2   DT A 194      24.695-524.801  -7.745 
ATOM   3995  N3   DT A 194      22.464-525.053  -8.086 
ATOM   3996  C4   DT A 194      21.346-525.220  -8.877 
ATOM   3997  O4   DT A 194      20.225-525.301  -8.368 
ATOM   3998  C5   DT A 194      21.628-525.285 -10.291 
ATOM   3999  C7   DT A 194      20.467-525.466 -11.224 
ATOM   4000  C6   DT A 194      22.889-525.186 -10.745 
ATOM   4001  P    DG A 195      29.043-526.477 -11.791 
ATOM   4002  OP1  DG A 195      30.077-525.720 -12.533 
ATOM   4003  OP2  DG A 195      28.375-527.565 -12.537 
ATOM   4004  O5'  DG A 195      29.669-527.059 -10.439 
ATOM   4005  C5'  DG A 195      29.688-526.227  -9.264 
ATOM   4006  C4'  DG A 195      29.265-527.032  -8.052 
ATOM   4007  O4'  DG A 195      27.822-527.021  -7.854 
ATOM   4008  C3'  DG A 195      29.621-528.518  -8.082 
ATOM   4009  O3'  DG A 195      29.974-528.934  -6.768 
ATOM   4010  C2'  DG A 195      28.323-529.219  -8.480 
ATOM   4011  C1'  DG A 195      27.389-528.355  -7.638 
ATOM   4012  N9   DG A 195      25.959-528.449  -8.041 
ATOM   4013  C8   DG A 195      25.418-528.615  -9.297 
ATOM   4014  N7   DG A 195      24.107-528.660  -9.313 
ATOM   4015  C5   DG A 195      23.755-528.513  -7.972 
ATOM   4016  C6   DG A 195      22.476-528.482  -7.361 
ATOM   4017  O6   DG A 195      21.369-528.579  -7.886 
ATOM   4018  N1   DG A 195      22.574-528.315  -5.972 
ATOM   4019  C2   DG A 195      23.755-528.193  -5.267 
ATOM   4020  N2   DG A 195      23.637-528.041  -3.946 
ATOM   4021  N3   DG A 195      24.957-528.222  -5.842 
ATOM   4022  C4   DG A 195      24.878-528.383  -7.188 
ATOM   4023  P    DA A 196      31.189-529.961  -6.580 
ATOM   4024  OP1  DA A 196      32.469-529.219  -6.576 
ATOM   4025  OP2  DA A 196      31.074-531.052  -7.572 
ATOM   4026  O5'  DA A 196      30.893-530.534  -5.115 
ATOM   4027  C5'  DA A 196      30.228-529.690  -4.157 
ATOM   4028  C4'  DA A 196      29.163-530.480  -3.421 
ATOM   4029  O4'  DA A 196      27.880-530.456  -4.109 
ATOM   4030  C3'  DA A 196      29.452-531.968  -3.231 
ATOM   4031  O3'  DA A 196      28.962-532.374  -1.959 
ATOM   4032  C2'  DA A 196      28.628-532.665  -4.314 
ATOM   4033  C1'  DA A 196      27.387-531.786  -4.184 
ATOM   4034  N9   DA A 196      26.466-531.873  -5.351 
ATOM   4035  C8   DA A 196      26.780-532.047  -6.668 
ATOM   4036  N7   DA A 196      25.749-532.084  -7.454 
ATOM   4037  C5   DA A 196      24.670-531.923  -6.595 
ATOM   4038  C6   DA A 196      23.283-531.873  -6.815 
ATOM   4039  N6   DA A 196      22.722-531.986  -8.028 
ATOM   4040  N1   DA A 196      22.491-531.702  -5.740 
ATOM   4041  C2   DA A 196      23.055-531.590  -4.538 
ATOM   4042  N3   DA A 196      24.328-531.622  -4.212 
ATOM   4043  C4   DA A 196      25.099-531.794  -5.305 
ATOM   4044  P    DA A 197      29.821-533.407  -1.089 
ATOM   4045  OP1  DA A 197      30.864-532.674  -0.336 
ATOM   4046  OP2  DA A 197      30.298-534.507  -1.956 
ATOM   4047  O5'  DA A 197      28.715-533.963  -0.076 
ATOM   4048  C5'  DA A 197      27.623-533.105   0.305 
ATOM   4049  C4'  DA A 197      26.321-533.880   0.278 
ATOM   4050  O4'  DA A 197      25.687-533.855  -1.033 
ATOM   4051  C3'  DA A 197      26.426-535.369   0.608 
ATOM   4052  O3'  DA A 197      25.277-535.758   1.350 
ATOM   4053  C2'  DA A 197      26.386-536.070  -0.750 
ATOM   4054  C1'  DA A 197      25.317-535.181  -1.377 
ATOM   4055  N9   DA A 197      25.256-535.274  -2.862 
ATOM   4056  C8   DA A 197      26.283-535.463  -3.743 
ATOM   4057  N7   DA A 197      25.908-535.501  -4.984 
ATOM   4058  C5   DA A 197      24.533-535.323  -4.925 
ATOM   4059  C6   DA A 197      23.542-535.266  -5.918 
ATOM   4060  N6   DA A 197      23.798-535.387  -7.228 
ATOM   4061  N1   DA A 197      22.271-535.079  -5.514 
ATOM   4062  C2   DA A 197      22.022-534.959  -4.211 
ATOM   4063  N3   DA A 197      22.860-534.996  -3.199 
ATOM   4064  C4   DA A 197      24.125-535.184  -3.629 
ATOM   4065  P    DC A 198      25.449-536.788   2.563 
ATOM   4066  OP1  DC A 198      25.857-536.055   3.783 
ATOM   4067  OP2  DC A 198      26.331-537.901   2.148 
ATOM   4068  O5'  DC A 198      23.951-537.326   2.736 
ATOM   4069  C5'  DC A 198      22.853-536.457   2.399 
ATOM   4070  C4'  DC A 198      21.807-537.223   1.614 
ATOM   4071  O4'  DC A 198      22.065-537.206   0.181 
ATOM   4072  C3'  DC A 198      21.680-538.709   1.949 
ATOM   4073  O3'  DC A 198      20.310-539.083   1.875 
ATOM   4074  C2'  DC A 198      22.439-539.423   0.830 
ATOM   4075  C1'  DC A 198      21.952-538.533  -0.310 
ATOM   4076  N1   DC A 198      22.776-538.641  -1.546 
ATOM   4077  C2   DC A 198      22.124-538.522  -2.772 
ATOM   4078  O2   DC A 198      20.902-538.335  -2.782 
ATOM   4079  N3   DC A 198      22.856-538.618  -3.911 
ATOM   4080  C4   DC A 198      24.179-538.822  -3.857 
ATOM   4081  N4   DC A 198      24.848-538.908  -4.997 
ATOM   4082  C5   DC A 198      24.868-538.947  -2.607 
ATOM   4083  C6   DC A 198      24.118-538.849  -1.480 
ATOM   4084  P    DA A 199      19.724-540.102   2.962 
ATOM   4085  OP1  DA A 199      19.347-539.360   4.186 
ATOM   4086  OP2  DA A 199      20.670-541.224   3.149 
ATOM   4087  O5'  DA A 199      18.406-540.628   2.224 
ATOM   4088  C5'  DA A 199      17.727-539.754   1.303 
ATOM   4089  C4'  DA A 199      17.332-540.520   0.056 
ATOM   4090  O4'  DA A 199      18.383-540.520  -0.952 
ATOM   4091  C3'  DA A 199      17.016-542.002   0.259 
ATOM   4092  O3'  DA A 199      15.946-542.367  -0.604 
ATOM   4093  C2'  DA A 199      18.278-542.733  -0.198 
ATOM   4094  C1'  DA A 199      18.565-541.851  -1.409 
ATOM   4095  N9   DA A 199      19.956-541.977  -1.926 
ATOM   4096  C8   DA A 199      21.106-542.193  -1.223 
ATOM   4097  N7   DA A 199      22.170-542.256  -1.962 
ATOM   4098  C5   DA A 199      21.692-542.067  -3.252 
ATOM   4099  C6   DA A 199      22.331-542.025  -4.502 
ATOM   4100  N6   DA A 199      23.653-542.177  -4.662 
ATOM   4101  N1   DA A 199      21.559-541.821  -5.585 
ATOM   4102  C2   DA A 199      20.246-541.670  -5.419 
ATOM   4103  N3   DA A 199      19.541-541.690  -4.309 
ATOM   4104  C4   DA A 199      20.337-541.896  -3.240 
ATOM   4105  P    DA A 200      14.821-543.371  -0.066 
ATOM   4106  OP1  DA A 200      13.806-542.614   0.700 
ATOM   4107  OP2  DA A 200      15.463-544.498   0.646 
ATOM   4108  O5'  DA A 200      14.183-543.895  -1.437 
ATOM   4109  C5'  DA A 200      14.184-543.025  -2.584 
ATOM   4110  C4'  DA A 200      14.588-543.802  -3.822 
ATOM   4111  O4'  DA A 200      16.031-543.819  -4.020 
ATOM   4112  C3'  DA A 200      14.196-545.279  -3.838 
ATOM   4113  O3'  DA A 200      13.834-545.645  -5.163 
ATOM   4114  C2'  DA A 200      15.477-546.024  -3.462 
ATOM   4115  C1'  DA A 200      16.432-545.156  -4.277 
ATOM   4116  N9   DA A 200      17.860-545.296  -3.877 
ATOM   4117  C8   DA A 200      18.374-545.513  -2.631 
ATOM   4118  N7   DA A 200      19.668-545.591  -2.604 
ATOM   4119  C5   DA A 200      20.042-545.413  -3.929 
ATOM   4120  C6   DA A 200      21.294-545.387  -4.565 
ATOM   4121  N6   DA A 200      22.456-545.551  -3.918 
ATOM   4122  N1   DA A 200      21.309-545.188  -5.896 
ATOM   4123  C2   DA A 200      20.150-545.027  -6.534 
ATOM   4124  N3   DA A 200      18.928-545.031  -6.050 
ATOM   4125  C4   DA A 200      18.941-545.232  -4.716 
ATOM   4126  P    DC A 201      12.595-546.636  -5.384 
ATOM   4127  OP1  DC A 201      11.333-545.864  -5.365 
ATOM   4128  OP2  DC A 201      12.684-547.760  -4.427 
ATOM   4129  O5'  DC A 201      12.878-547.169  -6.866 
ATOM   4130  C5'  DC A 201      13.563-546.311  -7.798 
ATOM   4131  C4'  DC A 201      14.609-547.103  -8.558 
ATOM   4132  O4'  DC A 201      15.892-547.132  -7.870 
ATOM   4133  C3'  DC A 201      14.285-548.577  -8.795 
ATOM   4134  O3'  DC A 201      14.765-548.954 -10.080 
ATOM   4135  C2'  DC A 201      15.092-549.327  -7.736 
ATOM   4136  C1'  DC A 201      16.353-548.474  -7.839 
ATOM   4137  N1   DC A 201      17.271-548.621  -6.675 
ATOM   4138  C2   DC A 201      18.641-548.542  -6.915 
ATOM   4139  O2   DC A 201      19.034-548.355  -8.072 
ATOM   4140  N3   DC A 201      19.495-548.674  -5.868 
ATOM   4141  C4   DC A 201      19.029-548.875  -4.628 
ATOM   4142  N4   DC A 201      19.902-548.997  -3.640 
ATOM   4143  C5   DC A 201      17.624-548.960  -4.360 
ATOM   4144  C6   DC A 201      16.787-548.826  -5.420 
ATOM   4145  P    DT A 202      13.883-549.938 -10.982 
ATOM   4146  OP1  DT A 202      12.859-549.157 -11.711 
ATOM   4147  OP2  DT A 202      13.379-551.053 -10.151 
ATOM   4148  O5'  DT A 202      14.975-550.488 -12.012 
ATOM   4149  C5'  DT A 202      16.088-549.644 -12.367 
ATOM   4150  C4'  DT A 202      17.372-550.451 -12.365 
ATOM   4151  O4'  DT A 202      18.005-550.482 -11.054 
ATOM   4152  C3'  DT A 202      17.231-551.926 -12.741 
ATOM   4153  O3'  DT A 202      18.371-552.318 -13.497 
ATOM   4154  C2'  DT A 202      17.253-552.670 -11.407 
ATOM   4155  C1'  DT A 202      18.343-551.827 -10.752 
ATOM   4156  N1   DT A 202      18.401-551.969  -9.270 
ATOM   4157  C2   DT A 202      19.642-551.901  -8.684 
ATOM   4158  O2   DT A 202      20.667-551.733  -9.320 
ATOM   4159  N3   DT A 202      19.655-552.037  -7.308 
ATOM   4160  C4   DT A 202      18.558-552.230  -6.494 
ATOM   4161  O4   DT A 202      18.696-552.338  -5.273 
ATOM   4162  C5   DT A 202      17.302-552.287  -7.202 
ATOM   4163  C7   DT A 202      16.057-552.495  -6.389 
ATOM   4164  C6   DT A 202      17.259-552.159  -8.537 
ATOM   4165  P    DT A 203      18.175-553.306 -14.741 
ATOM   4166  OP1  DT A 203      17.784-552.525 -15.937 
ATOM   4167  OP2  DT A 203      17.265-554.409 -14.361 
ATOM   4168  O5'  DT A 203      19.658-553.873 -14.931 
ATOM   4169  C5'  DT A 203      20.777-553.041 -14.567 
ATOM   4170  C4'  DT A 203      21.804-553.857 -13.808 
ATOM   4171  O4'  DT A 203      21.546-553.879 -12.375 
ATOM   4172  C3'  DT A 203      21.895-555.334 -14.189 
ATOM   4173  O3'  DT A 203      23.256-555.742 -14.129 
ATOM   4174  C2'  DT A 203      21.120-556.065 -13.093 
ATOM   4175  C1'  DT A 203      21.626-555.224 -11.927 
ATOM   4176  N1   DT A 203      20.801-555.350 -10.693 
ATOM   4177  C2   DT A 203      21.460-555.285  -9.490 
ATOM   4178  O2   DT A 203      22.667-555.131  -9.401 
ATOM   4179  N3   DT A 203      20.663-555.408  -8.368 
ATOM   4180  C4   DT A 203      19.294-555.585  -8.353 
ATOM   4181  O4   DT A 203      18.687-555.681  -7.285 
ATOM   4182  C5   DT A 203      18.692-555.641  -9.664 
ATOM   4183  C7   DT A 203      17.206-555.832  -9.737 
ATOM   4184  C6   DT A 203      19.444-555.525 -10.771 
ATOM   4185  P    DC A 204      23.818-556.741 -15.247 
ATOM   4186  OP1  DC A 204      24.213-555.969 -16.447 
ATOM   4187  OP2  DC A 204      22.845-557.834 -15.469 
ATOM   4188  O5'  DC A 204      25.123-557.321 -14.526 
ATOM   4189  C5'  DC A 204      25.823-556.493 -13.579 
ATOM   4190  C4'  DC A 204      26.198-557.308 -12.357 
ATOM   4191  O4'  DC A 204      25.148-557.314 -11.349 
ATOM   4192  C3'  DC A 204      26.480-558.790 -12.606 
ATOM   4193  O3'  DC A 204      27.541-559.207 -11.755 
ATOM   4194  C2'  DC A 204      25.199-559.504 -12.172 
ATOM   4195  C1'  DC A 204      24.934-558.655 -10.933 
ATOM   4196  N1   DC A 204      23.540-558.763 -10.420 
ATOM   4197  C2   DC A 204      23.348-558.692  -9.043 
ATOM   4198  O2   DC A 204      24.332-558.542  -8.311 
ATOM   4199  N3   DC A 204      22.084-558.789  -8.555 
ATOM   4200  C4   DC A 204      21.044-558.951  -9.383 
ATOM   4201  N4   DC A 204      19.831-559.041  -8.858 
ATOM   4202  C5   DC A 204      21.220-559.027 -10.802 
ATOM   4203  C6   DC A 204      22.490-558.928 -11.270 
ATOM   4204  P    DA A 205      28.640-560.220 -12.326 
ATOM   4205  OP1  DA A 205      29.674-559.464 -13.068 
ATOM   4206  OP2  DA A 205      27.972-561.309 -13.072 
ATOM   4207  O5'  DA A 205      29.266-560.802 -10.974 
ATOM   4208  C5'  DA A 205      29.285-559.970  -9.799 
ATOM   4209  C4'  DA A 205      28.862-560.775  -8.586 
ATOM   4210  O4'  DA A 205      27.419-560.764  -8.388 
ATOM   4211  C3'  DA A 205      29.218-562.261  -8.617 
ATOM   4212  O3'  DA A 205      29.571-562.677  -7.303 
ATOM   4213  C2'  DA A 205      27.920-562.963  -9.015 
ATOM   4214  C1'  DA A 205      26.986-562.099  -8.172 
ATOM   4215  N9   DA A 205      25.556-562.192  -8.576 
ATOM   4216  C8   DA A 205      25.037-562.357  -9.829 
ATOM   4217  N7   DA A 205      23.741-562.403  -9.857 
ATOM   4218  C5   DA A 205      23.371-562.258  -8.527 
ATOM   4219  C6   DA A 205      22.120-562.223  -7.890 
ATOM   4220  N6   DA A 205      20.954-562.338  -8.542 
ATOM   4221  N1   DA A 205      22.110-562.066  -6.554 
ATOM   4222  C2   DA A 205      23.270-561.952  -5.912 
ATOM   4223  N3   DA A 205      24.494-561.970  -6.396 
ATOM   4224  C4   DA A 205      24.475-562.129  -7.735 
ATOM   4225  P    DT A 206      30.785-563.704  -7.115 
ATOM   4226  OP1  DT A 206      32.066-562.962  -7.111 
ATOM   4227  OP2  DT A 206      30.670-564.795  -8.107 
ATOM   4228  O5'  DT A 206      30.489-564.277  -5.650 
ATOM   4229  C5'  DT A 206      29.824-563.433  -4.692 
ATOM   4230  C4'  DT A 206      28.760-564.223  -3.956 
ATOM   4231  O4'  DT A 206      27.477-564.200  -4.644 
ATOM   4232  C3'  DT A 206      29.049-565.712  -3.766 
ATOM   4233  O3'  DT A 206      28.559-566.117  -2.493 
ATOM   4234  C2'  DT A 206      28.225-566.408  -4.849 
ATOM   4235  C1'  DT A 206      26.984-565.529  -4.719 
ATOM   4236  N1   DT A 206      26.063-565.616  -5.886 
ATOM   4237  C2   DT A 206      24.717-565.512  -5.629 
ATOM   4238  O2   DT A 206      24.266-565.355  -4.508 
ATOM   4239  N3   DT A 206      23.894-565.599  -6.735 
ATOM   4240  C4   DT A 206      24.296-565.776  -8.044 
ATOM   4241  O4   DT A 206      23.466-565.839  -8.952 
ATOM   4242  C5   DT A 206      25.728-565.875  -8.212 
ATOM   4243  C7   DT A 206      26.250-566.069  -9.606 
ATOM   4244  C6   DT A 206      26.550-565.794  -7.154 
ATOM   4245  P    DC A 207      29.417-567.150  -1.624 
ATOM   4246  OP1  DC A 207      30.460-566.418  -0.871 
ATOM   4247  OP2  DC A 207      29.895-568.251  -2.490 
ATOM   4248  O5'  DC A 207      28.311-567.706  -0.610 
ATOM   4249  C5'  DC A 207      27.220-566.848  -0.230 
ATOM   4250  C4'  DC A 207      25.918-567.623  -0.256 
ATOM   4251  O4'  DC A 207      25.284-567.598  -1.568 
ATOM   4252  C3'  DC A 207      26.022-569.112   0.073 
ATOM   4253  O3'  DC A 207      24.873-569.501   0.815 
ATOM   4254  C2'  DC A 207      25.983-569.813  -1.285 
ATOM   4255  C1'  DC A 207      24.914-568.924  -1.911 
ATOM   4256  N1   DC A 207      24.853-569.017  -3.397 
ATOM   4257  C2   DC A 207      23.605-568.902  -4.005 
ATOM   4258  O2   DC A 207      22.609-568.728  -3.293 
ATOM   4259  N3   DC A 207      23.529-568.984  -5.358 
ATOM   4260  C4   DC A 207      24.632-569.173  -6.093 
ATOM   4261  N4   DC A 207      24.505-569.246  -7.409 
ATOM   4262  C5   DC A 207      25.924-569.295  -5.488 
ATOM   4263  C6   DC A 207      25.980-569.210  -4.135 
ATOM   4264  P    DA A 208      25.045-570.532   2.029 
ATOM   4265  OP1  DA A 208      25.454-569.799   3.248 
ATOM   4266  OP2  DA A 208      25.928-571.644   1.613 
ATOM   4267  O5'  DA A 208      23.548-571.070   2.201 
ATOM   4268  C5'  DA A 208      22.450-570.200   1.864 
ATOM   4269  C4'  DA A 208      21.403-570.966   1.080 
ATOM   4270  O4'  DA A 208      21.661-570.950  -0.354 
ATOM   4271  C3'  DA A 208      21.277-572.452   1.414 
ATOM   4272  O3'  DA A 208      19.907-572.826   1.340 
ATOM   4273  C2'  DA A 208      22.036-573.167   0.295 
ATOM   4274  C1'  DA A 208      21.549-572.277  -0.844 
ATOM   4275  N9   DA A 208      22.372-572.384  -2.081 
ATOM   4276  C8   DA A 208      23.718-572.589  -2.190 
ATOM   4277  N7   DA A 208      24.145-572.637  -3.414 
ATOM   4278  C5   DA A 208      22.999-572.449  -4.174 
ATOM   4279  C6   DA A 208      22.780-572.395  -5.561 
ATOM   4280  N6   DA A 208      23.757-572.531  -6.470 
ATOM   4281  N1   DA A 208      21.517-572.195  -5.982 
ATOM   4282  C2   DA A 208      20.552-572.060  -5.074 
ATOM   4283  N3   DA A 208      20.634-572.093  -3.763 
ATOM   4284  C4   DA A 208      21.908-572.294  -3.368 
ATOM   4285  P    DA A 209      19.321-573.845   2.428 
ATOM   4286  OP1  DA A 209      18.944-573.103   3.651 
ATOM   4287  OP2  DA A 209      20.267-574.968   2.614 
ATOM   4288  O5'  DA A 209      18.003-574.371   1.689 
ATOM   4289  C5'  DA A 209      17.323-573.497   0.768 
ATOM   4290  C4'  DA A 209      16.929-574.264  -0.479 
ATOM   4291  O4'  DA A 209      17.979-574.263  -1.486 
ATOM   4292  C3'  DA A 209      16.613-575.745  -0.276 
ATOM   4293  O3'  DA A 209      15.542-576.110  -1.139 
ATOM   4294  C2'  DA A 209      17.875-576.476  -0.733 
ATOM   4295  C1'  DA A 209      18.162-575.595  -1.944 
ATOM   4296  N9   DA A 209      19.553-575.720  -2.461 
ATOM   4297  C8   DA A 209      20.703-575.936  -1.758 
ATOM   4298  N7   DA A 209      21.767-575.999  -2.497 
ATOM   4299  C5   DA A 209      21.289-575.811  -3.786 
ATOM   4300  C6   DA A 209      21.928-575.769  -5.037 
ATOM   4301  N6   DA A 209      23.250-575.921  -5.197 
ATOM   4302  N1   DA A 209      21.155-575.564  -6.120 
ATOM   4303  C2   DA A 209      19.843-575.413  -5.954 
ATOM   4304  N3   DA A 209      19.138-575.433  -4.844 
ATOM   4305  C4   DA A 209      19.934-575.640  -3.775 
ATOM   4306  P    DG A 210      14.418-577.114  -0.600 
ATOM   4307  OP1  DG A 210      13.403-576.357   0.165 
ATOM   4308  OP2  DG A 210      15.060-578.242   0.111 
ATOM   4309  O5'  DG A 210      13.780-577.638  -1.971 
ATOM   4310  C5'  DG A 210      13.781-576.769  -3.119 
ATOM   4311  C4'  DG A 210      14.185-577.545  -4.357 
ATOM   4312  O4'  DG A 210      15.628-577.562  -4.555 
ATOM   4313  C3'  DG A 210      13.793-579.023  -4.373 
ATOM   4314  O3'  DG A 210      13.430-579.388  -5.698 
ATOM   4315  C2'  DG A 210      15.074-579.767  -3.997 
ATOM   4316  C1'  DG A 210      16.029-578.899  -4.812 
ATOM   4317  N9   DG A 210      17.457-579.040  -4.412 
ATOM   4318  C8   DG A 210      17.994-579.259  -3.162 
ATOM   4319  N7   DG A 210      19.302-579.335  -3.150 
ATOM   4320  C5   DG A 210      19.657-579.154  -4.485 
ATOM   4321  C6   DG A 210      20.939-579.134  -5.096 
ATOM   4322  O6   DG A 210      22.041-579.275  -4.574 
ATOM   4323  N1   DG A 210      20.844-578.921  -6.478 
ATOM   4324  C2   DG A 210      19.666-578.749  -7.178 
ATOM   4325  N2   DG A 210      19.788-578.558  -8.494 
ATOM   4326  N3   DG A 210      18.464-578.767  -6.605 
ATOM   4327  C4   DG A 210      18.538-578.973  -5.264 
ATOM   4328  P    DA A 211      12.192-580.379  -5.918 
ATOM   4329  OP1  DA A 211      10.930-579.607  -5.899 
ATOM   4330  OP2  DA A 211      12.281-581.504  -4.961 
ATOM   4331  O5'  DA A 211      12.475-580.912  -7.401 
ATOM   4332  C5'  DA A 211      13.160-580.054  -8.333 
ATOM   4333  C4'  DA A 211      14.206-580.846  -9.093 
ATOM   4334  O4'  DA A 211      15.489-580.875  -8.405 
ATOM   4335  C3'  DA A 211      13.882-582.321  -9.330 
ATOM   4336  O3'  DA A 211      14.362-582.697 -10.615 
ATOM   4337  C2'  DA A 211      14.689-583.070  -8.271 
ATOM   4338  C1'  DA A 211      15.950-582.218  -8.373 
ATOM   4339  N9   DA A 211      16.868-582.364  -7.210 
ATOM   4340  C8   DA A 211      16.549-582.572  -5.898 
ATOM   4341  N7   DA A 211      17.580-582.659  -5.116 
ATOM   4342  C5   DA A 211      18.663-582.496  -5.968 
ATOM   4343  C6   DA A 211      20.049-582.486  -5.747 
ATOM   4344  N6   DA A 211      20.607-582.651  -4.539 
ATOM   4345  N1   DA A 211      20.846-582.301  -6.816 
ATOM   4346  C2   DA A 211      20.286-582.137  -8.014 
ATOM   4347  N3   DA A 211      19.012-582.128  -8.340 
ATOM   4348  C4   DA A 211      18.237-582.316  -7.253 
ATOM   4349  P    DA A 212      13.479-583.681 -11.517 
ATOM   4350  OP1  DA A 212      12.456-582.901 -12.246 
ATOM   4351  OP2  DA A 212      12.975-584.797 -10.686 
ATOM   4352  O5'  DA A 212      14.572-584.231 -12.547 
ATOM   4353  C5'  DA A 212      15.684-583.388 -12.902 
ATOM   4354  C4'  DA A 212      16.968-584.194 -12.899 
ATOM   4355  O4'  DA A 212      17.602-584.226 -11.588 
ATOM   4356  C3'  DA A 212      16.828-585.669 -13.276 
ATOM   4357  O3'  DA A 212      17.968-586.062 -14.032 
ATOM   4358  C2'  DA A 212      16.849-586.414 -11.942 
ATOM   4359  C1'  DA A 212      17.940-585.571 -11.287 
ATOM   4360  N9   DA A 212      17.998-585.712  -9.805 
ATOM   4361  C8   DA A 212      16.967-585.905  -8.930 
ATOM   4362  N7   DA A 212      17.339-585.991  -7.691 
ATOM   4363  C5   DA A 212      18.719-585.844  -7.745 
ATOM   4364  C6   DA A 212      19.711-585.842  -6.752 
ATOM   4365  N6   DA A 212      19.451-585.999  -5.446 
ATOM   4366  N1   DA A 212      20.986-585.673  -7.149 
ATOM   4367  C2   DA A 212      21.238-585.517  -8.448 
ATOM   4368  N3   DA A 212      20.399-585.502  -9.461 
ATOM   4369  C4   DA A 212      19.131-585.674  -9.036 
ATOM   4370  P    DA A 213      17.772-587.049 -15.276 
ATOM   4371  OP1  DA A 213      17.381-586.268 -16.471 
ATOM   4372  OP2  DA A 213      16.862-588.152 -14.896 
ATOM   4373  O5'  DA A 213      19.255-587.617 -15.466 
ATOM   4374  C5'  DA A 213      20.373-586.785 -15.102 
ATOM   4375  C4'  DA A 213      21.401-587.600 -14.342 
ATOM   4376  O4'  DA A 213      21.143-587.623 -12.910 
ATOM   4377  C3'  DA A 213      21.492-589.077 -14.724 
ATOM   4378  O3'  DA A 213      22.853-589.486 -14.664 
ATOM   4379  C2'  DA A 213      20.717-589.809 -13.628 
ATOM   4380  C1'  DA A 213      21.223-588.967 -12.462 
ATOM   4381  N9   DA A 213      20.397-589.094 -11.228 
ATOM   4382  C8   DA A 213      19.047-589.270 -11.125 
ATOM   4383  N7   DA A 213      18.620-589.347  -9.904 
ATOM   4384  C5   DA A 213      19.769-589.210  -9.137 
ATOM   4385  C6   DA A 213      19.988-589.205  -7.750 
ATOM   4386  N6   DA A 213      19.008-589.347  -6.846 
ATOM   4387  N1   DA A 213      21.255-589.049  -7.323 
ATOM   4388  C2   DA A 213      22.225-588.908  -8.226 
ATOM   4389  N3   DA A 213      22.141-588.897  -9.539 
ATOM   4390  C4   DA A 213      20.863-589.056  -9.940 
ATOM   4391  P    DT A 214      23.414-590.484 -15.782 
ATOM   4392  OP1  DT A 214      23.810-589.713 -16.981 
ATOM   4393  OP2  DT A 214      22.442-591.577 -16.004 
ATOM   4394  O5'  DT A 214      24.720-591.064 -15.061 
ATOM   4395  C5'  DT A 214      25.420-590.236 -14.114 
ATOM   4396  C4'  DT A 214      25.795-591.051 -12.892 
ATOM   4397  O4'  DT A 214      24.744-591.058 -11.883 
ATOM   4398  C3'  DT A 214      26.077-592.533 -13.141 
ATOM   4399  O3'  DT A 214      27.138-592.950 -12.290 
ATOM   4400  C2'  DT A 214      24.796-593.248 -12.707 
ATOM   4401  C1'  DT A 214      24.531-592.398 -11.468 
ATOM   4402  N1   DT A 214      23.136-592.506 -10.955 
ATOM   4403  C2   DT A 214      22.964-592.434  -9.594 
ATOM   4404  O2   DT A 214      23.889-592.287  -8.815 
ATOM   4405  N3   DT A 214      21.657-592.539  -9.155 
ATOM   4406  C4   DT A 214      20.539-592.706  -9.947 
ATOM   4407  O4   DT A 214      19.419-592.788  -9.438 
ATOM   4408  C5   DT A 214      20.822-592.771 -11.360 
ATOM   4409  C7   DT A 214      19.661-592.953 -12.293 
ATOM   4410  C6   DT A 214      22.083-592.672 -11.814 
ATOM   4411  P    DA A 215      28.237-593.964 -12.861 
ATOM   4412  OP1  DA A 215      29.271-593.207 -13.603 
ATOM   4413  OP2  DA A 215      27.568-595.052 -13.607 
ATOM   4414  O5'  DA A 215      28.863-594.546 -11.508 
ATOM   4415  C5'  DA A 215      28.881-593.713 -10.333 
ATOM   4416  C4'  DA A 215      28.458-594.519  -9.121 
ATOM   4417  O4'  DA A 215      27.015-594.507  -8.923 
ATOM   4418  C3'  DA A 215      28.815-596.005  -9.152 
ATOM   4419  O3'  DA A 215      29.168-596.421  -7.838 
ATOM   4420  C2'  DA A 215      27.516-596.706  -9.550 
ATOM   4421  C1'  DA A 215      26.583-595.842  -8.707 
ATOM   4422  N9   DA A 215      25.153-595.935  -9.111 
ATOM   4423  C8   DA A 215      24.633-596.100 -10.364 
ATOM   4424  N7   DA A 215      23.338-596.147 -10.392 
ATOM   4425  C5   DA A 215      22.968-596.001  -9.062 
ATOM   4426  C6   DA A 215      21.716-595.966  -8.425 
ATOM   4427  N6   DA A 215      20.550-596.081  -9.077 
ATOM   4428  N1   DA A 215      21.707-595.809  -7.089 
ATOM   4429  C2   DA A 215      22.867-595.695  -6.447 
ATOM   4430  N3   DA A 215      24.090-595.713  -6.931 
ATOM   4431  C4   DA A 215      24.072-595.872  -8.270 
ATOM   4432  P    DT A 216      30.382-597.447  -7.650 
ATOM   4433  OP1  DT A 216      31.663-596.706  -7.646 
ATOM   4434  OP2  DT A 216      30.267-598.539  -8.642 
ATOM   4435  O5'  DT A 216      30.086-598.020  -6.185 
ATOM   4436  C5'  DT A 216      29.421-597.176  -5.227 
ATOM   4437  C4'  DT A 216      28.356-597.966  -4.491 
ATOM   4438  O4'  DT A 216      27.073-597.943  -5.179 
ATOM   4439  C3'  DT A 216      28.646-599.455  -4.301 
ATOM   4440  O3'  DT A 216      28.155-599.861  -3.028 
ATOM   4441  C2'  DT A 216      27.822-600.151  -5.384 
ATOM   4442  C1'  DT A 216      26.581-599.272  -5.254 
ATOM   4443  N1   DT A 216      25.659-599.360  -6.421 
ATOM   4444  C2   DT A 216      24.314-599.256  -6.164 
ATOM   4445  O2   DT A 216      23.863-599.098  -5.043 
ATOM   4446  N3   DT A 216      23.491-599.342  -7.270 
ATOM   4447  C4   DT A 216      23.893-599.520  -8.579 
ATOM   4448  O4   DT A 216      23.062-599.582  -9.487 
ATOM   4449  C5   DT A 216      25.324-599.618  -8.747 
ATOM   4450  C7   DT A 216      25.847-599.812 -10.140 
ATOM   4451  C6   DT A 216      26.147-599.538  -7.689 
ATOM   4452  P    DC A 217      29.014-600.894  -2.159 
ATOM   4453  OP1  DC A 217      30.057-600.161  -1.406 
ATOM   4454  OP2  DC A 217      29.492-601.994  -3.025 
ATOM   4455  O5'  DC A 217      27.908-601.450  -1.145 
ATOM   4456  C5'  DC A 217      26.816-600.592  -0.764 
ATOM   4457  C4'  DC A 217      25.514-601.367  -0.791 
ATOM   4458  O4'  DC A 217      24.881-601.341  -2.102 
ATOM   4459  C3'  DC A 217      25.619-602.856  -0.462 
ATOM   4460  O3'  DC A 217      24.470-603.245   0.281 
ATOM   4461  C2'  DC A 217      25.580-603.557  -1.820 
ATOM   4462  C1'  DC A 217      24.510-602.668  -2.446 
ATOM   4463  N1   DC A 217      24.450-602.760  -3.932 
ATOM   4464  C2   DC A 217      23.202-602.645  -4.540 
ATOM   4465  O2   DC A 217      22.206-602.471  -3.828 
ATOM   4466  N3   DC A 217      23.126-602.728  -5.892 
ATOM   4467  C4   DC A 217      24.229-602.916  -6.628 
ATOM   4468  N4   DC A 217      24.102-602.990  -7.944 
ATOM   4469  C5   DC A 217      25.521-603.038  -6.023 
ATOM   4470  C6   DC A 217      25.576-602.953  -4.669 
ATOM   4471  P    DT A 218      24.642-604.275   1.494 
ATOM   4472  OP1  DT A 218      25.051-603.542   2.713 
ATOM   4473  OP2  DT A 218      25.524-605.387   1.079 
ATOM   4474  O5'  DT A 218      23.145-604.813   1.666 
ATOM   4475  C5'  DT A 218      22.047-603.943   1.330 
ATOM   4476  C4'  DT A 218      21.000-604.710   0.545 
ATOM   4477  O4'  DT A 218      21.258-604.693  -0.889 
ATOM   4478  C3'  DT A 218      20.874-606.196   0.879 
ATOM   4479  O3'  DT A 218      19.503-606.569   0.806 
ATOM   4480  C2'  DT A 218      21.633-606.910  -0.239 
ATOM   4481  C1'  DT A 218      21.146-606.020  -1.379 
ATOM   4482  N1   DT A 218      21.969-606.127  -2.616 
ATOM   4483  C2   DT A 218      21.312-606.008  -3.817 
ATOM   4484  O2   DT A 218      20.109-605.823  -3.899 
ATOM   4485  N3   DT A 218      22.106-606.114  -4.941 
ATOM   4486  C4   DT A 218      23.470-606.323  -4.963 
ATOM   4487  O4   DT A 218      24.075-606.400  -6.035 
ATOM   4488  C5   DT A 218      24.070-606.435  -3.655 
ATOM   4489  C7   DT A 218      25.552-606.664  -3.588 
ATOM   4490  C6   DT A 218      23.322-606.337  -2.545 
ATOM   4491  P    DC A 219      18.918-607.589   1.893 
ATOM   4492  OP1  DC A 219      18.541-606.846   3.116 
ATOM   4493  OP2  DC A 219      19.864-608.711   2.079 
ATOM   4494  O5'  DC A 219      17.600-608.114   1.154 
ATOM   4495  C5'  DC A 219      16.920-607.240   0.233 
ATOM   4496  C4'  DC A 219      16.525-608.007  -1.014 
ATOM   4497  O4'  DC A 219      17.576-608.007  -2.021 
ATOM   4498  C3'  DC A 219      16.210-609.489  -0.811 
ATOM   4499  O3'  DC A 219      15.139-609.853  -1.674 
ATOM   4500  C2'  DC A 219      17.472-610.220  -1.267 
ATOM   4501  C1'  DC A 219      17.759-609.338  -2.479 
ATOM   4502  N1   DC A 219      19.149-609.463  -2.996 
ATOM   4503  C2   DC A 219      19.344-609.353  -4.370 
ATOM   4504  O2   DC A 219      18.363-609.157  -5.098 
ATOM   4505  N3   DC A 219      20.605-609.465  -4.862 
ATOM   4506  C4   DC A 219      21.640-609.678  -4.041 
ATOM   4507  N4   DC A 219      22.851-609.780  -4.568 
ATOM   4508  C5   DC A 219      21.462-609.795  -2.624 
ATOM   4509  C6   DC A 219      20.194-609.680  -2.152 
ATOM   4510  P    DA A 220      14.015-610.858  -1.135 
ATOM   4511  OP1  DA A 220      13.000-610.101  -0.370 
ATOM   4512  OP2  DA A 220      14.657-611.985  -0.424 
ATOM   4513  O5'  DA A 220      13.376-611.382  -2.506 
ATOM   4514  C5'  DA A 220      13.377-610.512  -3.654 
ATOM   4515  C4'  DA A 220      13.781-611.289  -4.891 
ATOM   4516  O4'  DA A 220      15.224-611.306  -5.089 
ATOM   4517  C3'  DA A 220      13.390-612.766  -4.908 
ATOM   4518  O3'  DA A 220      13.027-613.132  -6.233 
ATOM   4519  C2'  DA A 220      14.671-613.510  -4.531 
ATOM   4520  C1'  DA A 220      15.625-612.643  -5.347 
ATOM   4521  N9   DA A 220      17.053-612.783  -4.947 
ATOM   4522  C8   DA A 220      17.567-613.000  -3.701 
ATOM   4523  N7   DA A 220      18.862-613.078  -3.674 
ATOM   4524  C5   DA A 220      19.236-612.899  -4.998 
ATOM   4525  C6   DA A 220      20.487-612.874  -5.634 
ATOM   4526  N6   DA A 220      21.650-613.037  -4.988 
ATOM   4527  N1   DA A 220      20.502-612.675  -6.966 
ATOM   4528  C2   DA A 220      19.344-612.513  -7.604 
ATOM   4529  N3   DA A 220      18.122-612.517  -7.120 
ATOM   4530  C4   DA A 220      18.135-612.719  -5.785 
ATOM   4531  P    DG A 221      11.789-614.122  -6.453 
ATOM   4532  OP1  DG A 221      10.526-613.351  -6.434 
ATOM   4533  OP2  DG A 221      11.877-615.247  -5.496 
ATOM   4534  O5'  DG A 221      12.072-614.656  -7.936 
ATOM   4535  C5'  DG A 221      12.757-613.798  -8.867 
ATOM   4536  C4'  DG A 221      13.803-614.589  -9.628 
ATOM   4537  O4'  DG A 221      15.086-614.619  -8.940 
ATOM   4538  C3'  DG A 221      13.478-616.064  -9.865 
ATOM   4539  O3'  DG A 221      13.959-616.440 -11.150 
ATOM   4540  C2'  DG A 221      14.286-616.814  -8.806 
ATOM   4541  C1'  DG A 221      15.546-615.961  -8.908 
ATOM   4542  N9   DG A 221      16.465-616.107  -7.745 
ATOM   4543  C8   DG A 221      16.163-616.318  -6.417 
ATOM   4544  N7   DG A 221      17.212-616.403  -5.637 
ATOM   4545  C5   DG A 221      18.287-616.238  -6.510 
ATOM   4546  C6   DG A 221      19.682-616.233  -6.250 
ATOM   4547  O6   DG A 221      20.267-616.376  -5.179 
ATOM   4548  N1   DG A 221      20.420-616.034  -7.425 
ATOM   4549  C2   DG A 221      19.881-615.860  -8.684 
ATOM   4550  N2   DG A 221      20.756-615.683  -9.678 
ATOM   4551  N3   DG A 221      18.571-615.864  -8.927 
ATOM   4552  C4   DG A 221      17.842-616.057  -7.798 
ATOM   4553  P    DG A 222      13.076-617.425 -12.052 
ATOM   4554  OP1  DG A 222      12.052-616.644 -12.781 
ATOM   4555  OP2  DG A 222      12.572-618.540 -11.221 
ATOM   4556  O5'  DG A 222      14.169-617.975 -13.082 
ATOM   4557  C5'  DG A 222      15.281-617.131 -13.437 
ATOM   4558  C4'  DG A 222      16.565-617.938 -13.434 
ATOM   4559  O4'  DG A 222      17.199-617.969 -12.123 
ATOM   4560  C3'  DG A 222      16.425-619.412 -13.811 
ATOM   4561  O3'  DG A 222      17.565-619.805 -14.566 
ATOM   4562  C2'  DG A 222      16.446-620.157 -12.477 
ATOM   4563  C1'  DG A 222      17.536-619.314 -11.822 
ATOM   4564  N9   DG A 222      17.594-619.455 -10.340 
ATOM   4565  C8   DG A 222      16.567-619.650  -9.442 
ATOM   4566  N7   DG A 222      16.957-619.735  -8.194 
ATOM   4567  C5   DG A 222      18.341-619.586  -8.269 
ATOM   4568  C6   DG A 222      19.318-619.589  -7.240 
ATOM   4569  O6   DG A 222      19.160-619.725  -6.030 
ATOM   4570  N1   DG A 222      20.608-619.406  -7.757 
ATOM   4571  C2   DG A 222      20.914-619.242  -9.094 
ATOM   4572  N2   DG A 222      22.207-619.081  -9.384 
ATOM   4573  N3   DG A 222      19.996-619.238 -10.060 
ATOM   4574  C4   DG A 222      18.740-619.415  -9.574 
ATOM   4575  P    DC A 223      17.369-620.792 -15.811 
ATOM   4576  OP1  DC A 223      16.977-620.011 -17.006 
ATOM   4577  OP2  DC A 223      16.459-621.896 -15.430 
ATOM   4578  O5'  DC A 223      18.852-621.360 -16.000 
ATOM   4579  C5'  DC A 223      19.970-620.528 -15.637 
ATOM   4580  C4'  DC A 223      20.998-621.344 -14.877 
ATOM   4581  O4'  DC A 223      20.740-621.366 -13.445 
ATOM   4582  C3'  DC A 223      21.089-622.821 -15.258 
ATOM   4583  O3'  DC A 223      22.450-623.229 -15.198 
ATOM   4584  C2'  DC A 223      20.313-623.552 -14.163 
ATOM   4585  C1'  DC A 223      20.820-622.710 -12.997 
ATOM   4586  N1   DC A 223      19.994-622.837 -11.763 
ATOM   4587  C2   DC A 223      20.648-622.773 -10.535 
ATOM   4588  O2   DC A 223      21.874-622.615 -10.519 
ATOM   4589  N3   DC A 223      19.913-622.888  -9.398 
ATOM   4590  C4   DC A 223      18.586-623.058  -9.458 
ATOM   4591  N4   DC A 223      17.914-623.164  -8.322 
ATOM   4592  C5   DC A 223      17.895-623.127 -10.711 
ATOM   4593  C6   DC A 223      18.647-623.011 -11.835 
ATOM   4594  P    DT A 224      23.011-624.227 -16.317 
ATOM   4595  OP1  DT A 224      23.406-623.456 -17.516 
ATOM   4596  OP2  DT A 224      22.039-625.320 -16.539 
ATOM   4597  O5'  DT A 224      24.316-624.807 -15.595 
ATOM   4598  C5'  DT A 224      25.017-623.980 -14.648 
ATOM   4599  C4'  DT A 224      25.392-624.795 -13.427 
ATOM   4600  O4'  DT A 224      24.341-624.801 -12.418 
ATOM   4601  C3'  DT A 224      25.673-626.276 -13.676 
ATOM   4602  O3'  DT A 224      26.734-626.694 -12.825 
ATOM   4603  C2'  DT A 224      24.393-626.991 -13.242 
ATOM   4604  C1'  DT A 224      24.128-626.141 -12.003 
ATOM   4605  N1   DT A 224      22.733-626.250 -11.490 
ATOM   4606  C2   DT A 224      22.560-626.177 -10.129 
ATOM   4607  O2   DT A 224      23.486-626.031  -9.350 
ATOM   4608  N3   DT A 224      21.254-626.283  -9.690 
ATOM   4609  C4   DT A 224      20.136-626.450 -10.481 
ATOM   4610  O4   DT A 224      19.016-626.531  -9.973 
ATOM   4611  C5   DT A 224      20.419-626.515 -11.895 
ATOM   4612  C7   DT A 224      19.257-626.696 -12.828 
ATOM   4613  C6   DT A 224      21.679-626.416 -12.349 
ATOM   4614  P    DA A 225      27.834-627.707 -13.395 
ATOM   4615  OP1  DA A 225      28.868-626.950 -14.138 
ATOM   4616  OP2  DA A 225      27.165-628.795 -14.142 
ATOM   4617  O5'  DA A 225      28.460-628.289 -12.043 
ATOM   4618  C5'  DA A 225      28.478-627.457 -10.868 
ATOM   4619  C4'  DA A 225      28.055-628.262  -9.656 
ATOM   4620  O4'  DA A 225      26.612-628.251  -9.458 
ATOM   4621  C3'  DA A 225      28.411-629.748  -9.687 
ATOM   4622  O3'  DA A 225      28.765-630.164  -8.373 
ATOM   4623  C2'  DA A 225      27.113-630.449 -10.085 
ATOM   4624  C1'  DA A 225      26.179-629.585  -9.242 
ATOM   4625  N9   DA A 225      24.750-629.679  -9.646 
ATOM   4626  C8   DA A 225      24.230-629.844 -10.898 
ATOM   4627  N7   DA A 225      22.934-629.890 -10.927 
ATOM   4628  C5   DA A 225      22.565-629.745  -9.597 
ATOM   4629  C6   DA A 225      21.313-629.710  -8.960 
ATOM   4630  N6   DA A 225      20.147-629.824  -9.612 
ATOM   4631  N1   DA A 225      21.303-629.553  -7.624 
ATOM   4632  C2   DA A 225      22.464-629.439  -6.981 
ATOM   4633  N3   DA A 225      23.687-629.457  -7.466 
ATOM   4634  C4   DA A 225      23.669-629.615  -8.805 
ATOM   4635  P    DA A 226      29.979-631.191  -8.184 
ATOM   4636  OP1  DA A 226      31.260-630.449  -8.180 
ATOM   4637  OP2  DA A 226      29.864-632.282  -9.177 
ATOM   4638  O5'  DA A 226      29.683-631.764  -6.719 
ATOM   4639  C5'  DA A 226      29.018-630.920  -5.762 
ATOM   4640  C4'  DA A 226      27.953-631.710  -5.026 
ATOM   4641  O4'  DA A 226      26.670-631.687  -5.714 
ATOM   4642  C3'  DA A 226      28.242-633.198  -4.835 
ATOM   4643  O3'  DA A 226      27.752-633.604  -3.563 
ATOM   4644  C2'  DA A 226      27.419-633.895  -5.918 
ATOM   4645  C1'  DA A 226      26.178-633.016  -5.788 
ATOM   4646  N9   DA A 226      25.256-633.103  -6.956 
ATOM   4647  C8   DA A 226      25.571-633.277  -8.272 
ATOM   4648  N7   DA A 226      24.539-633.314  -9.058 
ATOM   4649  C5   DA A 226      23.460-633.153  -8.200 
ATOM   4650  C6   DA A 226      22.074-633.103  -8.420 
ATOM   4651  N6   DA A 226      21.512-633.216  -9.632 
ATOM   4652  N1   DA A 226      21.282-632.932  -7.345 
ATOM   4653  C2   DA A 226      21.845-632.820  -6.143 
ATOM   4654  N3   DA A 226      23.119-632.852  -5.817 
ATOM   4655  C4   DA A 226      23.890-633.024  -6.910 
ATOM   4656  P    DT A 227      28.611-634.637  -2.694 
ATOM   4657  OP1  DT A 227      29.654-633.904  -1.941 
ATOM   4658  OP2  DT A 227      29.088-635.737  -3.560 
ATOM   4659  O5'  DT A 227      27.505-635.193  -1.680 
ATOM   4660  C5'  DT A 227      26.413-634.335  -1.299 
ATOM   4661  C4'  DT A 227      25.111-635.110  -1.326 
ATOM   4662  O4'  DT A 227      24.477-635.085  -2.637 
ATOM   4663  C3'  DT A 227      25.216-636.599  -0.996 
ATOM   4664  O3'  DT A 227      24.067-636.988  -0.254 
ATOM   4665  C2'  DT A 227      25.177-637.300  -2.354 
ATOM   4666  C1'  DT A 227      24.107-636.411  -2.981 
ATOM   4667  N1   DT A 227      24.046-636.504  -4.467 
ATOM   4668  C2   DT A 227      22.809-636.388  -5.051 
ATOM   4669  O2   DT A 227      21.786-636.216  -4.410 
ATOM   4670  N3   DT A 227      22.791-636.480  -6.429 
ATOM   4671  C4   DT A 227      23.884-636.673  -7.250 
ATOM   4672  O4   DT A 227      23.744-636.739  -8.473 
ATOM   4673  C5   DT A 227      25.138-636.783  -6.545 
ATOM   4674  C7   DT A 227      26.379-636.995  -7.364 
ATOM   4675  C6   DT A 227      25.184-636.698  -5.206 
ATOM   4676  P    DG A 228      24.239-638.018   0.959 
ATOM   4677  OP1  DG A 228      24.647-637.285   2.179 
ATOM   4678  OP2  DG A 228      25.121-639.131   0.544 
ATOM   4679  O5'  DG A 228      22.741-638.556   1.131 
ATOM   4680  C5'  DG A 228      21.644-637.687   0.795 
ATOM   4681  C4'  DG A 228      20.597-638.453   0.010 
ATOM   4682  O4'  DG A 228      20.855-638.436  -1.423 
ATOM   4683  C3'  DG A 228      20.471-639.939   0.344 
ATOM   4684  O3'  DG A 228      19.100-640.313   0.271 
ATOM   4685  C2'  DG A 228      21.230-640.654  -0.774 
ATOM   4686  C1'  DG A 228      20.743-639.763  -1.914 
ATOM   4687  N9   DG A 228      21.566-639.871  -3.150 
ATOM   4688  C8   DG A 228      22.922-640.078  -3.280 
ATOM   4689  N7   DG A 228      23.340-640.123  -4.522 
ATOM   4690  C5   DG A 228      22.177-639.933  -5.268 
ATOM   4691  C6   DG A 228      21.993-639.884  -6.674 
ATOM   4692  O6   DG A 228      22.830-639.999  -7.565 
ATOM   4693  N1   DG A 228      20.648-639.673  -7.008 
ATOM   4694  C2   DG A 228      19.616-639.528  -6.100 
ATOM   4695  N2   DG A 228      18.401-639.333  -6.619 
ATOM   4696  N3   DG A 228      19.791-639.574  -4.781 
ATOM   4697  C4   DG A 228      21.090-639.779  -4.442 
ATOM   4698  P    DT A 229      18.515-641.332   1.358 
ATOM   4699  OP1  DT A 229      18.138-640.590   2.582 
ATOM   4700  OP2  DT A 229      19.460-642.454   1.544 
ATOM   4701  O5'  DT A 229      17.196-641.858   0.619 
ATOM   4702  C5'  DT A 229      16.517-640.984  -0.302 
ATOM   4703  C4'  DT A 229      16.122-641.750  -1.548 
ATOM   4704  O4'  DT A 229      17.173-641.750  -2.556 
ATOM   4705  C3'  DT A 229      15.806-643.232  -1.346 
ATOM   4706  O3'  DT A 229      14.736-643.597  -2.209 
ATOM   4707  C2'  DT A 229      17.069-643.963  -1.802 
ATOM   4708  C1'  DT A 229      17.355-643.081  -3.014 
ATOM   4709  N1   DT A 229      18.746-643.207  -3.531 
ATOM   4710  C2   DT A 229      18.921-643.095  -4.889 
ATOM   4711  O2   DT A 229      18.000-642.902  -5.662 
ATOM   4712  N3   DT A 229      20.225-643.218  -5.332 
ATOM   4713  C4   DT A 229      21.338-643.437  -4.547 
ATOM   4714  O4   DT A 229      22.456-643.529  -5.057 
ATOM   4715  C5   DT A 229      21.054-643.540  -3.134 
ATOM   4716  C7   DT A 229      22.211-643.778  -2.209 
ATOM   4717  C6   DT A 229      19.796-643.425  -2.677 
ATOM   4718  P    DC A 230      13.612-644.601  -1.670 
ATOM   4719  OP1  DC A 230      12.597-643.844  -0.905 
ATOM   4720  OP2  DC A 230      14.254-645.728  -0.959 
ATOM   4721  O5'  DC A 230      12.973-645.125  -3.041 
ATOM   4722  C5'  DC A 230      12.974-644.255  -4.189 
ATOM   4723  C4'  DC A 230      13.378-645.032  -5.426 
ATOM   4724  O4'  DC A 230      14.821-645.049  -5.624 
ATOM   4725  C3'  DC A 230      12.987-646.509  -5.442 
ATOM   4726  O3'  DC A 230      12.624-646.875  -6.768 
ATOM   4727  C2'  DC A 230      14.268-647.254  -5.066 
ATOM   4728  C1'  DC A 230      15.222-646.386  -5.882 
ATOM   4729  N1   DC A 230      16.650-646.526  -5.482 
ATOM   4730  C2   DC A 230      17.616-646.431  -6.480 
ATOM   4731  O2   DC A 230      17.253-646.235  -7.645 
ATOM   4732  N3   DC A 230      18.924-646.557  -6.136 
ATOM   4733  C4   DC A 230      19.277-646.769  -4.862 
ATOM   4734  N4   DC A 230      20.564-646.885  -4.577 
ATOM   4735  C5   DC A 230      18.298-646.870  -3.820 
ATOM   4736  C6   DC A 230      16.997-646.742  -4.184 
ATOM   4737  P    DG A 231      11.386-647.866  -6.988 
ATOM   4738  OP1  DG A 231      10.123-647.094  -6.969 
ATOM   4739  OP2  DG A 231      11.474-648.990  -6.031 
ATOM   4740  O5'  DG A 231      11.668-648.399  -8.471 
ATOM   4741  C5'  DG A 231      12.354-647.541  -9.402 
ATOM   4742  C4'  DG A 231      13.400-648.333 -10.162 
ATOM   4743  O4'  DG A 231      14.683-648.362  -9.474 
ATOM   4744  C3'  DG A 231      13.075-649.807 -10.400 
ATOM   4745  O3'  DG A 231      13.556-650.184 -11.684 
ATOM   4746  C2'  DG A 231      13.882-650.557  -9.341 
ATOM   4747  C1'  DG A 231      15.143-649.704  -9.443 
ATOM   4748  N9   DG A 231      16.062-649.851  -8.280 
ATOM   4749  C8   DG A 231      15.759-650.061  -6.951 
ATOM   4750  N7   DG A 231      16.809-650.146  -6.172 
ATOM   4751  C5   DG A 231      17.883-649.981  -7.045 
ATOM   4752  C6   DG A 231      19.279-649.977  -6.785 
ATOM   4753  O6   DG A 231      19.864-650.120  -5.714 
ATOM   4754  N1   DG A 231      20.017-649.777  -7.960 
ATOM   4755  C2   DG A 231      19.478-649.604  -9.219 
ATOM   4756  N2   DG A 231      20.352-649.426 -10.213 
ATOM   4757  N3   DG A 231      18.168-649.607  -9.461 
ATOM   4758  C4   DG A 231      17.438-649.800  -8.333 
ATOM   4759  P    DT A 232      12.673-651.168 -12.586 
ATOM   4760  OP1  DT A 232      11.649-650.387 -13.316 
ATOM   4761  OP2  DT A 232      12.169-652.284 -11.755 
ATOM   4762  O5'  DT A 232      13.766-651.718 -13.617 
ATOM   4763  C5'  DT A 232      14.878-650.875 -13.972 
ATOM   4764  C4'  DT A 232      16.162-651.681 -13.969 
ATOM   4765  O4'  DT A 232      16.796-651.712 -12.658 
ATOM   4766  C3'  DT A 232      16.022-653.156 -14.346 
ATOM   4767  O3'  DT A 232      17.161-653.548 -15.101 
ATOM   4768  C2'  DT A 232      16.043-653.900 -13.011 
ATOM   4769  C1'  DT A 232      17.133-653.057 -12.356 
ATOM   4770  N1   DT A 232      17.191-653.199 -10.875 
ATOM   4771  C2   DT A 232      18.432-653.131 -10.288 
ATOM   4772  O2   DT A 232      19.458-652.963 -10.924 
ATOM   4773  N3   DT A 232      18.445-653.267  -8.913 
ATOM   4774  C4   DT A 232      17.349-653.460  -8.099 
ATOM   4775  O4   DT A 232      17.486-653.568  -6.878 
ATOM   4776  C5   DT A 232      16.092-653.517  -8.806 
ATOM   4777  C7   DT A 232      14.848-653.725  -7.993 
ATOM   4778  C6   DT A 232      16.049-653.389 -10.142 
ATOM   4779  P    DC A 233      16.965-654.536 -16.345 
ATOM   4780  OP1  DC A 233      16.574-653.755 -17.541 
ATOM   4781  OP2  DC A 233      16.056-655.639 -15.965 
ATOM   4782  O5'  DC A 233      18.449-655.103 -16.535 
ATOM   4783  C5'  DC A 233      19.567-654.271 -16.172 
ATOM   4784  C4'  DC A 233      20.595-655.087 -15.412 
ATOM   4785  O4'  DC A 233      20.336-655.109 -13.980 
ATOM   4786  C3'  DC A 233      20.685-656.564 -15.793 
ATOM   4787  O3'  DC A 233      22.046-656.972 -15.733 
ATOM   4788  C2'  DC A 233      19.910-657.295 -14.698 
ATOM   4789  C1'  DC A 233      20.417-656.454 -13.531 
ATOM   4790  N1   DC A 233      19.591-656.580 -12.298 
ATOM   4791  C2   DC A 233      20.244-656.517 -11.070 
ATOM   4792  O2   DC A 233      21.471-656.359 -11.054 
ATOM   4793  N3   DC A 233      19.510-656.631  -9.933 
ATOM   4794  C4   DC A 233      18.183-656.801  -9.993 
ATOM   4795  N4   DC A 233      17.511-656.907  -8.857 
ATOM   4796  C5   DC A 233      17.492-656.870 -11.246 
ATOM   4797  C6   DC A 233      18.244-656.754 -12.370 
ATOM   4798  P    DT A 234      22.608-657.971 -16.851 
ATOM   4799  OP1  DT A 234      23.003-657.199 -18.051 
ATOM   4800  OP2  DT A 234      21.636-659.064 -17.074 
ATOM   4801  O5'  DT A 234      23.913-658.551 -16.130 
ATOM   4802  C5'  DT A 234      24.614-657.723 -15.183 
ATOM   4803  C4'  DT A 234      24.989-658.538 -13.962 
ATOM   4804  O4'  DT A 234      23.938-658.544 -12.953 
ATOM   4805  C3'  DT A 234      25.270-660.020 -14.210 
ATOM   4806  O3'  DT A 234      26.331-660.437 -13.359 
ATOM   4807  C2'  DT A 234      23.990-660.734 -13.777 
ATOM   4808  C1'  DT A 234      23.724-659.885 -12.538 
ATOM   4809  N1   DT A 234      22.330-659.993 -12.024 
ATOM   4810  C2   DT A 234      22.157-659.921 -10.664 
ATOM   4811  O2   DT A 234      23.082-659.774  -9.884 
ATOM   4812  N3   DT A 234      20.851-660.026 -10.225 
ATOM   4813  C4   DT A 234      19.733-660.193 -11.016 
ATOM   4814  O4   DT A 234      18.612-660.275 -10.507 
ATOM   4815  C5   DT A 234      20.015-660.258 -12.430 
ATOM   4816  C7   DT A 234      18.854-660.440 -13.363 
ATOM   4817  C6   DT A 234      21.276-660.159 -12.884 
ATOM   4818  P    DG A 235      27.430-661.450 -13.930 
ATOM   4819  OP1  DG A 235      28.464-660.694 -14.673 
ATOM   4820  OP2  DG A 235      26.762-662.539 -14.677 
ATOM   4821  O5'  DG A 235      28.056-662.032 -12.578 
ATOM   4822  C5'  DG A 235      28.075-661.200 -11.403 
ATOM   4823  C4'  DG A 235      27.652-662.005 -10.191 
ATOM   4824  O4'  DG A 235      26.209-661.994  -9.993 
ATOM   4825  C3'  DG A 235      28.008-663.491 -10.221 
ATOM   4826  O3'  DG A 235      28.361-663.907  -8.907 
ATOM   4827  C2'  DG A 235      26.710-664.193 -10.620 
ATOM   4828  C1'  DG A 235      25.776-663.329  -9.777 
ATOM   4829  N9   DG A 235      24.346-663.422 -10.181 
ATOM   4830  C8   DG A 235      23.805-663.589 -11.436 
ATOM   4831  N7   DG A 235      22.494-663.633 -11.452 
ATOM   4832  C5   DG A 235      22.142-663.486 -10.111 
ATOM   4833  C6   DG A 235      20.863-663.455  -9.500 
ATOM   4834  O6   DG A 235      19.756-663.553 -10.025 
ATOM   4835  N1   DG A 235      20.961-663.289  -8.111 
ATOM   4836  C2   DG A 235      22.142-663.167  -7.406 
ATOM   4837  N2   DG A 235      22.024-663.014  -6.086 
ATOM   4838  N3   DG A 235      23.344-663.195  -7.981 
ATOM   4839  C4   DG A 235      23.265-663.357  -9.327 
ATOM   4840  P    DT A 236      29.576-664.934  -8.719 
ATOM   4841  OP1  DT A 236      30.856-664.192  -8.715 
ATOM   4842  OP2  DT A 236      29.461-666.025  -9.711 
ATOM   4843  O5'  DT A 236      29.280-665.507  -7.254 
ATOM   4844  C5'  DT A 236      28.615-664.663  -6.296 
ATOM   4845  C4'  DT A 236      27.550-665.453  -5.560 
ATOM   4846  O4'  DT A 236      26.267-665.430  -6.249 
ATOM   4847  C3'  DT A 236      27.839-666.942  -5.370 
ATOM   4848  O3'  DT A 236      27.349-667.347  -4.098 
ATOM   4849  C2'  DT A 236      27.015-667.638  -6.453 
ATOM   4850  C1'  DT A 236      25.774-666.759  -6.323 
ATOM   4851  N1   DT A 236      24.853-666.847  -7.490 
ATOM   4852  C2   DT A 236      23.507-666.742  -7.234 
ATOM   4853  O2   DT A 236      23.056-666.585  -6.113 
ATOM   4854  N3   DT A 236      22.684-666.829  -8.340 
ATOM   4855  C4   DT A 236      23.086-667.006  -9.648 
ATOM   4856  O4   DT A 236      22.256-667.069 -10.556 
ATOM   4857  C5   DT A 236      24.518-667.105  -9.816 
ATOM   4858  C7   DT A 236      25.040-667.299 -11.210 
ATOM   4859  C6   DT A 236      25.341-667.024  -8.758 
ATOM   4860  P    DA A 237      28.208-668.380  -3.229 
ATOM   4861  OP1  DA A 237      29.251-667.648  -2.475 
ATOM   4862  OP2  DA A 237      28.685-669.481  -4.095 
ATOM   4863  O5'  DA A 237      27.102-668.936  -2.215 
ATOM   4864  C5'  DA A 237      26.010-668.078  -1.834 
ATOM   4865  C4'  DA A 237      24.708-668.853  -1.861 
ATOM   4866  O4'  DA A 237      24.074-668.828  -3.172 
ATOM   4867  C3'  DA A 237      24.813-670.342  -1.531 
ATOM   4868  O3'  DA A 237      23.664-670.731  -0.789 
ATOM   4869  C2'  DA A 237      24.773-671.043  -2.889 
ATOM   4870  C1'  DA A 237      23.704-670.154  -3.516 
ATOM   4871  N9   DA A 237      23.643-670.247  -5.001 
ATOM   4872  C8   DA A 237      24.670-670.437  -5.882 
ATOM   4873  N7   DA A 237      24.295-670.474  -7.124 
ATOM   4874  C5   DA A 237      22.920-670.297  -7.064 
ATOM   4875  C6   DA A 237      21.929-670.239  -8.057 
ATOM   4876  N6   DA A 237      22.185-670.361  -9.367 
ATOM   4877  N1   DA A 237      20.658-670.052  -7.653 
ATOM   4878  C2   DA A 237      20.409-669.932  -6.350 
ATOM   4879  N3   DA A 237      21.247-669.969  -5.338 
ATOM   4880  C4   DA A 237      22.512-670.158  -5.769 
ATOM   4881  P    DT A 238      23.836-671.762   0.424 
ATOM   4882  OP1  DT A 238      24.244-671.029   1.644 
ATOM   4883  OP2  DT A 238      24.718-672.874   0.009 
ATOM   4884  O5'  DT A 238      22.338-672.300   0.597 
ATOM   4885  C5'  DT A 238      21.240-671.430   0.260 
ATOM   4886  C4'  DT A 238      20.194-672.196  -0.525 
ATOM   4887  O4'  DT A 238      20.452-672.180  -1.958 
ATOM   4888  C3'  DT A 238      20.067-673.682  -0.190 
ATOM   4889  O3'  DT A 238      18.697-674.056  -0.264 
ATOM   4890  C2'  DT A 238      20.826-674.397  -1.309 
ATOM   4891  C1'  DT A 238      20.339-673.507  -2.449 
ATOM   4892  N1   DT A 238      21.163-673.614  -3.685 
ATOM   4893  C2   DT A 238      20.505-673.495  -4.887 
ATOM   4894  O2   DT A 238      19.303-673.309  -4.969 
ATOM   4895  N3   DT A 238      21.300-673.601  -6.011 
ATOM   4896  C4   DT A 238      22.664-673.810  -6.033 
ATOM   4897  O4   DT A 238      23.269-673.887  -7.105 
ATOM   4898  C5   DT A 238      23.263-673.922  -4.725 
ATOM   4899  C7   DT A 238      24.746-674.151  -4.658 
ATOM   4900  C6   DT A 238      22.515-673.823  -3.615 
ATOM   4901  P    DA A 239      18.111-675.075   0.823 
ATOM   4902  OP1  DA A 239      17.734-674.333   2.047 
ATOM   4903  OP2  DA A 239      19.057-676.198   1.010 
ATOM   4904  O5'  DA A 239      16.793-675.601   0.085 
ATOM   4905  C5'  DA A 239      16.114-674.727  -0.836 
ATOM   4906  C4'  DA A 239      15.719-675.494  -2.083 
ATOM   4907  O4'  DA A 239      16.770-675.493  -3.091 
ATOM   4908  C3'  DA A 239      15.403-676.976  -1.880 
ATOM   4909  O3'  DA A 239      14.333-677.340  -2.744 
ATOM   4910  C2'  DA A 239      16.665-677.706  -2.337 
ATOM   4911  C1'  DA A 239      16.952-676.825  -3.548 
ATOM   4912  N9   DA A 239      18.343-676.950  -4.065 
ATOM   4913  C8   DA A 239      19.493-677.166  -3.362 
ATOM   4914  N7   DA A 239      20.557-677.229  -4.101 
ATOM   4915  C5   DA A 239      20.079-677.041  -5.391 
ATOM   4916  C6   DA A 239      20.718-676.999  -6.641 
ATOM   4917  N6   DA A 239      22.040-677.151  -6.802 
ATOM   4918  N1   DA A 239      19.946-676.794  -7.725 
ATOM   4919  C2   DA A 239      18.633-676.643  -7.559 
ATOM   4920  N3   DA A 239      17.928-676.663  -6.448 
ATOM   4921  C4   DA A 239      18.724-676.870  -5.379 
ATOM   4922  P    DG A 240      13.208-678.344  -2.205 
ATOM   4923  OP1  DG A 240      12.193-677.587  -1.439 
ATOM   4924  OP2  DG A 240      13.850-679.472  -1.494 
ATOM   4925  O5'  DG A 240      12.570-678.868  -3.576 
ATOM   4926  C5'  DG A 240      12.571-677.999  -4.724 
ATOM   4927  C4'  DG A 240      12.975-678.775  -5.961 
ATOM   4928  O4'  DG A 240      14.418-678.792  -6.159 
ATOM   4929  C3'  DG A 240      12.583-680.253  -5.977 
ATOM   4930  O3'  DG A 240      12.221-680.618  -7.303 
ATOM   4931  C2'  DG A 240      13.864-680.997  -5.601 
ATOM   4932  C1'  DG A 240      14.819-680.129  -6.416 
ATOM   4933  N9   DG A 240      16.247-680.270  -6.016 
ATOM   4934  C8   DG A 240      16.784-680.489  -4.767 
ATOM   4935  N7   DG A 240      18.093-680.565  -4.754 
ATOM   4936  C5   DG A 240      18.447-680.384  -6.090 
ATOM   4937  C6   DG A 240      19.729-680.365  -6.700 
ATOM   4938  O6   DG A 240      20.832-680.505  -6.179 
ATOM   4939  N1   DG A 240      19.634-680.151  -8.082 
ATOM   4940  C2   DG A 240      18.456-679.979  -8.782 
ATOM   4941  N2   DG A 240      18.579-679.788 -10.098 
ATOM   4942  N3   DG A 240      17.254-679.997  -8.209 
ATOM   4943  C4   DG A 240      17.329-680.203  -6.868 
ATOM   4944  P    DT A 241      10.982-681.609  -7.523 
ATOM   4945  OP1  DT A 241       9.720-680.837  -7.504 
ATOM   4946  OP2  DT A 241      11.071-682.734  -6.566 
ATOM   4947  O5'  DT A 241      11.265-682.142  -9.005 
ATOM   4948  C5'  DT A 241      11.950-681.284  -9.937 
ATOM   4949  C4'  DT A 241      12.996-682.076 -10.697 
ATOM   4950  O4'  DT A 241      14.279-682.105 -10.009 
ATOM   4951  C3'  DT A 241      12.672-683.551 -10.934 
ATOM   4952  O3'  DT A 241      13.152-683.927 -12.219 
ATOM   4953  C2'  DT A 241      13.479-684.300  -9.875 
ATOM   4954  C1'  DT A 241      14.740-683.448  -9.978 
ATOM   4955  N1   DT A 241      15.658-683.594  -8.814 
ATOM   4956  C2   DT A 241      17.006-683.514  -9.067 
ATOM   4957  O2   DT A 241      17.462-683.332 -10.183 
ATOM   4958  N3   DT A 241      17.827-683.655  -7.965 
ATOM   4959  C4   DT A 241      17.420-683.864  -6.663 
ATOM   4960  O4   DT A 241      18.249-683.975  -5.758 
ATOM   4961  C5   DT A 241      15.988-683.934  -6.497 
ATOM   4962  C7   DT A 241      15.459-684.159  -5.111 
ATOM   4963  C6   DT A 241      15.166-683.800  -7.551 
ATOM   4964  P    DG A 242      12.270-684.911 -13.121 
ATOM   4965  OP1  DG A 242      11.246-684.131 -13.851 
ATOM   4966  OP2  DG A 242      11.766-686.027 -12.290 
ATOM   4967  O5'  DG A 242      13.362-685.461 -14.152 
ATOM   4968  C5'  DG A 242      14.474-684.618 -14.506 
ATOM   4969  C4'  DG A 242      15.759-685.424 -14.504 
ATOM   4970  O4'  DG A 242      16.392-685.456 -13.193 
ATOM   4971  C3'  DG A 242      15.618-686.899 -14.880 
ATOM   4972  O3'  DG A 242      16.758-687.292 -15.636 
ATOM   4973  C2'  DG A 242      15.640-687.644 -13.546 
ATOM   4974  C1'  DG A 242      16.730-686.801 -12.891 
ATOM   4975  N9   DG A 242      16.788-686.942 -11.409 
ATOM   4976  C8   DG A 242      15.760-687.137 -10.512 
ATOM   4977  N7   DG A 242      16.151-687.221  -9.264 
ATOM   4978  C5   DG A 242      17.534-687.073  -9.339 
ATOM   4979  C6   DG A 242      18.511-687.076  -8.310 
ATOM   4980  O6   DG A 242      18.353-687.212  -7.099 
ATOM   4981  N1   DG A 242      19.801-686.893  -8.827 
ATOM   4982  C2   DG A 242      20.107-686.728 -10.164 
ATOM   4983  N2   DG A 242      21.400-686.567 -10.454 
ATOM   4984  N3   DG A 242      19.190-686.725 -11.129 
ATOM   4985  C4   DG A 242      17.933-686.902 -10.644 
ATOM   4986  P    DT A 243      16.562-688.279 -16.880 
ATOM   4987  OP1  DT A 243      16.171-687.498 -18.076 
ATOM   4988  OP2  DT A 243      15.652-689.382 -16.500 
ATOM   4989  O5'  DT A 243      18.045-688.847 -17.070 
ATOM   4990  C5'  DT A 243      19.164-688.015 -16.706 
ATOM   4991  C4'  DT A 243      20.191-688.830 -15.947 
ATOM   4992  O4'  DT A 243      19.933-688.853 -14.514 
ATOM   4993  C3'  DT A 243      20.282-690.307 -16.328 
ATOM   4994  O3'  DT A 243      21.643-690.716 -16.268 
ATOM   4995  C2'  DT A 243      19.507-691.039 -15.232 
ATOM   4996  C1'  DT A 243      20.013-690.197 -14.066 
ATOM   4997  N1   DT A 243      19.188-690.324 -12.832 
ATOM   4998  C2   DT A 243      19.847-690.259 -11.629 
ATOM   4999  O2   DT A 243      21.054-690.105 -11.540 
ATOM   5000  N3   DT A 243      19.050-690.381 -10.508 
ATOM   5001  C4   DT A 243      17.681-690.558 -10.492 
ATOM   5002  O4   DT A 243      17.074-690.655  -9.424 
ATOM   5003  C5   DT A 243      17.079-690.614 -11.804 
ATOM   5004  C7   DT A 243      15.593-690.805 -11.876 
ATOM   5005  C6   DT A 243      17.831-690.498 -12.910 
ATOM   5006  P    DA A 244      22.205-691.714 -17.386 
ATOM   5007  OP1  DA A 244      22.600-690.943 -18.586 
ATOM   5008  OP2  DA A 244      21.232-692.807 -17.609 
ATOM   5009  O5'  DA A 244      23.510-692.294 -16.665 
ATOM   5010  C5'  DA A 244      24.210-691.466 -15.718 
ATOM   5011  C4'  DA A 244      24.585-692.281 -14.496 
ATOM   5012  O4'  DA A 244      23.535-692.288 -13.488 
ATOM   5013  C3'  DA A 244      24.867-693.763 -14.745 
ATOM   5014  O3'  DA A 244      25.928-694.180 -13.894 
ATOM   5015  C2'  DA A 244      23.586-694.478 -14.311 
ATOM   5016  C1'  DA A 244      23.321-693.628 -13.073 
ATOM   5017  N9   DA A 244      21.927-693.737 -12.559 
ATOM   5018  C8   DA A 244      20.772-693.903 -13.270 
ATOM   5019  N7   DA A 244      19.707-693.964 -12.532 
ATOM   5020  C5   DA A 244      20.188-693.828 -11.237 
ATOM   5021  C6   DA A 244      19.550-693.810  -9.986 
ATOM   5022  N6   DA A 244      18.225-693.936  -9.829 
ATOM   5023  N1   DA A 244      20.327-693.658  -8.896 
ATOM   5024  C2   DA A 244      21.643-693.534  -9.059 
ATOM   5025  N3   DA A 244      22.347-693.535 -10.169 
ATOM   5026  C4   DA A 244      21.547-693.689 -11.244 
ATOM   5027  P    DT A 245      27.027-695.194 -14.465 
ATOM   5028  OP1  DT A 245      28.061-694.437 -15.207 
ATOM   5029  OP2  DT A 245      26.359-696.282 -15.211 
ATOM   5030  O5'  DT A 245      27.653-695.776 -13.113 
ATOM   5031  C5'  DT A 245      27.672-694.943 -11.938 
ATOM   5032  C4'  DT A 245      27.249-695.749 -10.726 
ATOM   5033  O4'  DT A 245      25.806-695.738 -10.527 
ATOM   5034  C3'  DT A 245      27.605-697.235 -10.756 
ATOM   5035  O3'  DT A 245      27.958-697.651  -9.442 
ATOM   5036  C2'  DT A 245      26.307-697.936 -11.154 
ATOM   5037  C1'  DT A 245      25.373-697.072 -10.311 
ATOM   5038  N1   DT A 245      23.943-697.166 -10.715 
ATOM   5039  C2   DT A 245      23.004-697.078  -9.716 
ATOM   5040  O2   DT A 245      23.296-696.930  -8.542 
ATOM   5041  N3   DT A 245      21.688-697.170 -10.128 
ATOM   5042  C4   DT A 245      21.247-697.337 -11.425 
ATOM   5043  O4   DT A 245      20.041-697.406 -11.672 
ATOM   5044  C5   DT A 245      22.306-697.418 -12.403 
ATOM   5045  C7   DT A 245      21.911-697.601 -13.839 
ATOM   5046  C6   DT A 245      23.593-697.333 -12.030 
ATOM   5047  P    DG A 246      29.172-698.677  -9.254 
ATOM   5048  OP1  DG A 246      30.453-697.936  -9.250 
ATOM   5049  OP2  DG A 246      29.057-699.769 -10.246 
ATOM   5050  O5'  DG A 246      28.876-699.250  -7.789 
ATOM   5051  C5'  DG A 246      28.211-698.406  -6.831 
ATOM   5052  C4'  DG A 246      27.147-699.196  -6.095 
ATOM   5053  O4'  DG A 246      25.864-699.173  -6.783 
ATOM   5054  C3'  DG A 246      27.436-700.685  -5.905 
ATOM   5055  O3'  DG A 246      26.946-701.091  -4.633 
ATOM   5056  C2'  DG A 246      26.612-701.381  -6.988 
ATOM   5057  C1'  DG A 246      25.371-700.502  -6.858 
ATOM   5058  N9   DG A 246      24.450-700.590  -8.025 
ATOM   5059  C8   DG A 246      24.749-700.765  -9.358 
ATOM   5060  N7   DG A 246      23.696-700.800 -10.141 
ATOM   5061  C5   DG A 246      22.626-700.637  -9.263 
ATOM   5062  C6   DG A 246      21.231-700.592  -9.521 
ATOM   5063  O6   DG A 246      20.644-700.687 -10.596 
ATOM   5064  N1   DG A 246      20.497-700.412  -8.340 
ATOM   5065  C2   DG A 246      21.041-700.291  -7.076 
ATOM   5066  N2   DG A 246      20.170-700.125  -6.078 
ATOM   5067  N3   DG A 246      22.349-700.334  -6.835 
ATOM   5068  C4   DG A 246      23.075-700.508  -7.970 
ATOM   5069  P    DC A 247      27.804-702.124  -3.763 
ATOM   5070  OP1  DC A 247      28.847-701.391  -3.010 
ATOM   5071  OP2  DC A 247      28.282-703.224  -4.630 
ATOM   5072  O5'  DC A 247      26.698-702.680  -2.750 
ATOM   5073  C5'  DC A 247      25.607-701.822  -2.369 
ATOM   5074  C4'  DC A 247      24.305-702.597  -2.396 
ATOM   5075  O4'  DC A 247      23.671-702.571  -3.707 
ATOM   5076  C3'  DC A 247      24.409-704.086  -2.066 
ATOM   5077  O3'  DC A 247      23.260-704.475  -1.324 
ATOM   5078  C2'  DC A 247      24.370-704.787  -3.424 
ATOM   5079  C1'  DC A 247      23.301-703.898  -4.051 
ATOM   5080  N1   DC A 247      23.240-703.991  -5.536 
ATOM   5081  C2   DC A 247      21.992-703.875  -6.144 
ATOM   5082  O2   DC A 247      20.996-703.701  -5.432 
ATOM   5083  N3   DC A 247      21.916-703.958  -7.497 
ATOM   5084  C4   DC A 247      23.019-704.146  -8.232 
ATOM   5085  N4   DC A 247      22.892-704.220  -9.549 
ATOM   5086  C5   DC A 247      24.311-704.268  -7.627 
ATOM   5087  C6   DC A 247      24.366-704.183  -6.274 
ATOM   5088  P    DC A 248      23.432-705.505  -0.110 
ATOM   5089  OP1  DC A 248      23.841-704.772   1.109 
ATOM   5090  OP2  DC A 248      24.315-706.617  -0.526 
ATOM   5091  O5'  DC A 248      21.935-706.043   0.062 
ATOM   5092  C5'  DC A 248      20.837-705.173  -0.275 
ATOM   5093  C4'  DC A 248      19.790-705.940  -1.059 
ATOM   5094  O4'  DC A 248      20.048-705.923  -2.493 
ATOM   5095  C3'  DC A 248      19.664-707.426  -0.725 
ATOM   5096  O3'  DC A 248      18.294-707.799  -0.799 
ATOM   5097  C2'  DC A 248      20.423-708.140  -1.844 
ATOM   5098  C1'  DC A 248      19.936-707.250  -2.984 
ATOM   5099  N1   DC A 248      20.759-707.357  -4.220 
ATOM   5100  C2   DC A 248      20.108-707.239  -5.446 
ATOM   5101  O2   DC A 248      18.886-707.051  -5.456 
ATOM   5102  N3   DC A 248      20.840-707.335  -6.585 
ATOM   5103  C4   DC A 248      22.163-707.539  -6.531 
ATOM   5104  N4   DC A 248      22.832-707.625  -7.671 
ATOM   5105  C5   DC A 248      22.851-707.664  -5.281 
ATOM   5106  C6   DC A 248      22.102-707.566  -4.154 
ATOM   5107  P    DG A 249      17.708-708.819   0.288 
ATOM   5108  OP1  DG A 249      17.331-708.076   1.512 
ATOM   5109  OP2  DG A 249      18.654-709.941   0.475 
ATOM   5110  O5'  DG A 249      16.390-709.344  -0.450 
ATOM   5111  C5'  DG A 249      15.710-708.470  -1.371 
ATOM   5112  C4'  DG A 249      15.316-709.237  -2.618 
ATOM   5113  O4'  DG A 249      16.366-709.237  -3.626 
ATOM   5114  C3'  DG A 249      15.000-710.719  -2.415 
ATOM   5115  O3'  DG A 249      13.929-711.083  -3.278 
ATOM   5116  C2'  DG A 249      16.262-711.450  -2.872 
ATOM   5117  C1'  DG A 249      16.549-710.568  -4.083 
ATOM   5118  N9   DG A 249      17.940-710.693  -4.600 
ATOM   5119  C8   DG A 249      19.110-710.911  -3.907 
ATOM   5120  N7   DG A 249      20.178-710.972  -4.666 
ATOM   5121  C5   DG A 249      19.679-710.782  -5.954 
ATOM   5122  C6   DG A 249      20.356-710.745  -7.200 
ATOM   5123  O6   DG A 249      21.555-710.875  -7.428 
ATOM   5124  N1   DG A 249      19.465-710.528  -8.261 
ATOM   5125  C2   DG A 249      18.100-710.366  -8.134 
ATOM   5126  N2   DG A 249      17.424-710.168  -9.268 
ATOM   5127  N3   DG A 249      17.465-710.400  -6.963 
ATOM   5128  C4   DG A 249      18.315-710.611  -5.924 
ATOM   5129  P    DT A 250      12.805-712.088  -2.740 
ATOM   5130  OP1  DT A 250      11.790-711.331  -1.974 
ATOM   5131  OP2  DT A 250      13.447-713.215  -2.028 
ATOM   5132  O5'  DT A 250      12.167-712.612  -4.110 
ATOM   5133  C5'  DT A 250      12.168-711.742  -5.258 
ATOM   5134  C4'  DT A 250      12.572-712.519  -6.496 
ATOM   5135  O4'  DT A 250      14.015-712.536  -6.694 
ATOM   5136  C3'  DT A 250      12.180-713.996  -6.512 
ATOM   5137  O3'  DT A 250      11.817-714.362  -7.837 
ATOM   5138  C2'  DT A 250      13.461-714.740  -6.136 
ATOM   5139  C1'  DT A 250      14.415-713.873  -6.951 
ATOM   5140  N1   DT A 250      15.844-714.013  -6.551 
ATOM   5141  C2   DT A 250      16.785-713.917  -7.548 
ATOM   5142  O2   DT A 250      16.496-713.725  -8.716 
ATOM   5143  N3   DT A 250      18.097-714.053  -7.139 
ATOM   5144  C4   DT A 250      18.535-714.271  -5.849 
ATOM   5145  O4   DT A 250      19.739-714.377  -5.604 
ATOM   5146  C5   DT A 250      17.474-714.358  -4.873 
ATOM   5147  C7   DT A 250      17.863-714.596  -3.444 
ATOM   5148  C6   DT A 250      16.189-714.230  -5.243 
ATOM   5149  P    DT A 251      10.579-715.353  -8.057 
ATOM   5150  OP1  DT A 251       9.317-714.581  -8.039 
ATOM   5151  OP2  DT A 251      10.668-716.477  -7.101 
ATOM   5152  O5'  DT A 251      10.862-715.886  -9.540 
ATOM   5153  C5'  DT A 251      11.547-715.028 -10.472 
ATOM   5154  C4'  DT A 251      12.593-715.819 -11.232 
ATOM   5155  O4'  DT A 251      13.876-715.849 -10.544 
ATOM   5156  C3'  DT A 251      12.268-717.294 -11.469 
ATOM   5157  O3'  DT A 251      12.749-717.671 -12.754 
ATOM   5158  C2'  DT A 251      13.076-718.044 -10.410 
ATOM   5159  C1'  DT A 251      14.337-717.191 -10.513 
ATOM   5160  N1   DT A 251      15.255-717.337  -9.349 
ATOM   5161  C2   DT A 251      16.603-717.257  -9.602 
ATOM   5162  O2   DT A 251      17.059-717.075 -10.717 
ATOM   5163  N3   DT A 251      17.424-717.399  -8.499 
ATOM   5164  C4   DT A 251      17.017-717.608  -7.198 
ATOM   5165  O4   DT A 251      17.846-717.719  -6.293 
ATOM   5166  C5   DT A 251      15.584-717.677  -7.032 
ATOM   5167  C7   DT A 251      15.056-717.903  -5.646 
ATOM   5168  C6   DT A 251      14.763-717.544  -8.086 
ATOM   5169  P    DA A 252      11.866-718.655 -13.656 
ATOM   5170  OP1  DA A 252      10.843-717.874 -14.385 
ATOM   5171  OP2  DA A 252      11.362-719.770 -12.825 
ATOM   5172  O5'  DA A 252      12.959-719.205 -14.686 
ATOM   5173  C5'  DA A 252      14.071-718.361 -15.041 
ATOM   5174  C4'  DA A 252      15.355-719.168 -15.039 
ATOM   5175  O4'  DA A 252      15.989-719.199 -13.728 
ATOM   5176  C3'  DA A 252      15.215-720.642 -15.415 
ATOM   5177  O3'  DA A 252      16.355-721.035 -16.171 
ATOM   5178  C2'  DA A 252      15.236-721.387 -14.081 
ATOM   5179  C1'  DA A 252      16.327-720.544 -13.426 
ATOM   5180  N9   DA A 252      16.384-720.685 -11.944 
ATOM   5181  C8   DA A 252      15.354-720.878 -11.070 
ATOM   5182  N7   DA A 252      15.726-720.964  -9.830 
ATOM   5183  C5   DA A 252      17.106-720.818  -9.885 
ATOM   5184  C6   DA A 252      18.098-720.815  -8.891 
ATOM   5185  N6   DA A 252      17.838-720.972  -7.585 
ATOM   5186  N1   DA A 252      19.373-720.646  -9.288 
ATOM   5187  C2   DA A 252      19.625-720.491 -10.587 
ATOM   5188  N3   DA A 252      18.786-720.476 -11.600 
ATOM   5189  C4   DA A 252      17.518-720.647 -11.175 
ATOM   5190  P    DA A 253      16.159-722.022 -17.415 
ATOM   5191  OP1  DA A 253      15.768-721.242 -18.611 
ATOM   5192  OP2  DA A 253      15.249-723.126 -17.035 
ATOM   5193  O5'  DA A 253      17.642-722.590 -17.605 
ATOM   5194  C5'  DA A 253      18.760-721.758 -17.241 
ATOM   5195  C4'  DA A 253      19.788-722.574 -16.482 
ATOM   5196  O4'  DA A 253      19.530-722.596 -15.049 
ATOM   5197  C3'  DA A 253      19.879-724.051 -16.863 
ATOM   5198  O3'  DA A 253      21.240-724.459 -16.803 
ATOM   5199  C2'  DA A 253      19.104-724.782 -15.767 
ATOM   5200  C1'  DA A 253      19.610-723.940 -14.601 
ATOM   5201  N9   DA A 253      18.784-724.067 -13.367 
ATOM   5202  C8   DA A 253      17.434-724.244 -13.264 
ATOM   5203  N7   DA A 253      17.007-724.320 -12.043 
ATOM   5204  C5   DA A 253      18.156-724.184 -11.277 
ATOM   5205  C6   DA A 253      18.375-724.178  -9.889 
ATOM   5206  N6   DA A 253      17.395-724.320  -8.985 
ATOM   5207  N1   DA A 253      19.642-724.022  -9.463 
ATOM   5208  C2   DA A 253      20.612-723.882 -10.366 
ATOM   5209  N3   DA A 253      20.528-723.871 -11.678 
ATOM   5210  C4   DA A 253      19.250-724.029 -12.079 
ATOM   5211  P    DC A 254      21.801-725.457 -17.921 
ATOM   5212  OP1  DC A 254      22.197-724.686 -19.120 
ATOM   5213  OP2  DC A 254      20.829-726.550 -18.143 
ATOM   5214  O5'  DC A 254      23.107-726.037 -17.200 
ATOM   5215  C5'  DC A 254      23.807-725.210 -16.253 
ATOM   5216  C4'  DC A 254      24.182-726.025 -15.031 
ATOM   5217  O4'  DC A 254      23.131-726.031 -14.023 
ATOM   5218  C3'  DC A 254      24.464-727.506 -15.280 
ATOM   5219  O3'  DC A 254      25.525-727.924 -14.429 
ATOM   5220  C2'  DC A 254      23.183-728.221 -14.846 
ATOM   5221  C1'  DC A 254      22.918-727.371 -13.607 
ATOM   5222  N1   DC A 254      21.523-727.480 -13.094 
ATOM   5223  C2   DC A 254      21.331-727.408 -11.717 
ATOM   5224  O2   DC A 254      22.316-727.259 -10.985 
ATOM   5225  N3   DC A 254      20.068-727.506 -11.229 
ATOM   5226  C4   DC A 254      19.027-727.668 -12.057 
ATOM   5227  N4   DC A 254      17.815-727.757 -11.532 
ATOM   5228  C5   DC A 254      19.204-727.744 -13.476 
ATOM   5229  C6   DC A 254      20.474-727.645 -13.944 
ATOM   5230  P    DA A 255      26.624-728.937 -15.000 
ATOM   5231  OP1  DA A 255      27.658-728.180 -15.742 
ATOM   5232  OP2  DA A 255      25.955-730.025 -15.746 
ATOM   5233  O5'  DA A 255      27.250-729.519 -13.647 
ATOM   5234  C5'  DA A 255      27.268-728.687 -12.473 
ATOM   5235  C4'  DA A 255      26.845-729.492 -11.260 
ATOM   5236  O4'  DA A 255      25.402-729.481 -11.062 
ATOM   5237  C3'  DA A 255      27.202-730.978 -11.291 
ATOM   5238  O3'  DA A 255      27.555-731.394  -9.977 
ATOM   5239  C2'  DA A 255      25.903-731.679 -11.689 
ATOM   5240  C1'  DA A 255      24.970-730.815 -10.846 
ATOM   5241  N9   DA A 255      23.540-730.909 -11.250 
ATOM   5242  C8   DA A 255      23.020-731.074 -12.503 
ATOM   5243  N7   DA A 255      21.724-731.120 -12.531 
ATOM   5244  C5   DA A 255      21.355-730.975 -11.201 
ATOM   5245  C6   DA A 255      20.103-730.940 -10.564 
ATOM   5246  N6   DA A 255      18.937-731.054 -11.216 
ATOM   5247  N1   DA A 255      20.094-730.783  -9.228 
ATOM   5248  C2   DA A 255      21.254-730.669  -8.586 
ATOM   5249  N3   DA A 255      22.477-730.687  -9.070 
ATOM   5250  C4   DA A 255      22.459-730.845 -10.409 
ATOM   5251  P    DA A 256      28.769-732.421  -9.789 
ATOM   5252  OP1  DA A 256      30.050-731.679  -9.785 
ATOM   5253  OP2  DA A 256      28.654-733.512 -10.781 
ATOM   5254  O5'  DA A 256      28.473-732.994  -8.324 
ATOM   5255  C5'  DA A 256      27.808-732.150  -7.366 
ATOM   5256  C4'  DA A 256      26.743-732.940  -6.630 
ATOM   5257  O4'  DA A 256      25.460-732.917  -7.318 
ATOM   5258  C3'  DA A 256      27.033-734.429  -6.440 
ATOM   5259  O3'  DA A 256      26.542-734.834  -5.167 
ATOM   5260  C2'  DA A 256      26.209-735.125  -7.523 
ATOM   5261  C1'  DA A 256      24.968-734.246  -7.393 
ATOM   5262  N9   DA A 256      24.046-734.333  -8.560 
ATOM   5263  C8   DA A 256      24.361-734.507  -9.877 
ATOM   5264  N7   DA A 256      23.330-734.544 -10.662 
ATOM   5265  C5   DA A 256      22.250-734.383  -9.804 
ATOM   5266  C6   DA A 256      20.864-734.333 -10.024 
ATOM   5267  N6   DA A 256      20.303-734.446 -11.236 
ATOM   5268  N1   DA A 256      20.072-734.163  -8.949 
ATOM   5269  C2   DA A 256      20.636-734.050  -7.747 
ATOM   5270  N3   DA A 256      21.909-734.082  -7.421 
ATOM   5271  C4   DA A 256      22.680-734.254  -8.514 
ATOM   5272  P    DC A 257      27.401-735.867  -4.298 
ATOM   5273  OP1  DC A 257      28.444-735.134  -3.545 
ATOM   5274  OP2  DC A 257      27.879-736.967  -5.164 
ATOM   5275  O5'  DC A 257      26.295-736.423  -3.284 
ATOM   5276  C5'  DC A 257      25.203-735.565  -2.904 
ATOM   5277  C4'  DC A 257      23.901-736.340  -2.930 
ATOM   5278  O4'  DC A 257      23.268-736.315  -4.242 
ATOM   5279  C3'  DC A 257      24.006-737.829  -2.601 
ATOM   5280  O3'  DC A 257      22.857-738.218  -1.859 
ATOM   5281  C2'  DC A 257      23.967-738.530  -3.959 
ATOM   5282  C1'  DC A 257      22.897-737.641  -4.585 
ATOM   5283  N1   DC A 257      22.837-737.734  -6.071 
ATOM   5284  C2   DC A 257      21.589-737.618  -6.679 
ATOM   5285  O2   DC A 257      20.593-737.445  -5.967 
ATOM   5286  N3   DC A 257      21.513-737.701  -8.031 
ATOM   5287  C4   DC A 257      22.616-737.890  -8.767 
ATOM   5288  N4   DC A 257      22.489-737.963 -10.083 
ATOM   5289  C5   DC A 257      23.908-738.012  -8.162 
ATOM   5290  C6   DC A 257      23.963-737.927  -6.809 
ATOM   5291  P    DA A 258      23.029-739.248  -0.645 
ATOM   5292  OP1  DA A 258      23.438-738.516   0.574 
ATOM   5293  OP2  DA A 258      23.911-740.361  -1.061 
ATOM   5294  O5'  DA A 258      21.532-739.786  -0.473 
ATOM   5295  C5'  DA A 258      20.434-738.917  -0.810 
ATOM   5296  C4'  DA A 258      19.387-739.683  -1.594 
ATOM   5297  O4'  DA A 258      19.645-739.666  -3.028 
ATOM   5298  C3'  DA A 258      19.261-741.169  -1.260 
ATOM   5299  O3'  DA A 258      17.890-741.543  -1.334 
ATOM   5300  C2'  DA A 258      20.020-741.884  -2.379 
ATOM   5301  C1'  DA A 258      19.533-740.994  -3.518 
ATOM   5302  N9   DA A 258      20.356-741.101  -4.755 
ATOM   5303  C8   DA A 258      21.701-741.306  -4.864 
ATOM   5304  N7   DA A 258      22.128-741.354  -6.088 
ATOM   5305  C5   DA A 258      20.982-741.166  -6.848 
ATOM   5306  C6   DA A 258      20.764-741.112  -8.235 
ATOM   5307  N6   DA A 258      21.740-741.248  -9.144 
ATOM   5308  N1   DA A 258      19.501-740.912  -8.656 
ATOM   5309  C2   DA A 258      18.536-740.776  -7.748 
ATOM   5310  N3   DA A 258      18.618-740.809  -6.437 
ATOM   5311  C4   DA A 258      19.892-741.011  -6.042 
ATOM   5312  P    DA A 259      17.305-742.562  -0.246 
ATOM   5313  OP1  DA A 259      16.928-741.820   0.977 
ATOM   5314  OP2  DA A 259      18.251-743.685  -0.060 
ATOM   5315  O5'  DA A 259      15.987-743.088  -0.985 
ATOM   5316  C5'  DA A 259      15.307-742.214  -1.906 
ATOM   5317  C4'  DA A 259      14.912-742.980  -3.153 
ATOM   5318  O4'  DA A 259      15.963-742.980  -4.160 
ATOM   5319  C3'  DA A 259      14.597-744.462  -2.950 
ATOM   5320  O3'  DA A 259      13.526-744.827  -3.813 
ATOM   5321  C2'  DA A 259      15.859-745.193  -3.407 
ATOM   5322  C1'  DA A 259      16.146-744.311  -4.618 
ATOM   5323  N9   DA A 259      17.536-744.437  -5.135 
ATOM   5324  C8   DA A 259      18.687-744.653  -4.432 
ATOM   5325  N7   DA A 259      19.751-744.716  -5.171 
ATOM   5326  C5   DA A 259      19.273-744.527  -6.460 
ATOM   5327  C6   DA A 259      19.912-744.485  -7.711 
ATOM   5328  N6   DA A 259      21.234-744.638  -7.871 
ATOM   5329  N1   DA A 259      19.139-744.281  -8.794 
ATOM   5330  C2   DA A 259      17.826-744.130  -8.628 
ATOM   5331  N3   DA A 259      17.122-744.150  -7.518 
ATOM   5332  C4   DA A 259      17.918-744.356  -6.448 
ATOM   5333  P    DG A 260      12.402-745.831  -3.274 
ATOM   5334  OP1  DG A 260      11.387-745.074  -2.509 
ATOM   5335  OP2  DG A 260      13.044-746.958  -2.563 
ATOM   5336  O5'  DG A 260      11.763-746.355  -4.645 
ATOM   5337  C5'  DG A 260      11.764-745.486  -5.793 
ATOM   5338  C4'  DG A 260      12.168-746.262  -7.031 
ATOM   5339  O4'  DG A 260      13.611-746.279  -7.229 
ATOM   5340  C3'  DG A 260      11.777-747.739  -7.047 
ATOM   5341  O3'  DG A 260      11.414-748.105  -8.372 
ATOM   5342  C2'  DG A 260      13.058-748.484  -6.671 
ATOM   5343  C1'  DG A 260      14.012-747.616  -7.486 
ATOM   5344  N9   DG A 260      15.440-747.756  -7.086 
ATOM   5345  C8   DG A 260      15.977-747.976  -5.836 
ATOM   5346  N7   DG A 260      17.286-748.052  -5.824 
ATOM   5347  C5   DG A 260      17.641-747.871  -7.159 
ATOM   5348  C6   DG A 260      18.922-747.851  -7.770 
ATOM   5349  O6   DG A 260      20.025-747.992  -7.248 
ATOM   5350  N1   DG A 260      18.827-747.638  -9.152 
ATOM   5351  C2   DG A 260      17.650-747.466  -9.852 
ATOM   5352  N2   DG A 260      17.772-747.275 -11.168 
ATOM   5353  N3   DG A 260      16.448-747.484  -9.278 
ATOM   5354  C4   DG A 260      16.522-747.690  -7.938 
ATOM   5355  P    DC A 261      10.176-749.096  -8.592 
ATOM   5356  OP1  DC A 261       8.913-748.324  -8.573 
ATOM   5357  OP2  DC A 261      10.264-750.220  -7.635 
ATOM   5358  O5'  DC A 261      10.459-749.629 -10.075 
ATOM   5359  C5'  DC A 261      11.144-748.771 -11.007 
ATOM   5360  C4'  DC A 261      12.190-749.563 -11.767 
ATOM   5361  O4'  DC A 261      13.473-749.592 -11.079 
ATOM   5362  C3'  DC A 261      11.865-751.037 -12.004 
ATOM   5363  O3'  DC A 261      12.346-751.414 -13.289 
ATOM   5364  C2'  DC A 261      12.673-751.787 -10.945 
ATOM   5365  C1'  DC A 261      13.933-750.934 -11.047 
ATOM   5366  N1   DC A 261      14.852-751.081  -9.884 
ATOM   5367  C2   DC A 261      16.221-751.002 -10.124 
ATOM   5368  O2   DC A 261      16.615-750.816 -11.281 
ATOM   5369  N3   DC A 261      17.075-751.134  -9.076 
ATOM   5370  C4   DC A 261      16.609-751.335  -7.837 
ATOM   5371  N4   DC A 261      17.483-751.457  -6.849 
ATOM   5372  C5   DC A 261      15.205-751.420  -7.569 
ATOM   5373  C6   DC A 261      14.367-751.286  -8.628 
ATOM   5374  P    DA A 262      11.463-752.398 -14.191 
ATOM   5375  OP1  DA A 262      10.439-751.617 -14.920 
ATOM   5376  OP2  DA A 262      10.959-753.514 -13.360 
ATOM   5377  O5'  DA A 262      12.556-752.948 -15.221 
ATOM   5378  C5'  DA A 262      13.668-752.105 -15.576 
ATOM   5379  C4'  DA A 262      14.952-752.911 -15.573 
ATOM   5380  O4'  DA A 262      15.586-752.943 -14.262 
ATOM   5381  C3'  DA A 262      14.812-754.386 -15.950 
ATOM   5382  O3'  DA A 262      15.952-754.779 -16.706 
ATOM   5383  C2'  DA A 262      14.833-755.130 -14.616 
ATOM   5384  C1'  DA A 262      15.923-754.288 -13.961 
ATOM   5385  N9   DA A 262      15.981-754.429 -12.479 
ATOM   5386  C8   DA A 262      14.951-754.621 -11.604 
ATOM   5387  N7   DA A 262      15.323-754.707 -10.365 
ATOM   5388  C5   DA A 262      16.702-754.561 -10.419 
ATOM   5389  C6   DA A 262      17.695-754.559  -9.426 
ATOM   5390  N6   DA A 262      17.434-754.715  -8.119 
ATOM   5391  N1   DA A 262      18.970-754.390  -9.823 
ATOM   5392  C2   DA A 262      19.222-754.234 -11.122 
ATOM   5393  N3   DA A 262      18.383-754.219 -12.135 
ATOM   5394  C4   DA A 262      17.115-754.391 -11.710 
ATOM   5395  P    DT A 263      15.756-755.766 -17.950 
ATOM   5396  OP1  DT A 263      15.364-754.985 -19.145 
ATOM   5397  OP2  DT A 263      14.846-756.869 -17.570 
ATOM   5398  O5'  DT A 263      17.239-756.333 -18.140 
ATOM   5399  C5'  DT A 263      18.357-755.501 -17.776 
ATOM   5400  C4'  DT A 263      19.385-756.317 -17.016 
ATOM   5401  O4'  DT A 263      19.127-756.339 -15.584 
ATOM   5402  C3'  DT A 263      19.476-757.794 -17.398 
ATOM   5403  O3'  DT A 263      20.837-758.203 -17.337 
ATOM   5404  C2'  DT A 263      18.700-758.525 -16.302 
ATOM   5405  C1'  DT A 263      19.207-757.684 -15.136 
ATOM   5406  N1   DT A 263      18.381-757.811 -13.902 
ATOM   5407  C2   DT A 263      19.041-757.745 -12.699 
ATOM   5408  O2   DT A 263      20.247-757.591 -12.610 
ATOM   5409  N3   DT A 263      18.243-757.868 -11.577 
ATOM   5410  C4   DT A 263      16.875-758.045 -11.561 
ATOM   5411  O4   DT A 263      16.268-758.141 -10.493 
ATOM   5412  C5   DT A 263      16.273-758.101 -12.873 
ATOM   5413  C7   DT A 263      14.786-758.292 -12.946 
ATOM   5414  C6   DT A 263      17.025-757.985 -13.980 
ATOM   5415  P    DT A 264      21.398-759.201 -18.456 
ATOM   5416  OP1  DT A 264      21.793-758.429 -19.655 
ATOM   5417  OP2  DT A 264      20.426-760.294 -18.678 
ATOM   5418  O5'  DT A 264      22.703-759.781 -17.734 
ATOM   5419  C5'  DT A 264      23.404-758.953 -16.788 
ATOM   5420  C4'  DT A 264      23.779-759.768 -15.566 
ATOM   5421  O4'  DT A 264      22.728-759.774 -14.557 
ATOM   5422  C3'  DT A 264      24.060-761.250 -15.815 
ATOM   5423  O3'  DT A 264      25.121-761.667 -14.964 
ATOM   5424  C2'  DT A 264      22.780-761.964 -15.381 
ATOM   5425  C1'  DT A 264      22.515-761.115 -14.142 
ATOM   5426  N1   DT A 264      21.120-761.223 -13.629 
ATOM   5427  C2   DT A 264      20.947-761.151 -12.268 
ATOM   5428  O2   DT A 264      21.873-761.004 -11.489 
ATOM   5429  N3   DT A 264      19.641-761.256 -11.829 
ATOM   5430  C4   DT A 264      18.523-761.423 -12.620 
ATOM   5431  O4   DT A 264      17.403-761.505 -12.112 
ATOM   5432  C5   DT A 264      18.806-761.488 -14.034 
ATOM   5433  C7   DT A 264      17.644-761.670 -14.967 
ATOM   5434  C6   DT A 264      20.066-761.389 -14.488 
ATOM   5435  P    DC A 265      26.221-762.680 -15.535 
ATOM   5436  OP1  DC A 265      27.255-761.924 -16.277 
ATOM   5437  OP2  DC A 265      25.552-763.769 -16.281 
ATOM   5438  O5'  DC A 265      26.847-763.262 -14.182 
ATOM   5439  C5'  DC A 265      26.865-762.430 -13.007 
ATOM   5440  C4'  DC A 265      26.442-763.235 -11.795 
ATOM   5441  O4'  DC A 265      24.999-763.224 -11.597 
ATOM   5442  C3'  DC A 265      26.798-764.721 -11.826 
ATOM   5443  O3'  DC A 265      27.152-765.138 -10.512 
ATOM   5444  C2'  DC A 265      25.500-765.423 -12.224 
ATOM   5445  C1'  DC A 265      24.566-764.559 -11.381 
ATOM   5446  N1   DC A 265      23.137-764.652 -11.785 
ATOM   5447  C2   DC A 265      22.172-764.566 -10.784 
ATOM   5448  O2   DC A 265      22.539-764.416  -9.613 
ATOM   5449  N3   DC A 265      20.862-764.649 -11.132 
ATOM   5450  C4   DC A 265      20.505-764.812 -12.411 
ATOM   5451  N4   DC A 265      19.214-764.888 -12.699 
ATOM   5452  C5   DC A 265      21.481-764.904 -13.456 
ATOM   5453  C6   DC A 265      22.784-764.818 -13.089 
ATOM   5454  P    DT A 266      28.366-766.164 -10.324 
ATOM   5455  OP1  DT A 266      29.647-765.422 -10.320 
ATOM   5456  OP2  DT A 266      28.251-767.255 -11.316 
ATOM   5457  O5'  DT A 266      28.070-766.737  -8.859 
ATOM   5458  C5'  DT A 266      27.405-765.893  -7.901 
ATOM   5459  C4'  DT A 266      26.340-766.683  -7.165 
ATOM   5460  O4'  DT A 266      25.057-766.660  -7.853 
ATOM   5461  C3'  DT A 266      26.629-768.172  -6.975 
ATOM   5462  O3'  DT A 266      26.139-768.577  -5.702 
ATOM   5463  C2'  DT A 266      25.805-768.868  -8.058 
ATOM   5464  C1'  DT A 266      24.565-767.989  -7.928 
ATOM   5465  N1   DT A 266      23.643-768.077  -9.095 
ATOM   5466  C2   DT A 266      22.298-767.973  -8.838 
ATOM   5467  O2   DT A 266      21.847-767.815  -7.717 
ATOM   5468  N3   DT A 266      21.475-768.059  -9.944 
ATOM   5469  C4   DT A 266      21.877-768.236 -11.253 
ATOM   5470  O4   DT A 266      21.046-768.299 -12.161 
ATOM   5471  C5   DT A 266      23.308-768.335 -11.421 
ATOM   5472  C7   DT A 266      23.830-768.529 -12.814 
ATOM   5473  C6   DT A 266      24.131-768.254 -10.363 
ATOM   5474  P    DA A 267      26.998-769.610  -4.833 
ATOM   5475  OP1  DA A 267      28.041-768.878  -4.080 
ATOM   5476  OP2  DA A 267      27.475-770.711  -5.699 
ATOM   5477  O5'  DA A 267      25.892-770.167  -3.819 
ATOM   5478  C5'  DA A 267      24.800-769.308  -3.438 
ATOM   5479  C4'  DA A 267      23.498-770.083  -3.465 
ATOM   5480  O4'  DA A 267      22.864-770.058  -4.776 
ATOM   5481  C3'  DA A 267      23.603-771.572  -3.135 
ATOM   5482  O3'  DA A 267      22.454-771.961  -2.393 
ATOM   5483  C2'  DA A 267      23.564-772.273  -4.494 
ATOM   5484  C1'  DA A 267      22.494-771.385  -5.120 
ATOM   5485  N9   DA A 267      22.433-771.477  -6.606 
ATOM   5486  C8   DA A 267      23.460-771.667  -7.486 
ATOM   5487  N7   DA A 267      23.086-771.704  -8.728 
ATOM   5488  C5   DA A 267      21.710-771.527  -8.668 
ATOM   5489  C6   DA A 267      20.719-771.469  -9.662 
ATOM   5490  N6   DA A 267      20.975-771.591 -10.972 
ATOM   5491  N1   DA A 267      19.449-771.283  -9.258 
ATOM   5492  C2   DA A 267      19.199-771.162  -7.954 
ATOM   5493  N3   DA A 267      20.038-771.199  -6.942 
ATOM   5494  C4   DA A 267      21.302-771.388  -7.373 
ATOM   5495  P    DT A 268      22.626-772.992  -1.180 
ATOM   5496  OP1  DT A 268      23.034-772.259   0.039 
ATOM   5497  OP2  DT A 268      23.508-774.104  -1.595 
ATOM   5498  O5'  DT A 268      21.128-773.530  -1.008 
ATOM   5499  C5'  DT A 268      20.031-772.660  -1.344 
ATOM   5500  C4'  DT A 268      18.984-773.426  -2.129 
ATOM   5501  O4'  DT A 268      19.242-773.410  -3.563 
ATOM   5502  C3'  DT A 268      18.858-774.912  -1.795 
ATOM   5503  O3'  DT A 268      17.487-775.286  -1.868 
ATOM   5504  C2'  DT A 268      19.617-775.627  -2.913 
ATOM   5505  C1'  DT A 268      19.130-774.737  -4.053 
ATOM   5506  N1   DT A 268      19.953-774.844  -5.290 
ATOM   5507  C2   DT A 268      19.295-774.725  -6.491 
ATOM   5508  O2   DT A 268      18.093-774.540  -6.573 
ATOM   5509  N3   DT A 268      20.090-774.831  -7.615 
ATOM   5510  C4   DT A 268      21.454-775.040  -7.637 
ATOM   5511  O4   DT A 268      22.059-775.117  -8.709 
ATOM   5512  C5   DT A 268      22.054-775.152  -6.329 
ATOM   5513  C7   DT A 268      23.536-775.381  -6.262 
ATOM   5514  C6   DT A 268      21.305-775.053  -5.219 
ATOM   5515  P    DT A 269      16.902-776.305  -0.781 
ATOM   5516  OP1  DT A 269      16.525-775.563   0.442 
ATOM   5517  OP2  DT A 269      17.847-777.428  -0.595 
ATOM   5518  O5'  DT A 269      15.583-776.831  -1.520 
ATOM   5519  C5'  DT A 269      14.904-775.957  -2.441 
ATOM   5520  C4'  DT A 269      14.509-776.724  -3.688 
ATOM   5521  O4'  DT A 269      15.560-776.723  -4.695 
ATOM   5522  C3'  DT A 269      14.193-778.206  -3.485 
ATOM   5523  O3'  DT A 269      13.123-778.570  -4.348 
ATOM   5524  C2'  DT A 269      15.456-778.937  -3.941 
ATOM   5525  C1'  DT A 269      15.742-778.055  -5.153 
ATOM   5526  N1   DT A 269      17.133-778.180  -5.670 
ATOM   5527  C2   DT A 269      17.308-778.069  -7.028 
ATOM   5528  O2   DT A 269      16.387-777.875  -7.802 
ATOM   5529  N3   DT A 269      18.612-778.191  -7.471 
ATOM   5530  C4   DT A 269      19.725-778.410  -6.686 
ATOM   5531  O4   DT A 269      20.843-778.502  -7.196 
ATOM   5532  C5   DT A 269      19.441-778.513  -5.274 
ATOM   5533  C7   DT A 269      20.598-778.752  -4.349 
ATOM   5534  C6   DT A 269      18.183-778.398  -4.816 
ATOM   5535  P    DG A 270      11.999-779.574  -3.809 
ATOM   5536  OP1  DG A 270      10.984-778.817  -3.044 
ATOM   5537  OP2  DG A 270      12.641-780.702  -3.098 
ATOM   5538  O5'  DG A 270      11.360-780.098  -5.180 
ATOM   5539  C5'  DG A 270      11.361-779.229  -6.328 
ATOM   5540  C4'  DG A 270      11.765-780.005  -7.565 
ATOM   5541  O4'  DG A 270      13.208-780.022  -7.763 
ATOM   5542  C3'  DG A 270      11.374-781.483  -7.582 
ATOM   5543  O3'  DG A 270      11.011-781.848  -8.907 
ATOM   5544  C2'  DG A 270      12.655-782.227  -7.205 
ATOM   5545  C1'  DG A 270      13.609-781.359  -8.021 
ATOM   5546  N9   DG A 270      15.037-781.500  -7.621 
ATOM   5547  C8   DG A 270      15.574-781.719  -6.371 
ATOM   5548  N7   DG A 270      16.883-781.795  -6.358 
ATOM   5549  C5   DG A 270      17.238-781.614  -7.694 
ATOM   5550  C6   DG A 270      18.519-781.595  -8.304 
ATOM   5551  O6   DG A 270      19.622-781.735  -7.783 
ATOM   5552  N1   DG A 270      18.424-781.381  -9.686 
ATOM   5553  C2   DG A 270      17.246-781.209 -10.386 
ATOM   5554  N2   DG A 270      17.369-781.018 -11.702 
ATOM   5555  N3   DG A 270      16.044-781.227  -9.813 
ATOM   5556  C4   DG A 270      16.119-781.433  -8.472 
ATOM   5557  P    DA A 271       9.773-782.839  -9.127 
ATOM   5558  OP1  DA A 271       8.510-782.067  -9.108 
ATOM   5559  OP2  DA A 271       9.861-783.964  -8.170 
ATOM   5560  O5'  DA A 271      10.055-783.372 -10.610 
ATOM   5561  C5'  DA A 271      10.741-782.515 -11.541 
ATOM   5562  C4'  DA A 271      11.787-783.306 -12.302 
ATOM   5563  O4'  DA A 271      13.070-783.335 -11.614 
ATOM   5564  C3'  DA A 271      11.462-784.781 -12.539 
ATOM   5565  O3'  DA A 271      11.943-785.157 -13.824 
ATOM   5566  C2'  DA A 271      12.269-785.530 -11.480 
ATOM   5567  C1'  DA A 271      13.530-784.678 -11.582 
ATOM   5568  N9   DA A 271      14.449-784.824 -10.419 
ATOM   5569  C8   DA A 271      14.130-785.032  -9.107 
ATOM   5570  N7   DA A 271      15.161-785.119  -8.324 
ATOM   5571  C5   DA A 271      16.244-784.956  -9.177 
ATOM   5572  C6   DA A 271      17.630-784.946  -8.956 
ATOM   5573  N6   DA A 271      18.188-785.111  -7.748 
ATOM   5574  N1   DA A 271      18.426-784.761 -10.025 
ATOM   5575  C2   DA A 271      17.867-784.597 -11.223 
ATOM   5576  N3   DA A 271      16.592-784.588 -11.549 
ATOM   5577  C4   DA A 271      15.818-784.776 -10.462 
ATOM   5578  P    DT A 272      11.060-786.142 -14.726 
ATOM   5579  OP1  DT A 272      10.036-785.361 -15.455 
ATOM   5580  OP2  DT A 272      10.556-787.257 -13.895 
ATOM   5581  O5'  DT A 272      12.153-786.691 -15.756 
ATOM   5582  C5'  DT A 272      13.265-785.848 -16.111 
ATOM   5583  C4'  DT A 272      14.549-786.654 -16.108 
ATOM   5584  O4'  DT A 272      15.183-786.686 -14.797 
ATOM   5585  C3'  DT A 272      14.409-788.129 -16.485 
ATOM   5586  O3'  DT A 272      15.548-788.522 -17.240 
ATOM   5587  C2'  DT A 272      14.430-788.874 -15.151 
ATOM   5588  C1'  DT A 272      15.520-788.031 -14.495 
ATOM   5589  N1   DT A 272      15.578-788.172 -13.014 
ATOM   5590  C2   DT A 272      16.819-788.104 -12.427 
ATOM   5591  O2   DT A 272      17.845-787.936 -13.063 
ATOM   5592  N3   DT A 272      16.832-788.240 -11.052 
ATOM   5593  C4   DT A 272      15.736-788.433 -10.238 
ATOM   5594  O4   DT A 272      15.873-788.541  -9.017 
ATOM   5595  C5   DT A 272      14.479-788.491 -10.945 
ATOM   5596  C7   DT A 272      13.235-788.699 -10.132 
ATOM   5597  C6   DT A 272      14.436-788.362 -12.281 
ATOM   5598  P    DA A 273      15.352-789.509 -18.485 
ATOM   5599  OP1  DA A 273      14.961-788.728 -19.680 
ATOM   5600  OP2  DA A 273      14.443-790.612 -18.104 
ATOM   5601  O5'  DA A 273      16.836-790.077 -18.674 
ATOM   5602  C5'  DA A 273      17.954-789.245 -18.311 
ATOM   5603  C4'  DA A 273      18.981-790.060 -17.551 
ATOM   5604  O4'  DA A 273      18.723-790.083 -16.119 
ATOM   5605  C3'  DA A 273      19.072-791.538 -17.932 
ATOM   5606  O3'  DA A 273      20.433-791.946 -17.872 
ATOM   5607  C2'  DA A 273      18.297-792.269 -16.837 
ATOM   5608  C1'  DA A 273      18.804-791.427 -15.670 
ATOM   5609  N9   DA A 273      17.978-791.554 -14.437 
ATOM   5610  C8   DA A 273      16.628-791.730 -14.334 
ATOM   5611  N7   DA A 273      16.200-791.807 -13.112 
ATOM   5612  C5   DA A 273      17.349-791.671 -12.346 
ATOM   5613  C6   DA A 273      17.568-791.665 -10.959 
ATOM   5614  N6   DA A 273      16.589-791.807 -10.054 
ATOM   5615  N1   DA A 273      18.836-791.509 -10.532 
ATOM   5616  C2   DA A 273      19.805-791.368 -11.435 
ATOM   5617  N3   DA A 273      19.722-791.357 -12.748 
ATOM   5618  C4   DA A 273      18.443-791.516 -13.149 
ATOM   5619  P    DA A 274      20.995-792.944 -18.990 
ATOM   5620  OP1  DA A 274      21.390-792.173 -20.190 
ATOM   5621  OP2  DA A 274      20.023-794.037 -19.213 
ATOM   5622  O5'  DA A 274      22.300-793.524 -18.269 
ATOM   5623  C5'  DA A 274      23.001-792.696 -17.322 
ATOM   5624  C4'  DA A 274      23.376-793.511 -16.101 
ATOM   5625  O4'  DA A 274      22.325-793.518 -15.092 
ATOM   5626  C3'  DA A 274      23.657-794.993 -16.350 
ATOM   5627  O3'  DA A 274      24.718-795.410 -15.499 
ATOM   5628  C2'  DA A 274      22.377-795.708 -15.916 
ATOM   5629  C1'  DA A 274      22.111-794.858 -14.677 
ATOM   5630  N9   DA A 274      20.717-794.967 -14.164 
ATOM   5631  C8   DA A 274      19.562-795.133 -14.874 
ATOM   5632  N7   DA A 274      18.498-795.194 -14.136 
ATOM   5633  C5   DA A 274      18.978-795.058 -12.841 
ATOM   5634  C6   DA A 274      18.340-795.040 -11.591 
ATOM   5635  N6   DA A 274      17.015-795.166 -11.434 
ATOM   5636  N1   DA A 274      19.117-794.889 -10.501 
ATOM   5637  C2   DA A 274      20.433-794.764 -10.663 
ATOM   5638  N3   DA A 274      21.137-794.766 -11.773 
ATOM   5639  C4   DA A 274      20.337-794.919 -12.848 
ATOM   5640  P    DG A 275      25.817-796.424 -16.069 
ATOM   5641  OP1  DG A 275      26.851-795.667 -16.812 
ATOM   5642  OP2  DG A 275      25.149-797.512 -16.816 
ATOM   5643  O5'  DG A 275      26.443-797.006 -14.717 
ATOM   5644  C5'  DG A 275      26.462-796.173 -13.542 
ATOM   5645  C4'  DG A 275      26.039-796.979 -12.330 
ATOM   5646  O4'  DG A 275      24.596-796.968 -12.132 
ATOM   5647  C3'  DG A 275      26.395-798.465 -12.361 
ATOM   5648  O3'  DG A 275      26.748-798.881 -11.047 
ATOM   5649  C2'  DG A 275      25.097-799.166 -12.759 
ATOM   5650  C1'  DG A 275      24.163-798.302 -11.916 
ATOM   5651  N9   DG A 275      22.733-798.396 -12.320 
ATOM   5652  C8   DG A 275      22.192-798.562 -13.576 
ATOM   5653  N7   DG A 275      20.881-798.606 -13.591 
ATOM   5654  C5   DG A 275      20.529-798.459 -12.250 
ATOM   5655  C6   DG A 275      19.250-798.429 -11.639 
ATOM   5656  O6   DG A 275      18.143-798.526 -12.164 
ATOM   5657  N1   DG A 275      19.348-798.262 -10.250 
ATOM   5658  C2   DG A 275      20.529-798.140  -9.545 
ATOM   5659  N2   DG A 275      20.411-797.988  -8.225 
ATOM   5660  N3   DG A 275      21.731-798.168 -10.120 
ATOM   5661  C4   DG A 275      21.652-798.330 -11.466 
ATOM   5662  P    DG A 276      27.963-799.908 -10.858 
ATOM   5663  OP1  DG A 276      29.243-799.166 -10.854 
ATOM   5664  OP2  DG A 276      27.848-800.999 -11.851 
ATOM   5665  O5'  DG A 276      27.667-800.480  -9.393 
ATOM   5666  C5'  DG A 276      27.002-799.636  -8.436 
ATOM   5667  C4'  DG A 276      25.937-800.427  -7.700 
ATOM   5668  O4'  DG A 276      24.654-800.403  -8.388 
ATOM   5669  C3'  DG A 276      26.226-801.915  -7.509 
ATOM   5670  O3'  DG A 276      25.736-802.321  -6.237 
ATOM   5671  C2'  DG A 276      25.402-802.611  -8.592 
ATOM   5672  C1'  DG A 276      24.161-801.732  -8.462 
ATOM   5673  N9   DG A 276      23.240-801.820  -9.630 
ATOM   5674  C8   DG A 276      23.539-801.995 -10.963 
ATOM   5675  N7   DG A 276      22.486-802.030 -11.745 
ATOM   5676  C5   DG A 276      21.416-801.868 -10.867 
ATOM   5677  C6   DG A 276      20.021-801.822 -11.125 
ATOM   5678  O6   DG A 276      19.434-801.917 -12.200 
ATOM   5679  N1   DG A 276      19.288-801.642  -9.944 
ATOM   5680  C2   DG A 276      19.831-801.521  -8.680 
ATOM   5681  N2   DG A 276      18.960-801.355  -7.682 
ATOM   5682  N3   DG A 276      21.140-801.564  -8.439 
ATOM   5683  C4   DG A 276      21.865-801.738  -9.574 
ATOM   5684  P    DT A 277      26.595-803.354  -5.368 
ATOM   5685  OP1  DT A 277      27.638-802.621  -4.615 
ATOM   5686  OP2  DT A 277      27.072-804.454  -6.234 
ATOM   5687  O5'  DT A 277      25.489-803.910  -4.354 
ATOM   5688  C5'  DT A 277      24.397-803.052  -3.973 
ATOM   5689  C4'  DT A 277      23.095-803.827  -4.000 
ATOM   5690  O4'  DT A 277      22.461-803.802  -5.311 
ATOM   5691  C3'  DT A 277      23.200-805.316  -3.670 
ATOM   5692  O3'  DT A 277      22.051-805.705  -2.928 
ATOM   5693  C2'  DT A 277      23.160-806.017  -5.028 
ATOM   5694  C1'  DT A 277      22.091-805.128  -5.655 
ATOM   5695  N1   DT A 277      22.030-805.221  -7.140 
ATOM   5696  C2   DT A 277      20.792-805.104  -7.725 
ATOM   5697  O2   DT A 277      19.770-804.932  -7.084 
ATOM   5698  N3   DT A 277      20.775-805.197  -9.103 
ATOM   5699  C4   DT A 277      21.867-805.390  -9.924 
ATOM   5700  O4   DT A 277      21.728-805.456 -11.147 
ATOM   5701  C5   DT A 277      23.122-805.500  -9.219 
ATOM   5702  C7   DT A 277      24.362-805.712 -10.038 
ATOM   5703  C6   DT A 277      23.168-805.415  -7.880 
ATOM   5704  P    DA A 278      22.223-806.735  -1.715 
ATOM   5705  OP1  DA A 278      22.631-806.002  -0.495 
ATOM   5706  OP2  DA A 278      23.105-807.847  -2.130 
ATOM   5707  O5'  DA A 278      20.725-807.273  -1.543 
ATOM   5708  C5'  DA A 278      19.627-806.404  -1.879 
ATOM   5709  C4'  DA A 278      18.581-807.170  -2.664 
ATOM   5710  O4'  DA A 278      18.839-807.153  -4.097 
ATOM   5711  C3'  DA A 278      18.454-808.656  -2.330 
ATOM   5712  O3'  DA A 278      17.084-809.029  -2.403 
ATOM   5713  C2'  DA A 278      19.213-809.370  -3.448 
ATOM   5714  C1'  DA A 278      18.726-808.480  -4.588 
ATOM   5715  N9   DA A 278      19.549-808.588  -5.824 
ATOM   5716  C8   DA A 278      20.895-808.793  -5.934 
ATOM   5717  N7   DA A 278      21.322-808.841  -7.158 
ATOM   5718  C5   DA A 278      20.176-808.653  -7.918 
ATOM   5719  C6   DA A 278      19.958-808.598  -9.304 
ATOM   5720  N6   DA A 278      20.934-808.734 -10.213 
ATOM   5721  N1   DA A 278      18.695-808.398  -9.725 
ATOM   5722  C2   DA A 278      17.729-808.263  -8.818 
ATOM   5723  N3   DA A 278      17.812-808.296  -7.507 
ATOM   5724  C4   DA A 278      19.086-808.498  -7.111 
ATOM   5725  P    DA A 279      16.498-810.049  -1.316 
ATOM   5726  OP1  DA A 279      16.121-809.307  -0.092 
ATOM   5727  OP2  DA A 279      17.444-811.171  -1.129 
ATOM   5728  O5'  DA A 279      15.180-810.574  -2.055 
ATOM   5729  C5'  DA A 279      14.501-809.701  -2.976 
ATOM   5730  C4'  DA A 279      14.106-810.467  -4.222 
ATOM   5731  O4'  DA A 279      15.157-810.467  -5.230 
ATOM   5732  C3'  DA A 279      13.790-811.949  -4.019 
ATOM   5733  O3'  DA A 279      12.720-812.314  -4.883 
ATOM   5734  C2'  DA A 279      15.052-812.680  -4.476 
ATOM   5735  C1'  DA A 279      15.339-811.798  -5.688 
ATOM   5736  N9   DA A 279      16.730-811.923  -6.205 
ATOM   5737  C8   DA A 279      17.880-812.139  -5.501 
ATOM   5738  N7   DA A 279      18.944-812.202  -6.240 
ATOM   5739  C5   DA A 279      18.466-812.014  -7.530 
ATOM   5740  C6   DA A 279      19.105-811.972  -8.780 
ATOM   5741  N6   DA A 279      20.427-812.124  -8.941 
ATOM   5742  N1   DA A 279      18.333-811.768  -9.864 
ATOM   5743  C2   DA A 279      17.020-811.616  -9.698 
ATOM   5744  N3   DA A 279      16.315-811.637  -8.587 
ATOM   5745  C4   DA A 279      17.111-811.843  -7.518 
ATOM   5746  P    DC A 280      11.595-813.318  -4.344 
ATOM   5747  OP1  DC A 280      10.580-812.561  -3.579 
ATOM   5748  OP2  DC A 280      12.237-814.445  -3.633 
ATOM   5749  O5'  DC A 280      10.957-813.842  -5.715 
ATOM   5750  C5'  DC A 280      10.958-812.972  -6.863 
ATOM   5751  C4'  DC A 280      11.362-813.749  -8.100 
ATOM   5752  O4'  DC A 280      12.805-813.766  -8.298 
ATOM   5753  C3'  DC A 280      10.970-815.226  -8.116 
ATOM   5754  O3'  DC A 280      10.608-815.592  -9.442 
ATOM   5755  C2'  DC A 280      12.251-815.970  -7.740 
ATOM   5756  C1'  DC A 280      13.206-815.103  -8.556 
ATOM   5757  N1   DC A 280      14.634-815.243  -8.155 
ATOM   5758  C2   DC A 280      15.600-815.148  -9.154 
ATOM   5759  O2   DC A 280      15.236-814.952 -10.319 
ATOM   5760  N3   DC A 280      16.908-815.274  -8.810 
ATOM   5761  C4   DC A 280      17.261-815.485  -7.536 
ATOM   5762  N4   DC A 280      18.548-815.601  -7.251 
ATOM   5763  C5   DC A 280      16.282-815.587  -6.493 
ATOM   5764  C6   DC A 280      14.981-815.459  -6.858 
ATOM   5765  P    DA A 281       9.369-816.583  -9.662 
ATOM   5766  OP1  DA A 281       8.107-815.811  -9.643 
ATOM   5767  OP2  DA A 281       9.458-817.707  -8.705 
ATOM   5768  O5'  DA A 281       9.652-817.116 -11.144 
ATOM   5769  C5'  DA A 281      10.337-816.258 -12.076 
ATOM   5770  C4'  DA A 281      11.383-817.049 -12.836 
ATOM   5771  O4'  DA A 281      12.666-817.079 -12.148 
ATOM   5772  C3'  DA A 281      11.059-818.524 -13.073 
ATOM   5773  O3'  DA A 281      11.539-818.901 -14.358 
ATOM   5774  C2'  DA A 281      11.866-819.274 -12.014 
ATOM   5775  C1'  DA A 281      13.127-818.421 -12.117 
ATOM   5776  N9   DA A 281      14.045-818.567 -10.954 
ATOM   5777  C8   DA A 281      13.726-818.775  -9.642 
ATOM   5778  N7   DA A 281      14.757-818.862  -8.859 
ATOM   5779  C5   DA A 281      15.840-818.700  -9.711 
ATOM   5780  C6   DA A 281      17.227-818.690  -9.490 
ATOM   5781  N6   DA A 281      17.785-818.854  -8.283 
ATOM   5782  N1   DA A 281      18.023-818.504 -10.560 
ATOM   5783  C2   DA A 281      17.463-818.340 -11.757 
ATOM   5784  N3   DA A 281      16.189-818.331 -12.084 
ATOM   5785  C4   DA A 281      15.414-818.519 -10.996 
ATOM   5786  P    DA A 282      10.657-819.885 -15.260 
ATOM   5787  OP1  DA A 282       9.633-819.104 -15.990 
ATOM   5788  OP2  DA A 282      10.153-821.000 -14.429 
ATOM   5789  O5'  DA A 282      11.749-820.435 -16.291 
ATOM   5790  C5'  DA A 282      12.861-819.591 -16.646 
ATOM   5791  C4'  DA A 282      14.146-820.398 -16.643 
ATOM   5792  O4'  DA A 282      14.779-820.429 -15.332 
ATOM   5793  C3'  DA A 282      14.005-821.872 -17.020 
ATOM   5794  O3'  DA A 282      15.145-822.265 -17.775 
ATOM   5795  C2'  DA A 282      14.027-822.617 -15.685 
ATOM   5796  C1'  DA A 282      15.117-821.774 -15.030 
ATOM   5797  N9   DA A 282      15.175-821.915 -13.549 
ATOM   5798  C8   DA A 282      14.144-822.108 -12.674 
ATOM   5799  N7   DA A 282      14.516-822.194 -11.434 
ATOM   5800  C5   DA A 282      15.896-822.048 -11.489 
ATOM   5801  C6   DA A 282      16.888-822.045 -10.495 
ATOM   5802  N6   DA A 282      16.628-822.202  -9.189 
ATOM   5803  N1   DA A 282      18.163-821.876 -10.893 
ATOM   5804  C2   DA A 282      18.415-821.721 -12.192 
ATOM   5805  N3   DA A 282      17.576-821.706 -13.204 
ATOM   5806  C4   DA A 282      16.309-821.877 -12.779 
ATOM   5807  P    DG A 283      14.949-823.252 -19.019 
ATOM   5808  OP1  DG A 283      14.558-822.472 -20.215 
ATOM   5809  OP2  DG A 283      14.039-824.356 -18.639 
ATOM   5810  O5'  DG A 283      16.432-823.820 -19.209 
ATOM   5811  C5'  DG A 283      17.551-822.988 -18.846 
ATOM   5812  C4'  DG A 283      18.578-823.804 -18.086 
ATOM   5813  O4'  DG A 283      18.320-823.826 -16.654 
ATOM   5814  C3'  DG A 283      18.669-825.281 -18.467 
ATOM   5815  O3'  DG A 283      20.030-825.689 -18.407 
ATOM   5816  C2'  DG A 283      17.894-826.012 -17.372 
ATOM   5817  C1'  DG A 283      18.400-825.171 -16.205 
ATOM   5818  N9   DG A 283      17.575-825.297 -14.972 
ATOM   5819  C8   DG A 283      16.214-825.476 -14.849 
ATOM   5820  N7   DG A 283      15.795-825.551 -13.609 
ATOM   5821  C5   DG A 283      16.961-825.412 -12.857 
ATOM   5822  C6   DG A 283      17.146-825.412 -11.450 
ATOM   5823  O6   DG A 283      16.306-825.535 -10.563 
ATOM   5824  N1   DG A 283      18.496-825.243 -11.110 
ATOM   5825  C2   DG A 283      19.530-825.094 -12.014 
ATOM   5826  N2   DG A 283      20.750-824.945 -11.489 
ATOM   5827  N3   DG A 283      19.356-825.094 -13.333 
ATOM   5828  C4   DG A 283      18.052-825.257 -13.679 
ATOM   5829  P    DT A 284      20.592-826.687 -19.525 
ATOM   5830  OP1  DT A 284      20.987-825.916 -20.725 
ATOM   5831  OP2  DT A 284      19.619-827.781 -19.748 
ATOM   5832  O5'  DT A 284      21.897-827.268 -18.804 
ATOM   5833  C5'  DT A 284      22.597-826.440 -17.857 
ATOM   5834  C4'  DT A 284      22.972-827.255 -16.635 
ATOM   5835  O4'  DT A 284      21.922-827.261 -15.627 
ATOM   5836  C3'  DT A 284      23.254-828.736 -16.884 
ATOM   5837  O3'  DT A 284      24.315-829.154 -16.033 
ATOM   5838  C2'  DT A 284      21.973-829.451 -16.451 
ATOM   5839  C1'  DT A 284      21.708-828.601 -15.212 
ATOM   5840  N1   DT A 284      20.314-828.710 -14.698 
ATOM   5841  C2   DT A 284      20.141-828.637 -13.338 
ATOM   5842  O2   DT A 284      21.066-828.491 -12.558 
ATOM   5843  N3   DT A 284      18.834-828.743 -12.899 
ATOM   5844  C4   DT A 284      17.716-828.910 -13.690 
ATOM   5845  O4   DT A 284      16.596-828.992 -13.181 
ATOM   5846  C5   DT A 284      17.999-828.975 -15.104 
ATOM   5847  C7   DT A 284      16.838-829.156 -16.037 
ATOM   5848  C6   DT A 284      19.260-828.876 -15.558 
ATOM   5849  P    DC A 285      25.414-830.167 -16.604 
ATOM   5850  OP1  DC A 285      26.448-829.410 -17.347 
ATOM   5851  OP2  DC A 285      24.746-831.255 -17.351 
ATOM   5852  O5'  DC A 285      26.040-830.749 -15.252 
ATOM   5853  C5'  DC A 285      26.059-829.917 -14.077 
ATOM   5854  C4'  DC A 285      25.636-830.722 -12.865 
ATOM   5855  O4'  DC A 285      24.193-830.711 -12.667 
ATOM   5856  C3'  DC A 285      25.992-832.208 -12.895 
ATOM   5857  O3'  DC A 285      26.345-832.624 -11.581 
ATOM   5858  C2'  DC A 285      24.694-832.909 -13.293 
ATOM   5859  C1'  DC A 285      23.760-832.045 -12.451 
ATOM   5860  N1   DC A 285      22.330-832.139 -12.854 
ATOM   5861  C2   DC A 285      21.365-832.052 -11.854 
ATOM   5862  O2   DC A 285      21.733-831.902 -10.682 
ATOM   5863  N3   DC A 285      20.056-832.136 -12.201 
ATOM   5864  C4   DC A 285      19.698-832.299 -13.481 
ATOM   5865  N4   DC A 285      18.408-832.375 -13.769 
ATOM   5866  C5   DC A 285      20.674-832.391 -14.526 
ATOM   5867  C6   DC A 285      21.978-832.305 -14.158 
ATOM   5868  P    DG A 286      27.559-833.651 -11.393 
ATOM   5869  OP1  DG A 286      28.840-832.909 -11.389 
ATOM   5870  OP2  DG A 286      27.444-834.742 -12.385 
ATOM   5871  O5'  DG A 286      27.263-834.224  -9.928 
ATOM   5872  C5'  DG A 286      26.598-833.380  -8.970 
ATOM   5873  C4'  DG A 286      25.534-834.170  -8.234 
ATOM   5874  O4'  DG A 286      24.251-834.147  -8.922 
ATOM   5875  C3'  DG A 286      25.823-835.659  -8.044 
ATOM   5876  O3'  DG A 286      25.333-836.064  -6.772 
ATOM   5877  C2'  DG A 286      24.999-836.355  -9.127 
ATOM   5878  C1'  DG A 286      23.758-835.476  -8.997 
ATOM   5879  N9   DG A 286      22.837-835.563 -10.164 
ATOM   5880  C8   DG A 286      23.136-835.739 -11.498 
ATOM   5881  N7   DG A 286      22.083-835.774 -12.280 
ATOM   5882  C5   DG A 286      21.013-835.611 -11.402 
ATOM   5883  C6   DG A 286      19.618-835.565 -11.660 
ATOM   5884  O6   DG A 286      19.031-835.660 -12.735 
ATOM   5885  N1   DG A 286      18.884-835.385 -10.479 
ATOM   5886  C2   DG A 286      19.428-835.265  -9.215 
ATOM   5887  N2   DG A 286      18.557-835.098  -8.217 
ATOM   5888  N3   DG A 286      20.736-835.307  -8.974 
ATOM   5889  C4   DG A 286      21.462-835.482 -10.109 
ATOM   5890  P    DA A 287      26.191-837.097  -5.903 
ATOM   5891  OP1  DA A 287      27.234-836.365  -5.149 
ATOM   5892  OP2  DA A 287      26.669-838.197  -6.769 
ATOM   5893  O5'  DA A 287      25.085-837.653  -4.889 
ATOM   5894  C5'  DA A 287      23.994-836.795  -4.508 
ATOM   5895  C4'  DA A 287      22.692-837.570  -4.535 
ATOM   5896  O4'  DA A 287      22.058-837.545  -5.846 
ATOM   5897  C3'  DA A 287      22.796-839.059  -4.205 
ATOM   5898  O3'  DA A 287      21.647-839.448  -3.463 
ATOM   5899  C2'  DA A 287      22.757-839.760  -5.563 
ATOM   5900  C1'  DA A 287      21.688-838.871  -6.190 
ATOM   5901  N9   DA A 287      21.627-838.964  -7.675 
ATOM   5902  C8   DA A 287      22.654-839.153  -8.556 
ATOM   5903  N7   DA A 287      22.279-839.191  -9.798 
ATOM   5904  C5   DA A 287      20.903-839.014  -9.738 
ATOM   5905  C6   DA A 287      19.913-838.956 -10.731 
ATOM   5906  N6   DA A 287      20.169-839.077 -12.041 
ATOM   5907  N1   DA A 287      18.642-838.769 -10.327 
ATOM   5908  C2   DA A 287      18.392-838.649  -9.024 
ATOM   5909  N3   DA A 287      19.231-838.686  -8.012 
ATOM   5910  C4   DA A 287      20.495-838.874  -8.443 
ATOM   5911  P    DT A 288      21.819-840.479  -2.250 
ATOM   5912  OP1  DT A 288      22.228-839.746  -1.030 
ATOM   5913  OP2  DT A 288      22.702-841.591  -2.665 
ATOM   5914  O5'  DT A 288      20.322-841.016  -2.077 
ATOM   5915  C5'  DT A 288      19.224-840.147  -2.414 
ATOM   5916  C4'  DT A 288      18.177-840.913  -3.199 
ATOM   5917  O4'  DT A 288      18.435-840.896  -4.632 
ATOM   5918  C3'  DT A 288      18.051-842.399  -2.864 
ATOM   5919  O3'  DT A 288      16.681-842.773  -2.938 
ATOM   5920  C2'  DT A 288      18.810-843.114  -3.983 
ATOM   5921  C1'  DT A 288      18.323-842.224  -5.123 
ATOM   5922  N1   DT A 288      19.146-842.331  -6.359 
ATOM   5923  C2   DT A 288      18.489-842.212  -7.561 
ATOM   5924  O2   DT A 288      17.287-842.026  -7.643 
ATOM   5925  N3   DT A 288      19.284-842.318  -8.685 
ATOM   5926  C4   DT A 288      20.648-842.527  -8.707 
ATOM   5927  O4   DT A 288      21.252-842.604  -9.778 
ATOM   5928  C5   DT A 288      21.247-842.639  -7.399 
ATOM   5929  C7   DT A 288      22.730-842.867  -7.331 
ATOM   5930  C6   DT A 288      20.499-842.540  -6.288 
ATOM   5931  P    DG A 289      16.095-843.792  -1.851 
ATOM   5932  OP1  DG A 289      15.718-843.050  -0.627 
ATOM   5933  OP2  DG A 289      17.041-844.915  -1.664 
ATOM   5934  O5'  DG A 289      14.777-844.318  -2.589 
ATOM   5935  C5'  DG A 289      14.097-843.444  -3.510 
ATOM   5936  C4'  DG A 289      13.703-844.211  -4.757 
ATOM   5937  O4'  DG A 289      14.753-844.210  -5.765 
ATOM   5938  C3'  DG A 289      13.387-845.692  -4.554 
ATOM   5939  O3'  DG A 289      12.316-846.057  -5.418 
ATOM   5940  C2'  DG A 289      14.649-846.423  -5.011 
ATOM   5941  C1'  DG A 289      14.936-845.541  -6.222 
ATOM   5942  N9   DG A 289      16.327-845.667  -6.739 
ATOM   5943  C8   DG A 289      17.497-845.885  -6.046 
ATOM   5944  N7   DG A 289      18.565-845.946  -6.805 
ATOM   5945  C5   DG A 289      18.066-845.755  -8.093 
ATOM   5946  C6   DG A 289      18.743-845.719  -9.339 
ATOM   5947  O6   DG A 289      19.942-845.848  -9.567 
ATOM   5948  N1   DG A 289      17.852-845.501 -10.400 
ATOM   5949  C2   DG A 289      16.487-845.340 -10.273 
ATOM   5950  N2   DG A 289      15.811-845.142 -11.407 
ATOM   5951  N3   DG A 289      15.852-845.374  -9.103 
ATOM   5952  C4   DG A 289      16.702-845.584  -8.064 
ATOM   5953  P    DG A 290      11.192-847.061  -4.879 
ATOM   5954  OP1  DG A 290      10.177-846.304  -4.113 
ATOM   5955  OP2  DG A 290      11.834-848.188  -4.168 
ATOM   5956  O5'  DG A 290      10.554-847.585  -6.250 
ATOM   5957  C5'  DG A 290      10.555-846.716  -7.398 
ATOM   5958  C4'  DG A 290      10.959-847.492  -8.635 
ATOM   5959  O4'  DG A 290      12.402-847.509  -8.833 
ATOM   5960  C3'  DG A 290      10.567-848.969  -8.651 
ATOM   5961  O3'  DG A 290      10.204-849.335  -9.977 
ATOM   5962  C2'  DG A 290      11.848-849.714  -8.275 
ATOM   5963  C1'  DG A 290      12.802-848.846  -9.090 
ATOM   5964  N9   DG A 290      14.231-848.987  -8.690 
ATOM   5965  C8   DG A 290      14.768-849.206  -7.440 
ATOM   5966  N7   DG A 290      16.076-849.282  -7.428 
ATOM   5967  C5   DG A 290      16.431-849.101  -8.764 
ATOM   5968  C6   DG A 290      17.713-849.081  -9.374 
ATOM   5969  O6   DG A 290      18.815-849.222  -8.853 
ATOM   5970  N1   DG A 290      17.618-848.868 -10.756 
ATOM   5971  C2   DG A 290      16.440-848.696 -11.456 
ATOM   5972  N2   DG A 290      16.562-848.505 -12.772 
ATOM   5973  N3   DG A 290      15.238-848.714 -10.883 
ATOM   5974  C4   DG A 290      15.312-848.920  -9.542 
ATOM   5975  P    DA A 291       8.966-850.326 -10.197 
ATOM   5976  OP1  DA A 291       7.704-849.554 -10.178 
ATOM   5977  OP2  DA A 291       9.055-851.450  -9.240 
ATOM   5978  O5'  DA A 291       9.249-850.859 -11.679 
ATOM   5979  C5'  DA A 291       9.934-850.001 -12.611 
ATOM   5980  C4'  DA A 291      10.980-850.793 -13.371 
ATOM   5981  O4'  DA A 291      12.263-850.822 -12.683 
ATOM   5982  C3'  DA A 291      10.655-852.267 -13.608 
ATOM   5983  O3'  DA A 291      11.136-852.644 -14.893 
ATOM   5984  C2'  DA A 291      11.463-853.017 -12.549 
ATOM   5985  C1'  DA A 291      12.724-852.164 -12.652 
ATOM   5986  N9   DA A 291      13.642-852.311 -11.488 
ATOM   5987  C8   DA A 291      13.323-852.519 -10.176 
ATOM   5988  N7   DA A 291      14.354-852.605  -9.394 
ATOM   5989  C5   DA A 291      15.437-852.443 -10.246 
ATOM   5990  C6   DA A 291      16.823-852.433 -10.025 
ATOM   5991  N6   DA A 291      17.381-852.598  -8.817 
ATOM   5992  N1   DA A 291      17.620-852.248 -11.095 
ATOM   5993  C2   DA A 291      17.060-852.084 -12.292 
ATOM   5994  N3   DA A 291      15.786-852.074 -12.619 
ATOM   5995  C4   DA A 291      15.011-852.262 -11.531 
ATOM   5996  P    DT A 292      10.253-853.628 -15.795 
ATOM   5997  OP1  DT A 292       9.230-852.847 -16.525 
ATOM   5998  OP2  DT A 292       9.749-854.744 -14.964 
ATOM   5999  O5'  DT A 292      11.346-854.178 -16.826 
ATOM   6000  C5'  DT A 292      12.458-853.335 -17.180 
ATOM   6001  C4'  DT A 292      13.742-854.141 -17.178 
ATOM   6002  O4'  DT A 292      14.376-854.173 -15.867 
ATOM   6003  C3'  DT A 292      13.602-855.616 -17.554 
ATOM   6004  O3'  DT A 292      14.742-856.009 -18.310 
ATOM   6005  C2'  DT A 292      13.623-856.360 -16.220 
ATOM   6006  C1'  DT A 292      14.714-855.518 -15.565 
ATOM   6007  N1   DT A 292      14.771-855.659 -14.083 
ATOM   6008  C2   DT A 292      16.012-855.591 -13.497 
ATOM   6009  O2   DT A 292      17.038-855.423 -14.133 
ATOM   6010  N3   DT A 292      16.026-855.727 -12.122 
ATOM   6011  C4   DT A 292      14.929-855.920 -11.307 
ATOM   6012  O4   DT A 292      15.067-856.028 -10.086 
ATOM   6013  C5   DT A 292      13.672-855.978 -12.015 
ATOM   6014  C7   DT A 292      12.428-856.186 -11.202 
ATOM   6015  C6   DT A 292      13.629-855.849 -13.350 
ATOM   6016  P    DT A 293      14.546-856.996 -19.554 
ATOM   6017  OP1  DT A 293      14.155-856.215 -20.750 
ATOM   6018  OP2  DT A 293      13.636-858.099 -19.174 
ATOM   6019  O5'  DT A 293      16.029-857.564 -19.744 
ATOM   6020  C5'  DT A 293      17.147-856.731 -19.380 
ATOM   6021  C4'  DT A 293      18.175-857.547 -18.621 
ATOM   6022  O4'  DT A 293      17.917-857.570 -17.188 
ATOM   6023  C3'  DT A 293      18.266-859.024 -19.002 
ATOM   6024  O3'  DT A 293      19.627-859.433 -18.942 
ATOM   6025  C2'  DT A 293      17.491-859.755 -17.906 
ATOM   6026  C1'  DT A 293      17.997-858.914 -16.740 
ATOM   6027  N1   DT A 293      17.171-859.041 -15.506 
ATOM   6028  C2   DT A 293      17.831-858.976 -14.303 
ATOM   6029  O2   DT A 293      19.037-858.821 -14.214 
ATOM   6030  N3   DT A 293      17.033-859.098 -13.181 
ATOM   6031  C4   DT A 293      15.665-859.275 -13.166 
ATOM   6032  O4   DT A 293      15.058-859.371 -12.098 
ATOM   6033  C5   DT A 293      15.063-859.331 -14.477 
ATOM   6034  C7   DT A 293      13.577-859.522 -14.550 
ATOM   6035  C6   DT A 293      15.815-859.215 -15.584 
ATOM   6036  P    DC A 294      20.188-860.431 -20.060 
ATOM   6037  OP1  DC A 294      20.584-859.659 -21.260 
ATOM   6038  OP2  DC A 294      19.216-861.524 -20.283 
ATOM   6039  O5'  DC A 294      21.494-861.011 -19.339 
ATOM   6040  C5'  DC A 294      22.194-860.183 -18.392 
ATOM   6041  C4'  DC A 294      22.569-860.998 -17.170 
ATOM   6042  O4'  DC A 294      21.518-861.005 -16.162 
ATOM   6043  C3'  DC A 294      22.851-862.480 -17.419 
ATOM   6044  O3'  DC A 294      23.912-862.897 -16.568 
ATOM   6045  C2'  DC A 294      21.570-863.195 -16.985 
ATOM   6046  C1'  DC A 294      21.305-862.345 -15.747 
ATOM   6047  N1   DC A 294      19.910-862.453 -15.233 
ATOM   6048  C2   DC A 294      19.718-862.382 -13.856 
ATOM   6049  O2   DC A 294      20.703-862.232 -13.124 
ATOM   6050  N3   DC A 294      18.455-862.479 -13.369 
ATOM   6051  C4   DC A 294      17.414-862.641 -14.196 
ATOM   6052  N4   DC A 294      16.202-862.731 -13.671 
ATOM   6053  C5   DC A 294      17.591-862.718 -15.616 
ATOM   6054  C6   DC A 294      18.861-862.618 -16.083 
ATOM   6055  P    DC A 295      25.011-863.910 -17.139 
ATOM   6056  OP1  DC A 295      26.045-863.154 -17.881 
ATOM   6057  OP2  DC A 295      24.342-864.999 -17.885 
ATOM   6058  O5'  DC A 295      25.637-864.492 -15.787 
ATOM   6059  C5'  DC A 295      25.655-863.660 -14.612 
ATOM   6060  C4'  DC A 295      25.232-864.465 -13.399 
ATOM   6061  O4'  DC A 295      23.789-864.454 -13.201 
ATOM   6062  C3'  DC A 295      25.589-865.951 -13.430 
ATOM   6063  O3'  DC A 295      25.942-866.368 -12.116 
ATOM   6064  C2'  DC A 295      24.290-866.653 -13.828 
ATOM   6065  C1'  DC A 295      23.357-865.789 -12.985 
ATOM   6066  N1   DC A 295      21.927-865.882 -13.389 
ATOM   6067  C2   DC A 295      20.962-865.796 -12.389 
ATOM   6068  O2   DC A 295      21.330-865.646 -11.217 
ATOM   6069  N3   DC A 295      19.652-865.880 -12.736 
ATOM   6070  C4   DC A 295      19.295-866.042 -14.016 
ATOM   6071  N4   DC A 295      18.004-866.118 -14.304 
ATOM   6072  C5   DC A 295      20.271-866.134 -15.061 
ATOM   6073  C6   DC A 295      21.574-866.049 -14.693 
ATOM   6074  P    DT A 296      27.156-867.394 -11.928 
ATOM   6075  OP1  DT A 296      28.437-866.652 -11.924 
ATOM   6076  OP2  DT A 296      27.041-868.485 -12.920 
ATOM   6077  O5'  DT A 296      26.860-867.967 -10.463 
ATOM   6078  C5'  DT A 296      26.195-867.123  -9.505 
ATOM   6079  C4'  DT A 296      25.130-867.913  -8.769 
ATOM   6080  O4'  DT A 296      23.847-867.890  -9.457 
ATOM   6081  C3'  DT A 296      25.420-869.402  -8.579 
ATOM   6082  O3'  DT A 296      24.929-869.807  -7.306 
ATOM   6083  C2'  DT A 296      24.596-870.098  -9.662 
ATOM   6084  C1'  DT A 296      23.355-869.219  -9.532 
ATOM   6085  N1   DT A 296      22.433-869.307 -10.699 
ATOM   6086  C2   DT A 296      21.088-869.203 -10.443 
ATOM   6087  O2   DT A 296      20.637-869.045  -9.322 
ATOM   6088  N3   DT A 296      20.265-869.289 -11.549 
ATOM   6089  C4   DT A 296      20.667-869.466 -12.857 
ATOM   6090  O4   DT A 296      19.836-869.529 -13.765 
ATOM   6091  C5   DT A 296      22.098-869.565 -13.025 
ATOM   6092  C7   DT A 296      22.621-869.759 -14.419 
ATOM   6093  C6   DT A 296      22.921-869.484 -11.967 
ATOM   6094  P    DC A 297      25.788-870.841  -6.437 
ATOM   6095  OP1  DC A 297      26.831-870.108  -5.684 
ATOM   6096  OP2  DC A 297      26.266-871.941  -7.304 
ATOM   6097  O5'  DC A 297      24.682-871.397  -5.424 
ATOM   6098  C5'  DC A 297      23.590-870.538  -5.043 
ATOM   6099  C4'  DC A 297      22.288-871.314  -5.070 
ATOM   6100  O4'  DC A 297      21.655-871.288  -6.381 
ATOM   6101  C3'  DC A 297      22.393-872.802  -4.740 
ATOM   6102  O3'  DC A 297      21.244-873.191  -3.998 
ATOM   6103  C2'  DC A 297      22.354-873.503  -6.098 
ATOM   6104  C1'  DC A 297      21.284-872.615  -6.725 
ATOM   6105  N1   DC A 297      21.224-872.707  -8.210 
ATOM   6106  C2   DC A 297      19.976-872.592  -8.818 
ATOM   6107  O2   DC A 297      18.980-872.418  -8.106 
ATOM   6108  N3   DC A 297      19.900-872.674 -10.171 
ATOM   6109  C4   DC A 297      21.002-872.863 -10.906 
ATOM   6110  N4   DC A 297      20.876-872.937 -12.223 
ATOM   6111  C5   DC A 297      22.295-872.985 -10.301 
ATOM   6112  C6   DC A 297      22.350-872.900  -8.948 
ATOM   6113  P    DT A 298      21.416-874.222  -2.784 
ATOM   6114  OP1  DT A 298      21.825-873.489  -1.565 
ATOM   6115  OP2  DT A 298      22.298-875.334  -3.200 
ATOM   6116  O5'  DT A 298      19.919-874.760  -2.612 
ATOM   6117  C5'  DT A 298      18.821-873.890  -2.949 
ATOM   6118  C4'  DT A 298      17.774-874.656  -3.733 
ATOM   6119  O4'  DT A 298      18.032-874.640  -5.167 
ATOM   6120  C3'  DT A 298      17.648-876.143  -3.399 
ATOM   6121  O3'  DT A 298      16.277-876.516  -3.473 
ATOM   6122  C2'  DT A 298      18.407-876.857  -4.518 
ATOM   6123  C1'  DT A 298      17.920-875.967  -5.658 
ATOM   6124  N1   DT A 298      18.743-876.074  -6.894 
ATOM   6125  C2   DT A 298      18.086-875.955  -8.095 
ATOM   6126  O2   DT A 298      16.883-875.770  -8.178 
ATOM   6127  N3   DT A 298      18.880-876.061  -9.220 
ATOM   6128  C4   DT A 298      20.244-876.270  -9.241 
ATOM   6129  O4   DT A 298      20.849-876.347 -10.313 
ATOM   6130  C5   DT A 298      20.844-876.382  -7.933 
ATOM   6131  C7   DT A 298      22.326-876.611  -7.866 
ATOM   6132  C6   DT A 298      20.096-876.284  -6.823 
ATOM   6133  P    DC A 299      15.692-877.535  -2.385 
ATOM   6134  OP1  DC A 299      15.315-876.793  -1.162 
ATOM   6135  OP2  DC A 299      16.638-878.658  -2.199 
ATOM   6136  O5'  DC A 299      14.374-878.061  -3.124 
ATOM   6137  C5'  DC A 299      13.694-877.187  -4.045 
ATOM   6138  C4'  DC A 299      13.299-877.954  -5.292 
ATOM   6139  O4'  DC A 299      14.350-877.953  -6.300 
ATOM   6140  C3'  DC A 299      12.984-879.436  -5.089 
ATOM   6141  O3'  DC A 299      11.913-879.800  -5.952 
ATOM   6142  C2'  DC A 299      14.246-880.167  -5.546 
ATOM   6143  C1'  DC A 299      14.533-879.285  -6.757 
ATOM   6144  N1   DC A 299      15.923-879.410  -7.274 
ATOM   6145  C2   DC A 299      16.118-879.300  -8.649 
ATOM   6146  O2   DC A 299      15.137-879.103  -9.376 
ATOM   6147  N3   DC A 299      17.379-879.412  -9.140 
ATOM   6148  C4   DC A 299      18.414-879.624  -8.319
[truncated: 415,700 more chars]
