# Supplementary material for: Characterization of lncRNA-protein interactions associated with Prostate cancer and Androgen receptors by molecular docking simulations
Source: Biochem Biophys Rep. 2025 Mar 9;42:101959. doi: 10.1016/j.bbrep.2025.101959 (PMC11929892; doi:10.1016/j.bbrep.2025.101959)
Supplement: Multimedia component 102 [file mmc102.zip › mmc102.pdb]

REMARK Number:    91
REMARK Ligand:     lig_628dcb8434e2f.pdb
REMARK Contact:     0     0     0
REMARK Score:  -138.67
REMARK RMSD:    780.34
MODEL       91
ATOM      1  N   ALA A  24      30.357  -5.473 -24.875 
ATOM      2  CA  ALA A  24      30.515  -4.000 -24.871 
ATOM      3  CB  ALA A  24      29.364  -3.347 -25.653 
ATOM      4  C   ALA A  24      30.496  -3.471 -23.474 
ATOM      5  O   ALA A  24      31.409  -3.720 -22.690 
ATOM      6  N   GLN A  25      29.435  -2.716 -23.129 
ATOM      7  CA  GLN A  25      29.334  -2.167 -21.810 
ATOM      8  CB  GLN A  25      28.209  -1.135 -21.640 
ATOM      9  CG  GLN A  25      28.449   0.131 -22.464 
ATOM     10  CD  GLN A  25      27.291   1.085 -22.227 
ATOM     11  OE1 GLN A  25      26.895   1.324 -21.089 
ATOM     12  NE2 GLN A  25      26.734   1.652 -23.331 
ATOM     13  C   GLN A  25      29.084  -3.296 -20.876 
ATOM     14  O   GLN A  25      28.668  -4.376 -21.290 
ATOM     15  N   ASP A  26      29.382  -3.075 -19.584 
ATOM     16  CA  ASP A  26      29.211  -4.105 -18.606 
ATOM     17  CB  ASP A  26      30.274  -4.043 -17.495 
ATOM     18  CG  ASP A  26      30.054  -5.171 -16.494 
ATOM     19  OD1 ASP A  26      28.986  -5.191 -15.826 
ATOM     20  OD2 ASP A  26      30.966  -6.032 -16.381 
ATOM     21  C   ASP A  26      27.866  -3.939 -17.988 
ATOM     22  O   ASP A  26      27.612  -2.985 -17.253 
ATOM     23  N   ASN A  27      26.945  -4.872 -18.288 
ATOM     24  CA  ASN A  27      25.662  -4.773 -17.669 
ATOM     25  CB  ASN A  27      24.503  -4.752 -18.683 
ATOM     26  CG  ASN A  27      24.583  -3.452 -19.471 
ATOM     27  OD1 ASN A  27      24.658  -2.366 -18.897 
ATOM     28  ND2 ASN A  27      24.568  -3.560 -20.827 
ATOM     29  C   ASN A  27      25.467  -5.984 -16.812 
ATOM     30  O   ASN A  27      24.473  -6.696 -16.949 
ATOM     31  N   SER A  28      26.402  -6.226 -15.873 
ATOM     32  CA  SER A  28      26.317  -7.361 -15.002 
ATOM     33  CB  SER A  28      27.559  -7.517 -14.112 
ATOM     34  OG  SER A  28      28.707  -7.731 -14.919 
ATOM     35  C   SER A  28      25.149  -7.145 -14.100 
ATOM     36  O   SER A  28      24.492  -8.089 -13.668 
ATOM     37  N   ARG A  29      24.868  -5.864 -13.806 
ATOM     38  CA  ARG A  29      23.821  -5.471 -12.913 
ATOM     39  CB  ARG A  29      23.787  -3.948 -12.704 
ATOM     40  CG  ARG A  29      25.152  -3.369 -12.324 
ATOM     41  CD  ARG A  29      25.113  -1.897 -11.913 
ATOM     42  NE  ARG A  29      26.512  -1.383 -11.942 
ATOM     43  CZ  ARG A  29      27.390  -1.720 -10.952 
ATOM     44  NH1 ARG A  29      27.024  -2.618  -9.991 
ATOM     45  NH2 ARG A  29      28.642  -1.178 -10.929 
ATOM     46  C   ARG A  29      22.506  -5.884 -13.504 
ATOM     47  O   ARG A  29      21.579  -6.255 -12.784 
ATOM     48  N   TYR A  30      22.378  -5.784 -14.840 
ATOM     49  CA  TYR A  30      21.164  -6.163 -15.505 
ATOM     50  CB  TYR A  30      21.186  -5.817 -17.003 
ATOM     51  CG  TYR A  30      19.900  -6.271 -17.606 
ATOM     52  CD1 TYR A  30      18.727  -5.600 -17.348 
ATOM     53  CD2 TYR A  30      19.876  -7.357 -18.449 
ATOM     54  CE1 TYR A  30      17.543  -6.018 -17.911 
ATOM     55  CE2 TYR A  30      18.698  -7.778 -19.016 
ATOM     56  CZ  TYR A  30      17.529  -7.109 -18.746 
ATOM     57  OH  TYR A  30      16.316  -7.539 -19.327 
ATOM     58  C   TYR A  30      20.959  -7.638 -15.363 
ATOM     59  O   TYR A  30      19.855  -8.092 -15.068 
ATOM     60  N   THR A  31      22.033  -8.431 -15.551 
ATOM     61  CA  THR A  31      21.926  -9.861 -15.473 
ATOM     62  CB  THR A  31      23.230 -10.559 -15.736 
ATOM     63  OG1 THR A  31      23.715 -10.225 -17.028 
ATOM     64  CG2 THR A  31      23.003 -12.080 -15.628 
ATOM     65  C   THR A  31      21.490 -10.229 -14.091 
ATOM     66  O   THR A  31      20.646 -11.105 -13.907 
ATOM     67  N   HIS A  32      22.064  -9.557 -13.079 
ATOM     68  CA  HIS A  32      21.744  -9.842 -11.711 
ATOM     69  ND1 HIS A  32      22.771 -10.826  -8.882 
ATOM     70  CG  HIS A  32      22.450  -9.554  -9.301 
ATOM     71  CB  HIS A  32      22.623  -9.069 -10.710 
ATOM     72  NE2 HIS A  32      22.010  -9.743  -7.096 
ATOM     73  CD2 HIS A  32      21.986  -8.905  -8.198 
ATOM     74  CE1 HIS A  32      22.488 -10.885  -7.556 
ATOM     75  C   HIS A  32      20.311  -9.481 -11.477 
ATOM     76  O   HIS A  32      19.604 -10.145 -10.722 
ATOM     77  N   PHE A  33      19.841  -8.406 -12.133 
ATOM     78  CA  PHE A  33      18.494  -7.942 -11.975 
ATOM     79  CB  PHE A  33      18.233  -6.698 -12.850 
ATOM     80  CG  PHE A  33      16.831  -6.221 -12.683 
ATOM     81  CD1 PHE A  33      15.822  -6.729 -13.471 
ATOM     82  CD2 PHE A  33      16.525  -5.261 -11.749 
ATOM     83  CE1 PHE A  33      14.528  -6.288 -13.327 
ATOM     84  CE2 PHE A  33      15.232  -4.815 -11.599 
ATOM     85  CZ  PHE A  33      14.232  -5.330 -12.388 
ATOM     86  C   PHE A  33      17.577  -9.044 -12.410 
ATOM     87  O   PHE A  33      16.584  -9.337 -11.745 
ATOM     88  N   LEU A  34      17.891  -9.694 -13.546 
ATOM     89  CA  LEU A  34      17.052 -10.740 -14.056 
ATOM     90  CB  LEU A  34      17.509 -11.262 -15.429 
ATOM     91  CG  LEU A  34      17.352 -10.227 -16.561 
ATOM     92  CD1 LEU A  34      17.815 -10.799 -17.911 
ATOM     93  CD2 LEU A  34      15.914  -9.684 -16.622 
ATOM     94  C   LEU A  34      17.034 -11.895 -13.105 
ATOM     95  O   LEU A  34      15.977 -12.463 -12.835 
ATOM     96  N   THR A  35      18.201 -12.276 -12.555 
ATOM     97  CA  THR A  35      18.222 -13.429 -11.706 
ATOM     98  CB  THR A  35      19.611 -13.827 -11.277 
ATOM     99  OG1 THR A  35      19.582 -15.110 -10.672 
ATOM    100  CG2 THR A  35      20.183 -12.793 -10.291 
ATOM    101  C   THR A  35      17.370 -13.183 -10.496 
ATOM    102  O   THR A  35      16.600 -14.054 -10.093 
ATOM    103  N   GLN A  36      17.510 -12.004  -9.861 
ATOM    104  CA  GLN A  36      16.760 -11.714  -8.673 
ATOM    105  CB  GLN A  36      17.330 -10.515  -7.900 
ATOM    106  CG  GLN A  36      18.719 -10.776  -7.318 
ATOM    107  CD  GLN A  36      19.161  -9.521  -6.583 
ATOM    108  OE1 GLN A  36      18.999  -8.403  -7.076 
ATOM    109  NE2 GLN A  36      19.727  -9.702  -5.360 
ATOM    110  C   GLN A  36      15.306 -11.414  -8.928 
ATOM    111  O   GLN A  36      14.428 -11.820  -8.172 
ATOM    112  N   HIS A  37      15.041 -10.560  -9.926 
ATOM    113  CA  HIS A  37      13.739 -10.030 -10.232 
ATOM    114  ND1 HIS A  37      13.488  -7.875  -7.943 
ATOM    115  CG  HIS A  37      14.262  -7.931  -9.081 
ATOM    116  CB  HIS A  37      13.787  -8.508 -10.384 
ATOM    117  NE2 HIS A  37      15.483  -7.062  -7.395 
ATOM    118  CD2 HIS A  37      15.476  -7.429  -8.730 
ATOM    119  CE1 HIS A  37      14.268  -7.348  -6.966 
ATOM    120  C   HIS A  37      12.906 -10.649 -11.327 
ATOM    121  O   HIS A  37      11.752 -10.256 -11.466 
ATOM    122  N   TYR A  38      13.434 -11.530 -12.202 
ATOM    123  CA  TYR A  38      12.632 -11.883 -13.350 
ATOM    124  CB  TYR A  38      13.334 -11.414 -14.642 
ATOM    125  CG  TYR A  38      12.655 -11.872 -15.887 
ATOM    126  CD1 TYR A  38      11.465 -11.319 -16.304 
ATOM    127  CD2 TYR A  38      13.246 -12.841 -16.668 
ATOM    128  CE1 TYR A  38      10.868 -11.746 -17.467 
ATOM    129  CE2 TYR A  38      12.653 -13.271 -17.830 
ATOM    130  CZ  TYR A  38      11.459 -12.724 -18.231 
ATOM    131  OH  TYR A  38      10.848 -13.164 -19.425 
ATOM    132  C   TYR A  38      12.379 -13.364 -13.432 
ATOM    133  O   TYR A  38      13.285 -14.174 -13.250 
ATOM    134  N   ASP A  39      11.102 -13.741 -13.690 
ATOM    135  CA  ASP A  39      10.698 -15.112 -13.886 
ATOM    136  CB  ASP A  39      10.028 -15.729 -12.643 
ATOM    137  CG  ASP A  39       9.940 -17.238 -12.841 
ATOM    138  OD1 ASP A  39      10.562 -17.742 -13.815 
ATOM    139  OD2 ASP A  39       9.249 -17.904 -12.025 
ATOM    140  C   ASP A  39       9.669 -15.081 -14.984 
ATOM    141  O   ASP A  39       8.529 -14.682 -14.754 
ATOM    142  N   ALA A  40      10.037 -15.519 -16.207 
ATOM    143  CA  ALA A  40       9.168 -15.355 -17.343 
ATOM    144  CB  ALA A  40       9.809 -15.843 -18.652 
ATOM    145  C   ALA A  40       7.861 -16.082 -17.196 
ATOM    146  O   ALA A  40       6.812 -15.469 -17.390 
ATOM    147  N   LYS A  41       7.868 -17.386 -16.837 
ATOM    148  CA  LYS A  41       6.612 -18.091 -16.756 
ATOM    149  CB  LYS A  41       6.394 -19.072 -17.922 
ATOM    150  CG  LYS A  41       6.320 -18.394 -19.293 
ATOM    151  CD  LYS A  41       6.383 -19.380 -20.462 
ATOM    152  CE  LYS A  41       6.315 -18.723 -21.842 
ATOM    153  NZ  LYS A  41       6.395 -19.761 -22.893 
ATOM    154  C   LYS A  41       6.607 -18.900 -15.492 
ATOM    155  O   LYS A  41       6.979 -20.072 -15.469 
ATOM    156  N   PRO A  42       6.164 -18.261 -14.447 
ATOM    157  CA  PRO A  42       6.146 -18.766 -13.096 
ATOM    158  CD  PRO A  42       5.459 -16.998 -14.579 
ATOM    159  CB  PRO A  42       5.693 -17.583 -12.242 
ATOM    160  CG  PRO A  42       4.817 -16.760 -13.203 
ATOM    161  C   PRO A  42       5.350 -19.982 -12.740 
ATOM    162  O   PRO A  42       5.866 -20.776 -11.954 
ATOM    163  N   GLN A  43       4.106 -20.125 -13.253 
ATOM    164  CA  GLN A  43       3.233 -21.210 -12.882 
ATOM    165  CB  GLN A  43       3.921 -22.559 -12.575 
ATOM    166  CG  GLN A  43       2.969 -23.746 -12.437 
ATOM    167  CD  GLN A  43       2.653 -24.258 -13.835 
ATOM    168  OE1 GLN A  43       2.011 -23.577 -14.631 
ATOM    169  NE2 GLN A  43       3.125 -25.496 -14.144 
ATOM    170  C   GLN A  43       2.428 -20.772 -11.677 
ATOM    171  O   GLN A  43       1.781 -19.726 -11.696 
ATOM    172  N   GLY A  44       2.476 -21.564 -10.580 
ATOM    173  CA  GLY A  44       1.617 -21.423  -9.423 
ATOM    174  C   GLY A  44       1.682 -20.099  -8.711 
ATOM    175  O   GLY A  44       0.636 -19.515  -8.436 
ATOM    176  N   ARG A  45       2.881 -19.573  -8.391 
ATOM    177  CA  ARG A  45       2.966 -18.320  -7.681 
ATOM    178  CB  ARG A  45       2.277 -17.177  -8.444 
ATOM    179  CG  ARG A  45       2.951 -16.883  -9.786 
ATOM    180  CD  ARG A  45       2.084 -16.065 -10.743 
ATOM    181  NE  ARG A  45       2.134 -14.640 -10.313 
ATOM    182  CZ  ARG A  45       1.083 -13.819 -10.595 
ATOM    183  NH1 ARG A  45      -0.026 -14.325 -11.205 
ATOM    184  NH2 ARG A  45       1.132 -12.493 -10.270 
ATOM    185  C   ARG A  45       2.353 -18.422  -6.307 
ATOM    186  O   ARG A  45       1.777 -17.453  -5.809 
ATOM    187  N   ASP A  46       2.452 -19.607  -5.663 
ATOM    188  CA  ASP A  46       1.984 -19.790  -4.311 
ATOM    189  CB  ASP A  46       1.250 -21.127  -4.079 
ATOM    190  CG  ASP A  46       2.197 -22.277  -4.390 
ATOM    191  OD1 ASP A  46       3.256 -22.021  -5.022 
ATOM    192  OD2 ASP A  46       1.866 -23.431  -4.005 
ATOM    193  C   ASP A  46       3.161 -19.699  -3.376 
ATOM    194  O   ASP A  46       4.259 -19.317  -3.777 
ATOM    195  N   ASP A  47       2.954 -20.056  -2.089 
ATOM    196  CA  ASP A  47       3.986 -19.963  -1.086 
ATOM    197  CB  ASP A  47       3.505 -20.399   0.311 
ATOM    198  CG  ASP A  47       2.512 -19.366   0.829 
ATOM    199  OD1 ASP A  47       2.392 -18.285   0.192 
ATOM    200  OD2 ASP A  47       1.859 -19.643   1.870 
ATOM    201  C   ASP A  47       5.122 -20.868  -1.453 
ATOM    202  O   ASP A  47       6.290 -20.503  -1.321 
ATOM    203  N   ARG A  48       4.797 -22.077  -1.942 
ATOM    204  CA  ARG A  48       5.781 -23.061  -2.293 
ATOM    205  CB  ARG A  48       5.140 -24.351  -2.823 
ATOM    206  CG  ARG A  48       6.146 -25.430  -3.211 
ATOM    207  CD  ARG A  48       5.521 -26.560  -4.029 
ATOM    208  NE  ARG A  48       5.134 -25.982  -5.348 
ATOM    209  CZ  ARG A  48       4.541 -26.764  -6.297 
ATOM    210  NH1 ARG A  48       4.304 -28.084  -6.046 
ATOM    211  NH2 ARG A  48       4.179 -26.221  -7.497 
ATOM    212  C   ARG A  48       6.632 -22.511  -3.395 
ATOM    213  O   ARG A  48       7.843 -22.722  -3.421 
ATOM    214  N   TYR A  49       6.004 -21.778  -4.332 
ATOM    215  CA  TYR A  49       6.690 -21.207  -5.452 
ATOM    216  CB  TYR A  49       5.716 -20.385  -6.317 
ATOM    217  CG  TYR A  49       6.455 -19.484  -7.246 
ATOM    218  CD1 TYR A  49       6.995 -19.944  -8.423 
ATOM    219  CD2 TYR A  49       6.580 -18.149  -6.930 
ATOM    220  CE1 TYR A  49       7.662 -19.084  -9.266 
ATOM    221  CE2 TYR A  49       7.244 -17.287  -7.767 
ATOM    222  CZ  TYR A  49       7.787 -17.755  -8.938 
ATOM    223  OH  TYR A  49       8.468 -16.868  -9.798 
ATOM    224  C   TYR A  49       7.763 -20.299  -4.937 
ATOM    225  O   TYR A  49       8.907 -20.361  -5.387 
ATOM    226  N   CYS A  50       7.427 -19.442  -3.956 
ATOM    227  CA  CYS A  50       8.387 -18.513  -3.432 
ATOM    228  CB  CYS A  50       7.789 -17.543  -2.401 
ATOM    229  SG  CYS A  50       6.919 -16.168  -3.203 
ATOM    230  C   CYS A  50       9.521 -19.233  -2.772 
ATOM    231  O   CYS A  50      10.680 -18.874  -2.966 
ATOM    232  N   GLU A  51       9.232 -20.282  -1.984 
ATOM    233  CA  GLU A  51      10.291 -20.937  -1.274 
ATOM    234  CB  GLU A  51       9.814 -22.052  -0.328 
ATOM    235  CG  GLU A  51       9.046 -21.500   0.875 
ATOM    236  CD  GLU A  51       8.647 -22.660   1.776 
ATOM    237  OE1 GLU A  51       8.797 -23.834   1.341 
ATOM    238  OE2 GLU A  51       8.191 -22.384   2.918 
ATOM    239  C   GLU A  51      11.271 -21.539  -2.238 
ATOM    240  O   GLU A  51      12.477 -21.471  -2.014 
ATOM    241  N   SER A  52      10.782 -22.163  -3.323 
ATOM    242  CA  SER A  52      11.648 -22.819  -4.266 
ATOM    243  CB  SER A  52      10.871 -23.670  -5.287 
ATOM    244  OG  SER A  52      11.770 -24.296  -6.189 
ATOM    245  C   SER A  52      12.484 -21.840  -5.041 
ATOM    246  O   SER A  52      13.695 -22.015  -5.173 
ATOM    247  N   ILE A  53      11.853 -20.774  -5.572 
ATOM    248  CA  ILE A  53      12.510 -19.830  -6.436 
ATOM    249  CB  ILE A  53      11.569 -18.839  -7.063 
ATOM    250  CG1 ILE A  53      12.268 -18.100  -8.213 
ATOM    251  CG2 ILE A  53      11.022 -17.910  -5.967 
ATOM    252  CD1 ILE A  53      11.307 -17.285  -9.080 
ATOM    253  C   ILE A  53      13.564 -19.071  -5.697 
ATOM    254  O   ILE A  53      14.625 -18.777  -6.243 
ATOM    255  N   MET A  54      13.288 -18.724  -4.431 
ATOM    256  CA  MET A  54      14.208 -17.931  -3.681 
ATOM    257  CB  MET A  54      13.657 -17.630  -2.278 
ATOM    258  CG  MET A  54      14.129 -16.292  -1.716 
ATOM    259  SD  MET A  54      13.400 -14.851  -2.557 
ATOM    260  CE  MET A  54      13.965 -13.641  -1.327 
ATOM    261  C   MET A  54      15.482 -18.715  -3.574 
ATOM    262  O   MET A  54      16.577 -18.162  -3.661 
ATOM    263  N   ARG A  55      15.360 -20.040  -3.377 
ATOM    264  CA  ARG A  55      16.487 -20.926  -3.259 
ATOM    265  CB  ARG A  55      16.035 -22.353  -2.921 
ATOM    266  CG  ARG A  55      15.198 -22.413  -1.641 
ATOM    267  CD  ARG A  55      14.502 -23.757  -1.423 
ATOM    268  NE  ARG A  55      15.339 -24.566  -0.498 
ATOM    269  CZ  ARG A  55      15.110 -25.907  -0.399 
ATOM    270  NH1 ARG A  55      14.168 -26.490  -1.198 
ATOM    271  NH2 ARG A  55      15.823 -26.659   0.486 
ATOM    272  C   ARG A  55      17.249 -20.983  -4.555 
ATOM    273  O   ARG A  55      18.476 -20.907  -4.565 
ATOM    274  N   ARG A  56      16.538 -21.101  -5.694 
ATOM    275  CA  ARG A  56      17.186 -21.258  -6.971 
ATOM    276  CB  ARG A  56      16.203 -21.454  -8.140 
ATOM    277  CG  ARG A  56      15.409 -22.759  -8.083 
ATOM    278  CD  ARG A  56      14.767 -23.128  -9.423 
ATOM    279  NE  ARG A  56      13.877 -22.004  -9.821 
ATOM    280  CZ  ARG A  56      12.561 -22.008  -9.459 
ATOM    281  NH1 ARG A  56      12.047 -23.057  -8.752 
ATOM    282  NH2 ARG A  56      11.757 -20.960  -9.804 
ATOM    283  C   ARG A  56      17.993 -20.038  -7.297 
ATOM    284  O   ARG A  56      19.094 -20.132  -7.842 
ATOM    285  N   ARG A  57      17.434 -18.858  -6.981 
ATOM    286  CA  ARG A  57      17.989 -17.566  -7.272 
ATOM    287  CB  ARG A  57      16.981 -16.432  -7.028 
ATOM    288  CG  ARG A  57      15.720 -16.618  -7.872 
ATOM    289  CD  ARG A  57      16.007 -16.749  -9.368 
ATOM    290  NE  ARG A  57      14.774 -17.286 -10.009 
ATOM    291  CZ  ARG A  57      14.462 -16.937 -11.292 
ATOM    292  NH1 ARG A  57      15.255 -16.058 -11.970 
ATOM    293  NH2 ARG A  57      13.356 -17.462 -11.896 
ATOM    294  C   ARG A  57      19.215 -17.308  -6.446 
ATOM    295  O   ARG A  57      20.047 -16.489  -6.833 
ATOM    296  N   GLY A  58      19.345 -17.952  -5.266 
ATOM    297  CA  GLY A  58      20.518 -17.749  -4.452 
ATOM    298  C   GLY A  58      20.249 -16.676  -3.435 
ATOM    299  O   GLY A  58      21.171 -16.056  -2.910 
ATOM    300  N   LEU A  59      18.957 -16.404  -3.197 
ATOM    301  CA  LEU A  59      18.390 -15.442  -2.291 
ATOM    302  CB  LEU A  59      16.997 -14.993  -2.748 
ATOM    303  CG  LEU A  59      17.057 -14.335  -4.141 
ATOM    304  CD1 LEU A  59      15.690 -13.786  -4.573 
ATOM    305  CD2 LEU A  59      18.175 -13.282  -4.214 
ATOM    306  C   LEU A  59      18.342 -15.875  -0.842 
ATOM    307  O   LEU A  59      17.877 -15.107  -0.005 
ATOM    308  N   THR A  60      18.628 -17.158  -0.543 
ATOM    309  CA  THR A  60      18.521 -17.780   0.758 
ATOM    310  CB  THR A  60      18.422 -19.273   0.655 
ATOM    311  OG1 THR A  60      19.592 -19.810   0.057 
ATOM    312  CG2 THR A  60      17.192 -19.608  -0.204 
ATOM    313  C   THR A  60      19.582 -17.448   1.776 
ATOM    314  O   THR A  60      19.306 -17.592   2.964 
ATOM    315  N   SER A  61      20.833 -17.093   1.412 
ATOM    316  CA  SER A  61      21.758 -16.859   2.493 
ATOM    317  CB  SER A  61      22.957 -17.826   2.485 
ATOM    318  OG  SER A  61      22.517 -19.158   2.702 
ATOM    319  C   SER A  61      22.320 -15.475   2.407 
ATOM    320  O   SER A  61      23.186 -15.209   1.575 
ATOM    321  N   PRO A  62      21.889 -14.572   3.254 
ATOM    322  CA  PRO A  62      20.832 -14.844   4.197 
ATOM    323  CD  PRO A  62      22.847 -13.617   3.787 
ATOM    324  CB  PRO A  62      20.985 -13.822   5.320 
ATOM    325  CG  PRO A  62      22.467 -13.428   5.263 
ATOM    326  C   PRO A  62      19.514 -14.718   3.499 
ATOM    327  O   PRO A  62      19.488 -14.279   2.350 
ATOM    328  N   CYS A  63      18.409 -15.091   4.176 
ATOM    329  CA  CYS A  63      17.107 -15.029   3.577 
ATOM    330  CB  CYS A  63      15.980 -15.525   4.508 
ATOM    331  SG  CYS A  63      16.264 -17.191   5.180 
ATOM    332  C   CYS A  63      16.811 -13.590   3.286 
ATOM    333  O   CYS A  63      16.979 -12.728   4.148 
ATOM    334  N   LYS A  64      16.363 -13.286   2.050 
ATOM    335  CA  LYS A  64      16.024 -11.933   1.733 
ATOM    336  CB  LYS A  64      15.958 -11.675   0.217 
ATOM    337  CG  LYS A  64      15.947 -10.196  -0.175 
ATOM    338  CD  LYS A  64      16.188  -9.974  -1.671 
ATOM    339  CE  LYS A  64      16.192  -8.501  -2.084 
ATOM    340  NZ  LYS A  64      16.367  -8.389  -3.549 
ATOM    341  C   LYS A  64      14.671 -11.685   2.334 
ATOM    342  O   LYS A  64      13.782 -12.531   2.250 
ATOM    343  N   ASP A  65      14.485 -10.514   2.975 
ATOM    344  CA  ASP A  65      13.252 -10.245   3.660 
ATOM    345  CB  ASP A  65      13.310  -8.967   4.522 
ATOM    346  CG  ASP A  65      13.625  -7.757   3.647 
ATOM    347  OD1 ASP A  65      14.224  -7.939   2.553 
ATOM    348  OD2 ASP A  65      13.278  -6.626   4.077 
ATOM    349  C   ASP A  65      12.107 -10.144   2.699 
ATOM    350  O   ASP A  65      11.037 -10.700   2.946 
ATOM    351  N   ILE A  66      12.280  -9.419   1.579 
ATOM    352  CA  ILE A  66      11.198  -9.300   0.645 
ATOM    353  CB  ILE A  66      10.432  -8.019   0.848 
ATOM    354  CG1 ILE A  66       9.083  -8.013   0.109 
ATOM    355  CG2 ILE A  66      11.366  -6.859   0.468 
ATOM    356  CD1 ILE A  66       9.205  -8.016  -1.410 
ATOM    357  C   ILE A  66      11.805  -9.311  -0.725 
ATOM    358  O   ILE A  66      12.863  -8.720  -0.940 
ATOM    359  N   ASN A  67      11.179 -10.019  -1.688 
ATOM    360  CA  ASN A  67      11.720 -10.015  -3.017 
ATOM    361  CB  ASN A  67      12.741 -11.139  -3.259 
ATOM    362  CG  ASN A  67      13.477 -10.847  -4.558 
ATOM    363  OD1 ASN A  67      14.272  -9.911  -4.638 
ATOM    364  ND2 ASN A  67      13.214 -11.676  -5.603 
ATOM    365  C   ASN A  67      10.584 -10.205  -3.973 
ATOM    366  O   ASN A  67       9.740 -11.082  -3.786 
ATOM    367  N   THR A  68      10.556  -9.392  -5.048 
ATOM    368  CA  THR A  68       9.471  -9.467  -5.982 
ATOM    369  CB  THR A  68       8.762  -8.158  -6.145 
ATOM    370  OG1 THR A  68       8.269  -7.721  -4.886 
ATOM    371  CG2 THR A  68       7.598  -8.348  -7.130 
ATOM    372  C   THR A  68       9.996  -9.879  -7.324 
ATOM    373  O   THR A  68      11.059  -9.439  -7.762 
ATOM    374  N   PHE A  69       9.236 -10.761  -8.006 
ATOM    375  CA  PHE A  69       9.601 -11.241  -9.309 
ATOM    376  CB  PHE A  69       9.527 -12.774  -9.435 
ATOM    377  CG  PHE A  69      10.543 -13.384  -8.526 
ATOM    378  CD1 PHE A  69      11.831 -13.609  -8.956 
ATOM    379  CD2 PHE A  69      10.207 -13.734  -7.237 
ATOM    380  CE1 PHE A  69      12.768 -14.171  -8.120 
ATOM    381  CE2 PHE A  69      11.140 -14.295  -6.395 
ATOM    382  CZ  PHE A  69      12.423 -14.515  -6.835 
ATOM    383  C   PHE A  69       8.608 -10.690 -10.287 
ATOM    384  O   PHE A  69       7.415 -10.605 -10.001 
ATOM    385  N   ILE A  70       9.099 -10.300 -11.480 
ATOM    386  CA  ILE A  70       8.279  -9.766 -12.530 
ATOM    387  CB  ILE A  70       8.894  -8.585 -13.228 
ATOM    388  CG1 ILE A  70       9.137  -7.438 -12.235 
ATOM    389  CG2 ILE A  70       7.982  -8.201 -14.407 
ATOM    390  CD1 ILE A  70      10.026  -6.325 -12.786 
ATOM    391  C   ILE A  70       8.146 -10.852 -13.550 
ATOM    392  O   ILE A  70       9.106 -11.572 -13.824 
ATOM    393  N   HIS A  71       6.934 -11.011 -14.122 
ATOM    394  CA  HIS A  71       6.704 -12.056 -15.078 
ATOM    395  ND1 HIS A  71       6.623 -14.322 -12.875 
ATOM    396  CG  HIS A  71       5.646 -13.442 -13.288 
ATOM    397  CB  HIS A  71       5.509 -12.942 -14.696 
ATOM    398  NE2 HIS A  71       5.416 -13.823 -11.074 
ATOM    399  CD2 HIS A  71       4.918 -13.148 -12.176 
ATOM    400  CE1 HIS A  71       6.439 -14.514 -11.544 
ATOM    401  C   HIS A  71       6.415 -11.410 -16.399 
ATOM    402  O   HIS A  71       6.310 -10.188 -16.486 
ATOM    403  N   GLY A  72       6.286 -12.218 -17.476 
ATOM    404  CA  GLY A  72       6.017 -11.656 -18.772 
ATOM    405  C   GLY A  72       7.295 -11.593 -19.560 
ATOM    406  O   GLY A  72       8.294 -12.209 -19.193 
ATOM    407  N   ASN A  73       7.269 -10.867 -20.702 
ATOM    408  CA  ASN A  73       8.405 -10.782 -21.584 
ATOM    409  CB  ASN A  73       8.034 -10.508 -23.057 
ATOM    410  CG  ASN A  73       7.346  -9.151 -23.163 
ATOM    411  OD1 ASN A  73       7.968  -8.146 -23.502 
ATOM    412  ND2 ASN A  73       6.017  -9.119 -22.872 
ATOM    413  C   ASN A  73       9.371  -9.723 -21.133 
ATOM    414  O   ASN A  73       8.994  -8.716 -20.538 
ATOM    415  N   LYS A  74      10.668  -9.952 -21.434 
ATOM    416  CA  LYS A  74      11.764  -9.101 -21.052 
ATOM    417  CB  LYS A  74      13.152  -9.709 -21.329 
ATOM    418  CG  LYS A  74      13.502 -10.903 -20.438 
ATOM    419  CD  LYS A  74      14.866 -11.514 -20.762 
ATOM    420  CE  LYS A  74      14.989 -11.999 -22.206 
ATOM    421  NZ  LYS A  74      16.380 -12.427 -22.480 
ATOM    422  C   LYS A  74      11.726  -7.769 -21.741 
ATOM    423  O   LYS A  74      12.108  -6.759 -21.152 
ATOM    424  N   ARG A  75      11.268  -7.726 -23.005 
ATOM    425  CA  ARG A  75      11.336  -6.518 -23.783 
ATOM    426  CB  ARG A  75      10.706  -6.680 -25.174 
ATOM    427  CG  ARG A  75      11.275  -7.856 -25.964 
ATOM    428  CD  ARG A  75      10.777  -7.928 -27.407 
ATOM    429  NE  ARG A  75       9.288  -7.909 -27.372 
ATOM    430  CZ  ARG A  75       8.587  -9.047 -27.093 
ATOM    431  NH1 ARG A  75       9.247 -10.192 -26.754 
ATOM    432  NH2 ARG A  75       7.223  -9.036 -27.147 
ATOM    433  C   ARG A  75      10.568  -5.434 -23.096 
ATOM    434  O   ARG A  75      11.000  -4.283 -23.058 
ATOM    435  N   SER A  76       9.396  -5.775 -22.533 
ATOM    436  CA  SER A  76       8.562  -4.791 -21.905 
ATOM    437  CB  SER A  76       7.236  -5.385 -21.396 
ATOM    438  OG  SER A  76       6.471  -5.878 -22.487 
ATOM    439  C   SER A  76       9.281  -4.196 -20.730 
ATOM    440  O   SER A  76       9.132  -3.009 -20.441 
ATOM    441  N   ILE A  77      10.063  -5.017 -20.003 
ATOM    442  CA  ILE A  77      10.777  -4.552 -18.848 
ATOM    443  CB  ILE A  77      11.426  -5.664 -18.076 
ATOM    444  CG1 ILE A  77      10.357  -6.647 -17.572 
ATOM    445  CG2 ILE A  77      12.260  -5.039 -16.946 
ATOM    446  CD1 ILE A  77      10.932  -7.947 -17.010 
ATOM    447  C   ILE A  77      11.850  -3.586 -19.254 
ATOM    448  O   ILE A  77      12.029  -2.547 -18.626 
ATOM    449  N   LYS A  78      12.600  -3.902 -20.324 
ATOM    450  CA  LYS A  78      13.670  -3.048 -20.763 
ATOM    451  CB  LYS A  78      14.457  -3.613 -21.957 
ATOM    452  CG  LYS A  78      15.314  -4.836 -21.619 
ATOM    453  CD  LYS A  78      15.896  -5.526 -22.854 
ATOM    454  CE  LYS A  78      16.828  -6.696 -22.531 
ATOM    455  NZ  LYS A  78      16.037  -7.912 -22.246 
ATOM    456  C   LYS A  78      13.105  -1.727 -21.186 
ATOM    457  O   LYS A  78      13.736  -0.686 -21.012 
ATOM    458  N   ALA A  79      11.881  -1.748 -21.741 
ATOM    459  CA  ALA A  79      11.200  -0.603 -22.284 
ATOM    460  CB  ALA A  79       9.821  -0.951 -22.871 
ATOM    461  C   ALA A  79      10.987   0.445 -21.231 
ATOM    462  O   ALA A  79      10.878   1.630 -21.545 
ATOM    463  N   ILE A  80      10.868   0.044 -19.956 
ATOM    464  CA  ILE A  80      10.626   1.016 -18.927 
ATOM    465  CB  ILE A  80      10.255   0.446 -17.581 
ATOM    466  CG1 ILE A  80      11.316  -0.473 -16.984 
ATOM    467  CG2 ILE A  80       8.892  -0.240 -17.747 
ATOM    468  CD1 ILE A  80      10.900  -1.026 -15.623 
ATOM    469  C   ILE A  80      11.745   2.022 -18.874 
ATOM    470  O   ILE A  80      11.546   3.160 -18.452 
ATOM    471  N   CYS A  81      12.966   1.624 -19.275 
ATOM    472  CA  CYS A  81      14.117   2.486 -19.280 
ATOM    473  CB  CYS A  81      15.428   1.734 -19.567 
ATOM    474  SG  CYS A  81      15.754   0.459 -18.312 
ATOM    475  C   CYS A  81      13.959   3.596 -20.289 
ATOM    476  O   CYS A  81      14.689   4.586 -20.237 
ATOM    477  N   GLU A  82      13.062   3.434 -21.284 
ATOM    478  CA  GLU A  82      12.862   4.454 -22.277 
ATOM    479  CB  GLU A  82      12.970   3.920 -23.715 
ATOM    480  CG  GLU A  82      11.961   2.809 -24.013 
ATOM    481  CD  GLU A  82      12.156   2.352 -25.452 
ATOM    482  OE1 GLU A  82      12.213   3.228 -26.356 
ATOM    483  OE2 GLU A  82      12.249   1.114 -25.666 
ATOM    484  C   GLU A  82      11.484   5.028 -22.107 
ATOM    485  O   GLU A  82      10.696   4.562 -21.287 
ATOM    486  N   ASN A  83      11.173   6.085 -22.884 
ATOM    487  CA  ASN A  83       9.911   6.767 -22.808 
ATOM    488  CB  ASN A  83       9.851   8.042 -23.664 
ATOM    489  CG  ASN A  83      10.676   9.103 -22.944 
ATOM    490  OD1 ASN A  83      10.664   9.185 -21.715 
ATOM    491  ND2 ASN A  83      11.416   9.938 -23.723 
ATOM    492  C   ASN A  83       8.817   5.839 -23.229 
ATOM    493  O   ASN A  83       7.665   6.001 -22.831 
ATOM    494  N   LYS A  84       9.156   4.826 -24.043 
ATOM    495  CA  LYS A  84       8.180   3.925 -24.580 
ATOM    496  CB  LYS A  84       8.857   2.817 -25.416 
ATOM    497  CG  LYS A  84       7.921   1.834 -26.122 
ATOM    498  CD  LYS A  84       7.153   0.911 -25.178 
ATOM    499  CE  LYS A  84       6.396  -0.197 -25.909 
ATOM    500  NZ  LYS A  84       7.357  -1.190 -26.441 
ATOM    501  C   LYS A  84       7.386   3.298 -23.466 
ATOM    502  O   LYS A  84       6.161   3.232 -23.563 
ATOM    503  N   ASN A  85       8.029   2.807 -22.383 
ATOM    504  CA  ASN A  85       7.206   2.217 -21.358 
ATOM    505  CB  ASN A  85       7.343   0.680 -21.318 
ATOM    506  CG  ASN A  85       6.232   0.074 -20.468 
ATOM    507  OD1 ASN A  85       5.067   0.455 -20.576 
ATOM    508  ND2 ASN A  85       6.604  -0.897 -19.592 
ATOM    509  C   ASN A  85       7.600   2.737 -20.000 
ATOM    510  O   ASN A  85       7.516   2.004 -19.015 
ATOM    511  N   GLY A  86       7.987   4.025 -19.869 
ATOM    512  CA  GLY A  86       8.358   4.440 -18.541 
ATOM    513  C   GLY A  86       8.406   5.935 -18.432 
ATOM    514  O   GLY A  86       8.529   6.651 -19.426 
ATOM    515  N   ASN A  87       8.313   6.432 -17.176 
ATOM    516  CA  ASN A  87       8.388   7.834 -16.866 
ATOM    517  CB  ASN A  87       7.070   8.434 -16.338 
ATOM    518  CG  ASN A  87       6.033   8.383 -17.450 
ATOM    519  OD1 ASN A  87       5.564   7.312 -17.828 
ATOM    520  ND2 ASN A  87       5.650   9.574 -17.983 
ATOM    521  C   ASN A  87       9.381   7.966 -15.753 
ATOM    522  O   ASN A  87       9.660   7.005 -15.039 
ATOM    523  N   PRO A  88       9.943   9.130 -15.590 
ATOM    524  CA  PRO A  88      10.890   9.367 -14.542 
ATOM    525  CD  PRO A  88       9.915  10.189 -16.582 
ATOM    526  CB  PRO A  88      11.522  10.727 -14.851 
ATOM    527  CG  PRO A  88      10.555  11.384 -15.857 
ATOM    528  C   PRO A  88      10.168   9.304 -13.236 
ATOM    529  O   PRO A  88       9.050   9.812 -13.144 
ATOM    530  N   HIS A  89      10.804   8.706 -12.212 
ATOM    531  CA  HIS A  89      10.210   8.527 -10.923 
ATOM    532  ND1 HIS A  89       7.895   6.729  -9.424 
ATOM    533  CG  HIS A  89       9.268   6.743  -9.344 
ATOM    534  CB  HIS A  89      10.169   7.046 -10.506 
ATOM    535  NE2 HIS A  89       8.415   6.182  -7.333 
ATOM    536  CD2 HIS A  89       9.569   6.408  -8.061 
ATOM    537  CE1 HIS A  89       7.434   6.387  -8.195 
ATOM    538  C   HIS A  89      11.094   9.291 -10.006 
ATOM    539  O   HIS A  89      12.249   9.524 -10.348 
ATOM    540  N   ARG A  90      10.614   9.570  -8.777 
ATOM    541  CA  ARG A  90      11.134  10.633  -7.973 
ATOM    542  CB  ARG A  90      10.638  10.532  -6.524 
ATOM    543  CG  ARG A  90       9.118  10.621  -6.401 
ATOM    544  CD  ARG A  90       8.581  12.052  -6.436 
ATOM    545  NE  ARG A  90       7.099  11.972  -6.308 
ATOM    546  CZ  ARG A  90       6.398  13.027  -5.801 
ATOM    547  NH1 ARG A  90       7.050  14.164  -5.418 
ATOM    548  NH2 ARG A  90       5.043  12.938  -5.660 
ATOM    549  C   ARG A  90      12.627  10.723  -7.915 
ATOM    550  O   ARG A  90      13.186  11.625  -8.535 
ATOM    551  N   GLU A  91      13.353   9.801  -7.262 
ATOM    552  CA  GLU A  91      14.755  10.115  -7.224 
ATOM    553  CB  GLU A  91      15.367  10.061  -5.812 
ATOM    554  CG  GLU A  91      14.958  11.232  -4.914 
ATOM    555  CD  GLU A  91      13.537  11.000  -4.427 
ATOM    556  OE1 GLU A  91      13.280   9.918  -3.836 
ATOM    557  OE2 GLU A  91      12.688  11.907  -4.644 
ATOM    558  C   GLU A  91      15.504   9.143  -8.074 
ATOM    559  O   GLU A  91      15.859   8.056  -7.623 
ATOM    560  N   ASN A  92      15.780   9.542  -9.330 
ATOM    561  CA  ASN A  92      16.570   8.776 -10.253 
ATOM    562  CB  ASN A  92      18.015   8.583  -9.762 
ATOM    563  CG  ASN A  92      18.669   9.953  -9.678 
ATOM    564  OD1 ASN A  92      18.547  10.766 -10.593 
ATOM    565  ND2 ASN A  92      19.371  10.227  -8.547 
ATOM    566  C   ASN A  92      15.991   7.412 -10.460 
ATOM    567  O   ASN A  92      16.733   6.456 -10.678 
ATOM    568  N   LEU A  93      14.653   7.283 -10.421 
ATOM    569  CA  LEU A  93      14.046   5.998 -10.644 
ATOM    570  CB  LEU A  93      13.196   5.499  -9.462 
ATOM    571  CG  LEU A  93      14.013   5.127  -8.208 
ATOM    572  CD1 LEU A  93      13.097   4.644  -7.072 
ATOM    573  CD2 LEU A  93      15.107   4.099  -8.543 
ATOM    574  C   LEU A  93      13.141   6.137 -11.825 
ATOM    575  O   LEU A  93      12.979   7.226 -12.373 
ATOM    576  N   ARG A  94      12.563   5.007 -12.286 
ATOM    577  CA  ARG A  94      11.651   5.047 -13.395 
ATOM    578  CB  ARG A  94      12.264   4.533 -14.706 
ATOM    579  CG  ARG A  94      13.421   5.410 -15.185 
ATOM    580  CD  ARG A  94      13.981   5.008 -16.550 
ATOM    581  NE  ARG A  94      12.929   5.315 -17.557 
ATOM    582  CZ  ARG A  94      12.803   6.585 -18.040 
ATOM    583  NH1 ARG A  94      13.625   7.577 -17.590 
ATOM    584  NH2 ARG A  94      11.843   6.868 -18.966 
ATOM    585  C   ARG A  94      10.481   4.169 -13.054 
ATOM    586  O   ARG A  94      10.637   3.137 -12.403 
ATOM    587  N   ILE A  95       9.268   4.577 -13.488 
ATOM    588  CA  ILE A  95       8.059   3.839 -13.228 
ATOM    589  CB  ILE A  95       7.025   4.653 -12.501 
ATOM    590  CG1 ILE A  95       5.820   3.791 -12.084 
ATOM    591  CG2 ILE A  95       6.656   5.846 -13.397 
ATOM    592  CD1 ILE A  95       6.118   2.807 -10.956 
ATOM    593  C   ILE A  95       7.471   3.433 -14.552 
ATOM    594  O   ILE A  95       7.417   4.230 -15.487 
ATOM    595  N   SER A  96       7.017   2.167 -14.668 
ATOM    596  CA  SER A  96       6.520   1.669 -15.924 
ATOM    597  CB  SER A  96       6.521   0.132 -16.021 
ATOM    598  OG  SER A  96       5.638  -0.423 -15.057 
ATOM    599  C   SER A  96       5.122   2.137 -16.200 
ATOM    600  O   SER A  96       4.324   2.355 -15.289 
ATOM    601  N   LYS A  97       4.824   2.366 -17.497 
ATOM    602  CA  LYS A  97       3.513   2.735 -17.955 
ATOM    603  CB  LYS A  97       3.499   3.283 -19.390 
ATOM    604  CG  LYS A  97       4.096   4.687 -19.504 
ATOM    605  CD  LYS A  97       4.273   5.153 -20.949 
ATOM    606  CE  LYS A  97       4.718   6.611 -21.063 
ATOM    607  NZ  LYS A  97       6.152   6.728 -20.709 
ATOM    608  C   LYS A  97       2.610   1.543 -17.924 
ATOM    609  O   LYS A  97       1.429   1.655 -17.600 
ATOM    610  N   SER A  98       3.157   0.372 -18.304 
ATOM    611  CA  SER A  98       2.430  -0.864 -18.402 
ATOM    612  CB  SER A  98       3.113  -1.826 -19.387 
ATOM    613  OG  SER A  98       2.438  -3.069 -19.433 
ATOM    614  C   SER A  98       2.391  -1.529 -17.062 
ATOM    615  O   SER A  98       3.191  -1.233 -16.178 
ATOM    616  N   SER A  99       1.438  -2.468 -16.892 
ATOM    617  CA  SER A  99       1.316  -3.181 -15.654 
ATOM    618  CB  SER A  99      -0.138  -3.329 -15.182 
ATOM    619  OG  SER A  99      -0.171  -4.036 -13.953 
ATOM    620  C   SER A  99       1.866  -4.551 -15.901 
ATOM    621  O   SER A  99       1.756  -5.075 -17.006 
ATOM    622  N   PHE A 100       2.499  -5.160 -14.875 
ATOM    623  CA  PHE A 100       3.096  -6.452 -15.063 
ATOM    624  CB  PHE A 100       4.625  -6.462 -14.858 
ATOM    625  CG  PHE A 100       5.327  -5.637 -15.887 
ATOM    626  CD1 PHE A 100       5.439  -4.271 -15.743 
ATOM    627  CD2 PHE A 100       5.897  -6.234 -16.988 
ATOM    628  CE1 PHE A 100       6.097  -3.516 -16.687 
ATOM    629  CE2 PHE A 100       6.556  -5.484 -17.934 
ATOM    630  CZ  PHE A 100       6.657  -4.121 -17.787 
ATOM    631  C   PHE A 100       2.572  -7.384 -14.016 
ATOM    632  O   PHE A 100       2.195  -6.966 -12.922 
ATOM    633  N   GLN A 101       2.513  -8.691 -14.344 
ATOM    634  CA  GLN A 101       2.171  -9.658 -13.345 
ATOM    635  CB  GLN A 101       1.839 -11.052 -13.904 
ATOM    636  CG  GLN A 101       0.489 -11.131 -14.617 
ATOM    637  CD  GLN A 101      -0.593 -11.194 -13.547 
ATOM    638  OE1 GLN A 101      -0.366 -11.697 -12.449 
ATOM    639  NE2 GLN A 101      -1.804 -10.667 -13.873 
ATOM    640  C   GLN A 101       3.394  -9.793 -12.496 
ATOM    641  O   GLN A 101       4.508  -9.873 -13.015 
ATOM    642  N   VAL A 102       3.218  -9.802 -11.161 
ATOM    643  CA  VAL A 102       4.354  -9.886 -10.293 
ATOM    644  CB  VAL A 102       4.759  -8.562  -9.714 
ATOM    645  CG1 VAL A 102       5.195  -7.637 -10.861 
ATOM    646  CG2 VAL A 102       3.584  -8.007  -8.887 
ATOM    647  C   VAL A 102       4.011 -10.774  -9.139 
ATOM    648  O   VAL A 102       2.841 -11.025  -8.854 
ATOM    649  N   THR A 103       5.050 -11.314  -8.467 
ATOM    650  CA  THR A 103       4.829 -12.120  -7.304 
ATOM    651  CB  THR A 103       5.112 -13.577  -7.530 
ATOM    652  OG1 THR A 103       4.295 -14.080  -8.577 
ATOM    653  CG2 THR A 103       4.826 -14.343  -6.226 
ATOM    654  C   THR A 103       5.781 -11.637  -6.255 
ATOM    655  O   THR A 103       6.988 -11.574  -6.489 
ATOM    656  N   THR A 104       5.262 -11.297  -5.057 
ATOM    657  CA  THR A 104       6.109 -10.812  -4.005 
ATOM    658  CB  THR A 104       5.546  -9.614  -3.295 
ATOM    659  OG1 THR A 104       5.356  -8.546  -4.210 
ATOM    660  CG2 THR A 104       6.514  -9.193  -2.176 
ATOM    661  C   THR A 104       6.242 -11.896  -2.986 
ATOM    662  O   THR A 104       5.251 -12.502  -2.581 
ATOM    663  N   CYS A 105       7.490 -12.172  -2.555 
ATOM    664  CA  CYS A 105       7.738 -13.200  -1.586 
ATOM    665  CB  CYS A 105       8.849 -14.165  -2.029 
ATOM    666  SG  CYS A 105       8.448 -14.908  -3.639 
ATOM    667  C   CYS A 105       8.189 -12.511  -0.339 
ATOM    668  O   CYS A 105       9.178 -11.779  -0.349 
ATOM    669  N   LYS A 106       7.459 -12.730   0.774 
ATOM    670  CA  LYS A 106       7.781 -12.086   2.014 
ATOM    671  CB  LYS A 106       6.585 -11.338   2.628 
ATOM    672  CG  LYS A 106       6.127 -10.139   1.793 
ATOM    673  CD  LYS A 106       4.735  -9.634   2.178 
ATOM    674  CE  LYS A 106       4.309  -8.374   1.425 
ATOM    675  NZ  LYS A 106       5.014  -7.194   1.974 
ATOM    676  C   LYS A 106       8.204 -13.134   2.988 
ATOM    677  O   LYS A 106       7.514 -14.131   3.203 
ATOM    678  N   LEU A 107       9.370 -12.908   3.618 
ATOM    679  CA  LEU A 107       9.910 -13.866   4.533 
ATOM    680  CB  LEU A 107      11.381 -13.570   4.883 
ATOM    681  CG  LEU A 107      12.026 -14.570   5.857 
ATOM    682  CD1 LEU A 107      12.138 -15.973   5.238 
ATOM    683  CD2 LEU A 107      13.375 -14.044   6.370 
ATOM    684  C   LEU A 107       9.105 -13.824   5.787 
ATOM    685  O   LEU A 107       8.661 -12.764   6.225 
ATOM    686  N   HIS A 108       8.855 -15.005   6.380 
ATOM    687  CA  HIS A 108       8.191 -15.020   7.648 
ATOM    688  ND1 HIS A 108       6.503 -17.160   5.722 
ATOM    689  CG  HIS A 108       6.507 -16.861   7.063 
ATOM    690  CB  HIS A 108       6.725 -15.489   7.618 
ATOM    691  NE2 HIS A 108       6.076 -19.059   6.793 
ATOM    692  CD2 HIS A 108       6.247 -18.033   7.703 
ATOM    693  CE1 HIS A 108       6.239 -18.488   5.615 
ATOM    694  C   HIS A 108       8.993 -15.906   8.534 
ATOM    695  O   HIS A 108       9.644 -16.843   8.076 
ATOM    696  N   GLY A 109       8.958 -15.620   9.846 
ATOM    697  CA  GLY A 109       9.793 -16.334  10.759 
ATOM    698  C   GLY A 109      10.861 -15.362  11.144 
ATOM    699  O   GLY A 109      11.206 -14.465  10.376 
ATOM    700  N   GLY A 110      11.378 -15.513  12.376 
ATOM    701  CA  GLY A 110      12.344 -14.642  12.983 
ATOM    702  C   GLY A 110      13.717 -14.700  12.379 
ATOM    703  O   GLY A 110      14.419 -13.689  12.376 
ATOM    704  N   SER A 111      14.166 -15.876  11.892 
ATOM    705  CA  SER A 111      15.555 -15.993  11.521 
ATOM    706  CB  SER A 111      16.129 -17.404  11.740 
ATOM    707  OG  SER A 111      17.494 -17.439  11.353 
ATOM    708  C   SER A 111      15.827 -15.629  10.092 
ATOM    709  O   SER A 111      15.060 -15.888   9.167 
ATOM    710  N   PRO A 112      16.953 -14.967   9.967 
ATOM    711  CA  PRO A 112      17.492 -14.571   8.686 
ATOM    712  CD  PRO A 112      17.334 -14.031  11.015 
ATOM    713  CB  PRO A 112      18.504 -13.462   8.973 
ATOM    714  CG  PRO A 112      18.025 -12.860  10.301 
ATOM    715  C   PRO A 112      18.112 -15.709   7.930 
ATOM    716  O   PRO A 112      18.498 -15.507   6.778 
ATOM    717  N   TRP A 113      18.254 -16.900   8.543 
ATOM    718  CA  TRP A 113      18.952 -17.947   7.848 
ATOM    719  CB  TRP A 113      20.140 -18.493   8.653 
ATOM    720  CG  TRP A 113      21.239 -17.473   8.801 
ATOM    721  CD2 TRP A 113      22.171 -17.157   7.757 
ATOM    722  CD1 TRP A 113      21.549 -16.668   9.857 
ATOM    723  NE1 TRP A 113      22.625 -15.874   9.541 
ATOM    724  CE2 TRP A 113      23.017 -16.164   8.250 
ATOM    725  CE3 TRP A 113      22.310 -17.654   6.495 
ATOM    726  CZ2 TRP A 113      24.022 -15.652   7.480 
ATOM    727  CZ3 TRP A 113      23.322 -17.137   5.721 
ATOM    728  CH2 TRP A 113      24.162 -16.156   6.206 
ATOM    729  C   TRP A 113      18.019 -19.078   7.526 
ATOM    730  O   TRP A 113      16.980 -19.259   8.157 
ATOM    731  N   PRO A 114      18.387 -19.844   6.525 
ATOM    732  CA  PRO A 114      17.605 -20.941   6.018 
ATOM    733  CD  PRO A 114      19.726 -19.807   5.959 
ATOM    734  CB  PRO A 114      18.412 -21.510   4.849 
ATOM    735  CG  PRO A 114      19.865 -21.131   5.190 
ATOM    736  C   PRO A 114      17.349 -21.963   7.077 
ATOM    737  O   PRO A 114      18.132 -22.055   8.021 
ATOM    738  N   PRO A 115      16.287 -22.717   6.949 
ATOM    739  CA  PRO A 115      15.417 -22.592   5.810 
ATOM    740  CD  PRO A 115      16.308 -24.080   7.460 
ATOM    741  CB  PRO A 115      14.554 -23.850   5.796 
ATOM    742  CG  PRO A 115      15.436 -24.898   6.494 
ATOM    743  C   PRO A 115      14.624 -21.326   5.826 
ATOM    744  O   PRO A 115      14.324 -20.822   6.907 
ATOM    745  N   CYS A 116      14.262 -20.805   4.637 
ATOM    746  CA  CYS A 116      13.552 -19.559   4.576 
ATOM    747  CB  CYS A 116      14.136 -18.609   3.509 
ATOM    748  SG  CYS A 116      15.947 -18.432   3.606 
ATOM    749  C   CYS A 116      12.141 -19.851   4.153 
ATOM    750  O   CYS A 116      11.913 -20.416   3.083 
ATOM    751  N   GLN A 117      11.145 -19.461   4.980 
ATOM    752  CA  GLN A 117       9.776 -19.689   4.605 
ATOM    753  CB  GLN A 117       8.829 -20.057   5.761 
ATOM    754  CG  GLN A 117       9.262 -21.272   6.578 
ATOM    755  CD  GLN A 117       9.944 -20.724   7.818 
ATOM    756  OE1 GLN A 117      10.525 -19.641   7.791 
ATOM    757  NE2 GLN A 117       9.847 -21.480   8.943 
ATOM    758  C   GLN A 117       9.264 -18.399   4.045 
ATOM    759  O   GLN A 117       9.593 -17.322   4.542 
ATOM    760  N   TYR A 118       8.444 -18.476   2.979 
ATOM    761  CA  TYR A 118       7.961 -17.279   2.352 
ATOM    762  CB  TYR A 118       8.554 -17.047   0.952 
ATOM    763  CG  TYR A 118      10.003 -16.728   1.079 
ATOM    764  CD1 TYR A 118      10.406 -15.445   1.371 
ATOM    765  CD2 TYR A 118      10.958 -17.702   0.895 
ATOM    766  CE1 TYR A 118      11.740 -15.138   1.486 
ATOM    767  CE2 TYR A 118      12.294 -17.401   1.008 
ATOM    768  CZ  TYR A 118      12.686 -16.117   1.304 
ATOM    769  OH  TYR A 118      14.057 -15.806   1.420 
ATOM    770  C   TYR A 118       6.480 -17.356   2.150 
ATOM    771  O   TYR A 118       5.907 -18.436   2.018 
ATOM    772  N   ARG A 119       5.827 -16.174   2.139 
ATOM    773  CA  ARG A 119       4.427 -16.059   1.843 
ATOM    774  CB  ARG A 119       3.652 -15.202   2.858 
ATOM    775  CG  ARG A 119       3.673 -15.788   4.269 
ATOM    776  CD  ARG A 119       2.594 -16.840   4.518 
ATOM    777  NE  ARG A 119       2.885 -17.449   5.844 
ATOM    778  CZ  ARG A 119       1.863 -17.879   6.638 
ATOM    779  NH1 ARG A 119       0.571 -17.731   6.223 
ATOM    780  NH2 ARG A 119       2.135 -18.448   7.848 
ATOM    781  C   ARG A 119       4.365 -15.344   0.526 
ATOM    782  O   ARG A 119       5.061 -14.349   0.325 
ATOM    783  N   ALA A 120       3.524 -15.828  -0.411 
ATOM    784  CA  ALA A 120       3.516 -15.241  -1.722 
ATOM    785  CB  ALA A 120       3.540 -16.279  -2.857 
ATOM    786  C   ALA A 120       2.290 -14.411  -1.918 
ATOM    787  O   ALA A 120       1.191 -14.774  -1.498 
ATOM    788  N   THR A 121       2.473 -13.235  -2.553 
ATOM    789  CA  THR A 121       1.362 -12.387  -2.858 
ATOM    790  CB  THR A 121       1.414 -11.077  -2.132 
ATOM    791  OG1 THR A 121       1.493 -11.279  -0.729 
ATOM    792  CG2 THR A 121       0.136 -10.304  -2.467 
ATOM    793  C   THR A 121       1.454 -12.058  -4.319 
ATOM    794  O   THR A 121       2.368 -11.355  -4.746 
ATOM    795  N   ALA A 122       0.503 -12.561  -5.131 
ATOM    796  CA  ALA A 122       0.506 -12.258  -6.535 
ATOM    797  CB  ALA A 122      -0.363 -13.214  -7.372 
ATOM    798  C   ALA A 122      -0.051 -10.879  -6.695 
ATOM    799  O   ALA A 122      -0.797 -10.403  -5.841 
ATOM    800  N   GLY A 123       0.311 -10.190  -7.800 
ATOM    801  CA  GLY A 123      -0.202  -8.866  -8.009 
ATOM    802  C   GLY A 123      -0.066  -8.514  -9.455 
ATOM    803  O   GLY A 123       0.601  -9.210 -10.221 
ATOM    804  N   PHE A 124      -0.738  -7.418  -9.864 
ATOM    805  CA  PHE A 124      -0.677  -6.940 -11.215 
ATOM    806  CB  PHE A 124      -1.952  -7.333 -11.988 
ATOM    807  CG  PHE A 124      -1.880  -6.953 -13.427 
ATOM    808  CD1 PHE A 124      -1.110  -7.677 -14.309 
ATOM    809  CD2 PHE A 124      -2.620  -5.893 -13.902 
ATOM    810  CE1 PHE A 124      -1.058  -7.330 -15.640 
ATOM    811  CE2 PHE A 124      -2.573  -5.544 -15.231 
ATOM    812  CZ  PHE A 124      -1.789  -6.263 -16.103 
ATOM    813  C   PHE A 124      -0.614  -5.444 -11.112 
ATOM    814  O   PHE A 124      -1.586  -4.807 -10.707 
ATOM    815  N   ARG A 125       0.538  -4.838 -11.470 
ATOM    816  CA  ARG A 125       0.653  -3.408 -11.368 
ATOM    817  CB  ARG A 125       0.731  -2.905  -9.919 
ATOM    818  CG  ARG A 125       1.922  -3.477  -9.148 
ATOM    819  CD  ARG A 125       2.201  -2.737  -7.841 
ATOM    820  NE  ARG A 125       2.654  -1.368  -8.212 
ATOM    821  CZ  ARG A 125       2.539  -0.343  -7.320 
ATOM    822  NH1 ARG A 125       2.021  -0.575  -6.078 
ATOM    823  NH2 ARG A 125       2.940   0.912  -7.672 
ATOM    824  C   ARG A 125       1.930  -2.974 -12.029 
ATOM    825  O   ARG A 125       2.704  -3.796 -12.517 
ATOM    826  N   ASN A 126       2.164  -1.643 -12.058 
ATOM    827  CA  ASN A 126       3.348  -1.060 -12.631 
ATOM    828  CB  ASN A 126       3.319   0.475 -12.733 
ATOM    829  CG  ASN A 126       2.288   0.920 -13.750 
ATOM    830  OD1 ASN A 126       1.798   0.128 -14.551 
ATOM    831  ND2 ASN A 126       1.954   2.238 -13.724 
ATOM    832  C   ASN A 126       4.475  -1.326 -11.687 
ATOM    833  O   ASN A 126       4.252  -1.649 -10.522 
ATOM    834  N   VAL A 127       5.728  -1.187 -12.170 
ATOM    835  CA  VAL A 127       6.853  -1.442 -11.318 
ATOM    836  CB  VAL A 127       7.620  -2.670 -11.710 
ATOM    837  CG1 VAL A 127       6.692  -3.888 -11.560 
ATOM    838  CG2 VAL A 127       8.164  -2.479 -13.137 
ATOM    839  C   VAL A 127       7.801  -0.286 -11.389 
ATOM    840  O   VAL A 127       7.791   0.482 -12.349 
ATOM    841  N   VAL A 128       8.640  -0.129 -10.338 
ATOM    842  CA  VAL A 128       9.608   0.932 -10.290 
ATOM    843  CB  VAL A 128       9.558   1.739  -9.024 
ATOM    844  CG1 VAL A 128      10.684   2.788  -9.058 
ATOM    845  CG2 VAL A 128       8.156   2.343  -8.876 
ATOM    846  C   VAL A 128      10.968   0.306 -10.332 
ATOM    847  O   VAL A 128      11.242  -0.659  -9.620 
ATOM    848  N   VAL A 129      11.864   0.853 -11.180 
ATOM    849  CA  VAL A 129      13.192   0.316 -11.293 
ATOM    850  CB  VAL A 129      13.377  -0.597 -12.470 
ATOM    851  CG1 VAL A 129      12.475  -1.829 -12.285 
ATOM    852  CG2 VAL A 129      13.103   0.196 -13.761 
ATOM    853  C   VAL A 129      14.143   1.454 -11.487 
ATOM    854  O   VAL A 129      13.740   2.610 -11.599 
ATOM    855  N   ALA A 130      15.453   1.141 -11.469 
ATOM    856  CA  ALA A 130      16.471   2.102 -11.776 
ATOM    857  CB  ALA A 130      17.570   2.201 -10.704 
ATOM    858  C   ALA A 130      17.107   1.586 -13.029 
ATOM    859  O   ALA A 130      17.251   0.376 -13.195 
ATOM    860  N   CYS A 131      17.489   2.483 -13.964 
ATOM    861  CA  CYS A 131      18.044   1.992 -15.195 
ATOM    862  CB  CYS A 131      17.222   2.356 -16.450 
ATOM    863  SG  CYS A 131      15.649   1.450 -16.538 
ATOM    864  C   CYS A 131      19.424   2.528 -15.408 
ATOM    865  O   CYS A 131      19.772   3.615 -14.946 
ATOM    866  N   GLU A 132      20.255   1.724 -16.108 
ATOM    867  CA  GLU A 132      21.592   2.093 -16.475 
ATOM    868  CB  GLU A 132      22.653   1.496 -15.531 
ATOM    869  CG  GLU A 132      24.095   1.876 -15.875 
ATOM    870  CD  GLU A 132      25.017   1.153 -14.901 
ATOM    871  OE1 GLU A 132      24.867  -0.090 -14.759 
ATOM    872  OE2 GLU A 132      25.883   1.833 -14.288 
ATOM    873  C   GLU A 132      21.835   1.497 -17.828 
ATOM    874  O   GLU A 132      21.581   0.315 -18.054 
ATOM    875  N   ASN A 133      22.341   2.307 -18.771 
ATOM    876  CA  ASN A 133      22.633   1.807 -20.081 
ATOM    877  CB  ASN A 133      23.666   0.669 -20.045 
ATOM    878  CG  ASN A 133      24.142   0.395 -21.460 
ATOM    879  OD1 ASN A 133      23.716   1.047 -22.412 
ATOM    880  ND2 ASN A 133      25.042  -0.612 -21.602 
ATOM    881  C   ASN A 133      21.369   1.284 -20.700 
ATOM    882  O   ASN A 133      21.405   0.415 -21.569 
ATOM    883  N   GLY A 134      20.206   1.809 -20.274 
ATOM    884  CA  GLY A 134      18.973   1.431 -20.908 
ATOM    885  C   GLY A 134      18.488   0.100 -20.407 
ATOM    886  O   GLY A 134      17.601  -0.497 -21.016 
ATOM    887  N   LEU A 135      19.052  -0.410 -19.291 
ATOM    888  CA  LEU A 135      18.626  -1.689 -18.777 
ATOM    889  CB  LEU A 135      19.722  -2.763 -18.865 
ATOM    890  CG  LEU A 135      20.118  -3.122 -20.306 
ATOM    891  CD1 LEU A 135      21.217  -4.195 -20.327 
ATOM    892  CD2 LEU A 135      18.890  -3.538 -21.130 
ATOM    893  C   LEU A 135      18.301  -1.547 -17.317 
ATOM    894  O   LEU A 135      18.890  -0.715 -16.629 
ATOM    895  N   PRO A 136      17.352  -2.313 -16.825 
ATOM    896  CA  PRO A 136      17.021  -2.252 -15.420 
ATOM    897  CD  PRO A 136      16.196  -2.669 -17.633 
ATOM    898  CB  PRO A 136      15.657  -2.921 -15.271 
ATOM    899  CG  PRO A 136      15.011  -2.730 -16.653 
ATOM    900  C   PRO A 136      18.077  -2.865 -14.544 
ATOM    901  O   PRO A 136      18.366  -4.050 -14.698 
ATOM    902  N   VAL A 137      18.700  -2.052 -13.670 
ATOM    903  CA  VAL A 137      19.685  -2.428 -12.695 
ATOM    904  CB  VAL A 137      20.708  -1.352 -12.497 
ATOM    905  CG1 VAL A 137      21.444  -1.158 -13.835 
ATOM    906  CG2 VAL A 137      20.006  -0.082 -11.995 
ATOM    907  C   VAL A 137      19.111  -2.788 -11.354 
ATOM    908  O   VAL A 137      19.737  -3.522 -10.593 
ATOM    909  N   HIS A 138      17.948  -2.222 -10.978 
ATOM    910  CA  HIS A 138      17.482  -2.425  -9.634 
ATOM    911  ND1 HIS A 138      17.868  -2.477  -6.392 
ATOM    912  CG  HIS A 138      17.517  -1.474  -7.267 
ATOM    913  CB  HIS A 138      18.027  -1.352  -8.671 
ATOM    914  NE2 HIS A 138      16.458  -1.147  -5.302 
ATOM    915  CD2 HIS A 138      16.654  -0.671  -6.586 
ATOM    916  CE1 HIS A 138      17.208  -2.233  -5.232 
ATOM    917  C   HIS A 138      15.989  -2.347  -9.596 
ATOM    918  O   HIS A 138      15.368  -1.672 -10.416 
ATOM    919  N   LEU A 139      15.380  -3.059  -8.624 
ATOM    920  CA  LEU A 139      13.959  -3.022  -8.464 
ATOM    921  CB  LEU A 139      13.328  -4.424  -8.387 
ATOM    922  CG  LEU A 139      11.796  -4.427  -8.219 
ATOM    923  CD1 LEU A 139      11.097  -3.859  -9.466 
ATOM    924  CD2 LEU A 139      11.275  -5.821  -7.830 
ATOM    925  C   LEU A 139      13.692  -2.338  -7.155 
ATOM    926  O   LEU A 139      14.328  -2.642  -6.146 
ATOM    927  N   ASP A 140      12.744  -1.377  -7.146 
ATOM    928  CA  ASP A 140      12.392  -0.683  -5.938 
ATOM    929  CB  ASP A 140      11.787   0.709  -6.222 
ATOM    930  CG  ASP A 140      11.444   1.439  -4.927 
ATOM    931  OD1 ASP A 140      10.721   0.858  -4.076 
ATOM    932  OD2 ASP A 140      11.902   2.602  -4.774 
ATOM    933  C   ASP A 140      11.357  -1.523  -5.257 
ATOM    934  O   ASP A 140      10.230  -1.654  -5.728 
ATOM    935  N   GLN A 141      11.749  -2.130  -4.123 
ATOM    936  CA  GLN A 141      10.948  -3.011  -3.316 
ATOM    937  CB  GLN A 141      11.779  -3.783  -2.278 
ATOM    938  CG  GLN A 141      12.762  -4.776  -2.905 
ATOM    939  CD  GLN A 141      11.952  -5.908  -3.523 
ATOM    940  OE1 GLN A 141      12.497  -6.786  -4.190 
ATOM    941  NE2 GLN A 141      10.610  -5.884  -3.303 
ATOM    942  C   GLN A 141       9.851  -2.293  -2.576 
ATOM    943  O   GLN A 141       8.819  -2.893  -2.282 
ATOM    944  N   SER A 142      10.034  -0.997  -2.253 
ATOM    945  CA  SER A 142       9.150  -0.301  -1.351 
ATOM    946  CB  SER A 142       9.491   1.193  -1.188 
ATOM    947  OG  SER A 142       9.124   1.919  -2.352 
ATOM    948  C   SER A 142       7.710  -0.375  -1.771 
ATOM    949  O   SER A 142       6.824  -0.464  -0.923 
ATOM    950  N   ILE A 143       7.420  -0.350  -3.080 
ATOM    951  CA  ILE A 143       6.051  -0.356  -3.517 
ATOM    952  CB  ILE A 143       5.929  -0.210  -5.009 
ATOM    953  CG1 ILE A 143       6.581  -1.395  -5.742 
ATOM    954  CG2 ILE A 143       6.534   1.151  -5.388 
ATOM    955  CD1 ILE A 143       6.281  -1.418  -7.241 
ATOM    956  C   ILE A 143       5.389  -1.633  -3.085 
ATOM    957  O   ILE A 143       4.203  -1.660  -2.760 
ATOM    958  N   PHE A 144       6.139  -2.743  -3.129 
ATOM    959  CA  PHE A 144       5.663  -4.054  -2.785 
ATOM    960  CB  PHE A 144       6.569  -5.164  -3.332 
ATOM    961  CG  PHE A 144       6.507  -4.997  -4.812 
ATOM    962  CD1 PHE A 144       5.397  -5.403  -5.519 
ATOM    963  CD2 PHE A 144       7.560  -4.429  -5.496 
ATOM    964  CE1 PHE A 144       5.340  -5.244  -6.884 
ATOM    965  CE2 PHE A 144       7.507  -4.271  -6.860 
ATOM    966  CZ  PHE A 144       6.396  -4.677  -7.557 
ATOM    967  C   PHE A 144       5.482  -4.230  -1.309 
ATOM    968  O   PHE A 144       4.699  -5.077  -0.876 
ATOM    969  N   ARG A 145       6.264  -3.500  -0.495 
ATOM    970  CA  ARG A 145       6.177  -3.640   0.929 
ATOM    971  CB  ARG A 145       7.187  -2.736   1.646 
ATOM    972  CG  ARG A 145       8.616  -2.950   1.149 
ATOM    973  CD  ARG A 145       9.671  -2.223   1.979 
ATOM    974  NE  ARG A 145       9.994  -3.112   3.127 
ATOM    975  CZ  ARG A 145      10.901  -4.116   2.955 
ATOM    976  NH1 ARG A 145      11.537  -4.250   1.755 
ATOM    977  NH2 ARG A 145      11.162  -4.987   3.973 
ATOM    978  C   ARG A 145       4.810  -3.223   1.343 
ATOM    979  O   ARG A 145       4.160  -3.893   2.145 
ATOM    980  N   ARG A 146       4.339  -2.101   0.769 
ATOM    981  CA  ARG A 146       3.061  -1.554   1.109 
ATOM    982  CB  ARG A 146       2.944  -0.061   0.750 
ATOM    983  CG  ARG A 146       4.017   0.799   1.422 
ATOM    984  CD  ARG A 146       3.933   2.291   1.088 
ATOM    985  NE  ARG A 146       5.205   2.914   1.552 
ATOM    986  CZ  ARG A 146       6.283   2.930   0.714 
ATOM    987  NH1 ARG A 146       6.168   2.412  -0.544 
ATOM    988  NH2 ARG A 146       7.470   3.456   1.131 
ATOM    989  C   ARG A 146       2.016  -2.301   0.298 
ATOM    990  O   ARG A 146       1.257  -1.625  -0.446 
ATOM    991  OXT ARG A 146       1.959  -3.554   0.415 
TER
HEADER lig_91.pdb
ATOM      1  P    DC A   1     -10.938-456.681-279.271 
ATOM      2  OP1  DC A   1     -11.480-456.685-280.648 
ATOM      3  OP2  DC A   1      -9.929-455.641-278.973 
ATOM      4  O5'  DC A   1     -12.141-456.579-278.220 
ATOM      5  C5'  DC A   1     -12.802-457.785-277.796 
ATOM      6  C4'  DC A   1     -13.022-457.756-276.296 
ATOM      7  O4'  DC A   1     -11.889-458.294-275.557 
ATOM      8  C3'  DC A   1     -13.239-456.373-275.683 
ATOM      9  O3'  DC A   1     -14.196-456.477-274.636 
ATOM     10  C2'  DC A   1     -11.888-456.005-275.069 
ATOM     11  C1'  DC A   1     -11.564-457.388-274.514 
ATOM     12  N1   DC A   1     -10.127-457.575-274.170 
ATOM     13  C2   DC A   1      -9.819-458.376-273.074 
ATOM     14  O2   DC A   1     -10.743-458.896-272.438 
ATOM     15  N3   DC A   1      -8.515-458.558-272.744 
ATOM     16  C4   DC A   1      -7.542-457.978-273.460 
ATOM     17  N4   DC A   1      -6.286-458.186-273.098 
ATOM     18  C5   DC A   1      -7.837-457.149-274.591 
ATOM     19  C6   DC A   1      -9.147-456.979-274.904 
ATOM     20  P    DA A   2     -15.282-455.315-274.458 
ATOM     21  OP1  DA A   2     -16.418-455.553-275.377 
ATOM     22  OP2  DA A   2     -14.620-453.997-274.570 
ATOM     23  O5'  DA A   2     -15.753-455.552-272.948 
ATOM     24  C5'  DA A   2     -15.718-456.886-272.406 
ATOM     25  C4'  DA A   2     -15.145-456.860-271.002 
ATOM     26  O4'  DA A   2     -13.693-456.978-270.992 
ATOM     27  C3'  DA A   2     -15.417-455.591-270.196 
ATOM     28  O3'  DA A   2     -15.631-455.947-268.835 
ATOM     29  C2'  DA A   2     -14.121-454.787-270.290 
ATOM     30  C1'  DA A   2     -13.169-455.969-270.143 
ATOM     31  N9   DA A   2     -11.775-455.675-270.580 
ATOM     32  C8   DA A   2     -11.359-454.863-271.595 
ATOM     33  N7   DA A   2     -10.070-454.809-271.730 
ATOM     34  C5   DA A   2      -9.595-455.648-270.731 
ATOM     35  C6   DA A   2      -8.297-456.022-270.345 
ATOM     36  N6   DA A   2      -7.187-455.575-270.952 
ATOM     37  N1   DA A   2      -8.179-456.874-269.310 
ATOM     38  C2   DA A   2      -9.285-457.314-268.712 
ATOM     39  N3   DA A   2     -10.541-457.037-268.982 
ATOM     40  C4   DA A   2     -10.631-456.183-270.021 
ATOM     41  P    DT A   3     -16.763-455.181-268.001 
ATOM     42  OP1  DT A   3     -18.079-455.807-268.262 
ATOM     43  OP2  DT A   3     -16.673-453.728-268.262 
ATOM     44  O5'  DT A   3     -16.309-455.487-266.498 
ATOM     45  C5'  DT A   3     -15.612-456.715-266.215 
ATOM     46  C4'  DT A   3     -14.444-456.446-265.287 
ATOM     47  O4'  DT A   3     -13.230-456.097-266.009 
ATOM     48  C3'  DT A   3     -14.630-455.294-264.300 
ATOM     49  O3'  DT A   3     -14.009-455.637-263.068 
ATOM     50  C2'  DT A   3     -13.865-454.125-264.921 
ATOM     51  C1'  DT A   3     -12.671-454.937-265.411 
ATOM     52  N1   DT A   3     -11.851-454.236-266.439 
ATOM     53  C2   DT A   3     -10.496-454.463-266.420 
ATOM     54  O2   DT A   3      -9.958-455.200-265.611 
ATOM     55  N3   DT A   3      -9.769-453.796-267.386 
ATOM     56  C4   DT A   3     -10.272-452.942-268.346 
ATOM     57  O4   DT A   3      -9.522-452.402-269.160 
ATOM     58  C5   DT A   3     -11.705-452.767-268.285 
ATOM     59  C7   DT A   3     -12.335-451.853-269.295 
ATOM     60  C6   DT A   3     -12.436-453.404-267.356 
ATOM     61  P    DG A   4     -14.729-455.234-261.696 
ATOM     62  OP1  DG A   4     -15.741-456.256-261.349 
ATOM     63  OP2  DG A   4     -15.217-453.840-261.784 
ATOM     64  O5'  DG A   4     -13.509-455.312-260.664 
ATOM     65  C5'  DG A   4     -12.439-456.242-260.917 
ATOM     66  C4'  DG A   4     -11.102-455.575-260.661 
ATOM     67  O4'  DG A   4     -10.587-454.891-261.840 
ATOM     68  C3'  DG A   4     -11.092-454.498-259.577 
ATOM     69  O3'  DG A   4      -9.862-454.571-258.865 
ATOM     70  C2'  DG A   4     -11.132-453.176-260.344 
ATOM     71  C1'  DG A   4     -10.173-453.589-261.456 
ATOM     72  N9   DG A   4     -10.237-452.711-262.659 
ATOM     73  C8   DG A   4     -11.322-452.063-263.208 
ATOM     74  N7   DG A   4     -11.039-451.360-264.277 
ATOM     75  C5   DG A   4      -9.670-451.556-264.449 
ATOM     76  C6   DG A   4      -8.792-451.048-265.442 
ATOM     77  O6   DG A   4      -9.046-450.309-266.389 
ATOM     78  N1   DG A   4      -7.479-451.498-265.242 
ATOM     79  C2   DG A   4      -7.069-452.329-264.218 
ATOM     80  N2   DG A   4      -5.771-452.643-264.203 
ATOM     81  N3   DG A   4      -7.894-452.805-263.288 
ATOM     82  C4   DG A   4      -9.171-452.379-263.467 
ATOM     83  P    DA A   5      -9.869-454.355-257.280 
ATOM     84  OP1  DA A   5     -10.212-455.628-256.607 
ATOM     85  OP2  DA A   5     -10.720-453.193-256.941 
ATOM     86  O5'  DA A   5      -8.335-453.996-257.003 
ATOM     87  C5'  DA A   5      -7.323-454.548-257.865 
ATOM     88  C4'  DA A   5      -6.306-453.482-258.221 
ATOM     89  O4'  DA A   5      -6.689-452.724-259.405 
ATOM     90  C3'  DA A   5      -6.067-452.410-257.159 
ATOM     91  O3'  DA A   5      -4.688-452.057-257.163 
ATOM     92  C2'  DA A   5      -6.877-451.204-257.635 
ATOM     93  C1'  DA A   5      -6.544-451.341-259.118 
ATOM     94  N9   DA A   5      -7.463-450.585-260.011 
ATOM     95  C8   DA A   5      -8.800-450.352-259.852 
ATOM     96  N7   DA A   5      -9.327-449.652-260.809 
ATOM     97  C5   DA A   5      -8.265-449.402-261.666 
ATOM     98  C6   DA A   5      -8.172-448.702-262.881 
ATOM     99  N6   DA A   5      -9.214-448.097-263.468 
ATOM    100  N1   DA A   5      -6.964-448.646-263.471 
ATOM    101  C2   DA A   5      -5.933-449.249-262.884 
ATOM    102  N3   DA A   5      -5.898-449.928-261.757 
ATOM    103  C4   DA A   5      -7.120-449.968-261.186 
ATOM    104  P    DA A   6      -3.954-451.783-255.767 
ATOM    105  OP1  DA A   6      -3.515-453.068-255.178 
ATOM    106  OP2  DA A   6      -4.813-450.937-254.911 
ATOM    107  O5'  DA A   6      -2.676-450.944-256.242 
ATOM    108  C5'  DA A   6      -2.131-451.186-257.552 
ATOM    109  C4'  DA A   6      -1.803-449.869-258.229 
ATOM    110  O4'  DA A   6      -2.936-449.326-258.964 
ATOM    111  C3'  DA A   6      -1.387-448.729-257.299 
ATOM    112  O3'  DA A   6      -0.376-447.959-257.938 
ATOM    113  C2'  DA A   6      -2.640-447.867-257.158 
ATOM    114  C1'  DA A   6      -3.081-447.957-258.617 
ATOM    115  N9   DA A   6      -4.503-447.572-258.838 
ATOM    116  C8   DA A   6      -5.572-447.767-258.013 
ATOM    117  N7   DA A   6      -6.691-447.315-258.488 
ATOM    118  C5   DA A   6      -6.339-446.780-259.719 
ATOM    119  C6   DA A   6      -7.086-446.142-260.724 
ATOM    120  N6   DA A   6      -8.407-445.926-260.639 
ATOM    121  N1   DA A   6      -6.424-445.732-261.822 
ATOM    122  C2   DA A   6      -5.112-445.950-261.900 
ATOM    123  N3   DA A   6      -4.314-446.532-261.032 
ATOM    124  C4   DA A   6      -5.001-446.932-259.942 
ATOM    125  P    DG A   7       0.845-447.404-257.066 
ATOM    126  OP1  DG A   7       1.879-448.455-256.934 
ATOM    127  OP2  DG A   7       0.333-446.836-255.800 
ATOM    128  O5'  DG A   7       1.391-446.226-258.001 
ATOM    129  C5'  DG A   7       1.240-446.340-259.428 
ATOM    130  C4'  DG A   7       0.775-445.020-260.008 
ATOM    131  O4'  DG A   7      -0.676-444.897-260.014 
ATOM    132  C3'  DG A   7       1.247-443.766-259.271 
ATOM    133  O3'  DG A   7       1.513-442.745-260.225 
ATOM    134  C2'  DG A   7       0.048-443.339-258.425 
ATOM    135  C1'  DG A   7      -1.021-443.631-259.474 
ATOM    136  N9   DG A   7      -2.398-443.726-258.915 
ATOM    137  C8   DG A   7      -2.811-444.213-257.694 
ATOM    138  N7   DG A   7      -4.108-444.155-257.506 
ATOM    139  C5   DG A   7      -4.587-443.588-258.686 
ATOM    140  C6   DG A   7      -5.916-443.275-259.074 
ATOM    141  O6   DG A   7      -6.960-443.436-258.447 
ATOM    142  N1   DG A   7      -5.954-442.710-260.357 
ATOM    143  C2   DG A   7      -4.853-442.480-261.159 
ATOM    144  N2   DG A   7      -5.100-441.933-262.352 
ATOM    145  N3   DG A   7      -3.608-442.775-260.793 
ATOM    146  C4   DG A   7      -3.553-443.323-259.552 
ATOM    147  P    DA A   8       2.782-441.793-260.008 
ATOM    148  OP1  DA A   8       3.996-442.455-260.537 
ATOM    149  OP2  DA A   8       2.842-441.360-258.595 
ATOM    150  O5'  DA A   8       2.403-440.545-260.936 
ATOM    151  C5'  DA A   8       1.591-440.766-262.105 
ATOM    152  C4'  DA A   8       0.530-439.688-262.210 
ATOM    153  O4'  DA A   8      -0.686-440.032-261.484 
ATOM    154  C3'  DA A   8       0.915-438.318-261.653 
ATOM    155  O3'  DA A   8       0.346-437.309-262.478 
ATOM    156  C2'  DA A   8       0.248-438.256-260.279 
ATOM    157  C1'  DA A   8      -1.064-438.918-260.691 
ATOM    158  N9   DA A   8      -1.867-439.420-259.542 
ATOM    159  C8   DA A   8      -1.425-439.950-258.364 
ATOM    160  N7   DA A   8      -2.377-440.298-257.554 
ATOM    161  C5   DA A   8      -3.537-439.974-258.244 
ATOM    162  C6   DA A   8      -4.898-440.100-257.919 
ATOM    163  N6   DA A   8      -5.338-440.611-256.761 
ATOM    164  N1   DA A   8      -5.793-439.680-258.832 
ATOM    165  C2   DA A   8      -5.350-439.174-259.982 
ATOM    166  N3   DA A   8      -4.112-439.008-260.393 
ATOM    167  C4   DA A   8      -3.236-439.435-259.461 
ATOM    168  P    DA A   9       1.203-435.995-262.800 
ATOM    169  OP1  DA A   9       2.113-436.261-263.936 
ATOM    170  OP2  DA A   9       1.840-435.503-261.558 
ATOM    171  O5'  DA A   9       0.057-434.975-263.256 
ATOM    172  C5'  DA A   9      -1.128-435.494-263.888 
ATOM    173  C4'  DA A   9      -2.358-434.814-263.321 
ATOM    174  O4'  DA A   9      -2.873-435.493-262.140 
ATOM    175  C3'  DA A   9      -2.167-433.369-262.862 
ATOM    176  O3'  DA A   9      -3.344-432.630-263.167 
ATOM    177  C2'  DA A   9      -2.030-433.460-261.343 
ATOM    178  C1'  DA A   9      -3.106-434.521-261.132 
ATOM    179  N9   DA A   9      -3.026-435.199-259.808 
ATOM    180  C8   DA A   9      -1.914-435.509-259.079 
ATOM    181  N7   DA A   9      -2.171-436.103-257.955 
ATOM    182  C5   DA A   9      -3.556-436.196-257.936 
ATOM    183  C6   DA A   9      -4.457-436.732-257.000 
ATOM    184  N6   DA A   9      -4.076-437.303-255.849 
ATOM    185  N1   DA A   9      -5.769-436.658-257.292 
ATOM    186  C2   DA A   9      -6.142-436.090-258.438 
ATOM    187  N3   DA A   9      -5.397-435.559-259.382 
ATOM    188  C4   DA A   9      -4.089-435.644-259.066 
ATOM    189  P    DA A  10      -3.202-431.128-263.702 
ATOM    190  OP1  DA A  10      -2.962-431.144-265.162 
ATOM    191  OP2  DA A  10      -2.202-430.404-262.887 
ATOM    192  O5'  DA A  10      -4.662-430.546-263.402 
ATOM    193  C5'  DA A  10      -5.790-431.442-263.427 
ATOM    194  C4'  DA A  10      -6.699-431.162-262.247 
ATOM    195  O4'  DA A  10      -6.317-431.915-261.060 
ATOM    196  C3'  DA A  10      -6.739-429.712-261.767 
ATOM    197  O3'  DA A  10      -8.064-429.399-261.356 
ATOM    198  C2'  DA A  10      -5.830-429.686-260.538 
ATOM    199  C1'  DA A  10      -6.280-431.023-259.957 
ATOM    200  N9   DA A  10      -5.345-431.581-258.941 
ATOM    201  C8   DA A  10      -3.983-431.489-258.901 
ATOM    202  N7   DA A  10      -3.447-432.083-257.881 
ATOM    203  C5   DA A  10      -4.531-432.609-257.191 
ATOM    204  C6   DA A  10      -4.628-433.359-256.009 
ATOM    205  N6   DA A  10      -3.568-433.728-255.277 
ATOM    206  N1   DA A  10      -5.860-433.719-255.603 
ATOM    207  C2   DA A  10      -6.911-433.351-256.334 
ATOM    208  N3   DA A  10      -6.943-432.654-257.449 
ATOM    209  C4   DA A  10      -5.697-432.306-257.833 
ATOM    210  P    DG A  11      -8.662-427.955-261.701 
ATOM    211  OP1  DG A  11      -9.204-427.959-263.078 
ATOM    212  OP2  DG A  11      -7.653-426.915-261.403 
ATOM    213  O5'  DG A  11      -9.865-427.853-260.650 
ATOM    214  C5'  DG A  11     -10.526-429.059-260.226 
ATOM    215  C4'  DG A  11     -10.747-429.030-258.726 
ATOM    216  O4'  DG A  11      -9.613-429.568-257.988 
ATOM    217  C3'  DG A  11     -10.963-427.646-258.113 
ATOM    218  O3'  DG A  11     -11.921-427.751-257.067 
ATOM    219  C2'  DG A  11      -9.612-427.279-257.500 
ATOM    220  C1'  DG A  11      -9.289-428.662-256.944 
ATOM    221  N9   DG A  11      -7.851-428.849-256.601 
ATOM    222  C8   DG A  11      -6.733-428.332-257.220 
ATOM    223  N7   DG A  11      -5.602-428.691-256.664 
ATOM    224  C5   DG A  11      -5.997-429.502-255.602 
ATOM    225  C6   DG A  11      -5.215-430.185-254.634 
ATOM    226  O6   DG A  11      -3.993-430.216-254.513 
ATOM    227  N1   DG A  11      -6.022-430.895-253.734 
ATOM    228  C2   DG A  11      -7.402-430.939-253.765 
ATOM    229  N2   DG A  11      -7.987-431.675-252.816 
ATOM    230  N3   DG A  11      -8.134-430.298-254.674 
ATOM    231  C4   DG A  11      -7.367-429.604-255.554 
ATOM    232  P    DA A  12     -13.007-426.589-256.888 
ATOM    233  OP1  DA A  12     -14.142-426.826-257.807 
ATOM    234  OP2  DA A  12     -12.345-425.271-257.001 
ATOM    235  O5'  DA A  12     -13.478-426.826-255.378 
ATOM    236  C5'  DA A  12     -13.442-428.160-254.836 
ATOM    237  C4'  DA A  12     -12.869-428.134-253.432 
ATOM    238  O4'  DA A  12     -11.418-428.252-253.423 
ATOM    239  C3'  DA A  12     -13.142-426.865-252.626 
ATOM    240  O3'  DA A  12     -13.356-427.221-251.265 
ATOM    241  C2'  DA A  12     -11.846-426.060-252.720 
ATOM    242  C1'  DA A  12     -10.893-427.243-252.573 
ATOM    243  N9   DA A  12      -9.500-426.949-253.010 
ATOM    244  C8   DA A  12      -9.083-426.137-254.025 
ATOM    245  N7   DA A  12      -7.794-426.083-254.160 
ATOM    246  C5   DA A  12      -7.319-426.922-253.161 
ATOM    247  C6   DA A  12      -6.021-427.296-252.776 
ATOM    248  N6   DA A  12      -4.912-426.849-253.383 
ATOM    249  N1   DA A  12      -5.903-428.148-251.740 
ATOM    250  C2   DA A  12      -7.009-428.588-251.142 
ATOM    251  N3   DA A  12      -8.266-428.311-251.412 
ATOM    252  C4   DA A  12      -8.356-427.456-252.451 
ATOM    253  P    DC A  13     -14.487-426.455-250.432 
ATOM    254  OP1  DC A  13     -15.804-427.081-250.692 
ATOM    255  OP2  DC A  13     -14.398-425.001-250.692 
ATOM    256  O5'  DC A  13     -14.034-426.761-248.929 
ATOM    257  C5'  DC A  13     -13.337-427.989-248.645 
ATOM    258  C4'  DC A  13     -12.169-427.720-247.717 
ATOM    259  O4'  DC A  13     -10.954-427.371-248.439 
ATOM    260  C3'  DC A  13     -12.355-426.568-246.731 
ATOM    261  O3'  DC A  13     -11.734-426.911-245.498 
ATOM    262  C2'  DC A  13     -11.589-425.399-247.351 
ATOM    263  C1'  DC A  13     -10.396-426.211-247.842 
ATOM    264  N1   DC A  13      -9.576-425.510-248.870 
ATOM    265  C2   DC A  13      -8.201-425.730-248.863 
ATOM    266  O2   DC A  13      -7.722-426.490-248.014 
ATOM    267  N3   DC A  13      -7.435-425.099-249.791 
ATOM    268  C4   DC A  13      -7.993-424.283-250.694 
ATOM    269  N4   DC A  13      -7.204-423.692-251.579 
ATOM    270  C5   DC A  13      -9.405-424.043-250.718 
ATOM    271  C6   DC A  13     -10.152-424.682-249.782 
ATOM    272  P    DG A  14     -12.453-426.508-244.127 
ATOM    273  OP1  DG A  14     -13.466-427.529-243.779 
ATOM    274  OP2  DG A  14     -12.942-425.114-244.214 
ATOM    275  O5'  DG A  14     -11.233-426.586-243.095 
ATOM    276  C5'  DG A  14     -10.163-427.516-243.347 
ATOM    277  C4'  DG A  14      -8.827-426.849-243.092 
ATOM    278  O4'  DG A  14      -8.311-426.165-244.270 
ATOM    279  C3'  DG A  14      -8.817-425.772-242.007 
ATOM    280  O3'  DG A  14      -7.587-425.845-241.296 
ATOM    281  C2'  DG A  14      -8.857-424.450-242.774 
ATOM    282  C1'  DG A  14      -7.898-424.863-243.887 
ATOM    283  N9   DG A  14      -7.961-423.985-245.089 
ATOM    284  C8   DG A  14      -9.047-423.337-245.638 
ATOM    285  N7   DG A  14      -8.764-422.634-246.707 
ATOM    286  C5   DG A  14      -7.394-422.830-246.880 
ATOM    287  C6   DG A  14      -6.516-422.322-247.872 
ATOM    288  O6   DG A  14      -6.770-421.583-248.819 
ATOM    289  N1   DG A  14      -5.204-422.771-247.672 
ATOM    290  C2   DG A  14      -4.794-423.603-246.648 
ATOM    291  N2   DG A  14      -3.496-423.917-246.633 
ATOM    292  N3   DG A  14      -5.618-424.079-245.719 
ATOM    293  C4   DG A  14      -6.895-423.653-245.897 
ATOM    294  P    DT A  15      -7.594-425.629-239.710 
ATOM    295  OP1  DT A  15      -7.937-426.902-239.037 
ATOM    296  OP2  DT A  15      -8.444-424.467-239.371 
ATOM    297  O5'  DT A  15      -6.059-425.270-239.433 
ATOM    298  C5'  DT A  15      -5.047-425.822-240.296 
ATOM    299  C4'  DT A  15      -4.031-424.756-240.652 
ATOM    300  O4'  DT A  15      -4.413-423.998-241.835 
ATOM    301  C3'  DT A  15      -3.792-423.683-239.589 
ATOM    302  O3'  DT A  15      -2.413-423.331-239.593 
ATOM    303  C2'  DT A  15      -4.602-422.478-240.065 
ATOM    304  C1'  DT A  15      -4.268-422.615-241.548 
ATOM    305  N1   DT A  15      -5.188-421.859-242.441 
ATOM    306  C2   DT A  15      -4.645-421.313-243.580 
ATOM    307  O2   DT A  15      -3.468-421.426-243.874 
ATOM    308  N3   DT A  15      -5.529-420.618-244.384 
ATOM    309  C4   DT A  15      -6.875-420.429-244.148 
ATOM    310  O4   DT A  15      -7.565-419.786-244.942 
ATOM    311  C5   DT A  15      -7.351-421.038-242.929 
ATOM    312  C7   DT A  15      -8.806-420.879-242.597 
ATOM    313  C6   DT A  15      -6.515-421.719-242.129 
ATOM    314  P    DG A  16      -1.678-423.057-238.197 
ATOM    315  OP1  DG A  16      -1.239-424.342-237.608 
ATOM    316  OP2  DG A  16      -2.538-422.211-237.342 
ATOM    317  O5'  DG A  16      -0.401-422.218-238.673 
ATOM    318  C5'  DG A  16       0.145-422.460-239.982 
ATOM    319  C4'  DG A  16       0.473-421.143-240.659 
ATOM    320  O4'  DG A  16      -0.660-420.600-241.395 
ATOM    321  C3'  DG A  16       0.889-420.003-239.729 
ATOM    322  O3'  DG A  16       1.899-419.233-240.369 
ATOM    323  C2'  DG A  16      -0.365-419.140-239.589 
ATOM    324  C1'  DG A  16      -0.806-419.231-241.047 
ATOM    325  N9   DG A  16      -2.227-418.845-241.268 
ATOM    326  C8   DG A  16      -3.318-419.034-240.448 
ATOM    327  N7   DG A  16      -4.443-418.573-240.941 
ATOM    328  C5   DG A  16      -4.069-418.041-242.174 
ATOM    329  C6   DG A  16      -4.854-417.400-243.169 
ATOM    330  O6   DG A  16      -6.059-417.167-243.165 
ATOM    331  N1   DG A  16      -4.073-417.013-244.267 
ATOM    332  C2   DG A  16      -2.712-417.220-244.388 
ATOM    333  N2   DG A  16      -2.151-416.776-245.516 
ATOM    334  N3   DG A  16      -1.977-417.821-243.455 
ATOM    335  C4   DG A  16      -2.720-418.202-242.384 
ATOM    336  P    DC A  17       3.120-418.678-239.496 
ATOM    337  OP1  DC A  17       4.154-419.729-239.365 
ATOM    338  OP2  DC A  17       2.608-418.110-238.230 
ATOM    339  O5'  DC A  17       3.667-417.499-240.431 
ATOM    340  C5'  DC A  17       3.516-417.614-241.858 
ATOM    341  C4'  DC A  17       3.051-416.294-242.438 
ATOM    342  O4'  DC A  17       1.599-416.171-242.445 
ATOM    343  C3'  DC A  17       3.523-415.040-241.702 
ATOM    344  O3'  DC A  17       3.789-414.019-242.655 
ATOM    345  C2'  DC A  17       2.323-414.613-240.855 
ATOM    346  C1'  DC A  17       1.255-414.905-241.904 
ATOM    347  N1   DC A  17      -0.123-415.000-241.345 
ATOM    348  C2   DC A  17      -1.177-414.542-242.132 
ATOM    349  O2   DC A  17      -0.927-414.080-243.252 
ATOM    350  N3   DC A  17      -2.439-414.620-241.640 
ATOM    351  C4   DC A  17      -2.667-415.127-240.422 
ATOM    352  N4   DC A  17      -3.917-415.181-239.987 
ATOM    353  C5   DC A  17      -1.598-415.603-239.596 
ATOM    354  C6   DC A  17      -0.343-415.516-240.106 
ATOM    355  P    DG A  18       5.058-413.066-242.438 
ATOM    356  OP1  DG A  18       6.271-413.729-242.967 
ATOM    357  OP2  DG A  18       5.117-412.634-241.025 
ATOM    358  O5'  DG A  18       4.678-411.819-243.366 
ATOM    359  C5'  DG A  18       3.866-412.039-244.535 
ATOM    360  C4'  DG A  18       2.805-410.962-244.640 
ATOM    361  O4'  DG A  18       1.590-411.306-243.915 
ATOM    362  C3'  DG A  18       3.191-409.592-244.084 
ATOM    363  O3'  DG A  18       2.622-408.583-244.909 
ATOM    364  C2'  DG A  18       2.523-409.530-242.710 
ATOM    365  C1'  DG A  18       1.211-410.192-243.121 
ATOM    366  N9   DG A  18       0.408-410.693-241.972 
ATOM    367  C8   DG A  18       0.836-411.231-240.777 
ATOM    368  N7   DG A  18      -0.136-411.578-239.969 
ATOM    369  C5   DG A  18      -1.290-411.246-240.678 
ATOM    370  C6   DG A  18      -2.655-411.388-240.317 
ATOM    371  O6   DG A  18      -3.135-411.842-239.283 
ATOM    372  N1   DG A  18      -3.503-410.923-241.332 
ATOM    373  C2   DG A  18      -3.086-410.392-242.537 
ATOM    374  N2   DG A  18      -4.053-410.005-243.374 
ATOM    375  N3   DG A  18      -1.804-410.260-242.874 
ATOM    376  C4   DG A  18      -0.969-410.706-241.900 
ATOM    377  P    DG A  19       3.478-407.268-245.230 
ATOM    378  OP1  DG A  19       4.389-407.535-246.366 
ATOM    379  OP2  DG A  19       4.115-406.776-243.989 
ATOM    380  O5'  DG A  19       2.332-406.249-245.686 
ATOM    381  C5'  DG A  19       1.147-406.768-246.318 
ATOM    382  C4'  DG A  19      -0.083-406.088-245.752 
ATOM    383  O4'  DG A  19      -0.597-406.766-244.570 
ATOM    384  C3'  DG A  19       0.108-404.643-245.293 
ATOM    385  O3'  DG A  19      -1.069-403.904-245.597 
ATOM    386  C2'  DG A  19       0.245-404.734-243.773 
ATOM    387  C1'  DG A  19      -0.830-405.795-243.562 
ATOM    388  N9   DG A  19      -0.751-406.473-242.239 
ATOM    389  C8   DG A  19       0.360-406.793-241.489 
ATOM    390  N7   DG A  19       0.086-407.394-240.356 
ATOM    391  C5   DG A  19      -1.306-407.477-240.355 
ATOM    392  C6   DG A  19      -2.187-408.027-239.389 
ATOM    393  O6   DG A  19      -1.918-408.564-238.318 
ATOM    394  N1   DG A  19      -3.526-407.901-239.786 
ATOM    395  C2   DG A  19      -3.956-407.321-240.963 
ATOM    396  N2   DG A  19      -5.277-407.298-241.158 
ATOM    397  N3   DG A  19      -3.128-406.805-241.869 
ATOM    398  C4   DG A  19      -1.826-406.918-241.498 
ATOM    399  P    DA A  20      -0.926-402.402-246.133 
ATOM    400  OP1  DA A  20      -0.686-402.418-247.593 
ATOM    401  OP2  DA A  20       0.073-401.678-245.318 
ATOM    402  O5'  DA A  20      -2.387-401.820-245.833 
ATOM    403  C5'  DA A  20      -3.514-402.716-245.857 
ATOM    404  C4'  DA A  20      -4.424-402.436-244.678 
ATOM    405  O4'  DA A  20      -4.041-403.189-243.491 
ATOM    406  C3'  DA A  20      -4.463-400.986-244.197 
ATOM    407  O3'  DA A  20      -5.788-400.673-243.786 
ATOM    408  C2'  DA A  20      -3.554-400.960-242.968 
ATOM    409  C1'  DA A  20      -4.005-402.297-242.387 
ATOM    410  N9   DA A  20      -3.069-402.855-241.371 
ATOM    411  C8   DA A  20      -1.708-402.763-241.332 
ATOM    412  N7   DA A  20      -1.172-403.356-240.311 
ATOM    413  C5   DA A  20      -2.255-403.882-239.622 
ATOM    414  C6   DA A  20      -2.353-404.633-238.439 
ATOM    415  N6   DA A  20      -1.292-405.002-237.707 
ATOM    416  N1   DA A  20      -3.585-404.993-238.033 
ATOM    417  C2   DA A  20      -4.635-404.625-238.765 
ATOM    418  N3   DA A  20      -4.668-403.928-239.879 
ATOM    419  C4   DA A  20      -3.422-403.580-240.264 
ATOM    420  P    DT A  21      -6.387-399.228-244.132 
ATOM    421  OP1  DT A  21      -6.929-399.232-245.509 
ATOM    422  OP2  DT A  21      -5.378-398.189-243.834 
ATOM    423  O5'  DT A  21      -7.590-399.126-243.080 
ATOM    424  C5'  DT A  21      -8.251-400.333-242.656 
ATOM    425  C4'  DT A  21      -8.471-400.304-241.157 
ATOM    426  O4'  DT A  21      -7.338-400.842-240.418 
ATOM    427  C3'  DT A  21      -8.688-398.920-240.544 
ATOM    428  O3'  DT A  21      -9.645-399.025-239.497 
ATOM    429  C2'  DT A  21      -7.337-398.553-239.930 
ATOM    430  C1'  DT A  21      -7.013-399.936-239.374 
ATOM    431  N1   DT A  21      -5.576-400.122-239.031 
ATOM    432  C2   DT A  21      -5.289-400.916-237.947 
ATOM    433  O2   DT A  21      -6.150-401.458-237.276 
ATOM    434  N3   DT A  21      -3.946-401.065-237.658 
ATOM    435  C4   DT A  21      -2.893-400.500-238.348 
ATOM    436  O4   DT A  21      -1.730-400.706-237.995 
ATOM    437  C5   DT A  21      -3.294-399.683-239.470 
ATOM    438  C7   DT A  21      -2.209-399.030-240.275 
ATOM    439  C6   DT A  21      -4.592-399.521-239.773 
ATOM    440  P    DC A  22     -10.731-397.863-239.318 
ATOM    441  OP1  DC A  22     -11.867-398.100-240.237 
ATOM    442  OP2  DC A  22     -10.069-396.545-239.431 
ATOM    443  O5'  DC A  22     -11.202-398.100-237.808 
ATOM    444  C5'  DC A  22     -11.167-399.433-237.267 
ATOM    445  C4'  DC A  22     -10.594-399.408-235.863 
ATOM    446  O4'  DC A  22      -9.142-399.526-235.853 
ATOM    447  C3'  DC A  22     -10.866-398.139-235.056 
ATOM    448  O3'  DC A  22     -11.080-398.495-233.696 
ATOM    449  C2'  DC A  22      -9.570-397.334-235.150 
ATOM    450  C1'  DC A  22      -8.618-398.517-235.003 
ATOM    451  N1   DC A  22      -7.224-398.223-235.441 
ATOM    452  C2   DC A  22      -6.184-398.836-234.748 
ATOM    453  O2   DC A  22      -6.456-399.592-233.809 
ATOM    454  N3   DC A  22      -4.906-398.580-235.130 
ATOM    455  C4   DC A  22      -4.653-397.754-236.154 
ATOM    456  N4   DC A  22      -3.390-397.536-236.489 
ATOM    457  C5   DC A  22      -5.709-397.113-236.879 
ATOM    458  C6   DC A  22      -6.978-397.381-236.481 
ATOM    459  P    DC A  23     -12.212-397.729-232.862 
ATOM    460  OP1  DC A  23     -13.528-398.355-233.122 
ATOM    461  OP2  DC A  23     -12.123-396.275-233.122 
ATOM    462  O5'  DC A  23     -11.758-398.035-231.359 
ATOM    463  C5'  DC A  23     -11.061-399.263-231.076 
ATOM    464  C4'  DC A  23      -9.893-398.994-230.147 
ATOM    465  O4'  DC A  23      -8.679-398.645-230.870 
ATOM    466  C3'  DC A  23     -10.079-397.841-229.161 
ATOM    467  O3'  DC A  23      -9.458-398.185-227.929 
ATOM    468  C2'  DC A  23      -9.314-396.673-229.782 
ATOM    469  C1'  DC A  23      -8.120-397.485-230.272 
ATOM    470  N1   DC A  23      -7.300-396.784-231.300 
ATOM    471  C2   DC A  23      -5.925-397.004-231.294 
ATOM    472  O2   DC A  23      -5.446-397.764-230.444 
ATOM    473  N3   DC A  23      -5.160-396.373-232.222 
ATOM    474  C4   DC A  23      -5.717-395.557-233.125 
ATOM    475  N4   DC A  23      -4.929-394.966-234.009 
ATOM    476  C5   DC A  23      -7.130-395.317-233.148 
ATOM    477  C6   DC A  23      -7.877-395.956-232.212 
ATOM    478  P    DT A  24     -10.178-397.781-226.557 
ATOM    479  OP1  DT A  24     -11.190-398.803-226.209 
ATOM    480  OP2  DT A  24     -10.666-396.387-226.645 
ATOM    481  O5'  DT A  24      -8.958-397.860-225.525 
ATOM    482  C5'  DT A  24      -7.888-398.789-225.778 
ATOM    483  C4'  DT A  24      -6.551-398.123-225.522 
ATOM    484  O4'  DT A  24      -6.036-397.439-226.700 
ATOM    485  C3'  DT A  24      -6.541-397.046-224.437 
ATOM    486  O3'  DT A  24      -5.311-397.119-223.726 
ATOM    487  C2'  DT A  24      -6.581-395.724-225.205 
ATOM    488  C1'  DT A  24      -5.622-396.137-226.317 
ATOM    489  N1   DT A  24      -5.686-395.259-227.519 
ATOM    490  C2   DT A  24      -4.512-395.044-228.199 
ATOM    491  O2   DT A  24      -3.450-395.535-227.861 
ATOM    492  N3   DT A  24      -4.610-394.224-229.308 
ATOM    493  C4   DT A  24      -5.757-393.618-229.779 
ATOM    494  O4   DT A  24      -5.721-392.905-230.784 
ATOM    495  C5   DT A  24      -6.938-393.903-228.999 
ATOM    496  C7   DT A  24      -8.230-393.283-229.442 
ATOM    497  C6   DT A  24      -6.871-394.697-227.916 
ATOM    498  P    DG A  25      -5.318-396.902-222.140 
ATOM    499  OP1  DG A  25      -5.661-398.176-221.467 
ATOM    500  OP2  DG A  25      -6.169-395.740-221.802 
ATOM    501  O5'  DG A  25      -3.784-396.544-221.864 
ATOM    502  C5'  DG A  25      -2.772-397.096-222.726 
ATOM    503  C4'  DG A  25      -1.755-396.030-223.082 
ATOM    504  O4'  DG A  25      -2.138-395.272-224.266 
ATOM    505  C3'  DG A  25      -1.516-394.957-222.019 
ATOM    506  O3'  DG A  25      -0.138-394.604-222.024 
ATOM    507  C2'  DG A  25      -2.326-393.752-222.496 
ATOM    508  C1'  DG A  25      -1.993-393.889-223.978 
ATOM    509  N9   DG A  25      -2.912-393.133-224.872 
ATOM    510  C8   DG A  25      -4.260-392.887-224.728 
ATOM    511  N7   DG A  25      -4.782-392.180-225.701 
ATOM    512  C5   DG A  25      -3.702-391.939-226.550 
ATOM    513  C6   DG A  25      -3.644-391.224-227.774 
ATOM    514  O6   DG A  25      -4.548-390.647-228.373 
ATOM    515  N1   DG A  25      -2.346-391.224-228.307 
ATOM    516  C2   DG A  25      -1.250-391.836-227.731 
ATOM    517  N2   DG A  25      -0.099-391.722-228.397 
ATOM    518  N3   DG A  25      -1.306-392.507-226.582 
ATOM    519  C4   DG A  25      -2.557-392.516-226.053 
ATOM    520  P    DC A  26       0.597-394.331-220.628 
ATOM    521  OP1  DC A  26       1.036-395.616-220.038 
ATOM    522  OP2  DC A  26      -0.263-393.484-219.772 
ATOM    523  O5'  DC A  26       1.875-393.492-221.103 
ATOM    524  C5'  DC A  26       2.420-393.734-222.413 
ATOM    525  C4'  DC A  26       2.748-392.417-223.089 
ATOM    526  O4'  DC A  26       1.615-391.873-223.825 
ATOM    527  C3'  DC A  26       3.164-391.277-222.159 
ATOM    528  O3'  DC A  26       4.175-390.507-222.799 
ATOM    529  C2'  DC A  26       1.911-390.414-222.019 
ATOM    530  C1'  DC A  26       1.470-390.505-223.477 
ATOM    531  N1   DC A  26       0.048-390.119-223.699 
ATOM    532  C2   DC A  26      -0.271-389.472-224.890 
ATOM    533  O2   DC A  26       0.630-389.248-225.706 
ATOM    534  N3   DC A  26      -1.562-389.112-225.110 
ATOM    535  C4   DC A  26      -2.508-389.374-224.200 
ATOM    536  N4   DC A  26      -3.752-389.003-224.462 
ATOM    537  C5   DC A  26      -2.201-390.038-222.968 
ATOM    538  C6   DC A  26      -0.905-390.390-222.766 
ATOM    539  P    DT A  27       5.396-389.951-221.927 
ATOM    540  OP1  DT A  27       6.430-391.003-221.795 
ATOM    541  OP2  DT A  27       4.883-389.384-220.660 
ATOM    542  O5'  DT A  27       5.942-388.773-222.861 
ATOM    543  C5'  DT A  27       5.791-388.888-224.289 
ATOM    544  C4'  DT A  27       5.326-387.567-224.868 
ATOM    545  O4'  DT A  27       3.875-387.445-224.875 
ATOM    546  C3'  DT A  27       5.798-386.314-224.132 
ATOM    547  O3'  DT A  27       6.064-385.293-225.085 
ATOM    548  C2'  DT A  27       4.599-385.887-223.286 
ATOM    549  C1'  DT A  27       3.530-386.178-224.334 
ATOM    550  N1   DT A  27       2.153-386.274-223.776 
ATOM    551  C2   DT A  27       1.124-385.818-224.564 
ATOM    552  O2   DT A  27       1.298-385.351-225.677 
ATOM    553  N3   DT A  27      -0.138-385.922-224.012 
ATOM    554  C4   DT A  27      -0.448-386.431-222.768 
ATOM    555  O4   DT A  27      -1.618-386.473-222.382 
ATOM    556  C5   DT A  27       0.697-386.884-222.015 
ATOM    557  C7   DT A  27       0.448-387.453-220.648 
ATOM    558  C6   DT A  27       1.935-386.795-222.527 
ATOM    559  P    DG A  28       7.333-384.340-224.869 
ATOM    560  OP1  DG A  28       8.547-385.002-225.397 
ATOM    561  OP2  DG A  28       7.393-383.907-223.455 
ATOM    562  O5'  DG A  28       6.954-383.093-225.797 
ATOM    563  C5'  DG A  28       6.142-383.313-226.966 
ATOM    564  C4'  DG A  28       5.080-382.236-227.071 
ATOM    565  O4'  DG A  28       3.865-382.580-226.345 
ATOM    566  C3'  DG A  28       5.466-380.866-226.514 
ATOM    567  O3'  DG A  28       4.897-379.856-227.339 
ATOM    568  C2'  DG A  28       4.799-380.804-225.140 
ATOM    569  C1'  DG A  28       3.487-381.465-225.551 
ATOM    570  N9   DG A  28       2.684-381.967-224.402 
ATOM    571  C8   DG A  28       3.112-382.505-223.208 
ATOM    572  N7   DG A  28       2.140-382.852-222.399 
ATOM    573  C5   DG A  28       0.986-382.520-223.108 
ATOM    574  C6   DG A  28      -0.379-382.661-222.748 
ATOM    575  O6   DG A  28      -0.859-383.116-221.713 
ATOM    576  N1   DG A  28      -1.228-382.197-223.762 
ATOM    577  C2   DG A  28      -0.811-381.666-224.967 
ATOM    578  N2   DG A  28      -1.777-381.279-225.804 
ATOM    579  N3   DG A  28       0.471-381.534-225.304 
ATOM    580  C4   DG A  28       1.306-381.979-224.331 
ATOM    581  P    DG A  29       5.754-378.542-227.660 
ATOM    582  OP1  DG A  29       6.664-378.809-228.796 
ATOM    583  OP2  DG A  29       6.391-378.050-226.419 
ATOM    584  O5'  DG A  29       4.608-377.523-228.117 
ATOM    585  C5'  DG A  29       3.423-378.042-228.749 
ATOM    586  C4'  DG A  29       2.192-377.362-228.182 
ATOM    587  O4'  DG A  29       1.678-378.040-227.001 
ATOM    588  C3'  DG A  29       2.384-375.917-227.723 
ATOM    589  O3'  DG A  29       1.206-375.178-228.027 
ATOM    590  C2'  DG A  29       2.521-376.007-226.204 
ATOM    591  C1'  DG A  29       1.445-377.069-225.992 
ATOM    592  N9   DG A  29       1.525-377.747-224.669 
ATOM    593  C8   DG A  29       2.636-378.067-223.919 
ATOM    594  N7   DG A  29       2.361-378.668-222.786 
ATOM    595  C5   DG A  29       0.970-378.751-222.785 
ATOM    596  C6   DG A  29       0.088-379.301-221.819 
ATOM    597  O6   DG A  29       0.358-379.838-220.748 
ATOM    598  N1   DG A  29      -1.251-379.175-222.216 
ATOM    599  C2   DG A  29      -1.681-378.594-223.393 
ATOM    600  N2   DG A  29      -3.001-378.572-223.588 
ATOM    601  N3   DG A  29      -0.852-378.078-224.300 
ATOM    602  C4   DG A  29       0.450-378.192-223.929 
ATOM    603  P    DT A  30       1.349-373.676-228.563 
ATOM    604  OP1  DT A  30       1.589-373.692-230.023 
ATOM    605  OP2  DT A  30       2.349-372.952-227.748 
ATOM    606  O5'  DT A  30      -0.111-373.094-228.263 
ATOM    607  C5'  DT A  30      -1.239-373.990-228.287 
ATOM    608  C4'  DT A  30      -2.148-373.710-227.108 
ATOM    609  O4'  DT A  30      -1.766-374.463-225.921 
ATOM    610  C3'  DT A  30      -2.188-372.259-226.627 
ATOM    611  O3'  DT A  30      -3.513-371.946-226.216 
ATOM    612  C2'  DT A  30      -1.279-372.234-225.399 
ATOM    613  C1'  DT A  30      -1.729-373.571-224.818 
ATOM    614  N1   DT A  30      -0.794-374.129-223.802 
ATOM    615  C2   DT A  30      -1.349-374.831-222.759 
ATOM    616  O2   DT A  30      -2.549-375.007-222.642 
ATOM    617  N3   DT A  30      -0.450-375.332-221.837 
ATOM    618  C4   DT A  30       0.922-375.193-221.871 
ATOM    619  O4   DT A  30       1.625-375.687-220.987 
ATOM    620  C5   DT A  30       1.410-374.440-223.003 
ATOM    621  C7   DT A  30       2.893-374.241-223.117 
ATOM    622  C6   DT A  30       0.559-373.941-223.914 
ATOM    623  P    DA A  31      -4.111-370.502-226.562 
ATOM    624  OP1  DA A  31      -4.653-370.506-227.939 
ATOM    625  OP2  DA A  31      -3.102-369.463-226.264 
ATOM    626  O5'  DA A  31      -5.314-370.400-225.511 
ATOM    627  C5'  DA A  31      -5.975-371.607-225.087 
ATOM    628  C4'  DA A  31      -6.196-371.577-223.587 
ATOM    629  O4'  DA A  31      -5.062-372.116-222.848 
ATOM    630  C3'  DA A  31      -6.412-370.194-222.974 
ATOM    631  O3'  DA A  31      -7.370-370.299-221.927 
ATOM    632  C2'  DA A  31      -5.062-369.827-222.360 
ATOM    633  C1'  DA A  31      -4.738-371.210-221.805 
ATOM    634  N9   DA A  31      -3.300-371.396-221.461 
ATOM    635  C8   DA A  31      -2.204-370.875-222.088 
ATOM    636  N7   DA A  31      -1.077-371.222-221.547 
ATOM    637  C5   DA A  31      -1.450-372.033-220.485 
ATOM    638  C6   DA A  31      -0.708-372.722-219.512 
ATOM    639  N6   DA A  31       0.631-372.702-219.452 
ATOM    640  N1   DA A  31      -1.394-373.435-218.600 
ATOM    641  C2   DA A  31      -2.724-373.452-218.665 
ATOM    642  N3   DA A  31      -3.521-372.852-219.522 
ATOM    643  C4   DA A  31      -2.810-372.145-220.423 
ATOM    644  P    DG A  32      -8.456-369.137-221.749 
ATOM    645  OP1  DG A  32      -9.591-369.374-222.668 
ATOM    646  OP2  DG A  32      -7.794-367.818-221.861 
ATOM    647  O5'  DG A  32      -8.927-369.373-220.239 
ATOM    648  C5'  DG A  32      -8.891-370.707-219.697 
ATOM    649  C4'  DG A  32      -8.318-370.682-218.293 
ATOM    650  O4'  DG A  32      -6.867-370.799-218.283 
ATOM    651  C3'  DG A  32      -8.591-369.413-217.487 
ATOM    652  O3'  DG A  32      -8.805-369.768-216.126 
ATOM    653  C2'  DG A  32      -7.295-368.608-217.581 
ATOM    654  C1'  DG A  32      -6.342-369.791-217.434 
ATOM    655  N9   DG A  32      -4.949-369.496-217.871 
ATOM    656  C8   DG A  32      -4.510-368.681-218.891 
ATOM    657  N7   DG A  32      -3.206-368.637-219.016 
ATOM    658  C5   DG A  32      -2.748-369.483-218.007 
ATOM    659  C6   DG A  32      -1.424-369.839-217.644 
ATOM    660  O6   DG A  32      -0.364-369.475-218.148 
ATOM    661  N1   DG A  32      -1.410-370.727-216.560 
ATOM    662  C2   DG A  32      -2.531-371.207-215.911 
ATOM    663  N2   DG A  32      -2.307-372.047-214.897 
ATOM    664  N3   DG A  32      -3.774-370.873-216.252 
ATOM    665  C4   DG A  32      -3.804-370.012-217.303 
ATOM    666  P    DG A  33      -9.937-369.003-215.292 
ATOM    667  OP1  DG A  33     -11.253-369.629-215.553 
ATOM    668  OP2  DG A  33      -9.847-367.549-215.553 
ATOM    669  O5'  DG A  33      -9.483-369.309-213.789 
ATOM    670  C5'  DG A  33      -8.786-370.537-213.506 
ATOM    671  C4'  DG A  33      -7.618-370.268-212.578 
ATOM    672  O4'  DG A  33      -6.403-369.919-213.300 
ATOM    673  C3'  DG A  33      -7.804-369.115-211.591 
ATOM    674  O3'  DG A  33      -7.183-369.459-210.359 
ATOM    675  C2'  DG A  33      -7.039-367.947-212.212 
ATOM    676  C1'  DG A  33      -5.845-368.759-212.702 
ATOM    677  N9   DG A  33      -5.025-368.058-213.730 
ATOM    678  C8   DG A  33      -5.427-367.192-214.723 
ATOM    679  N7   DG A  33      -4.448-366.742-215.469 
ATOM    680  C5   DG A  33      -3.315-367.354-214.932 
ATOM    681  C6   DG A  33      -1.953-367.255-215.318 
ATOM    682  O6   DG A  33      -1.457-366.597-216.229 
ATOM    683  N1   DG A  33      -1.131-368.043-214.501 
ATOM    684  C2   DG A  33      -1.568-368.824-213.449 
ATOM    685  N2   DG A  33      -0.624-369.503-212.792 
ATOM    686  N3   DG A  33      -2.845-368.917-213.088 
ATOM    687  C4   DG A  33      -3.657-368.158-213.870 
ATOM    688  P    DA A  34      -7.902-369.055-208.987 
ATOM    689  OP1  DA A  34      -8.915-370.077-208.640 
ATOM    690  OP2  DA A  34      -8.391-367.661-209.075 
ATOM    691  O5'  DA A  34      -6.682-369.133-207.955 
ATOM    692  C5'  DA A  34      -5.613-370.063-208.208 
ATOM    693  C4'  DA A  34      -4.276-369.396-207.952 
ATOM    694  O4'  DA A  34      -3.760-368.713-209.131 
ATOM    695  C3'  DA A  34      -4.266-368.319-206.868 
ATOM    696  O3'  DA A  34      -3.036-368.392-206.156 
ATOM    697  C2'  DA A  34      -4.306-366.997-207.635 
ATOM    698  C1'  DA A  34      -3.347-367.410-208.747 
ATOM    699  N9   DA A  34      -3.411-366.533-209.950 
ATOM    700  C8   DA A  34      -4.498-365.898-210.480 
ATOM    701  N7   DA A  34      -4.231-365.199-211.539 
ATOM    702  C5   DA A  34      -2.868-365.381-211.727 
ATOM    703  C6   DA A  34      -1.972-364.897-212.694 
ATOM    704  N6   DA A  34      -2.334-364.089-213.700 
ATOM    705  N1   DA A  34      -0.683-365.273-212.587 
ATOM    706  C2   DA A  34      -0.330-366.076-211.585 
ATOM    707  N3   DA A  34      -1.073-366.589-210.630 
ATOM    708  C4   DA A  34      -2.357-366.197-210.758 
ATOM    709  P    DG A  35      -3.043-368.176-204.571 
ATOM    710  OP1  DG A  35      -3.386-369.450-203.898 
ATOM    711  OP2  DG A  35      -3.893-367.014-204.232 
ATOM    712  O5'  DG A  35      -1.508-367.817-204.294 
ATOM    713  C5'  DG A  35      -0.496-368.370-205.156 
ATOM    714  C4'  DG A  35       0.520-367.303-205.512 
ATOM    715  O4'  DG A  35       0.138-366.546-206.696 
ATOM    716  C3'  DG A  35       0.759-366.231-204.450 
ATOM    717  O3'  DG A  35       2.138-365.878-204.454 
ATOM    718  C2'  DG A  35      -0.051-365.026-204.926 
ATOM    719  C1'  DG A  35       0.283-365.163-206.409 
ATOM    720  N9   DG A  35      -0.637-364.406-207.302 
ATOM    721  C8   DG A  35      -1.985-364.161-207.158 
ATOM    722  N7   DG A  35      -2.506-363.454-208.132 
ATOM    723  C5   DG A  35      -1.427-363.213-208.980 
ATOM    724  C6   DG A  35      -1.368-362.498-210.204 
ATOM    725  O6   DG A  35      -2.273-361.921-210.803 
ATOM    726  N1   DG A  35      -0.071-362.498-210.737 
ATOM    727  C2   DG A  35       1.025-363.110-210.162 
ATOM    728  N2   DG A  35       2.176-362.996-210.827 
ATOM    729  N3   DG A  35       0.969-363.781-209.012 
ATOM    730  C4   DG A  35      -0.281-363.790-208.484 
ATOM    731  P    DA A  36       2.873-365.605-203.058 
ATOM    732  OP1  DA A  36       3.312-366.890-202.469 
ATOM    733  OP2  DA A  36       2.013-364.758-202.202 
ATOM    734  O5'  DA A  36       4.150-364.766-203.533 
ATOM    735  C5'  DA A  36       4.696-365.008-204.843 
ATOM    736  C4'  DA A  36       5.024-363.690-205.520 
ATOM    737  O4'  DA A  36       3.891-363.147-206.255 
ATOM    738  C3'  DA A  36       5.440-362.551-204.590 
ATOM    739  O3'  DA A  36       6.450-361.780-205.229 
ATOM    740  C2'  DA A  36       4.186-361.688-204.449 
ATOM    741  C1'  DA A  36       3.745-361.779-205.908 
ATOM    742  N9   DA A  36       2.323-361.393-206.129 
ATOM    743  C8   DA A  36       1.254-361.589-205.304 
ATOM    744  N7   DA A  36       0.135-361.137-205.779 
ATOM    745  C5   DA A  36       0.487-360.602-207.010 
ATOM    746  C6   DA A  36      -0.260-359.964-208.015 
ATOM    747  N6   DA A  36      -1.580-359.747-207.930 
ATOM    748  N1   DA A  36       0.402-359.554-209.113 
ATOM    749  C2   DA A  36       1.714-359.772-209.191 
ATOM    750  N3   DA A  36       2.512-360.353-208.323 
ATOM    751  C4   DA A  36       1.826-360.754-207.233 
ATOM    752  P    DA A  37       7.671-361.225-204.357 
ATOM    753  OP1  DA A  37       8.705-362.277-204.225 
ATOM    754  OP2  DA A  37       7.159-360.657-203.091 
ATOM    755  O5'  DA A  37       8.218-360.047-205.292 
ATOM    756  C5'  DA A  37       8.067-360.162-206.719 
ATOM    757  C4'  DA A  37       7.602-358.841-207.299 
ATOM    758  O4'  DA A  37       6.150-358.719-207.305 
ATOM    759  C3'  DA A  37       8.074-357.588-206.562 
ATOM    760  O3'  DA A  37       8.340-356.567-207.515 
ATOM    761  C2'  DA A  37       6.874-357.161-205.716 
ATOM    762  C1'  DA A  37       5.806-357.452-206.765 
ATOM    763  N9   DA A  37       4.428-357.548-206.206 
ATOM    764  C8   DA A  37       4.038-358.035-204.991 
ATOM    765  N7   DA A  37       2.757-357.983-204.792 
ATOM    766  C5   DA A  37       2.260-357.419-205.960 
ATOM    767  C6   DA A  37       0.957-357.097-206.376 
ATOM    768  N6   DA A  37      -0.133-357.307-205.625 
ATOM    769  N1   DA A  37       0.816-356.548-207.597 
ATOM    770  C2   DA A  37       1.903-356.342-208.339 
ATOM    771  N3   DA A  37       3.161-356.601-208.058 
ATOM    772  C4   DA A  37       3.276-357.149-206.831 
ATOM    773  P    DC A  38       9.608-355.614-207.299 
ATOM    774  OP1  DC A  38      10.822-356.276-207.828 
ATOM    775  OP2  DC A  38       9.668-355.181-205.886 
ATOM    776  O5'  DC A  38       9.229-354.367-208.227 
ATOM    777  C5'  DC A  38       8.417-354.587-209.396 
ATOM    778  C4'  DC A  38       7.356-353.509-209.501 
ATOM    779  O4'  DC A  38       6.141-353.854-208.775 
ATOM    780  C3'  DC A  38       7.742-352.139-208.944 
ATOM    781  O3'  DC A  38       7.172-351.130-209.769 
ATOM    782  C2'  DC A  38       7.074-352.077-207.570 
ATOM    783  C1'  DC A  38       5.762-352.739-207.982 
ATOM    784  N1   DC A  38       4.959-353.241-206.833 
ATOM    785  C2   DC A  38       3.571-353.177-206.933 
ATOM    786  O2   DC A  38       3.069-352.710-207.963 
ATOM    787  N3   DC A  38       2.820-353.628-205.896 
ATOM    788  C4   DC A  38       3.403-354.126-204.798 
ATOM    789  N4   DC A  38       2.627-354.554-203.814 
ATOM    790  C5   DC A  38       4.829-354.201-204.674 
ATOM    791  C6   DC A  38       5.561-353.744-205.721 
ATOM    792  P    DC A  39       8.029-349.816-210.091 
ATOM    793  OP1  DC A  39       8.940-350.083-211.227 
ATOM    794  OP2  DC A  39       8.666-349.324-208.849 
ATOM    795  O5'  DC A  39       6.883-348.797-210.547 
ATOM    796  C5'  DC A  39       5.698-349.316-211.179 
ATOM    797  C4'  DC A  39       4.468-348.636-210.612 
ATOM    798  O4'  DC A  39       3.954-349.314-209.431 
ATOM    799  C3'  DC A  39       4.659-347.190-210.153 
ATOM    800  O3'  DC A  39       3.482-346.452-210.457 
ATOM    801  C2'  DC A  39       4.796-347.281-208.634 
ATOM    802  C1'  DC A  39       3.721-348.343-208.422 
ATOM    803  N1   DC A  39       3.800-349.021-207.099 
ATOM    804  C2   DC A  39       2.606-349.404-206.493 
ATOM    805  O2   DC A  39       1.540-349.168-207.073 
ATOM    806  N3   DC A  39       2.657-350.024-205.285 
ATOM    807  C4   DC A  39       3.832-350.261-204.690 
ATOM    808  N4   DC A  39       3.830-350.868-203.513 
ATOM    809  C5   DC A  39       5.071-349.874-205.296 
ATOM    810  C6   DC A  39       5.000-349.257-206.503 
ATOM    811  P    DT A  40       3.624-344.950-210.993 
ATOM    812  OP1  DT A  40       3.865-344.965-212.453 
ATOM    813  OP2  DT A  40       4.624-344.226-210.178 
ATOM    814  O5'  DT A  40       2.164-344.368-210.693 
ATOM    815  C5'  DT A  40       1.037-345.264-210.718 
ATOM    816  C4'  DT A  40       0.127-344.984-209.538 
ATOM    817  O4'  DT A  40       0.510-345.736-208.351 
ATOM    818  C3'  DT A  40       0.088-343.533-209.058 
ATOM    819  O3'  DT A  40      -1.237-343.220-208.647 
ATOM    820  C2'  DT A  40       0.997-343.507-207.829 
ATOM    821  C1'  DT A  40       0.546-344.844-207.248 
ATOM    822  N1   DT A  40       1.482-345.403-206.232 
ATOM    823  C2   DT A  40       0.927-346.105-205.189 
ATOM    824  O2   DT A  40      -0.273-346.280-205.073 
ATOM    825  N3   DT A  40       1.825-346.606-204.267 
ATOM    826  C4   DT A  40       3.197-346.467-204.301 
ATOM    827  O4   DT A  40       3.900-346.961-203.417 
ATOM    828  C5   DT A  40       3.685-345.714-205.433 
ATOM    829  C7   DT A  40       5.168-345.515-205.547 
ATOM    830  C6   DT A  40       2.834-345.215-206.344 
ATOM    831  P    DA A  41      -1.836-341.776-208.992 
ATOM    832  OP1  DA A  41      -2.378-341.780-210.369 
ATOM    833  OP2  DA A  41      -0.827-340.737-208.694 
ATOM    834  O5'  DA A  41      -3.039-341.674-207.941 
ATOM    835  C5'  DA A  41      -3.700-342.881-207.517 
ATOM    836  C4'  DA A  41      -3.920-342.851-206.017 
ATOM    837  O4'  DA A  41      -2.787-343.389-205.279 
ATOM    838  C3'  DA A  41      -4.137-341.468-205.404 
ATOM    839  O3'  DA A  41      -5.095-341.573-204.358 
ATOM    840  C2'  DA A  41      -2.786-341.101-204.791 
ATOM    841  C1'  DA A  41      -2.462-342.484-204.235 
ATOM    842  N9   DA A  41      -1.025-342.670-203.892 
ATOM    843  C8   DA A  41       0.071-342.149-204.518 
ATOM    844  N7   DA A  41       1.198-342.496-203.978 
ATOM    845  C5   DA A  41       0.825-343.307-202.915 
ATOM    846  C6   DA A  41       1.568-343.996-201.943 
ATOM    847  N6   DA A  41       2.907-343.975-201.882 
ATOM    848  N1   DA A  41       0.882-344.709-201.030 
ATOM    849  C2   DA A  41      -0.449-344.726-201.095 
ATOM    850  N3   DA A  41      -1.246-344.125-201.952 
ATOM    851  C4   DA A  41      -0.534-343.419-202.854 
ATOM    852  P    DG A  42      -6.180-340.411-204.179 
ATOM    853  OP1  DG A  42      -7.316-340.648-205.098 
ATOM    854  OP2  DG A  42      -5.519-339.092-204.292 
ATOM    855  O5'  DG A  42      -6.651-340.647-202.669 
ATOM    856  C5'  DG A  42      -6.616-341.981-202.127 
ATOM    857  C4'  DG A  42      -6.043-341.956-200.723 
ATOM    858  O4'  DG A  42      -4.591-342.073-200.714 
ATOM    859  C3'  DG A  42      -6.315-340.686-199.917 
ATOM    860  O3'  DG A  42      -6.529-341.042-198.556 
ATOM    861  C2'  DG A  42      -5.019-339.882-200.011 
ATOM    862  C1'  DG A  42      -4.067-341.065-199.864 
ATOM    863  N9   DG A  42      -2.673-340.770-200.301 
ATOM    864  C8   DG A  42      -2.234-339.954-201.321 
ATOM    865  N7   DG A  42      -0.931-339.911-201.446 
ATOM    866  C5   DG A  42      -0.473-340.757-200.438 
ATOM    867  C6   DG A  42       0.852-341.113-200.075 
ATOM    868  O6   DG A  42       1.912-340.749-200.578 
ATOM    869  N1   DG A  42       0.865-342.001-198.990 
ATOM    870  C2   DG A  42      -0.256-342.481-198.341 
ATOM    871  N2   DG A  42      -0.031-343.321-197.328 
ATOM    872  N3   DG A  42      -1.499-342.147-198.683 
ATOM    873  C4   DG A  42      -1.528-341.286-199.733 
ATOM    874  P    DA A  43      -7.661-340.277-197.723 
ATOM    875  OP1  DA A  43      -8.977-340.903-197.983 
ATOM    876  OP2  DA A  43      -7.572-338.823-197.983 
ATOM    877  O5'  DA A  43      -7.207-340.582-196.220 
ATOM    878  C5'  DA A  43      -6.510-341.811-195.936 
ATOM    879  C4'  DA A  43      -5.342-341.542-195.008 
ATOM    880  O4'  DA A  43      -4.128-341.193-195.730 
ATOM    881  C3'  DA A  43      -5.529-340.389-194.022 
ATOM    882  O3'  DA A  43      -4.907-340.733-192.789 
ATOM    883  C2'  DA A  43      -4.763-339.221-194.642 
ATOM    884  C1'  DA A  43      -3.569-340.033-195.133 
ATOM    885  N9   DA A  43      -2.749-339.332-196.160 
ATOM    886  C8   DA A  43      -3.166-338.476-197.139 
ATOM    887  N7   DA A  43      -2.206-338.023-197.884 
ATOM    888  C5   DA A  43      -1.068-338.622-197.364 
ATOM    889  C6   DA A  43       0.289-338.547-197.719 
ATOM    890  N6   DA A  43       0.749-337.800-198.733 
ATOM    891  N1   DA A  43       1.161-339.271-196.992 
ATOM    892  C2   DA A  43       0.699-340.012-195.985 
ATOM    893  N3   DA A  43      -0.538-340.159-195.563 
ATOM    894  C4   DA A  43      -1.390-339.425-196.307 
ATOM    895  P    DG A  44      -5.627-340.329-191.418 
ATOM    896  OP1  DG A  44      -6.640-341.351-191.070 
ATOM    897  OP2  DG A  44      -6.115-338.935-191.505 
ATOM    898  O5'  DG A  44      -4.407-340.407-190.386 
ATOM    899  C5'  DG A  44      -3.337-341.337-190.638 
ATOM    900  C4'  DG A  44      -2.000-340.670-190.383 
ATOM    901  O4'  DG A  44      -1.485-339.987-191.561 
ATOM    902  C3'  DG A  44      -1.990-339.593-189.298 
ATOM    903  O3'  DG A  44      -0.760-339.666-188.587 
ATOM    904  C2'  DG A  44      -2.030-338.271-190.065 
ATOM    905  C1'  DG A  44      -1.071-338.684-191.178 
ATOM    906  N9   DG A  44      -1.135-337.807-192.380 
ATOM    907  C8   DG A  44      -2.220-337.158-192.929 
ATOM    908  N7   DG A  44      -1.937-336.456-193.998 
ATOM    909  C5   DG A  44      -0.568-336.652-194.170 
ATOM    910  C6   DG A  44       0.310-336.144-195.163 
ATOM    911  O6   DG A  44       0.056-335.404-196.110 
ATOM    912  N1   DG A  44       1.622-336.593-194.963 
ATOM    913  C2   DG A  44       2.033-337.425-193.939 
ATOM    914  N2   DG A  44       3.331-337.739-193.924 
ATOM    915  N3   DG A  44       1.208-337.901-193.009 
ATOM    916  C4   DG A  44      -0.069-337.474-193.188 
ATOM    917  P    DT A  45      -0.767-339.450-187.001 
ATOM    918  OP1  DT A  45      -1.110-340.724-186.328 
ATOM    919  OP2  DT A  45      -1.618-338.288-186.662 
ATOM    920  O5'  DT A  45       0.767-339.091-186.724 
ATOM    921  C5'  DT A  45       1.779-339.644-187.587 
ATOM    922  C4'  DT A  45       2.795-338.577-187.943 
ATOM    923  O4'  DT A  45       2.413-337.819-189.126 
ATOM    924  C3'  DT A  45       3.035-337.505-186.880 
ATOM    925  O3'  DT A  45       4.413-337.152-186.884 
ATOM    926  C2'  DT A  45       2.224-336.300-187.356 
ATOM    927  C1'  DT A  45       2.558-336.437-188.839 
ATOM    928  N1   DT A  45       1.639-335.680-189.732 
ATOM    929  C2   DT A  45       2.181-335.135-190.871 
ATOM    930  O2   DT A  45       3.358-335.248-191.165 
ATOM    931  N3   DT A  45       1.298-334.439-191.675 
ATOM    932  C4   DT A  45      -0.049-334.250-191.439 
ATOM    933  O4   DT A  45      -0.739-333.608-192.233 
ATOM    934  C5   DT A  45      -0.525-334.860-190.220 
ATOM    935  C7   DT A  45      -1.980-334.701-189.888 
ATOM    936  C6   DT A  45       0.311-335.541-189.420 
ATOM    937  P    DT A  46       5.148-336.879-185.488 
ATOM    938  OP1  DT A  46       5.587-338.163-184.899 
ATOM    939  OP2  DT A  46       4.288-336.032-184.633 
ATOM    940  O5'  DT A  46       6.426-336.039-185.964 
ATOM    941  C5'  DT A  46       6.971-336.281-187.273 
ATOM    942  C4'  DT A  46       7.299-334.964-187.950 
ATOM    943  O4'  DT A  46       6.166-334.421-188.685 
ATOM    944  C3'  DT A  46       7.715-333.825-187.020 
ATOM    945  O3'  DT A  46       8.726-333.054-187.660 
ATOM    946  C2'  DT A  46       6.462-332.962-186.880 
ATOM    947  C1'  DT A  46       6.021-333.053-188.338 
ATOM    948  N1   DT A  46       4.599-332.667-188.559 
ATOM    949  C2   DT A  46       4.300-332.030-189.739 
ATOM    950  O2   DT A  46       5.139-331.778-190.587 
ATOM    951  N3   DT A  46       2.973-331.687-189.909 
ATOM    952  C4   DT A  46       1.946-331.924-189.018 
ATOM    953  O4   DT A  46       0.795-331.570-189.280 
ATOM    954  C5   DT A  46       2.358-332.597-187.809 
ATOM    955  C7   DT A  46       1.301-332.893-186.785 
ATOM    956  C6   DT A  46       3.642-332.941-187.618 
ATOM    957  P    DG A  47       9.947-332.499-186.787 
ATOM    958  OP1  DG A  47      10.981-333.551-186.656 
ATOM    959  OP2  DG A  47       9.434-331.931-185.521 
ATOM    960  O5'  DG A  47      10.493-331.321-187.722 
ATOM    961  C5'  DG A  47      10.342-331.436-189.149 
ATOM    962  C4'  DG A  47       9.877-330.115-189.729 
ATOM    963  O4'  DG A  47       8.426-329.993-189.736 
ATOM    964  C3'  DG A  47      10.349-328.862-188.993 
ATOM    965  O3'  DG A  47      10.615-327.840-189.946 
ATOM    966  C2'  DG A  47       9.150-328.435-188.146 
ATOM    967  C1'  DG A  47       8.081-328.726-189.195 
ATOM    968  N9   DG A  47       6.704-328.822-188.636 
ATOM    969  C8   DG A  47       6.291-329.309-187.415 
ATOM    970  N7   DG A  47       4.994-329.251-187.227 
ATOM    971  C5   DG A  47       4.515-328.684-188.407 
ATOM    972  C6   DG A  47       3.186-328.370-188.796 
ATOM    973  O6   DG A  47       2.142-328.531-188.168 
ATOM    974  N1   DG A  47       3.148-327.806-190.079 
ATOM    975  C2   DG A  47       4.249-327.575-190.880 
ATOM    976  N2   DG A  47       4.001-327.028-192.073 
ATOM    977  N3   DG A  47       5.494-327.870-190.515 
ATOM    978  C4   DG A  47       5.549-328.418-189.273 
ATOM    979  P    DG A  48      11.884-326.888-189.729 
ATOM    980  OP1  DG A  48      13.098-327.550-190.258 
ATOM    981  OP2  DG A  48      11.943-326.455-188.316 
ATOM    982  O5'  DG A  48      11.505-325.641-190.657 
ATOM    983  C5'  DG A  48      10.693-325.861-191.826 
ATOM    984  C4'  DG A  48       9.631-324.783-191.931 
ATOM    985  O4'  DG A  48       8.416-325.128-191.206 
ATOM    986  C3'  DG A  48      10.017-323.413-191.375 
ATOM    987  O3'  DG A  48       9.448-322.404-192.200 
ATOM    988  C2'  DG A  48       9.350-323.351-190.001 
ATOM    989  C1'  DG A  48       8.038-324.013-190.412 
ATOM    990  N9   DG A  48       7.235-324.515-189.263 
ATOM    991  C8   DG A  48       7.663-325.053-188.068 
ATOM    992  N7   DG A  48       6.691-325.400-187.260 
ATOM    993  C5   DG A  48       5.537-325.068-187.969 
ATOM    994  C6   DG A  48       4.172-325.209-187.608 
ATOM    995  O6   DG A  48       3.692-325.664-186.574 
ATOM    996  N1   DG A  48       3.323-324.745-188.623 
ATOM    997  C2   DG A  48       3.740-324.213-189.828 
ATOM    998  N2   DG A  48       2.774-323.827-190.665 
ATOM    999  N3   DG A  48       5.022-324.082-190.165 
ATOM   1000  C4   DG A  48       5.857-324.527-189.191 
ATOM   1001  P    DG A  49      10.305-321.090-192.521 
ATOM   1002  OP1  DG A  49      11.215-321.357-193.657 
ATOM   1003  OP2  DG A  49      10.941-320.598-191.280 
ATOM   1004  O5'  DG A  49       9.159-320.071-192.977 
ATOM   1005  C5'  DG A  49       7.974-320.590-193.609 
ATOM   1006  C4'  DG A  49       6.743-319.910-193.042 
ATOM   1007  O4'  DG A  49       6.229-320.588-191.861 
ATOM   1008  C3'  DG A  49       6.935-318.464-192.584 
ATOM   1009  O3'  DG A  49       5.757-317.726-192.888 
ATOM   1010  C2'  DG A  49       7.071-318.555-191.064 
ATOM   1011  C1'  DG A  49       5.996-319.617-190.853 
ATOM   1012  N9   DG A  49       6.075-320.295-189.530 
ATOM   1013  C8   DG A  49       7.187-320.615-188.780 
ATOM   1014  N7   DG A  49       6.912-321.215-187.647 
ATOM   1015  C5   DG A  49       5.521-321.299-187.646 
ATOM   1016  C6   DG A  49       4.639-321.849-186.680 
ATOM   1017  O6   DG A  49       4.909-322.385-185.609 
ATOM   1018  N1   DG A  49       3.300-321.723-187.077 
ATOM   1019  C2   DG A  49       2.870-321.142-188.254 
ATOM   1020  N2   DG A  49       1.550-321.120-188.449 
ATOM   1021  N3   DG A  49       3.699-320.626-189.160 
ATOM   1022  C4   DG A  49       5.001-320.740-188.789 
ATOM   1023  P    DA A  50       5.900-316.224-193.424 
ATOM   1024  OP1  DA A  50       6.140-316.239-194.884 
ATOM   1025  OP2  DA A  50       6.900-315.500-192.609 
ATOM   1026  O5'  DA A  50       4.440-315.642-193.124 
ATOM   1027  C5'  DA A  50       3.312-316.537-193.148 
ATOM   1028  C4'  DA A  50       2.403-316.258-191.969 
ATOM   1029  O4'  DA A  50       2.785-317.010-190.782 
ATOM   1030  C3'  DA A  50       2.363-314.807-191.488 
ATOM   1031  O3'  DA A  50       1.038-314.494-191.077 
ATOM   1032  C2'  DA A  50       3.272-314.781-190.259 
ATOM   1033  C1'  DA A  50       2.821-316.118-189.678 
ATOM   1034  N9   DA A  50       3.757-316.676-188.662 
ATOM   1035  C8   DA A  50       5.118-316.584-188.623 
ATOM   1036  N7   DA A  50       5.655-317.178-187.602 
ATOM   1037  C5   DA A  50       4.571-317.704-186.913 
ATOM   1038  C6   DA A  50       4.474-318.455-185.730 
ATOM   1039  N6   DA A  50       5.534-318.823-184.998 
ATOM   1040  N1   DA A  50       3.241-318.815-185.324 
ATOM   1041  C2   DA A  50       2.191-318.446-186.056 
ATOM   1042  N3   DA A  50       2.158-317.749-187.170 
ATOM   1043  C4   DA A  50       3.404-317.401-187.554 
ATOM   1044  P    DA A  51       0.440-313.050-191.423 
ATOM   1045  OP1  DA A  51      -0.102-313.054-192.800 
ATOM   1046  OP2  DA A  51       1.449-312.010-191.124 
ATOM   1047  O5'  DA A  51      -0.763-312.948-190.371 
ATOM   1048  C5'  DA A  51      -1.425-314.155-189.947 
ATOM   1049  C4'  DA A  51      -1.645-314.125-188.448 
ATOM   1050  O4'  DA A  51      -0.511-314.663-187.709 
ATOM   1051  C3'  DA A  51      -1.861-312.742-187.834 
ATOM   1052  O3'  DA A  51      -2.819-312.847-186.788 
ATOM   1053  C2'  DA A  51      -0.511-312.375-187.221 
ATOM   1054  C1'  DA A  51      -0.187-313.758-186.665 
ATOM   1055  N9   DA A  51       1.251-313.944-186.322 
ATOM   1056  C8   DA A  51       2.347-313.423-186.949 
ATOM   1057  N7   DA A  51       3.474-313.770-186.408 
ATOM   1058  C5   DA A  51       3.101-314.581-185.345 
ATOM   1059  C6   DA A  51       3.843-315.270-184.373 
ATOM   1060  N6   DA A  51       5.182-315.249-184.313 
ATOM   1061  N1   DA A  51       3.157-315.983-183.460 
ATOM   1062  C2   DA A  51       1.827-316.000-183.525 
ATOM   1063  N3   DA A  51       1.030-315.399-184.383 
ATOM   1064  C4   DA A  51       1.741-314.693-185.284 
ATOM   1065  P    DG A  52      -3.905-311.684-186.609 
ATOM   1066  OP1  DG A  52      -5.041-311.922-187.528 
ATOM   1067  OP2  DG A  52      -3.243-310.366-186.722 
ATOM   1068  O5'  DG A  52      -4.376-311.921-185.099 
ATOM   1069  C5'  DG A  52      -4.341-313.255-184.558 
ATOM   1070  C4'  DG A  52      -3.768-313.230-183.154 
ATOM   1071  O4'  DG A  52      -2.316-313.347-183.144 
ATOM   1072  C3'  DG A  52      -4.040-311.960-182.347 
ATOM   1073  O3'  DG A  52      -4.254-312.316-180.987 
ATOM   1074  C2'  DG A  52      -2.744-311.156-182.441 
ATOM   1075  C1'  DG A  52      -1.791-312.339-182.294 
ATOM   1076  N9   DG A  52      -0.398-312.044-182.732 
ATOM   1077  C8   DG A  52       0.041-311.228-183.752 
ATOM   1078  N7   DG A  52       1.345-311.185-183.877 
ATOM   1079  C5   DG A  52       1.803-312.030-182.868 
ATOM   1080  C6   DG A  52       3.127-312.387-182.505 
ATOM   1081  O6   DG A  52       4.187-312.023-183.008 
ATOM   1082  N1   DG A  52       3.141-313.275-181.420 
ATOM   1083  C2   DG A  52       2.020-313.755-180.772 
ATOM   1084  N2   DG A  52       2.244-314.595-179.758 
ATOM   1085  N3   DG A  52       0.777-313.421-181.113 
ATOM   1086  C4   DG A  52       0.747-312.560-182.163 
ATOM   1087  P    DA A  53      -5.386-311.551-180.153 
ATOM   1088  OP1  DA A  53      -6.702-312.177-180.413 
ATOM   1089  OP2  DA A  53      -5.296-310.097-180.413 
ATOM   1090  O5'  DA A  53      -4.932-311.856-178.650 
ATOM   1091  C5'  DA A  53      -4.235-313.085-178.367 
ATOM   1092  C4'  DA A  53      -3.067-312.816-177.438 
ATOM   1093  O4'  DA A  53      -1.852-312.466-178.161 
ATOM   1094  C3'  DA A  53      -3.253-311.663-176.452 
ATOM   1095  O3'  DA A  53      -2.632-312.007-175.219 
ATOM   1096  C2'  DA A  53      -2.488-310.495-177.072 
ATOM   1097  C1'  DA A  53      -1.294-311.307-177.563 
ATOM   1098  N9   DA A  53      -0.474-310.606-178.591 
ATOM   1099  C8   DA A  53      -0.890-309.749-179.570 
ATOM   1100  N7   DA A  53       0.069-309.297-180.314 
ATOM   1101  C5   DA A  53       1.208-309.896-179.794 
ATOM   1102  C6   DA A  53       2.565-309.821-180.150 
ATOM   1103  N6   DA A  53       3.024-309.074-181.164 
ATOM   1104  N1   DA A  53       3.436-310.544-179.422 
ATOM   1105  C2   DA A  53       2.974-311.285-178.416 
ATOM   1106  N3   DA A  53       1.737-311.433-177.993 
ATOM   1107  C4   DA A  53       0.885-310.699-178.737 
ATOM   1108  P    DC A  54      -3.352-311.603-173.848 
ATOM   1109  OP1  DC A  54      -4.364-312.625-173.500 
ATOM   1110  OP2  DC A  54      -3.840-310.209-173.936 
ATOM   1111  O5'  DC A  54      -2.131-311.681-172.816 
ATOM   1112  C5'  DC A  54      -1.062-312.611-173.069 
ATOM   1113  C4'  DC A  54       0.275-311.944-172.813 
ATOM   1114  O4'  DC A  54       0.791-311.261-173.991 
ATOM   1115  C3'  DC A  54       0.285-310.867-171.728 
ATOM   1116  O3'  DC A  54       1.515-310.940-171.017 
ATOM   1117  C2'  DC A  54       0.245-309.545-172.496 
ATOM   1118  C1'  DC A  54       1.204-309.958-173.608 
ATOM   1119  N1   DC A  54       1.140-309.080-174.810 
ATOM   1120  C2   DC A  54       2.322-308.852-175.511 
ATOM   1121  O2   DC A  54       3.364-309.383-175.111 
ATOM   1122  N3   DC A  54       2.284-308.055-176.609 
ATOM   1123  C4   DC A  54       1.134-307.498-177.010 
ATOM   1124  N4   DC A  54       1.150-306.728-178.087 
ATOM   1125  C5   DC A  54      -0.092-307.720-176.303 
ATOM   1126  C6   DC A  54      -0.034-308.520-175.208 
ATOM   1127  P    DG A  55       1.508-310.724-169.431 
ATOM   1128  OP1  DG A  55       1.165-311.998-168.759 
ATOM   1129  OP2  DG A  55       0.658-309.562-169.093 
ATOM   1130  O5'  DG A  55       3.043-310.365-169.154 
ATOM   1131  C5'  DG A  55       4.055-310.918-170.017 
ATOM   1132  C4'  DG A  55       5.071-309.851-170.373 
ATOM   1133  O4'  DG A  55       4.689-309.093-171.557 
ATOM   1134  C3'  DG A  55       5.310-308.779-169.310 
ATOM   1135  O3'  DG A  55       6.689-308.426-169.315 
ATOM   1136  C2'  DG A  55       4.500-307.574-169.787 
ATOM   1137  C1'  DG A  55       4.834-307.711-171.269 
ATOM   1138  N9   DG A  55       3.914-306.954-172.163 
ATOM   1139  C8   DG A  55       2.566-306.709-172.019 
ATOM   1140  N7   DG A  55       2.045-306.001-172.992 
ATOM   1141  C5   DG A  55       3.124-305.760-173.841 
ATOM   1142  C6   DG A  55       3.183-305.046-175.065 
ATOM   1143  O6   DG A  55       2.278-304.468-175.664 
ATOM   1144  N1   DG A  55       4.480-305.046-175.598 
ATOM   1145  C2   DG A  55       5.576-305.658-175.022 
ATOM   1146  N2   DG A  55       6.727-305.544-175.688 
ATOM   1147  N3   DG A  55       5.520-306.329-173.873 
ATOM   1148  C4   DG A  55       4.269-306.337-173.344 
ATOM   1149  P    DT A  56       7.424-308.153-167.919 
ATOM   1150  OP1  DT A  56       7.863-309.437-167.329 
ATOM   1151  OP2  DT A  56       6.564-307.306-167.063 
ATOM   1152  O5'  DT A  56       8.701-307.313-168.394 
ATOM   1153  C5'  DT A  56       9.247-307.555-169.704 
ATOM   1154  C4'  DT A  56       9.575-306.238-170.380 
ATOM   1155  O4'  DT A  56       8.442-305.695-171.116 
ATOM   1156  C3'  DT A  56       9.991-305.099-169.450 
ATOM   1157  O3'  DT A  56      11.001-304.328-170.090 
ATOM   1158  C2'  DT A  56       8.737-304.236-169.310 
ATOM   1159  C1'  DT A  56       8.296-304.326-170.768 
ATOM   1160  N1   DT A  56       6.874-303.941-170.990 
ATOM   1161  C2   DT A  56       6.576-303.304-172.170 
ATOM   1162  O2   DT A  56       7.414-303.051-173.017 
ATOM   1163  N3   DT A  56       5.249-302.961-172.339 
ATOM   1164  C4   DT A  56       4.221-303.198-171.448 
ATOM   1165  O4   DT A  56       3.070-302.844-171.710 
ATOM   1166  C5   DT A  56       4.634-303.871-170.239 
ATOM   1167  C7   DT A  56       3.577-304.167-169.215 
ATOM   1168  C6   DT A  56       5.918-304.215-170.048 
ATOM   1169  P    DC A  57      12.222-303.773-169.218 
ATOM   1170  OP1  DC A  57      13.256-304.825-169.086 
ATOM   1171  OP2  DC A  57      11.710-303.205-167.951 
ATOM   1172  O5'  DC A  57      12.769-302.595-170.152 
ATOM   1173  C5'  DC A  57      12.618-302.710-171.580 
ATOM   1174  C4'  DC A  57      12.153-301.389-172.159 
ATOM   1175  O4'  DC A  57      10.701-301.266-172.166 
ATOM   1176  C3'  DC A  57      12.625-300.136-171.423 
ATOM   1177  O3'  DC A  57      12.891-299.114-172.376 
ATOM   1178  C2'  DC A  57      11.425-299.709-170.577 
ATOM   1179  C1'  DC A  57      10.357-300.000-171.625 
ATOM   1180  N1   DC A  57       8.979-300.095-171.067 
ATOM   1181  C2   DC A  57       7.925-299.637-171.853 
ATOM   1182  O2   DC A  57       8.175-299.176-172.973 
ATOM   1183  N3   DC A  57       6.663-299.715-171.361 
ATOM   1184  C4   DC A  57       6.435-300.222-170.143 
ATOM   1185  N4   DC A  57       5.185-300.277-169.708 
ATOM   1186  C5   DC A  57       7.504-300.698-169.318 
ATOM   1187  C6   DC A  57       8.759-300.611-169.827 
ATOM   1188  P    DA A  58      14.159-298.162-172.160 
ATOM   1189  OP1  DA A  58      15.373-298.824-172.688 
ATOM   1190  OP2  DA A  58      14.219-297.729-170.746 
ATOM   1191  O5'  DA A  58      13.780-296.914-173.088 
ATOM   1192  C5'  DA A  58      12.968-297.135-174.257 
ATOM   1193  C4'  DA A  58      11.907-296.057-174.362 
ATOM   1194  O4'  DA A  58      10.692-296.401-173.636 
ATOM   1195  C3'  DA A  58      12.293-294.687-173.805 
ATOM   1196  O3'  DA A  58      11.723-293.678-174.630 
ATOM   1197  C2'  DA A  58      11.625-294.625-172.431 
ATOM   1198  C1'  DA A  58      10.313-295.287-172.842 
ATOM   1199  N9   DA A  58       9.510-295.789-171.693 
ATOM   1200  C8   DA A  58       9.952-296.320-170.516 
ATOM   1201  N7   DA A  58       9.001-296.667-169.705 
ATOM   1202  C5   DA A  58       7.841-296.344-170.395 
ATOM   1203  C6   DA A  58       6.480-296.469-170.071 
ATOM   1204  N6   DA A  58       6.039-296.980-168.912 
ATOM   1205  N1   DA A  58       5.584-296.049-170.984 
ATOM   1206  C2   DA A  58       6.028-295.543-172.133 
ATOM   1207  N3   DA A  58       7.265-295.377-172.545 
ATOM   1208  C4   DA A  58       8.142-295.805-171.613 
ATOM   1209  P    DC A  59      12.580-292.364-174.951 
ATOM   1210  OP1  DC A  59      13.490-292.631-176.087 
ATOM   1211  OP2  DC A  59      13.217-291.872-173.710 
ATOM   1212  O5'  DC A  59      11.434-291.344-175.408 
ATOM   1213  C5'  DC A  59      10.249-291.864-176.040 
ATOM   1214  C4'  DC A  59       9.019-291.184-175.473 
ATOM   1215  O4'  DC A  59       8.505-291.862-174.292 
ATOM   1216  C3'  DC A  59       9.210-289.738-175.014 
ATOM   1217  O3'  DC A  59       8.033-289.000-175.318 
ATOM   1218  C2'  DC A  59       9.347-289.829-173.495 
ATOM   1219  C1'  DC A  59       8.272-290.891-173.283 
ATOM   1220  N1   DC A  59       8.351-291.569-171.960 
ATOM   1221  C2   DC A  59       7.157-291.952-171.354 
ATOM   1222  O2   DC A  59       6.091-291.716-171.934 
ATOM   1223  N3   DC A  59       7.208-292.571-170.146 
ATOM   1224  C4   DC A  59       8.383-292.809-169.551 
ATOM   1225  N4   DC A  59       8.380-293.416-168.374 
ATOM   1226  C5   DC A  59       9.622-292.422-170.157 
ATOM   1227  C6   DC A  59       9.551-291.804-171.363 
ATOM   1228  P    DT A  60       8.175-287.498-175.854 
ATOM   1229  OP1  DT A  60       8.416-287.513-177.314 
ATOM   1230  OP2  DT A  60       9.175-286.773-175.039 
ATOM   1231  O5'  DT A  60       6.715-286.916-175.554 
ATOM   1232  C5'  DT A  60       5.588-287.811-175.578 
ATOM   1233  C4'  DT A  60       4.678-287.531-174.399 
ATOM   1234  O4'  DT A  60       5.061-288.284-173.212 
ATOM   1235  C3'  DT A  60       4.639-286.081-173.918 
ATOM   1236  O3'  DT A  60       3.314-285.768-173.507 
ATOM   1237  C2'  DT A  60       5.547-286.055-172.690 
ATOM   1238  C1'  DT A  60       5.097-287.392-172.108 
ATOM   1239  N1   DT A  60       6.033-287.950-171.093 
ATOM   1240  C2   DT A  60       5.478-288.652-170.050 
ATOM   1241  O2   DT A  60       4.277-288.828-169.933 
ATOM   1242  N3   DT A  60       6.376-289.153-169.128 
ATOM   1243  C4   DT A  60       7.748-289.014-169.162 
ATOM   1244  O4   DT A  60       8.451-289.509-168.278 
ATOM   1245  C5   DT A  60       8.236-288.262-170.294 
ATOM   1246  C7   DT A  60       9.719-288.063-170.408 
ATOM   1247  C6   DT A  60       7.385-287.763-171.205 
ATOM   1248  P    DG A  61       2.715-284.324-173.853 
ATOM   1249  OP1  DG A  61       2.173-284.328-175.230 
ATOM   1250  OP2  DG A  61       3.724-283.284-173.555 
ATOM   1251  O5'  DG A  61       1.512-284.222-172.802 
ATOM   1252  C5'  DG A  61       0.851-285.429-172.378 
ATOM   1253  C4'  DG A  61       0.630-285.399-170.878 
ATOM   1254  O4'  DG A  61       1.764-285.937-170.139 
ATOM   1255  C3'  DG A  61       0.414-284.016-170.265 
ATOM   1256  O3'  DG A  61      -0.544-284.121-169.218 
ATOM   1257  C2'  DG A  61       1.765-283.648-169.651 
ATOM   1258  C1'  DG A  61       2.089-285.031-169.096 
ATOM   1259  N9   DG A  61       3.526-285.218-168.752 
ATOM   1260  C8   DG A  61       4.644-284.701-169.371 
ATOM   1261  N7   DG A  61       5.776-285.060-168.816 
ATOM   1262  C5   DG A  61       5.380-285.871-167.754 
ATOM   1263  C6   DG A  61       6.162-286.554-166.785 
ATOM   1264  O6   DG A  61       7.384-286.585-166.665 
ATOM   1265  N1   DG A  61       5.355-287.264-165.885 
ATOM   1266  C2   DG A  61       3.975-287.309-165.916 
ATOM   1267  N2   DG A  61       3.390-288.044-164.968 
ATOM   1268  N3   DG A  61       3.243-286.667-166.826 
ATOM   1269  C4   DG A  61       4.010-285.974-167.706 
ATOM   1270  P    DA A  62      -1.630-282.958-169.040 
ATOM   1271  OP1  DA A  62      -2.765-283.196-169.958 
ATOM   1272  OP2  DA A  62      -0.968-281.640-169.152 
ATOM   1273  O5'  DA A  62      -2.100-283.195-167.530 
ATOM   1274  C5'  DA A  62      -2.065-284.529-166.988 
ATOM   1275  C4'  DA A  62      -1.492-284.504-165.584 
ATOM   1276  O4'  DA A  62      -0.040-284.621-165.574 
ATOM   1277  C3'  DA A  62      -1.764-283.234-164.778 
ATOM   1278  O3'  DA A  62      -1.978-283.590-163.417 
ATOM   1279  C2'  DA A  62      -0.468-282.430-164.872 
ATOM   1280  C1'  DA A  62       0.484-283.612-164.725 
ATOM   1281  N9   DA A  62       1.877-283.318-165.162 
ATOM   1282  C8   DA A  62       2.294-282.506-166.177 
ATOM   1283  N7   DA A  62       3.583-282.452-166.312 
ATOM   1284  C5   DA A  62       4.058-283.292-165.313 
ATOM   1285  C6   DA A  62       5.356-283.665-164.927 
ATOM   1286  N6   DA A  62       6.465-283.219-165.534 
ATOM   1287  N1   DA A  62       5.474-284.517-163.892 
ATOM   1288  C2   DA A  62       4.368-284.957-163.294 
ATOM   1289  N3   DA A  62       3.111-284.680-163.564 
ATOM   1290  C4   DA A  62       3.022-283.826-164.603 
ATOM   1291  P    DT A  63      -3.110-282.825-162.583 
ATOM   1292  OP1  DT A  63      -4.426-283.451-162.844 
ATOM   1293  OP2  DT A  63      -3.021-281.371-162.844 
ATOM   1294  O5'  DT A  63      -2.657-283.130-161.080 
ATOM   1295  C5'  DT A  63      -1.959-284.358-160.797 
ATOM   1296  C4'  DT A  63      -0.792-284.090-159.869 
ATOM   1297  O4'  DT A  63       0.423-283.740-160.591 
ATOM   1298  C3'  DT A  63      -0.978-282.937-158.882 
ATOM   1299  O3'  DT A  63      -0.356-283.280-157.650 
ATOM   1300  C2'  DT A  63      -0.212-281.768-159.503 
ATOM   1301  C1'  DT A  63       0.982-282.580-159.993 
ATOM   1302  N1   DT A  63       1.802-281.879-161.021 
ATOM   1303  C2   DT A  63       3.156-282.107-161.002 
ATOM   1304  O2   DT A  63       3.695-282.844-160.193 
ATOM   1305  N3   DT A  63       3.884-281.439-161.968 
ATOM   1306  C4   DT A  63       3.380-280.585-162.928 
ATOM   1307  O4   DT A  63       4.131-280.045-163.742 
ATOM   1308  C5   DT A  63       1.948-280.411-162.867 
ATOM   1309  C7   DT A  63       1.318-279.496-163.877 
ATOM   1310  C6   DT A  63       1.217-281.047-161.938 
ATOM   1311  P    DT A  64      -1.076-282.877-156.278 
ATOM   1312  OP1  DT A  64      -2.089-283.899-155.930 
ATOM   1313  OP2  DT A  64      -1.565-281.483-156.366 
ATOM   1314  O5'  DT A  64       0.144-282.955-155.246 
ATOM   1315  C5'  DT A  64       1.214-283.885-155.499 
ATOM   1316  C4'  DT A  64       2.551-283.218-155.243 
ATOM   1317  O4'  DT A  64       3.066-282.534-156.422 
ATOM   1318  C3'  DT A  64       2.561-282.141-154.159 
ATOM   1319  O3'  DT A  64       3.790-282.214-153.447 
ATOM   1320  C2'  DT A  64       2.521-280.819-154.926 
ATOM   1321  C1'  DT A  64       3.480-281.232-156.038 
ATOM   1322  N1   DT A  64       3.416-280.354-157.241 
ATOM   1323  C2   DT A  64       4.589-280.139-157.921 
ATOM   1324  O2   DT A  64       5.652-280.630-157.582 
ATOM   1325  N3   DT A  64       4.491-279.320-159.029 
ATOM   1326  C4   DT A  64       3.345-278.714-159.500 
ATOM   1327  O4   DT A  64       3.381-278.000-160.505 
ATOM   1328  C5   DT A  64       2.164-278.999-158.720 
ATOM   1329  C7   DT A  64       0.872-278.379-159.164 
ATOM   1330  C6   DT A  64       2.231-279.792-157.638 
ATOM   1331  P    DA A  65       3.784-281.998-151.862 
ATOM   1332  OP1  DA A  65       3.441-283.272-151.189 
ATOM   1333  OP2  DA A  65       2.933-280.836-151.523 
ATOM   1334  O5'  DA A  65       5.318-281.639-151.585 
ATOM   1335  C5'  DA A  65       6.330-282.192-152.447 
ATOM   1336  C4'  DA A  65       7.346-281.125-152.803 
ATOM   1337  O4'  DA A  65       6.964-280.367-153.987 
ATOM   1338  C3'  DA A  65       7.586-280.053-151.741 
ATOM   1339  O3'  DA A  65       8.964-279.700-151.745 
ATOM   1340  C2'  DA A  65       6.775-278.848-152.217 
ATOM   1341  C1'  DA A  65       7.109-278.985-153.700 
ATOM   1342  N9   DA A  65       6.190-278.228-154.593 
ATOM   1343  C8   DA A  65       4.853-277.995-154.434 
ATOM   1344  N7   DA A  65       4.326-277.295-155.391 
ATOM   1345  C5   DA A  65       5.388-277.045-156.248 
ATOM   1346  C6   DA A  65       5.481-276.345-157.462 
ATOM   1347  N6   DA A  65       4.438-275.740-158.050 
ATOM   1348  N1   DA A  65       6.689-276.289-158.053 
ATOM   1349  C2   DA A  65       7.720-276.892-157.466 
ATOM   1350  N3   DA A  65       7.754-277.571-156.339 
ATOM   1351  C4   DA A  65       6.533-277.612-155.768 
ATOM   1352  P    DT A  66       9.699-279.426-150.349 
ATOM   1353  OP1  DT A  66      10.138-280.711-149.760 
ATOM   1354  OP2  DT A  66       8.839-278.580-149.493 
ATOM   1355  O5'  DT A  66      10.977-278.587-150.824 
ATOM   1356  C5'  DT A  66      11.522-278.829-152.134 
ATOM   1357  C4'  DT A  66      11.850-277.512-152.811 
ATOM   1358  O4'  DT A  66      10.717-276.969-153.546 
ATOM   1359  C3'  DT A  66      12.266-276.373-151.881 
ATOM   1360  O3'  DT A  66      13.277-275.602-152.520 
ATOM   1361  C2'  DT A  66      11.012-275.510-151.740 
ATOM   1362  C1'  DT A  66      10.572-275.600-153.198 
ATOM   1363  N1   DT A  66       9.150-275.215-153.420 
ATOM   1364  C2   DT A  66       8.851-274.578-154.600 
ATOM   1365  O2   DT A  66       9.690-274.325-155.447 
ATOM   1366  N3   DT A  66       7.524-274.235-154.769 
ATOM   1367  C4   DT A  66       6.497-274.471-153.879 
ATOM   1368  O4   DT A  66       5.346-274.118-154.141 
ATOM   1369  C5   DT A  66       6.909-275.145-152.669 
ATOM   1370  C7   DT A  66       5.852-275.441-151.646 
ATOM   1371  C6   DT A  66       8.193-275.489-152.479 
ATOM   1372  P    DG A  67      14.498-275.047-151.648 
ATOM   1373  OP1  DG A  67      15.532-276.099-151.516 
ATOM   1374  OP2  DG A  67      13.985-274.479-150.382 
ATOM   1375  O5'  DG A  67      15.044-273.869-152.583 
ATOM   1376  C5'  DG A  67      14.893-273.984-154.010 
ATOM   1377  C4'  DG A  67      14.428-272.663-154.590 
ATOM   1378  O4'  DG A  67      12.977-272.540-154.596 
ATOM   1379  C3'  DG A  67      14.900-271.409-153.853 
ATOM   1380  O3'  DG A  67      15.166-270.388-154.806 
ATOM   1381  C2'  DG A  67      13.701-270.983-153.007 
ATOM   1382  C1'  DG A  67      12.632-271.274-154.056 
ATOM   1383  N9   DG A  67      11.255-271.369-153.497 
ATOM   1384  C8   DG A  67      10.842-271.857-152.276 
ATOM   1385  N7   DG A  67       9.545-271.798-152.088 
ATOM   1386  C5   DG A  67       9.066-271.231-153.268 
ATOM   1387  C6   DG A  67       7.737-270.918-153.656 
ATOM   1388  O6   DG A  67       6.693-271.079-153.029 
ATOM   1389  N1   DG A  67       7.699-270.353-154.939 
ATOM   1390  C2   DG A  67       8.800-270.123-155.741 
ATOM   1391  N2   DG A  67       8.552-269.576-156.933 
ATOM   1392  N3   DG A  67      10.045-270.418-155.375 
ATOM   1393  C4   DG A  67      10.100-270.966-154.134 
ATOM   1394  P    DT A  68      16.435-269.436-154.590 
ATOM   1395  OP1  DT A  68      17.649-270.098-155.119 
ATOM   1396  OP2  DT A  68      16.494-269.003-153.177 
ATOM   1397  O5'  DT A  68      16.055-268.188-155.518 
ATOM   1398  C5'  DT A  68      15.243-268.409-156.687 
ATOM   1399  C4'  DT A  68      14.182-267.331-156.792 
ATOM   1400  O4'  DT A  68      12.967-267.675-156.066 
ATOM   1401  C3'  DT A  68      14.568-265.961-156.235 
ATOM   1402  O3'  DT A  68      13.999-264.952-157.060 
ATOM   1403  C2'  DT A  68      13.901-265.899-154.861 
ATOM   1404  C1'  DT A  68      12.589-266.561-155.273 
ATOM   1405  N1   DT A  68      11.785-267.063-154.124 
ATOM   1406  C2   DT A  68      10.417-266.992-154.238 
ATOM   1407  O2   DT A  68       9.857-266.544-155.224 
ATOM   1408  N3   DT A  68       9.706-267.465-153.154 
ATOM   1409  C4   DT A  68      10.236-267.991-151.993 
ATOM   1410  O4   DT A  68       9.496-268.383-151.088 
ATOM   1411  C5   DT A  68      11.679-268.023-151.966 
ATOM   1412  C7   DT A  68      12.338-268.580-150.737 
ATOM   1413  C6   DT A  68      12.396-267.569-153.006 
ATOM   1414  P    DC A  69      14.855-263.638-157.382 
ATOM   1415  OP1  DC A  69      15.766-263.904-158.518 
ATOM   1416  OP2  DC A  69      15.492-263.146-156.140 
ATOM   1417  O5'  DC A  69      13.710-262.618-157.838 
ATOM   1418  C5'  DC A  69      12.525-263.138-158.470 
ATOM   1419  C4'  DC A  69      11.294-262.458-157.903 
ATOM   1420  O4'  DC A  69      10.780-263.136-156.722 
ATOM   1421  C3'  DC A  69      11.486-261.012-157.444 
ATOM   1422  O3'  DC A  69      10.308-260.273-157.748 
ATOM   1423  C2'  DC A  69      11.622-261.103-155.925 
ATOM   1424  C1'  DC A  69      10.547-262.164-155.713 
ATOM   1425  N1   DC A  69      10.626-262.843-154.390 
ATOM   1426  C2   DC A  69       9.433-263.225-153.784 
ATOM   1427  O2   DC A  69       8.366-262.990-154.364 
ATOM   1428  N3   DC A  69       9.484-263.845-152.576 
ATOM   1429  C4   DC A  69      10.659-264.083-151.981 
ATOM   1430  N4   DC A  69      10.656-264.689-150.804 
ATOM   1431  C5   DC A  69      11.898-263.696-152.587 
ATOM   1432  C6   DC A  69      11.826-263.078-153.794 
ATOM   1433  P    DT A  70      10.451-258.772-158.284 
ATOM   1434  OP1  DT A  70      10.691-258.787-159.744 
ATOM   1435  OP2  DT A  70      11.451-258.047-157.469 
ATOM   1436  O5'  DT A  70       8.990-258.190-157.984 
ATOM   1437  C5'  DT A  70       7.863-259.085-158.009 
ATOM   1438  C4'  DT A  70       6.954-258.805-156.829 
ATOM   1439  O4'  DT A  70       7.336-259.558-155.642 
ATOM   1440  C3'  DT A  70       6.914-257.355-156.349 
ATOM   1441  O3'  DT A  70       5.589-257.042-155.938 
ATOM   1442  C2'  DT A  70       7.823-257.329-155.120 
ATOM   1443  C1'  DT A  70       7.372-258.666-154.539 
ATOM   1444  N1   DT A  70       8.308-259.224-153.523 
ATOM   1445  C2   DT A  70       7.753-259.926-152.480 
ATOM   1446  O2   DT A  70       6.553-260.102-152.364 
ATOM   1447  N3   DT A  70       8.651-260.427-151.558 
ATOM   1448  C4   DT A  70      10.024-260.288-151.592 
ATOM   1449  O4   DT A  70      10.726-260.783-150.708 
ATOM   1450  C5   DT A  70      10.512-259.536-152.724 
ATOM   1451  C7   DT A  70      11.995-259.337-152.838 
ATOM   1452  C6   DT A  70       9.660-259.037-153.635 
ATOM   1453  P    DG A  71       4.990-255.598-156.283 
ATOM   1454  OP1  DG A  71       4.449-255.602-157.660 
ATOM   1455  OP2  DG A  71       6.000-254.558-155.985 
ATOM   1456  O5'  DG A  71       3.788-255.496-155.232 
ATOM   1457  C5'  DG A  71       3.126-256.702-154.808 
ATOM   1458  C4'  DG A  71       2.906-256.673-153.308 
ATOM   1459  O4'  DG A  71       4.039-257.211-152.570 
ATOM   1460  C3'  DG A  71       2.690-255.290-152.695 
ATOM   1461  O3'  DG A  71       1.732-255.394-151.649 
ATOM   1462  C2'  DG A  71       4.040-254.922-152.082 
ATOM   1463  C1'  DG A  71       4.364-256.305-151.526 
ATOM   1464  N9   DG A  71       5.802-256.492-151.183 
ATOM   1465  C8   DG A  71       6.919-255.975-151.801 
ATOM   1466  N7   DG A  71       8.051-256.334-151.246 
ATOM   1467  C5   DG A  71       7.655-257.145-150.184 
ATOM   1468  C6   DG A  71       8.437-257.828-149.216 
ATOM   1469  O6   DG A  71       9.660-257.859-149.095 
ATOM   1470  N1   DG A  71       7.631-258.538-148.316 
ATOM   1471  C2   DG A  71       6.251-258.583-148.347 
ATOM   1472  N2   DG A  71       5.666-259.318-147.398 
ATOM   1473  N3   DG A  71       5.518-257.941-149.256 
ATOM   1474  C4   DG A  71       6.285-257.248-150.136 
ATOM   1475  P    DG A  72       0.646-254.232-151.470 
ATOM   1476  OP1  DG A  72      -0.490-254.470-152.389 
ATOM   1477  OP2  DG A  72       1.308-252.914-151.583 
ATOM   1478  O5'  DG A  72       0.175-254.469-149.960 
ATOM   1479  C5'  DG A  72       0.210-255.803-149.418 
ATOM   1480  C4'  DG A  72       0.783-255.777-148.014 
ATOM   1481  O4'  DG A  72       2.235-255.895-148.005 
ATOM   1482  C3'  DG A  72       0.511-254.508-147.208 
ATOM   1483  O3'  DG A  72       0.297-254.864-145.847 
ATOM   1484  C2'  DG A  72       1.807-253.704-147.302 
ATOM   1485  C1'  DG A  72       2.760-254.886-147.155 
ATOM   1486  N9   DG A  72       4.153-254.592-147.592 
ATOM   1487  C8   DG A  72       4.592-253.776-148.612 
ATOM   1488  N7   DG A  72       5.896-253.732-148.737 
ATOM   1489  C5   DG A  72       6.354-254.578-147.729 
ATOM   1490  C6   DG A  72       7.678-254.935-147.366 
ATOM   1491  O6   DG A  72       8.738-254.571-147.869 
ATOM   1492  N1   DG A  72       7.692-255.822-146.281 
ATOM   1493  C2   DG A  72       6.571-256.303-145.632 
ATOM   1494  N2   DG A  72       6.795-257.143-144.619 
ATOM   1495  N3   DG A  72       5.328-255.969-145.974 
ATOM   1496  C4   DG A  72       5.298-255.108-147.024 
ATOM   1497  P    DT A  73      -0.835-254.099-145.014 
ATOM   1498  OP1  DT A  73      -2.151-254.724-145.274 
ATOM   1499  OP2  DT A  73      -0.745-252.645-145.274 
ATOM   1500  O5'  DT A  73      -0.381-254.404-143.511 
ATOM   1501  C5'  DT A  73       0.316-255.632-143.227 
ATOM   1502  C4'  DT A  73       1.484-255.363-142.299 
ATOM   1503  O4'  DT A  73       2.699-255.014-143.021 
ATOM   1504  C3'  DT A  73       1.298-254.211-141.313 
ATOM   1505  O3'  DT A  73       1.919-254.554-140.080 
ATOM   1506  C2'  DT A  73       2.063-253.042-141.933 
ATOM   1507  C1'  DT A  73       3.257-253.854-142.424 
ATOM   1508  N1   DT A  73       4.077-253.153-143.451 
ATOM   1509  C2   DT A  73       5.432-253.380-143.432 
ATOM   1510  O2   DT A  73       5.970-254.117-142.623 
ATOM   1511  N3   DT A  73       6.160-252.713-144.398 
ATOM   1512  C4   DT A  73       5.656-251.859-145.358 
ATOM   1513  O4   DT A  73       6.407-251.319-146.172 
ATOM   1514  C5   DT A  73       4.223-251.684-145.298 
ATOM   1515  C7   DT A  73       3.594-250.770-146.307 
ATOM   1516  C6   DT A  73       3.492-252.321-144.368 
ATOM   1517  P    DC A  74       1.199-254.151-138.709 
ATOM   1518  OP1  DC A  74       0.187-255.173-138.361 
ATOM   1519  OP2  DC A  74       0.711-252.757-138.796 
ATOM   1520  O5'  DC A  74       2.420-254.229-137.677 
ATOM   1521  C5'  DC A  74       3.489-255.159-137.929 
ATOM   1522  C4'  DC A  74       4.826-254.492-137.674 
ATOM   1523  O4'  DC A  74       5.341-253.808-138.852 
ATOM   1524  C3'  DC A  74       4.836-253.415-136.589 
ATOM   1525  O3'  DC A  74       6.066-253.488-135.878 
ATOM   1526  C2'  DC A  74       4.796-252.093-137.356 
ATOM   1527  C1'  DC A  74       5.755-252.506-138.469 
ATOM   1528  N1   DC A  74       5.691-251.628-139.671 
ATOM   1529  C2   DC A  74       6.873-251.400-140.372 
ATOM   1530  O2   DC A  74       7.915-251.931-139.971 
ATOM   1531  N3   DC A  74       6.835-250.602-141.469 
ATOM   1532  C4   DC A  74       5.685-250.046-141.871 
ATOM   1533  N4   DC A  74       5.701-249.276-142.948 
ATOM   1534  C5   DC A  74       4.459-250.268-141.163 
ATOM   1535  C6   DC A  74       4.517-251.067-140.069 
ATOM   1536  P    DA A  75       6.059-253.272-134.292 
ATOM   1537  OP1  DA A  75       5.716-254.546-133.619 
ATOM   1538  OP2  DA A  75       5.209-252.110-133.953 
ATOM   1539  O5'  DA A  75       7.593-252.913-134.015 
ATOM   1540  C5'  DA A  75       8.606-253.465-134.878 
ATOM   1541  C4'  DA A  75       9.622-252.399-135.234 
ATOM   1542  O4'  DA A  75       9.240-251.641-136.417 
ATOM   1543  C3'  DA A  75       9.861-251.327-134.171 
ATOM   1544  O3'  DA A  75      11.240-250.974-134.175 
ATOM   1545  C2'  DA A  75       9.051-250.121-134.647 
ATOM   1546  C1'  DA A  75       9.385-250.258-136.130 
ATOM   1547  N9   DA A  75       8.465-249.502-137.023 
ATOM   1548  C8   DA A  75       7.128-249.269-136.865 
ATOM   1549  N7   DA A  75       6.601-248.569-137.821 
ATOM   1550  C5   DA A  75       7.663-248.319-138.678 
ATOM   1551  C6   DA A  75       7.756-247.619-139.893 
ATOM   1552  N6   DA A  75       6.714-247.014-140.480 
ATOM   1553  N1   DA A  75       8.964-247.563-140.483 
ATOM   1554  C2   DA A  75       9.996-248.166-139.896 
ATOM   1555  N3   DA A  75      10.030-248.844-138.770 
ATOM   1556  C4   DA A  75       8.809-248.885-138.199 
ATOM   1557  P    DG A  76      11.975-250.700-132.779 
ATOM   1558  OP1  DG A  76      12.413-251.985-132.190 
ATOM   1559  OP2  DG A  76      11.115-249.854-131.924 
ATOM   1560  O5'  DG A  76      13.252-249.861-133.255 
ATOM   1561  C5'  DG A  76      13.798-250.103-134.564 
ATOM   1562  C4'  DG A  76      14.126-248.786-135.241 
ATOM   1563  O4'  DG A  76      12.992-248.243-135.976 
ATOM   1564  C3'  DG A  76      14.542-247.646-134.311 
ATOM   1565  O3'  DG A  76      15.552-246.876-134.950 
ATOM   1566  C2'  DG A  76      13.288-246.784-134.171 
ATOM   1567  C1'  DG A  76      12.847-246.874-135.629 
ATOM   1568  N9   DG A  76      11.425-246.489-135.850 
ATOM   1569  C8   DG A  76      10.335-246.677-135.030 
ATOM   1570  N7   DG A  76       9.210-246.216-135.523 
ATOM   1571  C5   DG A  76       9.584-245.684-136.756 
ATOM   1572  C6   DG A  76       8.799-245.043-137.751 
ATOM   1573  O6   DG A  76       7.593-244.810-137.747 
ATOM   1574  N1   DG A  76       9.580-244.657-138.849 
ATOM   1575  C2   DG A  76      10.940-244.863-138.970 
ATOM   1576  N2   DG A  76      11.501-244.420-140.098 
ATOM   1577  N3   DG A  76      11.676-245.464-138.037 
ATOM   1578  C4   DG A  76      10.933-245.845-136.965 
ATOM   1579  P    DT A  77      16.773-246.321-134.078 
ATOM   1580  OP1  DT A  77      17.807-247.372-133.947 
ATOM   1581  OP2  DT A  77      16.261-245.753-132.812 
ATOM   1582  O5'  DT A  77      17.320-245.143-135.013 
ATOM   1583  C5'  DT A  77      17.169-245.257-136.440 
ATOM   1584  C4'  DT A  77      16.704-243.937-137.020 
ATOM   1585  O4'  DT A  77      15.252-243.814-137.027 
ATOM   1586  C3'  DT A  77      17.176-242.683-136.284 
ATOM   1587  O3'  DT A  77      17.442-241.662-137.237 
ATOM   1588  C2'  DT A  77      15.976-242.256-135.437 
ATOM   1589  C1'  DT A  77      14.907-242.548-136.486 
ATOM   1590  N1   DT A  77      13.530-242.643-135.927 
ATOM   1591  C2   DT A  77      12.502-242.187-136.716 
ATOM   1592  O2   DT A  77      12.675-241.720-137.828 
ATOM   1593  N3   DT A  77      11.239-242.291-136.164 
ATOM   1594  C4   DT A  77      10.929-242.801-134.920 
ATOM   1595  O4   DT A  77       9.760-242.842-134.534 
ATOM   1596  C5   DT A  77      12.074-243.253-134.166 
ATOM   1597  C7   DT A  77      11.826-243.823-132.800 
ATOM   1598  C6   DT A  77      13.313-243.164-134.678 
ATOM   1599  P    DG A  78      18.710-240.710-137.020 
ATOM   1600  OP1  DG A  78      19.924-241.372-137.549 
ATOM   1601  OP2  DG A  78      18.770-240.277-135.607 
ATOM   1602  O5'  DG A  78      18.331-239.462-137.948 
ATOM   1603  C5'  DG A  78      17.519-239.683-139.117 
ATOM   1604  C4'  DG A  78      16.458-238.605-139.222 
ATOM   1605  O4'  DG A  78      15.243-238.949-138.496 
ATOM   1606  C3'  DG A  78      16.844-237.235-138.666 
ATOM   1607  O3'  DG A  78      16.274-236.226-139.491 
ATOM   1608  C2'  DG A  78      16.176-237.173-137.292 
ATOM   1609  C1'  DG A  78      14.864-237.835-137.703 
ATOM   1610  N9   DG A  78      14.061-238.337-136.554 
ATOM   1611  C8   DG A  78      14.489-238.874-135.359 
ATOM   1612  N7   DG A  78      13.517-239.221-134.551 
ATOM   1613  C5   DG A  78      12.363-238.889-135.260 
ATOM   1614  C6   DG A  78      10.998-239.031-134.899 
ATOM   1615  O6   DG A  78      10.518-239.486-133.865 
ATOM   1616  N1   DG A  78      10.150-238.566-135.914 
ATOM   1617  C2   DG A  78      10.567-238.035-137.119 
ATOM   1618  N2   DG A  78       9.600-237.649-137.956 
ATOM   1619  N3   DG A  78      11.848-237.903-137.456 
ATOM   1620  C4   DG A  78      12.683-238.349-136.482 
ATOM   1621  P    DA A  79      17.131-234.912-139.812 
ATOM   1622  OP1  DA A  79      18.041-235.178-140.948 
ATOM   1623  OP2  DA A  79      17.768-234.420-138.571 
ATOM   1624  O5'  DA A  79      15.985-233.892-140.268 
ATOM   1625  C5'  DA A  79      14.800-234.411-140.900 
ATOM   1626  C4'  DA A  79      13.570-233.731-140.333 
ATOM   1627  O4'  DA A  79      13.056-234.410-139.152 
ATOM   1628  C3'  DA A  79      13.761-232.286-139.875 
ATOM   1629  O3'  DA A  79      12.584-231.547-140.179 
ATOM   1630  C2'  DA A  79      13.898-232.377-138.355 
ATOM   1631  C1'  DA A  79      12.823-233.438-138.144 
ATOM   1632  N9   DA A  79      12.902-234.116-136.820 
ATOM   1633  C8   DA A  79      14.014-234.426-136.091 
ATOM   1634  N7   DA A  79      13.757-235.020-134.967 
ATOM   1635  C5   DA A  79      12.372-235.113-134.948 
ATOM   1636  C6   DA A  79      11.471-235.649-134.013 
ATOM   1637  N6   DA A  79      11.853-236.220-132.862 
ATOM   1638  N1   DA A  79      10.159-235.575-134.305 
ATOM   1639  C2   DA A  79       9.786-235.007-135.450 
ATOM   1640  N3   DA A  79      10.531-234.476-136.395 
ATOM   1641  C4   DA A  79      11.840-234.561-136.078 
ATOM   1642  P    DA A  80      12.726-230.045-140.715 
ATOM   1643  OP1  DA A  80      12.967-230.061-142.175 
ATOM   1644  OP2  DA A  80      13.726-229.321-139.900 
ATOM   1645  O5'  DA A  80      11.266-229.463-140.415 
ATOM   1646  C5'  DA A  80      10.139-230.359-140.439 
ATOM   1647  C4'  DA A  80       9.229-230.079-139.260 
ATOM   1648  O4'  DA A  80       9.612-230.832-138.073 
ATOM   1649  C3'  DA A  80       9.190-228.629-138.779 
ATOM   1650  O3'  DA A  80       7.865-228.316-138.368 
ATOM   1651  C2'  DA A  80      10.098-228.603-137.550 
ATOM   1652  C1'  DA A  80       9.648-229.940-136.969 
ATOM   1653  N9   DA A  80      10.584-230.498-135.953 
ATOM   1654  C8   DA A  80      11.945-230.406-135.914 
ATOM   1655  N7   DA A  80      12.481-231.000-134.893 
ATOM   1656  C5   DA A  80      11.397-231.526-134.204 
ATOM   1657  C6   DA A  80      11.300-232.276-133.021 
ATOM   1658  N6   DA A  80      12.360-232.645-132.289 
ATOM   1659  N1   DA A  80      10.068-232.636-132.615 
ATOM   1660  C2   DA A  80       9.017-232.268-133.347 
ATOM   1661  N3   DA A  80       8.985-231.571-134.461 
ATOM   1662  C4   DA A  80      10.231-231.223-134.845 
ATOM   1663  P    DG A  81       7.266-226.872-138.713 
ATOM   1664  OP1  DG A  81       6.724-226.876-140.091 
ATOM   1665  OP2  DG A  81       8.275-225.832-138.415 
ATOM   1666  O5'  DG A  81       6.063-226.770-137.662 
ATOM   1667  C5'  DG A  81       5.402-227.976-137.238 
ATOM   1668  C4'  DG A  81       5.181-227.947-135.739 
ATOM   1669  O4'  DG A  81       6.315-228.485-135.000 
ATOM   1670  C3'  DG A  81       4.965-226.563-135.125 
ATOM   1671  O3'  DG A  81       4.007-226.668-134.079 
ATOM   1672  C2'  DG A  81       6.316-226.196-134.512 
ATOM   1673  C1'  DG A  81       6.640-227.579-133.956 
ATOM   1674  N9   DG A  81       8.077-227.766-133.613 
ATOM   1675  C8   DG A  81       9.195-227.249-134.232 
ATOM   1676  N7   DG A  81      10.326-227.608-133.677 
ATOM   1677  C5   DG A  81       9.931-228.419-132.614 
ATOM   1678  C6   DG A  81      10.713-229.102-131.646 
ATOM   1679  O6   DG A  81      11.935-229.133-131.525 
ATOM   1680  N1   DG A  81       9.906-229.812-130.746 
ATOM   1681  C2   DG A  81       8.526-229.856-130.777 
ATOM   1682  N2   DG A  81       7.941-230.592-129.829 
ATOM   1683  N3   DG A  81       7.794-229.215-131.686 
ATOM   1684  C4   DG A  81       8.561-228.522-132.566 
ATOM   1685  P    DA A  82       2.921-225.506-133.900 
ATOM   1686  OP1  DA A  82       1.786-225.744-134.819 
ATOM   1687  OP2  DA A  82       3.583-224.188-134.013 
ATOM   1688  O5'  DA A  82       2.451-225.743-132.390 
ATOM   1689  C5'  DA A  82       2.486-227.077-131.849 
ATOM   1690  C4'  DA A  82       3.059-227.051-130.445 
ATOM   1691  O4'  DA A  82       4.511-227.169-130.435 
ATOM   1692  C3'  DA A  82       2.787-225.782-129.638 
ATOM   1693  O3'  DA A  82       2.572-226.138-128.278 
ATOM   1694  C2'  DA A  82       4.083-224.978-129.732 
ATOM   1695  C1'  DA A  82       5.035-226.160-129.585 
ATOM   1696  N9   DA A  82       6.428-225.866-130.022 
ATOM   1697  C8   DA A  82       6.845-225.054-131.038 
ATOM   1698  N7   DA A  82       8.134-225.000-131.173 
ATOM   1699  C5   DA A  82       8.609-225.839-130.173 
ATOM   1700  C6   DA A  82       9.907-226.213-129.788 
ATOM   1701  N6   DA A  82      11.016-225.766-130.395 
ATOM   1702  N1   DA A  82      10.025-227.065-128.753 
ATOM   1703  C2   DA A  82       8.919-227.505-128.154 
ATOM   1704  N3   DA A  82       7.662-227.228-128.424 
ATOM   1705  C4   DA A  82       7.572-226.373-129.464 
ATOM   1706  P    DA A  83       1.441-225.372-127.444 
ATOM   1707  OP1  DA A  83       0.125-225.998-127.704 
ATOM   1708  OP2  DA A  83       1.530-223.918-127.704 
ATOM   1709  O5'  DA A  83       1.894-225.678-125.941 
ATOM   1710  C5'  DA A  83       2.592-226.906-125.658 
ATOM   1711  C4'  DA A  83       3.759-226.637-124.729 
ATOM   1712  O4'  DA A  83       4.974-226.288-125.452 
ATOM   1713  C3'  DA A  83       3.573-225.485-123.743 
ATOM   1714  O3'  DA A  83       4.195-225.828-122.510 
ATOM   1715  C2'  DA A  83       4.339-224.316-124.363 
ATOM   1716  C1'  DA A  83       5.533-225.128-124.854 
ATOM   1717  N9   DA A  83       6.353-224.427-125.882 
ATOM   1718  C8   DA A  83       5.936-223.571-126.860 
ATOM   1719  N7   DA A  83       6.896-223.119-127.605 
ATOM   1720  C5   DA A  83       8.034-223.717-127.085 
ATOM   1721  C6   DA A  83       9.391-223.643-127.441 
ATOM   1722  N6   DA A  83       9.850-222.896-128.455 
ATOM   1723  N1   DA A  83      10.263-224.366-126.713 
ATOM   1724  C2   DA A  83       9.801-225.107-125.706 
ATOM   1725  N3   DA A  83       8.564-225.255-125.284 
ATOM   1726  C4   DA A  83       7.711-224.520-126.028 
ATOM   1727  P    DT A  84       3.475-225.425-121.139 
ATOM   1728  OP1  DT A  84       2.462-226.447-120.791 
ATOM   1729  OP2  DT A  84       2.986-224.031-121.226 
ATOM   1730  O5'  DT A  84       4.695-225.503-120.107 
ATOM   1731  C5'  DT A  84       5.765-226.433-120.360 
ATOM   1732  C4'  DT A  84       7.102-225.766-120.104 
ATOM   1733  O4'  DT A  84       7.617-225.082-121.282 
ATOM   1734  C3'  DT A  84       7.111-224.689-119.019 
ATOM   1735  O3'  DT A  84       8.341-224.762-118.308 
ATOM   1736  C2'  DT A  84       7.072-223.367-119.787 
ATOM   1737  C1'  DT A  84       8.030-223.780-120.899 
ATOM   1738  N1   DT A  84       7.967-222.902-122.101 
ATOM   1739  C2   DT A  84       9.140-222.687-122.781 
ATOM   1740  O2   DT A  84      10.203-223.178-122.443 
ATOM   1741  N3   DT A  84       9.042-221.867-123.890 
ATOM   1742  C4   DT A  84       7.896-221.262-124.361 
ATOM   1743  O4   DT A  84       7.932-220.548-125.366 
ATOM   1744  C5   DT A  84       6.715-221.547-123.581 
ATOM   1745  C7   DT A  84       5.423-220.926-124.024 
ATOM   1746  C6   DT A  84       6.782-222.340-122.498 
ATOM   1747  P    DT A  85       8.335-224.546-116.722 
ATOM   1748  OP1  DT A  85       7.992-225.819-116.049 
ATOM   1749  OP2  DT A  85       7.484-223.384-116.384 
ATOM   1750  O5'  DT A  85       9.869-224.187-116.445 
ATOM   1751  C5'  DT A  85      10.881-224.739-117.308 
ATOM   1752  C4'  DT A  85      11.897-223.673-117.664 
ATOM   1753  O4'  DT A  85      11.515-222.915-118.848 
ATOM   1754  C3'  DT A  85      12.137-222.600-116.601 
ATOM   1755  O3'  DT A  85      13.515-222.248-116.606 
ATOM   1756  C2'  DT A  85      11.326-221.395-117.078 
ATOM   1757  C1'  DT A  85      11.660-221.532-118.560 
ATOM   1758  N1   DT A  85      10.740-220.776-119.454 
ATOM   1759  C2   DT A  85      11.283-220.230-120.592 
ATOM   1760  O2   DT A  85      12.460-220.343-120.887 
ATOM   1761  N3   DT A  85      10.400-219.535-121.396 
ATOM   1762  C4   DT A  85       9.053-219.346-121.160 
ATOM   1763  O4   DT A  85       8.363-218.703-121.954 
ATOM   1764  C5   DT A  85       8.577-219.955-119.941 
ATOM   1765  C7   DT A  85       7.122-219.796-119.609 
ATOM   1766  C6   DT A  85       9.413-220.636-119.141 
ATOM   1767  P    DT A  86      14.250-221.974-115.210 
ATOM   1768  OP1  DT A  86      14.689-223.259-114.620 
ATOM   1769  OP2  DT A  86      13.390-221.128-114.354 
ATOM   1770  O5'  DT A  86      15.527-221.135-115.685 
ATOM   1771  C5'  DT A  86      16.073-221.377-116.995 
ATOM   1772  C4'  DT A  86      16.401-220.060-117.671 
ATOM   1773  O4'  DT A  86      15.268-219.517-118.407 
ATOM   1774  C3'  DT A  86      16.817-218.920-116.741 
ATOM   1775  O3'  DT A  86      17.828-218.150-117.381 
ATOM   1776  C2'  DT A  86      15.563-218.057-116.601 
ATOM   1777  C1'  DT A  86      15.122-218.148-118.059 
ATOM   1778  N1   DT A  86      13.701-217.762-118.281 
ATOM   1779  C2   DT A  86      13.402-217.125-119.461 
ATOM   1780  O2   DT A  86      14.241-216.873-120.308 
ATOM   1781  N3   DT A  86      12.075-216.783-119.630 
ATOM   1782  C4   DT A  86      11.048-217.019-118.739 
ATOM   1783  O4   DT A  86       9.897-216.666-119.001 
ATOM   1784  C5   DT A  86      11.460-217.693-117.530 
ATOM   1785  C7   DT A  86      10.403-217.988-116.506 
ATOM   1786  C6   DT A  86      12.744-218.037-117.339 
ATOM   1787  P    DC A  87      19.049-217.595-116.509 
ATOM   1788  OP1  DC A  87      20.083-218.646-116.377 
ATOM   1789  OP2  DC A  87      18.536-217.027-115.242 
ATOM   1790  O5'  DC A  87      19.595-216.416-117.443 
ATOM   1791  C5'  DC A  87      19.444-216.531-118.871 
ATOM   1792  C4'  DC A  87      18.979-215.211-119.450 
ATOM   1793  O4'  DC A  87      17.528-215.088-119.457 
ATOM   1794  C3'  DC A  87      19.451-213.957-118.714 
ATOM   1795  O3'  DC A  87      19.717-212.936-119.667 
ATOM   1796  C2'  DC A  87      18.251-213.530-117.868 
ATOM   1797  C1'  DC A  87      17.183-213.822-118.916 
ATOM   1798  N1   DC A  87      15.805-213.917-118.357 
ATOM   1799  C2   DC A  87      14.752-213.459-119.144 
ATOM   1800  O2   DC A  87      15.001-212.997-120.264 
ATOM   1801  N3   DC A  87      13.489-213.537-118.652 
ATOM   1802  C4   DC A  87      13.261-214.044-117.434 
ATOM   1803  N4   DC A  87      12.011-214.098-116.999 
ATOM   1804  C5   DC A  87      14.330-214.520-116.609 
ATOM   1805  C6   DC A  87      15.585-214.433-117.118 
ATOM   1806  P    DC A  88      20.986-211.983-119.450 
ATOM   1807  OP1  DC A  88      22.200-212.646-119.979 
ATOM   1808  OP2  DC A  88      21.045-211.551-118.037 
ATOM   1809  O5'  DC A  88      20.606-210.736-120.379 
ATOM   1810  C5'  DC A  88      19.794-210.956-121.548 
ATOM   1811  C4'  DC A  88      18.733-209.879-121.653 
ATOM   1812  O4'  DC A  88      17.518-210.223-120.927 
ATOM   1813  C3'  DC A  88      19.119-208.509-121.096 
ATOM   1814  O3'  DC A  88      18.550-207.500-121.921 
ATOM   1815  C2'  DC A  88      18.452-208.447-119.722 
ATOM   1816  C1'  DC A  88      17.140-209.109-120.133 
ATOM   1817  N1   DC A  88      16.336-209.610-118.984 
ATOM   1818  C2   DC A  88      14.948-209.546-119.085 
ATOM   1819  O2   DC A  88      14.446-209.080-120.114 
ATOM   1820  N3   DC A  88      14.198-209.997-118.048 
ATOM   1821  C4   DC A  88      14.781-210.496-116.949 
ATOM   1822  N4   DC A  88      14.004-210.923-115.965 
ATOM   1823  C5   DC A  88      16.206-210.570-116.826 
ATOM   1824  C6   DC A  88      16.939-210.113-117.873 
ATOM   1825  P    DA A  89      19.406-206.185-122.242 
ATOM   1826  OP1  DA A  89      20.317-206.452-123.378 
ATOM   1827  OP2  DA A  89      20.043-205.693-121.001 
ATOM   1828  O5'  DA A  89      18.261-205.166-122.698 
ATOM   1829  C5'  DA A  89      17.076-205.685-123.331 
ATOM   1830  C4'  DA A  89      15.845-205.005-122.764 
ATOM   1831  O4'  DA A  89      15.331-205.683-121.583 
ATOM   1832  C3'  DA A  89      16.036-203.560-122.305 
ATOM   1833  O3'  DA A  89      14.859-202.821-122.609 
ATOM   1834  C2'  DA A  89      16.173-203.651-120.785 
ATOM   1835  C1'  DA A  89      15.098-204.712-120.574 
ATOM   1836  N9   DA A  89      15.177-205.390-119.251 
ATOM   1837  C8   DA A  89      16.289-205.700-118.521 
ATOM   1838  N7   DA A  89      16.032-206.294-117.398 
ATOM   1839  C5   DA A  89      14.647-206.387-117.378 
ATOM   1840  C6   DA A  89      13.746-206.923-116.443 
ATOM   1841  N6   DA A  89      14.128-207.494-115.292 
ATOM   1842  N1   DA A  89      12.434-206.849-116.735 
ATOM   1843  C2   DA A  89      12.061-206.281-117.880 
ATOM   1844  N3   DA A  89      12.806-205.750-118.825 
ATOM   1845  C4   DA A  89      14.115-205.835-118.509 
ATOM   1846  P    DG A  90      15.002-201.319-123.145 
ATOM   1847  OP1  DG A  90      15.242-201.335-124.605 
ATOM   1848  OP2  DG A  90      16.002-200.595-122.330 
ATOM   1849  O5'  DG A  90      13.541-200.737-122.845 
ATOM   1850  C5'  DG A  90      12.414-201.633-122.869 
ATOM   1851  C4'  DG A  90      11.505-201.353-121.690 
ATOM   1852  O4'  DG A  90      11.887-202.106-120.503 
ATOM   1853  C3'  DG A  90      11.465-199.903-121.209 
ATOM   1854  O3'  DG A  90      10.140-199.590-120.798 
ATOM   1855  C2'  DG A  90      12.374-199.877-119.981 
ATOM   1856  C1'  DG A  90      11.923-201.214-119.399 
ATOM   1857  N9   DG A  90      12.859-201.772-118.384 
ATOM   1858  C8   DG A  90      14.233-201.689-118.326 
ATOM   1859  N7   DG A  90      14.762-202.294-117.290 
ATOM   1860  C5   DG A  90      13.660-202.814-116.613 
ATOM   1861  C6   DG A  90      13.598-203.571-115.414 
ATOM   1862  O6   DG A  90      14.518-203.946-114.693 
ATOM   1863  N1   DG A  90      12.276-203.894-115.081 
ATOM   1864  C2   DG A  90      11.160-203.533-115.809 
ATOM   1865  N2   DG A  90       9.985-203.939-115.322 
ATOM   1866  N3   DG A  90      11.218-202.822-116.934 
ATOM   1867  C4   DG A  90      12.494-202.501-117.272 
ATOM   1868  P    DA A  91       9.541-198.145-121.144 
ATOM   1869  OP1  DA A  91       8.999-198.150-122.521 
ATOM   1870  OP2  DA A  91      10.551-197.106-120.846 
ATOM   1871  O5'  DA A  91       8.339-198.043-120.093 
ATOM   1872  C5'  DA A  91       7.677-199.250-119.669 
ATOM   1873  C4'  DA A  91       7.457-199.221-118.169 
ATOM   1874  O4'  DA A  91       8.590-199.759-117.430 
ATOM   1875  C3'  DA A  91       7.241-197.837-117.556 
ATOM   1876  O3'  DA A  91       6.283-197.942-116.509 
ATOM   1877  C2'  DA A  91       8.591-197.470-116.942 
ATOM   1878  C1'  DA A  91       8.915-198.853-116.387 
ATOM   1879  N9   DA A  91      10.353-199.039-116.043 
ATOM   1880  C8   DA A  91      11.449-198.519-116.670 
ATOM   1881  N7   DA A  91      12.576-198.866-116.129 
ATOM   1882  C5   DA A  91      12.203-199.676-115.067 
ATOM   1883  C6   DA A  91      12.945-200.365-114.094 
ATOM   1884  N6   DA A  91      14.284-200.345-114.034 
ATOM   1885  N1   DA A  91      12.259-201.078-113.182 
ATOM   1886  C2   DA A  91      10.929-201.095-113.247 
ATOM   1887  N3   DA A  91      10.132-200.495-114.104 
ATOM   1888  C4   DA A  91      10.843-199.788-115.005 
ATOM   1889  P    DA A  92       5.197-196.780-116.331 
ATOM   1890  OP1  DA A  92       4.061-197.017-117.249 
ATOM   1891  OP2  DA A  92       5.859-195.462-116.443 
ATOM   1892  O5'  DA A  92       4.726-197.017-114.821 
ATOM   1893  C5'  DA A  92       4.761-198.350-114.279 
ATOM   1894  C4'  DA A  92       5.334-198.325-112.875 
ATOM   1895  O4'  DA A  92       6.786-198.442-112.865 
ATOM   1896  C3'  DA A  92       5.062-197.056-112.069 
ATOM   1897  O3'  DA A  92       4.848-197.411-110.708 
ATOM   1898  C2'  DA A  92       6.358-196.251-112.162 
ATOM   1899  C1'  DA A  92       7.311-197.434-112.016 
ATOM   1900  N9   DA A  92       8.704-197.140-112.453 
ATOM   1901  C8   DA A  92       9.121-196.327-113.468 
ATOM   1902  N7   DA A  92      10.410-196.274-113.603 
ATOM   1903  C5   DA A  92      10.885-197.113-112.604 
ATOM   1904  C6   DA A  92      12.182-197.487-112.218 
ATOM   1905  N6   DA A  92      13.292-197.040-112.825 
ATOM   1906  N1   DA A  92      12.301-198.339-111.183 
ATOM   1907  C2   DA A  92      11.194-198.779-110.585 
ATOM   1908  N3   DA A  92       9.938-198.501-110.855 
ATOM   1909  C4   DA A  92       9.848-197.647-111.894 
ATOM   1910  P    DG A  93       3.716-196.646-109.874 
ATOM   1911  OP1  DG A  93       2.400-197.272-110.135 
ATOM   1912  OP2  DG A  93       3.806-195.192-110.135 
ATOM   1913  O5'  DG A  93       4.170-196.952-108.371 
ATOM   1914  C5'  DG A  93       4.867-198.180-108.088 
ATOM   1915  C4'  DG A  93       6.035-197.911-107.160 
ATOM   1916  O4'  DG A  93       7.249-197.562-107.882 
ATOM   1917  C3'  DG A  93       5.849-196.758-106.173 
ATOM   1918  O3'  DG A  93       6.470-197.102-104.941 
ATOM   1919  C2'  DG A  93       6.614-195.590-106.794 
ATOM   1920  C1'  DG A  93       7.808-196.402-107.284 
ATOM   1921  N9   DG A  93       8.628-195.701-108.312 
ATOM   1922  C8   DG A  93       8.225-194.835-109.305 
ATOM   1923  N7   DG A  93       9.205-194.386-110.051 
ATOM   1924  C5   DG A  93      10.338-194.997-109.514 
ATOM   1925  C6   DG A  93      11.699-194.898-109.900 
ATOM   1926  O6   DG A  93      12.196-194.240-110.811 
ATOM   1927  N1   DG A  93      12.522-195.686-109.083 
ATOM   1928  C2   DG A  93      12.085-196.467-108.031 
ATOM   1929  N2   DG A  93      13.029-197.146-107.374 
ATOM   1930  N3   DG A  93      10.807-196.560-107.670 
ATOM   1931  C4   DG A  93       9.996-195.801-108.452 
ATOM   1932  P    DA A  94       5.750-196.699-103.569 
ATOM   1933  OP1  DA A  94       4.738-197.720-103.221 
ATOM   1934  OP2  DA A  94       5.262-195.304-103.657 
ATOM   1935  O5'  DA A  94       6.971-196.777-102.537 
ATOM   1936  C5'  DA A  94       8.040-197.706-102.790 
ATOM   1937  C4'  DA A  94       9.377-197.040-102.534 
ATOM   1938  O4'  DA A  94       9.892-196.356-103.713 
ATOM   1939  C3'  DA A  94       9.387-195.963-101.449 
ATOM   1940  O3'  DA A  94      10.617-196.036-100.738 
ATOM   1941  C2'  DA A  94       9.347-194.641-102.217 
ATOM   1942  C1'  DA A  94      10.306-195.054-103.329 
ATOM   1943  N9   DA A  94      10.242-194.176-104.532 
ATOM   1944  C8   DA A  94       9.155-193.541-105.062 
ATOM   1945  N7   DA A  94       9.422-192.842-106.121 
ATOM   1946  C5   DA A  94      10.785-193.025-106.309 
ATOM   1947  C6   DA A  94      11.680-192.540-107.276 
ATOM   1948  N6   DA A  94      11.318-191.732-108.282 
ATOM   1949  N1   DA A  94      12.969-192.916-107.169 
ATOM   1950  C2   DA A  94      13.323-193.719-106.167 
ATOM   1951  N3   DA A  94      12.580-194.232-105.212 
ATOM   1952  C4   DA A  94      11.296-193.840-105.340 
ATOM   1953  P    DG A  95      10.610-195.819 -99.153 
ATOM   1954  OP1  DG A  95      10.267-197.093 -98.480 
ATOM   1955  OP2  DG A  95       9.760-194.657 -98.814 
ATOM   1956  O5'  DG A  95      12.144-195.461 -98.876 
ATOM   1957  C5'  DG A  95      13.157-196.013 -99.738 
ATOM   1958  C4'  DG A  95      14.173-194.947-100.094 
ATOM   1959  O4'  DG A  95      13.791-194.189-101.278 
ATOM   1960  C3'  DG A  95      14.412-193.874 -99.032 
ATOM   1961  O3'  DG A  95      15.791-193.521 -99.036 
ATOM   1962  C2'  DG A  95      13.602-192.669 -99.508 
ATOM   1963  C1'  DG A  95      13.936-192.806-100.991 
ATOM   1964  N9   DG A  95      13.016-192.050-101.884 
ATOM   1965  C8   DG A  95      11.668-191.804-101.740 
ATOM   1966  N7   DG A  95      11.146-191.097-102.714 
ATOM   1967  C5   DG A  95      12.226-190.856-103.562 
ATOM   1968  C6   DG A  95      12.284-190.141-104.786 
ATOM   1969  O6   DG A  95      11.380-189.564-105.385 
ATOM   1970  N1   DG A  95      13.582-190.142-105.319 
ATOM   1971  C2   DG A  95      14.678-190.753-104.743 
ATOM   1972  N2   DG A  95      15.829-190.639-105.409 
ATOM   1973  N3   DG A  95      14.622-191.424-103.594 
ATOM   1974  C4   DG A  95      13.371-191.433-103.065 
ATOM   1975  P    DG A  96      16.526-193.248 -97.640 
ATOM   1976  OP1  DG A  96      16.964-194.533 -97.050 
ATOM   1977  OP2  DG A  96      15.666-192.401 -96.784 
ATOM   1978  O5'  DG A  96      17.803-192.409 -98.115 
ATOM   1979  C5'  DG A  96      18.348-192.651 -99.425 
ATOM   1980  C4'  DG A  96      18.677-191.334-100.102 
ATOM   1981  O4'  DG A  96      17.543-190.790-100.837 
ATOM   1982  C3'  DG A  96      19.093-190.194 -99.172 
ATOM   1983  O3'  DG A  96      20.103-189.424 -99.811 
ATOM   1984  C2'  DG A  96      17.839-189.331 -99.031 
ATOM   1985  C1'  DG A  96      17.398-189.422-100.489 
ATOM   1986  N9   DG A  96      15.976-189.036-100.711 
ATOM   1987  C8   DG A  96      14.886-189.225 -99.891 
ATOM   1988  N7   DG A  96      13.761-188.764-100.384 
ATOM   1989  C5   DG A  96      14.134-188.232-101.617 
ATOM   1990  C6   DG A  96      13.350-187.591-102.611 
ATOM   1991  O6   DG A  96      12.144-187.358-102.607 
ATOM   1992  N1   DG A  96      14.131-187.204-103.709 
ATOM   1993  C2   DG A  96      15.491-187.411-103.831 
ATOM   1994  N2   DG A  96      16.052-186.967-104.958 
ATOM   1995  N3   DG A  96      16.227-188.012-102.898 
ATOM   1996  C4   DG A  96      15.484-188.393-101.826 
ATOM   1997  P    DT A  97      21.324-188.868 -98.939 
ATOM   1998  OP1  DT A  97      22.358-189.920 -98.807 
ATOM   1999  OP2  DT A  97      20.812-188.301 -97.672 
ATOM   2000  O5'  DT A  97      21.871-187.690 -99.874 
ATOM   2001  C5'  DT A  97      21.720-187.805-101.301 
ATOM   2002  C4'  DT A  97      21.254-186.484-101.881 
ATOM   2003  O4'  DT A  97      19.803-186.362-101.887 
ATOM   2004  C3'  DT A  97      21.727-185.231-101.144 
ATOM   2005  O3'  DT A  97      21.993-184.210-102.097 
ATOM   2006  C2'  DT A  97      20.527-184.804-100.298 
ATOM   2007  C1'  DT A  97      19.458-185.095-101.347 
ATOM   2008  N1   DT A  97      18.081-185.191-100.788 
ATOM   2009  C2   DT A  97      17.053-184.735-101.576 
ATOM   2010  O2   DT A  97      17.226-184.268-102.689 
ATOM   2011  N3   DT A  97      15.790-184.839-101.025 
ATOM   2012  C4   DT A  97      15.480-185.348 -99.780 
ATOM   2013  O4   DT A  97      14.310-185.390 -99.394 
ATOM   2014  C5   DT A  97      16.625-185.801 -99.027 
ATOM   2015  C7   DT A  97      16.377-186.370 -97.661 
ATOM   2016  C6   DT A  97      17.864-185.712 -99.539 
ATOM   2017  P    DT A  98      23.261-183.257-101.881 
ATOM   2018  OP1  DT A  98      24.475-183.919-102.410 
ATOM   2019  OP2  DT A  98      23.321-182.824-100.468 
ATOM   2020  O5'  DT A  98      22.882-182.010-102.809 
ATOM   2021  C5'  DT A  98      22.070-182.230-103.978 
ATOM   2022  C4'  DT A  98      21.009-181.153-104.083 
ATOM   2023  O4'  DT A  98      19.794-181.497-103.357 
ATOM   2024  C3'  DT A  98      21.395-179.783-103.526 
ATOM   2025  O3'  DT A  98      20.825-178.773-104.351 
ATOM   2026  C2'  DT A  98      20.727-179.721-102.152 
ATOM   2027  C1'  DT A  98      19.415-180.382-102.564 
ATOM   2028  N1   DT A  98      18.612-180.884-101.415 
ATOM   2029  C2   DT A  98      17.244-180.814-101.529 
ATOM   2030  O2   DT A  98      16.684-180.366-102.515 
ATOM   2031  N3   DT A  98      16.532-181.287-100.445 
ATOM   2032  C4   DT A  98      17.062-181.812 -99.284 
ATOM   2033  O4   DT A  98      16.322-182.205 -98.379 
ATOM   2034  C5   DT A  98      18.505-181.844 -99.257 
ATOM   2035  C7   DT A  98      19.164-182.401 -98.028 
ATOM   2036  C6   DT A  98      19.222-181.391-100.297 
ATOM   2037  P    DC A  99      21.682-177.459-104.673 
ATOM   2038  OP1  DC A  99      22.592-177.726-105.809 
ATOM   2039  OP2  DC A  99      22.319-176.967-103.431 
ATOM   2040  O5'  DC A  99      20.536-176.440-105.129 
ATOM   2041  C5'  DC A  99      19.351-176.959-105.761 
ATOM   2042  C4'  DC A  99      18.121-176.279-105.194 
ATOM   2043  O4'  DC A  99      17.607-176.957-104.013 
ATOM   2044  C3'  DC A  99      18.312-174.834-104.735 
ATOM   2045  O3'  DC A  99      17.135-174.095-105.039 
ATOM   2046  C2'  DC A  99      18.449-174.924-103.216 
ATOM   2047  C1'  DC A  99      17.374-175.986-103.004 
ATOM   2048  N1   DC A  99      17.453-176.664-101.681 
ATOM   2049  C2   DC A  99      16.259-177.047-101.075 
ATOM   2050  O2   DC A  99      15.193-176.811-101.655 
ATOM   2051  N3   DC A  99      16.310-177.667 -99.867 
ATOM   2052  C4   DC A  99      17.485-177.904 -99.272 
ATOM   2053  N4   DC A  99      17.482-178.511 -98.095 
ATOM   2054  C5   DC A  99      18.724-177.518 -99.878 
ATOM   2055  C6   DC A  99      18.653-176.900-101.085 
ATOM   2056  P    DC A 100      17.277-172.593-105.575 
ATOM   2057  OP1  DC A 100      17.517-172.609-107.035 
ATOM   2058  OP2  DC A 100      18.277-171.869-104.760 
ATOM   2059  O5'  DC A 100      15.817-172.011-105.275 
ATOM   2060  C5'  DC A 100      14.690-172.907-105.300 
ATOM   2061  C4'  DC A 100      13.780-172.627-104.120 
ATOM   2062  O4'  DC A 100      14.163-173.380-102.933 
ATOM   2063  C3'  DC A 100      13.740-171.176-103.640 
ATOM   2064  O3'  DC A 100      12.416-170.863-103.229 
ATOM   2065  C2'  DC A 100      14.649-171.151-102.411 
ATOM   2066  C1'  DC A 100      14.199-172.488-101.830 
ATOM   2067  N1   DC A 100      15.135-173.046-100.814 
ATOM   2068  C2   DC A 100      14.588-173.760 -99.750 
ATOM   2069  O2   DC A 100      13.361-173.900 -99.695 
ATOM   2070  N3   DC A 100      15.424-174.276 -98.813 
ATOM   2071  C4   DC A 100      16.748-174.102 -98.910 
ATOM   2072  N4   DC A 100      17.522-174.624 -97.971 
ATOM   2073  C5   DC A 100      17.331-173.370 -99.996 
ATOM   2074  C6   DC A 100      16.478-172.862-100.922 
ATOM   2075  P    DT A 101      11.817-169.419-103.574 
ATOM   2076  OP1  DT A 101      11.275-169.423-104.951 
ATOM   2077  OP2  DT A 101      12.826-168.380-103.276 
ATOM   2078  O5'  DT A 101      10.614-169.317-102.523 
ATOM   2079  C5'  DT A 101       9.953-170.524-102.099 
ATOM   2080  C4'  DT A 101       9.732-170.494-100.599 
ATOM   2081  O4'  DT A 101      10.866-171.033 -99.861 
ATOM   2082  C3'  DT A 101       9.516-169.111 -99.986 
ATOM   2083  O3'  DT A 101       8.558-169.216 -98.940 
ATOM   2084  C2'  DT A 101      10.867-168.744 -99.373 
ATOM   2085  C1'  DT A 101      11.191-170.127 -98.817 
ATOM   2086  N1   DT A 101      12.628-170.313 -98.474 
ATOM   2087  C2   DT A 101      12.915-171.107 -97.390 
ATOM   2088  O2   DT A 101      12.054-171.649 -96.718 
ATOM   2089  N3   DT A 101      14.258-171.256 -97.101 
ATOM   2090  C4   DT A 101      15.310-170.691 -97.791 
ATOM   2091  O4   DT A 101      16.473-170.897 -97.438 
ATOM   2092  C5   DT A 101      14.910-169.874 -98.913 
ATOM   2093  C7   DT A 101      15.994-169.221 -99.718 
ATOM   2094  C6   DT A 101      13.612-169.712 -99.215 
ATOM   2095  P    DC A 102       7.472-168.054 -98.761 
ATOM   2096  OP1  DC A 102       6.337-168.291 -99.680 
ATOM   2097  OP2  DC A 102       8.134-166.735 -98.874 
ATOM   2098  O5'  DC A 102       7.001-168.290 -97.251 
ATOM   2099  C5'  DC A 102       7.037-169.624 -96.709 
ATOM   2100  C4'  DC A 102       7.610-169.599 -95.305 
ATOM   2101  O4'  DC A 102       9.062-169.716 -95.296 
ATOM   2102  C3'  DC A 102       7.338-168.329 -94.499 
ATOM   2103  O3'  DC A 102       7.123-168.685 -93.138 
ATOM   2104  C2'  DC A 102       8.633-167.525 -94.593 
ATOM   2105  C1'  DC A 102       9.586-168.708 -94.446 
ATOM   2106  N1   DC A 102      10.979-168.414 -94.883 
ATOM   2107  C2   DC A 102      12.020-169.026 -94.191 
ATOM   2108  O2   DC A 102      11.747-169.783 -93.251 
ATOM   2109  N3   DC A 102      13.298-168.770 -94.573 
ATOM   2110  C4   DC A 102      13.551-167.944 -95.597 
ATOM   2111  N4   DC A 102      14.814-167.727 -95.931 
ATOM   2112  C5   DC A 102      12.495-167.304 -96.322 
ATOM   2113  C6   DC A 102      11.225-167.572 -95.924 
ATOM   2114  P    DC A 103       5.992-167.920 -92.305 
ATOM   2115  OP1  DC A 103       4.675-168.546 -92.565 
ATOM   2116  OP2  DC A 103       6.081-166.466 -92.565 
ATOM   2117  O5'  DC A 103       6.445-168.226 -90.802 
ATOM   2118  C5'  DC A 103       7.142-169.454 -90.518 
ATOM   2119  C4'  DC A 103       8.310-169.185 -89.590 
ATOM   2120  O4'  DC A 103       9.525-168.836 -90.312 
ATOM   2121  C3'  DC A 103       8.124-168.032 -88.604 
ATOM   2122  O3'  DC A 103       8.745-168.376 -87.371 
ATOM   2123  C2'  DC A 103       8.890-166.864 -89.224 
ATOM   2124  C1'  DC A 103      10.084-167.676 -89.715 
ATOM   2125  N1   DC A 103      10.903-166.975 -90.742 
ATOM   2126  C2   DC A 103      12.278-167.194 -90.736 
ATOM   2127  O2   DC A 103      12.757-167.955 -89.887 
ATOM   2128  N3   DC A 103      13.044-166.564 -91.664 
ATOM   2129  C4   DC A 103      12.487-165.748 -92.567 
ATOM   2130  N4   DC A 103      13.275-165.156 -93.452 
ATOM   2131  C5   DC A 103      11.074-165.508 -92.590 
ATOM   2132  C6   DC A 103      10.327-166.147 -91.655 
ATOM   2133  P    DC A 104       8.026-167.972 -85.999 
ATOM   2134  OP1  DC A 104       7.013-168.994 -85.652 
ATOM   2135  OP2  DC A 104       7.537-166.578 -86.087 
ATOM   2136  O5'  DC A 104       9.246-168.050 -84.968 
ATOM   2137  C5'  DC A 104      10.316-168.980 -85.220 
ATOM   2138  C4'  DC A 104      11.652-168.313 -84.965 
ATOM   2139  O4'  DC A 104      12.168-167.630 -86.143 
ATOM   2140  C3'  DC A 104      11.662-167.237 -83.880 
ATOM   2141  O3'  DC A 104      12.892-167.309 -83.169 
ATOM   2142  C2'  DC A 104      11.623-165.914 -84.647 
ATOM   2143  C1'  DC A 104      12.581-166.327 -85.760 
ATOM   2144  N1   DC A 104      12.518-165.450 -86.962 
ATOM   2145  C2   DC A 104      13.699-165.222 -87.663 
ATOM   2146  O2   DC A 104      14.741-165.752 -87.262 
ATOM   2147  N3   DC A 104      13.662-164.424 -88.760 
ATOM   2148  C4   DC A 104      12.512-163.868 -89.162 
ATOM   2149  N4   DC A 104      12.527-163.097 -90.239 
ATOM   2150  C5   DC A 104      11.285-164.089 -88.454 
ATOM   2151  C6   DC A 104      11.344-164.889 -87.360 
ATOM   2152  P    DC A 105      12.885-167.093 -81.583 
ATOM   2153  OP1  DC A 105      12.543-168.367 -80.910 
ATOM   2154  OP2  DC A 105      12.035-165.931 -81.244 
ATOM   2155  O5'  DC A 105      14.420-166.735 -81.306 
ATOM   2156  C5'  DC A 105      15.432-167.287 -82.168 
ATOM   2157  C4'  DC A 105      16.448-166.220 -82.525 
ATOM   2158  O4'  DC A 105      16.066-165.463 -83.708 
ATOM   2159  C3'  DC A 105      16.688-165.148 -81.462 
ATOM   2160  O3'  DC A 105      18.066-164.795 -81.466 
ATOM   2161  C2'  DC A 105      15.877-163.943 -81.938 
ATOM   2162  C1'  DC A 105      16.211-164.080 -83.421 
ATOM   2163  N1   DC A 105      15.291-163.323 -84.314 
ATOM   2164  C2   DC A 105      15.825-162.764 -85.473 
ATOM   2165  O2   DC A 105      17.029-162.918 -85.709 
ATOM   2166  N3   DC A 105      15.003-162.070 -86.300 
ATOM   2167  C4   DC A 105      13.705-161.925 -86.009 
ATOM   2168  N4   DC A 105      12.944-161.239 -86.848 
ATOM   2169  C5   DC A 105      13.135-162.492 -84.822 
ATOM   2170  C6   DC A 105      13.973-163.182 -84.008 
ATOM   2171  P    DG A 106      18.801-164.522 -80.070 
ATOM   2172  OP1  DG A 106      19.240-165.807 -79.481 
ATOM   2173  OP2  DG A 106      17.941-163.675 -79.215 
ATOM   2174  O5'  DG A 106      20.078-163.683 -80.546 
ATOM   2175  C5'  DG A 106      20.624-163.924 -81.855 
ATOM   2176  C4'  DG A 106      20.952-162.607 -82.532 
ATOM   2177  O4'  DG A 106      19.819-162.064 -83.267 
ATOM   2178  C3'  DG A 106      21.368-161.468 -81.602 
ATOM   2179  O3'  DG A 106      22.379-160.697 -82.241 
ATOM   2180  C2'  DG A 106      20.114-160.605 -81.461 
ATOM   2181  C1'  DG A 106      19.673-160.696 -82.920 
ATOM   2182  N9   DG A 106      18.252-160.310 -83.141 
ATOM   2183  C8   DG A 106      17.161-160.499 -82.321 
ATOM   2184  N7   DG A 106      16.036-160.038 -82.814 
ATOM   2185  C5   DG A 106      16.410-159.506 -84.047 
ATOM   2186  C6   DG A 106      15.626-158.865 -85.042 
ATOM   2187  O6   DG A 106      14.420-158.632 -85.038 
ATOM   2188  N1   DG A 106      16.407-158.478 -86.140 
ATOM   2189  C2   DG A 106      17.767-158.684 -86.261 
ATOM   2190  N2   DG A 106      18.328-158.241 -87.389 
ATOM   2191  N3   DG A 106      18.502-159.286 -85.328 
ATOM   2192  C4   DG A 106      17.759-159.667 -84.256 
ATOM   2193  P    DG A 107      23.600-160.142 -81.369 
ATOM   2194  OP1  DG A 107      24.633-161.194 -81.238 
ATOM   2195  OP2  DG A 107      23.087-159.574 -80.103 
ATOM   2196  O5'  DG A 107      24.146-158.964 -82.304 
ATOM   2197  C5'  DG A 107      23.995-159.079 -83.731 
ATOM   2198  C4'  DG A 107      23.530-157.758 -84.311 
ATOM   2199  O4'  DG A 107      22.079-157.636 -84.318 
ATOM   2200  C3'  DG A 107      24.002-156.505 -83.575 
ATOM   2201  O3'  DG A 107      24.268-155.484 -84.528 
ATOM   2202  C2'  DG A 107      22.802-156.078 -82.728 
ATOM   2203  C1'  DG A 107      21.734-156.369 -83.777 
ATOM   2204  N9   DG A 107      20.356-156.465 -83.218 
ATOM   2205  C8   DG A 107      19.943-156.952 -81.997 
ATOM   2206  N7   DG A 107      18.647-156.894 -81.809 
ATOM   2207  C5   DG A 107      18.168-156.327 -82.989 
ATOM   2208  C6   DG A 107      16.839-156.013 -83.378 
ATOM   2209  O6   DG A 107      15.795-156.174 -82.750 
ATOM   2210  N1   DG A 107      16.801-155.449 -84.661 
ATOM   2211  C2   DG A 107      17.902-155.218 -85.462 
ATOM   2212  N2   DG A 107      17.654-154.671 -86.655 
ATOM   2213  N3   DG A 107      19.147-155.514 -85.097 
ATOM   2214  C4   DG A 107      19.202-156.061 -83.855 
ATOM   2215  P    DG A 108      25.537-154.531 -84.311 
ATOM   2216  OP1  DG A 108      26.750-155.193 -84.840 
ATOM   2217  OP2  DG A 108      25.596-154.098 -82.898 
ATOM   2218  O5'  DG A 108      25.157-153.284 -85.239 
ATOM   2219  C5'  DG A 108      24.345-153.504 -86.408 
ATOM   2220  C4'  DG A 108      23.284-152.427 -86.513 
ATOM   2221  O4'  DG A 108      22.069-152.771 -85.787 
ATOM   2222  C3'  DG A 108      23.670-151.056 -85.957 
ATOM   2223  O3'  DG A 108      23.101-150.047 -86.782 
ATOM   2224  C2'  DG A 108      23.002-150.994 -84.583 
ATOM   2225  C1'  DG A 108      21.691-151.656 -84.994 
ATOM   2226  N9   DG A 108      20.887-152.158 -83.845 
ATOM   2227  C8   DG A 108      21.315-152.696 -82.650 
ATOM   2228  N7   DG A 108      20.344-153.043 -81.842 
ATOM   2229  C5   DG A 108      19.190-152.711 -82.550 
ATOM   2230  C6   DG A 108      17.825-152.852 -82.190 
ATOM   2231  O6   DG A 108      17.344-153.307 -81.156 
ATOM   2232  N1   DG A 108      16.976-152.388 -83.205 
ATOM   2233  C2   DG A 108      17.393-151.857 -84.410 
ATOM   2234  N2   DG A 108      16.427-151.470 -85.247 
ATOM   2235  N3   DG A 108      18.675-151.725 -84.747 
ATOM   2236  C4   DG A 108      19.510-152.170 -83.773 
ATOM   2237  P    DC A 109      23.957-148.733 -87.103 
ATOM   2238  OP1  DC A 109      24.868-149.000 -88.239 
ATOM   2239  OP2  DC A 109      24.594-148.241 -85.861 
ATOM   2240  O5'  DC A 109      22.812-147.714 -87.559 
ATOM   2241  C5'  DC A 109      21.627-148.233 -88.191 
ATOM   2242  C4'  DC A 109      20.396-147.553 -87.624 
ATOM   2243  O4'  DC A 109      19.882-148.231 -86.443 
ATOM   2244  C3'  DC A 109      20.587-146.107 -87.166 
ATOM   2245  O3'  DC A 109      19.410-145.369 -87.470 
ATOM   2246  C2'  DC A 109      20.724-146.198 -85.646 
ATOM   2247  C1'  DC A 109      19.649-147.260 -85.435 
ATOM   2248  N1   DC A 109      19.728-147.938 -84.111 
ATOM   2249  C2   DC A 109      18.534-148.321 -83.506 
ATOM   2250  O2   DC A 109      17.468-148.085 -84.085 
ATOM   2251  N3   DC A 109      18.586-148.941 -82.297 
ATOM   2252  C4   DC A 109      19.760-149.178 -81.702 
ATOM   2253  N4   DC A 109      19.758-149.785 -80.525 
ATOM   2254  C5   DC A 109      21.000-148.791 -82.308 
ATOM   2255  C6   DC A 109      20.928-148.174 -83.515 
ATOM   2256  P    DA A 110      19.553-143.867 -88.006 
ATOM   2257  OP1  DA A 110      19.793-143.882 -89.466 
ATOM   2258  OP2  DA A 110      20.553-143.143 -87.191 
ATOM   2259  O5'  DA A 110      18.092-143.285 -87.706 
ATOM   2260  C5'  DA A 110      16.965-144.181 -87.730 
ATOM   2261  C4'  DA A 110      16.056-143.901 -86.551 
ATOM   2262  O4'  DA A 110      16.438-144.653 -85.364 
ATOM   2263  C3'  DA A 110      16.016-142.450 -86.070 
ATOM   2264  O3'  DA A 110      14.691-142.137 -85.659 
ATOM   2265  C2'  DA A 110      16.925-142.424 -84.841 
ATOM   2266  C1'  DA A 110      16.474-143.762 -84.260 
ATOM   2267  N9   DA A 110      17.410-144.320 -83.244 
ATOM   2268  C8   DA A 110      18.771-144.227 -83.205 
ATOM   2269  N7   DA A 110      19.308-144.821 -82.184 
ATOM   2270  C5   DA A 110      18.224-145.347 -81.495 
ATOM   2271  C6   DA A 110      18.126-146.098 -80.312 
ATOM   2272  N6   DA A 110      19.187-146.467 -79.580 
ATOM   2273  N1   DA A 110      16.894-146.458 -79.906 
ATOM   2274  C2   DA A 110      15.844-146.089 -80.637 
ATOM   2275  N3   DA A 110      15.811-145.392 -81.752 
ATOM   2276  C4   DA A 110      17.057-145.044 -82.136 
ATOM   2277  P    DG A 111      14.092-140.693 -86.004 
ATOM   2278  OP1  DG A 111      13.550-140.697 -87.382 
ATOM   2279  OP2  DG A 111      15.102-139.654 -85.706 
ATOM   2280  O5'  DG A 111      12.890-140.591 -84.953 
ATOM   2281  C5'  DG A 111      12.228-141.798 -84.529 
ATOM   2282  C4'  DG A 111      12.008-141.768 -83.030 
ATOM   2283  O4'  DG A 111      13.141-142.306 -82.291 
ATOM   2284  C3'  DG A 111      11.792-140.385 -82.416 
ATOM   2285  O3'  DG A 111      10.834-140.490 -81.370 
ATOM   2286  C2'  DG A 111      13.142-140.018 -81.803 
ATOM   2287  C1'  DG A 111      13.466-141.401 -81.247 
ATOM   2288  N9   DG A 111      14.903-141.587 -80.904 
ATOM   2289  C8   DG A 111      16.021-141.070 -81.523 
ATOM   2290  N7   DG A 111      17.153-141.429 -80.968 
ATOM   2291  C5   DG A 111      16.757-142.240 -79.905 
ATOM   2292  C6   DG A 111      17.539-142.924 -78.937 
ATOM   2293  O6   DG A 111      18.761-142.954 -78.816 
ATOM   2294  N1   DG A 111      16.733-143.634 -78.037 
ATOM   2295  C2   DG A 111      15.353-143.678 -78.068 
ATOM   2296  N2   DG A 111      14.767-144.414 -77.120 
ATOM   2297  N3   DG A 111      14.620-143.037 -78.977 
ATOM   2298  C4   DG A 111      15.387-142.343 -79.857 
ATOM   2299  P    DA A 112       9.748-139.328 -81.191 
ATOM   2300  OP1  DA A 112       8.612-139.565 -82.110 
ATOM   2301  OP2  DA A 112      10.410-138.009 -81.304 
ATOM   2302  O5'  DA A 112       9.277-139.564 -79.681 
ATOM   2303  C5'  DA A 112       9.312-140.898 -79.139 
ATOM   2304  C4'  DA A 112       9.885-140.873 -77.736 
ATOM   2305  O4'  DA A 112      11.337-140.990 -77.726 
ATOM   2306  C3'  DA A 112       9.613-139.603 -76.929 
ATOM   2307  O3'  DA A 112       9.399-139.959 -75.568 
ATOM   2308  C2'  DA A 112      10.909-138.799 -77.023 
ATOM   2309  C1'  DA A 112      11.862-139.982 -76.876 
ATOM   2310  N9   DA A 112      13.255-139.687 -77.313 
ATOM   2311  C8   DA A 112      13.671-138.875 -78.328 
ATOM   2312  N7   DA A 112      14.960-138.822 -78.464 
ATOM   2313  C5   DA A 112      15.436-139.661 -77.464 
ATOM   2314  C6   DA A 112      16.733-140.035 -77.079 
ATOM   2315  N6   DA A 112      17.843-139.588 -77.686 
ATOM   2316  N1   DA A 112      16.851-140.886 -76.044 
ATOM   2317  C2   DA A 112      15.745-141.327 -75.445 
ATOM   2318  N3   DA A 112      14.489-141.049 -75.715 
ATOM   2319  C4   DA A 112      14.399-140.195 -76.755 
ATOM   2320  P    DA A 113       8.267-139.194 -74.735 
ATOM   2321  OP1  DA A 113       6.951-139.820 -74.995 
ATOM   2322  OP2  DA A 113       8.357-137.740 -74.995 
ATOM   2323  O5'  DA A 113       8.721-139.499 -73.232 
ATOM   2324  C5'  DA A 113       9.418-140.728 -72.949 
ATOM   2325  C4'  DA A 113      10.586-140.459 -72.020 
ATOM   2326  O4'  DA A 113      11.800-140.110 -72.743 
ATOM   2327  C3'  DA A 113      10.400-139.306 -71.034 
ATOM   2328  O3'  DA A 113      11.021-139.650 -69.801 
ATOM   2329  C2'  DA A 113      11.165-138.138 -71.654 
ATOM   2330  C1'  DA A 113      12.359-138.950 -72.145 
ATOM   2331  N9   DA A 113      13.179-138.249 -73.173 
ATOM   2332  C8   DA A 113      12.762-137.393 -74.151 
ATOM   2333  N7   DA A 113      13.722-136.940 -74.896 
ATOM   2334  C5   DA A 113      14.861-137.539 -74.376 
ATOM   2335  C6   DA A 113      16.217-137.464 -74.732 
ATOM   2336  N6   DA A 113      16.677-136.717 -75.746 
ATOM   2337  N1   DA A 113      17.089-138.188 -74.004 
ATOM   2338  C2   DA A 113      16.627-138.929 -72.997 
ATOM   2339  N3   DA A 113      15.390-139.076 -72.575 
ATOM   2340  C4   DA A 113      14.538-138.342 -73.319 
ATOM   2341  P    DG A 114      10.301-139.246 -68.430 
ATOM   2342  OP1  DG A 114       9.289-140.268 -68.082 
ATOM   2343  OP2  DG A 114       9.813-137.852 -68.517 
ATOM   2344  O5'  DG A 114      11.522-139.324 -67.398 
ATOM   2345  C5'  DG A 114      12.591-140.254 -67.651 
ATOM   2346  C4'  DG A 114      13.928-139.587 -67.395 
ATOM   2347  O4'  DG A 114      14.443-138.904 -68.573 
ATOM   2348  C3'  DG A 114      13.938-138.510 -66.310 
ATOM   2349  O3'  DG A 114      15.168-138.583 -65.599 
ATOM   2350  C2'  DG A 114      13.898-137.188 -67.078 
ATOM   2351  C1'  DG A 114      14.857-137.601 -68.190 
ATOM   2352  N9   DG A 114      14.793-136.724 -69.392 
ATOM   2353  C8   DG A 114      13.708-136.075 -69.941 
ATOM   2354  N7   DG A 114      13.991-135.373 -71.011 
ATOM   2355  C5   DG A 114      15.360-135.569 -71.183 
ATOM   2356  C6   DG A 114      16.238-135.061 -72.175 
ATOM   2357  O6   DG A 114      15.984-134.322 -73.122 
ATOM   2358  N1   DG A 114      17.551-135.510 -71.975 
ATOM   2359  C2   DG A 114      17.961-136.342 -70.951 
ATOM   2360  N2   DG A 114      19.259-136.656 -70.936 
ATOM   2361  N3   DG A 114      17.136-136.818 -70.022 
ATOM   2362  C4   DG A 114      15.859-136.391 -70.200 
ATOM   2363  P    DA A 115      15.161-138.367 -64.013 
ATOM   2364  OP1  DA A 115      14.818-139.641 -63.340 
ATOM   2365  OP2  DA A 115      14.310-137.205 -63.675 
ATOM   2366  O5'  DA A 115      16.695-138.008 -63.736 
ATOM   2367  C5'  DA A 115      17.708-138.561 -64.599 
ATOM   2368  C4'  DA A 115      18.724-137.494 -64.955 
ATOM   2369  O4'  DA A 115      18.342-136.736 -66.139 
ATOM   2370  C3'  DA A 115      18.963-136.422 -63.892 
ATOM   2371  O3'  DA A 115      20.342-136.069 -63.897 
ATOM   2372  C2'  DA A 115      18.153-135.217 -64.369 
ATOM   2373  C1'  DA A 115      18.486-135.354 -65.851 
ATOM   2374  N9   DA A 115      17.567-134.597 -66.745 
ATOM   2375  C8   DA A 115      16.230-134.364 -66.586 
ATOM   2376  N7   DA A 115      15.703-133.664 -67.542 
ATOM   2377  C5   DA A 115      16.765-133.415 -68.400 
ATOM   2378  C6   DA A 115      16.858-132.715 -69.614 
ATOM   2379  N6   DA A 115      15.816-132.109 -70.201 
ATOM   2380  N1   DA A 115      18.066-132.658 -70.205 
ATOM   2381  C2   DA A 115      19.097-133.261 -69.617 
ATOM   2382  N3   DA A 115      19.132-133.940 -68.491 
ATOM   2383  C4   DA A 115      17.911-133.981 -67.920 
ATOM   2384  P    DA A 116      21.076-135.796 -62.501 
ATOM   2385  OP1  DA A 116      21.515-137.080 -61.911 
ATOM   2386  OP2  DA A 116      20.217-134.949 -61.645 
ATOM   2387  O5'  DA A 116      22.354-134.956 -62.976 
ATOM   2388  C5'  DA A 116      22.899-135.198 -64.286 
ATOM   2389  C4'  DA A 116      23.227-133.881 -64.962 
ATOM   2390  O4'  DA A 116      22.094-133.338 -65.698 
ATOM   2391  C3'  DA A 116      23.644-132.742 -64.032 
ATOM   2392  O3'  DA A 116      24.654-131.971 -64.672 
ATOM   2393  C2'  DA A 116      22.390-131.879 -63.892 
ATOM   2394  C1'  DA A 116      21.949-131.970 -65.350 
ATOM   2395  N9   DA A 116      20.527-131.584 -65.572 
ATOM   2396  C8   DA A 116      19.458-131.780 -64.746 
ATOM   2397  N7   DA A 116      18.339-131.328 -65.221 
ATOM   2398  C5   DA A 116      18.691-130.793 -66.453 
ATOM   2399  C6   DA A 116      17.944-130.154 -67.457 
ATOM   2400  N6   DA A 116      16.624-129.938 -67.373 
ATOM   2401  N1   DA A 116      18.606-129.744 -68.555 
ATOM   2402  C2   DA A 116      19.918-129.963 -68.633 
ATOM   2403  N3   DA A 116      20.716-130.544 -67.765 
ATOM   2404  C4   DA A 116      20.030-130.945 -66.676 
ATOM   2405  P    DA A 117      25.875-131.416 -63.800 
ATOM   2406  OP1  DA A 117      26.909-132.468 -63.668 
ATOM   2407  OP2  DA A 117      25.363-130.848 -62.533 
ATOM   2408  O5'  DA A 117      26.422-130.238 -64.734 
ATOM   2409  C5'  DA A 117      26.271-130.353 -66.162 
ATOM   2410  C4'  DA A 117      25.805-129.032 -66.741 
ATOM   2411  O4'  DA A 117      24.354-128.910 -66.748 
ATOM   2412  C3'  DA A 117      26.278-127.779 -66.005 
ATOM   2413  O3'  DA A 117      26.543-126.757 -66.958 
ATOM   2414  C2'  DA A 117      25.078-127.352 -65.159 
ATOM   2415  C1'  DA A 117      24.009-127.643 -66.207 
ATOM   2416  N9   DA A 117      22.632-127.739 -65.648 
ATOM   2417  C8   DA A 117      22.241-128.226 -64.434 
ATOM   2418  N7   DA A 117      20.960-128.173 -64.235 
ATOM   2419  C5   DA A 117      20.463-127.610 -65.403 
ATOM   2420  C6   DA A 117      19.161-127.288 -65.818 
ATOM   2421  N6   DA A 117      18.071-127.498 -65.068 
ATOM   2422  N1   DA A 117      19.020-126.739 -67.039 
ATOM   2423  C2   DA A 117      20.107-126.533 -67.782 
ATOM   2424  N3   DA A 117      21.365-126.792 -67.500 
ATOM   2425  C4   DA A 117      21.480-127.340 -66.273 
ATOM   2426  P    DT A 118      27.812-125.805 -66.741 
ATOM   2427  OP1  DT A 118      29.026-126.467 -67.270 
ATOM   2428  OP2  DT A 118      27.872-125.372 -65.328 
ATOM   2429  O5'  DT A 118      27.433-124.558 -67.670 
ATOM   2430  C5'  DT A 118      26.621-124.778 -68.839 
ATOM   2431  C4'  DT A 118      25.560-123.700 -68.944 
ATOM   2432  O4'  DT A 118      24.345-124.045 -68.218 
ATOM   2433  C3'  DT A 118      25.946-122.330 -68.387 
ATOM   2434  O3'  DT A 118      25.376-121.321 -69.212 
ATOM   2435  C2'  DT A 118      25.278-122.268 -67.013 
ATOM   2436  C1'  DT A 118      23.966-122.930 -67.424 
ATOM   2437  N1   DT A 118      23.163-123.432 -66.275 
ATOM   2438  C2   DT A 118      21.795-123.362 -66.390 
ATOM   2439  O2   DT A 118      21.234-122.914 -67.376 
ATOM   2440  N3   DT A 118      21.083-123.835 -65.305 
ATOM   2441  C4   DT A 118      21.613-124.360 -64.144 
ATOM   2442  O4   DT A 118      20.873-124.753 -63.239 
ATOM   2443  C5   DT A 118      23.056-124.392 -64.117 
ATOM   2444  C7   DT A 118      23.715-124.949 -62.889 
ATOM   2445  C6   DT A 118      23.773-123.938 -65.157 
ATOM   2446  P    DC A 119      26.233-120.007 -69.533 
ATOM   2447  OP1  DC A 119      27.143-120.274 -70.669 
ATOM   2448  OP2  DC A 119      26.870-119.515 -68.292 
ATOM   2449  O5'  DC A 119      25.087-118.988 -69.989 
ATOM   2450  C5'  DC A 119      23.902-119.507 -70.622 
ATOM   2451  C4'  DC A 119      22.672-118.827 -70.055 
ATOM   2452  O4'  DC A 119      22.158-119.505 -68.873 
ATOM   2453  C3'  DC A 119      22.863-117.381 -69.596 
ATOM   2454  O3'  DC A 119      21.686-116.643 -69.900 
ATOM   2455  C2'  DC A 119      23.000-117.472 -68.076 
ATOM   2456  C1'  DC A 119      21.925-118.534 -67.865 
ATOM   2457  N1   DC A 119      22.004-119.212 -66.542 
ATOM   2458  C2   DC A 119      20.810-119.595 -65.936 
ATOM   2459  O2   DC A 119      19.744-119.359 -66.516 
ATOM   2460  N3   DC A 119      20.861-120.214 -64.728 
ATOM   2461  C4   DC A 119      22.036-120.452 -64.132 
ATOM   2462  N4   DC A 119      22.033-121.059 -62.955 
ATOM   2463  C5   DC A 119      23.275-120.065 -64.739 
ATOM   2464  C6   DC A 119      23.204-119.447 -65.945 
ATOM   2465  P    DA A 120      21.828-115.141 -70.436 
ATOM   2466  OP1  DA A 120      22.068-115.156 -71.896 
ATOM   2467  OP2  DA A 120      22.828-114.417 -69.621 
ATOM   2468  O5'  DA A 120      20.368-114.559 -70.136 
ATOM   2469  C5'  DA A 120      19.240-115.454 -70.160 
ATOM   2470  C4'  DA A 120      18.331-115.175 -68.981 
ATOM   2471  O4'  DA A 120      18.714-115.927 -67.794 
ATOM   2472  C3'  DA A 120      18.291-113.724 -68.500 
ATOM   2473  O3'  DA A 120      16.967-113.411 -68.089 
ATOM   2474  C2'  DA A 120      19.200-113.698 -67.272 
ATOM   2475  C1'  DA A 120      18.750-115.035 -66.690 
ATOM   2476  N9   DA A 120      19.685-115.593 -65.675 
ATOM   2477  C8   DA A 120      21.047-115.501 -65.635 
ATOM   2478  N7   DA A 120      21.583-116.095 -64.614 
ATOM   2479  C5   DA A 120      20.499-116.621 -63.925 
ATOM   2480  C6   DA A 120      20.402-117.372 -62.742 
ATOM   2481  N6   DA A 120      21.462-117.740 -62.010 
ATOM   2482  N1   DA A 120      19.170-117.732 -62.336 
ATOM   2483  C2   DA A 120      18.119-117.363 -63.068 
ATOM   2484  N3   DA A 120      18.087-116.666 -64.182 
ATOM   2485  C4   DA A 120      19.333-116.318 -64.567 
ATOM   2486  P    DC A 121      16.368-111.967 -68.435 
ATOM   2487  OP1  DC A 121      15.826-111.971 -69.812 
ATOM   2488  OP2  DC A 121      17.377-110.927 -68.137 
ATOM   2489  O5'  DC A 121      15.165-111.865 -67.384 
ATOM   2490  C5'  DC A 121      14.504-113.072 -66.960 
ATOM   2491  C4'  DC A 121      14.283-113.042 -65.460 
ATOM   2492  O4'  DC A 121      15.417-113.580 -64.721 
ATOM   2493  C3'  DC A 121      14.067-111.659 -64.847 
ATOM   2494  O3'  DC A 121      13.109-111.764 -63.800 
ATOM   2495  C2'  DC A 121      15.418-111.292 -64.233 
ATOM   2496  C1'  DC A 121      15.741-112.675 -63.677 
ATOM   2497  N1   DC A 121      17.179-112.861 -63.334 
ATOM   2498  C2   DC A 121      17.486-113.663 -62.238 
ATOM   2499  O2   DC A 121      16.563-114.182 -61.601 
ATOM   2500  N3   DC A 121      18.791-113.844 -61.908 
ATOM   2501  C4   DC A 121      19.763-113.264 -62.624 
ATOM   2502  N4   DC A 121      21.020-113.472 -62.262 
ATOM   2503  C5   DC A 121      19.469-112.435 -63.754 
ATOM   2504  C6   DC A 121      18.159-112.265 -64.068 
ATOM   2505  P    DC A 122      12.023-110.602 -63.622 
ATOM   2506  OP1  DC A 122      10.888-110.839 -64.540 
ATOM   2507  OP2  DC A 122      12.685-109.283 -63.734 
ATOM   2508  O5'  DC A 122      11.552-110.838 -62.111 
ATOM   2509  C5'  DC A 122      11.588-112.172 -61.570 
ATOM   2510  C4'  DC A 122      12.161-112.147 -60.166 
ATOM   2511  O4'  DC A 122      13.612-112.264 -60.156 
ATOM   2512  C3'  DC A 122      11.888-110.877 -59.360 
ATOM   2513  O3'  DC A 122      11.674-111.233 -57.999 
ATOM   2514  C2'  DC A 122      13.184-110.073 -59.453 
ATOM   2515  C1'  DC A 122      14.137-111.256 -59.307 
ATOM   2516  N1   DC A 122      15.530-110.961 -59.744 
ATOM   2517  C2   DC A 122      16.571-111.574 -59.051 
ATOM   2518  O2   DC A 122      16.298-112.330 -58.112 
ATOM   2519  N3   DC A 122      17.849-111.318 -59.433 
ATOM   2520  C4   DC A 122      18.102-110.492 -60.458 
ATOM   2521  N4   DC A 122      19.365-110.275 -60.792 
ATOM   2522  C5   DC A 122      17.046-109.851 -61.182 
ATOM   2523  C6   DC A 122      15.776-110.120 -60.784 
ATOM   2524  P    DA A 123      10.543-110.468 -57.165 
ATOM   2525  OP1  DA A 123       9.226-111.094 -57.426 
ATOM   2526  OP2  DA A 123      10.632-109.014 -57.426 
ATOM   2527  O5'  DA A 123      10.996-110.773 -55.662 
ATOM   2528  C5'  DA A 123      11.693-112.002 -55.379 
ATOM   2529  C4'  DA A 123      12.861-111.733 -54.451 
ATOM   2530  O4'  DA A 123      14.076-111.383 -55.173 
ATOM   2531  C3'  DA A 123      12.675-110.580 -53.464 
ATOM   2532  O3'  DA A 123      13.296-110.924 -52.232 
ATOM   2533  C2'  DA A 123      13.441-109.412 -54.085 
ATOM   2534  C1'  DA A 123      14.634-110.224 -54.575 
ATOM   2535  N9   DA A 123      15.454-109.523 -55.603 
ATOM   2536  C8   DA A 123      15.038-108.666 -56.582 
ATOM   2537  N7   DA A 123      15.997-108.214 -57.326 
ATOM   2538  C5   DA A 123      17.136-108.813 -56.806 
ATOM   2539  C6   DA A 123      18.493-108.738 -57.162 
ATOM   2540  N6   DA A 123      18.952-107.991 -58.176 
ATOM   2541  N1   DA A 123      19.365-109.461 -56.434 
ATOM   2542  C2   DA A 123      18.903-110.202 -55.428 
ATOM   2543  N3   DA A 123      17.666-110.350 -55.005 
ATOM   2544  C4   DA A 123      16.813-109.616 -55.750 
ATOM   2545  P    DT A 124      12.577-110.520 -50.860 
ATOM   2546  OP1  DT A 124      11.564-111.542 -50.512 
ATOM   2547  OP2  DT A 124      12.088-109.126 -50.948 
ATOM   2548  O5'  DT A 124      13.797-110.598 -49.828 
ATOM   2549  C5'  DT A 124      14.867-111.528 -50.081 
ATOM   2550  C4'  DT A 124      16.203-110.861 -49.825 
ATOM   2551  O4'  DT A 124      16.719-110.178 -51.004 
ATOM   2552  C3'  DT A 124      16.213-109.784 -48.740 
ATOM   2553  O3'  DT A 124      17.443-109.857 -48.029 
ATOM   2554  C2'  DT A 124      16.174-108.462 -49.508 
ATOM   2555  C1'  DT A 124      17.132-108.875 -50.620 
ATOM   2556  N1   DT A 124      17.069-107.997 -51.823 
ATOM   2557  C2   DT A 124      18.242-107.782 -52.503 
ATOM   2558  O2   DT A 124      19.305-108.274 -52.164 
ATOM   2559  N3   DT A 124      18.144-106.963 -53.611 
ATOM   2560  C4   DT A 124      16.997-106.357 -54.082 
ATOM   2561  O4   DT A 124      17.034-105.643 -55.087 
ATOM   2562  C5   DT A 124      15.817-106.642 -53.302 
ATOM   2563  C7   DT A 124      14.525-106.022 -53.746 
ATOM   2564  C6   DT A 124      15.884-107.435 -52.220 
ATOM   2565  P    DT A 125      17.436-109.641 -46.444 
ATOM   2566  OP1  DT A 125      17.094-110.915 -45.771 
ATOM   2567  OP2  DT A 125      16.586-108.479 -46.105 
ATOM   2568  O5'  DT A 125      18.971-109.282 -46.167 
ATOM   2569  C5'  DT A 125      19.983-109.835 -47.029 
ATOM   2570  C4'  DT A 125      20.999-108.768 -47.385 
ATOM   2571  O4'  DT A 125      20.617-108.010 -48.569 
ATOM   2572  C3'  DT A 125      21.239-107.696 -46.323 
ATOM   2573  O3'  DT A 125      22.617-107.343 -46.327 
ATOM   2574  C2'  DT A 125      20.428-106.491 -46.799 
ATOM   2575  C1'  DT A 125      20.762-106.628 -48.282 
ATOM   2576  N1   DT A 125      19.842-105.871 -49.175 
ATOM   2577  C2   DT A 125      20.385-105.326 -50.314 
ATOM   2578  O2   DT A 125      21.562-105.439 -50.608 
ATOM   2579  N3   DT A 125      19.502-104.630 -51.118 
ATOM   2580  C4   DT A 125      18.155-104.441 -50.881 
ATOM   2581  O4   DT A 125      17.465-103.799 -51.675 
ATOM   2582  C5   DT A 125      17.679-105.050 -49.662 
ATOM   2583  C7   DT A 125      16.224-104.891 -49.331 
ATOM   2584  C6   DT A 125      18.515-105.732 -48.862 
ATOM   2585  P    DC A 126      23.352-107.070 -44.931 
ATOM   2586  OP1  DC A 126      23.791-108.354 -44.341 
ATOM   2587  OP2  DC A 126      22.492-106.223 -44.075 
ATOM   2588  O5'  DC A 126      24.629-106.230 -45.406 
ATOM   2589  C5'  DC A 126      25.175-106.472 -46.716 
ATOM   2590  C4'  DC A 126      25.503-105.155 -47.393 
ATOM   2591  O4'  DC A 126      24.370-104.612 -48.128 
ATOM   2592  C3'  DC A 126      25.919-104.016 -46.463 
ATOM   2593  O3'  DC A 126      26.930-103.245 -47.102 
ATOM   2594  C2'  DC A 126      24.665-103.153 -46.322 
ATOM   2595  C1'  DC A 126      24.224-103.243 -47.780 
ATOM   2596  N1   DC A 126      22.803-102.858 -48.002 
ATOM   2597  C2   DC A 126      22.484-102.211 -49.193 
ATOM   2598  O2   DC A 126      23.384-101.987 -50.009 
ATOM   2599  N3   DC A 126      21.193-101.851 -49.413 
ATOM   2600  C4   DC A 126      20.246-102.113 -48.503 
ATOM   2601  N4   DC A 126      19.003-101.741 -48.765 
ATOM   2602  C5   DC A 126      20.554-102.776 -47.272 
ATOM   2603  C6   DC A 126      21.849-103.128 -47.070 
ATOM   2604  P    DC A 127      28.151-102.690 -46.230 
ATOM   2605  OP1  DC A 127      29.184-103.742 -46.098 
ATOM   2606  OP2  DC A 127      27.638-102.122 -44.963 
ATOM   2607  O5'  DC A 127      28.697-101.512 -47.165 
ATOM   2608  C5'  DC A 127      28.546-101.627 -48.592 
ATOM   2609  C4'  DC A 127      28.081-100.306 -49.172 
ATOM   2610  O4'  DC A 127      26.630-100.183 -49.178 
ATOM   2611  C3'  DC A 127      28.553 -99.053 -48.435 
ATOM   2612  O3'  DC A 127      28.819 -98.031 -49.388 
ATOM   2613  C2'  DC A 127      27.353 -98.626 -47.589 
ATOM   2614  C1'  DC A 127      26.285 -98.917 -48.638 
ATOM   2615  N1   DC A 127      24.907 -99.012 -48.079 
ATOM   2616  C2   DC A 127      23.853 -98.554 -48.866 
ATOM   2617  O2   DC A 127      24.103 -98.093 -49.985 
ATOM   2618  N3   DC A 127      22.591 -98.632 -48.374 
ATOM   2619  C4   DC A 127      22.363 -99.139 -47.156 
ATOM   2620  N4   DC A 127      21.113 -99.194 -46.721 
ATOM   2621  C5   DC A 127      23.432 -99.615 -46.330 
ATOM   2622  C6   DC A 127      24.687 -99.529 -46.839 
ATOM   2623  P    DA A 128      30.088 -97.079 -49.172 
ATOM   2624  OP1  DA A 128      31.301 -97.741 -49.700 
ATOM   2625  OP2  DA A 128      30.147 -96.646 -47.759 
ATOM   2626  O5'  DA A 128      29.708 -95.831 -50.100 
ATOM   2627  C5'  DA A 128      28.896 -96.052 -51.269 
ATOM   2628  C4'  DA A 128      27.835 -94.974 -51.374 
ATOM   2629  O4'  DA A 128      26.620 -95.318 -50.648 
ATOM   2630  C3'  DA A 128      28.221 -93.604 -50.817 
ATOM   2631  O3'  DA A 128      27.652 -92.595 -51.642 
ATOM   2632  C2'  DA A 128      27.553 -93.542 -49.443 
ATOM   2633  C1'  DA A 128      26.242 -94.204 -49.855 
ATOM   2634  N9   DA A 128      25.438 -94.706 -48.706 
ATOM   2635  C8   DA A 128      25.881 -95.237 -47.528 
ATOM   2636  N7   DA A 128      24.929 -95.584 -46.718 
ATOM   2637  C5   DA A 128      23.769 -95.261 -47.407 
ATOM   2638  C6   DA A 128      22.408 -95.386 -47.083 
ATOM   2639  N6   DA A 128      21.967 -95.897 -45.924 
ATOM   2640  N1   DA A 128      21.512 -94.966 -47.996 
ATOM   2641  C2   DA A 128      21.956 -94.460 -49.145 
ATOM   2642  N3   DA A 128      23.193 -94.294 -49.557 
ATOM   2643  C4   DA A 128      24.070 -94.722 -48.625 
ATOM   2644  P    DG A 129      28.508 -91.281 -51.964 
ATOM   2645  OP1  DG A 129      29.419 -91.548 -53.100 
ATOM   2646  OP2  DG A 129      29.145 -90.789 -50.722 
ATOM   2647  O5'  DG A 129      27.363 -90.261 -52.420 
ATOM   2648  C5'  DG A 129      26.178 -90.781 -53.052 
ATOM   2649  C4'  DG A 129      24.947 -90.101 -52.485 
ATOM   2650  O4'  DG A 129      24.433 -90.779 -51.304 
ATOM   2651  C3'  DG A 129      25.138 -88.655 -52.026 
ATOM   2652  O3'  DG A 129      23.961 -87.917 -52.330 
ATOM   2653  C2'  DG A 129      25.275 -88.746 -50.507 
ATOM   2654  C1'  DG A 129      24.200 -89.808 -50.295 
ATOM   2655  N9   DG A 129      24.279 -90.486 -48.972 
ATOM   2656  C8   DG A 129      25.390 -90.806 -48.222 
ATOM   2657  N7   DG A 129      25.116 -91.406 -47.090 
ATOM   2658  C5   DG A 129      23.724 -91.489 -47.088 
ATOM   2659  C6   DG A 129      22.843 -92.040 -46.122 
ATOM   2660  O6   DG A 129      23.113 -92.576 -45.052 
ATOM   2661  N1   DG A 129      21.504 -91.914 -46.520 
ATOM   2662  C2   DG A 129      21.074 -91.333 -47.696 
ATOM   2663  N2   DG A 129      19.753 -91.311 -47.891 
ATOM   2664  N3   DG A 129      21.902 -90.817 -48.603 
ATOM   2665  C4   DG A 129      23.204 -90.931 -48.232 
ATOM   2666  P    DC A 130      24.104 -86.415 -52.866 
ATOM   2667  OP1  DC A 130      24.344 -86.430 -54.326 
ATOM   2668  OP2  DC A 130      25.104 -85.690 -52.051 
ATOM   2669  O5'  DC A 130      22.643 -85.833 -52.566 
ATOM   2670  C5'  DC A 130      21.516 -86.728 -52.591 
ATOM   2671  C4'  DC A 130      20.606 -86.448 -51.411 
ATOM   2672  O4'  DC A 130      20.989 -87.201 -50.224 
ATOM   2673  C3'  DC A 130      20.567 -84.998 -50.931 
ATOM   2674  O3'  DC A 130      19.242 -84.685 -50.520 
ATOM   2675  C2'  DC A 130      21.476 -84.972 -49.702 
ATOM   2676  C1'  DC A 130      21.025 -86.309 -49.121 
ATOM   2677  N1   DC A 130      21.961 -86.867 -48.105 
ATOM   2678  C2   DC A 130      21.414 -87.581 -47.041 
ATOM   2679  O2   DC A 130      20.187 -87.722 -46.986 
ATOM   2680  N3   DC A 130      22.250 -88.097 -46.104 
ATOM   2681  C4   DC A 130      23.575 -87.923 -46.201 
ATOM   2682  N4   DC A 130      24.348 -88.446 -45.262 
ATOM   2683  C5   DC A 130      24.157 -87.191 -47.287 
ATOM   2684  C6   DC A 130      23.304 -86.683 -48.213 
ATOM   2685  P    DT A 131      18.643 -83.241 -50.865 
ATOM   2686  OP1  DT A 131      18.101 -83.245 -52.242 
ATOM   2687  OP2  DT A 131      19.652 -82.201 -50.567 
ATOM   2688  O5'  DT A 131      17.440 -83.139 -49.814 
ATOM   2689  C5'  DT A 131      16.779 -84.346 -49.390 
ATOM   2690  C4'  DT A 131      16.559 -84.316 -47.890 
ATOM   2691  O4'  DT A 131      17.692 -84.854 -47.151 
ATOM   2692  C3'  DT A 131      16.343 -82.933 -47.277 
ATOM   2693  O3'  DT A 131      15.385 -83.038 -46.230 
ATOM   2694  C2'  DT A 131      17.693 -82.565 -46.664 
ATOM   2695  C1'  DT A 131      18.017 -83.949 -46.108 
ATOM   2696  N1   DT A 131      19.454 -84.135 -45.765 
ATOM   2697  C2   DT A 131      19.741 -84.929 -44.681 
ATOM   2698  O2   DT A 131      18.881 -85.471 -44.009 
ATOM   2699  N3   DT A 131      21.084 -85.078 -44.392 
ATOM   2700  C4   DT A 131      22.137 -84.512 -45.082 
ATOM   2701  O4   DT A 131      23.300 -84.718 -44.729 
ATOM   2702  C5   DT A 131      21.737 -83.696 -46.203 
ATOM   2703  C7   DT A 131      22.821 -83.042 -47.009 
ATOM   2704  C6   DT A 131      20.438 -83.534 -46.506 
ATOM   2705  P    DG A 132      14.299 -81.875 -46.052 
ATOM   2706  OP1  DG A 132      13.163 -82.113 -46.971 
ATOM   2707  OP2  DG A 132      14.961 -80.557 -46.165 
ATOM   2708  O5'  DG A 132      13.828 -82.112 -44.542 
ATOM   2709  C5'  DG A 132      13.863 -83.446 -44.000 
ATOM   2710  C4'  DG A 132      14.436 -83.421 -42.596 
ATOM   2711  O4'  DG A 132      15.888 -83.538 -42.587 
ATOM   2712  C3'  DG A 132      14.164 -82.151 -41.790 
ATOM   2713  O3'  DG A 132      13.950 -82.507 -40.429 
ATOM   2714  C2'  DG A 132      15.460 -81.347 -41.884 
ATOM   2715  C1'  DG A 132      16.413 -82.530 -41.737 
ATOM   2716  N9   DG A 132      17.806 -82.235 -42.174 
ATOM   2717  C8   DG A 132      18.245 -81.419 -43.194 
ATOM   2718  N7   DG A 132      19.548 -81.375 -43.319 
ATOM   2719  C5   DG A 132      20.006 -82.221 -42.311 
ATOM   2720  C6   DG A 132      21.331 -82.578 -41.948 
ATOM   2721  O6   DG A 132      22.391 -82.214 -42.451 
ATOM   2722  N1   DG A 132      21.344 -83.465 -40.863 
ATOM   2723  C2   DG A 132      20.224 -83.946 -40.214 
ATOM   2724  N2   DG A 132      20.448 -84.786 -39.201 
ATOM   2725  N3   DG A 132      18.980 -83.612 -40.555 
ATOM   2726  C4   DG A 132      18.951 -82.751 -41.606 
ATOM   2727  P    DA A 133      12.818 -81.742 -39.596 
ATOM   2728  OP1  DA A 133      11.502 -82.368 -39.856 
ATOM   2729  OP2  DA A 133      12.908 -80.288 -39.856 
ATOM   2730  O5'  DA A 133      13.272 -82.047 -38.093 
ATOM   2731  C5'  DA A 133      13.969 -83.275 -37.809 
ATOM   2732  C4'  DA A 133      15.137 -83.007 -36.881 
ATOM   2733  O4'  DA A 133      16.351 -82.657 -37.603 
ATOM   2734  C3'  DA A 133      14.951 -81.854 -35.895 
ATOM   2735  O3'  DA A 133      15.572 -82.197 -34.662 
ATOM   2736  C2'  DA A 133      15.716 -80.686 -36.515 
ATOM   2737  C1'  DA A 133      16.910 -81.497 -37.006 
ATOM   2738  N9   DA A 133      17.730 -80.796 -38.033 
ATOM   2739  C8   DA A 133      17.313 -79.940 -39.012 
ATOM   2740  N7   DA A 133      18.273 -79.488 -39.757 
ATOM   2741  C5   DA A 133      19.412 -80.087 -39.237 
ATOM   2742  C6   DA A 133      20.768 -80.012 -39.592 
ATOM   2743  N6   DA A 133      21.228 -79.265 -40.606 
ATOM   2744  N1   DA A 133      21.640 -80.735 -38.864 
ATOM   2745  C2   DA A 133      21.178 -81.476 -37.858 
ATOM   2746  N3   DA A 133      19.941 -81.624 -37.436 
ATOM   2747  C4   DA A 133      19.089 -80.889 -38.180 
ATOM   2748  P    DT A 134      14.852 -81.794 -33.290 
ATOM   2749  OP1  DT A 134      13.840 -82.816 -32.943 
ATOM   2750  OP2  DT A 134      14.364 -80.400 -33.378 
ATOM   2751  O5'  DT A 134      16.072 -81.872 -32.259 
ATOM   2752  C5'  DT A 134      17.142 -82.802 -32.511 
ATOM   2753  C4'  DT A 134      18.479 -82.135 -32.255 
ATOM   2754  O4'  DT A 134      18.994 -81.452 -33.434 
ATOM   2755  C3'  DT A 134      18.489 -81.058 -31.171 
ATOM   2756  O3'  DT A 134      19.719 -81.131 -30.460 
ATOM   2757  C2'  DT A 134      18.449 -79.736 -31.938 
ATOM   2758  C1'  DT A 134      19.408 -80.149 -33.051 
ATOM   2759  N1   DT A 134      19.344 -79.271 -34.253 
ATOM   2760  C2   DT A 134      20.518 -79.056 -34.933 
ATOM   2761  O2   DT A 134      21.580 -79.547 -34.594 
ATOM   2762  N3   DT A 134      20.420 -78.237 -36.042 
ATOM   2763  C4   DT A 134      19.273 -77.631 -36.513 
ATOM   2764  O4   DT A 134      19.310 -76.917 -37.517 
ATOM   2765  C5   DT A 134      18.093 -77.916 -35.732 
ATOM   2766  C7   DT A 134      16.800 -77.296 -36.176 
ATOM   2767  C6   DT A 134      18.159 -78.709 -34.650 
ATOM   2768  P    DG A 135      19.712 -80.915 -28.874 
ATOM   2769  OP1  DG A 135      19.369 -82.189 -28.201 
ATOM   2770  OP2  DG A 135      18.861 -79.753 -28.535 
ATOM   2771  O5'  DG A 135      21.246 -80.556 -28.597 
ATOM   2772  C5'  DG A 135      22.258 -81.109 -29.459 
ATOM   2773  C4'  DG A 135      23.275 -80.042 -29.815 
ATOM   2774  O4'  DG A 135      22.892 -79.284 -30.999 
ATOM   2775  C3'  DG A 135      23.514 -78.970 -28.753 
ATOM   2776  O3'  DG A 135      24.893 -78.617 -28.757 
ATOM   2777  C2'  DG A 135      22.704 -77.765 -29.229 
ATOM   2778  C1'  DG A 135      23.037 -77.902 -30.712 
ATOM   2779  N9   DG A 135      22.118 -77.145 -31.605 
ATOM   2780  C8   DG A 135      20.770 -76.899 -31.462 
ATOM   2781  N7   DG A 135      20.248 -76.192 -32.435 
ATOM   2782  C5   DG A 135      21.328 -75.951 -33.284 
ATOM   2783  C6   DG A 135      21.386 -75.237 -34.508 
ATOM   2784  O6   DG A 135      20.482 -74.659 -35.106 
ATOM   2785  N1   DG A 135      22.684 -75.237 -35.040 
ATOM   2786  C2   DG A 135      23.780 -75.848 -34.465 
ATOM   2787  N2   DG A 135      24.931 -75.735 -35.130 
ATOM   2788  N3   DG A 135      23.724 -76.520 -33.316 
ATOM   2789  C4   DG A 135      22.473 -76.528 -32.787 
ATOM   2790  P    DT A 136      25.627 -78.343 -27.361 
ATOM   2791  OP1  DT A 136      26.066 -79.628 -26.772 
ATOM   2792  OP2  DT A 136      24.768 -77.497 -26.506 
ATOM   2793  O5'  DT A 136      26.905 -77.504 -27.837 
ATOM   2794  C5'  DT A 136      27.450 -77.746 -29.146 
ATOM   2795  C4'  DT A 136      27.778 -76.429 -29.823 
ATOM   2796  O4'  DT A 136      26.645 -75.886 -30.558 
ATOM   2797  C3'  DT A 136      28.194 -75.290 -28.893 
ATOM   2798  O3'  DT A 136      29.205 -74.519 -29.532 
ATOM   2799  C2'  DT A 136      26.941 -74.427 -28.752 
ATOM   2800  C1'  DT A 136      26.500 -74.517 -30.211 
ATOM   2801  N1   DT A 136      25.078 -74.132 -30.432 
ATOM   2802  C2   DT A 136      24.780 -73.495 -31.612 
ATOM   2803  O2   DT A 136      25.618 -73.242 -32.460 
ATOM   2804  N3   DT A 136      23.452 -73.152 -31.782 
ATOM   2805  C4   DT A 136      22.425 -73.388 -30.891 
ATOM   2806  O4   DT A 136      21.274 -73.035 -31.153 
ATOM   2807  C5   DT A 136      22.838 -74.062 -29.682 
ATOM   2808  C7   DT A 136      21.780 -74.358 -28.658 
ATOM   2809  C6   DT A 136      24.121 -74.406 -29.491 
ATOM   2810  P    DC A 137      30.426 -73.964 -28.660 
ATOM   2811  OP1  DC A 137      31.460 -75.016 -28.529 
ATOM   2812  OP2  DC A 137      29.914 -73.396 -27.394 
ATOM   2813  O5'  DC A 137      30.972 -72.786 -29.595 
ATOM   2814  C5'  DC A 137      30.821 -72.901 -31.022 
ATOM   2815  C4'  DC A 137      30.356 -71.580 -31.602 
ATOM   2816  O4'  DC A 137      28.905 -71.457 -31.609 
ATOM   2817  C3'  DC A 137      30.828 -70.327 -30.865 
ATOM   2818  O3'  DC A 137      31.094 -69.305 -31.819 
ATOM   2819  C2'  DC A 137      29.629 -69.900 -30.019 
ATOM   2820  C1'  DC A 137      28.560 -70.191 -31.068 
ATOM   2821  N1   DC A 137      27.183 -70.286 -30.509 
ATOM   2822  C2   DC A 137      26.129 -69.828 -31.296 
ATOM   2823  O2   DC A 137      26.378 -69.367 -32.416 
ATOM   2824  N3   DC A 137      24.866 -69.906 -30.804 
ATOM   2825  C4   DC A 137      24.638 -70.413 -29.586 
ATOM   2826  N4   DC A 137      23.389 -70.467 -29.151 
ATOM   2827  C5   DC A 137      25.708 -70.889 -28.760 
ATOM   2828  C6   DC A 137      26.963 -70.802 -29.270 
ATOM   2829  P    DA A 138      32.363 -68.353 -31.602 
ATOM   2830  OP1  DA A 138      33.577 -69.015 -32.131 
ATOM   2831  OP2  DA A 138      32.423 -67.920 -30.189 
ATOM   2832  O5'  DA A 138      31.984 -67.105 -32.530 
ATOM   2833  C5'  DA A 138      31.172 -67.326 -33.699 
ATOM   2834  C4'  DA A 138      30.111 -66.248 -33.804 
ATOM   2835  O4'  DA A 138      28.895 -66.592 -33.078 
ATOM   2836  C3'  DA A 138      30.496 -64.878 -33.248 
ATOM   2837  O3'  DA A 138      29.927 -63.869 -34.073 
ATOM   2838  C2'  DA A 138      29.829 -64.816 -31.874 
ATOM   2839  C1'  DA A 138      28.517 -65.478 -32.285 
ATOM   2840  N9   DA A 138      27.714 -65.980 -31.136 
ATOM   2841  C8   DA A 138      28.156 -66.511 -29.958 
ATOM   2842  N7   DA A 138      27.204 -66.858 -29.148 
ATOM   2843  C5   DA A 138      26.044 -66.534 -29.838 
ATOM   2844  C6   DA A 138      24.683 -66.660 -29.514 
ATOM   2845  N6   DA A 138      24.243 -67.171 -28.355 
ATOM   2846  N1   DA A 138      23.788 -66.240 -30.427 
ATOM   2847  C2   DA A 138      24.231 -65.734 -31.576 
ATOM   2848  N3   DA A 138      25.469 -65.568 -31.987 
ATOM   2849  C4   DA A 138      26.345 -65.996 -31.055 
ATOM   2850  P    DC A 139      30.784 -62.555 -34.394 
ATOM   2851  OP1  DC A 139      31.694 -62.821 -35.530 
ATOM   2852  OP2  DC A 139      31.421 -62.063 -33.152 
ATOM   2853  O5'  DC A 139      29.638 -61.535 -34.850 
ATOM   2854  C5'  DC A 139      28.453 -62.055 -35.482 
ATOM   2855  C4'  DC A 139      27.223 -61.375 -34.915 
ATOM   2856  O4'  DC A 139      26.709 -62.053 -33.734 
ATOM   2857  C3'  DC A 139      27.414 -59.929 -34.457 
ATOM   2858  O3'  DC A 139      26.237 -59.190 -34.761 
ATOM   2859  C2'  DC A 139      27.551 -60.020 -32.937 
ATOM   2860  C1'  DC A 139      26.475 -61.081 -32.726 
ATOM   2861  N1   DC A 139      26.555 -61.760 -31.402 
ATOM   2862  C2   DC A 139      25.361 -62.143 -30.796 
ATOM   2863  O2   DC A 139      24.294 -61.907 -31.376 
ATOM   2864  N3   DC A 139      25.412 -62.762 -29.588 
ATOM   2865  C4   DC A 139      26.587 -63.000 -28.993 
ATOM   2866  N4   DC A 139      26.584 -63.606 -27.816 
ATOM   2867  C5   DC A 139      27.826 -62.613 -29.599 
ATOM   2868  C6   DC A 139      27.754 -61.995 -30.806 
ATOM   2869  P    DC A 140      26.379 -57.689 -35.297 
ATOM   2870  OP1  DC A 140      26.619 -57.704 -36.757 
ATOM   2871  OP2  DC A 140      27.379 -56.964 -34.482 
ATOM   2872  O5'  DC A 140      24.919 -57.107 -34.997 
ATOM   2873  C5'  DC A 140      23.791 -58.002 -35.021 
ATOM   2874  C4'  DC A 140      22.882 -57.722 -33.841 
ATOM   2875  O4'  DC A 140      23.264 -58.475 -32.654 
ATOM   2876  C3'  DC A 140      22.842 -56.272 -33.361 
ATOM   2877  O3'  DC A 140      21.517 -55.959 -32.950 
ATOM   2878  C2'  DC A 140      23.751 -56.246 -32.132 
ATOM   2879  C1'  DC A 140      23.301 -57.583 -31.551 
ATOM   2880  N1   DC A 140      24.236 -58.141 -30.535 
ATOM   2881  C2   DC A 140      23.689 -58.855 -29.472 
ATOM   2882  O2   DC A 140      22.462 -58.995 -29.416 
ATOM   2883  N3   DC A 140      24.526 -59.371 -28.534 
ATOM   2884  C4   DC A 140      25.850 -59.197 -28.631 
ATOM   2885  N4   DC A 140      26.623 -59.720 -27.693 
ATOM   2886  C5   DC A 140      26.433 -58.465 -29.717 
ATOM   2887  C6   DC A 140      25.580 -57.957 -30.643 
ATOM   2888  P    DC A 141      20.919 -54.515 -33.295 
ATOM   2889  OP1  DC A 141      20.377 -54.519 -34.673 
ATOM   2890  OP2  DC A 141      21.928 -53.475 -32.997 
ATOM   2891  O5'  DC A 141      19.716 -54.413 -32.244 
ATOM   2892  C5'  DC A 141      19.055 -55.619 -31.820 
ATOM   2893  C4'  DC A 141      18.834 -55.590 -30.321 
ATOM   2894  O4'  DC A 141      19.968 -56.128 -29.582 
ATOM   2895  C3'  DC A 141      18.618 -54.207 -29.707 
ATOM   2896  O3'  DC A 141      17.660 -54.311 -28.661 
ATOM   2897  C2'  DC A 141      19.969 -53.839 -29.094 
ATOM   2898  C1'  DC A 141      20.292 -55.222 -28.538 
ATOM   2899  N1   DC A 141      21.730 -55.409 -28.195 
ATOM   2900  C2   DC A 141      22.037 -56.210 -27.099 
ATOM   2901  O2   DC A 141      21.114 -56.730 -26.462 
ATOM   2902  N3   DC A 141      23.342 -56.392 -26.769 
ATOM   2903  C4   DC A 141      24.314 -55.812 -27.485 
ATOM   2904  N4   DC A 141      25.571 -56.020 -27.123 
ATOM   2905  C5   DC A 141      24.019 -54.983 -28.615 
ATOM   2906  C6   DC A 141      22.710 -54.813 -28.929 
ATOM   2907  P    DC A 142      16.574 -53.149 -28.482 
ATOM   2908  OP1  DC A 142      15.439 -53.387 -29.401 
ATOM   2909  OP2  DC A 142      17.236 -51.831 -28.595 
ATOM   2910  O5'  DC A 142      16.103 -53.386 -26.972 
ATOM   2911  C5'  DC A 142      16.139 -54.720 -26.430 
ATOM   2912  C4'  DC A 142      16.712 -54.694 -25.027 
ATOM   2913  O4'  DC A 142      18.163 -54.812 -25.017 
ATOM   2914  C3'  DC A 142      16.439 -53.425 -24.220 
ATOM   2915  O3'  DC A 142      16.225 -53.781 -22.859 
ATOM   2916  C2'  DC A 142      17.735 -52.621 -24.314 
ATOM   2917  C1'  DC A 142      18.688 -53.803 -24.167 
ATOM   2918  N1   DC A 142      20.081 -53.509 -24.604 
ATOM   2919  C2   DC A 142      21.122 -54.122 -23.912 
ATOM   2920  O2   DC A 142      20.849 -54.878 -22.972 
ATOM   2921  N3   DC A 142      22.400 -53.866 -24.294 
ATOM   2922  C4   DC A 142      22.653 -53.040 -25.318 
ATOM   2923  N4   DC A 142      23.916 -52.823 -25.653 
ATOM   2924  C5   DC A 142      21.597 -52.399 -26.043 
ATOM   2925  C6   DC A 142      20.327 -52.668 -25.645 
ATOM   2926  P    DA A 143      15.094 -53.016 -22.026 
ATOM   2927  OP1  DA A 143      13.777 -53.642 -22.286 
ATOM   2928  OP2  DA A 143      15.183 -51.562 -22.286 
ATOM   2929  O5'  DA A 143      15.547 -53.321 -20.523 
ATOM   2930  C5'  DA A 143      16.244 -54.549 -20.240 
ATOM   2931  C4'  DA A 143      17.412 -54.280 -19.311 
ATOM   2932  O4'  DA A 143      18.627 -53.931 -20.034 
ATOM   2933  C3'  DA A 143      17.226 -53.128 -18.325 
ATOM   2934  O3'  DA A 143      17.847 -53.471 -17.092 
ATOM   2935  C2'  DA A 143      17.992 -51.959 -18.945 
ATOM   2936  C1'  DA A 143      19.185 -52.771 -19.436 
ATOM   2937  N9   DA A 143      20.005 -52.070 -20.464 
ATOM   2938  C8   DA A 143      19.589 -51.214 -21.442 
ATOM   2939  N7   DA A 143      20.548 -50.762 -22.187 
ATOM   2940  C5   DA A 143      21.687 -51.361 -21.667 
ATOM   2941  C6   DA A 143      23.044 -51.286 -22.022 
ATOM   2942  N6   DA A 143      23.503 -50.539 -23.037 
ATOM   2943  N1   DA A 143      23.915 -52.009 -21.295 
ATOM   2944  C2   DA A 143      23.454 -52.750 -20.288 
ATOM   2945  N3   DA A 143      22.217 -52.898 -19.866 
ATOM   2946  C4   DA A 143      21.364 -52.163 -20.610 
ATOM   2947  P    DG A 144      17.128 -53.068 -15.721 
ATOM   2948  OP1  DG A 144      16.115 -54.090 -15.373 
ATOM   2949  OP2  DG A 144      16.639 -51.674 -15.808 
ATOM   2950  O5'  DG A 144      18.348 -53.146 -14.689 
ATOM   2951  C5'  DG A 144      19.418 -54.076 -14.942 
ATOM   2952  C4'  DG A 144      20.754 -53.409 -14.686 
ATOM   2953  O4'  DG A 144      21.270 -52.725 -15.864 
ATOM   2954  C3'  DG A 144      20.764 -52.332 -13.601 
ATOM   2955  O3'  DG A 144      21.994 -52.405 -12.890 
ATOM   2956  C2'  DG A 144      20.725 -51.010 -14.369 
ATOM   2957  C1'  DG A 144      21.683 -51.423 -15.481 
ATOM   2958  N9   DG A 144      21.620 -50.545 -16.683 
ATOM   2959  C8   DG A 144      20.534 -49.897 -17.232 
ATOM   2960  N7   DG A 144      20.817 -49.194 -18.302 
ATOM   2961  C5   DG A 144      22.187 -49.390 -18.474 
ATOM   2962  C6   DG A 144      23.065 -48.882 -19.466 
ATOM   2963  O6   DG A 144      22.811 -48.143 -20.413 
ATOM   2964  N1   DG A 144      24.377 -49.332 -19.266 
ATOM   2965  C2   DG A 144      24.787 -50.163 -18.242 
ATOM   2966  N2   DG A 144      26.085 -50.477 -18.227 
ATOM   2967  N3   DG A 144      23.963 -50.639 -17.313 
ATOM   2968  C4   DG A 144      22.686 -50.213 -17.491 
ATOM   2969  P    DA A 145      21.987 -52.189 -11.304 
ATOM   2970  OP1  DA A 145      21.644 -53.463 -10.631 
ATOM   2971  OP2  DA A 145      21.137 -51.027 -10.966 
ATOM   2972  O5'  DA A 145      23.522 -51.830 -11.027 
ATOM   2973  C5'  DA A 145      24.534 -52.382 -11.890 
ATOM   2974  C4'  DA A 145      25.550 -51.316 -12.246 
ATOM   2975  O4'  DA A 145      25.168 -50.558 -13.430 
ATOM   2976  C3'  DA A 145      25.790 -50.244 -11.183 
ATOM   2977  O3'  DA A 145      27.168 -49.891 -11.188 
ATOM   2978  C2'  DA A 145      24.979 -49.039 -11.660 
ATOM   2979  C1'  DA A 145      25.313 -49.176 -13.142 
ATOM   2980  N9   DA A 145      24.393 -48.419 -14.036 
ATOM   2981  C8   DA A 145      23.056 -48.186 -13.877 
ATOM   2982  N7   DA A 145      22.529 -47.486 -14.833 
ATOM   2983  C5   DA A 145      23.592 -47.236 -15.691 
ATOM   2984  C6   DA A 145      23.685 -46.536 -16.905 
ATOM   2985  N6   DA A 145      22.642 -45.931 -17.492 
ATOM   2986  N1   DA A 145      24.892 -46.480 -17.496 
ATOM   2987  C2   DA A 145      25.924 -47.083 -16.908 
ATOM   2988  N3   DA A 145      25.958 -47.761 -15.782 
ATOM   2989  C4   DA A 145      24.737 -47.802 -15.211 
ATOM   2990  P    DG A 146      27.903 -49.617  -9.792 
ATOM   2991  OP1  DG A 146      28.342 -50.902  -9.202 
ATOM   2992  OP2  DG A 146      27.043 -48.771  -8.936 
ATOM   2993  O5'  DG A 146      29.180 -48.778 -10.267 
ATOM   2994  C5'  DG A 146      29.726 -49.020 -11.577 
ATOM   2995  C4'  DG A 146      30.054 -47.703 -12.253 
ATOM   2996  O4'  DG A 146      28.921 -47.160 -12.989 
ATOM   2997  C3'  DG A 146      30.470 -46.563 -11.323 
ATOM   2998  O3'  DG A 146      31.481 -45.793 -11.963 
ATOM   2999  C2'  DG A 146      29.216 -45.701 -11.183 
ATOM   3000  C1'  DG A 146      28.775 -45.791 -12.641 
ATOM   3001  N9   DG A 146      27.354 -45.406 -12.863 
ATOM   3002  C8   DG A 146      26.263 -45.594 -12.042 
ATOM   3003  N7   DG A 146      25.138 -45.133 -12.535 
ATOM   3004  C5   DG A 146      25.512 -44.601 -13.769 
ATOM   3005  C6   DG A 146      24.727 -43.960 -14.763 
ATOM   3006  O6   DG A 146      23.522 -43.727 -14.759 
ATOM   3007  N1   DG A 146      25.508 -43.574 -15.861 
ATOM   3008  C2   DG A 146      26.869 -43.780 -15.982 
ATOM   3009  N2   DG A 146      27.430 -43.337 -17.110 
ATOM   3010  N3   DG A 146      27.604 -44.382 -15.050 
ATOM   3011  C4   DG A 146      26.861 -44.762 -13.978 
ATOM   3012  P    DA A 147      32.702 -45.238 -11.091 
ATOM   3013  OP1  DA A 147      33.735 -46.289 -10.959 
ATOM   3014  OP2  DA A 147      32.189 -44.670  -9.824 
ATOM   3015  O5'  DA A 147      33.248 -44.060 -12.025 
ATOM   3016  C5'  DA A 147      33.097 -44.174 -13.452 
ATOM   3017  C4'  DA A 147      32.632 -42.854 -14.032 
ATOM   3018  O4'  DA A 147      31.181 -42.731 -14.039 
ATOM   3019  C3'  DA A 147      33.104 -41.600 -13.296 
ATOM   3020  O3'  DA A 147      33.370 -40.579 -14.249 
ATOM   3021  C2'  DA A 147      31.904 -41.173 -12.450 
ATOM   3022  C1'  DA A 147      30.836 -41.465 -13.498 
ATOM   3023  N9   DA A 147      29.458 -41.560 -12.939 
ATOM   3024  C8   DA A 147      29.068 -42.048 -11.725 
ATOM   3025  N7   DA A 147      27.787 -41.995 -11.526 
ATOM   3026  C5   DA A 147      27.290 -41.432 -12.694 
ATOM   3027  C6   DA A 147      25.987 -41.110 -13.109 
ATOM   3028  N6   DA A 147      24.897 -41.319 -12.359 
ATOM   3029  N1   DA A 147      25.846 -40.561 -14.330 
ATOM   3030  C2   DA A 147      26.933 -40.355 -15.073 
ATOM   3031  N3   DA A 147      28.192 -40.614 -14.791 
ATOM   3032  C4   DA A 147      28.306 -41.162 -13.564 
ATOM   3033  P    DG A 148      34.639 -39.627 -14.032 
ATOM   3034  OP1  DG A 148      35.852 -40.289 -14.561 
ATOM   3035  OP2  DG A 148      34.698 -39.194 -12.619 
ATOM   3036  O5'  DG A 148      34.259 -38.379 -14.960 
ATOM   3037  C5'  DG A 148      33.447 -38.600 -16.130 
ATOM   3038  C4'  DG A 148      32.386 -37.522 -16.235 
ATOM   3039  O4'  DG A 148      31.171 -37.866 -15.509 
ATOM   3040  C3'  DG A 148      32.772 -36.152 -15.678 
ATOM   3041  O3'  DG A 148      32.203 -35.143 -16.503 
ATOM   3042  C2'  DG A 148      32.104 -36.090 -14.304 
ATOM   3043  C1'  DG A 148      30.792 -36.752 -14.715 
ATOM   3044  N9   DG A 148      29.989 -37.254 -13.566 
ATOM   3045  C8   DG A 148      30.417 -37.791 -12.371 
ATOM   3046  N7   DG A 148      29.445 -38.138 -11.563 
ATOM   3047  C5   DG A 148      28.291 -37.806 -12.272 
ATOM   3048  C6   DG A 148      26.926 -37.948 -11.911 
ATOM   3049  O6   DG A 148      26.446 -38.403 -10.877 
ATOM   3050  N1   DG A 148      26.078 -37.483 -12.926 
ATOM   3051  C2   DG A 148      26.495 -36.952 -14.131 
ATOM   3052  N2   DG A 148      25.529 -36.566 -14.968 
ATOM   3053  N3   DG A 148      27.777 -36.820 -14.468 
ATOM   3054  C4   DG A 148      28.612 -37.266 -13.495 
ATOM   3055  P    DA A 149      33.059 -33.829 -16.824 
ATOM   3056  OP1  DA A 149      33.970 -34.095 -17.960 
ATOM   3057  OP2  DA A 149      33.696 -33.337 -15.583 
ATOM   3058  O5'  DA A 149      31.913 -32.809 -17.280 
ATOM   3059  C5'  DA A 149      30.729 -33.328 -17.913 
ATOM   3060  C4'  DA A 149      29.498 -32.648 -17.346 
ATOM   3061  O4'  DA A 149      28.984 -33.327 -16.164 
ATOM   3062  C3'  DA A 149      29.689 -31.203 -16.887 
ATOM   3063  O3'  DA A 149      28.512 -30.464 -17.191 
ATOM   3064  C2'  DA A 149      29.826 -31.294 -15.367 
ATOM   3065  C1'  DA A 149      28.751 -32.355 -15.156 
ATOM   3066  N9   DA A 149      28.830 -33.033 -13.833 
ATOM   3067  C8   DA A 149      29.942 -33.343 -13.103 
ATOM   3068  N7   DA A 149      29.685 -33.937 -11.980 
ATOM   3069  C5   DA A 149      28.300 -34.030 -11.960 
ATOM   3070  C6   DA A 149      27.399 -34.566 -11.025 
ATOM   3071  N6   DA A 149      27.781 -35.137  -9.874 
ATOM   3072  N1   DA A 149      26.087 -34.492 -11.317 
ATOM   3073  C2   DA A 149      25.714 -33.924 -12.462 
ATOM   3074  N3   DA A 149      26.459 -33.393 -13.407 
ATOM   3075  C4   DA A 149      27.768 -33.478 -13.091 
ATOM   3076  P    DG A 150      28.655 -28.962 -17.727 
ATOM   3077  OP1  DG A 150      28.895 -28.978 -19.187 
ATOM   3078  OP2  DG A 150      29.655 -28.238 -16.912 
ATOM   3079  O5'  DG A 150      27.194 -28.380 -17.427 
ATOM   3080  C5'  DG A 150      26.067 -29.276 -17.451 
ATOM   3081  C4'  DG A 150      25.157 -28.996 -16.272 
ATOM   3082  O4'  DG A 150      25.540 -29.749 -15.085 
ATOM   3083  C3'  DG A 150      25.118 -27.546 -15.791 
ATOM   3084  O3'  DG A 150      23.793 -27.233 -15.380 
ATOM   3085  C2'  DG A 150      26.027 -27.520 -14.562 
ATOM   3086  C1'  DG A 150      25.576 -28.857 -13.981 
ATOM   3087  N9   DG A 150      26.512 -29.415 -12.966 
ATOM   3088  C8   DG A 150      27.886 -29.332 -12.908 
ATOM   3089  N7   DG A 150      28.415 -29.937 -11.872 
ATOM   3090  C5   DG A 150      27.313 -30.457 -11.195 
ATOM   3091  C6   DG A 150      27.251 -31.214  -9.996 
ATOM   3092  O6   DG A 150      28.171 -31.589  -9.275 
ATOM   3093  N1   DG A 150      25.929 -31.537  -9.663 
ATOM   3094  C2   DG A 150      24.813 -31.176 -10.391 
ATOM   3095  N2   DG A 150      23.637 -31.582  -9.904 
ATOM   3096  N3   DG A 150      24.871 -30.465 -11.516 
ATOM   3097  C4   DG A 150      26.147 -30.144 -11.854 
ATOM   3098  P    DT A 151      23.194 -25.789 -15.726 
ATOM   3099  OP1  DT A 151      22.652 -25.793 -17.103 
ATOM   3100  OP2  DT A 151      24.203 -24.749 -15.428 
ATOM   3101  O5'  DT A 151      21.991 -25.687 -14.675 
ATOM   3102  C5'  DT A 151      21.330 -26.893 -14.250 
ATOM   3103  C4'  DT A 151      21.110 -26.864 -12.751 
ATOM   3104  O4'  DT A 151      22.243 -27.402 -12.012 
ATOM   3105  C3'  DT A 151      20.893 -25.480 -12.138 
ATOM   3106  O3'  DT A 151      19.936 -25.585 -11.091 
ATOM   3107  C2'  DT A 151      22.244 -25.113 -11.524 
ATOM   3108  C1'  DT A 151      22.568 -26.496 -10.968 
ATOM   3109  N1   DT A 151      24.005 -26.683 -10.625 
ATOM   3110  C2   DT A 151      24.292 -27.476  -9.541 
ATOM   3111  O2   DT A 151      23.432 -28.018  -8.870 
ATOM   3112  N3   DT A 151      25.635 -27.625  -9.253 
ATOM   3113  C4   DT A 151      26.688 -27.060  -9.943 
ATOM   3114  O4   DT A 151      27.851 -27.266  -9.589 
ATOM   3115  C5   DT A 151      26.287 -26.244 -11.064 
ATOM   3116  C7   DT A 151      27.372 -25.590 -11.870 
ATOM   3117  C6   DT A 151      24.989 -26.081 -11.367 
ATOM   3118  P    DT A 152      18.850 -24.423 -10.913 
ATOM   3119  OP1  DT A 152      17.714 -24.661 -11.831 
ATOM   3120  OP2  DT A 152      19.512 -23.105 -11.025 
ATOM   3121  O5'  DT A 152      18.379 -24.660  -9.402 
ATOM   3122  C5'  DT A 152      18.414 -25.994  -8.861 
ATOM   3123  C4'  DT A 152      18.987 -25.968  -7.457 
ATOM   3124  O4'  DT A 152      20.439 -26.086  -7.447 
ATOM   3125  C3'  DT A 152      18.715 -24.699  -6.650 
ATOM   3126  O3'  DT A 152      18.501 -25.055  -5.290 
ATOM   3127  C2'  DT A 152      20.011 -23.895  -6.744 
ATOM   3128  C1'  DT A 152      20.963 -25.077  -6.598 
ATOM   3129  N1   DT A 152      22.357 -24.783  -7.035 
ATOM   3130  C2   DT A 152      23.372 -25.396  -6.341 
ATOM   3131  O2   DT A 152      23.175 -26.152  -5.406 
ATOM   3132  N3   DT A 152      24.650 -25.098  -6.775 
ATOM   3133  C4   DT A 152      24.986 -24.259  -7.818 
ATOM   3134  O4   DT A 152      26.168 -24.070  -8.114 
ATOM   3135  C5   DT A 152      23.852 -23.664  -8.484 
ATOM   3136  C7   DT A 152      24.130 -22.737  -9.631 
ATOM   3137  C6   DT A 152      22.600 -23.935  -8.084 
ATOM   3138  P    DC A 153      17.369 -24.289  -4.456 
ATOM   3139  OP1  DC A 153      16.053 -24.915  -4.716 
ATOM   3140  OP2  DC A 153      17.459 -22.835  -4.717 
ATOM   3141  O5'  DC A 153      17.823 -24.595  -2.953 
ATOM   3142  C5'  DC A 153      18.520 -25.823  -2.670 
ATOM   3143  C4'  DC A 153      19.688 -25.554  -1.741 
ATOM   3144  O4'  DC A 153      20.902 -25.205  -2.464 
ATOM   3145  C3'  DC A 153      19.502 -24.402  -0.755 
ATOM   3146  O3'  DC A 153      20.123 -24.745   0.477 
ATOM   3147  C2'  DC A 153      20.267 -23.233  -1.376 
ATOM   3148  C1'  DC A 153      21.461 -24.045  -1.866 
ATOM   3149  N1   DC A 153      22.281 -23.344  -2.894 
ATOM   3150  C2   DC A 153      23.656 -23.564  -2.888 
ATOM   3151  O2   DC A 153      24.135 -24.324  -2.038 
ATOM   3152  N3   DC A 153      24.421 -22.933  -3.816 
ATOM   3153  C4   DC A 153      23.864 -22.117  -4.719 
ATOM   3154  N4   DC A 153      24.652 -21.526  -5.603 
ATOM   3155  C5   DC A 153      22.451 -21.877  -4.742 
ATOM   3156  C6   DC A 153      21.704 -22.516  -3.806 
ATOM   3157  P    DC A 154      19.403 -24.342   1.849 
ATOM   3158  OP1  DC A 154      18.391 -25.364   2.197 
ATOM   3159  OP2  DC A 154      18.915 -22.948   1.761 
ATOM   3160  O5'  DC A 154      20.623 -24.420   2.881 
ATOM   3161  C5'  DC A 154      21.693 -25.350   2.628 
ATOM   3162  C4'  DC A 154      23.030 -24.683   2.884 
ATOM   3163  O4'  DC A 154      23.545 -23.999   1.705 
ATOM   3164  C3'  DC A 154      23.040 -23.606   3.969 
ATOM   3165  O3'  DC A 154      24.270 -23.679   4.680 
ATOM   3166  C2'  DC A 154      23.000 -22.284   3.201 
ATOM   3167  C1'  DC A 154      23.959 -22.697   2.089 
ATOM   3168  N1   DC A 154      23.895 -21.819   0.886 
ATOM   3169  C2   DC A 154      25.077 -21.591   0.186 
ATOM   3170  O2   DC A 154      26.119 -22.121   0.586 
ATOM   3171  N3   DC A 154      25.039 -20.793  -0.912 
ATOM   3172  C4   DC A 154      23.889 -20.237  -1.313 
ATOM   3173  N4   DC A 154      23.905 -19.467  -2.390 
ATOM   3174  C5   DC A 154      22.663 -20.458  -0.606 
ATOM   3175  C6   DC A 154      22.721 -21.258   0.489 
ATOM   3176  P    DA A 155      24.263 -23.463   6.265 
ATOM   3177  OP1  DA A 155      23.920 -24.736   6.938 
ATOM   3178  OP2  DA A 155      23.412 -22.301   6.604 
ATOM   3179  O5'  DA A 155      25.797 -23.104   6.542 
ATOM   3180  C5'  DA A 155      26.809 -23.656   5.680 
ATOM   3181  C4'  DA A 155      27.826 -22.590   5.324 
ATOM   3182  O4'  DA A 155      27.443 -21.832   4.140 
ATOM   3183  C3'  DA A 155      28.065 -21.517   6.386 
ATOM   3184  O3'  DA A 155      29.444 -21.165   6.382 
ATOM   3185  C2'  DA A 155      27.255 -20.312   5.910 
ATOM   3186  C1'  DA A 155      27.588 -20.449   4.427 
ATOM   3187  N9   DA A 155      26.669 -19.693   3.534 
ATOM   3188  C8   DA A 155      25.332 -19.459   3.693 
ATOM   3189  N7   DA A 155      24.805 -18.760   2.736 
ATOM   3190  C5   DA A 155      25.867 -18.510   1.879 
ATOM   3191  C6   DA A 155      25.960 -17.810   0.665 
ATOM   3192  N6   DA A 155      24.918 -17.205   0.077 
ATOM   3193  N1   DA A 155      27.168 -17.754   0.074 
ATOM   3194  C2   DA A 155      28.199 -18.357   0.661 
ATOM   3195  N3   DA A 155      28.234 -19.035   1.788 
ATOM   3196  C4   DA A 155      27.012 -19.076   2.359 
ATOM   3197  P    DA A 156      30.178 -20.891   7.778 
ATOM   3198  OP1  DA A 156      30.617 -22.176   8.368 
ATOM   3199  OP2  DA A 156      29.319 -20.045   8.634 
ATOM   3200  O5'  DA A 156      31.456 -20.052   7.303 
ATOM   3201  C5'  DA A 156      32.001 -20.294   5.993 
ATOM   3202  C4'  DA A 156      32.329 -18.977   5.316 
ATOM   3203  O4'  DA A 156      31.196 -18.434   4.581 
ATOM   3204  C3'  DA A 156      32.745 -17.837   6.246 
ATOM   3205  O3'  DA A 156      33.756 -17.067   5.607 
ATOM   3206  C2'  DA A 156      31.492 -16.974   6.387 
ATOM   3207  C1'  DA A 156      31.051 -17.065   4.929 
ATOM   3208  N9   DA A 156      29.629 -16.680   4.707 
ATOM   3209  C8   DA A 156      28.560 -16.875   5.532 
ATOM   3210  N7   DA A 156      27.440 -16.423   5.057 
ATOM   3211  C5   DA A 156      27.793 -15.888   3.826 
ATOM   3212  C6   DA A 156      27.046 -15.250   2.821 
ATOM   3213  N6   DA A 156      25.725 -15.034   2.906 
ATOM   3214  N1   DA A 156      27.708 -14.840   1.724 
ATOM   3215  C2   DA A 156      29.020 -15.058   1.645 
ATOM   3216  N3   DA A 156      29.818 -15.639   2.513 
ATOM   3217  C4   DA A 156      29.131 -16.040   3.603 
ATOM   3218  P    DC A 157      34.977 -16.512   6.479 
ATOM   3219  OP1  DC A 157      36.011 -17.563   6.611 
ATOM   3220  OP2  DC A 157      34.464 -15.944   7.746 
ATOM   3221  O5'  DC A 157      35.523 -15.333   5.545 
ATOM   3222  C5'  DC A 157      35.372 -15.448   4.117 
ATOM   3223  C4'  DC A 157      34.907 -14.128   3.537 
ATOM   3224  O4'  DC A 157      33.456 -14.005   3.531 
ATOM   3225  C3'  DC A 157      35.379 -12.874   4.274 
ATOM   3226  O3'  DC A 157      35.645 -11.853   3.321 
ATOM   3227  C2'  DC A 157      34.180 -12.447   5.120 
ATOM   3228  C1'  DC A 157      33.111 -12.739   4.071 
ATOM   3229  N1   DC A 157      31.734 -12.834   4.630 
ATOM   3230  C2   DC A 157      30.680 -12.376   3.843 
ATOM   3231  O2   DC A 157      30.929 -11.914   2.724 
ATOM   3232  N3   DC A 157      29.417 -12.454   4.335 
ATOM   3233  C4   DC A 157      29.189 -12.961   5.553 
ATOM   3234  N4   DC A 157      27.940 -13.015   5.988 
ATOM   3235  C5   DC A 157      30.259 -13.437   6.379 
ATOM   3236  C6   DC A 157      31.514 -13.350   5.870 
ATOM   3237  P    DA A 158      36.914 -10.900   3.537 
ATOM   3238  OP1  DA A 158      38.128 -11.563   3.009 
ATOM   3239  OP2  DA A 158      36.974 -10.468   4.950 
ATOM   3240  O5'  DA A 158      36.535  -9.653   2.609 
ATOM   3241  C5'  DA A 158      35.723  -9.873   1.440 
ATOM   3242  C4'  DA A 158      34.662  -8.796   1.335 
ATOM   3243  O4'  DA A 158      33.446  -9.140   2.061 
ATOM   3244  C3'  DA A 158      35.047  -7.426   1.892 
ATOM   3245  O3'  DA A 158      34.478  -6.417   1.067 
ATOM   3246  C2'  DA A 158      34.380  -7.364   3.266 
ATOM   3247  C1'  DA A 158      33.068  -8.026   2.854 
ATOM   3248  N9   DA A 158      32.265  -8.527   4.003 
ATOM   3249  C8   DA A 158      32.707  -9.058   5.181 
ATOM   3250  N7   DA A 158      31.755  -9.406   5.992 
ATOM   3251  C5   DA A 158      30.595  -9.082   5.302 
ATOM   3252  C6   DA A 158      29.234  -9.208   5.626 
ATOM   3253  N6   DA A 158      28.794  -9.718   6.785 
ATOM   3254  N1   DA A 158      28.339  -8.788   4.713 
ATOM   3255  C2   DA A 158      28.782  -8.282   3.564 
ATOM   3256  N3   DA A 158      30.020  -8.115   3.152 
ATOM   3257  C4   DA A 158      30.896  -8.543   4.084 
ATOM   3258  P    DC A 159      35.335  -5.102   0.745 
ATOM   3259  OP1  DC A 159      36.245  -5.369  -0.391 
ATOM   3260  OP2  DC A 159      35.972  -4.610   1.987 
ATOM   3261  O5'  DC A 159      34.189  -4.083   0.289 
ATOM   3262  C5'  DC A 159      33.004  -4.602  -0.343 
ATOM   3263  C4'  DC A 159      31.774  -3.922   0.224 
ATOM   3264  O4'  DC A 159      31.259  -4.600   1.405 
ATOM   3265  C3'  DC A 159      31.965  -2.477   0.683 
ATOM   3266  O3'  DC A 159      30.788  -1.738   0.379 
ATOM   3267  C2'  DC A 159      32.102  -2.568   2.202 
ATOM   3268  C1'  DC A 159      31.026  -3.629   2.414 
ATOM   3269  N1   DC A 159      31.106  -4.307   3.737 
ATOM   3270  C2   DC A 159      29.912  -4.690   4.343 
ATOM   3271  O2   DC A 159      28.845  -4.454   3.763 
ATOM   3272  N3   DC A 159      29.963  -5.310   5.551 
ATOM   3273  C4   DC A 159      31.138  -5.547   6.146 
ATOM   3274  N4   DC A 159      31.135  -6.154   7.323 
ATOM   3275  C5   DC A 159      32.377  -5.161   5.540 
ATOM   3276  C6   DC A 159      32.305  -4.543   4.334 
ATOM   3277  P    DA A 160      30.930  -0.236  -0.157 
ATOM   3278  OP1  DA A 160      31.170  -0.252  -1.617 
ATOM   3279  OP2  DA A 160      31.930   0.488   0.658 
ATOM   3280  O5'  DA A 160      29.470   0.346   0.143 
ATOM   3281  C5'  DA A 160      28.342  -0.550   0.118 
ATOM   3282  C4'  DA A 160      27.433  -0.270   1.298 
ATOM   3283  O4'  DA A 160      27.815  -1.023   2.485 
ATOM   3284  C3'  DA A 160      27.393   1.180   1.778 
ATOM   3285  O3'  DA A 160      26.068   1.493   2.189 
ATOM   3286  C2'  DA A 160      28.302   1.206   3.007 
ATOM   3287  C1'  DA A 160      27.852  -0.131   3.588 
ATOM   3288  N9   DA A 160      28.787  -0.689   4.604 
ATOM   3289  C8   DA A 160      30.149  -0.597   4.644 
ATOM   3290  N7   DA A 160      30.685  -1.190   5.665 
ATOM   3291  C5   DA A 160      29.601  -1.717   6.354 
ATOM   3292  C6   DA A 160      29.504  -2.467   7.536 
ATOM   3293  N6   DA A 160      30.564  -2.836   8.269 
ATOM   3294  N1   DA A 160      28.272  -2.827   7.943 
ATOM   3295  C2   DA A 160      27.221  -2.459   7.211 
ATOM   3296  N3   DA A 160      27.189  -1.762   6.097 
ATOM   3297  C4   DA A 160      28.435  -1.414   5.712 
ATOM   3298  P    DC A 161      25.470   2.938   1.844 
ATOM   3299  OP1  DC A 161      24.928   2.933   0.467 
ATOM   3300  OP2  DC A 161      26.479   3.977   2.142 
ATOM   3301  O5'  DC A 161      24.267   3.040   2.895 
ATOM   3302  C5'  DC A 161      23.606   1.833   3.319 
ATOM   3303  C4'  DC A 161      23.385   1.862   4.819 
ATOM   3304  O4'  DC A 161      24.519   1.324   5.558 
ATOM   3305  C3'  DC A 161      23.169   3.246   5.432 
ATOM   3306  O3'  DC A 161      22.211   3.141   6.479 
ATOM   3307  C2'  DC A 161      24.520   3.613   6.045 
ATOM   3308  C1'  DC A 161      24.843   2.230   6.601 
ATOM   3309  N1   DC A 161      26.281   2.044   6.945 
ATOM   3310  C2   DC A 161      26.588   1.242   8.041 
ATOM   3311  O2   DC A 161      25.665   0.722   8.677 
ATOM   3312  N3   DC A 161      27.893   1.060   8.370 
ATOM   3313  C4   DC A 161      28.865   1.641   7.655 
ATOM   3314  N4   DC A 161      30.122   1.433   8.017 
ATOM   3315  C5   DC A 161      28.570   2.469   6.524 
ATOM   3316  C6   DC A 161      27.261   2.639   6.211 
ATOM   3317  P    DA A 162      21.125   4.303   6.657 
ATOM   3318  OP1  DA A 162      19.990   4.066   5.738 
ATOM   3319  OP2  DA A 162      21.787   5.621   6.544 
ATOM   3320  O5'  DA A 162      20.654   4.066   8.167 
ATOM   3321  C5'  DA A 162      20.690   2.733   8.709 
ATOM   3322  C4'  DA A 162      21.263   2.758  10.113 
ATOM   3323  O4'  DA A 162      22.714   2.641  10.122 
ATOM   3324  C3'  DA A 162      20.990   4.027  10.919 
ATOM   3325  O3'  DA A 162      20.776   3.671  12.280 
ATOM   3326  C2'  DA A 162      22.286   4.832  10.825 
ATOM   3327  C1'  DA A 162      23.239   3.649  10.972 
ATOM   3328  N9   DA A 162      24.632   3.943  10.535 
ATOM   3329  C8   DA A 162      25.049   4.756   9.520 
ATOM   3330  N7   DA A 162      26.338   4.809   9.385 
ATOM   3331  C5   DA A 162      26.813   3.970  10.384 
ATOM   3332  C6   DA A 162      28.111   3.596  10.769 
ATOM   3333  N6   DA A 162      29.220   4.043  10.162 
ATOM   3334  N1   DA A 162      28.229   2.744  11.805 
ATOM   3335  C2   DA A 162      27.123   2.304  12.403 
ATOM   3336  N3   DA A 162      25.866   2.582  12.133 
ATOM   3337  C4   DA A 162      25.776   3.436  11.094 
ATOM   3338  P    DT A 163      19.644   4.437  13.113 
ATOM   3339  OP1  DT A 163      18.328   3.811  12.853 
ATOM   3340  OP2  DT A 163      19.734   5.891  12.853 
ATOM   3341  O5'  DT A 163      20.098   4.131  14.616 
ATOM   3342  C5'  DT A 163      20.795   2.903  14.900 
ATOM   3343  C4'  DT A 163      21.963   3.172  15.828 
ATOM   3344  O4'  DT A 163      23.178   3.521  15.106 
ATOM   3345  C3'  DT A 163      21.777   4.325  16.815 
ATOM   3346  O3'  DT A 163      22.398   3.981  18.047 
ATOM   3347  C2'  DT A 163      22.543   5.493  16.194 
ATOM   3348  C1'  DT A 163      23.736   4.681  15.703 
ATOM   3349  N1   DT A 163      24.556   5.382  14.676 
ATOM   3350  C2   DT A 163      25.911   5.155  14.695 
ATOM   3351  O2   DT A 163      26.449   4.418  15.504 
ATOM   3352  N3   DT A 163      26.639   5.822  13.729 
ATOM   3353  C4   DT A 163      26.135   6.676  12.769 
ATOM   3354  O4   DT A 163      26.886   7.217  11.955 
ATOM   3355  C5   DT A 163      24.703   6.851  12.830 
ATOM   3356  C7   DT A 163      24.073   7.765  11.820 
ATOM   3357  C6   DT A 163      23.971   6.215  13.759 
ATOM   3358  P    DT A 164      21.679   4.384  19.419 
ATOM   3359  OP1  DT A 164      20.666   3.363  19.766 
ATOM   3360  OP2  DT A 164      21.190   5.779  19.331 
ATOM   3361  O5'  DT A 164      22.899   4.306  20.450 
ATOM   3362  C5'  DT A 164      23.969   3.376  20.198 
ATOM   3363  C4'  DT A 164      25.305   4.043  20.454 
ATOM   3364  O4'  DT A 164      25.821   4.727  19.275 
ATOM   3365  C3'  DT A 164      25.315   5.120  21.538 
ATOM   3366  O3'  DT A 164      26.545   5.047  22.249 
ATOM   3367  C2'  DT A 164      25.275   6.442  20.771 
ATOM   3368  C1'  DT A 164      26.234   6.029  19.658 
ATOM   3369  N1   DT A 164      26.170   6.907  18.456 
ATOM   3370  C2   DT A 164      27.344   7.122  17.776 
ATOM   3371  O2   DT A 164      28.407   6.631  18.115 
ATOM   3372  N3   DT A 164      27.246   7.942  16.668 
ATOM   3373  C4   DT A 164      26.099   8.548  16.196 
ATOM   3374  O4   DT A 164      26.136   9.261  15.192 
ATOM   3375  C5   DT A 164      24.919   8.263  16.977 
ATOM   3376  C7   DT A 164      23.627   8.883  16.533 
ATOM   3377  C6   DT A 164      24.986   7.469  18.059 
ATOM   3378  P    DA A 165      26.538   5.264  23.835 
ATOM   3379  OP1  DA A 165      26.195   3.990  24.508 
ATOM   3380  OP2  DA A 165      25.688   6.426  24.174 
ATOM   3381  O5'  DA A 165      28.073   5.622  24.112 
ATOM   3382  C5'  DA A 165      29.085   5.070  23.250 
ATOM   3383  C4'  DA A 165      30.101   6.136  22.894 
ATOM   3384  O4'  DA A 165      29.719   6.894  21.710 
ATOM   3385  C3'  DA A 165      30.340   7.209  23.956 
ATOM   3386  O3'  DA A 165      31.719   7.562  23.952 
ATOM   3387  C2'  DA A 165      29.530   8.414  23.480 
ATOM   3388  C1'  DA A 165      29.864   8.277  21.997 
ATOM   3389  N9   DA A 165      28.944   9.033  21.104 
ATOM   3390  C8   DA A 165      27.607   9.267  21.262 
ATOM   3391  N7   DA A 165      27.080   9.966  20.306 
ATOM   3392  C5   DA A 165      28.143  10.216  19.449 
ATOM   3393  C6   DA A 165      28.236  10.916  18.234 
ATOM   3394  N6   DA A 165      27.193  11.521  17.647 
ATOM   3395  N1   DA A 165      29.443  10.973  17.644 
ATOM   3396  C2   DA A 165      30.475  10.370  18.231 
ATOM   3397  N3   DA A 165      30.509   9.691  19.358 
ATOM   3398  C4   DA A 165      29.288   9.650  19.928 
ATOM   3399  P    DT A 166      32.454   7.835  25.348 
ATOM   3400  OP1  DT A 166      32.893   6.550  25.937 
ATOM   3401  OP2  DT A 166      31.594   8.682  26.203 
ATOM   3402  O5'  DT A 166      33.731   8.674  24.872 
ATOM   3403  C5'  DT A 166      34.277   8.432  23.563 
ATOM   3404  C4'  DT A 166      34.605   9.749  22.886 
ATOM   3405  O4'  DT A 166      33.472  10.293  22.151 
ATOM   3406  C3'  DT A 166      35.021  10.889  23.816 
ATOM   3407  O3'  DT A 166      36.031  11.659  23.177 
ATOM   3408  C2'  DT A 166      33.767  11.752  23.957 
ATOM   3409  C1'  DT A 166      33.326  11.661  22.498 
ATOM   3410  N1   DT A 166      31.905  12.047  22.277 
ATOM   3411  C2   DT A 166      31.606  12.684  21.097 
ATOM   3412  O2   DT A 166      32.444  12.936  20.249 
ATOM   3413  N3   DT A 166      30.279  13.027  20.928 
ATOM   3414  C4   DT A 166      29.251  12.790  21.818 
ATOM   3415  O4   DT A 166      28.100  13.144  21.556 
ATOM   3416  C5   DT A 166      29.664  12.116  23.028 
ATOM   3417  C7   DT A 166      28.607  11.821  24.051 
ATOM   3418  C6   DT A 166      30.948  11.772  23.218 
ATOM   3419  P    DA A 167      37.252  12.215  24.049 
ATOM   3420  OP1  DA A 167      38.286  11.163  24.180 
ATOM   3421  OP2  DA A 167      36.740  12.782  25.315 
ATOM   3422  O5'  DA A 167      37.799  13.393  23.114 
ATOM   3423  C5'  DA A 167      37.648  13.278  21.687 
ATOM   3424  C4'  DA A 167      37.183  14.599  21.107 
ATOM   3425  O4'  DA A 167      35.731  14.721  21.101 
ATOM   3426  C3'  DA A 167      37.655  15.852  21.844 
ATOM   3427  O3'  DA A 167      37.921  16.873  20.890 
ATOM   3428  C2'  DA A 167      36.455  16.279  22.690 
ATOM   3429  C1'  DA A 167      35.387  15.988  21.641 
ATOM   3430  N9   DA A 167      34.009  15.892  22.200 
ATOM   3431  C8   DA A 167      33.619  15.405  23.415 
ATOM   3432  N7   DA A 167      32.338  15.457  23.613 
ATOM   3433  C5   DA A 167      31.841  16.021  22.446 
ATOM   3434  C6   DA A 167      30.538  16.343  22.030 
ATOM   3435  N6   DA A 167      29.448  16.133  22.781 
ATOM   3436  N1   DA A 167      30.397  16.892  20.809 
ATOM   3437  C2   DA A 167      31.484  17.097  20.067 
ATOM   3438  N3   DA A 167      32.742  16.839  20.348 
ATOM   3439  C4   DA A 167      32.857  16.290  21.575 
ATOM   3440  P    DG A 168      39.189  17.826  21.107 
ATOM   3441  OP1  DG A 168      40.403  17.164  20.578 
ATOM   3442  OP2  DG A 168      39.249  18.258  22.520 
ATOM   3443  O5'  DG A 168      38.810  19.073  20.179 
ATOM   3444  C5'  DG A 168      37.998  18.853  19.010 
ATOM   3445  C4'  DG A 168      36.937  19.930  18.905 
ATOM   3446  O4'  DG A 168      35.722  19.586  19.631 
ATOM   3447  C3'  DG A 168      37.323  21.300  19.461 
ATOM   3448  O3'  DG A 168      36.753  22.310  18.636 
ATOM   3449  C2'  DG A 168      36.655  21.362  20.835 
ATOM   3450  C1'  DG A 168      35.343  20.701  20.424 
ATOM   3451  N9   DG A 168      34.540  20.199  21.573 
ATOM   3452  C8   DG A 168      34.968  19.661  22.768 
ATOM   3453  N7   DG A 168      33.996  19.314  23.576 
ATOM   3454  C5   DG A 168      32.842  19.646  22.868 
ATOM   3455  C6   DG A 168      31.477  19.504  23.228 
ATOM   3456  O6   DG A 168      30.997  19.050  24.262 
ATOM   3457  N1   DG A 168      30.629  19.969  22.213 
ATOM   3458  C2   DG A 168      31.046  20.500  21.008 
ATOM   3459  N2   DG A 168      30.079  20.887  20.171 
ATOM   3460  N3   DG A 168      32.327  20.632  20.671 
ATOM   3461  C4   DG A 168      33.163  20.187  21.645 
ATOM   3462  P    DA A 169      37.610  23.624  18.315 
ATOM   3463  OP1  DA A 169      38.521  23.357  17.179 
ATOM   3464  OP2  DA A 169      38.247  24.116  19.557 
ATOM   3465  O5'  DA A 169      36.464  24.643  17.859 
ATOM   3466  C5'  DA A 169      35.279  24.124  17.227 
ATOM   3467  C4'  DA A 169      34.049  24.804  17.794 
ATOM   3468  O4'  DA A 169      33.535  24.126  18.975 
ATOM   3469  C3'  DA A 169      34.240  26.249  18.252 
ATOM   3470  O3'  DA A 169      33.063  26.988  17.948 
ATOM   3471  C2'  DA A 169      34.377  26.159  19.772 
ATOM   3472  C1'  DA A 169      33.302  25.097  19.983 
ATOM   3473  N9   DA A 169      33.381  24.419  21.307 
ATOM   3474  C8   DA A 169      34.493  24.109  22.036 
ATOM   3475  N7   DA A 169      34.236  23.515  23.160 
ATOM   3476  C5   DA A 169      32.851  23.422  23.179 
ATOM   3477  C6   DA A 169      31.950  22.886  24.114 
ATOM   3478  N6   DA A 169      32.332  22.316  25.265 
ATOM   3479  N1   DA A 169      30.638  22.960  23.823 
ATOM   3480  C2   DA A 169      30.265  23.528  22.677 
ATOM   3481  N3   DA A 169      31.010  24.059  21.733 
ATOM   3482  C4   DA A 169      32.319  23.974  22.049 
ATOM   3483  P    DT A 170      33.206  28.490  17.412 
ATOM   3484  OP1  DT A 170      33.446  28.474  15.952 
ATOM   3485  OP2  DT A 170      34.205  29.214  18.227 
ATOM   3486  O5'  DT A 170      31.745  29.072  17.712 
ATOM   3487  C5'  DT A 170      30.618  28.176  17.688 
ATOM   3488  C4'  DT A 170      29.708  28.456  18.868 
ATOM   3489  O4'  DT A 170      30.091  27.703  20.055 
ATOM   3490  C3'  DT A 170      29.669  29.907  19.348 
ATOM   3491  O3'  DT A 170      28.344  30.220  19.759 
ATOM   3492  C2'  DT A 170      30.578  29.932  20.577 
ATOM   3493  C1'  DT A 170      30.127  28.595  21.158 
ATOM   3494  N1   DT A 170      31.063  28.037  22.174 
ATOM   3495  C2   DT A 170      30.508  27.335  23.217 
ATOM   3496  O2   DT A 170      29.308  27.159  23.333 
ATOM   3497  N3   DT A 170      31.406  26.834  24.139 
ATOM   3498  C4   DT A 170      32.778  26.973  24.104 
ATOM   3499  O4   DT A 170      33.481  26.479  24.989 
ATOM   3500  C5   DT A 170      33.266  27.726  22.973 
ATOM   3501  C7   DT A 170      34.749  27.925  22.859 
ATOM   3502  C6   DT A 170      32.415  28.225  22.061 
ATOM   3503  P    DT A 171      27.745  31.664  19.414 
ATOM   3504  OP1  DT A 171      27.203  31.660  18.036 
ATOM   3505  OP2  DT A 171      28.754  32.703  19.712 
ATOM   3506  O5'  DT A 171      26.542  31.766  20.465 
ATOM   3507  C5'  DT A 171      25.881  30.559  20.889 
ATOM   3508  C4'  DT A 171      25.661  30.588  22.389 
ATOM   3509  O4'  DT A 171      26.794  30.050  23.127 
ATOM   3510  C3'  DT A 171      25.444  31.972  23.002 
ATOM   3511  O3'  DT A 171      24.486  31.867  24.048 
ATOM   3512  C2'  DT A 171      26.795  32.339  23.615 
ATOM   3513  C1'  DT A 171      27.119  30.956  24.171 
ATOM   3514  N1   DT A 171      28.556  30.770  24.514 
ATOM   3515  C2   DT A 171      28.843  29.976  25.598 
ATOM   3516  O2   DT A 171      27.982  29.434  26.269 
ATOM   3517  N3   DT A 171      30.186  29.827  25.887 
ATOM   3518  C4   DT A 171      31.238  30.392  25.197 
ATOM   3519  O4   DT A 171      32.402  30.186  25.550 
ATOM   3520  C5   DT A 171      30.838  31.209  24.075 
ATOM   3521  C7   DT A 171      31.923  31.862  23.270 
ATOM   3522  C6   DT A 171      29.540  31.371  23.772 
ATOM   3523  P    DA A 172      23.401  33.029  24.227 
ATOM   3524  OP1  DA A 172      22.265  32.792  23.308 
ATOM   3525  OP2  DA A 172      24.063  34.348  24.114 
ATOM   3526  O5'  DA A 172      22.930  32.793  25.737 
ATOM   3527  C5'  DA A 172      22.965  31.459  26.279 
ATOM   3528  C4'  DA A 172      23.538  31.484  27.682 
ATOM   3529  O4'  DA A 172      24.990  31.367  27.692 
ATOM   3530  C3'  DA A 172      23.266  32.753  28.489 
ATOM   3531  O3'  DA A 172      23.052  32.398  29.850 
ATOM   3532  C2'  DA A 172      24.562  33.558  28.395 
ATOM   3533  C1'  DA A 172      25.514  32.375  28.542 
ATOM   3534  N9   DA A 172      26.908  32.669  28.105 
ATOM   3535  C8   DA A 172      27.324  33.482  27.090 
ATOM   3536  N7   DA A 172      28.613  33.535  26.955 
ATOM   3537  C5   DA A 172      29.088  32.696  27.954 
ATOM   3538  C6   DA A 172      30.386  32.322  28.339 
ATOM   3539  N6   DA A 172      31.496  32.769  27.732 
ATOM   3540  N1   DA A 172      30.504  31.470  29.375 
ATOM   3541  C2   DA A 172      29.398  31.030  29.973 
ATOM   3542  N3   DA A 172      28.141  31.308  29.703 
ATOM   3543  C4   DA A 172      28.052  32.162  28.664 
ATOM   3544  P    DC A 173      21.920  33.163  30.683 
ATOM   3545  OP1  DC A 173      20.604  32.537  30.423 
ATOM   3546  OP2  DC A 173      22.009  34.617  30.423 
ATOM   3547  O5'  DC A 173      22.374  32.857  32.186 
ATOM   3548  C5'  DC A 173      23.071  31.629  32.469 
ATOM   3549  C4'  DC A 173      24.239  31.898  33.398 
ATOM   3550  O4'  DC A 173      25.453  32.247  32.675 
ATOM   3551  C3'  DC A 173      24.053  33.051  34.384 
ATOM   3552  O3'  DC A 173      24.674  32.707  35.617 
ATOM   3553  C2'  DC A 173      24.818  34.219  33.764 
ATOM   3554  C1'  DC A 173      26.012  33.407  33.273 
ATOM   3555  N1   DC A 173      26.832  34.108  32.245 
ATOM   3556  C2   DC A 173      28.206  33.889  32.252 
ATOM   3557  O2   DC A 173      28.686  33.128  33.101 
ATOM   3558  N3   DC A 173      28.972  34.519  31.323 
ATOM   3559  C4   DC A 173      28.415  35.335  30.420 
ATOM   3560  N4   DC A 173      29.203  35.927  29.536 
ATOM   3561  C5   DC A 173      27.002  35.575  30.397 
ATOM   3562  C6   DC A 173      26.255  34.936  31.333 
ATOM   3563  P    DT A 174      23.954  33.111  36.988 
ATOM   3564  OP1  DT A 174      22.942  32.089  37.336 
ATOM   3565  OP2  DT A 174      23.466  34.505  36.901 
ATOM   3566  O5'  DT A 174      25.174  33.033  38.020 
ATOM   3567  C5'  DT A 174      26.244  32.103  37.767 
ATOM   3568  C4'  DT A 174      27.581  32.770  38.023 
ATOM   3569  O4'  DT A 174      28.096  33.453  36.845 
ATOM   3570  C3'  DT A 174      27.591  33.846  39.108 
ATOM   3571  O3'  DT A 174      28.821  33.774  39.819 
ATOM   3572  C2'  DT A 174      27.551  35.169  38.340 
ATOM   3573  C1'  DT A 174      28.510  34.755  37.228 
ATOM   3574  N1   DT A 174      28.446  35.633  36.026 
ATOM   3575  C2   DT A 174      29.620  35.848  35.346 
ATOM   3576  O2   DT A 174      30.682  35.357  35.684 
ATOM   3577  N3   DT A 174      29.522  36.668  34.237 
ATOM   3578  C4   DT A 174      28.375  37.274  33.766 
ATOM   3579  O4   DT A 174      28.411  37.988  32.761 
ATOM   3580  C5   DT A 174      27.194  36.989  34.546 
ATOM   3581  C7   DT A 174      25.902  37.609  34.103 
ATOM   3582  C6   DT A 174      27.261  36.196  35.629 
ATOM   3583  P    DC A 175      28.814  33.990  41.405 
ATOM   3584  OP1  DC A 175      28.471  32.716  42.078 
ATOM   3585  OP2  DC A 175      27.963  35.152  41.743 
ATOM   3586  O5'  DC A 175      30.348  34.348  41.682 
ATOM   3587  C5'  DC A 175      31.360  33.796  40.819 
ATOM   3588  C4'  DC A 175      32.376  34.863  40.463 
ATOM   3589  O4'  DC A 175      31.994  35.620  39.279 
ATOM   3590  C3'  DC A 175      32.616  35.935  41.526 
ATOM   3591  O3'  DC A 175      33.994  36.288  41.521 
ATOM   3592  C2'  DC A 175      31.805  37.140  41.049 
ATOM   3593  C1'  DC A 175      32.139  37.003  39.567 
ATOM   3594  N1   DC A 175      31.220  37.760  38.673 
ATOM   3595  C2   DC A 175      31.753  38.319  37.515 
ATOM   3596  O2   DC A 175      32.958  38.165  37.278 
ATOM   3597  N3   DC A 175      30.931  39.013  36.687 
ATOM   3598  C4   DC A 175      29.633  39.158  36.979 
ATOM   3599  N4   DC A 175      28.872  39.844  36.139 
ATOM   3600  C5   DC A 175      29.064  38.591  38.165 
ATOM   3601  C6   DC A 175      29.901  37.901  38.980 
ATOM   3602  P    DA A 176      34.729  36.561  42.917 
ATOM   3603  OP1  DA A 176      35.168  35.276  43.507 
ATOM   3604  OP2  DA A 176      33.869  37.408  43.773 
ATOM   3605  O5'  DA A 176      36.007  37.400  42.442 
ATOM   3606  C5'  DA A 176      36.552  37.158  41.132 
ATOM   3607  C4'  DA A 176      36.880  38.476  40.456 
ATOM   3608  O4'  DA A 176      35.747  39.019  39.720 
ATOM   3609  C3'  DA A 176      37.296  39.615  41.386 
ATOM   3610  O3'  DA A 176      38.307  40.385  40.746 
ATOM   3611  C2'  DA A 176      36.043  40.478  41.526 
ATOM   3612  C1'  DA A 176      35.602  40.387  40.068 
ATOM   3613  N9   DA A 176      34.180  40.773  39.846 
ATOM   3614  C8   DA A 176      33.110  40.577  40.672 
ATOM   3615  N7   DA A 176      31.991  41.029  40.197 
ATOM   3616  C5   DA A 176      32.344  41.564  38.965 
ATOM   3617  C6   DA A 176      31.597  42.202  37.961 
ATOM   3618  N6   DA A 176      30.276  42.419  38.045 
ATOM   3619  N1   DA A 176      32.259  42.612  36.863 
ATOM   3620  C2   DA A 176      33.571  42.394  36.785 
ATOM   3621  N3   DA A 176      34.369  41.813  37.653 
ATOM   3622  C4   DA A 176      33.682  41.412  38.742 
ATOM   3623  P    DG A 177      39.528  40.941  41.619 
ATOM   3624  OP1  DG A 177      40.562  39.889  41.750 
ATOM   3625  OP2  DG A 177      39.015  41.509  42.885 
ATOM   3626  O5'  DG A 177      40.074  42.119  40.684 
ATOM   3627  C5'  DG A 177      39.923  42.004  39.257 
ATOM   3628  C4'  DG A 177      39.458  43.325  38.677 
ATOM   3629  O4'  DG A 177      38.007  43.447  38.670 
ATOM   3630  C3'  DG A 177      39.930  44.578  39.413 
ATOM   3631  O3'  DG A 177      40.196  45.599  38.460 
ATOM   3632  C2'  DG A 177      38.731  45.005  40.260 
ATOM   3633  C1'  DG A 177      37.662  44.714  39.211 
ATOM   3634  N9   DG A 177      36.285  44.618  39.770 
ATOM   3635  C8   DG A 177      35.872  44.131  40.991 
ATOM   3636  N7   DG A 177      34.575  44.189  41.179 
ATOM   3637  C5   DG A 177      34.096  44.756  39.999 
ATOM   3638  C6   DG A 177      32.767  45.070  39.610 
ATOM   3639  O6   DG A 177      31.723  44.909  40.237 
ATOM   3640  N1   DG A 177      32.729  45.634  38.327 
ATOM   3641  C2   DG A 177      33.830  45.865  37.525 
ATOM   3642  N2   DG A 177      33.583  46.412  36.333 
ATOM   3643  N3   DG A 177      35.075  45.569  37.891 
ATOM   3644  C4   DG A 177      35.130  45.022  39.133 
ATOM   3645  P    DA A 178      41.465  46.552  38.677 
ATOM   3646  OP1  DA A 178      42.679  45.890  38.148 
ATOM   3647  OP2  DA A 178      41.524  46.985  40.090 
ATOM   3648  O5'  DA A 178      41.086  47.799  37.749 
ATOM   3649  C5'  DA A 178      40.274  47.579  36.579 
ATOM   3650  C4'  DA A 178      39.212  48.656  36.474 
ATOM   3651  O4'  DA A 178      37.997  48.312  37.200 
ATOM   3652  C3'  DA A 178      39.598  50.027  37.031 
ATOM   3653  O3'  DA A 178      39.029  51.036  36.206 
ATOM   3654  C2'  DA A 178      38.931  50.089  38.405 
ATOM   3655  C1'  DA A 178      37.619  49.427  37.994 
ATOM   3656  N9   DA A 178      36.816  48.925  39.143 
ATOM   3657  C8   DA A 178      37.258  48.394  40.320 
ATOM   3658  N7   DA A 178      36.306  48.047  41.131 
ATOM   3659  C5   DA A 178      35.146  48.370  40.441 
ATOM   3660  C6   DA A 178      33.785  48.244  40.765 
ATOM   3661  N6   DA A 178      33.345  47.734  41.924 
ATOM   3662  N1   DA A 178      32.890  48.665  39.852 
ATOM   3663  C2   DA A 178      33.333  49.170  38.703 
ATOM   3664  N3   DA A 178      34.570  49.337  38.291 
ATOM   3665  C4   DA A 178      35.447  48.909  39.223 
ATOM   3666  P    DA A 179      39.886  52.350  35.885 
ATOM   3667  OP1  DA A 179      40.796  52.083  34.749 
ATOM   3668  OP2  DA A 179      40.523  52.842  37.126 
ATOM   3669  O5'  DA A 179      38.740  53.369  35.429 
ATOM   3670  C5'  DA A 179      37.555  52.850  34.796 
ATOM   3671  C4'  DA A 179      36.324  53.530  35.363 
ATOM   3672  O4'  DA A 179      35.810  52.852  36.545 
ATOM   3673  C3'  DA A 179      36.516  54.976  35.822 
ATOM   3674  O3'  DA A 179      35.338  55.714  35.518 
ATOM   3675  C2'  DA A 179      36.653  54.885  37.342 
ATOM   3676  C1'  DA A 179      35.577  53.823  37.553 
ATOM   3677  N9   DA A 179      35.656  53.145  38.876 
ATOM   3678  C8   DA A 179      36.769  52.835  39.606 
ATOM   3679  N7   DA A 179      36.512  52.241  40.730 
ATOM   3680  C5   DA A 179      35.126  52.149  40.749 
ATOM   3681  C6   DA A 179      34.226  51.613  41.684 
ATOM   3682  N6   DA A 179      34.607  51.042  42.835 
ATOM   3683  N1   DA A 179      32.913  51.686  41.392 
ATOM   3684  C2   DA A 179      32.541  52.254  40.247 
ATOM   3685  N3   DA A 179      33.286  52.786  39.302 
ATOM   3686  C4   DA A 179      34.594  52.700  39.618 
ATOM   3687  P    DG A 180      35.481  57.216  34.982 
ATOM   3688  OP1  DG A 180      35.721  57.201  33.522 
ATOM   3689  OP2  DG A 180      36.481  57.940  35.797 
ATOM   3690  O5'  DG A 180      34.021  57.798  35.282 
ATOM   3691  C5'  DG A 180      32.893  56.902  35.258 
ATOM   3692  C4'  DG A 180      31.984  57.182  36.437 
ATOM   3693  O4'  DG A 180      32.366  56.430  37.624 
ATOM   3694  C3'  DG A 180      31.944  58.633  36.918 
ATOM   3695  O3'  DG A 180      30.619  58.946  37.329 
ATOM   3696  C2'  DG A 180      32.853  58.659  38.147 
ATOM   3697  C1'  DG A 180      32.403  57.321  38.728 
ATOM   3698  N9   DG A 180      33.338  56.763  39.743 
ATOM   3699  C8   DG A 180      34.712  56.846  39.801 
ATOM   3700  N7   DG A 180      35.241  56.241  40.837 
ATOM   3701  C5   DG A 180      34.139  55.722  41.514 
ATOM   3702  C6   DG A 180      34.078  54.964  42.713 
ATOM   3703  O6   DG A 180      34.998  54.590  43.434 
ATOM   3704  N1   DG A 180      32.755  54.641  43.047 
ATOM   3705  C2   DG A 180      31.639  55.003  42.318 
ATOM   3706  N2   DG A 180      30.464  54.596  42.805 
ATOM   3707  N3   DG A 180      31.697  55.713  41.193 
ATOM   3708  C4   DG A 180      32.974  56.035  40.855 
ATOM   3709  P    DC A 181      30.021  60.390  36.983 
ATOM   3710  OP1  DC A 181      29.479  60.386  35.606 
ATOM   3711  OP2  DC A 181      31.030  61.429  37.281 
ATOM   3712  O5'  DC A 181      28.818  60.492  38.035 
ATOM   3713  C5'  DC A 181      28.156  59.285  38.459 
ATOM   3714  C4'  DC A 181      27.936  59.315  39.958 
ATOM   3715  O4'  DC A 181      29.070  58.777  40.697 
ATOM   3716  C3'  DC A 181      27.720  60.698  40.571 
ATOM   3717  O3'  DC A 181      26.762  60.593  41.618 
ATOM   3718  C2'  DC A 181      29.070  61.065  41.185 
ATOM   3719  C1'  DC A 181      29.394  59.682  41.741 
ATOM   3720  N1   DC A 181      30.832  59.496  42.084 
ATOM   3721  C2   DC A 181      31.139  58.694  43.180 
ATOM   3722  O2   DC A 181      30.216  58.175  43.817 
ATOM   3723  N3   DC A 181      32.444  58.512  43.510 
ATOM   3724  C4   DC A 181      33.416  59.093  42.794 
ATOM   3725  N4   DC A 181      34.672  58.885  43.156 
ATOM   3726  C5   DC A 181      33.121  59.922  41.664 
ATOM   3727  C6   DC A 181      31.812  60.091  41.350 
ATOM   3728  P    DA A 182      25.676  61.755  41.797 
ATOM   3729  OP1  DA A 182      24.541  61.518  40.878 
ATOM   3730  OP2  DA A 182      26.338  63.074  41.684 
ATOM   3731  O5'  DA A 182      25.205  61.519  43.307 
ATOM   3732  C5'  DA A 182      25.240  60.185  43.848 
ATOM   3733  C4'  DA A 182      25.814  60.210  45.252 
ATOM   3734  O4'  DA A 182      27.265  60.093  45.262 
ATOM   3735  C3'  DA A 182      25.541  61.480  46.059 
ATOM   3736  O3'  DA A 182      25.327  61.124  47.419 
ATOM   3737  C2'  DA A 182      26.837  62.284  45.965 
ATOM   3738  C1'  DA A 182      27.790  61.101  46.111 
ATOM   3739  N9   DA A 182      29.183  61.396  45.674 
ATOM   3740  C8   DA A 182      29.600  62.208  44.659 
ATOM   3741  N7   DA A 182      30.889  62.261  44.524 
ATOM   3742  C5   DA A 182      31.364  61.422  45.523 
ATOM   3743  C6   DA A 182      32.662  61.048  45.909 
ATOM   3744  N6   DA A 182      33.771  61.495  45.302 
ATOM   3745  N1   DA A 182      32.780  60.197  46.944 
ATOM   3746  C2   DA A 182      31.674  59.756  47.542 
ATOM   3747  N3   DA A 182      30.417  60.034  47.272 
ATOM   3748  C4   DA A 182      30.327  60.888  46.233 
ATOM   3749  P    DG A 183      24.195  61.889  48.253 
ATOM   3750  OP1  DG A 183      22.879  61.263  47.993 
ATOM   3751  OP2  DG A 183      24.285  63.343  47.992 
ATOM   3752  O5'  DG A 183      24.649  61.584  49.756 
ATOM   3753  C5'  DG A 183      25.346  60.355  50.039 
ATOM   3754  C4'  DG A 183      26.514  60.624  50.968 
ATOM   3755  O4'  DG A 183      27.729  60.973  50.245 
ATOM   3756  C3'  DG A 183      26.328  61.777  51.954 
ATOM   3757  O3'  DG A 183      26.949  61.433  53.186 
ATOM   3758  C2'  DG A 183      27.093  62.945  51.333 
ATOM   3759  C1'  DG A 183      28.287  62.133  50.843 
ATOM   3760  N9   DG A 183      29.107  62.834  49.815 
ATOM   3761  C8   DG A 183      28.705  63.700  48.822 
ATOM   3762  N7   DG A 183      29.684  64.150  48.076 
ATOM   3763  C5   DG A 183      30.817  63.538  48.613 
ATOM   3764  C6   DG A 183      32.179  63.638  48.227 
ATOM   3765  O6   DG A 183      32.675  64.295  47.316 
ATOM   3766  N1   DG A 183      33.001  62.849  49.044 
ATOM   3767  C2   DG A 183      32.564  62.068  50.096 
ATOM   3768  N2   DG A 183      33.508  61.389  50.754 
ATOM   3769  N3   DG A 183      31.287  61.975  50.457 
ATOM   3770  C4   DG A 183      30.475  62.734  49.675 
ATOM   3771  P    DA A 184      26.230  61.837  54.558 
ATOM   3772  OP1  DA A 184      25.217  60.815  54.906 
ATOM   3773  OP2  DA A 184      25.741  63.231  54.470 
ATOM   3774  O5'  DA A 184      27.450  61.759  55.590 
ATOM   3775  C5'  DA A 184      28.519  60.829  55.337 
ATOM   3776  C4'  DA A 184      29.856  61.496  55.593 
ATOM   3777  O4'  DA A 184      30.372  62.179  54.414 
ATOM   3778  C3'  DA A 184      29.866  62.573  56.678 
ATOM   3779  O3'  DA A 184      31.096  62.500  57.389 
ATOM   3780  C2'  DA A 184      29.826  63.895  55.910 
ATOM   3781  C1'  DA A 184      30.785  63.482  54.798 
ATOM   3782  N9   DA A 184      30.721  64.359  53.596 
ATOM   3783  C8   DA A 184      29.634  64.994  53.065 
ATOM   3784  N7   DA A 184      29.901  65.694  52.007 
ATOM   3785  C5   DA A 184      31.264  65.511  51.818 
ATOM   3786  C6   DA A 184      32.160  65.996  50.852 
ATOM   3787  N6   DA A 184      31.798  66.803  49.845 
ATOM   3788  N1   DA A 184      33.449  65.619  50.958 
ATOM   3789  C2   DA A 184      33.802  64.816  51.960 
ATOM   3790  N3   DA A 184      33.059  64.303  52.916 
ATOM   3791  C4   DA A 184      31.775  64.695  52.787 
ATOM   3792  P    DA A 185      31.089  62.716  58.974 
ATOM   3793  OP1  DA A 185      30.746  61.442  59.647 
ATOM   3794  OP2  DA A 185      30.239  63.878  59.313 
ATOM   3795  O5'  DA A 185      32.624  63.075  59.251 
ATOM   3796  C5'  DA A 185      33.636  62.522  58.389 
ATOM   3797  C4'  DA A 185      34.652  63.589  58.033 
ATOM   3798  O4'  DA A 185      34.270  64.347  56.849 
ATOM   3799  C3'  DA A 185      34.891  64.661  59.095 
ATOM   3800  O3'  DA A 185      36.270  65.014  59.091 
ATOM   3801  C2'  DA A 185      34.081  65.866  58.619 
ATOM   3802  C1'  DA A 185      34.415  65.729  57.136 
ATOM   3803  N9   DA A 185      33.495  66.486  56.243 
ATOM   3804  C8   DA A 185      32.158  66.719  56.402 
ATOM   3805  N7   DA A 185      31.631  67.419  55.445 
ATOM   3806  C5   DA A 185      32.694  67.668  54.588 
ATOM   3807  C6   DA A 185      32.786  68.368  53.374 
ATOM   3808  N6   DA A 185      31.744  68.974  52.786 
ATOM   3809  N1   DA A 185      33.994  68.425  52.783 
ATOM   3810  C2   DA A 185      35.026  67.822  53.370 
ATOM   3811  N3   DA A 185      35.060  67.143  54.497 
ATOM   3812  C4   DA A 185      33.839  67.102  55.068 
ATOM   3813  P    DC A 186      37.005  65.287  60.487 
ATOM   3814  OP1  DC A 186      37.444  64.003  61.077 
ATOM   3815  OP2  DC A 186      36.145  66.134  61.343 
ATOM   3816  O5'  DC A 186      38.282  66.127  60.012 
ATOM   3817  C5'  DC A 186      38.828  65.885  58.702 
ATOM   3818  C4'  DC A 186      39.156  67.202  58.026 
ATOM   3819  O4'  DC A 186      38.023  67.745  57.290 
ATOM   3820  C3'  DC A 186      39.572  68.341  58.955 
ATOM   3821  O3'  DC A 186      40.582  69.112  58.316 
ATOM   3822  C2'  DC A 186      38.318  69.204  59.096 
ATOM   3823  C1'  DC A 186      37.877  69.113  57.638 
ATOM   3824  N1   DC A 186      36.455  69.499  57.416 
ATOM   3825  C2   DC A 186      36.137  70.146  56.225 
ATOM   3826  O2   DC A 186      37.037  70.370  55.409 
ATOM   3827  N3   DC A 186      34.845  70.506  56.005 
ATOM   3828  C4   DC A 186      33.899  70.244  56.915 
ATOM   3829  N4   DC A 186      32.656  70.616  56.653 
ATOM   3830  C5   DC A 186      34.207  69.581  58.146 
ATOM   3831  C6   DC A 186      35.502  69.229  58.348 
ATOM   3832  P    DA A 187      41.803  69.667  59.188 
ATOM   3833  OP1  DA A 187      42.837  68.615  59.320 
ATOM   3834  OP2  DA A 187      41.291  70.235  60.455 
ATOM   3835  O5'  DA A 187      42.350  70.845  58.254 
ATOM   3836  C5'  DA A 187      42.199  70.730  56.826 
ATOM   3837  C4'  DA A 187      41.734  72.051  56.246 
ATOM   3838  O4'  DA A 187      40.282  72.173  56.240 
ATOM   3839  C3'  DA A 187      42.206  73.304  56.983 
ATOM   3840  O3'  DA A 187      42.472  74.326  56.030 
ATOM   3841  C2'  DA A 187      41.006  73.731  57.829 
ATOM   3842  C1'  DA A 187      39.938  73.440  56.780 
ATOM   3843  N9   DA A 187      38.560  73.344  57.339 
ATOM   3844  C8   DA A 187      38.170  72.857  58.554 
ATOM   3845  N7   DA A 187      36.889  72.910  58.753 
ATOM   3846  C5   DA A 187      36.392  73.473  57.585 
ATOM   3847  C6   DA A 187      35.089  73.795  57.170 
ATOM   3848  N6   DA A 187      33.999  73.585  57.920 
ATOM   3849  N1   DA A 187      34.948  74.344  55.948 
ATOM   3850  C2   DA A 187      36.035  74.550  55.206 
ATOM   3851  N3   DA A 187      37.293  74.291  55.487 
ATOM   3852  C4   DA A 187      37.408  73.743  56.715 
ATOM   3853  P    DG A 188      43.740  75.278  56.246 
ATOM   3854  OP1  DG A 188      44.954  74.616  55.718 
ATOM   3855  OP2  DG A 188      43.800  75.711  57.660 
ATOM   3856  O5'  DG A 188      43.361  76.525  55.318 
ATOM   3857  C5'  DG A 188      42.549  76.305  54.149 
ATOM   3858  C4'  DG A 188      41.488  77.383  54.044 
ATOM   3859  O4'  DG A 188      40.273  77.038  54.770 
ATOM   3860  C3'  DG A 188      41.874  78.753  54.601 
ATOM   3861  O3'  DG A 188      41.304  79.762  53.776 
ATOM   3862  C2'  DG A 188      41.206  78.815  55.975 
ATOM   3863  C1'  DG A 188      39.894  78.153  55.563 
ATOM   3864  N9   DG A 188      39.091  77.651  56.713 
ATOM   3865  C8   DG A 188      39.519  77.113  57.907 
ATOM   3866  N7   DG A 188      38.547  76.766  58.716 
ATOM   3867  C5   DG A 188      37.393  77.098  58.007 
ATOM   3868  C6   DG A 188      36.028  76.957  58.367 
ATOM   3869  O6   DG A 188      35.548  76.502  59.402 
ATOM   3870  N1   DG A 188      35.180  77.421  57.352 
ATOM   3871  C2   DG A 188      35.597  77.953  56.148 
ATOM   3872  N2   DG A 188      34.630  78.339  55.311 
ATOM   3873  N3   DG A 188      36.878  78.084  55.811 
ATOM   3874  C4   DG A 188      37.714  77.639  56.784 
ATOM   3875  P    DA A 189      42.161  81.076  53.454 
ATOM   3876  OP1  DA A 189      43.072  80.809  52.318 
ATOM   3877  OP2  DA A 189      42.798  81.568  54.696 
ATOM   3878  O5'  DA A 189      41.015  82.095  52.998 
ATOM   3879  C5'  DA A 189      39.830  81.576  52.366 
ATOM   3880  C4'  DA A 189      38.600  82.256  52.933 
ATOM   3881  O4'  DA A 189      38.086  81.578  54.114 
ATOM   3882  C3'  DA A 189      38.791  83.702  53.392 
ATOM   3883  O3'  DA A 189      37.614  84.440  53.088 
ATOM   3884  C2'  DA A 189      38.928  83.611  54.911 
ATOM   3885  C1'  DA A 189      37.853  82.549  55.123 
ATOM   3886  N9   DA A 189      37.932  81.871  56.446 
ATOM   3887  C8   DA A 189      39.044  81.561  57.175 
ATOM   3888  N7   DA A 189      38.787  80.967  58.299 
ATOM   3889  C5   DA A 189      37.402  80.875  58.318 
ATOM   3890  C6   DA A 189      36.501  80.339  59.254 
ATOM   3891  N6   DA A 189      36.883  79.768  60.405 
ATOM   3892  N1   DA A 189      35.189  80.412  58.962 
ATOM   3893  C2   DA A 189      34.816  80.980  57.816 
ATOM   3894  N3   DA A 189      35.561  81.512  56.872 
ATOM   3895  C4   DA A 189      36.870  81.426  57.188 
ATOM   3896  P    DG A 190      37.756  85.942  52.552 
ATOM   3897  OP1  DG A 190      37.997  85.927  51.092 
ATOM   3898  OP2  DG A 190      38.756  86.666  53.367 
ATOM   3899  O5'  DG A 190      36.296  86.524  52.852 
ATOM   3900  C5'  DG A 190      35.169  85.629  52.827 
ATOM   3901  C4'  DG A 190      34.259  85.908  54.007 
ATOM   3902  O4'  DG A 190      34.642  85.156  55.194 
ATOM   3903  C3'  DG A 190      34.220  87.359  54.487 
ATOM   3904  O3'  DG A 190      32.895  87.672  54.898 
ATOM   3905  C2'  DG A 190      35.129  87.385  55.716 
ATOM   3906  C1'  DG A 190      34.678  86.048  56.297 
ATOM   3907  N9   DG A 190      35.614  85.490  57.313 
ATOM   3908  C8   DG A 190      36.988  85.573  57.370 
ATOM   3909  N7   DG A 190      37.516  84.967  58.406 
ATOM   3910  C5   DG A 190      36.414  84.448  59.084 
ATOM   3911  C6   DG A 190      36.353  83.690  60.283 
ATOM   3912  O6   DG A 190      37.273  83.316  61.004 
ATOM   3913  N1   DG A 190      35.030  83.368  60.616 
ATOM   3914  C2   DG A 190      33.915  83.729  59.888 
ATOM   3915  N2   DG A 190      32.739  83.322  60.374 
ATOM   3916  N3   DG A 190      33.973  84.439  58.763 
ATOM   3917  C4   DG A 190      35.249  84.761  58.425 
ATOM   3918  P    DT A 191      32.296  89.116  54.553 
ATOM   3919  OP1  DT A 191      31.754  89.112  53.176 
ATOM   3920  OP2  DT A 191      33.305  90.156  54.851 
ATOM   3921  O5'  DT A 191      31.093  89.218  55.604 
ATOM   3922  C5'  DT A 191      30.432  88.011  56.028 
ATOM   3923  C4'  DT A 191      30.212  88.041  57.528 
ATOM   3924  O4'  DT A 191      31.345  87.503  58.267 
ATOM   3925  C3'  DT A 191      29.995  89.424  58.141 
ATOM   3926  O3'  DT A 191      29.037  89.319  59.188 
ATOM   3927  C2'  DT A 191      31.346  89.791  58.754 
ATOM   3928  C1'  DT A 191      31.670  88.408  59.310 
ATOM   3929  N1   DT A 191      33.107  88.222  59.654 
ATOM   3930  C2   DT A 191      33.394  87.428  60.737 
ATOM   3931  O2   DT A 191      32.533  86.886  61.409 
ATOM   3932  N3   DT A 191      34.737  87.279  61.026 
ATOM   3933  C4   DT A 191      35.789  87.845  60.336 
ATOM   3934  O4   DT A 191      36.952  87.639  60.689 
ATOM   3935  C5   DT A 191      35.389  88.661  59.215 
ATOM   3936  C7   DT A 191      36.474  89.314  58.409 
ATOM   3937  C6   DT A 191      34.091  88.823  58.912 
ATOM   3938  P    DG A 192      27.952  90.481  59.366 
ATOM   3939  OP1  DG A 192      26.816  90.244  58.447 
ATOM   3940  OP2  DG A 192      28.613  91.800  59.253 
ATOM   3941  O5'  DG A 192      27.481  90.245  60.876 
ATOM   3942  C5'  DG A 192      27.516  88.911  61.418 
ATOM   3943  C4'  DG A 192      28.089  88.936  62.822 
ATOM   3944  O4'  DG A 192      29.541  88.819  62.831 
ATOM   3945  C3'  DG A 192      27.817  90.206  63.628 
ATOM   3946  O3'  DG A 192      27.603  89.850  64.989 
ATOM   3947  C2'  DG A 192      29.113  91.010  63.534 
ATOM   3948  C1'  DG A 192      30.065  89.827  63.681 
ATOM   3949  N9   DG A 192      31.459  90.122  63.244 
ATOM   3950  C8   DG A 192      31.898  90.938  62.224 
ATOM   3951  N7   DG A 192      33.201  90.981  62.099 
ATOM   3952  C5   DG A 192      33.659  90.135  63.108 
ATOM   3953  C6   DG A 192      34.984  89.779  63.470 
ATOM   3954  O6   DG A 192      36.044  90.143  62.967 
ATOM   3955  N1   DG A 192      34.997  88.891  64.555 
ATOM   3956  C2   DG A 192      33.876  88.411  65.204 
ATOM   3957  N2   DG A 192      34.101  87.571  66.217 
ATOM   3958  N3   DG A 192      32.633  88.745  64.863 
ATOM   3959  C4   DG A 192      32.604  89.606  63.812 
ATOM   3960  P    DA A 193      26.471  90.615  65.822 
ATOM   3961  OP1  DA A 193      25.155  89.989  65.562 
ATOM   3962  OP2  DA A 193      26.560  92.069  65.562 
ATOM   3963  O5'  DA A 193      26.924  90.310  67.326 
ATOM   3964  C5'  DA A 193      27.622  89.081  67.609 
ATOM   3965  C4'  DA A 193      28.789  89.350  68.537 
ATOM   3966  O4'  DA A 193      30.004  89.699  67.815 
ATOM   3967  C3'  DA A 193      28.603  90.503  69.524 
ATOM   3968  O3'  DA A 193      29.225  90.159  70.756 
ATOM   3969  C2'  DA A 193      29.369  91.671  68.903 
ATOM   3970  C1'  DA A 193      30.563  90.859  68.412 
ATOM   3971  N9   DA A 193      31.383  91.560  67.385 
ATOM   3972  C8   DA A 193      30.966  92.416  66.406 
ATOM   3973  N7   DA A 193      31.926  92.869  65.661 
ATOM   3974  C5   DA A 193      33.064  92.270  66.181 
ATOM   3975  C6   DA A 193      34.421  92.345  65.826 
ATOM   3976  N6   DA A 193      34.881  93.092  64.812 
ATOM   3977  N1   DA A 193      35.293  91.622  66.554 
ATOM   3978  C2   DA A 193      34.831  90.881  67.560 
ATOM   3979  N3   DA A 193      33.594  90.733  67.982 
ATOM   3980  C4   DA A 193      32.742  91.467  67.238 
ATOM   3981  P    DT A 194      28.505  90.563  72.128 
ATOM   3982  OP1  DT A 194      27.492  89.541  72.475 
ATOM   3983  OP2  DT A 194      28.017  91.957  72.040 
ATOM   3984  O5'  DT A 194      29.725  90.485  73.159 
ATOM   3985  C5'  DT A 194      30.795  89.555  72.907 
ATOM   3986  C4'  DT A 194      32.132  90.222  73.163 
ATOM   3987  O4'  DT A 194      32.647  90.905  71.984 
ATOM   3988  C3'  DT A 194      32.142  91.299  74.247 
ATOM   3989  O3'  DT A 194      33.372  91.226  74.958 
ATOM   3990  C2'  DT A 194      32.102  92.621  73.480 
ATOM   3991  C1'  DT A 194      33.061  92.208  72.367 
ATOM   3992  N1   DT A 194      32.997  93.086  71.165 
ATOM   3993  C2   DT A 194      34.170  93.301  70.485 
ATOM   3994  O2   DT A 194      35.233  92.809  70.824 
ATOM   3995  N3   DT A 194      34.072  94.120  69.377 
ATOM   3996  C4   DT A 194      32.926  94.726  68.905 
ATOM   3997  O4   DT A 194      32.962  95.440  67.901 
ATOM   3998  C5   DT A 194      31.745  94.441  69.686 
ATOM   3999  C7   DT A 194      30.453  95.061  69.242 
ATOM   4000  C6   DT A 194      31.812  93.648  70.768 
ATOM   4001  P    DG A 195      33.365  91.442  76.544 
ATOM   4002  OP1  DG A 195      33.022  90.168  77.217 
ATOM   4003  OP2  DG A 195      32.514  92.604  76.883 
ATOM   4004  O5'  DG A 195      34.899  91.801  76.821 
ATOM   4005  C5'  DG A 195      35.911  91.248  75.959 
ATOM   4006  C4'  DG A 195      36.927  92.315  75.603 
ATOM   4007  O4'  DG A 195      36.545  93.073  74.419 
ATOM   4008  C3'  DG A 195      37.167  93.387  76.665 
ATOM   4009  O3'  DG A 195      38.545  93.740  76.661 
ATOM   4010  C2'  DG A 195      36.356  94.592  76.189 
ATOM   4011  C1'  DG A 195      36.690  94.455  74.706 
ATOM   4012  N9   DG A 195      35.771  95.212  73.813 
ATOM   4013  C8   DG A 195      34.422  95.457  73.957 
ATOM   4014  N7   DG A 195      33.901  96.165  72.983 
ATOM   4015  C5   DG A 195      34.980  96.405  72.134 
ATOM   4016  C6   DG A 195      35.039  97.120  70.910 
ATOM   4017  O6   DG A 195      34.135  97.698  70.312 
ATOM   4018  N1   DG A 195      36.336  97.120  70.378 
ATOM   4019  C2   DG A 195      37.433  96.508  70.953 
ATOM   4020  N2   DG A 195      38.584  96.622  70.288 
ATOM   4021  N3   DG A 195      37.376  95.837  72.102 
ATOM   4022  C4   DG A 195      36.126  95.829  72.631 
ATOM   4023  P    DA A 196      39.280  94.013  78.057 
ATOM   4024  OP1  DA A 196      39.719  92.729  78.646 
ATOM   4025  OP2  DA A 196      38.420  94.860  78.912 
ATOM   4026  O5'  DA A 196      40.558  94.853  77.581 
ATOM   4027  C5'  DA A 196      41.103  94.611  76.272 
ATOM   4028  C4'  DA A 196      41.431  95.928  75.595 
ATOM   4029  O4'  DA A 196      40.298  96.471  74.860 
ATOM   4030  C3'  DA A 196      41.847  97.067  76.525 
ATOM   4031  O3'  DA A 196      42.858  97.838  75.886 
ATOM   4032  C2'  DA A 196      40.594  97.930  76.666 
ATOM   4033  C1'  DA A 196      40.153  97.840  75.207 
ATOM   4034  N9   DA A 196      38.731  98.225  74.986 
ATOM   4035  C8   DA A 196      37.661  98.029  75.811 
ATOM   4036  N7   DA A 196      36.542  98.481  75.336 
ATOM   4037  C5   DA A 196      36.894  99.016  74.105 
ATOM   4038  C6   DA A 196      36.148  99.655  73.100 
ATOM   4039  N6   DA A 196      34.827  99.871  73.185 
ATOM   4040  N1   DA A 196      36.810 100.065  72.002 
ATOM   4041  C2   DA A 196      38.122  99.846  71.924 
ATOM   4042  N3   DA A 196      38.920  99.265  72.792 
ATOM   4043  C4   DA A 196      38.233  98.865  73.882 
ATOM   4044  P    DA A 197      44.079  98.393  76.758 
ATOM   4045  OP1  DA A 197      45.113  97.341  76.889 
ATOM   4046  OP2  DA A 197      43.566  98.961  78.024 
ATOM   4047  O5'  DA A 197      44.625  99.571  75.823 
ATOM   4048  C5'  DA A 197      44.474  99.456  74.396 
ATOM   4049  C4'  DA A 197      44.009 100.777  73.816 
ATOM   4050  O4'  DA A 197      42.558 100.900  73.810 
ATOM   4051  C3'  DA A 197      44.481 102.030  74.553 
ATOM   4052  O3'  DA A 197      44.747 103.052  73.599 
ATOM   4053  C2'  DA A 197      43.282 102.457  75.399 
ATOM   4054  C1'  DA A 197      42.213 102.166  74.350 
ATOM   4055  N9   DA A 197      40.836 102.071  74.909 
ATOM   4056  C8   DA A 197      40.445 101.583  76.124 
ATOM   4057  N7   DA A 197      39.164 101.636  76.323 
ATOM   4058  C5   DA A 197      38.667 102.199  75.155 
ATOM   4059  C6   DA A 197      37.365 102.521  74.739 
ATOM   4060  N6   DA A 197      36.275 102.312  75.490 
ATOM   4061  N1   DA A 197      37.224 103.070  73.518 
ATOM   4062  C2   DA A 197      38.311 103.276  72.776 
ATOM   4063  N3   DA A 197      39.569 103.017  73.057 
ATOM   4064  C4   DA A 197      39.683 102.469  74.284 
ATOM   4065  P    DC A 198      46.016 104.004  73.816 
ATOM   4066  OP1  DC A 198      47.230 103.342  73.287 
ATOM   4067  OP2  DC A 198      46.075 104.437  75.229 
ATOM   4068  O5'  DC A 198      45.636 105.252  72.888 
ATOM   4069  C5'  DC A 198      44.825 105.031  71.719 
ATOM   4070  C4'  DC A 198      43.763 106.109  71.614 
ATOM   4071  O4'  DC A 198      42.548 105.765  72.340 
ATOM   4072  C3'  DC A 198      44.149 107.479  72.170 
ATOM   4073  O3'  DC A 198      43.580 108.488  71.345 
ATOM   4074  C2'  DC A 198      43.482 107.541  73.545 
ATOM   4075  C1'  DC A 198      42.170 106.879  73.133 
ATOM   4076  N1   DC A 198      41.367 106.377  74.282 
ATOM   4077  C2   DC A 198      39.979 106.442  74.182 
ATOM   4078  O2   DC A 198      39.476 106.908  73.152 
ATOM   4079  N3   DC A 198      39.228 105.990  75.219 
ATOM   4080  C4   DC A 198      39.811 105.492  76.317 
ATOM   4081  N4   DC A 198      39.034 105.064  77.301 
ATOM   4082  C5   DC A 198      41.236 105.417  76.441 
ATOM   4083  C6   DC A 198      41.969 105.874  75.393 
ATOM   4084  P    DA A 199      44.437 109.802  71.024 
ATOM   4085  OP1  DA A 199      45.347 109.535  69.888 
ATOM   4086  OP2  DA A 199      45.073 110.294  72.266 
ATOM   4087  O5'  DA A 199      43.291 110.822  70.568 
ATOM   4088  C5'  DA A 199      42.106 110.302  69.936 
ATOM   4089  C4'  DA A 199      40.875 110.982  70.503 
ATOM   4090  O4'  DA A 199      40.361 110.304  71.684 
ATOM   4091  C3'  DA A 199      41.067 112.428  70.961 
ATOM   4092  O3'  DA A 199      39.889 113.166  70.657 
ATOM   4093  C2'  DA A 199      41.203 112.337  72.481 
ATOM   4094  C1'  DA A 199      40.128 111.275  72.692 
ATOM   4095  N9   DA A 199      40.207 110.597  74.016 
ATOM   4096  C8   DA A 199      41.320 110.288  74.745 
ATOM   4097  N7   DA A 199      41.062 109.693  75.869 
ATOM   4098  C5   DA A 199      39.677 109.601  75.888 
ATOM   4099  C6   DA A 199      38.777 109.065  76.824 
ATOM   4100  N6   DA A 199      39.158 108.494  77.975 
ATOM   4101  N1   DA A 199      37.464 109.138  76.532 
ATOM   4102  C2   DA A 199      37.092 109.706  75.386 
ATOM   4103  N3   DA A 199      37.837 110.238  74.442 
ATOM   4104  C4   DA A 199      39.145 110.152  74.758 
ATOM   4105  P    DA A 200      40.032 114.668  70.122 
ATOM   4106  OP1  DA A 200      40.272 114.653  68.662 
ATOM   4107  OP2  DA A 200      41.032 115.392  70.936 
ATOM   4108  O5'  DA A 200      38.572 115.250  70.421 
ATOM   4109  C5'  DA A 200      37.444 114.355  70.397 
ATOM   4110  C4'  DA A 200      36.535 114.635  71.577 
ATOM   4111  O4'  DA A 200      36.917 113.882  72.764 
ATOM   4112  C3'  DA A 200      36.495 116.085  72.057 
ATOM   4113  O3'  DA A 200      35.170 116.398  72.468 
ATOM   4114  C2'  DA A 200      37.404 116.111  73.286 
ATOM   4115  C1'  DA A 200      36.953 114.774  73.867 
ATOM   4116  N9   DA A 200      37.889 114.216  74.883 
ATOM   4117  C8   DA A 200      39.250 114.308  74.923 
ATOM   4118  N7   DA A 200      39.787 113.714  75.943 
ATOM   4119  C5   DA A 200      38.703 113.188  76.633 
ATOM   4120  C6   DA A 200      38.606 112.437  77.815 
ATOM   4121  N6   DA A 200      39.666 112.069  78.547 
ATOM   4122  N1   DA A 200      37.373 112.077  78.221 
ATOM   4123  C2   DA A 200      36.323 112.446  77.490 
ATOM   4124  N3   DA A 200      36.290 113.143  76.375 
ATOM   4125  C4   DA A 200      37.536 113.491  75.991 
ATOM   4126  P    DC A 201      34.571 117.842  72.123 
ATOM   4127  OP1  DC A 201      34.030 117.838  70.745 
ATOM   4128  OP2  DC A 201      35.581 118.882  72.421 
ATOM   4129  O5'  DC A 201      33.369 117.944  73.174 
ATOM   4130  C5'  DC A 201      32.707 116.737  73.598 
ATOM   4131  C4'  DC A 201      32.487 116.767  75.098 
ATOM   4132  O4'  DC A 201      33.621 116.229  75.836 
ATOM   4133  C3'  DC A 201      32.271 118.150  75.711 
ATOM   4134  O3'  DC A 201      31.313 118.045  76.757 
ATOM   4135  C2'  DC A 201      33.621 118.518  76.324 
ATOM   4136  C1'  DC A 201      33.945 117.134  76.880 
ATOM   4137  N1   DC A 201      35.383 116.948  77.223 
ATOM   4138  C2   DC A 201      35.690 116.146  78.319 
ATOM   4139  O2   DC A 201      34.767 115.627  78.956 
ATOM   4140  N3   DC A 201      36.995 115.965  78.649 
ATOM   4141  C4   DC A 201      37.967 116.545  77.933 
ATOM   4142  N4   DC A 201      39.223 116.337  78.295 
ATOM   4143  C5   DC A 201      37.672 117.374  76.803 
ATOM   4144  C6   DC A 201      36.363 117.544  76.490 
ATOM   4145  P    DT A 202      30.227 119.208  76.936 
ATOM   4146  OP1  DT A 202      29.091 118.970  76.017 
ATOM   4147  OP2  DT A 202      30.889 120.526  76.823 
ATOM   4148  O5'  DT A 202      29.756 118.971  78.446 
ATOM   4149  C5'  DT A 202      29.791 117.637  78.988 
ATOM   4150  C4'  DT A 202      30.364 117.662  80.391 
ATOM   4151  O4'  DT A 202      31.816 117.545  80.401 
ATOM   4152  C3'  DT A 202      30.092 118.932  81.198 
ATOM   4153  O3'  DT A 202      29.878 118.576  82.559 
ATOM   4154  C2'  DT A 202      31.388 119.736  81.104 
ATOM   4155  C1'  DT A 202      32.341 118.553  81.251 
ATOM   4156  N1   DT A 202      33.734 118.848  80.814 
ATOM   4157  C2   DT A 202      34.749 118.235  81.507 
ATOM   4158  O2   DT A 202      34.552 117.479  82.442 
ATOM   4159  N3   DT A 202      36.028 118.533  81.073 
ATOM   4160  C4   DT A 202      36.363 119.371  80.030 
ATOM   4161  O4   DT A 202      37.545 119.561  79.735 
ATOM   4162  C5   DT A 202      35.229 119.967  79.365 
ATOM   4163  C7   DT A 202      35.507 120.894  78.217 
ATOM   4164  C6   DT A 202      33.977 119.696  79.765 
ATOM   4165  P    DT A 203      28.746 119.341  83.392 
ATOM   4166  OP1  DT A 203      27.430 118.715  83.132 
ATOM   4167  OP2  DT A 203      28.836 120.795  83.132 
ATOM   4168  O5'  DT A 203      29.200 119.036  84.895 
ATOM   4169  C5'  DT A 203      29.897 117.808  85.178 
ATOM   4170  C4'  DT A 203      31.065 118.076  86.107 
ATOM   4171  O4'  DT A 203      32.280 118.426  85.384 
ATOM   4172  C3'  DT A 203      30.879 119.229  87.093 
ATOM   4173  O3'  DT A 203      31.500 118.886  88.326 
ATOM   4174  C2'  DT A 203      31.644 120.397  86.473 
ATOM   4175  C1'  DT A 203      32.838 119.586  85.982 
ATOM   4176  N1   DT A 203      33.658 120.287  84.954 
ATOM   4177  C2   DT A 203      35.013 120.059  84.974 
ATOM   4178  O2   DT A 203      35.551 119.322  85.782 
ATOM   4179  N3   DT A 203      35.741 120.727  84.007 
ATOM   4180  C4   DT A 203      35.237 121.580  83.047 
ATOM   4181  O4   DT A 203      35.988 122.121  82.233 
ATOM   4182  C5   DT A 203      33.804 121.755  83.108 
ATOM   4183  C7   DT A 203      33.175 122.670  82.099 
ATOM   4184  C6   DT A 203      33.073 121.119  84.038 
ATOM   4185  P    DC A 204      30.780 119.289  89.697 
ATOM   4186  OP1  DC A 204      29.768 118.267  90.045 
ATOM   4187  OP2  DC A 204      30.292 120.683  89.610 
ATOM   4188  O5'  DC A 204      32.001 119.211  90.729 
ATOM   4189  C5'  DC A 204      33.070 118.281  90.476 
ATOM   4190  C4'  DC A 204      34.407 118.948  90.732 
ATOM   4191  O4'  DC A 204      34.923 119.631  89.554 
ATOM   4192  C3'  DC A 204      34.417 120.025  91.817 
ATOM   4193  O3'  DC A 204      35.647 119.952  92.528 
ATOM   4194  C2'  DC A 204      34.377 121.347  91.049 
ATOM   4195  C1'  DC A 204      35.336 120.934  89.937 
ATOM   4196  N1   DC A 204      35.272 121.812  88.735 
ATOM   4197  C2   DC A 204      36.454 122.040  88.034 
ATOM   4198  O2   DC A 204      37.496 121.509  88.434 
ATOM   4199  N3   DC A 204      36.416 122.838  86.936 
ATOM   4200  C4   DC A 204      35.266 123.394  86.535 
ATOM   4201  N4   DC A 204      35.282 124.164  85.458 
ATOM   4202  C5   DC A 204      34.040 123.172  87.242 
ATOM   4203  C6   DC A 204      34.098 122.372  88.337 
ATOM   4204  P    DA A 205      35.640 120.168  94.114 
ATOM   4205  OP1  DA A 205      35.297 118.894  94.787 
ATOM   4206  OP2  DA A 205      34.790 121.330  94.452 
ATOM   4207  O5'  DA A 205      37.175 120.527  94.391 
ATOM   4208  C5'  DA A 205      38.187 119.974  93.528 
ATOM   4209  C4'  DA A 205      39.203 121.041  93.172 
ATOM   4210  O4'  DA A 205      38.821 121.799  91.988 
ATOM   4211  C3'  DA A 205      39.442 122.113  94.235 
ATOM   4212  O3'  DA A 205      40.821 122.466  94.230 
ATOM   4213  C2'  DA A 205      38.632 123.318  93.758 
ATOM   4214  C1'  DA A 205      38.966 123.181  92.276 
ATOM   4215  N9   DA A 205      38.046 123.938  91.382 
ATOM   4216  C8   DA A 205      36.709 124.171  91.541 
ATOM   4217  N7   DA A 205      36.182 124.871  90.585 
ATOM   4218  C5   DA A 205      37.245 125.121  89.728 
ATOM   4219  C6   DA A 205      37.337 125.821  88.513 
ATOM   4220  N6   DA A 205      36.295 126.426  87.926 
ATOM   4221  N1   DA A 205      38.545 125.877  87.923 
ATOM   4222  C2   DA A 205      39.577 125.274  88.510 
ATOM   4223  N3   DA A 205      39.611 124.595  89.636 
ATOM   4224  C4   DA A 205      38.390 124.554  90.207 
ATOM   4225  P    DT A 206      41.556 122.740  95.627 
ATOM   4226  OP1  DT A 206      41.995 121.455  96.216 
ATOM   4227  OP2  DT A 206      40.696 123.586  96.482 
ATOM   4228  O5'  DT A 206      42.833 123.579  95.151 
ATOM   4229  C5'  DT A 206      43.379 123.337  93.841 
ATOM   4230  C4'  DT A 206      43.707 124.654  93.165 
ATOM   4231  O4'  DT A 206      42.573 125.197  92.429 
ATOM   4232  C3'  DT A 206      44.123 125.793  94.095 
ATOM   4233  O3'  DT A 206      45.133 126.564  93.455 
ATOM   4234  C2'  DT A 206      42.869 126.656  94.235 
ATOM   4235  C1'  DT A 206      42.428 126.566  92.777 
ATOM   4236  N1   DT A 206      41.006 126.951  92.556 
ATOM   4237  C2   DT A 206      40.708 127.588  91.376 
ATOM   4238  O2   DT A 206      41.546 127.841  90.528 
ATOM   4239  N3   DT A 206      39.381 127.931  91.206 
ATOM   4240  C4   DT A 206      38.353 127.694  92.097 
ATOM   4241  O4   DT A 206      37.202 128.048  91.835 
ATOM   4242  C5   DT A 206      38.766 127.021  93.306 
ATOM   4243  C7   DT A 206      37.709 126.725  94.330 
ATOM   4244  C6   DT A 206      40.050 126.677  93.497 
ATOM   4245  P    DC A 207      46.354 127.119  94.328 
ATOM   4246  OP1  DC A 207      47.388 126.067  94.459 
ATOM   4247  OP2  DC A 207      45.842 127.687  95.594 
ATOM   4248  O5'  DC A 207      46.901 128.297  93.393 
ATOM   4249  C5'  DC A 207      46.750 128.182  91.966 
ATOM   4250  C4'  DC A 207      46.285 129.503  91.386 
ATOM   4251  O4'  DC A 207      44.833 129.626  91.379 
ATOM   4252  C3'  DC A 207      46.757 130.757  92.122 
ATOM   4253  O3'  DC A 207      47.023 131.778  91.169 
ATOM   4254  C2'  DC A 207      45.557 131.183  92.969 
ATOM   4255  C1'  DC A 207      44.489 130.892  91.920 
ATOM   4256  N1   DC A 207      43.111 130.797  92.479 
ATOM   4257  C2   DC A 207      42.057 131.255  91.692 
ATOM   4258  O2   DC A 207      42.306 131.716  90.572 
ATOM   4259  N3   DC A 207      40.795 131.177  92.184 
ATOM   4260  C4   DC A 207      40.567 130.670  93.402 
ATOM   4261  N4   DC A 207      39.317 130.616  93.837 
ATOM   4262  C5   DC A 207      41.636 130.194  94.228 
ATOM   4263  C6   DC A 207      42.891 130.281  93.718 
ATOM   4264  P    DA A 208      48.291 132.730  91.386 
ATOM   4265  OP1  DA A 208      49.505 132.068  90.857 
ATOM   4266  OP2  DA A 208      48.351 133.163  92.799 
ATOM   4267  O5'  DA A 208      47.912 133.978  90.458 
ATOM   4268  C5'  DA A 208      47.100 133.757  89.288 
ATOM   4269  C4'  DA A 208      46.039 134.835  89.183 
ATOM   4270  O4'  DA A 208      44.824 134.491  89.909 
ATOM   4271  C3'  DA A 208      46.425 136.205  89.740 
ATOM   4272  O3'  DA A 208      45.855 137.214  88.915 
ATOM   4273  C2'  DA A 208      45.757 136.267  91.114 
ATOM   4274  C1'  DA A 208      44.445 135.605  90.703 
ATOM   4275  N9   DA A 208      43.642 135.103  91.852 
ATOM   4276  C8   DA A 208      44.084 134.572  93.029 
ATOM   4277  N7   DA A 208      43.133 134.225  93.840 
ATOM   4278  C5   DA A 208      41.973 134.549  93.150 
ATOM   4279  C6   DA A 208      40.612 134.423  93.474 
ATOM   4280  N6   DA A 208      40.171 133.912  94.633 
ATOM   4281  N1   DA A 208      39.716 134.843  92.561 
ATOM   4282  C2   DA A 208      40.160 135.349  91.412 
ATOM   4283  N3   DA A 208      41.397 135.515  91.000 
ATOM   4284  C4   DA A 208      42.274 135.087  91.932 
ATOM   4285  P    DA A 209      46.712 138.528  88.594 
ATOM   4286  OP1  DA A 209      47.622 138.262  87.458 
ATOM   4287  OP2  DA A 209      47.349 139.020  89.835 
ATOM   4288  O5'  DA A 209      45.566 139.548  88.138 
ATOM   4289  C5'  DA A 209      44.381 139.028  87.505 
ATOM   4290  C4'  DA A 209      43.151 139.708  88.072 
ATOM   4291  O4'  DA A 209      42.637 139.030  89.254 
ATOM   4292  C3'  DA A 209      43.342 141.154  88.531 
ATOM   4293  O3'  DA A 209      42.165 141.893  88.227 
ATOM   4294  C2'  DA A 209      43.479 141.063  90.051 
ATOM   4295  C1'  DA A 209      42.404 140.002  90.262 
ATOM   4296  N9   DA A 209      42.483 139.323  91.585 
ATOM   4297  C8   DA A 209      43.595 139.014  92.315 
ATOM   4298  N7   DA A 209      43.338 138.419  93.439 
ATOM   4299  C5   DA A 209      41.953 138.327  93.458 
ATOM   4300  C6   DA A 209      41.052 137.791  94.393 
ATOM   4301  N6   DA A 209      41.434 137.220  95.544 
ATOM   4302  N1   DA A 209      39.740 137.864  94.101 
ATOM   4303  C2   DA A 209      39.367 138.432  92.956 
ATOM   4304  N3   DA A 209      40.112 138.964  92.011 
ATOM   4305  C4   DA A 209      41.421 138.878  92.328 
ATOM   4306  P    DG A 210      42.307 143.394  87.691 
ATOM   4307  OP1  DG A 210      42.548 143.379  86.231 
ATOM   4308  OP2  DG A 210      43.307 144.119  88.506 
ATOM   4309  O5'  DG A 210      40.847 143.976  87.991 
ATOM   4310  C5'  DG A 210      39.720 143.081  87.967 
ATOM   4311  C4'  DG A 210      38.810 143.361  89.146 
ATOM   4312  O4'  DG A 210      39.193 142.608  90.333 
ATOM   4313  C3'  DG A 210      38.771 144.811  89.627 
ATOM   4314  O3'  DG A 210      37.446 145.124  90.038 
ATOM   4315  C2'  DG A 210      39.679 144.837  90.856 
ATOM   4316  C1'  DG A 210      39.229 143.500  91.437 
ATOM   4317  N9   DG A 210      40.165 142.942  92.453 
ATOM   4318  C8   DG A 210      41.539 143.025  92.510 
ATOM   4319  N7   DG A 210      42.067 142.420  93.546 
ATOM   4320  C5   DG A 210      40.965 141.900  94.223 
ATOM   4321  C6   DG A 210      40.904 141.142  95.422 
ATOM   4322  O6   DG A 210      41.824 140.768  96.143 
ATOM   4323  N1   DG A 210      39.581 140.820  95.756 
ATOM   4324  C2   DG A 210      38.466 141.181  95.027 
ATOM   4325  N2   DG A 210      37.290 140.774  95.514 
ATOM   4326  N3   DG A 210      38.524 141.892  93.902 
ATOM   4327  C4   DG A 210      39.800 142.213  93.564 
ATOM   4328  P    DA A 211      36.847 146.568  89.692 
ATOM   4329  OP1  DA A 211      36.305 146.564  88.315 
ATOM   4330  OP2  DA A 211      37.856 147.608  89.990 
ATOM   4331  O5'  DA A 211      35.644 146.670  90.744 
ATOM   4332  C5'  DA A 211      34.983 145.464  91.168 
ATOM   4333  C4'  DA A 211      34.762 145.493  92.667 
ATOM   4334  O4'  DA A 211      35.896 144.955  93.406 
ATOM   4335  C3'  DA A 211      34.546 146.876  93.280 
ATOM   4336  O3'  DA A 211      33.588 146.772  94.327 
ATOM   4337  C2'  DA A 211      35.897 147.244  93.894 
ATOM   4338  C1'  DA A 211      36.221 145.861  94.450 
ATOM   4339  N9   DA A 211      37.658 145.674  94.793 
ATOM   4340  C8   DA A 211      38.754 146.195  94.166 
ATOM   4341  N7   DA A 211      39.881 145.848  94.707 
ATOM   4342  C5   DA A 211      39.508 145.037  95.769 
ATOM   4343  C6   DA A 211      40.251 144.349  96.742 
ATOM   4344  N6   DA A 211      41.590 144.369  96.802 
ATOM   4345  N1   DA A 211      39.565 143.636  97.654 
ATOM   4346  C2   DA A 211      38.234 143.618  97.590 
ATOM   4347  N3   DA A 211      37.437 144.219  96.732 
ATOM   4348  C4   DA A 211      38.148 144.925  95.831 
ATOM   4349  P    DA A 212      32.502 147.934  94.506 
ATOM   4350  OP1  DA A 212      31.367 147.696  93.587 
ATOM   4351  OP2  DA A 212      33.164 149.252  94.393 
ATOM   4352  O5'  DA A 212      32.032 147.697  96.016 
ATOM   4353  C5'  DA A 212      32.067 146.363  96.557 
ATOM   4354  C4'  DA A 212      32.640 146.389  97.961 
ATOM   4355  O4'  DA A 212      34.092 146.271  97.971 
ATOM   4356  C3'  DA A 212      32.368 147.658  98.768 
ATOM   4357  O3'  DA A 212      32.154 147.302 100.128 
ATOM   4358  C2'  DA A 212      33.664 148.462  98.674 
ATOM   4359  C1'  DA A 212      34.616 147.280  98.820 
ATOM   4360  N9   DA A 212      36.009 147.574  98.383 
ATOM   4361  C8   DA A 212      36.426 148.386  97.368 
ATOM   4362  N7   DA A 212      37.715 148.440  97.233 
ATOM   4363  C5   DA A 212      38.190 147.601  98.232 
ATOM   4364  C6   DA A 212      39.488 147.227  98.618 
ATOM   4365  N6   DA A 212      40.597 147.674  98.011 
ATOM   4366  N1   DA A 212      39.606 146.375  99.653 
ATOM   4367  C2   DA A 212      38.500 145.935 100.251 
ATOM   4368  N3   DA A 212      37.243 146.212  99.981 
ATOM   4369  C4   DA A 212      37.154 147.066  98.942 
ATOM   4370  P    DA A 213      31.022 148.067 100.962 
ATOM   4371  OP1  DA A 213      29.706 147.442 100.702 
ATOM   4372  OP2  DA A 213      31.111 149.521 100.701 
ATOM   4373  O5'  DA A 213      31.475 147.762 102.465 
ATOM   4374  C5'  DA A 213      32.173 146.534 102.748 
ATOM   4375  C4'  DA A 213      33.340 146.803 103.677 
ATOM   4376  O4'  DA A 213      34.555 147.152 102.954 
ATOM   4377  C3'  DA A 213      33.154 147.955 104.663 
ATOM   4378  O3'  DA A 213      33.776 147.612 105.895 
ATOM   4379  C2'  DA A 213      33.920 149.124 104.042 
ATOM   4380  C1'  DA A 213      35.114 148.312 103.552 
ATOM   4381  N9   DA A 213      35.934 149.013 102.524 
ATOM   4382  C8   DA A 213      35.517 149.869 101.545 
ATOM   4383  N7   DA A 213      36.477 150.321 100.801 
ATOM   4384  C5   DA A 213      37.615 149.722 101.321 
ATOM   4385  C6   DA A 213      38.972 149.797 100.965 
ATOM   4386  N6   DA A 213      39.432 150.544  99.951 
ATOM   4387  N1   DA A 213      39.844 149.074 101.693 
ATOM   4388  C2   DA A 213      39.382 148.333 102.699 
ATOM   4389  N3   DA A 213      38.145 148.185 103.122 
ATOM   4390  C4   DA A 213      37.293 148.920 102.377 
ATOM   4391  P    DT A 214      33.056 148.015 107.267 
ATOM   4392  OP1  DT A 214      32.043 146.993 107.615 
ATOM   4393  OP2  DT A 214      32.567 149.409 107.179 
ATOM   4394  O5'  DT A 214      34.276 147.937 108.299 
ATOM   4395  C5'  DT A 214      35.346 147.007 108.046 
ATOM   4396  C4'  DT A 214      36.683 147.674 108.302 
ATOM   4397  O4'  DT A 214      37.198 148.358 107.123 
ATOM   4398  C3'  DT A 214      36.693 148.751 109.387 
ATOM   4399  O3'  DT A 214      37.922 148.678 110.098 
ATOM   4400  C2'  DT A 214      36.653 150.073 108.619 
ATOM   4401  C1'  DT A 214      37.612 149.660 107.507 
ATOM   4402  N1   DT A 214      37.548 150.538 106.305 
ATOM   4403  C2   DT A 214      38.721 150.753 105.624 
ATOM   4404  O2   DT A 214      39.784 150.262 105.963 
ATOM   4405  N3   DT A 214      38.623 151.573 104.516 
ATOM   4406  C4   DT A 214      37.477 152.178 104.045 
ATOM   4407  O4   DT A 214      37.513 152.892 103.040 
ATOM   4408  C5   DT A 214      36.296 151.893 104.825 
ATOM   4409  C7   DT A 214      35.004 152.514 104.382 
ATOM   4410  C6   DT A 214      36.363 151.100 105.908 
ATOM   4411  P    DA A 215      37.916 148.894 111.683 
ATOM   4412  OP1  DA A 215      37.573 147.620 112.356 
ATOM   4413  OP2  DA A 215      37.065 150.056 112.022 
ATOM   4414  O5'  DA A 215      39.450 149.253 111.960 
ATOM   4415  C5'  DA A 215      40.462 148.701 111.098 
ATOM   4416  C4'  DA A 215      41.478 149.767 110.742 
ATOM   4417  O4'  DA A 215      41.096 150.525 109.558 
ATOM   4418  C3'  DA A 215      41.718 150.839 111.805 
ATOM   4419  O3'  DA A 215      43.096 151.192 111.800 
ATOM   4420  C2'  DA A 215      40.907 152.044 111.328 
ATOM   4421  C1'  DA A 215      41.241 151.907 109.845 
ATOM   4422  N9   DA A 215      40.321 152.664 108.952 
ATOM   4423  C8   DA A 215      38.985 152.897 109.111 
ATOM   4424  N7   DA A 215      38.458 153.597 108.154 
ATOM   4425  C5   DA A 215      39.520 153.847 107.297 
ATOM   4426  C6   DA A 215      39.613 154.547 106.083 
ATOM   4427  N6   DA A 215      38.570 155.152 105.495 
ATOM   4428  N1   DA A 215      40.820 154.603 105.492 
ATOM   4429  C2   DA A 215      41.852 154.000 106.079 
ATOM   4430  N3   DA A 215      41.886 153.321 107.206 
ATOM   4431  C4   DA A 215      40.665 153.281 107.777 
ATOM   4432  P    DT A 216      43.831 151.466 113.196 
ATOM   4433  OP1  DT A 216      44.270 150.181 113.786 
ATOM   4434  OP2  DT A 216      42.971 152.312 114.052 
ATOM   4435  O5'  DT A 216      45.108 152.305 112.721 
ATOM   4436  C5'  DT A 216      45.654 152.063 111.411 
ATOM   4437  C4'  DT A 216      45.982 153.380 110.735 
ATOM   4438  O4'  DT A 216      44.849 153.923 109.999 
ATOM   4439  C3'  DT A 216      46.398 154.520 111.664 
ATOM   4440  O3'  DT A 216      47.409 155.290 111.025 
ATOM   4441  C2'  DT A 216      45.144 155.382 111.805 
ATOM   4442  C1'  DT A 216      44.704 155.292 110.347 
ATOM   4443  N1   DT A 216      43.282 155.677 110.125 
ATOM   4444  C2   DT A 216      42.983 156.315 108.945 
ATOM   4445  O2   DT A 216      43.822 156.567 108.098 
ATOM   4446  N3   DT A 216      41.656 156.657 108.776 
ATOM   4447  C4   DT A 216      40.629 156.421 109.667 
ATOM   4448  O4   DT A 216      39.478 156.774 109.405 
ATOM   4449  C5   DT A 216      41.041 155.747 110.876 
ATOM   4450  C7   DT A 216      39.984 155.451 111.900 
ATOM   4451  C6   DT A 216      42.325 155.403 111.067 
ATOM   4452  P    DC A 217      48.630 155.845 111.897 
ATOM   4453  OP1  DC A 217      49.664 154.794 112.029 
ATOM   4454  OP2  DC A 217      48.117 156.413 113.164 
ATOM   4455  O5'  DC A 217      49.176 157.023 110.963 
ATOM   4456  C5'  DC A 217      49.025 156.909 109.535 
ATOM   4457  C4'  DC A 217      48.560 158.229 108.956 
ATOM   4458  O4'  DC A 217      47.109 158.352 108.949 
ATOM   4459  C3'  DC A 217      49.032 159.483 109.692 
ATOM   4460  O3'  DC A 217      49.298 160.504 108.739 
ATOM   4461  C2'  DC A 217      47.832 159.910 110.538 
ATOM   4462  C1'  DC A 217      46.764 159.618 109.489 
ATOM   4463  N1   DC A 217      45.387 159.523 110.048 
ATOM   4464  C2   DC A 217      44.333 159.981 109.261 
ATOM   4465  O2   DC A 217      44.582 160.443 108.142 
ATOM   4466  N3   DC A 217      43.070 159.903 109.753 
ATOM   4467  C4   DC A 217      42.842 159.396 110.971 
ATOM   4468  N4   DC A 217      41.592 159.342 111.407 
ATOM   4469  C5   DC A 217      43.911 158.920 111.797 
ATOM   4470  C6   DC A 217      45.166 159.007 111.288 
ATOM   4471  P    DT A 218      50.567 161.456 108.955 
ATOM   4472  OP1  DT A 218      51.781 160.794 108.427 
ATOM   4473  OP2  DT A 218      50.626 161.889 110.369 
ATOM   4474  O5'  DT A 218      50.187 162.704 108.027 
ATOM   4475  C5'  DT A 218      49.375 162.483 106.858 
ATOM   4476  C4'  DT A 218      48.314 163.561 106.753 
ATOM   4477  O4'  DT A 218      47.099 163.217 107.479 
ATOM   4478  C3'  DT A 218      48.700 164.931 107.310 
ATOM   4479  O3'  DT A 218      48.131 165.940 106.485 
ATOM   4480  C2'  DT A 218      48.033 164.993 108.684 
ATOM   4481  C1'  DT A 218      46.721 164.331 108.272 
ATOM   4482  N1   DT A 218      45.917 163.829 109.422 
ATOM   4483  C2   DT A 218      44.549 163.900 109.307 
ATOM   4484  O2   DT A 218      43.989 164.348 108.321 
ATOM   4485  N3   DT A 218      43.838 163.427 110.391 
ATOM   4486  C4   DT A 218      44.368 162.902 111.552 
ATOM   4487  O4   DT A 218      43.628 162.509 112.457 
ATOM   4488  C5   DT A 218      45.810 162.869 111.579 
ATOM   4489  C7   DT A 218      46.470 162.312 112.808 
ATOM   4490  C6   DT A 218      46.528 163.323 110.539 
ATOM   4491  P    DC A 219      48.987 167.254 106.163 
ATOM   4492  OP1  DC A 219      49.898 166.988 105.028 
ATOM   4493  OP2  DC A 219      49.624 167.746 107.405 
ATOM   4494  O5'  DC A 219      47.842 168.274 105.707 
ATOM   4495  C5'  DC A 219      46.657 167.755 105.075 
ATOM   4496  C4'  DC A 219      45.426 168.435 105.642 
ATOM   4497  O4'  DC A 219      44.912 167.756 106.823 
ATOM   4498  C3'  DC A 219      45.618 169.880 106.101 
ATOM   4499  O3'  DC A 219      44.440 170.619 105.797 
ATOM   4500  C2'  DC A 219      45.754 169.789 107.620 
ATOM   4501  C1'  DC A 219      44.679 168.728 107.832 
ATOM   4502  N1   DC A 219      44.758 168.050 109.155 
ATOM   4503  C2   DC A 219      43.565 167.667 109.761 
ATOM   4504  O2   DC A 219      42.498 167.903 109.181 
ATOM   4505  N3   DC A 219      43.616 167.047 110.969 
ATOM   4506  C4   DC A 219      44.791 166.810 111.564 
ATOM   4507  N4   DC A 219      44.788 166.203 112.741 
ATOM   4508  C5   DC A 219      46.030 167.196 110.958 
ATOM   4509  C6   DC A 219      45.958 167.814 109.752 
ATOM   4510  P    DA A 220      44.583 172.121 105.261 
ATOM   4511  OP1  DA A 220      44.823 172.105 103.801 
ATOM   4512  OP2  DA A 220      45.583 172.845 106.076 
ATOM   4513  O5'  DA A 220      43.122 172.703 105.561 
ATOM   4514  C5'  DA A 220      41.995 171.807 105.536 
ATOM   4515  C4'  DA A 220      41.086 172.087 106.716 
ATOM   4516  O4'  DA A 220      41.468 171.334 107.903 
ATOM   4517  C3'  DA A 220      41.046 173.537 107.196 
ATOM   4518  O3'  DA A 220      39.721 173.850 107.608 
ATOM   4519  C2'  DA A 220      41.955 173.563 108.425 
ATOM   4520  C1'  DA A 220      41.504 172.226 109.006 
ATOM   4521  N9   DA A 220      42.440 171.668 110.022 
ATOM   4522  C8   DA A 220      43.801 171.760 110.062 
ATOM   4523  N7   DA A 220      44.338 171.166 111.083 
ATOM   4524  C5   DA A 220      43.254 170.640 111.772 
ATOM   4525  C6   DA A 220      43.157 169.890 112.954 
ATOM   4526  N6   DA A 220      44.217 169.521 113.687 
ATOM   4527  N1   DA A 220      41.924 169.530 113.361 
ATOM   4528  C2   DA A 220      40.874 169.898 112.629 
ATOM   4529  N3   DA A 220      40.841 170.595 111.515 
ATOM   4530  C4   DA A 220      42.087 170.943 111.130 
ATOM   4531  P    DG A 221      39.122 175.294 107.262 
ATOM   4532  OP1  DG A 221      38.581 175.290 105.885 
ATOM   4533  OP2  DG A 221      40.132 176.334 107.560 
ATOM   4534  O5'  DG A 221      37.920 175.396 108.313 
ATOM   4535  C5'  DG A 221      37.258 174.190 108.737 
ATOM   4536  C4'  DG A 221      37.038 174.219 110.237 
ATOM   4537  O4'  DG A 221      38.171 173.681 110.976 
ATOM   4538  C3'  DG A 221      36.822 175.603 110.850 
ATOM   4539  O3'  DG A 221      35.864 175.498 111.897 
ATOM   4540  C2'  DG A 221      38.172 175.970 111.463 
ATOM   4541  C1'  DG A 221      38.496 174.587 112.019 
ATOM   4542  N9   DG A 221      39.934 174.400 112.363 
ATOM   4543  C8   DG A 221      41.051 174.917 111.744 
ATOM   4544  N7   DG A 221      42.183 174.558 112.299 
ATOM   4545  C5   DG A 221      41.787 173.747 113.361 
ATOM   4546  C6   DG A 221      42.569 173.064 114.329 
ATOM   4547  O6   DG A 221      43.791 173.033 114.450 
ATOM   4548  N1   DG A 221      41.763 172.354 115.230 
ATOM   4549  C2   DG A 221      40.383 172.309 115.199 
ATOM   4550  N2   DG A 221      39.798 171.574 116.147 
ATOM   4551  N3   DG A 221      39.650 172.951 114.289 
ATOM   4552  C4   DG A 221      40.417 173.644 113.409 
ATOM   4553  P    DG A 222      34.778 176.660 112.075 
ATOM   4554  OP1  DG A 222      33.642 176.422 111.156 
ATOM   4555  OP2  DG A 222      35.440 177.978 111.962 
ATOM   4556  O5'  DG A 222      34.307 176.423 113.585 
ATOM   4557  C5'  DG A 222      34.342 175.089 114.127 
ATOM   4558  C4'  DG A 222      34.915 175.115 115.531 
ATOM   4559  O4'  DG A 222      36.367 174.997 115.540 
ATOM   4560  C3'  DG A 222      34.643 176.384 116.337 
ATOM   4561  O3'  DG A 222      34.429 176.028 117.698 
ATOM   4562  C2'  DG A 222      35.939 177.188 116.243 
ATOM   4563  C1'  DG A 222      36.892 176.006 116.390 
ATOM   4564  N9   DG A 222      38.285 176.300 115.953 
ATOM   4565  C8   DG A 222      38.724 177.116 114.933 
ATOM   4566  N7   DG A 222      40.028 177.160 114.808 
ATOM   4567  C5   DG A 222      40.486 176.314 115.817 
ATOM   4568  C6   DG A 222      41.810 175.958 116.180 
ATOM   4569  O6   DG A 222      42.870 176.321 115.676 
ATOM   4570  N1   DG A 222      41.824 175.070 117.264 
ATOM   4571  C2   DG A 222      40.703 174.589 117.913 
ATOM   4572  N2   DG A 222      40.927 173.749 118.926 
ATOM   4573  N3   DG A 222      39.460 174.923 117.572 
ATOM   4574  C4   DG A 222      39.430 175.784 116.521 
ATOM   4575  P    DC A 223      33.297 176.794 118.532 
ATOM   4576  OP1  DC A 223      31.981 176.168 118.271 
ATOM   4577  OP2  DC A 223      33.387 178.248 118.271 
ATOM   4578  O5'  DC A 223      33.751 176.488 120.035 
ATOM   4579  C5'  DC A 223      34.448 175.260 120.318 
ATOM   4580  C4'  DC A 223      35.616 175.529 121.246 
ATOM   4581  O4'  DC A 223      36.830 175.878 120.524 
ATOM   4582  C3'  DC A 223      35.430 176.681 122.233 
ATOM   4583  O3'  DC A 223      36.051 176.338 123.465 
ATOM   4584  C2'  DC A 223      36.195 177.850 121.612 
ATOM   4585  C1'  DC A 223      37.389 177.038 121.121 
ATOM   4586  N1   DC A 223      38.209 177.739 120.094 
ATOM   4587  C2   DC A 223      39.584 177.519 120.100 
ATOM   4588  O2   DC A 223      40.063 176.759 120.949 
ATOM   4589  N3   DC A 223      40.350 178.150 119.172 
ATOM   4590  C4   DC A 223      39.792 178.966 118.269 
ATOM   4591  N4   DC A 223      40.580 179.557 117.384 
ATOM   4592  C5   DC A 223      38.380 179.206 118.246 
ATOM   4593  C6   DC A 223      37.633 178.567 119.181 
ATOM   4594  P    DT A 224      35.331 176.741 124.837 
ATOM   4595  OP1  DT A 224      34.319 175.719 125.184 
ATOM   4596  OP2  DT A 224      34.843 178.135 124.749 
ATOM   4597  O5'  DT A 224      36.552 176.663 125.868 
ATOM   4598  C5'  DT A 224      37.621 175.733 125.616 
ATOM   4599  C4'  DT A 224      38.958 176.400 125.872 
ATOM   4600  O4'  DT A 224      39.473 177.084 124.693 
ATOM   4601  C3'  DT A 224      38.968 177.477 126.956 
ATOM   4602  O3'  DT A 224      40.198 177.404 127.668 
ATOM   4603  C2'  DT A 224      38.928 178.799 126.189 
ATOM   4604  C1'  DT A 224      39.887 178.386 125.076 
ATOM   4605  N1   DT A 224      39.823 179.264 123.874 
ATOM   4606  C2   DT A 224      40.997 179.479 123.194 
ATOM   4607  O2   DT A 224      42.060 178.988 123.533 
ATOM   4608  N3   DT A 224      40.899 180.299 122.086 
ATOM   4609  C4   DT A 224      39.752 180.904 121.614 
ATOM   4610  O4   DT A 224      39.789 181.618 120.610 
ATOM   4611  C5   DT A 224      38.572 180.619 122.395 
ATOM   4612  C7   DT A 224      37.280 181.240 121.951 
ATOM   4613  C6   DT A 224      38.639 179.826 123.477 
ATOM   4614  P    DA A 225      40.191 177.620 129.253 
ATOM   4615  OP1  DA A 225      39.848 176.347 129.926 
ATOM   4616  OP2  DA A 225      39.341 178.782 129.592 
ATOM   4617  O5'  DA A 225      41.725 177.979 129.530 
ATOM   4618  C5'  DA A 225      42.738 177.427 128.668 
ATOM   4619  C4'  DA A 225      43.754 178.493 128.312 
ATOM   4620  O4'  DA A 225      43.372 179.251 127.128 
ATOM   4621  C3'  DA A 225      43.993 179.566 129.374 
ATOM   4622  O3'  DA A 225      45.372 179.918 129.370 
ATOM   4623  C2'  DA A 225      43.183 180.771 128.898 
ATOM   4624  C1'  DA A 225      43.517 180.634 127.415 
ATOM   4625  N9   DA A 225      42.597 181.390 126.522 
ATOM   4626  C8   DA A 225      41.260 181.624 126.680 
ATOM   4627  N7   DA A 225      40.733 182.323 125.724 
ATOM   4628  C5   DA A 225      41.795 182.573 124.867 
ATOM   4629  C6   DA A 225      41.888 183.273 123.652 
ATOM   4630  N6   DA A 225      40.846 183.878 123.065 
ATOM   4631  N1   DA A 225      43.096 183.329 123.062 
ATOM   4632  C2   DA A 225      44.127 182.726 123.649 
ATOM   4633  N3   DA A 225      44.162 182.048 124.776 
ATOM   4634  C4   DA A 225      42.941 182.007 125.347 
ATOM   4635  P    DA A 226      46.107 180.192 130.766 
ATOM   4636  OP1  DA A 226      46.545 178.907 131.355 
ATOM   4637  OP2  DA A 226      45.247 181.038 131.621 
ATOM   4638  O5'  DA A 226      47.384 181.031 130.290 
ATOM   4639  C5'  DA A 226      47.930 180.789 128.981 
ATOM   4640  C4'  DA A 226      48.258 182.106 128.304 
ATOM   4641  O4'  DA A 226      47.124 182.649 127.569 
ATOM   4642  C3'  DA A 226      48.674 183.246 129.234 
ATOM   4643  O3'  DA A 226      49.684 184.016 128.595 
ATOM   4644  C2'  DA A 226      47.420 184.109 129.375 
ATOM   4645  C1'  DA A 226      46.979 184.018 127.916 
ATOM   4646  N9   DA A 226      45.557 184.404 127.695 
ATOM   4647  C8   DA A 226      44.488 184.208 128.520 
ATOM   4648  N7   DA A 226      43.369 184.660 128.045 
ATOM   4649  C5   DA A 226      43.721 185.195 126.814 
ATOM   4650  C6   DA A 226      42.974 185.833 125.809 
ATOM   4651  N6   DA A 226      41.654 186.049 125.894 
ATOM   4652  N1   DA A 226      43.636 186.243 124.711 
ATOM   4653  C2   DA A 226      44.948 186.025 124.633 
ATOM   4654  N3   DA A 226      45.746 185.444 125.501 
ATOM   4655  C4   DA A 226      45.060 185.043 126.591 
ATOM   4656  P    DT A 227      50.905 184.571 129.467 
ATOM   4657  OP1  DT A 227      51.939 183.520 129.598 
ATOM   4658  OP2  DT A 227      50.393 185.139 130.733 
ATOM   4659  O5'  DT A 227      51.452 185.750 128.532 
ATOM   4660  C5'  DT A 227      51.301 185.635 127.105 
ATOM   4661  C4'  DT A 227      50.836 186.955 126.525 
ATOM   4662  O4'  DT A 227      49.384 187.078 126.519 
ATOM   4663  C3'  DT A 227      51.308 188.209 127.262 
ATOM   4664  O3'  DT A 227      51.574 189.230 126.308 
ATOM   4665  C2'  DT A 227      50.108 188.636 128.108 
ATOM   4666  C1'  DT A 227      49.039 188.344 127.059 
ATOM   4667  N1   DT A 227      47.662 188.249 127.618 
ATOM   4668  C2   DT A 227      46.634 188.705 126.830 
ATOM   4669  O2   DT A 227      46.807 189.172 125.717 
ATOM   4670  N3   DT A 227      45.371 188.601 127.381 
ATOM   4671  C4   DT A 227      45.061 188.091 128.626 
ATOM   4672  O4   DT A 227      43.891 188.050 129.011 
ATOM   4673  C5   DT A 227      46.206 187.639 129.379 
ATOM   4674  C7   DT A 227      45.958 187.069 130.745 
ATOM   4675  C6   DT A 227      47.445 187.728 128.867 
ATOM   4676  P    DG A 228      52.842 190.183 126.525 
ATOM   4677  OP1  DG A 228      54.056 189.520 125.996 
ATOM   4678  OP2  DG A 228      52.902 190.615 127.938 
ATOM   4679  O5'  DG A 228      52.463 191.430 125.597 
ATOM   4680  C5'  DG A 228      51.651 191.210 124.428 
ATOM   4681  C4'  DG A 228      50.590 192.287 124.323 
ATOM   4682  O4'  DG A 228      49.375 191.943 125.049 
ATOM   4683  C3'  DG A 228      50.976 193.657 124.879 
ATOM   4684  O3'  DG A 228      50.406 194.666 124.054 
ATOM   4685  C2'  DG A 228      50.308 193.719 126.254 
ATOM   4686  C1'  DG A 228      48.996 193.057 125.842 
ATOM   4687  N9   DG A 228      48.193 192.556 126.991 
ATOM   4688  C8   DG A 228      48.621 192.018 128.186 
ATOM   4689  N7   DG A 228      47.649 191.671 128.994 
ATOM   4690  C5   DG A 228      46.495 192.003 128.286 
ATOM   4691  C6   DG A 228      45.130 191.861 128.646 
ATOM   4692  O6   DG A 228      44.650 191.406 129.680 
ATOM   4693  N1   DG A 228      44.282 192.326 127.631 
ATOM   4694  C2   DG A 228      44.699 192.857 126.426 
ATOM   4695  N2   DG A 228      43.732 193.244 125.589 
ATOM   4696  N3   DG A 228      45.980 192.989 126.089 
ATOM   4697  C4   DG A 228      46.815 192.543 127.063 
ATOM   4698  P    DT A 229      51.263 195.981 123.733 
ATOM   4699  OP1  DT A 229      52.173 195.714 122.597 
ATOM   4700  OP2  DT A 229      51.900 196.473 124.975 
ATOM   4701  O5'  DT A 229      50.117 197.000 123.277 
ATOM   4702  C5'  DT A 229      48.932 196.481 122.645 
ATOM   4703  C4'  DT A 229      47.702 197.161 123.212 
ATOM   4704  O4'  DT A 229      47.188 196.483 124.393 
ATOM   4705  C3'  DT A 229      47.893 198.606 123.670 
ATOM   4706  O3'  DT A 229      46.716 199.345 123.366 
ATOM   4707  C2'  DT A 229      48.030 198.515 125.190 
ATOM   4708  C1'  DT A 229      46.955 197.454 125.401 
ATOM   4709  N1   DT A 229      47.034 196.776 126.725 
ATOM   4710  C2   DT A 229      45.847 196.404 127.309 
ATOM   4711  O2   DT A 229      44.762 196.606 126.793 
ATOM   4712  N3   DT A 229      45.960 195.778 128.537 
ATOM   4713  C4   DT A 229      47.133 195.501 129.209 
ATOM   4714  O4   DT A 229      47.109 194.936 130.304 
ATOM   4715  C5   DT A 229      48.326 195.929 128.516 
ATOM   4716  C7   DT A 229      49.645 195.666 129.179 
ATOM   4717  C6   DT A 229      48.245 196.540 127.322 
ATOM   4718  P    DC A 230      46.858 200.847 122.831 
ATOM   4719  OP1  DC A 230      47.099 200.831 121.371 
ATOM   4720  OP2  DC A 230      47.858 201.571 123.645 
ATOM   4721  O5'  DC A 230      45.398 201.429 123.130 
ATOM   4722  C5'  DC A 230      44.271 200.533 123.106 
ATOM   4723  C4'  DC A 230      43.361 200.813 124.286 
ATOM   4724  O4'  DC A 230      43.744 200.060 125.473 
ATOM   4725  C3'  DC A 230      43.322 202.263 124.766 
ATOM   4726  O3'  DC A 230      41.997 202.576 125.177 
ATOM   4727  C2'  DC A 230      44.230 202.289 125.995 
ATOM   4728  C1'  DC A 230      43.780 200.952 126.576 
ATOM   4729  N1   DC A 230      44.716 200.394 127.592 
ATOM   4730  C2   DC A 230      44.169 199.680 128.655 
ATOM   4731  O2   DC A 230      42.942 199.540 128.711 
ATOM   4732  N3   DC A 230      45.005 199.164 129.593 
ATOM   4733  C4   DC A 230      46.329 199.338 129.496 
ATOM   4734  N4   DC A 230      47.103 198.815 130.434 
ATOM   4735  C5   DC A 230      46.912 200.070 128.410 
ATOM   4736  C6   DC A 230      46.059 200.578 127.484 
ATOM   4737  P    DG A 231      41.398 204.021 124.832 
ATOM   4738  OP1  DG A 231      40.856 204.016 123.454 
ATOM   4739  OP2  DG A 231      42.407 205.060 125.130 
ATOM   4740  O5'  DG A 231      40.195 204.123 125.883 
ATOM   4741  C5'  DG A 231      39.534 202.916 126.307 
ATOM   4742  C4'  DG A 231      39.313 202.945 127.807 
ATOM   4743  O4'  DG A 231      40.447 202.407 128.545 
ATOM   4744  C3'  DG A 231      39.097 204.329 128.420 
ATOM   4745  O3'  DG A 231      38.139 204.224 129.466 
ATOM   4746  C2'  DG A 231      40.448 204.696 129.033 
ATOM   4747  C1'  DG A 231      40.772 203.313 129.589 
ATOM   4748  N9   DG A 231      42.209 203.127 129.932 
ATOM   4749  C8   DG A 231      43.327 203.643 129.313 
ATOM   4750  N7   DG A 231      44.458 203.285 129.869 
ATOM   4751  C5   DG A 231      44.063 202.473 130.931 
ATOM   4752  C6   DG A 231      44.845 201.790 131.899 
ATOM   4753  O6   DG A 231      46.067 201.759 132.020 
ATOM   4754  N1   DG A 231      44.038 201.080 132.799 
ATOM   4755  C2   DG A 231      42.658 201.036 132.768 
ATOM   4756  N2   DG A 231      42.073 200.300 133.716 
ATOM   4757  N3   DG A 231      41.926 201.677 131.859 
ATOM   4758  C4   DG A 231      42.693 202.371 130.979 
ATOM   4759  P    DT A 232      37.053 205.386 129.645 
ATOM   4760  OP1  DT A 232      35.918 205.149 128.726 
ATOM   4761  OP2  DT A 232      37.715 206.704 129.532 
ATOM   4762  O5'  DT A 232      36.582 205.149 131.155 
ATOM   4763  C5'  DT A 232      36.618 203.816 131.697 
ATOM   4764  C4'  DT A 232      37.191 203.841 133.100 
ATOM   4765  O4'  DT A 232      38.643 203.723 133.110 
ATOM   4766  C3'  DT A 232      36.919 205.110 133.907 
ATOM   4767  O3'  DT A 232      36.704 204.754 135.268 
ATOM   4768  C2'  DT A 232      38.214 205.915 133.813 
ATOM   4769  C1'  DT A 232      39.167 204.732 133.960 
ATOM   4770  N1   DT A 232      40.560 205.026 133.523 
ATOM   4771  C2   DT A 232      41.576 204.413 134.216 
ATOM   4772  O2   DT A 232      41.379 203.658 135.151 
ATOM   4773  N3   DT A 232      42.854 204.712 133.783 
ATOM   4774  C4   DT A 232      43.189 205.550 132.739 
ATOM   4775  O4   DT A 232      44.372 205.739 132.444 
ATOM   4776  C5   DT A 232      42.056 206.145 132.074 
ATOM   4777  C7   DT A 232      42.334 207.072 130.926 
ATOM   4778  C6   DT A 232      40.803 205.874 132.474 
ATOM   4779  P    DC A 233      35.573 205.520 136.101 
ATOM   4780  OP1  DC A 233      34.257 204.894 135.841 
ATOM   4781  OP2  DC A 233      35.662 206.974 135.841 
ATOM   4782  O5'  DC A 233      36.026 205.214 137.604 
ATOM   4783  C5'  DC A 233      36.724 203.986 137.887 
ATOM   4784  C4'  DC A 233      37.891 204.255 138.816 
ATOM   4785  O4'  DC A 233      39.106 204.604 138.094 
ATOM   4786  C3'  DC A 233      37.705 205.408 139.802 
ATOM   4787  O3'  DC A 233      38.326 205.064 141.035 
ATOM   4788  C2'  DC A 233      38.471 206.576 139.182 
ATOM   4789  C1'  DC A 233      39.665 205.764 138.691 
ATOM   4790  N1   DC A 233      40.485 206.465 137.663 
ATOM   4791  C2   DC A 233      41.859 206.245 137.670 
ATOM   4792  O2   DC A 233      42.338 205.485 138.519 
ATOM   4793  N3   DC A 233      42.625 206.876 136.741 
ATOM   4794  C4   DC A 233      42.068 207.692 135.838 
ATOM   4795  N4   DC A 233      42.856 208.283 134.954 
ATOM   4796  C5   DC A 233      40.655 207.932 135.815 
ATOM   4797  C6   DC A 233      39.908 207.293 136.751 
ATOM   4798  P    DT A 234      37.607 205.467 142.406 
ATOM   4799  OP1  DT A 234      36.594 204.446 142.754 
ATOM   4800  OP2  DT A 234      37.118 206.862 142.319 
ATOM   4801  O5'  DT A 234      38.827 205.389 143.438 
ATOM   4802  C5'  DT A 234      39.897 204.459 143.185 
ATOM   4803  C4'  DT A 234      41.234 205.126 143.441 
ATOM   4804  O4'  DT A 234      41.749 205.810 142.263 
ATOM   4805  C3'  DT A 234      41.243 206.203 144.526 
ATOM   4806  O3'  DT A 234      42.473 206.130 145.237 
ATOM   4807  C2'  DT A 234      41.204 207.525 143.758 
ATOM   4808  C1'  DT A 234      42.162 207.112 142.646 
ATOM   4809  N1   DT A 234      42.099 207.990 141.444 
ATOM   4810  C2   DT A 234      43.272 208.205 140.764 
ATOM   4811  O2   DT A 234      44.335 207.714 141.103 
ATOM   4812  N3   DT A 234      43.174 209.025 139.655 
ATOM   4813  C4   DT A 234      42.028 209.631 139.184 
ATOM   4814  O4   DT A 234      42.064 210.344 138.179 
ATOM   4815  C5   DT A 234      40.847 209.346 139.964 
ATOM   4816  C7   DT A 234      39.555 209.966 139.521 
ATOM   4817  C6   DT A 234      40.914 208.552 141.047 
ATOM   4818  P    DG A 235      42.467 206.347 146.823 
ATOM   4819  OP1  DG A 235      42.124 205.073 147.496 
ATOM   4820  OP2  DG A 235      41.616 207.509 147.161 
ATOM   4821  O5'  DG A 235      44.001 206.705 147.100 
ATOM   4822  C5'  DG A 235      45.013 206.153 146.237 
ATOM   4823  C4'  DG A 235      46.029 207.219 145.881 
ATOM   4824  O4'  DG A 235      45.647 207.977 144.697 
ATOM   4825  C3'  DG A 235      46.269 208.292 146.944 
ATOM   4826  O3'  DG A 235      47.647 208.645 146.939 
ATOM   4827  C2'  DG A 235      45.458 209.497 146.467 
ATOM   4828  C1'  DG A 235      45.792 209.360 144.985 
ATOM   4829  N9   DG A 235      44.872 210.116 144.091 
ATOM   4830  C8   DG A 235      43.524 210.362 144.235 
ATOM   4831  N7   DG A 235      43.003 211.069 143.262 
ATOM   4832  C5   DG A 235      44.082 211.310 142.413 
ATOM   4833  C6   DG A 235      44.141 212.025 141.189 
ATOM   4834  O6   DG A 235      43.236 212.602 140.591 
ATOM   4835  N1   DG A 235      45.438 212.024 140.656 
ATOM   4836  C2   DG A 235      46.534 211.413 141.232 
ATOM   4837  N2   DG A 235      47.686 211.527 140.566 
ATOM   4838  N3   DG A 235      46.478 210.742 142.381 
ATOM   4839  C4   DG A 235      45.228 210.733 142.910 
ATOM   4840  P    DT A 236      48.382 208.918 148.336 
ATOM   4841  OP1  DT A 236      48.821 207.633 148.925 
ATOM   4842  OP2  DT A 236      47.522 209.765 149.191 
ATOM   4843  O5'  DT A 236      49.659 209.757 147.860 
ATOM   4844  C5'  DT A 236      50.205 209.515 146.550 
ATOM   4845  C4'  DT A 236      50.533 210.832 145.874 
ATOM   4846  O4'  DT A 236      49.400 211.376 145.138 
ATOM   4847  C3'  DT A 236      50.949 211.972 146.804 
ATOM   4848  O3'  DT A 236      51.960 212.742 146.164 
ATOM   4849  C2'  DT A 236      49.695 212.835 146.944 
ATOM   4850  C1'  DT A 236      49.254 212.744 145.486 
ATOM   4851  N1   DT A 236      47.833 213.130 145.265 
ATOM   4852  C2   DT A 236      47.534 213.767 144.085 
ATOM   4853  O2   DT A 236      48.373 214.019 143.237 
ATOM   4854  N3   DT A 236      46.207 214.110 143.915 
ATOM   4855  C4   DT A 236      45.180 213.873 144.806 
ATOM   4856  O4   DT A 236      44.029 214.227 144.544 
ATOM   4857  C5   DT A 236      45.592 213.199 146.015 
ATOM   4858  C7   DT A 236      44.535 212.904 147.039 
ATOM   4859  C6   DT A 236      46.876 212.855 146.206 
ATOM   4860  P    DA A 237      53.181 213.298 147.037 
ATOM   4861  OP1  DA A 237      54.215 212.246 147.168 
ATOM   4862  OP2  DA A 237      52.668 213.865 148.303 
ATOM   4863  O5'  DA A 237      53.727 214.476 146.102 
ATOM   4864  C5'  DA A 237      53.576 214.361 144.675 
ATOM   4865  C4'  DA A 237      53.111 215.682 144.095 
ATOM   4866  O4'  DA A 237      51.660 215.804 144.088 
ATOM   4867  C3'  DA A 237      53.583 216.935 144.831 
ATOM   4868  O3'  DA A 237      53.849 217.956 143.878 
ATOM   4869  C2'  DA A 237      52.383 217.362 145.678 
ATOM   4870  C1'  DA A 237      51.315 217.070 144.629 
ATOM   4871  N9   DA A 237      49.937 216.975 145.188 
ATOM   4872  C8   DA A 237      49.547 216.488 146.402 
ATOM   4873  N7   DA A 237      48.266 216.540 146.601 
ATOM   4874  C5   DA A 237      47.769 217.104 145.433 
ATOM   4875  C6   DA A 237      46.467 217.426 145.018 
ATOM   4876  N6   DA A 237      45.376 217.216 145.769 
ATOM   4877  N1   DA A 237      46.325 217.975 143.797 
ATOM   4878  C2   DA A 237      47.412 218.180 143.054 
ATOM   4879  N3   DA A 237      48.671 217.922 143.336 
ATOM   4880  C4   DA A 237      48.785 217.373 144.563 
ATOM   4881  P    DT A 238      55.118 218.909 144.095 
ATOM   4882  OP1  DT A 238      56.332 218.247 143.566 
ATOM   4883  OP2  DT A 238      55.177 219.341 145.508 
ATOM   4884  O5'  DT A 238      54.738 220.156 143.167 
ATOM   4885  C5'  DT A 238      53.926 219.936 141.997 
ATOM   4886  C4'  DT A 238      52.865 221.013 141.892 
ATOM   4887  O4'  DT A 238      51.650 220.669 142.618 
ATOM   4888  C3'  DT A 238      53.251 222.383 142.449 
ATOM   4889  O3'  DT A 238      52.682 223.393 141.624 
ATOM   4890  C2'  DT A 238      52.583 222.445 143.823 
ATOM   4891  C1'  DT A 238      51.272 221.783 143.412 
ATOM   4892  N1   DT A 238      50.468 221.282 144.561 
ATOM   4893  C2   DT A 238      49.100 221.352 144.446 
ATOM   4894  O2   DT A 238      48.540 221.800 143.460 
ATOM   4895  N3   DT A 238      48.389 220.879 145.531 
ATOM   4896  C4   DT A 238      48.919 220.354 146.692 
ATOM   4897  O4   DT A 238      48.179 219.961 147.597 
ATOM   4898  C5   DT A 238      50.361 220.322 146.719 
ATOM   4899  C7   DT A 238      51.021 219.765 147.947 
ATOM   4900  C6   DT A 238      51.079 220.775 145.679 
ATOM   4901  P    DA A 239      53.538 224.707 141.303 
ATOM   4902  OP1  DA A 239      54.449 224.440 140.167 
ATOM   4903  OP2  DA A 239      54.175 225.199 142.544 
ATOM   4904  O5'  DA A 239      52.393 225.726 140.847 
ATOM   4905  C5'  DA A 239      51.208 225.207 140.214 
ATOM   4906  C4'  DA A 239      49.977 225.887 140.781 
ATOM   4907  O4'  DA A 239      49.463 225.209 141.963 
ATOM   4908  C3'  DA A 239      50.168 227.332 141.240 
ATOM   4909  O3'  DA A 239      48.991 228.071 140.936 
ATOM   4910  C2'  DA A 239      50.305 227.242 142.760 
ATOM   4911  C1'  DA A 239      49.230 226.180 142.971 
ATOM   4912  N9   DA A 239      49.309 225.502 144.294 
ATOM   4913  C8   DA A 239      50.421 225.192 145.024 
ATOM   4914  N7   DA A 239      50.164 224.598 146.148 
ATOM   4915  C5   DA A 239      48.779 224.505 146.167 
ATOM   4916  C6   DA A 239      47.878 223.969 147.102 
ATOM   4917  N6   DA A 239      48.260 223.399 148.253 
ATOM   4918  N1   DA A 239      46.566 224.043 146.810 
ATOM   4919  C2   DA A 239      46.193 224.611 145.665 
ATOM   4920  N3   DA A 239      46.938 225.142 144.720 
ATOM   4921  C4   DA A 239      48.247 225.057 145.037 
ATOM   4922  P    DG A 240      49.134 229.573 140.400 
ATOM   4923  OP1  DG A 240      49.374 229.557 138.940 
ATOM   4924  OP2  DG A 240      50.134 230.297 141.215 
ATOM   4925  O5'  DG A 240      47.673 230.155 140.700 
ATOM   4926  C5'  DG A 240      46.546 229.259 140.676 
ATOM   4927  C4'  DG A 240      45.637 229.539 141.855 
ATOM   4928  O4'  DG A 240      46.019 228.786 143.042 
ATOM   4929  C3'  DG A 240      45.597 230.990 142.336 
ATOM   4930  O3'  DG A 240      44.272 231.302 142.747 
ATOM   4931  C2'  DG A 240      46.506 231.015 143.565 
ATOM   4932  C1'  DG A 240      46.055 229.678 144.146 
ATOM   4933  N9   DG A 240      46.991 229.120 145.162 
ATOM   4934  C8   DG A 240      48.365 229.203 145.219 
ATOM   4935  N7   DG A 240      48.894 228.598 146.255 
ATOM   4936  C5   DG A 240      47.792 228.079 146.932 
ATOM   4937  C6   DG A 240      47.730 227.321 148.131 
ATOM   4938  O6   DG A 240      48.650 226.946 148.852 
ATOM   4939  N1   DG A 240      46.408 226.998 148.465 
ATOM   4940  C2   DG A 240      45.292 227.360 147.736 
ATOM   4941  N2   DG A 240      44.117 226.953 148.223 
ATOM   4942  N3   DG A 240      45.350 228.070 146.611 
ATOM   4943  C4   DG A 240      46.626 228.392 146.273 
ATOM   4944  P    DT A 241      43.673 232.747 142.401 
ATOM   4945  OP1  DT A 241      43.131 232.743 141.024 
ATOM   4946  OP2  DT A 241      44.683 233.786 142.699 
ATOM   4947  O5'  DT A 241      42.471 232.849 143.453 
ATOM   4948  C5'  DT A 241      41.809 231.642 143.877 
ATOM   4949  C4'  DT A 241      41.589 231.671 145.376 
ATOM   4950  O4'  DT A 241      42.722 231.133 146.115 
ATOM   4951  C3'  DT A 241      41.373 233.055 145.989 
ATOM   4952  O3'  DT A 241      40.415 232.950 147.036 
ATOM   4953  C2'  DT A 241      42.723 233.422 146.603 
ATOM   4954  C1'  DT A 241      43.047 232.039 147.159 
ATOM   4955  N1   DT A 241      44.485 231.853 147.502 
ATOM   4956  C2   DT A 241      44.771 231.059 148.586 
ATOM   4957  O2   DT A 241      43.911 230.517 149.257 
ATOM   4958  N3   DT A 241      46.115 230.910 148.875 
ATOM   4959  C4   DT A 241      47.167 231.475 148.184 
ATOM   4960  O4   DT A 241      48.330 231.269 148.538 
ATOM   4961  C5   DT A 241      46.767 232.292 147.063 
ATOM   4962  C7   DT A 241      47.851 232.945 146.257 
ATOM   4963  C6   DT A 241      45.468 232.454 146.760 
ATOM   4964  P    DG A 242      39.329 234.112 147.215 
ATOM   4965  OP1  DG A 242      38.193 233.875 146.296 
ATOM   4966  OP2  DG A 242      39.991 235.431 147.102 
ATOM   4967  O5'  DG A 242      38.858 233.876 148.725 
ATOM   4968  C5'  DG A 242      38.893 232.542 149.266 
ATOM   4969  C4'  DG A 242      39.466 232.567 150.670 
ATOM   4970  O4'  DG A 242      40.918 232.450 150.680 
ATOM   4971  C3'  DG A 242      39.194 233.837 151.477 
ATOM   4972  O3'  DG A 242      38.980 233.481 152.837 
ATOM   4973  C2'  DG A 242      40.490 234.641 151.383 
ATOM   4974  C1'  DG A 242      41.443 233.458 151.530 
ATOM   4975  N9   DG A 242      42.836 233.752 151.092 
ATOM   4976  C8   DG A 242      43.275 234.568 150.072 
ATOM   4977  N7   DG A 242      44.578 234.612 149.947 
ATOM   4978  C5   DG A 242      45.037 233.766 150.956 
ATOM   4979  C6   DG A 242      46.361 233.410 151.319 
ATOM   4980  O6   DG A 242      47.421 233.774 150.816 
ATOM   4981  N1   DG A 242      46.375 232.522 152.404 
ATOM   4982  C2   DG A 242      45.254 232.041 153.052 
ATOM   4983  N2   DG A 242      45.478 231.202 154.066 
ATOM   4984  N3   DG A 242      44.011 232.376 152.711 
ATOM   4985  C4   DG A 242      43.981 233.237 151.661 
ATOM   4986  P    DT A 243      37.848 234.246 153.671 
ATOM   4987  OP1  DT A 243      36.532 233.620 153.411 
ATOM   4988  OP2  DT A 243      37.938 235.700 153.411 
ATOM   4989  O5'  DT A 243      38.302 233.940 155.174 
ATOM   4990  C5'  DT A 243      38.999 232.712 155.457 
ATOM   4991  C4'  DT A 243      40.167 232.981 156.386 
ATOM   4992  O4'  DT A 243      41.381 233.330 155.663 
ATOM   4993  C3'  DT A 243      39.981 234.134 157.372 
ATOM   4994  O3'  DT A 243      40.602 233.790 158.604 
ATOM   4995  C2'  DT A 243      40.746 235.302 156.751 
ATOM   4996  C1'  DT A 243      41.940 234.490 156.261 
ATOM   4997  N1   DT A 243      42.760 235.191 155.233 
ATOM   4998  C2   DT A 243      44.115 234.964 155.252 
ATOM   4999  O2   DT A 243      44.653 234.227 156.061 
ATOM   5000  N3   DT A 243      44.843 235.631 154.286 
ATOM   5001  C4   DT A 243      44.339 236.485 153.326 
ATOM   5002  O4   DT A 243      45.090 237.026 152.512 
ATOM   5003  C5   DT A 243      42.906 236.660 153.387 
ATOM   5004  C7   DT A 243      42.277 237.574 152.377 
ATOM   5005  C6   DT A 243      42.175 236.024 154.316 
ATOM   5006  P    DA A 244      39.882 234.194 159.976 
ATOM   5007  OP1  DA A 244      38.870 233.172 160.324 
ATOM   5008  OP2  DA A 244      39.394 235.588 159.888 
ATOM   5009  O5'  DA A 244      41.103 234.116 161.008 
ATOM   5010  C5'  DA A 244      42.172 233.186 160.755 
ATOM   5011  C4'  DA A 244      43.509 233.853 161.011 
ATOM   5012  O4'  DA A 244      44.024 234.536 159.833 
ATOM   5013  C3'  DA A 244      43.519 234.929 162.096 
ATOM   5014  O3'  DA A 244      44.749 234.856 162.807 
ATOM   5015  C2'  DA A 244      43.479 236.252 161.328 
ATOM   5016  C1'  DA A 244      44.438 235.838 160.216 
ATOM   5017  N9   DA A 244      44.374 236.716 159.014 
ATOM   5018  C8   DA A 244      43.287 237.351 158.484 
ATOM   5019  N7   DA A 244      43.554 238.050 157.425 
ATOM   5020  C5   DA A 244      44.917 237.868 157.236 
ATOM   5021  C6   DA A 244      45.812 238.352 156.270 
ATOM   5022  N6   DA A 244      45.450 239.160 155.263 
ATOM   5023  N1   DA A 244      47.101 237.976 156.376 
ATOM   5024  C2   DA A 244      47.455 237.173 157.378 
ATOM   5025  N3   DA A 244      46.712 236.660 158.334 
ATOM   5026  C4   DA A 244      45.428 237.052 158.205 
ATOM   5027  P    DT A 245      44.742 235.073 164.392 
ATOM   5028  OP1  DT A 245      44.399 233.799 165.065 
ATOM   5029  OP2  DT A 245      43.891 236.235 164.731 
ATOM   5030  O5'  DT A 245      46.276 235.431 164.669 
ATOM   5031  C5'  DT A 245      47.289 234.879 163.807 
ATOM   5032  C4'  DT A 245      48.305 235.946 163.451 
ATOM   5033  O4'  DT A 245      47.923 236.703 162.267 
ATOM   5034  C3'  DT A 245      48.544 237.018 164.514 
ATOM   5035  O3'  DT A 245      49.923 237.371 164.509 
ATOM   5036  C2'  DT A 245      47.734 238.223 164.037 
ATOM   5037  C1'  DT A 245      48.068 238.086 162.554 
ATOM   5038  N1   DT A 245      47.148 238.843 161.661 
ATOM   5039  C2   DT A 245      47.690 239.388 160.522 
ATOM   5040  O2   DT A 245      48.867 239.275 160.228 
ATOM   5041  N3   DT A 245      46.807 240.084 159.718 
ATOM   5042  C4   DT A 245      45.461 240.272 159.955 
ATOM   5043  O4   DT A 245      44.770 240.915 159.161 
ATOM   5044  C5   DT A 245      44.985 239.663 161.174 
ATOM   5045  C7   DT A 245      43.530 239.822 161.506 
ATOM   5046  C6   DT A 245      45.821 238.982 161.974 
ATOM   5047  P    DG A 246      50.658 237.644 165.905 
ATOM   5048  OP1  DG A 246      51.096 236.359 166.495 
ATOM   5049  OP2  DG A 246      49.798 238.491 166.761 
ATOM   5050  O5'  DG A 246      51.935 238.483 165.430 
ATOM   5051  C5'  DG A 246      52.480 238.241 164.120 
ATOM   5052  C4'  DG A 246      52.809 239.559 163.444 
ATOM   5053  O4'  DG A 246      51.675 240.102 162.708 
ATOM   5054  C3'  DG A 246      53.225 240.698 164.373 
ATOM   5055  O3'  DG A 246      54.235 241.468 163.734 
ATOM   5056  C2'  DG A 246      51.971 241.561 164.514 
ATOM   5057  C1'  DG A 246      51.530 241.470 163.056 
ATOM   5058  N9   DG A 246      50.108 241.856 162.834 
ATOM   5059  C8   DG A 246      49.018 241.667 163.655 
ATOM   5060  N7   DG A 246      47.893 242.128 163.161 
ATOM   5061  C5   DG A 246      48.266 242.660 161.928 
ATOM   5062  C6   DG A 246      47.482 243.301 160.934 
ATOM   5063  O6   DG A 246      46.276 243.534 160.938 
ATOM   5064  N1   DG A 246      48.263 243.688 159.836 
ATOM   5065  C2   DG A 246      49.623 243.482 159.714 
ATOM   5066  N2   DG A 246      50.184 243.925 158.587 
ATOM   5067  N3   DG A 246      50.359 242.880 160.647 
ATOM   5068  C4   DG A 246      49.616 242.499 161.719 
ATOM   5069  P    DC A 247      55.456 242.024 164.606 
ATOM   5070  OP1  DC A 247      56.490 240.972 164.738 
ATOM   5071  OP2  DC A 247      54.944 242.592 165.873 
ATOM   5072  O5'  DC A 247      56.003 243.202 163.672 
ATOM   5073  C5'  DC A 247      55.852 243.087 162.244 
ATOM   5074  C4'  DC A 247      55.386 244.408 161.665 
ATOM   5075  O4'  DC A 247      53.935 244.530 161.658 
ATOM   5076  C3'  DC A 247      55.859 245.661 162.401 
ATOM   5077  O3'  DC A 247      56.124 246.682 161.448 
ATOM   5078  C2'  DC A 247      54.659 246.088 163.247 
ATOM   5079  C1'  DC A 247      53.590 245.797 162.198 
ATOM   5080  N1   DC A 247      52.213 245.701 162.757 
ATOM   5081  C2   DC A 247      51.159 246.159 161.970 
ATOM   5082  O2   DC A 247      51.408 246.621 160.851 
ATOM   5083  N3   DC A 247      49.896 246.082 162.462 
ATOM   5084  C4   DC A 247      49.668 245.574 163.680 
ATOM   5085  N4   DC A 247      48.419 245.520 164.116 
ATOM   5086  C5   DC A 247      50.738 245.099 164.506 
ATOM   5087  C6   DC A 247      51.993 245.185 163.997 
ATOM   5088  P    DC A 248      57.393 247.635 161.664 
ATOM   5089  OP1  DC A 248      58.607 246.973 161.136 
ATOM   5090  OP2  DC A 248      57.453 248.068 163.078 
ATOM   5091  O5'  DC A 248      57.014 248.882 160.736 
ATOM   5092  C5'  DC A 248      56.202 248.662 159.567 
ATOM   5093  C4'  DC A 248      55.141 249.739 159.462 
ATOM   5094  O4'  DC A 248      53.926 249.395 160.188 
ATOM   5095  C3'  DC A 248      55.527 251.110 160.019 
ATOM   5096  O3'  DC A 248      54.957 252.119 159.194 
ATOM   5097  C2'  DC A 248      54.859 251.171 161.393 
ATOM   5098  C1'  DC A 248      53.547 250.510 160.981 
ATOM   5099  N1   DC A 248      52.744 250.008 162.131 
ATOM   5100  C2   DC A 248      51.356 250.072 162.030 
ATOM   5101  O2   DC A 248      50.854 250.539 161.000 
ATOM   5102  N3   DC A 248      50.605 249.621 163.067 
ATOM   5103  C4   DC A 248      51.188 249.123 164.166 
ATOM   5104  N4   DC A 248      50.412 248.695 165.150 
ATOM   5105  C5   DC A 248      52.613 249.048 164.289 
ATOM   5106  C6   DC A 248      53.346 249.505 163.242 
ATOM   5107  P    DG A 249      55.814 253.433 158.872 
ATOM   5108  OP1  DG A 249      56.724 253.166 157.737 
ATOM   5109  OP2  DG A 249      56.451 253.925 160.114 
ATOM   5110  O5'  DG A 249      54.668 254.452 158.416 
ATOM   5111  C5'  DG A 249      53.483 253.933 157.784 
ATOM   5112  C4'  DG A 249      52.253 254.613 158.351 
ATOM   5113  O4'  DG A 249      51.739 253.935 159.532 
ATOM   5114  C3'  DG A 249      52.444 256.059 158.810 
ATOM   5115  O3'  DG A 249      51.267 256.797 158.506 
ATOM   5116  C2'  DG A 249      52.581 255.968 160.329 
ATOM   5117  C1'  DG A 249      51.506 254.906 160.541 
ATOM   5118  N9   DG A 249      51.585 254.228 161.864 
ATOM   5119  C8   DG A 249      52.696 253.908 162.614 
ATOM   5120  N7   DG A 249      52.422 253.308 163.747 
ATOM   5121  C5   DG A 249      51.030 253.224 163.748 
ATOM   5122  C6   DG A 249      50.148 252.674 164.714 
ATOM   5123  O6   DG A 249      50.418 252.137 165.785 
ATOM   5124  N1   DG A 249      48.809 252.800 164.316 
ATOM   5125  C2   DG A 249      48.380 253.381 163.140 
ATOM   5126  N2   DG A 249      47.059 253.403 162.945 
ATOM   5127  N3   DG A 249      49.208 253.897 162.233 
ATOM   5128  C4   DG A 249      50.510 253.783 162.604 
ATOM   5129  P    DT A 250      51.409 258.299 157.970 
ATOM   5130  OP1  DT A 250      51.649 258.284 156.510 
ATOM   5131  OP2  DT A 250      52.409 259.023 158.785 
ATOM   5132  O5'  DT A 250      49.949 258.881 158.270 
ATOM   5133  C5'  DT A 250      48.822 257.985 158.245 
ATOM   5134  C4'  DT A 250      47.912 258.265 159.425 
ATOM   5135  O4'  DT A 250      48.295 257.513 160.612 
ATOM   5136  C3'  DT A 250      47.872 259.716 159.905 
ATOM   5137  O3'  DT A 250      46.548 260.029 160.317 
ATOM   5138  C2'  DT A 250      48.781 259.742 161.134 
ATOM   5139  C1'  DT A 250      48.331 258.404 161.715 
ATOM   5140  N1   DT A 250      49.267 257.846 162.731 
ATOM   5141  C2   DT A 250      48.712 257.144 163.774 
ATOM   5142  O2   DT A 250      47.511 256.969 163.891 
ATOM   5143  N3   DT A 250      49.610 256.643 164.696 
ATOM   5144  C4   DT A 250      50.982 256.782 164.662 
ATOM   5145  O4   DT A 250      51.685 256.288 165.546 
ATOM   5146  C5   DT A 250      51.470 257.535 163.530 
ATOM   5147  C7   DT A 250      52.953 257.734 163.416 
ATOM   5148  C6   DT A 250      50.619 258.034 162.619 
ATOM   5149  P    DT A 251      45.949 261.473 159.971 
ATOM   5150  OP1  DT A 251      45.407 261.469 158.594 
ATOM   5151  OP2  DT A 251      46.958 262.512 160.269 
ATOM   5152  O5'  DT A 251      44.746 261.575 161.022 
ATOM   5153  C5'  DT A 251      44.085 260.368 161.446 
ATOM   5154  C4'  DT A 251      43.864 260.398 162.946 
ATOM   5155  O4'  DT A 251      44.998 259.860 163.685 
ATOM   5156  C3'  DT A 251      43.648 261.781 163.559 
ATOM   5157  O3'  DT A 251      42.690 261.676 164.606 
ATOM   5158  C2'  DT A 251      44.999 262.148 164.172 
ATOM   5159  C1'  DT A 251      45.323 260.765 164.728 
ATOM   5160  N1   DT A 251      46.760 260.579 165.072 
ATOM   5161  C2   DT A 251      47.047 259.785 166.155 
ATOM   5162  O2   DT A 251      46.186 259.243 166.827 
ATOM   5163  N3   DT A 251      48.390 259.636 166.444 
ATOM   5164  C4   DT A 251      49.442 260.202 165.754 
ATOM   5165  O4   DT A 251      50.605 259.995 166.107 
ATOM   5166  C5   DT A 251      49.042 261.018 164.633 
ATOM   5167  C7   DT A 251      50.126 261.671 163.827 
ATOM   5168  C6   DT A 251      47.744 261.180 164.330 
ATOM   5169  P    DA A 252      41.604 262.838 164.784 
ATOM   5170  OP1  DA A 252      40.469 262.601 163.865 
ATOM   5171  OP2  DA A 252      42.266 264.157 164.671 
ATOM   5172  O5'  DA A 252      41.133 262.602 166.294 
ATOM   5173  C5'  DA A 252      41.169 261.268 166.836 
ATOM   5174  C4'  DA A 252      41.742 261.293 168.240 
ATOM   5175  O4'  DA A 252      43.193 261.176 168.249 
ATOM   5176  C3'  DA A 252      41.470 262.563 169.046 
ATOM   5177  O3'  DA A 252      41.255 262.207 170.407 
ATOM   5178  C2'  DA A 252      42.765 263.367 168.952 
ATOM   5179  C1'  DA A 252      43.718 262.184 169.099 
ATOM   5180  N9   DA A 252      45.111 262.479 168.662 
ATOM   5181  C8   DA A 252      45.528 263.291 167.647 
ATOM   5182  N7   DA A 252      46.817 263.344 167.512 
ATOM   5183  C5   DA A 252      47.292 262.505 168.511 
ATOM   5184  C6   DA A 252      48.590 262.131 168.896 
ATOM   5185  N6   DA A 252      49.699 262.578 168.289 
ATOM   5186  N1   DA A 252      48.708 261.280 169.932 
ATOM   5187  C2   DA A 252      47.602 260.839 170.530 
ATOM   5188  N3   DA A 252      46.345 261.117 170.260 
ATOM   5189  C4   DA A 252      46.255 261.971 169.221 
ATOM   5190  P    DA A 253      40.124 262.972 171.241 
ATOM   5191  OP1  DA A 253      38.807 262.346 170.980 
ATOM   5192  OP2  DA A 253      40.213 264.426 170.980 
ATOM   5193  O5'  DA A 253      40.577 262.667 172.744 
ATOM   5194  C5'  DA A 253      41.274 261.438 173.027 
ATOM   5195  C4'  DA A 253      42.442 261.707 173.955 
ATOM   5196  O4'  DA A 253      43.657 262.056 173.233 
ATOM   5197  C3'  DA A 253      42.256 262.860 174.942 
ATOM   5198  O3'  DA A 253      42.877 262.516 176.174 
ATOM   5199  C2'  DA A 253      43.022 264.028 174.321 
ATOM   5200  C1'  DA A 253      44.216 263.216 173.830 
ATOM   5201  N9   DA A 253      45.035 263.917 172.803 
ATOM   5202  C8   DA A 253      44.619 264.773 171.824 
ATOM   5203  N7   DA A 253      45.578 265.226 171.079 
ATOM   5204  C5   DA A 253      46.717 264.627 171.599 
ATOM   5205  C6   DA A 253      48.074 264.702 171.244 
ATOM   5206  N6   DA A 253      48.533 265.449 170.230 
ATOM   5207  N1   DA A 253      48.946 263.978 171.972 
ATOM   5208  C2   DA A 253      48.484 263.237 172.978 
ATOM   5209  N3   DA A 253      47.247 263.090 173.401 
ATOM   5210  C4   DA A 253      46.394 263.824 172.656 
ATOM   5211  P    DC A 254      42.158 262.920 177.546 
ATOM   5212  OP1  DC A 254      41.145 261.898 177.893 
ATOM   5213  OP2  DC A 254      41.669 264.314 177.458 
ATOM   5214  O5'  DC A 254      43.378 262.842 178.577 
ATOM   5215  C5'  DC A 254      44.448 261.912 178.325 
ATOM   5216  C4'  DC A 254      45.784 262.579 178.581 
ATOM   5217  O4'  DC A 254      46.300 263.262 177.402 
ATOM   5218  C3'  DC A 254      45.794 263.656 179.665 
ATOM   5219  O3'  DC A 254      47.024 263.583 180.377 
ATOM   5220  C2'  DC A 254      45.755 264.978 178.898 
ATOM   5221  C1'  DC A 254      46.713 264.565 177.786 
ATOM   5222  N1   DC A 254      46.650 265.442 176.583 
ATOM   5223  C2   DC A 254      47.831 265.670 175.883 
ATOM   5224  O2   DC A 254      48.873 265.140 176.283 
ATOM   5225  N3   DC A 254      47.794 266.468 174.785 
ATOM   5226  C4   DC A 254      46.644 267.024 174.384 
ATOM   5227  N4   DC A 254      46.659 267.795 173.307 
ATOM   5228  C5   DC A 254      45.417 266.803 175.091 
ATOM   5229  C6   DC A 254      45.476 266.003 176.186 
ATOM   5230  P    DA A 255      47.017 263.799 181.962 
ATOM   5231  OP1  DA A 255      46.675 262.525 182.635 
ATOM   5232  OP2  DA A 255      46.167 264.961 182.301 
ATOM   5233  O5'  DA A 255      48.552 264.158 182.239 
ATOM   5234  C5'  DA A 255      49.564 263.605 181.377 
ATOM   5235  C4'  DA A 255      50.580 264.672 181.021 
ATOM   5236  O4'  DA A 255      50.198 265.430 179.837 
ATOM   5237  C3'  DA A 255      50.820 265.744 182.083 
ATOM   5238  O3'  DA A 255      52.198 266.097 182.079 
ATOM   5239  C2'  DA A 255      50.009 266.949 181.607 
ATOM   5240  C1'  DA A 255      50.343 266.812 180.124 
ATOM   5241  N9   DA A 255      49.423 267.569 179.231 
ATOM   5242  C8   DA A 255      48.087 267.802 179.389 
ATOM   5243  N7   DA A 255      47.559 268.501 178.433 
ATOM   5244  C5   DA A 255      48.622 268.751 177.576 
ATOM   5245  C6   DA A 255      48.715 269.451 176.361 
ATOM   5246  N6   DA A 255      47.672 270.057 175.774 
ATOM   5247  N1   DA A 255      49.922 269.508 175.771 
ATOM   5248  C2   DA A 255      50.954 268.905 176.358 
ATOM   5249  N3   DA A 255      50.988 268.226 177.485 
ATOM   5250  C4   DA A 255      49.767 268.185 178.056 
ATOM   5251  P    DA A 256      52.933 266.370 183.475 
ATOM   5252  OP1  DA A 256      53.372 265.086 184.064 
ATOM   5253  OP2  DA A 256      52.073 267.217 184.331 
ATOM   5254  O5'  DA A 256      54.210 267.210 182.999 
ATOM   5255  C5'  DA A 256      54.756 266.968 181.690 
ATOM   5256  C4'  DA A 256      55.084 268.285 181.013 
ATOM   5257  O4'  DA A 256      53.951 268.828 180.278 
ATOM   5258  C3'  DA A 256      55.500 269.424 181.943 
ATOM   5259  O3'  DA A 256      56.511 270.195 181.304 
ATOM   5260  C2'  DA A 256      54.246 270.287 182.084 
ATOM   5261  C1'  DA A 256      53.805 270.196 180.625 
ATOM   5262  N9   DA A 256      52.384 270.582 180.404 
ATOM   5263  C8   DA A 256      51.314 270.386 181.229 
ATOM   5264  N7   DA A 256      50.195 270.838 180.754 
ATOM   5265  C5   DA A 256      50.547 271.373 179.523 
ATOM   5266  C6   DA A 256      49.800 272.012 178.518 
ATOM   5267  N6   DA A 256      48.480 272.228 178.603 
ATOM   5268  N1   DA A 256      50.462 272.422 177.420 
ATOM   5269  C2   DA A 256      51.775 272.203 177.342 
ATOM   5270  N3   DA A 256      52.573 271.622 178.210 
ATOM   5271  C4   DA A 256      51.886 271.221 179.300 
ATOM   5272  P    DC A 257      57.732 270.750 182.176 
ATOM   5273  OP1  DC A 257      58.765 269.698 182.307 
ATOM   5274  OP2  DC A 257      57.219 271.318 183.442 
ATOM   5275  O5'  DC A 257      58.278 271.928 181.241 
ATOM   5276  C5'  DC A 257      58.127 271.813 179.814 
ATOM   5277  C4'  DC A 257      57.662 273.134 179.234 
ATOM   5278  O4'  DC A 257      56.211 273.256 179.228 
ATOM   5279  C3'  DC A 257      58.134 274.387 179.971 
ATOM   5280  O3'  DC A 257      58.400 275.409 179.017 
ATOM   5281  C2'  DC A 257      56.934 274.814 180.817 
ATOM   5282  C1'  DC A 257      55.866 274.523 179.768 
ATOM   5283  N1   DC A 257      54.488 274.427 180.327 
ATOM   5284  C2   DC A 257      53.434 274.885 179.540 
ATOM   5285  O2   DC A 257      53.684 275.347 178.421 
ATOM   5286  N3   DC A 257      52.172 274.808 180.032 
ATOM   5287  C4   DC A 257      51.944 274.301 181.250 
ATOM   5288  N4   DC A 257      50.694 274.246 181.685 
ATOM   5289  C5   DC A 257      53.013 273.825 182.076 
ATOM   5290  C6   DC A 257      54.268 273.911 181.566 
ATOM   5291  P    DA A 258      59.669 276.361 179.234 
ATOM   5292  OP1  DA A 258      60.882 275.699 178.705 
ATOM   5293  OP2  DA A 258      59.728 276.794 180.647 
ATOM   5294  O5'  DA A 258      59.289 277.608 178.306 
ATOM   5295  C5'  DA A 258      58.477 277.388 177.137 
ATOM   5296  C4'  DA A 258      57.416 278.466 177.032 
ATOM   5297  O4'  DA A 258      56.201 278.121 177.758 
ATOM   5298  C3'  DA A 258      57.802 279.836 177.589 
ATOM   5299  O3'  DA A 258      57.233 280.845 176.763 
ATOM   5300  C2'  DA A 258      57.134 279.898 178.963 
ATOM   5301  C1'  DA A 258      55.823 279.236 178.551 
ATOM   5302  N9   DA A 258      55.019 278.734 179.700 
ATOM   5303  C8   DA A 258      55.462 278.203 180.878 
ATOM   5304  N7   DA A 258      54.510 277.856 181.688 
ATOM   5305  C5   DA A 258      53.350 278.179 180.998 
ATOM   5306  C6   DA A 258      51.989 278.053 181.323 
ATOM   5307  N6   DA A 258      51.548 277.543 182.481 
ATOM   5308  N1   DA A 258      51.093 278.474 180.410 
ATOM   5309  C2   DA A 258      51.537 278.979 179.260 
ATOM   5310  N3   DA A 258      52.774 279.146 178.849 
ATOM   5311  C4   DA A 258      53.651 278.718 179.781 
ATOM   5312  P    DA A 259      58.089 282.159 176.442 
ATOM   5313  OP1  DA A 259      59.000 281.892 175.306 
ATOM   5314  OP2  DA A 259      58.726 282.651 177.684 
ATOM   5315  O5'  DA A 259      56.944 283.178 175.986 
ATOM   5316  C5'  DA A 259      55.759 282.659 175.354 
ATOM   5317  C4'  DA A 259      54.528 283.339 175.921 
ATOM   5318  O4'  DA A 259      54.014 282.661 177.102 
ATOM   5319  C3'  DA A 259      54.719 284.785 176.379 
ATOM   5320  O3'  DA A 259      53.542 285.523 176.075 
ATOM   5321  C2'  DA A 259      54.856 284.694 177.899 
ATOM   5322  C1'  DA A 259      53.781 283.632 178.110 
ATOM   5323  N9   DA A 259      53.860 282.954 179.434 
ATOM   5324  C8   DA A 259      54.972 282.644 180.163 
ATOM   5325  N7   DA A 259      54.715 282.050 181.287 
ATOM   5326  C5   DA A 259      53.330 281.958 181.306 
ATOM   5327  C6   DA A 259      52.429 281.422 182.242 
ATOM   5328  N6   DA A 259      52.811 280.851 183.393 
ATOM   5329  N1   DA A 259      51.117 281.495 181.950 
ATOM   5330  C2   DA A 259      50.744 282.063 180.804 
ATOM   5331  N3   DA A 259      51.489 282.595 179.860 
ATOM   5332  C4   DA A 259      52.798 282.509 180.176 
ATOM   5333  P    DG A 260      53.685 287.025 175.540 
ATOM   5334  OP1  DG A 260      53.925 287.010 174.080 
ATOM   5335  OP2  DG A 260      54.685 287.749 176.354 
ATOM   5336  O5'  DG A 260      52.224 287.607 175.839 
ATOM   5337  C5'  DG A 260      51.097 286.712 175.815 
ATOM   5338  C4'  DG A 260      50.188 286.991 176.995 
ATOM   5339  O4'  DG A 260      50.570 286.239 178.182 
ATOM   5340  C3'  DG A 260      50.148 288.442 177.475 
ATOM   5341  O3'  DG A 260      48.823 288.755 177.886 
ATOM   5342  C2'  DG A 260      51.057 288.468 178.704 
ATOM   5343  C1'  DG A 260      50.606 287.131 179.285 
ATOM   5344  N9   DG A 260      51.542 286.573 180.301 
ATOM   5345  C8   DG A 260      52.916 286.656 180.358 
ATOM   5346  N7   DG A 260      53.445 286.050 181.394 
ATOM   5347  C5   DG A 260      52.343 285.531 182.071 
ATOM   5348  C6   DG A 260      52.281 284.773 183.270 
ATOM   5349  O6   DG A 260      53.201 284.399 183.992 
ATOM   5350  N1   DG A 260      50.959 284.451 183.604 
ATOM   5351  C2   DG A 260      49.843 284.812 182.875 
ATOM   5352  N2   DG A 260      48.668 284.405 183.362 
ATOM   5353  N3   DG A 260      49.901 285.522 181.750 
ATOM   5354  C4   DG A 260      51.177 285.844 181.413 
ATOM   5355  P    DC A 261      48.224 290.199 177.541 
ATOM   5356  OP1  DC A 261      47.682 290.195 176.163 
ATOM   5357  OP2  DC A 261      49.233 291.239 177.839 
ATOM   5358  O5'  DC A 261      47.021 290.301 178.592 
ATOM   5359  C5'  DC A 261      46.360 289.094 179.016 
ATOM   5360  C4'  DC A 261      46.140 289.124 180.516 
ATOM   5361  O4'  DC A 261      47.273 288.586 181.254 
ATOM   5362  C3'  DC A 261      45.924 290.507 181.129 
ATOM   5363  O3'  DC A 261      44.966 290.402 182.175 
ATOM   5364  C2'  DC A 261      47.274 290.874 181.742 
ATOM   5365  C1'  DC A 261      47.598 289.491 182.298 
ATOM   5366  N1   DC A 261      49.035 289.305 182.641 
ATOM   5367  C2   DC A 261      49.343 288.503 183.737 
ATOM   5368  O2   DC A 261      48.419 287.984 184.374 
ATOM   5369  N3   DC A 261      50.647 288.322 184.067 
ATOM   5370  C4   DC A 261      51.620 288.902 183.351 
ATOM   5371  N4   DC A 261      52.876 288.694 183.713 
ATOM   5372  C5   DC A 261      51.325 289.731 182.221 
ATOM   5373  C6   DC A 261      50.015 289.900 181.908 
ATOM   5374  P    DA A 262      43.880 291.564 182.354 
ATOM   5375  OP1  DA A 262      42.744 291.327 181.435 
ATOM   5376  OP2  DA A 262      44.542 292.883 182.241 
ATOM   5377  O5'  DA A 262      43.409 291.328 183.864 
ATOM   5378  C5'  DA A 262      43.444 289.994 184.406 
ATOM   5379  C4'  DA A 262      44.017 290.019 185.809 
ATOM   5380  O4'  DA A 262      45.469 289.902 185.819 
ATOM   5381  C3'  DA A 262      43.745 291.289 186.616 
ATOM   5382  O3'  DA A 262      43.531 290.933 187.977 
ATOM   5383  C2'  DA A 262      45.041 292.093 186.522 
ATOM   5384  C1'  DA A 262      45.994 290.910 186.669 
ATOM   5385  N9   DA A 262      47.387 291.205 186.232 
ATOM   5386  C8   DA A 262      47.803 292.017 185.217 
ATOM   5387  N7   DA A 262      49.092 292.070 185.082 
ATOM   5388  C5   DA A 262      49.568 291.231 186.081 
ATOM   5389  C6   DA A 262      50.865 290.858 186.466 
ATOM   5390  N6   DA A 262      51.975 291.304 185.859 
ATOM   5391  N1   DA A 262      50.983 290.006 187.502 
ATOM   5392  C2   DA A 262      49.877 289.565 188.100 
ATOM   5393  N3   DA A 262      48.621 289.843 187.830 
ATOM   5394  C4   DA A 262      48.531 290.697 186.791 
ATOM   5395  P    DT A 263      42.399 291.698 188.810 
ATOM   5396  OP1  DT A 263      41.083 291.072 188.550 
ATOM   5397  OP2  DT A 263      42.489 293.152 188.550 
ATOM   5398  O5'  DT A 263      42.853 291.393 190.313 
ATOM   5399  C5'  DT A 263      43.550 290.164 190.596 
ATOM   5400  C4'  DT A 263      44.718 290.433 191.525 
ATOM   5401  O4'  DT A 263      45.932 290.782 190.803 
ATOM   5402  C3'  DT A 263      44.532 291.586 192.511 
ATOM   5403  O3'  DT A 263      45.153 291.242 193.744 
ATOM   5404  C2'  DT A 263      45.297 292.754 191.891 
ATOM   5405  C1'  DT A 263      46.491 291.942 191.400 
ATOM   5406  N1   DT A 263      47.311 292.643 190.372 
ATOM   5407  C2   DT A 263      48.666 292.416 190.392 
ATOM   5408  O2   DT A 263      49.204 291.679 191.200 
ATOM   5409  N3   DT A 263      49.393 293.083 189.426 
ATOM   5410  C4   DT A 263      48.890 293.937 188.465 
ATOM   5411  O4   DT A 263      49.640 294.478 187.651 
ATOM   5412  C5   DT A 263      47.457 294.112 188.526 
ATOM   5413  C7   DT A 263      46.827 295.026 187.517 
ATOM   5414  C6   DT A 263      46.726 293.476 189.456 
ATOM   5415  P    DT A 264      44.433 291.646 195.115 
ATOM   5416  OP1  DT A 264      43.421 290.624 195.463 
ATOM   5417  OP2  DT A 264      43.945 293.040 195.028 
ATOM   5418  O5'  DT A 264      45.654 291.568 196.147 
ATOM   5419  C5'  DT A 264      46.723 290.638 195.894 
ATOM   5420  C4'  DT A 264      48.060 291.305 196.150 
ATOM   5421  O4'  DT A 264      48.575 291.988 194.972 
ATOM   5422  C3'  DT A 264      48.070 292.382 197.235 
ATOM   5423  O3'  DT A 264      49.300 292.309 197.946 
ATOM   5424  C2'  DT A 264      48.030 293.704 196.467 
ATOM   5425  C1'  DT A 264      48.989 293.291 195.355 
ATOM   5426  N1   DT A 264      48.925 294.169 194.153 
ATOM   5427  C2   DT A 264      50.099 294.383 193.473 
ATOM   5428  O2   DT A 264      51.161 293.892 193.812 
ATOM   5429  N3   DT A 264      50.001 295.203 192.364 
ATOM   5430  C4   DT A 264      48.854 295.809 191.893 
ATOM   5431  O4   DT A 264      48.891 296.523 190.888 
ATOM   5432  C5   DT A 264      47.674 295.524 192.673 
ATOM   5433  C7   DT A 264      46.382 296.144 192.230 
ATOM   5434  C6   DT A 264      47.740 294.731 193.756 
ATOM   5435  P    DC A 265      49.293 292.525 199.532 
ATOM   5436  OP1  DC A 265      48.950 291.251 200.205 
ATOM   5437  OP2  DC A 265      48.442 293.687 199.871 
ATOM   5438  O5'  DC A 265      50.827 292.884 199.809 
ATOM   5439  C5'  DC A 265      51.840 292.331 198.946 
ATOM   5440  C4'  DC A 265      52.856 293.398 198.590 
ATOM   5441  O4'  DC A 265      52.474 294.156 197.406 
ATOM   5442  C3'  DC A 265      53.095 294.470 199.653 
ATOM   5443  O3'  DC A 265      54.474 294.823 199.649 
ATOM   5444  C2'  DC A 265      52.285 295.675 199.176 
ATOM   5445  C1'  DC A 265      52.618 295.538 197.694 
ATOM   5446  N1   DC A 265      51.699 296.295 196.800 
ATOM   5447  C2   DC A 265      52.232 296.854 195.642 
ATOM   5448  O2   DC A 265      53.437 296.700 195.405 
ATOM   5449  N3   DC A 265      51.410 297.549 194.815 
ATOM   5450  C4   DC A 265      50.112 297.693 195.106 
ATOM   5451  N4   DC A 265      49.351 298.380 194.266 
ATOM   5452  C5   DC A 265      49.543 297.126 196.293 
ATOM   5453  C6   DC A 265      50.381 296.436 197.107 
ATOM   5454  P    DT A 266      55.208 295.096 201.045 
ATOM   5455  OP1  DT A 266      55.647 293.812 201.634 
ATOM   5456  OP2  DT A 266      54.349 295.943 201.900 
ATOM   5457  O5'  DT A 266      56.486 295.936 200.569 
ATOM   5458  C5'  DT A 266      57.031 295.694 199.259 
ATOM   5459  C4'  DT A 266      57.359 297.011 198.583 
ATOM   5460  O4'  DT A 266      56.226 297.554 197.847 
ATOM   5461  C3'  DT A 266      57.775 298.150 199.513 
ATOM   5462  O3'  DT A 266      58.786 298.921 198.873 
ATOM   5463  C2'  DT A 266      56.522 299.013 199.653 
ATOM   5464  C1'  DT A 266      56.081 298.923 198.195 
ATOM   5465  N1   DT A 266      54.659 299.308 197.974 
ATOM   5466  C2   DT A 266      54.361 299.945 196.794 
ATOM   5467  O2   DT A 266      55.199 300.198 195.946 
ATOM   5468  N3   DT A 266      53.033 300.288 196.624 
ATOM   5469  C4   DT A 266      52.006 300.051 197.515 
ATOM   5470  O4   DT A 266      50.855 300.405 197.253 
ATOM   5471  C5   DT A 266      52.419 299.378 198.724 
ATOM   5472  C7   DT A 266      51.361 299.082 199.748 
ATOM   5473  C6   DT A 266      53.702 299.034 198.915 
ATOM   5474  P    DA A 267      60.007 299.476 199.746 
ATOM   5475  OP1  DA A 267      61.041 298.424 199.877 
ATOM   5476  OP2  DA A 267      59.495 300.044 201.012 
ATOM   5477  O5'  DA A 267      60.554 300.654 198.811 
ATOM   5478  C5'  DA A 267      60.402 300.539 197.384 
ATOM   5479  C4'  DA A 267      59.937 301.860 196.804 
ATOM   5480  O4'  DA A 267      58.486 301.983 196.797 
ATOM   5481  C3'  DA A 267      60.410 303.113 197.540 
ATOM   5482  O3'  DA A 267      60.675 304.135 196.587 
ATOM   5483  C2'  DA A 267      59.210 303.540 198.387 
ATOM   5484  C1'  DA A 267      58.141 303.249 197.338 
ATOM   5485  N9   DA A 267      56.764 303.154 197.897 
ATOM   5486  C8   DA A 267      56.373 302.666 199.111 
ATOM   5487  N7   DA A 267      55.092 302.719 199.310 
ATOM   5488  C5   DA A 267      54.595 303.282 198.143 
ATOM   5489  C6   DA A 267      53.293 303.604 197.727 
ATOM   5490  N6   DA A 267      52.203 303.395 198.478 
ATOM   5491  N1   DA A 267      53.152 304.153 196.506 
ATOM   5492  C2   DA A 267      54.239 304.359 195.763 
ATOM   5493  N3   DA A 267      55.497 304.100 196.045 
ATOM   5494  C4   DA A 267      55.611 303.552 197.272 
ATOM   5495  P    DT A 268      61.944 305.087 196.804 
ATOM   5496  OP1  DT A 268      63.158 304.425 196.275 
ATOM   5497  OP2  DT A 268      62.004 305.520 198.217 
ATOM   5498  O5'  DT A 268      61.565 306.335 195.876 
ATOM   5499  C5'  DT A 268      60.753 306.114 194.706 
ATOM   5500  C4'  DT A 268      59.692 307.192 194.601 
ATOM   5501  O4'  DT A 268      58.477 306.848 195.327 
ATOM   5502  C3'  DT A 268      60.078 308.562 195.158 
ATOM   5503  O3'  DT A 268      59.508 309.571 194.333 
ATOM   5504  C2'  DT A 268      59.410 308.624 196.532 
ATOM   5505  C1'  DT A 268      58.098 307.962 196.121 
ATOM   5506  N1   DT A 268      57.295 307.460 197.270 
ATOM   5507  C2   DT A 268      55.927 307.531 197.155 
ATOM   5508  O2   DT A 268      55.366 307.978 196.169 
ATOM   5509  N3   DT A 268      55.215 307.058 198.240 
ATOM   5510  C4   DT A 268      55.745 306.532 199.401 
ATOM   5511  O4   DT A 268      55.005 306.140 200.306 
ATOM   5512  C5   DT A 268      57.188 306.500 199.428 
ATOM   5513  C7   DT A 268      57.847 305.943 200.656 
ATOM   5514  C6   DT A 268      57.905 306.954 198.388 
ATOM   5515  P    DT A 269      60.365 310.885 194.012 
ATOM   5516  OP1  DT A 269      61.275 310.618 192.876 
ATOM   5517  OP2  DT A 269      61.002 311.377 195.253 
ATOM   5518  O5'  DT A 269      59.219 311.905 193.556 
ATOM   5519  C5'  DT A 269      58.034 311.385 192.924 
ATOM   5520  C4'  DT A 269      56.804 312.065 193.490 
ATOM   5521  O4'  DT A 269      56.290 311.387 194.672 
ATOM   5522  C3'  DT A 269      56.995 313.511 193.949 
ATOM   5523  O3'  DT A 269      55.818 314.249 193.645 
ATOM   5524  C2'  DT A 269      57.132 313.420 195.469 
ATOM   5525  C1'  DT A 269      56.057 312.358 195.680 
ATOM   5526  N1   DT A 269      56.136 311.680 197.003 
ATOM   5527  C2   DT A 269      54.949 311.309 197.588 
ATOM   5528  O2   DT A 269      53.864 311.510 197.072 
ATOM   5529  N3   DT A 269      55.062 310.683 198.815 
ATOM   5530  C4   DT A 269      56.235 310.406 199.487 
ATOM   5531  O4   DT A 269      56.211 309.840 200.582 
ATOM   5532  C5   DT A 269      57.427 310.834 198.794 
ATOM   5533  C7   DT A 269      58.747 310.570 199.458 
ATOM   5534  C6   DT A 269      57.347 311.444 197.601 
ATOM   5535  P    DG A 270      55.960 315.751 193.109 
ATOM   5536  OP1  DG A 270      56.200 315.736 191.649 
ATOM   5537  OP2  DG A 270      56.960 316.475 193.924 
ATOM   5538  O5'  DG A 270      54.500 316.333 193.409 
ATOM   5539  C5'  DG A 270      53.372 315.438 193.385 
ATOM   5540  C4'  DG A 270      52.463 315.718 194.564 
ATOM   5541  O4'  DG A 270      52.846 314.965 195.751 
ATOM   5542  C3'  DG A 270      52.423 317.168 195.045 
ATOM   5543  O3'  DG A 270      51.098 317.481 195.456 
ATOM   5544  C2'  DG A 270      53.332 317.194 196.274 
ATOM   5545  C1'  DG A 270      52.882 315.857 196.855 
ATOM   5546  N9   DG A 270      53.817 315.299 197.871 
ATOM   5547  C8   DG A 270      55.192 315.382 197.928 
ATOM   5548  N7   DG A 270      55.720 314.777 198.964 
ATOM   5549  C5   DG A 270      54.618 314.257 199.641 
ATOM   5550  C6   DG A 270      54.557 313.499 200.840 
ATOM   5551  O6   DG A 270      55.477 313.125 201.562 
ATOM   5552  N1   DG A 270      53.234 313.177 201.174 
ATOM   5553  C2   DG A 270      52.118 313.538 200.445 
ATOM   5554  N2   DG A 270      50.943 313.131 200.932 
ATOM   5555  N3   DG A 270      52.177 314.248 199.320 
ATOM   5556  C4   DG A 270      53.453 314.570 198.983 
ATOM   5557  P    DA A 271      50.500 318.925 195.110 
ATOM   5558  OP1  DA A 271      49.958 318.921 193.733 
ATOM   5559  OP2  DA A 271      51.509 319.965 195.408 
ATOM   5560  O5'  DA A 271      49.297 319.027 196.162 
ATOM   5561  C5'  DA A 271      48.636 317.820 196.586 
ATOM   5562  C4'  DA A 271      48.415 317.850 198.085 
ATOM   5563  O4'  DA A 271      49.549 317.312 198.824 
ATOM   5564  C3'  DA A 271      48.199 319.233 198.698 
ATOM   5565  O3'  DA A 271      47.241 319.128 199.745 
ATOM   5566  C2'  DA A 271      49.550 319.601 199.312 
ATOM   5567  C1'  DA A 271      49.873 318.217 199.868 
ATOM   5568  N9   DA A 271      51.311 318.031 200.211 
ATOM   5569  C8   DA A 271      52.407 318.552 199.584 
ATOM   5570  N7   DA A 271      53.534 318.205 200.125 
ATOM   5571  C5   DA A 271      53.161 317.394 201.187 
ATOM   5572  C6   DA A 271      53.903 316.705 202.160 
ATOM   5573  N6   DA A 271      55.242 316.726 202.220 
ATOM   5574  N1   DA A 271      53.217 315.992 203.072 
ATOM   5575  C2   DA A 271      51.887 315.975 203.008 
ATOM   5576  N3   DA A 271      51.090 316.576 202.150 
ATOM   5577  C4   DA A 271      51.801 317.282 201.249 
ATOM   5578  P    DT A 272      46.155 320.291 199.924 
ATOM   5579  OP1  DT A 272      45.020 320.053 199.005 
ATOM   5580  OP2  DT A 272      46.817 321.609 199.811 
ATOM   5581  O5'  DT A 272      45.684 320.054 201.434 
ATOM   5582  C5'  DT A 272      45.720 318.720 201.975 
ATOM   5583  C4'  DT A 272      46.293 318.745 203.379 
ATOM   5584  O4'  DT A 272      47.744 318.628 203.389 
ATOM   5585  C3'  DT A 272      46.020 320.015 204.186 
ATOM   5586  O3'  DT A 272      45.806 319.659 205.546 
ATOM   5587  C2'  DT A 272      47.316 320.819 204.092 
ATOM   5588  C1'  DT A 272      48.269 319.636 204.239 
ATOM   5589  N1   DT A 272      49.662 319.931 203.801 
ATOM   5590  C2   DT A 272      50.678 319.318 204.495 
ATOM   5591  O2   DT A 272      50.480 318.562 205.430 
ATOM   5592  N3   DT A 272      51.956 319.616 204.061 
ATOM   5593  C4   DT A 272      52.291 320.454 203.018 
ATOM   5594  O4   DT A 272      53.473 320.644 202.722 
ATOM   5595  C5   DT A 272      51.158 321.050 202.352 
ATOM   5596  C7   DT A 272      51.436 321.977 201.205 
ATOM   5597  C6   DT A 272      49.905 320.779 202.753 
ATOM   5598  P    DA A 273      44.675 320.424 206.380 
ATOM   5599  OP1  DA A 273      43.358 319.798 206.120 
ATOM   5600  OP2  DA A 273      44.764 321.878 206.120 
ATOM   5601  O5'  DA A 273      45.128 320.119 207.883 
ATOM   5602  C5'  DA A 273      45.825 318.891 208.166 
ATOM   5603  C4'  DA A 273      46.993 319.159 209.095 
ATOM   5604  O4'  DA A 273      48.208 319.509 208.372 
ATOM   5605  C3'  DA A 273      46.807 320.312 210.081 
ATOM   5606  O3'  DA A 273      47.428 319.969 211.313 
ATOM   5607  C2'  DA A 273      47.573 321.480 209.460 
ATOM   5608  C1'  DA A 273      48.766 320.669 208.970 
ATOM   5609  N9   DA A 273      49.586 321.370 207.942 
ATOM   5610  C8   DA A 273      49.170 322.226 206.963 
ATOM   5611  N7   DA A 273      50.129 322.678 206.219 
ATOM   5612  C5   DA A 273      51.268 322.079 206.739 
ATOM   5613  C6   DA A 273      52.625 322.154 206.383 
ATOM   5614  N6   DA A 273      53.084 322.901 205.369 
ATOM   5615  N1   DA A 273      53.497 321.431 207.111 
ATOM   5616  C2   DA A 273      53.035 320.690 208.117 
ATOM   5617  N3   DA A 273      51.798 320.542 208.540 
ATOM   5618  C4   DA A 273      50.945 321.276 207.795 
ATOM   5619  P    DA A 274      46.709 320.372 212.685 
ATOM   5620  OP1  DA A 274      45.696 319.350 213.033 
ATOM   5621  OP2  DA A 274      46.220 321.766 212.597 
ATOM   5622  O5'  DA A 274      47.929 320.294 213.717 
ATOM   5623  C5'  DA A 274      48.999 319.364 213.464 
ATOM   5624  C4'  DA A 274      50.335 320.031 213.720 
ATOM   5625  O4'  DA A 274      50.851 320.714 212.542 
ATOM   5626  C3'  DA A 274      50.345 321.108 214.805 
ATOM   5627  O3'  DA A 274      51.575 321.035 215.516 
ATOM   5628  C2'  DA A 274      50.306 322.430 214.037 
ATOM   5629  C1'  DA A 274      51.264 322.017 212.925 
ATOM   5630  N9   DA A 274      51.201 322.895 211.723 
ATOM   5631  C8   DA A 274      50.113 323.529 211.193 
ATOM   5632  N7   DA A 274      50.380 324.229 210.134 
ATOM   5633  C5   DA A 274      51.743 324.046 209.945 
ATOM   5634  C6   DA A 274      52.639 324.531 208.979 
ATOM   5635  N6   DA A 274      52.277 325.338 207.972 
ATOM   5636  N1   DA A 274      53.928 324.154 209.085 
ATOM   5637  C2   DA A 274      54.281 323.352 210.087 
ATOM   5638  N3   DA A 274      53.539 322.839 211.043 
ATOM   5639  C4   DA A 274      52.254 323.231 210.914 
ATOM   5640  P    DG A 275      51.568 321.251 217.101 
ATOM   5641  OP1  DG A 275      51.226 319.977 217.774 
ATOM   5642  OP2  DG A 275      50.718 322.413 217.440 
ATOM   5643  O5'  DG A 275      53.103 321.610 217.378 
ATOM   5644  C5'  DG A 275      54.115 321.057 216.516 
ATOM   5645  C4'  DG A 275      55.131 322.124 216.160 
ATOM   5646  O4'  DG A 275      54.749 322.882 214.976 
ATOM   5647  C3'  DG A 275      55.371 323.196 217.223 
ATOM   5648  O3'  DG A 275      56.749 323.549 217.218 
ATOM   5649  C2'  DG A 275      54.560 324.401 216.746 
ATOM   5650  C1'  DG A 275      54.894 324.264 215.263 
ATOM   5651  N9   DG A 275      53.974 325.021 214.370 
ATOM   5652  C8   DG A 275      52.626 325.267 214.514 
ATOM   5653  N7   DG A 275      52.105 325.974 213.541 
ATOM   5654  C5   DG A 275      53.184 326.215 212.692 
ATOM   5655  C6   DG A 275      53.243 326.929 211.468 
ATOM   5656  O6   DG A 275      52.338 327.507 210.869 
ATOM   5657  N1   DG A 275      54.540 326.929 210.935 
ATOM   5658  C2   DG A 275      55.636 326.317 211.511 
ATOM   5659  N2   DG A 275      56.787 326.431 210.845 
ATOM   5660  N3   DG A 275      55.580 325.646 212.660 
ATOM   5661  C4   DG A 275      54.330 325.638 213.189 
ATOM   5662  P    DG A 276      57.484 323.823 218.614 
ATOM   5663  OP1  DG A 276      57.923 322.538 219.204 
ATOM   5664  OP2  DG A 276      56.624 324.669 219.470 
ATOM   5665  O5'  DG A 276      58.761 324.662 218.139 
ATOM   5666  C5'  DG A 276      59.307 324.420 216.829 
ATOM   5667  C4'  DG A 276      59.635 325.737 216.153 
ATOM   5668  O4'  DG A 276      58.502 326.280 215.417 
ATOM   5669  C3'  DG A 276      60.051 326.876 217.083 
ATOM   5670  O3'  DG A 276      61.062 327.647 216.443 
ATOM   5671  C2'  DG A 276      58.797 327.739 217.223 
ATOM   5672  C1'  DG A 276      58.356 327.649 215.765 
ATOM   5673  N9   DG A 276      56.935 328.034 215.543 
ATOM   5674  C8   DG A 276      55.844 327.846 216.364 
ATOM   5675  N7   DG A 276      54.719 328.307 215.870 
ATOM   5676  C5   DG A 276      55.093 328.839 214.637 
ATOM   5677  C6   DG A 276      54.308 329.480 213.643 
ATOM   5678  O6   DG A 276      53.103 329.713 213.647 
ATOM   5679  N1   DG A 276      55.089 329.866 212.545 
ATOM   5680  C2   DG A 276      56.450 329.660 212.423 
ATOM   5681  N2   DG A 276      57.011 330.103 211.296 
ATOM   5682  N3   DG A 276      57.185 329.058 213.356 
ATOM   5683  C4   DG A 276      56.442 328.678 214.428 
ATOM   5684  P    DT A 277      62.283 328.202 217.315 
ATOM   5685  OP1  DT A 277      63.316 327.150 217.447 
ATOM   5686  OP2  DT A 277      61.770 328.770 218.582 
ATOM   5687  O5'  DT A 277      62.829 329.380 216.381 
ATOM   5688  C5'  DT A 277      62.678 329.265 214.953 
ATOM   5689  C4'  DT A 277      62.213 330.586 214.374 
ATOM   5690  O4'  DT A 277      60.762 330.709 214.367 
ATOM   5691  C3'  DT A 277      62.685 331.839 215.110 
ATOM   5692  O3'  DT A 277      62.951 332.861 214.157 
ATOM   5693  C2'  DT A 277      61.485 332.266 215.956 
ATOM   5694  C1'  DT A 277      60.417 331.975 214.907 
ATOM   5695  N1   DT A 277      59.039 331.880 215.466 
ATOM   5696  C2   DT A 277      58.011 332.335 214.678 
ATOM   5697  O2   DT A 277      58.185 332.802 213.565 
ATOM   5698  N3   DT A 277      56.749 332.232 215.230 
ATOM   5699  C4   DT A 277      56.438 331.722 216.474 
ATOM   5700  O4   DT A 277      55.269 331.681 216.860 
ATOM   5701  C5   DT A 277      57.583 331.269 217.227 
ATOM   5702  C7   DT A 277      57.335 330.700 218.594 
ATOM   5703  C6   DT A 277      58.822 331.359 216.715 
ATOM   5704  P    DA A 278      64.220 333.813 214.373 
ATOM   5705  OP1  DA A 278      65.433 333.151 213.845 
ATOM   5706  OP2  DA A 278      64.279 334.246 215.787 
ATOM   5707  O5'  DA A 278      63.840 335.061 213.445 
ATOM   5708  C5'  DA A 278      63.028 334.840 212.276 
ATOM   5709  C4'  DA A 278      61.967 335.918 212.171 
ATOM   5710  O4'  DA A 278      60.752 335.574 212.897 
ATOM   5711  C3'  DA A 278      62.353 337.288 212.728 
ATOM   5712  O3'  DA A 278      61.784 338.297 211.903 
ATOM   5713  C2'  DA A 278      61.685 337.350 214.102 
ATOM   5714  C1'  DA A 278      60.373 336.688 213.690 
ATOM   5715  N9   DA A 278      59.570 336.186 214.840 
ATOM   5716  C8   DA A 278      60.013 335.655 216.017 
ATOM   5717  N7   DA A 278      59.061 335.308 216.828 
ATOM   5718  C5   DA A 278      57.901 335.632 216.138 
ATOM   5719  C6   DA A 278      56.540 335.506 216.462 
ATOM   5720  N6   DA A 278      56.099 334.995 217.621 
ATOM   5721  N1   DA A 278      55.644 335.926 215.549 
ATOM   5722  C2   DA A 278      56.088 336.432 214.400 
ATOM   5723  N3   DA A 278      57.325 336.598 213.988 
ATOM   5724  C4   DA A 278      58.202 336.170 214.920 
ATOM   5725  P    DA A 279      62.640 339.611 211.581 
ATOM   5726  OP1  DA A 279      63.551 339.344 210.446 
ATOM   5727  OP2  DA A 279      63.277 340.103 212.823 
ATOM   5728  O5'  DA A 279      61.495 340.631 211.125 
ATOM   5729  C5'  DA A 279      60.310 340.111 210.493 
ATOM   5730  C4'  DA A 279      59.079 340.791 211.060 
ATOM   5731  O4'  DA A 279      58.565 340.113 212.241 
ATOM   5732  C3'  DA A 279      59.270 342.237 211.519 
ATOM   5733  O3'  DA A 279      58.093 342.976 211.215 
ATOM   5734  C2'  DA A 279      59.407 342.146 213.038 
ATOM   5735  C1'  DA A 279      58.332 341.085 213.250 
ATOM   5736  N9   DA A 279      58.411 340.406 214.573 
ATOM   5737  C8   DA A 279      59.523 340.097 215.302 
ATOM   5738  N7   DA A 279      59.266 339.502 216.426 
ATOM   5739  C5   DA A 279      57.881 339.410 216.446 
ATOM   5740  C6   DA A 279      56.980 338.874 217.381 
ATOM   5741  N6   DA A 279      57.362 338.303 218.532 
ATOM   5742  N1   DA A 279      55.668 338.947 217.089 
ATOM   5743  C2   DA A 279      55.295 339.515 215.944 
ATOM   5744  N3   DA A 279      56.040 340.047 214.999 
ATOM   5745  C4   DA A 279      57.349 339.961 215.315 
ATOM   5746  P    DC A 280      58.236 344.477 210.679 
ATOM   5747  OP1  DC A 280      58.476 344.462 209.219 
ATOM   5748  OP2  DC A 280      59.236 345.202 211.494 
ATOM   5749  O5'  DC A 280      56.775 345.059 210.979 
ATOM   5750  C5'  DC A 280      55.648 344.164 210.954 
ATOM   5751  C4'  DC A 280      54.738 344.444 212.134 
ATOM   5752  O4'  DC A 280      55.121 343.691 213.321 
ATOM   5753  C3'  DC A 280      54.699 345.894 212.614 
ATOM   5754  O3'  DC A 280      53.374 346.207 213.026 
ATOM   5755  C2'  DC A 280      55.608 345.920 213.843 
ATOM   5756  C1'  DC A 280      55.157 344.583 214.424 
ATOM   5757  N1   DC A 280      56.093 344.025 215.440 
ATOM   5758  C2   DC A 280      55.546 343.311 216.504 
ATOM   5759  O2   DC A 280      54.319 343.171 216.560 
ATOM   5760  N3   DC A 280      56.382 342.795 217.441 
ATOM   5761  C4   DC A 280      57.707 342.969 217.344 
ATOM   5762  N4   DC A 280      58.480 342.446 218.283 
ATOM   5763  C5   DC A 280      58.289 343.701 216.258 
ATOM   5764  C6   DC A 280      57.436 344.209 215.332 
ATOM   5765  P    DA A 281      52.775 347.651 212.680 
ATOM   5766  OP1  DA A 281      52.233 347.647 211.303 
ATOM   5767  OP2  DA A 281      53.784 348.691 212.978 
ATOM   5768  O5'  DA A 281      51.572 347.753 213.731 
ATOM   5769  C5'  DA A 281      50.911 346.547 214.155 
ATOM   5770  C4'  DA A 281      50.691 346.576 215.655 
ATOM   5771  O4'  DA A 281      51.824 346.038 216.394 
ATOM   5772  C3'  DA A 281      50.474 347.959 216.268 
ATOM   5773  O3'  DA A 281      49.517 347.855 217.315 
ATOM   5774  C2'  DA A 281      51.825 348.327 216.882 
ATOM   5775  C1'  DA A 281      52.149 346.944 217.437 
ATOM   5776  N9   DA A 281      53.586 346.757 217.781 
ATOM   5777  C8   DA A 281      54.683 347.278 217.154 
ATOM   5778  N7   DA A 281      55.809 346.931 217.694 
ATOM   5779  C5   DA A 281      55.436 346.120 218.757 
ATOM   5780  C6   DA A 281      56.179 345.432 219.729 
ATOM   5781  N6   DA A 281      57.518 345.452 219.790 
ATOM   5782  N1   DA A 281      55.493 344.719 220.642 
ATOM   5783  C2   DA A 281      54.162 344.701 220.577 
ATOM   5784  N3   DA A 281      53.365 345.302 219.720 
ATOM   5785  C4   DA A 281      54.077 346.008 218.819 
ATOM   5786  P    DA A 282      48.431 349.017 217.493 
ATOM   5787  OP1  DA A 282      47.295 348.779 216.574 
ATOM   5788  OP2  DA A 282      49.093 350.335 217.381 
ATOM   5789  O5'  DA A 282      47.960 348.780 219.003 
ATOM   5790  C5'  DA A 282      47.995 347.446 219.545 
ATOM   5791  C4'  DA A 282      48.568 347.472 220.949 
ATOM   5792  O4'  DA A 282      50.020 347.354 220.959 
ATOM   5793  C3'  DA A 282      48.296 348.741 221.755 
ATOM   5794  O3'  DA A 282      48.082 348.385 223.116 
ATOM   5795  C2'  DA A 282      49.592 349.545 221.661 
ATOM   5796  C1'  DA A 282      50.544 348.363 221.808 
ATOM   5797  N9   DA A 282      51.938 348.657 221.371 
ATOM   5798  C8   DA A 282      52.354 349.469 220.356 
ATOM   5799  N7   DA A 282      53.643 349.523 220.221 
ATOM   5800  C5   DA A 282      54.118 348.684 221.220 
ATOM   5801  C6   DA A 282      55.416 348.310 221.605 
ATOM   5802  N6   DA A 282      56.526 348.756 220.998 
ATOM   5803  N1   DA A 282      55.534 347.458 222.641 
ATOM   5804  C2   DA A 282      54.428 347.018 223.239 
ATOM   5805  N3   DA A 282      53.172 347.295 222.969 
ATOM   5806  C4   DA A 282      53.082 348.149 221.930 
ATOM   5807  P    DG A 283      46.950 349.150 223.950 
ATOM   5808  OP1  DG A 283      45.634 348.524 223.689 
ATOM   5809  OP2  DG A 283      47.040 350.604 223.689 
ATOM   5810  O5'  DG A 283      47.404 348.845 225.453 
ATOM   5811  C5'  DG A 283      48.101 347.617 225.736 
ATOM   5812  C4'  DG A 283      49.269 347.886 226.664 
ATOM   5813  O4'  DG A 283      50.483 348.235 225.942 
ATOM   5814  C3'  DG A 283      49.083 349.038 227.651 
ATOM   5815  O3'  DG A 283      49.704 348.695 228.883 
ATOM   5816  C2'  DG A 283      49.848 350.207 227.030 
ATOM   5817  C1'  DG A 283      51.042 349.395 226.539 
ATOM   5818  N9   DG A 283      51.862 350.096 225.512 
ATOM   5819  C8   DG A 283      51.459 350.962 224.519 
ATOM   5820  N7   DG A 283      52.439 351.411 223.772 
ATOM   5821  C5   DG A 283      53.572 350.800 224.310 
ATOM   5822  C6   DG A 283      54.933 350.899 223.924 
ATOM   5823  O6   DG A 283      55.430 351.556 223.013 
ATOM   5824  N1   DG A 283      55.756 350.111 224.741 
ATOM   5825  C2   DG A 283      55.318 349.329 225.793 
ATOM   5826  N2   DG A 283      56.263 348.650 226.450 
ATOM   5827  N3   DG A 283      54.041 349.236 226.154 
ATOM   5828  C4   DG A 283      53.230 349.995 225.372 
ATOM   5829  P    DT A 284      48.984 349.098 230.255 
ATOM   5830  OP1  DT A 284      47.972 348.076 230.602 
ATOM   5831  OP2  DT A 284      48.496 350.492 230.167 
ATOM   5832  O5'  DT A 284      50.204 349.020 231.287 
ATOM   5833  C5'  DT A 284      51.274 348.090 231.034 
ATOM   5834  C4'  DT A 284      52.611 348.757 231.290 
ATOM   5835  O4'  DT A 284      53.126 349.441 230.111 
ATOM   5836  C3'  DT A 284      52.621 349.834 232.374 
ATOM   5837  O3'  DT A 284      53.851 349.761 233.086 
ATOM   5838  C2'  DT A 284      52.581 351.156 231.607 
ATOM   5839  C1'  DT A 284      53.540 350.743 230.495 
ATOM   5840  N1   DT A 284      53.476 351.621 229.292 
ATOM   5841  C2   DT A 284      54.650 351.836 228.612 
ATOM   5842  O2   DT A 284      55.712 351.345 228.951 
ATOM   5843  N3   DT A 284      54.552 352.656 227.504 
ATOM   5844  C4   DT A 284      53.405 353.261 227.032 
ATOM   5845  O4   DT A 284      53.441 353.975 226.028 
ATOM   5846  C5   DT A 284      52.225 352.976 227.813 
ATOM   5847  C7   DT A 284      50.932 353.597 227.369 
ATOM   5848  C6   DT A 284      52.291 352.183 228.895 
ATOM   5849  P    DC A 285      53.844 349.977 234.671 
ATOM   5850  OP1  DC A 285      53.501 348.703 235.344 
ATOM   5851  OP2  DC A 285      52.993 351.139 235.010 
ATOM   5852  O5'  DC A 285      55.378 350.336 234.948 
ATOM   5853  C5'  DC A 285      56.390 349.784 234.086 
ATOM   5854  C4'  DC A 285      57.407 350.850 233.730 
ATOM   5855  O4'  DC A 285      57.024 351.608 232.546 
ATOM   5856  C3'  DC A 285      57.646 351.922 234.792 
ATOM   5857  O3'  DC A 285      59.025 352.275 234.788 
ATOM   5858  C2'  DC A 285      56.836 353.127 234.316 
ATOM   5859  C1'  DC A 285      57.169 352.990 232.833 
ATOM   5860  N1   DC A 285      56.250 353.747 231.940 
ATOM   5861  C2   DC A 285      56.783 354.307 230.781 
ATOM   5862  O2   DC A 285      57.988 354.153 230.545 
ATOM   5863  N3   DC A 285      55.961 355.001 229.954 
ATOM   5864  C4   DC A 285      54.663 355.145 230.245 
ATOM   5865  N4   DC A 285      53.902 355.832 229.406 
ATOM   5866  C5   DC A 285      54.094 354.579 231.432 
ATOM   5867  C6   DC A 285      54.932 353.889 232.246 
ATOM   5868  P    DG A 286      59.759 352.549 236.184 
ATOM   5869  OP1  DG A 286      60.198 351.264 236.773 
ATOM   5870  OP2  DG A 286      58.900 353.395 237.040 
ATOM   5871  O5'  DG A 286      61.037 353.388 235.709 
ATOM   5872  C5'  DG A 286      61.582 353.146 234.399 
ATOM   5873  C4'  DG A 286      61.910 354.463 233.722 
ATOM   5874  O4'  DG A 286      60.777 355.006 232.987 
ATOM   5875  C3'  DG A 286      62.326 355.603 234.652 
ATOM   5876  O3'  DG A 286      63.337 356.373 234.013 
ATOM   5877  C2'  DG A 286      61.073 356.465 234.793 
ATOM   5878  C1'  DG A 286      60.632 356.375 233.334 
ATOM   5879  N9   DG A 286      59.210 356.760 233.113 
ATOM   5880  C8   DG A 286      58.120 356.572 233.933 
ATOM   5881  N7   DG A 286      56.995 357.033 233.440 
ATOM   5882  C5   DG A 286      57.368 357.565 232.207 
ATOM   5883  C6   DG A 286      56.584 358.206 231.212 
ATOM   5884  O6   DG A 286      55.378 358.439 231.216 
ATOM   5885  N1   DG A 286      57.365 358.592 230.114 
ATOM   5886  C2   DG A 286      58.725 358.386 229.993 
ATOM   5887  N2   DG A 286      59.286 358.829 228.865 
ATOM   5888  N3   DG A 286      59.460 357.784 230.926 
ATOM   5889  C4   DG A 286      58.717 357.404 231.998 
ATOM   5890  P    DA A 287      64.558 356.928 234.885 
ATOM   5891  OP1  DA A 287      65.592 355.877 235.016 
ATOM   5892  OP2  DA A 287      64.046 357.496 236.151 
ATOM   5893  O5'  DA A 287      65.104 358.106 233.950 
ATOM   5894  C5'  DA A 287      64.953 357.992 232.523 
ATOM   5895  C4'  DA A 287      64.488 359.312 231.943 
ATOM   5896  O4'  DA A 287      63.037 359.435 231.937 
ATOM   5897  C3'  DA A 287      64.960 360.566 232.680 
ATOM   5898  O3'  DA A 287      65.226 361.587 231.726 
ATOM   5899  C2'  DA A 287      63.761 360.992 233.526 
ATOM   5900  C1'  DA A 287      62.692 360.701 232.477 
ATOM   5901  N9   DA A 287      61.315 360.606 233.036 
ATOM   5902  C8   DA A 287      60.924 360.118 234.251 
ATOM   5903  N7   DA A 287      59.643 360.171 234.450 
ATOM   5904  C5   DA A 287      59.146 360.734 233.282 
ATOM   5905  C6   DA A 287      57.844 361.056 232.866 
ATOM   5906  N6   DA A 287      56.754 360.847 233.617 
ATOM   5907  N1   DA A 287      57.703 361.605 231.645 
ATOM   5908  C2   DA A 287      58.790 361.811 230.903 
ATOM   5909  N3   DA A 287      60.048 361.552 231.184 
ATOM   5910  C4   DA A 287      60.162 361.004 232.411 
ATOM   5911  P    DT A 288      66.495 362.539 231.943 
ATOM   5912  OP1  DT A 288      67.709 361.877 231.414 
ATOM   5913  OP2  DT A 288      66.555 362.972 233.356 
ATOM   5914  O5'  DT A 288      66.116 363.787 231.015 
ATOM   5915  C5'  DT A 288      65.304 363.566 229.846 
ATOM   5916  C4'  DT A 288      64.243 364.644 229.741 
ATOM   5917  O4'  DT A 288      63.027 364.300 230.467 
ATOM   5918  C3'  DT A 288      64.628 366.014 230.298 
ATOM   5919  O3'  DT A 288      64.059 367.023 229.473 
ATOM   5920  C2'  DT A 288      63.961 366.076 231.672 
ATOM   5921  C1'  DT A 288      62.649 365.414 231.260 
ATOM   5922  N1   DT A 288      61.846 364.912 232.409 
ATOM   5923  C2   DT A 288      60.478 364.983 232.295 
ATOM   5924  O2   DT A 288      59.917 365.431 231.309 
ATOM   5925  N3   DT A 288      59.766 364.510 233.379 
ATOM   5926  C4   DT A 288      60.296 363.985 234.540 
ATOM   5927  O4   DT A 288      59.556 363.592 235.445 
ATOM   5928  C5   DT A 288      61.739 363.952 234.567 
ATOM   5929  C7   DT A 288      62.398 363.395 235.796 
ATOM   5930  C6   DT A 288      62.456 364.406 233.527 
ATOM   5931  P    DG A 289      64.916 368.337 229.151 
ATOM   5932  OP1  DG A 289      65.826 368.071 228.015 
ATOM   5933  OP2  DG A 289      65.553 368.829 230.393 
ATOM   5934  O5'  DG A 289      63.770 369.357 228.695 
ATOM   5935  C5'  DG A 289      62.585 368.838 228.063 
ATOM   5936  C4'  DG A 289      61.355 369.518 228.630 
ATOM   5937  O4'  DG A 289      60.840 368.839 229.811 
ATOM   5938  C3'  DG A 289      61.546 370.963 229.089 
ATOM   5939  O3'  DG A 289      60.369 371.702 228.784 
ATOM   5940  C2'  DG A 289      61.683 370.872 230.608 
ATOM   5941  C1'  DG A 289      60.607 369.811 230.819 
ATOM   5942  N9   DG A 289      60.687 369.133 232.143 
ATOM   5943  C8   DG A 289      61.798 368.813 232.893 
ATOM   5944  N7   DG A 289      61.523 368.212 234.025 
ATOM   5945  C5   DG A 289      60.132 368.129 234.027 
ATOM   5946  C6   DG A 289      59.250 367.578 234.993 
ATOM   5947  O6   DG A 289      59.520 367.042 236.063 
ATOM   5948  N1   DG A 289      57.911 367.704 234.595 
ATOM   5949  C2   DG A 289      57.481 368.285 233.419 
ATOM   5950  N2   DG A 289      56.161 368.307 233.223 
ATOM   5951  N3   DG A 289      58.310 368.801 232.512 
ATOM   5952  C4   DG A 289      59.612 368.687 232.883 
ATOM   5953  P    DG A 290      60.511 373.204 228.249 
ATOM   5954  OP1  DG A 290      60.751 373.188 226.789 
ATOM   5955  OP2  DG A 290      61.511 373.928 229.063 
ATOM   5956  O5'  DG A 290      59.051 373.786 228.549 
ATOM   5957  C5'  DG A 290      57.923 372.890 228.524 
ATOM   5958  C4'  DG A 290      57.014 373.170 229.704 
ATOM   5959  O4'  DG A 290      57.396 372.417 230.891 
ATOM   5960  C3'  DG A 290      56.974 374.620 230.184 
ATOM   5961  O3'  DG A 290      55.649 374.933 230.595 
ATOM   5962  C2'  DG A 290      57.883 374.646 231.413 
ATOM   5963  C1'  DG A 290      57.433 373.309 231.994 
ATOM   5964  N9   DG A 290      58.368 372.751 233.010 
ATOM   5965  C8   DG A 290      59.743 372.834 233.067 
ATOM   5966  N7   DG A 290      60.271 372.229 234.103 
ATOM   5967  C5   DG A 290      59.169 371.709 234.781 
ATOM   5968  C6   DG A 290      59.108 370.952 235.979 
ATOM   5969  O6   DG A 290      60.028 370.577 236.701 
ATOM   5970  N1   DG A 290      57.785 370.629 236.313 
ATOM   5971  C2   DG A 290      56.669 370.990 235.584 
ATOM   5972  N2   DG A 290      55.494 370.584 236.071 
ATOM   5973  N3   DG A 290      56.728 371.701 234.460 
ATOM   5974  C4   DG A 290      58.004 372.022 234.122 
ATOM   5975  P    DA A 291      55.051 376.377 230.250 
ATOM   5976  OP1  DA A 291      54.509 376.373 228.872 
ATOM   5977  OP2  DA A 291      56.060 377.417 230.548 
ATOM   5978  O5'  DA A 291      53.848 376.479 231.301 
ATOM   5979  C5'  DA A 291      53.187 375.273 231.725 
ATOM   5980  C4'  DA A 291      52.966 375.302 233.225 
ATOM   5981  O4'  DA A 291      54.100 374.764 233.963 
ATOM   5982  C3'  DA A 291      52.750 376.686 233.838 
ATOM   5983  O3'  DA A 291      51.792 376.581 234.884 
ATOM   5984  C2'  DA A 291      54.101 377.053 234.451 
ATOM   5985  C1'  DA A 291      54.424 375.670 235.007 
ATOM   5986  N9   DA A 291      55.862 375.483 235.350 
ATOM   5987  C8   DA A 291      56.958 376.004 234.724 
ATOM   5988  N7   DA A 291      58.085 375.657 235.264 
ATOM   5989  C5   DA A 291      57.712 374.846 236.327 
ATOM   5990  C6   DA A 291      58.454 374.158 237.299 
ATOM   5991  N6   DA A 291      59.793 374.178 237.360 
ATOM   5992  N1   DA A 291      57.768 373.445 238.212 
ATOM   5993  C2   DA A 291      56.438 373.428 238.147 
ATOM   5994  N3   DA A 291      55.641 374.028 237.290 
ATOM   5995  C4   DA A 291      56.352 374.735 236.388 
ATOM   5996  P    DT A 292      50.706 377.743 235.063 
ATOM   5997  OP1  DT A 292      49.571 377.505 234.144 
ATOM   5998  OP2  DT A 292      51.368 379.061 234.950 
ATOM   5999  O5'  DT A 292      50.235 377.506 236.573 
ATOM   6000  C5'  DT A 292      50.271 376.172 237.115 
ATOM   6001  C4'  DT A 292      50.844 376.198 238.518 
ATOM   6002  O4'  DT A 292      52.295 376.080 238.528 
ATOM   6003  C3'  DT A 292      50.571 377.467 239.325 
ATOM   6004  O3'  DT A 292      50.357 377.111 240.686 
ATOM   6005  C2'  DT A 292      51.867 378.271 239.231 
ATOM   6006  C1'  DT A 292      52.820 377.089 239.378 
ATOM   6007  N1   DT A 292      54.213 377.383 238.941 
ATOM   6008  C2   DT A 292      55.229 376.770 239.635 
ATOM   6009  O2   DT A 292      55.031 376.014 240.569 
ATOM   6010  N3   DT A 292      56.507 377.068 239.201 
ATOM   6011  C4   DT A 292      56.842 377.907 238.157 
ATOM   6012  O4   DT A 292      58.024 378.096 237.862 
ATOM   6013  C5   DT A 292      55.708 378.502 237.492 
ATOM   6014  C7   DT A 292      55.987 379.429 236.344 
ATOM   6015  C6   DT A 292      54.456 378.231 237.892 
ATOM   6016  P    DT A 293      49.226 377.877 241.519 
ATOM   6017  OP1  DT A 293      47.909 377.251 241.259 
ATOM   6018  OP2  DT A 293      49.315 379.331 241.259 
ATOM   6019  O5'  DT A 293      49.679 377.571 243.022 
ATOM   6020  C5'  DT A 293      50.376 376.343 243.305 
ATOM   6021  C4'  DT A 293      51.544 376.612 244.234 
ATOM   6022  O4'  DT A 293      52.759 376.961 243.512 
ATOM   6023  C3'  DT A 293      51.358 377.764 245.220 
ATOM   6024  O3'  DT A 293      51.979 377.421 246.453 
ATOM   6025  C2'  DT A 293      52.124 378.933 244.600 
ATOM   6026  C1'  DT A 293      53.317 378.121 244.109 
ATOM   6027  N1   DT A 293      54.137 378.822 243.081 
ATOM   6028  C2   DT A 293      55.492 378.595 243.101 
ATOM   6029  O2   DT A 293      56.030 377.858 243.910 
ATOM   6030  N3   DT A 293      56.220 379.262 242.135 
ATOM   6031  C4   DT A 293      55.716 380.116 241.175 
ATOM   6032  O4   DT A 293      56.467 380.656 240.361 
ATOM   6033  C5   DT A 293      54.284 380.291 241.235 
ATOM   6034  C7   DT A 293      53.654 381.205 240.226 
ATOM   6035  C6   DT A 293      53.552 379.655 242.165 
ATOM   6036  P    DC A 294      51.260 377.824 247.824 
ATOM   6037  OP1  DC A 294      50.247 376.802 248.172 
ATOM   6038  OP2  DC A 294      50.771 379.218 247.737 
ATOM   6039  O5'  DC A 294      52.480 377.746 248.856 
ATOM   6040  C5'  DC A 294      53.550 376.816 248.603 
ATOM   6041  C4'  DC A 294      54.886 377.483 248.859 
ATOM   6042  O4'  DC A 294      55.402 378.167 247.681 
ATOM   6043  C3'  DC A 294      54.896 378.560 249.944 
ATOM   6044  O3'  DC A 294      56.126 378.487 250.655 
ATOM   6045  C2'  DC A 294      54.857 379.882 249.176 
ATOM   6046  C1'  DC A 294      55.815 379.469 248.064 
ATOM   6047  N1   DC A 294      55.752 380.347 246.862 
ATOM   6048  C2   DC A 294      56.933 380.575 246.161 
ATOM   6049  O2   DC A 294      57.975 380.044 246.561 
ATOM   6050  N3   DC A 294      56.896 381.373 245.064 
ATOM   6051  C4   DC A 294      55.746 381.929 244.662 
ATOM   6052  N4   DC A 294      55.761 382.699 243.585 
ATOM   6053  C5   DC A 294      54.519 381.708 245.370 
ATOM   6054  C6   DC A 294      54.577 380.908 246.464 
ATOM   6055  P    DC A 295      56.119 378.703 252.241 
ATOM   6056  OP1  DC A 295      55.776 377.430 252.914 
ATOM   6057  OP2  DC A 295      55.269 379.865 252.580 
ATOM   6058  O5'  DC A 295      57.654 379.062 252.518 
ATOM   6059  C5'  DC A 295      58.666 378.510 251.655 
ATOM   6060  C4'  DC A 295      59.682 379.576 251.299 
ATOM   6061  O4'  DC A 295      59.300 380.334 250.116 
ATOM   6062  C3'  DC A 295      59.922 380.649 252.362 
ATOM   6063  O3'  DC A 295      61.300 381.001 252.358 
ATOM   6064  C2'  DC A 295      59.111 381.854 251.885 
ATOM   6065  C1'  DC A 295      59.445 381.717 250.403 
ATOM   6066  N1   DC A 295      58.525 382.473 249.509 
ATOM   6067  C2   DC A 295      59.059 383.033 248.351 
ATOM   6068  O2   DC A 295      60.263 382.879 248.114 
ATOM   6069  N3   DC A 295      58.237 383.727 247.524 
ATOM   6070  C4   DC A 295      56.939 383.872 247.815 
ATOM   6071  N4   DC A 295      56.178 384.558 246.975 
ATOM   6072  C5   DC A 295      56.369 383.305 249.002 
ATOM   6073  C6   DC A 295      57.207 382.615 249.816 
ATOM   6074  P    DT A 296      62.035 381.275 253.754 
ATOM   6075  OP1  DT A 296      62.474 379.990 254.343 
ATOM   6076  OP2  DT A 296      61.175 382.121 254.609 
ATOM   6077  O5'  DT A 296      63.312 382.114 253.278 
ATOM   6078  C5'  DT A 296      63.858 381.872 251.968 
ATOM   6079  C4'  DT A 296      64.186 383.189 251.292 
ATOM   6080  O4'  DT A 296      63.053 383.732 250.556 
ATOM   6081  C3'  DT A 296      64.602 384.329 252.222 
ATOM   6082  O3'  DT A 296      65.612 385.099 251.582 
ATOM   6083  C2'  DT A 296      63.348 385.192 252.362 
ATOM   6084  C1'  DT A 296      62.907 385.101 250.904 
ATOM   6085  N1   DT A 296      61.486 385.487 250.683 
ATOM   6086  C2   DT A 296      61.187 386.124 249.503 
ATOM   6087  O2   DT A 296      62.025 386.376 248.655 
ATOM   6088  N3   DT A 296      59.860 386.466 249.333 
ATOM   6089  C4   DT A 296      58.832 386.230 250.224 
ATOM   6090  O4   DT A 296      57.681 386.583 249.962 
ATOM   6091  C5   DT A 296      59.245 385.556 251.433 
ATOM   6092  C7   DT A 296      58.188 385.260 252.457 
ATOM   6093  C6   DT A 296      60.529 385.212 251.624 
ATOM   6094  P    DC A 297      66.834 385.654 252.455 
ATOM   6095  OP1  DC A 297      67.867 384.603 252.586 
ATOM   6096  OP2  DC A 297      66.321 386.222 253.721 
ATOM   6097  O5'  DC A 297      67.380 386.833 251.520 
ATOM   6098  C5'  DC A 297      67.229 386.718 250.093 
ATOM   6099  C4'  DC A 297      66.764 388.038 249.513 
ATOM   6100  O4'  DC A 297      65.312 388.161 249.506 
ATOM   6101  C3'  DC A 297      67.236 389.292 250.249 
ATOM   6102  O3'  DC A 297      67.502 390.313 249.296 
ATOM   6103  C2'  DC A 297      66.036 389.719 251.096 
ATOM   6104  C1'  DC A 297      64.968 389.427 250.047 
ATOM   6105  N1   DC A 297      63.590 389.332 250.606 
ATOM   6106  C2   DC A 297      62.536 389.790 249.819 
ATOM   6107  O2   DC A 297      62.786 390.252 248.699 
ATOM   6108  N3   DC A 297      61.274 389.712 250.311 
ATOM   6109  C4   DC A 297      61.046 389.205 251.529 
ATOM   6110  N4   DC A 297      59.796 389.151 251.964 
ATOM   6111  C5   DC A 297      62.115 388.729 252.355 
ATOM   6112  C6   DC A 297      63.370 388.816 251.845 
ATOM   6113  P    DT A 298      68.771 391.266 249.513 
ATOM   6114  OP1  DT A 298      69.984 390.603 248.984 
ATOM   6115  OP2  DT A 298      68.830 391.698 250.926 
ATOM   6116  O5'  DT A 298      68.391 392.513 248.585 
ATOM   6117  C5'  DT A 298      67.579 392.293 247.415 
ATOM   6118  C4'  DT A 298      66.518 393.370 247.311 
ATOM   6119  O4'  DT A 298      65.303 393.026 248.036 
ATOM   6120  C3'  DT A 298      66.904 394.740 247.867 
ATOM   6121  O3'  DT A 298      66.335 395.749 247.042 
ATOM   6122  C2'  DT A 298      66.236 394.802 249.241 
ATOM   6123  C1'  DT A 298      64.924 394.140 248.830 
ATOM   6124  N1   DT A 298      64.121 393.639 249.979 
ATOM   6125  C2   DT A 298      62.753 393.709 249.864 
ATOM   6126  O2   DT A 298      62.193 394.157 248.878 
ATOM   6127  N3   DT A 298      62.042 393.236 250.949 
ATOM   6128  C4   DT A 298      62.572 392.711 252.110 
ATOM   6129  O4   DT A 298      61.831 392.318 253.015 
ATOM   6130  C5   DT A 298      64.014 392.679 252.137 
ATOM   6131  C7   DT A 298      64.674 392.122 253.365 
ATOM   6132  C6   DT A 298      64.732 393.132 251.097 
ATOM   6133  P    DC A 299      67.191 397.064 246.721 
ATOM   6134  OP1  DC A 299      68.102 396.797 245.585 
ATOM   6135  OP2  DC A 299      67.828 397.556 247.962 
ATOM   6136  O5'  DC A 299      66.045 398.083 246.265 
ATOM   6137  C5'  DC A 299      64.860 397.564 245.633 
ATOM   6138  C4'  DC A 299      63.630 398.244 246.199 
ATOM   6139  O4'  DC A 299      63.116 397.566 247.381 
ATOM   6140  C3'  DC A 299      63.821 399.689 246.658 
ATOM   6141  O3'  DC A 299      62.644 400.428 246.354 
ATOM   6142  C2'  DC A 299      63.958 399.598 248.178 
ATOM   6143  C1'  DC A 299      62.883 398.537 248.389 
ATOM   6144  N1   DC A 299      62.962 397.859 249.712 
ATOM   6145  C2   DC A 299      61.768 397.476 250.318 
ATOM   6146  O2   DC A 299      60.702 397.712 249.738 
ATOM   6147  N3   DC A 299      61.819 396.856 251.527 
ATOM   6148  C4   DC A 299      62.994 396.619 252.122
[truncated: 415,700 more chars]
